# Supplementary material for: A direct effect of perception on action when grasping a cup
Source: Sci Rep. 2018 Jan 9;8:171. doi: 10.1038/s41598-017-18591-5 (PMC5760564; doi:10.1038/s41598-017-18591-5)
Supplement: Supplementary file 6 — Supplementary Information [file 41598_2017_18591_MOESM6_ESM.zip › SciRep_Data/S01instruct/S01_100instruct_Tr74.dat]

+1000000000000.00000000	+0.00000000	+0.00000000	+0.00000000	+0.00000000	+0.00000000	+0.00000000	+0	+0.00000000	+0.00000000	+0.00000000	+0.00000000	+0.00000000	+0.00000000	+0	+0.00000000	+0.00000000	+0.00000000	+0.00000000	+0.00000000	+0.00000000	+0
+1457971346.07660010	+8.69677734	-7.24658203	-0.79101563	+43.19824219	-0.08789063	-41.74804688	+2484	+8.64843750	-6.37646484	-0.52294922	+4.39453125	-8.59130859	+14.34814453	+2176	+6.48193359	-10.24804688	-0.90966797	+31.94824219	+8.98681641	-42.16552734	+1284
+1457971346.08080010	+8.69238281	-7.24658203	-0.79101563	+43.19824219	-0.08789063	-41.66015625	+2480	+8.64404297	-6.37646484	-0.52294922	+4.37255859	-8.54736328	+14.34814453	+2176	+6.47314453	-10.25244141	-0.91406250	+31.92626953	+9.05273438	-42.07763672	+1280
+1457971346.08909990	+8.68798828	-7.25097656	-0.79541016	+43.22021484	-0.08789063	-41.52832031	+2468	+8.63964844	-6.38085938	-0.52734375	+4.35058594	-8.43750000	+14.34814453	+2168	+6.46435547	-10.25244141	-0.91406250	+31.90429688	+9.16259766	-41.98974609	+1272
+1457971346.09750010	+8.68359375	-7.25097656	-0.79541016	+43.24218750	-0.08789063	-41.44042969	+2456	+8.63525391	-6.38085938	-0.53173828	+4.35058594	-8.37158203	+14.37011719	+2160	+6.45996094	-10.25683594	-0.90527344	+31.90429688	+9.29443359	-41.94580078	+1264
+1457971346.10579990	+8.67919922	-7.25537109	-0.79980469	+43.28613281	-0.08789063	-41.35253906	+2444	+8.63085938	-6.38525391	-0.53173828	+4.35058594	-8.32763672	+14.39208984	+2152	+6.46435547	-10.25244141	-0.90087891	+31.94824219	+9.36035156	-41.92382813	+1256
+1457971346.11410000	+8.67919922	-7.25537109	-0.79980469	+43.33007813	-0.13183594	-41.28662109	+2432	+8.63085938	-6.38525391	-0.53173828	+4.35058594	-8.30566406	+14.39208984	+2148	+6.47314453	-10.25244141	-0.89208984	+32.01416016	+9.40429688	-41.94580078	+1256
+1457971346.11830000	+8.67919922	-7.25537109	-0.79980469	+43.35205078	-0.15380859	-41.26464844	+2428	+8.63085938	-6.38525391	-0.53173828	+4.35058594	-8.30566406	+14.41406250	+2144	+6.47753906	-10.24804688	-0.88769531	+32.03613281	+9.42626953	-41.96777344	+1256
+1457971353.31100010	+8.41992188	-7.10156250	-0.72070313	+53.59130859	-8.12988281	-42.84667969	+2256	+8.24414063	-6.29296875	-0.45263672	+6.43798828	-9.05273438	+16.83105469	+1744	+6.40722656	-10.41064453	-0.80859375	+35.83740234	+6.37207031	-46.64794922	+1168
+1457971353.31520010	+8.41992188	-7.10156250	-0.72070313	+53.59130859	-8.12988281	-42.84667969	+2256	+8.24414063	-6.29296875	-0.45263672	+6.43798828	-9.05273438	+16.83105469	+1744	+6.40722656	-10.41064453	-0.80859375	+35.83740234	+6.37207031	-46.66992188	+1168
+1457971353.31940010	+8.41992188	-7.10156250	-0.72070313	+53.59130859	-8.12988281	-42.84667969	+2256	+8.24414063	-6.29296875	-0.45263672	+6.43798828	-9.05273438	+16.83105469	+1744	+6.41162109	-10.40625000	-0.80859375	+35.85937500	+6.37207031	-46.66992188	+1168
+1457971353.32349990	+8.41992188	-7.10156250	-0.72070313	+53.59130859	-8.15185547	-42.84667969	+2256	+8.24414063	-6.29296875	-0.45263672	+6.43798828	-9.07470703	+16.83105469	+1744	+6.41162109	-10.40625000	-0.80419922	+35.88134766	+6.37207031	-46.69189453	+1168
+1457971353.32769990	+8.41992188	-7.10156250	-0.72070313	+53.59130859	-8.15185547	-42.86865234	+2256	+8.24414063	-6.29296875	-0.44824219	+6.41601563	-9.07470703	+16.85302734	+1744	+6.41601563	-10.40625000	-0.80419922	+35.88134766	+6.37207031	-46.71386719	+1168
+1457971353.33180000	+8.41992188	-7.10156250	-0.72070313	+53.59130859	-8.15185547	-42.86865234	+2256	+8.24414063	-6.29296875	-0.44824219	+6.41601563	-9.07470703	+16.85302734	+1744	+6.42041016	-10.40625000	-0.79980469	+35.90332031	+6.37207031	-46.71386719	+1168
+1457971353.33600000	+8.41992188	-7.10156250	-0.72070313	+53.61328125	-8.15185547	-42.86865234	+2260	+8.24414063	-6.29296875	-0.44824219	+6.41601563	-9.07470703	+16.85302734	+1744	+6.42480469	-10.40185547	-0.79541016	+35.94726563	+6.37207031	-46.75781250	+1172
+1457971353.34019990	+8.42431641	-7.10156250	-0.71630859	+53.61328125	-8.17382813	-42.86865234	+2260	+8.24414063	-6.29296875	-0.44824219	+6.41601563	-9.09667969	+16.85302734	+1744	+6.42919922	-10.40185547	-0.79101563	+35.99121094	+6.37207031	-46.77978516	+1172
+1457971353.34430000	+8.42431641	-7.10156250	-0.71630859	+53.61328125	-8.17382813	-42.89062500	+2260	+8.24414063	-6.29296875	-0.44824219	+6.41601563	-9.09667969	+16.85302734	+1744	+6.43798828	-10.39746094	-0.78662109	+36.03515625	+6.37207031	-46.82373047	+1176
+1457971353.34850000	+8.42431641	-7.10156250	-0.71630859	+53.61328125	-8.19580078	-42.89062500	+2260	+8.24414063	-6.29296875	-0.44824219	+6.41601563	-9.09667969	+16.85302734	+1744	+6.44677734	-10.39306641	-0.78222656	+36.10107422	+6.35009766	-46.86767578	+1180
+1457971353.35270000	+8.42431641	-7.10156250	-0.71630859	+53.61328125	-8.19580078	-42.89062500	+2260	+8.24414063	-6.29296875	-0.44824219	+6.41601563	-9.11865234	+16.87500000	+1744	+6.45556641	-10.39306641	-0.77343750	+36.14501953	+6.35009766	-46.91162109	+1184
+1457971353.35680010	+8.42871094	-7.10156250	-0.71630859	+53.61328125	-8.21777344	-42.91259766	+2264	+8.24414063	-6.29296875	-0.44824219	+6.41601563	-9.11865234	+16.87500000	+1744	+6.45996094	-10.38867188	-0.77343750	+36.18896484	+6.35009766	-46.93359375	+1188
+1457971353.36100010	+8.42871094	-7.09716797	-0.71630859	+53.61328125	-8.21777344	-42.91259766	+2264	+8.24414063	-6.29296875	-0.44824219	+6.41601563	-9.11865234	+16.87500000	+1744	+6.46435547	-10.38867188	-0.76904297	+36.21093750	+6.32812500	-46.93359375	+1192
+1457971353.36520000	+8.42871094	-7.09716797	-0.71630859	+53.61328125	-8.21777344	-42.91259766	+2264	+8.24414063	-6.29296875	-0.44824219	+6.41601563	-9.11865234	+16.87500000	+1744	+6.46435547	-10.38867188	-0.76904297	+36.23291016	+6.32812500	-46.93359375	+1196
+1457971353.36929990	+8.42871094	-7.09716797	-0.71191406	+53.61328125	-8.21777344	-42.91259766	+2264	+8.24414063	-6.29296875	-0.44824219	+6.41601563	-9.11865234	+16.87500000	+1744	+6.46435547	-10.38427734	-0.76904297	+36.21093750	+6.32812500	-46.93359375	+1196
+1457971353.37350010	+8.42871094	-7.09716797	-0.71191406	+53.61328125	-8.21777344	-42.93457031	+2268	+8.24414063	-6.29296875	-0.44824219	+6.41601563	-9.11865234	+16.87500000	+1744	+6.46435547	-10.38867188	-0.76904297	+36.21093750	+6.32812500	-46.91162109	+1196
+1457971353.38179990	+8.42871094	-7.09716797	-0.71191406	+53.61328125	-8.21777344	-42.93457031	+2268	+8.24414063	-6.29296875	-0.44824219	+6.41601563	-9.11865234	+16.87500000	+1744	+6.45556641	-10.38867188	-0.77783203	+36.16699219	+6.32812500	-46.86767578	+1200
+1457971353.38599990	+8.42871094	-7.09716797	-0.71191406	+53.61328125	-8.21777344	-42.93457031	+2268	+8.24414063	-6.29296875	-0.44824219	+6.41601563	-9.11865234	+16.87500000	+1744	+6.45556641	-10.38867188	-0.77783203	+36.16699219	+6.32812500	-46.86767578	+1204
+1457971353.39019990	+8.42871094	-7.09716797	-0.71191406	+53.61328125	-8.21777344	-42.93457031	+2268	+8.24414063	-6.29296875	-0.44824219	+6.41601563	-9.11865234	+16.87500000	+1744	+6.45556641	-10.38867188	-0.77783203	+36.14501953	+6.32812500	-46.84570313	+1204
+1457971353.39430000	+8.42431641	-7.09716797	-0.71191406	+53.61328125	-8.21777344	-42.93457031	+2268	+8.24414063	-6.29296875	-0.44824219	+6.41601563	-9.11865234	+16.87500000	+1744	+6.45117188	-10.38867188	-0.78222656	+36.14501953	+6.32812500	-46.84570313	+1204
+1457971353.39850000	+8.42431641	-7.09716797	-0.71191406	+53.61328125	-8.21777344	-42.93457031	+2268	+8.24414063	-6.29296875	-0.44824219	+6.41601563	-9.11865234	+16.85302734	+1744	+6.45117188	-10.38867188	-0.78222656	+36.12304688	+6.32812500	-46.82373047	+1204
+1457971353.40269990	+8.42431641	-7.09716797	-0.71191406	+53.61328125	-8.21777344	-42.93457031	+2268	+8.24414063	-6.29296875	-0.44824219	+6.41601563	-9.11865234	+16.85302734	+1744	+6.45117188	-10.38867188	-0.78222656	+36.12304688	+6.32812500	-46.82373047	+1204
+1457971353.40680000	+8.42431641	-7.09716797	-0.71191406	+53.61328125	-8.21777344	-42.93457031	+2268	+8.24414063	-6.29296875	-0.44824219	+6.41601563	-9.11865234	+16.85302734	+1744	+6.44677734	-10.38867188	-0.78222656	+36.10107422	+6.32812500	-46.82373047	+1204
+1457971353.41100000	+8.42431641	-7.09716797	-0.71191406	+53.61328125	-8.21777344	-42.93457031	+2268	+8.24414063	-6.29296875	-0.44824219	+6.39404297	-9.11865234	+16.85302734	+1744	+6.44677734	-10.38867188	-0.78662109	+36.10107422	+6.30615234	-46.80175781	+1204
+1457971353.41510010	+8.42431641	-7.09716797	-0.71191406	+53.59130859	-8.21777344	-42.93457031	+2268	+8.24414063	-6.29296875	-0.44824219	+6.39404297	-9.11865234	+16.85302734	+1744	+6.44677734	-10.38867188	-0.78662109	+36.10107422	+6.30615234	-46.80175781	+1204
+1457971353.41930010	+8.42431641	-7.09716797	-0.71191406	+53.59130859	-8.21777344	-42.93457031	+2268	+8.24414063	-6.29296875	-0.44824219	+6.39404297	-9.11865234	+16.85302734	+1744	+6.44677734	-10.38867188	-0.78662109	+36.07910156	+6.30615234	-46.80175781	+1204
+1457971353.42350010	+8.42431641	-7.09716797	-0.71191406	+53.59130859	-8.21777344	-42.93457031	+2268	+8.24414063	-6.29296875	-0.44824219	+6.39404297	-9.11865234	+16.85302734	+1744	+6.44677734	-10.38867188	-0.78662109	+36.07910156	+6.30615234	-46.77978516	+1204
+1457971353.42759990	+8.42431641	-7.09716797	-0.71191406	+53.59130859	-8.21777344	-42.93457031	+2272	+8.24414063	-6.29296875	-0.44824219	+6.39404297	-9.11865234	+16.85302734	+1744	+6.44238281	-10.39306641	-0.78662109	+36.07910156	+6.30615234	-46.77978516	+1204
+1457971353.43179990	+8.42431641	-7.09716797	-0.71191406	+53.59130859	-8.21777344	-42.93457031	+2272	+8.24414063	-6.29296875	-0.44824219	+6.39404297	-9.11865234	+16.85302734	+1744	+6.44238281	-10.39306641	-0.78662109	+36.07910156	+6.30615234	-46.77978516	+1204
+1457971353.43600010	+8.42431641	-7.09716797	-0.71191406	+53.61328125	-8.21777344	-42.93457031	+2272	+8.24414063	-6.29296875	-0.44824219	+6.39404297	-9.11865234	+16.85302734	+1744	+6.44238281	-10.39306641	-0.78662109	+36.07910156	+6.30615234	-46.77978516	+1204
+1457971353.44429990	+8.42431641	-7.09716797	-0.71191406	+53.61328125	-8.21777344	-42.93457031	+2272	+8.24414063	-6.28857422	-0.44824219	+6.39404297	-9.11865234	+16.87500000	+1744	+6.44238281	-10.39306641	-0.78662109	+36.07910156	+6.30615234	-46.77978516	+1204
+1457971353.44849990	+8.42431641	-7.09716797	-0.71191406	+53.61328125	-8.21777344	-42.93457031	+2272	+8.24414063	-6.28857422	-0.44824219	+6.39404297	-9.11865234	+16.87500000	+1744	+6.44238281	-10.39306641	-0.78662109	+36.07910156	+6.30615234	-46.77978516	+1204
+1457971353.45260000	+8.42431641	-7.09716797	-0.71191406	+53.61328125	-8.21777344	-42.93457031	+2272	+8.24414063	-6.28857422	-0.44824219	+6.39404297	-9.11865234	+16.87500000	+1744	+6.44238281	-10.39306641	-0.78662109	+36.07910156	+6.30615234	-46.77978516	+1204
+1457971353.45680000	+8.42431641	-7.09716797	-0.71191406	+53.61328125	-8.21777344	-42.93457031	+2272	+8.24414063	-6.28857422	-0.44824219	+6.39404297	-9.11865234	+16.87500000	+1744	+6.44238281	-10.38867188	-0.78662109	+36.07910156	+6.30615234	-46.77978516	+1204
+1457971353.46100000	+8.42431641	-7.09716797	-0.71191406	+53.61328125	-8.21777344	-42.93457031	+2272	+8.24414063	-6.28857422	-0.44824219	+6.39404297	-9.11865234	+16.87500000	+1744	+6.44238281	-10.38867188	-0.78662109	+36.07910156	+6.30615234	-46.80175781	+1204
+1457971353.46510000	+8.42431641	-7.09716797	-0.71191406	+53.61328125	-8.21777344	-42.93457031	+2272	+8.24414063	-6.28857422	-0.44824219	+6.39404297	-9.11865234	+16.87500000	+1744	+6.44238281	-10.38867188	-0.78662109	+36.07910156	+6.30615234	-46.80175781	+1204
+1457971353.46930000	+8.42431641	-7.09716797	-0.71191406	+53.61328125	-8.21777344	-42.93457031	+2272	+8.24414063	-6.28857422	-0.44824219	+6.39404297	-9.11865234	+16.87500000	+1744	+6.44238281	-10.38867188	-0.78662109	+36.07910156	+6.30615234	-46.80175781	+1204
+1457971353.47350000	+8.42431641	-7.09716797	-0.71191406	+53.61328125	-8.21777344	-42.93457031	+2272	+8.24853516	-6.28857422	-0.44824219	+6.39404297	-9.11865234	+16.87500000	+1744	+6.44238281	-10.38867188	-0.78662109	+36.07910156	+6.30615234	-46.80175781	+1204
+1457971353.47760010	+8.42431641	-7.09716797	-0.71191406	+53.61328125	-8.21777344	-42.93457031	+2272	+8.24853516	-6.28857422	-0.44824219	+6.39404297	-9.11865234	+16.87500000	+1744	+6.44238281	-10.38867188	-0.78662109	+36.07910156	+6.30615234	-46.80175781	+1204
+1457971353.48180010	+8.42431641	-7.09716797	-0.71191406	+53.61328125	-8.21777344	-42.93457031	+2272	+8.24853516	-6.28857422	-0.44824219	+6.39404297	-9.11865234	+16.87500000	+1744	+6.44238281	-10.39306641	-0.78662109	+36.07910156	+6.30615234	-46.80175781	+1204
+1457971353.48589990	+8.42431641	-7.09716797	-0.71191406	+53.61328125	-8.21777344	-42.95654297	+2272	+8.24853516	-6.28857422	-0.44824219	+6.41601563	-9.14062500	+16.87500000	+1744	+6.44238281	-10.39306641	-0.78662109	+36.05712891	+6.30615234	-46.80175781	+1204
+1457971353.49009990	+8.42431641	-7.09716797	-0.71191406	+53.61328125	-8.21777344	-42.95654297	+2272	+8.24853516	-6.28857422	-0.44824219	+6.41601563	-9.14062500	+16.87500000	+1744	+6.44238281	-10.39306641	-0.78662109	+36.05712891	+6.30615234	-46.80175781	+1204
+1457971353.49840000	+8.42431641	-7.09716797	-0.71191406	+53.61328125	-8.21777344	-42.95654297	+2272	+8.24853516	-6.28857422	-0.44824219	+6.41601563	-9.14062500	+16.87500000	+1744	+6.44238281	-10.39306641	-0.78662109	+36.05712891	+6.28417969	-46.80175781	+1204
+1457971353.50260000	+8.42431641	-7.09716797	-0.71191406	+53.61328125	-8.21777344	-42.95654297	+2272	+8.24853516	-6.28857422	-0.44824219	+6.39404297	-9.14062500	+16.87500000	+1744	+6.44238281	-10.39306641	-0.78662109	+36.05712891	+6.28417969	-46.80175781	+1204
+1457971353.50679990	+8.42431641	-7.09716797	-0.71191406	+53.61328125	-8.21777344	-42.95654297	+2272	+8.24853516	-6.28857422	-0.44824219	+6.39404297	-9.14062500	+16.85302734	+1744	+6.43798828	-10.39306641	-0.78662109	+36.03515625	+6.28417969	-46.77978516	+1204
+1457971353.51090000	+8.42431641	-7.09716797	-0.71191406	+53.61328125	-8.21777344	-42.95654297	+2272	+8.24853516	-6.28857422	-0.44824219	+6.39404297	-9.14062500	+16.85302734	+1744	+6.43798828	-10.39306641	-0.78662109	+36.03515625	+6.28417969	-46.77978516	+1204
+1457971353.51510000	+8.42431641	-7.09716797	-0.71191406	+53.61328125	-8.21777344	-42.95654297	+2272	+8.24853516	-6.28857422	-0.44824219	+6.39404297	-9.14062500	+16.85302734	+1744	+6.43798828	-10.39306641	-0.78662109	+36.03515625	+6.28417969	-46.77978516	+1204
+1457971353.51930000	+8.42431641	-7.09716797	-0.71191406	+53.61328125	-8.21777344	-42.95654297	+2272	+8.24853516	-6.28857422	-0.44824219	+6.39404297	-9.11865234	+16.85302734	+1744	+6.43798828	-10.39306641	-0.78662109	+36.01318359	+6.28417969	-46.77978516	+1204
+1457971353.52760000	+8.42431641	-7.09716797	-0.71191406	+53.61328125	-8.21777344	-42.95654297	+2272	+8.24853516	-6.28857422	-0.44824219	+6.39404297	-9.11865234	+16.85302734	+1744	+6.43359375	-10.39306641	-0.79101563	+35.99121094	+6.28417969	-46.75781250	+1204
+1457971353.53180000	+8.42431641	-7.09716797	-0.71191406	+53.61328125	-8.21777344	-42.93457031	+2272	+8.24853516	-6.28857422	-0.44824219	+6.39404297	-9.11865234	+16.85302734	+1744	+6.43359375	-10.39306641	-0.79101563	+35.99121094	+6.28417969	-46.75781250	+1204
+1457971353.53590010	+8.42431641	-7.09716797	-0.71191406	+53.61328125	-8.21777344	-42.93457031	+2272	+8.24853516	-6.28857422	-0.44824219	+6.39404297	-9.11865234	+16.85302734	+1744	+6.42919922	-10.39306641	-0.79101563	+35.96923828	+6.28417969	-46.73583984	+1204
+1457971353.54430010	+8.42431641	-7.09716797	-0.71191406	+53.61328125	-8.21777344	-42.93457031	+2272	+8.24414063	-6.28857422	-0.44824219	+6.39404297	-9.11865234	+16.85302734	+1744	+6.42919922	-10.39746094	-0.79541016	+35.96923828	+6.28417969	-46.71386719	+1200
+1457971353.55259990	+8.42431641	-7.09716797	-0.71191406	+53.61328125	-8.21777344	-42.93457031	+2272	+8.24414063	-6.28857422	-0.44824219	+6.39404297	-9.11865234	+16.85302734	+1744	+6.42480469	-10.39746094	-0.79541016	+35.94726563	+6.28417969	-46.71386719	+1200
+1457971353.55679990	+8.42431641	-7.09716797	-0.71191406	+53.61328125	-8.21777344	-42.93457031	+2272	+8.24414063	-6.28857422	-0.44824219	+6.39404297	-9.11865234	+16.85302734	+1744	+6.42480469	-10.39746094	-0.79541016	+35.94726563	+6.30615234	-46.71386719	+1200
+1457971353.56090000	+8.42431641	-7.09716797	-0.71191406	+53.61328125	-8.21777344	-42.93457031	+2272	+8.24414063	-6.28857422	-0.44824219	+6.39404297	-9.11865234	+16.85302734	+1744	+6.42480469	-10.39746094	-0.79541016	+35.94726563	+6.30615234	-46.71386719	+1200
+1457971353.56510000	+8.42431641	-7.09716797	-0.71191406	+53.61328125	-8.21777344	-42.93457031	+2272	+8.24414063	-6.28857422	-0.44824219	+6.39404297	-9.11865234	+16.87500000	+1744	+6.42480469	-10.39746094	-0.79541016	+35.94726563	+6.30615234	-46.71386719	+1200
+1457971353.56920000	+8.42431641	-7.09716797	-0.71191406	+53.61328125	-8.21777344	-42.93457031	+2272	+8.24414063	-6.28857422	-0.44824219	+6.39404297	-9.11865234	+16.87500000	+1744	+6.42919922	-10.39306641	-0.79541016	+35.94726563	+6.30615234	-46.71386719	+1196
+1457971353.57340000	+8.42431641	-7.09716797	-0.71191406	+53.61328125	-8.21777344	-42.93457031	+2272	+8.24414063	-6.28857422	-0.44824219	+6.39404297	-9.11865234	+16.87500000	+1744	+6.42919922	-10.39306641	-0.79541016	+35.96923828	+6.30615234	-46.71386719	+1196
+1457971353.57760000	+8.42431641	-7.09716797	-0.71191406	+53.61328125	-8.21777344	-42.93457031	+2272	+8.24414063	-6.28857422	-0.44824219	+6.39404297	-9.11865234	+16.87500000	+1744	+6.42919922	-10.39306641	-0.79541016	+35.96923828	+6.30615234	-46.71386719	+1196
+1457971353.58170010	+8.42431641	-7.09716797	-0.71191406	+53.61328125	-8.21777344	-42.93457031	+2272	+8.24414063	-6.28857422	-0.44824219	+6.39404297	-9.11865234	+16.87500000	+1744	+6.42919922	-10.39306641	-0.79541016	+35.96923828	+6.30615234	-46.71386719	+1196
+1457971353.59010000	+8.42431641	-7.09277344	-0.71191406	+53.61328125	-8.21777344	-42.93457031	+2272	+8.24414063	-6.28857422	-0.44824219	+6.39404297	-9.11865234	+16.87500000	+1744	+6.42919922	-10.39306641	-0.79101563	+35.96923828	+6.30615234	-46.71386719	+1196
+1457971353.59419990	+8.42431641	-7.09277344	-0.71191406	+53.61328125	-8.21777344	-42.93457031	+2272	+8.24414063	-6.28857422	-0.44824219	+6.39404297	-9.11865234	+16.89697266	+1744	+6.42919922	-10.39306641	-0.79101563	+35.96923828	+6.30615234	-46.71386719	+1196
+1457971353.59840010	+8.42431641	-7.09277344	-0.71191406	+53.61328125	-8.21777344	-42.93457031	+2272	+8.24414063	-6.28857422	-0.44824219	+6.39404297	-9.11865234	+16.89697266	+1744	+6.42919922	-10.39306641	-0.79101563	+35.96923828	+6.30615234	-46.71386719	+1196
+1457971353.60260010	+8.42431641	-7.09277344	-0.71191406	+53.61328125	-8.21777344	-42.93457031	+2272	+8.24414063	-6.28857422	-0.44824219	+6.39404297	-9.11865234	+16.89697266	+1744	+6.42919922	-10.39306641	-0.79101563	+35.96923828	+6.30615234	-46.71386719	+1196
+1457971353.60669990	+8.42431641	-7.09277344	-0.71191406	+53.61328125	-8.21777344	-42.93457031	+2272	+8.24414063	-6.28857422	-0.44824219	+6.39404297	-9.11865234	+16.89697266	+1744	+6.42919922	-10.39306641	-0.79101563	+35.96923828	+6.30615234	-46.71386719	+1196
+1457971353.61089990	+8.42431641	-7.09277344	-0.71191406	+53.61328125	-8.21777344	-42.93457031	+2272	+8.24414063	-6.28857422	-0.44384766	+6.39404297	-9.11865234	+16.89697266	+1744	+6.42919922	-10.39306641	-0.79101563	+35.96923828	+6.30615234	-46.71386719	+1196
+1457971353.61509990	+8.42431641	-7.09277344	-0.71191406	+53.61328125	-8.21777344	-42.93457031	+2272	+8.24414063	-6.28857422	-0.44384766	+6.39404297	-9.11865234	+16.89697266	+1744	+6.42919922	-10.39306641	-0.79101563	+35.96923828	+6.30615234	-46.71386719	+1196
+1457971353.61920000	+8.42431641	-7.09277344	-0.71191406	+53.61328125	-8.21777344	-42.91259766	+2272	+8.24414063	-6.28857422	-0.44384766	+6.39404297	-9.11865234	+16.89697266	+1744	+6.42919922	-10.39306641	-0.79541016	+35.96923828	+6.30615234	-46.71386719	+1196
+1457971353.62340000	+8.42431641	-7.09277344	-0.71191406	+53.61328125	-8.21777344	-42.91259766	+2272	+8.24414063	-6.28857422	-0.44384766	+6.39404297	-9.11865234	+16.89697266	+1744	+6.42919922	-10.39306641	-0.79541016	+35.96923828	+6.30615234	-46.71386719	+1196
+1457971353.62760000	+8.42431641	-7.09277344	-0.71191406	+53.61328125	-8.21777344	-42.91259766	+2272	+8.24414063	-6.28857422	-0.44384766	+6.39404297	-9.11865234	+16.89697266	+1744	+6.42919922	-10.39306641	-0.79541016	+35.96923828	+6.30615234	-46.71386719	+1196
+1457971353.63170000	+8.42431641	-7.09277344	-0.71191406	+53.61328125	-8.21777344	-42.91259766	+2272	+8.24414063	-6.28857422	-0.44384766	+6.39404297	-9.11865234	+16.91894531	+1744	+6.42919922	-10.39306641	-0.79541016	+35.96923828	+6.30615234	-46.69189453	+1196
+1457971353.63590000	+8.42431641	-7.09277344	-0.71191406	+53.61328125	-8.21777344	-42.91259766	+2272	+8.24414063	-6.28857422	-0.44384766	+6.39404297	-9.11865234	+16.91894531	+1744	+6.42919922	-10.39306641	-0.79541016	+35.96923828	+6.30615234	-46.69189453	+1196
+1457971353.64000010	+8.42431641	-7.09277344	-0.71191406	+53.61328125	-8.21777344	-42.91259766	+2272	+8.24414063	-6.28857422	-0.44384766	+6.39404297	-9.11865234	+16.91894531	+1744	+6.42480469	-10.39306641	-0.79541016	+35.94726563	+6.30615234	-46.69189453	+1196
+1457971353.64420010	+8.42431641	-7.09277344	-0.71191406	+53.61328125	-8.21777344	-42.91259766	+2272	+8.24414063	-6.28857422	-0.44384766	+6.39404297	-9.09667969	+16.91894531	+1744	+6.42480469	-10.39306641	-0.79541016	+35.94726563	+6.30615234	-46.69189453	+1196
+1457971353.64840010	+8.42431641	-7.09277344	-0.71191406	+53.61328125	-8.21777344	-42.89062500	+2272	+8.24414063	-6.28857422	-0.44384766	+6.39404297	-9.09667969	+16.91894531	+1744	+6.42480469	-10.39306641	-0.79980469	+35.94726563	+6.30615234	-46.66992188	+1196
+1457971353.65249990	+8.42431641	-7.09277344	-0.71191406	+53.61328125	-8.21777344	-42.89062500	+2272	+8.24414063	-6.28857422	-0.44384766	+6.39404297	-9.09667969	+16.91894531	+1744	+6.42480469	-10.39306641	-0.79980469	+35.94726563	+6.30615234	-46.66992188	+1196
+1457971353.65669990	+8.42431641	-7.09277344	-0.71191406	+53.61328125	-8.21777344	-42.89062500	+2272	+8.24414063	-6.28857422	-0.44384766	+6.39404297	-9.09667969	+16.91894531	+1744	+6.42480469	-10.39746094	-0.79980469	+35.92529297	+6.30615234	-46.66992188	+1196
+1457971353.66090010	+8.42431641	-7.09277344	-0.71191406	+53.61328125	-8.21777344	-42.89062500	+2272	+8.24414063	-6.28857422	-0.44384766	+6.39404297	-9.09667969	+16.91894531	+1744	+6.42480469	-10.39746094	-0.79980469	+35.92529297	+6.30615234	-46.64794922	+1192
+1457971353.66500000	+8.42431641	-7.09277344	-0.71191406	+53.59130859	-8.21777344	-42.89062500	+2268	+8.24414063	-6.28857422	-0.44384766	+6.39404297	-9.09667969	+16.91894531	+1744	+6.42041016	-10.39746094	-0.79980469	+35.92529297	+6.30615234	-46.64794922	+1192
+1457971353.66919990	+8.42431641	-7.09277344	-0.71191406	+53.59130859	-8.21777344	-42.89062500	+2268	+8.24414063	-6.28857422	-0.44384766	+6.39404297	-9.09667969	+16.94091797	+1744	+6.42041016	-10.39746094	-0.79980469	+35.92529297	+6.30615234	-46.64794922	+1192
+1457971353.67339990	+8.42431641	-7.09277344	-0.71191406	+53.59130859	-8.21777344	-42.89062500	+2268	+8.24414063	-6.28857422	-0.44384766	+6.39404297	-9.09667969	+16.94091797	+1744	+6.42041016	-10.39746094	-0.79980469	+35.92529297	+6.30615234	-46.64794922	+1192
+1457971353.67750000	+8.42431641	-7.09277344	-0.71191406	+53.59130859	-8.21777344	-42.86865234	+2268	+8.24414063	-6.28857422	-0.44384766	+6.39404297	-9.07470703	+16.94091797	+1744	+6.42041016	-10.39746094	-0.79980469	+35.92529297	+6.30615234	-46.64794922	+1192
+1457971353.68170000	+8.42431641	-7.09277344	-0.71191406	+53.59130859	-8.21777344	-42.86865234	+2268	+8.24414063	-6.28857422	-0.44384766	+6.39404297	-9.07470703	+16.96289063	+1744	+6.42041016	-10.39746094	-0.79980469	+35.92529297	+6.30615234	-46.64794922	+1192
+1457971353.68590000	+8.42431641	-7.09277344	-0.71191406	+53.59130859	-8.21777344	-42.86865234	+2268	+8.24414063	-6.28857422	-0.44384766	+6.39404297	-9.07470703	+16.96289063	+1744	+6.42041016	-10.39746094	-0.79980469	+35.92529297	+6.30615234	-46.64794922	+1192
+1457971353.69000010	+8.42431641	-7.09277344	-0.71191406	+53.59130859	-8.23974609	-42.86865234	+2268	+8.24414063	-6.28857422	-0.44384766	+6.39404297	-9.07470703	+16.96289063	+1744	+6.42041016	-10.39746094	-0.79980469	+35.92529297	+6.30615234	-46.64794922	+1192
+1457971353.69420000	+8.42431641	-7.09277344	-0.71191406	+53.59130859	-8.23974609	-42.86865234	+2268	+8.24414063	-6.28857422	-0.44384766	+6.39404297	-9.07470703	+16.98486328	+1744	+6.42041016	-10.39746094	-0.79980469	+35.92529297	+6.30615234	-46.64794922	+1188
+1457971353.69840000	+8.42431641	-7.09277344	-0.71191406	+53.59130859	-8.23974609	-42.86865234	+2268	+8.24414063	-6.28417969	-0.44384766	+6.39404297	-9.07470703	+16.98486328	+1744	+6.42480469	-10.39746094	-0.79980469	+35.92529297	+6.30615234	-46.64794922	+1188
+1457971353.70670010	+8.42431641	-7.09277344	-0.71191406	+53.59130859	-8.23974609	-42.84667969	+2268	+8.24414063	-6.28417969	-0.44384766	+6.39404297	-9.07470703	+17.00683594	+1744	+6.42480469	-10.39306641	-0.79980469	+35.92529297	+6.32812500	-46.64794922	+1188
+1457971353.71090010	+8.42431641	-7.09277344	-0.71191406	+53.59130859	-8.23974609	-42.84667969	+2268	+8.24414063	-6.28417969	-0.44384766	+6.39404297	-9.07470703	+17.02880859	+1744	+6.42480469	-10.39306641	-0.79980469	+35.92529297	+6.32812500	-46.64794922	+1188
+1457971353.71499990	+8.42431641	-7.09277344	-0.71191406	+53.59130859	-8.26171875	-42.84667969	+2268	+8.24414063	-6.28417969	-0.44384766	+6.39404297	-9.07470703	+17.02880859	+1744	+6.42480469	-10.39306641	-0.79980469	+35.92529297	+6.32812500	-46.64794922	+1188
+1457971353.71919990	+8.42431641	-7.09277344	-0.71191406	+53.59130859	-8.26171875	-42.84667969	+2268	+8.24414063	-6.28417969	-0.44384766	+6.39404297	-9.07470703	+17.05078125	+1744	+6.42480469	-10.39306641	-0.79980469	+35.94726563	+6.32812500	-46.64794922	+1188
+1457971353.72330000	+8.42431641	-7.09277344	-0.71191406	+53.59130859	-8.26171875	-42.82470703	+2268	+8.24414063	-6.28417969	-0.44384766	+6.39404297	-9.07470703	+17.05078125	+1748	+6.42480469	-10.39306641	-0.79980469	+35.94726563	+6.32812500	-46.64794922	+1188
+1457971353.72750000	+8.42431641	-7.09277344	-0.71191406	+53.59130859	-8.26171875	-42.82470703	+2268	+8.24414063	-6.28417969	-0.44384766	+6.39404297	-9.07470703	+17.07275391	+1748	+6.42480469	-10.39306641	-0.79980469	+35.94726563	+6.32812500	-46.64794922	+1188
+1457971353.73169990	+8.42431641	-7.09277344	-0.71191406	+53.59130859	-8.26171875	-42.82470703	+2268	+8.24414063	-6.28417969	-0.44384766	+6.39404297	-9.07470703	+17.07275391	+1748	+6.42480469	-10.39306641	-0.79980469	+35.94726563	+6.32812500	-46.64794922	+1188
+1457971353.73580000	+8.42431641	-7.09277344	-0.71191406	+53.59130859	-8.26171875	-42.80273438	+2268	+8.24414063	-6.28417969	-0.44384766	+6.39404297	-9.07470703	+17.07275391	+1748	+6.42480469	-10.39306641	-0.79980469	+35.94726563	+6.32812500	-46.64794922	+1188
+1457971353.74000000	+8.42431641	-7.09277344	-0.71191406	+53.59130859	-8.26171875	-42.80273438	+2268	+8.24414063	-6.28417969	-0.44384766	+6.41601563	-9.07470703	+17.07275391	+1748	+6.42480469	-10.39306641	-0.79980469	+35.94726563	+6.32812500	-46.64794922	+1188
+1457971353.74420000	+8.42431641	-7.09277344	-0.71191406	+53.59130859	-8.26171875	-42.80273438	+2268	+8.24414063	-6.28417969	-0.44384766	+6.41601563	-9.07470703	+17.09472656	+1748	+6.42480469	-10.39306641	-0.79980469	+35.92529297	+6.32812500	-46.64794922	+1188
+1457971353.74830010	+8.42431641	-7.09277344	-0.71630859	+53.59130859	-8.26171875	-42.80273438	+2268	+8.24414063	-6.28417969	-0.44384766	+6.41601563	-9.05273438	+17.09472656	+1748	+6.42480469	-10.39306641	-0.79980469	+35.92529297	+6.32812500	-46.64794922	+1188
+1457971353.75250010	+8.42431641	-7.09277344	-0.71630859	+53.61328125	-8.26171875	-42.78076172	+2268	+8.24414063	-6.28417969	-0.44384766	+6.41601563	-9.05273438	+17.09472656	+1748	+6.42480469	-10.39746094	-0.79980469	+35.92529297	+6.32812500	-46.64794922	+1188
+1457971353.75670000	+8.42431641	-7.09277344	-0.71630859	+53.61328125	-8.26171875	-42.78076172	+2268	+8.24414063	-6.28417969	-0.44384766	+6.41601563	-9.05273438	+17.09472656	+1748	+6.42480469	-10.39746094	-0.79980469	+35.92529297	+6.32812500	-46.64794922	+1188
+1457971353.76079990	+8.41992188	-7.09277344	-0.71630859	+53.61328125	-8.26171875	-42.78076172	+2268	+8.24414063	-6.28417969	-0.44384766	+6.41601563	-9.05273438	+17.09472656	+1748	+6.42480469	-10.39746094	-0.79980469	+35.92529297	+6.35009766	-46.62597656	+1188
+1457971353.76500010	+8.41992188	-7.09277344	-0.71630859	+53.61328125	-8.23974609	-42.78076172	+2268	+8.24414063	-6.28417969	-0.44384766	+6.43798828	-9.05273438	+17.09472656	+1748	+6.42041016	-10.39746094	-0.79980469	+35.90332031	+6.35009766	-46.62597656	+1188
+1457971353.76920010	+8.41992188	-7.09277344	-0.71630859	+53.61328125	-8.23974609	-42.78076172	+2268	+8.24414063	-6.28417969	-0.44824219	+6.43798828	-9.05273438	+17.07275391	+1748	+6.42041016	-10.39746094	-0.79980469	+35.90332031	+6.35009766	-46.62597656	+1188
+1457971353.77329990	+8.41992188	-7.09277344	-0.71630859	+53.61328125	-8.23974609	-42.75878906	+2268	+8.24414063	-6.28417969	-0.44824219	+6.43798828	-9.03076172	+17.07275391	+1748	+6.42041016	-10.39746094	-0.79980469	+35.90332031	+6.35009766	-46.62597656	+1188
+1457971353.77749990	+8.41992188	-7.09277344	-0.71630859	+53.61328125	-8.21777344	-42.75878906	+2268	+8.24414063	-6.28417969	-0.44824219	+6.43798828	-9.03076172	+17.07275391	+1748	+6.42041016	-10.39746094	-0.80419922	+35.90332031	+6.35009766	-46.62597656	+1188
+1457971353.78169990	+8.41992188	-7.09277344	-0.71630859	+53.63525391	-8.21777344	-42.75878906	+2268	+8.24414063	-6.28417969	-0.44824219	+6.43798828	-9.03076172	+17.07275391	+1748	+6.42041016	-10.39746094	-0.80419922	+35.90332031	+6.37207031	-46.60400391	+1184
+1457971353.78580000	+8.41992188	-7.09277344	-0.72070313	+53.63525391	-8.21777344	-42.75878906	+2268	+8.24414063	-6.28417969	-0.44824219	+6.45996094	-9.03076172	+17.07275391	+1748	+6.42041016	-10.39746094	-0.80419922	+35.90332031	+6.37207031	-46.60400391	+1184
+1457971353.79000000	+8.41992188	-7.09277344	-0.72070313	+53.65722656	-8.19580078	-42.73681641	+2268	+8.24414063	-6.28417969	-0.44824219	+6.45996094	-9.03076172	+17.07275391	+1748	+6.42041016	-10.39746094	-0.80419922	+35.90332031	+6.39404297	-46.60400391	+1184
+1457971353.79410000	+8.41992188	-7.09277344	-0.72070313	+53.65722656	-8.17382813	-42.73681641	+2268	+8.24414063	-6.28417969	-0.44824219	+6.45996094	-9.03076172	+17.05078125	+1748	+6.41601563	-10.39746094	-0.80419922	+35.90332031	+6.39404297	-46.60400391	+1184
+1457971353.79830000	+8.41992188	-7.09277344	-0.72509766	+53.70117188	-8.15185547	-42.73681641	+2268	+8.24414063	-6.28857422	-0.45263672	+6.48193359	-9.00878906	+17.02880859	+1748	+6.41601563	-10.40185547	-0.80419922	+35.90332031	+6.41601563	-46.60400391	+1184
+1457971353.80250000	+8.41552734	-7.09277344	-0.72949219	+53.74511719	-8.10791016	-42.71484375	+2268	+8.23974609	-6.28857422	-0.45263672	+6.50390625	-9.00878906	+17.02880859	+1748	+6.42041016	-10.40185547	-0.80419922	+35.90332031	+6.43798828	-46.60400391	+1184
+1457971353.80660010	+8.41552734	-7.09277344	-0.72949219	+53.76708984	-8.08593750	-42.71484375	+2264	+8.23974609	-6.28857422	-0.45263672	+6.52587891	-9.00878906	+17.00683594	+1748	+6.42041016	-10.40185547	-0.80419922	+35.90332031	+6.48193359	-46.60400391	+1180
+1457971353.81080010	+8.41552734	-7.09277344	-0.73828125	+53.85498047	-8.04199219	-42.69287109	+2264	+8.23974609	-6.28857422	-0.46142578	+6.56982422	-8.98681641	+16.96289063	+1748	+6.42041016	-10.40185547	-0.80419922	+35.92529297	+6.50390625	-46.60400391	+1180
+1457971353.81500010	+8.41992188	-7.08837891	-0.74267578	+53.92089844	-7.99804688	-42.67089844	+2264	+8.23974609	-6.28857422	-0.46582031	+6.63574219	-8.98681641	+16.89697266	+1748	+6.42480469	-10.40185547	-0.80419922	+35.94726563	+6.54785156	-46.60400391	+1180
+1457971353.81909990	+8.41992188	-7.08837891	-0.75146484	+54.00878906	-7.95410156	-42.67089844	+2264	+8.23535156	-6.28417969	-0.47021484	+6.67968750	-8.98681641	+16.85302734	+1748	+6.42480469	-10.39746094	-0.80419922	+35.96923828	+6.59179688	-46.60400391	+1180
+1457971353.82329990	+8.41992188	-7.08398438	-0.76025391	+54.11865234	-7.93212891	-42.67089844	+2264	+8.23535156	-6.28417969	-0.47900391	+6.78955078	-9.03076172	+16.74316406	+1748	+6.42919922	-10.39746094	-0.80419922	+36.01318359	+6.61376953	-46.60400391	+1180
+1457971353.82750010	+8.42431641	-7.07958984	-0.76904297	+54.22851563	-7.93212891	-42.69287109	+2264	+8.23095703	-6.27978516	-0.48779297	+6.87744141	-9.09667969	+16.61132813	+1748	+6.43798828	-10.39746094	-0.80419922	+36.05712891	+6.65771484	-46.62597656	+1180
+1457971353.83579990	+8.42871094	-7.06640625	-0.78222656	+54.44824219	-7.95410156	-42.75878906	+2260	+8.23095703	-6.26660156	-0.50976563	+7.07519531	-9.29443359	+16.32568359	+1748	+6.44677734	-10.38867188	-0.80419922	+36.12304688	+6.70166016	-46.66992188	+1184
+1457971353.83999990	+8.43310547	-7.05761719	-0.79101563	+54.58007813	-7.99804688	-42.84667969	+2260	+8.23535156	-6.25781250	-0.51416016	+7.18505859	-9.49218750	+16.12792969	+1744	+6.45556641	-10.38867188	-0.80859375	+36.16699219	+6.70166016	-46.71386719	+1184
+1457971353.84410000	+8.44189453	-7.04882813	-0.79541016	+54.68994141	-8.08593750	-42.91259766	+2256	+8.23535156	-6.24902344	-0.52294922	+7.25097656	-9.66796875	+15.99609375	+1740	+6.46435547	-10.38427734	-0.81298828	+36.18896484	+6.67968750	-46.73583984	+1188
+1457971353.84830000	+8.44628906	-7.03564453	-0.80419922	+54.82177734	-8.17382813	-43.04443359	+2252	+8.23974609	-6.23144531	-0.53613281	+7.38281250	-9.97558594	+15.73242188	+1740	+6.47314453	-10.37548828	-0.82177734	+36.23291016	+6.63574219	-46.77978516	+1192
+1457971353.85250000	+8.45507813	-7.02246094	-0.80859375	+54.95361328	-8.28369141	-43.24218750	+2248	+8.24414063	-6.21386719	-0.53613281	+7.49267578	-10.30517578	+15.44677734	+1732	+6.48632813	-10.36669922	-0.83056641	+36.27685547	+6.56982422	-46.86767578	+1196
+1457971353.85660000	+8.46386719	-7.00927734	-0.82177734	+55.06347656	-8.41552734	-43.39599609	+2248	+8.24853516	-6.20068359	-0.55371094	+7.60253906	-10.56884766	+15.29296875	+1732	+6.49951172	-10.35791016	-0.84375000	+36.29882813	+6.45996094	-46.95556641	+1200
+1457971353.86080000	+8.47705078	-6.99609375	-0.83496094	+55.17333984	-8.56933594	-43.70361328	+2244	+8.25732422	-6.17871094	-0.56689453	+7.77832031	-11.00830078	+14.89746094	+1728	+6.53466797	-10.33593750	-0.88330078	+36.34277344	+6.10839844	-47.21923828	+1216
+1457971353.86500000	+8.49023438	-6.97851563	-0.83935547	+55.30517578	-8.70117188	-44.09912109	+2240	+8.26611328	-6.15673828	-0.56689453	+7.97607422	-11.49169922	+14.50195313	+1720	+6.56103516	-10.31835938	-0.90966797	+36.32080078	+5.80078125	-47.50488281	+1224
+1457971353.86910010	+8.50781250	-6.96093750	-0.85693359	+55.39306641	-8.83300781	-44.31884766	+2240	+8.27050781	-6.13476563	-0.59326172	+8.10791016	-11.79931641	+14.30419922	+1720	+6.58300781	-10.30517578	-0.94482422	+36.27685547	+5.49316406	-47.72460938	+1232
+1457971353.87330010	+8.52539063	-6.95654297	-0.87451172	+55.32714844	-8.92089844	-44.75830078	+2232	+8.27929688	-6.11718750	-0.60644531	+8.34960938	-12.19482422	+13.84277344	+1712	+6.61376953	-10.28320313	-1.00195313	+36.14501953	+4.98779297	-48.07617188	+1248
+1457971353.87739990	+8.54296875	-6.93457031	-0.88330078	+55.39306641	-9.03076172	-45.21972656	+2224	+8.28808594	-6.09082031	-0.61523438	+8.61328125	-12.76611328	+13.35937500	+1704	+6.64013672	-10.26123047	-1.02832031	+36.05712891	+4.65820313	-48.47167969	+1252
+1457971353.88159990	+8.56933594	-6.92138672	-0.91406250	+55.41503906	-9.14062500	-45.50537109	+2224	+8.30126953	-6.06445313	-0.65478516	+8.85498047	-13.09570313	+13.07373047	+1704	+6.66210938	-10.24365234	-1.07226563	+35.94726563	+4.30664063	-48.69140625	+1264
+1457971353.88579990	+8.58691406	-6.92578125	-0.93603516	+55.19531250	-9.14062500	-45.98876953	+2208	+8.30566406	-6.03808594	-0.67675781	+9.18457031	-13.55712891	+12.50244141	+1700	+6.68847656	-10.23046875	-1.11181641	+35.83740234	+4.02099609	-48.97705078	+1276
+1457971353.88990000	+8.61328125	-6.90380859	-0.95800781	+55.15136719	-9.16259766	-46.51611328	+2204	+8.31884766	-6.00732422	-0.69873047	+9.60205078	-14.15039063	+11.88720703	+1692	+6.71484375	-10.20849609	-1.14257813	+35.70556641	+3.71337891	-49.37255859	+1288
+1457971353.89410000	+8.64843750	-6.89062500	-0.99316406	+55.08544922	-9.20654297	-46.91162109	+2200	+8.33642578	-5.97656250	-0.74707031	+9.99755859	-14.50195313	+11.46972656	+1692	+6.74560547	-10.18652344	-1.19091797	+35.55175781	+3.40576172	-49.68017578	+1300
+1457971353.89829990	+8.67480469	-6.89941406	-1.02832031	+54.71191406	-9.14062500	-47.43896484	+2184	+8.34521484	-5.95019531	-0.78222656	+10.41503906	-14.98535156	+10.81054688	+1692	+6.78076172	-10.17333984	-1.23486328	+35.39794922	+3.14208984	-50.05371094	+1316
+1457971353.90240000	+8.70996094	-6.88623047	-1.06347656	+54.51416016	-9.09667969	-47.98828125	+2176	+8.36279297	-5.91503906	-0.81738281	+10.96435547	-15.51269531	+10.12939453	+1688	+6.81591797	-10.14697266	-1.27441406	+35.20019531	+2.87841797	-50.47119141	+1332
+1457971353.90660000	+8.75390625	-6.87304688	-1.11181641	+54.31640625	-9.03076172	-48.42773438	+2172	+8.38037109	-5.87988281	-0.87890625	+11.49169922	-15.86425781	+9.60205078	+1692	+6.85107422	-10.12060547	-1.32714844	+35.02441406	+2.59277344	-50.80078125	+1348
+1457971353.91080000	+8.78466797	-6.88623047	-1.15576172	+53.78906250	-8.89892578	-48.97705078	+2164	+8.39355469	-5.85791016	-0.92724609	+11.95312500	-16.28173828	+8.87695313	+1692	+6.89501953	-10.10302734	-1.37988281	+34.78271484	+2.37304688	-51.17431641	+1368
+1457971353.91490010	+8.82861328	-6.87304688	-1.20849609	+53.45947266	-8.78906250	-49.48242188	+2168	+8.41552734	-5.81396484	-0.97998047	+12.61230469	-16.74316406	+8.15185547	+1696	+6.93896484	-10.07226563	-1.43261719	+34.58496094	+2.13134766	-51.56982422	+1388
+1457971353.92330000	+8.92089844	-6.87304688	-1.32275391	+52.51464844	-8.48144531	-50.55908203	+2168	+8.45947266	-5.74804688	-1.11181641	+13.79882813	-17.44628906	+6.74560547	+1704	+7.03125000	-10.01513672	-1.54687500	+34.05761719	+1.73583984	-52.31689453	+1428
+1457971353.92740010	+8.97363281	-6.85986328	-1.38427734	+52.07519531	-8.28369141	-51.04248047	+2176	+8.48583984	-5.69970703	-1.17773438	+14.54589844	-17.79785156	+5.99853516	+1712	+7.08398438	-9.97998047	-1.60839844	+33.77197266	+1.58203125	-52.69042969	+1448
+1457971353.93160010	+9.03515625	-6.84667969	-1.44580078	+51.65771484	-8.10791016	-51.61376953	+2188	+8.52539063	-5.65136719	-1.25244141	+15.33691406	-18.12744141	+5.29541016	+1724	+7.13232422	-9.94921875	-1.67431641	+33.48632813	+1.40625000	-53.04199219	+1468
+1457971353.93580010	+9.08349609	-6.85546875	-1.51171875	+50.95458984	-7.91015625	-52.14111328	+2188	+8.54736328	-5.62939453	-1.33154297	+15.84228516	-18.41308594	+4.50439453	+1724	+7.18066406	-9.92724609	-1.73583984	+33.09082031	+1.25244141	-53.43750000	+1488
+1457971353.93989990	+9.14501953	-6.84667969	-1.59082031	+50.44921875	-7.69042969	-52.62451172	+2204	+8.58251953	-5.57666016	-1.41064453	+16.58935547	-18.65478516	+3.77929688	+1740	+7.23779297	-9.88769531	-1.80615234	+32.78320313	+1.12060547	-53.78906250	+1508
+1457971353.94409990	+9.21533203	-6.83349609	-1.65673828	+49.94384766	-7.51464844	-53.21777344	+2216	+8.63085938	-5.52392578	-1.48974609	+17.42431641	-18.96240234	+2.98828125	+1752	+7.29492188	-9.84814453	-1.88085938	+32.45361328	+0.94482422	-54.11865234	+1532
+1457971353.94820000	+9.26806641	-6.83789063	-1.72705078	+49.21875000	-7.31689453	-53.74511719	+2224	+8.65722656	-5.50195313	-1.57324219	+17.92968750	-19.18212891	+2.19726563	+1756	+7.34326172	-9.82177734	-1.95556641	+31.97021484	+0.83496094	-54.47021484	+1548
+1457971353.95240000	+9.33837891	-6.82031250	-1.81054688	+48.66943359	-7.09716797	-54.22851563	+2240	+8.70117188	-5.44042969	-1.66992188	+18.69873047	-19.35791016	+1.45019531	+1776	+7.40039063	-9.77783203	-2.03027344	+31.59667969	+0.70312500	-54.79980469	+1572
+1457971353.95660000	+9.41308594	-6.80712891	-1.87646484	+48.12011719	-6.94335938	-54.90966797	+2252	+8.75830078	-5.38330078	-1.74902344	+19.59960938	-19.68750000	+0.59326172	+1792	+7.46191406	-9.73828125	-2.10937500	+31.22314453	+0.50537109	-55.15136719	+1596
+1457971353.96070000	+9.47900391	-6.80273438	-1.95117188	+47.39501953	-6.81152344	-55.50292969	+2264	+8.79785156	-5.35693359	-1.83691406	+20.08300781	-19.88525391	-0.19775391	+1800	+7.50585938	-9.70751953	-2.18847656	+30.67382813	+0.37353516	-55.52490234	+1616
+1457971353.96490000	+9.55371094	-6.78515625	-2.03466797	+46.80175781	-6.63574219	-56.00830078	+2284	+8.84619141	-5.29541016	-1.93798828	+20.83007813	-20.01708984	-0.94482422	+1820	+7.56738281	-9.66357422	-2.27197266	+30.25634766	+0.21972656	-55.87646484	+1640
+1457971353.96910000	+9.63720703	-6.76757813	-2.10058594	+46.23046875	-6.54785156	-56.73339844	+2300	+8.91210938	-5.23388672	-2.02148438	+21.68701172	-20.30273438	-1.84570313	+1840	+7.62451172	-9.61962891	-2.35546875	+29.81689453	+0.02197266	-56.22802734	+1664
+1457971353.97320010	+9.70751953	-6.75439453	-2.17529297	+45.50537109	-6.45996094	-57.32666016	+2316	+8.96044922	-5.19873047	-2.11816406	+22.17041016	-20.50048828	-2.70263672	+1848	+7.67285156	-9.58886719	-2.43896484	+29.22363281	-0.15380859	-56.60156250	+1684
+1457971353.97740010	+9.78662109	-6.73242188	-2.25878906	+44.89013672	-6.37207031	-57.85400391	+2340	+9.01757813	-5.13720703	-2.22363281	+22.89550781	-20.58837891	-3.47167969	+1876	+7.73437500	-9.54052734	-2.52685547	+28.80615234	-0.37353516	-56.93115234	+1712
+1457971353.98160000	+9.87451172	-6.71484375	-2.31591797	+44.29687500	-6.37207031	-58.64501953	+2360	+9.09228516	-5.07128906	-2.30273438	+23.75244141	-20.91796875	-4.48242188	+1896	+7.80029297	-9.49218750	-2.61035156	+28.36669922	-0.65917969	-57.32666016	+1740
+1457971353.98569990	+9.94921875	-6.69287109	-2.38623047	+43.57177734	-6.41601563	-59.28222656	+2380	+9.14501953	-5.02294922	-2.39501953	+24.25781250	-21.09375000	-5.33935547	+1912	+7.84863281	-9.45703125	-2.69824219	+27.77343750	-0.87890625	-57.72216797	+1764
+1457971353.98990010	+10.03710938	-6.66650391	-2.46972656	+42.95654297	-6.41601563	-59.85351563	+2404	+9.21093750	-4.95703125	-2.50488281	+24.96093750	-21.18164063	-6.13037109	+1940	+7.91455078	-9.39990234	-2.79052734	+27.35595703	-1.16455078	-58.07373047	+1800
+1457971353.99410010	+10.12939453	-6.64453125	-2.51806641	+42.31933594	-6.54785156	-60.71044922	+2424	+9.29003906	-4.89111328	-2.58398438	+25.77392578	-21.51123047	-7.20703125	+1960	+7.98486328	-9.35156250	-2.86962891	+26.93847656	-1.51611328	-58.53515625	+1828
+1457971353.99819990	+10.21289063	-6.61816406	-2.58398438	+41.61621094	-6.70166016	-61.36962891	+2448	+9.35595703	-4.83837891	-2.68066406	+26.30126953	-21.68701172	-8.06396484	+1980	+8.04199219	-9.31201172	-2.95312500	+26.34521484	-1.84570313	-58.99658203	+1856
+1457971354.00239990	+10.30078125	-6.59179688	-2.65869141	+40.95703125	-6.81152344	-61.96289063	+2476	+9.42626953	-4.76806641	-2.79052734	+26.96044922	-21.73095703	-8.87695313	+2008	+8.11230469	-9.25488281	-3.04101563	+25.94970703	-2.19726563	-59.37011719	+1892
+1457971354.00659990	+10.39746094	-6.56542969	-2.70263672	+40.27587891	-7.05322266	-62.81982422	+2496	+9.50976563	-4.69775391	-2.86523438	+27.75146484	-22.06054688	-10.01953125	+2028	+8.19140625	-9.19775391	-3.12011719	+25.53222656	-2.63671875	-59.83154297	+1924
+1457971354.01070000	+10.48535156	-6.53027344	-2.75976563	+39.57275391	-7.31689453	-63.45703125	+2520	+9.58447266	-4.63183594	-2.96191406	+28.32275391	-22.23632813	-10.85449219	+2052	+8.25292969	-9.15380859	-3.19921875	+24.98291016	-3.03222656	-60.29296875	+1952
+1457971354.01910000	+10.67871094	-6.47314453	-2.86962891	+38.14453125	-7.93212891	-64.81933594	+2568	+9.74267578	-4.49121094	-3.13330078	+29.70703125	-22.63183594	-12.85400391	+2096	+8.41992188	-9.02636719	-3.36181641	+24.27978516	-4.02099609	-61.17187500	+2024
+1457971354.02320000	+10.77099609	-6.43798828	-2.91357422	+37.44140625	-8.37158203	-65.43457031	+2588	+9.82177734	-4.41650391	-3.22998047	+30.25634766	-22.82958984	-13.64501953	+2120	+8.49023438	-8.96923828	-3.43212891	+23.77441406	-4.54833984	-61.65527344	+2052
+1457971354.02740000	+10.86767578	-6.40722656	-2.97509766	+36.71630859	-8.72314453	-65.98388672	+2612	+9.90087891	-4.34619141	-3.33544922	+30.82763672	-22.87353516	-14.43603516	+2144	+8.57812500	-8.89892578	-3.52001953	+23.44482422	-5.05371094	-61.98486328	+2084
+1457971354.03150010	+10.97314453	-6.38085938	-3.00585938	+35.96923828	-9.20654297	-66.77490234	+2628	+9.98876953	-4.27587891	-3.39697266	+31.53076172	-23.20312500	-15.53466797	+2156	+8.67041016	-8.83740234	-3.58154297	+23.09326172	-5.66894531	-62.53417969	+2112
+1457971354.03570010	+11.06542969	-6.34130859	-3.04980469	+35.28808594	-9.73388672	-67.28027344	+2648	+10.07226563	-4.19677734	-3.48486328	+32.08007813	-23.37890625	-16.28173828	+2176	+8.74951172	-8.77587891	-3.64306641	+22.63183594	-6.28417969	-62.99560547	+2136
+1457971354.03990010	+11.16650391	-6.31054688	-3.10693359	+34.51904297	-10.19531250	-67.74169922	+2668	+10.15576172	-4.12207031	-3.58593750	+32.60742188	-23.46679688	-17.02880859	+2192	+8.84179688	-8.70117188	-3.72656250	+22.30224609	-6.87744141	-63.28125000	+2164
+1457971354.04399990	+11.26757813	-6.28417969	-3.12890625	+33.72802734	-10.76660156	-68.37890625	+2676	+10.24804688	-4.05175781	-3.63867188	+33.24462891	-23.79638672	-18.08349609	+2200	+8.93847656	-8.63085938	-3.78369141	+21.99462891	-7.55859375	-63.74267578	+2184
+1457971354.04819990	+11.36425781	-6.23583984	-3.16406250	+33.04687500	-11.38183594	-68.84033203	+2692	+10.33593750	-3.96386719	-3.71777344	+33.77197266	-24.03808594	-18.76464844	+2216	+9.02197266	-8.56494141	-3.84521484	+21.55517578	-8.21777344	-64.11621094	+2200
+1457971354.05240010	+11.46093750	-6.20947266	-3.21240234	+32.25585938	-11.95312500	-69.21386719	+2704	+10.41943359	-3.89355469	-3.80566406	+34.23339844	-24.16992188	-19.46777344	+2228	+9.11425781	-8.48583984	-3.92431641	+21.24755859	-8.85498047	-64.35791016	+2224
+1457971354.05650000	+11.56201172	-6.17871094	-3.23437500	+31.48681641	-12.61230469	-69.74121094	+2708	+10.51171875	-3.81884766	-3.85400391	+34.76074219	-24.52148438	-20.45654297	+2228	+9.21533203	-8.41113281	-3.97705078	+20.93994141	-9.60205078	-64.77539063	+2240
+1457971354.06069990	+11.65869141	-6.12597656	-3.26074219	+30.82763672	-13.31542969	-70.13671875	+2720	+10.60400391	-3.73095703	-3.92431641	+35.24414063	-24.80712891	-21.11572266	+2240	+9.29443359	-8.33642578	-4.02978516	+20.52246094	-10.32714844	-65.10498047	+2248
+1457971354.06489990	+11.75537109	-6.09082031	-3.29589844	+30.05859375	-13.95263672	-70.44433594	+2728	+10.69189453	-3.65625000	-3.99902344	+35.66162109	-25.00488281	-21.77490234	+2244	+9.38671875	-8.25732422	-4.10009766	+20.17089844	-11.00830078	-65.30273438	+2264
+1457971354.06900000	+11.84765625	-6.06005859	-3.31347656	+29.31152344	-14.63378906	-70.90576172	+2732	+10.78417969	-3.58154297	-4.04296875	+36.14501953	-25.40039063	-22.67578125	+2244	+9.48339844	-8.18261719	-4.15283203	+19.86328125	-11.73339844	-65.61035156	+2272
+1457971354.07320000	+11.93994141	-6.00292969	-3.33105469	+28.69628906	-15.40283203	-71.19140625	+2740	+10.88085938	-3.48925781	-4.10009766	+36.60644531	-25.72998047	-23.29101563	+2248	+9.56689453	-8.10351563	-4.20996094	+19.46777344	-12.45849609	-65.87402344	+2280
+1457971354.07740000	+12.03662109	-5.96337891	-3.36181641	+27.97119141	-16.06201172	-71.41113281	+2744	+10.97314453	-3.41015625	-4.16162109	+36.95800781	-25.99365234	-23.95019531	+2248	+9.65478516	-8.02441406	-4.27587891	+19.16015625	-13.11767578	-66.02783203	+2292
+1457971354.08150010	+12.12451172	-5.92382813	-3.37060547	+27.24609375	-16.78710938	-71.74072266	+2748	+11.06103516	-3.33544922	-4.19238281	+37.37548828	-26.38916016	-24.80712891	+2244	+9.74707031	-7.94091797	-4.32861328	+18.83056641	-13.84277344	-66.24755859	+2300
+1457971354.08570000	+12.21240234	-5.85791016	-3.37939453	+26.69677734	-17.60009766	-71.98242188	+2760	+11.15771484	-3.23437500	-4.23632813	+37.83691406	-26.80664063	-25.42236328	+2248	+9.82177734	-7.85742188	-4.37695313	+18.45703125	-14.54589844	-66.46728516	+2304
+1457971354.08990000	+12.29589844	-5.80957031	-3.39697266	+26.03759766	-18.32519531	-72.20214844	+2764	+11.25000000	-3.15527344	-4.28027344	+38.18847656	-27.13623047	-26.10351563	+2248	+9.90966797	-7.77392578	-4.44287109	+18.14941406	-15.20507813	-66.59912109	+2316
+1457971354.09400010	+12.37939453	-5.76123047	-3.39257813	+25.40039063	-19.09423828	-72.50976563	+2776	+11.34228516	-3.07177734	-4.29785156	+38.58398438	-27.57568359	-26.91650391	+2244	+9.99755859	-7.69042969	-4.48681641	+17.86376953	-15.90820313	-66.81884766	+2324
+1457971354.09820010	+12.46728516	-5.69091797	-3.39257813	+24.91699219	-19.95117188	-72.70751953	+2792	+11.44335938	-2.97070313	-4.32861328	+39.04541016	-28.01513672	-27.53173828	+2248	+10.07666016	-7.60693359	-4.53076172	+17.55615234	-16.63330078	-67.03857422	+2332
+1457971354.10649990	+12.62988281	-5.58544922	-3.38818359	+23.75244141	-21.48925781	-73.08105469	+2820	+11.62792969	-2.79931641	-4.36816406	+39.81445313	-28.82812500	-29.02587891	+2248	+10.24365234	-7.43554688	-4.63183594	+16.98486328	-17.95166016	-67.34619141	+2352
+1457971354.11069990	+12.70898438	-5.50634766	-3.37939453	+23.31298828	-22.32421875	-73.21289063	+2844	+11.72460938	-2.68945313	-4.38574219	+40.27587891	-29.28955078	-29.64111328	+2256	+10.31835938	-7.34765625	-4.67578125	+16.69921875	-18.63281250	-67.52197266	+2364
+1457971354.11480000	+12.78808594	-5.44921875	-3.37939453	+22.76367188	-23.09326172	-73.30078125	+2860	+11.81689453	-2.60595703	-4.39892578	+40.62744141	-29.68505859	-30.32226563	+2260	+10.39746094	-7.25537109	-4.72412109	+16.45751953	-19.27001953	-67.63183594	+2380
+1457971354.11900000	+12.86279297	-5.38769531	-3.36181641	+22.25830078	-23.92822266	-73.45458984	+2884	+11.90478516	-2.51367188	-4.39892578	+41.04492188	-30.14648438	-31.09130859	+2268	+10.48095703	-7.16748047	-4.75488281	+16.23779297	-19.99511719	-67.82958984	+2392
+1457971354.12319990	+12.93750000	-5.30859375	-3.33984375	+21.84082031	-24.80712891	-73.54248047	+2912	+11.99707031	-2.40820313	-4.40332031	+41.50634766	-30.60791016	-31.72851563	+2276	+10.56005859	-7.07519531	-4.78564453	+15.99609375	-20.74218750	-68.00537109	+2408
+1457971354.12730000	+13.00781250	-5.24267578	-3.32226563	+21.33544922	-25.62011719	-73.60839844	+2936	+12.08496094	-2.32031250	-4.40771484	+41.87988281	-31.00341797	-32.43164063	+2284	+10.63916016	-6.98291016	-4.82519531	+15.77636719	-21.40136719	-68.11523438	+2424
+1457971354.13150000	+13.07812500	-5.18115234	-3.30029297	+20.83007813	-26.45507813	-73.71826172	+2964	+12.17285156	-2.22802734	-4.40332031	+42.29736328	-31.44287109	-33.17871094	+2296	+10.72265625	-6.89501953	-4.84716797	+15.57861328	-22.14843750	-68.31298828	+2436
+1457971354.13570000	+13.14843750	-5.10205078	-3.27832031	+20.41259766	-27.31201172	-73.69628906	+2992	+12.26074219	-2.11816406	-4.40332031	+42.75878906	-31.86035156	-33.77197266	+2308	+10.80615234	-6.79394531	-4.87353516	+15.40283203	-22.89550781	-68.42285156	+2448
+1457971354.13980010	+13.21875000	-5.04052734	-3.26513672	+19.90722656	-28.10302734	-73.67431641	+3016	+12.34863281	-2.03466797	-4.40332031	+43.11035156	-32.25585938	-34.43115234	+2316	+10.88525391	-6.70166016	-4.90429688	+15.18310547	-23.57666016	-68.48876953	+2464
+1457971354.14400010	+13.28027344	-4.97460938	-3.23876953	+19.37988281	-28.91601563	-73.65234375	+3040	+12.42773438	-1.94677734	-4.39013672	+43.46191406	-32.62939453	-35.13427734	+2324	+10.96875000	-6.60937500	-4.91748047	+15.02929688	-24.34570313	-68.64257813	+2476
+1457971354.14820000	+13.34179688	-4.89550781	-3.21240234	+18.96240234	-29.77294922	-73.56445313	+3068	+12.50683594	-1.84130859	-4.38574219	+43.90136719	-33.04687500	-35.70556641	+2336	+11.04345703	-6.50830078	-4.93505859	+14.83154297	-25.09277344	-68.68652344	+2488
+1457971354.15229990	+13.39892578	-4.83398438	-3.19042969	+18.43505859	-30.58593750	-73.45458984	+3092	+12.58593750	-1.75781250	-4.38134766	+44.18701172	-33.42041016	-36.32080078	+2344	+11.12255859	-6.41162109	-4.95263672	+14.63378906	-25.81787109	-68.70849609	+2500
+1457971354.15650010	+13.46044922	-4.76806641	-3.16406250	+17.90771484	-31.39892578	-73.36669922	+3116	+12.66064453	-1.67431641	-4.36816406	+44.51660156	-33.79394531	-36.95800781	+2348	+11.20605469	-6.31494141	-4.96142578	+14.47998047	-26.63085938	-68.79638672	+2508
+1457971354.16070010	+13.51757813	-4.69335938	-3.13330078	+17.49023438	-32.25585938	-73.23486328	+3140	+12.73535156	-1.57763672	-4.35937500	+44.89013672	-34.18945313	-37.48535156	+2360	+11.28076172	-6.21386719	-4.96582031	+14.32617188	-27.44384766	-68.79638672	+2512
+1457971354.16479990	+13.57470703	-4.63183594	-3.11132813	+16.96289063	-33.06884766	-73.08105469	+3160	+12.81445313	-1.49853516	-4.35058594	+45.17578125	-34.54101563	-38.07861328	+2364	+11.35986328	-6.11718750	-4.97900391	+14.12841797	-28.16894531	-68.77441406	+2516
+1457971354.16899990	+13.62744141	-4.57031250	-3.08056641	+16.43554688	-33.83789063	-72.94921875	+3180	+12.88037109	-1.41503906	-4.33300781	+45.48339844	-34.89257813	-38.69384766	+2372	+11.43896484	-6.02050781	-4.97900391	+13.97460938	-28.95996094	-68.81835938	+2520
+1457971354.17319990	+13.67578125	-4.49560547	-3.05419922	+15.99609375	-34.62890625	-72.70751953	+3200	+12.95068359	-1.31835938	-4.31982422	+45.83496094	-35.28808594	-39.19921875	+2380	+11.51367188	-5.91943359	-4.98339844	+13.82080078	-29.72900391	-68.75244141	+2524
+1457971354.18150000	+13.76806641	-4.36816406	-3.00146484	+14.96337891	-36.12304688	-72.22412109	+3232	+13.07812500	-1.16455078	-4.28466797	+46.34033203	-35.99121094	-40.29785156	+2388	+11.65869141	-5.72607422	-4.98339844	+13.49121094	-31.22314453	-68.64257813	+2528
+1457971354.18560000	+13.81201172	-4.29345703	-2.96191406	+14.56787109	-36.95800781	-72.02636719	+3252	+13.13964844	-1.07226563	-4.26269531	+46.69189453	-36.40869141	-40.82519531	+2396	+11.72900391	-5.62500000	-4.97900391	+13.35937500	-32.01416016	-68.59863281	+2528
+1457971354.18980000	+13.85595703	-4.23193359	-2.92675781	+14.10644531	-37.77099609	-71.80664063	+3268	+13.20556641	-0.99755859	-4.23632813	+46.97753906	-36.80419922	-41.39648438	+2404	+11.79492188	-5.53271484	-4.97900391	+13.18359375	-32.73925781	-68.53271484	+2528
+1457971354.19400000	+13.89550781	-4.16601563	-2.89160156	+13.64501953	-38.54003906	-71.60888672	+3284	+13.26269531	-0.91845703	-4.20556641	+47.28515625	-37.19970703	-42.01171875	+2408	+11.86523438	-5.43603516	-4.96582031	+13.05175781	-33.50830078	-68.51074219	+2528
+1457971354.19810010	+13.93945313	-4.09130859	-2.85205078	+13.27148438	-39.33105469	-71.34521484	+3300	+13.32421875	-0.82617188	-4.17041016	+47.68066406	-37.66113281	-42.56103516	+2420	+11.93115234	-5.33935547	-4.95703125	+12.94189453	-34.27734375	-68.46679688	+2528
+1457971354.20230010	+13.97900391	-4.02539063	-2.81689453	+12.83203125	-40.07812500	-71.08154297	+3316	+13.38574219	-0.74707031	-4.13085938	+48.01025391	-38.10058594	-43.17626953	+2428	+12.00146484	-5.25146484	-4.94824219	+12.81005859	-35.00244141	-68.42285156	+2528
+1457971354.20650010	+14.00976563	-3.95947266	-2.77294922	+12.41455078	-40.84716797	-70.83984375	+3332	+13.43847656	-0.66796875	-4.08691406	+48.38378906	-38.54003906	-43.83544922	+2440	+12.06298828	-5.15917969	-4.93505859	+12.72216797	-35.72753906	-68.40087891	+2532
+1457971354.21059990	+14.04492188	-3.88476563	-2.72460938	+12.06298828	-41.63818359	-70.59814453	+3352	+13.49560547	-0.57568359	-4.03857422	+48.80126953	-39.00146484	-44.42871094	+2452	+12.12451172	-5.06250000	-4.91748047	+12.63427734	-36.45263672	-68.35693359	+2536
+1457971354.21479990	+14.07568359	-3.81445313	-2.68066406	+11.64550781	-42.38525391	-70.33447266	+3372	+13.55273438	-0.49658203	-3.99023438	+49.17480469	-39.48486328	-45.04394531	+2464	+12.18603516	-4.97900391	-4.90869141	+12.50244141	-37.13378906	-68.31298828	+2536
+1457971354.21900010	+14.11083984	-3.74414063	-2.62792969	+11.27197266	-43.17626953	-70.09277344	+3392	+13.60546875	-0.41748047	-3.92871094	+49.57031250	-39.99023438	-45.72509766	+2476	+12.24316406	-4.89111328	-4.88671875	+12.43652344	-37.83691406	-68.31298828	+2540
+1457971354.22309990	+14.14160156	-3.67382813	-2.57519531	+10.92041016	-43.98925781	-69.80712891	+3416	+13.66259766	-0.32519531	-3.86718750	+50.05371094	-40.53955078	-46.38427734	+2492	+12.30029297	-4.79882813	-4.86474609	+12.37060547	-38.56201172	-68.31298828	+2548
+1457971354.22729990	+14.17675781	-3.60351563	-2.52246094	+10.54687500	-44.73632813	-69.54345703	+3436	+13.71533203	-0.24609375	-3.80126953	+50.49316406	-41.08886719	-47.08740234	+2508	+12.35742188	-4.71972656	-4.84716797	+12.26074219	-39.24316406	-68.31298828	+2552
+1457971354.23149990	+14.20751953	-3.53759766	-2.46533203	+10.17333984	-45.52734375	-69.30175781	+3460	+13.76806641	-0.16699219	-3.73095703	+50.93261719	-41.63818359	-47.81250000	+2524	+12.41894531	-4.64062500	-4.82080078	+12.21679688	-39.96826172	-68.35693359	+2564
+1457971354.23560000	+14.23388672	-3.46728516	-2.40820313	+9.82177734	-46.27441406	-68.97216797	+3484	+13.82080078	-0.07910156	-3.66503906	+51.41601563	-42.18750000	-48.42773438	+2540	+12.47167969	-4.55273438	-4.79882813	+12.12890625	-40.64941406	-68.29101563	+2572
+1457971354.23980000	+14.26025391	-3.40576172	-2.35986328	+9.38232422	-46.97753906	-68.62060547	+3508	+13.87353516	-0.00439453	-3.59472656	+51.83349609	-42.71484375	-49.06494141	+2556	+12.52880859	-4.47802734	-4.78125000	+12.01904297	-41.28662109	-68.24707031	+2580
+1457971354.24810000	+14.31298828	-3.27832031	-2.25000000	+8.54736328	-48.40576172	-67.93945313	+3552	+13.96582031	+0.15380859	-3.45410156	+52.71240234	-43.81347656	-50.31738281	+2588	+12.63427734	-4.32421875	-4.72851563	+11.82128906	-42.60498047	-68.13720703	+2596
+1457971354.25230000	+14.33496094	-3.22558594	-2.20166016	+8.06396484	-49.08691406	-67.54394531	+3572	+14.01416016	+0.21972656	-3.38378906	+53.08593750	-44.36279297	-50.91064453	+2600	+12.68261719	-4.25390625	-4.70654297	+11.66748047	-43.22021484	-68.04931641	+2604
+1457971354.25640010	+14.36132813	-3.17285156	-2.14453125	+7.58056641	-49.76806641	-67.17041016	+3596	+14.05371094	+0.28125000	-3.31787109	+53.41552734	-44.86816406	-51.45996094	+2612	+12.73535156	-4.18359375	-4.67138672	+11.55761719	-43.87939453	-67.98339844	+2616
+1457971354.26060010	+14.38330078	-3.11132813	-2.09619141	+7.11914063	-50.40527344	-66.70898438	+3616	+14.09765625	+0.35595703	-3.25195313	+53.83300781	-45.41748047	-51.94335938	+2628	+12.78808594	-4.10888672	-4.64501953	+11.38183594	-44.51660156	-67.80761719	+2624
+1457971354.26480010	+14.40527344	-3.06738281	-2.05224609	+6.56982422	-51.02050781	-66.24755859	+3632	+14.14160156	+0.41308594	-3.18603516	+54.14062500	-45.94482422	-52.47070313	+2636	+12.83203125	-4.04296875	-4.61865234	+11.18408203	-45.10986328	-67.65380859	+2628
+1457971354.26889990	+14.42724609	-3.02783203	-2.00390625	+6.02050781	-51.61376953	-65.78613281	+3648	+14.17675781	+0.46582031	-3.12890625	+54.42626953	-46.40625000	-52.93212891	+2648	+12.88037109	-3.98144531	-4.59228516	+10.96435547	-45.72509766	-67.52197266	+2636
+1457971354.27309990	+14.44921875	-2.97949219	-1.96435547	+5.44921875	-52.14111328	-65.23681641	+3664	+14.21191406	+0.52734375	-3.07617188	+54.73388672	-46.86767578	-53.28369141	+2660	+12.92871094	-3.91113281	-4.56591797	+10.74462891	-46.29638672	-67.21435547	+2644
+1457971354.27729990	+14.46679688	-2.94873047	-1.92919922	+4.79003906	-52.64648438	-64.66552734	+3676	+14.24267578	+0.57128906	-3.02343750	+54.90966797	-47.30712891	-53.63525391	+2668	+12.97265625	-3.84960938	-4.54394531	+10.43701172	-46.82373047	-66.92871094	+2648
+1457971354.28140000	+14.48437500	-2.91796875	-1.89404297	+4.13085938	-53.12988281	-64.11621094	+3684	+14.27343750	+0.61083984	-2.97949219	+55.04150391	-47.70263672	-53.94287109	+2672	+13.01220703	-3.78808594	-4.51757813	+10.15136719	-47.37304688	-66.66503906	+2652
+1457971354.28559990	+14.50195313	-2.87841797	-1.85888672	+3.49365234	-53.61328125	-63.50097656	+3696	+14.29980469	+0.65917969	-2.93554688	+55.26123047	-48.12011719	-54.22851563	+2684	+13.05175781	-3.72216797	-4.49121094	+9.86572266	-47.92236328	-66.31347656	+2656
+1457971354.28979990	+14.51953125	-2.85644531	-1.82373047	+2.79052734	-54.07470703	-62.88574219	+3700	+14.33056641	+0.68994141	-2.88720703	+55.41503906	-48.55957031	-54.55810547	+2692	+13.09130859	-3.66943359	-4.46923828	+9.51416016	-48.47167969	-66.00585938	+2660
+1457971354.29390000	+14.53271484	-2.83447266	-1.79296875	+2.08740234	-54.51416016	-62.29248047	+3708	+14.35253906	+0.72070313	-2.84765625	+55.52490234	-48.93310547	-54.82177734	+2700	+13.12646484	-3.61669922	-4.44287109	+9.18457031	-48.99902344	-65.69824219	+2664
+1457971354.29810000	+14.55029297	-2.80371094	-1.75781250	+1.42822266	-54.93164063	-61.63330078	+3712	+14.37890625	+0.76025391	-2.80810547	+55.67871094	-49.30664063	-55.06347656	+2708	+13.16601563	-3.55517578	-4.42089844	+8.85498047	-49.50439453	-65.30273438	+2668
+1457971354.30230000	+14.56347656	-2.78613281	-1.73144531	+0.72509766	-55.32714844	-60.97412109	+3716	+14.40087891	+0.78662109	-2.76855469	+55.83251953	-49.68017578	-55.32714844	+2720	+13.20117188	-3.50683594	-4.39892578	+8.48144531	-49.96582031	-64.92919922	+2668
+1457971354.30640010	+14.57666016	-2.77294922	-1.70068359	+0.00000000	-55.70068359	-60.35888672	+3720	+14.42285156	+0.81738281	-2.73339844	+55.98632813	-50.00976563	-55.59082031	+2728	+13.23632813	-3.45849609	-4.37695313	+8.17382813	-50.42724609	-64.59960938	+2668
+1457971354.31060000	+14.58984375	-2.75097656	-1.67431641	-0.68115234	-56.09619141	-59.69970703	+3728	+14.44042969	+0.85253906	-2.69384766	+56.18408203	-50.38330078	-55.87646484	+2740	+13.26708984	-3.40136719	-4.35498047	+7.86621094	-50.88867188	-64.24804688	+2672
+1457971354.31480000	+14.59863281	-2.73339844	-1.64355469	-1.38427734	-56.44775391	-59.04052734	+3732	+14.46240234	+0.87890625	-2.64990234	+56.35986328	-50.75683594	-56.18408203	+2752	+13.29785156	-3.35742188	-4.33300781	+7.53662109	-51.35009766	-63.91845703	+2672
+1457971354.31890010	+14.61181641	-2.72021484	-1.61718750	-2.06542969	-56.82128906	-58.44726563	+3736	+14.47998047	+0.90527344	-2.61035156	+56.53564453	-51.10839844	-56.46972656	+2764	+13.32861328	-3.30908203	-4.31103516	+7.25097656	-51.76757813	-63.61083984	+2676
+1457971354.32730010	+14.63378906	-2.68066406	-1.54248047	-3.22998047	-57.65625000	-57.30468750	+3752	+14.51953125	+0.96240234	-2.51806641	+57.15087891	-51.89941406	-57.28271484	+2796	+13.39013672	-3.22558594	-4.26708984	+6.74560547	-52.66845703	-63.08349609	+2680
+1457971354.33139990	+14.64257813	-2.65869141	-1.51171875	-3.77929688	-58.05175781	-56.77734375	+3760	+14.53710938	+0.99755859	-2.46533203	+57.50244141	-52.29492188	-57.72216797	+2812	+13.41650391	-3.18603516	-4.24072266	+6.56982422	-53.08593750	-62.90771484	+2680
+1457971354.33559990	+14.65576172	-2.63232422	-1.47216797	-4.26269531	-58.49121094	-56.25000000	+3772	+14.55468750	+1.02832031	-2.41259766	+57.91992188	-52.71240234	-58.20556641	+2828	+13.44726563	-3.14208984	-4.21435547	+6.41601563	-53.52539063	-62.73193359	+2684
+1457971354.33970000	+14.66894531	-2.61035156	-1.43261719	-4.74609375	-58.93066406	-55.74462891	+3780	+14.57226563	+1.06787109	-2.35546875	+58.38134766	-53.12988281	-58.71093750	+2848	+13.47802734	-3.10693359	-4.19238281	+6.28417969	-53.94287109	-62.60009766	+2688
+1457971354.34390000	+14.67333984	-2.58398438	-1.39746094	-5.14160156	-59.30419922	-55.32714844	+3792	+14.58984375	+1.10742188	-2.30273438	+58.84277344	-53.52539063	-59.21630859	+2864	+13.50878906	-3.06738281	-4.17041016	+6.19628906	-54.31640625	-62.51220703	+2692
+1457971354.34809990	+14.68212891	-2.55761719	-1.35351563	-5.49316406	-59.80957031	-54.93164063	+3804	+14.60302734	+1.14697266	-2.24121094	+59.37011719	-53.96484375	-59.80957031	+2884	+13.53515625	-3.02783203	-4.14404297	+6.15234375	-54.73388672	-62.44628906	+2696
+1457971354.35220000	+14.68652344	-2.53125000	-1.30957031	-5.82275391	-60.29296875	-54.55810547	+3820	+14.62060547	+1.17773438	-2.17968750	+59.91943359	-54.40429688	-60.42480469	+2900	+13.56152344	-2.99707031	-4.11767578	+6.10839844	-55.12939453	-62.40234375	+2700
+1457971354.35640000	+14.69531250	-2.50488281	-1.27001953	-6.13037109	-60.73242188	-54.22851563	+3832	+14.63378906	+1.21289063	-2.12695313	+60.38085938	-54.84375000	-60.97412109	+2920	+13.58789063	-2.96191406	-4.09570313	+6.08642578	-55.50292969	-62.40234375	+2704
+1457971354.36060000	+14.70410156	-2.47412109	-1.23046875	-6.39404297	-61.23779297	-53.87695313	+3844	+14.64697266	+1.24804688	-2.06542969	+60.95214844	-55.30517578	-61.58935547	+2936	+13.61425781	-2.92675781	-4.06933594	+6.08642578	-55.92041016	-62.38037109	+2708
+1457971354.36470010	+14.71289063	-2.44335938	-1.18652344	-6.61376953	-61.72119141	-53.59130859	+3856	+14.66455078	+1.28320313	-2.00830078	+61.52343750	-55.76660156	-62.20458984	+2952	+13.64062500	-2.90039063	-4.04296875	+6.10839844	-56.29394531	-62.42431641	+2712
+1457971354.36890010	+14.71728516	-2.41699219	-1.15136719	-6.81152344	-62.16064453	-53.34960938	+3868	+14.67333984	+1.31396484	-1.95556641	+62.00683594	-56.20605469	-62.73193359	+2968	+13.66259766	-2.87402344	-4.02099609	+6.13037109	-56.66748047	-62.49023438	+2712
+1457971354.37310000	+14.72167969	-2.38623047	-1.12060547	-6.98730469	-62.60009766	-53.08593750	+3880	+14.68652344	+1.34912109	-1.90722656	+62.51220703	-56.66748047	-63.25927734	+2980	+13.68896484	-2.84326172	-3.99902344	+6.15234375	-57.01904297	-62.49023438	+2720
+1457971354.37719990	+14.72167969	-2.35986328	-1.08544922	-7.18505859	-63.06152344	-52.82226563	+3892	+14.69531250	+1.37548828	-1.85888672	+62.92968750	-57.10693359	-63.74267578	+2992	+13.70654297	-2.81689453	-3.97705078	+6.17431641	-57.37060547	-62.49023438	+2720
+1457971354.38140010	+14.72607422	-2.33789063	-1.05468750	-7.38281250	-63.45703125	-52.58056641	+3900	+14.69970703	+1.39306641	-1.81933594	+63.21533203	-57.56835938	-64.11621094	+3000	+13.72412109	-2.78613281	-3.96386719	+6.13037109	-57.67822266	-62.46826172	+2724
+1457971354.38560010	+14.72607422	-2.31152344	-1.02832031	-7.58056641	-63.85253906	-52.31689453	+3912	+14.70849609	+1.41943359	-1.77978516	+63.58886719	-58.02978516	-64.51171875	+3008	+13.74169922	-2.75537109	-3.94628906	+6.13037109	-57.98583984	-62.40234375	+2724
+1457971354.39389990	+14.72607422	-2.28076172	-0.98437500	-8.04199219	-64.62158203	-51.83349609	+3924	+14.71728516	+1.43261719	-1.71386719	+63.96240234	-58.95263672	-65.10498047	+3020	+13.77246094	-2.71582031	-3.91113281	+5.95458984	-58.62304688	-62.33642578	+2724
+1457971354.39809990	+14.72607422	-2.25878906	-0.96679688	-8.23974609	-64.92919922	-51.54785156	+3928	+14.72607422	+1.44140625	-1.68750000	+64.05029297	-59.41406250	-65.25878906	+3024	+13.78564453	-2.69384766	-3.90234375	+5.84472656	-58.88671875	-62.16064453	+2728
+1457971354.40220000	+14.72607422	-2.25000000	-0.95800781	-8.48144531	-65.19287109	-51.28417969	+3928	+14.73046875	+1.44580078	-1.66992188	+64.09423828	-59.87548828	-65.36865234	+3028	+13.79882813	-2.67626953	-3.88916016	+5.69091797	-59.15039063	-62.02880859	+2724
+1457971354.40640000	+14.72167969	-2.24121094	-0.94482422	-8.72314453	-65.47851563	-51.04248047	+3928	+14.73046875	+1.44580078	-1.65234375	+64.05029297	-60.31494141	-65.39062500	+3028	+13.80761719	-2.65429688	-3.88037109	+5.53710938	-59.39208984	-61.87500000	+2724
+1457971354.41059990	+14.71728516	-2.23242188	-0.94042969	-8.94287109	-65.69824219	-50.77880859	+3928	+14.73046875	+1.45458984	-1.63916016	+64.00634766	-60.75439453	-65.36865234	+3032	+13.81640625	-2.63232422	-3.87158203	+5.33935547	-59.58984375	-61.65527344	+2724
+1457971354.41470000	+14.71289063	-2.22363281	-0.93603516	-9.18457031	-65.89599609	-50.53710938	+3924	+14.73046875	+1.44140625	-1.63037109	+63.80859375	-61.19384766	-65.30273438	+3036	+13.82519531	-2.61474609	-3.86279297	+5.11962891	-59.78759766	-61.41357422	+2720
+1457971354.41890000	+14.71289063	-2.21923828	-0.92724609	-9.38232422	-66.11572266	-50.31738281	+3924	+14.73486328	+1.42822266	-1.61718750	+63.61083984	-61.65527344	-65.21484375	+3040	+13.82958984	-2.59716797	-3.85400391	+4.89990234	-60.00732422	-61.19384766	+2720
+1457971354.42300010	+14.71289063	-2.21044922	-0.91845703	-9.53613281	-66.31347656	-50.09765625	+3920	+14.73486328	+1.41943359	-1.60839844	+63.39111328	-62.11669922	-65.06103516	+3044	+13.83398438	-2.57958984	-3.84960938	+4.63623047	-60.18310547	-60.93017578	+2716
+1457971354.42720010	+14.71289063	-2.21044922	-0.91406250	-9.64599609	-66.48925781	-49.96582031	+3916	+14.73486328	+1.41503906	-1.59960938	+63.19335938	-62.55615234	-64.90722656	+3048	+13.83837891	-2.56640625	-3.84082031	+4.41650391	-60.33691406	-60.71044922	+2716
+1457971354.43140010	+14.71289063	-2.20605469	-0.90966797	-9.66796875	-66.68701172	-49.92187500	+3916	+14.73486328	+1.41064453	-1.59082031	+62.99560547	-63.01757813	-64.75341797	+3052	+13.84277344	-2.55322266	-3.82763672	+4.26269531	-60.51269531	-60.55664063	+2712
+1457971354.43549990	+14.70849609	-2.20166016	-0.90527344	-9.62402344	-66.81884766	-49.89990234	+3912	+14.73925781	+1.41064453	-1.58642578	+62.73193359	-63.45703125	-64.48974609	+3052	+13.84716797	-2.54003906	-3.82324219	+4.04296875	-60.60058594	-60.33691406	+2712
+1457971354.43969990	+14.71289063	-2.19287109	-0.90087891	-9.51416016	-66.95068359	-49.94384766	+3912	+14.73925781	+1.40625000	-1.58203125	+62.44628906	-63.91845703	-64.20410156	+3056	+13.85595703	-2.52246094	-3.81884766	+3.86718750	-60.68847656	-60.11718750	+2712
+1457971354.44800000	+14.71289063	-2.17529297	-0.89208984	-9.05273438	-67.28027344	-50.22949219	+3912	+14.73925781	+1.39746094	-1.55566406	+61.98486328	-64.86328125	-63.78662109	+3064	+13.86035156	-2.49169922	-3.80566406	+3.71337891	-60.82031250	-59.89746094	+2708
+1457971354.45219990	+14.71289063	-2.16650391	-0.87890625	-8.72314453	-67.45605469	-50.47119141	+3916	+14.73925781	+1.40185547	-1.54248047	+61.74316406	-65.34667969	-63.52294922	+3068	+13.86474609	-2.47851563	-3.80126953	+3.66943359	-60.86425781	-59.85351563	+2708
+1457971354.45639990	+14.71728516	-2.15332031	-0.87011719	-8.23974609	-67.67578125	-50.82275391	+3916	+14.74365234	+1.40185547	-1.52050781	+61.56738281	-65.87402344	-63.30322266	+3076	+13.86914063	-2.46533203	-3.78808594	+3.71337891	-60.93017578	-59.85351563	+2708
+1457971354.46050000	+14.71728516	-2.14013672	-0.86132813	-7.80029297	-67.87353516	-51.17431641	+3916	+14.74804688	+1.41064453	-1.50292969	+61.36962891	-66.40136719	-63.03955078	+3080	+13.87353516	-2.45214844	-3.77929688	+3.73535156	-60.95214844	-59.87548828	+2704
+1457971354.46470000	+14.72167969	-2.12255859	-0.84814453	-7.18505859	-68.09326172	-51.63574219	+3920	+14.75244141	+1.42382813	-1.48535156	+61.17187500	-66.95068359	-62.75390625	+3088	+13.88232422	-2.44335938	-3.77490234	+3.80126953	-60.95214844	-59.94140625	+2704
+1457971354.47300000	+14.73046875	-2.08300781	-0.81738281	-5.60302734	-68.59863281	-52.88818359	+3924	+14.76123047	+1.44580078	-1.43701172	+60.82031250	-68.07128906	-62.18261719	+3100	+13.89550781	-2.41699219	-3.76171875	+4.10888672	-60.93017578	-60.18310547	+2704
+1457971354.47720000	+14.73925781	-2.06103516	-0.80419922	-4.65820313	-68.86230469	-53.63525391	+3928	+14.76123047	+1.45898438	-1.41503906	+60.55664063	-68.64257813	-61.80908203	+3104	+13.90429688	-2.40380859	-3.75732422	+4.26269531	-60.93017578	-60.31494141	+2700
+1457971354.48970010	+14.75683594	-1.97314453	-0.74707031	-0.63720703	-69.89501953	-56.90917969	+3936	+14.77001953	+1.48974609	-1.34033203	+59.76562500	-70.46630859	-60.64453125	+3120	+13.91748047	-2.37304688	-3.73974609	+4.79003906	-60.88623047	-60.77636719	+2696
+1457971354.49799990	+14.77001953	-1.91601563	-0.71191406	+2.50488281	-70.59814453	-59.54589844	+3936	+14.77880859	+1.51171875	-1.30078125	+58.95263672	-71.67480469	-59.56787109	+3128	+13.92626953	-2.35107422	-3.72656250	+5.14160156	-60.86425781	-61.08398438	+2696
+1457971354.50219990	+14.77441406	-1.88964844	-0.69873047	+3.88916016	-70.86181641	-60.73242188	+3936	+14.77880859	+1.51611328	-1.27880859	+58.51318359	-72.26806641	-58.99658203	+3128	+13.93505859	-2.34228516	-3.72216797	+5.29541016	-60.86425781	-61.23779297	+2696
+1457971354.50630000	+14.77441406	-1.87207031	-0.68994141	+5.16357422	-71.08154297	-61.80908203	+3932	+14.77880859	+1.52050781	-1.26123047	+57.94189453	-72.83935547	-58.33740234	+3128	+13.93945313	-2.33349609	-3.71777344	+5.44921875	-60.86425781	-61.36962891	+2696
+1457971354.51050000	+14.77441406	-1.85009766	-0.68554688	+6.56982422	-71.27929688	-63.03955078	+3932	+14.77441406	+1.52490234	-1.24804688	+57.34863281	-73.41064453	-57.65625000	+3128	+13.93945313	-2.32470703	-3.71337891	+5.58105469	-60.86425781	-61.47949219	+2696
+1457971354.51469990	+14.77441406	-1.83251953	-0.68554688	+7.71240234	-71.45507813	-64.02832031	+3928	+14.77001953	+1.52490234	-1.23046875	+56.73339844	-73.98193359	-56.95312500	+3124	+13.94384766	-2.31152344	-3.70898438	+5.69091797	-60.86425781	-61.58935547	+2696
+1457971354.52300000	+14.77441406	-1.81054688	-0.67675781	+9.68994141	-71.76269531	-65.76416016	+3916	+14.76562500	+1.51611328	-1.21728516	+54.99755859	-75.03662109	-55.15136719	+3120	+13.94384766	-2.29833984	-3.70019531	+5.82275391	-60.86425781	-61.67724609	+2692
+1457971354.53130010	+14.77441406	-1.79736328	-0.67675781	+11.44775391	-72.02636719	-67.36816406	+3904	+14.75683594	+1.50292969	-1.20849609	+53.10791016	-76.02539063	-53.23974609	+3116	+13.94384766	-2.28515625	-3.68701172	+5.86669922	-60.90820313	-61.72119141	+2692
+1457971354.53970000	+14.77001953	-1.78857422	-0.68994141	+12.81005859	-72.04833984	-68.55468750	+3892	+14.74804688	+1.48095703	-1.20849609	+50.71289063	-76.90429688	-50.95458984	+3112	+13.93945313	-2.27197266	-3.68261719	+5.82275391	-60.90820313	-61.63330078	+2688
+1457971354.54800010	+14.76562500	-1.77978516	-0.69433594	+14.01855469	-72.11425781	-69.60937500	+3880	+14.73925781	+1.46337891	-1.20849609	+48.05419922	-77.73925781	-48.40576172	+3112	+13.93505859	-2.25878906	-3.67382813	+5.71289063	-60.88623047	-61.47949219	+2684
+1457971354.55220010	+14.76123047	-1.77539063	-0.70312500	+14.52392578	-72.09228516	-70.02685547	+3872	+14.73046875	+1.45458984	-1.20849609	+46.49414063	-78.11279297	-46.95556641	+3112	+13.93066406	-2.25000000	-3.66943359	+5.62500000	-60.88623047	-61.36962891	+2684
+1457971354.55629990	+14.76562500	-1.77539063	-0.69873047	+15.07324219	-72.15820313	-70.51025391	+3868	+14.73046875	+1.44140625	-1.21289063	+44.89013672	-78.50830078	-45.43945313	+3112	+13.92626953	-2.24560547	-3.66503906	+5.53710938	-60.86425781	-61.25976563	+2680
+1457971354.56049990	+14.76562500	-1.77539063	-0.70312500	+15.46875000	-72.15820313	-70.83984375	+3864	+14.73046875	+1.43261719	-1.21289063	+43.08837891	-78.85986328	-43.72558594	+3112	+13.92187500	-2.23681641	-3.66064453	+5.40527344	-60.82031250	-61.12792969	+2676
+1457971354.56469990	+14.76562500	-1.77099609	-0.70312500	+15.95214844	-72.13623047	-71.21337891	+3856	+14.73046875	+1.42822266	-1.21728516	+41.15478516	-79.18945313	-41.87988281	+3112	+13.92187500	-2.23242188	-3.65625000	+5.29541016	-60.77636719	-60.97412109	+2676
+1457971354.56880000	+14.77001953	-1.77099609	-0.70751953	+16.50146484	-72.11425781	-71.65283203	+3852	+14.73046875	+1.41943359	-1.21289063	+39.24316406	-79.58496094	-40.05615234	+3116	+13.91748047	-2.22363281	-3.65185547	+5.18554688	-60.73242188	-60.82031250	+2672
+1457971354.57710000	+14.77441406	-1.76220703	-0.70312500	+17.62207031	-72.09228516	-72.50976563	+3848	+14.73486328	+1.41503906	-1.20849609	+34.67285156	-80.24414063	-35.59570313	+3112	+13.91308594	-2.20166016	-3.63867188	+4.92187500	-60.57861328	-60.44677734	+2672
+1457971354.58130000	+14.77880859	-1.75341797	-0.70312500	+18.30322266	-72.07031250	-73.03710938	+3848	+14.73925781	+1.41503906	-1.19970703	+32.16796875	-80.59570313	-33.13476563	+3112	+13.90869141	-2.19287109	-3.63427734	+4.79003906	-60.46875000	-60.27099609	+2668
+1457971354.58550000	+14.78759766	-1.74462891	-0.69433594	+19.09423828	-72.13623047	-73.69628906	+3844	+14.73925781	+1.41503906	-1.18652344	+29.55322266	-80.94726563	-30.54199219	+3112	+13.90869141	-2.17968750	-3.62548828	+4.65820313	-60.35888672	-60.07324219	+2668
+1457971354.58960010	+14.79199219	-1.74023438	-0.68554688	+20.01708984	-72.18017578	-74.46533203	+3844	+14.74365234	+1.41943359	-1.17773438	+26.63085938	-81.29882813	-27.64160156	+3112	+13.90429688	-2.17089844	-3.61669922	+4.54833984	-60.24902344	-59.91943359	+2664
+1457971354.59380010	+14.79638672	-1.73583984	-0.67675781	+20.98388672	-72.20214844	-75.30029297	+3844	+14.75244141	+1.41943359	-1.16015625	+23.40087891	-81.62841797	-24.45556641	+3112	+13.90429688	-2.16210938	-3.61230469	+4.48242188	-60.13916016	-59.80957031	+2664
+1457971354.59800000	+14.80957031	-1.72705078	-0.66357422	+22.36816406	-72.31201172	-76.48681641	+3844	+14.76123047	+1.41943359	-1.14697266	+19.95117188	-81.95800781	-21.02783203	+3112	+13.90869141	-2.15332031	-3.60351563	+4.41650391	-60.05126953	-59.67773438	+2664
+1457971354.60209990	+14.81835938	-1.71826172	-0.64599609	+23.79638672	-72.39990234	-77.76123047	+3844	+14.76562500	+1.42822266	-1.12939453	+16.21582031	-82.24365234	-17.29248047	+3112	+13.91308594	-2.14453125	-3.59472656	+4.37255859	-59.96337891	-59.61181641	+2664
+1457971354.60630010	+14.82275391	-1.70507813	-0.64160156	+25.22460938	-72.42187500	-79.01367188	+3844	+14.77441406	+1.43701172	-1.11621094	+12.17285156	-82.50732422	-13.22753906	+3112	+13.91308594	-2.13574219	-3.59033203	+4.35058594	-59.85351563	-59.54589844	+2660
+1457971354.61459990	+14.83593750	-1.68310547	-0.59765625	+29.42138672	-72.70751953	-82.90283203	+3848	+14.78320313	+1.44140625	-1.07226563	+3.31787109	-83.01269531	-4.48242188	+3108	+13.91748047	-2.12255859	-3.57714844	+4.30664063	-59.72167969	-59.47998047	+2656
+1457971354.61879990	+14.84033203	-1.66992188	-0.58886719	+31.28906250	-72.72949219	-84.63867188	+3848	+14.78759766	+1.44580078	-1.05908203	-1.27441406	-83.16650391	+0.04394531	+3108	+13.92187500	-2.11816406	-3.57275391	+4.28466797	-59.65576172	-59.43603516	+2656
+1457971354.62299990	+14.84912109	-1.66113281	-0.56689453	+33.81591797	-72.86132813	-87.03369141	+3848	+14.78759766	+1.44580078	-1.04150391	-6.15234375	-83.32031250	+4.81201172	+3104	+13.92187500	-2.11376953	-3.56835938	+4.26269531	-59.63378906	-59.41406250	+2656
+1457971354.62710000	+14.84912109	-1.65234375	-0.54931641	+36.07910156	-72.92724609	-89.18701172	+3848	+14.79199219	+1.44580078	-1.01953125	-10.94238281	-83.45214844	+9.53613281	+3104	+13.92187500	-2.10937500	-3.55957031	+4.26269531	-59.61181641	-59.41406250	+2652
+1457971354.63130000	+14.85351563	-1.64355469	-0.54492188	+38.07861328	-72.90527344	-91.07666016	+3844	+14.79638672	+1.45019531	-1.01074219	-15.42480469	-83.47412109	+13.90869141	+3100	+13.92187500	-2.10498047	-3.55517578	+4.24072266	-59.58984375	-59.39208984	+2648
+1457971354.63550000	+14.85351563	-1.63476563	-0.54052734	+40.18798828	-72.88330078	-93.07617188	+3844	+14.80078125	+1.44580078	-1.00634766	-19.77539063	-83.43017578	+18.10546875	+3096	+13.92626953	-2.10058594	-3.55078125	+4.19677734	-59.54589844	-59.34814453	+2648
+1457971354.63960000	+14.85351563	-1.63037109	-0.53173828	+42.29736328	-72.86132813	-95.07568359	+3840	+14.80078125	+1.44140625	-1.00195313	-23.73046875	-83.38623047	+21.90673828	+3092	+13.92626953	-2.09619141	-3.55078125	+4.15283203	-59.52392578	-59.30419922	+2644
+1457971354.64380000	+14.85351563	-1.62158203	-0.53173828	+44.27490234	-72.79541016	-96.94335938	+3836	+14.80078125	+1.44140625	-1.00195313	-27.18017578	-83.32031250	+25.20263672	+3088	+13.92187500	-2.09179688	-3.54638672	+4.08691406	-59.50195313	-59.21630859	+2644
+1457971354.65210010	+14.84472656	-1.60839844	-0.54052734	+47.94433594	-72.59765625	-100.34912109	+3832	+14.79199219	+1.42382813	-0.99755859	-33.35449219	-83.14453125	+30.95947266	+3084	+13.91748047	-2.08300781	-3.54199219	+3.93310547	-59.43603516	-59.06250000	+2636
+1457971354.65630010	+14.84472656	-1.60839844	-0.54052734	+49.63623047	-72.50976563	-101.95312500	+3828	+14.79199219	+1.41503906	-1.00195313	-35.85937500	-83.05664063	+33.22265625	+3084	+13.91308594	-2.07421875	-3.53759766	+3.82324219	-59.41406250	-58.97460938	+2632
+1457971354.66039990	+14.84472656	-1.60400391	-0.55810547	+50.95458984	-72.35595703	-103.11767578	+3828	+14.79199219	+1.40625000	-1.01513672	-37.68310547	-82.88085938	+34.82666016	+3088	+13.90869141	-2.06982422	-3.53759766	+3.73535156	-59.39208984	-58.84277344	+2628
+1457971354.66459990	+14.84033203	-1.60400391	-0.57568359	+52.18505859	-72.22412109	-104.21630859	+3828	+14.79199219	+1.39746094	-1.02832031	-39.19921875	-82.72705078	+36.12304688	+3088	+13.90429688	-2.06542969	-3.53320313	+3.60351563	-59.34814453	-58.73291016	+2628
+1457971354.66880010	+14.84033203	-1.60400391	-0.58007813	+53.54736328	-72.13623047	-105.46875000	+3824	+14.78759766	+1.39306641	-1.03271484	-40.73730469	-82.63916016	+37.46337891	+3088	+13.89990234	-2.06103516	-3.53320313	+3.49365234	-59.30419922	-58.60107422	+2624
+1457971354.67290000	+14.83593750	-1.60400391	-0.59765625	+54.47021484	-71.96044922	-106.25976563	+3824	+14.78759766	+1.38427734	-1.04589844	-41.81396484	-82.48535156	+38.34228516	+3092	+13.89550781	-2.05664063	-3.53320313	+3.36181641	-59.23828125	-58.44726563	+2620
+1457971354.67709990	+14.83154297	-1.60400391	-0.61523438	+55.34912109	-71.82861328	-106.96289063	+3824	+14.78759766	+1.37548828	-1.05468750	-42.80273438	-82.35351563	+39.08935547	+3096	+13.89111328	-2.05224609	-3.53320313	+3.22998047	-59.17236328	-58.29345703	+2616
+1457971354.68129990	+14.83154297	-1.59960938	-0.61962891	+56.40380859	-71.76269531	-107.88574219	+3824	+14.78759766	+1.36669922	-1.05908203	-44.05517578	-82.24365234	+40.10009766	+3096	+13.88232422	-2.04785156	-3.52880859	+3.12011719	-59.10644531	-58.13964844	+2612
+1457971354.68540000	+14.83154297	-1.60400391	-0.63281250	+57.12890625	-71.63085938	-108.47900391	+3824	+14.78759766	+1.35791016	-1.06347656	-44.97802734	-82.13378906	+40.82519531	+3100	+13.87792969	-2.03906250	-3.52880859	+2.98828125	-58.99658203	-57.98583984	+2608
+1457971354.68960000	+14.82714844	-1.59960938	-0.64599609	+57.81005859	-71.54296875	-109.02832031	+3824	+14.78759766	+1.35351563	-1.07226563	-45.83496094	-82.00195313	+41.46240234	+3104	+13.86914063	-2.03466797	-3.52880859	+2.87841797	-58.90869141	-57.85400391	+2608
+1457971354.69790010	+14.83154297	-1.60400391	-0.65039063	+59.37011719	-71.43310547	-110.34667969	+3820	+14.79638672	+1.34472656	-1.07226563	-47.76855469	-81.78222656	+43.02246094	+3108	+13.86035156	-2.02587891	-3.52880859	+2.68066406	-58.73291016	-57.61230469	+2600
+1457971354.70210000	+14.83154297	-1.59960938	-0.65478516	+60.05126953	-71.36718750	-110.87402344	+3820	+14.80078125	+1.34472656	-1.07666016	-48.60351563	-81.65039063	+43.72558594	+3108	+13.85595703	-2.02148438	-3.52441406	+2.59277344	-58.62304688	-57.52441406	+2596
+1457971354.70630000	+14.83593750	-1.59082031	-0.65039063	+60.95214844	-71.32324219	-111.62109375	+3820	+14.80078125	+1.34912109	-1.06787109	-49.85595703	-81.54052734	+44.80224609	+3112	+13.85595703	-2.01708984	-3.52441406	+2.54882813	-58.53515625	-57.45849609	+2592
+1457971354.71040010	+14.83593750	-1.59082031	-0.64160156	+61.69921875	-71.25732422	-112.28027344	+3820	+14.80957031	+1.35351563	-1.05468750	-51.19628906	-81.47460938	+45.98876953	+3116	+13.85156250	-2.01269531	-3.52001953	+2.54882813	-58.42529297	-57.41455078	+2592
+1457971354.71460010	+14.84033203	-1.57763672	-0.63720703	+62.49023438	-71.23535156	-112.91748047	+3820	+14.81396484	+1.35791016	-1.04150391	-52.62451172	-81.36474609	+47.28515625	+3120	+13.84716797	-2.00830078	-3.52001953	+2.52685547	-58.31542969	-57.37060547	+2588
+1457971354.71880010	+14.84472656	-1.56445313	-0.62402344	+63.32519531	-71.21337891	-113.62060547	+3816	+14.81835938	+1.36230469	-1.02832031	-53.94287109	-81.25488281	+48.44970703	+3124	+13.84716797	-2.00390625	-3.52001953	+2.52685547	-58.22753906	-57.34863281	+2588
+1457971354.72289990	+14.84472656	-1.56005859	-0.61523438	+64.11621094	-71.19140625	-114.32373047	+3812	+14.82714844	+1.36669922	-1.01513672	-55.41503906	-81.14501953	+49.79003906	+3128	+13.84277344	-1.99951172	-3.51562500	+2.54882813	-58.13964844	-57.32666016	+2584
+1457971354.72709990	+14.84912109	-1.55126953	-0.60205078	+64.92919922	-71.16943359	-115.02685547	+3812	+14.83154297	+1.37548828	-1.00195313	-56.88720703	-81.03515625	+51.15234375	+3132	+13.84277344	-1.99511719	-3.51123047	+2.57080078	-58.05175781	-57.34863281	+2580
+1457971354.73540000	+14.85791016	-1.53369141	-0.57568359	+66.35742188	-71.12548828	-116.34521484	+3804	+14.84472656	+1.39746094	-0.97558594	-59.76562500	-80.81542969	+53.78906250	+3140	+13.84277344	-1.99072266	-3.50244141	+2.61474609	-57.94189453	-57.37060547	+2580
+1457971354.73959990	+14.86230469	-1.52490234	-0.56689453	+67.03857422	-71.10351563	-116.96044922	+3804	+14.84912109	+1.40625000	-0.95800781	-61.28173828	-80.70556641	+55.21728516	+3140	+13.84277344	-1.98193359	-3.49804688	+2.63671875	-57.87597656	-57.37060547	+2580
+1457971354.74370000	+14.86669922	-1.51171875	-0.55810547	+67.63183594	-71.08154297	-117.46582031	+3800	+14.85351563	+1.41064453	-0.95361328	-62.38037109	-80.57373047	+56.18408203	+3140	+13.84277344	-1.97753906	-3.49365234	+2.68066406	-57.78808594	-57.37060547	+2576
+1457971354.74790000	+14.87109375	-1.50292969	-0.55810547	+68.00537109	-71.05957031	-117.79541016	+3792	+14.85351563	+1.42382813	-0.94482422	-63.58886719	-80.46386719	+57.30468750	+3144	+13.84277344	-1.97314453	-3.49365234	+2.70263672	-57.72216797	-57.37060547	+2576
+1457971354.75210000	+14.87109375	-1.49414063	-0.55371094	+68.40087891	-71.03759766	-118.16894531	+3788	+14.85791016	+1.42822266	-0.93603516	-64.81933594	-80.37597656	+58.42529297	+3144	+13.83837891	-1.96435547	-3.49365234	+2.72460938	-57.65625000	-57.37060547	+2576
+1457971354.75620010	+14.87109375	-1.48535156	-0.55371094	+68.77441406	-71.01562500	-118.49853516	+3780	+14.85791016	+1.43261719	-0.94042969	-65.56640625	-80.28808594	+59.04052734	+3144	+13.83837891	-1.95996094	-3.49365234	+2.70263672	-57.59033203	-57.34863281	+2576
+1457971354.76040010	+14.87109375	-1.48535156	-0.55371094	+68.95019531	-71.01562500	-118.69628906	+3776	+14.85791016	+1.44140625	-0.94482422	-66.24755859	-80.20019531	+59.63378906	+3144	+13.83398438	-1.95556641	-3.49365234	+2.70263672	-57.52441406	-57.30468750	+2572
+1457971354.76869990	+14.87548828	-1.47656250	-0.56689453	+69.19189453	-70.94970703	-118.93798828	+3764	+14.85791016	+1.44580078	-0.96240234	-67.32421875	-80.06835938	+60.46875000	+3140	+13.83398438	-1.94238281	-3.49804688	+2.65869141	-57.39257813	-57.21679688	+2572
+1457971354.77290010	+14.87988281	-1.47656250	-0.58007813	+69.12597656	-70.92773438	-118.89404297	+3760	+14.85351563	+1.44580078	-0.97998047	-67.56591797	-80.02441406	+60.60058594	+3144	+13.82958984	-1.93359375	-3.50244141	+2.65869141	-57.32666016	-57.17285156	+2572
+1457971354.77710010	+14.87548828	-1.47216797	-0.59765625	+68.99414063	-70.90576172	-118.78417969	+3756	+14.85351563	+1.44580078	-0.99316406	-67.80761719	-80.00244141	+60.73242188	+3144	+13.82519531	-1.92919922	-3.50683594	+2.63671875	-57.23876953	-57.10693359	+2572
+1457971354.78539990	+14.87548828	-1.47216797	-0.63281250	+68.59863281	-70.81787109	-118.43261719	+3752	+14.84912109	+1.44140625	-1.04150391	-67.63183594	-79.98046875	+60.31494141	+3152	+13.82080078	-1.91162109	-3.52880859	+2.59277344	-57.06298828	-56.97509766	+2576
+1457971354.79370000	+14.87109375	-1.46777344	-0.67236328	+68.11523438	-70.72998047	-118.03710938	+3748	+14.84033203	+1.43701172	-1.09423828	-67.21435547	-80.02441406	+59.65576172	+3164	+13.81201172	-1.89404297	-3.55078125	+2.54882813	-56.88720703	-56.86523438	+2576
+1457971354.80200000	+14.87109375	-1.46777344	-0.72070313	+67.56591797	-70.64208984	-117.55371094	+3744	+14.83593750	+1.44140625	-1.15136719	-66.37939453	-80.06835938	+58.62304688	+3172	+13.80761719	-1.88085938	-3.56835938	+2.52685547	-56.73339844	-56.77734375	+2576
+1457971354.81040000	+14.87109375	-1.45898438	-0.77343750	+66.97265625	-70.48828125	-117.04833984	+3744	+14.83593750	+1.44580078	-1.20849609	-65.39062500	-80.13427734	+57.50244141	+3184	+13.80322266	-1.86328125	-3.59912109	+2.54882813	-56.57958984	-56.73339844	+2576
+1457971354.81870010	+14.87109375	-1.43701172	-0.83056641	+66.53320313	-70.35644531	-116.60888672	+3744	+14.83593750	+1.46337891	-1.26562500	-64.29199219	-80.20019531	+56.31591797	+3200	+13.79882813	-1.84130859	-3.62988281	+2.61474609	-56.40380859	-56.71142578	+2576
+1457971354.82290010	+14.87548828	-1.42382813	-0.86132813	+66.37939453	-70.26855469	-116.45507813	+3744	+14.83593750	+1.47656250	-1.29199219	-63.76464844	-80.22216797	+55.76660156	+3204	+13.79443359	-1.83251953	-3.64746094	+2.65869141	-56.33789063	-56.71142578	+2576
+1457971354.82699990	+14.87988281	-1.41064453	-0.88769531	+66.31347656	-70.18066406	-116.38916016	+3744	+14.83593750	+1.49414063	-1.31835938	-63.21533203	-80.24414063	+55.21728516	+3212	+13.79443359	-1.81933594	-3.66064453	+2.70263672	-56.25000000	-56.73339844	+2576
+1457971354.83119990	+14.88427734	-1.38867188	-0.91406250	+66.31347656	-70.11474609	-116.36718750	+3744	+14.84033203	+1.51611328	-1.34472656	-62.77587891	-80.26611328	+54.79980469	+3216	+13.79443359	-1.81054688	-3.68261719	+2.76855469	-56.16210938	-56.75537109	+2580
+1457971354.83950000	+14.90625000	-1.33593750	-0.96679688	+66.46728516	-69.93896484	-116.41113281	+3744	+14.84912109	+1.56884766	-1.38867188	-61.87500000	-80.28808594	+54.05273438	+3228	+13.79443359	-1.77539063	-3.74414063	+2.98828125	-55.92041016	-56.88720703	+2584
+1457971354.84369990	+14.91503906	-1.30517578	-0.99316406	+66.59912109	-69.85107422	-116.43310547	+3744	+14.85351563	+1.59960938	-1.41064453	-61.41357422	-80.28808594	+53.70117188	+3232	+13.79443359	-1.75341797	-3.77490234	+3.12011719	-55.81054688	-56.97509766	+2588
+1457971354.84789990	+14.92382813	-1.27001953	-1.01513672	+66.75292969	-69.78515625	-116.52099609	+3744	+14.85791016	+1.63037109	-1.43261719	-60.99609375	-80.31005859	+53.41552734	+3236	+13.79882813	-1.71826172	-3.83203125	+3.40576172	-55.56884766	-57.17285156	+2600
+1457971354.85200000	+14.93261719	-1.23486328	-1.03710938	+66.95068359	-69.71923828	-116.63085938	+3744	+14.86230469	+1.66552734	-1.45458984	-60.62255859	-80.31005859	+53.15185547	+3240	+13.79882813	-1.69189453	-3.88037109	+3.62548828	-55.41503906	-57.37060547	+2604
+1457971354.85620000	+14.94580078	-1.20410156	-1.06347656	+67.08251953	-69.63134766	-116.67480469	+3744	+14.86669922	+1.70068359	-1.48095703	-60.11718750	-80.28808594	+52.75634766	+3244	+13.80322266	-1.66552734	-3.92431641	+3.80126953	-55.28320313	-57.52441406	+2608
+1457971354.86450000	+14.97216797	-1.13378906	-1.12060547	+67.30224609	-69.47753906	-116.76269531	+3744	+14.87988281	+1.77099609	-1.52929688	-59.23828125	-80.28808594	+52.16308594	+3252	+13.81640625	-1.60400391	-4.02099609	+4.28466797	-55.04150391	-57.94189453	+2616
+1457971354.86870000	+14.98095703	-1.10302734	-1.15136719	+67.34619141	-69.38964844	-116.74072266	+3744	+14.88427734	+1.80615234	-1.56445313	-58.60107422	-80.28808594	+51.65771484	+3252	+13.82080078	-1.58203125	-4.06054688	+4.46044922	-54.93164063	-58.11767578	+2616
+1457971354.87290000	+14.99414063	-1.06787109	-1.18652344	+67.30224609	-69.27978516	-116.63085938	+3744	+14.88867188	+1.85009766	-1.59521484	-57.89794922	-80.28808594	+51.10839844	+3260	+13.82519531	-1.55566406	-4.10888672	+4.68017578	-54.79980469	-58.31542969	+2620
+1457971354.88120010	+15.01171875	-1.00195313	-1.26562500	+67.06054688	-69.06005859	-116.21337891	+3748	+14.89306641	+1.91601563	-1.67431641	-56.20605469	-80.28808594	+49.68017578	+3264	+13.82958984	-1.50292969	-4.19238281	+5.03173828	-54.55810547	-58.55712891	+2620
+1457971354.88529990	+15.02050781	-0.97119141	-1.30957031	+66.84082031	-68.95019531	-115.99365234	+3748	+14.89746094	+1.95117188	-1.72705078	-55.19531250	-80.31005859	+48.75732422	+3272	+13.83398438	-1.48095703	-4.23193359	+5.16357422	-54.47021484	-58.71093750	+2620
+1457971354.88949990	+15.02929688	-0.94482422	-1.35351563	+66.66503906	-68.81835938	-115.81787109	+3748	+14.89746094	+1.97753906	-1.77099609	-54.29443359	-80.33203125	+47.94433594	+3272	+13.83398438	-1.45458984	-4.27148438	+5.31738281	-54.38232422	-58.86474609	+2616
+1457971354.89369990	+15.03808594	-0.91845703	-1.40625000	+66.37939453	-68.68652344	-115.51025391	+3748	+14.90185547	+2.00390625	-1.82812500	-53.08593750	-80.33203125	+46.80175781	+3276	+13.83837891	-1.43261719	-4.31542969	+5.44921875	-54.29443359	-59.01855469	+2616
+1457971354.89780000	+15.04687500	-0.89208984	-1.45898438	+66.04980469	-68.53271484	-115.20263672	+3748	+14.90185547	+2.03466797	-1.89404297	-51.61376953	-80.33203125	+45.37353516	+3284	+13.83837891	-1.40625000	-4.36376953	+5.58105469	-54.18457031	-59.12841797	+2616
+1457971354.90200000	+15.05126953	-0.87011719	-1.51611328	+65.74218750	-68.37890625	-114.89501953	+3744	+14.90185547	+2.06103516	-1.95556641	-50.27343750	-80.35400391	+44.07714844	+3292	+13.84277344	-1.37548828	-4.41210938	+5.73486328	-54.07470703	-59.23828125	+2612
+1457971354.90619990	+15.06005859	-0.84375000	-1.57324219	+65.32470703	-68.20312500	-114.47753906	+3744	+14.90185547	+2.08740234	-2.02148438	-48.84521484	-80.35400391	+42.69287109	+3296	+13.84716797	-1.34912109	-4.46044922	+5.91064453	-53.94287109	-59.37011719	+2612
+1457971354.91030000	+15.06445313	-0.82177734	-1.63476563	+64.97314453	-68.02734375	-114.14794922	+3744	+14.90185547	+2.11376953	-2.08740234	-47.32910156	-80.37597656	+41.22070313	+3304	+13.84277344	-1.32275391	-4.50878906	+6.06445313	-53.81103516	-59.50195313	+2612
+1457971354.91450000	+15.06884766	-0.79541016	-1.69189453	+64.64355469	-67.85156250	-113.84033203	+3744	+14.90185547	+2.13574219	-2.14892578	-45.92285156	-80.39794922	+39.83642578	+3312	+13.84277344	-1.29199219	-4.55712891	+6.21826172	-53.67919922	-59.63378906	+2612
+1457971354.91870000	+15.07324219	-0.76464844	-1.75341797	+64.31396484	-67.67578125	-113.51074219	+3740	+14.90185547	+2.16210938	-2.21484375	-44.51660156	-80.39794922	+38.43017578	+3320	+13.84716797	-1.26123047	-4.60546875	+6.37207031	-53.59130859	-59.74365234	+2608
+1457971354.92280010	+15.07763672	-0.73828125	-1.81054688	+64.05029297	-67.52197266	-113.29101563	+3736	+14.90185547	+2.18408203	-2.28515625	-43.04443359	-80.37597656	+36.95800781	+3328	+13.84716797	-1.23486328	-4.65380859	+6.50390625	-53.48144531	-59.89746094	+2604
+1457971354.93120000	+15.09082031	-0.68554688	-1.92480469	+63.67675781	-67.14843750	-112.93945313	+3732	+14.90625000	+2.24121094	-2.40820313	-40.34179688	-80.39794922	+34.29931641	+3344	+13.85156250	-1.17333984	-4.75048828	+6.87744141	-53.30566406	-60.24902344	+2600
+1457971354.93530010	+15.09960938	-0.65478516	-1.98193359	+63.45703125	-66.95068359	-112.74169922	+3728	+14.90625000	+2.27197266	-2.46972656	-38.95751953	-80.39794922	+32.93701172	+3356	+13.85595703	-1.14257813	-4.79882813	+7.07519531	-53.19580078	-60.42480469	+2596
+1457971354.93950010	+15.10839844	-0.61523438	-2.04345703	+63.30322266	-66.77490234	-112.54394531	+3724	+14.91064453	+2.30712891	-2.53125000	-37.55126953	-80.37597656	+31.61865234	+3364	+13.86035156	-1.11181641	-4.84716797	+7.29492188	-53.08593750	-60.60058594	+2592
+1457971354.94370010	+15.11279297	-0.57568359	-2.09179688	+63.32519531	-66.59912109	-112.52197266	+3720	+14.91064453	+2.34667969	-2.58398438	-36.51855469	-80.39794922	+30.65185547	+3372	+13.86474609	-1.07226563	-4.89550781	+7.53662109	-52.99804688	-60.77636719	+2592
+1457971354.94779990	+15.12158203	-0.53613281	-2.13574219	+63.34716797	-66.44531250	-112.52197266	+3712	+14.91503906	+2.38623047	-2.63671875	-35.39794922	-80.41992188	+29.64111328	+3380	+13.86474609	-1.04150391	-4.93945313	+7.77832031	-52.91015625	-61.01806641	+2588
+1457971354.95199990	+15.12597656	-0.49218750	-2.17968750	+63.41308594	-66.29150391	-112.50000000	+3708	+14.91943359	+2.43017578	-2.68505859	-34.29931641	-80.41992188	+28.65234375	+3392	+13.86914063	-1.01074219	-4.98339844	+8.04199219	-52.82226563	-61.23779297	+2584
+1457971354.95610000	+15.13916016	-0.44824219	-2.21923828	+63.58886719	-66.15966797	-112.63183594	+3700	+14.92822266	+2.47412109	-2.72900391	-33.48632813	-80.46386719	+27.94921875	+3396	+13.87792969	-0.97558594	-5.02294922	+8.30566406	-52.77832031	-61.50146484	+2580
+1457971354.96030000	+15.15234375	-0.39990234	-2.25878906	+63.74267578	-66.02783203	-112.69775391	+3692	+14.93701172	+2.51806641	-2.77294922	-32.54150391	-80.46386719	+27.11425781	+3404	+13.88671875	-0.94042969	-5.06250000	+8.59130859	-52.73437500	-61.76513672	+2572
+1457971354.96860000	+15.17871094	-0.29882813	-2.32470703	+64.22607422	-65.78613281	-112.98339844	+3680	+14.95019531	+2.61914063	-2.85205078	-31.00341797	-80.55175781	+25.86181641	+3416	+13.90869141	-0.87011719	-5.14160156	+9.22851563	-52.64648438	-62.33642578	+2564
+1457971354.97280000	+15.19189453	-0.24609375	-2.35546875	+64.44580078	-65.65429688	-113.09326172	+3672	+14.95898438	+2.67626953	-2.88281250	-30.27832031	-80.59570313	+25.33447266	+3420	+13.91748047	-0.83056641	-5.18115234	+9.55810547	-52.55859375	-62.60009766	+2560
+1457971354.97700000	+15.20507813	-0.19335938	-2.39062500	+64.64355469	-65.52246094	-113.18115234	+3660	+14.96777344	+2.72900391	-2.91796875	-29.55322266	-80.63964844	+24.78515625	+3424	+13.92626953	-0.79101563	-5.22070313	+9.86572266	-52.51464844	-62.84179688	+2556
+1457971354.98110010	+15.21826172	-0.14062500	-2.41699219	+64.92919922	-65.43457031	-113.35693359	+3652	+14.97656250	+2.77734375	-2.94873047	-28.89404297	-80.68359375	+24.30175781	+3428	+13.93505859	-0.75146484	-5.25585938	+10.17333984	-52.47070313	-63.06152344	+2552
+1457971354.98530010	+15.23144531	-0.08349609	-2.44335938	+65.19287109	-65.34667969	-113.48876953	+3640	+14.98535156	+2.83007813	-2.97949219	-28.25683594	-80.72753906	+23.81835938	+3428	+13.94824219	-0.71630859	-5.29101563	+10.48095703	-52.42675781	-63.32519531	+2544
+1457971354.98950000	+15.24462891	-0.03955078	-2.46972656	+65.41259766	-65.25878906	-113.64257813	+3632	+14.99414063	+2.87841797	-3.01025391	-27.59765625	-80.79345703	+23.31298828	+3428	+13.95263672	-0.68115234	-5.32177734	+10.76660156	-52.40478516	-63.58886719	+2540
+1457971354.99359990	+15.26220703	+0.00878906	-2.49169922	+65.65429688	-65.17089844	-113.79638672	+3620	+15.00292969	+2.92675781	-3.04101563	-26.96044922	-80.83740234	+22.80761719	+3432	+13.96582031	-0.64599609	-5.35253906	+11.05224609	-52.40478516	-63.85253906	+2532
+1457971354.99780010	+15.27539063	+0.05712891	-2.52246094	+65.83007813	-65.08300781	-113.86230469	+3608	+15.00732422	+2.97509766	-3.07177734	-26.23535156	-80.88134766	+22.23632813	+3432	+13.97900391	-0.60644531	-5.38330078	+11.33789063	-52.38281250	-64.05029297	+2524
+1457971355.00200010	+15.28857422	+0.10546875	-2.55322266	+65.96191406	-64.97314453	-113.90625000	+3596	+15.01611328	+3.01904297	-3.10253906	-25.46630859	-80.92529297	+21.59912109	+3432	+13.98779297	-0.56689453	-5.41845703	+11.57958984	-52.36083984	-64.22607422	+2520
+1457971355.01029990	+15.30615234	+0.19775391	-2.61914063	+66.13769531	-64.79736328	-113.92822266	+3572	+15.02050781	+3.10693359	-3.16845703	-23.86230469	-81.01318359	+20.28076172	+3436	+14.00537109	-0.49218750	-5.48437500	+12.04101563	-52.29492188	-64.51171875	+2508
+1457971355.01449990	+15.31494141	+0.23291016	-2.64990234	+66.15966797	-64.70947266	-113.88427734	+3560	+15.02050781	+3.14208984	-3.19921875	-23.00537109	-81.05712891	+19.51171875	+3436	+14.00537109	-0.45703125	-5.51513672	+12.23876953	-52.27294922	-64.62158203	+2500
+1457971355.01860000	+15.32373047	+0.26806641	-2.68945313	+66.09375000	-64.62158203	-113.79638672	+3552	+15.02050781	+3.17724609	-3.24316406	-22.01660156	-81.03515625	+18.58886719	+3436	+14.01416016	-0.42187500	-5.54589844	+12.39257813	-52.25097656	-64.70947266	+2492
+1457971355.02280000	+15.32812500	+0.30322266	-2.72900391	+66.00585938	-64.53369141	-113.66455078	+3540	+15.02050781	+3.20800781	-3.28271484	-21.02783203	-81.03515625	+17.68798828	+3440	+14.01855469	-0.38232422	-5.57666016	+12.52441406	-52.25097656	-64.75341797	+2484
+1457971355.02700000	+15.33251953	+0.33837891	-2.76855469	+65.93994141	-64.42382813	-113.53271484	+3528	+15.02050781	+3.23876953	-3.32226563	-19.99511719	-81.03515625	+16.72119141	+3444	+14.02294922	-0.34716797	-5.60742188	+12.67822266	-52.25097656	-64.84130859	+2476
+1457971355.03110000	+15.33691406	+0.37353516	-2.80371094	+65.89599609	-64.33593750	-113.46679688	+3516	+15.01611328	+3.26953125	-3.36181641	-19.02832031	-81.05712891	+15.84228516	+3448	+14.03173828	-0.31201172	-5.63818359	+12.83203125	-52.25097656	-64.90722656	+2468
+1457971355.03530000	+15.33691406	+0.41308594	-2.84326172	+65.78613281	-64.24804688	-113.26904297	+3508	+15.01171875	+3.30468750	-3.40576172	-17.88574219	-81.01318359	+14.76562500	+3456	+14.03613281	-0.27246094	-5.66894531	+12.96386719	-52.25097656	-64.92919922	+2460
+1457971355.03940010	+15.34130859	+0.44384766	-2.88281250	+65.63232422	-64.13818359	-113.04931641	+3500	+15.00732422	+3.33544922	-3.44531250	-16.74316406	-80.96923828	+13.73291016	+3464	+14.04052734	-0.23291016	-5.69970703	+13.09570313	-52.25097656	-64.95117188	+2452
+1457971355.04360010	+15.34130859	+0.47460938	-2.92236328	+65.50048828	-64.02832031	-112.89550781	+3492	+15.00292969	+3.37060547	-3.48486328	-15.77636719	-80.94726563	+12.85400391	+3472	+14.04492188	-0.19335938	-5.72607422	+13.20556641	-52.22900391	-64.95117188	+2444
+1457971355.04780010	+15.34570313	+0.50537109	-2.95751953	+65.34667969	-63.94042969	-112.69775391	+3484	+14.99853516	+3.40136719	-3.52441406	-14.78759766	-80.90332031	+11.93115234	+3480	+14.04492188	-0.15820313	-5.75683594	+13.33740234	-52.22900391	-64.99511719	+2436
+1457971355.05189990	+15.34570313	+0.53613281	-2.99707031	+65.19287109	-63.85253906	-112.47802734	+3476	+14.98974609	+3.43212891	-3.56396484	-13.82080078	-80.85937500	+11.05224609	+3488	+14.04931641	-0.11865234	-5.78320313	+13.46923828	-52.22900391	-65.03906250	+2428
+1457971355.06030010	+15.35009766	+0.60205078	-3.04980469	+65.14892578	-63.72070313	-112.32421875	+3464	+14.98535156	+3.49804688	-3.62548828	-12.06298828	-80.83740234	+9.47021484	+3504	+14.05810547	-0.04394531	-5.82275391	+13.75488281	-52.31689453	-65.14892578	+2408
+1457971355.06440000	+15.35449219	+0.64160156	-3.08056641	+65.12695313	-63.63281250	-112.23632813	+3460	+14.98095703	+3.54199219	-3.65625000	-11.16210938	-80.79345703	+8.70117188	+3516	+14.07128906	-0.00439453	-5.84472656	+13.93066406	-52.33886719	-65.23681641	+2400
+1457971355.06859990	+15.35888672	+0.67675781	-3.09375000	+65.25878906	-63.58886719	-112.30224609	+3456	+14.98095703	+3.58593750	-3.67382813	-10.56884766	-80.83740234	+8.26171875	+3524	+14.08007813	+0.03515625	-5.85791016	+14.15039063	-52.38281250	-65.34667969	+2392
+1457971355.07279990	+15.36328125	+0.71630859	-3.10693359	+65.32470703	-63.54492188	-112.28027344	+3452	+14.98535156	+3.62988281	-3.69140625	-9.86572266	-80.83740234	+7.71240234	+3532	+14.08886719	+0.07031250	-5.87548828	+14.37011719	-52.40478516	-65.45654297	+2384
+1457971355.07690000	+15.37207031	+0.75146484	-3.12451172	+65.36865234	-63.47900391	-112.23632813	+3444	+14.98535156	+3.67382813	-3.70898438	-9.27246094	-80.81542969	+7.27294922	+3544	+14.09765625	+0.10986328	-5.89306641	+14.56787109	-52.40478516	-65.58837891	+2376
+1457971355.08110000	+15.38085938	+0.79101563	-3.12890625	+65.56640625	-63.45703125	-112.36816406	+3440	+14.98535156	+3.72216797	-3.71337891	-8.89892578	-80.88134766	+7.07519531	+3548	+14.10205078	+0.14941406	-5.90185547	+14.80957031	-52.44873047	-65.72021484	+2368
+1457971355.08530000	+15.38525391	+0.83056641	-3.12890625	+65.76416016	-63.43505859	-112.50000000	+3436	+14.99414063	+3.76171875	-3.71777344	-8.45947266	-80.94726563	+6.76757813	+3556	+14.11083984	+0.18896484	-5.91064453	+15.05126953	-52.49267578	-65.89599609	+2356
+1457971355.09360000	+15.40722656	+0.92285156	-3.12451172	+66.33544922	-63.43505859	-112.87353516	+3432	+15.01171875	+3.85400391	-3.71337891	-7.80029297	-81.12304688	+6.39404297	+3572	+14.13281250	+0.25927734	-5.92382813	+15.53466797	-52.60253906	-66.29150391	+2336
+1457971355.10190010	+15.42919922	+1.01074219	-3.10693359	+66.90673828	-63.43505859	-113.22509766	+3432	+15.02929688	+3.95068359	-3.70019531	-7.20703125	-81.27685547	+6.13037109	+3584	+14.15917969	+0.33398438	-5.93261719	+16.01806641	-52.66845703	-66.62109375	+2316
+1457971355.10610010	+15.44238281	+1.05908203	-3.09814453	+67.21435547	-63.43505859	-113.42285156	+3428	+15.03369141	+3.99462891	-3.69140625	-7.07519531	-81.36474609	+6.17431641	+3592	+14.16796875	+0.36914063	-5.93701172	+16.25976563	-52.69042969	-66.79687500	+2312
+1457971355.11019990	+15.45117188	+1.10302734	-3.08935547	+67.47802734	-63.43505859	-113.55468750	+3428	+15.04248047	+4.03417969	-3.67822266	-6.92138672	-81.43066406	+6.13037109	+3600	+14.17675781	+0.40869141	-5.93701172	+16.52343750	-52.69042969	-66.97265625	+2304
+1457971355.11439990	+15.45556641	+1.14257813	-3.08496094	+67.67578125	-63.43505859	-113.66455078	+3428	+15.05126953	+4.07373047	-3.66943359	-6.76757813	-81.49658203	+6.08642578	+3604	+14.18115234	+0.43945313	-5.93701172	+16.72119141	-52.71240234	-67.10449219	+2300
+1457971355.11859990	+15.46435547	+1.18212891	-3.07617188	+67.89550781	-63.45703125	-113.77441406	+3428	+15.05566406	+4.10888672	-3.66503906	-6.56982422	-81.51855469	+5.99853516	+3608	+14.18994141	+0.47021484	-5.93701172	+16.87500000	-52.75634766	-67.23632813	+2300
+1457971355.12270000	+15.46875000	+1.22167969	-3.06738281	+68.09326172	-63.45703125	-113.86230469	+3424	+15.06005859	+4.13964844	-3.66064453	-6.41601563	-81.56250000	+5.93261719	+3612	+14.19873047	+0.50537109	-5.93701172	+17.02880859	-52.77832031	-67.32421875	+2300
+1457971355.12690000	+15.47753906	+1.26123047	-3.06298828	+68.26904297	-63.47900391	-113.97216797	+3424	+15.06445313	+4.17041016	-3.65185547	-6.24023438	-81.60644531	+5.82275391	+3616	+14.20312500	+0.53173828	-5.93701172	+17.16064453	-52.80029297	-67.41210938	+2300
+1457971355.13520000	+15.49072266	+1.33154297	-3.06298828	+68.44482422	-63.45703125	-113.92822266	+3424	+15.06445313	+4.23193359	-3.65625000	-5.75683594	-81.58447266	+5.53710938	+3620	+14.21630859	+0.59326172	-5.94140625	+17.35839844	-52.80029297	-67.50000000	+2300
+1457971355.13940000	+15.49511719	+1.36230469	-3.06738281	+68.40087891	-63.43505859	-113.81835938	+3420	+15.06005859	+4.25830078	-3.66064453	-5.51513672	-81.54052734	+5.33935547	+3624	+14.22070313	+0.62402344	-5.94140625	+17.40234375	-52.80029297	-67.45605469	+2300
+1457971355.14360000	+15.49511719	+1.38867188	-3.07617188	+68.29101563	-63.39111328	-113.64257813	+3420	+15.05566406	+4.28027344	-3.66943359	-5.18554688	-81.47460938	+5.09765625	+3628	+14.22070313	+0.65039063	-5.95019531	+17.42431641	-52.75634766	-67.41210938	+2300
+1457971355.14770010	+15.49511719	+1.41503906	-3.08496094	+68.20312500	-63.34716797	-113.48876953	+3420	+15.05126953	+4.30224609	-3.67822266	-4.87792969	-81.40869141	+4.83398438	+3632	+14.22070313	+0.68115234	-5.95019531	+17.44628906	-52.73437500	-67.34619141	+2300
+1457971355.15190010	+15.49072266	+1.43701172	-3.09375000	+68.07128906	-63.30322266	-113.29101563	+3420	+15.04687500	+4.31982422	-3.69140625	-4.54833984	-81.32080078	+4.54833984	+3640	+14.22070313	+0.70312500	-5.95458984	+17.44628906	-52.71240234	-67.28027344	+2300
+1457971355.15610000	+15.49072266	+1.45458984	-3.10693359	+67.89550781	-63.28125000	-113.07128906	+3420	+15.03808594	+4.33740234	-3.70458984	-4.21875000	-81.21093750	+4.21875000	+3644	+14.22070313	+0.72949219	-5.95458984	+17.38037109	-52.69042969	-67.21435547	+2296
+1457971355.16020010	+15.49072266	+1.47656250	-3.12011719	+67.71972656	-63.25927734	-112.85156250	+3424	+15.02929688	+4.35498047	-3.71777344	-3.91113281	-81.12304688	+3.95507813	+3652	+14.22070313	+0.75146484	-5.95898438	+17.33642578	-52.66845703	-67.08251953	+2292
+1457971355.16860010	+15.49072266	+1.51171875	-3.14648438	+67.32421875	-63.17138672	-112.39013672	+3428	+15.01171875	+4.39013672	-3.74414063	-3.36181641	-80.90332031	+3.49365234	+3668	+14.22070313	+0.80419922	-5.97216797	+17.29248047	-52.58056641	-66.84082031	+2280
+1457971355.17269990	+15.49072266	+1.52929688	-3.15966797	+67.17041016	-63.12744141	-112.17041016	+3428	+15.00732422	+4.40771484	-3.75292969	-3.09814453	-80.83740234	+3.27392578	+3680	+14.22070313	+0.82617188	-5.97656250	+17.27050781	-52.53662109	-66.73095703	+2272
+1457971355.17689990	+15.48632813	+1.54248047	-3.16845703	+66.97265625	-63.08349609	-111.92871094	+3428	+14.99853516	+4.42529297	-3.76171875	-2.85644531	-80.72753906	+3.05419922	+3688	+14.21630859	+0.85253906	-5.98095703	+17.27050781	-52.49267578	-66.62109375	+2264
+1457971355.18109990	+15.48632813	+1.56005859	-3.18164063	+66.79687500	-63.03955078	-111.70898438	+3432	+14.98974609	+4.44287109	-3.77050781	-2.65869141	-80.66162109	+2.92236328	+3696	+14.21630859	+0.87890625	-5.98095703	+17.24853516	-52.44873047	-66.48925781	+2256
+1457971355.18520000	+15.48193359	+1.57324219	-3.18603516	+66.68701172	-63.03955078	-111.59912109	+3432	+14.98974609	+4.46044922	-3.77050781	-2.57080078	-80.61767578	+2.85644531	+3704	+14.21630859	+0.89648438	-5.98095703	+17.22656250	-52.44873047	-66.42333984	+2248
+1457971355.18940000	+15.48193359	+1.58642578	-3.18603516	+66.64306641	-63.03955078	-111.48925781	+3432	+14.98535156	+4.47802734	-3.77050781	-2.50488281	-80.59570313	+2.83447266	+3712	+14.21630859	+0.91845703	-5.98095703	+17.22656250	-52.44873047	-66.33544922	+2240
+1457971355.19350000	+15.48632813	+1.60839844	-3.18603516	+66.64306641	-63.06152344	-111.44531250	+3436	+14.98095703	+4.50000000	-3.76171875	-2.50488281	-80.61767578	+2.87841797	+3720	+14.21630859	+0.94042969	-5.97656250	+17.27050781	-52.47070313	-66.29150391	+2232
+1457971355.20190000	+15.49072266	+1.64794922	-3.17285156	+66.75292969	-63.10546875	-111.46728516	+3440	+14.98535156	+4.54394531	-3.73974609	-2.65869141	-80.68359375	+3.14208984	+3740	+14.22509766	+0.98876953	-5.96777344	+17.35839844	-52.51464844	-66.22558594	+2216
+1457971355.20600010	+15.49511719	+1.66992188	-3.15966797	+66.88476563	-63.14941406	-111.53320313	+3444	+14.98535156	+4.57031250	-3.71777344	-2.76855469	-80.74951172	+3.36181641	+3752	+14.22509766	+1.01074219	-5.96337891	+17.44628906	-52.53662109	-66.20361328	+2208
+1457971355.21020010	+15.49511719	+1.69189453	-3.14648438	+67.06054688	-63.21533203	-111.64306641	+3448	+14.98974609	+4.59667969	-3.70019531	-2.92236328	-80.83740234	+3.60351563	+3764	+14.22949219	+1.03271484	-5.95019531	+17.55615234	-52.58056641	-66.22558594	+2204
+1457971355.21440010	+15.49951172	+1.71826172	-3.12890625	+67.28027344	-63.28125000	-111.79687500	+3452	+14.98974609	+4.62304688	-3.67382813	-3.12011719	-80.94726563	+3.86718750	+3772	+14.23388672	+1.05468750	-5.94140625	+17.66601563	-52.64648438	-66.26953125	+2200
+1457971355.21849990	+15.49951172	+1.74462891	-3.10693359	+67.50000000	-63.34716797	-111.95068359	+3460	+14.99414063	+4.64941406	-3.64746094	-3.38378906	-81.07910156	+4.21875000	+3784	+14.23828125	+1.07666016	-5.92822266	+17.77587891	-52.71240234	-66.31347656	+2200
+1457971355.22270010	+15.50390625	+1.76660156	-3.08496094	+67.74169922	-63.43505859	-112.12646484	+3464	+14.99853516	+4.67578125	-3.62109375	-3.66943359	-81.18896484	+4.61425781	+3796	+14.24267578	+1.09863281	-5.91064453	+17.88574219	-52.80029297	-66.37939453	+2204
+1457971355.22690010	+15.50830078	+1.79296875	-3.06298828	+68.00537109	-63.50097656	-112.32421875	+3472	+15.00292969	+4.70214844	-3.59033203	-4.04296875	-81.34277344	+5.05371094	+3808	+14.25146484	+1.11621094	-5.89746094	+18.01757813	-52.91015625	-66.44531250	+2208
+1457971355.23519990	+15.51708984	+1.85009766	-3.01025391	+68.62060547	-63.67675781	-112.80761719	+3484	+15.01171875	+4.75927734	-3.52880859	-4.65820313	-81.60644531	+5.86669922	+3828	+14.26464844	+1.16015625	-5.86230469	+18.32519531	-53.08593750	-66.62109375	+2216
+1457971355.23939990	+15.52148438	+1.87646484	-2.98388672	+68.92822266	-63.76464844	-113.02734375	+3488	+15.01171875	+4.78564453	-3.50244141	-4.89990234	-81.71630859	+6.21826172	+3836	+14.26904297	+1.17773438	-5.84912109	+18.45703125	-53.17382813	-66.68701172	+2224
+1457971355.24350000	+15.52148438	+1.89843750	-2.96191406	+69.16992188	-63.85253906	-113.20312500	+3496	+15.01171875	+4.81640625	-3.47167969	-5.14160156	-81.84814453	+6.54785156	+3844	+14.27343750	+1.19970703	-5.83154297	+18.58886719	-53.26171875	-66.77490234	+2236
+1457971355.24770000	+15.52148438	+1.92480469	-2.93994141	+69.41162109	-63.91845703	-113.37890625	+3500	+15.01171875	+4.84277344	-3.44531250	-5.36132813	-81.95800781	+6.87744141	+3852	+14.27783203	+1.21728516	-5.81835938	+18.69873047	-53.34960938	-66.81884766	+2244
+1457971355.25190000	+15.52148438	+1.94677734	-2.91796875	+69.63134766	-63.98437500	-113.53271484	+3504	+15.01171875	+4.86474609	-3.41894531	-5.58105469	-82.06787109	+7.16308594	+3856	+14.27783203	+1.23486328	-5.80078125	+18.80859375	-53.43750000	-66.88476563	+2256
+1457971355.25600000	+15.52148438	+1.96435547	-2.90039063	+69.78515625	-64.05029297	-113.64257813	+3508	+15.01171875	+4.88232422	-3.39697266	-5.69091797	-82.15576172	+7.31689453	+3864	+14.28222656	+1.25244141	-5.78759766	+18.89648438	-53.50341797	-66.92871094	+2268
+1457971355.26020000	+15.51708984	+1.98632813	-2.88281250	+69.89501953	-64.09423828	-113.68652344	+3512	+15.00732422	+4.89990234	-3.37939453	-5.71289063	-82.22167969	+7.38281250	+3864	+14.28222656	+1.26562500	-5.77441406	+18.94042969	-53.56933594	-66.92871094	+2276
+1457971355.26850010	+15.51708984	+2.01269531	-2.86523438	+69.98291016	-64.13818359	-113.68652344	+3516	+14.99853516	+4.93066406	-3.35742188	-5.47119141	-82.28759766	+7.20703125	+3872	+14.28222656	+1.29638672	-5.75244141	+19.00634766	-53.65722656	-66.92871094	+2296
+1457971355.27270010	+15.51269531	+2.02587891	-2.86083984	+69.96093750	-64.16015625	-113.62060547	+3516	+14.99414063	+4.94384766	-3.34863281	-5.20751953	-82.30957031	+6.98730469	+3872	+14.28222656	+1.30957031	-5.74804688	+19.00634766	-53.67919922	-66.88476563	+2304
+1457971355.27679990	+15.50830078	+2.03466797	-2.85644531	+69.89501953	-64.16015625	-113.53271484	+3516	+14.98974609	+4.94824219	-3.34423828	-4.87792969	-82.30957031	+6.65771484	+3872	+14.27783203	+1.32275391	-5.74365234	+19.00634766	-53.70117188	-66.84082031	+2312
+1457971355.28099990	+15.50390625	+2.04345703	-2.85644531	+69.78515625	-64.16015625	-113.40087891	+3516	+14.98095703	+4.95263672	-3.33984375	-4.52636719	-82.28759766	+6.28417969	+3876	+14.27343750	+1.33154297	-5.73486328	+18.98437500	-53.72314453	-66.75292969	+2316
+1457971355.28520010	+15.49951172	+2.04785156	-2.86083984	+69.67529297	-64.13818359	-113.24707031	+3512	+14.97656250	+4.95703125	-3.33984375	-4.19677734	-82.28759766	+5.93261719	+3876	+14.27343750	+1.34472656	-5.73046875	+18.96240234	-53.72314453	-66.70898438	+2320
+1457971355.28930000	+15.49072266	+2.05224609	-2.86523438	+69.52148438	-64.13818359	-113.09326172	+3512	+14.96777344	+4.95703125	-3.33544922	-3.84521484	-82.26562500	+5.58105469	+3876	+14.26904297	+1.35351563	-5.72607422	+18.91845703	-53.74511719	-66.62109375	+2324
+1457971355.29769990	+15.48193359	+2.06103516	-2.86962891	+69.27978516	-64.09423828	-112.80761719	+3508	+14.95898438	+4.95703125	-3.33544922	-3.14208984	-82.22167969	+4.79003906	+3880	+14.26025391	+1.37548828	-5.71728516	+18.85253906	-53.76708984	-66.48925781	+2324
+1457971355.30180000	+15.47753906	+2.06542969	-2.87402344	+69.14794922	-64.09423828	-112.67578125	+3508	+14.95458984	+4.95703125	-3.33544922	-2.76855469	-82.17773438	+4.39453125	+3884	+14.26025391	+1.38427734	-5.71289063	+18.80859375	-53.78906250	-66.42333984	+2320
+1457971355.30600000	+15.47314453	+2.06982422	-2.87402344	+69.03808594	-64.09423828	-112.54394531	+3504	+14.94580078	+4.96142578	-3.33544922	-2.41699219	-82.15576172	+4.02099609	+3888	+14.25585938	+1.39746094	-5.70849609	+18.78662109	-53.78906250	-66.33544922	+2320
+1457971355.31020000	+15.46875000	+2.07421875	-2.87402344	+68.97216797	-64.07226563	-112.43408203	+3500	+14.94140625	+4.96142578	-3.33544922	-2.10937500	-82.13378906	+3.71337891	+3892	+14.25146484	+1.41064453	-5.70410156	+18.76464844	-53.81103516	-66.29150391	+2316
+1457971355.31430010	+15.46435547	+2.08300781	-2.87402344	+68.90625000	-64.07226563	-112.34619141	+3500	+14.93701172	+4.96582031	-3.32666016	-1.86767578	-82.11181641	+3.44970703	+3896	+14.25146484	+1.41943359	-5.69970703	+18.76464844	-53.83300781	-66.24755859	+2312
+1457971355.31850000	+15.45996094	+2.08740234	-2.86962891	+68.88427734	-64.09423828	-112.30224609	+3496	+14.93701172	+4.97021484	-3.32226563	-1.69189453	-82.11181641	+3.27392578	+3900	+14.24707031	+1.43261719	-5.69091797	+18.76464844	-53.85498047	-66.20361328	+2308
+1457971355.32270000	+15.45556641	+2.09619141	-2.86523438	+68.88427734	-64.11621094	-112.28027344	+3496	+14.93261719	+4.97460938	-3.31347656	-1.58203125	-82.13378906	+3.14208984	+3908	+14.24707031	+1.44580078	-5.67773438	+18.78662109	-53.89892578	-66.18164063	+2304
+1457971355.32680010	+15.45556641	+2.10498047	-2.85644531	+68.92822266	-64.13818359	-112.28027344	+3492	+14.93261719	+4.98339844	-3.30468750	-1.51611328	-82.13378906	+3.07617188	+3912	+14.24267578	+1.45458984	-5.66894531	+18.80859375	-53.94287109	-66.18164063	+2300
+1457971355.33100010	+15.45117188	+2.11816406	-2.84326172	+69.01611328	-64.18212891	-112.34619141	+3492	+14.92822266	+4.99218750	-3.29150391	-1.49414063	-82.15576172	+3.09814453	+3920	+14.24267578	+1.46777344	-5.65576172	+18.85253906	-54.00878906	-66.20361328	+2296
+1457971355.33520010	+15.45117188	+2.13134766	-2.82568359	+69.16992188	-64.22607422	-112.45605469	+3492	+14.92822266	+5.00537109	-3.27392578	-1.53808594	-82.19970703	+3.16406250	+3928	+14.24267578	+1.48095703	-5.64257813	+18.91845703	-54.07470703	-66.22558594	+2296
+1457971355.33929990	+15.45117188	+2.14892578	-2.80371094	+69.34570313	-64.29199219	-112.58789063	+3496	+14.92822266	+5.01855469	-3.25634766	-1.62597656	-82.24365234	+3.29589844	+3936	+14.24267578	+1.49414063	-5.62500000	+18.98437500	-54.14062500	-66.26953125	+2292
+1457971355.34349990	+15.44677734	+2.16650391	-2.78173828	+69.54345703	-64.35791016	-112.74169922	+3496	+14.92822266	+5.03613281	-3.23437500	-1.77978516	-82.28759766	+3.49365234	+3944	+14.24267578	+1.50732422	-5.61181641	+19.07226563	-54.20654297	-66.31347656	+2292
+1457971355.35180000	+15.44677734	+2.20605469	-2.72900391	+70.07080078	-64.51171875	-113.15917969	+3504	+14.92822266	+5.07128906	-3.18603516	-2.26318359	-82.44140625	+4.10888672	+3960	+14.24267578	+1.53369141	-5.57226563	+19.27001953	-54.36035156	-66.46728516	+2300
+1457971355.35599990	+15.44677734	+2.22363281	-2.70263672	+70.33447266	-64.59960938	-113.35693359	+3508	+14.92822266	+5.08447266	-3.16406250	-2.57080078	-82.52929688	+4.48242188	+3968	+14.24267578	+1.54248047	-5.55468750	+19.33593750	-54.42626953	-66.53320313	+2304
+1457971355.36010000	+15.44677734	+2.24560547	-2.67187500	+70.62011719	-64.68750000	-113.57666016	+3512	+14.92822266	+5.10644531	-3.13769531	-2.96630859	-82.59521484	+4.92187500	+3976	+14.24267578	+1.55566406	-5.53710938	+19.40185547	-54.49218750	-66.57714844	+2312
+1457971355.36430000	+15.44677734	+2.26318359	-2.64111328	+70.88378906	-64.77539063	-113.79638672	+3516	+14.92822266	+5.11962891	-3.11132813	-3.36181641	-82.66113281	+5.40527344	+3984	+14.24267578	+1.56445313	-5.52392578	+19.46777344	-54.55810547	-66.62109375	+2316
+1457971355.36850000	+15.44677734	+2.27636719	-2.61474609	+71.08154297	-64.86328125	-113.95019531	+3516	+14.92822266	+5.13720703	-3.08935547	-3.75732422	-82.72705078	+5.84472656	+3988	+14.24267578	+1.57324219	-5.51074219	+19.51171875	-54.60205078	-66.64306641	+2324
+1457971355.37260010	+15.44677734	+2.28955078	-2.59277344	+71.21337891	-64.92919922	-114.06005859	+3520	+14.92822266	+5.15478516	-3.06738281	-4.10888672	-82.77099609	+6.26220703	+3996	+14.24267578	+1.58203125	-5.49755859	+19.55566406	-54.64599609	-66.66503906	+2332
+1457971355.37680010	+15.44238281	+2.29833984	-2.57519531	+71.30126953	-64.97314453	-114.08203125	+3520	+14.92822266	+5.16357422	-3.04541016	-4.41650391	-82.81494141	+6.63574219	+4000	+14.24267578	+1.59082031	-5.48437500	+19.55566406	-54.66796875	-66.64306641	+2344
+1457971355.38100000	+15.44238281	+2.30712891	-2.56201172	+71.30126953	-65.01708984	-114.08203125	+3520	+14.92822266	+5.17236328	-3.02783203	-4.70214844	-82.85888672	+6.94335938	+4000	+14.24267578	+1.59960938	-5.47558594	+19.53369141	-54.68994141	-66.59912109	+2352
+1457971355.38509990	+15.44238281	+2.31152344	-2.55322266	+71.27929688	-65.06103516	-114.01611328	+3520	+14.92382813	+5.17675781	-3.01464844	-4.94384766	-82.85888672	+7.20703125	+4004	+14.23828125	+1.60400391	-5.46679688	+19.48974609	-54.68994141	-66.53320313	+2360
+1457971355.38930010	+15.43798828	+2.31152344	-2.54443359	+71.19140625	-65.08300781	-113.92822266	+3520	+14.92382813	+5.17675781	-3.00146484	-5.16357422	-82.85888672	+7.42675781	+4004	+14.23828125	+1.60839844	-5.46240234	+19.42382813	-54.68994141	-66.42333984	+2364
+1457971355.39350010	+15.43359375	+2.31152344	-2.54443359	+71.05957031	-65.12695313	-113.79638672	+3520	+14.91943359	+5.17675781	-2.99267578	-5.31738281	-82.83691406	+7.58056641	+4004	+14.23388672	+1.61279297	-5.45361328	+19.31396484	-54.66796875	-66.31347656	+2372
+1457971355.40179990	+15.42919922	+2.30712891	-2.54443359	+70.66406250	-65.14892578	-113.40087891	+3520	+14.91503906	+5.17675781	-2.98388672	-5.44921875	-82.77099609	+7.71240234	+4004	+14.22949219	+1.62158203	-5.44921875	+19.11621094	-54.66796875	-66.07177734	+2380
+1457971355.40599990	+15.42919922	+2.30273438	-2.54882813	+70.42236328	-65.14892578	-113.18115234	+3520	+14.91503906	+5.17236328	-2.97949219	-5.47119141	-82.72705078	+7.71240234	+4008	+14.22949219	+1.62597656	-5.44482422	+18.98437500	-54.64599609	-65.91796875	+2384
+1457971355.41010000	+15.42480469	+2.29833984	-2.54882813	+70.20263672	-65.14892578	-112.96142578	+3520	+14.91064453	+5.16796875	-2.97949219	-5.44921875	-82.70507813	+7.69042969	+4008	+14.22949219	+1.63037109	-5.44042969	+18.87451172	-54.62402344	-65.76416016	+2384
+1457971355.41430000	+15.42041016	+2.29394531	-2.55322266	+69.96093750	-65.14892578	-112.74169922	+3520	+14.90625000	+5.16357422	-2.97509766	-5.40527344	-82.66113281	+7.62451172	+4008	+14.22509766	+1.63476563	-5.44042969	+18.74267578	-54.60205078	-65.61035156	+2380
+1457971355.41840000	+15.42041016	+2.28955078	-2.55761719	+69.71923828	-65.17089844	-112.50000000	+3524	+14.90625000	+5.15478516	-2.97509766	-5.36132813	-82.59521484	+7.53662109	+4012	+14.22070313	+1.63476563	-5.43603516	+18.61083984	-54.58007813	-65.43457031	+2380
+1457971355.42260000	+15.41601563	+2.28515625	-2.56201172	+69.45556641	-65.17089844	-112.25830078	+3524	+14.90185547	+5.14599609	-2.97509766	-5.29541016	-82.55126953	+7.44873047	+4016	+14.22070313	+1.63916016	-5.43603516	+18.45703125	-54.55810547	-65.25878906	+2376
+1457971355.43090010	+15.41162109	+2.27197266	-2.56640625	+68.95019531	-65.19287109	-111.75292969	+3528	+14.89746094	+5.13720703	-2.97509766	-5.18554688	-82.41943359	+7.29492188	+4020	+14.21630859	+1.64355469	-5.42724609	+18.17138672	-54.51416016	-64.95117188	+2368
+1457971355.43510010	+15.41162109	+2.27197266	-2.56640625	+68.68652344	-65.19287109	-111.51123047	+3532	+14.89746094	+5.13281250	-2.97070313	-5.14160156	-82.37548828	+7.20703125	+4024	+14.21630859	+1.64794922	-5.41845703	+18.03955078	-54.51416016	-64.79736328	+2360
+1457971355.43930010	+15.41162109	+2.26757813	-2.56640625	+68.44482422	-65.21484375	-111.26953125	+3532	+14.89746094	+5.12841797	-2.97070313	-5.07568359	-82.30957031	+7.14111328	+4028	+14.21630859	+1.64794922	-5.41406250	+17.92968750	-54.49218750	-64.66552734	+2356
+1457971355.44339990	+15.41162109	+2.26757813	-2.56640625	+68.24707031	-65.21484375	-111.07177734	+3536	+14.89306641	+5.12402344	-2.96630859	-5.03173828	-82.26562500	+7.09716797	+4028	+14.21630859	+1.65234375	-5.40966797	+17.81982422	-54.47021484	-64.55566406	+2348
+1457971355.44759990	+15.41162109	+2.26318359	-2.55761719	+68.04931641	-65.25878906	-110.87402344	+3536	+14.89306641	+5.11962891	-2.95751953	-5.05371094	-82.22167969	+7.07519531	+4032	+14.21630859	+1.65673828	-5.40087891	+17.73193359	-54.44824219	-64.46777344	+2340
+1457971355.45180010	+15.41162109	+2.26757813	-2.54882813	+67.91748047	-65.28076172	-110.74218750	+3540	+14.89306641	+5.11962891	-2.94873047	-5.07568359	-82.17773438	+7.11914063	+4040	+14.21630859	+1.65673828	-5.39208984	+17.66601563	-54.44824219	-64.40185547	+2336
+1457971355.45590000	+15.41162109	+2.26757813	-2.53564453	+67.82958984	-65.32470703	-110.63232422	+3548	+14.89746094	+5.11962891	-2.93994141	-5.16357422	-82.15576172	+7.20703125	+4044	+14.21630859	+1.66113281	-5.38330078	+17.64404297	-54.44824219	-64.35791016	+2332
+1457971355.46009990	+15.41601563	+2.27636719	-2.51806641	+67.74169922	-65.36865234	-110.54443359	+3552	+14.89746094	+5.12402344	-2.92236328	-5.29541016	-82.11181641	+7.33886719	+4048	+14.21630859	+1.66552734	-5.37451172	+17.60009766	-54.44824219	-64.35791016	+2328
+1457971355.46429990	+15.42041016	+2.28076172	-2.50488281	+67.71972656	-65.41259766	-110.50048828	+3560	+14.90185547	+5.12841797	-2.90917969	-5.42724609	-82.08984375	+7.51464844	+4052	+14.22070313	+1.66552734	-5.36132813	+17.60009766	-54.47021484	-64.35791016	+2324
+1457971355.46840000	+15.42480469	+2.28955078	-2.48291016	+67.74169922	-65.47851563	-110.50048828	+3564	+14.90625000	+5.13281250	-2.89160156	-5.64697266	-82.08984375	+7.75634766	+4056	+14.22509766	+1.66992188	-5.35253906	+17.62207031	-54.47021484	-64.40185547	+2324
+1457971355.47260000	+15.42919922	+2.29833984	-2.46093750	+67.78564453	-65.52246094	-110.54443359	+3572	+14.91064453	+5.14160156	-2.86523438	-5.93261719	-82.08984375	+8.10791016	+4060	+14.22509766	+1.67431641	-5.34375000	+17.64404297	-54.47021484	-64.44580078	+2324
+1457971355.48090000	+15.43798828	+2.31152344	-2.41259766	+67.93945313	-65.63232422	-110.67626953	+3588	+14.92382813	+5.15917969	-2.81689453	-6.54785156	-82.13378906	+8.78906250	+4072	+14.23388672	+1.68310547	-5.32177734	+17.73193359	-54.49218750	-64.55566406	+2328
+1457971355.48510000	+15.44238281	+2.32031250	-2.38623047	+68.04931641	-65.67626953	-110.74218750	+3596	+14.93261719	+5.16796875	-2.79052734	-6.92138672	-82.15576172	+9.20654297	+4076	+14.23388672	+1.68310547	-5.30859375	+17.77587891	-54.49218750	-64.62158203	+2336
+1457971355.48930000	+15.44677734	+2.32910156	-2.36425781	+68.13720703	-65.74218750	-110.83007813	+3604	+14.93701172	+5.17675781	-2.76416016	-7.29492188	-82.17773438	+9.62402344	+4080	+14.23828125	+1.68750000	-5.29541016	+17.81982422	-54.51416016	-64.70947266	+2340
+1457971355.49340010	+15.45556641	+2.33349609	-2.34228516	+68.20312500	-65.76416016	-110.89599609	+3608	+14.94580078	+5.18554688	-2.74218750	-7.64648438	-82.19970703	+10.01953125	+4084	+14.24267578	+1.69189453	-5.28222656	+17.86376953	-54.53613281	-64.77539063	+2348
+1457971355.49760010	+15.45996094	+2.33789063	-2.32470703	+68.22509766	-65.78613281	-110.91796875	+3612	+14.95019531	+5.19433594	-2.72460938	-7.95410156	-82.19970703	+10.34912109	+4084	+14.24707031	+1.69628906	-5.27343750	+17.90771484	-54.53613281	-64.84130859	+2356
+1457971355.50169990	+15.46435547	+2.34228516	-2.31152344	+68.24707031	-65.80810547	-110.91796875	+3616	+14.95458984	+5.19873047	-2.70703125	-8.19580078	-82.15576172	+10.61279297	+4088	+14.25146484	+1.69628906	-5.26025391	+17.92968750	-54.53613281	-64.88525391	+2364
+1457971355.50589990	+15.46875000	+2.34667969	-2.29833984	+68.18115234	-65.80810547	-110.87402344	+3620	+14.95898438	+5.19873047	-2.69384766	-8.41552734	-82.13378906	+10.83251953	+4088	+14.25585938	+1.70068359	-5.25146484	+17.95166016	-54.53613281	-64.90722656	+2372
+1457971355.51009990	+15.46875000	+2.34667969	-2.29394531	+68.11523438	-65.80810547	-110.78613281	+3624	+14.96337891	+5.20312500	-2.68066406	-8.54736328	-82.11181641	+10.98632813	+4088	+14.25585938	+1.70507813	-5.24267578	+17.95166016	-54.51416016	-64.90722656	+2380
+1457971355.51420000	+15.47314453	+2.34667969	-2.28515625	+68.02734375	-65.78613281	-110.69824219	+3624	+14.96777344	+5.20312500	-2.66748047	-8.67919922	-82.06787109	+11.09619141	+4088	+14.26025391	+1.70507813	-5.23388672	+17.92968750	-54.49218750	-64.90722656	+2384
+1457971355.51840000	+15.47314453	+2.34667969	-2.28515625	+67.87353516	-65.76416016	-110.52246094	+3624	+14.96777344	+5.20312500	-2.66308594	-8.65722656	-82.00195313	+11.05224609	+4088	+14.26025391	+1.70947266	-5.22949219	+17.88574219	-54.47021484	-64.86328125	+2392
+1457971355.52259990	+15.47314453	+2.34228516	-2.28955078	+67.69775391	-65.72021484	-110.34667969	+3628	+14.96777344	+5.19873047	-2.66308594	-8.52539063	-81.89208984	+10.92041016	+4088	+14.26025391	+1.70947266	-5.22509766	+17.81982422	-54.42626953	-64.79736328	+2396
+1457971355.52670000	+15.47314453	+2.33789063	-2.29394531	+67.50000000	-65.67626953	-110.14892578	+3628	+14.96777344	+5.19433594	-2.66308594	-8.32763672	-81.78222656	+10.72265625	+4092	+14.26025391	+1.71386719	-5.22070313	+17.75390625	-54.38232422	-64.70947266	+2400
+1457971355.53510000	+15.47753906	+2.33349609	-2.30712891	+67.06054688	-65.56640625	-109.68750000	+3636	+14.96777344	+5.18994141	-2.67626953	-7.82226563	-81.51855469	+10.17333984	+4096	+14.26025391	+1.71826172	-5.21191406	+17.60009766	-54.27246094	-64.53369141	+2408
+1457971355.53920010	+15.47753906	+2.32910156	-2.32031250	+66.81884766	-65.47851563	-109.42382813	+3636	+14.96777344	+5.18554688	-2.68505859	-7.49267578	-81.36474609	+9.82177734	+4100	+14.26025391	+1.71826172	-5.21191406	+17.51220703	-54.20654297	-64.40185547	+2408
+1457971355.54340000	+15.47753906	+2.32470703	-2.33349609	+66.55517578	-65.39062500	-109.16015625	+3640	+14.96777344	+5.18115234	-2.69384766	-7.07519531	-81.21093750	+9.40429688	+4108	+14.25585938	+1.72265625	-5.21630859	+17.40234375	-54.11865234	-64.29199219	+2404
+1457971355.54760000	+15.47753906	+2.32031250	-2.34667969	+66.31347656	-65.32470703	-108.91845703	+3644	+14.96337891	+5.17675781	-2.70703125	-6.59179688	-81.05712891	+8.92089844	+4116	+14.25585938	+1.72265625	-5.21630859	+17.31445313	-54.03076172	-64.16015625	+2404
+1457971355.55170010	+15.47753906	+2.32031250	-2.35546875	+66.11572266	-65.23681641	-108.67675781	+3648	+14.96337891	+5.17675781	-2.71582031	-6.10839844	-80.88134766	+8.43750000	+4120	+14.25146484	+1.72705078	-5.21630859	+17.22656250	-53.96484375	-64.05029297	+2400
+1457971355.55590010	+15.47753906	+2.31591797	-2.36865234	+65.91796875	-65.17089844	-108.45703125	+3652	+14.95898438	+5.17236328	-2.72900391	-5.64697266	-80.70556641	+7.97607422	+4128	+14.24707031	+1.73144531	-5.21630859	+17.13867188	-53.87695313	-63.94042969	+2396
+1457971355.56010010	+15.47753906	+2.31152344	-2.38183594	+65.74218750	-65.08300781	-108.28125000	+3656	+14.95898438	+5.17236328	-2.74218750	-5.14160156	-80.50781250	+7.49267578	+4136	+14.24707031	+1.73144531	-5.21630859	+17.07275391	-53.81103516	-63.83056641	+2392
+1457971355.56419990	+15.47753906	+2.31152344	-2.39062500	+65.63232422	-65.01708984	-108.12744141	+3656	+14.95898438	+5.17236328	-2.75537109	-4.65820313	-80.33203125	+7.03125000	+4144	+14.24707031	+1.73583984	-5.22070313	+17.00683594	-53.74511719	-63.74267578	+2388
+1457971355.56839990	+15.48193359	+2.31591797	-2.39501953	+65.54443359	-64.95117188	-108.01757813	+3660	+14.95898438	+5.17675781	-2.75976563	-4.24072266	-80.17822266	+6.63574219	+4152	+14.24707031	+1.74023438	-5.22070313	+16.96289063	-53.67919922	-63.67675781	+2384
+1457971355.57250000	+15.48193359	+2.31591797	-2.39941406	+65.54443359	-64.90722656	-107.97363281	+3660	+14.96337891	+5.18115234	-2.76416016	-3.80126953	-80.04638672	+6.24023438	+4160	+14.24707031	+1.74023438	-5.22070313	+16.94091797	-53.63525391	-63.65478516	+2376
+1457971355.58090000	+15.48632813	+2.32470703	-2.39941406	+65.63232422	-64.84130859	-107.99560547	+3664	+14.96777344	+5.19433594	-2.76416016	-3.07617188	-79.80468750	+5.62500000	+4172	+14.25146484	+1.74462891	-5.21630859	+16.96289063	-53.54736328	-63.63281250	+2368
+1457971355.58500000	+15.49072266	+2.32910156	-2.39062500	+65.76416016	-64.81933594	-108.08349609	+3664	+14.97216797	+5.20312500	-2.75537109	-2.76855469	-79.71679688	+5.38330078	+4180	+14.25146484	+1.74902344	-5.21191406	+16.98486328	-53.52539063	-63.65478516	+2364
+1457971355.58920000	+15.49511719	+2.33789063	-2.38623047	+65.91796875	-64.81933594	-108.19335938	+3668	+14.98095703	+5.21191406	-2.74658203	-2.50488281	-79.62890625	+5.20751953	+4184	+14.25146484	+1.74902344	-5.20751953	+17.02880859	-53.50341797	-63.67675781	+2364
+1457971355.59340000	+15.49511719	+2.34228516	-2.37304688	+66.11572266	-64.81933594	-108.36914063	+3672	+14.98535156	+5.22070313	-2.73339844	-2.32910156	-79.56298828	+5.09765625	+4192	+14.25585938	+1.74902344	-5.20312500	+17.05078125	-53.50341797	-63.74267578	+2364
+1457971355.59750010	+15.49951172	+2.35107422	-2.36425781	+66.29150391	-64.84130859	-108.50097656	+3672	+14.99414063	+5.23388672	-2.72021484	-2.13134766	-79.49707031	+5.00976563	+4200	+14.26025391	+1.74902344	-5.19873047	+17.09472656	-53.50341797	-63.78662109	+2364
+1457971355.60170010	+15.50390625	+2.35546875	-2.35546875	+66.51123047	-64.84130859	-108.67675781	+3676	+15.00292969	+5.24707031	-2.70263672	-1.93359375	-79.43115234	+4.94384766	+4204	+14.26464844	+1.75341797	-5.19433594	+17.16064453	-53.50341797	-63.85253906	+2368
+1457971355.60590000	+15.50830078	+2.36425781	-2.34228516	+66.75292969	-64.86328125	-108.87451172	+3676	+15.01171875	+5.26025391	-2.68505859	-1.73583984	-79.36523438	+4.87792969	+4208	+14.26904297	+1.75341797	-5.18994141	+17.20458984	-53.52539063	-63.91845703	+2368
+1457971355.60999990	+15.50830078	+2.37304688	-2.33349609	+66.95068359	-64.88525391	-109.02832031	+3680	+15.01611328	+5.27783203	-2.66748047	-1.51611328	-79.29931641	+4.87792969	+4212	+14.27343750	+1.75341797	-5.18554688	+17.27050781	-53.52539063	-63.98437500	+2372
+1457971355.61420010	+15.51269531	+2.37744141	-2.32031250	+67.19238281	-64.90722656	-109.22607422	+3680	+15.02490234	+5.28222656	-2.64990234	-1.31835938	-79.21142578	+4.85595703	+4216	+14.27783203	+1.75341797	-5.18115234	+17.31445313	-53.54736328	-64.05029297	+2376
+1457971355.61840010	+15.51708984	+2.38183594	-2.31152344	+67.41210938	-64.92919922	-109.42382813	+3684	+15.02929688	+5.28662109	-2.63671875	-1.12060547	-79.12353516	+4.81201172	+4216	+14.28222656	+1.75341797	-5.17675781	+17.35839844	-53.54736328	-64.09423828	+2384
+1457971355.62669990	+15.52148438	+2.39062500	-2.29394531	+67.78564453	-64.95117188	-109.73144531	+3684	+15.04248047	+5.29541016	-2.61035156	-0.65917969	-78.88183594	+4.83398438	+4220	+14.28662109	+1.75781250	-5.16796875	+17.42431641	-53.56933594	-64.16015625	+2396
+1457971355.63089990	+15.52148438	+2.39501953	-2.28515625	+67.96142578	-64.97314453	-109.86328125	+3688	+15.04248047	+5.29980469	-2.60595703	-0.32958984	-78.72802734	+4.74609375	+4220	+14.29101563	+1.75781250	-5.16796875	+17.42431641	-53.56933594	-64.18212891	+2404
+1457971355.63500000	+15.52587891	+2.39941406	-2.28076172	+68.11523438	-64.97314453	-109.99511719	+3688	+15.04248047	+5.30419922	-2.60595703	+0.10986328	-78.48632813	+4.63623047	+4216	+14.29541016	+1.75781250	-5.16357422	+17.42431641	-53.56933594	-64.20410156	+2408
+1457971355.63920000	+15.52587891	+2.40380859	-2.27636719	+68.24707031	-64.97314453	-110.08300781	+3688	+15.04248047	+5.30419922	-2.61035156	+0.54931641	-78.28857422	+4.48242188	+4216	+14.29541016	+1.75781250	-5.16357422	+17.42431641	-53.56933594	-64.18212891	+2412
+1457971355.64340000	+15.52587891	+2.40380859	-2.27636719	+68.33496094	-64.97314453	-110.14892578	+3688	+15.03808594	+5.29541016	-2.61474609	+1.07666016	-78.06884766	+4.24072266	+4216	+14.29980469	+1.75781250	-5.16796875	+17.40234375	-53.54736328	-64.16015625	+2420
+1457971355.64750000	+15.52587891	+2.40380859	-2.27636719	+68.42285156	-64.97314453	-110.21484375	+3684	+15.03369141	+5.28662109	-2.62792969	+1.66992188	-77.80517578	+3.97705078	+4220	+14.29980469	+1.76220703	-5.16796875	+17.38037109	-53.54736328	-64.13818359	+2424
+1457971355.65170000	+15.52587891	+2.40380859	-2.27636719	+68.48876953	-64.97314453	-110.23681641	+3684	+15.02929688	+5.27783203	-2.63671875	+2.21923828	-77.58544922	+3.71337891	+4224	+14.29980469	+1.76220703	-5.17236328	+17.35839844	-53.52539063	-64.09423828	+2428
+1457971355.65580010	+15.52587891	+2.40380859	-2.27636719	+68.53271484	-64.95117188	-110.25878906	+3684	+15.02490234	+5.26904297	-2.64550781	+2.87841797	-77.36572266	+3.33984375	+4228	+14.29980469	+1.76220703	-5.17236328	+17.31445313	-53.50341797	-64.05029297	+2432
+1457971355.66000010	+15.52148438	+2.39941406	-2.28515625	+68.55468750	-64.95117188	-110.23681641	+3684	+15.02050781	+5.26025391	-2.66748047	+3.71337891	-77.05810547	+2.83447266	+4232	+14.29980469	+1.76660156	-5.17675781	+17.27050781	-53.48144531	-64.00634766	+2436
+1457971355.66420010	+15.52148438	+2.39941406	-2.28955078	+68.53271484	-64.92919922	-110.19287109	+3688	+15.01611328	+5.26025391	-2.68505859	+4.57031250	-76.81640625	+2.28515625	+4236	+14.29980469	+1.76660156	-5.18115234	+17.22656250	-53.45947266	-63.94042969	+2440
+1457971355.66829990	+15.52148438	+2.39501953	-2.29833984	+68.51074219	-64.90722656	-110.12695313	+3688	+15.00732422	+5.26025391	-2.69384766	+5.60302734	-76.61865234	+1.60400391	+4236	+14.29980469	+1.76660156	-5.18554688	+17.16064453	-53.43750000	-63.89648438	+2440
+1457971355.67670010	+15.51708984	+2.38183594	-2.32470703	+68.31298828	-64.88525391	-109.86328125	+3692	+14.99414063	+5.25146484	-2.72900391	+8.04199219	-76.13525391	-0.19775391	+4244	+14.29980469	+1.77099609	-5.18994141	+17.07275391	-53.41552734	-63.78662109	+2440
+1457971355.68080000	+15.51269531	+2.37744141	-2.33349609	+68.20312500	-64.86328125	-109.70947266	+3696	+14.98974609	+5.25585938	-2.72900391	+9.42626953	-75.98144531	-1.25244141	+4244	+14.29541016	+1.77099609	-5.19433594	+17.02880859	-53.39355469	-63.74267578	+2440
+1457971355.68499990	+15.51269531	+2.36425781	-2.34667969	+68.00537109	-64.86328125	-109.51171875	+3700	+14.98535156	+5.25146484	-2.73779297	+10.92041016	-75.76171875	-2.50488281	+4248	+14.29541016	+1.77099609	-5.19873047	+16.96289063	-53.37158203	-63.69873047	+2436
+1457971355.68919990	+15.51269531	+2.35546875	-2.35986328	+67.78564453	-64.88525391	-109.27001953	+3700	+14.98095703	+5.26025391	-2.74218750	+12.56835938	-75.58593750	-3.82324219	+4248	+14.29541016	+1.77099609	-5.20312500	+16.91894531	-53.34960938	-63.65478516	+2432
+1457971355.69330000	+15.51269531	+2.34667969	-2.36865234	+67.56591797	-64.92919922	-109.05029297	+3704	+14.98095703	+5.27783203	-2.73339844	+14.41406250	-75.47607422	-5.31738281	+4252	+14.29541016	+1.77099609	-5.20751953	+16.87500000	-53.34960938	-63.61083984	+2428
+1457971355.69750000	+15.51269531	+2.33789063	-2.37304688	+67.30224609	-64.97314453	-108.80859375	+3704	+14.97656250	+5.28662109	-2.73779297	+16.34765625	-75.21240234	-6.96533203	+4252	+14.29541016	+1.77099609	-5.20751953	+16.83105469	-53.34960938	-63.58886719	+2424
+1457971355.70170000	+15.51708984	+2.33349609	-2.37744141	+67.01660156	-65.01708984	-108.52294922	+3704	+14.97656250	+5.30419922	-2.73779297	+18.36914063	-74.97070313	-8.67919922	+4252	+14.29980469	+1.76660156	-5.20751953	+16.80908203	-53.37158203	-63.56689453	+2420
+1457971355.70580010	+15.52148438	+2.32470703	-2.37744141	+66.70898438	-65.10498047	-108.23730469	+3704	+14.97216797	+5.32177734	-2.72460938	+20.56640625	-74.81689453	-10.54687500	+4256	+14.29980469	+1.76660156	-5.21191406	+16.76513672	-53.37158203	-63.56689453	+2416
+1457971355.71000000	+15.52587891	+2.32031250	-2.37304688	+66.35742188	-65.21484375	-107.92968750	+3704	+14.96777344	+5.33496094	-2.71582031	+22.76367188	-74.57519531	-12.50244141	+4256	+14.29980469	+1.76660156	-5.21191406	+16.74316406	-53.37158203	-63.54492188	+2412
+1457971355.71420000	+15.53027344	+2.31152344	-2.36865234	+65.96191406	-65.32470703	-107.57812500	+3700	+14.96777344	+5.35253906	-2.70263672	+24.96093750	-74.33349609	-14.43603516	+4256	+14.29980469	+1.76220703	-5.21191406	+16.72119141	-53.39355469	-63.54492188	+2408
+1457971355.72250010	+15.54345703	+2.29833984	-2.35546875	+64.79736328	-65.65429688	-106.54541016	+3700	+14.96337891	+5.38330078	-2.69384766	+29.15771484	-73.71826172	-18.19335938	+4260	+14.30419922	+1.75781250	-5.21191406	+16.67724609	-53.41552734	-63.54492188	+2400
+1457971355.72659990	+15.55224609	+2.28955078	-2.34667969	+64.02832031	-65.85205078	-105.86425781	+3700	+14.96337891	+5.40087891	-2.68505859	+31.20117188	-73.41064453	-20.01708984	+4260	+14.30419922	+1.75781250	-5.21191406	+16.65527344	-53.41552734	-63.54492188	+2396
+1457971355.73079990	+15.56103516	+2.28515625	-2.33789063	+63.23730469	-66.04980469	-105.16113281	+3700	+14.95898438	+5.41406250	-2.68505859	+33.04687500	-73.01513672	-21.68701172	+4260	+14.30419922	+1.75341797	-5.21191406	+16.63330078	-53.41552734	-63.54492188	+2396
+1457971355.73499990	+15.57421875	+2.27197266	-2.32910156	+61.69921875	-66.35742188	-103.77685547	+3700	+14.95019531	+5.43164063	-2.68066406	+34.82666016	-72.70751953	-23.29101563	+4260	+14.30419922	+1.75341797	-5.21191406	+16.61132813	-53.43750000	-63.52294922	+2392
+1457971355.73910000	+15.57861328	+2.26318359	-2.32031250	+60.38085938	-66.55517578	-102.59033203	+3700	+14.94580078	+5.44042969	-2.68066406	+36.40869141	-72.33398438	-24.71923828	+4260	+14.30419922	+1.74902344	-5.21191406	+16.58935547	-53.43750000	-63.52294922	+2392
+1457971355.74330000	+15.58300781	+2.25000000	-2.32470703	+59.12841797	-66.68701172	-101.42578125	+3696	+14.93701172	+5.44482422	-2.70263672	+37.61718750	-71.85058594	-25.79589844	+4260	+14.30419922	+1.74902344	-5.21191406	+16.56738281	-53.41552734	-63.50097656	+2392
+1457971355.74749990	+15.58740234	+2.23681641	-2.33789063	+57.43652344	-66.81884766	-99.82177734	+3696	+14.92822266	+5.44921875	-2.71142578	+38.80371094	-71.49902344	-26.89453125	+4260	+14.30419922	+1.74462891	-5.21630859	+16.54541016	-53.41552734	-63.47900391	+2392
+1457971355.75160000	+15.58740234	+2.21923828	-2.35107422	+56.09619141	-66.88476563	-98.61328125	+3700	+14.91943359	+5.44921875	-2.72460938	+39.88037109	-71.12548828	-27.86132813	+4264	+14.30419922	+1.74462891	-5.21630859	+16.50146484	-53.41552734	-63.45703125	+2392
+1457971355.75580000	+15.58740234	+2.19726563	-2.38183594	+54.77783203	-66.84082031	-97.40478516	+3700	+14.91503906	+5.44482422	-2.75976563	+40.49560547	-70.62011719	-28.41064453	+4268	+14.30419922	+1.74023438	-5.22070313	+16.47949219	-53.39355469	-63.43505859	+2392
+1457971355.76000000	+15.58740234	+2.18408203	-2.41259766	+53.52539063	-66.77490234	-96.19628906	+3704	+14.90625000	+5.44482422	-2.79052734	+41.15478516	-70.29052734	-29.00390625	+4268	+14.29980469	+1.73583984	-5.22509766	+16.41357422	-53.34960938	-63.39111328	+2396
+1457971355.76830010	+15.58300781	+2.14453125	-2.48291016	+51.28417969	-66.53320313	-94.06494141	+3712	+14.88427734	+5.43164063	-2.86523438	+41.92382813	-69.49951172	-29.66308594	+4276	+14.29541016	+1.72265625	-5.23828125	+16.28173828	-53.26171875	-63.25927734	+2400
+1457971355.77250000	+15.57421875	+2.12695313	-2.52246094	+50.36132813	-66.37939453	-93.16406250	+3712	+14.87548828	+5.42724609	-2.90039063	+42.18750000	-69.21386719	-29.88281250	+4280	+14.28662109	+1.70507813	-5.26464844	+16.08398438	-53.10791016	-63.06152344	+2408
+1457971355.77659990	+15.56982422	+2.10937500	-2.55761719	+49.41650391	-66.20361328	-92.26318359	+3716	+14.86230469	+5.41406250	-2.93994141	+42.38525391	-68.90625000	-30.03662109	+4284	+14.27343750	+1.69189453	-5.29101563	+15.90820313	-52.93212891	-62.86376953	+2416
+1457971355.78080010	+15.56103516	+2.08740234	-2.60595703	+48.47167969	-65.96191406	-91.34033203	+3720	+14.85351563	+5.40087891	-2.99707031	+42.34130859	-68.48876953	-29.97070313	+4292	+14.26025391	+1.67431641	-5.31738281	+15.75439453	-52.75634766	-62.66601563	+2424
+1457971355.78500010	+15.55664063	+2.06982422	-2.64550781	+47.72460938	-65.76416016	-90.63720703	+3720	+14.84472656	+5.38769531	-3.03662109	+42.34130859	-68.26904297	-29.94873047	+4292	+14.22949219	+1.63916016	-5.37890625	+15.42480469	-52.33886719	-62.27050781	+2440
+1457971355.78909990	+15.55224609	+2.04785156	-2.68505859	+47.02148438	-65.54443359	-89.95605469	+3724	+14.83154297	+5.37451172	-3.07617188	+42.31933594	-68.00537109	-29.90478516	+4296	+14.20751953	+1.61279297	-5.42724609	+15.22705078	-52.03125000	-62.02880859	+2448
+1457971355.79329990	+15.54785156	+2.03027344	-2.72900391	+46.36230469	-65.30273438	-89.31884766	+3724	+14.82275391	+5.35693359	-3.12890625	+42.20947266	-67.71972656	-29.79492188	+4300	+14.18554688	+1.59082031	-5.47119141	+15.11718750	-51.76757813	-61.85302734	+2452
+1457971355.79749990	+15.54345703	+2.01269531	-2.76416016	+45.87890625	-65.10498047	-88.83544922	+3720	+14.81396484	+5.34814453	-3.16845703	+42.14355469	-67.52197266	-29.70703125	+4300	+14.16357422	+1.56445313	-5.51953125	+15.02929688	-51.43798828	-61.72119141	+2456
+1457971355.80160000	+15.53906250	+1.99951172	-2.80371094	+45.39550781	-64.86328125	-88.35205078	+3716	+14.80517578	+5.33496094	-3.20800781	+42.03369141	-67.32421875	-29.59716797	+4300	+14.14599609	+1.54248047	-5.55908203	+15.00732422	-51.17431641	-61.67724609	+2452
+1457971355.80580000	+15.53466797	+1.98632813	-2.83886719	+44.97802734	-64.59960938	-87.91259766	+3712	+14.79638672	+5.32177734	-3.25195313	+41.94580078	-67.08251953	-29.46533203	+4300	+14.12402344	+1.52490234	-5.59423828	+15.05126953	-50.93261719	-61.67724609	+2444
+1457971355.80990000	+15.53027344	+1.97314453	-2.87402344	+44.64843750	-64.40185547	-87.58300781	+3708	+14.78759766	+5.30859375	-3.29150391	+41.85791016	-66.90673828	-29.35546875	+4296	+14.10644531	+1.50732422	-5.62939453	+15.13916016	-50.69091797	-61.74316406	+2440
+1457971355.81830000	+15.52148438	+1.95117188	-2.93994141	+44.03320313	-63.91845703	-86.92382813	+3696	+14.77001953	+5.28222656	-3.37060547	+41.61621094	-66.51123047	-29.09179688	+4288	+14.07568359	+1.46337891	-5.69091797	+15.33691406	-50.25146484	-61.94091797	+2424
+1457971355.82240010	+15.51708984	+1.93798828	-2.96630859	+43.81347656	-63.72070313	-86.68212891	+3688	+14.76562500	+5.26904297	-3.41455078	+41.48437500	-66.33544922	-28.93798828	+4284	+14.06250000	+1.44580078	-5.72167969	+15.44677734	-50.03173828	-62.07275391	+2420
+1457971355.82660010	+15.51269531	+1.92919922	-2.99707031	+43.59375000	-63.50097656	-86.46240234	+3680	+14.75683594	+5.25585938	-3.45410156	+41.37451172	-66.15966797	-28.80615234	+4280	+14.04931641	+1.41943359	-5.74804688	+15.57861328	-49.81201172	-62.24853516	+2412
+1457971355.83080010	+15.51269531	+1.92041016	-3.02343750	+43.43994141	-63.25927734	-86.26464844	+3672	+14.75244141	+5.24267578	-3.49365234	+41.24267578	-65.98388672	-28.67431641	+4276	+14.03613281	+1.39306641	-5.78320313	+15.73242188	-49.57031250	-62.44628906	+2408
+1457971355.83489990	+15.50830078	+1.91162109	-3.05419922	+43.28613281	-63.03955078	-86.06689453	+3664	+14.74365234	+5.22949219	-3.53759766	+41.11083984	-65.78613281	-28.49853516	+4268	+14.01855469	+1.36669922	-5.81396484	+15.86425781	-49.28466797	-62.66601563	+2408
+1457971355.83909990	+15.50390625	+1.90283203	-3.08496094	+43.13232422	-62.79785156	-85.86914063	+3656	+14.73925781	+5.21630859	-3.58154297	+40.95703125	-65.56640625	-28.32275391	+4260	+14.00537109	+1.33593750	-5.85351563	+16.01806641	-48.97705078	-62.86376953	+2408
+1457971355.84330010	+15.50390625	+1.89404297	-3.11572266	+42.97851563	-62.51220703	-85.67138672	+3648	+14.73046875	+5.20312500	-3.62988281	+40.80322266	-65.34667969	-28.12500000	+4252	+13.98339844	+1.30517578	-5.88867188	+16.14990234	-48.64746094	-63.06152344	+2408
+1457971355.84740000	+15.49951172	+1.88525391	-3.15527344	+42.82470703	-62.20458984	-85.42968750	+3644	+14.72167969	+5.18554688	-3.68261719	+40.62744141	-65.08300781	-27.90527344	+4244	+13.96142578	+1.27880859	-5.93261719	+16.30371094	-48.27392578	-63.25927734	+2412
+1457971355.85159990	+15.49511719	+1.87207031	-3.19482422	+42.67089844	-61.87500000	-85.23193359	+3636	+14.71728516	+5.16357422	-3.73535156	+40.42968750	-64.81933594	-27.70751953	+4236	+13.93945313	+1.23925781	-5.97216797	+16.43554688	-47.90039063	-63.45703125	+2416
+1457971355.85579990	+15.49072266	+1.85888672	-3.23876953	+42.53906250	-61.52343750	-85.01220703	+3632	+14.70849609	+5.14160156	-3.78808594	+40.20996094	-64.53369141	-27.48779297	+4228	+13.92187500	+1.20410156	-6.01611328	+16.52343750	-47.50488281	-63.65478516	+2424
+1457971355.85990000	+15.48632813	+1.84130859	-3.29150391	+42.34130859	-61.08398438	-84.72656250	+3628	+14.70410156	+5.11523438	-3.85400391	+39.92431641	-64.18212891	-27.20214844	+4220	+13.89550781	+1.16015625	-6.06884766	+16.63330078	-47.04345703	-63.83056641	+2436
+1457971355.86830000	+15.47753906	+1.80175781	-3.41015625	+41.96777344	-60.16113281	-84.17724609	+3620	+14.69091797	+5.05810547	-3.98144531	+39.33105469	-63.47900391	-26.67480469	+4200	+13.84716797	+1.07666016	-6.16992188	+16.74316406	-46.12060547	-64.13818359	+2452
+1457971355.87240000	+15.46875000	+1.77099609	-3.49804688	+41.72607422	-59.47998047	-83.78173828	+3624	+14.68212891	+5.02734375	-4.06054688	+39.04541016	-63.01757813	-26.36718750	+4192	+13.81640625	+1.03271484	-6.23144531	+16.80908203	-45.52734375	-64.24804688	+2464
+1457971355.87660000	+15.45996094	+1.73583984	-3.57714844	+41.46240234	-58.88671875	-83.43017578	+3624	+14.67333984	+4.99218750	-4.13525391	+38.71582031	-62.55615234	-26.08154297	+4188	+13.78125000	+0.98437500	-6.29296875	+16.78710938	-44.97802734	-64.33593750	+2472
+1457971355.88080000	+15.45117188	+1.70068359	-3.66064453	+41.19873047	-58.27148438	-83.07861328	+3624	+14.66455078	+4.94824219	-4.21875000	+38.34228516	-62.05078125	-25.77392578	+4180	+13.75048828	+0.93603516	-6.35009766	+16.76513672	-44.42871094	-64.40185547	+2480
+1457971355.88490010	+15.44238281	+1.65234375	-3.77050781	+40.82519531	-57.48046875	-82.59521484	+3632	+14.65136719	+4.90429688	-4.31542969	+37.90283203	-61.47949219	-25.42236328	+4176	+13.71533203	+0.87890625	-6.41601563	+16.69921875	-43.81347656	-64.44580078	+2484
+1457971355.88910010	+15.42919922	+1.60400391	-3.86279297	+40.53955078	-56.82128906	-82.24365234	+3632	+14.63818359	+4.85156250	-4.40771484	+37.50732422	-60.90820313	-25.11474609	+4172	+13.68017578	+0.82177734	-6.47753906	+16.65527344	-43.26416016	-64.53369141	+2488
+1457971355.89319990	+15.42041016	+1.56005859	-3.95507813	+40.25390625	-56.18408203	-81.93603516	+3632	+14.62500000	+4.80322266	-4.50439453	+37.11181641	-60.33691406	-24.80712891	+4168	+13.64941406	+0.76464844	-6.53906250	+16.56738281	-42.69287109	-64.59960938	+2488
+1457971355.89739990	+15.40722656	+1.50292969	-4.06494141	+39.94628906	-55.41503906	-81.51855469	+3632	+14.60742188	+4.74609375	-4.61425781	+36.69433594	-59.63378906	-24.47753906	+4164	+13.61425781	+0.70751953	-6.60937500	+16.47949219	-42.03369141	-64.62158203	+2488
+1457971355.90570000	+15.38085938	+1.38867188	-4.26708984	+39.33105469	-54.03076172	-80.88134766	+3628	+14.57666016	+4.63623047	-4.82958984	+35.88134766	-58.29345703	-23.88427734	+4152	+13.54394531	+0.58447266	-6.74560547	+16.28173828	-40.80322266	-64.70947266	+2472
+1457971355.90990000	+15.36328125	+1.32275391	-4.37255859	+39.00146484	-53.26171875	-80.55175781	+3628	+14.55468750	+4.57031250	-4.94384766	+35.48583984	-57.54638672	-23.59863281	+4148	+13.50439453	+0.52294922	-6.80712891	+16.19384766	-40.18798828	-64.75341797	+2460
+1457971355.91409990	+15.34570313	+1.26123047	-4.47363281	+38.71582031	-52.55859375	-80.26611328	+3624	+14.53271484	+4.50439453	-5.05371094	+35.09033203	-56.84326172	-23.33496094	+4140	+13.46484375	+0.45263672	-6.87304688	+16.06201172	-39.57275391	-64.81933594	+2448
+1457971355.91820000	+15.33251953	+1.19970703	-4.57031250	+38.45214844	-51.87744141	-80.00244141	+3616	+14.51513672	+4.43847656	-5.16357422	+34.69482422	-56.14013672	-23.07128906	+4136	+13.42529297	+0.38232422	-6.93457031	+15.95214844	-38.93554688	-64.90722656	+2432
+1457971355.92240000	+15.31494141	+1.13818359	-4.66699219	+38.21044922	-51.21826172	-79.76074219	+3612	+14.49316406	+4.36376953	-5.27783203	+34.25537109	-55.39306641	-22.80761719	+4128	+13.38574219	+0.31201172	-6.99609375	+15.84228516	-38.32031250	-64.97314453	+2416
+1457971355.92660000	+15.30175781	+1.07226563	-4.75488281	+38.03466797	-50.53710938	-79.60693359	+3604	+14.47558594	+4.29785156	-5.38330078	+33.90380859	-54.73388672	-22.60986328	+4116	+13.35498047	+0.23291016	-7.05761719	+15.75439453	-37.70507813	-65.10498047	+2404
+1457971355.93070010	+15.28857422	+1.01074219	-4.84277344	+37.90283203	-49.87792969	-79.47509766	+3592	+14.45361328	+4.22753906	-5.48876953	+33.57421875	-54.07470703	-22.43408203	+4104	+13.31542969	+0.16259766	-7.11914063	+15.71044922	-37.06787109	-65.23681641	+2388
+1457971355.93490000	+15.27099609	+0.94482422	-4.93066406	+37.74902344	-49.24072266	-79.34326172	+3580	+14.43603516	+4.15722656	-5.58984375	+33.24462891	-53.43750000	-22.25830078	+4092	+13.27587891	+0.09228516	-7.18066406	+15.66650391	-36.38671875	-65.34667969	+2376
+1457971355.93910000	+15.25341797	+0.88330078	-5.01416016	+37.63916016	-48.55957031	-79.21142578	+3568	+14.41845703	+4.08691406	-5.68212891	+32.91503906	-52.82226563	-22.10449219	+4072	+13.23632813	+0.00439453	-7.24218750	+15.57861328	-35.72753906	-65.50048828	+2364
+1457971355.94320010	+15.23583984	+0.82177734	-5.09765625	+37.57324219	-47.90039063	-79.12353516	+3556	+14.39648438	+4.01220703	-5.77441406	+32.60742188	-52.22900391	-21.92871094	+4056	+13.19238281	-0.07470703	-7.29931641	+15.55664063	-35.04638672	-65.67626953	+2352
+1457971355.95160010	+15.19628906	+0.69433594	-5.24267578	+37.57324219	-46.69189453	-79.07958984	+3524	+14.35693359	+3.85839844	-5.94140625	+32.01416016	-51.19628906	-21.70898438	+4016	+13.10888672	-0.24169922	-7.40478516	+15.51269531	-33.75000000	-66.04980469	+2328
+1457971355.95569990	+15.18310547	+0.63281250	-5.31298828	+37.63916016	-46.05468750	-79.10156250	+3508	+14.33496094	+3.78369141	-6.02050781	+31.75048828	-50.69091797	-21.62109375	+3992	+13.06494141	-0.32958984	-7.45751953	+15.53466797	-33.09082031	-66.26953125	+2320
+1457971355.95989990	+15.16552734	+0.57128906	-5.38330078	+37.74902344	-45.50537109	-79.14550781	+3492	+14.31738281	+3.70898438	-6.09521484	+31.48681641	-50.27343750	-21.53320313	+3968	+13.02099609	-0.41308594	-7.51025391	+15.53466797	-32.43164063	-66.46728516	+2308
+1457971355.96400000	+15.14794922	+0.50537109	-5.44921875	+37.85888672	-44.91210938	-79.23339844	+3472	+14.29980469	+3.62988281	-6.16552734	+31.24511719	-49.85595703	-21.48925781	+3940	+12.98144531	-0.50976563	-7.56738281	+15.53466797	-31.75048828	-66.70898438	+2300
+1457971355.96820000	+15.12597656	+0.43945313	-5.51953125	+38.01269531	-44.27490234	-79.32128906	+3452	+14.27783203	+3.54638672	-6.24462891	+31.04736328	-49.39453125	-21.44531250	+3912	+12.93750000	-0.60205078	-7.61572266	+15.57861328	-31.06933594	-66.95068359	+2296
+1457971355.97240000	+15.10400391	+0.37792969	-5.58544922	+38.21044922	-43.68164063	-79.40917969	+3432	+14.25585938	+3.47167969	-6.31054688	+30.84960938	-49.02099609	-21.40136719	+3884	+12.89355469	-0.68994141	-7.66406250	+15.62255859	-30.41015625	-67.17041016	+2288
+1457971355.97650000	+15.08203125	+0.29882813	-5.64697266	+38.36425781	-43.08837891	-79.54101563	+3412	+14.22949219	+3.37939453	-6.37646484	+30.62988281	-48.64746094	-21.40136719	+3856	+12.84082031	-0.79541016	-7.71240234	+15.60058594	-29.72900391	-67.39013672	+2288
+1457971355.98490000	+15.02929688	+0.15380859	-5.78320313	+38.73779297	-41.92382813	-79.73876953	+3372	+14.17236328	+3.19921875	-6.52148438	+30.21240234	-47.83447266	-21.35742188	+3800	+12.74853516	-0.99316406	-7.80468750	+15.60058594	-28.49853516	-67.82958984	+2280
+1457971355.98900010	+15.00292969	+0.06591797	-5.84472656	+38.93554688	-41.35253906	-79.91455078	+3352	+14.14599609	+3.09814453	-6.58300781	+30.01464844	-47.48291016	-21.42333984	+3772	+12.70019531	-1.10302734	-7.84423828	+15.57861328	-27.88330078	-68.09326172	+2280
+1457971355.99320010	+14.97656250	-0.01757813	-5.91943359	+39.08935547	-40.73730469	-80.02441406	+3336	+14.11083984	+2.99707031	-6.66210938	+29.83886719	-47.04345703	-21.46728516	+3744	+12.65185547	-1.21289063	-7.88818359	+15.55664063	-27.29003906	-68.33496094	+2280
+1457971355.99740000	+14.94580078	-0.09667969	-5.98974609	+39.30908203	-40.16601563	-80.11230469	+3320	+14.08007813	+2.90039063	-6.73681641	+29.66308594	-46.62597656	-21.46728516	+3716	+12.60351563	-1.31396484	-7.93212891	+15.55664063	-26.69677734	-68.48876953	+2276
+1457971356.00149990	+14.91503906	-0.19335938	-6.06005859	+39.44091797	-39.57275391	-80.20019531	+3308	+14.04492188	+2.78613281	-6.81152344	+29.42138672	-46.18652344	-21.51123047	+3692	+12.55078125	-1.43261719	-7.97607422	+15.46875000	-26.08154297	-68.68652344	+2280
+1457971356.00570010	+14.87548828	-0.29003906	-6.13916016	+39.55078125	-38.93554688	-80.26611328	+3296	+14.00097656	+2.67187500	-6.89062500	+29.22363281	-45.68115234	-21.53320313	+3668	+12.49804688	-1.54687500	-8.02001953	+15.40283203	-25.51025391	-68.86230469	+2280
+1457971356.00990010	+14.83593750	-0.37792969	-6.20947266	+39.72656250	-38.36425781	-80.26611328	+3280	+13.95703125	+2.56201172	-6.96972656	+29.02587891	-45.19775391	-21.53320313	+3640	+12.44531250	-1.65673828	-8.05517578	+15.33691406	-24.96093750	-69.01611328	+2276
+1457971356.01819990	+14.75244141	-0.58886719	-6.35888672	+39.90234375	-37.17773438	-80.28808594	+3252	+13.86474609	+2.31152344	-7.12353516	+28.54248047	-44.20898438	-21.62109375	+3592	+12.33544922	-1.89843750	-8.12548828	+15.13916016	-23.88427734	-69.34570313	+2272
+1457971356.02239990	+14.70849609	-0.68554688	-6.43359375	+40.01220703	-36.60644531	-80.24414063	+3236	+13.82080078	+2.19287109	-7.19824219	+28.32275391	-43.70361328	-21.59912109	+3568	+12.28271484	-2.01269531	-8.16064453	+15.05126953	-23.37890625	-69.45556641	+2264
+1457971356.02650000	+14.66455078	-0.79541016	-6.50830078	+40.10009766	-36.03515625	-80.20019531	+3220	+13.77246094	+2.06542969	-7.27294922	+28.08105469	-43.19824219	-21.64306641	+3544	+12.22998047	-2.14013672	-8.19140625	+14.91943359	-22.82958984	-69.60937500	+2260
+1457971356.03070000	+14.61621094	-0.90087891	-6.57421875	+40.23193359	-35.44189453	-80.17822266	+3204	+13.71972656	+1.93359375	-7.34765625	+27.86132813	-42.67089844	-21.66503906	+3520	+12.17285156	-2.26318359	-8.22216797	+14.83154297	-22.32421875	-69.76318359	+2256
+1457971356.03490000	+14.56787109	-0.99755859	-6.64453125	+40.36376953	-34.89257813	-80.06835938	+3184	+13.67138672	+1.81494141	-7.42236328	+27.64160156	-42.12158203	-21.62109375	+3492	+12.11572266	-2.37744141	-8.24853516	+14.74365234	-21.79687500	-69.85107422	+2248
+1457971356.03900000	+14.51953125	-1.10302734	-6.71923828	+40.42968750	-34.29931641	-79.93652344	+3168	+13.61865234	+1.68310547	-7.49707031	+27.39990234	-41.57226563	-21.59912109	+3464	+12.06298828	-2.50488281	-8.27929688	+14.63378906	-21.24755859	-69.96093750	+2240
+1457971356.04730010	+14.41406250	-1.30957031	-6.83349609	+40.73730469	-33.20068359	-79.73876953	+3124	+13.51318359	+1.43701172	-7.61132813	+27.00439453	-40.60546875	-21.55517578	+3404	+11.93994141	-2.74658203	-8.31445313	+14.47998047	-20.19287109	-70.18066406	+2216
+1457971356.05150010	+14.36132813	-1.41503906	-6.89062500	+40.86914063	-32.65136719	-79.65087891	+3104	+13.46484375	+1.30517578	-7.65966797	+26.82861328	-40.14404297	-21.57714844	+3372	+11.88281250	-2.87841797	-8.33642578	+14.39208984	-19.66552734	-70.33447266	+2208
+1457971356.05570010	+14.31298828	-1.51611328	-6.93896484	+41.06689453	-32.12402344	-79.60693359	+3080	+13.41210938	+1.18212891	-7.70800781	+26.67480469	-39.70458984	-21.59912109	+3340	+11.82568359	-3.00146484	-8.34521484	+14.37011719	-19.16015625	-70.48828125	+2196
+1457971356.05979990	+14.26464844	-1.61279297	-6.98291016	+41.30859375	-31.66259766	-79.51904297	+3060	+13.36376953	+1.06787109	-7.74755859	+26.54296875	-39.30908203	-21.55517578	+3304	+11.76855469	-3.12451172	-8.35839844	+14.34814453	-18.65478516	-70.59814453	+2184
+1457971356.06399990	+14.21630859	-1.71386719	-7.02685547	+41.52832031	-31.13525391	-79.45312500	+3036	+13.31542969	+0.94482422	-7.78710938	+26.43310547	-38.89160156	-21.57714844	+3264	+11.71142578	-3.25195313	-8.37158203	+14.32617188	-18.10546875	-70.75195313	+2176
+1457971356.06820010	+14.16357422	-1.81494141	-7.05761719	+41.81396484	-30.62988281	-79.40917969	+3016	+13.25830078	+0.82617188	-7.81787109	+26.36718750	-38.49609375	-21.59912109	+3228	+11.64990234	-3.37939453	-8.37597656	+14.34814453	-17.57812500	-70.90576172	+2164
+1457971356.07230000	+14.11083984	-1.90283203	-7.08837891	+42.12158203	-30.16845703	-79.36523438	+2992	+13.20996094	+0.71630859	-7.83984375	+26.32324219	-38.16650391	-21.59912109	+3184	+11.58837891	-3.49804688	-8.38037109	+14.39208984	-17.05078125	-71.03759766	+2156
+1457971356.08069990	+14.00537109	-2.10498047	-7.13671875	+42.67089844	-29.20166016	-79.27734375	+2956	+13.10888672	+0.47900391	-7.87500000	+26.23535156	-37.50732422	-21.66503906	+3104	+11.46533203	-3.75292969	-8.38476563	+14.47998047	-15.99609375	-71.34521484	+2144
+1457971356.08480000	+13.95703125	-2.19726563	-7.14990234	+43.00048828	-28.80615234	-79.27734375	+2932	+13.06054688	+0.37353516	-7.88378906	+26.25732422	-37.26562500	-21.68701172	+3060	+11.39941406	-3.87597656	-8.38037109	+14.54589844	-15.53466797	-71.49902344	+2136
+1457971356.08900000	+13.90429688	-2.29833984	-7.16308594	+43.33007813	-28.36669922	-79.29931641	+2916	+13.01220703	+0.25048828	-7.88818359	+26.23535156	-37.00195313	-21.77490234	+3020	+11.33789063	-4.00781250	-8.37597656	+14.58984375	-15.05126953	-71.65283203	+2136
+1457971356.09320000	+13.85595703	-2.39501953	-7.17187500	+43.65966797	-27.94921875	-79.29931641	+2900	+12.95507813	+0.13623047	-7.89257813	+26.25732422	-36.69433594	-21.86279297	+2980	+11.28076172	-4.13525391	-8.36279297	+14.69970703	-14.58984375	-71.85058594	+2132
+1457971356.09730010	+13.80322266	-2.48730469	-7.18505859	+43.98925781	-27.53173828	-79.27734375	+2884	+12.90234375	+0.02636719	-7.90136719	+26.27929688	-36.43066406	-21.84082031	+2936	+11.21923828	-4.25390625	-8.35400391	+14.80957031	-14.15039063	-71.98242188	+2132
+1457971356.10150000	+13.75048828	-2.58398438	-7.19384766	+44.27490234	-27.11425781	-79.23339844	+2868	+12.84960938	-0.09228516	-7.90576172	+26.25732422	-36.12304688	-21.90673828	+2896	+11.15771484	-4.38574219	-8.34521484	+14.89746094	-13.68896484	-72.11425781	+2132
+1457971356.10570000	+13.69335938	-2.68505859	-7.19824219	+44.53857422	-26.69677734	-79.18945313	+2856	+12.78808594	-0.21093750	-7.91015625	+26.25732422	-35.79345703	-21.92871094	+2856	+11.09619141	-4.50878906	-8.33203125	+14.98535156	-13.24951172	-72.26806641	+2132
+1457971356.10980010	+13.63183594	-2.77294922	-7.20263672	+44.84619141	-26.30126953	-79.12353516	+2844	+12.73095703	-0.31640625	-7.90576172	+26.30126953	-35.52978516	-21.90673828	+2812	+11.03027344	-4.62744141	-8.31445313	+15.11718750	-12.81005859	-72.35595703	+2136
+1457971356.11809990	+13.51757813	-2.98388672	-7.20703125	+45.24169922	-25.55419922	-78.99169922	+2820	+12.60791016	-0.56689453	-7.90136719	+26.21337891	-34.93652344	-21.95068359	+2740	+10.90722656	-4.87792969	-8.27050781	+15.29296875	-12.06298828	-72.59765625	+2148
+1457971356.12229990	+13.45605469	-3.08496094	-7.20703125	+45.43945313	-25.18066406	-78.88183594	+2808	+12.54199219	-0.68115234	-7.90136719	+26.16943359	-34.60693359	-21.84082031	+2704	+10.84570313	-5.00097656	-8.24414063	+15.38085938	-11.73339844	-72.66357422	+2156
+1457971356.12649990	+13.39453125	-3.18603516	-7.21142578	+45.57128906	-24.80712891	-78.75000000	+2796	+12.48046875	-0.80859375	-7.90136719	+26.05957031	-34.25537109	-21.81884766	+2672	+10.78417969	-5.12402344	-8.22216797	+15.44677734	-11.35986328	-72.72949219	+2160
+1457971356.13060000	+13.33300781	-3.29150391	-7.20263672	+45.70312500	-24.45556641	-78.64013672	+2784	+12.41015625	-0.93603516	-7.89697266	+25.97167969	-33.88183594	-21.75292969	+2640	+10.72705078	-5.25146484	-8.18701172	+15.53466797	-11.03027344	-72.81738281	+2168
+1457971356.13480000	+13.26708984	-3.39257813	-7.20703125	+45.79101563	-24.08203125	-78.42041016	+2776	+12.34423828	-1.04589844	-7.89257813	+25.88378906	-33.53027344	-21.57714844	+2608	+10.66552734	-5.36572266	-8.16064453	+15.62255859	-10.67871094	-72.81738281	+2172
+1457971356.13899990	+13.20117188	-3.50244141	-7.21142578	+45.81298828	-23.70849609	-78.20068359	+2764	+12.27392578	-1.17333984	-7.88818359	+25.72998047	-33.17871094	-21.44531250	+2580	+10.60400391	-5.48437500	-8.13427734	+15.68847656	-10.32714844	-72.79541016	+2172
+1457971356.14310000	+13.13525391	-3.61230469	-7.19824219	+45.81298828	-23.37890625	-78.02490234	+2752	+12.19921875	-1.29638672	-7.87500000	+25.57617188	-32.80517578	-21.31347656	+2552	+10.54687500	-5.60742188	-8.09472656	+15.75439453	-10.01953125	-72.81738281	+2176
+1457971356.15150000	+13.00341797	-3.82763672	-7.18066406	+45.76904297	-22.71972656	-77.54150391	+2724	+12.06298828	-1.53808594	-7.84863281	+25.22460938	-32.10205078	-20.91796875	+2500	+10.42382813	-5.84033203	-8.02001953	+15.86425781	-9.40429688	-72.75146484	+2172
+1457971356.15560010	+12.93750000	-3.93750000	-7.15869141	+45.72509766	-22.41210938	-77.36572266	+2708	+11.98828125	-1.66113281	-7.82666016	+25.02685547	-31.75048828	-20.76416016	+2472	+10.36669922	-5.95898438	-7.97167969	+15.93017578	-9.11865234	-72.75146484	+2172
+1457971356.15980010	+12.87597656	-4.03857422	-7.14550781	+45.65917969	-22.10449219	-77.05810547	+2692	+11.92236328	-1.77099609	-7.80468750	+24.82910156	-31.42089844	-20.45654297	+2444	+10.30517578	-6.06884766	-7.92773438	+15.99609375	-8.83300781	-72.66357422	+2168
+1457971356.16400000	+12.81005859	-4.14404297	-7.13232422	+45.57128906	-21.77490234	-76.75048828	+2676	+11.85205078	-1.89404297	-7.78271484	+24.60937500	-31.06933594	-20.21484375	+2420	+10.24804688	-6.18310547	-7.89257813	+16.06201172	-8.50341797	-72.57568359	+2160
+1457971356.16810010	+12.74414063	-4.24951172	-7.10156250	+45.50537109	-21.48925781	-76.50878906	+2660	+11.78173828	-2.00830078	-7.74755859	+24.43359375	-30.76171875	-19.99511719	+2396	+10.18652344	-6.29736328	-7.83984375	+16.12792969	-8.17382813	-72.48779297	+2156
+1457971356.17230010	+12.67822266	-4.34619141	-7.07080078	+45.43945313	-21.20361328	-76.20117188	+2644	+11.71582031	-2.10937500	-7.71240234	+24.25781250	-30.47607422	-19.66552734	+2368	+10.12500000	-6.40283203	-7.79150391	+16.19384766	-7.84423828	-72.37792969	+2148
+1457971356.17650010	+12.61669922	-4.44726563	-7.04882813	+45.32958984	-20.89599609	-75.87158203	+2632	+11.65429688	-2.22363281	-7.67285156	+24.03808594	-30.16845703	-19.42382813	+2348	+10.06347656	-6.51269531	-7.74755859	+16.28173828	-7.49267578	-72.20214844	+2140
+1457971356.18059990	+12.55517578	-4.54833984	-7.00488281	+45.26367188	-20.61035156	-75.60791016	+2620	+11.58398438	-2.33349609	-7.62011719	+23.81835938	-29.90478516	-19.20410156	+2328	+10.00195313	-6.61816406	-7.68603516	+16.36962891	-7.18505859	-72.09228516	+2132
+1457971356.18899990	+12.43212891	-4.73291016	-6.92578125	+45.15380859	-20.08300781	-74.99267578	+2596	+11.46533203	-2.53564453	-7.51464844	+23.46679688	-29.44335938	-18.61083984	+2292	+9.87451172	-6.82470703	-7.57617188	+16.56738281	-6.48193359	-71.80664063	+2120
+1457971356.19310000	+12.37500000	-4.82080078	-6.87304688	+45.13183594	-19.81933594	-74.75097656	+2588	+11.40820313	-2.63671875	-7.44873047	+23.29101563	-29.24560547	-18.39111328	+2276	+9.81298828	-6.93017578	-7.51464844	+16.69921875	-6.13037109	-71.69677734	+2116
+1457971356.19730000	+12.31787109	-4.90429688	-6.82470703	+45.13183594	-19.57763672	-74.42138672	+2576	+11.35107422	-2.72460938	-7.38720703	+23.13720703	-29.06982422	-18.06152344	+2260	+9.74707031	-7.02685547	-7.45312500	+16.80908203	-5.75683594	-71.52099609	+2112
+1457971356.20140000	+12.25634766	-4.98779297	-6.78076172	+45.08789063	-19.27001953	-74.06982422	+2568	+11.29394531	-2.82568359	-7.32568359	+22.96142578	-28.85009766	-17.77587891	+2248	+9.68554688	-7.12792969	-7.40039063	+16.94091797	-5.36132813	-71.27929688	+2108
+1457971356.20560000	+12.19921875	-5.07128906	-6.72363281	+45.08789063	-18.98437500	-73.76220703	+2564	+11.23681641	-2.91796875	-7.25097656	+22.80761719	-28.65234375	-17.53417969	+2240	+9.62402344	-7.22021484	-7.33447266	+17.09472656	-4.98779297	-71.08154297	+2108
+1457971356.20980000	+12.13769531	-5.14599609	-6.66650391	+45.13183594	-18.76464844	-73.43261719	+2560	+11.17968750	-2.99707031	-7.17626953	+22.65380859	-28.47656250	-17.18261719	+2228	+9.55371094	-7.31250000	-7.26855469	+17.22656250	-4.63623047	-70.88378906	+2112
+1457971356.21390010	+12.08056641	-5.22509766	-6.61376953	+45.13183594	-18.47900391	-73.10302734	+2556	+11.12695313	-3.09375000	-7.10156250	+22.47802734	-28.27880859	-16.89697266	+2224	+9.49218750	-7.40478516	-7.20703125	+17.38037109	-4.21875000	-70.62011719	+2112
+1457971356.22230010	+11.96191406	-5.37451172	-6.48632813	+45.21972656	-18.01757813	-72.46582031	+2556	+11.01269531	-3.26513672	-6.93896484	+22.12646484	-27.97119141	-16.28173828	+2212	+9.36474609	-7.58935547	-7.05761719	+17.68798828	-3.53759766	-70.20263672	+2124
+1457971356.22639990	+11.90478516	-5.44921875	-6.42919922	+45.24169922	-17.75390625	-72.11425781	+2556	+10.95996094	-3.35302734	-6.86425781	+21.92871094	-27.77343750	-15.97412109	+2208	+9.30322266	-7.67285156	-6.99609375	+17.86376953	-3.16406250	-69.89501953	+2132
+1457971356.23060010	+11.84326172	-5.52392578	-6.35888672	+45.28564453	-17.49023438	-71.80664063	+2556	+10.90283203	-3.44091797	-6.77636719	+21.75292969	-27.59765625	-15.71044922	+2204	+9.24609375	-7.76074219	-6.91699219	+18.03955078	-2.85644531	-69.67529297	+2140
+1457971356.23480010	+11.78613281	-5.58544922	-6.29296875	+45.35156250	-17.29248047	-71.43310547	+2556	+10.84570313	-3.51562500	-6.69726563	+21.55517578	-27.42187500	-15.29296875	+2200	+9.18017578	-7.84863281	-6.83789063	+18.17138672	-2.54882813	-69.38964844	+2148
+1457971356.23889990	+11.72460938	-5.66015625	-6.22705078	+45.35156250	-17.05078125	-71.05957031	+2560	+10.78857422	-3.60351563	-6.61816406	+21.29150391	-27.20214844	-14.94140625	+2196	+9.12304688	-7.92773438	-6.76757813	+18.36914063	-2.24121094	-69.03808594	+2156
+1457971356.24309990	+11.65869141	-5.73046875	-6.15673828	+45.35156250	-16.85302734	-70.72998047	+2560	+10.72705078	-3.69140625	-6.52587891	+21.02783203	-27.04833984	-14.65576172	+2196	+9.07031250	-8.00683594	-6.68408203	+18.54492188	-2.02148438	-68.79638672	+2164
+1457971356.24729990	+11.60156250	-5.79199219	-6.08642578	+45.41748047	-16.69921875	-70.35644531	+2560	+10.66992188	-3.76611328	-6.44238281	+20.78613281	-26.89453125	-14.23828125	+2192	+9.01318359	-8.08593750	-6.60058594	+18.69873047	-1.80175781	-68.48876953	+2172
+1457971356.25560000	+11.47412109	-5.92382813	-5.93261719	+45.46142578	-16.34765625	-69.71923828	+2560	+10.55566406	-3.93310547	-6.26220703	+20.21484375	-26.63085938	-13.60107422	+2192	+8.91210938	-8.23535156	-6.42480469	+19.11621094	-1.49414063	-67.91748047	+2184
+1457971356.25980000	+11.41699219	-5.97656250	-5.85351563	+45.50537109	-16.23779297	-69.34570313	+2556	+10.49853516	-4.00781250	-6.17431641	+19.88525391	-26.49902344	-13.18359375	+2188	+8.85937500	-8.31445313	-6.33251953	+19.29199219	-1.36230469	-67.65380859	+2192
+1457971356.26390000	+11.35546875	-6.04248047	-5.78320313	+45.50537109	-16.08398438	-68.97216797	+2552	+10.44580078	-4.08691406	-6.09082031	+19.55566406	-26.32324219	-12.78808594	+2184	+8.81542969	-8.38037109	-6.24902344	+19.53369141	-1.27441406	-67.30224609	+2188
+1457971356.26810000	+11.29394531	-6.09960938	-5.69531250	+45.48339844	-15.95214844	-68.68652344	+2552	+10.39306641	-4.16601563	-5.98974609	+19.22607422	-26.27929688	-12.52441406	+2184	+8.77587891	-8.45068359	-6.15234375	+19.77539063	-1.23046875	-67.06054688	+2192
+1457971356.27220010	+11.23242188	-6.15234375	-5.61181641	+45.52734375	-15.86425781	-68.33496094	+2544	+10.33593750	-4.23632813	-5.89746094	+18.83056641	-26.14746094	-12.08496094	+2180	+8.72753906	-8.51660156	-6.05566406	+19.97314453	-1.16455078	-66.75292969	+2188
+1457971356.27640010	+11.17089844	-6.20507813	-5.52832031	+45.52734375	-15.73242188	-67.98339844	+2536	+10.28320313	-4.31103516	-5.80957031	+18.43505859	-26.01562500	-11.68945313	+2176	+8.68359375	-8.57812500	-5.96777344	+20.23681641	-1.14257813	-66.40136719	+2184
+1457971356.28060010	+11.11376953	-6.25781250	-5.43164063	+45.54931641	-15.66650391	-67.74169922	+2532	+10.23925781	-4.39013672	-5.69531250	+18.06152344	-26.08154297	-11.40380859	+2176	+8.64843750	-8.64404297	-5.86669922	+20.50048828	-1.16455078	-66.18164063	+2180
+1457971356.28469990	+11.05664063	-6.30175781	-5.33935547	+45.57128906	-15.62255859	-67.43408203	+2524	+10.19091797	-4.46484375	-5.59863281	+17.55615234	-26.01562500	-11.00830078	+2172	+8.60009766	-8.70556641	-5.76123047	+20.72021484	-1.18652344	-65.91796875	+2172
+1457971356.29310010	+10.94238281	-6.39404297	-5.15039063	+45.63720703	-15.42480469	-66.88476563	+2508	+10.10742188	-4.60546875	-5.38330078	+16.67724609	-26.03759766	-10.30517578	+2168	+8.52539063	-8.82421875	-5.56347656	+21.29150391	-1.20849609	-65.34667969	+2156
+1457971356.29720000	+10.88525391	-6.43359375	-5.05371094	+45.65917969	-15.38085938	-66.57714844	+2496	+10.06347656	-4.68017578	-5.28222656	+16.04003906	-25.97167969	-9.86572266	+2164	+8.48144531	-8.88574219	-5.46240234	+21.48925781	-1.20849609	-65.10498047	+2144
+1457971356.30139990	+10.83251953	-6.47314453	-4.96582031	+45.68115234	-15.27099609	-66.20361328	+2484	+10.01953125	-4.74609375	-5.18994141	+15.46875000	-25.88378906	-9.36035156	+2156	+8.44189453	-8.93847656	-5.37011719	+21.77490234	-1.18652344	-64.73144531	+2132
+1457971356.30559990	+10.77978516	-6.51269531	-4.86035156	+45.74707031	-15.20507813	-65.98388672	+2480	+9.99316406	-4.81640625	-5.06250000	+14.91943359	-26.05957031	-9.03076172	+2156	+8.40234375	-8.98681641	-5.26904297	+22.06054688	-1.18652344	-64.44580078	+2120
+1457971356.30970000	+10.72265625	-6.54785156	-4.75927734	+45.81298828	-15.16113281	-65.67626953	+2468	+9.95361328	-4.89550781	-4.95703125	+14.15039063	-26.01562500	-8.52539063	+2156	+8.35400391	-9.04394531	-5.17236328	+22.25830078	-1.16455078	-64.11621094	+2112
+1457971356.31390000	+10.66992188	-6.57861328	-4.67138672	+45.85693359	-15.05126953	-65.28076172	+2456	+9.91845703	-4.95703125	-4.86035156	+13.46923828	-25.92773438	-7.95410156	+2148	+8.30566406	-9.08789063	-5.08886719	+22.52197266	-1.07666016	-63.69873047	+2096
+1457971356.31810000	+10.62158203	-6.61376953	-4.56152344	+45.96679688	-14.98535156	-65.06103516	+2452	+9.89648438	-5.02294922	-4.72412109	+12.81005859	-26.14746094	-7.58056641	+2152	+8.26611328	-9.13623047	-4.98779297	+22.78564453	-1.05468750	-63.41308594	+2088
+1457971356.32640000	+10.51611328	-6.66650391	-4.37695313	+46.14257813	-14.80957031	-64.29199219	+2436	+9.83056641	-5.16796875	-4.51318359	+11.05224609	-26.01562500	-6.32812500	+2144	+8.17382813	-9.23291016	-4.80322266	+23.22509766	-0.85693359	-62.68798828	+2072
+1457971356.33060000	+10.46777344	-6.69726563	-4.27148438	+46.27441406	-14.72167969	-64.00634766	+2432	+9.81298828	-5.23388672	-4.38134766	+10.26123047	-26.21337891	-5.82275391	+2148	+8.12988281	-9.28125000	-4.70654297	+23.46679688	-0.79101563	-62.33642578	+2064
+1457971356.33470010	+10.41064453	-6.71923828	-4.17480469	+46.38427734	-14.65576172	-63.61083984	+2428	+9.77783203	-5.31298828	-4.27148438	+9.20654297	-26.19140625	-5.11962891	+2152	+8.08154297	-9.32958984	-4.61865234	+23.62060547	-0.68115234	-61.96289063	+2060
+1457971356.33890010	+10.36230469	-6.74121094	-4.08691406	+46.51611328	-14.54589844	-63.17138672	+2420	+9.75146484	-5.37451172	-4.17041016	+8.26171875	-26.08154297	-4.35058594	+2144	+8.03759766	-9.36474609	-4.53955078	+23.86230469	-0.54931641	-61.50146484	+2048
+1457971356.34310010	+10.31396484	-6.76318359	-3.98583984	+46.69189453	-14.47998047	-62.84179688	+2420	+9.73388672	-5.44042969	-4.03857422	+7.36083984	-26.23535156	-3.69140625	+2148	+7.99804688	-9.40429688	-4.45166016	+24.10400391	-0.48339844	-61.12792969	+2044
+1457971356.34719990	+10.26123047	-6.78515625	-3.89355469	+46.82373047	-14.41406250	-62.44628906	+2416	+9.70751953	-5.51513672	-3.92871094	+6.26220703	-26.23535156	-2.92236328	+2152	+7.94531250	-9.44824219	-4.36376953	+24.23583984	-0.37353516	-60.75439453	+2040
+1457971356.35550000	+10.16894531	-6.82031250	-3.70898438	+47.15332031	-14.28222656	-61.72119141	+2412	+9.65917969	-5.63378906	-3.70019531	+4.30664063	-26.25732422	-1.36230469	+2156	+7.87060547	-9.51855469	-4.19677734	+24.71923828	-0.24169922	-59.98535156	+2028
+1457971356.35970000	+10.11621094	-6.84228516	-3.62109375	+47.28515625	-14.23828125	-61.34765625	+2408	+9.63281250	-5.70410156	-3.59033203	+3.25195313	-26.25732422	-0.54931641	+2156	+7.82666016	-9.56250000	-4.10888672	+24.89501953	-0.17578125	-59.65576172	+2028
+1457971356.36389990	+10.06787109	-6.85546875	-3.53759766	+47.46093750	-14.19433594	-60.95214844	+2404	+9.60644531	-5.75683594	-3.48486328	+2.30712891	-26.16943359	+0.30761719	+2156	+7.79589844	-9.58886719	-4.02539063	+25.15869141	-0.15380859	-59.28222656	+2020
+1457971356.36800000	+10.02832031	-6.87304688	-3.44091797	+47.63671875	-14.19433594	-60.66650391	+2404	+9.58886719	-5.80957031	-3.37500000	+1.42822266	-26.19140625	+1.12060547	+2156	+7.76513672	-9.62402344	-3.94189453	+25.42236328	-0.17578125	-58.97460938	+2016
+1457971356.37220000	+9.97998047	-6.89501953	-3.35742188	+47.72460938	-14.17236328	-60.33691406	+2400	+9.55810547	-5.86230469	-3.26953125	+0.54931641	-26.19140625	+1.91162109	+2160	+7.72998047	-9.65917969	-3.85839844	+25.59814453	-0.17578125	-58.66699219	+2012
+1457971356.37640000	+9.93603516	-6.90380859	-3.27392578	+47.90039063	-14.17236328	-60.00732422	+2396	+9.53173828	-5.91064453	-3.16406250	-0.26367188	-26.14746094	+2.70263672	+2164	+7.70361328	-9.68115234	-3.77490234	+25.90576172	-0.21972656	-58.35937500	+2004
+1457971356.38050010	+9.90087891	-6.91699219	-3.18164063	+48.07617188	-14.21630859	-59.80957031	+2388	+9.50976563	-5.95458984	-3.06738281	-0.96679688	-26.05957031	+3.49365234	+2160	+7.68603516	-9.71191406	-3.68701172	+26.21337891	-0.32958984	-58.11767578	+1996
+1457971356.38470010	+9.85253906	-6.93896484	-3.09375000	+48.14208984	-14.21630859	-59.58984375	+2384	+9.47900391	-5.99853516	-2.96630859	-1.58203125	-26.08154297	+4.17480469	+2164	+7.65966797	-9.74707031	-3.59912109	+26.43310547	-0.39550781	-57.94189453	+1988
+1457971356.39299990	+9.78662109	-6.96093750	-2.92236328	+48.44970703	-14.28222656	-59.17236328	+2368	+9.43066406	-6.06884766	-2.77734375	-2.57080078	-25.92773438	+5.49316406	+2160	+7.62890625	-9.79541016	-3.42773438	+27.07031250	-0.59326172	-57.54638672	+1968
+1457971356.39720010	+9.74267578	-6.98291016	-2.83886719	+48.47167969	-14.28222656	-59.01855469	+2360	+9.39990234	-6.09960938	-2.68066406	-2.94433594	-25.88378906	+6.04248047	+2160	+7.61132813	-9.82617188	-3.33984375	+27.31201172	-0.70312500	-57.37060547	+1956
+1457971356.40140010	+9.71191406	-6.98730469	-2.75976563	+48.60351563	-14.28222656	-58.79882813	+2348	+9.37353516	-6.12597656	-2.59277344	-3.22998047	-25.79589844	+6.61376953	+2160	+7.60253906	-9.84814453	-3.25634766	+27.64160156	-0.81298828	-57.19482422	+1940
+1457971356.40549990	+9.68554688	-6.99609375	-2.67626953	+48.75732422	-14.32617188	-58.66699219	+2332	+9.35595703	-6.15234375	-2.51367188	-3.42773438	-25.66406250	+7.11914063	+2152	+7.59375000	-9.87011719	-3.17285156	+27.99316406	-0.94482422	-57.04101563	+1924
+1457971356.40969990	+9.65039063	-7.01806641	-2.59716797	+48.75732422	-14.30419922	-58.53515625	+2324	+9.32519531	-6.17431641	-2.42578125	-3.53759766	-25.57617188	+7.53662109	+2152	+7.57617188	-9.89648438	-3.08935547	+28.23486328	-1.03271484	-56.90917969	+1912
+1457971356.41389990	+9.62402344	-7.02246094	-2.52246094	+48.86718750	-14.30419922	-58.33740234	+2308	+9.29882813	-6.19628906	-2.34667969	-3.60351563	-25.46630859	+7.95410156	+2148	+7.56738281	-9.91406250	-3.01025391	+28.56445313	-1.09863281	-56.73339844	+1896
+1457971356.41800000	+9.60205078	-7.03125000	-2.44335938	+49.02099609	-14.28222656	-58.20556641	+2292	+9.28125000	-6.21386719	-2.27197266	-3.58154297	-25.29052734	+8.32763672	+2144	+7.55859375	-9.93603516	-2.93554688	+28.87207031	-1.18652344	-56.57958984	+1876
+1457971356.42220000	+9.57128906	-7.04882813	-2.36865234	+49.02099609	-14.26025391	-58.07373047	+2280	+9.25488281	-6.23144531	-2.19287109	-3.55957031	-25.15869141	+8.65722656	+2140	+7.54101563	-9.96240234	-2.85644531	+29.11376953	-1.23046875	-56.46972656	+1864
+1457971356.42630000	+9.54931641	-7.05322266	-2.30273438	+49.10888672	-14.19433594	-57.87597656	+2264	+9.23291016	-6.24462891	-2.12255859	-3.44970703	-24.96093750	+8.96484375	+2132	+7.52783203	-9.98437500	-2.78173828	+29.37744141	-1.25244141	-56.29394531	+1844
+1457971356.43470000	+9.50097656	-7.07958984	-2.16650391	+49.19677734	-14.06250000	-57.52441406	+2236	+9.19335938	-6.27099609	-1.98632813	-3.18603516	-24.56542969	+9.53613281	+2120	+7.49707031	-10.02832031	-2.64550781	+29.83886719	-1.25244141	-55.89843750	+1812
+1457971356.43880010	+9.48339844	-7.08398438	-2.10498047	+49.26269531	-13.99658203	-57.28271484	+2220	+9.17578125	-6.27978516	-1.92041016	-3.01025391	-24.32373047	+9.82177734	+2112	+7.48388672	-10.05029297	-2.58398438	+30.05859375	-1.23046875	-55.67871094	+1796
+1457971356.44300010	+9.46582031	-7.08837891	-2.04345703	+49.37255859	-13.90869141	-57.08496094	+2204	+9.16259766	-6.28857422	-1.85888672	-2.79052734	-24.08203125	+10.10742188	+2100	+7.47070313	-10.06787109	-2.52685547	+30.27832031	-1.23046875	-55.43701172	+1776
+1457971356.44720010	+9.44384766	-7.10595703	-1.98193359	+49.35058594	-13.82080078	-56.90917969	+2192	+9.14062500	-6.30615234	-1.79736328	-2.68066406	-23.86230469	+10.32714844	+2096	+7.44873047	-10.08984375	-2.46972656	+30.43212891	-1.16455078	-55.23925781	+1764
+1457971356.45129990	+9.42626953	-7.11035156	-1.92480469	+49.41650391	-13.71093750	-56.68945313	+2180	+9.12304688	-6.31054688	-1.74023438	-2.43896484	-23.62060547	+10.56884766	+2088	+7.42675781	-10.11181641	-2.40820313	+30.56396484	-1.09863281	-55.01953125	+1752
+1457971356.45549990	+9.41308594	-7.11474609	-1.87207031	+49.48242188	-13.62304688	-56.49169922	+2168	+9.11425781	-6.31494141	-1.68310547	-2.21923828	-23.40087891	+10.81054688	+2080	+7.40917969	-10.12939453	-2.35986328	+30.71777344	-1.05468750	-54.75585938	+1740
+1457971356.45970010	+9.39111328	-7.13232422	-1.81494141	+49.46044922	-13.51318359	-56.29394531	+2160	+9.09667969	-6.33251953	-1.62597656	-2.08740234	-23.15917969	+11.03027344	+2072	+7.39160156	-10.15576172	-2.30712891	+30.80566406	-0.96679688	-54.53613281	+1728
+1457971356.46380000	+9.37792969	-7.13671875	-1.76220703	+49.50439453	-13.40332031	-56.09619141	+2152	+9.08349609	-6.33691406	-1.56884766	-1.86767578	-22.93945313	+11.25000000	+2064	+7.37402344	-10.17773438	-2.25439453	+30.93750000	-0.90087891	-54.33837891	+1720
+1457971356.46799990	+9.36474609	-7.14111328	-1.71386719	+49.54833984	-13.31542969	-55.85449219	+2140	+9.07910156	-6.34130859	-1.52050781	-1.64794922	-22.67578125	+11.49169922	+2052	+7.36083984	-10.19531250	-2.21044922	+31.06933594	-0.85693359	-54.07470703	+1708
+1457971356.47630000	+9.33837891	-7.16308594	-1.61279297	+49.52636719	-13.07373047	-55.54687500	+2128	+9.05273438	-6.35888672	-1.41503906	-1.29638672	-22.28027344	+11.86523438	+2044	+7.33007813	-10.23486328	-2.11376953	+31.24511719	-0.74707031	-53.67919922	+1688
+1457971356.48050000	+9.32958984	-7.16748047	-1.56884766	+49.57031250	-12.98583984	-55.34912109	+2120	+9.04833984	-6.36328125	-1.37109375	-1.07666016	-22.06054688	+12.08496094	+2032	+7.31689453	-10.25244141	-2.06982422	+31.37695313	-0.72509766	-53.50341797	+1680
+1457971356.48470000	+9.31640625	-7.18066406	-1.52050781	+49.52636719	-12.87597656	-55.21728516	+2116	+9.03515625	-6.37646484	-1.32275391	-0.94482422	-21.90673828	+12.23876953	+2028	+7.30810547	-10.27441406	-2.02148438	+31.46484375	-0.65917969	-53.34960938	+1676
+1457971356.48880000	+9.30761719	-7.18505859	-1.47216797	+49.54833984	-12.78808594	-55.10742188	+2112	+9.03076172	-6.38085938	-1.27441406	-0.72509766	-21.77490234	+12.37060547	+2020	+7.29931641	-10.28759766	-1.96875000	+31.59667969	-0.63720703	-53.23974609	+1668
+1457971356.49300000	+9.29882813	-7.18945313	-1.43261719	+49.57031250	-12.67822266	-54.95361328	+2108	+9.02636719	-6.38964844	-1.23486328	-0.50537109	-21.55517578	+12.56835938	+2012	+7.29492188	-10.30517578	-1.92041016	+31.72851563	-0.63720703	-53.10791016	+1660
+1457971356.49720000	+9.29003906	-7.20263672	-1.38867188	+49.52636719	-12.54638672	-54.84375000	+2104	+9.01757813	-6.39843750	-1.19531250	-0.35156250	-21.40136719	+12.67822266	+2004	+7.29492188	-10.32275391	-1.87207031	+31.86035156	-0.59326172	-53.02001953	+1652
+1457971356.50130010	+9.28125000	-7.20703125	-1.34472656	+49.52636719	-12.45849609	-54.75585938	+2104	+9.01318359	-6.40283203	-1.15136719	-0.10986328	-21.29150391	+12.81005859	+2000	+7.29492188	-10.33593750	-1.81933594	+32.01416016	-0.59326172	-52.95410156	+1644
+1457971356.50550010	+9.27685547	-7.21142578	-1.30517578	+49.52636719	-12.34863281	-54.62402344	+2108	+9.00878906	-6.40722656	-1.11621094	+0.08789063	-21.13769531	+12.96386719	+1988	+7.29931641	-10.34912109	-1.77099609	+32.18994141	-0.61523438	-52.86621094	+1632
+1457971356.50959990	+9.27246094	-7.22460938	-1.26562500	+49.50439453	-12.21679688	-54.51416016	+2112	+9.00000000	-6.41601563	-1.07666016	+0.26367188	-21.00585938	+13.05175781	+1984	+7.29931641	-10.36230469	-1.72265625	+32.34375000	-0.59326172	-52.80029297	+1620
+1457971356.51379990	+9.26806641	-7.22460938	-1.22167969	+49.50439453	-12.10693359	-54.44824219	+2120	+8.99560547	-6.42041016	-1.03710938	+0.48339844	-20.89599609	+13.13964844	+1980	+7.30371094	-10.37548828	-1.66992188	+32.51953125	-0.59326172	-52.77832031	+1612
+1457971356.52210000	+9.25927734	-7.23779297	-1.15136719	+49.48242188	-11.86523438	-54.25048828	+2136	+8.99121094	-6.42919922	-0.97119141	+0.90087891	-20.63232422	+13.33740234	+1980	+7.32128906	-10.39746094	-1.56884766	+32.89306641	-0.59326172	-52.75634766	+1588
+1457971356.52630000	+9.25927734	-7.24218750	-1.11181641	+49.46044922	-11.71142578	-54.16259766	+2148	+8.98681641	-6.43359375	-0.93603516	+1.14257813	-20.52246094	+13.40332031	+1980	+7.32568359	-10.40625000	-1.51611328	+33.04687500	-0.57128906	-52.73437500	+1576
+1457971356.53049990	+9.25488281	-7.24658203	-1.08105469	+49.46044922	-11.57958984	-54.03076172	+2160	+8.98681641	-6.43798828	-0.90527344	+1.36230469	-20.36865234	+13.51318359	+1984	+7.33007813	-10.41503906	-1.47216797	+33.22265625	-0.54931641	-52.69042969	+1560
+1457971356.53460000	+9.25488281	-7.25097656	-1.04589844	+49.41650391	-11.42578125	-53.92089844	+2176	+8.98242188	-6.44238281	-0.87451172	+1.56005859	-20.23681641	+13.57910156	+1988	+7.33886719	-10.42822266	-1.42382813	+33.37646484	-0.52734375	-52.64648438	+1548
+1457971356.53880000	+9.25048828	-7.25537109	-1.01074219	+49.39453125	-11.27197266	-53.81103516	+2192	+8.98242188	-6.44238281	-0.84814453	+1.80175781	-20.10498047	+13.64501953	+1996	+7.34326172	-10.43261719	-1.37988281	+33.53027344	-0.48339844	-52.60253906	+1532
+1457971356.54300000	+9.25048828	-7.25537109	-0.97998047	+49.35058594	-11.11816406	-53.67919922	+2208	+8.98242188	-6.44238281	-0.81738281	+2.02148438	-19.95117188	+13.71093750	+2004	+7.34765625	-10.44140625	-1.33593750	+33.66210938	-0.46142578	-52.53662109	+1516
+1457971356.54710010	+9.24609375	-7.25976563	-0.94921875	+49.30664063	-10.96435547	-53.56933594	+2228	+8.97802734	-6.44677734	-0.78662109	+2.21923828	-19.81933594	+13.75488281	+2016	+7.34765625	-10.45019531	-1.29638672	+33.79394531	-0.41748047	-52.47070313	+1504
+1457971356.55130000	+9.24169922	-7.25976563	-0.91845703	+49.28466797	-10.78857422	-53.45947266	+2248	+8.97802734	-6.44677734	-0.76025391	+2.43896484	-19.66552734	+13.79882813	+2028	+7.34326172	-10.45898438	-1.25244141	+33.88183594	-0.37353516	-52.42675781	+1492
+1457971356.55960010	+9.23730469	-7.26416016	-0.85693359	+49.17480469	-10.43701172	-53.21777344	+2288	+8.97802734	-6.44677734	-0.70312500	+2.85644531	-19.35791016	+13.88671875	+2056	+7.33886719	-10.47656250	-1.17773438	+34.03564453	-0.26367188	-52.22900391	+1468
+1457971356.56380010	+9.23730469	-7.26416016	-0.82617188	+49.13085938	-10.26123047	-53.08593750	+2312	+8.97802734	-6.44677734	-0.67675781	+3.05419922	-19.20410156	+13.93066406	+2072	+7.33007813	-10.48974609	-1.14257813	+34.07958984	-0.21972656	-52.14111328	+1456
+1457971356.56800010	+9.23291016	-7.26416016	-0.79980469	+49.06494141	-10.08544922	-52.93212891	+2336	+8.97802734	-6.44238281	-0.65039063	+3.27392578	-19.05029297	+13.97460938	+2088	+7.32128906	-10.49853516	-1.11621094	+34.10156250	-0.15380859	-51.98730469	+1444
+1457971356.57209990	+9.22851563	-7.26416016	-0.77343750	+49.02099609	-9.88769531	-52.80029297	+2360	+8.97802734	-6.44238281	-0.62402344	+3.47167969	-18.87451172	+14.01855469	+2108	+7.31250000	-10.50732422	-1.08984375	+34.12353516	-0.08789063	-51.83349609	+1436
+1457971356.57629990	+9.21972656	-7.26416016	-0.74267578	+48.97705078	-9.71191406	-52.69042969	+2384	+8.97363281	-6.43798828	-0.59765625	+3.66943359	-18.72070313	+14.04052734	+2128	+7.29931641	-10.51611328	-1.05908203	+34.16748047	-0.02197266	-51.72363281	+1428
+1457971356.58460000	+9.21093750	-7.25976563	-0.68994141	+48.88916016	-9.33837891	-52.40478516	+2436	+8.97363281	-6.43359375	-0.54931641	+4.10888672	-18.36914063	+14.10644531	+2168	+7.27734375	-10.53369141	-1.00634766	+34.23339844	+0.08789063	-51.45996094	+1416
+1457971356.58880000	+9.20214844	-7.25976563	-0.66357422	+48.86718750	-9.14062500	-52.31689453	+2464	+8.96923828	-6.42919922	-0.52294922	+4.28466797	-18.21533203	+14.10644531	+2188	+7.26416016	-10.54248047	-0.97558594	+34.25537109	+0.15380859	-51.35009766	+1412
+1457971356.59290000	+9.19335938	-7.25976563	-0.64160156	+48.80126953	-8.94287109	-52.14111328	+2492	+8.96484375	-6.42919922	-0.50537109	+4.46044922	-18.01757813	+14.17236328	+2208	+7.25097656	-10.55126953	-0.95361328	+34.27734375	+0.21972656	-51.21826172	+1408
+1457971356.59710000	+9.18896484	-7.25097656	-0.61962891	+48.84521484	-8.72314453	-52.03125000	+2516	+8.96484375	-6.42480469	-0.48339844	+4.72412109	-17.84179688	+14.17236328	+2232	+7.23779297	-10.55566406	-0.92724609	+34.32128906	+0.30761719	-51.08642578	+1408
+1457971356.60130000	+9.18017578	-7.25097656	-0.59326172	+48.82324219	-8.54736328	-51.96533203	+2544	+8.96044922	-6.42041016	-0.45703125	+4.94384766	-17.68798828	+14.17236328	+2252	+7.22900391	-10.56445313	-0.90087891	+34.38720703	+0.37353516	-51.02050781	+1404
+1457971356.60540010	+9.17138672	-7.25097656	-0.58007813	+48.80126953	-8.34960938	-51.78955078	+2568	+8.95166016	-6.42041016	-0.44384766	+5.11962891	-17.46826172	+14.23828125	+2272	+7.22021484	-10.56884766	-0.87890625	+34.47509766	+0.43945313	-50.91064453	+1400
+1457971356.61380000	+9.15380859	-7.24218750	-0.54492188	+48.88916016	-7.93212891	-51.63574219	+2620	+8.93847656	-6.40722656	-0.40869141	+5.64697266	-17.16064453	+14.17236328	+2316	+7.20263672	-10.57324219	-0.82617188	+34.71679688	+0.61523438	-50.80078125	+1400
+1457971356.61789990	+9.14501953	-7.24218750	-0.53613281	+48.91113281	-7.73437500	-51.48193359	+2644	+8.92968750	-6.40722656	-0.40429688	+5.84472656	-16.94091797	+14.23828125	+2332	+7.19824219	-10.57763672	-0.79980469	+34.87060547	+0.70312500	-50.77880859	+1396
+1457971356.62630010	+9.12744141	-7.23339844	-0.50976563	+49.08691406	-7.29492188	-51.43798828	+2696	+8.91650391	-6.40283203	-0.37792969	+6.37207031	-16.67724609	+14.10644531	+2372	+7.19384766	-10.58203125	-0.74267578	+35.20019531	+0.94482422	-50.82275391	+1396
+1457971356.63039990	+9.11425781	-7.23339844	-0.50976563	+49.13085938	-7.09716797	-51.28417969	+2716	+8.90332031	-6.40283203	-0.37792969	+6.59179688	-16.45751953	+14.12841797	+2388	+7.18945313	-10.58203125	-0.72070313	+35.37597656	+1.07666016	-50.80078125	+1388
+1457971356.63459990	+9.10546875	-7.23339844	-0.50537109	+49.21875000	-6.85546875	-51.21826172	+2736	+8.89453125	-6.39843750	-0.37792969	+6.87744141	-16.30371094	+14.08447266	+2404	+7.18945313	-10.58642578	-0.69873047	+35.55175781	+1.23046875	-50.80078125	+1384
+1457971356.63879990	+9.09667969	-7.23339844	-0.50097656	+49.30664063	-6.63574219	-51.19628906	+2756	+8.88134766	-6.39843750	-0.37353516	+7.11914063	-16.17187500	+14.01855469	+2416	+7.18945313	-10.58642578	-0.67675781	+35.77148438	+1.36230469	-50.86669922	+1380
+1457971356.64710000	+9.07470703	-7.23779297	-0.50976563	+49.46044922	-6.17431641	-51.04248047	+2792	+8.85937500	-6.40283203	-0.37792969	+7.58056641	-15.82031250	+13.93066406	+2444	+7.18945313	-10.58642578	-0.64160156	+36.16699219	+1.73583984	-50.88867188	+1364
+1457971356.65130000	+9.06591797	-7.23779297	-0.50976563	+49.52636719	-5.93261719	-51.02050781	+2808	+8.84619141	-6.40283203	-0.38232422	+7.77832031	-15.68847656	+13.84277344	+2456	+7.18945313	-10.58642578	-0.62402344	+36.34277344	+1.93359375	-50.91064453	+1360
+1457971356.65540000	+9.05712891	-7.24218750	-0.52294922	+49.61425781	-5.69091797	-50.93261719	+2824	+8.83740234	-6.40722656	-0.38671875	+7.99804688	-15.49072266	+13.82080078	+2468	+7.18505859	-10.59082031	-0.61083984	+36.49658203	+2.13134766	-50.88867188	+1356
+1457971356.65960000	+9.04833984	-7.24658203	-0.52734375	+49.63623047	-5.44921875	-50.86669922	+2840	+8.82421875	-6.41601563	-0.39550781	+8.15185547	-15.31494141	+13.75488281	+2480	+7.18505859	-10.59521484	-0.60205078	+36.67236328	+2.37304688	-50.88867188	+1348
+1457971356.66370010	+9.03515625	-7.25097656	-0.53613281	+49.68017578	-5.20751953	-50.80078125	+2852	+8.81542969	-6.42041016	-0.40429688	+8.32763672	-15.11718750	+13.68896484	+2488	+7.18066406	-10.59960938	-0.58886719	+36.76025391	+2.61474609	-50.86669922	+1344
+1457971356.66790010	+9.02636719	-7.25537109	-0.54931641	+49.72412109	-4.96582031	-50.69091797	+2864	+8.80224609	-6.42480469	-0.41308594	+8.50341797	-14.94140625	+13.64501953	+2496	+7.17187500	-10.60400391	-0.58886719	+36.87011719	+2.85644531	-50.77880859	+1340
+1457971356.67619990	+9.00439453	-7.26855469	-0.58007813	+49.72412109	-4.46044922	-50.44921875	+2884	+8.78027344	-6.43798828	-0.43066406	+8.70117188	-14.50195313	+13.57910156	+2508	+7.15429688	-10.61279297	-0.59326172	+37.02392578	+3.33984375	-50.55908203	+1332
+1457971356.68039990	+8.99560547	-7.27294922	-0.58886719	+49.74609375	-4.24072266	-50.36132813	+2888	+8.76708984	-6.44238281	-0.43945313	+8.83300781	-14.30419922	+13.53515625	+2512	+7.14111328	-10.61279297	-0.59326172	+37.06787109	+3.58154297	-50.42724609	+1328
+1457971356.68460010	+8.98242188	-7.28173828	-0.60205078	+49.70214844	-4.02099609	-50.25146484	+2896	+8.75830078	-6.45117188	-0.44824219	+8.87695313	-14.08447266	+13.51318359	+2516	+7.12792969	-10.61718750	-0.59765625	+37.11181641	+3.82324219	-50.29541016	+1324
+1457971356.68870000	+8.97363281	-7.28613281	-0.61523438	+49.70214844	-3.77929688	-50.11962891	+2896	+8.74951172	-6.45556641	-0.45703125	+8.94287109	-13.86474609	+13.49121094	+2516	+7.11035156	-10.62597656	-0.60205078	+37.08984375	+4.08691406	-50.16357422	+1320
+1457971356.69289990	+8.96484375	-7.29052734	-0.62402344	+49.68017578	-3.58154297	-50.00976563	+2896	+8.74072266	-6.45996094	-0.46142578	+9.03076172	-13.66699219	+13.46923828	+2516	+7.09277344	-10.63037109	-0.61083984	+37.06787109	+4.30664063	-50.00976563	+1320
+1457971356.69709990	+8.95605469	-7.29931641	-0.63281250	+49.65820313	-3.40576172	-49.87792969	+2896	+8.72753906	-6.46875000	-0.47021484	+9.05273438	-13.44726563	+13.46923828	+2512	+7.07519531	-10.63476563	-0.61962891	+37.04589844	+4.50439453	-49.81201172	+1316
+1457971356.70540000	+8.93847656	-7.30371094	-0.65039063	+49.61425781	-3.09814453	-49.61425781	+2892	+8.71435547	-6.47753906	-0.48339844	+9.16259766	-13.07373047	+13.49121094	+2504	+7.04003906	-10.64355469	-0.63720703	+36.95800781	+4.87792969	-49.48242188	+1308
+1457971356.71370010	+8.92089844	-7.31250000	-0.66796875	+49.57031250	-2.85644531	-49.37255859	+2880	+8.69677734	-6.48193359	-0.49218750	+9.22851563	-12.74414063	+13.55712891	+2492	+7.00927734	-10.65234375	-0.65039063	+36.89208984	+5.18554688	-49.15283203	+1300
+1457971356.71790000	+8.91210938	-7.31250000	-0.66796875	+49.57031250	-2.74658203	-49.26269531	+2872	+8.69238281	-6.48632813	-0.49218750	+9.27246094	-12.63427734	+13.57910156	+2488	+6.99609375	-10.65234375	-0.65478516	+36.87011719	+5.31738281	-49.04296875	+1296
+1457971356.72210000	+8.90771484	-7.31689453	-0.67236328	+49.57031250	-2.68066406	-49.17480469	+2868	+8.68798828	-6.48632813	-0.49658203	+9.29443359	-12.50244141	+13.62304688	+2480	+6.98291016	-10.65673828	-0.65478516	+36.82617188	+5.42724609	-48.93310547	+1288
+1457971356.72620010	+8.90332031	-7.31689453	-0.67675781	+49.57031250	-2.59277344	-49.08691406	+2860	+8.68359375	-6.49072266	-0.49658203	+9.33837891	-12.39257813	+13.66699219	+2472	+6.97412109	-10.66113281	-0.65917969	+36.80419922	+5.51513672	-48.82324219	+1284
+1457971356.73449990	+8.89453125	-7.32128906	-0.68115234	+49.57031250	-2.50488281	-48.88916016	+2844	+8.67480469	-6.49072266	-0.49658203	+9.38232422	-12.26074219	+13.75488281	+2456	+6.95654297	-10.66552734	-0.65917969	+36.73828125	+5.66894531	-48.64746094	+1276
+1457971356.73869990	+8.89013672	-7.32128906	-0.68115234	+49.59228516	-2.48291016	-48.80126953	+2832	+8.67480469	-6.49072266	-0.49658203	+9.40429688	-12.21679688	+13.79882813	+2448	+6.95214844	-10.66113281	-0.65917969	+36.76025391	+5.71289063	-48.58154297	+1268
+1457971356.74289990	+8.88574219	-7.32128906	-0.68115234	+49.59228516	-2.48291016	-48.73535156	+2824	+8.67041016	-6.49072266	-0.49658203	+9.42626953	-12.17285156	+13.86474609	+2440	+6.95214844	-10.66113281	-0.65478516	+36.78222656	+5.75683594	-48.55957031	+1264
+1457971356.74700000	+8.88574219	-7.32128906	-0.68115234	+49.61425781	-2.48291016	-48.66943359	+2820	+8.67041016	-6.49072266	-0.49658203	+9.44824219	-12.15087891	+13.90869141	+2432	+6.95214844	-10.66113281	-0.65039063	+36.78222656	+5.80078125	-48.53759766	+1256
+1457971356.75120000	+8.88134766	-7.32568359	-0.68115234	+49.61425781	-2.50488281	-48.60351563	+2812	+8.66601563	-6.49072266	-0.49218750	+9.47021484	-12.10693359	+13.97460938	+2428	+6.95214844	-10.65673828	-0.64160156	+36.80419922	+5.82275391	-48.53759766	+1252
+1457971356.75539990	+8.88134766	-7.32568359	-0.68115234	+49.63623047	-2.50488281	-48.53759766	+2804	+8.66601563	-6.49072266	-0.49218750	+9.49218750	-12.08496094	+14.06250000	+2420	+6.95654297	-10.65673828	-0.63281250	+36.84814453	+5.86669922	-48.55957031	+1248
+1457971356.76370000	+8.88134766	-7.32568359	-0.67675781	+49.68017578	-2.54882813	-48.42773438	+2792	+8.66162109	-6.49511719	-0.48779297	+9.51416016	-12.04101563	+14.21630859	+2408	+6.96533203	-10.65673828	-0.61083984	+36.89208984	+5.91064453	-48.60351563	+1240
+1457971356.76790000	+8.88134766	-7.33007813	-0.67675781	+49.68017578	-2.59277344	-48.38378906	+2788	+8.66162109	-6.49511719	-0.48779297	+9.53613281	-12.01904297	+14.30419922	+2404	+6.96972656	-10.65234375	-0.60644531	+36.93603516	+5.93261719	-48.62548828	+1240
+1457971356.77620010	+8.87695313	-7.33007813	-0.67236328	+49.72412109	-2.65869141	-48.25195313	+2776	+8.65722656	-6.49511719	-0.48339844	+9.55810547	-11.99707031	+14.47998047	+2396	+6.97412109	-10.65234375	-0.59326172	+36.97998047	+5.95458984	-48.64746094	+1236
+1457971356.78870010	+8.87255859	-7.33447266	-0.66796875	+49.74609375	-2.76855469	-48.09814453	+2768	+8.65283203	-6.49951172	-0.47900391	+9.53613281	-11.95312500	+14.72167969	+2392	+6.98291016	-10.64355469	-0.57128906	+37.06787109	+6.02050781	-48.71337891	+1236
+1457971356.79290010	+8.87255859	-7.33886719	-0.66796875	+49.76806641	-2.81250000	-48.03222656	+2764	+8.65283203	-6.49951172	-0.47900391	+9.53613281	-11.93115234	+14.80957031	+2388	+6.98291016	-10.64355469	-0.56689453	+37.06787109	+6.06445313	-48.73535156	+1236
+1457971356.80119990	+8.87255859	-7.33886719	-0.66357422	+49.76806641	-2.83447266	-47.92236328	+2756	+8.64843750	-6.50390625	-0.47460938	+9.51416016	-11.88720703	+14.91943359	+2388	+6.97851563	-10.64794922	-0.55810547	+37.04589844	+6.13037109	-48.71337891	+1236
+1457971356.80950000	+8.86376953	-7.34326172	-0.66796875	+49.74609375	-2.83447266	-47.76855469	+2756	+8.64404297	-6.50390625	-0.47460938	+9.49218750	-11.79931641	+15.02929688	+2384	+6.96972656	-10.64794922	-0.56250000	+37.00195313	+6.21826172	-48.62548828	+1236
+1457971356.82200000	+8.85498047	-7.35205078	-0.67675781	+49.70214844	-2.72460938	-47.52685547	+2748	+8.63525391	-6.51269531	-0.47900391	+9.42626953	-11.60156250	+15.09521484	+2384	+6.93896484	-10.65234375	-0.57128906	+36.89208984	+6.43798828	-48.42773438	+1240
+1457971356.83030010	+8.84619141	-7.36083984	-0.68554688	+49.63623047	-2.59277344	-47.32910156	+2748	+8.63085938	-6.51708984	-0.47900391	+9.38232422	-11.40380859	+15.11718750	+2384	+6.91259766	-10.66113281	-0.58447266	+36.78222656	+6.65771484	-48.22998047	+1240
+1457971356.83870010	+8.83300781	-7.36962891	-0.69433594	+49.59228516	-2.39501953	-47.10937500	+2740	+8.62646484	-6.52148438	-0.48779297	+9.33837891	-11.18408203	+15.13916016	+2380	+6.87744141	-10.67431641	-0.60205078	+36.65039063	+6.96533203	-47.92236328	+1244
+1457971356.84279990	+8.82421875	-7.37402344	-0.70312500	+49.57031250	-2.28515625	-46.97753906	+2740	+8.62207031	-6.52587891	-0.49218750	+9.31640625	-11.05224609	+15.13916016	+2376	+6.86425781	-10.67431641	-0.61083984	+36.60644531	+7.11914063	-47.76855469	+1244
+1457971356.85120010	+8.81103516	-7.37841797	-0.72070313	+49.54833984	-2.02148438	-46.73583984	+2732	+8.61328125	-6.53027344	-0.50097656	+9.29443359	-10.76660156	+15.11718750	+2372	+6.82910156	-10.68310547	-0.63281250	+36.54052734	+7.51464844	-47.41699219	+1244
+1457971356.85529990	+8.80224609	-7.38281250	-0.72509766	+49.52636719	-1.88964844	-46.60400391	+2728	+8.60449219	-6.53466797	-0.50537109	+9.27246094	-10.59082031	+15.09521484	+2372	+6.81591797	-10.68750000	-0.63720703	+36.54052734	+7.71240234	-47.30712891	+1240
+1457971356.85949990	+8.79345703	-7.38720703	-0.73828125	+49.52636719	-1.73583984	-46.45019531	+2724	+8.60009766	-6.53906250	-0.51416016	+9.25048828	-10.41503906	+15.09521484	+2368	+6.80273438	-10.69189453	-0.63720703	+36.54052734	+7.95410156	-47.17529297	+1236
+1457971356.86780000	+8.77587891	-7.39599609	-0.75146484	+49.54833984	-1.45019531	-46.16455078	+2712	+8.58691406	-6.54785156	-0.52294922	+9.25048828	-10.01953125	+15.09521484	+2360	+6.78515625	-10.69628906	-0.64160156	+36.60644531	+8.32763672	-46.93359375	+1228
+1457971356.87200000	+8.76708984	-7.40039063	-0.76464844	+49.57031250	-1.29638672	-46.01074219	+2704	+8.57812500	-6.55224609	-0.53173828	+9.25048828	-9.79980469	+15.09521484	+2356	+6.77636719	-10.69628906	-0.64160156	+36.65039063	+8.52539063	-46.82373047	+1220
+1457971356.87620000	+8.75830078	-7.40478516	-0.77343750	+49.59228516	-1.18652344	-45.85693359	+2696	+8.56933594	-6.55664063	-0.54052734	+9.25048828	-9.60205078	+15.09521484	+2352	+6.77636719	-10.69189453	-0.64160156	+36.73828125	+8.70117188	-46.71386719	+1216
+1457971356.88030000	+8.74951172	-7.40478516	-0.77783203	+49.63623047	-1.07666016	-45.72509766	+2688	+8.56054688	-6.56103516	-0.54931641	+9.25048828	-9.40429688	+15.09521484	+2348	+6.77197266	-10.69189453	-0.63281250	+36.82617188	+8.87695313	-46.64794922	+1212
+1457971356.88450000	+8.74511719	-7.40917969	-0.78662109	+49.68017578	-0.96679688	-45.59326172	+2680	+8.55175781	-6.56542969	-0.55371094	+9.25048828	-9.20654297	+15.09521484	+2344	+6.77197266	-10.69189453	-0.62841797	+36.89208984	+9.05273438	-46.60400391	+1208
+1457971356.88860010	+8.73632813	-7.40917969	-0.79541016	+49.70214844	-0.87890625	-45.46142578	+2668	+8.54296875	-6.56542969	-0.56250000	+9.27246094	-9.03076172	+15.11718750	+2336	+6.76757813	-10.68750000	-0.61962891	+36.95800781	+9.22851563	-46.53808594	+1204
+1457971356.89700010	+8.72314453	-7.41357422	-0.80419922	+49.79003906	-0.74707031	-45.21972656	+2648	+8.52539063	-6.57421875	-0.57128906	+9.27246094	-8.72314453	+15.16113281	+2320	+6.76318359	-10.68750000	-0.61083984	+37.11181641	+9.53613281	-46.42822266	+1196
+1457971356.90109990	+8.71875000	-7.41357422	-0.81298828	+49.83398438	-0.70312500	-45.10986328	+2640	+8.51660156	-6.57421875	-0.57568359	+9.27246094	-8.56933594	+15.18310547	+2312	+6.76318359	-10.68310547	-0.60205078	+37.17773438	+9.66796875	-46.36230469	+1196
+1457971356.90529990	+8.71435547	-7.41357422	-0.81738281	+49.87792969	-0.65917969	-45.00000000	+2628	+8.51220703	-6.57421875	-0.58007813	+9.29443359	-8.45947266	+15.22705078	+2304	+6.76318359	-10.68310547	-0.60205078	+37.24365234	+9.77783203	-46.27441406	+1192
+1457971356.90949990	+8.70556641	-7.41357422	-0.82177734	+49.89990234	-0.63720703	-44.89013672	+2616	+8.50341797	-6.57861328	-0.58447266	+9.29443359	-8.34960938	+15.24902344	+2292	+6.75878906	-10.67871094	-0.60205078	+37.30957031	+9.90966797	-46.18652344	+1188
+1457971356.91360000	+8.70117188	-7.41357422	-0.82617188	+49.94384766	-0.59326172	-44.78027344	+2608	+8.49902344	-6.57861328	-0.58886719	+9.27246094	-8.26171875	+15.27099609	+2284	+6.75878906	-10.67431641	-0.59765625	+37.35351563	+10.01953125	-46.14257813	+1188
+1457971356.91779990	+8.69677734	-7.40917969	-0.83056641	+49.96582031	-0.57128906	-44.69238281	+2596	+8.49462891	-6.57861328	-0.58886719	+9.27246094	-8.17382813	+15.31494141	+2272	+6.75439453	-10.67431641	-0.59765625	+37.39746094	+10.10742188	-46.07666016	+1184
+1457971356.92610000	+8.68798828	-7.40917969	-0.83496094	+50.00976563	-0.54931641	-44.53857422	+2572	+8.48144531	-6.57861328	-0.59326172	+9.27246094	-8.04199219	+15.35888672	+2252	+6.74121094	-10.66992188	-0.59765625	+37.39746094	+10.28320313	-45.96679688	+1184
+1457971356.93030000	+8.68359375	-7.40917969	-0.83935547	+50.03173828	-0.54931641	-44.45068359	+2564	+8.47705078	-6.57861328	-0.59765625	+9.25048828	-7.95410156	+15.38085938	+2244	+6.73242188	-10.66992188	-0.60205078	+37.39746094	+10.32714844	-45.85693359	+1184
+1457971356.93450000	+8.67919922	-7.40917969	-0.84375000	+50.03173828	-0.52734375	-44.36279297	+2552	+8.47705078	-6.57861328	-0.59765625	+9.25048828	-7.91015625	+15.40283203	+2232	+6.72363281	-10.66992188	-0.61083984	+37.37548828	+10.37109375	-45.74707031	+1184
+1457971356.93860010	+8.67480469	-7.40478516	-0.84375000	+50.05371094	-0.52734375	-44.27490234	+2544	+8.47265625	-6.57861328	-0.60205078	+9.22851563	-7.84423828	+15.44677734	+2224	+6.71923828	-10.66992188	-0.61523438	+37.37548828	+10.41503906	-45.63720703	+1184
+1457971356.94280000	+8.67041016	-7.40478516	-0.84814453	+50.07568359	-0.54931641	-44.20898438	+2532	+8.46826172	-6.57861328	-0.60205078	+9.22851563	-7.77832031	+15.46875000	+2216	+6.71044922	-10.66552734	-0.62402344	+37.35351563	+10.45898438	-45.54931641	+1184
+1457971356.94700000	+8.67041016	-7.40039063	-0.85253906	+50.07568359	-0.54931641	-44.14306641	+2520	+8.46386719	-6.57421875	-0.60205078	+9.20654297	-7.73437500	+15.49072266	+2204	+6.70166016	-10.66552734	-0.63281250	+37.33154297	+10.50292969	-45.46142578	+1184
+1457971356.95530010	+8.66162109	-7.39599609	-0.85693359	+50.09765625	-0.57128906	-43.98925781	+2500	+8.45947266	-6.57421875	-0.60644531	+9.18457031	-7.64648438	+15.53466797	+2188	+6.67968750	-10.66552734	-0.64599609	+37.26562500	+10.54687500	-45.30761719	+1184
+1457971356.95950010	+8.65722656	-7.39599609	-0.85693359	+50.11962891	-0.57128906	-43.94531250	+2492	+8.45507813	-6.56982422	-0.60644531	+9.18457031	-7.60253906	+15.55664063	+2180	+6.67089844	-10.66552734	-0.65039063	+37.24365234	+10.56884766	-45.21972656	+1184
+1457971356.96779990	+8.65283203	-7.38720703	-0.86132813	+50.14160156	-0.61523438	-43.81347656	+2472	+8.45068359	-6.56542969	-0.60644531	+9.16259766	-7.51464844	+15.60058594	+2164	+6.65332031	-10.66113281	-0.66796875	+37.15576172	+10.59082031	-45.04394531	+1180
+1457971356.97190000	+8.64843750	-7.38720703	-0.86572266	+50.14160156	-0.63720703	-43.74755859	+2464	+8.45068359	-6.56542969	-0.61083984	+9.16259766	-7.49267578	+15.62255859	+2156	+6.64453125	-10.66113281	-0.67236328	+37.13378906	+10.59082031	-44.97802734	+1180
+1457971356.97610000	+8.64843750	-7.38281250	-0.86572266	+50.14160156	-0.65917969	-43.68164063	+2456	+8.44628906	-6.56103516	-0.61083984	+9.14062500	-7.47070313	+15.64453125	+2148	+6.64013672	-10.65673828	-0.68115234	+37.13378906	+10.59082031	-44.89013672	+1176
+1457971356.98029990	+8.64404297	-7.37841797	-0.86572266	+50.16357422	-0.70312500	-43.63769531	+2444	+8.44628906	-6.56103516	-0.61083984	+9.14062500	-7.42675781	+15.68847656	+2140	+6.63574219	-10.65234375	-0.68554688	+37.11181641	+10.59082031	-44.84619141	+1172
+1457971356.98860000	+8.64404297	-7.36962891	-0.87011719	+50.18554688	-0.76904297	-43.54980469	+2428	+8.44189453	-6.55664063	-0.61083984	+9.11865234	-7.40478516	+15.73242188	+2128	+6.63134766	-10.64794922	-0.68994141	+37.11181641	+10.59082031	-44.78027344	+1168
+1457971356.99280000	+8.63964844	-7.36962891	-0.87011719	+50.18554688	-0.81298828	-43.50585938	+2420	+8.44189453	-6.55224609	-0.61083984	+9.09667969	-7.38281250	+15.75439453	+2120	+6.63134766	-10.64355469	-0.68994141	+37.11181641	+10.59082031	-44.75830078	+1164
+1457971356.99690010	+8.63964844	-7.36523438	-0.87011719	+50.18554688	-0.83496094	-43.43994141	+2412	+8.44189453	-6.55224609	-0.60644531	+9.07470703	-7.38281250	+15.79833984	+2116	+6.63134766	-10.63916016	-0.68994141	+37.11181641	+10.59082031	-44.71435547	+1160
+1457971357.00110010	+8.63964844	-7.36083984	-0.87011719	+50.18554688	-0.87890625	-43.39599609	+2404	+8.44189453	-6.54785156	-0.60644531	+9.05273438	-7.38281250	+15.82031250	+2108	+6.63134766	-10.63476563	-0.68994141	+37.13378906	+10.59082031	-44.69238281	+1156
+1457971357.00530000	+8.63964844	-7.36083984	-0.87011719	+50.18554688	-0.92285156	-43.35205078	+2396	+8.43750000	-6.54785156	-0.60644531	+9.03076172	-7.38281250	+15.86425781	+2104	+6.63574219	-10.63037109	-0.68994141	+37.15576172	+10.59082031	-44.67041016	+1156
+1457971357.00939990	+8.63964844	-7.35644531	-0.87011719	+50.18554688	-0.96679688	-43.30810547	+2392	+8.43750000	-6.54345703	-0.60644531	+9.00878906	-7.36083984	+15.90820313	+2096	+6.63574219	-10.62158203	-0.68554688	+37.17773438	+10.59082031	-44.64843750	+1156
+1457971357.01360010	+8.63964844	-7.35205078	-0.87011719	+50.18554688	-1.01074219	-43.26416016	+2384	+8.43750000	-6.53906250	-0.60644531	+8.98681641	-7.36083984	+15.93017578	+2092	+6.64013672	-10.61279297	-0.68554688	+37.19970703	+10.59082031	-44.64843750	+1156
+1457971357.02189990	+8.63964844	-7.34765625	-0.87011719	+50.16357422	-1.07666016	-43.17626953	+2372	+8.43750000	-6.53466797	-0.60644531	+8.92089844	-7.38281250	+16.01806641	+2080	+6.64892578	-10.59960938	-0.67675781	+37.26562500	+10.59082031	-44.62646484	+1160
+1457971357.02609990	+8.63964844	-7.34326172	-0.87011719	+50.14160156	-1.12060547	-43.13232422	+2364	+8.43750000	-6.53027344	-0.60205078	+8.87695313	-7.38281250	+16.04003906	+2076	+6.64892578	-10.59082031	-0.67236328	+37.28759766	+10.61279297	-44.60449219	+1160
+1457971357.03029990	+8.63964844	-7.34326172	-0.87011719	+50.14160156	-1.16455078	-43.08837891	+2360	+8.43310547	-6.53027344	-0.60205078	+8.83300781	-7.36083984	+16.08398438	+2072	+6.64892578	-10.58642578	-0.66796875	+37.30957031	+10.61279297	-44.58251953	+1164
+1457971357.03440000	+8.63525391	-7.33886719	-0.87011719	+50.11962891	-1.18652344	-43.02246094	+2352	+8.43310547	-6.52587891	-0.60205078	+8.78906250	-7.36083984	+16.12792969	+2064	+6.65332031	-10.57763672	-0.66796875	+37.33154297	+10.63476563	-44.56054688	+1164
+1457971357.03860000	+8.63525391	-7.33447266	-0.87011719	+50.09765625	-1.23046875	-42.97851563	+2348	+8.42871094	-6.52587891	-0.60205078	+8.74511719	-7.36083984	+16.17187500	+2060	+6.65332031	-10.57324219	-0.66357422	+37.33154297	+10.65673828	-44.51660156	+1168
+1457971357.04270010	+8.63085938	-7.33447266	-0.87451172	+50.07568359	-1.25244141	-42.91259766	+2340	+8.42871094	-6.52148438	-0.60205078	+8.70117188	-7.33886719	+16.21582031	+2052	+6.64892578	-10.56445313	-0.66796875	+37.35351563	+10.67871094	-44.47265625	+1168
+1457971357.05110000	+8.62207031	-7.32568359	-0.87451172	+50.05371094	-1.29638672	-42.75878906	+2332	+8.41992188	-6.51708984	-0.60205078	+8.56933594	-7.29492188	+16.28173828	+2040	+6.63574219	-10.55126953	-0.67236328	+37.35351563	+10.72265625	-44.31884766	+1172
+1457971357.05520010	+8.61767578	-7.32568359	-0.87890625	+50.03173828	-1.31835938	-42.69287109	+2328	+8.41552734	-6.51269531	-0.60205078	+8.52539063	-7.27294922	+16.32568359	+2036	+6.62695313	-10.55126953	-0.67675781	+37.30957031	+10.74462891	-44.23095703	+1176
+1457971357.05940010	+8.61328125	-7.32128906	-0.88330078	+50.00976563	-1.31835938	-42.60498047	+2324	+8.41113281	-6.51269531	-0.60205078	+8.45947266	-7.22900391	+16.34765625	+2028	+6.61376953	-10.54687500	-0.68115234	+37.28759766	+10.78857422	-44.12109375	+1176
+1457971357.06360010	+8.60449219	-7.32128906	-0.88330078	+49.98779297	-1.31835938	-42.51708984	+2320	+8.40673828	-6.50830078	-0.60644531	+8.39355469	-7.18505859	+16.39160156	+2024	+6.60058594	-10.54248047	-0.68554688	+37.24365234	+10.81054688	-44.01123047	+1180
+1457971357.06769990	+8.60009766	-7.31689453	-0.88769531	+49.96582031	-1.31835938	-42.42919922	+2312	+8.40234375	-6.50830078	-0.60644531	+8.34960938	-7.11914063	+16.41357422	+2020	+6.58740234	-10.54248047	-0.69873047	+37.19970703	+10.85449219	-43.87939453	+1184
+1457971357.07189990	+8.59130859	-7.31250000	-0.89208984	+49.96582031	-1.31835938	-42.31933594	+2308	+8.39355469	-6.50390625	-0.60644531	+8.28369141	-7.05322266	+16.43554688	+2012	+6.56982422	-10.53808594	-0.70751953	+37.15576172	+10.87646484	-43.72558594	+1188
+1457971357.07610010	+8.58251953	-7.31250000	-0.89648438	+49.94384766	-1.31835938	-42.23144531	+2304	+8.38916016	-6.50390625	-0.61083984	+8.23974609	-7.00927734	+16.45751953	+2008	+6.55664063	-10.53808594	-0.72070313	+37.11181641	+10.89843750	-43.57177734	+1192
+1457971357.08439990	+8.56494141	-7.30371094	-0.90527344	+49.89990234	-1.31835938	-42.07763672	+2292	+8.37158203	-6.49951172	-0.61083984	+8.12988281	-6.87744141	+16.50146484	+1996	+6.52148438	-10.53369141	-0.73828125	+37.02392578	+10.96435547	-43.30810547	+1196
+1457971357.08859990	+8.55615234	-7.30371094	-0.90966797	+49.87792969	-1.29638672	-41.98974609	+2288	+8.36279297	-6.49951172	-0.61523438	+8.06396484	-6.81152344	+16.50146484	+1992	+6.50830078	-10.52929688	-0.74707031	+36.97998047	+11.00830078	-43.19824219	+1196
+1457971357.09270000	+8.54736328	-7.29931641	-0.90966797	+49.87792969	-1.29638672	-41.92382813	+2280	+8.35839844	-6.49951172	-0.61523438	+8.02001953	-6.74560547	+16.50146484	+1984	+6.49072266	-10.52929688	-0.75585938	+36.91406250	+11.03027344	-43.08837891	+1196
+1457971357.09690000	+8.53857422	-7.29931641	-0.91406250	+49.83398438	-1.29638672	-41.85791016	+2276	+8.34960938	-6.49511719	-0.61962891	+7.97607422	-6.70166016	+16.50146484	+1980	+6.47753906	-10.52929688	-0.76025391	+36.87011719	+11.05224609	-42.97851563	+1196
+1457971357.10110000	+8.52978516	-7.29492188	-0.91406250	+49.83398438	-1.29638672	-41.81396484	+2268	+8.34082031	-6.49511719	-0.61962891	+7.93212891	-6.65771484	+16.50146484	+1972	+6.46435547	-10.52490234	-0.76904297	+36.84814453	+11.07421875	-42.89062500	+1196
+1457971357.10520010	+8.52539063	-7.29492188	-0.91845703	+49.81201172	-1.31835938	-41.74804688	+2260	+8.33642578	-6.49511719	-0.61962891	+7.88818359	-6.63574219	+16.50146484	+1968	+6.45556641	-10.52050781	-0.77343750	+36.82617188	+11.07421875	-42.82470703	+1192
+1457971357.10940000	+8.51660156	-7.29052734	-0.92285156	+49.81201172	-1.34033203	-41.72607422	+2252	+8.32763672	-6.49072266	-0.61962891	+7.84423828	-6.61376953	+16.50146484	+1960	+6.44677734	-10.51611328	-0.77783203	+36.80419922	+11.07421875	-42.75878906	+1192
+1457971357.11360000	+8.51220703	-7.28613281	-0.92285156	+49.79003906	-1.36230469	-41.70410156	+2248	+8.32324219	-6.49072266	-0.61962891	+7.80029297	-6.61376953	+16.50146484	+1952	+6.44238281	-10.51171875	-0.77783203	+36.80419922	+11.07421875	-42.73681641	+1188
+1457971357.12190010	+8.50341797	-7.28613281	-0.92285156	+49.76806641	-1.42822266	-41.70410156	+2232	+8.31005859	-6.48632813	-0.61962891	+7.71240234	-6.63574219	+16.47949219	+1940	+6.43359375	-10.49853516	-0.77343750	+36.80419922	+11.05224609	-42.75878906	+1180
+1457971357.12599990	+8.49902344	-7.28173828	-0.92285156	+49.74609375	-1.47216797	-41.72607422	+2224	+8.30566406	-6.48632813	-0.61962891	+7.69042969	-6.67968750	+16.45751953	+1932	+6.43359375	-10.49414063	-0.76904297	+36.80419922	+11.05224609	-42.78076172	+1180
+1457971357.13019990	+8.49462891	-7.28173828	-0.91845703	+49.74609375	-1.53808594	-41.72607422	+2216	+8.30126953	-6.48193359	-0.61962891	+7.64648438	-6.72363281	+16.45751953	+1928	+6.43359375	-10.48974609	-0.76464844	+36.80419922	+11.00830078	-42.82470703	+1176
+1457971357.13439990	+8.49462891	-7.27734375	-0.91845703	+49.72412109	-1.58203125	-41.74804688	+2212	+8.29687500	-6.48193359	-0.61962891	+7.62451172	-6.76757813	+16.45751953	+1920	+6.43359375	-10.48535156	-0.76464844	+36.80419922	+10.98632813	-42.84667969	+1176
+1457971357.13850000	+8.49023438	-7.27734375	-0.91845703	+49.70214844	-1.62597656	-41.77001953	+2204	+8.29248047	-6.47753906	-0.61523438	+7.58056641	-6.83349609	+16.45751953	+1912	+6.43359375	-10.47656250	-0.76025391	+36.82617188	+10.94238281	-42.89062500	+1176
+1457971357.14270000	+8.49023438	-7.27294922	-0.91406250	+49.70214844	-1.69189453	-41.81396484	+2200	+8.29248047	-6.47753906	-0.61523438	+7.55859375	-6.89941406	+16.43554688	+1908	+6.43798828	-10.47216797	-0.75585938	+36.84814453	+10.89843750	-42.93457031	+1176
+1457971357.14689990	+8.48583984	-7.27294922	-0.91406250	+49.68017578	-1.75781250	-41.85791016	+2196	+8.28808594	-6.47314453	-0.61523438	+7.51464844	-6.96533203	+16.43554688	+1900	+6.44238281	-10.46777344	-0.75146484	+36.87011719	+10.85449219	-43.00048828	+1180
+1457971357.15520000	+8.48583984	-7.26855469	-0.90966797	+49.65820313	-1.88964844	-41.94580078	+2184	+8.28369141	-6.46875000	-0.61083984	+7.47070313	-7.11914063	+16.41357422	+1888	+6.44238281	-10.45458984	-0.74267578	+36.84814453	+10.76660156	-43.13232422	+1184
+1457971357.15940000	+8.48583984	-7.26855469	-0.90527344	+49.65820313	-1.95556641	-41.98974609	+2180	+8.28369141	-6.46875000	-0.60644531	+7.44873047	-7.20703125	+16.41357422	+1884	+6.44677734	-10.45019531	-0.73828125	+36.84814453	+10.74462891	-43.17626953	+1184
+1457971357.16350010	+8.48583984	-7.26416016	-0.90087891	+49.63623047	-2.02148438	-42.03369141	+2180	+8.27929688	-6.46875000	-0.60644531	+7.40478516	-7.29492188	+16.41357422	+1880	+6.44677734	-10.45019531	-0.73388672	+36.82617188	+10.70068359	-43.24218750	+1188
+1457971357.16770010	+8.48144531	-7.26416016	-0.90087891	+49.63623047	-2.08740234	-42.09960938	+2176	+8.27929688	-6.46435547	-0.60205078	+7.38281250	-7.36083984	+16.41357422	+1872	+6.44677734	-10.44580078	-0.73388672	+36.80419922	+10.63476563	-43.26416016	+1188
+1457971357.17190000	+8.48144531	-7.26416016	-0.89648438	+49.61425781	-2.15332031	-42.14355469	+2172	+8.27929688	-6.46435547	-0.60205078	+7.36083984	-7.44873047	+16.39160156	+1868	+6.44238281	-10.44140625	-0.73388672	+36.78222656	+10.59082031	-43.28613281	+1188
+1457971357.17600010	+8.48144531	-7.25976563	-0.89648438	+49.61425781	-2.19726563	-42.18750000	+2168	+8.27490234	-6.45996094	-0.60205078	+7.33886719	-7.51464844	+16.39160156	+1864	+6.44238281	-10.44140625	-0.73388672	+36.76025391	+10.54687500	-43.30810547	+1192
+1457971357.18020010	+8.48144531	-7.25976563	-0.89208984	+49.61425781	-2.26318359	-42.23144531	+2164	+8.27490234	-6.45996094	-0.59765625	+7.31689453	-7.60253906	+16.36962891	+1860	+6.43798828	-10.43701172	-0.73828125	+36.71630859	+10.50292969	-43.33007813	+1192
+1457971357.18849990	+8.47705078	-7.25537109	-0.88769531	+49.61425781	-2.37304688	-42.31933594	+2160	+8.27050781	-6.45556641	-0.59326172	+7.29492188	-7.75634766	+16.32568359	+1852	+6.43359375	-10.43701172	-0.73828125	+36.69433594	+10.48095703	-43.35205078	+1196
+1457971357.19269990	+8.47265625	-7.25097656	-0.88769531	+49.61425781	-2.43896484	-42.36328125	+2156	+8.27050781	-6.45117188	-0.59326172	+7.29492188	-7.82226563	+16.30371094	+1848	+6.42919922	-10.43701172	-0.73828125	+36.67236328	+10.45898438	-43.35205078	+1196
+1457971357.19680000	+8.47265625	-7.25097656	-0.88330078	+49.63623047	-2.48291016	-42.42919922	+2156	+8.26611328	-6.45117188	-0.58886719	+7.29492188	-7.88818359	+16.28173828	+1844	+6.42919922	-10.43701172	-0.74267578	+36.65039063	+10.43701172	-43.35205078	+1196
+1457971357.20100000	+8.46826172	-7.24658203	-0.88330078	+49.63623047	-2.54882813	-42.47314453	+2152	+8.26611328	-6.44677734	-0.58886719	+7.29492188	-7.95410156	+16.25976563	+1840	+6.42480469	-10.43701172	-0.74267578	+36.62841797	+10.41503906	-43.35205078	+1196
+1457971357.20520000	+8.46826172	-7.24658203	-0.88330078	+49.65820313	-2.59277344	-42.51708984	+2148	+8.26171875	-6.44677734	-0.58886719	+7.29492188	-8.02001953	+16.23779297	+1836	+6.42041016	-10.43701172	-0.74707031	+36.60644531	+10.39306641	-43.35205078	+1200
+1457971357.20930000	+8.46386719	-7.24218750	-0.87890625	+49.68017578	-2.65869141	-42.56103516	+2148	+8.25732422	-6.44238281	-0.58447266	+7.29492188	-8.08593750	+16.21582031	+1832	+6.41162109	-10.43701172	-0.75146484	+36.56250000	+10.34912109	-43.35205078	+1200
+1457971357.21770000	+8.45507813	-7.23779297	-0.87890625	+49.74609375	-2.76855469	-42.64892578	+2144	+8.25292969	-6.43798828	-0.58447266	+7.31689453	-8.23974609	+16.14990234	+1824	+6.40283203	-10.43701172	-0.75585938	+36.51855469	+10.28320313	-43.33007813	+1204
+1457971357.22180010	+8.45068359	-7.23339844	-0.87451172	+49.79003906	-2.83447266	-42.71484375	+2140	+8.24853516	-6.43798828	-0.58007813	+7.33886719	-8.30566406	+16.10595703	+1820	+6.39404297	-10.43701172	-0.76464844	+36.47460938	+10.21728516	-43.35205078	+1204
+1457971357.22600010	+8.44628906	-7.22900391	-0.87451172	+49.83398438	-2.90039063	-42.78076172	+2140	+8.24414063	-6.43359375	-0.58007813	+7.36083984	-8.39355469	+16.08398438	+1816	+6.38525391	-10.43701172	-0.76464844	+36.45263672	+10.17333984	-43.35205078	+1204
+1457971357.23020010	+8.44189453	-7.22460938	-0.87011719	+49.87792969	-2.94433594	-42.84667969	+2136	+8.23974609	-6.43359375	-0.58007813	+7.38281250	-8.48144531	+16.04003906	+1812	+6.37646484	-10.43701172	-0.76904297	+36.43066406	+10.10742188	-43.35205078	+1204
+1457971357.23429990	+8.43750000	-7.22021484	-0.87011719	+49.92187500	-3.01025391	-42.89062500	+2136	+8.23535156	-6.42919922	-0.57568359	+7.42675781	-8.56933594	+16.01806641	+1812	+6.37207031	-10.43701172	-0.77343750	+36.40869141	+10.04150391	-43.37402344	+1204
+1457971357.23850010	+8.43750000	-7.22021484	-0.87011719	+49.98779297	-3.09814453	-42.95654297	+2132	+8.23095703	-6.42480469	-0.57568359	+7.44873047	-8.65722656	+15.99609375	+1808	+6.36328125	-10.43701172	-0.77783203	+36.40869141	+9.97558594	-43.39599609	+1200
+1457971357.24679990	+8.42871094	-7.21142578	-0.86572266	+50.11962891	-3.22998047	-43.08837891	+2132	+8.21777344	-6.42041016	-0.57128906	+7.53662109	-8.85498047	+15.93017578	+1804	+6.35449219	-10.43261719	-0.77783203	+36.45263672	+9.84375000	-43.46191406	+1196
+1457971357.25099990	+8.42431641	-7.20703125	-0.86132813	+50.20751953	-3.29589844	-43.15429688	+2128	+8.21337891	-6.41601563	-0.57128906	+7.58056641	-8.94287109	+15.90820313	+1800	+6.35449219	-10.43261719	-0.77783203	+36.47460938	+9.79980469	-43.52783203	+1196
+1457971357.25519990	+8.41992188	-7.20703125	-0.86132813	+50.27343750	-3.36181641	-43.22021484	+2128	+8.20458984	-6.41601563	-0.56689453	+7.60253906	-9.05273438	+15.88623047	+1796	+6.35449219	-10.42822266	-0.77783203	+36.51855469	+9.73388672	-43.59375000	+1196
+1457971357.25930000	+8.41552734	-7.20263672	-0.85693359	+50.33935547	-3.42773438	-43.28613281	+2128	+8.20019531	-6.41601563	-0.56689453	+7.64648438	-9.16259766	+15.86425781	+1796	+6.35449219	-10.42822266	-0.77343750	+36.56250000	+9.68994141	-43.68164063	+1196
+1457971357.26350000	+8.41113281	-7.20263672	-0.85253906	+50.40527344	-3.49365234	-43.35205078	+2128	+8.19580078	-6.41162109	-0.56250000	+7.69042969	-9.25048828	+15.84228516	+1792	+6.35449219	-10.42382813	-0.76904297	+36.60644531	+9.64599609	-43.74755859	+1196
+1457971357.27180000	+8.40234375	-7.19384766	-0.85253906	+50.53710938	-3.60351563	-43.43994141	+2124	+8.17822266	-6.40722656	-0.56250000	+7.77832031	-9.42626953	+15.79833984	+1784	+6.35449219	-10.41943359	-0.75585938	+36.71630859	+9.55810547	-43.90136719	+1196
+1457971357.28010010	+8.39355469	-7.19384766	-0.84814453	+50.66894531	-3.69140625	-43.52783203	+2124	+8.16503906	-6.40722656	-0.55810547	+7.86621094	-9.55810547	+15.75439453	+1780	+6.35888672	-10.41503906	-0.74707031	+36.84814453	+9.49218750	-44.05517578	+1200
+1457971357.28850010	+8.38037109	-7.18945313	-0.84814453	+50.80078125	-3.75732422	-43.61572266	+2120	+8.14746094	-6.40722656	-0.55371094	+7.95410156	-9.71191406	+15.71044922	+1772	+6.35449219	-10.41064453	-0.73828125	+36.95800781	+9.44824219	-44.20898438	+1208
+1457971357.29679990	+8.36279297	-7.18945313	-0.85253906	+50.93261719	-3.80126953	-43.63769531	+2116	+8.12988281	-6.40283203	-0.55371094	+8.04199219	-9.79980469	+15.64453125	+1764	+6.35009766	-10.41064453	-0.73388672	+37.04589844	+9.40429688	-44.34082031	+1212
+1457971357.30100010	+8.35400391	-7.18505859	-0.85253906	+50.97656250	-3.82324219	-43.63769531	+2116	+8.12109375	-6.40283203	-0.55371094	+8.08593750	-9.82177734	+15.62255859	+1760	+6.34130859	-10.41064453	-0.72949219	+37.06787109	+9.40429688	-44.38476563	+1216
+1457971357.30510000	+8.34521484	-7.18505859	-0.85253906	+51.04248047	-3.82324219	-43.65966797	+2116	+8.11230469	-6.40283203	-0.55371094	+8.12988281	-9.84375000	+15.60058594	+1752	+6.33691406	-10.41064453	-0.72949219	+37.11181641	+9.38232422	-44.40673828	+1220
+1457971357.30929990	+8.33642578	-7.18505859	-0.85693359	+51.10839844	-3.84521484	-43.65966797	+2112	+8.10351563	-6.40283203	-0.55371094	+8.17382813	-9.86572266	+15.57861328	+1748	+6.32812500	-10.41503906	-0.73388672	+37.13378906	+9.38232422	-44.42871094	+1224
+1457971357.31349990	+8.32324219	-7.18505859	-0.85693359	+51.15234375	-3.84521484	-43.65966797	+2112	+8.09033203	-6.40283203	-0.55371094	+8.23974609	-9.88769531	+15.55664063	+1744	+6.31494141	-10.41503906	-0.73388672	+37.15576172	+9.36035156	-44.42871094	+1224
+1457971357.32180000	+8.30126953	-7.18066406	-0.86132813	+51.24023438	-3.84521484	-43.63769531	+2108	+8.07275391	-6.40283203	-0.55371094	+8.32763672	-9.88769531	+15.49072266	+1736	+6.28857422	-10.41943359	-0.74267578	+37.17773438	+9.36035156	-44.42871094	+1232
+1457971357.32600000	+8.29248047	-7.18066406	-0.86132813	+51.30615234	-3.84521484	-43.61572266	+2104	+8.05957031	-6.40283203	-0.55371094	+8.37158203	-9.88769531	+15.46875000	+1728	+6.27539063	-10.42382813	-0.74707031	+37.17773438	+9.36035156	-44.42871094	+1236
+1457971357.33010010	+8.28369141	-7.18066406	-0.86572266	+51.35009766	-3.82324219	-43.59375000	+2100	+8.05078125	-6.40283203	-0.55371094	+8.41552734	-9.86572266	+15.42480469	+1724	+6.26220703	-10.42382813	-0.75585938	+37.17773438	+9.38232422	-44.40673828	+1236
+1457971357.33430000	+8.27050781	-7.18066406	-0.86572266	+51.37207031	-3.82324219	-43.57177734	+2096	+8.04199219	-6.40722656	-0.55371094	+8.43750000	-9.84375000	+15.40283203	+1720	+6.24902344	-10.42822266	-0.76025391	+37.15576172	+9.38232422	-44.36279297	+1236
+1457971357.33850000	+8.26171875	-7.18066406	-0.87011719	+51.41601563	-3.80126953	-43.52783203	+2092	+8.03320313	-6.40722656	-0.55810547	+8.48144531	-9.82177734	+15.40283203	+1712	+6.23144531	-10.42822266	-0.76904297	+37.17773438	+9.40429688	-44.31884766	+1236
+1457971357.34680010	+8.24414063	-7.18066406	-0.87451172	+51.48193359	-3.77929688	-43.48388672	+2084	+8.01562500	-6.40722656	-0.55810547	+8.52539063	-9.75585938	+15.35888672	+1704	+6.20947266	-10.43261719	-0.77783203	+37.17773438	+9.44824219	-44.25292969	+1232
+1457971357.35089990	+8.23535156	-7.18066406	-0.87890625	+51.50390625	-3.75732422	-43.43994141	+2080	+8.00683594	-6.40722656	-0.56250000	+8.54736328	-9.73388672	+15.35888672	+1696	+6.20068359	-10.43261719	-0.78222656	+37.19970703	+9.47021484	-44.23095703	+1232
+1457971357.35509990	+8.23095703	-7.18066406	-0.87890625	+51.54785156	-3.73535156	-43.41796875	+2076	+8.00244141	-6.40722656	-0.56250000	+8.59130859	-9.68994141	+15.33691406	+1688	+6.19189453	-10.43261719	-0.78662109	+37.19970703	+9.51416016	-44.20898438	+1228
+1457971357.35929990	+8.22656250	-7.18066406	-0.87890625	+51.56982422	-3.71337891	-43.37402344	+2068	+7.99365234	-6.40722656	-0.56250000	+8.59130859	-9.66796875	+15.33691406	+1684	+6.18310547	-10.43701172	-0.78662109	+37.22167969	+9.53613281	-44.20898438	+1220
+1457971357.36340000	+8.22216797	-7.18066406	-0.88330078	+51.59179688	-3.69140625	-43.35205078	+2064	+7.98925781	-6.41162109	-0.56250000	+8.59130859	-9.64599609	+15.33691406	+1676	+6.17871094	-10.43701172	-0.78662109	+37.24365234	+9.58007813	-44.20898438	+1216
+1457971357.36760000	+8.21777344	-7.18066406	-0.88330078	+51.63574219	-3.69140625	-43.30810547	+2060	+7.98486328	-6.41162109	-0.56250000	+8.61328125	-9.60205078	+15.33691406	+1668	+6.17871094	-10.43701172	-0.78662109	+37.26562500	+9.62402344	-44.23095703	+1212
+1457971357.37590000	+8.21337891	-7.18505859	-0.88769531	+51.65771484	-3.66943359	-43.26416016	+2048	+7.98046875	-6.41162109	-0.56689453	+8.61328125	-9.55810547	+15.33691406	+1656	+6.17871094	-10.43261719	-0.78222656	+37.33154297	+9.66796875	-44.23095703	+1200
+1457971357.38010000	+8.21337891	-7.18505859	-0.88769531	+51.70166016	-3.66943359	-43.26416016	+2040	+7.97607422	-6.41162109	-0.56689453	+8.63525391	-9.55810547	+15.33691406	+1648	+6.17871094	-10.43261719	-0.78222656	+37.35351563	+9.71191406	-44.27490234	+1196
+1457971357.38430000	+8.20898438	-7.18505859	-0.88769531	+51.70166016	-3.66943359	-43.26416016	+2036	+7.97607422	-6.41162109	-0.56689453	+8.63525391	-9.53613281	+15.35888672	+1644	+6.17871094	-10.43261719	-0.77783203	+37.37548828	+9.73388672	-44.29687500	+1192
+1457971357.39260010	+8.21337891	-7.18505859	-0.88769531	+51.74560547	-3.69140625	-43.26416016	+2024	+7.97167969	-6.41601563	-0.56689453	+8.63525391	-9.53613281	+15.35888672	+1628	+6.18750000	-10.43261719	-0.76904297	+37.44140625	+9.77783203	-44.38476563	+1192
+1457971357.39680000	+8.21337891	-7.18505859	-0.88769531	+51.76757813	-3.69140625	-43.26416016	+2020	+7.97167969	-6.41601563	-0.56689453	+8.63525391	-9.55810547	+15.35888672	+1620	+6.18750000	-10.43261719	-0.76464844	+37.44140625	+9.77783203	-44.40673828	+1188
+1457971357.40089990	+8.21337891	-7.18505859	-0.88769531	+51.78955078	-3.71337891	-43.26416016	+2016	+7.97167969	-6.41601563	-0.56689453	+8.63525391	-9.55810547	+15.35888672	+1616	+6.19189453	-10.42822266	-0.76025391	+37.46337891	+9.79980469	-44.45068359	+1188
+1457971357.40930010	+8.21777344	-7.18505859	-0.88330078	+51.83349609	-3.75732422	-43.26416016	+2008	+7.97607422	-6.41601563	-0.56689453	+8.63525391	-9.58007813	+15.38085938	+1604	+6.19628906	-10.42822266	-0.75585938	+37.48535156	+9.79980469	-44.49462891	+1188
+1457971357.41339990	+8.21777344	-7.18505859	-0.88330078	+51.83349609	-3.77929688	-43.28613281	+2008	+7.97607422	-6.41601563	-0.56689453	+8.63525391	-9.60205078	+15.38085938	+1596	+6.20068359	-10.42822266	-0.75585938	+37.50732422	+9.79980469	-44.51660156	+1184
+1457971357.41759990	+8.22216797	-7.18505859	-0.88330078	+51.85546875	-3.80126953	-43.30810547	+2004	+7.97607422	-6.41601563	-0.56689453	+8.63525391	-9.60205078	+15.38085938	+1592	+6.20068359	-10.42822266	-0.75146484	+37.50732422	+9.79980469	-44.53857422	+1184
+1457971357.42179990	+8.22216797	-7.18505859	-0.88330078	+51.87744141	-3.80126953	-43.30810547	+2000	+7.97607422	-6.41601563	-0.56689453	+8.65722656	-9.62402344	+15.38085938	+1588	+6.20068359	-10.42822266	-0.75146484	+37.50732422	+9.79980469	-44.56054688	+1184
+1457971357.42590000	+8.22216797	-7.18505859	-0.87890625	+51.87744141	-3.82324219	-43.33007813	+2000	+7.97607422	-6.41601563	-0.56689453	+8.65722656	-9.62402344	+15.38085938	+1584	+6.20507813	-10.42822266	-0.75146484	+37.50732422	+9.77783203	-44.56054688	+1184
+1457971357.43420000	+8.22656250	-7.18505859	-0.87890625	+51.89941406	-3.84521484	-43.35205078	+1992	+7.98046875	-6.41601563	-0.56689453	+8.65722656	-9.64599609	+15.40283203	+1576	+6.20507813	-10.42822266	-0.75146484	+37.50732422	+9.77783203	-44.58251953	+1180
+1457971357.43840000	+8.22656250	-7.18505859	-0.87890625	+51.92138672	-3.86718750	-43.35205078	+1992	+7.98046875	-6.41601563	-0.56689453	+8.65722656	-9.66796875	+15.40283203	+1572	+6.20507813	-10.42822266	-0.75146484	+37.50732422	+9.77783203	-44.60449219	+1180
+1457971357.44260000	+8.23095703	-7.18505859	-0.87890625	+51.92138672	-3.88916016	-43.35205078	+1988	+7.98046875	-6.41601563	-0.56689453	+8.65722656	-9.66796875	+15.40283203	+1568	+6.20507813	-10.42822266	-0.75146484	+37.50732422	+9.75585938	-44.60449219	+1180
+1457971357.44670010	+8.23095703	-7.18505859	-0.87451172	+51.94335938	-3.91113281	-43.37402344	+1988	+7.98046875	-6.41601563	-0.56689453	+8.65722656	-9.66796875	+15.38085938	+1564	+6.20507813	-10.43261719	-0.75146484	+37.48535156	+9.75585938	-44.62646484	+1180
+1457971357.45510010	+8.23535156	-7.18505859	-0.87451172	+51.98730469	-3.93310547	-43.41796875	+1988	+7.98046875	-6.41601563	-0.56689453	+8.65722656	-9.68994141	+15.38085938	+1560	+6.20947266	-10.43261719	-0.75146484	+37.44140625	+9.71191406	-44.64843750	+1176
+1457971357.46339990	+8.23974609	-7.18945313	-0.87011719	+52.05322266	-4.02099609	-43.46191406	+1984	+7.98486328	-6.41601563	-0.56689453	+8.67919922	-9.71191406	+15.38085938	+1552	+6.20947266	-10.44580078	-0.75585938	+37.35351563	+9.64599609	-44.71435547	+1176
+1457971357.46760010	+8.24414063	-7.18945313	-0.86572266	+52.09716797	-4.04296875	-43.50585938	+1984	+7.98486328	-6.41601563	-0.56250000	+8.70117188	-9.73388672	+15.38085938	+1552	+6.21386719	-10.45019531	-0.75585938	+37.33154297	+9.62402344	-44.73632813	+1172
+1457971357.47170000	+8.24853516	-7.18945313	-0.86572266	+52.16308594	-4.10888672	-43.52783203	+1984	+7.98925781	-6.41601563	-0.56250000	+8.72314453	-9.75585938	+15.38085938	+1552	+6.21386719	-10.45458984	-0.76025391	+37.26562500	+9.58007813	-44.75830078	+1172
+1457971357.48009990	+8.25292969	-7.18945313	-0.86132813	+52.27294922	-4.17480469	-43.59375000	+1988	+7.99365234	-6.41601563	-0.56250000	+8.78906250	-9.79980469	+15.35888672	+1548	+6.21826172	-10.46777344	-0.76464844	+37.22167969	+9.51416016	-44.82421875	+1168
+1457971357.48420000	+8.25292969	-7.18945313	-0.85693359	+52.33886719	-4.21875000	-43.61572266	+1988	+7.99804688	-6.42041016	-0.55810547	+8.83300781	-9.84375000	+15.35888672	+1548	+6.22265625	-10.47216797	-0.76025391	+37.19970703	+9.49218750	-44.86816406	+1168
+1457971357.48840000	+8.25732422	-7.18945313	-0.85693359	+52.40478516	-4.24072266	-43.61572266	+1988	+7.99804688	-6.42041016	-0.55810547	+8.89892578	-9.86572266	+15.33691406	+1548	+6.22705078	-10.47656250	-0.76025391	+37.22167969	+9.49218750	-44.91210938	+1164
+1457971357.49260000	+8.25732422	-7.19384766	-0.85253906	+52.47070313	-4.26269531	-43.63769531	+1988	+8.00244141	-6.42041016	-0.55810547	+8.94287109	-9.90966797	+15.33691406	+1548	+6.23144531	-10.48095703	-0.75585938	+37.22167969	+9.49218750	-44.93408203	+1164
+1457971357.50090000	+8.26171875	-7.19384766	-0.85253906	+52.58056641	-4.30664063	-43.63769531	+1988	+8.00683594	-6.42041016	-0.55371094	+9.07470703	-9.95361328	+15.33691406	+1548	+6.24462891	-10.48535156	-0.75146484	+37.30957031	+9.49218750	-45.02197266	+1164
+1457971357.50510000	+8.26171875	-7.19384766	-0.85253906	+52.62451172	-4.32861328	-43.63769531	+1992	+8.01123047	-6.42480469	-0.55371094	+9.11865234	-9.99755859	+15.33691406	+1552	+6.25341797	-10.48535156	-0.74707031	+37.35351563	+9.51416016	-45.06591797	+1164
+1457971357.51340010	+8.26611328	-7.19384766	-0.84814453	+52.71240234	-4.35058594	-43.63769531	+1992	+8.01562500	-6.42480469	-0.55371094	+9.22851563	-10.04150391	+15.33691406	+1552	+6.27099609	-10.48535156	-0.73388672	+37.48535156	+9.51416016	-45.17578125	+1168
+1457971357.51749990	+8.26611328	-7.19384766	-0.84814453	+52.77832031	-4.37255859	-43.63769531	+1992	+8.01562500	-6.42480469	-0.54931641	+9.27246094	-10.06347656	+15.35888672	+1552	+6.27978516	-10.48535156	-0.72949219	+37.55126953	+9.53613281	-45.21972656	+1172
+1457971357.52169990	+8.26611328	-7.19384766	-0.84814453	+52.82226563	-4.39453125	-43.63769531	+1996	+8.01562500	-6.42480469	-0.54931641	+9.31640625	-10.08544922	+15.35888672	+1552	+6.28417969	-10.48535156	-0.72509766	+37.59521484	+9.53613281	-45.26367188	+1172
+1457971357.53000000	+8.27050781	-7.19384766	-0.84375000	+52.91015625	-4.43847656	-43.63769531	+1996	+8.02001953	-6.42919922	-0.54931641	+9.40429688	-10.10742188	+15.35888672	+1552	+6.30175781	-10.48535156	-0.71191406	+37.72705078	+9.55810547	-45.35156250	+1180
+1457971357.53420000	+8.27050781	-7.19824219	-0.84375000	+52.95410156	-4.43847656	-43.63769531	+1996	+8.02001953	-6.42919922	-0.54931641	+9.44824219	-10.12939453	+15.35888672	+1556	+6.30615234	-10.48974609	-0.71191406	+37.77099609	+9.55810547	-45.39550781	+1180
+1457971357.53839990	+8.27050781	-7.19824219	-0.84375000	+52.99804688	-4.46044922	-43.61572266	+2000	+8.02001953	-6.42919922	-0.54931641	+9.49218750	-10.12939453	+15.38085938	+1556	+6.31054688	-10.48974609	-0.70751953	+37.81494141	+9.58007813	-45.41748047	+1184
+1457971357.54250000	+8.27490234	-7.19824219	-0.84375000	+53.04199219	-4.48242188	-43.61572266	+2000	+8.02001953	-6.42919922	-0.54931641	+9.51416016	-10.15136719	+15.38085938	+1556	+6.31494141	-10.48974609	-0.70312500	+37.85888672	+9.58007813	-45.43945313	+1184
+1457971357.55090000	+8.27490234	-7.19384766	-0.84375000	+53.12988281	-4.50439453	-43.61572266	+2000	+8.02001953	-6.42919922	-0.54492188	+9.58007813	-10.15136719	+15.38085938	+1556	+6.32373047	-10.48974609	-0.70312500	+37.92480469	+9.58007813	-45.48339844	+1188
+1457971357.55500010	+8.27490234	-7.19384766	-0.83935547	+53.17382813	-4.50439453	-43.59375000	+2000	+8.02001953	-6.42919922	-0.54492188	+9.62402344	-10.15136719	+15.38085938	+1556	+6.32373047	-10.49414063	-0.70312500	+37.94677734	+9.58007813	-45.50537109	+1188
+1457971357.55920000	+8.27490234	-7.19384766	-0.83935547	+53.21777344	-4.52636719	-43.59375000	+2004	+8.02001953	-6.42919922	-0.54492188	+9.64599609	-10.15136719	+15.38085938	+1556	+6.32373047	-10.49414063	-0.70312500	+37.96875000	+9.58007813	-45.50537109	+1188
+1457971357.56340000	+8.27490234	-7.19384766	-0.83935547	+53.26171875	-4.52636719	-43.57177734	+2004	+8.02001953	-6.42919922	-0.54492188	+9.66796875	-10.15136719	+15.38085938	+1556	+6.32373047	-10.49414063	-0.70312500	+37.96875000	+9.55810547	-45.50537109	+1188
+1457971357.56750010	+8.27490234	-7.19384766	-0.83935547	+53.30566406	-4.54833984	-43.54980469	+2004	+8.02001953	-6.42919922	-0.54492188	+9.71191406	-10.15136719	+15.38085938	+1556	+6.32373047	-10.49853516	-0.70751953	+37.99072266	+9.55810547	-45.48339844	+1192
+1457971357.57590010	+8.27050781	-7.19384766	-0.83935547	+53.37158203	-4.57031250	-43.50585938	+2004	+8.01562500	-6.42919922	-0.54492188	+9.75585938	-10.12939453	+15.35888672	+1560	+6.31933594	-10.50292969	-0.71191406	+37.99072266	+9.55810547	-45.46142578	+1192
+1457971357.57999990	+8.27050781	-7.19384766	-0.83935547	+53.41552734	-4.57031250	-43.50585938	+2004	+8.01562500	-6.42919922	-0.54052734	+9.79980469	-10.12939453	+15.35888672	+1560	+6.31494141	-10.50292969	-0.71191406	+37.99072266	+9.53613281	-45.43945313	+1192
+1457971357.58419990	+8.27050781	-7.19384766	-0.83935547	+53.45947266	-4.59228516	-43.48388672	+2004	+8.01562500	-6.42919922	-0.54052734	+9.82177734	-10.10742188	+15.35888672	+1560	+6.31494141	-10.50732422	-0.71630859	+37.99072266	+9.53613281	-45.41748047	+1192
+1457971357.58830000	+8.27050781	-7.18945313	-0.83935547	+53.52539063	-4.59228516	-43.46191406	+2004	+8.01562500	-6.42919922	-0.54052734	+9.86572266	-10.10742188	+15.35888672	+1560	+6.31054688	-10.50732422	-0.72070313	+37.99072266	+9.53613281	-45.41748047	+1192
+1457971357.59670000	+8.26611328	-7.18945313	-0.83935547	+53.61328125	-4.61425781	-43.41796875	+2004	+8.01562500	-6.42919922	-0.54052734	+9.90966797	-10.08544922	+15.35888672	+1560	+6.30615234	-10.51171875	-0.72509766	+37.96875000	+9.53613281	-45.37353516	+1188
+1457971357.60080000	+8.26611328	-7.18945313	-0.84375000	+53.65722656	-4.63623047	-43.37402344	+2004	+8.01123047	-6.42919922	-0.54052734	+9.95361328	-10.06347656	+15.35888672	+1564	+6.30175781	-10.51611328	-0.72949219	+37.96875000	+9.51416016	-45.35156250	+1188
+1457971357.60920000	+8.26611328	-7.18505859	-0.84375000	+53.74511719	-4.65820313	-43.33007813	+2004	+8.01123047	-6.42919922	-0.54052734	+10.01953125	-10.04150391	+15.35888672	+1564	+6.30175781	-10.51611328	-0.72949219	+37.99072266	+9.51416016	-45.32958984	+1184
+1457971357.61330010	+8.26171875	-7.18505859	-0.84375000	+53.78906250	-4.65820313	-43.30810547	+2004	+8.01123047	-6.42919922	-0.54052734	+10.04150391	-10.01953125	+15.38085938	+1564	+6.29736328	-10.51611328	-0.73388672	+38.01269531	+9.51416016	-45.32958984	+1184
+1457971357.61750010	+8.26171875	-7.18505859	-0.84375000	+53.83300781	-4.68017578	-43.28613281	+2004	+8.00683594	-6.42919922	-0.54052734	+10.08544922	-9.99755859	+15.38085938	+1564	+6.29736328	-10.51611328	-0.73388672	+38.03466797	+9.51416016	-45.30761719	+1180
+1457971357.62579990	+8.26171875	-7.18505859	-0.84375000	+53.92089844	-4.70214844	-43.24218750	+2004	+8.00683594	-6.42919922	-0.54052734	+10.15136719	-9.97558594	+15.40283203	+1568	+6.30175781	-10.51611328	-0.73388672	+38.07861328	+9.53613281	-45.32958984	+1176
+1457971357.63000010	+8.26171875	-7.18505859	-0.84375000	+53.94287109	-4.70214844	-43.19824219	+2004	+8.00683594	-6.42919922	-0.54052734	+10.19531250	-9.97558594	+15.40283203	+1568	+6.30175781	-10.51611328	-0.72949219	+38.12255859	+9.53613281	-45.32958984	+1172
+1457971357.63829990	+8.26171875	-7.18505859	-0.84375000	+54.03076172	-4.72412109	-43.15429688	+2000	+8.00244141	-6.42919922	-0.54052734	+10.26123047	-9.95361328	+15.42480469	+1568	+6.31054688	-10.51611328	-0.72949219	+38.18847656	+9.55810547	-45.35156250	+1172
+1457971357.64249990	+8.26171875	-7.18505859	-0.84375000	+54.05273438	-4.72412109	-43.13232422	+2000	+8.00244141	-6.42919922	-0.54052734	+10.28320313	-9.93164063	+15.44677734	+1568	+6.31494141	-10.51611328	-0.72509766	+38.23242188	+9.55810547	-45.37353516	+1172
+1457971357.65080000	+8.26171875	-7.18066406	-0.84375000	+54.11865234	-4.72412109	-43.08837891	+2000	+8.00244141	-6.42919922	-0.54052734	+10.37109375	-9.90966797	+15.46875000	+1568	+6.31933594	-10.51611328	-0.72070313	+38.32031250	+9.60205078	-45.41748047	+1172
+1457971357.65920000	+8.26171875	-7.18066406	-0.84814453	+54.18457031	-4.72412109	-43.04443359	+2000	+7.99804688	-6.42919922	-0.54052734	+10.43701172	-9.88769531	+15.46875000	+1568	+6.32812500	-10.51171875	-0.71630859	+38.40820313	+9.62402344	-45.43945313	+1172
+1457971357.66750000	+8.25732422	-7.18066406	-0.84814453	+54.25048828	-4.70214844	-43.00048828	+1996	+7.99804688	-6.42919922	-0.54052734	+10.50292969	-9.86572266	+15.46875000	+1568	+6.33251953	-10.51171875	-0.71191406	+38.51806641	+9.66796875	-45.48339844	+1172
+1457971357.67580010	+8.25732422	-7.18066406	-0.85253906	+54.31640625	-4.68017578	-42.97851563	+1996	+7.99365234	-6.42919922	-0.54492188	+10.59082031	-9.84375000	+15.44677734	+1564	+6.33691406	-10.51171875	-0.71191406	+38.60595703	+9.71191406	-45.52734375	+1172
+1457971357.68000010	+8.25732422	-7.18066406	-0.85253906	+54.33837891	-4.68017578	-42.97851563	+1996	+7.99365234	-6.42919922	-0.54492188	+10.63476563	-9.82177734	+15.44677734	+1564	+6.34130859	-10.51171875	-0.70751953	+38.62792969	+9.73388672	-45.52734375	+1172
+1457971357.68409990	+8.25732422	-7.18066406	-0.85253906	+54.38232422	-4.65820313	-42.97851563	+1996	+7.99365234	-6.42919922	-0.54492188	+10.65673828	-9.82177734	+15.42480469	+1564	+6.34130859	-10.51171875	-0.70751953	+38.67187500	+9.75585938	-45.54931641	+1172
+1457971357.69250010	+8.25292969	-7.18066406	-0.85253906	+54.42626953	-4.63623047	-42.97851563	+1992	+7.98925781	-6.42919922	-0.54492188	+10.74462891	-9.77783203	+15.38085938	+1560	+6.33691406	-10.51611328	-0.70751953	+38.71582031	+9.79980469	-45.57128906	+1172
+1457971357.69660000	+8.25292969	-7.18066406	-0.85693359	+54.47021484	-4.61425781	-42.97851563	+1992	+7.98925781	-6.42919922	-0.54492188	+10.78857422	-9.77783203	+15.33691406	+1560	+6.33691406	-10.52050781	-0.71191406	+38.73779297	+9.82177734	-45.57128906	+1172
+1457971357.70079990	+8.24853516	-7.18066406	-0.85693359	+54.49218750	-4.61425781	-42.97851563	+1988	+7.98486328	-6.42919922	-0.54492188	+10.83251953	-9.75585938	+15.31494141	+1560	+6.33251953	-10.52050781	-0.71191406	+38.75976563	+9.82177734	-45.57128906	+1172
+1457971357.70499990	+8.24853516	-7.18066406	-0.85693359	+54.53613281	-4.59228516	-43.00048828	+1988	+7.98486328	-6.42919922	-0.54931641	+10.87646484	-9.75585938	+15.29296875	+1560	+6.32812500	-10.52490234	-0.71630859	+38.78173828	+9.84375000	-45.57128906	+1172
+1457971357.70910000	+8.24853516	-7.18066406	-0.85693359	+54.55810547	-4.59228516	-43.00048828	+1988	+7.98486328	-6.42919922	-0.54931641	+10.92041016	-9.75585938	+15.24902344	+1560	+6.32812500	-10.52929688	-0.71630859	+38.80371094	+9.86572266	-45.57128906	+1172
+1457971357.71330000	+8.24414063	-7.18066406	-0.85693359	+54.60205078	-4.57031250	-43.02246094	+1988	+7.98046875	-6.42919922	-0.54931641	+10.96435547	-9.75585938	+15.22705078	+1560	+6.32373047	-10.52929688	-0.72070313	+38.80371094	+9.86572266	-45.57128906	+1172
+1457971357.72160010	+8.23974609	-7.18066406	-0.85693359	+54.68994141	-4.54833984	-43.06640625	+1984	+7.97607422	-6.42919922	-0.54931641	+11.05224609	-9.75585938	+15.16113281	+1556	+6.31494141	-10.53808594	-0.72509766	+38.84765625	+9.88769531	-45.59326172	+1172
+1457971357.72580000	+8.23974609	-7.18066406	-0.85693359	+54.73388672	-4.54833984	-43.08837891	+1980	+7.97607422	-6.42919922	-0.54931641	+11.11816406	-9.75585938	+15.11718750	+1556	+6.31494141	-10.53808594	-0.72949219	+38.86962891	+9.88769531	-45.61523438	+1168
+1457971357.73000000	+8.23974609	-7.17626953	-0.85693359	+54.77783203	-4.54833984	-43.11035156	+1980	+7.97607422	-6.42919922	-0.54931641	+11.16210938	-9.77783203	+15.09521484	+1556	+6.31494141	-10.54248047	-0.72949219	+38.89160156	+9.88769531	-45.63720703	+1164
+1457971357.73410010	+8.23535156	-7.17626953	-0.86132813	+54.82177734	-4.54833984	-43.13232422	+1980	+7.97607422	-6.42919922	-0.54931641	+11.20605469	-9.79980469	+15.05126953	+1556	+6.31494141	-10.54248047	-0.72949219	+38.91357422	+9.88769531	-45.65917969	+1160
+1457971357.73830010	+8.23535156	-7.17626953	-0.86132813	+54.88769531	-4.57031250	-43.17626953	+1976	+7.97167969	-6.42919922	-0.54931641	+11.27197266	-9.82177734	+15.02929688	+1556	+6.31494141	-10.54687500	-0.72949219	+38.95751953	+9.88769531	-45.70312500	+1160
+1457971357.74659990	+8.23535156	-7.17626953	-0.85693359	+54.99755859	-4.59228516	-43.24218750	+1976	+7.97167969	-6.42919922	-0.54931641	+11.35986328	-9.86572266	+14.98535156	+1552	+6.32373047	-10.54687500	-0.72509766	+39.06738281	+9.86572266	-45.79101563	+1156
+1457971357.75079990	+8.23535156	-7.17626953	-0.85693359	+55.06347656	-4.61425781	-43.28613281	+1976	+7.97167969	-6.42919922	-0.54931641	+11.42578125	-9.90966797	+14.96337891	+1552	+6.32812500	-10.54687500	-0.72070313	+39.13330078	+9.86572266	-45.85693359	+1152
+1457971357.75490000	+8.23535156	-7.17626953	-0.85693359	+55.12939453	-4.61425781	-43.30810547	+1972	+7.97167969	-6.42919922	-0.54931641	+11.46972656	-9.93164063	+14.94140625	+1552	+6.33691406	-10.54687500	-0.71630859	+39.17724609	+9.84375000	-45.92285156	+1152
+1457971357.75910000	+8.23974609	-7.17626953	-0.85693359	+55.19531250	-4.63623047	-43.35205078	+1972	+7.97167969	-6.42919922	-0.54931641	+11.51367188	-9.97558594	+14.94140625	+1552	+6.34130859	-10.54687500	-0.71191406	+39.24316406	+9.84375000	-45.98876953	+1156
+1457971357.76329990	+8.23974609	-7.17626953	-0.85693359	+55.23925781	-4.65820313	-43.39599609	+1972	+7.96728516	-6.43359375	-0.54931641	+11.53564453	-9.99755859	+14.91943359	+1548	+6.35009766	-10.54687500	-0.70312500	+39.30908203	+9.84375000	-46.05468750	+1156
+1457971357.76740000	+8.23974609	-7.17626953	-0.85253906	+55.30517578	-4.68017578	-43.41796875	+1972	+7.96728516	-6.43359375	-0.54931641	+11.57958984	-10.04150391	+14.91943359	+1548	+6.35888672	-10.54687500	-0.69873047	+39.37500000	+9.82177734	-46.14257813	+1156
+1457971357.77580000	+8.24414063	-7.17626953	-0.85253906	+55.41503906	-4.72412109	-43.48388672	+1972	+7.96728516	-6.43359375	-0.54931641	+11.66748047	-10.10742188	+14.89746094	+1544	+6.37207031	-10.54687500	-0.68994141	+39.48486328	+9.82177734	-46.25244141	+1160
+1457971357.77990010	+8.24414063	-7.17187500	-0.85253906	+55.48095703	-4.74609375	-43.52783203	+1976	+7.97167969	-6.43359375	-0.54931641	+11.68945313	-10.12939453	+14.89746094	+1544	+6.38085938	-10.54687500	-0.68115234	+39.55078125	+9.79980469	-46.31835938	+1160
+1457971357.78410010	+8.24414063	-7.17187500	-0.84814453	+55.52490234	-4.76806641	-43.54980469	+1976	+7.97167969	-6.43359375	-0.54931641	+11.71142578	-10.17333984	+14.89746094	+1544	+6.38525391	-10.54687500	-0.67675781	+39.59472656	+9.79980469	-46.38427734	+1164
+1457971357.78830000	+8.24853516	-7.17187500	-0.84814453	+55.56884766	-4.79003906	-43.59375000	+1976	+7.97167969	-6.43359375	-0.54931641	+11.75537109	-10.19531250	+14.89746094	+1544	+6.38964844	-10.54687500	-0.67236328	+39.63867188	+9.79980469	-46.45019531	+1164
+1457971357.79239990	+8.24853516	-7.17187500	-0.84814453	+55.61279297	-4.81201172	-43.61572266	+1976	+7.97167969	-6.43359375	-0.54492188	+11.77734375	-10.21728516	+14.87548828	+1540	+6.39404297	-10.55126953	-0.66796875	+39.66064453	+9.77783203	-46.49414063	+1168
+1457971357.79660010	+8.24853516	-7.17187500	-0.84814453	+55.65673828	-4.81201172	-43.63769531	+1976	+7.97167969	-6.43359375	-0.54492188	+11.79931641	-10.23925781	+14.87548828	+1540	+6.39843750	-10.55126953	-0.66796875	+39.68261719	+9.77783203	-46.51611328	+1168
+1457971357.80489990	+8.24853516	-7.17187500	-0.84814453	+55.74462891	-4.83398438	-43.65966797	+1976	+7.97167969	-6.43359375	-0.54492188	+11.86523438	-10.26123047	+14.87548828	+1536	+6.40283203	-10.55126953	-0.66357422	+39.72656250	+9.75585938	-46.58203125	+1168
+1457971357.80909990	+8.24853516	-7.17187500	-0.84814453	+55.78857422	-4.85595703	-43.68164063	+1976	+7.97167969	-6.43359375	-0.54492188	+11.88720703	-10.28320313	+14.87548828	+1536	+6.40283203	-10.55566406	-0.66796875	+39.72656250	+9.75585938	-46.58203125	+1168
+1457971357.81329990	+8.24853516	-7.17187500	-0.84814453	+55.81054688	-4.85595703	-43.68164063	+1976	+7.97167969	-6.43359375	-0.54492188	+11.90917969	-10.28320313	+14.87548828	+1536	+6.40283203	-10.55566406	-0.66796875	+39.72656250	+9.73388672	-46.58203125	+1172
+1457971357.81740000	+8.24853516	-7.17626953	-0.84814453	+55.85449219	-4.87792969	-43.70361328	+1976	+7.97167969	-6.43359375	-0.54492188	+11.93115234	-10.28320313	+14.85351563	+1536	+6.39843750	-10.56005859	-0.67236328	+39.70458984	+9.73388672	-46.58203125	+1172
+1457971357.82160000	+8.24853516	-7.17626953	-0.84814453	+55.87646484	-4.87792969	-43.70361328	+1976	+7.97167969	-6.43359375	-0.54492188	+11.95312500	-10.30517578	+14.85351563	+1536	+6.39843750	-10.56005859	-0.67236328	+39.70458984	+9.73388672	-46.58203125	+1172
+1457971357.82570000	+8.24853516	-7.17626953	-0.84814453	+55.89843750	-4.87792969	-43.70361328	+1976	+7.97167969	-6.43359375	-0.54492188	+11.97509766	-10.30517578	+14.85351563	+1536	+6.39404297	-10.56445313	-0.67675781	+39.68261719	+9.71191406	-46.58203125	+1172
+1457971357.83410000	+8.24853516	-7.17626953	-0.84814453	+55.94238281	-4.87792969	-43.70361328	+1976	+7.97167969	-6.43359375	-0.54492188	+12.01904297	-10.30517578	+14.83154297	+1536	+6.38525391	-10.56884766	-0.68115234	+39.63867188	+9.71191406	-46.53808594	+1176
+1457971357.83820010	+8.24853516	-7.17626953	-0.84814453	+55.96435547	-4.87792969	-43.70361328	+1976	+7.97167969	-6.43359375	-0.54492188	+12.01904297	-10.30517578	+14.83154297	+1532	+6.38085938	-10.56884766	-0.68554688	+39.61669922	+9.71191406	-46.51611328	+1176
+1457971357.84240010	+8.24414063	-7.17626953	-0.84814453	+55.98632813	-4.89990234	-43.70361328	+1976	+7.97167969	-6.43359375	-0.54492188	+12.04101563	-10.30517578	+14.83154297	+1532	+6.38085938	-10.57324219	-0.68994141	+39.61669922	+9.71191406	-46.51611328	+1176
+1457971357.84660010	+8.24414063	-7.17626953	-0.84814453	+56.00830078	-4.89990234	-43.70361328	+1976	+7.97167969	-6.43359375	-0.54492188	+12.06298828	-10.30517578	+14.83154297	+1532	+6.37646484	-10.57324219	-0.69433594	+39.59472656	+9.71191406	-46.49414063	+1176
+1457971357.85489990	+8.24414063	-7.17626953	-0.84814453	+56.05224609	-4.89990234	-43.70361328	+1976	+7.96728516	-6.43359375	-0.54492188	+12.10693359	-10.30517578	+14.80957031	+1532	+6.37207031	-10.57763672	-0.69873047	+39.57275391	+9.71191406	-46.47216797	+1172
+1457971357.85910010	+8.24414063	-7.17626953	-0.84814453	+56.07421875	-4.89990234	-43.70361328	+1976	+7.96728516	-6.43359375	-0.54492188	+12.10693359	-10.30517578	+14.80957031	+1532	+6.36767578	-10.57763672	-0.69873047	+39.57275391	+9.71191406	-46.47216797	+1168
+1457971357.86319990	+8.24414063	-7.17626953	-0.84814453	+56.09619141	-4.89990234	-43.70361328	+1976	+7.96728516	-6.43359375	-0.54492188	+12.12890625	-10.30517578	+14.80957031	+1536	+6.36767578	-10.58203125	-0.69873047	+39.57275391	+9.71191406	-46.47216797	+1168
+1457971357.86739990	+8.24414063	-7.17626953	-0.84814453	+56.11816406	-4.92187500	-43.70361328	+1976	+7.96728516	-6.43359375	-0.54492188	+12.15087891	-10.30517578	+14.80957031	+1536	+6.37207031	-10.58203125	-0.69873047	+39.57275391	+9.73388672	-46.47216797	+1164
+1457971357.87159990	+8.24414063	-7.17626953	-0.84814453	+56.11816406	-4.92187500	-43.70361328	+1976	+7.96728516	-6.43359375	-0.54492188	+12.17285156	-10.30517578	+14.80957031	+1536	+6.37207031	-10.58203125	-0.69873047	+39.59472656	+9.73388672	-46.47216797	+1160
+1457971357.87990000	+8.24414063	-7.17626953	-0.84814453	+56.16210938	-4.94384766	-43.70361328	+1976	+7.96728516	-6.43359375	-0.54492188	+12.19482422	-10.32714844	+14.80957031	+1536	+6.37646484	-10.58203125	-0.69873047	+39.63867188	+9.75585938	-46.51611328	+1156
+1457971357.88410000	+8.24414063	-7.17626953	-0.84375000	+56.16210938	-4.94384766	-43.72558594	+1976	+7.96728516	-6.43359375	-0.54492188	+12.19482422	-10.32714844	+14.83154297	+1536	+6.37646484	-10.58203125	-0.69433594	+39.66064453	+9.75585938	-46.53808594	+1156
+1457971357.88820000	+8.24414063	-7.17626953	-0.84375000	+56.18408203	-4.96582031	-43.72558594	+1976	+7.96728516	-6.43359375	-0.54492188	+12.21679688	-10.34912109	+14.83154297	+1536	+6.38085938	-10.58203125	-0.68994141	+39.68261719	+9.75585938	-46.56005859	+1156
+1457971357.89240000	+8.24853516	-7.17626953	-0.84375000	+56.20605469	-4.96582031	-43.72558594	+1976	+7.96728516	-6.43359375	-0.54492188	+12.21679688	-10.34912109	+14.83154297	+1536	+6.38525391	-10.58203125	-0.68994141	+39.70458984	+9.77783203	-46.58203125	+1156
+1457971357.89650010	+8.24853516	-7.17626953	-0.84375000	+56.20605469	-4.98779297	-43.72558594	+1980	+7.96728516	-6.43359375	-0.54492188	+12.23876953	-10.37109375	+14.83154297	+1536	+6.38964844	-10.57763672	-0.68554688	+39.72656250	+9.77783203	-46.60400391	+1156
+1457971357.90490010	+8.24853516	-7.17626953	-0.84375000	+56.22802734	-5.00976563	-43.74755859	+1980	+7.97167969	-6.43359375	-0.54492188	+12.23876953	-10.39306641	+14.83154297	+1536	+6.39843750	-10.57763672	-0.68115234	+39.77050781	+9.77783203	-46.64794922	+1156
+1457971357.90899990	+8.24853516	-7.17626953	-0.84375000	+56.22802734	-5.00976563	-43.74755859	+1980	+7.97167969	-6.43359375	-0.54492188	+12.26074219	-10.39306641	+14.83154297	+1536	+6.39843750	-10.57763672	-0.67675781	+39.79248047	+9.77783203	-46.66992188	+1156
+1457971357.91319990	+8.25292969	-7.17626953	-0.84375000	+56.25000000	-5.03173828	-43.74755859	+1980	+7.97167969	-6.43359375	-0.54492188	+12.26074219	-10.41503906	+14.83154297	+1536	+6.40283203	-10.57763672	-0.67675781	+39.81445313	+9.77783203	-46.69189453	+1160
+1457971357.91739990	+8.25292969	-7.17626953	-0.83935547	+56.25000000	-5.03173828	-43.74755859	+1984	+7.97167969	-6.43359375	-0.54492188	+12.26074219	-10.41503906	+14.83154297	+1536	+6.40722656	-10.57763672	-0.67236328	+39.83642578	+9.77783203	-46.71386719	+1160
+1457971357.92150000	+8.25292969	-7.17626953	-0.83935547	+56.25000000	-5.05371094	-43.76953125	+1984	+7.97167969	-6.43359375	-0.54052734	+12.26074219	-10.43701172	+14.83154297	+1536	+6.40722656	-10.57324219	-0.67236328	+39.83642578	+9.77783203	-46.73583984	+1160
+1457971357.92569990	+8.25292969	-7.17626953	-0.83935547	+56.27197266	-5.07568359	-43.76953125	+1984	+7.97167969	-6.43359375	-0.54052734	+12.26074219	-10.43701172	+14.83154297	+1536	+6.41162109	-10.57324219	-0.67236328	+39.85839844	+9.77783203	-46.75781250	+1160
+1457971357.93400000	+8.25292969	-7.17626953	-0.83935547	+56.27197266	-5.09765625	-43.76953125	+1988	+7.97167969	-6.43359375	-0.54052734	+12.26074219	-10.45898438	+14.83154297	+1536	+6.41162109	-10.57324219	-0.66796875	+39.85839844	+9.75585938	-46.77978516	+1160
+1457971357.93820000	+8.25292969	-7.17626953	-0.83935547	+56.27197266	-5.09765625	-43.76953125	+1988	+7.97167969	-6.43359375	-0.54052734	+12.26074219	-10.48095703	+14.83154297	+1536	+6.41162109	-10.57324219	-0.66796875	+39.85839844	+9.73388672	-46.77978516	+1160
+1457971357.94240000	+8.25732422	-7.17187500	-0.83935547	+56.29394531	-5.11962891	-43.79150391	+1988	+7.97167969	-6.43359375	-0.54052734	+12.26074219	-10.48095703	+14.83154297	+1536	+6.41162109	-10.57324219	-0.66796875	+39.85839844	+9.73388672	-46.77978516	+1160
+1457971357.94650010	+8.25732422	-7.17187500	-0.83935547	+56.29394531	-5.11962891	-43.79150391	+1988	+7.97167969	-6.43359375	-0.54052734	+12.26074219	-10.48095703	+14.83154297	+1536	+6.41162109	-10.57324219	-0.67236328	+39.83642578	+9.71191406	-46.77978516	+1164
+1457971357.95070000	+8.25732422	-7.17187500	-0.83935547	+56.29394531	-5.14160156	-43.79150391	+1988	+7.97167969	-6.43359375	-0.54052734	+12.28271484	-10.50292969	+14.83154297	+1536	+6.41162109	-10.57324219	-0.67236328	+39.83642578	+9.71191406	-46.77978516	+1164
+1457971357.95900010	+8.25732422	-7.17187500	-0.83935547	+56.31591797	-5.16357422	-43.81347656	+1992	+7.97167969	-6.43359375	-0.54052734	+12.28271484	-10.50292969	+14.83154297	+1540	+6.41162109	-10.57324219	-0.67236328	+39.81445313	+9.68994141	-46.77978516	+1164
+1457971357.96320010	+8.25732422	-7.17187500	-0.83496094	+56.31591797	-5.18554688	-43.81347656	+1992	+7.97167969	-6.43359375	-0.54052734	+12.28271484	-10.52490234	+14.83154297	+1540	+6.41162109	-10.57324219	-0.67236328	+39.79248047	+9.66796875	-46.77978516	+1164
+1457971357.96740010	+8.25732422	-7.17187500	-0.83496094	+56.31591797	-5.20751953	-43.81347656	+1992	+7.97167969	-6.43359375	-0.54052734	+12.28271484	-10.52490234	+14.83154297	+1540	+6.41162109	-10.57324219	-0.67236328	+39.79248047	+9.66796875	-46.75781250	+1164
+1457971357.97149990	+8.25732422	-7.16748047	-0.83496094	+56.31591797	-5.20751953	-43.81347656	+1996	+7.97607422	-6.43359375	-0.53613281	+12.28271484	-10.52490234	+14.83154297	+1540	+6.40722656	-10.57324219	-0.67675781	+39.77050781	+9.64599609	-46.75781250	+1164
+1457971357.97569990	+8.25732422	-7.16748047	-0.83496094	+56.33789063	-5.22949219	-43.83544922	+1996	+7.97607422	-6.42919922	-0.53613281	+12.28271484	-10.54687500	+14.83154297	+1540	+6.40722656	-10.57763672	-0.67675781	+39.74853516	+9.62402344	-46.75781250	+1164
+1457971357.97980000	+8.26171875	-7.16748047	-0.83496094	+56.33789063	-5.25146484	-43.83544922	+1996	+7.97607422	-6.42919922	-0.53613281	+12.28271484	-10.54687500	+14.83154297	+1540	+6.40722656	-10.57763672	-0.67675781	+39.74853516	+9.62402344	-46.75781250	+1160
+1457971357.98819990	+8.26171875	-7.16308594	-0.83056641	+56.35986328	-5.29541016	-43.85742188	+2000	+7.97607422	-6.42919922	-0.53613281	+12.26074219	-10.56884766	+14.83154297	+1540	+6.40722656	-10.57763672	-0.67675781	+39.72656250	+9.60205078	-46.75781250	+1160
+1457971357.99230000	+8.26171875	-7.16308594	-0.83056641	+56.38183594	-5.33935547	-43.85742188	+2000	+7.97607422	-6.42919922	-0.53613281	+12.26074219	-10.59082031	+14.83154297	+1540	+6.40722656	-10.57324219	-0.67675781	+39.70458984	+9.58007813	-46.75781250	+1160
+1457971357.99650000	+8.26611328	-7.16308594	-0.83056641	+56.38183594	-5.36132813	-43.85742188	+2000	+7.97607422	-6.42919922	-0.53613281	+12.26074219	-10.59082031	+14.83154297	+1544	+6.40722656	-10.57324219	-0.67675781	+39.70458984	+9.55810547	-46.75781250	+1160
+1457971358.00070000	+8.26611328	-7.15869141	-0.83056641	+56.40380859	-5.38330078	-43.87939453	+2004	+7.97607422	-6.42919922	-0.53173828	+12.26074219	-10.61279297	+14.83154297	+1544	+6.40722656	-10.57324219	-0.67675781	+39.70458984	+9.55810547	-46.75781250	+1160
+1457971358.00480010	+8.27050781	-7.15869141	-0.82617188	+56.40380859	-5.42724609	-43.87939453	+2004	+7.98046875	-6.42919922	-0.53173828	+12.26074219	-10.63476563	+14.83154297	+1544	+6.40722656	-10.57324219	-0.67675781	+39.68261719	+9.53613281	-46.77978516	+1160
+1457971358.00900010	+8.27050781	-7.15869141	-0.82617188	+56.42578125	-5.47119141	-43.87939453	+2008	+7.98046875	-6.42919922	-0.53173828	+12.26074219	-10.65673828	+14.85351563	+1544	+6.41162109	-10.57324219	-0.67236328	+39.68261719	+9.51416016	-46.77978516	+1160
+1457971358.01729990	+8.27490234	-7.15429688	-0.82177734	+56.46972656	-5.53710938	-43.87939453	+2012	+7.98046875	-6.42480469	-0.52734375	+12.26074219	-10.70068359	+14.87548828	+1548	+6.41601563	-10.56884766	-0.67236328	+39.68261719	+9.47021484	-46.82373047	+1160
+1457971358.02150010	+8.27929688	-7.15429688	-0.82177734	+56.49169922	-5.58105469	-43.90136719	+2016	+7.98486328	-6.42480469	-0.52734375	+12.23876953	-10.74462891	+14.89746094	+1548	+6.42041016	-10.56884766	-0.66796875	+39.70458984	+9.44824219	-46.84570313	+1164
+1457971358.02570010	+8.28369141	-7.15429688	-0.81738281	+56.49169922	-5.62500000	-43.90136719	+2020	+7.98486328	-6.42480469	-0.52734375	+12.23876953	-10.76660156	+14.91943359	+1552	+6.42480469	-10.56445313	-0.66357422	+39.70458984	+9.42626953	-46.86767578	+1168
+1457971358.02979990	+8.28369141	-7.14990234	-0.81738281	+56.51367188	-5.66894531	-43.90136719	+2020	+7.98925781	-6.42041016	-0.52294922	+12.23876953	-10.78857422	+14.91943359	+1552	+6.42919922	-10.56445313	-0.65917969	+39.70458984	+9.40429688	-46.88964844	+1168
+1457971358.03399990	+8.28808594	-7.14990234	-0.81738281	+56.51367188	-5.71289063	-43.90136719	+2024	+7.98925781	-6.42041016	-0.52294922	+12.21679688	-10.83251953	+14.94140625	+1552	+6.43359375	-10.56005859	-0.65917969	+39.70458984	+9.38232422	-46.91162109	+1172
+1457971358.04230000	+8.28808594	-7.14990234	-0.81298828	+56.53564453	-5.77880859	-43.90136719	+2028	+7.99365234	-6.42041016	-0.51855469	+12.21679688	-10.89843750	+14.98535156	+1556	+6.44238281	-10.55566406	-0.65478516	+39.70458984	+9.31640625	-46.93359375	+1176
+1457971358.04650000	+8.29248047	-7.14550781	-0.81298828	+56.53564453	-5.80078125	-43.90136719	+2032	+7.99804688	-6.41601563	-0.51855469	+12.19482422	-10.92041016	+15.00732422	+1560	+6.44677734	-10.55566406	-0.65039063	+39.70458984	+9.29443359	-46.93359375	+1180
+1457971358.05060010	+8.29248047	-7.14550781	-0.80859375	+56.53564453	-5.84472656	-43.90136719	+2036	+7.99804688	-6.41601563	-0.51416016	+12.19482422	-10.96435547	+15.02929688	+1560	+6.44677734	-10.55566406	-0.65039063	+39.68261719	+9.27246094	-46.93359375	+1184
+1457971358.05480000	+8.29248047	-7.14550781	-0.80859375	+56.53564453	-5.86669922	-43.90136719	+2036	+8.00244141	-6.41601563	-0.51416016	+12.17285156	-10.98632813	+15.02929688	+1564	+6.45117188	-10.55566406	-0.65039063	+39.66064453	+9.25048828	-46.93359375	+1184
+1457971358.05900000	+8.29248047	-7.14550781	-0.80859375	+56.53564453	-5.88867188	-43.90136719	+2040	+8.00244141	-6.41601563	-0.50976563	+12.17285156	-11.00830078	+15.05126953	+1564	+6.45117188	-10.55566406	-0.65039063	+39.63867188	+9.22851563	-46.93359375	+1184
+1457971358.06730010	+8.29687500	-7.14550781	-0.80419922	+56.53564453	-5.91064453	-43.90136719	+2044	+8.00683594	-6.41162109	-0.50976563	+12.15087891	-11.05224609	+15.05126953	+1568	+6.44677734	-10.55566406	-0.65478516	+39.57275391	+9.18457031	-46.91162109	+1188
+1457971358.07150010	+8.29687500	-7.14550781	-0.80419922	+56.51367188	-5.93261719	-43.90136719	+2044	+8.00683594	-6.41162109	-0.50537109	+12.15087891	-11.05224609	+15.05126953	+1568	+6.44677734	-10.55566406	-0.65478516	+39.52880859	+9.16259766	-46.88964844	+1188
+1457971358.07559990	+8.29687500	-7.14550781	-0.80419922	+56.51367188	-5.93261719	-43.92333984	+2048	+8.00683594	-6.41162109	-0.50537109	+12.15087891	-11.07421875	+15.05126953	+1572	+6.44238281	-10.55566406	-0.65917969	+39.50683594	+9.14062500	-46.86767578	+1192
+1457971358.07979990	+8.29687500	-7.14550781	-0.80419922	+56.51367188	-5.95458984	-43.92333984	+2048	+8.01123047	-6.41162109	-0.50537109	+12.12890625	-11.07421875	+15.05126953	+1572	+6.43798828	-10.55566406	-0.66357422	+39.48486328	+9.11865234	-46.84570313	+1192
+1457971358.08400010	+8.29687500	-7.14550781	-0.80419922	+56.51367188	-5.95458984	-43.92333984	+2052	+8.01123047	-6.40722656	-0.50537109	+12.12890625	-11.09619141	+15.05126953	+1576	+6.43798828	-10.55566406	-0.66357422	+39.44091797	+9.09667969	-46.82373047	+1192
+1457971358.08810000	+8.29687500	-7.14550781	-0.80419922	+56.49169922	-5.95458984	-43.94531250	+2052	+8.01123047	-6.40722656	-0.50537109	+12.12890625	-11.09619141	+15.05126953	+1576	+6.43798828	-10.55566406	-0.66357422	+39.41894531	+9.07470703	-46.82373047	+1192
+1457971358.09649990	+8.29687500	-7.14550781	-0.79980469	+56.49169922	-5.97656250	-43.94531250	+2056	+8.01123047	-6.40722656	-0.50097656	+12.10693359	-11.11816406	+15.02929688	+1580	+6.43359375	-10.56005859	-0.66796875	+39.37500000	+9.05273438	-46.80175781	+1188
+1457971358.10060000	+8.29687500	-7.14111328	-0.79980469	+56.46972656	-5.97656250	-43.96728516	+2056	+8.01562500	-6.40722656	-0.50097656	+12.10693359	-11.14013672	+15.02929688	+1584	+6.42919922	-10.56005859	-0.66796875	+39.35302734	+9.05273438	-46.80175781	+1188
+1457971358.10480000	+8.29687500	-7.14111328	-0.79980469	+56.46972656	-5.97656250	-43.96728516	+2060	+8.01562500	-6.40722656	-0.50097656	+12.10693359	-11.14013672	+15.02929688	+1584	+6.42919922	-10.56005859	-0.67236328	+39.35302734	+9.03076172	-46.77978516	+1188
+1457971358.10900000	+8.29687500	-7.14111328	-0.79980469	+56.46972656	-5.99853516	-43.98925781	+2060	+8.01562500	-6.40722656	-0.50097656	+12.10693359	-11.16210938	+15.02929688	+1588	+6.42919922	-10.56005859	-0.67236328	+39.33105469	+9.00878906	-46.77978516	+1184
+1457971358.11310010	+8.29687500	-7.14111328	-0.79980469	+56.46972656	-5.99853516	-43.98925781	+2064	+8.01562500	-6.40722656	-0.50097656	+12.10693359	-11.16210938	+15.02929688	+1588	+6.42919922	-10.56005859	-0.67236328	+39.33105469	+9.00878906	-46.77978516	+1184
+1457971358.11730000	+8.30126953	-7.14111328	-0.79541016	+56.46972656	-5.99853516	-44.01123047	+2064	+8.01562500	-6.40283203	-0.50097656	+12.08496094	-11.18408203	+15.02929688	+1592	+6.42919922	-10.56005859	-0.67236328	+39.33105469	+9.00878906	-46.80175781	+1180
+1457971358.12560010	+8.30126953	-7.14111328	-0.79541016	+56.46972656	-6.02050781	-44.03320313	+2068	+8.02001953	-6.40283203	-0.49658203	+12.08496094	-11.20605469	+15.02929688	+1596	+6.43359375	-10.55566406	-0.66796875	+39.30908203	+8.98681641	-46.82373047	+1180
+1457971358.12980010	+8.30126953	-7.14111328	-0.79541016	+56.46972656	-6.04248047	-44.05517578	+2068	+8.02001953	-6.40283203	-0.49658203	+12.08496094	-11.22802734	+15.02929688	+1596	+6.43359375	-10.55566406	-0.66796875	+39.33105469	+8.98681641	-46.82373047	+1176
+1457971358.13389990	+8.30566406	-7.14111328	-0.79541016	+56.46972656	-6.04248047	-44.05517578	+2072	+8.02001953	-6.40283203	-0.49658203	+12.06298828	-11.25000000	+15.02929688	+1596	+6.43798828	-10.55566406	-0.66796875	+39.33105469	+8.96484375	-46.84570313	+1176
+1457971358.13809990	+8.30566406	-7.14111328	-0.79101563	+56.46972656	-6.06445313	-44.07714844	+2072	+8.02441406	-6.40283203	-0.49658203	+12.06298828	-11.25000000	+15.02929688	+1600	+6.43798828	-10.55566406	-0.66357422	+39.33105469	+8.96484375	-46.86767578	+1176
+1457971358.14229990	+8.30566406	-7.14111328	-0.79101563	+56.46972656	-6.06445313	-44.09912109	+2072	+8.02441406	-6.40283203	-0.49658203	+12.06298828	-11.27197266	+15.02929688	+1600	+6.44238281	-10.55566406	-0.66357422	+39.35302734	+8.96484375	-46.88964844	+1176
+1457971358.15060000	+8.31005859	-7.14111328	-0.79101563	+56.46972656	-6.08642578	-44.12109375	+2076	+8.02441406	-6.40283203	-0.49658203	+12.06298828	-11.31591797	+15.00732422	+1604	+6.45117188	-10.55126953	-0.65917969	+39.37500000	+8.94287109	-46.93359375	+1176
+1457971358.15479990	+8.31005859	-7.14111328	-0.79101563	+56.46972656	-6.08642578	-44.14306641	+2080	+8.02441406	-6.40283203	-0.49658203	+12.04101563	-11.31591797	+15.00732422	+1604	+6.45117188	-10.55126953	-0.65478516	+39.37500000	+8.94287109	-46.95556641	+1180
+1457971358.15890000	+8.31445313	-7.14111328	-0.79101563	+56.46972656	-6.08642578	-44.14306641	+2080	+8.02880859	-6.40283203	-0.49218750	+12.04101563	-11.33789063	+15.00732422	+1604	+6.45556641	-10.55126953	-0.65039063	+39.37500000	+8.94287109	-46.97753906	+1180
+1457971358.16310000	+8.31445313	-7.14111328	-0.78662109	+56.46972656	-6.08642578	-44.16503906	+2080	+8.02880859	-6.40283203	-0.49218750	+12.04101563	-11.35986328	+14.98535156	+1608	+6.45996094	-10.55126953	-0.65039063	+39.39697266	+8.94287109	-47.02148438	+1180
+1457971358.16730000	+8.31445313	-7.14111328	-0.78662109	+56.46972656	-6.08642578	-44.18701172	+2084	+8.02880859	-6.40283203	-0.49218750	+12.04101563	-11.35986328	+14.98535156	+1608	+6.45996094	-10.55126953	-0.64599609	+39.39697266	+8.92089844	-47.04345703	+1180
+1457971358.17140010	+8.31445313	-7.14111328	-0.78662109	+56.46972656	-6.08642578	-44.18701172	+2084	+8.02880859	-6.40283203	-0.49218750	+12.04101563	-11.38183594	+14.98535156	+1608	+6.46435547	-10.55126953	-0.64599609	+39.39697266	+8.92089844	-47.06542969	+1180
+1457971358.17980000	+8.31884766	-7.14111328	-0.78662109	+56.46972656	-6.08642578	-44.20898438	+2088	+8.02880859	-6.40283203	-0.49218750	+12.04101563	-11.40380859	+14.96337891	+1608	+6.46435547	-10.55126953	-0.64599609	+39.39697266	+8.92089844	-47.08740234	+1180
+1457971358.18390010	+8.31884766	-7.14111328	-0.78662109	+56.46972656	-6.08642578	-44.23095703	+2088	+8.02880859	-6.40283203	-0.49218750	+12.01904297	-11.40380859	+14.94140625	+1608	+6.46435547	-10.55126953	-0.64599609	+39.39697266	+8.89892578	-47.08740234	+1180
+1457971358.18810010	+8.31884766	-7.14111328	-0.78662109	+56.44775391	-6.08642578	-44.23095703	+2088	+8.02880859	-6.40283203	-0.49218750	+12.01904297	-11.40380859	+14.91943359	+1612	+6.46435547	-10.55126953	-0.64599609	+39.39697266	+8.89892578	-47.10937500	+1180
+1457971358.19230010	+8.31884766	-7.14111328	-0.78662109	+56.44775391	-6.08642578	-44.25292969	+2092	+8.02880859	-6.40283203	-0.49218750	+12.01904297	-11.40380859	+14.91943359	+1612	+6.46435547	-10.55126953	-0.64599609	+39.37500000	+8.89892578	-47.10937500	+1180
+1457971358.19639990	+8.31884766	-7.14111328	-0.78662109	+56.44775391	-6.06445313	-44.25292969	+2092	+8.02880859	-6.40283203	-0.49218750	+12.01904297	-11.40380859	+14.89746094	+1612	+6.45996094	-10.55126953	-0.64599609	+39.37500000	+8.89892578	-47.10937500	+1180
+1457971358.20470000	+8.31884766	-7.14111328	-0.78662109	+56.42578125	-6.06445313	-44.27490234	+2092	+8.02880859	-6.40283203	-0.49218750	+12.01904297	-11.40380859	+14.85351563	+1612	+6.45996094	-10.55126953	-0.64599609	+39.35302734	+8.87695313	-47.10937500	+1180
+1457971358.20890000	+8.31884766	-7.14111328	-0.78662109	+56.42578125	-6.04248047	-44.27490234	+2092	+8.02880859	-6.40283203	-0.49218750	+12.01904297	-11.42578125	+14.85351563	+1612	+6.45996094	-10.55126953	-0.65039063	+39.33105469	+8.87695313	-47.10937500	+1180
+1457971358.21720000	+8.31445313	-7.14111328	-0.79101563	+56.40380859	-6.04248047	-44.29687500	+2096	+8.02880859	-6.40283203	-0.49218750	+11.99707031	-11.42578125	+14.80957031	+1612	+6.45556641	-10.55126953	-0.65039063	+39.30908203	+8.87695313	-47.08740234	+1180
+1457971358.22140000	+8.31445313	-7.14111328	-0.79101563	+56.40380859	-6.02050781	-44.31884766	+2096	+8.02880859	-6.40283203	-0.49218750	+11.99707031	-11.42578125	+14.78759766	+1612	+6.45556641	-10.55566406	-0.65039063	+39.30908203	+8.87695313	-47.08740234	+1180
+1457971358.22560000	+8.31445313	-7.14111328	-0.79101563	+56.40380859	-6.02050781	-44.31884766	+2096	+8.02880859	-6.40283203	-0.49218750	+11.99707031	-11.42578125	+14.76562500	+1612	+6.45556641	-10.55566406	-0.65039063	+39.30908203	+8.87695313	-47.08740234	+1180
+1457971358.22970010	+8.31445313	-7.14111328	-0.79101563	+56.38183594	-5.99853516	-44.34082031	+2096	+8.02880859	-6.40283203	-0.49218750	+11.97509766	-11.42578125	+14.74365234	+1616	+6.45117188	-10.55566406	-0.65478516	+39.28710938	+8.85498047	-47.08740234	+1180
+1457971358.23390010	+8.31445313	-7.14111328	-0.79101563	+56.38183594	-5.99853516	-44.34082031	+2096	+8.02880859	-6.40283203	-0.49218750	+11.97509766	-11.42578125	+14.72167969	+1616	+6.45117188	-10.55566406	-0.65478516	+39.28710938	+8.85498047	-47.08740234	+1176
+1457971358.23810010	+8.31445313	-7.14111328	-0.79101563	+56.38183594	-5.99853516	-44.36279297	+2096	+8.02880859	-6.40283203	-0.49658203	+11.97509766	-11.42578125	+14.72167969	+1616	+6.45117188	-10.55566406	-0.65478516	+39.28710938	+8.85498047	-47.08740234	+1176
+1457971358.24640010	+8.31445313	-7.14111328	-0.79101563	+56.35986328	-5.97656250	-44.38476563	+2096	+8.03320313	-6.40283203	-0.49658203	+11.97509766	-11.42578125	+14.67773438	+1616	+6.45117188	-10.55566406	-0.65478516	+39.28710938	+8.85498047	-47.08740234	+1176
+1457971358.25060010	+8.31884766	-7.14111328	-0.79101563	+56.35986328	-5.97656250	-44.40673828	+2096	+8.03320313	-6.40283203	-0.49658203	+11.97509766	-11.42578125	+14.67773438	+1616	+6.45117188	-10.55566406	-0.65478516	+39.28710938	+8.85498047	-47.08740234	+1176
+1457971358.25469990	+8.31884766	-7.14111328	-0.79101563	+56.35986328	-5.97656250	-44.40673828	+2096	+8.03320313	-6.40283203	-0.49658203	+11.97509766	-11.44775391	+14.65576172	+1616	+6.45117188	-10.55566406	-0.65478516	+39.28710938	+8.85498047	-47.10937500	+1172
+1457971358.25889990	+8.31884766	-7.14111328	-0.78662109	+56.35986328	-5.97656250	-44.42871094	+2096	+8.03320313	-6.40722656	-0.49658203	+11.97509766	-11.44775391	+14.65576172	+1616	+6.45117188	-10.55566406	-0.65478516	+39.28710938	+8.85498047	-47.10937500	+1172
+1457971358.26309990	+8.31884766	-7.14550781	-0.78662109	+56.33789063	-5.97656250	-44.45068359	+2096	+8.03320313	-6.40722656	-0.49658203	+11.97509766	-11.44775391	+14.63378906	+1616	+6.45117188	-10.55566406	-0.65478516	+39.28710938	+8.85498047	-47.10937500	+1172
+1457971358.26720000	+8.31884766	-7.14550781	-0.78662109	+56.33789063	-5.95458984	-44.45068359	+2096	+8.03320313	-6.40722656	-0.49658203	+11.97509766	-11.46972656	+14.63378906	+1616	+6.45117188	-10.55566406	-0.65478516	+39.30908203	+8.85498047	-47.13134766	+1172
+1457971358.27560000	+8.31884766	-7.14550781	-0.78662109	+56.33789063	-5.95458984	-44.47265625	+2096	+8.03320313	-6.40722656	-0.49658203	+11.97509766	-11.46972656	+14.61181641	+1616	+6.45556641	-10.55566406	-0.65039063	+39.30908203	+8.85498047	-47.15332031	+1172
+1457971358.27970000	+8.31884766	-7.14550781	-0.78662109	+56.33789063	-5.95458984	-44.49462891	+2096	+8.03320313	-6.40722656	-0.49658203	+11.97509766	-11.49169922	+14.61181641	+1616	+6.45556641	-10.55566406	-0.65039063	+39.33105469	+8.83300781	-47.15332031	+1172
+1457971358.28390000	+8.31884766	-7.14550781	-0.78662109	+56.33789063	-5.95458984	-44.49462891	+2096	+8.03320313	-6.40722656	-0.49658203	+11.97509766	-11.49169922	+14.58984375	+1616	+6.45556641	-10.55566406	-0.65039063	+39.33105469	+8.83300781	-47.17529297	+1172
+1457971358.28800010	+8.31884766	-7.14550781	-0.78662109	+56.33789063	-5.95458984	-44.51660156	+2096	+8.03320313	-6.40722656	-0.49658203	+11.97509766	-11.49169922	+14.58984375	+1616	+6.45556641	-10.55126953	-0.65039063	+39.33105469	+8.83300781	-47.17529297	+1172
+1457971358.29220010	+8.31884766	-7.14550781	-0.78662109	+56.35986328	-5.95458984	-44.51660156	+2096	+8.03320313	-6.40722656	-0.49658203	+11.97509766	-11.51367188	+14.58984375	+1616	+6.45996094	-10.55126953	-0.65039063	+39.35302734	+8.83300781	-47.17529297	+1172
+1457971358.29640010	+8.31884766	-7.14550781	-0.78662109	+56.35986328	-5.93261719	-44.51660156	+2096	+8.03320313	-6.40722656	-0.49658203	+11.97509766	-11.51367188	+14.56787109	+1612	+6.45996094	-10.55126953	-0.64599609	+39.35302734	+8.83300781	-47.19726563	+1172
+1457971358.30049990	+8.31884766	-7.14550781	-0.78662109	+56.35986328	-5.93261719	-44.53857422	+2096	+8.03320313	-6.40722656	-0.49658203	+11.97509766	-11.51367188	+14.56787109	+1612	+6.45996094	-10.55126953	-0.64599609	+39.35302734	+8.83300781	-47.19726563	+1176
+1457971358.30890010	+8.31884766	-7.14550781	-0.78662109	+56.35986328	-5.93261719	-44.53857422	+2100	+8.03320313	-6.40722656	-0.49658203	+11.97509766	-11.51367188	+14.56787109	+1612	+6.45996094	-10.55126953	-0.64599609	+39.35302734	+8.83300781	-47.21923828	+1176
+1457971358.31300000	+8.31884766	-7.14550781	-0.78662109	+56.35986328	-5.93261719	-44.53857422	+2100	+8.03320313	-6.40722656	-0.49658203	+11.97509766	-11.51367188	+14.54589844	+1612	+6.45996094	-10.55126953	-0.64599609	+39.35302734	+8.83300781	-47.21923828	+1176
+1457971358.31719990	+8.31884766	-7.14550781	-0.78662109	+56.35986328	-5.91064453	-44.53857422	+2100	+8.03320313	-6.40722656	-0.49658203	+11.97509766	-11.51367188	+14.54589844	+1612	+6.45996094	-10.55566406	-0.64599609	+39.35302734	+8.83300781	-47.21923828	+1176
