# Supplementary material for: A direct effect of perception on action when grasping a cup
Source: Sci Rep. 2018 Jan 9;8:171. doi: 10.1038/s41598-017-18591-5 (PMC5760564; doi:10.1038/s41598-017-18591-5)
Supplement: Supplementary file 6 — Supplementary Information [file 41598_2017_18591_MOESM6_ESM.zip › SciRep_Data/S01instruct/S01_100instruct_Tr75.dat]

+1000000000000.00000000	+0.00000000	+0.00000000	+0.00000000	+0.00000000	+0.00000000	+0.00000000	+0	+0.00000000	+0.00000000	+0.00000000	+0.00000000	+0.00000000	+0.00000000	+0	+0.00000000	+0.00000000	+0.00000000	+0.00000000	+0.00000000	+0.00000000	+0
+1457971358.32139990	+8.31884766	-7.14550781	-0.78662109	+56.33789063	-5.91064453	-44.53857422	+2100	+8.03320313	-6.40722656	-0.49658203	+11.97509766	-11.51367188	+14.52392578	+1612	+6.45996094	-10.55566406	-0.65039063	+39.35302734	+8.83300781	-47.21923828	+1176
+1457971358.32550000	+8.31884766	-7.14550781	-0.78662109	+56.33789063	-5.91064453	-44.53857422	+2100	+8.03320313	-6.40722656	-0.49658203	+11.97509766	-11.51367188	+14.52392578	+1612	+6.45556641	-10.55566406	-0.65039063	+39.35302734	+8.83300781	-47.21923828	+1176
+1457971358.32970000	+8.31884766	-7.14550781	-0.78662109	+56.33789063	-5.91064453	-44.53857422	+2100	+8.03320313	-6.40722656	-0.49658203	+11.97509766	-11.51367188	+14.52392578	+1612	+6.45556641	-10.55566406	-0.65039063	+39.35302734	+8.83300781	-47.21923828	+1176
+1457971358.33800010	+8.31884766	-7.14550781	-0.78662109	+56.33789063	-5.88867188	-44.53857422	+2100	+8.02880859	-6.40722656	-0.49658203	+11.97509766	-11.49169922	+14.50195313	+1612	+6.45556641	-10.55566406	-0.65039063	+39.33105469	+8.83300781	-47.19726563	+1176
+1457971358.34220000	+8.31884766	-7.14550781	-0.78662109	+56.33789063	-5.88867188	-44.53857422	+2100	+8.02880859	-6.40722656	-0.49658203	+11.97509766	-11.49169922	+14.47998047	+1612	+6.45117188	-10.55566406	-0.65478516	+39.33105469	+8.83300781	-47.19726563	+1176
+1457971358.34640000	+8.31445313	-7.14550781	-0.78662109	+56.33789063	-5.88867188	-44.53857422	+2100	+8.02880859	-6.40722656	-0.49658203	+11.97509766	-11.49169922	+14.47998047	+1612	+6.45117188	-10.55566406	-0.65478516	+39.33105469	+8.83300781	-47.19726563	+1176
+1457971358.35050010	+8.31445313	-7.14550781	-0.78662109	+56.33789063	-5.88867188	-44.53857422	+2100	+8.02880859	-6.40722656	-0.49658203	+11.97509766	-11.49169922	+14.45800781	+1612	+6.45117188	-10.55566406	-0.65478516	+39.30908203	+8.83300781	-47.19726563	+1176
+1457971365.89310000	+8.31884766	-7.21582031	-0.75146484	+55.94238281	-6.50390625	-44.56054688	+2204	+8.04638672	-6.44677734	-0.52734375	+9.60205078	-8.74511719	+16.25976563	+1648	+6.44677734	-10.63037109	-0.63281250	+38.62792969	+7.62451172	-48.42773438	+1160
+1457971365.89730000	+8.31884766	-7.21582031	-0.75585938	+55.94238281	-6.50390625	-44.56054688	+2204	+8.04638672	-6.44677734	-0.52734375	+9.60205078	-8.74511719	+16.25976563	+1648	+6.44677734	-10.63037109	-0.63281250	+38.60595703	+7.62451172	-48.40576172	+1160
+1457971365.90140010	+8.31884766	-7.21582031	-0.75585938	+55.94238281	-6.50390625	-44.53857422	+2204	+8.04638672	-6.44677734	-0.52734375	+9.60205078	-8.74511719	+16.25976563	+1648	+6.44238281	-10.63037109	-0.63720703	+38.58398438	+7.62451172	-48.40576172	+1160
+1457971365.90560010	+8.31884766	-7.21582031	-0.75585938	+55.92041016	-6.50390625	-44.53857422	+2204	+8.04638672	-6.44677734	-0.52734375	+9.60205078	-8.72314453	+16.25976563	+1648	+6.43359375	-10.63476563	-0.64160156	+38.54003906	+7.62451172	-48.36181641	+1160
+1457971365.90980010	+8.31884766	-7.21582031	-0.75585938	+55.92041016	-6.48193359	-44.53857422	+2208	+8.04638672	-6.44677734	-0.52734375	+9.60205078	-8.72314453	+16.25976563	+1648	+6.42919922	-10.63476563	-0.64599609	+38.49609375	+7.62451172	-48.31787109	+1160
+1457971365.91389990	+8.31884766	-7.21582031	-0.75585938	+55.92041016	-6.48193359	-44.53857422	+2208	+8.04638672	-6.44677734	-0.52734375	+9.60205078	-8.72314453	+16.25976563	+1648	+6.42480469	-10.63476563	-0.65039063	+38.47412109	+7.62451172	-48.29589844	+1160
+1457971365.91810010	+8.31884766	-7.21582031	-0.75585938	+55.92041016	-6.48193359	-44.53857422	+2208	+8.04638672	-6.44677734	-0.52734375	+9.60205078	-8.72314453	+16.25976563	+1648	+6.42041016	-10.63916016	-0.65478516	+38.43017578	+7.60253906	-48.27392578	+1160
+1457971365.92639990	+8.31445313	-7.21582031	-0.75585938	+55.92041016	-6.48193359	-44.53857422	+2208	+8.04638672	-6.44677734	-0.52734375	+9.60205078	-8.72314453	+16.25976563	+1648	+6.41162109	-10.63916016	-0.65917969	+38.38623047	+7.60253906	-48.22998047	+1156
+1457971365.93059990	+8.31445313	-7.21582031	-0.75585938	+55.92041016	-6.48193359	-44.53857422	+2208	+8.04638672	-6.44677734	-0.52734375	+9.60205078	-8.72314453	+16.25976563	+1648	+6.41162109	-10.63916016	-0.65917969	+38.38623047	+7.60253906	-48.22998047	+1152
+1457971365.93479990	+8.31445313	-7.21582031	-0.75585938	+55.92041016	-6.48193359	-44.53857422	+2204	+8.04638672	-6.44677734	-0.52734375	+9.60205078	-8.72314453	+16.25976563	+1648	+6.41162109	-10.63916016	-0.65917969	+38.38623047	+7.60253906	-48.25195313	+1152
+1457971365.93890000	+8.31445313	-7.21582031	-0.75585938	+55.92041016	-6.48193359	-44.53857422	+2204	+8.04638672	-6.44677734	-0.52734375	+9.60205078	-8.72314453	+16.28173828	+1648	+6.41601563	-10.63916016	-0.65478516	+38.40820313	+7.60253906	-48.25195313	+1148
+1457971365.94720010	+8.31884766	-7.21582031	-0.75585938	+55.92041016	-6.48193359	-44.53857422	+2204	+8.04638672	-6.44677734	-0.52734375	+9.60205078	-8.72314453	+16.28173828	+1648	+6.41601563	-10.63916016	-0.65478516	+38.43017578	+7.60253906	-48.27392578	+1144
+1457971365.95560000	+8.31884766	-7.21582031	-0.75585938	+55.92041016	-6.48193359	-44.56054688	+2208	+8.04638672	-6.44677734	-0.52734375	+9.60205078	-8.74511719	+16.28173828	+1648	+6.42041016	-10.63476563	-0.65039063	+38.45214844	+7.60253906	-48.29589844	+1144
+1457971365.96390010	+8.31884766	-7.21582031	-0.75585938	+55.92041016	-6.48193359	-44.56054688	+2208	+8.04638672	-6.44677734	-0.52734375	+9.60205078	-8.74511719	+16.28173828	+1648	+6.42480469	-10.63476563	-0.65039063	+38.47412109	+7.60253906	-48.31787109	+1140
+1457971365.97219990	+8.31884766	-7.21582031	-0.75585938	+55.92041016	-6.48193359	-44.56054688	+2208	+8.04638672	-6.44677734	-0.52734375	+9.60205078	-8.74511719	+16.30371094	+1648	+6.42480469	-10.63476563	-0.64599609	+38.47412109	+7.60253906	-48.31787109	+1140
+1457971365.98060010	+8.31884766	-7.21582031	-0.75585938	+55.92041016	-6.48193359	-44.56054688	+2208	+8.04638672	-6.44677734	-0.52734375	+9.60205078	-8.74511719	+16.30371094	+1648	+6.42919922	-10.63476563	-0.64599609	+38.49609375	+7.60253906	-48.33984375	+1136
+1457971365.98470000	+8.31884766	-7.21582031	-0.75585938	+55.92041016	-6.48193359	-44.56054688	+2208	+8.04638672	-6.44677734	-0.52734375	+9.60205078	-8.74511719	+16.30371094	+1648	+6.42919922	-10.63476563	-0.64599609	+38.49609375	+7.60253906	-48.33984375	+1136
+1457971365.99309990	+8.31884766	-7.21582031	-0.75585938	+55.94238281	-6.48193359	-44.58251953	+2208	+8.04638672	-6.44677734	-0.52734375	+9.62402344	-8.76708984	+16.30371094	+1648	+6.42919922	-10.63476563	-0.64599609	+38.51806641	+7.60253906	-48.36181641	+1136
+1457971366.00140000	+8.31884766	-7.21582031	-0.75585938	+55.94238281	-6.48193359	-44.58251953	+2208	+8.04638672	-6.44677734	-0.52734375	+9.62402344	-8.76708984	+16.30371094	+1648	+6.42919922	-10.63476563	-0.64599609	+38.51806641	+7.60253906	-48.36181641	+1132
+1457971366.00970010	+8.31884766	-7.21582031	-0.75585938	+55.94238281	-6.48193359	-44.58251953	+2208	+8.04638672	-6.44677734	-0.52734375	+9.62402344	-8.76708984	+16.32568359	+1648	+6.42919922	-10.63476563	-0.64599609	+38.51806641	+7.60253906	-48.36181641	+1132
+1457971366.01799990	+8.31884766	-7.21582031	-0.75585938	+55.92041016	-6.48193359	-44.58251953	+2208	+8.04638672	-6.44677734	-0.52734375	+9.62402344	-8.76708984	+16.32568359	+1648	+6.42919922	-10.63476563	-0.64599609	+38.51806641	+7.60253906	-48.36181641	+1132
+1457971366.02640010	+8.31884766	-7.21582031	-0.75585938	+55.92041016	-6.48193359	-44.58251953	+2208	+8.04638672	-6.44677734	-0.52734375	+9.62402344	-8.76708984	+16.32568359	+1648	+6.42919922	-10.63476563	-0.64599609	+38.49609375	+7.60253906	-48.33984375	+1128
+1457971366.03049990	+8.31884766	-7.21582031	-0.75585938	+55.92041016	-6.48193359	-44.58251953	+2208	+8.04638672	-6.44677734	-0.52734375	+9.62402344	-8.76708984	+16.32568359	+1648	+6.42919922	-10.63476563	-0.64599609	+38.49609375	+7.60253906	-48.33984375	+1128
+1457971366.03469990	+8.31884766	-7.21582031	-0.75585938	+55.92041016	-6.48193359	-44.58251953	+2208	+8.04638672	-6.44677734	-0.52734375	+9.62402344	-8.74511719	+16.32568359	+1648	+6.42919922	-10.63476563	-0.64599609	+38.49609375	+7.60253906	-48.33984375	+1128
+1457971366.04300000	+8.31884766	-7.21582031	-0.75585938	+55.92041016	-6.48193359	-44.58251953	+2208	+8.04638672	-6.44677734	-0.52734375	+9.62402344	-8.74511719	+16.32568359	+1648	+6.42919922	-10.63476563	-0.64599609	+38.49609375	+7.60253906	-48.33984375	+1124
+1457971366.04720000	+8.31884766	-7.21582031	-0.75585938	+55.92041016	-6.48193359	-44.58251953	+2208	+8.04638672	-6.44677734	-0.52734375	+9.62402344	-8.74511719	+16.34765625	+1648	+6.42919922	-10.63476563	-0.64599609	+38.49609375	+7.60253906	-48.33984375	+1124
+1457971366.05139990	+8.31884766	-7.21582031	-0.75585938	+55.92041016	-6.48193359	-44.58251953	+2208	+8.04638672	-6.44677734	-0.52734375	+9.62402344	-8.74511719	+16.34765625	+1648	+6.42919922	-10.63476563	-0.64599609	+38.51806641	+7.60253906	-48.33984375	+1124
+1457971366.05550000	+8.31884766	-7.21582031	-0.75585938	+55.92041016	-6.48193359	-44.58251953	+2208	+8.04638672	-6.44677734	-0.52734375	+9.62402344	-8.76708984	+16.34765625	+1648	+6.42919922	-10.63476563	-0.64599609	+38.51806641	+7.60253906	-48.36181641	+1124
+1457971366.06390000	+8.31884766	-7.21582031	-0.75585938	+55.92041016	-6.45996094	-44.58251953	+2208	+8.04638672	-6.44677734	-0.52734375	+9.64599609	-8.76708984	+16.34765625	+1648	+6.42919922	-10.63476563	-0.64599609	+38.51806641	+7.60253906	-48.36181641	+1124
+1457971366.07220010	+8.31884766	-7.21582031	-0.75585938	+55.92041016	-6.45996094	-44.58251953	+2208	+8.04638672	-6.44677734	-0.52734375	+9.64599609	-8.76708984	+16.36962891	+1648	+6.43359375	-10.63476563	-0.64599609	+38.54003906	+7.60253906	-48.36181641	+1124
+1457971366.08049990	+8.31884766	-7.21582031	-0.75585938	+55.94238281	-6.45996094	-44.58251953	+2208	+8.05078125	-6.44677734	-0.52734375	+9.64599609	-8.76708984	+16.36962891	+1648	+6.43359375	-10.63476563	-0.64599609	+38.54003906	+7.60253906	-48.38378906	+1124
+1457971366.08470010	+8.31884766	-7.21582031	-0.75585938	+55.94238281	-6.45996094	-44.58251953	+2208	+8.05078125	-6.44677734	-0.52734375	+9.64599609	-8.76708984	+16.39160156	+1648	+6.43359375	-10.63476563	-0.64599609	+38.54003906	+7.60253906	-48.38378906	+1124
+1457971366.08890010	+8.31884766	-7.21582031	-0.75585938	+55.94238281	-6.45996094	-44.58251953	+2208	+8.05078125	-6.44677734	-0.52734375	+9.64599609	-8.76708984	+16.39160156	+1648	+6.43359375	-10.63476563	-0.64160156	+38.56201172	+7.60253906	-48.38378906	+1124
+1457971366.09299990	+8.31884766	-7.21582031	-0.75585938	+55.94238281	-6.45996094	-44.58251953	+2208	+8.05078125	-6.44677734	-0.52734375	+9.64599609	-8.78906250	+16.39160156	+1648	+6.43798828	-10.63476563	-0.64160156	+38.56201172	+7.60253906	-48.38378906	+1124
+1457971366.10130000	+8.31884766	-7.21582031	-0.75585938	+55.94238281	-6.45996094	-44.60449219	+2208	+8.05078125	-6.44677734	-0.52294922	+9.64599609	-8.78906250	+16.41357422	+1648	+6.43798828	-10.63476563	-0.64160156	+38.56201172	+7.60253906	-48.40576172	+1124
+1457971366.10550000	+8.31884766	-7.21582031	-0.75585938	+55.94238281	-6.45996094	-44.60449219	+2208	+8.05078125	-6.44677734	-0.52294922	+9.64599609	-8.78906250	+16.41357422	+1648	+6.43798828	-10.63476563	-0.64160156	+38.58398438	+7.60253906	-48.40576172	+1124
+1457971366.10970000	+8.31884766	-7.21582031	-0.75585938	+55.94238281	-6.45996094	-44.60449219	+2208	+8.05078125	-6.44677734	-0.52294922	+9.64599609	-8.78906250	+16.41357422	+1644	+6.43798828	-10.63476563	-0.64160156	+38.58398438	+7.60253906	-48.40576172	+1124
+1457971366.11380000	+8.32324219	-7.21582031	-0.75585938	+55.92041016	-6.45996094	-44.60449219	+2208	+8.05078125	-6.44677734	-0.52294922	+9.64599609	-8.78906250	+16.41357422	+1644	+6.43798828	-10.63476563	-0.64160156	+38.58398438	+7.60253906	-48.40576172	+1124
+1457971366.11800000	+8.32324219	-7.21582031	-0.75585938	+55.92041016	-6.45996094	-44.60449219	+2208	+8.05078125	-6.44677734	-0.52294922	+9.64599609	-8.78906250	+16.41357422	+1644	+6.43798828	-10.63476563	-0.64160156	+38.58398438	+7.60253906	-48.40576172	+1124
+1457971366.12220000	+8.32324219	-7.21582031	-0.75585938	+55.92041016	-6.45996094	-44.60449219	+2208	+8.05078125	-6.44677734	-0.52294922	+9.66796875	-8.78906250	+16.43554688	+1644	+6.43798828	-10.63476563	-0.64160156	+38.58398438	+7.58056641	-48.40576172	+1124
+1457971366.12630010	+8.32324219	-7.21582031	-0.75585938	+55.92041016	-6.45996094	-44.60449219	+2208	+8.05078125	-6.44677734	-0.52294922	+9.66796875	-8.78906250	+16.43554688	+1644	+6.43798828	-10.63476563	-0.64160156	+38.58398438	+7.58056641	-48.40576172	+1124
+1457971366.13050010	+8.32324219	-7.21582031	-0.75585938	+55.92041016	-6.45996094	-44.60449219	+2208	+8.05078125	-6.44677734	-0.52294922	+9.66796875	-8.78906250	+16.43554688	+1644	+6.43798828	-10.63476563	-0.64160156	+38.58398438	+7.58056641	-48.40576172	+1124
+1457971366.13879990	+8.32324219	-7.21582031	-0.75585938	+55.92041016	-6.45996094	-44.60449219	+2212	+8.05078125	-6.44677734	-0.52294922	+9.64599609	-8.78906250	+16.43554688	+1644	+6.43798828	-10.63476563	-0.64160156	+38.56201172	+7.58056641	-48.40576172	+1124
+1457971366.14299990	+8.32324219	-7.21582031	-0.75585938	+55.92041016	-6.45996094	-44.60449219	+2212	+8.05078125	-6.44677734	-0.52294922	+9.64599609	-8.78906250	+16.43554688	+1644	+6.43798828	-10.63476563	-0.64160156	+38.56201172	+7.58056641	-48.40576172	+1124
+1457971366.14720010	+8.32324219	-7.21582031	-0.75585938	+55.92041016	-6.45996094	-44.60449219	+2212	+8.05078125	-6.44677734	-0.52294922	+9.64599609	-8.78906250	+16.43554688	+1644	+6.43359375	-10.63476563	-0.64160156	+38.56201172	+7.58056641	-48.40576172	+1124
+1457971366.15130000	+8.32324219	-7.21582031	-0.75585938	+55.92041016	-6.45996094	-44.60449219	+2212	+8.05078125	-6.44677734	-0.52294922	+9.64599609	-8.78906250	+16.43554688	+1644	+6.43359375	-10.63476563	-0.64599609	+38.56201172	+7.58056641	-48.40576172	+1124
+1457971366.15549990	+8.32324219	-7.21582031	-0.75585938	+55.89843750	-6.45996094	-44.60449219	+2212	+8.05078125	-6.44677734	-0.52294922	+9.64599609	-8.78906250	+16.43554688	+1644	+6.43359375	-10.63476563	-0.64599609	+38.56201172	+7.58056641	-48.38378906	+1124
+1457971366.15969990	+8.32324219	-7.21582031	-0.75585938	+55.89843750	-6.45996094	-44.60449219	+2212	+8.05078125	-6.44677734	-0.52294922	+9.64599609	-8.78906250	+16.43554688	+1644	+6.43359375	-10.63476563	-0.64599609	+38.56201172	+7.58056641	-48.38378906	+1124
+1457971366.16380000	+8.32324219	-7.21582031	-0.75585938	+55.89843750	-6.43798828	-44.60449219	+2212	+8.05078125	-6.44677734	-0.52294922	+9.64599609	-8.78906250	+16.43554688	+1644	+6.43359375	-10.63476563	-0.64599609	+38.54003906	+7.58056641	-48.38378906	+1124
+1457971366.16800000	+8.32324219	-7.21582031	-0.75585938	+55.89843750	-6.43798828	-44.60449219	+2212	+8.05078125	-6.44677734	-0.52294922	+9.64599609	-8.78906250	+16.43554688	+1644	+6.43359375	-10.63476563	-0.64599609	+38.54003906	+7.58056641	-48.40576172	+1124
+1457971366.17210010	+8.32324219	-7.21582031	-0.75585938	+55.89843750	-6.43798828	-44.60449219	+2208	+8.05078125	-6.44677734	-0.52294922	+9.64599609	-8.78906250	+16.43554688	+1644	+6.43359375	-10.63476563	-0.64599609	+38.54003906	+7.58056641	-48.40576172	+1124
+1457971366.18050000	+8.32324219	-7.21582031	-0.75585938	+55.89843750	-6.43798828	-44.62646484	+2208	+8.05078125	-6.44677734	-0.52294922	+9.64599609	-8.78906250	+16.45751953	+1644	+6.43359375	-10.63476563	-0.64160156	+38.54003906	+7.58056641	-48.40576172	+1124
+1457971366.18460010	+8.32324219	-7.21582031	-0.75585938	+55.89843750	-6.43798828	-44.62646484	+2208	+8.05078125	-6.44677734	-0.52294922	+9.66796875	-8.78906250	+16.45751953	+1644	+6.43359375	-10.63476563	-0.64160156	+38.54003906	+7.58056641	-48.40576172	+1124
+1457971366.18880010	+8.32324219	-7.21582031	-0.75585938	+55.89843750	-6.43798828	-44.62646484	+2208	+8.05078125	-6.44677734	-0.52294922	+9.66796875	-8.78906250	+16.45751953	+1644	+6.43359375	-10.63476563	-0.64160156	+38.56201172	+7.58056641	-48.40576172	+1124
+1457971366.19300010	+8.32324219	-7.21582031	-0.75585938	+55.89843750	-6.43798828	-44.62646484	+2208	+8.05078125	-6.44677734	-0.52294922	+9.66796875	-8.78906250	+16.45751953	+1644	+6.43359375	-10.63476563	-0.64160156	+38.56201172	+7.58056641	-48.40576172	+1124
+1457971366.19709990	+8.32324219	-7.21582031	-0.75585938	+55.89843750	-6.43798828	-44.62646484	+2208	+8.05078125	-6.44677734	-0.52294922	+9.66796875	-8.78906250	+16.45751953	+1644	+6.43798828	-10.63476563	-0.64160156	+38.56201172	+7.58056641	-48.42773438	+1124
+1457971366.20129990	+8.32324219	-7.21582031	-0.75585938	+55.89843750	-6.43798828	-44.62646484	+2208	+8.05078125	-6.44677734	-0.52294922	+9.66796875	-8.78906250	+16.47949219	+1644	+6.43798828	-10.63476563	-0.64160156	+38.56201172	+7.58056641	-48.42773438	+1124
+1457971366.20549990	+8.32324219	-7.21582031	-0.75585938	+55.89843750	-6.43798828	-44.62646484	+2208	+8.05078125	-6.44677734	-0.52294922	+9.66796875	-8.78906250	+16.47949219	+1644	+6.43798828	-10.63476563	-0.64160156	+38.56201172	+7.58056641	-48.42773438	+1124
+1457971366.20960000	+8.32324219	-7.21582031	-0.75585938	+55.89843750	-6.43798828	-44.62646484	+2208	+8.05078125	-6.44677734	-0.52294922	+9.66796875	-8.78906250	+16.50146484	+1644	+6.43798828	-10.63476563	-0.63720703	+38.58398438	+7.58056641	-48.42773438	+1124
+1457971366.21380000	+8.32324219	-7.21582031	-0.75585938	+55.89843750	-6.43798828	-44.62646484	+2208	+8.05078125	-6.44677734	-0.52294922	+9.66796875	-8.78906250	+16.50146484	+1644	+6.43798828	-10.63476563	-0.63720703	+38.58398438	+7.58056641	-48.44970703	+1124
+1457971366.21799990	+8.32763672	-7.21582031	-0.75585938	+55.89843750	-6.43798828	-44.62646484	+2208	+8.05078125	-6.44677734	-0.52294922	+9.66796875	-8.78906250	+16.50146484	+1644	+6.43798828	-10.63476563	-0.63720703	+38.58398438	+7.58056641	-48.44970703	+1124
+1457971366.22210000	+8.32763672	-7.21582031	-0.75585938	+55.87646484	-6.43798828	-44.62646484	+2208	+8.05078125	-6.44677734	-0.52294922	+9.66796875	-8.78906250	+16.52343750	+1644	+6.44238281	-10.63476563	-0.63720703	+38.58398438	+7.58056641	-48.44970703	+1124
+1457971366.22630000	+8.32763672	-7.21582031	-0.75585938	+55.87646484	-6.43798828	-44.62646484	+2208	+8.05517578	-6.44677734	-0.52294922	+9.66796875	-8.78906250	+16.52343750	+1644	+6.44238281	-10.63476563	-0.63720703	+38.58398438	+7.58056641	-48.44970703	+1124
+1457971366.23050000	+8.32763672	-7.21582031	-0.75585938	+55.87646484	-6.43798828	-44.62646484	+2208	+8.05517578	-6.44677734	-0.52294922	+9.66796875	-8.78906250	+16.54541016	+1644	+6.44238281	-10.63037109	-0.63720703	+38.58398438	+7.58056641	-48.44970703	+1128
+1457971366.23460010	+8.32763672	-7.21582031	-0.75585938	+55.87646484	-6.43798828	-44.62646484	+2208	+8.05517578	-6.44677734	-0.52294922	+9.66796875	-8.78906250	+16.54541016	+1644	+6.44238281	-10.63037109	-0.63720703	+38.58398438	+7.58056641	-48.44970703	+1128
+1457971366.23880000	+8.32763672	-7.21582031	-0.75585938	+55.87646484	-6.43798828	-44.62646484	+2208	+8.05517578	-6.44677734	-0.52294922	+9.66796875	-8.78906250	+16.54541016	+1644	+6.44238281	-10.63037109	-0.63720703	+38.58398438	+7.58056641	-48.44970703	+1128
+1457971366.24300000	+8.32763672	-7.21582031	-0.75585938	+55.87646484	-6.43798828	-44.62646484	+2208	+8.05517578	-6.44677734	-0.52294922	+9.66796875	-8.78906250	+16.56738281	+1644	+6.44238281	-10.63037109	-0.63720703	+38.58398438	+7.58056641	-48.44970703	+1128
+1457971366.24710010	+8.32763672	-7.21582031	-0.75585938	+55.87646484	-6.43798828	-44.62646484	+2208	+8.05517578	-6.44677734	-0.52294922	+9.66796875	-8.78906250	+16.56738281	+1644	+6.44238281	-10.63037109	-0.63720703	+38.58398438	+7.58056641	-48.44970703	+1128
+1457971366.25130010	+8.32763672	-7.21582031	-0.75585938	+55.87646484	-6.43798828	-44.62646484	+2208	+8.05517578	-6.44677734	-0.52294922	+9.66796875	-8.78906250	+16.56738281	+1644	+6.44238281	-10.63037109	-0.63720703	+38.58398438	+7.58056641	-48.44970703	+1128
+1457971366.25539990	+8.32763672	-7.21582031	-0.75585938	+55.87646484	-6.43798828	-44.62646484	+2208	+8.05517578	-6.44677734	-0.52294922	+9.66796875	-8.76708984	+16.56738281	+1644	+6.44238281	-10.63037109	-0.63720703	+38.58398438	+7.58056641	-48.44970703	+1128
+1457971366.25959990	+8.32763672	-7.21582031	-0.75585938	+55.87646484	-6.43798828	-44.62646484	+2208	+8.05517578	-6.44677734	-0.52294922	+9.66796875	-8.76708984	+16.58935547	+1640	+6.43798828	-10.63037109	-0.63720703	+38.58398438	+7.58056641	-48.44970703	+1128
+1457971366.26790000	+8.32324219	-7.21582031	-0.75585938	+55.85449219	-6.43798828	-44.62646484	+2208	+8.05517578	-6.44677734	-0.52294922	+9.66796875	-8.76708984	+16.58935547	+1640	+6.43798828	-10.63476563	-0.63720703	+38.56201172	+7.58056641	-48.42773438	+1128
+1457971366.27210000	+8.32324219	-7.21582031	-0.75585938	+55.85449219	-6.43798828	-44.62646484	+2208	+8.05517578	-6.44677734	-0.52294922	+9.66796875	-8.76708984	+16.58935547	+1640	+6.43798828	-10.63476563	-0.64160156	+38.56201172	+7.58056641	-48.42773438	+1128
+1457971366.27630000	+8.32324219	-7.21582031	-0.75585938	+55.85449219	-6.41601563	-44.60449219	+2208	+8.05517578	-6.44677734	-0.52294922	+9.66796875	-8.74511719	+16.58935547	+1640	+6.43798828	-10.63476563	-0.64160156	+38.56201172	+7.58056641	-48.42773438	+1128
+1457971366.28040000	+8.32324219	-7.21582031	-0.75585938	+55.85449219	-6.41601563	-44.60449219	+2208	+8.05517578	-6.44677734	-0.52294922	+9.66796875	-8.74511719	+16.61132813	+1640	+6.43798828	-10.63476563	-0.64160156	+38.56201172	+7.58056641	-48.40576172	+1128
+1457971366.28460000	+8.32324219	-7.21582031	-0.75585938	+55.85449219	-6.41601563	-44.60449219	+2208	+8.05517578	-6.44677734	-0.52294922	+9.66796875	-8.74511719	+16.61132813	+1640	+6.43798828	-10.63476563	-0.64160156	+38.56201172	+7.58056641	-48.40576172	+1128
+1457971366.28880000	+8.32324219	-7.21582031	-0.75585938	+55.85449219	-6.41601563	-44.60449219	+2208	+8.05517578	-6.44238281	-0.52294922	+9.66796875	-8.74511719	+16.61132813	+1640	+6.43798828	-10.63476563	-0.64160156	+38.56201172	+7.58056641	-48.40576172	+1128
+1457971366.29290010	+8.32324219	-7.21582031	-0.75585938	+55.85449219	-6.41601563	-44.60449219	+2208	+8.05517578	-6.44238281	-0.52294922	+9.66796875	-8.74511719	+16.61132813	+1640	+6.43798828	-10.63476563	-0.64160156	+38.56201172	+7.58056641	-48.40576172	+1128
+1457971366.29710010	+8.32324219	-7.21582031	-0.75585938	+55.85449219	-6.41601563	-44.60449219	+2208	+8.05517578	-6.44238281	-0.52294922	+9.66796875	-8.74511719	+16.61132813	+1640	+6.43798828	-10.63476563	-0.64160156	+38.56201172	+7.58056641	-48.40576172	+1128
+1457971366.30130000	+8.32324219	-7.21582031	-0.75585938	+55.85449219	-6.41601563	-44.60449219	+2208	+8.05517578	-6.44238281	-0.52294922	+9.66796875	-8.74511719	+16.63330078	+1640	+6.43798828	-10.63476563	-0.64160156	+38.56201172	+7.58056641	-48.40576172	+1128
+1457971366.30539990	+8.32324219	-7.21582031	-0.75585938	+55.85449219	-6.41601563	-44.60449219	+2208	+8.05517578	-6.44238281	-0.52294922	+9.66796875	-8.74511719	+16.63330078	+1640	+6.43798828	-10.63476563	-0.64160156	+38.56201172	+7.58056641	-48.40576172	+1124
+1457971366.30960010	+8.32763672	-7.21582031	-0.75585938	+55.85449219	-6.41601563	-44.60449219	+2208	+8.05517578	-6.44238281	-0.52294922	+9.66796875	-8.74511719	+16.63330078	+1640	+6.43798828	-10.63476563	-0.64160156	+38.56201172	+7.58056641	-48.40576172	+1124
+1457971366.31380010	+8.32763672	-7.21582031	-0.75585938	+55.85449219	-6.41601563	-44.60449219	+2208	+8.05517578	-6.44238281	-0.52294922	+9.66796875	-8.74511719	+16.63330078	+1640	+6.43798828	-10.63476563	-0.64160156	+38.56201172	+7.58056641	-48.40576172	+1124
+1457971366.31789990	+8.32763672	-7.21582031	-0.75585938	+55.85449219	-6.41601563	-44.60449219	+2208	+8.05517578	-6.44238281	-0.52294922	+9.66796875	-8.74511719	+16.65527344	+1640	+6.43798828	-10.63476563	-0.64160156	+38.56201172	+7.58056641	-48.40576172	+1124
+1457971366.32209990	+8.32763672	-7.21582031	-0.75585938	+55.85449219	-6.41601563	-44.60449219	+2208	+8.05517578	-6.44238281	-0.52294922	+9.66796875	-8.74511719	+16.65527344	+1640	+6.43798828	-10.63037109	-0.64160156	+38.56201172	+7.58056641	-48.40576172	+1124
+1457971366.32620000	+8.32763672	-7.21582031	-0.75585938	+55.85449219	-6.41601563	-44.60449219	+2208	+8.05517578	-6.44238281	-0.52294922	+9.66796875	-8.74511719	+16.65527344	+1640	+6.43798828	-10.63037109	-0.63720703	+38.56201172	+7.58056641	-48.40576172	+1124
+1457971366.33040000	+8.32763672	-7.21582031	-0.75585938	+55.85449219	-6.41601563	-44.60449219	+2208	+8.05517578	-6.44238281	-0.52294922	+9.66796875	-8.74511719	+16.67724609	+1640	+6.43798828	-10.63037109	-0.63720703	+38.58398438	+7.58056641	-48.42773438	+1124
+1457971366.33460000	+8.32763672	-7.21582031	-0.75585938	+55.85449219	-6.41601563	-44.60449219	+2208	+8.05517578	-6.44238281	-0.52294922	+9.66796875	-8.74511719	+16.67724609	+1640	+6.44238281	-10.63037109	-0.63720703	+38.58398438	+7.58056641	-48.42773438	+1124
+1457971366.33870010	+8.32763672	-7.21582031	-0.75585938	+55.85449219	-6.41601563	-44.60449219	+2208	+8.05517578	-6.44238281	-0.52294922	+9.66796875	-8.74511719	+16.67724609	+1640	+6.44238281	-10.63037109	-0.63720703	+38.58398438	+7.58056641	-48.42773438	+1124
+1457971366.34290000	+8.32763672	-7.21582031	-0.75585938	+55.85449219	-6.41601563	-44.60449219	+2208	+8.05517578	-6.44238281	-0.52294922	+9.66796875	-8.74511719	+16.67724609	+1640	+6.44238281	-10.63037109	-0.63720703	+38.58398438	+7.58056641	-48.42773438	+1124
+1457971366.34710000	+8.32763672	-7.21582031	-0.75585938	+55.85449219	-6.41601563	-44.60449219	+2208	+8.05517578	-6.44238281	-0.52294922	+9.66796875	-8.74511719	+16.69921875	+1640	+6.44238281	-10.63037109	-0.63720703	+38.60595703	+7.58056641	-48.42773438	+1124
+1457971366.35120010	+8.32763672	-7.21582031	-0.75585938	+55.85449219	-6.41601563	-44.58251953	+2208	+8.05517578	-6.44238281	-0.52294922	+9.66796875	-8.74511719	+16.69921875	+1640	+6.44238281	-10.63037109	-0.63720703	+38.60595703	+7.58056641	-48.42773438	+1128
+1457971366.35540010	+8.32763672	-7.21582031	-0.75585938	+55.85449219	-6.41601563	-44.58251953	+2208	+8.05517578	-6.44238281	-0.52294922	+9.66796875	-8.74511719	+16.69921875	+1640	+6.44238281	-10.63037109	-0.63720703	+38.60595703	+7.58056641	-48.44970703	+1128
+1457971366.36369990	+8.32763672	-7.21582031	-0.75585938	+55.85449219	-6.41601563	-44.58251953	+2208	+8.05517578	-6.44238281	-0.52294922	+9.66796875	-8.74511719	+16.69921875	+1636	+6.44238281	-10.63037109	-0.63720703	+38.60595703	+7.58056641	-48.44970703	+1128
+1457971366.37210010	+8.32763672	-7.21582031	-0.75585938	+55.85449219	-6.41601563	-44.58251953	+2208	+8.05517578	-6.44238281	-0.52294922	+9.66796875	-8.74511719	+16.69921875	+1636	+6.44238281	-10.63037109	-0.63720703	+38.60595703	+7.60253906	-48.44970703	+1128
+1457971366.37620000	+8.32763672	-7.21582031	-0.75585938	+55.85449219	-6.41601563	-44.58251953	+2208	+8.05517578	-6.44238281	-0.52294922	+9.66796875	-8.74511719	+16.69921875	+1636	+6.44238281	-10.63037109	-0.63720703	+38.60595703	+7.60253906	-48.42773438	+1128
+1457971366.38039990	+8.32763672	-7.21582031	-0.75585938	+55.85449219	-6.41601563	-44.58251953	+2208	+8.05517578	-6.44238281	-0.52294922	+9.66796875	-8.74511719	+16.69921875	+1636	+6.44238281	-10.63037109	-0.63720703	+38.60595703	+7.60253906	-48.42773438	+1128
+1457971366.38459990	+8.32763672	-7.21582031	-0.75585938	+55.83251953	-6.41601563	-44.58251953	+2208	+8.05517578	-6.44238281	-0.52294922	+9.66796875	-8.74511719	+16.69921875	+1636	+6.44238281	-10.63037109	-0.63720703	+38.60595703	+7.58056641	-48.42773438	+1128
+1457971366.38870000	+8.32763672	-7.21582031	-0.75585938	+55.83251953	-6.41601563	-44.58251953	+2208	+8.05517578	-6.44238281	-0.52294922	+9.66796875	-8.72314453	+16.69921875	+1636	+6.44238281	-10.63037109	-0.63720703	+38.60595703	+7.58056641	-48.42773438	+1128
+1457971366.39290000	+8.32763672	-7.21582031	-0.75585938	+55.83251953	-6.41601563	-44.58251953	+2208	+8.05517578	-6.44238281	-0.52294922	+9.66796875	-8.72314453	+16.69921875	+1636	+6.44238281	-10.63037109	-0.63720703	+38.60595703	+7.58056641	-48.42773438	+1128
+1457971366.39710000	+8.32763672	-7.21582031	-0.75585938	+55.83251953	-6.41601563	-44.58251953	+2208	+8.05517578	-6.44238281	-0.52294922	+9.66796875	-8.72314453	+16.69921875	+1636	+6.44238281	-10.63037109	-0.63720703	+38.60595703	+7.60253906	-48.42773438	+1124
+1457971366.40120010	+8.32763672	-7.21142578	-0.75585938	+55.83251953	-6.41601563	-44.58251953	+2208	+8.05517578	-6.44238281	-0.52294922	+9.66796875	-8.72314453	+16.69921875	+1636	+6.44238281	-10.63037109	-0.63720703	+38.60595703	+7.60253906	-48.42773438	+1124
+1457971366.40540000	+8.32324219	-7.21142578	-0.75585938	+55.83251953	-6.41601563	-44.58251953	+2208	+8.05517578	-6.44238281	-0.52294922	+9.66796875	-8.72314453	+16.69921875	+1636	+6.43798828	-10.63037109	-0.63720703	+38.58398438	+7.60253906	-48.40576172	+1124
+1457971366.40949990	+8.32324219	-7.21142578	-0.75585938	+55.83251953	-6.39404297	-44.58251953	+2208	+8.05517578	-6.44238281	-0.52294922	+9.66796875	-8.72314453	+16.69921875	+1636	+6.43798828	-10.63037109	-0.64160156	+38.58398438	+7.60253906	-48.40576172	+1124
+1457971366.41370010	+8.32324219	-7.21142578	-0.75585938	+55.83251953	-6.39404297	-44.58251953	+2208	+8.05517578	-6.44238281	-0.52294922	+9.66796875	-8.72314453	+16.69921875	+1636	+6.43798828	-10.63037109	-0.64160156	+38.58398438	+7.60253906	-48.40576172	+1124
+1457971366.41790010	+8.32324219	-7.21142578	-0.75585938	+55.83251953	-6.39404297	-44.58251953	+2208	+8.05517578	-6.44238281	-0.52294922	+9.66796875	-8.72314453	+16.69921875	+1636	+6.43798828	-10.63037109	-0.64160156	+38.58398438	+7.60253906	-48.40576172	+1124
+1457971366.42199990	+8.32324219	-7.21142578	-0.75585938	+55.83251953	-6.39404297	-44.58251953	+2208	+8.05078125	-6.44238281	-0.52294922	+9.68994141	-8.72314453	+16.69921875	+1636	+6.43798828	-10.63037109	-0.64160156	+38.58398438	+7.60253906	-48.40576172	+1124
+1457971366.42619990	+8.32324219	-7.21142578	-0.75585938	+55.83251953	-6.39404297	-44.58251953	+2208	+8.05078125	-6.44238281	-0.52294922	+9.68994141	-8.72314453	+16.69921875	+1636	+6.43798828	-10.63037109	-0.64160156	+38.58398438	+7.60253906	-48.40576172	+1124
+1457971366.43039990	+8.32324219	-7.21142578	-0.75585938	+55.83251953	-6.39404297	-44.58251953	+2208	+8.05078125	-6.44238281	-0.52294922	+9.68994141	-8.72314453	+16.69921875	+1636	+6.43798828	-10.63037109	-0.64160156	+38.60595703	+7.60253906	-48.40576172	+1124
+1457971366.43450000	+8.32324219	-7.21142578	-0.75585938	+55.83251953	-6.39404297	-44.58251953	+2208	+8.05078125	-6.44238281	-0.52294922	+9.68994141	-8.72314453	+16.69921875	+1636	+6.44238281	-10.63037109	-0.64160156	+38.60595703	+7.60253906	-48.42773438	+1124
+1457971366.43870000	+8.32324219	-7.21142578	-0.75585938	+55.83251953	-6.39404297	-44.58251953	+2208	+8.05078125	-6.44238281	-0.52294922	+9.68994141	-8.72314453	+16.69921875	+1636	+6.44238281	-10.63037109	-0.64160156	+38.60595703	+7.60253906	-48.42773438	+1124
+1457971366.44700000	+8.32324219	-7.21142578	-0.75585938	+55.83251953	-6.39404297	-44.58251953	+2208	+8.05078125	-6.44238281	-0.52294922	+9.68994141	-8.72314453	+16.69921875	+1636	+6.44238281	-10.63037109	-0.63720703	+38.60595703	+7.60253906	-48.42773438	+1124
+1457971366.45120000	+8.32324219	-7.21142578	-0.75585938	+55.83251953	-6.39404297	-44.58251953	+2208	+8.05078125	-6.44238281	-0.52294922	+9.68994141	-8.72314453	+16.69921875	+1636	+6.44238281	-10.63037109	-0.63720703	+38.62792969	+7.60253906	-48.44970703	+1124
+1457971366.45540000	+8.32763672	-7.21142578	-0.75585938	+55.85449219	-6.39404297	-44.60449219	+2208	+8.05078125	-6.44238281	-0.52294922	+9.68994141	-8.74511719	+16.69921875	+1636	+6.44238281	-10.63037109	-0.63720703	+38.62792969	+7.60253906	-48.44970703	+1124
+1457971366.45950010	+8.32763672	-7.21142578	-0.75585938	+55.85449219	-6.39404297	-44.60449219	+2208	+8.05078125	-6.44238281	-0.52294922	+9.71191406	-8.74511719	+16.69921875	+1636	+6.44677734	-10.63037109	-0.63720703	+38.62792969	+7.60253906	-48.44970703	+1124
+1457971366.46370010	+8.32763672	-7.21142578	-0.75585938	+55.85449219	-6.37207031	-44.62646484	+2208	+8.05078125	-6.44238281	-0.52294922	+9.71191406	-8.74511719	+16.69921875	+1636	+6.44677734	-10.63037109	-0.63720703	+38.64990234	+7.60253906	-48.47167969	+1128
+1457971366.46790000	+8.32763672	-7.21142578	-0.75585938	+55.85449219	-6.37207031	-44.64843750	+2208	+8.05078125	-6.44238281	-0.52294922	+9.71191406	-8.74511719	+16.67724609	+1636	+6.44677734	-10.63037109	-0.63720703	+38.64990234	+7.62451172	-48.49365234	+1128
+1457971366.47199990	+8.32763672	-7.21142578	-0.75585938	+55.87646484	-6.37207031	-44.67041016	+2208	+8.05078125	-6.44238281	-0.52294922	+9.73388672	-8.76708984	+16.67724609	+1636	+6.44677734	-10.63037109	-0.63281250	+38.64990234	+7.62451172	-48.49365234	+1128
+1457971366.47620010	+8.32763672	-7.21142578	-0.75585938	+55.87646484	-6.37207031	-44.71435547	+2208	+8.05517578	-6.44238281	-0.52294922	+9.73388672	-8.76708984	+16.67724609	+1636	+6.45117188	-10.63037109	-0.63281250	+38.67187500	+7.62451172	-48.51562500	+1128
+1457971366.48029990	+8.32763672	-7.21142578	-0.76025391	+55.89843750	-6.35009766	-44.78027344	+2208	+8.05517578	-6.44238281	-0.52294922	+9.75585938	-8.78906250	+16.65527344	+1636	+6.45117188	-10.63037109	-0.63281250	+38.67187500	+7.62451172	-48.53759766	+1128
+1457971366.48449990	+8.33203125	-7.21142578	-0.76025391	+55.89843750	-6.35009766	-44.82421875	+2208	+8.05517578	-6.44238281	-0.52734375	+9.75585938	-8.81103516	+16.63330078	+1636	+6.45117188	-10.63037109	-0.63281250	+38.67187500	+7.62451172	-48.55957031	+1132
+1457971366.48869990	+8.33203125	-7.21142578	-0.76025391	+55.92041016	-6.32812500	-44.89013672	+2208	+8.05517578	-6.44238281	-0.52734375	+9.77783203	-8.81103516	+16.61132813	+1636	+6.45556641	-10.63037109	-0.63281250	+38.67187500	+7.62451172	-48.58154297	+1132
+1457971366.49280000	+8.33203125	-7.21142578	-0.76025391	+55.92041016	-6.32812500	-44.97802734	+2208	+8.05517578	-6.44238281	-0.52734375	+9.82177734	-8.85498047	+16.56738281	+1636	+6.45556641	-10.63037109	-0.63281250	+38.67187500	+7.62451172	-48.60351563	+1132
+1457971366.49700000	+8.33203125	-7.21142578	-0.76464844	+55.92041016	-6.30615234	-45.06591797	+2208	+8.05517578	-6.44238281	-0.53173828	+9.84375000	-8.87695313	+16.54541016	+1636	+6.45556641	-10.63476563	-0.63281250	+38.67187500	+7.62451172	-48.60351563	+1132
+1457971366.50120000	+8.33203125	-7.21142578	-0.76464844	+55.94238281	-6.30615234	-45.10986328	+2204	+8.05517578	-6.44238281	-0.53173828	+9.86572266	-8.89892578	+16.50146484	+1636	+6.45556641	-10.63476563	-0.63720703	+38.64990234	+7.60253906	-48.62548828	+1132
+1457971366.50530000	+8.33642578	-7.21142578	-0.76464844	+55.94238281	-6.28417969	-45.17578125	+2204	+8.05957031	-6.44238281	-0.53173828	+9.88769531	-8.94287109	+16.45751953	+1636	+6.45556641	-10.63476563	-0.63720703	+38.62792969	+7.60253906	-48.62548828	+1132
+1457971366.50950000	+8.33642578	-7.21142578	-0.76904297	+55.94238281	-6.28417969	-45.21972656	+2204	+8.05957031	-6.44238281	-0.53613281	+9.93164063	-8.98681641	+16.41357422	+1636	+6.45556641	-10.63476563	-0.64160156	+38.60595703	+7.60253906	-48.62548828	+1132
+1457971366.51780010	+8.33642578	-7.21142578	-0.77343750	+55.94238281	-6.28417969	-45.30761719	+2204	+8.06396484	-6.43798828	-0.54052734	+9.97558594	-9.05273438	+16.34765625	+1640	+6.45556641	-10.63916016	-0.64599609	+38.56201172	+7.58056641	-48.64746094	+1132
+1457971366.52200010	+8.33642578	-7.20703125	-0.77343750	+55.94238281	-6.28417969	-45.35156250	+2204	+8.06396484	-6.43798828	-0.54492188	+9.99755859	-9.07470703	+16.30371094	+1640	+6.45556641	-10.63916016	-0.65039063	+38.54003906	+7.58056641	-48.64746094	+1132
+1457971366.52620010	+8.34082031	-7.20703125	-0.77343750	+55.94238281	-6.28417969	-45.39550781	+2204	+8.06396484	-6.43798828	-0.54492188	+10.01953125	-9.11865234	+16.25976563	+1640	+6.45556641	-10.63916016	-0.65478516	+38.54003906	+7.58056641	-48.64746094	+1128
+1457971366.53029990	+8.34082031	-7.20703125	-0.77783203	+55.94238281	-6.28417969	-45.41748047	+2204	+8.06835938	-6.43798828	-0.54931641	+10.04150391	-9.14062500	+16.23779297	+1640	+6.45996094	-10.63916016	-0.65478516	+38.51806641	+7.55859375	-48.64746094	+1128
+1457971366.53449990	+8.34521484	-7.20703125	-0.77783203	+55.96435547	-6.26220703	-45.46142578	+2204	+8.06835938	-6.43798828	-0.54931641	+10.04150391	-9.18457031	+16.19384766	+1640	+6.46435547	-10.63916016	-0.65917969	+38.51806641	+7.55859375	-48.64746094	+1128
+1457971366.53870010	+8.34521484	-7.20703125	-0.78222656	+55.96435547	-6.28417969	-45.48339844	+2204	+8.06835938	-6.43798828	-0.55371094	+10.06347656	-9.20654297	+16.17187500	+1644	+6.46875000	-10.63916016	-0.65917969	+38.51806641	+7.55859375	-48.66943359	+1128
+1457971366.54279990	+8.34960938	-7.20263672	-0.78662109	+55.98632813	-6.28417969	-45.52734375	+2204	+8.07275391	-6.43798828	-0.55810547	+10.08544922	-9.25048828	+16.12792969	+1644	+6.47314453	-10.63476563	-0.66357422	+38.51806641	+7.55859375	-48.69140625	+1128
+1457971366.54699990	+8.35400391	-7.20263672	-0.78662109	+55.98632813	-6.28417969	-45.57128906	+2204	+8.07275391	-6.43798828	-0.56250000	+10.08544922	-9.29443359	+16.08398438	+1644	+6.48193359	-10.63476563	-0.66357422	+38.51806641	+7.55859375	-48.71337891	+1128
+1457971366.55119990	+8.35839844	-7.20263672	-0.79101563	+56.00830078	-6.28417969	-45.61523438	+2204	+8.07714844	-6.43359375	-0.56689453	+10.08544922	-9.33837891	+16.06201172	+1644	+6.48632813	-10.63037109	-0.66357422	+38.54003906	+7.55859375	-48.73535156	+1128
+1457971366.55530000	+8.36279297	-7.19824219	-0.79541016	+56.03027344	-6.30615234	-45.68115234	+2204	+8.07714844	-6.43359375	-0.57128906	+10.08544922	-9.40429688	+16.01806641	+1644	+6.49951172	-10.63037109	-0.66357422	+38.56201172	+7.53662109	-48.80126953	+1128
+1457971366.56360010	+8.37597656	-7.19384766	-0.80419922	+56.05224609	-6.35009766	-45.81298828	+2204	+8.08593750	-6.42919922	-0.58007813	+10.08544922	-9.53613281	+15.90820313	+1644	+6.52148438	-10.62158203	-0.66796875	+38.60595703	+7.51464844	-48.91113281	+1132
+1457971366.56780000	+8.38476563	-7.18945313	-0.80859375	+56.07421875	-6.39404297	-45.90087891	+2204	+8.09033203	-6.42919922	-0.58886719	+10.08544922	-9.64599609	+15.84228516	+1644	+6.53906250	-10.61279297	-0.67236328	+38.64990234	+7.47070313	-48.99902344	+1136
+1457971366.57200000	+8.39355469	-7.18505859	-0.81298828	+56.09619141	-6.43798828	-45.98876953	+2204	+8.09912109	-6.42480469	-0.59326172	+10.06347656	-9.77783203	+15.73242188	+1644	+6.55664063	-10.60839844	-0.67236328	+38.64990234	+7.42675781	-49.13085938	+1140
+1457971366.58030010	+8.41113281	-7.17626953	-0.83496094	+56.11816406	-6.59179688	-46.20849609	+2204	+8.11230469	-6.41601563	-0.61523438	+9.99755859	-10.10742188	+15.49072266	+1644	+6.59179688	-10.59082031	-0.69433594	+38.67187500	+7.25097656	-49.35058594	+1152
+1457971366.58450010	+8.42431641	-7.17187500	-0.84375000	+56.14013672	-6.65771484	-46.38427734	+2204	+8.12548828	-6.40722656	-0.62402344	+9.97558594	-10.34912109	+15.31494141	+1644	+6.60937500	-10.57763672	-0.70751953	+38.64990234	+7.11914063	-49.48242188	+1160
+1457971366.58859990	+8.43750000	-7.16308594	-0.85693359	+56.16210938	-6.74560547	-46.49414063	+2204	+8.13427734	-6.40283203	-0.63720703	+9.93164063	-10.52490234	+15.18310547	+1644	+6.62695313	-10.56884766	-0.72509766	+38.58398438	+7.00927734	-49.59228516	+1164
+1457971366.59279990	+8.45068359	-7.15869141	-0.87451172	+56.11816406	-6.83349609	-46.69189453	+2204	+8.14746094	-6.39404297	-0.65917969	+9.82177734	-10.83251953	+14.89746094	+1644	+6.64453125	-10.56005859	-0.76025391	+38.49609375	+6.81152344	-49.72412109	+1172
+1457971366.59699990	+8.46826172	-7.14990234	-0.88330078	+56.14013672	-6.92138672	-46.91162109	+2200	+8.16503906	-6.38525391	-0.66796875	+9.77783203	-11.11816406	+14.63378906	+1640	+6.65771484	-10.55126953	-0.78222656	+38.36425781	+6.67968750	-49.89990234	+1176
+1457971366.60110000	+8.48144531	-7.14550781	-0.90966797	+56.14013672	-7.00927734	-46.99951172	+2200	+8.17822266	-6.37646484	-0.69433594	+9.73388672	-11.31591797	+14.47998047	+1644	+6.67089844	-10.54248047	-0.81298828	+38.23242188	+6.50390625	-49.96582031	+1180
+1457971366.60529990	+8.49462891	-7.14550781	-0.92724609	+56.05224609	-7.00927734	-47.19726563	+2192	+8.19140625	-6.37207031	-0.71630859	+9.62402344	-11.55761719	+14.19433594	+1640	+6.68408203	-10.53369141	-0.86132813	+38.05664063	+6.32812500	-50.07568359	+1188
+1457971366.60949990	+8.51220703	-7.13232422	-0.94482422	+56.05224609	-7.07519531	-47.46093750	+2188	+8.20898438	-6.35888672	-0.72949219	+9.58007813	-11.88720703	+13.86474609	+1636	+6.69726563	-10.52050781	-0.89208984	+37.88085938	+6.19628906	-50.25146484	+1192
+1457971366.61360000	+8.53417969	-7.12353516	-0.97558594	+56.05224609	-7.11914063	-47.59277344	+2188	+8.22656250	-6.35009766	-0.76464844	+9.53613281	-12.10693359	+13.66699219	+1636	+6.71044922	-10.50732422	-0.93603516	+37.70507813	+6.02050781	-50.29541016	+1200
+1457971366.61780000	+8.54736328	-7.13232422	-1.00195313	+55.87646484	-7.09716797	-47.85644531	+2180	+8.24414063	-6.34570313	-0.79101563	+9.44824219	-12.39257813	+13.29345703	+1632	+6.72802734	-10.49853516	-0.97998047	+37.52929688	+5.91064453	-50.40527344	+1212
+1457971366.62200000	+8.57373047	-7.11914063	-1.02832031	+55.81054688	-7.11914063	-48.16406250	+2172	+8.26171875	-6.32812500	-0.81298828	+9.44824219	-12.76611328	+12.89794922	+1632	+6.74560547	-10.48095703	-1.01953125	+37.28759766	+5.80078125	-50.62500000	+1220
+1457971366.62610010	+8.60009766	-7.11035156	-1.06787109	+55.76660156	-7.11914063	-48.36181641	+2172	+8.28808594	-6.31494141	-0.85253906	+9.42626953	-13.00781250	+12.61230469	+1636	+6.75878906	-10.46777344	-1.06787109	+37.06787109	+5.66894531	-50.73486328	+1232
+1457971366.63030000	+8.62207031	-7.11914063	-1.10302734	+55.50292969	-7.05322266	-48.69140625	+2156	+8.30566406	-6.30615234	-0.88769531	+9.38232422	-13.31542969	+12.19482422	+1636	+6.78515625	-10.45898438	-1.11621094	+36.82617188	+5.58105469	-50.88867188	+1248
+1457971366.63439990	+8.65283203	-7.10595703	-1.13378906	+55.37109375	-7.00927734	-49.04296875	+2148	+8.33203125	-6.28857422	-0.92285156	+9.44824219	-13.68896484	+11.75537109	+1640	+6.81152344	-10.43701172	-1.16015625	+36.58447266	+5.47119141	-51.10839844	+1264
+1457971366.63860010	+8.68798828	-7.09277344	-1.18212891	+55.23925781	-6.98730469	-49.30664063	+2144	+8.36279297	-6.27099609	-0.97119141	+9.49218750	-13.95263672	+11.42578125	+1652	+6.83349609	-10.41503906	-1.21728516	+36.32080078	+5.36132813	-51.24023438	+1280
+1457971366.64689990	+8.75390625	-7.08837891	-1.26562500	+54.66796875	-6.81152344	-50.11962891	+2132	+8.41113281	-6.23144531	-1.05908203	+9.68994141	-14.69970703	+10.45898438	+1664	+6.89941406	-10.37109375	-1.32275391	+35.79345703	+5.18554688	-51.70166016	+1320
+1457971366.65109990	+8.80224609	-7.07958984	-1.31835938	+54.44824219	-6.78955078	-50.49316406	+2132	+8.44628906	-6.20947266	-1.11621094	+9.84375000	-15.00732422	+10.04150391	+1676	+6.93457031	-10.34472656	-1.37988281	+35.52978516	+5.05371094	-51.92138672	+1340
+1457971366.65529990	+8.83740234	-7.08837891	-1.36669922	+53.96484375	-6.67968750	-50.95458984	+2128	+8.47705078	-6.18750000	-1.16894531	+9.99755859	-15.38085938	+9.53613281	+1684	+6.97412109	-10.32275391	-1.43261719	+35.24414063	+4.96582031	-52.20703125	+1360
+1457971366.65940000	+8.88574219	-7.07080078	-1.41503906	+53.63525391	-6.61376953	-51.43798828	+2132	+8.50781250	-6.15673828	-1.22167969	+10.23925781	-15.75439453	+9.00878906	+1696	+7.01806641	-10.28759766	-1.48535156	+34.95849609	+4.83398438	-52.53662109	+1380
+1457971366.66360000	+8.93847656	-7.05761719	-1.46777344	+53.30566406	-6.56982422	-51.94335938	+2140	+8.54736328	-6.12597656	-1.28320313	+10.50292969	-16.10595703	+8.54736328	+1708	+7.06201172	-10.25683594	-1.54687500	+34.65087891	+4.68017578	-52.80029297	+1404
+1457971366.66779990	+8.98242188	-7.06201172	-1.52490234	+52.75634766	-6.50390625	-52.44873047	+2140	+8.58251953	-6.10400391	-1.34472656	+10.72265625	-16.47949219	+8.02001953	+1720	+7.10595703	-10.22607422	-1.60400391	+34.32128906	+4.57031250	-53.10791016	+1424
+1457971366.67190000	+9.03955078	-7.04443359	-1.58203125	+52.33886719	-6.45996094	-52.95410156	+2152	+8.61767578	-6.06445313	-1.40625000	+11.09619141	-16.83105469	+7.51464844	+1736	+7.15869141	-10.18652344	-1.66113281	+34.01367188	+4.39453125	-53.48144531	+1448
+1457971366.67610000	+9.10107422	-7.02685547	-1.63476563	+51.92138672	-6.45996094	-53.52539063	+2164	+8.66601563	-6.02490234	-1.47216797	+11.46972656	-17.20458984	+7.00927734	+1748	+7.21142578	-10.14697266	-1.72705078	+33.68408203	+4.19677734	-53.76708984	+1472
+1457971366.68030000	+9.14941406	-7.02685547	-1.69628906	+51.28417969	-6.45996094	-54.09667969	+2168	+8.70117188	-5.99414063	-1.53808594	+11.75537109	-17.57812500	+6.43798828	+1760	+7.25976563	-10.11181641	-1.78857422	+33.28857422	+4.02099609	-54.11865234	+1492
+1457971366.68440010	+9.21533203	-7.00927734	-1.75781250	+50.80078125	-6.43798828	-54.62402344	+2184	+8.74072266	-5.94580078	-1.60839844	+12.17285156	-17.90771484	+5.91064453	+1776	+7.31250000	-10.06787109	-1.85009766	+32.95898438	+3.80126953	-54.51416016	+1516
+1457971366.68860010	+9.28125000	-6.98730469	-1.81054688	+50.29541016	-6.50390625	-55.28320313	+2196	+8.79345703	-5.89746094	-1.67431641	+12.63427734	-18.30322266	+5.33935547	+1792	+7.36523438	-10.02392578	-1.92041016	+32.58544922	+3.55957031	-54.86572266	+1536
+1457971366.69280000	+9.33837891	-6.97851563	-1.86767578	+49.61425781	-6.54785156	-55.89843750	+2204	+8.83300781	-5.86669922	-1.74462891	+12.94189453	-18.65478516	+4.76806641	+1804	+7.41357422	-9.98437500	-1.98632813	+32.14599609	+3.33984375	-55.23925781	+1556
+1457971366.69689990	+9.40869141	-6.95654297	-1.93359375	+49.06494141	-6.59179688	-56.42578125	+2220	+8.88134766	-5.80957031	-1.82373047	+13.40332031	-18.94042969	+4.24072266	+1824	+7.47070313	-9.93603516	-2.05224609	+31.77246094	+3.07617188	-55.63476563	+1580
+1457971366.70110010	+9.47900391	-6.93457031	-1.98632813	+48.49365234	-6.67968750	-57.10693359	+2236	+8.93847656	-5.75683594	-1.89404297	+13.90869141	-19.33593750	+3.62548828	+1844	+7.52783203	-9.88330078	-2.12695313	+31.35498047	+2.79052734	-55.96435547	+1604
+1457971366.70530010	+9.54052734	-6.92138672	-2.04345703	+47.79052734	-6.78955078	-57.70019531	+2244	+8.98242188	-5.71728516	-1.96435547	+14.21630859	-19.68750000	+3.03222656	+1856	+7.57177734	-9.84375000	-2.20166016	+30.84960938	+2.52685547	-56.33789063	+1624
+1457971366.71359990	+9.68994141	-6.86425781	-2.16210938	+46.60400391	-7.05322266	-58.93066406	+2280	+9.10107422	-5.59423828	-2.11376953	+15.24902344	-20.32470703	+1.80175781	+1896	+7.68603516	-9.73388672	-2.35546875	+30.01464844	+1.86767578	-57.06298828	+1676
+1457971366.71770000	+9.75585938	-6.84228516	-2.21484375	+45.90087891	-7.22900391	-59.56787109	+2292	+9.14941406	-5.54589844	-2.18847656	+15.60058594	-20.65429688	+1.14257813	+1912	+7.72998047	-9.68554688	-2.43017578	+29.46533203	+1.56005859	-57.45849609	+1696
+1457971366.72190000	+9.83496094	-6.81152344	-2.28076172	+45.28564453	-7.38281250	-60.09521484	+2316	+9.21093750	-5.47558594	-2.26757813	+16.10595703	-20.89599609	+0.52734375	+1936	+7.78710938	-9.62402344	-2.50927734	+29.02587891	+1.23046875	-57.78808594	+1724
+1457971366.72610000	+9.91406250	-6.78076172	-2.32470703	+44.64843750	-7.60253906	-60.84228516	+2332	+9.27685547	-5.40966797	-2.33349609	+16.69921875	-21.26953125	-0.21972656	+1960	+7.84423828	-9.56689453	-2.58398438	+28.56445313	+0.83496094	-58.16162109	+1748
+1457971366.73020010	+9.98437500	-6.75439453	-2.37304688	+43.92333984	-7.82226563	-61.43554688	+2348	+9.33398438	-5.35253906	-2.40380859	+17.11669922	-21.59912109	-0.94482422	+1976	+7.89257813	-9.51855469	-2.66308594	+27.99316406	+0.48339844	-58.53515625	+1772
+1457971366.73440000	+10.06787109	-6.71484375	-2.43896484	+43.28613281	-8.04199219	-61.94091797	+2372	+9.39990234	-5.27783203	-2.48730469	+17.64404297	-21.84082031	-1.62597656	+2004	+7.95410156	-9.45263672	-2.74218750	+27.57568359	+0.08789063	-58.84277344	+1804
+1457971366.73860000	+10.15576172	-6.67968750	-2.47412109	+42.64892578	-8.34960938	-62.68798828	+2392	+9.47021484	-5.20312500	-2.54882813	+18.28125000	-22.21435547	-2.46093750	+2024	+8.01562500	-9.39111328	-2.81689453	+27.11425781	-0.37353516	-59.21630859	+1832
+1457971366.74270010	+10.22607422	-6.64453125	-2.51806641	+41.92382813	-8.65722656	-63.32519531	+2412	+9.53613281	-5.13281250	-2.61474609	+18.80859375	-22.54394531	-3.22998047	+2048	+8.06396484	-9.33398438	-2.89160156	+26.52099609	-0.79101563	-59.58984375	+1856
+1457971366.74690010	+10.31396484	-6.60498047	-2.57080078	+41.26464844	-8.96484375	-63.87451172	+2436	+9.60205078	-5.05371094	-2.69384766	+19.42382813	-22.78564453	-3.95507813	+2072	+8.12988281	-9.25927734	-2.97509766	+26.12548828	-1.25244141	-59.87548828	+1892
+1457971366.75110010	+10.40625000	-6.56542969	-2.59716797	+40.62744141	-9.38232422	-64.64355469	+2456	+9.67675781	-4.97021484	-2.75097656	+20.14892578	-23.18115234	-4.87792969	+2096	+8.20019531	-9.19335938	-3.04101563	+25.68603516	-1.80175781	-60.27099609	+1924
+1457971366.75519990	+10.48535156	-6.52587891	-2.63232422	+39.90234375	-9.82177734	-65.28076172	+2476	+9.74267578	-4.89550781	-2.81689453	+20.78613281	-23.51074219	-5.71289063	+2116	+8.25732422	-9.13183594	-3.10693359	+25.13671875	-2.30712891	-60.66650391	+1948
+1457971366.75939990	+10.57324219	-6.48193359	-2.68066406	+39.22119141	-10.21728516	-65.80810547	+2500	+9.81298828	-4.80761719	-2.89160156	+21.48925781	-23.75244141	-6.52587891	+2140	+8.32763672	-9.05712891	-3.18603516	+24.74121094	-2.85644531	-60.95214844	+1984
+1457971366.76360010	+10.66992188	-6.44238281	-2.69824219	+38.54003906	-10.72265625	-66.53320313	+2520	+9.89208984	-4.71972656	-2.93994141	+22.32421875	-24.14794922	-7.53662109	+2160	+8.40673828	-8.98242188	-3.24316406	+24.34570313	-3.51562500	-61.34765625	+2012
+1457971366.77189990	+10.84130859	-6.35449219	-2.76416016	+37.11181641	-11.77734375	-67.63183594	+2560	+10.03271484	-4.54394531	-3.08056641	+23.81835938	-24.69726563	-9.20654297	+2200	+8.54736328	-8.83300781	-3.37500000	+23.46679688	-4.76806641	-61.96289063	+2072
+1457971366.77609990	+10.93798828	-6.31054688	-2.77294922	+36.38671875	-12.43652344	-68.33496094	+2580	+10.11181641	-4.45166016	-3.12451172	+24.71923828	-25.11474609	-10.23925781	+2216	+8.63525391	-8.74951172	-3.42773438	+23.09326172	-5.51513672	-62.33642578	+2100
+1457971366.78020000	+11.02148438	-6.25781250	-2.78613281	+35.68359375	-13.11767578	-68.88427734	+2596	+10.18652344	-4.35937500	-3.18603516	+25.51025391	-25.42236328	-11.09619141	+2232	+8.70556641	-8.67919922	-3.48486328	+22.60986328	-6.24023438	-62.68798828	+2120
+1457971366.78440000	+11.11376953	-6.21386719	-2.81250000	+34.95849609	-13.75488281	-69.34570313	+2612	+10.25683594	-4.26708984	-3.25195313	+26.34521484	-25.64208984	-11.97509766	+2252	+8.79345703	-8.58691406	-3.55078125	+22.28027344	-6.96533203	-62.92968750	+2152
+1457971366.78850010	+11.21044922	-6.16992188	-2.81689453	+34.23339844	-14.50195313	-69.93896484	+2628	+10.34033203	-4.17041016	-3.29150391	+27.26806641	-26.05957031	-13.05175781	+2264	+8.88574219	-8.50341797	-3.59472656	+21.95068359	-7.80029297	-63.28125000	+2172
+1457971366.79270010	+11.29394531	-6.11279297	-2.82568359	+33.53027344	-15.27099609	-70.35644531	+2640	+10.41503906	-4.07812500	-3.35302734	+28.03710938	-26.34521484	-13.90869141	+2276	+8.96044922	-8.42871094	-3.63867188	+21.48925781	-8.59130859	-63.61083984	+2188
+1457971366.79690000	+11.38623047	-6.06884766	-2.85205078	+32.76123047	-15.97412109	-70.68603516	+2648	+10.49414063	-3.98144531	-3.41894531	+28.85009766	-26.54296875	-14.76562500	+2292	+9.04833984	-8.33642578	-3.70019531	+21.15966797	-9.38232422	-63.78662109	+2212
+1457971366.80100010	+11.47412109	-6.02490234	-2.84765625	+31.99218750	-16.78710938	-71.14746094	+2660	+10.57763672	-3.88037109	-3.44970703	+29.77294922	-26.96044922	-15.88623047	+2300	+9.14062500	-8.24414063	-3.73974609	+20.80810547	-10.21728516	-64.07226563	+2228
+1457971366.80520010	+11.55761719	-5.96337891	-2.85205078	+31.28906250	-17.62207031	-71.45507813	+2672	+10.65234375	-3.77929688	-3.50244141	+30.49804688	-27.20214844	-16.69921875	+2312	+9.21533203	-8.16064453	-3.78369141	+20.36865234	-11.05224609	-64.33593750	+2240
+1457971366.80940010	+11.64111328	-5.91503906	-2.86523438	+30.52001953	-18.39111328	-71.69677734	+2680	+10.73144531	-3.68261719	-3.55957031	+31.24511719	-27.37792969	-17.51220703	+2324	+9.30322266	-8.06396484	-3.84082031	+20.03906250	-11.84326172	-64.46777344	+2260
+1457971366.81349990	+11.72900391	-5.86669922	-2.85644531	+29.77294922	-19.22607422	-72.02636719	+2688	+10.81933594	-3.58154297	-3.58154297	+32.10205078	-27.79541016	-18.56689453	+2328	+9.39550781	-7.96728516	-3.88037109	+19.73144531	-12.72216797	-64.68750000	+2272
+1457971366.81769990	+11.80810547	-5.80078125	-2.85644531	+29.11376953	-20.10498047	-72.24609375	+2700	+10.89843750	-3.48046875	-3.62548828	+32.73925781	-28.05908203	-19.37988281	+2332	+9.47021484	-7.87939453	-3.91552734	+19.31396484	-13.55712891	-64.92919922	+2276
+1457971366.82189990	+11.89160156	-5.74804688	-2.86083984	+28.38867188	-20.87402344	-72.35595703	+2708	+10.98193359	-3.37939453	-3.67382813	+33.39843750	-28.25683594	-20.21484375	+2340	+9.55371094	-7.78271484	-3.96826172	+18.96240234	-14.30419922	-65.01708984	+2292
+1457971366.83020000	+12.04541016	-5.62060547	-2.84765625	+27.07031250	-22.52197266	-72.72949219	+2728	+11.15771484	-3.16845703	-3.71777344	+34.73876953	-28.98193359	-22.01660156	+2352	+9.71630859	-7.59814453	-4.03857422	+18.23730469	-15.93017578	-65.41259766	+2308
+1457971366.83439990	+12.12451172	-5.56347656	-2.84765625	+26.38916016	-23.29101563	-72.79541016	+2740	+11.24121094	-3.06738281	-3.75732422	+35.26611328	-29.20166016	-22.76367188	+2356	+9.79980469	-7.49707031	-4.08691406	+17.90771484	-16.67724609	-65.45654297	+2320
+1457971366.83850000	+12.19921875	-5.50195313	-2.83447266	+25.72998047	-24.08203125	-72.94921875	+2752	+11.33349609	-2.96630859	-3.75732422	+35.90332031	-29.64111328	-23.73046875	+2360	+9.88330078	-7.39599609	-4.11767578	+17.62207031	-17.44628906	-65.61035156	+2328
+1457971366.84270000	+12.26953125	-5.42724609	-2.82128906	+25.18066406	-24.91699219	-73.03710938	+2768	+11.42138672	-2.85205078	-3.77490234	+36.40869141	-29.97070313	-24.43359375	+2364	+9.95361328	-7.30371094	-4.15283203	+17.24853516	-18.19335938	-65.76416016	+2336
+1457971366.84690000	+12.34423828	-5.35693359	-2.81250000	+24.58740234	-25.68603516	-73.08105469	+2784	+11.50927734	-2.75537109	-3.79248047	+36.87011719	-30.27832031	-25.18066406	+2364	+10.03271484	-7.19824219	-4.19677734	+16.91894531	-18.87451172	-65.80810547	+2352
+1457971366.85100010	+12.41894531	-5.29101563	-2.79492188	+24.03808594	-26.47705078	-73.19091797	+2804	+11.60156250	-2.65429688	-3.78369141	+37.35351563	-30.76171875	-26.10351563	+2376	+10.12060547	-7.09716797	-4.22314453	+16.65527344	-19.64355469	-65.96191406	+2364
+1457971366.85520010	+12.48925781	-5.20751953	-2.77294922	+23.57666016	-27.31201172	-73.30078125	+2824	+11.69384766	-2.53564453	-3.78808594	+37.81494141	-31.17919922	-26.74072266	+2384	+10.19091797	-7.00048828	-4.24951172	+16.32568359	-20.39062500	-66.11572266	+2372
+1457971366.85940000	+12.56396484	-5.14160156	-2.75976563	+23.02734375	-28.08105469	-73.34472656	+2844	+11.78613281	-2.43896484	-3.79687500	+38.16650391	-31.55273438	-27.44384766	+2388	+10.27001953	-6.89941406	-4.28906250	+16.06201172	-21.04980469	-66.18164063	+2388
+1457971366.86350010	+12.63427734	-5.07128906	-2.73339844	+22.52197266	-28.87207031	-73.45458984	+2868	+11.87841797	-2.33789063	-3.77929688	+38.56201172	-32.03613281	-28.27880859	+2400	+10.35351563	-6.79833984	-4.30664063	+15.82031250	-21.79687500	-66.33544922	+2400
+1457971366.86770010	+12.70019531	-4.98339844	-2.71142578	+22.10449219	-29.68505859	-73.47656250	+2896	+11.97070313	-2.21923828	-3.77050781	+38.97949219	-32.51953125	-28.89404297	+2416	+10.42382813	-6.69726563	-4.32861328	+15.53466797	-22.50000000	-66.46728516	+2412
+1457971366.87599990	+12.83642578	-4.83398438	-2.66308594	+21.11572266	-31.24511719	-73.49853516	+2944	+12.14648438	-2.02148438	-3.73974609	+39.55078125	-33.48632813	-30.27832031	+2436	+10.58642578	-6.48632813	-4.37255859	+15.09521484	-23.97216797	-66.64306641	+2444
+1457971366.88019990	+12.89794922	-4.75048828	-2.63232422	+20.72021484	-32.10205078	-73.54248047	+2976	+12.23437500	-1.90722656	-3.72216797	+39.92431641	-34.03564453	-30.89355469	+2452	+10.66113281	-6.38085938	-4.38574219	+14.85351563	-24.71923828	-66.77490234	+2460
+1457971366.88850000	+13.02099609	-4.60546875	-2.57080078	+19.75341797	-33.75000000	-73.54248047	+3028	+12.40576172	-1.71826172	-3.67822266	+40.42968750	-35.06835938	-32.27783203	+2472	+10.82373047	-6.17431641	-4.40771484	+14.45800781	-26.25732422	-66.99462891	+2488
+1457971366.89270000	+13.08251953	-4.51757813	-2.53564453	+19.37988281	-34.60693359	-73.49853516	+3056	+12.48925781	-1.60400391	-3.65625000	+40.78125000	-35.63964844	-32.84912109	+2488	+10.89843750	-6.06884766	-4.41210938	+14.26025391	-27.09228516	-67.08251953	+2500
+1457971366.89680000	+13.13964844	-4.44287109	-2.50488281	+18.87451172	-35.44189453	-73.43261719	+3084	+12.56835938	-1.51611328	-3.63427734	+41.00097656	-36.14501953	-33.48632813	+2496	+10.97753906	-5.96337891	-4.42089844	+14.06250000	-27.86132813	-67.12646484	+2512
+1457971366.90100000	+13.19238281	-4.37255859	-2.47412109	+18.36914063	-36.25488281	-73.36669922	+3108	+12.64306641	-1.42382813	-3.60791016	+41.24267578	-36.62841797	-34.14550781	+2504	+11.06103516	-5.85791016	-4.42089844	+13.90869141	-28.71826172	-67.23632813	+2528
+1457971366.90520000	+13.24511719	-4.28906250	-2.43896484	+17.95166016	-37.11181641	-73.27880859	+3132	+12.71777344	-1.31835938	-3.58154297	+41.59423828	-37.17773438	-34.73876953	+2516	+11.13574219	-5.74804688	-4.41650391	+13.75488281	-29.57519531	-67.30224609	+2540
+1457971366.90930010	+13.29345703	-4.21875000	-2.40380859	+17.46826172	-37.96875000	-73.16894531	+3156	+12.79248047	-1.23486328	-3.55517578	+41.81396484	-37.68310547	-35.39794922	+2524	+11.21484375	-5.64257813	-4.42089844	+13.55712891	-30.41015625	-67.30224609	+2548
+1457971366.91350010	+13.33740234	-4.14843750	-2.36865234	+16.94091797	-38.78173828	-73.05908203	+3176	+12.86279297	-1.14697266	-3.52880859	+42.07763672	-38.18847656	-36.10107422	+2532	+11.29394531	-5.53710938	-4.41210938	+13.42529297	-31.33300781	-67.39013672	+2560
+1457971366.91770010	+13.38574219	-4.06494141	-2.32910156	+16.56738281	-39.68261719	-72.97119141	+3200	+12.92871094	-1.04589844	-3.49804688	+42.45117188	-38.71582031	-36.71630859	+2540	+11.36425781	-5.43164063	-4.39892578	+13.27148438	-32.25585938	-67.45605469	+2572
+1457971366.92179990	+13.42968750	-3.99462891	-2.28955078	+16.12792969	-40.53955078	-72.88330078	+3220	+12.99902344	-0.96240234	-3.47167969	+42.73681641	-39.19921875	-37.39746094	+2544	+11.43896484	-5.33056641	-4.39453125	+13.09570313	-33.11279297	-67.47802734	+2576
+1457971366.92600010	+13.46923828	-3.91992188	-2.25000000	+15.68847656	-41.37451172	-72.79541016	+3240	+13.06054688	-0.87890625	-3.43652344	+43.06640625	-39.68261719	-38.12255859	+2552	+11.51806641	-5.22949219	-4.37695313	+12.98583984	-34.01367188	-67.56591797	+2588
+1457971366.93429990	+13.54394531	-3.77050781	-2.17089844	+14.91943359	-43.08837891	-72.55371094	+3280	+13.19238281	-0.69873047	-3.37500000	+43.81347656	-40.60546875	-39.48486328	+2564	+11.65869141	-5.02294922	-4.35498047	+12.72216797	-35.79345703	-67.58789063	+2600
+1457971366.93849990	+13.57910156	-3.70019531	-2.12695313	+14.52392578	-43.90136719	-72.46582031	+3300	+13.24951172	-0.61083984	-3.33544922	+44.20898438	-41.06689453	-40.25390625	+2568	+11.72900391	-4.92187500	-4.33300781	+12.63427734	-36.65039063	-67.65380859	+2608
+1457971366.94260000	+13.61425781	-3.62109375	-2.07861328	+14.21630859	-44.78027344	-72.39990234	+3320	+13.30664063	-0.51416016	-3.29589844	+44.67041016	-41.55029297	-40.95703125	+2580	+11.79492188	-4.81640625	-4.31542969	+12.54638672	-37.52929688	-67.67578125	+2612
+1457971366.94680000	+13.64941406	-3.55078125	-2.03466797	+13.86474609	-45.59326172	-72.31201172	+3336	+13.36816406	-0.43505859	-3.25634766	+45.08789063	-42.01171875	-41.70410156	+2584	+11.86083984	-4.72412109	-4.29785156	+12.41455078	-38.34228516	-67.69775391	+2616
+1457971366.95100000	+13.68017578	-3.47607422	-1.98193359	+13.57910156	-46.47216797	-72.29003906	+3356	+13.42529297	-0.35156250	-3.20361328	+45.54931641	-42.51708984	-42.53906250	+2596	+11.92675781	-4.62744141	-4.27148438	+12.37060547	-39.22119141	-67.80761719	+2624
+1457971366.95510010	+13.71533203	-3.39697266	-1.92919922	+13.31542969	-47.32910156	-72.18017578	+3376	+13.48242188	-0.25488281	-3.15527344	+46.05468750	-43.00048828	-43.26416016	+2604	+11.98828125	-4.53076172	-4.24951172	+12.28271484	-40.05615234	-67.82958984	+2628
+1457971366.95930000	+13.74609375	-3.32666016	-1.88085938	+13.02978516	-48.12011719	-72.09228516	+3396	+13.53955078	-0.17138672	-3.10693359	+46.51611328	-43.46191406	-44.03320313	+2612	+12.05419922	-4.44287109	-4.23193359	+12.17285156	-40.80322266	-67.85156250	+2628
+1457971366.96350000	+13.78125000	-3.25634766	-1.81933594	+12.76611328	-48.95507813	-72.04833984	+3412	+13.59667969	-0.08349609	-3.04541016	+47.04345703	-43.96728516	-44.89013672	+2624	+12.12011719	-4.35058594	-4.20117188	+12.17285156	-41.57226563	-67.96142578	+2636
+1457971366.97180010	+13.84716797	-3.11572266	-1.72265625	+12.12890625	-50.47119141	-71.74072266	+3448	+13.70654297	+0.09228516	-2.93115234	+48.05419922	-44.91210938	-46.36230469	+2648	+12.23876953	-4.17041016	-4.16162109	+11.99707031	-42.97851563	-67.98339844	+2644
+1457971366.97600010	+13.87792969	-3.05419922	-1.66113281	+11.82128906	-51.28417969	-71.65283203	+3464	+13.75927734	+0.17138672	-2.86083984	+48.55957031	-45.43945313	-47.17529297	+2660	+12.30029297	-4.08691406	-4.12646484	+11.95312500	-43.70361328	-68.04931641	+2652
+1457971366.98009990	+13.90869141	-2.97949219	-1.60400391	+11.49169922	-52.00927734	-71.43310547	+3484	+13.81201172	+0.26806641	-2.79052734	+49.08691406	-45.94482422	-47.85644531	+2676	+12.35742188	-3.99462891	-4.10009766	+11.86523438	-44.38476563	-68.02734375	+2656
+1457971366.98429990	+13.93945313	-2.91796875	-1.55126953	+11.11816406	-52.71240234	-71.19140625	+3496	+13.86474609	+0.34277344	-2.72460938	+49.54833984	-46.45019531	-48.60351563	+2688	+12.41015625	-3.91552734	-4.07812500	+11.75537109	-45.00000000	-68.00537109	+2660
+1457971366.98850010	+13.97021484	-2.86083984	-1.48974609	+10.74462891	-53.48144531	-70.97167969	+3512	+13.91308594	+0.42187500	-2.64990234	+50.03173828	-46.97753906	-49.35058594	+2704	+12.46728516	-3.83642578	-4.04736328	+11.68945313	-45.68115234	-68.07128906	+2668
+1457971366.99260000	+14.00097656	-2.79052734	-1.44140625	+10.34912109	-54.09667969	-70.59814453	+3528	+13.96142578	+0.50976563	-2.58398438	+50.53710938	-47.46093750	-49.98779297	+2720	+12.52441406	-3.75292969	-4.02099609	+11.57958984	-46.27441406	-67.96142578	+2676
+1457971366.99679990	+14.03173828	-2.73779297	-1.39746094	+9.82177734	-54.68994141	-70.22460938	+3540	+14.00976563	+0.57568359	-2.51806641	+50.91064453	-47.94433594	-50.62500000	+2732	+12.58154297	-3.68261719	-3.99902344	+11.42578125	-46.84570313	-67.89550781	+2676
+1457971367.00099990	+14.06250000	-2.68945313	-1.34472656	+9.31640625	-55.30517578	-69.82910156	+3552	+14.05371094	+0.64599609	-2.44775391	+51.28417969	-48.42773438	-51.28417969	+2748	+12.63427734	-3.60791016	-3.97265625	+11.29394531	-47.43896484	-67.85156250	+2684
+1457971367.00510000	+14.08886719	-2.62792969	-1.30078125	+8.83300781	-55.87646484	-69.36767578	+3568	+14.09765625	+0.72070313	-2.38183594	+51.72363281	-48.88916016	-51.83349609	+2764	+12.68261719	-3.52880859	-3.94628906	+11.14013672	-47.98828125	-67.69775391	+2688
+1457971367.00930000	+14.11523438	-2.58398438	-1.25683594	+8.21777344	-56.40380859	-68.88427734	+3576	+14.14160156	+0.77783203	-2.31152344	+52.03125000	-49.37255859	-52.40478516	+2776	+12.73095703	-3.45849609	-3.92431641	+10.92041016	-48.49365234	-67.54394531	+2692
+1457971367.01760010	+14.16357422	-2.49169922	-1.17333984	+6.98730469	-57.43652344	-67.76367188	+3596	+14.21630859	+0.90087891	-2.20605469	+52.58056641	-50.20751953	-53.32763672	+2800	+12.82324219	-3.31347656	-3.87158203	+10.48095703	-49.59228516	-67.14843750	+2700
+1457971367.02180000	+14.18554688	-2.45214844	-1.13378906	+6.35009766	-57.89794922	-67.17041016	+3604	+14.25146484	+0.94921875	-2.14892578	+52.80029297	-50.60302734	-53.81103516	+2808	+12.86718750	-3.25634766	-3.84521484	+10.19531250	-50.09765625	-66.95068359	+2704
+1457971367.02589990	+14.21191406	-2.41259766	-1.09863281	+5.69091797	-58.31542969	-66.57714844	+3612	+14.28662109	+0.99316406	-2.10498047	+52.95410156	-50.95458984	-54.22851563	+2816	+12.91113281	-3.19482422	-3.81884766	+9.93164063	-50.60302734	-66.75292969	+2704
+1457971367.03010010	+14.23388672	-2.36425781	-1.06787109	+5.05371094	-58.71093750	-65.93994141	+3616	+14.31738281	+1.04589844	-2.06103516	+53.17382813	-51.30615234	-54.58007813	+2828	+12.95507813	-3.12451172	-3.79687500	+9.66796875	-51.08642578	-66.44531250	+2708
+1457971367.03430010	+14.25146484	-2.33789063	-1.04150391	+4.30664063	-59.08447266	-65.28076172	+3620	+14.34814453	+1.08105469	-2.02148438	+53.28369141	-51.65771484	-54.93164063	+2836	+12.99462891	-3.06738281	-3.77490234	+9.33837891	-51.54785156	-66.15966797	+2708
+1457971367.03839990	+14.26904297	-2.30712891	-1.01074219	+3.58154297	-59.43603516	-64.64355469	+3624	+14.37451172	+1.12060547	-1.99072266	+53.34960938	-51.94335938	-55.21728516	+2844	+13.02978516	-3.01025391	-3.75732422	+9.03076172	-51.98730469	-65.87402344	+2708
+1457971367.04259990	+14.28662109	-2.27197266	-0.98437500	+2.92236328	-59.78759766	-63.98437500	+3628	+14.40087891	+1.16015625	-1.95556641	+53.48144531	-52.25097656	-55.50292969	+2856	+13.06494141	-2.94433594	-3.73095703	+8.74511719	-52.44873047	-65.54443359	+2708
+1457971367.04679990	+14.29980469	-2.24121094	-0.95800781	+2.19726563	-60.13916016	-63.32519531	+3636	+14.42724609	+1.19091797	-1.92041016	+53.56933594	-52.55859375	-55.83251953	+2868	+13.10009766	-2.89160156	-3.70898438	+8.41552734	-52.88818359	-65.25878906	+2708
+1457971367.05090000	+14.31738281	-2.21484375	-0.93164063	+1.51611328	-60.42480469	-62.68798828	+3640	+14.44921875	+1.22167969	-1.89404297	+53.63525391	-52.80029297	-56.09619141	+2876	+13.13085938	-2.83886719	-3.68701172	+8.10791016	-53.32763672	-64.97314453	+2704
+1457971367.05510000	+14.33496094	-2.17968750	-0.90966797	+0.87890625	-60.73242188	-62.02880859	+3644	+14.47558594	+1.25683594	-1.87207031	+53.74511719	-53.08593750	-56.35986328	+2892	+13.16601563	-2.78173828	-3.66943359	+7.80029297	-53.74511719	-64.64355469	+2704
+1457971367.05929990	+14.34814453	-2.15332031	-0.88769531	+0.24169922	-61.01806641	-61.43554688	+3644	+14.49755859	+1.28759766	-1.84130859	+53.85498047	-53.34960938	-56.64550781	+2904	+13.19677734	-2.73779297	-3.64746094	+7.49267578	-54.14062500	-64.37988281	+2700
+1457971367.06340000	+14.36572266	-2.12695313	-0.86572266	-0.35156250	-61.28173828	-60.88623047	+3648	+14.51953125	+1.31396484	-1.81054688	+53.96484375	-53.63525391	-56.97509766	+2920	+13.22753906	-2.68945313	-3.62988281	+7.22900391	-54.51416016	-64.13818359	+2696
+1457971367.06760000	+14.37890625	-2.09619141	-0.83935547	-0.92285156	-61.54541016	-60.29296875	+3656	+14.54150391	+1.34472656	-1.77978516	+54.14062500	-53.92089844	-57.28271484	+2936	+13.25830078	-2.63671875	-3.61230469	+6.98730469	-54.86572266	-63.85253906	+2696
+1457971367.07590010	+14.40966797	-2.05224609	-0.79541016	-2.10937500	-62.07275391	-59.21630859	+3664	+14.58105469	+1.40625000	-1.70947266	+54.51416016	-54.51416016	-57.91992188	+2972	+13.31982422	-2.54882813	-3.57714844	+6.50390625	-55.54687500	-63.39111328	+2692
+1457971367.08010010	+14.42285156	-2.01708984	-0.76904297	-2.57080078	-62.35839844	-58.68896484	+3668	+14.59863281	+1.44580078	-1.66992188	+54.82177734	-54.86572266	-58.31542969	+2996	+13.34619141	-2.50488281	-3.55517578	+6.32812500	-55.89843750	-63.19335938	+2692
+1457971367.08430000	+14.43603516	-1.99072266	-0.74267578	-3.01025391	-62.64404297	-58.20556641	+3672	+14.62060547	+1.47656250	-1.62597656	+55.12939453	-55.21728516	-58.73291016	+3016	+13.37255859	-2.46533203	-3.53759766	+6.13037109	-56.22802734	-63.06152344	+2692
+1457971367.08839990	+14.45361328	-1.96435547	-0.71630859	-3.40576172	-62.92968750	-57.78808594	+3680	+14.64257813	+1.51171875	-1.58203125	+55.45898438	-55.59082031	-59.15039063	+3040	+13.40332031	-2.43017578	-3.52001953	+5.99853516	-56.53564453	-62.97363281	+2688
+1457971367.09260010	+14.46679688	-1.93359375	-0.68554688	-3.77929688	-63.25927734	-57.34863281	+3684	+14.66455078	+1.55126953	-1.53369141	+55.87646484	-56.00830078	-59.58984375	+3064	+13.42968750	-2.39062500	-3.50244141	+5.86669922	-56.84326172	-62.84179688	+2688
+1457971367.09670000	+14.48437500	-1.90722656	-0.65478516	-4.15283203	-63.58886719	-56.97509766	+3692	+14.68212891	+1.58642578	-1.48535156	+56.27197266	-56.40380859	-60.02929688	+3084	+13.46044922	-2.35986328	-3.48486328	+5.75683594	-57.15087891	-62.75390625	+2688
+1457971367.10089990	+14.49755859	-1.88525391	-0.62841797	-4.48242188	-63.85253906	-56.62353516	+3696	+14.69970703	+1.62158203	-1.43261719	+56.64550781	-56.82128906	-60.42480469	+3104	+13.48681641	-2.32910156	-3.46728516	+5.66894531	-57.43652344	-62.70996094	+2688
+1457971367.10509990	+14.51074219	-1.85449219	-0.59765625	-4.74609375	-64.20410156	-56.27197266	+3704	+14.71728516	+1.66113281	-1.37988281	+57.19482422	-57.28271484	-60.93017578	+3124	+13.51318359	-2.28955078	-3.44970703	+5.62500000	-57.72216797	-62.66601563	+2688
+1457971367.10920000	+14.52392578	-1.82812500	-0.56250000	-5.00976563	-64.55566406	-55.94238281	+3712	+14.73046875	+1.69628906	-1.32275391	+57.67822266	-57.76611328	-61.43554688	+3144	+13.53955078	-2.26318359	-3.43212891	+5.55908203	-58.00781250	-62.64404297	+2688
+1457971367.11340000	+14.53271484	-1.80175781	-0.54052734	-5.25146484	-64.86328125	-55.65673828	+3716	+14.74365234	+1.72705078	-1.27880859	+58.02978516	-58.22753906	-61.78710938	+3160	+13.56152344	-2.23242188	-3.41894531	+5.49316406	-58.27148438	-62.62207031	+2688
+1457971367.11760000	+14.54589844	-1.77539063	-0.50537109	-5.42724609	-65.23681641	-55.37109375	+3720	+14.76123047	+1.76660156	-1.23046875	+58.55712891	-58.73291016	-62.22656250	+3176	+13.58789063	-2.20166016	-3.40136719	+5.47119141	-58.57910156	-62.57812500	+2692
+1457971367.12170000	+14.55468750	-1.75341797	-0.47460938	-5.60302734	-65.63232422	-55.15136719	+3728	+14.77441406	+1.79296875	-1.17773438	+59.01855469	-59.28222656	-62.66601563	+3192	+13.60986328	-2.17968750	-3.38378906	+5.42724609	-58.88671875	-62.62207031	+2692
+1457971367.12590000	+14.56347656	-1.73144531	-0.45263672	-5.73486328	-65.93994141	-54.95361328	+3732	+14.78320313	+1.81494141	-1.14257813	+59.28222656	-59.76562500	-62.90771484	+3200	+13.63183594	-2.15332031	-3.37060547	+5.38330078	-59.15039063	-62.62207031	+2692
+1457971367.13420010	+14.58544922	-1.68750000	-0.40429688	-5.97656250	-66.64306641	-54.60205078	+3740	+14.80517578	+1.86328125	-1.06787109	+60.00732422	-60.86425781	-63.47900391	+3216	+13.67578125	-2.10058594	-3.34423828	+5.29541016	-59.67773438	-62.51220703	+2696
+1457971367.13840010	+14.58984375	-1.66992188	-0.39111328	-6.02050781	-66.92871094	-54.49218750	+3744	+14.80957031	+1.87207031	-1.04589844	+60.11718750	-61.39160156	-63.54492188	+3220	+13.68896484	-2.07861328	-3.33105469	+5.22949219	-59.89746094	-62.44628906	+2696
+1457971367.14260010	+14.59423828	-1.65234375	-0.37353516	-6.04248047	-67.28027344	-54.40429688	+3748	+14.81396484	+1.89404297	-1.01953125	+60.40283203	-61.98486328	-63.74267578	+3224	+13.70654297	-2.05224609	-3.32226563	+5.18554688	-60.13916016	-62.38037109	+2696
+1457971367.14669990	+14.59423828	-1.63916016	-0.35595703	-6.06445313	-67.60986328	-54.36035156	+3748	+14.81396484	+1.89404297	-0.98876953	+60.57861328	-62.60009766	-63.89648438	+3228	+13.71533203	-2.03027344	-3.31347656	+5.11962891	-60.38085938	-62.31445313	+2696
+1457971367.15089990	+14.59863281	-1.62597656	-0.35156250	-6.04248047	-67.89550781	-54.36035156	+3748	+14.81835938	+1.89404297	-0.97998047	+60.44677734	-63.19335938	-63.72070313	+3228	+13.72851563	-2.00830078	-3.30468750	+4.98779297	-60.60058594	-62.22656250	+2696
+1457971367.15510010	+14.60302734	-1.60839844	-0.34277344	-5.97656250	-68.18115234	-54.33837891	+3744	+14.82275391	+1.89843750	-0.97119141	+60.44677734	-63.80859375	-63.63281250	+3228	+13.74169922	-1.98632813	-3.30029297	+4.87792969	-60.82031250	-62.07275391	+2696
+1457971367.15920000	+14.60742188	-1.59960938	-0.33837891	-5.91064453	-68.48876953	-54.40429688	+3744	+14.82275391	+1.88964844	-0.95800781	+60.33691406	-64.44580078	-63.47900391	+3232	+13.75488281	-1.96875000	-3.29589844	+4.76806641	-61.01806641	-61.96289063	+2696
+1457971367.16339990	+14.60742188	-1.59082031	-0.33398438	-5.75683594	-68.75244141	-54.53613281	+3740	+14.81835938	+1.88085938	-0.95361328	+60.11718750	-65.10498047	-63.23730469	+3232	+13.76367188	-1.94677734	-3.29150391	+4.68017578	-61.21582031	-61.85302734	+2692
+1457971367.16759990	+14.60742188	-1.57763672	-0.33398438	-5.55908203	-68.99414063	-54.68994141	+3736	+14.81835938	+1.87646484	-0.94482422	+59.98535156	-65.78613281	-63.03955078	+3236	+13.77685547	-1.92480469	-3.28710938	+4.59228516	-61.36962891	-61.72119141	+2692
+1457971367.17170000	+14.60742188	-1.57324219	-0.32958984	-5.38330078	-69.25781250	-54.84375000	+3732	+14.80957031	+1.86767578	-0.93603516	+59.76562500	-66.48925781	-62.75390625	+3240	+13.78125000	-1.90722656	-3.28710938	+4.48242188	-61.52343750	-61.56738281	+2692
+1457971367.17590000	+14.60742188	-1.56445313	-0.32958984	-5.16357422	-69.49951172	-55.06347656	+3728	+14.80517578	+1.85449219	-0.93164063	+59.43603516	-67.19238281	-62.40234375	+3244	+13.78564453	-1.88964844	-3.28710938	+4.39453125	-61.65527344	-61.45751953	+2688
+1457971367.18000010	+14.60742188	-1.55566406	-0.32958984	-4.92187500	-69.74121094	-55.28320313	+3724	+14.80078125	+1.83691406	-0.92285156	+59.15039063	-67.91748047	-62.09472656	+3248	+13.79443359	-1.87207031	-3.28271484	+4.28466797	-61.80908203	-61.34765625	+2688
+1457971367.18840000	+14.60742188	-1.54248047	-0.32519531	-4.35058594	-70.29052734	-55.81054688	+3716	+14.79638672	+1.81494141	-0.90087891	+58.60107422	-69.41162109	-61.47949219	+3260	+13.80761719	-1.84570313	-3.27832031	+4.13085938	-62.09472656	-61.21582031	+2684
+1457971367.19250010	+14.60742188	-1.52929688	-0.32519531	-4.06494141	-70.48828125	-56.03027344	+3708	+14.79199219	+1.80175781	-0.89208984	+58.20556641	-70.13671875	-61.04003906	+3264	+13.81640625	-1.83251953	-3.27832031	+4.06494141	-62.20458984	-61.14990234	+2680
+1457971367.19670010	+14.61181641	-1.52050781	-0.32519531	-3.73535156	-70.70800781	-56.31591797	+3704	+14.78759766	+1.80175781	-0.88769531	+57.85400391	-70.86181641	-60.62255859	+3264	+13.82519531	-1.81933594	-3.27832031	+4.02099609	-62.33642578	-61.08398438	+2680
+1457971367.20090010	+14.61181641	-1.51171875	-0.32080078	-3.36181641	-70.97167969	-56.64550781	+3700	+14.78320313	+1.79736328	-0.86132813	+57.78808594	-71.60888672	-60.46875000	+3272	+13.82958984	-1.80615234	-3.27392578	+4.02099609	-62.44628906	-61.08398438	+2676
+1457971367.20499990	+14.61181641	-1.50292969	-0.31640625	-3.03222656	-71.21337891	-56.93115234	+3696	+14.77880859	+1.78857422	-0.83935547	+57.56835938	-72.33398438	-60.22705078	+3276	+13.83398438	-1.79736328	-3.27392578	+4.02099609	-62.53417969	-61.10595703	+2676
+1457971367.21339990	+14.61181641	-1.48095703	-0.29443359	-2.30712891	-71.74072266	-57.52441406	+3692	+14.77880859	+1.79296875	-0.79541016	+57.32666016	-73.76220703	-59.85351563	+3284	+13.84716797	-1.77978516	-3.26513672	+3.99902344	-62.75390625	-61.17187500	+2672
+1457971367.21750000	+14.61621094	-1.47216797	-0.28564453	-1.95556641	-72.02636719	-57.81005859	+3688	+14.77441406	+1.79296875	-0.77343750	+57.04101563	-74.42138672	-59.54589844	+3284	+13.85595703	-1.77099609	-3.26074219	+4.02099609	-62.88574219	-61.21582031	+2672
+1457971367.22170000	+14.62060547	-1.45898438	-0.27246094	-1.58203125	-72.29003906	-58.09570313	+3684	+14.77441406	+1.79736328	-0.75585938	+56.88720703	-75.05859375	-59.30419922	+3288	+13.86474609	-1.76660156	-3.25195313	+4.04296875	-63.01757813	-61.28173828	+2668
+1457971367.22589990	+14.62500000	-1.44580078	-0.25927734	-1.18652344	-72.57568359	-58.42529297	+3680	+14.77880859	+1.80615234	-0.72509766	+57.06298828	-75.71777344	-59.41406250	+3292	+13.87353516	-1.75781250	-3.24755859	+4.08691406	-63.14941406	-61.39160156	+2668
+1457971367.23000000	+14.62500000	-1.43261719	-0.25048828	-0.76904297	-72.83935547	-58.75488281	+3676	+14.77880859	+1.81054688	-0.70312500	+56.90917969	-76.28906250	-59.23828125	+3292	+13.88232422	-1.74902344	-3.23876953	+4.13085938	-63.25927734	-61.45751953	+2664
+1457971367.23420000	+14.62939453	-1.42382813	-0.23730469	-0.35156250	-73.08105469	-59.06250000	+3672	+14.77880859	+1.81933594	-0.67675781	+56.84326172	-76.86035156	-59.10644531	+3296	+13.89111328	-1.74462891	-3.23437500	+4.15283203	-63.34716797	-61.50146484	+2664
+1457971367.23840000	+14.62939453	-1.41064453	-0.22851563	+0.08789063	-73.32275391	-59.41406250	+3668	+14.77880859	+1.82812500	-0.65917969	+56.82128906	-77.36572266	-59.04052734	+3296	+13.89550781	-1.73583984	-3.22998047	+4.17480469	-63.43505859	-61.56738281	+2660
+1457971367.24250010	+14.63378906	-1.40185547	-0.21533203	+0.52734375	-73.58642578	-59.74365234	+3668	+14.77880859	+1.82812500	-0.64160156	+56.64550781	-77.87109375	-58.86474609	+3292	+13.89990234	-1.73144531	-3.22998047	+4.19677734	-63.50097656	-61.61132813	+2660
+1457971367.24670000	+14.63378906	-1.39306641	-0.20214844	+1.01074219	-73.85009766	-60.16113281	+3664	+14.77880859	+1.83251953	-0.62402344	+56.53564453	-78.35449219	-58.79882813	+3292	+13.90429688	-1.72705078	-3.22558594	+4.19677734	-63.58886719	-61.65527344	+2656
+1457971367.25090000	+14.63378906	-1.38427734	-0.19335938	+1.53808594	-74.09179688	-60.60058594	+3660	+14.78320313	+1.83251953	-0.61083984	+56.40380859	-78.79394531	-58.68896484	+3288	+13.90869141	-1.72265625	-3.21679688	+4.17480469	-63.67675781	-61.69921875	+2652
+1457971367.25500010	+14.63818359	-1.37548828	-0.18896484	+2.13134766	-74.31152344	-61.06201172	+3656	+14.78320313	+1.83251953	-0.60205078	+56.07421875	-79.18945313	-58.40332031	+3284	+13.91308594	-1.71826172	-3.21240234	+4.15283203	-63.74267578	-61.69921875	+2648
+1457971367.25920010	+14.63818359	-1.37109375	-0.18457031	+2.74658203	-74.50927734	-61.58935547	+3648	+14.78320313	+1.83251953	-0.59326172	+55.78857422	-79.58496094	-58.20556641	+3284	+13.91748047	-1.71386719	-3.20800781	+4.13085938	-63.83056641	-61.72119141	+2648
+1457971367.26749990	+14.63818359	-1.36230469	-0.18457031	+4.21875000	-74.86083984	-62.88574219	+3636	+14.78320313	+1.83251953	-0.59326172	+54.84375000	-80.24414063	-57.37060547	+3272	+13.92187500	-1.70507813	-3.21240234	+4.02099609	-63.89648438	-61.65527344	+2640
+1457971367.27169990	+14.63818359	-1.36230469	-0.18896484	+5.03173828	-75.01464844	-63.61083984	+3632	+14.78320313	+1.81933594	-0.59765625	+54.18457031	-80.55175781	-56.79931641	+3272	+13.92187500	-1.70068359	-3.21240234	+3.93310547	-63.89648438	-61.58935547	+2636
+1457971367.27580000	+14.63378906	-1.36230469	-0.19335938	+5.86669922	-75.12451172	-64.35791016	+3624	+14.77880859	+1.81054688	-0.60205078	+53.48144531	-80.83740234	-56.20605469	+3272	+13.92187500	-1.69628906	-3.21679688	+3.82324219	-63.89648438	-61.52343750	+2632
+1457971367.28000000	+14.63378906	-1.36230469	-0.20214844	+6.81152344	-75.27832031	-65.21484375	+3620	+14.77880859	+1.80615234	-0.61083984	+52.62451172	-81.10107422	-55.39306641	+3272	+13.91748047	-1.69189453	-3.21679688	+3.71337891	-63.91845703	-61.43554688	+2628
+1457971367.28420000	+14.63378906	-1.36669922	-0.20654297	+7.77832031	-75.38818359	-66.13769531	+3616	+14.77441406	+1.79296875	-0.61962891	+51.65771484	-81.34277344	-54.53613281	+3272	+13.91748047	-1.69189453	-3.22119141	+3.62548828	-63.91845703	-61.36962891	+2628
+1457971367.28830000	+14.63378906	-1.37109375	-0.21533203	+8.81103516	-75.49804688	-67.10449219	+3612	+14.77441406	+1.77539063	-0.62402344	+50.77880859	-81.62841797	-53.74511719	+3272	+13.91748047	-1.68750000	-3.22119141	+3.49365234	-63.91845703	-61.28173828	+2624
+1457971367.29250000	+14.62939453	-1.37988281	-0.22851563	+9.95361328	-75.58593750	-68.22509766	+3608	+14.77001953	+1.77539063	-0.63720703	+49.52636719	-81.82617188	-52.47070313	+3276	+13.91748047	-1.68750000	-3.22558594	+3.40576172	-63.91845703	-61.19384766	+2620
+1457971367.29670000	+14.62939453	-1.37988281	-0.23730469	+11.07421875	-75.65185547	-69.27978516	+3604	+14.76562500	+1.76220703	-0.65039063	+48.16406250	-82.02392578	-51.10839844	+3276	+13.91748047	-1.68310547	-3.22998047	+3.27392578	-63.89648438	-61.08398438	+2616
+1457971367.30080010	+14.62939453	-1.37988281	-0.24609375	+12.23876953	-75.71777344	-70.35644531	+3600	+14.76123047	+1.74902344	-0.65039063	+47.13134766	-82.26562500	-50.11962891	+3280	+13.91308594	-1.68310547	-3.23437500	+3.18603516	-63.89648438	-60.99609375	+2616
+1457971367.30500010	+14.62500000	-1.38427734	-0.25488281	+13.46923828	-75.78369141	-71.52099609	+3600	+14.76123047	+1.74902344	-0.65917969	+45.79101563	-82.44140625	-48.66943359	+3280	+13.91308594	-1.67871094	-3.23876953	+3.09814453	-63.87451172	-60.93017578	+2612
+1457971367.30920000	+14.62500000	-1.38427734	-0.26367188	+14.58984375	-75.84960938	-72.61962891	+3596	+14.75683594	+1.74023438	-0.66796875	+44.36279297	-82.61718750	-47.15332031	+3284	+13.90869141	-1.67431641	-3.23876953	+3.01025391	-63.85253906	-60.84228516	+2612
+1457971367.31329990	+14.62060547	-1.38867188	-0.25927734	+15.79833984	-75.95947266	-73.76220703	+3596	+14.75244141	+1.73144531	-0.65917969	+43.35205078	-82.85888672	-46.07666016	+3288	+13.90869141	-1.67431641	-3.24316406	+2.94433594	-63.83056641	-60.77636719	+2612
+1457971367.32170010	+14.62060547	-1.38867188	-0.26367188	+18.06152344	-76.11328125	-75.95947266	+3592	+14.74365234	+1.72705078	-0.65917969	+40.84716797	-83.16650391	-43.28613281	+3288	+13.90429688	-1.66992188	-3.24316406	+2.81250000	-63.83056641	-60.66650391	+2604
+1457971367.32579990	+14.62060547	-1.38427734	-0.25048828	+19.35791016	-76.24511719	-77.16796875	+3592	+14.73925781	+1.72705078	-0.64599609	+40.03417969	-83.36425781	-42.29736328	+3288	+13.90429688	-1.66552734	-3.24316406	+2.76855469	-63.83056641	-60.64453125	+2604
+1457971367.32999990	+14.62060547	-1.38427734	-0.24169922	+20.39062500	-76.31103516	-78.17871094	+3592	+14.73925781	+1.73144531	-0.63720703	+39.13330078	-83.49609375	-41.22070313	+3292	+13.90429688	-1.66113281	-3.24316406	+2.74658203	-63.83056641	-60.62255859	+2604
+1457971367.33410000	+14.62060547	-1.37548828	-0.23730469	+21.42333984	-76.37695313	-79.14550781	+3592	+14.73486328	+1.74023438	-0.62841797	+38.21044922	-83.62792969	-40.07812500	+3292	+13.90429688	-1.66113281	-3.24316406	+2.72460938	-63.83056641	-60.60058594	+2600
+1457971367.33830000	+14.62060547	-1.36669922	-0.22412109	+22.52197266	-76.50878906	-80.15625000	+3596	+14.73046875	+1.74462891	-0.61523438	+37.68310547	-83.80371094	-39.30908203	+3296	+13.90429688	-1.65673828	-3.23876953	+2.72460938	-63.83056641	-60.60058594	+2600
+1457971367.34250000	+14.62060547	-1.36230469	-0.21093750	+23.33496094	-76.57470703	-80.94726563	+3596	+14.73046875	+1.74902344	-0.59765625	+37.30957031	-83.95751953	-38.73779297	+3300	+13.90429688	-1.65234375	-3.23437500	+2.72460938	-63.85253906	-60.60058594	+2600
+1457971367.34660010	+14.62060547	-1.35791016	-0.19775391	+24.19189453	-76.68457031	-81.73828125	+3596	+14.72607422	+1.75781250	-0.57568359	+37.04589844	-84.11132813	-38.23242188	+3304	+13.90429688	-1.64794922	-3.22998047	+2.72460938	-63.87451172	-60.62255859	+2600
+1457971367.35080000	+14.62060547	-1.34912109	-0.17578125	+25.11474609	-76.81640625	-82.61718750	+3600	+14.72167969	+1.77099609	-0.55810547	+36.76025391	-84.26513672	-37.70507813	+3308	+13.90429688	-1.64794922	-3.22558594	+2.74658203	-63.89648438	-60.62255859	+2600
+1457971367.35500000	+14.62500000	-1.34472656	-0.16259766	+25.70800781	-76.90429688	-83.18847656	+3600	+14.71728516	+1.77978516	-0.53613281	+36.54052734	-84.41894531	-37.26562500	+3308	+13.90869141	-1.64355469	-3.21679688	+2.74658203	-63.94042969	-60.64453125	+2600
+1457971367.36330010	+14.62500000	-1.32714844	-0.12744141	+26.98242188	-77.08007813	-84.41894531	+3600	+14.70849609	+1.79736328	-0.50097656	+36.27685547	-84.74853516	-36.54052734	+3312	+13.90869141	-1.63476563	-3.20361328	+2.76855469	-64.02832031	-60.68847656	+2600
+1457971367.36750010	+14.62500000	-1.32275391	-0.11865234	+27.39990234	-77.12402344	-84.81445313	+3600	+14.70410156	+1.80615234	-0.47460938	+36.40869141	-84.94628906	-36.43066406	+3312	+13.91308594	-1.63037109	-3.19482422	+2.79052734	-64.09423828	-60.71044922	+2600
+1457971367.37159990	+14.62500000	-1.31835938	-0.10546875	+27.81738281	-77.18994141	-85.23193359	+3596	+14.69970703	+1.81494141	-0.45263672	+36.54052734	-85.16601563	-36.36474609	+3312	+13.91308594	-1.62597656	-3.18164063	+2.81250000	-64.16015625	-60.71044922	+2600
+1457971367.37579990	+14.62060547	-1.31396484	-0.09228516	+28.21289063	-77.25585938	-85.62744141	+3596	+14.69091797	+1.82373047	-0.43505859	+36.05712891	-85.34179688	-35.66162109	+3312	+13.91308594	-1.62158203	-3.17285156	+2.81250000	-64.22607422	-60.71044922	+2600
+1457971367.38000010	+14.62060547	-1.30957031	-0.08349609	+28.45458984	-77.29980469	-85.89111328	+3592	+14.68212891	+1.82373047	-0.41748047	+35.63964844	-85.60546875	-35.09033203	+3308	+13.91308594	-1.61718750	-3.15966797	+2.81250000	-64.29199219	-60.71044922	+2600
+1457971367.38410000	+14.61621094	-1.30957031	-0.07031250	+28.71826172	-77.34375000	-86.19873047	+3592	+14.67773438	+1.82812500	-0.39990234	+35.02441406	-85.86914063	-34.34326172	+3308	+13.91308594	-1.61279297	-3.15087891	+2.79052734	-64.35791016	-60.68847656	+2600
+1457971367.38829990	+14.61621094	-1.30517578	-0.06152344	+29.00390625	-77.36572266	-86.52832031	+3588	+14.66894531	+1.82812500	-0.39111328	+33.31054688	-86.06689453	-32.51953125	+3300	+13.91308594	-1.61279297	-3.13769531	+2.76855469	-64.44580078	-60.64453125	+2604
+1457971367.39660000	+14.61181641	-1.30517578	-0.04833984	+29.44335938	-77.38769531	-87.07763672	+3584	+14.65576172	+1.81933594	-0.36914063	+28.80615234	-86.63818359	-27.92724609	+3292	+13.91308594	-1.60400391	-3.11572266	+2.65869141	-64.62158203	-60.49072266	+2604
+1457971367.40080000	+14.60742188	-1.30517578	-0.04833984	+29.68505859	-77.38769531	-87.38525391	+3580	+14.64697266	+1.81494141	-0.36474609	+25.02685547	-86.85791016	-24.10400391	+3284	+13.90869141	-1.59960938	-3.10693359	+2.57080078	-64.68750000	-60.38085938	+2600
+1457971367.40500000	+14.60302734	-1.30957031	-0.04394531	+29.92675781	-77.36572266	-87.71484375	+3576	+14.63818359	+1.80175781	-0.36035156	+20.54443359	-87.14355469	-19.68750000	+3280	+13.90429688	-1.59521484	-3.09814453	+2.48291016	-64.75341797	-60.27099609	+2600
+1457971367.40910010	+14.59863281	-1.30957031	-0.04394531	+30.19042969	-77.32177734	-88.11035156	+3572	+14.62500000	+1.79736328	-0.35595703	+14.78759766	-87.38525391	-13.99658203	+3276	+13.89990234	-1.59082031	-3.08935547	+2.37304688	-64.81933594	-60.11718750	+2600
+1457971367.41330000	+14.59423828	-1.31396484	-0.04394531	+30.49804688	-77.27783203	-88.50585938	+3568	+14.62060547	+1.78857422	-0.35595703	+7.29492188	-87.56103516	-6.54785156	+3268	+13.89111328	-1.58642578	-3.08056641	+2.26318359	-64.86328125	-59.98535156	+2600
+1457971367.41739990	+14.58544922	-1.31835938	-0.04394531	+30.93750000	-77.21191406	-89.09912109	+3564	+14.61181641	+1.77099609	-0.35595703	-1.27441406	-87.69287109	+1.84570313	+3264	+13.88671875	-1.58203125	-3.07617188	+2.10937500	-64.90722656	-59.78759766	+2596
+1457971367.42160010	+14.58105469	-1.31835938	-0.04394531	+31.39892578	-77.12402344	-89.71435547	+3564	+14.60742188	+1.76660156	-0.36035156	-10.65673828	-87.75878906	+11.07421875	+3260	+13.87792969	-1.57763672	-3.07177734	+1.95556641	-64.95117188	-59.58984375	+2596
+1457971367.42580010	+14.57226563	-1.32275391	-0.04394531	+31.88232422	-77.03613281	-90.32958984	+3560	+14.60302734	+1.75781250	-0.36035156	-20.41259766	-87.78076172	+20.67626953	+3252	+13.87353516	-1.57324219	-3.06298828	+1.82373047	-64.97314453	-59.43603516	+2596
+1457971367.43409990	+14.56347656	-1.33154297	-0.05273438	+33.20068359	-76.79443359	-91.97753906	+3560	+14.59423828	+1.74023438	-0.36474609	-37.02392578	-87.58300781	+36.91406250	+3244	+13.85595703	-1.56005859	-3.05419922	+1.49414063	-64.99511719	-59.04052734	+2592
+1457971367.43829990	+14.55908203	-1.33154297	-0.05712891	+33.79394531	-76.66259766	-92.68066406	+3560	+14.58984375	+1.73583984	-0.36474609	-44.51660156	-87.47314453	+44.23095703	+3240	+13.85156250	-1.55566406	-3.04980469	+1.38427734	-64.99511719	-58.86474609	+2592
+1457971367.44240000	+14.55468750	-1.33154297	-0.06152344	+34.51904297	-76.53076172	-93.47167969	+3556	+14.58544922	+1.73144531	-0.36474609	-50.18554688	-87.29736328	+49.70214844	+3236	+13.84277344	-1.55126953	-3.04541016	+1.25244141	-64.97314453	-58.73291016	+2588
+1457971367.44660000	+14.55029297	-1.33154297	-0.06152344	+35.20019531	-76.44287109	-94.21875000	+3556	+14.58544922	+1.73144531	-0.36474609	-54.93164063	-87.12158203	+54.27246094	+3236	+13.83398438	-1.54687500	-3.04541016	+1.16455078	-64.95117188	-58.60107422	+2588
+1457971367.45079990	+14.55029297	-1.32714844	-0.05712891	+35.90332031	-76.35498047	-94.96582031	+3556	+14.58544922	+1.72705078	-0.36035156	-59.65576172	-86.94580078	+58.82080078	+3232	+13.82958984	-1.53808594	-3.04101563	+1.07666016	-64.92919922	-58.51318359	+2588
+1457971367.45490000	+14.55029297	-1.32275391	-0.05273438	+36.62841797	-76.31103516	-95.66894531	+3556	+14.58544922	+1.73144531	-0.35595703	-63.03955078	-86.74804688	+62.07275391	+3228	+13.82519531	-1.53369141	-3.03662109	+1.03271484	-64.90722656	-58.42529297	+2588
+1457971367.45910000	+14.55029297	-1.31835938	-0.04833984	+37.37548828	-76.26708984	-96.41601563	+3556	+14.58544922	+1.73144531	-0.35595703	-65.80810547	-86.55029297	+64.70947266	+3228	+13.82519531	-1.52929688	-3.03222656	+0.98876953	-64.88525391	-58.35937500	+2588
+1457971367.46740010	+14.55029297	-1.30078125	-0.03076172	+38.86962891	-76.20117188	-97.82226563	+3556	+14.59423828	+1.74902344	-0.33837891	-71.54296875	-86.24267578	+70.26855469	+3224	+13.82080078	-1.52050781	-3.02343750	+0.98876953	-64.81933594	-58.35937500	+2584
+1457971367.47160010	+14.55468750	-1.29199219	-0.02197266	+39.63867188	-76.17919922	-98.52539063	+3556	+14.59423828	+1.75341797	-0.32519531	-73.76220703	-86.06689453	+72.42187500	+3224	+13.82080078	-1.51611328	-3.01904297	+1.01074219	-64.79736328	-58.35937500	+2584
+1457971367.47989990	+14.55468750	-1.27441406	-0.00439453	+41.19873047	-76.15722656	-99.95361328	+3552	+14.60302734	+1.76220703	-0.30322266	-77.91503906	-85.75927734	+76.50878906	+3224	+13.82080078	-1.50732422	-3.01025391	+1.05468750	-64.73144531	-58.38134766	+2584
+1457971367.48410010	+14.55908203	-1.26562500	+0.00878906	+42.09960938	-76.15722656	-100.74462891	+3552	+14.60742188	+1.77099609	-0.29003906	-79.87060547	-85.60546875	+78.44238281	+3224	+13.82080078	-1.50292969	-3.00585938	+1.07666016	-64.73144531	-58.40332031	+2584
+1457971367.48819990	+14.55908203	-1.25683594	+0.01757813	+42.97851563	-76.17919922	-101.55761719	+3548	+14.61181641	+1.77539063	-0.27685547	-81.56250000	-85.45166016	+80.13427734	+3220	+13.82080078	-1.49853516	-2.99707031	+1.09863281	-64.70947266	-58.42529297	+2580
+1457971367.49659990	+14.56347656	-1.24365234	+0.04394531	+44.82421875	-76.20117188	-103.20556641	+3544	+14.61621094	+1.78857422	-0.25488281	-84.30908203	-85.16601563	+82.88085938	+3216	+13.82080078	-1.49414063	-2.98828125	+1.14257813	-64.68750000	-58.44726563	+2580
+1457971367.50070000	+14.56787109	-1.23486328	+0.04833984	+45.68115234	-76.20117188	-103.99658203	+3540	+14.62060547	+1.79296875	-0.24609375	-85.51757813	-85.01220703	+84.08935547	+3212	+13.82080078	-1.48974609	-2.98388672	+1.12060547	-64.66552734	-58.42529297	+2576
+1457971367.50490000	+14.56787109	-1.22607422	+0.05712891	+46.64794922	-76.17919922	-104.85351563	+3536	+14.62500000	+1.79296875	-0.24169922	-86.66015625	-84.88037109	+85.20996094	+3208	+13.82080078	-1.48974609	-2.97949219	+1.12060547	-64.64355469	-58.40332031	+2576
+1457971367.50910000	+14.56787109	-1.22167969	+0.06152344	+47.59277344	-76.17919922	-105.71044922	+3532	+14.62500000	+1.79296875	-0.22851563	-87.91259766	-84.74853516	+86.44042969	+3204	+13.82080078	-1.48535156	-2.97509766	+1.09863281	-64.62158203	-58.35937500	+2572
+1457971367.51320000	+14.56787109	-1.21728516	+0.06591797	+48.40576172	-76.15722656	-106.45751953	+3528	+14.62500000	+1.79296875	-0.22851563	-88.61572266	-84.61669922	+87.09960938	+3200	+13.81640625	-1.48095703	-2.97509766	+1.03271484	-64.59960938	-58.29345703	+2572
+1457971367.51740000	+14.56787109	-1.21728516	+0.06591797	+49.28466797	-76.15722656	-107.27050781	+3524	+14.62500000	+1.78857422	-0.22851563	-89.16503906	-84.48486328	+87.60498047	+3196	+13.81640625	-1.48095703	-2.97070313	+0.96679688	-64.55566406	-58.20556641	+2568
+1457971367.52570010	+14.56787109	-1.21728516	+0.06152344	+50.82275391	-76.09130859	-108.67675781	+3512	+14.62500000	+1.78417969	-0.23730469	-90.15380859	-84.26513672	+88.46191406	+3192	+13.81201172	-1.47216797	-2.97070313	+0.79101563	-64.48974609	-57.98583984	+2564
+1457971367.52990010	+14.56787109	-1.22167969	+0.05273438	+51.45996094	-76.04736328	-109.27001953	+3508	+14.62500000	+1.77978516	-0.24609375	-90.46142578	-84.15527344	+88.68164063	+3188	+13.80761719	-1.47216797	-2.97070313	+0.68115234	-64.44580078	-57.87597656	+2564
+1457971367.53410010	+14.56347656	-1.22167969	+0.04394531	+51.96533203	-76.00341797	-109.73144531	+3504	+14.62500000	+1.77099609	-0.25488281	-90.74707031	-84.06738281	+88.85742188	+3188	+13.80322266	-1.46777344	-2.97509766	+0.57128906	-64.37988281	-57.72216797	+2560
+1457971367.53819990	+14.55908203	-1.22607422	+0.03076172	+52.40478516	-75.95947266	-110.12695313	+3504	+14.62060547	+1.76660156	-0.26367188	-90.87890625	-83.97949219	+88.87939453	+3188	+13.79882813	-1.45898438	-2.97949219	+0.43945313	-64.31396484	-57.56835938	+2560
+1457971367.54660010	+14.55468750	-1.23486328	+0.00439453	+53.08593750	-75.84960938	-110.78613281	+3500	+14.61621094	+1.74902344	-0.29003906	-91.14257813	-83.84765625	+88.87939453	+3196	+13.79003906	-1.45019531	-2.98388672	+0.21972656	-64.18212891	-57.28271484	+2560
+1457971367.55069990	+14.55029297	-1.23925781	-0.00439453	+53.45947266	-75.80566406	-111.13769531	+3500	+14.61621094	+1.74462891	-0.30322266	-91.27441406	-83.78173828	+88.87939453	+3196	+13.78564453	-1.44580078	-2.98828125	+0.10986328	-64.11621094	-57.15087891	+2560
+1457971367.55489990	+14.55029297	-1.24365234	-0.01318359	+53.67919922	-75.76171875	-111.35742188	+3500	+14.61181641	+1.73583984	-0.31640625	-91.25244141	-83.73779297	+88.70361328	+3200	+13.78125000	-1.44140625	-2.99267578	+0.00000000	-64.02832031	-57.01904297	+2560
+1457971367.55909990	+14.55029297	-1.24804688	-0.02636719	+53.89892578	-75.71777344	-111.55517578	+3500	+14.61181641	+1.73583984	-0.33398438	-91.16455078	-83.69384766	+88.48388672	+3204	+13.77685547	-1.43261719	-2.99707031	-0.08789063	-63.96240234	-56.88720703	+2560
+1457971367.56320000	+14.55029297	-1.24365234	-0.03515625	+54.20654297	-75.65185547	-111.81884766	+3500	+14.61181641	+1.73583984	-0.34716797	-91.38427734	-83.64990234	+88.59375000	+3208	+13.77246094	-1.42822266	-3.00146484	-0.15380859	-63.89648438	-56.77734375	+2560
+1457971367.56740000	+14.55029297	-1.24365234	-0.04394531	+54.47021484	-75.60791016	-112.03857422	+3500	+14.61181641	+1.73144531	-0.35595703	-91.69189453	-83.62792969	+88.76953125	+3208	+13.77246094	-1.42382813	-3.01025391	-0.19775391	-63.83056641	-56.71142578	+2560
+1457971367.57150010	+14.55029297	-1.23925781	-0.05273438	+54.71191406	-75.54199219	-112.25830078	+3500	+14.61621094	+1.73583984	-0.36474609	-92.02148438	-83.58398438	+88.94531250	+3212	+13.76806641	-1.41503906	-3.01464844	-0.24169922	-63.74267578	-56.64550781	+2560
+1457971367.57990000	+14.55468750	-1.23046875	-0.06152344	+55.43701172	-75.45410156	-112.89550781	+3500	+14.62060547	+1.74902344	-0.37353516	-92.85644531	-83.54003906	+89.56054688	+3216	+13.76367188	-1.40185547	-3.01904297	-0.21972656	-63.63281250	-56.60156250	+2560
+1457971367.58820010	+14.56347656	-1.20849609	-0.06152344	+56.44775391	-75.34423828	-113.73046875	+3496	+14.63378906	+1.77539063	-0.37792969	-93.84521484	-83.51806641	+90.39550781	+3220	+13.76367188	-1.38867188	-3.02343750	-0.13183594	-63.52294922	-56.68945313	+2560
+1457971367.59649990	+14.57666016	-1.18212891	-0.05712891	+57.48046875	-75.21240234	-114.58740234	+3492	+14.64697266	+1.81494141	-0.37353516	-94.83398438	-83.49609375	+91.25244141	+3224	+13.76806641	-1.37988281	-3.02783203	+0.00000000	-63.43505859	-56.82128906	+2556
+1457971367.60069990	+14.58105469	-1.16015625	-0.05712891	+58.05175781	-75.12451172	-115.02685547	+3492	+14.65576172	+1.83691406	-0.37353516	-95.22949219	-83.47412109	+91.60400391	+3228	+13.77246094	-1.37109375	-3.03222656	+0.10986328	-63.39111328	-56.93115234	+2556
+1457971367.60489990	+14.58544922	-1.14257813	-0.05712891	+58.62304688	-75.05859375	-115.48828125	+3488	+14.66015625	+1.85888672	-0.37353516	-95.55908203	-83.47412109	+91.91162109	+3228	+13.77246094	-1.36230469	-3.03662109	+0.24169922	-63.34716797	-57.04101563	+2556
+1457971367.60900000	+14.59423828	-1.12060547	-0.05273438	+59.23828125	-74.97070313	-115.97167969	+3488	+14.66894531	+1.88525391	-0.37353516	-95.84472656	-83.47412109	+92.15332031	+3232	+13.77246094	-1.35351563	-3.03662109	+0.39550781	-63.28125000	-57.19482422	+2552
+1457971367.61739990	+14.61181641	-1.07666016	-0.05712891	+60.33691406	-74.75097656	-116.80664063	+3484	+14.68212891	+1.93359375	-0.39111328	-95.58105469	-83.47412109	+91.84570313	+3236	+13.77685547	-1.33154297	-3.05419922	+0.72509766	-63.14941406	-57.50244141	+2552
+1457971367.62150000	+14.61621094	-1.05468750	-0.06152344	+60.86425781	-74.64111328	-117.20214844	+3484	+14.69091797	+1.95556641	-0.39990234	-95.31738281	-83.47412109	+91.56005859	+3236	+13.78125000	-1.32275391	-3.06298828	+0.92285156	-63.06152344	-57.67822266	+2548
+1457971367.62570000	+14.62500000	-1.02832031	-0.07031250	+61.28173828	-74.50927734	-117.48779297	+3484	+14.69531250	+1.97753906	-0.41748047	-94.59228516	-83.49609375	+90.81298828	+3240	+13.78125000	-1.30957031	-3.07177734	+1.09863281	-62.97363281	-57.85400391	+2548
+1457971367.62990000	+14.63378906	-1.00634766	-0.08349609	+61.58935547	-74.33349609	-117.64160156	+3484	+14.69970703	+1.99951172	-0.43945313	-93.71337891	-83.54003906	+89.91210938	+3244	+13.78564453	-1.29199219	-3.08935547	+1.31835938	-62.84179688	-58.05175781	+2548
+1457971367.63400010	+14.64257813	-0.97998047	-0.10107422	+61.78710938	-74.17968750	-117.70751953	+3484	+14.70410156	+2.01708984	-0.46142578	-92.85644531	-83.56201172	+89.01123047	+3248	+13.78564453	-1.27441406	-3.10693359	+1.53808594	-62.70996094	-58.22753906	+2548
+1457971367.63820000	+14.65136719	-0.95800781	-0.12744141	+61.80908203	-74.00390625	-117.61962891	+3488	+14.70849609	+2.03466797	-0.49218750	-91.38427734	-83.62792969	+87.47314453	+3252	+13.78564453	-1.25683594	-3.12890625	+1.73583984	-62.55615234	-58.38134766	+2548
+1457971367.64229990	+14.65576172	-0.94042969	-0.15380859	+61.74316406	-73.82812500	-117.46582031	+3488	+14.70849609	+2.04785156	-0.52734375	-89.91210938	-83.67187500	+85.97900391	+3256	+13.78125000	-1.23925781	-3.15527344	+1.93359375	-62.38037109	-58.53515625	+2552
+1457971367.65070010	+14.66455078	-0.90087891	-0.21972656	+61.39160156	-73.47656250	-116.93847656	+3492	+14.70849609	+2.07861328	-0.61083984	-86.52832031	-83.75976563	+82.48535156	+3268	+13.77685547	-1.19970703	-3.20800781	+2.26318359	-62.02880859	-58.75488281	+2552
+1457971367.65479990	+14.67333984	-0.88330078	-0.26367188	+60.97412109	-73.27880859	-116.45507813	+3496	+14.70849609	+2.09179688	-0.65478516	-84.55078125	-83.80371094	+80.46386719	+3276	+13.77685547	-1.17773438	-3.24316406	+2.41699219	-61.85302734	-58.84277344	+2552
+1457971367.65899990	+14.67773438	-0.86572266	-0.30761719	+60.51269531	-73.08105469	-115.92773438	+3500	+14.71289063	+2.10058594	-0.70312500	-82.68310547	-83.86962891	+78.50830078	+3284	+13.77246094	-1.15576172	-3.27392578	+2.54882813	-61.65527344	-58.93066406	+2556
+1457971367.66319990	+14.68212891	-0.84814453	-0.35595703	+60.00732422	-72.88330078	-115.37841797	+3504	+14.70849609	+2.11376953	-0.75585938	-80.41992188	-83.91357422	+76.17919922	+3292	+13.77246094	-1.13818359	-3.30908203	+2.68066406	-61.47949219	-58.99658203	+2556
+1457971367.66730000	+14.68652344	-0.83056641	-0.40869141	+59.41406250	-72.66357422	-114.74121094	+3508	+14.70849609	+2.12695313	-0.80859375	-78.20068359	-83.95751953	+73.89404297	+3300	+13.76806641	-1.11621094	-3.34863281	+2.83447266	-61.25976563	-59.08447266	+2556
+1457971367.67150000	+14.69091797	-0.80859375	-0.45703125	+58.86474609	-72.46582031	-114.16992188	+3508	+14.70410156	+2.14013672	-0.86132813	-76.11328125	-84.00146484	+71.76269531	+3308	+13.76367188	-1.08984375	-3.38378906	+2.96630859	-61.08398438	-59.12841797	+2560
+1457971367.67980000	+14.70410156	-0.77343750	-0.55810547	+57.70019531	-72.09228516	-112.96142578	+3512	+14.70410156	+2.17529297	-0.95800781	-72.42187500	-84.08935547	+68.02734375	+3328	+13.75927734	-1.04150391	-3.46289063	+3.22998047	-60.71044922	-59.26025391	+2560
+1457971367.68820000	+14.71728516	-0.72509766	-0.65478516	+56.84326172	-71.76269531	-112.03857422	+3516	+14.70410156	+2.22363281	-1.04589844	-69.41162109	-84.17724609	+65.03906250	+3348	+13.75927734	-0.99316406	-3.53759766	+3.55957031	-60.40283203	-59.45800781	+2564
+1457971367.69230010	+14.73046875	-0.70312500	-0.70312500	+56.44775391	-71.58691406	-111.64306641	+3516	+14.70410156	+2.25000000	-1.09423828	-67.93945313	-84.22119141	+63.61083984	+3356	+13.76367188	-0.96679688	-3.58593750	+3.75732422	-60.22705078	-59.61181641	+2564
+1457971367.69650010	+14.73925781	-0.67236328	-0.74267578	+56.16210938	-71.43310547	-111.31347656	+3516	+14.70410156	+2.28515625	-1.13818359	-66.55517578	-84.26513672	+62.29248047	+3368	+13.76806641	-0.93603516	-3.62548828	+3.95507813	-60.09521484	-59.74365234	+2564
+1457971367.70070000	+14.74804688	-0.63720703	-0.78222656	+55.98632813	-71.30126953	-111.09375000	+3516	+14.70849609	+2.32031250	-1.17333984	-65.80810547	-84.33105469	+61.63330078	+3376	+13.77246094	-0.90966797	-3.66064453	+4.17480469	-59.96337891	-59.89746094	+2564
+1457971367.70479990	+14.76123047	-0.60205078	-0.81738281	+55.92041016	-71.19140625	-111.02783203	+3516	+14.71289063	+2.35546875	-1.19970703	-65.39062500	-84.39697266	+61.32568359	+3380	+13.77685547	-0.87451172	-3.70458984	+4.48242188	-59.85351563	-60.13916016	+2564
+1457971367.71320010	+14.78320313	-0.52734375	-0.87890625	+55.98632813	-70.99365234	-110.98388672	+3512	+14.72167969	+2.43896484	-1.25683594	-64.70947266	-84.52880859	+60.86425781	+3396	+13.78564453	-0.81298828	-3.77490234	+4.98779297	-59.69970703	-60.53466797	+2560
+1457971367.71729990	+14.79638672	-0.48339844	-0.90966797	+56.09619141	-70.90576172	-111.07177734	+3512	+14.72607422	+2.48291016	-1.28320313	-64.46777344	-84.59472656	+60.75439453	+3404	+13.79443359	-0.78662109	-3.80566406	+5.27343750	-59.63378906	-60.77636719	+2556
+1457971367.72149990	+14.81396484	-0.43945313	-0.93603516	+56.29394531	-70.81787109	-111.20361328	+3508	+14.73486328	+2.52685547	-1.30957031	-64.24804688	-84.68261719	+60.66650391	+3408	+13.80322266	-0.75585938	-3.84082031	+5.55908203	-59.58984375	-61.04003906	+2552
+1457971367.72560000	+14.82714844	-0.39550781	-0.96240234	+56.53564453	-70.72998047	-111.35742188	+3508	+14.74365234	+2.57080078	-1.34033203	-63.98437500	-84.74853516	+60.53466797	+3412	+13.81201172	-0.72509766	-3.87597656	+5.88867188	-59.52392578	-61.30371094	+2548
+1457971367.72980000	+14.84033203	-0.35156250	-0.98437500	+56.79931641	-70.66406250	-111.55517578	+3504	+14.74804688	+2.61914063	-1.36669922	-63.45703125	-84.83642578	+60.16113281	+3420	+13.82519531	-0.69433594	-3.91113281	+6.19628906	-59.47998047	-61.58935547	+2544
+1457971367.73400000	+14.84912109	-0.30761719	-1.00634766	+57.06298828	-70.57617188	-111.75292969	+3500	+14.75683594	+2.66308594	-1.39746094	-62.92968750	-84.90234375	+59.76562500	+3424	+13.82958984	-0.66357422	-3.94189453	+6.50390625	-59.41406250	-61.83105469	+2540
+1457971367.73810010	+14.86230469	-0.26367188	-1.03710938	+57.23876953	-70.46630859	-111.86279297	+3500	+14.76562500	+2.71142578	-1.42822266	-62.49023438	-84.99023438	+59.45800781	+3428	+13.83837891	-0.62841797	-3.97705078	+6.81152344	-59.37011719	-62.07275391	+2536
+1457971367.74650000	+14.88427734	-0.18017578	-1.09863281	+57.70019531	-70.24658203	-112.19238281	+3496	+14.77880859	+2.79492188	-1.48974609	-61.39160156	-85.18798828	+58.55712891	+3432	+13.85156250	-0.57128906	-4.04296875	+7.42675781	-59.30419922	-62.64404297	+2528
+1457971367.75060010	+14.89746094	-0.14062500	-1.13378906	+57.85400391	-70.11474609	-112.30224609	+3492	+14.78759766	+2.83007813	-1.52929688	-60.02929688	-85.27587891	+57.28271484	+3436	+13.86035156	-0.54492188	-4.07812500	+7.69042969	-59.26025391	-62.90771484	+2520
+1457971367.75480010	+14.90625000	-0.09667969	-1.16894531	+57.98583984	-70.00488281	-112.34619141	+3492	+14.79199219	+2.86962891	-1.57763672	-58.13964844	-85.36376953	+55.43701172	+3440	+13.86914063	-0.51416016	-4.11767578	+7.95410156	-59.21630859	-63.12744141	+2520
+1457971367.75900010	+14.91503906	-0.06152344	-1.20410156	+58.09570313	-69.85107422	-112.41210938	+3488	+14.79638672	+2.90039063	-1.62597656	-56.14013672	-85.42968750	+53.50341797	+3444	+13.87353516	-0.48339844	-4.15283203	+8.23974609	-59.17236328	-63.34716797	+2516
+1457971367.76309990	+14.92822266	-0.02197266	-1.24804688	+58.18359375	-69.69726563	-112.43408203	+3488	+14.80517578	+2.93554688	-1.67431641	-54.00878906	-85.51757813	+51.41601563	+3448	+13.88232422	-0.45263672	-4.19238281	+8.50341797	-59.12841797	-63.56689453	+2512
+1457971367.76729990	+14.93261719	+0.01318359	-1.29199219	+58.20556641	-69.52148438	-112.41210938	+3488	+14.80517578	+2.97070313	-1.72705078	-51.50390625	-85.60546875	+48.95507813	+3452	+13.88671875	-0.42187500	-4.23193359	+8.76708984	-59.04052734	-63.80859375	+2512
+1457971367.77150010	+14.93701172	+0.04394531	-1.33593750	+58.18359375	-69.34570313	-112.36816406	+3484	+14.80957031	+2.99707031	-1.77539063	-48.86718750	-85.67138672	+46.34033203	+3456	+13.89111328	-0.39111328	-4.27148438	+9.00878906	-58.97460938	-63.98437500	+2508
+1457971367.77560000	+14.94580078	+0.07470703	-1.38427734	+58.13964844	-69.16992188	-112.28027344	+3480	+14.81396484	+3.02343750	-1.83251953	-46.05468750	-85.71533203	+43.50585938	+3460	+13.89111328	-0.36035156	-4.31103516	+9.20654297	-58.93066406	-64.16015625	+2508
+1457971367.77979990	+14.95019531	+0.10107422	-1.43261719	+58.11767578	-69.01611328	-112.23632813	+3476	+14.81835938	+3.04980469	-1.88525391	-43.00048828	-85.75927734	+40.45166016	+3468	+13.89550781	-0.33398438	-4.35498047	+9.40429688	-58.86474609	-64.33593750	+2504
+1457971367.78399990	+14.95898438	+0.13183594	-1.47656250	+58.11767578	-68.84033203	-112.21435547	+3472	+14.81835938	+3.07617188	-1.94238281	-39.88037109	-85.80322266	+37.30957031	+3472	+13.89990234	-0.29882813	-4.39453125	+9.64599609	-58.82080078	-64.51171875	+2504
+1457971367.79230000	+14.97216797	+0.19335938	-1.57324219	+58.11767578	-68.51074219	-112.17041016	+3464	+14.82714844	+3.12451172	-2.05224609	-33.64013672	-85.84716797	+31.04736328	+3484	+13.90869141	-0.23291016	-4.46923828	+10.06347656	-58.73291016	-64.84130859	+2496
+1457971367.79640010	+14.98095703	+0.22412109	-1.62158203	+58.11767578	-68.33496094	-112.10449219	+3464	+14.82714844	+3.15527344	-2.11376953	-30.38818359	-85.82519531	+27.81738281	+3492	+13.91748047	-0.20214844	-4.51318359	+10.28320313	-58.68896484	-64.99511719	+2496
+1457971367.80060010	+14.98535156	+0.25927734	-1.66113281	+58.18359375	-68.18115234	-112.12646484	+3460	+14.82714844	+3.18603516	-2.15771484	-27.88330078	-85.84716797	+25.31250000	+3500	+13.92187500	-0.16699219	-4.54833984	+10.52490234	-58.62304688	-65.17089844	+2492
+1457971367.80480000	+14.98974609	+0.29003906	-1.70068359	+58.29345703	-68.02734375	-112.21435547	+3452	+14.83154297	+3.21679688	-2.20605469	-25.26855469	-85.84716797	+22.71972656	+3508	+13.92626953	-0.13183594	-4.58789063	+10.76660156	-58.57910156	-65.36865234	+2492
+1457971367.80890010	+14.99853516	+0.32958984	-1.74023438	+58.42529297	-67.89550781	-112.28027344	+3452	+14.83154297	+3.25195313	-2.25000000	-22.74169922	-85.82519531	+20.23681641	+3516	+13.93066406	-0.09667969	-4.62744141	+10.98632813	-58.53515625	-65.52246094	+2488
+1457971367.81310010	+15.00292969	+0.36474609	-1.77099609	+58.64501953	-67.82958984	-112.45605469	+3448	+14.83593750	+3.28710938	-2.28515625	-20.93994141	-85.86914063	+18.47900391	+3524	+13.93505859	-0.06152344	-4.65820313	+11.20605469	-58.53515625	-65.69824219	+2480
+1457971367.81730010	+15.01171875	+0.40429688	-1.80175781	+58.88671875	-67.74169922	-112.67578125	+3444	+14.84472656	+3.32226563	-2.32031250	-19.07226563	-85.89111328	+16.61132813	+3532	+13.94384766	-0.02636719	-4.68896484	+11.42578125	-58.53515625	-65.87402344	+2476
+1457971367.82139990	+15.02490234	+0.44824219	-1.82812500	+59.19433594	-67.65380859	-112.87353516	+3440	+14.84912109	+3.36181641	-2.35546875	-17.33642578	-85.91308594	+14.94140625	+3540	+13.95263672	+0.01318359	-4.71972656	+11.68945313	-58.53515625	-66.07177734	+2468
+1457971367.82559990	+15.03369141	+0.49218750	-1.85009766	+59.58984375	-67.60986328	-113.20312500	+3436	+14.85351563	+3.40576172	-2.37744141	-16.21582031	-85.97900391	+13.90869141	+3548	+13.96582031	+0.04833984	-4.74609375	+11.97509766	-58.55712891	-66.31347656	+2464
+1457971367.82979990	+15.04248047	+0.54052734	-1.87207031	+59.96337891	-67.54394531	-113.48876953	+3432	+14.86230469	+3.45410156	-2.40380859	-14.76562500	-86.02294922	+12.56835938	+3556	+13.97460938	+0.08789063	-4.77685547	+12.26074219	-58.55712891	-66.55517578	+2456
+1457971367.83390000	+15.05126953	+0.58886719	-1.88964844	+60.29296875	-67.50000000	-113.73046875	+3432	+14.86669922	+3.50244141	-2.43017578	-13.40332031	-86.02294922	+11.31591797	+3568	+13.98779297	+0.12744141	-4.80322266	+12.54638672	-58.55712891	-66.75292969	+2448
+1457971367.83810000	+15.06005859	+0.63720703	-1.90283203	+60.73242188	-67.50000000	-114.08203125	+3428	+14.87109375	+3.55517578	-2.44775391	-12.63427734	-86.11083984	+10.67871094	+3576	+13.99658203	+0.16259766	-4.82519531	+12.81005859	-58.57910156	-66.97265625	+2444
+1457971367.84229990	+15.06884766	+0.68554688	-1.91601563	+61.21582031	-67.50000000	-114.45556641	+3424	+14.88427734	+3.60351563	-2.46093750	-11.86523438	-86.17675781	+10.04150391	+3580	+14.00537109	+0.20214844	-4.84716797	+13.09570313	-58.62304688	-67.19238281	+2436
+1457971367.84640000	+15.07763672	+0.73388672	-1.92480469	+61.67724609	-67.50000000	-114.85107422	+3420	+14.88867188	+3.64746094	-2.47412109	-11.18408203	-86.24267578	+9.44824219	+3588	+14.01416016	+0.24169922	-4.87353516	+13.38134766	-58.64501953	-67.43408203	+2428
+1457971367.85060000	+15.09082031	+0.77783203	-1.93359375	+62.13867188	-67.52197266	-115.24658203	+3416	+14.89746094	+3.69580078	-2.48291016	-10.67871094	-86.35253906	+9.05273438	+3592	+14.02734375	+0.27685547	-4.89111328	+13.64501953	-58.71093750	-67.65380859	+2416
+1457971367.85480000	+15.09960938	+0.82617188	-1.94238281	+62.51220703	-67.52197266	-115.53222656	+3416	+14.90625000	+3.74853516	-2.49609375	-9.88769531	-86.39648438	+8.41552734	+3600	+14.04052734	+0.31640625	-4.90869141	+13.88671875	-58.75488281	-67.82958984	+2412
+1457971367.85890010	+15.10839844	+0.87451172	-1.95556641	+62.86376953	-67.52197266	-115.79589844	+3412	+14.91503906	+3.79687500	-2.50927734	-8.98681641	-86.46240234	+7.64648438	+3604	+14.05371094	+0.35156250	-4.93066406	+14.15039063	-58.79882813	-68.02734375	+2404
+1457971367.86310010	+15.12158203	+0.92285156	-1.96875000	+63.25927734	-67.52197266	-116.08154297	+3412	+14.92382813	+3.84521484	-2.52246094	-8.17382813	-86.50634766	+6.94335938	+3612	+14.06689453	+0.38671875	-4.94384766	+14.41406250	-58.86474609	-68.24707031	+2396
+1457971367.86730000	+15.12597656	+0.97119141	-1.98193359	+63.56689453	-67.50000000	-116.27929688	+3408	+14.92822266	+3.89794922	-2.53564453	-7.14111328	-86.55029297	+6.08642578	+3616	+14.07568359	+0.42626953	-4.96582031	+14.65576172	-58.88671875	-68.40087891	+2396
+1457971367.87140010	+15.13476563	+1.00195313	-1.99951172	+63.76464844	-67.50000000	-116.45507813	+3404	+14.93701172	+3.93310547	-2.54882813	-5.99853516	-86.57226563	+5.00976563	+3620	+14.08447266	+0.46142578	-4.98339844	+14.85351563	-58.90869141	-68.51074219	+2392
+1457971367.87560010	+15.14355469	+1.03710938	-2.01708984	+63.96240234	-67.47802734	-116.60888672	+3404	+14.94140625	+3.97265625	-2.56201172	-4.81201172	-86.61621094	+3.91113281	+3624	+14.09326172	+0.49218750	-5.00097656	+15.00732422	-58.95263672	-68.59863281	+2392
+1457971367.87969990	+15.15234375	+1.07666016	-2.03466797	+64.07226563	-67.45605469	-116.65283203	+3404	+14.94580078	+4.00781250	-2.57519531	-3.51562500	-86.63818359	+2.70263672	+3632	+14.10205078	+0.53173828	-5.01855469	+15.16113281	-58.97460938	-68.64257813	+2396
+1457971367.88389990	+15.15673828	+1.10742188	-2.05664063	+64.18212891	-67.43408203	-116.69677734	+3404	+14.95019531	+4.04296875	-2.59277344	-2.10937500	-86.66015625	+1.34033203	+3636	+14.11083984	+0.56250000	-5.03613281	+15.29296875	-59.01855469	-68.73046875	+2396
+1457971367.88809990	+15.16552734	+1.13818359	-2.07861328	+64.27001953	-67.41210938	-116.74072266	+3404	+14.95458984	+4.07373047	-2.61035156	-0.43945313	-86.66015625	-0.28564453	+3640	+14.11962891	+0.59326172	-5.04931641	+15.40283203	-59.08447266	-68.79638672	+2392
+1457971367.89220000	+15.16992188	+1.17333984	-2.10937500	+64.20410156	-67.34619141	-116.58691406	+3404	+14.95458984	+4.10888672	-2.63232422	+1.40625000	-86.61621094	-2.04345703	+3648	+14.12841797	+0.62841797	-5.07128906	+15.49072266	-59.08447266	-68.77441406	+2392
+1457971367.89640000	+15.17871094	+1.19970703	-2.14013672	+64.07226563	-67.28027344	-116.43310547	+3404	+14.95898438	+4.13525391	-2.65869141	+3.36181641	-86.57226563	-3.93310547	+3656	+14.13720703	+0.65917969	-5.09326172	+15.55664063	-59.08447266	-68.75244141	+2392
+1457971367.90060000	+15.17871094	+1.22607422	-2.16650391	+64.00634766	-67.21435547	-116.32324219	+3404	+14.95898438	+4.16162109	-2.68066406	+5.16357422	-86.50634766	-5.69091797	+3668	+14.14160156	+0.68994141	-5.11083984	+15.62255859	-59.08447266	-68.70849609	+2388
+1457971367.90470000	+15.18310547	+1.25244141	-2.19726563	+63.91845703	-67.14843750	-116.14746094	+3408	+14.95898438	+4.18359375	-2.70703125	+7.00927734	-86.44042969	-7.51464844	+3676	+14.14599609	+0.72509766	-5.12841797	+15.68847656	-59.08447266	-68.66455078	+2384
+1457971367.90890000	+15.18310547	+1.27880859	-2.22802734	+63.76464844	-67.08251953	-115.94970703	+3408	+14.95898438	+4.20556641	-2.73339844	+8.65722656	-86.35253906	-9.14062500	+3688	+14.15039063	+0.75585938	-5.14599609	+15.71044922	-59.08447266	-68.59863281	+2380
+1457971367.91310000	+15.18750000	+1.30078125	-2.25000000	+63.65478516	-67.03857422	-115.81787109	+3412	+14.95898438	+4.22753906	-2.75097656	+10.26123047	-86.28662109	-10.72265625	+3696	+14.15478516	+0.79101563	-5.15917969	+15.73242188	-59.10644531	-68.53271484	+2376
+1457971367.91720010	+15.19189453	+1.32714844	-2.27636719	+63.52294922	-66.99462891	-115.64208984	+3412	+14.95898438	+4.24951172	-2.77294922	+11.82128906	-86.22070313	-12.23876953	+3712	+14.15917969	+0.82177734	-5.17675781	+15.73242188	-59.10644531	-68.46679688	+2372
+1457971367.92140010	+15.19628906	+1.35351563	-2.30273438	+63.41308594	-66.95068359	-115.48828125	+3416	+14.95898438	+4.27587891	-2.79052734	+13.31542969	-86.15478516	-13.66699219	+3724	+14.16357422	+0.84814453	-5.19433594	+15.77636719	-59.12841797	-68.42285156	+2364
+1457971367.92560010	+15.19628906	+1.38427734	-2.32031250	+63.43505859	-66.92871094	-115.42236328	+3420	+14.95898438	+4.30224609	-2.81250000	+14.52392578	-86.08886719	-14.83154297	+3740	+14.17236328	+0.87890625	-5.20751953	+15.84228516	-59.15039063	-68.42285156	+2356
+1457971367.92969990	+15.20068359	+1.41503906	-2.33789063	+63.41308594	-66.86279297	-115.33447266	+3424	+14.95898438	+4.32861328	-2.83447266	+15.73242188	-86.00097656	-15.95214844	+3756	+14.17675781	+0.90966797	-5.21630859	+15.90820313	-59.17236328	-68.42285156	+2348
+1457971367.93390010	+15.20068359	+1.44580078	-2.35986328	+63.36914063	-66.81884766	-115.20263672	+3428	+14.95898438	+4.35498047	-2.85205078	+16.65527344	-85.89111328	-16.80908203	+3772	+14.18554688	+0.94482422	-5.22949219	+15.97412109	-59.19433594	-68.40087891	+2340
+1457971367.93810010	+15.20068359	+1.47656250	-2.36865234	+63.43505859	-66.81884766	-115.20263672	+3428	+14.95898438	+4.38574219	-2.86083984	+17.51220703	-85.86914063	-17.62207031	+3784	+14.18994141	+0.97558594	-5.24267578	+16.08398438	-59.19433594	-68.40087891	+2336
+1457971367.94219990	+15.20507813	+1.50292969	-2.37304688	+63.58886719	-66.84082031	-115.29052734	+3432	+14.96337891	+4.40771484	-2.86523438	+18.41308594	-85.89111328	-18.45703125	+3796	+14.19433594	+1.00634766	-5.24707031	+16.19384766	-59.26025391	-68.46679688	+2328
+1457971367.94639990	+15.21386719	+1.53808594	-2.37304688	+63.76464844	-66.86279297	-115.40039063	+3436	+14.96337891	+4.44287109	-2.86523438	+19.18212891	-85.89111328	-19.11621094	+3812	+14.20312500	+1.03710938	-5.25146484	+16.34765625	-59.32617188	-68.57666016	+2320
+1457971367.95050000	+15.21826172	+1.57324219	-2.36865234	+64.09423828	-66.92871094	-115.66406250	+3440	+14.96777344	+4.47363281	-2.86523438	+19.77539063	-85.91308594	-19.64355469	+3824	+14.21191406	+1.06347656	-5.25146484	+16.52343750	-59.41406250	-68.70849609	+2316
+1457971367.95470000	+15.22705078	+1.60400391	-2.35986328	+64.37988281	-66.97265625	-115.88378906	+3440	+14.97216797	+4.50439453	-2.86523438	+20.30273438	-85.95703125	-20.06103516	+3840	+14.22070313	+1.09423828	-5.25146484	+16.67724609	-59.50195313	-68.81835938	+2312
+1457971367.95890000	+15.23583984	+1.63916016	-2.35107422	+64.70947266	-67.03857422	-116.14746094	+3444	+14.97656250	+4.53955078	-2.86523438	+20.80810547	-85.97900391	-20.47851563	+3852	+14.23828125	+1.12060547	-5.25146484	+16.87500000	-59.61181641	-68.99414063	+2312
+1457971367.96300010	+15.24023438	+1.67431641	-2.33789063	+65.10498047	-67.08251953	-116.47705078	+3448	+14.98095703	+4.57910156	-2.85205078	+21.31347656	-86.06689453	-20.85205078	+3864	+14.24707031	+1.15136719	-5.24707031	+17.13867188	-59.69970703	-69.21386719	+2312
+1457971367.96720000	+15.24902344	+1.70507813	-2.32470703	+65.50048828	-67.12646484	-116.80664063	+3452	+14.98974609	+4.60986328	-2.83886719	+21.75292969	-86.17675781	-21.20361328	+3880	+14.26025391	+1.17773438	-5.24267578	+17.42431641	-59.80957031	-69.43359375	+2316
+1457971367.97140000	+15.25341797	+1.74023438	-2.30712891	+65.89599609	-67.19238281	-117.13623047	+3456	+14.99414063	+4.64501953	-2.82568359	+22.12646484	-86.28662109	-21.48925781	+3892	+14.27343750	+1.20849609	-5.23388672	+17.66601563	-59.94140625	-69.63134766	+2320
+1457971367.97550010	+15.26220703	+1.77099609	-2.28955078	+66.33544922	-67.28027344	-117.53173828	+3464	+14.99853516	+4.67578125	-2.81250000	+22.56591797	-86.39648438	-21.81884766	+3904	+14.28222656	+1.23486328	-5.22509766	+17.88574219	-60.07324219	-69.82910156	+2328
+1457971367.97970010	+15.27099609	+1.80175781	-2.27197266	+66.75292969	-67.36816406	-117.90527344	+3468	+15.00732422	+4.70654297	-2.79931641	+22.98339844	-86.50634766	-22.14843750	+3912	+14.29541016	+1.26123047	-5.21630859	+18.10546875	-60.20507813	-70.00488281	+2336
+1457971367.98390010	+15.27978516	+1.83251953	-2.25000000	+67.23632813	-67.45605469	-118.34472656	+3468	+15.01171875	+4.73730469	-2.78173828	+23.57666016	-86.63818359	-22.65380859	+3924	+14.30419922	+1.28320313	-5.20751953	+18.32519531	-60.33691406	-70.22460938	+2348
+1457971367.98799990	+15.28857422	+1.85888672	-2.22802734	+67.67578125	-67.52197266	-118.74023438	+3472	+15.01611328	+4.76806641	-2.76416016	+24.10400391	-86.74804688	-23.09326172	+3936	+14.31738281	+1.30517578	-5.19433594	+18.52294922	-60.46875000	-70.44433594	+2360
+1457971367.99219990	+15.29736328	+1.88964844	-2.21484375	+68.02734375	-67.56591797	-119.04785156	+3472	+15.02050781	+4.79882813	-2.75537109	+24.54345703	-86.83593750	-23.44482422	+3940	+14.33056641	+1.33154297	-5.18554688	+18.74267578	-60.57861328	-70.57617188	+2368
+1457971367.99640010	+15.30615234	+1.91601563	-2.20166016	+68.35693359	-67.60986328	-119.31152344	+3472	+15.02490234	+4.82519531	-2.74218750	+25.00488281	-86.94580078	-23.84033203	+3948	+14.34375000	+1.35791016	-5.18115234	+18.89648438	-60.68847656	-70.70800781	+2380
+1457971368.00050000	+15.31054688	+1.93798828	-2.19287109	+68.62060547	-67.63183594	-119.55322266	+3472	+15.02929688	+4.85156250	-2.72900391	+25.68603516	-87.03369141	-24.43359375	+3956	+14.34814453	+1.38427734	-5.17236328	+19.05029297	-60.77636719	-70.79589844	+2392
+1457971368.00469990	+15.31494141	+1.95996094	-2.18408203	+68.84033203	-67.65380859	-119.72900391	+3472	+15.02929688	+4.87792969	-2.72021484	+26.45507813	-87.12158203	-25.13671875	+3964	+14.35253906	+1.40625000	-5.17236328	+19.16015625	-60.82031250	-70.83984375	+2400
+1457971368.00889990	+15.31494141	+1.98193359	-2.17968750	+69.03808594	-67.67578125	-119.88281250	+3472	+15.03369141	+4.89550781	-2.70703125	+27.44384766	-87.20947266	-26.10351563	+3968	+14.35253906	+1.42822266	-5.16796875	+19.22607422	-60.88623047	-70.86181641	+2412
+1457971368.01300000	+15.31933594	+1.99951172	-2.17529297	+69.16992188	-67.69775391	-119.99267578	+3468	+15.03369141	+4.91748047	-2.69824219	+28.34472656	-87.25341797	-26.96044922	+3976	+14.35693359	+1.44580078	-5.16357422	+19.22607422	-60.93017578	-70.81787109	+2420
+1457971368.01720000	+15.31933594	+2.01708984	-2.17529297	+69.25781250	-67.71972656	-120.05859375	+3468	+15.02929688	+4.93066406	-2.69824219	+29.09179688	-87.25341797	-27.68554688	+3980	+14.35693359	+1.46337891	-5.16796875	+19.20410156	-60.97412109	-70.75195313	+2428
+1457971368.02140000	+15.32373047	+2.03027344	-2.17529297	+69.30175781	-67.71972656	-120.08056641	+3464	+15.02929688	+4.94384766	-2.70263672	+29.94873047	-87.25341797	-28.52050781	+3988	+14.36132813	+1.48535156	-5.16796875	+19.20410156	-60.99609375	-70.68603516	+2432
+1457971368.02550010	+15.32373047	+2.04345703	-2.17968750	+69.27978516	-67.69775391	-120.03662109	+3464	+15.02490234	+4.95703125	-2.70263672	+30.93750000	-87.25341797	-29.48730469	+3992	+14.36132813	+1.50732422	-5.17236328	+19.18212891	-61.01806641	-70.62011719	+2436
+1457971368.02970000	+15.32373047	+2.05224609	-2.18847656	+69.21386719	-67.67578125	-119.94873047	+3464	+15.02050781	+4.97021484	-2.70263672	+31.90429688	-87.23144531	-30.45410156	+4000	+14.36132813	+1.52490234	-5.17675781	+19.18212891	-60.99609375	-70.53222656	+2440
+1457971368.03379990	+15.31933594	+2.06542969	-2.19726563	+69.10400391	-67.65380859	-119.79492188	+3464	+15.02050781	+4.98339844	-2.70703125	+32.82714844	-87.20947266	-31.37695313	+4004	+14.36132813	+1.54687500	-5.18554688	+19.13818359	-60.99609375	-70.42236328	+2444
+1457971368.03800010	+15.31933594	+2.07421875	-2.20605469	+68.99414063	-67.63183594	-119.68505859	+3468	+15.01171875	+4.99218750	-2.70703125	+33.72802734	-87.18750000	-32.25585938	+4016	+14.35693359	+1.56445313	-5.18994141	+19.07226563	-60.95214844	-70.26855469	+2444
+1457971368.04220010	+15.31494141	+2.08300781	-2.21044922	+68.92822266	-67.63183594	-119.59716797	+3468	+15.00732422	+5.00097656	-2.71142578	+34.56298828	-87.14355469	-33.11279297	+4024	+14.35253906	+1.58203125	-5.19433594	+19.02832031	-60.95214844	-70.15869141	+2444
+1457971368.04629990	+15.31494141	+2.09619141	-2.21484375	+68.88427734	-67.63183594	-119.53125000	+3468	+15.00292969	+5.00976563	-2.71582031	+35.35400391	-87.09960938	-33.90380859	+4032	+14.34814453	+1.59521484	-5.19873047	+18.96240234	-60.93017578	-70.04882813	+2444
+1457971368.05049990	+15.31054688	+2.10498047	-2.21923828	+68.81835938	-67.65380859	-119.44335938	+3472	+14.99853516	+5.02294922	-2.71582031	+36.16699219	-87.05566406	-34.69482422	+4044	+14.34814453	+1.61279297	-5.20312500	+18.91845703	-60.93017578	-69.93896484	+2440
+1457971368.05469990	+15.31054688	+2.11376953	-2.22363281	+68.75244141	-67.65380859	-119.35546875	+3472	+14.99414063	+5.03173828	-2.71582031	+36.87011719	-87.03369141	-35.39794922	+4052	+14.34814453	+1.62597656	-5.20312500	+18.87451172	-60.95214844	-69.85107422	+2436
+1457971368.05880000	+15.31054688	+2.12255859	-2.22802734	+68.68652344	-67.65380859	-119.26757813	+3476	+14.98974609	+5.04052734	-2.71582031	+37.41943359	-86.98974609	-35.92529297	+4064	+14.34814453	+1.64355469	-5.20312500	+18.85253906	-60.97412109	-69.78515625	+2432
+1457971368.06300000	+15.30615234	+2.13574219	-2.22802734	+68.68652344	-67.67578125	-119.24560547	+3480	+14.98535156	+5.05371094	-2.71142578	+38.10058594	-86.96777344	-36.60644531	+4072	+14.35253906	+1.66113281	-5.20312500	+18.87451172	-60.97412109	-69.74121094	+2428
+1457971368.06719990	+15.30615234	+2.14453125	-2.22802734	+68.73046875	-67.71972656	-119.26757813	+3480	+14.98535156	+5.06689453	-2.70703125	+38.82568359	-86.96777344	-37.28759766	+4084	+14.35253906	+1.67431641	-5.20312500	+18.89648438	-60.99609375	-69.71923828	+2424
+1457971368.07130000	+15.30175781	+2.15771484	-2.21923828	+68.81835938	-67.76367188	-119.31152344	+3484	+14.98535156	+5.08447266	-2.69384766	+39.46289063	-86.98974609	-37.90283203	+4096	+14.35253906	+1.68750000	-5.20312500	+18.91845703	-61.04003906	-69.69726563	+2420
+1457971368.07550000	+15.30175781	+2.17529297	-2.21044922	+68.92822266	-67.82958984	-119.42138672	+3488	+14.98095703	+5.09765625	-2.68066406	+40.16601563	-87.01171875	-38.56201172	+4108	+14.35253906	+1.70507813	-5.19433594	+18.96240234	-61.08398438	-69.67529297	+2416
+1457971368.07970000	+15.30175781	+2.18847656	-2.19726563	+69.08203125	-67.89550781	-119.55322266	+3496	+14.98095703	+5.11523438	-2.66748047	+40.86914063	-87.05566406	-39.22119141	+4120	+14.35253906	+1.71826172	-5.18994141	+19.00634766	-61.14990234	-69.69726563	+2416
+1457971368.08380010	+15.30175781	+2.20166016	-2.18408203	+69.30175781	-67.96142578	-119.70703125	+3500	+14.98535156	+5.12841797	-2.64990234	+41.61621094	-87.09960938	-39.92431641	+4132	+14.35693359	+1.73144531	-5.17675781	+19.07226563	-61.21582031	-69.74121094	+2416
+1457971368.08800010	+15.30175781	+2.21923828	-2.16650391	+69.54345703	-68.04931641	-119.92675781	+3504	+14.98535156	+5.14599609	-2.62792969	+42.42919922	-87.16552734	-40.69335938	+4144	+14.36132813	+1.74462891	-5.16357422	+19.16015625	-61.32568359	-69.78515625	+2416
+1457971368.09220000	+15.30175781	+2.23242188	-2.14892578	+69.80712891	-68.13720703	-120.14648438	+3508	+14.98974609	+5.16357422	-2.61035156	+43.15429688	-87.23144531	-41.39648438	+4156	+14.37011719	+1.75781250	-5.15478516	+19.24804688	-61.41357422	-69.85107422	+2420
+1457971368.09629990	+15.30175781	+2.25000000	-2.12695313	+70.07080078	-68.24707031	-120.38818359	+3516	+14.98974609	+5.17675781	-2.58837891	+43.90136719	-87.29736328	-42.07763672	+4168	+14.37451172	+1.77099609	-5.14160156	+19.33593750	-61.52343750	-69.89501953	+2424
+1457971368.10050010	+15.30615234	+2.26757813	-2.10498047	+70.37841797	-68.35693359	-120.62988281	+3520	+14.99414063	+5.19433594	-2.56640625	+44.73632813	-87.38525391	-42.86865234	+4176	+14.37890625	+1.78857422	-5.12841797	+19.42382813	-61.61132813	-69.96093750	+2428
+1457971368.10460000	+15.30615234	+2.28515625	-2.08300781	+70.68603516	-68.46679688	-120.91552734	+3524	+14.99414063	+5.21191406	-2.54443359	+45.61523438	-87.45117188	-43.70361328	+4188	+14.38769531	+1.80175781	-5.11523438	+19.51171875	-61.72119141	-70.00488281	+2436
+1457971368.10879990	+15.30615234	+2.30273438	-2.06103516	+71.01562500	-68.57666016	-121.20117188	+3528	+14.99853516	+5.22949219	-2.51806641	+46.69189453	-87.56103516	-44.71435547	+4196	+14.39208984	+1.81494141	-5.09765625	+19.57763672	-61.83105469	-70.04882813	+2444
+1457971368.11299990	+15.30615234	+2.32031250	-2.03466797	+71.32324219	-68.68652344	-121.46484375	+3536	+14.99853516	+5.24267578	-2.49609375	+47.63671875	-87.62695313	-45.59326172	+4204	+14.39648438	+1.82812500	-5.08007813	+19.64355469	-61.94091797	-70.09277344	+2452
+1457971368.11710000	+15.30615234	+2.33789063	-2.01269531	+71.63085938	-68.79638672	-121.72851563	+3540	+14.99853516	+5.25585938	-2.47412109	+48.44970703	-87.69287109	-46.38427734	+4212	+14.40087891	+1.84570313	-5.06689453	+19.70947266	-62.05078125	-70.11474609	+2464
+1457971368.12130000	+15.30615234	+2.35546875	-1.99072266	+71.91650391	-68.90625000	-121.99218750	+3544	+14.99853516	+5.26904297	-2.45214844	+49.37255859	-87.78076172	-47.26318359	+4220	+14.40527344	+1.85888672	-5.04931641	+19.75341797	-62.16064453	-70.11474609	+2476
+1457971368.12550000	+15.30615234	+2.36865234	-1.97314453	+72.15820313	-68.99414063	-122.18994141	+3548	+14.99853516	+5.27783203	-2.43457031	+50.29541016	-87.82470703	-48.14208984	+4224	+14.40966797	+1.87207031	-5.03613281	+19.77539063	-62.27050781	-70.11474609	+2484
+1457971368.12960000	+15.30615234	+2.38183594	-1.95556641	+72.37792969	-69.10400391	-122.36572266	+3548	+14.99853516	+5.29101563	-2.41699219	+51.15234375	-87.89062500	-48.95507813	+4228	+14.41406250	+1.88525391	-5.02294922	+19.77539063	-62.35839844	-70.09277344	+2496
+1457971368.13380000	+15.30175781	+2.39501953	-1.94238281	+72.50976563	-69.16992188	-122.47558594	+3552	+14.99853516	+5.29980469	-2.39941406	+52.05322266	-87.93457031	-49.81201172	+4232	+14.41406250	+1.89404297	-5.01416016	+19.75341797	-62.44628906	-70.04882813	+2504
+1457971368.14210010	+15.29736328	+2.41259766	-1.92480469	+72.57568359	-69.30175781	-122.49755859	+3552	+14.98974609	+5.31298828	-2.37744141	+53.12988281	-87.97851563	-50.86669922	+4240	+14.41845703	+1.91601563	-4.99658203	+19.66552734	-62.55615234	-69.87304688	+2520
+1457971368.15050010	+15.29296875	+2.42138672	-1.91601563	+72.46582031	-69.41162109	-122.40966797	+3552	+14.98095703	+5.32177734	-2.35986328	+54.05273438	-88.00048828	-51.76757813	+4244	+14.41406250	+1.93359375	-4.98339844	+19.53369141	-62.64404297	-69.69726563	+2532
+1457971368.15879990	+15.28417969	+2.42578125	-1.92041016	+72.22412109	-69.45556641	-122.16796875	+3548	+14.97216797	+5.32177734	-2.35546875	+54.51416016	-87.97851563	-52.22900391	+4248	+14.40966797	+1.94677734	-4.97460938	+19.35791016	-62.73193359	-69.47753906	+2540
+1457971368.16710000	+15.27539063	+2.42578125	-1.92480469	+71.91650391	-69.49951172	-121.88232422	+3548	+14.96337891	+5.32617188	-2.35107422	+54.93164063	-87.93457031	-52.64648438	+4252	+14.40527344	+1.95996094	-4.97021484	+19.18212891	-62.77587891	-69.25781250	+2540
+1457971368.17129990	+15.27099609	+2.42578125	-1.92919922	+71.74072266	-69.49951172	-121.70654297	+3548	+14.95898438	+5.32617188	-2.35107422	+55.04150391	-87.91259766	-52.77832031	+4252	+14.40087891	+1.96875000	-4.96582031	+19.09423828	-62.77587891	-69.16992188	+2540
+1457971368.17549990	+15.26660156	+2.42578125	-1.93359375	+71.56494141	-69.52148438	-121.55273438	+3548	+14.95458984	+5.32617188	-2.35107422	+55.17333984	-87.89062500	-52.93212891	+4256	+14.39648438	+1.97314453	-4.96582031	+19.00634766	-62.79785156	-69.08203125	+2536
+1457971368.17960000	+15.26220703	+2.42578125	-1.93798828	+71.43310547	-69.52148438	-121.44287109	+3548	+14.95019531	+5.32177734	-2.35107422	+55.30517578	-87.86865234	-53.06396484	+4260	+14.39648438	+1.97753906	-4.96142578	+18.94042969	-62.81982422	-68.99414063	+2532
+1457971368.18380000	+15.25781250	+2.43017578	-1.93798828	+71.32324219	-69.54345703	-121.33300781	+3548	+14.94580078	+5.32177734	-2.35107422	+55.41503906	-87.84667969	-53.19580078	+4264	+14.39208984	+1.98632813	-4.95703125	+18.87451172	-62.84179688	-68.90625000	+2528
+1457971368.19210000	+15.24902344	+2.43457031	-1.93359375	+71.16943359	-69.56542969	-121.17919922	+3552	+14.93701172	+5.32617188	-2.34228516	+56.05224609	-87.80273438	-53.83300781	+4272	+14.38330078	+1.99511719	-4.94384766	+18.78662109	-62.88574219	-68.81835938	+2520
+1457971368.19630000	+15.24462891	+2.44335938	-1.93359375	+71.10351563	-69.58740234	-121.11328125	+3552	+14.93701172	+5.32617188	-2.33789063	+56.35986328	-87.80273438	-54.16259766	+4276	+14.37890625	+2.00390625	-4.93505859	+18.76464844	-62.92968750	-68.77441406	+2516
+1457971368.20460010	+15.23583984	+2.45654297	-1.91601563	+71.14746094	-69.63134766	-121.11328125	+3556	+14.92822266	+5.33496094	-2.32031250	+57.21679688	-87.80273438	-54.97558594	+4284	+14.37451172	+2.01708984	-4.92187500	+18.78662109	-62.97363281	-68.79638672	+2508
+1457971368.20880010	+15.23144531	+2.46533203	-1.90283203	+71.23535156	-69.65332031	-121.17919922	+3560	+14.92382813	+5.34375000	-2.30712891	+57.63427734	-87.80273438	-55.39306641	+4292	+14.37011719	+2.02587891	-4.90869141	+18.83056641	-62.99560547	-68.84033203	+2504
+1457971368.21289990	+15.22705078	+2.47412109	-1.88964844	+71.34521484	-69.69726563	-121.26708984	+3564	+14.91943359	+5.35253906	-2.29394531	+58.11767578	-87.82470703	-55.87646484	+4296	+14.37011719	+2.03466797	-4.89990234	+18.89648438	-63.03955078	-68.88427734	+2504
+1457971368.21709990	+15.22265625	+2.48730469	-1.86767578	+71.49902344	-69.76318359	-121.37695313	+3568	+14.91943359	+5.36132813	-2.27636719	+58.86474609	-87.84667969	-56.60156250	+4304	+14.36572266	+2.04345703	-4.88232422	+18.96240234	-63.10546875	-68.97216797	+2508
+1457971368.22129990	+15.22265625	+2.50048828	-1.85009766	+71.65283203	-69.80712891	-121.48681641	+3576	+14.91503906	+5.37451172	-2.25439453	+59.63378906	-87.89062500	-57.32666016	+4312	+14.36572266	+2.05224609	-4.86474609	+19.05029297	-63.14941406	-69.03808594	+2508
+1457971368.22540000	+15.21826172	+2.51367188	-1.82812500	+71.82861328	-69.85107422	-121.61865234	+3580	+14.91503906	+5.38769531	-2.22802734	+60.27099609	-87.95654297	-57.94189453	+4316	+14.36572266	+2.06103516	-4.85156250	+19.13818359	-63.19335938	-69.12597656	+2512
+1457971368.22960000	+15.21826172	+2.53125000	-1.80615234	+72.02636719	-69.91699219	-121.75048828	+3588	+14.91503906	+5.40527344	-2.20166016	+60.95214844	-88.00048828	-58.53515625	+4324	+14.37011719	+2.07421875	-4.83398438	+19.27001953	-63.23730469	-69.21386719	+2520
+1457971368.23790000	+15.21826172	+2.55761719	-1.76660156	+72.29003906	-70.02685547	-121.90429688	+3596	+14.91064453	+5.43603516	-2.14892578	+61.01806641	-88.11035156	-58.51318359	+4336	+14.36572266	+2.09619141	-4.80761719	+19.42382813	-63.28125000	-69.32373047	+2532
+1457971368.24210000	+15.21826172	+2.57080078	-1.74462891	+72.39990234	-70.07080078	-121.94824219	+3600	+14.91064453	+5.44921875	-2.12695313	+60.53466797	-88.15429688	-57.98583984	+4340	+14.36572266	+2.10498047	-4.79443359	+19.48974609	-63.28125000	-69.34570313	+2540
+1457971368.24630000	+15.21826172	+2.57958984	-1.72705078	+72.46582031	-70.11474609	-121.97021484	+3600	+14.91064453	+5.46240234	-2.10058594	+59.89746094	-88.22021484	-57.32666016	+4344	+14.36572266	+2.11376953	-4.78125000	+19.51171875	-63.30322266	-69.34570313	+2548
+1457971368.25040010	+15.21826172	+2.58837891	-1.70947266	+72.44384766	-70.15869141	-121.90429688	+3604	+14.91064453	+5.47119141	-2.08300781	+58.49121094	-88.24218750	-55.89843750	+4344	+14.36572266	+2.12255859	-4.76806641	+19.48974609	-63.30322266	-69.30175781	+2556
+1457971368.25460000	+15.21826172	+2.59277344	-1.70068359	+72.35595703	-70.18066406	-121.75048828	+3604	+14.90625000	+5.47998047	-2.06982422	+56.53564453	-88.24218750	-53.89892578	+4344	+14.36132813	+2.13134766	-4.75927734	+19.42382813	-63.25927734	-69.21386719	+2564
+1457971368.25869990	+15.21826172	+2.59716797	-1.69628906	+72.18017578	-70.20263672	-121.55273438	+3600	+14.90625000	+5.47998047	-2.06103516	+54.29443359	-88.24218750	-51.65771484	+4340	+14.36132813	+2.13574219	-4.75488281	+19.33593750	-63.21533203	-69.08203125	+2572
+1457971368.26290010	+15.22265625	+2.59716797	-1.69189453	+71.98242188	-70.20263672	-121.31103516	+3600	+14.90625000	+5.48437500	-2.05664063	+51.63574219	-88.22021484	-48.99902344	+4340	+14.35693359	+2.14013672	-4.75048828	+19.22607422	-63.17138672	-68.92822266	+2576
+1457971368.26710010	+15.22265625	+2.59716797	-1.69189453	+71.78466797	-70.20263672	-121.06933594	+3596	+14.90185547	+5.48437500	-2.05664063	+49.10888672	-88.17626953	-46.49414063	+4336	+14.35253906	+2.14453125	-4.75048828	+19.09423828	-63.10546875	-68.75244141	+2580
+1457971368.27119990	+15.21826172	+2.59277344	-1.69189453	+71.52099609	-70.18066406	-120.80566406	+3596	+14.89746094	+5.47998047	-2.05664063	+46.36230469	-88.13232422	-43.74755859	+4336	+14.34814453	+2.14892578	-4.75048828	+18.94042969	-63.01757813	-68.55468750	+2584
+1457971368.27959990	+15.21826172	+2.58398438	-1.70068359	+70.86181641	-70.15869141	-120.12451172	+3596	+14.88867188	+5.47119141	-2.06542969	+40.95703125	-88.00048828	-38.36425781	+4336	+14.33935547	+2.15332031	-4.75488281	+18.54492188	-62.84179688	-68.07128906	+2584
+1457971368.28370000	+15.21826172	+2.57958984	-1.70507813	+70.51025391	-70.13671875	-119.75097656	+3596	+14.88427734	+5.46679688	-2.06982422	+38.51806641	-87.93457031	-35.94726563	+4336	+14.33056641	+2.15332031	-4.75488281	+18.32519531	-62.75390625	-67.80761719	+2584
+1457971368.28790000	+15.21386719	+2.57080078	-1.71386719	+70.15869141	-70.09277344	-119.37744141	+3596	+14.87988281	+5.46240234	-2.07421875	+36.12304688	-87.84667969	-33.53027344	+4340	+14.32617188	+2.15332031	-4.75488281	+18.10546875	-62.64404297	-67.54394531	+2580
+1457971368.29210000	+15.21386719	+2.56640625	-1.72265625	+69.80712891	-70.07080078	-119.02587891	+3600	+14.87548828	+5.45800781	-2.07861328	+34.14550781	-87.78076172	-31.55273438	+4340	+14.31738281	+2.15332031	-4.75927734	+17.86376953	-62.53417969	-67.28027344	+2576
+1457971368.29620000	+15.21386719	+2.56201172	-1.73144531	+69.43359375	-70.02685547	-118.65234375	+3600	+14.87109375	+5.45361328	-2.08740234	+32.10205078	-87.69287109	-29.50927734	+4344	+14.31298828	+2.15332031	-4.76367188	+17.64404297	-62.44628906	-67.01660156	+2572
+1457971368.30040000	+15.20947266	+2.55761719	-1.74023438	+69.08203125	-70.00488281	-118.27880859	+3600	+14.86669922	+5.45361328	-2.09179688	+30.16845703	-87.60498047	-27.57568359	+4348	+14.30859375	+2.15771484	-4.76806641	+17.44628906	-62.31445313	-66.75292969	+2564
+1457971368.30460000	+15.20947266	+2.55322266	-1.74462891	+68.73046875	-69.96093750	-117.90527344	+3604	+14.85791016	+5.44921875	-2.09619141	+28.41064453	-87.53906250	-25.81787109	+4352	+14.29980469	+2.15771484	-4.76806641	+17.24853516	-62.20458984	-66.53320313	+2560
+1457971368.30870010	+15.20507813	+2.54443359	-1.75341797	+68.37890625	-69.91699219	-117.57568359	+3604	+14.85351563	+5.44921875	-2.10058594	+26.69677734	-87.45117188	-24.06005859	+4352	+14.29541016	+2.15771484	-4.76806641	+17.09472656	-62.11669922	-66.31347656	+2552
+1457971368.31290010	+15.20068359	+2.54443359	-1.75781250	+68.07128906	-69.89501953	-117.26806641	+3604	+14.84912109	+5.44921875	-2.10058594	+24.98291016	-87.38525391	-22.32421875	+4356	+14.28662109	+2.16210938	-4.76806641	+16.94091797	-62.02880859	-66.13769531	+2544
+1457971368.32119990	+15.20068359	+2.54003906	-1.76660156	+67.52197266	-69.85107422	-116.71875000	+3608	+14.84033203	+5.44921875	-2.10058594	+21.46728516	-87.25341797	-18.69873047	+4364	+14.27783203	+2.16650391	-4.76367188	+16.72119141	-61.94091797	-65.87402344	+2528
+1457971368.32540010	+15.19628906	+2.54003906	-1.76660156	+67.34619141	-69.85107422	-116.52099609	+3608	+14.83593750	+5.45361328	-2.09619141	+19.84130859	-87.18750000	-17.00683594	+4368	+14.27783203	+2.16650391	-4.75927734	+16.67724609	-61.89697266	-65.80810547	+2524
+1457971368.32960010	+15.19628906	+2.54443359	-1.76220703	+67.19238281	-69.85107422	-116.38916016	+3608	+14.83154297	+5.45800781	-2.08740234	+17.90771484	-87.12158203	-14.96337891	+4372	+14.27343750	+2.17089844	-4.75488281	+16.65527344	-61.87500000	-65.76416016	+2520
+1457971368.33369990	+15.19628906	+2.54882813	-1.75781250	+67.08251953	-69.87304688	-116.25732422	+3612	+14.83154297	+5.46679688	-2.07861328	+16.14990234	-87.05566406	-13.07373047	+4376	+14.27343750	+2.17529297	-4.74609375	+16.67724609	-61.83105469	-65.76416016	+2516
+1457971368.33789990	+15.19628906	+2.55322266	-1.74902344	+66.97265625	-69.87304688	-116.16943359	+3612	+14.82714844	+5.47558594	-2.06542969	+14.52392578	-87.01171875	-11.33789063	+4380	+14.27343750	+2.17968750	-4.74169922	+16.67724609	-61.80908203	-65.76416016	+2516
+1457971368.34620000	+15.19189453	+2.56201172	-1.73144531	+66.84082031	-69.93896484	-116.05957031	+3620	+14.82714844	+5.49755859	-2.03027344	+10.70068359	-86.87988281	-7.14111328	+4384	+14.26904297	+2.18408203	-4.72412109	+16.74316406	-61.83105469	-65.80810547	+2516
+1457971368.35040000	+15.19189453	+2.56640625	-1.71826172	+66.81884766	-69.98291016	-116.03759766	+3620	+14.82714844	+5.50634766	-2.01269531	+9.25048828	-86.81396484	-5.51513672	+4388	+14.26904297	+2.18847656	-4.71972656	+16.76513672	-61.85302734	-65.87402344	+2520
+1457971368.35450010	+15.19189453	+2.57080078	-1.70947266	+66.77490234	-70.02685547	-116.01562500	+3624	+14.82714844	+5.51953125	-1.99511719	+7.71240234	-86.72607422	-3.73535156	+4388	+14.27343750	+2.18847656	-4.71093750	+16.78710938	-61.85302734	-65.89599609	+2524
+1457971368.35870000	+15.19189453	+2.57958984	-1.69628906	+66.73095703	-70.07080078	-115.99365234	+3628	+14.83154297	+5.52392578	-1.97753906	+6.67968750	-86.61621094	-2.48291016	+4388	+14.27343750	+2.19287109	-4.70214844	+16.83105469	-61.87500000	-65.93994141	+2532
+1457971368.36290000	+15.19628906	+2.58398438	-1.68750000	+66.66503906	-70.11474609	-115.94970703	+3628	+14.83154297	+5.53271484	-1.96435547	+5.95458984	-86.52832031	-1.56005859	+4384	+14.27343750	+2.19287109	-4.69775391	+16.85302734	-61.87500000	-65.98388672	+2536
+1457971368.36700010	+15.19628906	+2.58837891	-1.67431641	+66.57714844	-70.15869141	-115.86181641	+3628	+14.83154297	+5.54150391	-1.95117188	+5.36132813	-86.39648438	-0.65917969	+4380	+14.27343750	+2.19726563	-4.69335938	+16.87500000	-61.87500000	-66.00585938	+2540
+1457971368.37120010	+15.19189453	+2.59277344	-1.66552734	+66.44531250	-70.22460938	-115.75195313	+3628	+14.83154297	+5.54150391	-1.94238281	+5.03173828	-86.26464844	-0.10986328	+4376	+14.27343750	+2.20166016	-4.69335938	+16.87500000	-61.87500000	-66.02783203	+2548
+1457971368.37540010	+15.19189453	+2.59277344	-1.66113281	+66.22558594	-70.26855469	-115.57617188	+3628	+14.82714844	+5.53710938	-1.93359375	+5.07568359	-86.11083984	+0.04394531	+4368	+14.27343750	+2.20166016	-4.68896484	+16.87500000	-61.87500000	-66.00585938	+2552
+1457971368.37949990	+15.19189453	+2.59716797	-1.65673828	+65.93994141	-70.33447266	-115.31250000	+3624	+14.82714844	+5.53710938	-1.93359375	+5.36132813	-85.91308594	+0.02197266	+4364	+14.26904297	+2.20166016	-4.68896484	+16.83105469	-61.85302734	-65.98388672	+2560
+1457971368.38790010	+15.18750000	+2.59716797	-1.65673828	+65.19287109	-70.42236328	-114.63134766	+3620	+14.82275391	+5.52832031	-1.93798828	+6.48193359	-85.53955078	-0.65917969	+4356	+14.26464844	+2.20166016	-4.69335938	+16.72119141	-61.80908203	-65.89599609	+2568
+1457971368.39200000	+15.18750000	+2.59716797	-1.66552734	+64.73144531	-70.44433594	-114.16992188	+3620	+14.81396484	+5.52392578	-1.94677734	+7.38281250	-85.29785156	-1.31835938	+4352	+14.26464844	+2.20166016	-4.69775391	+16.65527344	-61.78710938	-65.83007813	+2572
+1457971368.39619990	+15.18750000	+2.59277344	-1.67431641	+64.18212891	-70.46630859	-113.62060547	+3616	+14.81396484	+5.51953125	-1.95996094	+8.34960938	-85.05615234	-2.06542969	+4352	+14.26025391	+2.20605469	-4.70214844	+16.58935547	-61.76513672	-65.74218750	+2576
+1457971368.40450000	+15.17871094	+2.58398438	-1.69628906	+62.81982422	-70.53222656	-112.25830078	+3616	+14.79638672	+5.51074219	-1.98193359	+10.81054688	-84.59472656	-4.08691406	+4348	+14.25146484	+2.20605469	-4.71093750	+16.43554688	-61.67724609	-65.56640625	+2580
+1457971368.41280010	+15.17431641	+2.57080078	-1.72705078	+61.12792969	-70.62011719	-110.56640625	+3616	+14.79199219	+5.50195313	-2.00390625	+13.66699219	-84.13330078	-6.61376953	+4352	+14.24267578	+2.21044922	-4.72412109	+16.25976563	-61.61132813	-65.36865234	+2580
+1457971368.42120000	+15.16992188	+2.56201172	-1.77099609	+58.73291016	-70.70800781	-108.06152344	+3616	+14.78759766	+5.49755859	-2.03027344	+16.94091797	-83.64990234	-9.64599609	+4360	+14.23388672	+2.21044922	-4.73291016	+16.06201172	-61.52343750	-65.19287109	+2580
+1457971368.42529990	+15.16992188	+2.55322266	-1.78417969	+57.56835938	-70.77392578	-106.87500000	+3616	+14.78759766	+5.50195313	-2.03466797	+18.76464844	-83.45214844	-11.31591797	+4360	+14.22949219	+2.21044922	-4.73730469	+15.97412109	-61.50146484	-65.08300781	+2576
+1457971368.42950010	+15.17431641	+2.54443359	-1.80175781	+55.81054688	-70.86181641	-105.02929688	+3616	+14.78320313	+5.50195313	-2.04345703	+20.52246094	-83.21044922	-13.02978516	+4364	+14.22509766	+2.21044922	-4.74169922	+15.90820313	-61.45751953	-64.99511719	+2572
+1457971368.43779990	+15.17871094	+2.53125000	-1.82373047	+52.66845703	-71.05957031	-101.79931641	+3616	+14.78320313	+5.51513672	-2.05224609	+24.45556641	-82.72705078	-16.76513672	+4368	+14.22070313	+2.21484375	-4.75048828	+15.75439453	-61.39160156	-64.84130859	+2560
+1457971368.44199990	+15.18310547	+2.52685547	-1.82373047	+50.47119141	-71.21337891	-99.51416016	+3612	+14.78759766	+5.51513672	-2.05224609	+26.41113281	-82.48535156	-18.72070313	+4368	+14.21630859	+2.21484375	-4.75488281	+15.66650391	-61.36962891	-64.77539063	+2556
+1457971368.44619990	+15.18750000	+2.52246094	-1.82812500	+48.69140625	-71.34521484	-97.66845703	+3612	+14.78759766	+5.52392578	-2.05224609	+28.45458984	-82.24365234	-20.72021484	+4372	+14.21191406	+2.21484375	-4.75488281	+15.60058594	-61.34765625	-64.70947266	+2552
+1457971368.45450000	+15.20507813	+2.50927734	-1.81494141	+44.97802734	-71.65283203	-93.84521484	+3608	+14.80078125	+5.53710938	-2.03906250	+32.54150391	-81.73828125	-24.76318359	+4376	+14.20751953	+2.21484375	-4.75927734	+15.51269531	-61.32568359	-64.64355469	+2540
+1457971368.45869990	+15.21386719	+2.50488281	-1.81054688	+43.06640625	-71.76269531	-91.88964844	+3604	+14.80517578	+5.55029297	-2.03466797	+34.47509766	-81.43066406	-26.63085938	+4380	+14.20751953	+2.21484375	-4.75927734	+15.46875000	-61.30371094	-64.62158203	+2532
+1457971368.46280000	+15.21826172	+2.50488281	-1.80615234	+41.11083984	-71.89453125	-89.89013672	+3600	+14.80957031	+5.56347656	-2.02587891	+36.36474609	-81.12304688	-28.47656250	+4384	+14.20751953	+2.21484375	-4.75927734	+15.44677734	-61.30371094	-64.59960938	+2528
+1457971368.46700000	+15.22265625	+2.50048828	-1.80175781	+39.13330078	-71.98242188	-87.84667969	+3600	+14.81396484	+5.58105469	-2.02148438	+38.38623047	-80.77148438	-30.45410156	+4384	+14.20751953	+2.21484375	-4.75488281	+15.42480469	-61.30371094	-64.59960938	+2524
+1457971368.47120000	+15.22705078	+2.48730469	-1.79296875	+37.04589844	-72.07031250	-85.75927734	+3596	+14.81396484	+5.58984375	-2.01708984	+40.01220703	-80.39794922	-32.03613281	+4384	+14.20751953	+2.21484375	-4.75488281	+15.40283203	-61.30371094	-64.59960938	+2520
+1457971368.47530010	+15.23144531	+2.47851563	-1.79736328	+34.87060547	-72.07031250	-83.56201172	+3596	+14.81835938	+5.59863281	-2.01708984	+41.37451172	-80.02441406	-33.37646484	+4384	+14.20751953	+2.21484375	-4.75488281	+15.38085938	-61.30371094	-64.57763672	+2516
+1457971368.47950010	+15.23583984	+2.46972656	-1.79736328	+32.76123047	-72.11425781	-81.40869141	+3592	+14.82275391	+5.60742188	-2.01269531	+42.78076172	-79.65087891	-34.73876953	+4388	+14.20751953	+2.21484375	-4.75488281	+15.33691406	-61.28173828	-64.55566406	+2512
+1457971368.48370000	+15.24462891	+2.46093750	-1.79296875	+30.76171875	-72.13623047	-79.43115234	+3592	+14.82714844	+5.61621094	-2.00830078	+44.01123047	-79.29931641	-35.90332031	+4388	+14.20751953	+2.21044922	-4.75488281	+15.29296875	-61.28173828	-64.53369141	+2512
+1457971368.48779990	+15.24902344	+2.45214844	-1.80615234	+28.78417969	-72.04833984	-77.40966797	+3588	+14.82714844	+5.62060547	-2.01708984	+44.84619141	-78.88183594	-36.69433594	+4388	+14.20751953	+2.21044922	-4.75488281	+15.24902344	-61.25976563	-64.48974609	+2512
+1457971368.49200010	+15.24902344	+2.44335938	-1.81933594	+26.82861328	-71.93847656	-75.43212891	+3588	+14.83154297	+5.62939453	-2.02587891	+45.63720703	-78.48632813	-37.41943359	+4388	+14.20751953	+2.21044922	-4.75927734	+15.18310547	-61.23779297	-64.42382813	+2512
+1457971368.49609990	+15.25341797	+2.42578125	-1.83251953	+25.02685547	-71.80664063	-73.63037109	+3588	+14.83154297	+5.63378906	-2.03906250	+46.34033203	-78.11279297	-38.05664063	+4388	+14.20751953	+2.21044922	-4.76367188	+15.11718750	-61.21582031	-64.35791016	+2512
+1457971368.50449990	+15.25781250	+2.39501953	-1.88085938	+21.73095703	-71.36718750	-70.35644531	+3588	+14.82714844	+5.63378906	-2.08740234	+47.04345703	-77.27783203	-38.64990234	+4392	+14.20751953	+2.20605469	-4.77246094	+14.91943359	-61.12792969	-64.16015625	+2520
+1457971368.50860000	+15.25781250	+2.37744141	-1.89843750	+20.30273438	-71.19140625	-68.95019531	+3592	+14.82275391	+5.62939453	-2.10498047	+47.39501953	-76.94824219	-38.95751953	+4396	+14.20312500	+2.20605469	-4.78125000	+14.78759766	-61.06201172	-64.00634766	+2520
+1457971368.51280000	+15.25781250	+2.35986328	-1.93798828	+19.05029297	-70.88378906	-67.71972656	+3596	+14.82275391	+5.62500000	-2.14453125	+47.39501953	-76.50878906	-38.93554688	+4404	+14.19873047	+2.20166016	-4.79003906	+14.63378906	-60.99609375	-63.85253906	+2524
+1457971368.51700000	+15.25781250	+2.33789063	-1.97314453	+17.86376953	-70.59814453	-66.53320313	+3600	+14.81835938	+5.62060547	-2.17089844	+47.46093750	-76.22314453	-38.95751953	+4408	+14.19433594	+2.20166016	-4.80761719	+14.39208984	-60.86425781	-63.56689453	+2532
+1457971368.52110000	+15.26220703	+2.32031250	-2.00390625	+16.89697266	-70.35644531	-65.61035156	+3600	+14.81835938	+5.61181641	-2.20166016	+47.59277344	-75.91552734	-39.06738281	+4412	+14.18994141	+2.19287109	-4.82958984	+14.12841797	-60.73242188	-63.28125000	+2536
+1457971368.52530000	+15.26220703	+2.30273438	-2.04345703	+16.12792969	-70.02685547	-64.84130859	+3604	+14.81396484	+5.60302734	-2.24121094	+47.54882813	-75.52001953	-39.02343750	+4420	+14.18115234	+2.18847656	-4.84716797	+13.88671875	-60.57861328	-62.99560547	+2540
+1457971368.52950000	+15.26220703	+2.28515625	-2.08740234	+15.40283203	-69.69726563	-64.13818359	+3604	+14.80957031	+5.59423828	-2.27636719	+47.54882813	-75.27832031	-39.02343750	+4424	+14.16796875	+2.17968750	-4.89111328	+13.42529297	-60.24902344	-62.46826172	+2548
+1457971368.53360010	+15.26220703	+2.26757813	-2.12695313	+14.78759766	-69.38964844	-63.54492188	+3608	+14.80517578	+5.58544922	-2.31152344	+47.52685547	-74.99267578	-38.95751953	+4428	+14.15478516	+2.16650391	-4.93066406	+13.05175781	-59.96337891	-62.02880859	+2556
+1457971368.53780010	+15.26220703	+2.25000000	-2.17089844	+14.34814453	-69.03808594	-63.10546875	+3608	+14.80078125	+5.57666016	-2.35107422	+47.37304688	-74.68505859	-38.78173828	+4436	+14.14160156	+2.15771484	-4.97021484	+12.72216797	-59.67773438	-61.63330078	+2556
+1457971368.54200010	+15.26220703	+2.23242188	-2.20166016	+13.95263672	-68.79638672	-62.75390625	+3612	+14.79638672	+5.56787109	-2.38183594	+47.28515625	-74.46533203	-38.69384766	+4440	+14.12402344	+2.14013672	-5.02734375	+12.28271484	-59.28222656	-61.12792969	+2564
+1457971368.55029990	+15.26660156	+2.21484375	-2.27197266	+13.51318359	-68.29101563	-62.27050781	+3608	+14.79199219	+5.54589844	-2.45214844	+47.08740234	-74.04785156	-38.51806641	+4452	+14.09765625	+2.11376953	-5.10644531	+11.84326172	-58.71093750	-60.60058594	+2560
+1457971368.55450010	+15.26660156	+2.20605469	-2.29833984	+13.40332031	-68.09326172	-62.16064453	+3608	+14.79199219	+5.54150391	-2.47851563	+46.99951172	-73.89404297	-38.45214844	+4452	+14.08447266	+2.09619141	-5.14160156	+11.71142578	-58.44726563	-60.49072266	+2552
+1457971368.55859990	+15.27099609	+2.20166016	-2.32910156	+13.33740234	-67.85156250	-62.07275391	+3604	+14.79199219	+5.53271484	-2.50488281	+46.91162109	-73.71826172	-38.36425781	+4456	+14.07568359	+2.08300781	-5.17675781	+11.66748047	-58.22753906	-60.44677734	+2548
+1457971368.56279990	+15.27099609	+2.19287109	-2.35986328	+13.33740234	-67.63183594	-62.05078125	+3604	+14.79199219	+5.52832031	-2.53564453	+46.82373047	-73.56445313	-38.27636719	+4456	+14.06689453	+2.06982422	-5.20751953	+11.68945313	-57.98583984	-60.44677734	+2540
+1457971368.56690000	+15.27539063	+2.18847656	-2.38183594	+13.38134766	-67.47802734	-62.07275391	+3600	+14.79199219	+5.52392578	-2.55761719	+46.75781250	-73.45458984	-38.21044922	+4456	+14.06250000	+2.05664063	-5.23388672	+11.73339844	-57.81005859	-60.51269531	+2528
+1457971368.57110000	+15.27539063	+2.18847656	-2.40820313	+13.44726563	-67.30224609	-62.11669922	+3592	+14.79199219	+5.51513672	-2.57519531	+46.66992188	-73.32275391	-38.12255859	+4456	+14.05371094	+2.04345703	-5.26025391	+11.77734375	-57.63427734	-60.60058594	+2520
+1457971368.57530000	+15.27539063	+2.18408203	-2.43017578	+13.55712891	-67.10449219	-62.16064453	+3588	+14.79199219	+5.51074219	-2.60156250	+46.58203125	-73.21289063	-38.03466797	+4456	+14.04931641	+2.03027344	-5.28662109	+11.86523438	-57.43652344	-60.71044922	+2512
+1457971368.57940010	+15.27978516	+2.18408203	-2.44775391	+13.64501953	-66.97265625	-62.22656250	+3584	+14.79199219	+5.50634766	-2.61914063	+46.49414063	-73.12500000	-37.94677734	+4452	+14.04492188	+2.01708984	-5.30419922	+11.95312500	-57.28271484	-60.82031250	+2504
+1457971368.58360000	+15.27978516	+2.18408203	-2.46972656	+13.77685547	-66.84082031	-62.31445313	+3580	+14.79638672	+5.50195313	-2.63671875	+46.40625000	-73.03710938	-37.88085938	+4448	+14.03613281	+1.99951172	-5.32617188	+12.06298828	-57.10693359	-60.99609375	+2500
+1457971368.58780000	+15.28417969	+2.18408203	-2.48730469	+13.93066406	-66.68701172	-62.42431641	+3572	+14.80078125	+5.49755859	-2.65869141	+46.31835938	-72.92724609	-37.77099609	+4448	+14.03173828	+1.98632813	-5.35253906	+12.19482422	-56.93115234	-61.17187500	+2496
+1457971368.59610010	+15.28857422	+2.17968750	-2.52685547	+14.21630859	-66.37939453	-62.66601563	+3560	+14.80517578	+5.49316406	-2.69824219	+46.12060547	-72.75146484	-37.57324219	+4436	+14.02294922	+1.95556641	-5.39648438	+12.43652344	-56.60156250	-61.50146484	+2488
+1457971368.60030010	+15.29296875	+2.17529297	-2.55322266	+14.39208984	-66.20361328	-62.79785156	+3556	+14.80957031	+5.48876953	-2.72021484	+45.96679688	-72.64160156	-37.44140625	+4432	+14.01855469	+1.93798828	-5.42285156	+12.56835938	-56.40380859	-61.69921875	+2484
+1457971368.60439990	+15.29296875	+2.17529297	-2.57519531	+14.56787109	-66.00585938	-62.92968750	+3552	+14.81396484	+5.48437500	-2.74658203	+45.81298828	-72.50976563	-37.26562500	+4428	+14.00976563	+1.92041016	-5.44921875	+12.70019531	-56.16210938	-61.89697266	+2484
+1457971368.60859990	+15.29736328	+2.16650391	-2.60156250	+14.72167969	-65.80810547	-63.08349609	+3548	+14.81396484	+5.47998047	-2.77734375	+45.61523438	-72.35595703	-37.08984375	+4424	+14.00097656	+1.89843750	-5.47998047	+12.83203125	-55.92041016	-62.07275391	+2488
+1457971368.61279990	+15.29736328	+2.16210938	-2.63232422	+14.89746094	-65.56640625	-63.23730469	+3544	+14.81835938	+5.47119141	-2.80810547	+45.37353516	-72.20214844	-36.87011719	+4420	+13.99218750	+1.87646484	-5.51074219	+12.94189453	-55.65673828	-62.27050781	+2492
+1457971368.61690000	+15.30175781	+2.15332031	-2.67187500	+15.09521484	-65.25878906	-63.41308594	+3540	+14.82275391	+5.45800781	-2.85205078	+45.04394531	-71.96044922	-36.54052734	+4416	+13.97900391	+1.85009766	-5.55468750	+13.07373047	-55.30517578	-62.46826172	+2500
+1457971368.62109990	+15.30175781	+2.14013672	-2.71582031	+15.27099609	-64.92919922	-63.61083984	+3540	+14.82714844	+5.44482422	-2.90039063	+44.69238281	-71.69677734	-36.21093750	+4416	+13.96582031	+1.81933594	-5.59863281	+13.16162109	-54.95361328	-62.64404297	+2508
+1457971368.62529990	+15.30615234	+2.12255859	-2.76416016	+15.46875000	-64.55566406	-63.80859375	+3540	+14.83154297	+5.43164063	-2.95751953	+44.29687500	-71.41113281	-35.85937500	+4412	+13.95263672	+1.79296875	-5.64257813	+13.24951172	-54.58007813	-62.79785156	+2516
+1457971368.62940000	+15.30615234	+2.10058594	-2.83886719	+15.71044922	-64.00634766	-64.07226563	+3544	+14.83593750	+5.40966797	-3.03662109	+43.72558594	-70.97167969	-35.31005859	+4416	+13.93066406	+1.75341797	-5.70849609	+13.33740234	-54.05273438	-62.97363281	+2528
+1457971368.63780000	+15.30615234	+2.04785156	-2.97949219	+16.08398438	-62.95166016	-64.51171875	+3548	+14.84033203	+5.35253906	-3.20361328	+42.53906250	-70.04882813	-34.29931641	+4416	+13.89111328	+1.67871094	-5.82714844	+13.38134766	-53.06396484	-63.14941406	+2540
+1457971368.64190010	+15.30615234	+2.00830078	-3.08056641	+16.30371094	-62.18261719	-64.79736328	+3560	+14.84033203	+5.30419922	-3.32226563	+41.70410156	-69.36767578	-33.57421875	+4428	+13.86035156	+1.63476563	-5.90185547	+13.35937500	-52.40478516	-63.21533203	+2548
+1457971368.64610000	+15.30175781	+1.96875000	-3.16845703	+16.45751953	-61.54541016	-65.01708984	+3564	+14.84033203	+5.26025391	-3.43212891	+41.02294922	-68.75244141	-33.02490234	+4432	+13.83398438	+1.59082031	-5.96777344	+13.33740234	-51.85546875	-63.25927734	+2552
+1457971368.65019990	+15.30175781	+1.93798828	-3.25195313	+16.61132813	-60.95214844	-65.25878906	+3568	+14.83593750	+5.21630859	-3.53759766	+40.36376953	-68.15917969	-32.51953125	+4436	+13.80761719	+1.54687500	-6.02929688	+13.29345703	-51.35009766	-63.32519531	+2552
+1457971368.65440010	+15.29736328	+1.89404297	-3.34863281	+16.80908203	-60.24902344	-65.54443359	+3572	+14.83593750	+5.15917969	-3.66943359	+39.59472656	-67.41210938	-31.92626953	+4444	+13.78125000	+1.50292969	-6.10400391	+13.24951172	-50.73486328	-63.34716797	+2552
+1457971368.65860010	+15.29296875	+1.85888672	-3.43652344	+16.98486328	-59.61181641	-65.78613281	+3572	+14.83154297	+5.10644531	-3.78808594	+38.95751953	-66.75292969	-31.46484375	+4444	+13.75927734	+1.45458984	-6.16992188	+13.20556641	-50.18554688	-63.41308594	+2548
+1457971368.66269990	+15.28857422	+1.82373047	-3.51562500	+17.16064453	-59.04052734	-66.02783203	+3572	+14.82714844	+5.05810547	-3.89355469	+38.43017578	-66.13769531	-31.06933594	+4444	+13.73291016	+1.41064453	-6.23144531	+13.20556641	-49.63623047	-63.47900391	+2540
+1457971368.66689990	+15.28417969	+1.78417969	-3.60351563	+17.33642578	-58.40332031	-66.31347656	+3568	+14.82275391	+5.00537109	-4.00341797	+37.90283203	-65.52246094	-30.71777344	+4444	+13.70214844	+1.36230469	-6.30615234	+13.18359375	-49.02099609	-63.58886719	+2532
+1457971368.67520000	+15.27539063	+1.71386719	-3.75292969	+17.66601563	-57.28271484	-66.79687500	+3560	+14.81396484	+4.90429688	-4.19677734	+36.97998047	-64.42382813	-30.12451172	+4436	+13.64062500	+1.26562500	-6.42919922	+13.18359375	-47.90039063	-63.76464844	+2504
+1457971368.67940000	+15.27099609	+1.67431641	-3.82763672	+17.81982422	-56.73339844	-67.03857422	+3556	+14.80957031	+4.85156250	-4.28906250	+36.54052734	-63.89648438	-29.86083984	+4428	+13.61425781	+1.21289063	-6.49072266	+13.16162109	-47.37304688	-63.91845703	+2492
+1457971368.68359990	+15.26220703	+1.63916016	-3.90234375	+17.99560547	-56.20605469	-67.30224609	+3548	+14.80957031	+4.80761719	-4.37255859	+36.16699219	-63.43505859	-29.66308594	+4420	+13.58789063	+1.15576172	-6.54345703	+13.18359375	-46.88964844	-64.09423828	+2480
+1457971368.68770000	+15.25781250	+1.60400391	-3.96826172	+18.17138672	-55.70068359	-67.54394531	+3540	+14.80517578	+4.76367188	-4.45166016	+35.85937500	-62.99560547	-29.48730469	+4408	+13.56152344	+1.10742188	-6.60058594	+13.24951172	-46.36230469	-64.29199219	+2464
+1457971368.69190000	+15.25341797	+1.56884766	-4.03417969	+18.32519531	-55.19531250	-67.78564453	+3528	+14.80517578	+4.71972656	-4.52636719	+35.57373047	-62.57812500	-29.33349609	+4392	+13.53515625	+1.05029297	-6.65771484	+13.29345703	-45.83496094	-64.51171875	+2452
+1457971368.69610000	+15.24902344	+1.53369141	-4.09570313	+18.45703125	-54.68994141	-68.00537109	+3520	+14.80078125	+4.68017578	-4.60107422	+35.28808594	-62.18261719	-29.17968750	+4376	+13.51318359	+0.99755859	-6.71923828	+13.33740234	-45.30761719	-64.70947266	+2436
+1457971368.70020010	+15.24462891	+1.49414063	-4.16162109	+18.56689453	-54.18457031	-68.20312500	+3508	+14.79638672	+4.63623047	-4.67138672	+35.00244141	-61.78710938	-29.00390625	+4360	+13.48242188	+0.94042969	-6.77197266	+13.38134766	-44.78027344	-64.92919922	+2424
+1457971368.70440010	+15.23583984	+1.45458984	-4.22314453	+18.65478516	-53.67919922	-68.40087891	+3496	+14.79638672	+4.59667969	-4.73730469	+34.73876953	-61.45751953	-28.87207031	+4340	+13.45166016	+0.88330078	-6.82031250	+13.44726563	-44.25292969	-65.14892578	+2416
+1457971368.70860000	+15.22705078	+1.41503906	-4.28906250	+18.72070313	-53.15185547	-68.57666016	+3488	+14.79199219	+4.55273438	-4.79882813	+34.49707031	-61.12792969	-28.74023438	+4324	+13.42529297	+0.82177734	-6.87304688	+13.49121094	-43.74755859	-65.36865234	+2408
+1457971368.71269990	+15.22265625	+1.37109375	-4.35058594	+18.78662109	-52.64648438	-68.73046875	+3476	+14.78759766	+4.50439453	-4.86474609	+34.21142578	-60.75439453	-28.58642578	+4304	+13.39453125	+0.76464844	-6.92138672	+13.53515625	-43.24218750	-65.61035156	+2400
+1457971368.72100000	+15.20947266	+1.28320313	-4.48242188	+18.87451172	-51.61376953	-69.03808594	+3456	+14.78320313	+4.40771484	-4.99658203	+33.66210938	-60.07324219	-28.34472656	+4264	+13.34179688	+0.63720703	-7.02246094	+13.60107422	-42.23144531	-66.04980469	+2392
+1457971368.72519990	+15.20068359	+1.23046875	-4.54833984	+18.91845703	-51.06445313	-69.19189453	+3444	+14.77441406	+4.35937500	-5.07128906	+33.42041016	-59.69970703	-28.23486328	+4244	+13.31103516	+0.57128906	-7.07519531	+13.64501953	-41.70410156	-66.31347656	+2388
+1457971368.72939990	+15.18750000	+1.18212891	-4.61865234	+18.96240234	-50.47119141	-69.34570313	+3432	+14.76562500	+4.30224609	-5.14599609	+33.15673828	-59.30419922	-28.12500000	+4224	+13.28027344	+0.50537109	-7.12792969	+13.68896484	-41.15478516	-66.51123047	+2384
+1457971368.73350000	+15.17871094	+1.12939453	-4.69335938	+18.98437500	-49.87792969	-69.52148438	+3420	+14.75683594	+4.24072266	-5.21630859	+32.89306641	-58.90869141	-28.03710938	+4204	+13.24511719	+0.43505859	-7.18066406	+13.68896484	-40.60546875	-66.70898438	+2384
+1457971368.73770000	+15.16552734	+1.07226563	-4.77246094	+19.05029297	-49.24072266	-69.67529297	+3412	+14.74365234	+4.17919922	-5.30419922	+32.60742188	-58.44726563	-27.92724609	+4184	+13.20996094	+0.36474609	-7.23779297	+13.68896484	-40.03417969	-66.92871094	+2384
+1457971368.74190000	+15.14794922	+1.01513672	-4.85595703	+19.11621094	-48.58154297	-69.85107422	+3404	+14.72607422	+4.10449219	-5.39648438	+32.27783203	-57.96386719	-27.83935547	+4168	+13.17480469	+0.29443359	-7.29052734	+13.68896484	-39.50683594	-67.10449219	+2380
+1457971368.74600010	+15.13476563	+0.95361328	-4.93066406	+19.20410156	-47.98828125	-70.09277344	+3392	+14.70849609	+4.02978516	-5.47998047	+32.03613281	-57.52441406	-27.81738281	+4152	+13.13525391	+0.21533203	-7.33886719	+13.68896484	-38.95751953	-67.32421875	+2380
+1457971368.75020000	+15.11718750	+0.89208984	-5.01416016	+19.33593750	-47.35107422	-70.33447266	+3380	+14.69091797	+3.95068359	-5.57666016	+31.79443359	-57.01904297	-27.81738281	+4132	+13.10009766	+0.13623047	-7.39599609	+13.66699219	-38.43017578	-67.54394531	+2380
+1457971368.75440000	+15.09960938	+0.82617188	-5.10644531	+19.51171875	-46.66992188	-70.59814453	+3372	+14.66455078	+3.86279297	-5.69531250	+31.55273438	-56.42578125	-27.81738281	+4120	+13.06494141	+0.05712891	-7.45312500	+13.64501953	-37.90283203	-67.74169922	+2372
+1457971368.76270010	+15.06005859	+0.69433594	-5.27783203	+19.92919922	-45.32958984	-71.21337891	+3344	+14.61181641	+3.69140625	-5.90625000	+31.17919922	-55.30517578	-27.94921875	+4084	+12.98583984	-0.11425781	-7.56738281	+13.60107422	-36.80419922	-68.20312500	+2360
+1457971368.76690010	+15.03369141	+0.63281250	-5.36572266	+20.19287109	-44.69238281	-71.52099609	+3328	+14.58105469	+3.60351563	-6.01611328	+31.00341797	-54.73388672	-28.03710938	+4064	+12.94189453	-0.19775391	-7.62451172	+13.60107422	-36.25488281	-68.42285156	+2348
+1457971368.77099990	+15.00732422	+0.56250000	-5.44921875	+20.43457031	-44.05517578	-71.85058594	+3316	+14.54589844	+3.51123047	-6.12158203	+30.84960938	-54.18457031	-28.14697266	+4048	+12.89794922	-0.29003906	-7.68164063	+13.57910156	-35.72753906	-68.64257813	+2336
+1457971368.77519990	+14.98095703	+0.49218750	-5.53710938	+20.69824219	-43.39599609	-72.18017578	+3300	+14.51074219	+3.41894531	-6.22705078	+30.71777344	-53.61328125	-28.25683594	+4028	+12.84960938	-0.37792969	-7.73876953	+13.55712891	-35.17822266	-68.88427734	+2324
+1457971368.77940010	+14.95458984	+0.42626953	-5.61621094	+21.00585938	-42.82470703	-72.53173828	+3284	+14.47558594	+3.33105469	-6.33251953	+30.60791016	-53.08593750	-28.38867188	+4008	+12.80566406	-0.47021484	-7.79150391	+13.53515625	-34.71679688	-69.12597656	+2308
+1457971368.78350000	+14.92822266	+0.35156250	-5.69531250	+21.26953125	-42.23144531	-72.90527344	+3268	+14.44042969	+3.23876953	-6.42919922	+30.54199219	-52.58056641	-28.58642578	+3984	+12.76171875	-0.56689453	-7.84423828	+13.53515625	-34.23339844	-69.41162109	+2296
+1457971368.78769990	+14.89746094	+0.27685547	-5.77441406	+21.57714844	-41.63818359	-73.30078125	+3248	+14.40527344	+3.14648438	-6.53027344	+30.49804688	-52.05322266	-28.76220703	+3964	+12.71777344	-0.66357422	-7.89257813	+13.55712891	-33.72802734	-69.71923828	+2284
+1457971368.79189990	+14.86669922	+0.20654297	-5.84912109	+21.88476563	-41.04492188	-73.63037109	+3228	+14.36572266	+3.05859375	-6.62695313	+30.47607422	-51.52587891	-28.91601563	+3940	+12.66943359	-0.75585938	-7.94531250	+13.57910156	-33.24462891	-69.98291016	+2272
+1457971368.79600000	+14.83593750	+0.12744141	-5.92822266	+22.14843750	-40.45166016	-73.95996094	+3208	+14.33056641	+2.97070313	-6.72363281	+30.43212891	-51.02050781	-29.09179688	+3912	+12.62548828	-0.85693359	-7.99365234	+13.57910156	-32.73925781	-70.26855469	+2260
+1457971368.80430010	+14.76562500	-0.02197266	-6.06884766	+22.63183594	-39.30908203	-74.55322266	+3168	+14.25146484	+2.79492188	-6.89501953	+30.41015625	-50.07568359	-29.44335938	+3860	+12.52441406	-1.04589844	-8.08154297	+13.71093750	-31.75048828	-70.81787109	+2232
+1457971368.80850010	+14.73486328	-0.10546875	-6.13916016	+22.82958984	-38.73779297	-74.83886719	+3148	+14.21191406	+2.70263672	-6.96972656	+30.41015625	-49.63623047	-29.59716797	+3832	+12.47607422	-1.14697266	-8.12548828	+13.73291016	-31.26708984	-71.12548828	+2224
+1457971368.81270000	+14.70410156	-0.19335938	-6.19628906	+23.00537109	-38.25439453	-75.14648438	+3124	+14.17236328	+2.61474609	-7.04003906	+30.41015625	-49.21875000	-29.77294922	+3804	+12.42773438	-1.25244141	-8.16064453	+13.77685547	-30.78369141	-71.43310547	+2208
+1457971368.81680010	+14.67333984	-0.27246094	-6.25781250	+23.18115234	-37.72705078	-75.38818359	+3104	+14.13720703	+2.53125000	-7.10595703	+30.43212891	-48.84521484	-29.94873047	+3772	+12.37939453	-1.34912109	-8.19580078	+13.82080078	-30.32226563	-71.69677734	+2196
+1457971368.82100010	+14.64257813	-0.36035156	-6.31933594	+23.33496094	-37.17773438	-75.62988281	+3084	+14.10205078	+2.44335938	-7.17187500	+30.47607422	-48.44970703	-30.16845703	+3740	+12.33105469	-1.45898438	-8.23095703	+13.86474609	-29.83886719	-72.00439453	+2188
+1457971368.82520010	+14.61181641	-0.45263672	-6.36767578	+23.48876953	-36.67236328	-75.87158203	+3068	+14.06689453	+2.35546875	-7.22900391	+30.54199219	-48.07617188	-30.36621094	+3704	+12.28271484	-1.56005859	-8.26171875	+13.97460938	-29.33349609	-72.31201172	+2176
+1457971368.82929990	+14.57666016	-0.53173828	-6.42041016	+23.62060547	-36.14501953	-76.04736328	+3052	+14.03173828	+2.27636719	-7.28613281	+30.62988281	-47.70263672	-30.52001953	+3668	+12.22998047	-1.65673828	-8.29687500	+14.08447266	-28.82812500	-72.53173828	+2168
+1457971368.83349990	+14.54150391	-0.62841797	-6.47753906	+23.70849609	-35.57373047	-76.20117188	+3036	+13.99218750	+2.18408203	-7.33886719	+30.65185547	-47.32910156	-30.69580078	+3636	+12.17724609	-1.76660156	-8.33203125	+14.12841797	-28.27880859	-72.79541016	+2160
+1457971368.84180000	+14.47558594	-0.81298828	-6.57421875	+23.88427734	-34.51904297	-76.48681641	+3012	+13.91748047	+2.00390625	-7.43994141	+30.76171875	-46.60400391	-31.04736328	+3568	+12.07177734	-1.97753906	-8.38476563	+14.23828125	-27.29003906	-73.25683594	+2148
+1457971368.84600000	+14.44042969	-0.91406250	-6.62255859	+23.95019531	-33.96972656	-76.66259766	+3000	+13.87792969	+1.90283203	-7.48388672	+30.80566406	-46.25244141	-31.26708984	+3532	+12.01464844	-2.09619141	-8.41113281	+14.26025391	-26.78466797	-73.52050781	+2148
+1457971368.85019990	+14.40527344	-1.01513672	-6.66650391	+24.06005859	-33.44238281	-76.83837891	+2992	+13.83837891	+1.80175781	-7.53662109	+30.87158203	-45.85693359	-31.46484375	+3500	+11.96191406	-2.21044922	-8.43310547	+14.32617188	-26.30126953	-73.78417969	+2144
+1457971368.85430000	+14.37011719	-1.10302734	-6.71484375	+24.19189453	-32.89306641	-76.92626953	+2980	+13.79443359	+1.70947266	-7.58935547	+30.93750000	-45.48339844	-31.61865234	+3464	+11.90478516	-2.31591797	-8.45947266	+14.39208984	-25.79589844	-73.95996094	+2144
+1457971368.85850000	+14.33496094	-1.20849609	-6.76318359	+24.25781250	-32.29980469	-77.03613281	+2972	+13.75488281	+1.59960938	-7.63769531	+30.98144531	-45.08789063	-31.81640625	+3428	+11.84765625	-2.43896484	-8.48144531	+14.41406250	-25.26855469	-74.17968750	+2144
+1457971368.86270000	+14.29101563	-1.30957031	-6.81591797	+24.38964844	-31.68457031	-77.14599609	+2964	+13.70214844	+1.49414063	-7.69482422	+31.02539063	-44.60449219	-31.99218750	+3396	+11.79052734	-2.55322266	-8.50341797	+14.47998047	-24.74121094	-74.37744141	+2144
+1457971368.86680010	+14.24707031	-1.40625000	-6.86425781	+24.54345703	-31.06933594	-77.18994141	+2952	+13.64941406	+1.39746094	-7.74316406	+31.11328125	-44.18701172	-32.10205078	+3360	+11.72900391	-2.66748047	-8.52539063	+14.54589844	-24.25781250	-74.53125000	+2144
+1457971368.87100010	+14.19873047	-1.51611328	-6.91259766	+24.60937500	-30.45410156	-77.27783203	+2948	+13.59228516	+1.27001953	-7.79589844	+31.09130859	-43.74755859	-32.27783203	+3328	+11.66748047	-2.79492188	-8.54296875	+14.52392578	-23.75244141	-74.70703125	+2148
+1457971368.87520000	+14.15039063	-1.62597656	-6.96093750	+24.71923828	-29.79492188	-77.34375000	+2940	+13.53076172	+1.14697266	-7.85742188	+31.06933594	-43.19824219	-32.40966797	+3304	+11.60595703	-2.91796875	-8.55615234	+14.54589844	-23.26904297	-74.92675781	+2148
+1457971368.87930010	+14.10205078	-1.72705078	-7.00927734	+24.87304688	-29.20166016	-77.40966797	+2932	+13.46923828	+1.03271484	-7.91455078	+31.06933594	-42.73681641	-32.47558594	+3272	+11.54443359	-3.03662109	-8.56933594	+14.58984375	-22.82958984	-75.08056641	+2148
+1457971368.88759990	+14.00097656	-1.93798828	-7.10595703	+25.24658203	-27.88330078	-77.54150391	+2912	+13.33300781	+0.78222656	-8.02441406	+31.06933594	-41.68212891	-32.71728516	+3212	+11.42138672	-3.29150391	-8.58691406	+14.65576172	-21.88476563	-75.47607422	+2144
+1457971368.89179990	+13.94384766	-2.03027344	-7.15429688	+25.46630859	-27.22412109	-77.54150391	+2900	+13.25830078	+0.66796875	-8.08154297	+31.06933594	-41.17675781	-32.71728516	+3180	+11.35986328	-3.41015625	-8.59570313	+14.72167969	-21.44531250	-75.60791016	+2140
+1457971368.89599990	+13.88671875	-2.14453125	-7.20263672	+25.62011719	-26.54296875	-77.56347656	+2888	+13.18359375	+0.53173828	-8.13427734	+31.00341797	-40.64941406	-32.76123047	+3152	+11.29394531	-3.54199219	-8.60449219	+14.76562500	-20.96191406	-75.76171875	+2136
+1457971368.90010000	+13.82080078	-2.25000000	-7.25097656	+25.81787109	-25.81787109	-77.58544922	+2876	+13.10009766	+0.40429688	-8.18701172	+30.95947266	-40.05615234	-32.78320313	+3124	+11.22802734	-3.66943359	-8.60449219	+14.83154297	-20.50048828	-75.91552734	+2132
+1457971368.90430000	+13.75927734	-2.35107422	-7.29052734	+26.05957031	-25.18066406	-77.58544922	+2860	+13.02539063	+0.28564453	-8.23095703	+30.93750000	-39.57275391	-32.71728516	+3088	+11.16210938	-3.78808594	-8.60009766	+14.91943359	-20.06103516	-76.04736328	+2120
+1457971368.90850000	+13.69775391	-2.45654297	-7.33007813	+26.27929688	-24.49951172	-77.58544922	+2848	+12.94628906	+0.15380859	-8.27490234	+30.87158203	-39.06738281	-32.71728516	+3056	+11.09619141	-3.91552734	-8.60009766	+14.98535156	-19.57763672	-76.20117188	+2116
+1457971368.91260000	+13.63183594	-2.56201172	-7.36523438	+26.54296875	-23.84033203	-77.60742188	+2832	+12.85839844	+0.03076172	-8.31445313	+30.80566406	-38.54003906	-32.67333984	+3028	+11.03027344	-4.03857422	-8.59130859	+15.11718750	-19.13818359	-76.37695313	+2104
+1457971368.91680000	+13.57031250	-2.65429688	-7.39599609	+26.82861328	-23.22509766	-77.58544922	+2812	+12.78369141	-0.08349609	-8.34521484	+30.78369141	-38.07861328	-32.54150391	+2988	+10.96435547	-4.16162109	-8.58251953	+15.22705078	-18.69873047	-76.48681641	+2088
+1457971368.92100000	+13.50878906	-2.75537109	-7.43115234	+27.09228516	-22.56591797	-77.56347656	+2792	+12.70458984	-0.20214844	-8.37597656	+30.73974609	-37.61718750	-32.45361328	+2952	+10.90283203	-4.28906250	-8.57373047	+15.33691406	-18.19335938	-76.61865234	+2080
+1457971368.92930010	+13.37695313	-2.94433594	-7.47949219	+27.75146484	-21.31347656	-77.49755859	+2752	+12.54638672	-0.42187500	-8.41113281	+30.69580078	-36.76025391	-32.16796875	+2872	+10.76660156	-4.52197266	-8.54296875	+15.66650391	-17.18261719	-76.81640625	+2056
+1457971368.93350010	+13.31103516	-3.04541016	-7.50146484	+28.03710938	-20.67626953	-77.43164063	+2736	+12.47167969	-0.54052734	-8.42431641	+30.62988281	-36.34277344	-31.99218750	+2832	+10.69628906	-4.64501953	-8.53417969	+15.79833984	-16.61132813	-76.86035156	+2048
+1457971368.93759990	+13.24511719	-3.14208984	-7.51025391	+28.34472656	-20.08300781	-77.40966797	+2716	+12.39257813	-0.65039063	-8.41992188	+30.56396484	-35.94726563	-31.86035156	+2788	+10.63037109	-4.76367188	-8.51220703	+15.97412109	-16.08398438	-76.92626953	+2040
+1457971368.94180010	+13.18359375	-3.23437500	-7.51904297	+28.67431641	-19.53369141	-77.32177734	+2696	+12.32666016	-0.75146484	-8.41552734	+30.54199219	-35.61767578	-31.59667969	+2744	+10.56005859	-4.87353516	-8.48583984	+16.12792969	-15.53466797	-76.94824219	+2032
+1457971368.94600010	+13.11767578	-3.32666016	-7.52783203	+29.02587891	-18.96240234	-77.25585938	+2676	+12.25634766	-0.85693359	-8.41113281	+30.47607422	-35.28808594	-31.39892578	+2704	+10.48974609	-4.99218750	-8.46826172	+16.28173828	-14.94140625	-76.94824219	+2024
+1457971368.95009990	+13.06054688	-3.41455078	-7.52783203	+29.37744141	-18.43505859	-77.18994141	+2656	+12.18603516	-0.96240234	-8.39355469	+30.43212891	-34.95849609	-31.20117188	+2660	+10.42382813	-5.11083984	-8.43750000	+16.45751953	-14.37011719	-76.99218750	+2024
+1457971368.95429990	+12.99902344	-3.49804688	-7.52783203	+29.72900391	-17.88574219	-77.05810547	+2640	+12.12011719	-1.05029297	-8.38037109	+30.38818359	-34.62890625	-30.84960938	+2620	+10.34912109	-5.22509766	-8.41113281	+16.58935547	-13.75488281	-76.92626953	+2024
+1457971368.96260000	+12.87158203	-3.69140625	-7.52343750	+30.34423828	-16.78710938	-76.81640625	+2612	+11.98388672	-1.27001953	-8.33642578	+30.16845703	-33.92578125	-30.32226563	+2552	+10.20849609	-5.45361328	-8.35839844	+16.85302734	-12.48046875	-76.77246094	+2028
+1457971368.96680000	+12.80566406	-3.77490234	-7.51904297	+30.67382813	-16.25976563	-76.61865234	+2600	+11.92236328	-1.36230469	-8.31005859	+30.03662109	-33.59619141	-29.90478516	+2516	+10.12939453	-5.55908203	-8.32763672	+16.96289063	-11.84326172	-76.61865234	+2032
+1457971368.97090010	+12.74414063	-3.87158203	-7.51464844	+30.93750000	-15.73242188	-76.39892578	+2588	+11.85644531	-1.47216797	-8.28808594	+29.86083984	-33.24462891	-29.57519531	+2484	+10.05908203	-5.66894531	-8.30126953	+17.05078125	-11.16210938	-76.42089844	+2036
+1457971368.97510000	+12.67822266	-3.96386719	-7.50146484	+31.17919922	-15.24902344	-76.22314453	+2580	+11.78613281	-1.58203125	-8.25292969	+29.68505859	-32.89306641	-29.22363281	+2456	+9.98876953	-5.78320313	-8.26171875	+17.13867188	-10.56884766	-76.31103516	+2044
+1457971368.97930000	+12.61669922	-4.05175781	-7.49267578	+31.44287109	-14.78759766	-75.95947266	+2568	+11.72021484	-1.67431641	-8.22216797	+29.46533203	-32.54150391	-28.71826172	+2424	+9.91406250	-5.89306641	-8.22216797	+17.18261719	-9.95361328	-76.11328125	+2052
+1457971368.98340010	+12.55078125	-4.14843750	-7.48388672	+31.66259766	-14.28222656	-75.69580078	+2560	+11.65429688	-1.79296875	-8.19140625	+29.22363281	-32.14599609	-28.32275391	+2400	+9.83935547	-6.00292969	-8.19140625	+17.22656250	-9.29443359	-75.87158203	+2064
+1457971368.98760010	+12.48486328	-4.24951172	-7.46630859	+31.86035156	-13.79882813	-75.45410156	+2556	+11.57958984	-1.90283203	-8.15625000	+28.95996094	-31.75048828	-27.90527344	+2376	+9.76904297	-6.11279297	-8.14306641	+17.27050781	-8.72314453	-75.69580078	+2076
+1457971368.99180010	+12.41455078	-4.33740234	-7.45751953	+32.08007813	-13.33740234	-75.08056641	+2548	+11.50488281	-1.99511719	-8.12548828	+28.69628906	-31.33300781	-27.33398438	+2352	+9.69433594	-6.22265625	-8.10351563	+17.29248047	-8.10791016	-75.41015625	+2084
+1457971368.99589990	+12.34423828	-4.43847656	-7.44433594	+32.18994141	-12.85400391	-74.72900391	+2544	+11.43457031	-2.11816406	-8.09912109	+28.32275391	-30.89355469	-26.82861328	+2332	+9.62402344	-6.32812500	-8.06396484	+17.29248047	-7.51464844	-75.10253906	+2092
+1457971369.00430010	+12.19921875	-4.62744141	-7.40917969	+32.45361328	-12.04101563	-74.00390625	+2528	+11.27636719	-2.32910156	-8.02441406	+27.64160156	-30.03662109	-25.72998047	+2292	+9.48339844	-6.53466797	-7.96289063	+17.31445313	-6.48193359	-74.55322266	+2108
+1457971369.00840000	+12.12890625	-4.72412109	-7.38720703	+32.56347656	-11.64550781	-73.63037109	+2520	+11.20166016	-2.44335938	-7.98486328	+27.26806641	-29.59716797	-25.22460938	+2272	+9.41308594	-6.64013672	-7.91455078	+17.33642578	-5.95458984	-74.22363281	+2112
+1457971369.01259990	+12.05419922	-4.82080078	-7.36083984	+32.67333984	-11.29394531	-73.27880859	+2512	+11.12255859	-2.55322266	-7.94531250	+26.91650391	-29.15771484	-24.69726563	+2256	+9.35156250	-6.74560547	-7.85742188	+17.38037109	-5.51513672	-74.00390625	+2120
+1457971369.01679990	+11.98388672	-4.90869141	-7.33447266	+32.82714844	-10.98632813	-72.88330078	+2500	+11.04345703	-2.64990234	-7.90576172	+26.54296875	-28.74023438	-24.06005859	+2236	+9.28125000	-6.84667969	-7.79589844	+17.40234375	-5.07568359	-73.71826172	+2124
+1457971369.02090000	+11.90917969	-5.00537109	-7.30810547	+32.91503906	-10.65673828	-72.48779297	+2492	+10.96435547	-2.75976563	-7.86621094	+26.16943359	-28.30078125	-23.53271484	+2220	+9.21533203	-6.94335938	-7.74755859	+17.44628906	-4.63623047	-73.38867188	+2120
+1457971369.02510000	+11.83447266	-5.09765625	-7.27734375	+33.02490234	-10.32714844	-72.11425781	+2484	+10.88525391	-2.86523438	-7.81787109	+25.83984375	-27.86132813	-23.02734375	+2204	+9.15820313	-7.04003906	-7.68603516	+17.53417969	-4.21875000	-73.12500000	+2120
+1457971369.02930000	+11.76416016	-5.17675781	-7.24218750	+33.20068359	-10.08544922	-71.71875000	+2472	+10.80615234	-2.95312500	-7.77392578	+25.53222656	-27.46582031	-22.39013672	+2184	+9.09228516	-7.13671875	-7.62011719	+17.62207031	-3.82324219	-72.83935547	+2116
+1457971369.03340010	+11.69384766	-5.26464844	-7.20703125	+33.33251953	-9.84375000	-71.34521484	+2460	+10.73144531	-3.05859375	-7.72558594	+25.20263672	-27.04833984	-21.86279297	+2168	+9.02636719	-7.22900391	-7.56298828	+17.73193359	-3.44970703	-72.50976563	+2112
+1457971369.04169990	+11.54882813	-5.41845703	-7.11474609	+33.70605469	-9.44824219	-70.64208984	+2432	+10.57763672	-3.23437500	-7.60693359	+24.65332031	-26.34521484	-20.78613281	+2136	+8.90332031	-7.40917969	-7.42236328	+18.01757813	-2.76855469	-72.02636719	+2100
+1457971369.04590010	+11.47851563	-5.49755859	-7.06640625	+33.90380859	-9.22851563	-70.31250000	+2420	+10.50732422	-3.33105469	-7.54980469	+24.41162109	-25.97167969	-20.30273438	+2124	+8.84179688	-7.49707031	-7.36083984	+18.19335938	-2.37304688	-71.71875000	+2092
+1457971369.05010010	+11.40820313	-5.57226563	-7.01367188	+34.12353516	-9.05273438	-70.02685547	+2408	+10.43701172	-3.41455078	-7.47949219	+24.21386719	-25.62011719	-19.86328125	+2112	+8.78466797	-7.58496094	-7.28613281	+18.41308594	-2.04345703	-71.49902344	+2084
+1457971369.05419990	+11.34228516	-5.63378906	-6.96093750	+34.40917969	-8.92089844	-69.67529297	+2396	+10.36669922	-3.48925781	-7.41357422	+24.01611328	-25.33447266	-19.29199219	+2096	+8.72314453	-7.66845703	-7.21582031	+18.61083984	-1.69189453	-71.23535156	+2076
+1457971369.05839990	+11.27636719	-5.69970703	-6.90820313	+34.67285156	-8.74511719	-69.32373047	+2384	+10.30078125	-3.57275391	-7.35205078	+23.84033203	-24.96093750	-18.80859375	+2080	+8.66162109	-7.75195313	-7.15429688	+18.85253906	-1.29638672	-70.92773438	+2064
+1457971369.06259990	+11.20605469	-5.76562500	-6.84667969	+34.93652344	-8.56933594	-69.03808594	+2372	+10.23046875	-3.64746094	-7.27294922	+23.68652344	-24.65332031	-18.36914063	+2072	+8.60449219	-7.83105469	-7.07958984	+19.11621094	-0.94482422	-70.64208984	+2056
+1457971369.06670000	+11.14013672	-5.82275391	-6.78515625	+35.26611328	-8.45947266	-68.70849609	+2364	+10.16455078	-3.71337891	-7.19824219	+23.55468750	-24.36767578	-17.84179688	+2060	+8.53417969	-7.91015625	-7.00488281	+19.33593750	-0.54931641	-70.35644531	+2048
+1457971369.07509990	+11.00830078	-5.93701172	-6.65332031	+35.85937500	-8.19580078	-68.11523438	+2348	+10.03710938	-3.86279297	-7.03564453	+23.26904297	-23.75244141	-16.98486328	+2040	+8.41113281	-8.05957031	-6.86425781	+19.88525391	+0.24169922	-69.71923828	+2036
+1457971369.07920000	+10.94238281	-5.98535156	-6.58740234	+36.21093750	-8.10791016	-67.76367188	+2340	+9.97558594	-3.92431641	-6.95654297	+23.11523438	-23.48876953	-16.45751953	+2032	+8.34521484	-8.13867188	-6.78955078	+20.10498047	+0.61523438	-69.43359375	+2032
+1457971369.08340000	+10.87646484	-6.03808594	-6.52587891	+36.51855469	-7.95410156	-67.41210938	+2332	+9.91406250	-3.99462891	-6.88183594	+22.98339844	-23.13720703	-15.97412109	+2024	+8.27929688	-8.20458984	-6.72802734	+20.39062500	+1.05468750	-69.03808594	+2028
+1457971369.08760000	+10.81054688	-6.09082031	-6.45117188	+36.82617188	-7.84423828	-67.12646484	+2328	+9.85693359	-4.06054688	-6.78955078	+22.87353516	-22.85156250	-15.57861328	+2020	+8.22216797	-8.27929688	-6.64892578	+20.67626953	+1.45019531	-68.73046875	+2028
+1457971369.09170010	+10.74902344	-6.13476563	-6.38525391	+37.13378906	-7.75634766	-66.75292969	+2324	+9.79541016	-4.11767578	-6.71044922	+22.71972656	-22.56591797	-15.02929688	+2012	+8.15625000	-8.34960938	-6.57421875	+20.91796875	+1.84570313	-68.37890625	+2028
+1457971369.09590010	+10.68310547	-6.18750000	-6.32373047	+37.41943359	-7.62451172	-66.35742188	+2320	+9.73388672	-4.18359375	-6.63574219	+22.54394531	-22.21435547	-14.52392578	+2008	+8.09912109	-8.41113281	-6.50830078	+21.22558594	+2.24121094	-67.93945313	+2024
+1457971369.10010000	+10.62158203	-6.23583984	-6.24462891	+37.68310547	-7.55859375	-66.04980469	+2320	+9.67675781	-4.24951172	-6.53906250	+22.39013672	-21.92871094	-14.10644531	+2004	+8.04199219	-8.47705078	-6.42919922	+21.51123047	+2.59277344	-67.58789063	+2024
+1457971369.10840010	+10.49414063	-6.32373047	-6.10400391	+38.16650391	-7.40478516	-65.25878906	+2316	+9.55810547	-4.36816406	-6.37646484	+22.03857422	-21.29150391	-13.07373047	+1996	+7.91894531	-8.59570313	-6.28417969	+22.03857422	+3.31787109	-66.75292969	+2024
+1457971369.11250000	+10.43701172	-6.37207031	-6.02490234	+38.38623047	-7.38281250	-64.97314453	+2316	+9.50097656	-4.42968750	-6.27978516	+21.86279297	-21.04980469	-12.67822266	+2000	+7.87060547	-8.66162109	-6.20068359	+22.32421875	+3.60351563	-66.44531250	+2028
+1457971369.11669990	+10.37548828	-6.41601563	-5.95019531	+38.56201172	-7.36083984	-64.57763672	+2312	+9.44384766	-4.48681641	-6.19628906	+21.66503906	-20.78613281	-12.15087891	+1996	+7.81787109	-8.72314453	-6.11718750	+22.54394531	+3.88916016	-66.11572266	+2028
+1457971369.12089990	+10.31835938	-6.45996094	-5.88427734	+38.73779297	-7.29492188	-64.18212891	+2308	+9.38671875	-4.54833984	-6.11718750	+21.46728516	-20.45654297	-11.64550781	+1992	+7.76953125	-8.77587891	-6.04248047	+22.89550781	+4.13085938	-65.67626953	+2024
+1457971369.12500000	+10.26123047	-6.50390625	-5.79638672	+38.89160156	-7.29492188	-63.89648438	+2308	+9.33837891	-4.60546875	-6.02050781	+21.29150391	-20.25878906	-11.25000000	+1992	+7.72998047	-8.83300781	-5.95458984	+23.18115234	+4.35058594	-65.34667969	+2024
+1457971369.12920000	+10.20849609	-6.55224609	-5.72167969	+38.97949219	-7.29492188	-63.52294922	+2304	+9.28125000	-4.66259766	-5.93701172	+21.07177734	-19.99511719	-10.74462891	+1988	+7.68164063	-8.89453125	-5.87109375	+23.42285156	+4.54833984	-64.99511719	+2024
+1457971369.13340000	+10.15136719	-6.59179688	-5.64697266	+39.11132813	-7.29492188	-63.12744141	+2296	+9.22412109	-4.71972656	-5.85351563	+20.85205078	-19.73144531	-10.26123047	+1984	+7.64208984	-8.93847656	-5.79638672	+23.75244141	+4.72412109	-64.55566406	+2012
+1457971369.14170000	+10.05468750	-6.67968750	-5.47558594	+39.24316406	-7.38281250	-62.55615234	+2288	+9.12744141	-4.83398438	-5.66455078	+20.41259766	-19.40185547	-9.47021484	+1976	+7.56738281	-9.04833984	-5.61621094	+24.30175781	+4.92187500	-63.96240234	+2004
+1457971369.14590000	+10.00195313	-6.71484375	-5.40087891	+39.30908203	-7.40478516	-62.18261719	+2276	+9.07910156	-4.88671875	-5.58105469	+20.21484375	-19.18212891	-8.98681641	+1968	+7.53222656	-9.09228516	-5.53710938	+24.63134766	+5.00976563	-63.56689453	+1992
+1457971369.15000010	+9.96240234	-6.75878906	-5.30419922	+39.37500000	-7.47070313	-61.96289063	+2268	+9.03955078	-4.93945313	-5.47558594	+20.03906250	-19.11621094	-8.70117188	+1968	+7.50146484	-9.14062500	-5.44482422	+24.93896484	+5.03173828	-63.30322266	+1980
+1457971369.15420010	+9.91406250	-6.80273438	-5.21630859	+39.35302734	-7.51464844	-61.67724609	+2260	+8.99560547	-4.99658203	-5.38330078	+19.77539063	-18.98437500	-8.26171875	+1960	+7.46630859	-9.19775391	-5.35693359	+25.18066406	+5.09765625	-63.03955078	+1968
+1457971369.15840010	+9.87451172	-6.83349609	-5.14160156	+39.41894531	-7.53662109	-61.30371094	+2244	+8.95166016	-5.04492188	-5.29980469	+19.55566406	-18.78662109	-7.80029297	+1948	+7.43994141	-9.23730469	-5.27343750	+25.53222656	+5.14160156	-62.66601563	+1952
+1457971369.16249990	+9.83935547	-6.86865234	-5.04492188	+39.46289063	-7.62451172	-61.08398438	+2232	+8.92089844	-5.09326172	-5.19433594	+19.37988281	-18.78662109	-7.51464844	+1948	+7.41357422	-9.28125000	-5.18554688	+25.81787109	+5.14160156	-62.38037109	+1936
+1457971369.16669990	+9.79541016	-6.90820313	-4.95703125	+39.41894531	-7.66845703	-60.79833984	+2220	+8.88134766	-5.15039063	-5.09765625	+19.07226563	-18.67675781	-7.09716797	+1940	+7.37841797	-9.33398438	-5.09765625	+26.03759766	+5.18554688	-62.07275391	+1924
+1457971369.17090010	+9.75585938	-6.93457031	-4.88232422	+39.46289063	-7.66845703	-60.42480469	+2204	+8.84619141	-5.18994141	-5.01416016	+18.85253906	-18.50097656	-6.63574219	+1924	+7.34765625	-9.36914063	-5.01855469	+26.34521484	+5.22949219	-61.67724609	+1904
+1457971369.17919990	+9.68554688	-7.00488281	-4.69775391	+39.48486328	-7.73437500	-59.96337891	+2180	+8.78906250	-5.29101563	-4.80761719	+18.36914063	-18.45703125	-5.97656250	+1916	+7.28613281	-9.45703125	-4.84716797	+26.82861328	+5.25146484	-61.10595703	+1872
+1457971369.18339990	+9.65039063	-7.02685547	-4.61865234	+39.50683594	-7.66845703	-59.58984375	+2164	+8.76269531	-5.33056641	-4.71972656	+18.17138672	-18.30322266	-5.51513672	+1900	+7.25537109	-9.49218750	-4.77246094	+27.09228516	+5.33935547	-60.71044922	+1852
+1457971369.18750000	+9.62402344	-7.05322266	-4.53076172	+39.57275391	-7.66845703	-59.32617188	+2152	+8.74511719	-5.37011719	-4.61425781	+18.01757813	-18.30322266	-5.22949219	+1896	+7.22900391	-9.53173828	-4.68896484	+27.33398438	+5.38330078	-60.38085938	+1836
+1457971369.19170000	+9.58447266	-7.08837891	-4.44726563	+39.52880859	-7.62451172	-59.01855469	+2140	+8.71435547	-5.41845703	-4.51757813	+17.70996094	-18.21533203	-4.83398438	+1892	+7.18945313	-9.57568359	-4.60986328	+27.48779297	+5.47119141	-60.02929688	+1820
+1457971369.19580010	+9.55371094	-7.11035156	-4.37255859	+39.55078125	-7.55859375	-58.62304688	+2128	+8.69238281	-5.45361328	-4.43408203	+17.51220703	-18.06152344	-4.35058594	+1880	+7.16308594	-9.60644531	-4.53955078	+27.72949219	+5.55908203	-59.61181641	+1804
+1457971369.20000000	+9.52734375	-7.13232422	-4.28906250	+39.61669922	-7.49267578	-58.35937500	+2116	+8.67480469	-5.49316406	-4.32861328	+17.35839844	-18.03955078	-4.04296875	+1876	+7.13232422	-9.64160156	-4.46484375	+27.92724609	+5.60302734	-59.23828125	+1788
+1457971369.20420000	+9.49658203	-7.16308594	-4.20556641	+39.59472656	-7.42675781	-58.05175781	+2108	+8.64843750	-5.53710938	-4.23632813	+17.09472656	-17.95166016	-3.64746094	+1868	+7.09716797	-9.68115234	-4.39013672	+28.05908203	+5.69091797	-58.86474609	+1776
+1457971369.21250010	+9.44384766	-7.20263672	-4.05615234	+39.70458984	-7.25097656	-57.39257813	+2092	+8.61767578	-5.60302734	-4.05615234	+16.78710938	-17.75390625	-2.87841797	+1856	+7.03564453	-9.74267578	-4.24951172	+28.45458984	+5.86669922	-58.07373047	+1752
+1457971369.21670010	+9.41308594	-7.22900391	-3.98144531	+39.68261719	-7.14111328	-57.06298828	+2084	+8.59570313	-5.64257813	-3.96386719	+16.54541016	-17.64404297	-2.50488281	+1856	+7.00488281	-9.78222656	-4.17480469	+28.56445313	+5.95458984	-57.72216797	+1744
+1457971369.22079990	+9.38671875	-7.25097656	-3.91113281	+39.74853516	-7.05322266	-56.68945313	+2080	+8.57812500	-5.66894531	-3.88037109	+16.39160156	-17.51220703	-2.08740234	+1848	+6.98291016	-9.80859375	-4.10888672	+28.76220703	+6.04248047	-57.30468750	+1732
+1457971369.22499990	+9.36474609	-7.27294922	-3.83642578	+39.81445313	-6.96533203	-56.40380859	+2072	+8.56494141	-5.69970703	-3.79248047	+16.28173828	-17.44628906	-1.73583984	+1844	+6.96093750	-9.83935547	-4.03857422	+28.95996094	+6.08642578	-56.95312500	+1724
+1457971369.22919990	+9.33398438	-7.29492188	-3.76171875	+39.83642578	-6.87744141	-56.07421875	+2068	+8.54296875	-5.73925781	-3.70898438	+16.08398438	-17.33642578	-1.38427734	+1844	+6.93017578	-9.87451172	-3.96826172	+29.06982422	+6.17431641	-56.60156250	+1716
+1457971369.23330000	+9.31201172	-7.31250000	-3.69580078	+39.92431641	-6.83349609	-55.74462891	+2064	+8.52539063	-5.76562500	-3.62988281	+15.95214844	-17.20458984	-0.98876953	+1836	+6.91259766	-9.89648438	-3.90234375	+29.28955078	+6.19628906	-56.25000000	+1708
+1457971369.23750000	+9.29003906	-7.33007813	-3.62109375	+40.01220703	-6.78955078	-55.45898438	+2060	+8.51660156	-5.79199219	-3.54199219	+15.86425781	-17.16064453	-0.65917969	+1832	+6.89941406	-9.92285156	-3.83203125	+29.48730469	+6.19628906	-55.94238281	+1696
+1457971369.24580000	+9.24609375	-7.36523438	-3.48486328	+40.20996094	-6.72363281	-54.88769531	+2052	+8.48144531	-5.84912109	-3.38378906	+15.57861328	-16.98486328	+0.02197266	+1824	+6.86865234	-9.97558594	-3.68701172	+29.86083984	+6.21826172	-55.37109375	+1680
+1457971369.25000000	+9.22851563	-7.38281250	-3.41455078	+40.34179688	-6.70166016	-54.64599609	+2044	+8.46826172	-5.87548828	-3.30468750	+15.51269531	-16.96289063	+0.32958984	+1820	+6.85986328	-9.99755859	-3.61669922	+30.08056641	+6.19628906	-55.15136719	+1668
+1457971369.25420000	+9.20654297	-7.40039063	-3.34863281	+40.45166016	-6.70166016	-54.38232422	+2040	+8.45507813	-5.91064453	-3.22998047	+15.33691406	-16.87500000	+0.63720703	+1816	+6.85107422	-10.02832031	-3.54199219	+30.27832031	+6.17431641	-54.93164063	+1660
+1457971369.25830010	+9.19335938	-7.41357422	-3.28271484	+40.62744141	-6.72363281	-54.09667969	+2032	+8.44189453	-5.92822266	-3.15966797	+15.24902344	-16.80908203	+0.98876953	+1808	+6.85107422	-10.04589844	-3.47167969	+30.52001953	+6.13037109	-54.71191406	+1648
+1457971369.26250000	+9.17578125	-7.42675781	-3.21679688	+40.80322266	-6.74560547	-53.85498047	+2024	+8.43310547	-5.95019531	-3.08496094	+15.18310547	-16.78710938	+1.29638672	+1800	+6.84667969	-10.06787109	-3.40136719	+30.76171875	+6.08642578	-54.51416016	+1632
+1457971369.27080010	+9.14501953	-7.44433594	-3.08935547	+41.19873047	-6.78955078	-53.37158203	+2004	+8.40673828	-5.99853516	-2.93994141	+14.94140625	-16.69921875	+1.88964844	+1784	+6.84228516	-10.10302734	-3.26074219	+31.22314453	+5.97656250	-54.16259766	+1604
+1457971369.27500010	+9.13183594	-7.45312500	-3.02343750	+41.41845703	-6.83349609	-53.12988281	+1996	+8.40234375	-6.02050781	-2.86962891	+14.87548828	-16.69921875	+2.17529297	+1772	+6.84228516	-10.12060547	-3.19042969	+31.46484375	+5.91064453	-53.98681641	+1588
+1457971369.27909990	+9.11865234	-7.46191406	-2.96191406	+41.61621094	-6.87744141	-52.93212891	+1984	+8.39355469	-6.05126953	-2.79931641	+14.69970703	-16.65527344	+2.41699219	+1764	+6.84228516	-10.13818359	-3.12451172	+31.68457031	+5.88867188	-53.85498047	+1572
+1457971369.28329990	+9.10546875	-7.46630859	-2.90039063	+41.87988281	-6.89941406	-52.69042969	+1972	+8.38476563	-6.06445313	-2.73339844	+14.61181641	-16.61132813	+2.70263672	+1748	+6.84228516	-10.15576172	-3.05419922	+31.90429688	+5.84472656	-53.72314453	+1556
+1457971369.28749990	+9.09228516	-7.46630859	-2.84326172	+42.14355469	-6.92138672	-52.47070313	+1960	+8.38476563	-6.08203125	-2.66748047	+14.54589844	-16.61132813	+2.98828125	+1736	+6.84228516	-10.16894531	-2.99267578	+32.12402344	+5.77880859	-53.56933594	+1540
+1457971369.29160000	+9.07910156	-7.47509766	-2.78173828	+42.36328125	-6.92138672	-52.25097656	+1948	+8.37597656	-6.10839844	-2.60595703	+14.32617188	-16.56738281	+3.20800781	+1728	+6.84228516	-10.18652344	-2.92675781	+32.29980469	+5.75683594	-53.41552734	+1524
+1457971369.30000000	+9.05712891	-7.47070313	-2.67187500	+42.91259766	-6.92138672	-51.74560547	+1924	+8.37597656	-6.13476563	-2.48291016	+14.12841797	-16.52343750	+3.75732422	+1696	+6.83789063	-10.21289063	-2.81250000	+32.65136719	+5.66894531	-53.08593750	+1488
+1457971369.30410000	+9.03955078	-7.47509766	-2.61914063	+43.15429688	-6.92138672	-51.52587891	+1912	+8.37158203	-6.16113281	-2.41699219	+13.90869141	-16.50146484	+3.95507813	+1688	+6.82910156	-10.22607422	-2.75976563	+32.80517578	+5.64697266	-52.91015625	+1472
+1457971369.30830000	+9.02636719	-7.47070313	-2.56640625	+43.43994141	-6.87744141	-51.30615234	+1900	+8.37158203	-6.17431641	-2.35986328	+13.77685547	-16.47949219	+4.19677734	+1676	+6.82470703	-10.23925781	-2.70263672	+32.95898438	+5.64697266	-52.77832031	+1460
+1457971369.31250000	+9.01757813	-7.47070313	-2.51367188	+43.70361328	-6.85546875	-51.08642578	+1892	+8.37597656	-6.18750000	-2.30273438	+13.66699219	-16.45751953	+4.43847656	+1664	+6.82031250	-10.25244141	-2.65429688	+33.06884766	+5.60302734	-52.60253906	+1444
+1457971369.31660010	+9.00439453	-7.47070313	-2.46093750	+43.94531250	-6.83349609	-50.88867188	+1884	+8.37597656	-6.20947266	-2.24121094	+13.42529297	-16.43554688	+4.61425781	+1656	+6.81152344	-10.26562500	-2.60595703	+33.17871094	+5.60302734	-52.44873047	+1432
+1457971369.32500000	+8.98242188	-7.46191406	-2.36425781	+44.47265625	-6.74560547	-50.42724609	+1864	+8.38476563	-6.23144531	-2.13134766	+13.11767578	-16.41357422	+5.05371094	+1632	+6.78955078	-10.29199219	-2.51367188	+33.33251953	+5.53710938	-52.11914063	+1412
+1457971369.32909990	+8.96923828	-7.45751953	-2.31591797	+44.69238281	-6.70166016	-50.22949219	+1860	+8.38476563	-6.25341797	-2.07861328	+12.89794922	-16.39160156	+5.22949219	+1628	+6.78076172	-10.30078125	-2.47412109	+33.39843750	+5.51513672	-51.92138672	+1400
+1457971369.33330010	+8.95605469	-7.45312500	-2.26757813	+44.93408203	-6.65771484	-50.03173828	+1852	+8.38916016	-6.26220703	-2.02148438	+12.72216797	-16.41357422	+5.40527344	+1620	+6.77197266	-10.30957031	-2.42578125	+33.48632813	+5.47119141	-51.78955078	+1392
+1457971369.33750010	+8.94287109	-7.44873047	-2.22363281	+45.15380859	-6.63574219	-49.81201172	+1848	+8.39355469	-6.27099609	-1.97314453	+12.54638672	-16.41357422	+5.62500000	+1612	+6.76757813	-10.32275391	-2.38623047	+33.55224609	+5.42724609	-51.63574219	+1384
+1457971369.34159990	+8.92968750	-7.44433594	-2.17529297	+45.39550781	-6.59179688	-49.63623047	+1844	+8.39794922	-6.28857422	-1.92041016	+12.30468750	-16.41357422	+5.77880859	+1608	+6.75878906	-10.33154297	-2.34667969	+33.61816406	+5.38330078	-51.50390625	+1380
+1457971369.34990000	+8.90771484	-7.43115234	-2.08300781	+45.87890625	-6.52587891	-49.35058594	+1840	+8.40673828	-6.31054688	-1.81933594	+11.88720703	-16.45751953	+6.13037109	+1600	+6.74560547	-10.34912109	-2.25878906	+33.77197266	+5.27343750	-51.28417969	+1368
+1457971369.35410000	+8.89892578	-7.42236328	-2.03906250	+46.12060547	-6.50390625	-49.19677734	+1836	+8.41113281	-6.32373047	-1.77099609	+11.62353516	-16.47949219	+6.30615234	+1596	+6.74121094	-10.35791016	-2.21484375	+33.85986328	+5.20751953	-51.17431641	+1364
+1457971369.35830000	+8.88574219	-7.41357422	-1.99072266	+46.38427734	-6.50390625	-49.06494141	+1832	+8.41113281	-6.33251953	-1.72265625	+11.38183594	-16.52343750	+6.48193359	+1596	+6.74121094	-10.36230469	-2.17089844	+33.96972656	+5.11962891	-51.10839844	+1360
+1457971369.36660000	+8.86376953	-7.39599609	-1.90722656	+46.88964844	-6.50390625	-48.80126953	+1828	+8.41992188	-6.35449219	-1.63037109	+10.83251953	-16.56738281	+6.89941406	+1588	+6.74121094	-10.37109375	-2.08740234	+34.21142578	+4.96582031	-50.95458984	+1348
+1457971369.37080000	+8.85058594	-7.38720703	-1.86328125	+47.17529297	-6.50390625	-48.73535156	+1824	+8.42431641	-6.36328125	-1.58642578	+10.56884766	-16.61132813	+7.07519531	+1584	+6.74560547	-10.37109375	-2.03906250	+34.34326172	+4.87792969	-50.91064453	+1344
+1457971369.37910010	+8.82861328	-7.36523438	-1.77539063	+47.72460938	-6.50390625	-48.55957031	+1816	+8.42871094	-6.38085938	-1.49853516	+9.99755859	-16.67724609	+7.49267578	+1576	+6.75439453	-10.37548828	-1.94677734	+34.67285156	+4.70214844	-50.88867188	+1336
+1457971369.38330010	+8.81982422	-7.35205078	-1.73144531	+48.03222656	-6.50390625	-48.51562500	+1812	+8.43310547	-6.38964844	-1.45458984	+9.68994141	-16.69921875	+7.69042969	+1572	+6.76318359	-10.37988281	-1.89843750	+34.84863281	+4.63623047	-50.88867188	+1332
+1457971369.38739990	+8.80664063	-7.33886719	-1.69628906	+48.31787109	-6.50390625	-48.42773438	+1808	+8.43310547	-6.39843750	-1.41503906	+9.38232422	-16.69921875	+7.93212891	+1564	+6.76757813	-10.37988281	-1.85449219	+35.04638672	+4.57031250	-50.86669922	+1328
+1457971369.39159990	+8.79345703	-7.33007813	-1.65673828	+48.55957031	-6.48193359	-48.36181641	+1800	+8.43310547	-6.40283203	-1.37548828	+9.16259766	-16.69921875	+8.12988281	+1556	+6.77636719	-10.37548828	-1.81054688	+35.22216797	+4.50439453	-50.82275391	+1320
+1457971369.39580010	+8.78466797	-7.31689453	-1.61718750	+48.84521484	-6.45996094	-48.31787109	+1796	+8.43310547	-6.40722656	-1.33593750	+8.92089844	-16.72119141	+8.34960938	+1552	+6.78076172	-10.37548828	-1.76660156	+35.41992188	+4.43847656	-50.82275391	+1316
+1457971369.40409990	+8.76269531	-7.29492188	-1.54687500	+49.32861328	-6.41601563	-48.18603516	+1780	+8.43310547	-6.41162109	-1.26562500	+8.54736328	-16.65527344	+8.74511719	+1536	+6.79394531	-10.37109375	-1.68310547	+35.79345703	+4.32861328	-50.75683594	+1300
+1457971369.40829990	+8.75390625	-7.27734375	-1.51171875	+49.57031250	-6.37207031	-48.14208984	+1780	+8.43310547	-6.41601563	-1.22607422	+8.39355469	-16.65527344	+8.92089844	+1532	+6.79394531	-10.36669922	-1.63916016	+35.94726563	+4.28466797	-50.71289063	+1292
+1457971369.41240000	+8.74511719	-7.26855469	-1.47216797	+49.81201172	-6.32812500	-48.09814453	+1776	+8.42871094	-6.41601563	-1.19531250	+8.23974609	-16.58935547	+9.09667969	+1528	+6.79833984	-10.36669922	-1.59960938	+36.12304688	+4.26269531	-50.66894531	+1284
+1457971369.41660000	+8.73632813	-7.25976563	-1.44140625	+49.96582031	-6.28417969	-48.05419922	+1776	+8.42871094	-6.41162109	-1.15576172	+8.19580078	-16.56738281	+9.22851563	+1524	+6.79833984	-10.36669922	-1.56005859	+36.27685547	+4.24072266	-50.62500000	+1276
+1457971369.42490010	+8.71875000	-7.23779297	-1.37548828	+50.31738281	-6.19628906	-47.90039063	+1776	+8.41992188	-6.41162109	-1.09423828	+8.10791016	-16.43554688	+9.51416016	+1516	+6.79833984	-10.36230469	-1.48974609	+36.51855469	+4.19677734	-50.44921875	+1260
+1457971369.42910000	+8.70996094	-7.23339844	-1.34912109	+50.42724609	-6.13037109	-47.83447266	+1776	+8.41992188	-6.40722656	-1.06347656	+8.17382813	-16.36962891	+9.60205078	+1516	+6.78955078	-10.36669922	-1.45898438	+36.60644531	+4.19677734	-50.33935547	+1252
+1457971369.43319990	+8.70117188	-7.22460938	-1.31835938	+50.55908203	-6.06445313	-47.76855469	+1780	+8.41552734	-6.40283203	-1.02832031	+8.23974609	-16.32568359	+9.68994141	+1516	+6.78515625	-10.36669922	-1.42822266	+36.69433594	+4.19677734	-50.22949219	+1244
+1457971369.43740010	+8.69677734	-7.21142578	-1.28759766	+50.71289063	-6.02050781	-47.70263672	+1784	+8.41113281	-6.39843750	-1.00195313	+8.28369141	-16.23779297	+9.79980469	+1512	+6.77636719	-10.36669922	-1.39746094	+36.78222656	+4.19677734	-50.11962891	+1236
+1457971369.44569990	+8.67919922	-7.19824219	-1.23046875	+50.91064453	-5.93261719	-47.57080078	+1796	+8.40234375	-6.38964844	-0.94042969	+8.48144531	-16.10595703	+9.90966797	+1516	+6.75439453	-10.37109375	-1.34033203	+36.89208984	+4.21875000	-49.87792969	+1228
+1457971369.44989990	+8.67480469	-7.19384766	-1.20410156	+51.04248047	-5.88867188	-47.50488281	+1800	+8.39794922	-6.38525391	-0.91406250	+8.59130859	-16.01806641	+9.97558594	+1516	+6.74560547	-10.37109375	-1.31396484	+36.93603516	+4.24072266	-49.72412109	+1224
+1457971369.45409990	+8.66601563	-7.18945313	-1.17773438	+51.10839844	-5.84472656	-47.41699219	+1808	+8.39355469	-6.38085938	-0.88769531	+8.70117188	-15.93017578	+10.01953125	+1520	+6.73681641	-10.37548828	-1.28759766	+36.97998047	+4.24072266	-49.59228516	+1224
+1457971369.46240000	+8.65722656	-7.17187500	-1.12939453	+51.30615234	-5.80078125	-47.24121094	+1820	+8.38916016	-6.37207031	-0.83935547	+8.98681641	-15.75439453	+10.15136719	+1528	+6.71484375	-10.37988281	-1.23486328	+37.02392578	+4.28466797	-49.32861328	+1220
+1457971369.47070000	+8.64843750	-7.16308594	-1.08105469	+51.45996094	-5.75683594	-47.08740234	+1840	+8.38037109	-6.36328125	-0.78662109	+9.18457031	-15.60058594	+10.28320313	+1540	+6.69726563	-10.38427734	-1.18212891	+37.08984375	+4.30664063	-49.06494141	+1220
+1457971369.47490000	+8.64404297	-7.15429688	-1.05468750	+51.56982422	-5.75683594	-46.99951172	+1848	+8.38037109	-6.35888672	-0.76464844	+9.31640625	-15.53466797	+10.37109375	+1548	+6.68847656	-10.38427734	-1.16015625	+37.13378906	+4.30664063	-48.95507813	+1224
+1457971369.47910000	+8.63964844	-7.14990234	-1.03271484	+51.63574219	-5.73486328	-46.91162109	+1856	+8.37597656	-6.35449219	-0.74267578	+9.40429688	-15.46875000	+10.43701172	+1552	+6.68408203	-10.38427734	-1.13378906	+37.17773438	+4.32861328	-48.86718750	+1224
+1457971369.48320010	+8.63964844	-7.14550781	-1.01074219	+51.72363281	-5.73486328	-46.84570313	+1868	+8.37597656	-6.35009766	-0.72070313	+9.49218750	-15.40283203	+10.52490234	+1560	+6.67968750	-10.38427734	-1.10302734	+37.19970703	+4.35058594	-48.80126953	+1224
+1457971369.49160000	+8.63525391	-7.13671875	-0.97119141	+51.87744141	-5.75683594	-46.64794922	+1892	+8.37158203	-6.34130859	-0.68115234	+9.66796875	-15.24902344	+10.72265625	+1576	+6.67529297	-10.38867188	-1.05029297	+37.28759766	+4.37255859	-48.64746094	+1224
+1457971369.49569990	+8.63085938	-7.13232422	-0.94921875	+51.96533203	-5.77880859	-46.58203125	+1904	+8.36718750	-6.33691406	-0.65917969	+9.75585938	-15.18310547	+10.81054688	+1588	+6.67529297	-10.38427734	-1.01953125	+37.37548828	+4.35058594	-48.62548828	+1228
+1457971369.49990010	+8.63085938	-7.12792969	-0.93164063	+52.03125000	-5.80078125	-46.49414063	+1916	+8.36718750	-6.33251953	-0.64160156	+9.82177734	-15.11718750	+10.94238281	+1596	+6.67529297	-10.38427734	-0.99316406	+37.46337891	+4.35058594	-48.55957031	+1224
+1457971369.50399990	+8.62646484	-7.11914063	-0.90966797	+52.11914063	-5.80078125	-46.42822266	+1928	+8.36718750	-6.32812500	-0.62402344	+9.90966797	-15.07324219	+11.03027344	+1604	+6.67529297	-10.37988281	-0.96679688	+37.52929688	+4.35058594	-48.53759766	+1224
+1457971369.50819990	+8.62646484	-7.11474609	-0.89208984	+52.18505859	-5.82275391	-46.36230469	+1944	+8.36279297	-6.32373047	-0.60205078	+9.97558594	-15.02929688	+11.11816406	+1612	+6.67968750	-10.37548828	-0.94042969	+37.61718750	+4.35058594	-48.53759766	+1228
+1457971369.51650000	+8.62207031	-7.10595703	-0.85693359	+52.33886719	-5.84472656	-46.25244141	+1972	+8.35839844	-6.31494141	-0.57128906	+10.12939453	-14.94140625	+11.29394531	+1632	+6.68408203	-10.37548828	-0.88769531	+37.79296875	+4.35058594	-48.53759766	+1228
+1457971369.52070000	+8.61767578	-7.10156250	-0.83935547	+52.42675781	-5.86669922	-46.23046875	+1984	+8.35400391	-6.31054688	-0.54931641	+10.19531250	-14.91943359	+11.35986328	+1640	+6.68847656	-10.37109375	-0.85693359	+37.88085938	+4.35058594	-48.58154297	+1232
+1457971369.52490000	+8.61328125	-7.09716797	-0.82617188	+52.47070313	-5.86669922	-46.12060547	+1996	+8.34960938	-6.31054688	-0.54052734	+10.26123047	-14.85351563	+11.49169922	+1648	+6.68847656	-10.37109375	-0.83496094	+37.96875000	+4.32861328	-48.55957031	+1236
+1457971369.52900000	+8.60888672	-7.09277344	-0.81298828	+52.55859375	-5.84472656	-46.09863281	+2012	+8.34960938	-6.30615234	-0.52734375	+10.34912109	-14.80957031	+11.51367188	+1656	+6.68847656	-10.36669922	-0.81738281	+38.03466797	+4.35058594	-48.53759766	+1240
+1457971369.53740000	+8.60009766	-7.08837891	-0.79101563	+52.71240234	-5.84472656	-46.03271484	+2036	+8.33642578	-6.29736328	-0.50537109	+10.48095703	-14.76562500	+11.60156250	+1672	+6.68847656	-10.36230469	-0.77783203	+38.21044922	+4.35058594	-48.58154297	+1248
+1457971369.54150010	+8.59570313	-7.08398438	-0.77783203	+52.80029297	-5.82275391	-46.05468750	+2052	+8.33203125	-6.29736328	-0.49658203	+10.56884766	-14.74365234	+11.55761719	+1676	+6.68408203	-10.36230469	-0.76025391	+38.29833984	+4.39453125	-48.60351563	+1252
+1457971369.54570010	+8.58691406	-7.07958984	-0.76464844	+52.86621094	-5.77880859	-46.07666016	+2064	+8.32763672	-6.29736328	-0.48339844	+10.65673828	-14.74365234	+11.51367188	+1684	+6.67968750	-10.36669922	-0.74267578	+38.34228516	+4.43847656	-48.64746094	+1256
+1457971369.54990010	+8.58251953	-7.07958984	-0.76464844	+52.93212891	-5.73486328	-46.03271484	+2076	+8.31884766	-6.29736328	-0.47900391	+10.74462891	-14.67773438	+11.51367188	+1688	+6.67529297	-10.36669922	-0.73388672	+38.38623047	+4.48242188	-48.62548828	+1260
+1457971369.55399990	+8.57373047	-7.07958984	-0.75585938	+52.97607422	-5.66894531	-46.05468750	+2088	+8.31445313	-6.29736328	-0.47460938	+10.78857422	-14.63378906	+11.46972656	+1696	+6.66650391	-10.37109375	-0.72509766	+38.43017578	+4.54833984	-48.62548828	+1264
+1457971369.56240010	+8.56054688	-7.07958984	-0.75146484	+53.08593750	-5.51513672	-46.03271484	+2108	+8.30126953	-6.29736328	-0.47021484	+10.96435547	-14.52392578	+11.38183594	+1704	+6.64892578	-10.37988281	-0.71191406	+38.47412109	+4.65820313	-48.58154297	+1272
+1457971369.56649990	+8.55175781	-7.07958984	-0.75146484	+53.12988281	-5.42724609	-46.03271484	+2120	+8.29687500	-6.29736328	-0.47021484	+11.00830078	-14.47998047	+11.31591797	+1708	+6.64013672	-10.38427734	-0.71191406	+38.47412109	+4.72412109	-48.55957031	+1272
+1457971369.57069990	+8.54296875	-7.07958984	-0.75146484	+53.17382813	-5.31738281	-46.05468750	+2128	+8.29248047	-6.30175781	-0.46582031	+11.07421875	-14.41406250	+11.25000000	+1712	+6.63134766	-10.38427734	-0.71191406	+38.47412109	+4.81201172	-48.53759766	+1276
+1457971369.57480000	+8.53417969	-7.08398438	-0.75146484	+53.21777344	-5.22949219	-46.03271484	+2136	+8.28369141	-6.30175781	-0.46582031	+11.14013672	-14.34814453	+11.16210938	+1712	+6.61816406	-10.39306641	-0.70751953	+38.47412109	+4.89990234	-48.51562500	+1276
+1457971369.58320000	+8.52099609	-7.08837891	-0.75585938	+53.26171875	-4.98779297	-46.03271484	+2152	+8.27050781	-6.30615234	-0.47021484	+11.22802734	-14.21630859	+11.03027344	+1720	+6.60058594	-10.40185547	-0.70751953	+38.47412109	+5.07568359	-48.47167969	+1276
+1457971369.58730010	+8.51220703	-7.09277344	-0.76025391	+53.28369141	-4.87792969	-46.01074219	+2160	+8.26611328	-6.31054688	-0.47460938	+11.27197266	-14.12841797	+10.96435547	+1724	+6.58740234	-10.41064453	-0.70751953	+38.45214844	+5.18554688	-48.44970703	+1276
+1457971369.59150000	+8.50781250	-7.09716797	-0.76464844	+53.28369141	-4.79003906	-45.98876953	+2164	+8.26171875	-6.31494141	-0.47460938	+11.31591797	-14.04052734	+10.92041016	+1724	+6.57861328	-10.41503906	-0.71191406	+38.43017578	+5.27343750	-48.40576172	+1276
+1457971369.59570000	+8.49902344	-7.10156250	-0.76904297	+53.30566406	-4.68017578	-45.94482422	+2172	+8.25732422	-6.31494141	-0.47900391	+11.35986328	-13.97460938	+10.85449219	+1728	+6.56982422	-10.41943359	-0.71191406	+38.43017578	+5.38330078	-48.38378906	+1276
+1457971369.59980010	+8.49462891	-7.10595703	-0.77343750	+53.30566406	-4.59228516	-45.92285156	+2176	+8.24853516	-6.31933594	-0.48339844	+11.40380859	-13.88671875	+10.81054688	+1732	+6.56103516	-10.42382813	-0.71191406	+38.43017578	+5.47119141	-48.33984375	+1272
+1457971369.60400010	+8.49023438	-7.11035156	-0.77783203	+53.32763672	-4.50439453	-45.90087891	+2180	+8.24414063	-6.32373047	-0.48779297	+11.42578125	-13.79882813	+10.74462891	+1732	+6.55224609	-10.42822266	-0.71630859	+38.43017578	+5.55908203	-48.31787109	+1272
+1457971369.61229990	+8.47705078	-7.11474609	-0.78222656	+53.34960938	-4.35058594	-45.90087891	+2188	+8.23535156	-6.32812500	-0.49218750	+11.49169922	-13.66699219	+10.63476563	+1736	+6.53906250	-10.43701172	-0.71191406	+38.47412109	+5.73486328	-48.31787109	+1268
+1457971369.61649990	+8.47705078	-7.11914063	-0.78662109	+53.34960938	-4.28466797	-45.90087891	+2188	+8.23095703	-6.33251953	-0.49658203	+11.51367188	-13.60107422	+10.56884766	+1736	+6.53466797	-10.44140625	-0.71191406	+38.47412109	+5.80078125	-48.31787109	+1264
+1457971369.62069990	+8.47265625	-7.12353516	-0.78662109	+53.37158203	-4.21875000	-45.87890625	+2192	+8.22656250	-6.33691406	-0.49658203	+11.53564453	-13.55712891	+10.52490234	+1736	+6.53027344	-10.44580078	-0.70751953	+38.51806641	+5.88867188	-48.33984375	+1264
+1457971369.62480000	+8.46826172	-7.12792969	-0.78662109	+53.37158203	-4.15283203	-45.90087891	+2192	+8.22216797	-6.34130859	-0.50097656	+11.55761719	-13.51318359	+10.48095703	+1736	+6.53027344	-10.45019531	-0.70312500	+38.54003906	+5.95458984	-48.33984375	+1260
+1457971369.62899990	+8.46386719	-7.13232422	-0.79101563	+53.37158203	-4.10888672	-45.90087891	+2196	+8.21777344	-6.34570313	-0.50097656	+11.57958984	-13.49121094	+10.41503906	+1740	+6.53027344	-10.45019531	-0.69873047	+38.56201172	+6.02050781	-48.36181641	+1260
+1457971369.63730000	+8.46386719	-7.13671875	-0.79101563	+53.39355469	-4.04296875	-45.94482422	+2196	+8.21337891	-6.35009766	-0.50537109	+11.62353516	-13.44726563	+10.30517578	+1736	+6.53466797	-10.45898438	-0.68994141	+38.64990234	+6.10839844	-48.42773438	+1256
+1457971369.64150000	+8.45947266	-7.14111328	-0.79101563	+53.39355469	-4.02099609	-45.96679688	+2196	+8.21337891	-6.35449219	-0.50537109	+11.62353516	-13.44726563	+10.26123047	+1736	+6.53466797	-10.45898438	-0.68554688	+38.69384766	+6.13037109	-48.47167969	+1256
+1457971369.64570000	+8.45947266	-7.14550781	-0.78662109	+53.39355469	-3.97705078	-46.01074219	+2200	+8.20898438	-6.35888672	-0.50537109	+11.62353516	-13.44726563	+10.19531250	+1736	+6.53906250	-10.46337891	-0.67675781	+38.71582031	+6.17431641	-48.51562500	+1256
+1457971369.64980010	+8.45947266	-7.14550781	-0.78662109	+53.39355469	-3.95507813	-46.05468750	+2200	+8.20898438	-6.35888672	-0.50976563	+11.64550781	-13.46923828	+10.15136719	+1736	+6.53906250	-10.46337891	-0.66796875	+38.75976563	+6.19628906	-48.58154297	+1256
+1457971369.65809990	+8.45947266	-7.15429688	-0.78222656	+53.34960938	-3.93310547	-46.12060547	+2204	+8.20898438	-6.36767578	-0.50976563	+11.64550781	-13.49121094	+10.04150391	+1732	+6.54785156	-10.46777344	-0.65917969	+38.78173828	+6.24023438	-48.66943359	+1256
+1457971369.66230010	+8.45947266	-7.15429688	-0.78222656	+53.34960938	-3.93310547	-46.16455078	+2204	+8.20898438	-6.36767578	-0.50976563	+11.62353516	-13.51318359	+9.99755859	+1732	+6.55224609	-10.47216797	-0.65039063	+38.80371094	+6.26220703	-48.71337891	+1256
+1457971369.66650010	+8.45947266	-7.15869141	-0.78222656	+53.32763672	-3.91113281	-46.18652344	+2204	+8.20898438	-6.37207031	-0.50976563	+11.62353516	-13.53515625	+9.95361328	+1732	+6.55224609	-10.47216797	-0.64599609	+38.80371094	+6.26220703	-48.73535156	+1256
+1457971369.67059990	+8.45947266	-7.15869141	-0.78222656	+53.30566406	-3.91113281	-46.20849609	+2208	+8.20898438	-6.37207031	-0.50976563	+11.60156250	-13.55712891	+9.90966797	+1732	+6.55664063	-10.47656250	-0.64599609	+38.80371094	+6.26220703	-48.75732422	+1256
+1457971369.67479990	+8.46386719	-7.16308594	-0.77783203	+53.28369141	-3.88916016	-46.23046875	+2208	+8.20898438	-6.37646484	-0.50976563	+11.60156250	-13.57910156	+9.84375000	+1732	+6.55664063	-10.47656250	-0.64160156	+38.78173828	+6.28417969	-48.77929688	+1256
+1457971369.68310000	+8.46386719	-7.16308594	-0.77783203	+53.21777344	-3.86718750	-46.27441406	+2212	+8.21337891	-6.38085938	-0.50537109	+11.55761719	-13.62304688	+9.75585938	+1732	+6.55664063	-10.48095703	-0.63720703	+38.75976563	+6.28417969	-48.82324219	+1256
+1457971369.68730000	+8.46386719	-7.16748047	-0.77783203	+53.17382813	-3.86718750	-46.29638672	+2212	+8.21337891	-6.38085938	-0.50537109	+11.51367188	-13.62304688	+9.71191406	+1732	+6.55664063	-10.48095703	-0.63281250	+38.71582031	+6.30615234	-48.82324219	+1256
+1457971369.69149990	+8.46386719	-7.16748047	-0.77343750	+53.12988281	-3.84521484	-46.31835938	+2212	+8.21337891	-6.38525391	-0.50537109	+11.46972656	-13.64501953	+9.64599609	+1732	+6.55224609	-10.48535156	-0.63281250	+38.67187500	+6.30615234	-48.82324219	+1256
+1457971369.69560000	+8.46386719	-7.17187500	-0.77343750	+53.04199219	-3.80126953	-46.34033203	+2216	+8.21777344	-6.38964844	-0.50537109	+11.42578125	-13.64501953	+9.60205078	+1732	+6.55224609	-10.48535156	-0.63281250	+38.64990234	+6.32812500	-48.80126953	+1256
+1457971369.69980000	+8.46386719	-7.17626953	-0.77343750	+52.97607422	-3.77929688	-46.36230469	+2216	+8.21777344	-6.38964844	-0.50537109	+11.38183594	-13.64501953	+9.55810547	+1732	+6.54785156	-10.48974609	-0.63281250	+38.60595703	+6.32812500	-48.80126953	+1252
+1457971369.70400000	+8.46386719	-7.18066406	-0.77343750	+52.84423828	-3.73535156	-46.36230469	+2220	+8.21777344	-6.39404297	-0.50537109	+11.33789063	-13.62304688	+9.49218750	+1732	+6.54345703	-10.48974609	-0.63281250	+38.56201172	+6.35009766	-48.77929688	+1252
+1457971369.71230010	+8.45947266	-7.18945313	-0.77343750	+52.62451172	-3.62548828	-46.31835938	+2224	+8.21777344	-6.39843750	-0.50537109	+11.20605469	-13.57910156	+9.42626953	+1736	+6.53906250	-10.49414063	-0.63720703	+38.47412109	+6.37207031	-48.73535156	+1252
+1457971369.71650000	+8.45507813	-7.19384766	-0.77343750	+52.49267578	-3.55957031	-46.29638672	+2228	+8.21777344	-6.39843750	-0.50976563	+11.16210938	-13.53515625	+9.40429688	+1740	+6.53466797	-10.49414063	-0.63720703	+38.43017578	+6.39404297	-48.71337891	+1252
+1457971369.72059990	+8.45507813	-7.19824219	-0.77783203	+52.38281250	-3.49365234	-46.23046875	+2228	+8.21777344	-6.40283203	-0.50976563	+11.09619141	-13.46923828	+9.38232422	+1740	+6.53027344	-10.49853516	-0.64160156	+38.38623047	+6.41601563	-48.69140625	+1252
+1457971369.72480010	+8.45068359	-7.20263672	-0.77783203	+52.29492188	-3.44970703	-46.16455078	+2232	+8.21777344	-6.40283203	-0.50976563	+11.05224609	-13.42529297	+9.38232422	+1744	+6.52148438	-10.49853516	-0.64160156	+38.34228516	+6.43798828	-48.64746094	+1252
+1457971369.72890000	+8.44628906	-7.20263672	-0.78222656	+52.22900391	-3.38378906	-46.12060547	+2232	+8.21337891	-6.40283203	-0.50976563	+11.00830078	-13.35937500	+9.38232422	+1744	+6.51708984	-10.50292969	-0.64599609	+38.29833984	+6.48193359	-48.60351563	+1252
+1457971369.73309990	+8.44189453	-7.20703125	-0.78222656	+52.16308594	-3.33984375	-46.03271484	+2232	+8.21337891	-6.40722656	-0.51416016	+10.98632813	-13.29345703	+9.38232422	+1748	+6.50830078	-10.50292969	-0.64599609	+38.25439453	+6.52587891	-48.55957031	+1248
+1457971369.74140000	+8.43750000	-7.20703125	-0.78662109	+52.09716797	-3.25195313	-45.92285156	+2232	+8.20898438	-6.40722656	-0.51416016	+10.92041016	-13.18359375	+9.40429688	+1752	+6.49511719	-10.50732422	-0.65478516	+38.14453125	+6.65771484	-48.42773438	+1248
+1457971369.74560000	+8.43310547	-7.21142578	-0.79101563	+52.07519531	-3.22998047	-45.85693359	+2232	+8.20898438	-6.40722656	-0.51855469	+10.92041016	-13.13964844	+9.42626953	+1752	+6.48193359	-10.50732422	-0.65917969	+38.10058594	+6.74560547	-48.36181641	+1248
+1457971369.74980000	+8.42871094	-7.21142578	-0.79101563	+52.05322266	-3.18603516	-45.81298828	+2232	+8.20458984	-6.41162109	-0.51855469	+10.89843750	-13.09570313	+9.44824219	+1756	+6.47753906	-10.50732422	-0.65917969	+38.07861328	+6.83349609	-48.29589844	+1248
+1457971369.75390010	+8.42431641	-7.21142578	-0.79541016	+52.05322266	-3.16406250	-45.74707031	+2232	+8.20458984	-6.41162109	-0.51855469	+10.87646484	-13.07373047	+9.44824219	+1756	+6.46435547	-10.51171875	-0.66357422	+38.05664063	+6.98730469	-48.22998047	+1244
+1457971369.75810000	+8.42431641	-7.21142578	-0.79541016	+52.05322266	-3.12011719	-45.70312500	+2228	+8.20019531	-6.41162109	-0.51855469	+10.87646484	-13.02978516	+9.47021484	+1756	+6.45996094	-10.51171875	-0.66357422	+38.05664063	+7.09716797	-48.16406250	+1244
+1457971369.76230000	+8.41992188	-7.21582031	-0.79980469	+52.05322266	-3.09814453	-45.65917969	+2228	+8.20019531	-6.41162109	-0.52294922	+10.87646484	-12.98583984	+9.47021484	+1760	+6.45556641	-10.50732422	-0.66357422	+38.07861328	+7.20703125	-48.12011719	+1240
+1457971369.77060010	+8.41552734	-7.21582031	-0.80419922	+52.05322266	-3.01025391	-45.52734375	+2228	+8.19580078	-6.41162109	-0.52294922	+10.85449219	-12.89794922	+9.51416016	+1760	+6.45117188	-10.50732422	-0.66357422	+38.16650391	+7.42675781	-48.07617188	+1236
+1457971369.77889990	+8.40673828	-7.22021484	-0.80859375	+52.09716797	-2.94433594	-45.39550781	+2224	+8.19140625	-6.41601563	-0.52734375	+10.83251953	-12.76611328	+9.58007813	+1760	+6.45117188	-10.50292969	-0.65917969	+38.27636719	+7.58056641	-48.07617188	+1232
+1457971369.78730010	+8.40234375	-7.22021484	-0.81298828	+52.11914063	-2.87841797	-45.28564453	+2220	+8.18261719	-6.42041016	-0.53173828	+10.81054688	-12.63427734	+9.64599609	+1764	+6.45556641	-10.50292969	-0.65039063	+38.36425781	+7.69042969	-48.07617188	+1232
+1457971369.79140000	+8.40234375	-7.22460938	-0.81298828	+52.11914063	-2.85644531	-45.24169922	+2220	+8.17822266	-6.42480469	-0.53613281	+10.78857422	-12.52441406	+9.68994141	+1764	+6.45556641	-10.50292969	-0.65039063	+38.38623047	+7.73437500	-48.07617188	+1232
+1457971369.79979990	+8.39794922	-7.22900391	-0.81738281	+52.14111328	-2.83447266	-45.17578125	+2216	+8.17382813	-6.42919922	-0.54052734	+10.76660156	-12.37060547	+9.77783203	+1760	+6.45996094	-10.50292969	-0.64599609	+38.43017578	+7.80029297	-48.07617188	+1232
+1457971369.80810000	+8.39794922	-7.23339844	-0.82177734	+52.14111328	-2.81250000	-45.13183594	+2212	+8.16943359	-6.43359375	-0.54492188	+10.72265625	-12.23876953	+9.82177734	+1760	+6.45556641	-10.50292969	-0.64599609	+38.45214844	+7.82226563	-48.07617188	+1232
+1457971369.81220010	+8.39355469	-7.23339844	-0.82177734	+52.14111328	-2.79052734	-45.10986328	+2208	+8.16943359	-6.43798828	-0.54492188	+10.72265625	-12.19482422	+9.84375000	+1756	+6.45556641	-10.50732422	-0.65039063	+38.43017578	+7.84423828	-48.07617188	+1232
+1457971369.82060000	+8.39355469	-7.23779297	-0.82177734	+52.14111328	-2.79052734	-45.08789063	+2204	+8.16503906	-6.43798828	-0.54931641	+10.70068359	-12.12890625	+9.84375000	+1752	+6.45117188	-10.51171875	-0.65039063	+38.40820313	+7.86621094	-48.05419922	+1236
+1457971369.82470010	+8.39355469	-7.24218750	-0.82177734	+52.11914063	-2.79052734	-45.08789063	+2204	+8.16503906	-6.44238281	-0.54931641	+10.67871094	-12.10693359	+9.86572266	+1752	+6.45117188	-10.51171875	-0.65039063	+38.38623047	+7.86621094	-48.03222656	+1236
+1457971369.82890010	+8.39355469	-7.24218750	-0.82177734	+52.11914063	-2.79052734	-45.08789063	+2200	+8.16503906	-6.44238281	-0.54931641	+10.67871094	-12.08496094	+9.86572266	+1748	+6.44677734	-10.51611328	-0.65478516	+38.36425781	+7.86621094	-48.03222656	+1236
+1457971369.83310010	+8.39355469	-7.24218750	-0.82177734	+52.11914063	-2.76855469	-45.06591797	+2200	+8.16503906	-6.44238281	-0.54931641	+10.67871094	-12.06298828	+9.86572266	+1748	+6.44677734	-10.51611328	-0.65478516	+38.34228516	+7.86621094	-48.01025391	+1236
+1457971369.84139990	+8.39355469	-7.24658203	-0.82177734	+52.11914063	-2.76855469	-45.06591797	+2196	+8.16503906	-6.44677734	-0.54931641	+10.67871094	-12.04101563	+9.86572266	+1744	+6.43798828	-10.52050781	-0.65917969	+38.29833984	+7.88818359	-47.98828125	+1236
+1457971369.84559990	+8.39355469	-7.24658203	-0.82177734	+52.11914063	-2.76855469	-45.06591797	+2196	+8.16503906	-6.44677734	-0.54931641	+10.67871094	-12.01904297	+9.86572266	+1744	+6.43798828	-10.52050781	-0.65917969	+38.27636719	+7.88818359	-47.96630859	+1236
+1457971369.84970000	+8.39355469	-7.25097656	-0.82617188	+52.11914063	-2.76855469	-45.06591797	+2192	+8.16503906	-6.44677734	-0.54931641	+10.67871094	-12.01904297	+9.86572266	+1744	+6.43359375	-10.52490234	-0.66357422	+38.25439453	+7.88818359	-47.96630859	+1236
+1457971369.85390000	+8.38916016	-7.25097656	-0.82617188	+52.14111328	-2.76855469	-45.06591797	+2192	+8.16503906	-6.45117188	-0.54931641	+10.67871094	-11.99707031	+9.84375000	+1740	+6.43359375	-10.52929688	-0.66357422	+38.23242188	+7.88818359	-47.94433594	+1236
+1457971369.85809990	+8.38916016	-7.25537109	-0.82617188	+52.14111328	-2.76855469	-45.06591797	+2188	+8.16503906	-6.45117188	-0.54931641	+10.67871094	-11.99707031	+9.84375000	+1740	+6.42919922	-10.52929688	-0.66357422	+38.21044922	+7.91015625	-47.94433594	+1232
+1457971369.86220000	+8.38916016	-7.25537109	-0.82617188	+52.16308594	-2.74658203	-45.06591797	+2188	+8.16503906	-6.45117188	-0.54931641	+10.67871094	-11.97509766	+9.84375000	+1740	+6.42480469	-10.53369141	-0.66796875	+38.18847656	+7.91015625	-47.92236328	+1232
+1457971369.87060000	+8.38916016	-7.25976563	-0.82617188	+52.20703125	-2.74658203	-45.04394531	+2184	+8.16503906	-6.45556641	-0.55371094	+10.70068359	-11.95312500	+9.84375000	+1740	+6.42041016	-10.53808594	-0.66796875	+38.16650391	+7.93212891	-47.90039063	+1228
+1457971369.87470010	+8.38916016	-7.25976563	-0.82617188	+52.22900391	-2.72460938	-45.04394531	+2184	+8.16503906	-6.45556641	-0.55371094	+10.70068359	-11.95312500	+9.84375000	+1736	+6.42041016	-10.54248047	-0.66796875	+38.16650391	+7.95410156	-47.90039063	+1228
+1457971369.87890010	+8.38916016	-7.25976563	-0.82617188	+52.25097656	-2.72460938	-45.04394531	+2180	+8.16503906	-6.45556641	-0.55371094	+10.70068359	-11.95312500	+9.84375000	+1736	+6.42041016	-10.54248047	-0.66796875	+38.16650391	+7.97607422	-47.90039063	+1224
+1457971369.88299990	+8.38916016	-7.26416016	-0.82617188	+52.29492188	-2.70263672	-45.04394531	+2180	+8.16503906	-6.45556641	-0.55371094	+10.72265625	-11.93115234	+9.84375000	+1736	+6.42041016	-10.54687500	-0.66796875	+38.16650391	+7.99804688	-47.90039063	+1220
+1457971369.89140010	+8.38476563	-7.26416016	-0.83056641	+52.36083984	-2.68066406	-45.02197266	+2176	+8.16064453	-6.45996094	-0.55371094	+10.74462891	-11.90917969	+9.84375000	+1736	+6.42041016	-10.54687500	-0.66357422	+38.21044922	+8.06396484	-47.90039063	+1216
+1457971369.89549990	+8.38476563	-7.26416016	-0.83056641	+52.40478516	-2.68066406	-45.00000000	+2176	+8.16064453	-6.45996094	-0.55371094	+10.74462891	-11.88720703	+9.86572266	+1736	+6.42480469	-10.55126953	-0.65917969	+38.25439453	+8.08593750	-47.90039063	+1216
+1457971369.89969990	+8.38476563	-7.26416016	-0.83056641	+52.42675781	-2.65869141	-44.97802734	+2172	+8.16064453	-6.45996094	-0.55371094	+10.74462891	-11.86523438	+9.86572266	+1736	+6.42480469	-10.55126953	-0.65917969	+38.27636719	+8.12988281	-47.90039063	+1216
+1457971369.90389990	+8.38476563	-7.26416016	-0.83056641	+52.47070313	-2.65869141	-44.95605469	+2172	+8.16064453	-6.45996094	-0.55810547	+10.76660156	-11.84326172	+9.86572266	+1736	+6.42919922	-10.55126953	-0.65478516	+38.32031250	+8.15185547	-47.90039063	+1216
+1457971369.90800000	+8.38476563	-7.26416016	-0.83496094	+52.49267578	-2.63671875	-44.93408203	+2168	+8.15625000	-6.45996094	-0.55810547	+10.76660156	-11.82128906	+9.86572266	+1736	+6.42919922	-10.55126953	-0.65039063	+38.36425781	+8.19580078	-47.90039063	+1216
+1457971369.91640000	+8.38037109	-7.26855469	-0.83496094	+52.55859375	-2.59277344	-44.86816406	+2168	+8.15625000	-6.46435547	-0.55810547	+10.81054688	-11.77734375	+9.88769531	+1732	+6.43359375	-10.54687500	-0.64599609	+38.43017578	+8.26171875	-47.90039063	+1216
+1457971369.92050000	+8.38037109	-7.26855469	-0.83935547	+52.58056641	-2.57080078	-44.82421875	+2164	+8.15185547	-6.46435547	-0.56250000	+10.81054688	-11.73339844	+9.88769531	+1732	+6.43359375	-10.54687500	-0.64599609	+38.47412109	+8.30566406	-47.90039063	+1216
+1457971369.92470000	+8.38037109	-7.26855469	-0.83935547	+52.60253906	-2.54882813	-44.78027344	+2164	+8.15185547	-6.46435547	-0.56250000	+10.83251953	-11.71142578	+9.90966797	+1732	+6.43359375	-10.54687500	-0.64160156	+38.49609375	+8.34960938	-47.87841797	+1216
+1457971369.92890000	+8.37597656	-7.26855469	-0.84375000	+52.62451172	-2.52685547	-44.73632813	+2160	+8.14746094	-6.46435547	-0.56689453	+10.83251953	-11.64550781	+9.90966797	+1732	+6.43359375	-10.54687500	-0.64160156	+38.51806641	+8.39355469	-47.85644531	+1216
+1457971369.93300010	+8.37597656	-7.26855469	-0.84375000	+52.62451172	-2.50488281	-44.67041016	+2160	+8.14746094	-6.46435547	-0.56689453	+10.85449219	-11.60156250	+9.93164063	+1732	+6.43359375	-10.54687500	-0.64160156	+38.54003906	+8.41552734	-47.81250000	+1212
+1457971369.94140010	+8.36718750	-7.26855469	-0.84814453	+52.66845703	-2.46093750	-44.56054688	+2156	+8.14306641	-6.46875000	-0.57128906	+10.89843750	-11.49169922	+9.95361328	+1728	+6.42919922	-10.54687500	-0.64599609	+38.56201172	+8.50341797	-47.74658203	+1216
+1457971369.94549990	+8.36718750	-7.26855469	-0.85253906	+52.66845703	-2.41699219	-44.49462891	+2156	+8.13867188	-6.46875000	-0.57128906	+10.89843750	-11.40380859	+9.95361328	+1728	+6.42480469	-10.55126953	-0.65039063	+38.56201172	+8.54736328	-47.70263672	+1216
+1457971369.94970010	+8.36279297	-7.26416016	-0.85693359	+52.69042969	-2.39501953	-44.42871094	+2152	+8.13867188	-6.46875000	-0.57568359	+10.92041016	-11.33789063	+9.97558594	+1728	+6.42041016	-10.55126953	-0.65039063	+38.56201172	+8.59130859	-47.65869141	+1216
+1457971369.95390010	+8.35839844	-7.26416016	-0.85693359	+52.69042969	-2.35107422	-44.34082031	+2152	+8.13427734	-6.46875000	-0.57568359	+10.94238281	-11.27197266	+9.97558594	+1724	+6.41601563	-10.55126953	-0.65478516	+38.56201172	+8.63525391	-47.59277344	+1216
+1457971369.95799990	+8.35400391	-7.26416016	-0.86132813	+52.71240234	-2.30712891	-44.27490234	+2148	+8.12988281	-6.46875000	-0.58007813	+10.94238281	-11.18408203	+9.99755859	+1724	+6.41162109	-10.55126953	-0.65917969	+38.54003906	+8.67919922	-47.52685547	+1216
+1457971369.96630000	+8.34960938	-7.26416016	-0.87011719	+52.73437500	-2.24121094	-44.12109375	+2144	+8.12548828	-6.46875000	-0.58447266	+10.96435547	-11.03027344	+9.99755859	+1720	+6.39843750	-10.55566406	-0.66796875	+38.51806641	+8.76708984	-47.37304688	+1216
+1457971369.97050000	+8.34521484	-7.26416016	-0.87011719	+52.73437500	-2.19726563	-44.05517578	+2140	+8.12548828	-6.46875000	-0.58447266	+10.96435547	-10.94238281	+10.01953125	+1716	+6.38964844	-10.55566406	-0.67675781	+38.49609375	+8.81103516	-47.28515625	+1216
+1457971369.97470000	+8.34082031	-7.26416016	-0.87451172	+52.75634766	-2.17529297	-43.98925781	+2136	+8.12109375	-6.46875000	-0.58447266	+10.98632813	-10.87646484	+10.01953125	+1716	+6.38525391	-10.55566406	-0.68115234	+38.49609375	+8.85498047	-47.21923828	+1216
+1457971369.97880010	+8.34082031	-7.26416016	-0.87451172	+52.75634766	-2.15332031	-43.92333984	+2132	+8.12109375	-6.46875000	-0.58886719	+10.98632813	-10.81054688	+10.04150391	+1712	+6.38085938	-10.55566406	-0.68554688	+38.47412109	+8.89892578	-47.15332031	+1216
+1457971369.98300000	+8.33642578	-7.26416016	-0.87890625	+52.77832031	-2.10937500	-43.87939453	+2128	+8.11669922	-6.46875000	-0.58886719	+11.00830078	-10.74462891	+10.04150391	+1712	+6.37646484	-10.55566406	-0.68554688	+38.47412109	+8.94287109	-47.08740234	+1216
+1457971369.99130010	+8.33642578	-7.26416016	-0.87890625	+52.80029297	-2.06542969	-43.76953125	+2120	+8.11669922	-6.46875000	-0.59326172	+11.00830078	-10.63476563	+10.06347656	+1704	+6.36767578	-10.55566406	-0.68994141	+38.49609375	+9.05273438	-46.97753906	+1212
+1457971369.99970010	+8.33203125	-7.26416016	-0.88330078	+52.84423828	-2.04345703	-43.70361328	+2116	+8.11230469	-6.46875000	-0.59326172	+11.03027344	-10.52490234	+10.08544922	+1700	+6.36767578	-10.55566406	-0.69433594	+38.54003906	+9.11865234	-46.88964844	+1204
+1457971370.00379990	+8.33203125	-7.26416016	-0.88330078	+52.86621094	-2.02148438	-43.65966797	+2112	+8.11230469	-6.46875000	-0.59765625	+11.03027344	-10.48095703	+10.08544922	+1696	+6.36767578	-10.55566406	-0.69433594	+38.58398438	+9.16259766	-46.86767578	+1204
+1457971370.01220010	+8.33203125	-7.26416016	-0.88330078	+52.91015625	-1.99951172	-43.61572266	+2104	+8.10791016	-6.46875000	-0.59765625	+11.05224609	-10.41503906	+10.08544922	+1692	+6.37207031	-10.55566406	-0.68994141	+38.64990234	+9.22851563	-46.82373047	+1200
+1457971370.01630000	+8.32763672	-7.26416016	-0.88330078	+52.93212891	-1.99951172	-43.59375000	+2100	+8.10791016	-6.46875000	-0.59765625	+11.05224609	-10.39306641	+10.08544922	+1688	+6.37646484	-10.55566406	-0.68994141	+38.69384766	+9.27246094	-46.82373047	+1200
+1457971370.02469990	+8.32763672	-7.26416016	-0.88330078	+52.97607422	-1.97753906	-43.54980469	+2092	+8.10351563	-6.46875000	-0.60205078	+11.07421875	-10.34912109	+10.10742188	+1684	+6.38525391	-10.55126953	-0.68115234	+38.78173828	+9.33837891	-46.82373047	+1200
+1457971370.02880000	+8.32763672	-7.26416016	-0.88330078	+52.99804688	-1.97753906	-43.52783203	+2092	+8.10351563	-6.46875000	-0.60205078	+11.09619141	-10.32714844	+10.10742188	+1680	+6.38525391	-10.55126953	-0.68115234	+38.82568359	+9.36035156	-46.82373047	+1200
+1457971370.03710010	+8.32763672	-7.26416016	-0.88330078	+53.06396484	-1.95556641	-43.48388672	+2084	+8.09912109	-6.46875000	-0.60205078	+11.11816406	-10.28320313	+10.10742188	+1676	+6.38964844	-10.55126953	-0.67675781	+38.91357422	+9.42626953	-46.82373047	+1200
+1457971370.04130010	+8.32324219	-7.26416016	-0.88769531	+53.08593750	-1.95556641	-43.46191406	+2084	+8.09912109	-6.46875000	-0.60205078	+11.14013672	-10.26123047	+10.10742188	+1672	+6.39404297	-10.55126953	-0.67675781	+38.93554688	+9.44824219	-46.82373047	+1204
+1457971370.04550000	+8.32324219	-7.26416016	-0.88769531	+53.10791016	-1.93359375	-43.43994141	+2080	+8.09912109	-6.46875000	-0.60205078	+11.16210938	-10.21728516	+10.10742188	+1668	+6.39404297	-10.54687500	-0.67236328	+38.97949219	+9.47021484	-46.80175781	+1204
+1457971370.04959990	+8.32324219	-7.26416016	-0.88769531	+53.12988281	-1.93359375	-43.41796875	+2080	+8.09912109	-6.47314453	-0.60644531	+11.16210938	-10.19531250	+10.10742188	+1664	+6.39404297	-10.54687500	-0.67236328	+39.00146484	+9.49218750	-46.80175781	+1204
+1457971370.05380010	+8.31884766	-7.26416016	-0.88769531	+53.17382813	-1.91162109	-43.37402344	+2076	+8.09472656	-6.47314453	-0.60644531	+11.18408203	-10.17333984	+10.10742188	+1664	+6.39404297	-10.55126953	-0.67236328	+39.02343750	+9.51416016	-46.77978516	+1204
+1457971370.05800010	+8.31884766	-7.26416016	-0.89208984	+53.19580078	-1.88964844	-43.33007813	+2076	+8.09472656	-6.47314453	-0.60644531	+11.20605469	-10.12939453	+10.10742188	+1660	+6.39404297	-10.55126953	-0.67236328	+39.04541016	+9.55810547	-46.75781250	+1204
+1457971370.06629990	+8.31445313	-7.25976563	-0.89648438	+53.23974609	-1.84570313	-43.24218750	+2072	+8.09033203	-6.47314453	-0.61083984	+11.22802734	-10.04150391	+10.12939453	+1656	+6.38964844	-10.55126953	-0.67675781	+39.06738281	+9.60205078	-46.69189453	+1204
+1457971370.07049990	+8.31005859	-7.25976563	-0.89648438	+53.26171875	-1.82373047	-43.19824219	+2072	+8.08593750	-6.47314453	-0.61083984	+11.25000000	-9.99755859	+10.12939453	+1652	+6.38525391	-10.55126953	-0.67675781	+39.06738281	+9.64599609	-46.64794922	+1204
+1457971370.07460000	+8.30566406	-7.25976563	-0.89648438	+53.28369141	-1.80175781	-43.13232422	+2068	+8.08593750	-6.47314453	-0.61083984	+11.27197266	-9.93164063	+10.12939453	+1652	+6.38085938	-10.55126953	-0.68115234	+39.06738281	+9.66796875	-46.60400391	+1204
+1457971370.08299990	+8.30126953	-7.25976563	-0.90527344	+53.32763672	-1.75781250	-43.02246094	+2064	+8.07714844	-6.47314453	-0.61523438	+11.31591797	-9.82177734	+10.17333984	+1648	+6.37207031	-10.55566406	-0.68994141	+39.04541016	+9.73388672	-46.49414063	+1204
+1457971370.08710000	+8.29687500	-7.25976563	-0.90527344	+53.34960938	-1.73583984	-42.95654297	+2060	+8.07714844	-6.47314453	-0.61523438	+11.33789063	-9.75585938	+10.17333984	+1644	+6.36328125	-10.55566406	-0.69433594	+39.04541016	+9.77783203	-46.45019531	+1204
+1457971370.09130000	+8.29248047	-7.25976563	-0.90966797	+53.37158203	-1.71386719	-42.89062500	+2056	+8.07275391	-6.47314453	-0.61523438	+11.35986328	-9.68994141	+10.19531250	+1640	+6.35888672	-10.56005859	-0.69873047	+39.04541016	+9.79980469	-46.38427734	+1204
+1457971370.09550000	+8.28808594	-7.25976563	-0.90966797	+53.39355469	-1.69189453	-42.84667969	+2052	+8.06835938	-6.47314453	-0.61523438	+11.38183594	-9.62402344	+10.21728516	+1640	+6.35009766	-10.56005859	-0.70312500	+39.02343750	+9.84375000	-46.29638672	+1200
+1457971370.09960010	+8.28369141	-7.25976563	-0.91406250	+53.41552734	-1.66992188	-42.80273438	+2048	+8.06396484	-6.47314453	-0.61962891	+11.40380859	-9.55810547	+10.26123047	+1636	+6.34570313	-10.56445313	-0.70751953	+39.02343750	+9.86572266	-46.23046875	+1200
+1457971370.10800000	+8.27929688	-7.25976563	-0.91406250	+53.48144531	-1.64794922	-42.69287109	+2040	+8.05957031	-6.47314453	-0.61962891	+11.44775391	-9.47021484	+10.30517578	+1632	+6.33691406	-10.56445313	-0.71630859	+39.04541016	+9.93164063	-46.12060547	+1196
+1457971370.11209990	+8.27490234	-7.25976563	-0.91845703	+53.52539063	-1.64794922	-42.67089844	+2036	+8.05517578	-6.47314453	-0.61962891	+11.49169922	-9.42626953	+10.32714844	+1628	+6.33251953	-10.56445313	-0.71630859	+39.06738281	+9.97558594	-46.07666016	+1192
+1457971370.11630010	+8.27490234	-7.25537109	-0.91845703	+53.56933594	-1.64794922	-42.62695313	+2032	+8.05517578	-6.47314453	-0.61962891	+11.51367188	-9.38232422	+10.34912109	+1628	+6.32812500	-10.56445313	-0.71630859	+39.08935547	+9.99755859	-46.05468750	+1188
+1457971370.12040000	+8.27050781	-7.25537109	-0.91845703	+53.59130859	-1.64794922	-42.60498047	+2028	+8.05078125	-6.47314453	-0.61962891	+11.53564453	-9.36035156	+10.37109375	+1624	+6.32812500	-10.56445313	-0.71630859	+39.11132813	+10.01953125	-46.03271484	+1184
+1457971370.12459990	+8.27050781	-7.25537109	-0.91845703	+53.63525391	-1.64794922	-42.56103516	+2024	+8.04638672	-6.47314453	-0.61962891	+11.57958984	-9.33837891	+10.41503906	+1620	+6.32812500	-10.56445313	-0.71630859	+39.15527344	+10.06347656	-46.03271484	+1180
+1457971370.12879990	+8.27050781	-7.25537109	-0.91845703	+53.70117188	-1.66992188	-42.53906250	+2016	+8.04638672	-6.47314453	-0.61962891	+11.60156250	-9.31640625	+10.43701172	+1616	+6.33251953	-10.56445313	-0.71191406	+39.19921875	+10.08544922	-46.01074219	+1176
+1457971370.13710000	+8.26611328	-7.25097656	-0.91845703	+53.78906250	-1.69189453	-42.49511719	+2008	+8.04199219	-6.47314453	-0.61962891	+11.66748047	-9.29443359	+10.50292969	+1612	+6.33691406	-10.56005859	-0.70751953	+39.30908203	+10.12939453	-46.03271484	+1172
+1457971370.14130000	+8.26611328	-7.25097656	-0.91845703	+53.83300781	-1.71386719	-42.47314453	+2004	+8.03759766	-6.46875000	-0.61962891	+11.71142578	-9.29443359	+10.52490234	+1608	+6.33691406	-10.56005859	-0.70312500	+39.35302734	+10.12939453	-46.05468750	+1172
+1457971370.14540000	+8.26611328	-7.24658203	-0.92285156	+53.89892578	-1.71386719	-42.45117188	+2000	+8.03320313	-6.46875000	-0.61962891	+11.73339844	-9.29443359	+10.56884766	+1604	+6.34130859	-10.55566406	-0.70312500	+39.39697266	+10.15136719	-46.07666016	+1172
+1457971370.15380000	+8.26611328	-7.24658203	-0.92285156	+53.98681641	-1.75781250	-42.42919922	+1988	+8.02880859	-6.46875000	-0.61962891	+11.79931641	-9.29443359	+10.61279297	+1600	+6.34570313	-10.55566406	-0.69433594	+39.50683594	+10.19531250	-46.09863281	+1172
+1457971370.15790010	+8.26171875	-7.24658203	-0.92285156	+54.03076172	-1.75781250	-42.40722656	+1984	+8.02880859	-6.46875000	-0.61962891	+11.82128906	-9.29443359	+10.65673828	+1596	+6.35009766	-10.55126953	-0.68994141	+39.55078125	+10.21728516	-46.12060547	+1172
+1457971370.16210010	+8.26171875	-7.24218750	-0.92285156	+54.07470703	-1.77978516	-42.38525391	+1980	+8.02880859	-6.46875000	-0.61962891	+11.86523438	-9.29443359	+10.67871094	+1592	+6.35449219	-10.55126953	-0.68554688	+39.59472656	+10.21728516	-46.14257813	+1172
+1457971370.16630010	+8.26171875	-7.24218750	-0.92285156	+54.11865234	-1.80175781	-42.34130859	+1976	+8.02441406	-6.46435547	-0.61962891	+11.88720703	-9.29443359	+10.70068359	+1588	+6.35449219	-10.55126953	-0.68554688	+39.63867188	+10.23925781	-46.14257813	+1172
+1457971370.17039990	+8.25732422	-7.24218750	-0.92285156	+54.16259766	-1.82373047	-42.31933594	+1972	+8.02001953	-6.46435547	-0.61962891	+11.93115234	-9.27246094	+10.74462891	+1584	+6.35888672	-10.54687500	-0.68554688	+39.66064453	+10.23925781	-46.16455078	+1172
+1457971370.17459990	+8.25732422	-7.24218750	-0.92285156	+54.18457031	-1.82373047	-42.29736328	+1968	+8.02001953	-6.46435547	-0.61962891	+11.95312500	-9.27246094	+10.76660156	+1580	+6.35888672	-10.54687500	-0.68554688	+39.70458984	+10.23925781	-46.16455078	+1172
+1457971370.18290000	+8.25292969	-7.23779297	-0.92724609	+54.25048828	-1.84570313	-42.25341797	+1964	+8.01562500	-6.46435547	-0.61962891	+11.99707031	-9.22851563	+10.81054688	+1576	+6.35888672	-10.54687500	-0.68115234	+39.72656250	+10.26123047	-46.16455078	+1172
+1457971370.18709990	+8.25292969	-7.23779297	-0.92724609	+54.27246094	-1.84570313	-42.23144531	+1960	+8.01562500	-6.46435547	-0.61962891	+12.01904297	-9.20654297	+10.83251953	+1572	+6.35449219	-10.54687500	-0.68554688	+39.74853516	+10.28320313	-46.14257813	+1172
+1457971370.19120000	+8.24853516	-7.23779297	-0.92724609	+54.29443359	-1.84570313	-42.18750000	+1956	+8.01123047	-6.45996094	-0.61962891	+12.04101563	-9.18457031	+10.85449219	+1568	+6.35449219	-10.54687500	-0.68554688	+39.74853516	+10.28320313	-46.12060547	+1172
+1457971370.19540000	+8.24853516	-7.23779297	-0.92724609	+54.31640625	-1.84570313	-42.16552734	+1952	+8.01123047	-6.45996094	-0.61962891	+12.06298828	-9.16259766	+10.85449219	+1568	+6.35009766	-10.54687500	-0.68554688	+39.77050781	+10.28320313	-46.09863281	+1176
+1457971370.20370010	+8.24414063	-7.23779297	-0.93164063	+54.33837891	-1.84570313	-42.09960938	+1948	+8.00683594	-6.45996094	-0.62402344	+12.10693359	-9.09667969	+10.89843750	+1560	+6.34570313	-10.54687500	-0.68994141	+39.77050781	+10.30517578	-46.05468750	+1176
+1457971370.20790000	+8.23974609	-7.23779297	-0.93164063	+54.36035156	-1.84570313	-42.07763672	+1944	+8.00683594	-6.45996094	-0.62402344	+12.10693359	-9.07470703	+10.92041016	+1560	+6.34570313	-10.55126953	-0.69433594	+39.77050781	+10.30517578	-46.03271484	+1176
+1457971370.21210000	+8.23974609	-7.23779297	-0.93164063	+54.38232422	-1.82373047	-42.05566406	+1940	+8.00683594	-6.45996094	-0.62402344	+12.12890625	-9.05273438	+10.94238281	+1556	+6.34130859	-10.55126953	-0.69873047	+39.77050781	+10.32714844	-45.98876953	+1176
+1457971370.22040010	+8.23535156	-7.23779297	-0.93603516	+54.40429688	-1.82373047	-41.98974609	+1936	+8.00244141	-6.45996094	-0.62402344	+12.17285156	-8.98681641	+10.96435547	+1552	+6.33251953	-10.55126953	-0.70312500	+39.74853516	+10.34912109	-45.94482422	+1176
+1457971370.22460010	+8.23095703	-7.23779297	-0.93603516	+54.42626953	-1.80175781	-41.96777344	+1932	+8.00244141	-6.45996094	-0.62402344	+12.17285156	-8.94287109	+10.98632813	+1552	+6.32812500	-10.55566406	-0.70751953	+39.74853516	+10.34912109	-45.90087891	+1176
+1457971370.22869990	+8.23095703	-7.23779297	-0.93603516	+54.44824219	-1.80175781	-41.94580078	+1932	+7.99804688	-6.45996094	-0.62402344	+12.19482422	-8.92089844	+11.00830078	+1548	+6.32812500	-10.55566406	-0.71191406	+39.74853516	+10.37109375	-45.87890625	+1176
+1457971370.23289990	+8.23095703	-7.23779297	-0.94042969	+54.47021484	-1.80175781	-41.90185547	+1928	+7.99804688	-6.45996094	-0.62402344	+12.21679688	-8.89892578	+11.03027344	+1548	+6.32373047	-10.55566406	-0.71191406	+39.74853516	+10.39306641	-45.85693359	+1176
+1457971370.23709990	+8.23095703	-7.23779297	-0.94042969	+54.49218750	-1.80175781	-41.87988281	+1924	+7.99804688	-6.45996094	-0.62402344	+12.21679688	-8.87695313	+11.05224609	+1544	+6.32373047	-10.55566406	-0.71630859	+39.74853516	+10.41503906	-45.83496094	+1172
+1457971370.24120000	+8.22656250	-7.23779297	-0.94042969	+54.51416016	-1.77978516	-41.85791016	+1920	+7.99804688	-6.45996094	-0.62402344	+12.23876953	-8.83300781	+11.07421875	+1544	+6.32373047	-10.55566406	-0.71630859	+39.77050781	+10.43701172	-45.81298828	+1172
+1457971370.24959990	+8.22656250	-7.23779297	-0.94042969	+54.58007813	-1.77978516	-41.81396484	+1916	+7.99365234	-6.45996094	-0.62841797	+12.28271484	-8.78906250	+11.09619141	+1540	+6.32373047	-10.56005859	-0.71630859	+39.79248047	+10.48095703	-45.79101563	+1168
+1457971370.25370000	+8.22656250	-7.23779297	-0.94482422	+54.60205078	-1.77978516	-41.77001953	+1912	+7.99365234	-6.45996094	-0.62841797	+12.30468750	-8.76708984	+11.14013672	+1536	+6.32373047	-10.56005859	-0.71630859	+39.83642578	+10.50292969	-45.79101563	+1164
+1457971370.25790000	+8.22656250	-7.23779297	-0.94482422	+54.64599609	-1.77978516	-41.74804688	+1912	+7.99365234	-6.45996094	-0.62841797	+12.32666016	-8.74511719	+11.16210938	+1536	+6.32373047	-10.56005859	-0.71191406	+39.85839844	+10.54687500	-45.81298828	+1164
+1457971370.26210000	+8.22656250	-7.23779297	-0.94482422	+54.66796875	-1.77978516	-41.72607422	+1908	+7.99365234	-6.46435547	-0.62841797	+12.32666016	-8.72314453	+11.18408203	+1532	+6.32812500	-10.56005859	-0.71191406	+39.88037109	+10.56884766	-45.81298828	+1164
+1457971370.26620010	+8.22656250	-7.23779297	-0.94921875	+54.71191406	-1.77978516	-41.68212891	+1908	+7.98925781	-6.46435547	-0.62841797	+12.34863281	-8.70117188	+11.20605469	+1532	+6.32812500	-10.56005859	-0.70751953	+39.92431641	+10.59082031	-45.81298828	+1164
+1457971370.27449990	+8.22656250	-7.23779297	-0.94921875	+54.77783203	-1.77978516	-41.63818359	+1904	+7.98925781	-6.46435547	-0.63281250	+12.39257813	-8.65722656	+11.25000000	+1528	+6.33251953	-10.55566406	-0.70312500	+39.99023438	+10.65673828	-45.85693359	+1160
+1457971370.27870010	+8.22656250	-7.23779297	-0.95361328	+54.82177734	-1.75781250	-41.61621094	+1900	+7.98925781	-6.46435547	-0.63281250	+12.39257813	-8.63525391	+11.27197266	+1524	+6.33691406	-10.55566406	-0.70312500	+40.03417969	+10.67871094	-45.85693359	+1164
+1457971370.28290010	+8.22656250	-7.23779297	-0.95361328	+54.84375000	-1.75781250	-41.59423828	+1900	+7.98925781	-6.46435547	-0.63281250	+12.41455078	-8.61328125	+11.29394531	+1524	+6.34130859	-10.55566406	-0.69873047	+40.05615234	+10.72265625	-45.87890625	+1164
+1457971370.29119990	+8.22656250	-7.23779297	-0.95800781	+54.88769531	-1.75781250	-41.55029297	+1896	+7.98486328	-6.46875000	-0.63281250	+12.43652344	-8.59130859	+11.31591797	+1520	+6.34570313	-10.55566406	-0.69433594	+40.12207031	+10.76660156	-45.90087891	+1164
+1457971370.29539990	+8.22656250	-7.23779297	-0.95800781	+54.93164063	-1.75781250	-41.52832031	+1896	+7.98486328	-6.46875000	-0.63720703	+12.45849609	-8.56933594	+11.33789063	+1516	+6.34570313	-10.55566406	-0.68994141	+40.14404297	+10.78857422	-45.92285156	+1164
+1457971370.29950000	+8.22656250	-7.23779297	-0.95800781	+54.95361328	-1.75781250	-41.50634766	+1892	+7.98486328	-6.46875000	-0.63720703	+12.45849609	-8.54736328	+11.35986328	+1516	+6.35009766	-10.55566406	-0.68994141	+40.16601563	+10.83251953	-45.92285156	+1164
+1457971370.30370000	+8.22656250	-7.23779297	-0.96240234	+54.97558594	-1.75781250	-41.48437500	+1892	+7.98486328	-6.46875000	-0.63720703	+12.48046875	-8.52539063	+11.35986328	+1512	+6.35009766	-10.55566406	-0.68994141	+40.18798828	+10.85449219	-45.92285156	+1164
+1457971370.30790000	+8.22656250	-7.23779297	-0.96240234	+54.97558594	-1.73583984	-41.48437500	+1892	+7.98486328	-6.46875000	-0.63720703	+12.48046875	-8.52539063	+11.35986328	+1512	+6.35009766	-10.56005859	-0.68994141	+40.18798828	+10.87646484	-45.92285156	+1164
+1457971370.31620000	+8.22656250	-7.24218750	-0.96240234	+55.01953125	-1.73583984	-41.44042969	+1888	+7.98486328	-6.46875000	-0.63720703	+12.50244141	-8.50341797	+11.38183594	+1508	+6.35009766	-10.56005859	-0.68994141	+40.20996094	+10.89843750	-45.92285156	+1164
+1457971370.32040000	+8.22216797	-7.24218750	-0.96240234	+55.01953125	-1.73583984	-41.44042969	+1884	+7.98046875	-6.46875000	-0.64160156	+12.50244141	-8.48144531	+11.38183594	+1508	+6.34570313	-10.56005859	-0.68994141	+40.18798828	+10.92041016	-45.92285156	+1164
+1457971370.32450010	+8.22216797	-7.24218750	-0.96679688	+55.04150391	-1.73583984	-41.41845703	+1884	+7.98046875	-6.46875000	-0.64160156	+12.50244141	-8.45947266	+11.38183594	+1504	+6.34570313	-10.56445313	-0.68994141	+40.18798828	+10.94238281	-45.90087891	+1164
+1457971370.33290000	+8.22216797	-7.24218750	-0.96679688	+55.06347656	-1.71386719	-41.39648438	+1880	+7.98046875	-6.47314453	-0.64160156	+12.52441406	-8.43750000	+11.38183594	+1504	+6.34130859	-10.56445313	-0.69433594	+40.16601563	+10.96435547	-45.87890625	+1164
+1457971370.33699990	+8.22216797	-7.24218750	-0.96679688	+55.06347656	-1.71386719	-41.39648438	+1876	+7.98046875	-6.47314453	-0.64160156	+12.52441406	-8.43750000	+11.38183594	+1500	+6.33691406	-10.56884766	-0.69873047	+40.14404297	+10.96435547	-45.85693359	+1164
+1457971370.34120010	+8.22216797	-7.24218750	-0.96679688	+55.06347656	-1.71386719	-41.39648438	+1876	+7.98046875	-6.47314453	-0.64160156	+12.52441406	-8.41552734	+11.38183594	+1500	+6.33251953	-10.56884766	-0.69873047	+40.14404297	+10.98632813	-45.85693359	+1164
+1457971370.34949990	+8.21777344	-7.24658203	-0.96679688	+55.08544922	-1.71386719	-41.37451172	+1872	+7.98046875	-6.47314453	-0.64160156	+12.52441406	-8.41552734	+11.38183594	+1500	+6.32812500	-10.57324219	-0.70312500	+40.10009766	+11.00830078	-45.83496094	+1164
+1457971370.35369990	+8.21777344	-7.24658203	-0.96679688	+55.10742188	-1.71386719	-41.37451172	+1868	+7.98046875	-6.47314453	-0.64160156	+12.54638672	-8.39355469	+11.38183594	+1496	+6.32373047	-10.57763672	-0.70751953	+40.07812500	+11.03027344	-45.81298828	+1160
+1457971370.35780000	+8.21777344	-7.24658203	-0.96679688	+55.10742188	-1.71386719	-41.35253906	+1868	+7.98046875	-6.47314453	-0.64160156	+12.54638672	-8.39355469	+11.38183594	+1496	+6.32373047	-10.57763672	-0.70751953	+40.07812500	+11.03027344	-45.81298828	+1160
+1457971370.36200000	+8.21777344	-7.24658203	-0.96679688	+55.12939453	-1.71386719	-41.35253906	+1864	+7.98046875	-6.47314453	-0.64160156	+12.54638672	-8.37158203	+11.40380859	+1496	+6.32373047	-10.57763672	-0.70751953	+40.07812500	+11.05224609	-45.81298828	+1160
+1457971370.36620000	+8.21777344	-7.24658203	-0.96679688	+55.15136719	-1.71386719	-41.33056641	+1864	+7.97607422	-6.47314453	-0.64160156	+12.54638672	-8.37158203	+11.40380859	+1496	+6.31933594	-10.58203125	-0.71191406	+40.05615234	+11.07421875	-45.81298828	+1156
+1457971370.37030010	+8.21777344	-7.24658203	-0.97119141	+55.17333984	-1.73583984	-41.33056641	+1860	+7.97607422	-6.47314453	-0.64160156	+12.56835938	-8.37158203	+11.40380859	+1496	+6.31933594	-10.58203125	-0.71191406	+40.05615234	+11.07421875	-45.81298828	+1156
+1457971370.37870000	+8.21777344	-7.24658203	-0.97119141	+55.19531250	-1.73583984	-41.30859375	+1856	+7.97607422	-6.47314453	-0.64599609	+12.56835938	-8.34960938	+11.42578125	+1492	+6.32373047	-10.58203125	-0.70751953	+40.07812500	+11.11816406	-45.81298828	+1152
+1457971370.38280010	+8.21777344	-7.24658203	-0.97119141	+55.21728516	-1.75781250	-41.30859375	+1856	+7.97607422	-6.47753906	-0.64599609	+12.56835938	-8.34960938	+11.42578125	+1492	+6.32373047	-10.58203125	-0.70751953	+40.10009766	+11.11816406	-45.83496094	+1148
+1457971370.39120010	+8.21777344	-7.24658203	-0.97119141	+55.26123047	-1.77978516	-41.28662109	+1852	+7.97607422	-6.47753906	-0.64599609	+12.59033203	-8.34960938	+11.44775391	+1492	+6.32812500	-10.58203125	-0.70751953	+40.12207031	+11.16210938	-45.85693359	+1148
+1457971370.39529990	+8.21777344	-7.24658203	-0.97119141	+55.28320313	-1.77978516	-41.28662109	+1848	+7.97607422	-6.47753906	-0.64599609	+12.59033203	-8.34960938	+11.44775391	+1492	+6.32812500	-10.58203125	-0.70312500	+40.14404297	+11.16210938	-45.85693359	+1148
+1457971370.40370010	+8.21777344	-7.24658203	-0.97119141	+55.32714844	-1.82373047	-41.26464844	+1848	+7.97607422	-6.47753906	-0.64599609	+12.61230469	-8.32763672	+11.49169922	+1488	+6.33251953	-10.58203125	-0.69873047	+40.16601563	+11.18408203	-45.87890625	+1148
+1457971370.40780000	+8.21777344	-7.24658203	-0.97119141	+55.34912109	-1.82373047	-41.24267578	+1848	+7.97607422	-6.47753906	-0.64599609	+12.61230469	-8.32763672	+11.49169922	+1488	+6.33691406	-10.58203125	-0.69873047	+40.18798828	+11.20605469	-45.87890625	+1148
+1457971370.41619990	+8.22216797	-7.24658203	-0.97119141	+55.39306641	-1.86767578	-41.22070313	+1844	+7.97607422	-6.47753906	-0.64599609	+12.61230469	-8.32763672	+11.51367188	+1488	+6.34130859	-10.58203125	-0.69433594	+40.23193359	+11.22802734	-45.90087891	+1148
+1457971370.42030000	+8.22216797	-7.24658203	-0.97119141	+55.41503906	-1.86767578	-41.19873047	+1844	+7.97607422	-6.47753906	-0.64599609	+12.63427734	-8.32763672	+11.53564453	+1488	+6.34130859	-10.58203125	-0.69433594	+40.23193359	+11.22802734	-45.90087891	+1148
+1457971370.42450000	+8.22216797	-7.24658203	-0.97119141	+55.43701172	-1.88964844	-41.17675781	+1844	+7.97607422	-6.47753906	-0.64599609	+12.63427734	-8.32763672	+11.55761719	+1484	+6.34130859	-10.58203125	-0.69433594	+40.25390625	+11.25000000	-45.92285156	+1148
+1457971370.42860010	+8.22216797	-7.24658203	-0.97119141	+55.45898438	-1.91162109	-41.17675781	+1844	+7.97607422	-6.47753906	-0.65039063	+12.63427734	-8.30566406	+11.55761719	+1484	+6.34130859	-10.58203125	-0.69433594	+40.25390625	+11.25000000	-45.92285156	+1148
+1457971370.43700000	+8.22216797	-7.24658203	-0.97558594	+55.50292969	-1.93359375	-41.13281250	+1840	+7.97607422	-6.48193359	-0.65039063	+12.65625000	-8.30566406	+11.57958984	+1480	+6.34570313	-10.58203125	-0.69433594	+40.27587891	+11.27197266	-45.90087891	+1148
+1457971370.44109990	+8.22216797	-7.24658203	-0.97558594	+55.52490234	-1.95556641	-41.11083984	+1840	+7.97607422	-6.48193359	-0.65039063	+12.65625000	-8.28369141	+11.60156250	+1480	+6.34130859	-10.58203125	-0.69433594	+40.27587891	+11.27197266	-45.90087891	+1148
+1457971370.44530010	+8.21777344	-7.24658203	-0.97558594	+55.54687500	-1.97753906	-41.11083984	+1840	+7.97607422	-6.48193359	-0.65039063	+12.67822266	-8.28369141	+11.60156250	+1480	+6.34130859	-10.58203125	-0.69433594	+40.25390625	+11.27197266	-45.90087891	+1148
+1457971370.44950010	+8.21777344	-7.24658203	-0.97558594	+55.56884766	-1.97753906	-41.08886719	+1840	+7.97167969	-6.48193359	-0.65039063	+12.67822266	-8.28369141	+11.62353516	+1480	+6.34130859	-10.58203125	-0.69433594	+40.25390625	+11.29394531	-45.87890625	+1148
+1457971370.45779990	+8.21777344	-7.24658203	-0.97558594	+55.59082031	-2.02148438	-41.04492188	+1840	+7.97167969	-6.48193359	-0.65039063	+12.67822266	-8.26171875	+11.64550781	+1476	+6.34130859	-10.58203125	-0.69433594	+40.25390625	+11.29394531	-45.87890625	+1148
+1457971370.46199990	+8.21777344	-7.24658203	-0.97998047	+55.61279297	-2.02148438	-41.04492188	+1836	+7.97167969	-6.48193359	-0.65039063	+12.67822266	-8.26171875	+11.64550781	+1476	+6.33691406	-10.58642578	-0.69873047	+40.23193359	+11.29394531	-45.85693359	+1148
+1457971370.46610000	+8.21777344	-7.24658203	-0.97998047	+55.61279297	-2.04345703	-41.02294922	+1836	+7.97167969	-6.48193359	-0.65039063	+12.70019531	-8.23974609	+11.66748047	+1472	+6.33691406	-10.58642578	-0.69873047	+40.23193359	+11.29394531	-45.85693359	+1148
+1457971370.47030000	+8.21337891	-7.24218750	-0.97998047	+55.63476563	-2.04345703	-41.00097656	+1836	+7.97167969	-6.48193359	-0.65039063	+12.70019531	-8.23974609	+11.66748047	+1472	+6.33691406	-10.58642578	-0.69873047	+40.23193359	+11.29394531	-45.83496094	+1148
+1457971370.47860000	+8.21337891	-7.24218750	-0.97998047	+55.65673828	-2.08740234	-40.97900391	+1832	+7.97167969	-6.48193359	-0.65039063	+12.70019531	-8.21777344	+11.68945313	+1472	+6.33251953	-10.58642578	-0.70312500	+40.20996094	+11.31591797	-45.81298828	+1148
+1457971370.48700000	+8.21337891	-7.24218750	-0.97998047	+55.70068359	-2.10937500	-40.95703125	+1832	+7.97167969	-6.47753906	-0.65039063	+12.72216797	-8.21777344	+11.71142578	+1468	+6.33251953	-10.58642578	-0.70312500	+40.20996094	+11.31591797	-45.81298828	+1148
+1457971370.49110010	+8.21337891	-7.24218750	-0.97998047	+55.70068359	-2.10937500	-40.93505859	+1828	+7.97167969	-6.47753906	-0.65039063	+12.72216797	-8.21777344	+11.71142578	+1468	+6.33251953	-10.58642578	-0.70312500	+40.20996094	+11.31591797	-45.79101563	+1148
+1457971370.49530010	+8.21337891	-7.24218750	-0.97998047	+55.72265625	-2.13134766	-40.93505859	+1828	+7.97167969	-6.47753906	-0.65039063	+12.72216797	-8.21777344	+11.73339844	+1468	+6.33251953	-10.58642578	-0.70312500	+40.20996094	+11.31591797	-45.79101563	+1144
+1457971370.49950000	+8.21337891	-7.24218750	-0.97998047	+55.74462891	-2.15332031	-40.91308594	+1828	+7.97167969	-6.47753906	-0.65039063	+12.74414063	-8.21777344	+11.75537109	+1468	+6.33251953	-10.58642578	-0.70312500	+40.20996094	+11.31591797	-45.79101563	+1144
+1457971370.50359990	+8.21337891	-7.24218750	-0.97998047	+55.74462891	-2.17529297	-40.91308594	+1824	+7.97167969	-6.47753906	-0.65039063	+12.74414063	-8.21777344	+11.75537109	+1468	+6.33251953	-10.58642578	-0.70312500	+40.20996094	+11.31591797	-45.79101563	+1144
+1457971370.51189990	+8.21337891	-7.24218750	-0.97998047	+55.76660156	-2.19726563	-40.91308594	+1824	+7.96728516	-6.47753906	-0.65039063	+12.76611328	-8.21777344	+11.77734375	+1464	+6.33251953	-10.58642578	-0.70312500	+40.20996094	+11.33789063	-45.79101563	+1144
+1457971370.51609990	+8.21337891	-7.24218750	-0.97998047	+55.78857422	-2.19726563	-40.91308594	+1824	+7.96728516	-6.47753906	-0.65039063	+12.76611328	-8.21777344	+11.79931641	+1464	+6.33251953	-10.58642578	-0.70312500	+40.23193359	+11.33789063	-45.79101563	+1144
+1457971370.52029990	+8.21337891	-7.24218750	-0.97998047	+55.78857422	-2.21923828	-40.89111328	+1824	+7.96728516	-6.47753906	-0.65039063	+12.76611328	-8.21777344	+11.79931641	+1464	+6.33251953	-10.58642578	-0.70312500	+40.23193359	+11.33789063	-45.79101563	+1140
+1457971370.52440000	+8.21337891	-7.24218750	-0.97998047	+55.81054688	-2.24121094	-40.89111328	+1820	+7.96728516	-6.47753906	-0.65039063	+12.76611328	-8.23974609	+11.82128906	+1464	+6.33251953	-10.58642578	-0.69873047	+40.23193359	+11.33789063	-45.81298828	+1140
+1457971370.53280000	+8.21337891	-7.24218750	-0.97998047	+55.83251953	-2.26318359	-40.89111328	+1820	+7.96728516	-6.47753906	-0.65039063	+12.78808594	-8.23974609	+11.84326172	+1460	+6.33691406	-10.58642578	-0.69873047	+40.25390625	+11.35986328	-45.81298828	+1140
+1457971370.53690000	+8.21337891	-7.23779297	-0.97998047	+55.83251953	-2.28515625	-40.89111328	+1820	+7.96728516	-6.47753906	-0.64599609	+12.78808594	-8.26171875	+11.86523438	+1460	+6.33691406	-10.58642578	-0.69873047	+40.25390625	+11.35986328	-45.81298828	+1140
+1457971370.54110000	+8.21337891	-7.23779297	-0.97558594	+55.85449219	-2.28515625	-40.89111328	+1820	+7.96728516	-6.47753906	-0.64599609	+12.81005859	-8.26171875	+11.86523438	+1460	+6.33691406	-10.58642578	-0.69873047	+40.27587891	+11.35986328	-45.81298828	+1140
+1457971370.54530000	+8.21337891	-7.23779297	-0.97558594	+55.87646484	-2.30712891	-40.86914063	+1820	+7.96728516	-6.47753906	-0.64599609	+12.81005859	-8.26171875	+11.88720703	+1460	+6.33691406	-10.58203125	-0.69873047	+40.27587891	+11.35986328	-45.81298828	+1140
+1457971370.54940010	+8.21337891	-7.23779297	-0.97558594	+55.87646484	-2.30712891	-40.86914063	+1816	+7.96728516	-6.47753906	-0.64599609	+12.81005859	-8.28369141	+11.88720703	+1460	+6.34130859	-10.58203125	-0.69433594	+40.27587891	+11.35986328	-45.83496094	+1140
+1457971370.55780010	+8.21337891	-7.23779297	-0.97558594	+55.89843750	-2.32910156	-40.86914063	+1816	+7.96728516	-6.47753906	-0.64599609	+12.83203125	-8.28369141	+11.90917969	+1456	+6.34130859	-10.58203125	-0.69433594	+40.27587891	+11.35986328	-45.83496094	+1140
+1457971370.56189990	+8.21337891	-7.23779297	-0.97558594	+55.89843750	-2.35107422	-40.86914063	+1816	+7.96728516	-6.47314453	-0.64599609	+12.83203125	-8.28369141	+11.93115234	+1456	+6.34130859	-10.58203125	-0.69433594	+40.29785156	+11.35986328	-45.83496094	+1140
+1457971370.56609990	+8.21337891	-7.23779297	-0.97558594	+55.92041016	-2.35107422	-40.86914063	+1816	+7.96728516	-6.47314453	-0.64599609	+12.85400391	-8.28369141	+11.93115234	+1456	+6.34130859	-10.58203125	-0.69433594	+40.29785156	+11.35986328	-45.83496094	+1140
+1457971370.57030010	+8.21337891	-7.23779297	-0.97558594	+55.92041016	-2.37304688	-40.84716797	+1812	+7.96728516	-6.47314453	-0.64599609	+12.85400391	-8.28369141	+11.93115234	+1456	+6.34130859	-10.58203125	-0.69433594	+40.29785156	+11.38183594	-45.83496094	+1140
+1457971370.57859990	+8.21337891	-7.23779297	-0.97558594	+55.94238281	-2.37304688	-40.84716797	+1812	+7.96728516	-6.47314453	-0.64160156	+12.85400391	-8.28369141	+11.95312500	+1456	+6.34130859	-10.58203125	-0.69433594	+40.29785156	+11.38183594	-45.83496094	+1140
+1457971370.58270000	+8.21337891	-7.23339844	-0.97558594	+55.94238281	-2.39501953	-40.84716797	+1812	+7.96728516	-6.47314453	-0.64160156	+12.87597656	-8.28369141	+11.95312500	+1456	+6.34130859	-10.58203125	-0.69433594	+40.27587891	+11.38183594	-45.83496094	+1140
+1457971370.58690000	+8.21337891	-7.23339844	-0.97558594	+55.96435547	-2.39501953	-40.84716797	+1812	+7.96728516	-6.47314453	-0.64160156	+12.87597656	-8.28369141	+11.95312500	+1456	+6.34130859	-10.58203125	-0.69433594	+40.27587891	+11.38183594	-45.81298828	+1140
+1457971370.59520010	+8.21337891	-7.23339844	-0.97558594	+55.96435547	-2.39501953	-40.82519531	+1808	+7.96728516	-6.47314453	-0.64160156	+12.89794922	-8.28369141	+11.97509766	+1456	+6.33691406	-10.58203125	-0.69873047	+40.27587891	+11.38183594	-45.81298828	+1140
+1457971370.60360000	+8.20898438	-7.23339844	-0.97558594	+55.98632813	-2.41699219	-40.82519531	+1808	+7.96289063	-6.46875000	-0.64160156	+12.89794922	-8.28369141	+11.97509766	+1456	+6.33691406	-10.58203125	-0.69873047	+40.27587891	+11.38183594	-45.81298828	+1140
+1457971370.60770010	+8.20898438	-7.23339844	-0.97558594	+56.00830078	-2.41699219	-40.82519531	+1808	+7.96289063	-6.46875000	-0.64160156	+12.89794922	-8.28369141	+11.97509766	+1456	+6.33691406	-10.58203125	-0.69873047	+40.27587891	+11.38183594	-45.81298828	+1140
+1457971370.61610010	+8.20898438	-7.23339844	-0.97558594	+56.03027344	-2.41699219	-40.82519531	+1804	+7.96289063	-6.46875000	-0.64160156	+12.91992188	-8.28369141	+11.97509766	+1456	+6.33691406	-10.58642578	-0.69873047	+40.27587891	+11.38183594	-45.79101563	+1140
+1457971370.62439990	+8.21337891	-7.23339844	-0.97558594	+56.05224609	-2.43896484	-40.82519531	+1804	+7.96289063	-6.46875000	-0.64160156	+12.94189453	-8.28369141	+11.99707031	+1456	+6.33691406	-10.58203125	-0.69873047	+40.27587891	+11.38183594	-45.79101563	+1140
+1457971370.63270000	+8.21337891	-7.22900391	-0.97558594	+56.07421875	-2.43896484	-40.82519531	+1804	+7.96289063	-6.46875000	-0.64160156	+12.94189453	-8.28369141	+11.99707031	+1456	+6.33691406	-10.58203125	-0.69873047	+40.27587891	+11.38183594	-45.79101563	+1140
+1457971370.63689990	+8.21337891	-7.22900391	-0.97558594	+56.07421875	-2.43896484	-40.80322266	+1804	+7.96289063	-6.46875000	-0.64160156	+12.94189453	-8.28369141	+12.01904297	+1456	+6.33691406	-10.58203125	-0.69873047	+40.27587891	+11.38183594	-45.81298828	+1140
+1457971370.64520000	+8.21337891	-7.22900391	-0.97558594	+56.11816406	-2.46093750	-40.80322266	+1804	+7.96289063	-6.46875000	-0.64160156	+12.96386719	-8.28369141	+12.01904297	+1456	+6.34130859	-10.58203125	-0.69873047	+40.29785156	+11.38183594	-45.81298828	+1140
+1457971370.65360000	+8.21337891	-7.22900391	-0.97558594	+56.16210938	-2.46093750	-40.80322266	+1800	+7.96289063	-6.46875000	-0.64160156	+12.98583984	-8.28369141	+12.01904297	+1456	+6.34130859	-10.58203125	-0.69433594	+40.31982422	+11.40380859	-45.81298828	+1140
+1457971370.65770010	+8.21337891	-7.22900391	-0.97119141	+56.16210938	-2.46093750	-40.80322266	+1800	+7.96289063	-6.46875000	-0.64160156	+12.98583984	-8.28369141	+12.04101563	+1456	+6.34130859	-10.58203125	-0.69433594	+40.31982422	+11.40380859	-45.83496094	+1140
+1457971370.66599990	+8.21337891	-7.22900391	-0.97558594	+56.20605469	-2.48291016	-40.80322266	+1800	+7.96289063	-6.46875000	-0.64160156	+13.00781250	-8.28369141	+12.04101563	+1456	+6.34570313	-10.58203125	-0.69433594	+40.34179688	+11.40380859	-45.83496094	+1140
+1457971370.67020010	+8.21337891	-7.22900391	-0.97558594	+56.22802734	-2.48291016	-40.78125000	+1800	+7.96289063	-6.46875000	-0.64160156	+13.02978516	-8.28369141	+12.06298828	+1456	+6.34570313	-10.58203125	-0.69433594	+40.34179688	+11.42578125	-45.83496094	+1140
+1457971370.67440010	+8.21337891	-7.22900391	-0.97558594	+56.25000000	-2.48291016	-40.78125000	+1800	+7.96289063	-6.46875000	-0.64160156	+13.02978516	-8.28369141	+12.06298828	+1456	+6.34570313	-10.58203125	-0.69433594	+40.36376953	+11.42578125	-45.83496094	+1140
+1457971370.67849990	+8.21337891	-7.22460938	-0.97558594	+56.27197266	-2.50488281	-40.75927734	+1800	+7.95849609	-6.46875000	-0.64160156	+13.02978516	-8.28369141	+12.06298828	+1456	+6.34570313	-10.58203125	-0.69433594	+40.36376953	+11.42578125	-45.83496094	+1140
+1457971370.68689990	+8.21337891	-7.22460938	-0.97558594	+56.29394531	-2.50488281	-40.73730469	+1800	+7.95849609	-6.46875000	-0.64160156	+13.05175781	-8.26171875	+12.06298828	+1456	+6.34570313	-10.58203125	-0.68994141	+40.38574219	+11.44775391	-45.83496094	+1144
+1457971370.69100000	+8.21337891	-7.22460938	-0.97558594	+56.29394531	-2.50488281	-40.71533203	+1800	+7.95849609	-6.46875000	-0.64160156	+13.05175781	-8.26171875	+12.06298828	+1456	+6.34570313	-10.58203125	-0.68994141	+40.38574219	+11.44775391	-45.83496094	+1144
+1457971370.69520000	+8.20898438	-7.22460938	-0.97558594	+56.31591797	-2.50488281	-40.71533203	+1800	+7.95849609	-6.46875000	-0.64160156	+13.07373047	-8.23974609	+12.06298828	+1456	+6.34570313	-10.58203125	-0.69433594	+40.38574219	+11.44775391	-45.83496094	+1144
+1457971370.70350000	+8.20898438	-7.22460938	-0.97998047	+56.33789063	-2.50488281	-40.67138672	+1800	+7.95849609	-6.46435547	-0.64599609	+13.07373047	-8.21777344	+12.06298828	+1456	+6.34570313	-10.58203125	-0.69433594	+40.38574219	+11.46972656	-45.81298828	+1144
+1457971370.70770000	+8.20898438	-7.22460938	-0.97998047	+56.33789063	-2.50488281	-40.64941406	+1800	+7.95849609	-6.46435547	-0.64599609	+13.09570313	-8.21777344	+12.06298828	+1452	+6.34570313	-10.58203125	-0.69433594	+40.38574219	+11.46972656	-45.81298828	+1144
+1457971370.71190000	+8.20458984	-7.22460938	-0.98437500	+56.33789063	-2.50488281	-40.62744141	+1800	+7.95410156	-6.46435547	-0.64599609	+13.09570313	-8.21777344	+12.06298828	+1452	+6.34130859	-10.58642578	-0.69433594	+40.38574219	+11.49169922	-45.79101563	+1144
+1457971370.72020010	+8.20458984	-7.22460938	-0.98437500	+56.35986328	-2.50488281	-40.58349609	+1796	+7.95410156	-6.46435547	-0.64599609	+13.09570313	-8.19580078	+12.06298828	+1452	+6.34130859	-10.58642578	-0.69873047	+40.36376953	+11.49169922	-45.76904297	+1144
+1457971370.72440000	+8.20458984	-7.22460938	-0.98437500	+56.35986328	-2.50488281	-40.56152344	+1796	+7.95410156	-6.46435547	-0.64599609	+13.11767578	-8.17382813	+12.06298828	+1452	+6.33691406	-10.58642578	-0.69873047	+40.36376953	+11.51367188	-45.76904297	+1144
+1457971370.73270010	+8.20019531	-7.22460938	-0.98876953	+56.38183594	-2.50488281	-40.53955078	+1796	+7.95410156	-6.46875000	-0.64599609	+13.11767578	-8.17382813	+12.06298828	+1452	+6.33691406	-10.58642578	-0.70312500	+40.36376953	+11.53564453	-45.74707031	+1140
+1457971370.73680000	+8.20019531	-7.22460938	-0.98876953	+56.38183594	-2.50488281	-40.51757813	+1796	+7.95410156	-6.46875000	-0.64599609	+13.11767578	-8.15185547	+12.06298828	+1452	+6.33691406	-10.58642578	-0.70312500	+40.36376953	+11.53564453	-45.72509766	+1140
+1457971370.74519990	+8.20019531	-7.22460938	-0.98876953	+56.40380859	-2.50488281	-40.51757813	+1792	+7.95410156	-6.46875000	-0.64599609	+13.13964844	-8.15185547	+12.06298828	+1452	+6.33691406	-10.58642578	-0.70312500	+40.36376953	+11.55761719	-45.72509766	+1140
+1457971370.74930000	+8.20019531	-7.22460938	-0.98876953	+56.40380859	-2.52685547	-40.49560547	+1792	+7.95410156	-6.46875000	-0.64599609	+13.13964844	-8.15185547	+12.06298828	+1452	+6.33691406	-10.59082031	-0.70312500	+40.38574219	+11.55761719	-45.72509766	+1136
+1457971370.75350000	+8.20019531	-7.22460938	-0.98876953	+56.42578125	-2.52685547	-40.49560547	+1792	+7.95410156	-6.46875000	-0.64599609	+13.13964844	-8.15185547	+12.06298828	+1452	+6.33691406	-10.59082031	-0.70312500	+40.38574219	+11.57958984	-45.72509766	+1136
+1457971370.76180010	+8.20019531	-7.22460938	-0.98876953	+56.44775391	-2.54882813	-40.49560547	+1788	+7.95410156	-6.46875000	-0.64599609	+13.16162109	-8.15185547	+12.06298828	+1452	+6.34130859	-10.58642578	-0.69873047	+40.40771484	+11.60156250	-45.72509766	+1136
+1457971370.76600000	+8.20458984	-7.22460938	-0.98876953	+56.44775391	-2.54882813	-40.49560547	+1788	+7.95410156	-6.46875000	-0.64599609	+13.16162109	-8.15185547	+12.04101563	+1448	+6.34130859	-10.58642578	-0.69873047	+40.42968750	+11.60156250	-45.72509766	+1136
+1457971370.77430010	+8.20458984	-7.22460938	-0.98876953	+56.46972656	-2.54882813	-40.49560547	+1788	+7.95410156	-6.46875000	-0.64599609	+13.16162109	-8.17382813	+12.04101563	+1448	+6.34570313	-10.58642578	-0.69873047	+40.47363281	+11.62353516	-45.74707031	+1136
+1457971370.78270010	+8.20458984	-7.22460938	-0.98876953	+56.46972656	-2.57080078	-40.49560547	+1788	+7.95410156	-6.46875000	-0.64599609	+13.18359375	-8.17382813	+12.04101563	+1448	+6.35009766	-10.58642578	-0.69433594	+40.49560547	+11.62353516	-45.74707031	+1136
+1457971370.79099990	+8.20458984	-7.22460938	-0.98876953	+56.49169922	-2.57080078	-40.49560547	+1788	+7.95410156	-6.46875000	-0.64599609	+13.18359375	-8.17382813	+12.04101563	+1448	+6.35009766	-10.58642578	-0.69433594	+40.51757813	+11.64550781	-45.76904297	+1136
+1457971370.80349990	+8.20458984	-7.22460938	-0.98876953	+56.49169922	-2.59277344	-40.49560547	+1784	+7.95410156	-6.46875000	-0.64599609	+13.18359375	-8.17382813	+12.04101563	+1444	+6.35449219	-10.58642578	-0.69433594	+40.56152344	+11.64550781	-45.76904297	+1136
+1457971370.80769990	+8.20458984	-7.22460938	-0.98876953	+56.49169922	-2.59277344	-40.49560547	+1784	+7.95410156	-6.46875000	-0.64599609	+13.18359375	-8.17382813	+12.04101563	+1444	+6.35449219	-10.58642578	-0.69433594	+40.56152344	+11.66748047	-45.76904297	+1136
+1457971370.81600000	+8.20458984	-7.22460938	-0.98876953	+56.49169922	-2.59277344	-40.49560547	+1784	+7.95410156	-6.46875000	-0.64599609	+13.18359375	-8.17382813	+12.04101563	+1444	+6.35449219	-10.58642578	-0.69433594	+40.56152344	+11.66748047	-45.74707031	+1136
+1457971370.82010010	+8.20458984	-7.22460938	-0.98876953	+56.49169922	-2.59277344	-40.49560547	+1784	+7.95410156	-6.46875000	-0.64599609	+13.20556641	-8.17382813	+12.04101563	+1444	+6.35449219	-10.58642578	-0.69433594	+40.56152344	+11.66748047	-45.74707031	+1136
+1457971370.82850000	+8.20458984	-7.22460938	-0.98876953	+56.51367188	-2.59277344	-40.49560547	+1784	+7.95410156	-6.46875000	-0.64599609	+13.20556641	-8.17382813	+12.04101563	+1444	+6.35449219	-10.58642578	-0.69873047	+40.56152344	+11.66748047	-45.72509766	+1136
+1457971370.83680010	+8.20458984	-7.22460938	-0.98876953	+56.51367188	-2.59277344	-40.49560547	+1780	+7.95410156	-6.46875000	-0.64599609	+13.20556641	-8.15185547	+12.04101563	+1440	+6.35009766	-10.58642578	-0.69873047	+40.53955078	+11.66748047	-45.72509766	+1136
+1457971370.84100010	+8.20458984	-7.22460938	-0.98876953	+56.51367188	-2.59277344	-40.47363281	+1780	+7.95410156	-6.46875000	-0.64599609	+13.20556641	-8.15185547	+12.04101563	+1440	+6.35009766	-10.58642578	-0.69873047	+40.53955078	+11.66748047	-45.70312500	+1136
+1457971370.84929990	+8.20458984	-7.22900391	-0.98876953	+56.51367188	-2.59277344	-40.47363281	+1780	+7.95410156	-6.46875000	-0.64599609	+13.20556641	-8.15185547	+12.01904297	+1440	+6.35009766	-10.58642578	-0.70312500	+40.53955078	+11.68945313	-45.70312500	+1136
+1457971370.85349990	+8.20458984	-7.22900391	-0.98876953	+56.51367188	-2.59277344	-40.47363281	+1780	+7.95410156	-6.46875000	-0.64599609	+13.20556641	-8.15185547	+12.01904297	+1440	+6.35009766	-10.58642578	-0.70312500	+40.53955078	+11.68945313	-45.68115234	+1136
+1457971370.85760000	+8.20458984	-7.22900391	-0.98876953	+56.51367188	-2.59277344	-40.47363281	+1780	+7.94970703	-6.46875000	-0.64599609	+13.20556641	-8.15185547	+12.01904297	+1440	+6.34570313	-10.58642578	-0.70312500	+40.51757813	+11.68945313	-45.68115234	+1136
+1457971370.86599990	+8.20019531	-7.22900391	-0.98876953	+56.53564453	-2.59277344	-40.45166016	+1780	+7.94970703	-6.46875000	-0.64599609	+13.22753906	-8.15185547	+12.01904297	+1440	+6.34570313	-10.59082031	-0.70312500	+40.51757813	+11.68945313	-45.68115234	+1132
+1457971370.87430000	+8.20019531	-7.22900391	-0.98876953	+56.53564453	-2.59277344	-40.45166016	+1776	+7.94970703	-6.46875000	-0.64599609	+13.22753906	-8.15185547	+12.01904297	+1440	+6.34570313	-10.59082031	-0.70312500	+40.51757813	+11.71142578	-45.68115234	+1132
+1457971370.88260010	+8.20458984	-7.22460938	-0.98876953	+56.55761719	-2.61474609	-40.45166016	+1776	+7.94970703	-6.46875000	-0.64599609	+13.22753906	-8.15185547	+12.04101563	+1440	+6.34570313	-10.59082031	-0.70312500	+40.53955078	+11.71142578	-45.68115234	+1132
+1457971370.89089990	+8.20458984	-7.22460938	-0.98876953	+56.57958984	-2.61474609	-40.42968750	+1776	+7.94970703	-6.46875000	-0.64599609	+13.22753906	-8.15185547	+12.04101563	+1436	+6.35009766	-10.59082031	-0.70312500	+40.53955078	+11.71142578	-45.70312500	+1128
+1457971370.89930010	+8.20458984	-7.22460938	-0.98876953	+56.57958984	-2.63671875	-40.40771484	+1776	+7.94970703	-6.46875000	-0.64599609	+13.22753906	-8.15185547	+12.04101563	+1436	+6.35009766	-10.59082031	-0.70312500	+40.53955078	+11.71142578	-45.70312500	+1128
