# Supplementary material for: A direct effect of perception on action when grasping a cup
Source: Sci Rep. 2018 Jan 9;8:171. doi: 10.1038/s41598-017-18591-5 (PMC5760564; doi:10.1038/s41598-017-18591-5)
Supplement: Supplementary file 6 — Supplementary Information [file 41598_2017_18591_MOESM6_ESM.zip › SciRep_Data/S01instruct/S01_100instruct_Tr76.dat]

+1000000000000.00000000	+0.00000000	+0.00000000	+0.00000000	+0.00000000	+0.00000000	+0.00000000	+0	+0.00000000	+0.00000000	+0.00000000	+0.00000000	+0.00000000	+0.00000000	+0	+0.00000000	+0.00000000	+0.00000000	+0.00000000	+0.00000000	+0.00000000	+0
+1457971370.90339990	+8.20458984	-7.22460938	-0.98876953	+56.60156250	-2.65869141	-40.40771484	+1776	+7.94970703	-6.46875000	-0.64599609	+13.22753906	-8.15185547	+12.04101563	+1436	+6.35009766	-10.58642578	-0.69873047	+40.56152344	+11.73339844	-45.70312500	+1128
+1457971370.90759990	+8.20458984	-7.22460938	-0.98876953	+56.60156250	-2.65869141	-40.40771484	+1776	+7.94970703	-6.46875000	-0.64599609	+13.24951172	-8.15185547	+12.06298828	+1436	+6.35009766	-10.58642578	-0.69873047	+40.56152344	+11.73339844	-45.70312500	+1128
+1457971370.91590000	+8.20458984	-7.22460938	-0.98876953	+56.62353516	-2.68066406	-40.38574219	+1776	+7.94970703	-6.46875000	-0.64599609	+13.24951172	-8.15185547	+12.06298828	+1436	+6.35449219	-10.58642578	-0.69873047	+40.56152344	+11.73339844	-45.72509766	+1128
+1457971370.92010000	+8.20458984	-7.22460938	-0.98876953	+56.64550781	-2.68066406	-40.38574219	+1776	+7.94970703	-6.46875000	-0.64599609	+13.24951172	-8.15185547	+12.06298828	+1436	+6.35449219	-10.58642578	-0.69873047	+40.56152344	+11.73339844	-45.72509766	+1128
+1457971370.92840000	+8.20458984	-7.22460938	-0.98876953	+56.64550781	-2.70263672	-40.36376953	+1776	+7.94970703	-6.46875000	-0.64599609	+13.24951172	-8.15185547	+12.06298828	+1436	+6.35449219	-10.58642578	-0.69873047	+40.56152344	+11.73339844	-45.72509766	+1128
+1457971370.93260000	+8.20458984	-7.22460938	-0.98876953	+56.66748047	-2.72460938	-40.36376953	+1776	+7.94970703	-6.46875000	-0.64599609	+13.24951172	-8.15185547	+12.08496094	+1436	+6.35449219	-10.58642578	-0.69873047	+40.56152344	+11.73339844	-45.72509766	+1128
+1457971370.94090010	+8.20458984	-7.22460938	-0.98876953	+56.66748047	-2.72460938	-40.34179688	+1780	+7.94970703	-6.46875000	-0.64599609	+13.24951172	-8.12988281	+12.08496094	+1436	+6.35449219	-10.58642578	-0.69873047	+40.56152344	+11.73339844	-45.70312500	+1128
+1457971378.52099990	+8.24853516	-7.31689453	-0.97998047	+58.66699219	-4.96582031	-42.49511719	+1864	+7.96289063	-6.54345703	-0.65917969	+13.86474609	-9.22851563	+9.22851563	+1500	+6.40283203	-10.76660156	-0.61962891	+40.27587891	+12.15087891	-48.16406250	+1092
+1457971378.52519990	+8.24414063	-7.31689453	-0.97998047	+58.64501953	-4.96582031	-42.49511719	+1864	+7.96289063	-6.53906250	-0.65917969	+13.86474609	-9.22851563	+9.22851563	+1500	+6.39404297	-10.77099609	-0.62402344	+40.23193359	+12.12890625	-48.12011719	+1092
+1457971378.52930000	+8.24414063	-7.31689453	-0.97998047	+58.64501953	-4.96582031	-42.49511719	+1864	+7.96289063	-6.53906250	-0.65917969	+13.86474609	-9.22851563	+9.22851563	+1500	+6.38964844	-10.77099609	-0.62841797	+40.18798828	+12.12890625	-48.07617188	+1092
+1457971378.53350000	+8.24414063	-7.31689453	-0.97998047	+58.64501953	-4.96582031	-42.49511719	+1864	+7.96289063	-6.53906250	-0.65917969	+13.86474609	-9.22851563	+9.20654297	+1500	+6.38525391	-10.77099609	-0.63281250	+40.16601563	+12.10693359	-48.05419922	+1092
+1457971378.53769990	+8.24414063	-7.31689453	-0.97998047	+58.64501953	-4.96582031	-42.49511719	+1864	+7.96289063	-6.53906250	-0.65917969	+13.86474609	-9.22851563	+9.20654297	+1504	+6.37646484	-10.77539063	-0.63720703	+40.12207031	+12.10693359	-48.01025391	+1088
+1457971378.54180000	+8.24414063	-7.31689453	-0.97998047	+58.64501953	-4.96582031	-42.49511719	+1860	+7.96289063	-6.53906250	-0.65917969	+13.86474609	-9.22851563	+9.20654297	+1504	+6.37646484	-10.77539063	-0.64160156	+40.10009766	+12.08496094	-48.01025391	+1088
+1457971378.54600000	+8.24414063	-7.31689453	-0.97998047	+58.64501953	-4.96582031	-42.49511719	+1860	+7.96289063	-6.53906250	-0.65917969	+13.86474609	-9.22851563	+9.20654297	+1504	+6.37207031	-10.77539063	-0.64160156	+40.10009766	+12.06298828	-47.98828125	+1084
+1457971378.55010010	+8.24414063	-7.31689453	-0.97998047	+58.64501953	-4.96582031	-42.49511719	+1860	+7.96289063	-6.53906250	-0.65917969	+13.84277344	-9.22851563	+9.18457031	+1504	+6.37646484	-10.77539063	-0.64160156	+40.10009766	+12.06298828	-47.98828125	+1080
+1457971378.55430010	+8.24414063	-7.31689453	-0.97998047	+58.64501953	-4.96582031	-42.51708984	+1860	+7.96289063	-6.53906250	-0.65917969	+13.84277344	-9.25048828	+9.18457031	+1504	+6.37646484	-10.77539063	-0.64160156	+40.10009766	+12.06298828	-48.01025391	+1076
+1457971378.55850010	+8.24414063	-7.31689453	-0.97998047	+58.64501953	-4.96582031	-42.51708984	+1860	+7.96289063	-6.53906250	-0.65917969	+13.84277344	-9.25048828	+9.18457031	+1504	+6.37646484	-10.77099609	-0.64160156	+40.12207031	+12.06298828	-48.01025391	+1076
+1457971378.56259990	+8.24414063	-7.31689453	-0.97998047	+58.64501953	-4.98779297	-42.51708984	+1860	+7.96289063	-6.53906250	-0.65917969	+13.84277344	-9.25048828	+9.18457031	+1504	+6.38085938	-10.77099609	-0.63720703	+40.14404297	+12.06298828	-48.03222656	+1072
+1457971378.57100010	+8.24414063	-7.31689453	-0.97998047	+58.64501953	-4.98779297	-42.51708984	+1860	+7.96289063	-6.53906250	-0.65917969	+13.84277344	-9.25048828	+9.18457031	+1504	+6.38525391	-10.77099609	-0.63720703	+40.16601563	+12.04101563	-48.05419922	+1068
+1457971378.57509990	+8.24853516	-7.31689453	-0.97998047	+58.64501953	-4.98779297	-42.53906250	+1860	+7.96289063	-6.53906250	-0.65478516	+13.84277344	-9.27246094	+9.18457031	+1504	+6.38525391	-10.77099609	-0.63281250	+40.16601563	+12.04101563	-48.05419922	+1068
+1457971378.57929990	+8.24853516	-7.31689453	-0.97998047	+58.64501953	-4.98779297	-42.53906250	+1860	+7.96289063	-6.53906250	-0.65478516	+13.84277344	-9.27246094	+9.18457031	+1504	+6.38525391	-10.77099609	-0.63281250	+40.18798828	+12.04101563	-48.05419922	+1064
+1457971378.58349990	+8.24853516	-7.31689453	-0.97998047	+58.64501953	-4.98779297	-42.53906250	+1860	+7.96728516	-6.53906250	-0.65478516	+13.84277344	-9.27246094	+9.18457031	+1504	+6.38964844	-10.77099609	-0.63281250	+40.18798828	+12.04101563	-48.07617188	+1064
+1457971378.58760000	+8.24853516	-7.31689453	-0.97558594	+58.64501953	-4.98779297	-42.53906250	+1860	+7.96728516	-6.53906250	-0.65478516	+13.84277344	-9.27246094	+9.18457031	+1504	+6.38964844	-10.77099609	-0.63281250	+40.18798828	+12.04101563	-48.07617188	+1064
+1457971378.59180000	+8.24853516	-7.31689453	-0.97558594	+58.64501953	-5.00976563	-42.56103516	+1860	+7.96728516	-6.53906250	-0.65478516	+13.84277344	-9.27246094	+9.18457031	+1504	+6.38964844	-10.77099609	-0.62841797	+40.20996094	+12.04101563	-48.07617188	+1064
+1457971378.59600000	+8.24853516	-7.31689453	-0.97558594	+58.64501953	-5.00976563	-42.56103516	+1864	+7.96728516	-6.53906250	-0.65478516	+13.84277344	-9.29443359	+9.18457031	+1504	+6.38964844	-10.77099609	-0.62841797	+40.20996094	+12.04101563	-48.09814453	+1060
+1457971378.60010000	+8.24853516	-7.31689453	-0.97558594	+58.64501953	-5.00976563	-42.56103516	+1864	+7.96728516	-6.53906250	-0.65478516	+13.84277344	-9.29443359	+9.18457031	+1504	+6.39404297	-10.77099609	-0.62841797	+40.20996094	+12.04101563	-48.09814453	+1060
+1457971378.60430000	+8.24853516	-7.31689453	-0.97558594	+58.64501953	-5.00976563	-42.56103516	+1864	+7.96728516	-6.53906250	-0.65478516	+13.84277344	-9.29443359	+9.18457031	+1504	+6.39404297	-10.76660156	-0.62841797	+40.20996094	+12.04101563	-48.09814453	+1060
+1457971378.60850000	+8.24853516	-7.31689453	-0.97558594	+58.64501953	-5.00976563	-42.56103516	+1864	+7.96728516	-6.53906250	-0.65478516	+13.84277344	-9.29443359	+9.18457031	+1504	+6.39404297	-10.76660156	-0.62841797	+40.20996094	+12.04101563	-48.09814453	+1060
+1457971378.61260010	+8.24853516	-7.31689453	-0.97558594	+58.64501953	-5.00976563	-42.56103516	+1864	+7.96728516	-6.53906250	-0.65478516	+13.84277344	-9.29443359	+9.18457031	+1504	+6.39404297	-10.76660156	-0.62841797	+40.23193359	+12.04101563	-48.09814453	+1056
+1457971378.61680010	+8.24853516	-7.31689453	-0.97558594	+58.64501953	-5.00976563	-42.58300781	+1864	+7.96728516	-6.53906250	-0.65478516	+13.84277344	-9.29443359	+9.18457031	+1504	+6.39404297	-10.76660156	-0.62841797	+40.23193359	+12.04101563	-48.09814453	+1056
+1457971378.62509990	+8.24853516	-7.31689453	-0.97558594	+58.64501953	-5.00976563	-42.58300781	+1864	+7.96728516	-6.53906250	-0.65478516	+13.84277344	-9.29443359	+9.18457031	+1504	+6.39404297	-10.76660156	-0.62841797	+40.20996094	+12.04101563	-48.09814453	+1056
+1457971378.62930010	+8.24853516	-7.31689453	-0.97558594	+58.64501953	-5.00976563	-42.58300781	+1864	+7.96728516	-6.53906250	-0.65478516	+13.84277344	-9.29443359	+9.18457031	+1504	+6.39404297	-10.76660156	-0.62841797	+40.20996094	+12.04101563	-48.09814453	+1052
+1457971378.63340000	+8.24853516	-7.31689453	-0.97558594	+58.64501953	-5.00976563	-42.58300781	+1868	+7.96728516	-6.53906250	-0.65478516	+13.84277344	-9.29443359	+9.18457031	+1504	+6.39404297	-10.76660156	-0.62841797	+40.20996094	+12.04101563	-48.09814453	+1052
+1457971378.63759990	+8.24853516	-7.31689453	-0.97558594	+58.64501953	-5.00976563	-42.58300781	+1868	+7.96728516	-6.53906250	-0.65478516	+13.84277344	-9.29443359	+9.18457031	+1504	+6.39404297	-10.77099609	-0.62841797	+40.20996094	+12.04101563	-48.09814453	+1052
+1457971378.64179990	+8.24853516	-7.31689453	-0.97558594	+58.64501953	-5.00976563	-42.58300781	+1868	+7.96728516	-6.53906250	-0.65478516	+13.84277344	-9.29443359	+9.18457031	+1504	+6.38964844	-10.77099609	-0.63281250	+40.20996094	+12.04101563	-48.07617188	+1052
+1457971378.64590000	+8.24853516	-7.31689453	-0.97558594	+58.62304688	-5.00976563	-42.58300781	+1868	+7.96728516	-6.53906250	-0.65478516	+13.84277344	-9.29443359	+9.18457031	+1504	+6.38964844	-10.77099609	-0.63281250	+40.20996094	+12.04101563	-48.07617188	+1052
+1457971378.65010000	+8.24853516	-7.31689453	-0.97558594	+58.62304688	-5.00976563	-42.58300781	+1868	+7.96728516	-6.53906250	-0.65478516	+13.84277344	-9.29443359	+9.18457031	+1504	+6.38964844	-10.77099609	-0.63281250	+40.20996094	+12.04101563	-48.07617188	+1048
+1457971378.65430000	+8.24853516	-7.31689453	-0.97558594	+58.62304688	-5.00976563	-42.60498047	+1868	+7.96728516	-6.53906250	-0.65478516	+13.84277344	-9.29443359	+9.18457031	+1504	+6.38964844	-10.77099609	-0.63281250	+40.20996094	+12.04101563	-48.07617188	+1048
+1457971378.65840010	+8.24853516	-7.31689453	-0.97558594	+58.62304688	-5.00976563	-42.60498047	+1868	+7.96728516	-6.53906250	-0.65478516	+13.84277344	-9.29443359	+9.18457031	+1504	+6.38964844	-10.77099609	-0.63281250	+40.20996094	+12.04101563	-48.07617188	+1048
+1457971378.66680000	+8.24853516	-7.31689453	-0.97558594	+58.62304688	-5.00976563	-42.60498047	+1868	+7.96728516	-6.53906250	-0.65478516	+13.84277344	-9.29443359	+9.16259766	+1504	+6.38964844	-10.77099609	-0.63281250	+40.20996094	+12.01904297	-48.07617188	+1044
+1457971378.67510010	+8.24853516	-7.31689453	-0.97558594	+58.62304688	-5.00976563	-42.60498047	+1868	+7.96728516	-6.53906250	-0.65478516	+13.84277344	-9.29443359	+9.16259766	+1504	+6.38964844	-10.77099609	-0.63281250	+40.20996094	+12.01904297	-48.07617188	+1044
+1457971378.67930010	+8.24853516	-7.31689453	-0.97558594	+58.62304688	-5.00976563	-42.60498047	+1868	+7.96728516	-6.53906250	-0.65478516	+13.84277344	-9.29443359	+9.16259766	+1504	+6.38964844	-10.77099609	-0.63281250	+40.20996094	+12.01904297	-48.07617188	+1044
+1457971378.68339990	+8.24853516	-7.31689453	-0.97558594	+58.62304688	-5.00976563	-42.60498047	+1868	+7.96728516	-6.53906250	-0.65478516	+13.84277344	-9.31640625	+9.16259766	+1504	+6.38964844	-10.77099609	-0.63281250	+40.20996094	+12.01904297	-48.09814453	+1044
+1457971378.69180010	+8.24853516	-7.31689453	-0.97558594	+58.62304688	-4.98779297	-42.60498047	+1868	+7.96728516	-6.53906250	-0.65478516	+13.84277344	-9.31640625	+9.18457031	+1504	+6.38964844	-10.76660156	-0.62841797	+40.23193359	+12.01904297	-48.09814453	+1044
+1457971378.69590000	+8.24853516	-7.31689453	-0.97558594	+58.62304688	-4.98779297	-42.60498047	+1872	+7.96728516	-6.53906250	-0.65478516	+13.84277344	-9.31640625	+9.18457031	+1504	+6.39404297	-10.76660156	-0.62841797	+40.23193359	+12.01904297	-48.12011719	+1044
+1457971378.70009990	+8.24853516	-7.31689453	-0.97558594	+58.62304688	-4.98779297	-42.60498047	+1872	+7.96728516	-6.53906250	-0.65478516	+13.84277344	-9.31640625	+9.18457031	+1504	+6.39404297	-10.76660156	-0.62841797	+40.23193359	+12.04101563	-48.12011719	+1044
+1457971378.70420000	+8.24853516	-7.31689453	-0.97558594	+58.62304688	-4.98779297	-42.60498047	+1872	+7.96728516	-6.53906250	-0.65478516	+13.84277344	-9.31640625	+9.18457031	+1504	+6.39404297	-10.76660156	-0.62841797	+40.23193359	+12.04101563	-48.12011719	+1044
+1457971378.71260000	+8.24853516	-7.31689453	-0.97558594	+58.62304688	-4.98779297	-42.62695313	+1872	+7.96728516	-6.53906250	-0.65478516	+13.84277344	-9.31640625	+9.18457031	+1504	+6.39404297	-10.76660156	-0.62841797	+40.25390625	+12.04101563	-48.14208984	+1044
+1457971378.72090010	+8.24853516	-7.31689453	-0.97558594	+58.62304688	-4.98779297	-42.62695313	+1872	+7.96728516	-6.53906250	-0.65478516	+13.84277344	-9.31640625	+9.18457031	+1504	+6.39843750	-10.76660156	-0.62402344	+40.25390625	+12.04101563	-48.16406250	+1044
+1457971378.72919990	+8.24853516	-7.31689453	-0.97558594	+58.62304688	-4.98779297	-42.62695313	+1872	+7.96728516	-6.53906250	-0.65478516	+13.84277344	-9.31640625	+9.18457031	+1504	+6.39843750	-10.76660156	-0.62402344	+40.25390625	+12.04101563	-48.16406250	+1044
+1457971378.73760010	+8.24853516	-7.31689453	-0.97558594	+58.62304688	-4.98779297	-42.62695313	+1872	+7.96728516	-6.53906250	-0.65478516	+13.84277344	-9.31640625	+9.18457031	+1504	+6.39843750	-10.76660156	-0.62402344	+40.25390625	+12.04101563	-48.16406250	+1044
+1457971378.74589990	+8.24853516	-7.31689453	-0.97558594	+58.62304688	-4.98779297	-42.62695313	+1872	+7.96728516	-6.53906250	-0.65478516	+13.84277344	-9.31640625	+9.18457031	+1504	+6.39843750	-10.76660156	-0.62402344	+40.25390625	+12.04101563	-48.18603516	+1044
+1457971378.75009990	+8.24853516	-7.31689453	-0.97558594	+58.62304688	-4.98779297	-42.62695313	+1872	+7.96728516	-6.53906250	-0.65478516	+13.84277344	-9.31640625	+9.18457031	+1504	+6.39843750	-10.76660156	-0.62402344	+40.25390625	+12.04101563	-48.18603516	+1044
+1457971378.75420000	+8.24853516	-7.31689453	-0.97558594	+58.62304688	-4.98779297	-42.62695313	+1872	+7.96728516	-6.53906250	-0.65478516	+13.84277344	-9.31640625	+9.18457031	+1504	+6.39404297	-10.76660156	-0.62402344	+40.25390625	+12.04101563	-48.18603516	+1044
+1457971378.75840000	+8.24853516	-7.31689453	-0.97558594	+58.62304688	-4.98779297	-42.62695313	+1872	+7.96728516	-6.53906250	-0.65478516	+13.84277344	-9.31640625	+9.18457031	+1504	+6.39404297	-10.76660156	-0.62402344	+40.25390625	+12.04101563	-48.16406250	+1044
+1457971378.76259990	+8.24853516	-7.31689453	-0.97558594	+58.62304688	-4.98779297	-42.62695313	+1872	+7.96728516	-6.53906250	-0.65478516	+13.84277344	-9.31640625	+9.18457031	+1504	+6.39404297	-10.77099609	-0.62402344	+40.25390625	+12.04101563	-48.16406250	+1044
+1457971378.77090000	+8.24853516	-7.31689453	-0.97558594	+58.62304688	-4.98779297	-42.62695313	+1872	+7.96728516	-6.53906250	-0.65478516	+13.84277344	-9.29443359	+9.18457031	+1504	+6.39404297	-10.77099609	-0.62402344	+40.23193359	+12.04101563	-48.16406250	+1044
+1457971378.77510000	+8.24853516	-7.31689453	-0.97558594	+58.62304688	-4.96582031	-42.62695313	+1872	+7.96728516	-6.53906250	-0.65478516	+13.84277344	-9.29443359	+9.18457031	+1504	+6.39404297	-10.77099609	-0.62402344	+40.23193359	+12.04101563	-48.16406250	+1044
+1457971378.77920010	+8.24853516	-7.31689453	-0.97558594	+58.62304688	-4.96582031	-42.62695313	+1872	+7.96728516	-6.53906250	-0.65478516	+13.84277344	-9.29443359	+9.18457031	+1504	+6.39404297	-10.77099609	-0.62402344	+40.23193359	+12.04101563	-48.16406250	+1044
+1457971378.78340010	+8.24853516	-7.31689453	-0.97558594	+58.62304688	-4.96582031	-42.64892578	+1872	+7.96728516	-6.53906250	-0.65478516	+13.84277344	-9.29443359	+9.18457031	+1504	+6.39404297	-10.77099609	-0.62841797	+40.23193359	+12.04101563	-48.16406250	+1044
+1457971378.78749990	+8.24853516	-7.31689453	-0.97558594	+58.62304688	-4.96582031	-42.64892578	+1872	+7.96728516	-6.53906250	-0.65478516	+13.84277344	-9.29443359	+9.18457031	+1504	+6.39404297	-10.77099609	-0.62841797	+40.23193359	+12.04101563	-48.16406250	+1044
+1457971378.79169990	+8.24853516	-7.31689453	-0.97558594	+58.62304688	-4.96582031	-42.64892578	+1872	+7.96728516	-6.53906250	-0.65478516	+13.84277344	-9.29443359	+9.18457031	+1504	+6.39404297	-10.77099609	-0.62841797	+40.23193359	+12.04101563	-48.16406250	+1044
+1457971378.79590010	+8.24853516	-7.31689453	-0.97558594	+58.62304688	-4.96582031	-42.64892578	+1872	+7.96728516	-6.53906250	-0.65478516	+13.84277344	-9.29443359	+9.18457031	+1504	+6.39404297	-10.77099609	-0.62841797	+40.23193359	+12.04101563	-48.16406250	+1044
+1457971378.80000000	+8.24853516	-7.31689453	-0.97558594	+58.62304688	-4.96582031	-42.64892578	+1872	+7.96728516	-6.53906250	-0.65478516	+13.84277344	-9.29443359	+9.18457031	+1504	+6.39404297	-10.77099609	-0.62841797	+40.23193359	+12.04101563	-48.16406250	+1044
+1457971378.80419990	+8.24853516	-7.31689453	-0.97558594	+58.62304688	-4.96582031	-42.64892578	+1872	+7.96728516	-6.53906250	-0.65478516	+13.84277344	-9.29443359	+9.18457031	+1504	+6.39404297	-10.77099609	-0.62402344	+40.23193359	+12.04101563	-48.18603516	+1040
+1457971378.80839990	+8.24853516	-7.31689453	-0.97558594	+58.62304688	-4.96582031	-42.64892578	+1872	+7.96728516	-6.53906250	-0.65478516	+13.84277344	-9.29443359	+9.20654297	+1504	+6.39404297	-10.77099609	-0.62402344	+40.23193359	+12.04101563	-48.18603516	+1040
+1457971378.81250000	+8.24853516	-7.31689453	-0.97558594	+58.62304688	-4.96582031	-42.64892578	+1872	+7.96728516	-6.53906250	-0.65478516	+13.84277344	-9.29443359	+9.20654297	+1504	+6.39404297	-10.77099609	-0.62402344	+40.25390625	+12.04101563	-48.18603516	+1044
+1457971378.81670000	+8.24853516	-7.32128906	-0.97558594	+58.62304688	-4.96582031	-42.64892578	+1872	+7.96728516	-6.53906250	-0.65478516	+13.84277344	-9.29443359	+9.20654297	+1504	+6.39404297	-10.77099609	-0.62402344	+40.25390625	+12.04101563	-48.18603516	+1044
+1457971378.82090000	+8.24853516	-7.32128906	-0.97558594	+58.62304688	-4.96582031	-42.64892578	+1872	+7.96728516	-6.53906250	-0.65478516	+13.84277344	-9.29443359	+9.20654297	+1504	+6.39404297	-10.77099609	-0.62402344	+40.25390625	+12.04101563	-48.20800781	+1044
+1457971378.82500000	+8.24853516	-7.32128906	-0.97558594	+58.62304688	-4.96582031	-42.64892578	+1872	+7.96728516	-6.53906250	-0.65478516	+13.84277344	-9.29443359	+9.20654297	+1504	+6.39843750	-10.77099609	-0.62402344	+40.25390625	+12.04101563	-48.20800781	+1044
+1457971378.82920000	+8.24853516	-7.32128906	-0.97558594	+58.62304688	-4.96582031	-42.64892578	+1872	+7.96728516	-6.53906250	-0.65478516	+13.84277344	-9.29443359	+9.20654297	+1504	+6.39843750	-10.77099609	-0.62402344	+40.25390625	+12.04101563	-48.20800781	+1044
+1457971378.83340000	+8.24853516	-7.32128906	-0.97558594	+58.62304688	-4.96582031	-42.64892578	+1872	+7.96728516	-6.53906250	-0.65478516	+13.84277344	-9.29443359	+9.20654297	+1504	+6.39843750	-10.77099609	-0.62402344	+40.27587891	+12.04101563	-48.20800781	+1044
+1457971378.83750010	+8.24853516	-7.32128906	-0.97558594	+58.62304688	-4.96582031	-42.64892578	+1872	+7.96728516	-6.53906250	-0.65478516	+13.84277344	-9.29443359	+9.20654297	+1504	+6.39843750	-10.77099609	-0.61962891	+40.27587891	+12.04101563	-48.22998047	+1044
+1457971378.84170010	+8.24853516	-7.32128906	-0.97558594	+58.62304688	-4.96582031	-42.64892578	+1872	+7.96728516	-6.53906250	-0.65478516	+13.84277344	-9.29443359	+9.20654297	+1504	+6.39843750	-10.77099609	-0.61962891	+40.27587891	+12.04101563	-48.22998047	+1044
+1457971378.84999990	+8.24853516	-7.32128906	-0.97558594	+58.62304688	-4.96582031	-42.64892578	+1872	+7.96728516	-6.54345703	-0.65478516	+13.84277344	-9.29443359	+9.20654297	+1504	+6.40283203	-10.77099609	-0.61962891	+40.27587891	+12.04101563	-48.22998047	+1044
+1457971378.85419990	+8.24853516	-7.32128906	-0.97558594	+58.62304688	-4.96582031	-42.64892578	+1876	+7.96728516	-6.54345703	-0.65478516	+13.84277344	-9.29443359	+9.20654297	+1504	+6.40283203	-10.77099609	-0.61962891	+40.27587891	+12.04101563	-48.22998047	+1044
+1457971378.85830000	+8.24853516	-7.32128906	-0.97558594	+58.62304688	-4.96582031	-42.64892578	+1876	+7.96728516	-6.54345703	-0.65478516	+13.84277344	-9.29443359	+9.20654297	+1504	+6.40283203	-10.77099609	-0.61962891	+40.27587891	+12.04101563	-48.25195313	+1048
+1457971378.86250000	+8.24853516	-7.32128906	-0.97558594	+58.62304688	-4.96582031	-42.64892578	+1876	+7.96728516	-6.54345703	-0.65478516	+13.84277344	-9.29443359	+9.20654297	+1504	+6.40283203	-10.77099609	-0.61962891	+40.27587891	+12.06298828	-48.25195313	+1048
+1457971378.86669990	+8.24853516	-7.32128906	-0.97558594	+58.62304688	-4.96582031	-42.64892578	+1876	+7.96728516	-6.54345703	-0.65478516	+13.84277344	-9.29443359	+9.20654297	+1504	+6.40283203	-10.77099609	-0.61962891	+40.27587891	+12.06298828	-48.25195313	+1048
+1457971378.87080000	+8.24853516	-7.32128906	-0.97558594	+58.62304688	-4.96582031	-42.64892578	+1876	+7.96728516	-6.54345703	-0.65478516	+13.84277344	-9.29443359	+9.20654297	+1504	+6.40283203	-10.77099609	-0.61962891	+40.27587891	+12.06298828	-48.25195313	+1048
+1457971378.87500000	+8.24853516	-7.32128906	-0.97558594	+58.60107422	-4.94384766	-42.64892578	+1876	+7.96728516	-6.54345703	-0.65478516	+13.84277344	-9.29443359	+9.20654297	+1504	+6.39843750	-10.77099609	-0.61962891	+40.27587891	+12.06298828	-48.25195313	+1048
+1457971378.87920000	+8.24853516	-7.32128906	-0.97558594	+58.60107422	-4.94384766	-42.64892578	+1876	+7.96728516	-6.54345703	-0.65478516	+13.82080078	-9.29443359	+9.20654297	+1504	+6.39843750	-10.77099609	-0.61962891	+40.27587891	+12.06298828	-48.22998047	+1048
+1457971378.88330010	+8.24853516	-7.32128906	-0.97558594	+58.60107422	-4.94384766	-42.64892578	+1876	+7.96728516	-6.54345703	-0.65478516	+13.82080078	-9.29443359	+9.20654297	+1504	+6.39843750	-10.77099609	-0.62402344	+40.25390625	+12.06298828	-48.22998047	+1048
+1457971378.88750000	+8.24853516	-7.32128906	-0.97558594	+58.60107422	-4.94384766	-42.64892578	+1876	+7.96728516	-6.54345703	-0.65917969	+13.82080078	-9.29443359	+9.20654297	+1504	+6.39843750	-10.77099609	-0.62402344	+40.25390625	+12.06298828	-48.22998047	+1048
+1457971378.89170000	+8.24853516	-7.32128906	-0.97558594	+58.60107422	-4.94384766	-42.64892578	+1876	+7.96728516	-6.54345703	-0.65917969	+13.82080078	-9.29443359	+9.20654297	+1504	+6.39843750	-10.77099609	-0.62402344	+40.25390625	+12.06298828	-48.22998047	+1048
+1457971378.89580010	+8.24853516	-7.32128906	-0.97558594	+58.60107422	-4.94384766	-42.64892578	+1876	+7.96728516	-6.54345703	-0.65917969	+13.82080078	-9.27246094	+9.20654297	+1504	+6.39843750	-10.77099609	-0.62402344	+40.25390625	+12.06298828	-48.22998047	+1048
+1457971378.90000010	+8.24853516	-7.32128906	-0.97558594	+58.60107422	-4.94384766	-42.64892578	+1876	+7.96728516	-6.54345703	-0.65917969	+13.82080078	-9.27246094	+9.20654297	+1504	+6.39843750	-10.77099609	-0.62402344	+40.25390625	+12.06298828	-48.22998047	+1048
+1457971378.90420010	+8.24853516	-7.32128906	-0.97558594	+58.60107422	-4.92187500	-42.64892578	+1876	+7.96728516	-6.54345703	-0.65917969	+13.82080078	-9.27246094	+9.20654297	+1504	+6.39843750	-10.77099609	-0.62402344	+40.23193359	+12.06298828	-48.22998047	+1048
+1457971378.90829990	+8.24853516	-7.32128906	-0.97558594	+58.60107422	-4.92187500	-42.64892578	+1876	+7.96728516	-6.54345703	-0.65917969	+13.82080078	-9.27246094	+9.20654297	+1504	+6.39843750	-10.77099609	-0.62402344	+40.23193359	+12.06298828	-48.22998047	+1048
+1457971378.91249990	+8.24853516	-7.32128906	-0.97558594	+58.60107422	-4.92187500	-42.64892578	+1876	+7.96728516	-6.54345703	-0.65917969	+13.82080078	-9.27246094	+9.20654297	+1504	+6.39843750	-10.77099609	-0.62402344	+40.23193359	+12.06298828	-48.22998047	+1048
+1457971378.91669990	+8.24853516	-7.32128906	-0.97558594	+58.60107422	-4.92187500	-42.64892578	+1876	+7.96728516	-6.54345703	-0.65917969	+13.82080078	-9.27246094	+9.20654297	+1504	+6.39404297	-10.77099609	-0.62402344	+40.23193359	+12.06298828	-48.22998047	+1048
+1457971378.92080000	+8.24853516	-7.32128906	-0.97558594	+58.60107422	-4.92187500	-42.64892578	+1876	+7.96728516	-6.54345703	-0.65917969	+13.82080078	-9.27246094	+9.20654297	+1504	+6.39843750	-10.77099609	-0.62402344	+40.23193359	+12.06298828	-48.22998047	+1044
+1457971378.92919990	+8.24853516	-7.32128906	-0.97558594	+58.60107422	-4.92187500	-42.64892578	+1876	+7.96728516	-6.54345703	-0.65917969	+13.82080078	-9.27246094	+9.20654297	+1504	+6.39843750	-10.77099609	-0.62402344	+40.23193359	+12.06298828	-48.22998047	+1044
+1457971378.93330000	+8.24853516	-7.32128906	-0.97558594	+58.60107422	-4.89990234	-42.64892578	+1872	+7.96728516	-6.54345703	-0.65917969	+13.82080078	-9.27246094	+9.20654297	+1504	+6.39843750	-10.77099609	-0.62402344	+40.23193359	+12.06298828	-48.22998047	+1044
+1457971378.94160010	+8.24853516	-7.32128906	-0.97558594	+58.60107422	-4.89990234	-42.64892578	+1872	+7.96728516	-6.54345703	-0.65917969	+13.82080078	-9.27246094	+9.20654297	+1504	+6.39843750	-10.77099609	-0.62402344	+40.25390625	+12.06298828	-48.25195313	+1044
+1457971378.94580010	+8.24853516	-7.32128906	-0.97558594	+58.60107422	-4.89990234	-42.64892578	+1872	+7.96728516	-6.54345703	-0.65917969	+13.82080078	-9.27246094	+9.20654297	+1504	+6.39843750	-10.77099609	-0.62402344	+40.25390625	+12.08496094	-48.25195313	+1044
+1457971378.95000000	+8.24853516	-7.32128906	-0.97558594	+58.60107422	-4.89990234	-42.64892578	+1872	+7.96728516	-6.54345703	-0.65917969	+13.82080078	-9.27246094	+9.20654297	+1504	+6.39843750	-10.77099609	-0.61962891	+40.25390625	+12.08496094	-48.25195313	+1044
+1457971378.95830010	+8.24853516	-7.32568359	-0.97558594	+58.60107422	-4.89990234	-42.64892578	+1872	+7.96728516	-6.54345703	-0.65917969	+13.82080078	-9.27246094	+9.20654297	+1504	+6.40283203	-10.77099609	-0.61962891	+40.25390625	+12.08496094	-48.27392578	+1048
+1457971378.96250010	+8.24853516	-7.32568359	-0.97558594	+58.60107422	-4.89990234	-42.64892578	+1876	+7.96728516	-6.54345703	-0.65917969	+13.82080078	-9.27246094	+9.20654297	+1504	+6.40283203	-10.77099609	-0.61962891	+40.27587891	+12.08496094	-48.27392578	+1048
+1457971378.96659990	+8.24853516	-7.32568359	-0.97558594	+58.60107422	-4.89990234	-42.64892578	+1876	+7.96728516	-6.54345703	-0.65917969	+13.82080078	-9.27246094	+9.20654297	+1504	+6.40283203	-10.77099609	-0.61962891	+40.27587891	+12.08496094	-48.29589844	+1048
+1457971378.97079990	+8.24853516	-7.32568359	-0.97558594	+58.60107422	-4.87792969	-42.64892578	+1876	+7.96728516	-6.54345703	-0.65917969	+13.82080078	-9.27246094	+9.20654297	+1504	+6.40283203	-10.77099609	-0.61962891	+40.27587891	+12.10693359	-48.29589844	+1048
+1457971378.97499990	+8.24853516	-7.32568359	-0.97558594	+58.60107422	-4.87792969	-42.64892578	+1876	+7.96728516	-6.54345703	-0.65917969	+13.82080078	-9.27246094	+9.20654297	+1504	+6.40283203	-10.77099609	-0.61962891	+40.27587891	+12.10693359	-48.29589844	+1048
+1457971378.98330000	+8.24853516	-7.32568359	-0.97558594	+58.60107422	-4.87792969	-42.62695313	+1876	+7.96728516	-6.54345703	-0.65917969	+13.82080078	-9.25048828	+9.20654297	+1504	+6.40283203	-10.77539063	-0.61962891	+40.27587891	+12.10693359	-48.29589844	+1048
+1457971378.99160000	+8.24853516	-7.32568359	-0.97558594	+58.57910156	-4.85595703	-42.62695313	+1876	+7.96728516	-6.54785156	-0.65917969	+13.82080078	-9.25048828	+9.20654297	+1508	+6.40283203	-10.77539063	-0.61962891	+40.25390625	+12.12890625	-48.29589844	+1048
+1457971379.00000000	+8.24853516	-7.32568359	-0.97998047	+58.57910156	-4.85595703	-42.62695313	+1876	+7.96728516	-6.54785156	-0.65917969	+13.82080078	-9.25048828	+9.20654297	+1508	+6.39843750	-10.77539063	-0.61962891	+40.25390625	+12.12890625	-48.29589844	+1048
+1457971379.00410010	+8.24853516	-7.32568359	-0.97998047	+58.57910156	-4.85595703	-42.62695313	+1876	+7.96728516	-6.54785156	-0.65917969	+13.82080078	-9.25048828	+9.20654297	+1508	+6.39843750	-10.77539063	-0.61962891	+40.25390625	+12.12890625	-48.29589844	+1048
+1457971379.00830010	+8.24853516	-7.32568359	-0.97998047	+58.57910156	-4.83398438	-42.60498047	+1876	+7.96728516	-6.54785156	-0.65917969	+13.82080078	-9.25048828	+9.20654297	+1508	+6.39843750	-10.77539063	-0.61962891	+40.23193359	+12.12890625	-48.29589844	+1048
+1457971379.01239990	+8.24414063	-7.33007813	-0.97998047	+58.57910156	-4.83398438	-42.60498047	+1876	+7.96728516	-6.54785156	-0.65917969	+13.82080078	-9.22851563	+9.20654297	+1508	+6.39843750	-10.77539063	-0.61962891	+40.23193359	+12.15087891	-48.29589844	+1052
+1457971379.01659990	+8.24414063	-7.33007813	-0.97998047	+58.57910156	-4.81201172	-42.60498047	+1876	+7.96728516	-6.54785156	-0.65917969	+13.82080078	-9.22851563	+9.20654297	+1508	+6.39404297	-10.77978516	-0.61962891	+40.23193359	+12.15087891	-48.29589844	+1052
+1457971379.02080010	+8.24414063	-7.33007813	-0.97998047	+58.57910156	-4.81201172	-42.60498047	+1876	+7.96728516	-6.54785156	-0.65917969	+13.82080078	-9.22851563	+9.18457031	+1508	+6.39404297	-10.77978516	-0.62402344	+40.20996094	+12.15087891	-48.27392578	+1048
+1457971379.02490000	+8.24414063	-7.33007813	-0.97998047	+58.57910156	-4.79003906	-42.58300781	+1876	+7.96728516	-6.54785156	-0.65917969	+13.82080078	-9.22851563	+9.18457031	+1508	+6.39404297	-10.77978516	-0.62402344	+40.20996094	+12.17285156	-48.27392578	+1048
+1457971379.02909990	+8.24414063	-7.33007813	-0.98437500	+58.57910156	-4.79003906	-42.58300781	+1876	+7.96728516	-6.54785156	-0.65917969	+13.82080078	-9.22851563	+9.18457031	+1508	+6.39404297	-10.77978516	-0.62402344	+40.20996094	+12.17285156	-48.27392578	+1048
+1457971379.03329990	+8.24414063	-7.33007813	-0.98437500	+58.57910156	-4.76806641	-42.58300781	+1872	+7.96728516	-6.54785156	-0.66357422	+13.82080078	-9.20654297	+9.18457031	+1508	+6.39404297	-10.77978516	-0.62402344	+40.18798828	+12.17285156	-48.27392578	+1048
+1457971379.03740000	+8.24414063	-7.33007813	-0.98437500	+58.57910156	-4.76806641	-42.58300781	+1872	+7.96728516	-6.54785156	-0.66357422	+13.82080078	-9.20654297	+9.18457031	+1508	+6.39404297	-10.77978516	-0.62402344	+40.18798828	+12.19482422	-48.27392578	+1048
+1457971379.04160000	+8.24414063	-7.33447266	-0.98437500	+58.57910156	-4.74609375	-42.58300781	+1872	+7.96728516	-6.54785156	-0.66357422	+13.82080078	-9.20654297	+9.18457031	+1508	+6.39404297	-10.77978516	-0.62402344	+40.18798828	+12.19482422	-48.27392578	+1048
+1457971379.04990010	+8.24414063	-7.33447266	-0.98437500	+58.60107422	-4.72412109	-42.58300781	+1872	+7.96289063	-6.54785156	-0.66357422	+13.84277344	-9.20654297	+9.18457031	+1508	+6.39404297	-10.78417969	-0.62402344	+40.20996094	+12.21679688	-48.29589844	+1044
+1457971379.05830000	+8.24414063	-7.33447266	-0.98437500	+58.62304688	-4.70214844	-42.58300781	+1872	+7.96289063	-6.54785156	-0.66357422	+13.84277344	-9.20654297	+9.18457031	+1508	+6.39404297	-10.78417969	-0.61962891	+40.20996094	+12.23876953	-48.31787109	+1044
+1457971379.06660010	+8.24414063	-7.33447266	-0.98876953	+58.62304688	-4.68017578	-42.60498047	+1868	+7.96289063	-6.55224609	-0.66357422	+13.84277344	-9.20654297	+9.18457031	+1508	+6.39843750	-10.78417969	-0.61962891	+40.23193359	+12.23876953	-48.36181641	+1048
+1457971379.07489990	+8.24853516	-7.33886719	-0.98876953	+58.64501953	-4.65820313	-42.62695313	+1868	+7.96289063	-6.55224609	-0.66796875	+13.86474609	-9.20654297	+9.18457031	+1508	+6.40722656	-10.78417969	-0.61523438	+40.25390625	+12.26074219	-48.40576172	+1048
+1457971379.07909990	+8.24853516	-7.33886719	-0.98876953	+58.66699219	-4.65820313	-42.62695313	+1868	+7.96728516	-6.55224609	-0.66796875	+13.86474609	-9.20654297	+9.18457031	+1508	+6.40722656	-10.78417969	-0.61523438	+40.27587891	+12.26074219	-48.42773438	+1048
+1457971379.08330010	+8.24853516	-7.33886719	-0.99316406	+58.66699219	-4.63623047	-42.64892578	+1868	+7.96728516	-6.55224609	-0.66796875	+13.86474609	-9.20654297	+9.16259766	+1508	+6.41162109	-10.78417969	-0.61083984	+40.27587891	+12.26074219	-48.42773438	+1048
+1457971379.08740000	+8.25292969	-7.33886719	-0.99316406	+58.66699219	-4.59228516	-42.64892578	+1868	+7.96728516	-6.55224609	-0.66796875	+13.88671875	-9.20654297	+9.16259766	+1508	+6.41601563	-10.78417969	-0.61083984	+40.29785156	+12.28271484	-48.47167969	+1052
+1457971379.09159990	+8.25292969	-7.34326172	-0.99755859	+58.68896484	-4.54833984	-42.67089844	+1868	+7.96728516	-6.55224609	-0.67236328	+13.88671875	-9.18457031	+9.14062500	+1512	+6.41601563	-10.78417969	-0.61083984	+40.29785156	+12.28271484	-48.47167969	+1052
+1457971379.09990000	+8.26171875	-7.34326172	-1.00634766	+58.66699219	-4.39453125	-42.67089844	+1868	+7.97167969	-6.55664063	-0.67675781	+13.90869141	-9.16259766	+9.11865234	+1512	+6.42480469	-10.78417969	-0.61083984	+40.27587891	+12.30468750	-48.49365234	+1052
+1457971379.10410000	+8.26171875	-7.34765625	-1.01513672	+58.66699219	-4.28466797	-42.64892578	+1868	+7.97167969	-6.55664063	-0.68115234	+13.90869141	-9.11865234	+9.09667969	+1512	+6.42480469	-10.78857422	-0.61083984	+40.27587891	+12.32666016	-48.49365234	+1056
+1457971379.10820010	+8.26611328	-7.34765625	-1.02392578	+58.64501953	-4.15283203	-42.62695313	+1868	+7.97167969	-6.55664063	-0.68554688	+13.93066406	-9.09667969	+9.07470703	+1512	+6.42919922	-10.78857422	-0.61523438	+40.25390625	+12.34863281	-48.49365234	+1056
+1457971379.11240010	+8.27490234	-7.35205078	-1.03710938	+58.60107422	-3.88916016	-42.56103516	+1868	+7.97607422	-6.55664063	-0.68994141	+13.95263672	-9.03076172	+9.00878906	+1512	+6.42919922	-10.78857422	-0.61962891	+40.23193359	+12.37060547	-48.49365234	+1056
+1457971379.11660000	+8.27929688	-7.35644531	-1.05468750	+58.55712891	-3.64746094	-42.49511719	+1868	+7.98046875	-6.55664063	-0.69873047	+13.95263672	-8.94287109	+8.96484375	+1516	+6.42919922	-10.78857422	-0.62402344	+40.18798828	+12.41455078	-48.47167969	+1060
+1457971379.12069990	+8.28369141	-7.35644531	-1.06787109	+58.51318359	-3.40576172	-42.40722656	+1864	+7.98486328	-6.55664063	-0.70751953	+13.97460938	-8.85498047	+8.92089844	+1516	+6.43359375	-10.78857422	-0.62841797	+40.14404297	+12.43652344	-48.42773438	+1060
+1457971379.12490010	+8.28808594	-7.36083984	-1.09423828	+58.44726563	-3.03222656	-42.25341797	+1864	+7.98925781	-6.55224609	-0.72070313	+13.99658203	-8.70117188	+8.85498047	+1520	+6.43359375	-10.79296875	-0.64160156	+40.10009766	+12.50244141	-48.38378906	+1060
+1457971379.12910010	+8.29687500	-7.36523438	-1.11181641	+58.40332031	-2.70263672	-42.14355469	+1860	+7.99804688	-6.55224609	-0.73388672	+14.01855469	-8.54736328	+8.81103516	+1520	+6.43359375	-10.78857422	-0.65039063	+40.05615234	+12.56835938	-48.31787109	+1060
+1457971379.13319990	+8.30126953	-7.36523438	-1.13378906	+58.35937500	-2.41699219	-41.98974609	+1860	+8.00244141	-6.54785156	-0.74707031	+14.01855469	-8.41552734	+8.76708984	+1524	+6.43798828	-10.78857422	-0.65917969	+40.01220703	+12.61230469	-48.25195313	+1064
+1457971379.13739990	+8.31005859	-7.36962891	-1.16455078	+58.24951172	-1.99951172	-41.81396484	+1856	+8.01123047	-6.54345703	-0.76464844	+14.04052734	-8.23974609	+8.72314453	+1528	+6.44238281	-10.78857422	-0.67675781	+39.94628906	+12.70019531	-48.16406250	+1064
+1457971379.14570000	+8.33203125	-7.36523438	-1.20849609	+58.16162109	-1.34033203	-41.52832031	+1848	+8.02880859	-6.53027344	-0.79101563	+14.10644531	-7.95410156	+8.65722656	+1532	+6.45556641	-10.77978516	-0.70312500	+39.83642578	+12.87597656	-48.01025391	+1068
+1457971379.14990000	+8.34082031	-7.37402344	-1.23486328	+58.00781250	-0.96679688	-41.39648438	+1840	+8.04199219	-6.52148438	-0.80859375	+14.12841797	-7.82226563	+8.65722656	+1532	+6.47314453	-10.77099609	-0.72509766	+39.77050781	+12.98583984	-47.90039063	+1072
+1457971379.15409990	+8.35400391	-7.36962891	-1.25683594	+57.94189453	-0.59326172	-41.28662109	+1836	+8.05078125	-6.51269531	-0.82177734	+14.17236328	-7.71240234	+8.63525391	+1532	+6.48632813	-10.76220703	-0.74267578	+39.72656250	+13.07373047	-47.85644531	+1080
+1457971379.15820000	+8.37158203	-7.36962891	-1.28759766	+57.85400391	-0.26367188	-41.13281250	+1832	+8.06396484	-6.50390625	-0.83935547	+14.21630859	-7.62451172	+8.65722656	+1532	+6.50390625	-10.74902344	-0.76025391	+39.66064453	+13.13964844	-47.79052734	+1084
+1457971379.16240000	+8.38476563	-7.37841797	-1.31396484	+57.63427734	+0.10986328	-40.97900391	+1820	+8.07714844	-6.49072266	-0.85693359	+14.23828125	-7.53662109	+8.65722656	+1532	+6.53027344	-10.73583984	-0.78662109	+39.57275391	+13.22753906	-47.70263672	+1092
+1457971379.16650010	+8.40234375	-7.37402344	-1.34472656	+57.50244141	+0.46142578	-40.89111328	+1816	+8.09472656	-6.47753906	-0.87011719	+14.28222656	-7.47070313	+8.65722656	+1532	+6.55664063	-10.71826172	-0.80419922	+39.46289063	+13.29345703	-47.68066406	+1100
+1457971379.17070010	+8.42871094	-7.36962891	-1.37548828	+57.37060547	+0.79101563	-40.78125000	+1812	+8.11230469	-6.46435547	-0.89208984	+14.34814453	-7.42675781	+8.70117188	+1536	+6.58300781	-10.70507813	-0.82617188	+39.37500000	+13.31542969	-47.63671875	+1108
+1457971379.17899990	+8.47265625	-7.37402344	-1.43261719	+56.86523438	+1.51611328	-40.64941406	+1796	+8.15185547	-6.42919922	-0.93164063	+14.45800781	-7.36083984	+8.65722656	+1536	+6.65332031	-10.66552734	-0.87890625	+39.06738281	+13.40332031	-47.63671875	+1124
+1457971379.18740010	+8.52978516	-7.37841797	-1.50292969	+56.25000000	+2.19726563	-40.53955078	+1788	+8.20898438	-6.38964844	-0.99316406	+14.61181641	-7.27294922	+8.59130859	+1540	+6.71484375	-10.63037109	-0.94042969	+38.69384766	+13.44726563	-47.59277344	+1144
+1457971379.19569990	+8.60449219	-7.36962891	-1.57763672	+55.70068359	+2.81250000	-40.51757813	+1784	+8.27050781	-6.34130859	-1.05908203	+14.80957031	-7.27294922	+8.48144531	+1544	+6.77197266	-10.59521484	-1.00195313	+38.18847656	+13.44726563	-47.61474609	+1160
+1457971379.19989990	+8.63525391	-7.37841797	-1.61718750	+55.23925781	+3.16406250	-40.53955078	+1784	+8.30566406	-6.32373047	-1.09863281	+14.85351563	-7.22900391	+8.30566406	+1548	+6.80273438	-10.57763672	-1.04150391	+37.90283203	+13.46923828	-47.61474609	+1168
+1457971379.20400000	+8.67480469	-7.36962891	-1.65234375	+54.88769531	+3.47167969	-40.62744141	+1784	+8.34082031	-6.29296875	-1.12939453	+14.98535156	-7.27294922	+8.12988281	+1556	+6.83349609	-10.55566406	-1.07226563	+37.55126953	+13.49121094	-47.74658203	+1180
+1457971379.20820000	+8.71875000	-7.36523438	-1.69189453	+54.53613281	+3.71337891	-40.71533203	+1788	+8.37597656	-6.26660156	-1.17773438	+15.11718750	-7.25097656	+8.02001953	+1564	+6.86425781	-10.53369141	-1.12500000	+37.24365234	+13.46923828	-47.74658203	+1192
+1457971379.21240000	+8.75830078	-7.36962891	-1.73144531	+54.03076172	+4.02099609	-40.82519531	+1792	+8.41113281	-6.25341797	-1.21728516	+15.11718750	-7.25097656	+7.77832031	+1568	+6.89941406	-10.51611328	-1.16894531	+36.89208984	+13.49121094	-47.79052734	+1208
+1457971379.21650000	+8.80664063	-7.36083984	-1.77099609	+53.63525391	+4.26269531	-41.00097656	+1800	+8.45068359	-6.22265625	-1.25244141	+15.27099609	-7.29492188	+7.51464844	+1576	+6.93017578	-10.48974609	-1.21289063	+36.49658203	+13.51318359	-47.94433594	+1220
+1457971379.22490000	+8.90332031	-7.35205078	-1.86328125	+52.69042969	+4.72412109	-41.33056641	+1820	+8.52978516	-6.16992188	-1.35351563	+15.44677734	-7.31689453	+7.03125000	+1600	+6.99609375	-10.45019531	-1.31835938	+35.66162109	+13.46923828	-48.07617188	+1256
+1457971379.22900010	+8.96044922	-7.34326172	-1.90722656	+52.27294922	+4.92187500	-41.57226563	+1832	+8.57812500	-6.13916016	-1.39746094	+15.60058594	-7.36083984	+6.74560547	+1616	+7.03564453	-10.41943359	-1.36669922	+35.24414063	+13.44726563	-48.27392578	+1272
+1457971379.23320010	+9.01757813	-7.33007813	-1.95117188	+51.81152344	+5.05371094	-41.83593750	+1848	+8.62646484	-6.10400391	-1.45019531	+15.77636719	-7.42675781	+6.45996094	+1632	+7.07080078	-10.38867188	-1.42822266	+34.84863281	+13.35937500	-48.36181641	+1296
+1457971379.23740010	+9.07031250	-7.32128906	-1.99511719	+51.28417969	+5.20751953	-42.12158203	+1864	+8.67041016	-6.07763672	-1.50292969	+15.84228516	-7.47070313	+6.13037109	+1648	+7.11035156	-10.36230469	-1.48535156	+34.38720703	+13.31542969	-48.51562500	+1316
+1457971379.24149990	+9.12744141	-7.30810547	-2.03906250	+50.84472656	+5.31738281	-42.45117188	+1880	+8.71875000	-6.03808594	-1.55566406	+16.01806641	-7.53662109	+5.80078125	+1668	+7.15429688	-10.32714844	-1.54248047	+33.96972656	+13.22753906	-48.73535156	+1344
+1457971379.24569990	+9.19335938	-7.29052734	-2.07861328	+50.36132813	+5.38330078	-42.82470703	+1900	+8.77587891	-6.00292969	-1.60839844	+16.21582031	-7.66845703	+5.47119141	+1688	+7.19824219	-10.29199219	-1.59960938	+33.55224609	+13.11767578	-48.93310547	+1368
+1457971379.24980000	+9.25048828	-7.27734375	-2.12255859	+49.83398438	+5.44921875	-43.17626953	+1920	+8.82421875	-5.97216797	-1.66552734	+16.30371094	-7.75634766	+5.11962891	+1704	+7.24658203	-10.26123047	-1.65673828	+33.09082031	+13.00781250	-49.15283203	+1396
+1457971379.25399990	+9.31640625	-7.25976563	-2.17089844	+49.37255859	+5.49316406	-43.50585938	+1944	+8.88134766	-5.93261719	-1.72265625	+16.47949219	-7.82226563	+4.79003906	+1728	+7.29492188	-10.22167969	-1.71386719	+32.69531250	+12.89794922	-49.39453125	+1424
+1457971379.25819990	+9.38671875	-7.23779297	-2.21044922	+48.86718750	+5.49316406	-43.92333984	+1964	+8.94287109	-5.88867188	-1.77539063	+16.69921875	-7.95410156	+4.41650391	+1752	+7.34765625	-10.17773438	-1.77099609	+32.27783203	+12.72216797	-49.63623047	+1452
+1457971379.26230000	+9.45263672	-7.22021484	-2.25000000	+48.33984375	+5.49316406	-44.29687500	+1984	+9.00000000	-5.85351563	-1.83691406	+16.78710938	-8.06396484	+4.08691406	+1772	+7.40039063	-10.13818359	-1.82812500	+31.81640625	+12.59033203	-49.89990234	+1480
+1457971379.26650000	+9.52294922	-7.19384766	-2.29833984	+47.85644531	+5.47119141	-44.64843750	+2012	+9.06152344	-5.80517578	-1.89843750	+16.96289063	-8.12988281	+3.77929688	+1796	+7.45751953	-10.08544922	-1.88525391	+31.44287109	+12.41455078	-50.16357422	+1512
+1457971379.27070000	+9.59326172	-7.16748047	-2.33789063	+47.35107422	+5.42724609	-45.08789063	+2032	+9.12744141	-5.76123047	-1.95117188	+17.18261719	-8.28369141	+3.40576172	+1820	+7.51904297	-10.03710938	-1.93798828	+31.06933594	+12.19482422	-50.44921875	+1540
+1457971379.27900000	+9.73828125	-7.11035156	-2.42578125	+46.31835938	+5.31738281	-45.81298828	+2076	+9.25488281	-5.66894531	-2.07421875	+17.40234375	-8.45947266	+2.74658203	+1864	+7.64648438	-9.92724609	-2.04785156	+30.27832031	+11.79931641	-51.04248047	+1600
+1457971379.28320000	+9.81298828	-7.07958984	-2.46093750	+45.81298828	+5.22949219	-46.25244141	+2096	+9.32519531	-5.62060547	-2.12695313	+17.57812500	-8.63525391	+2.32910156	+1884	+7.71240234	-9.87011719	-2.09179688	+29.88281250	+11.55761719	-51.37207031	+1628
+1457971379.28730010	+9.88769531	-7.04882813	-2.50048828	+45.26367188	+5.14160156	-46.60400391	+2116	+9.39111328	-5.57666016	-2.18408203	+17.62207031	-8.74511719	+1.97753906	+1900	+7.77832031	-9.81738281	-2.14013672	+29.46533203	+11.31591797	-51.67968750	+1652
+1457971379.29150010	+9.96679688	-7.01367188	-2.55322266	+44.75830078	+5.09765625	-46.86767578	+2140	+9.46142578	-5.51953125	-2.25000000	+17.73193359	-8.78906250	+1.66992188	+1924	+7.84863281	-9.75146484	-2.19287109	+29.09179688	+11.09619141	-51.94335938	+1680
+1457971379.29570010	+10.04150391	-6.97412109	-2.58398438	+44.23095703	+5.03173828	-47.26318359	+2156	+9.53613281	-5.46240234	-2.29833984	+17.88574219	-8.96484375	+1.25244141	+1944	+7.91455078	-9.68554688	-2.23681641	+28.71826172	+10.83251953	-52.20703125	+1704
+1457971379.29979990	+10.11621094	-6.93457031	-2.62353516	+43.68164063	+4.94384766	-47.57080078	+2172	+9.60644531	-5.41406250	-2.35546875	+17.84179688	-9.05273438	+0.87890625	+1960	+7.98046875	-9.62402344	-2.28515625	+28.27880859	+10.59082031	-52.47070313	+1728
+1457971379.30399990	+10.19091797	-6.89501953	-2.67187500	+43.17626953	+4.89990234	-47.79052734	+2192	+9.68115234	-5.35253906	-2.41699219	+17.88574219	-9.11865234	+0.52734375	+1980	+8.05078125	-9.54931641	-2.33789063	+27.92724609	+10.34912109	-52.64648438	+1752
+1457971379.30819990	+10.27001953	-6.85107422	-2.70263672	+42.64892578	+4.83398438	-48.12011719	+2204	+9.76025391	-5.29101563	-2.46093750	+17.92968750	-9.31640625	+0.06591797	+1996	+8.11669922	-9.47460938	-2.38183594	+27.53173828	+10.08544922	-52.88818359	+1776
+1457971379.31230000	+10.34472656	-6.79833984	-2.74218750	+42.14355469	+4.74609375	-48.36181641	+2220	+9.83496094	-5.23388672	-2.51367188	+17.88574219	-9.47021484	-0.28564453	+2012	+8.18261719	-9.40869141	-2.42138672	+27.07031250	+9.82177734	-53.10791016	+1792
+1457971379.31649990	+10.42382813	-6.75439453	-2.79052734	+41.63818359	+4.74609375	-48.51562500	+2236	+9.91406250	-5.16796875	-2.57080078	+17.86376953	-9.53613281	-0.65917969	+2032	+8.24853516	-9.33398438	-2.47412109	+26.67480469	+9.64599609	-53.19580078	+1816
+1457971379.32060000	+10.49853516	-6.70166016	-2.82128906	+41.13281250	+4.72412109	-48.77929688	+2248	+9.99316406	-5.10205078	-2.61035156	+17.84179688	-9.75585938	-1.12060547	+2048	+8.31005859	-9.25488281	-2.51806641	+26.25732422	+9.40429688	-53.32763672	+1836
+1457971379.32900000	+10.64355469	-6.59179688	-2.90478516	+40.14404297	+4.72412109	-48.99902344	+2276	+10.15136719	-4.97021484	-2.70703125	+17.66601563	-10.01953125	-1.82373047	+2080	+8.43310547	-9.10107422	-2.62353516	+25.40039063	+9.03076172	-53.37158203	+1872
+1457971379.33310010	+10.71386719	-6.53027344	-2.93115234	+39.63867188	+4.74609375	-49.17480469	+2288	+10.23046875	-4.89550781	-2.73339844	+17.60009766	-10.28320313	-2.26318359	+2092	+8.49462891	-9.01757813	-2.66748047	+24.98291016	+8.83300781	-53.39355469	+1892
+1457971379.33730010	+10.78417969	-6.46435547	-2.96630859	+39.22119141	+4.74609375	-49.24072266	+2304	+10.30957031	-4.82080078	-2.77294922	+17.49023438	-10.48095703	-2.57080078	+2108	+8.54736328	-8.93847656	-2.71582031	+24.47753906	+8.65722656	-53.34960938	+1908
+1457971379.34150000	+10.85888672	-6.40283203	-3.00585938	+38.75976563	+4.83398438	-49.26269531	+2320	+10.38867188	-4.74609375	-2.81250000	+17.38037109	-10.61279297	-2.90039063	+2124	+8.60888672	-8.85498047	-2.76855469	+24.08203125	+8.54736328	-53.23974609	+1928
+1457971379.34559990	+10.92480469	-6.33251953	-3.02783203	+38.32031250	+4.87792969	-49.37255859	+2332	+10.47216797	-4.67138672	-2.82568359	+17.24853516	-10.94238281	-3.31787109	+2136	+8.66162109	-8.76708984	-2.81250000	+23.64257813	+8.37158203	-53.17382813	+1948
+1457971379.34980010	+10.99072266	-6.25781250	-3.06298828	+37.94677734	+4.94384766	-49.35058594	+2348	+10.55126953	-4.58349609	-2.85644531	+17.16064453	-11.16210938	-3.53759766	+2152	+8.71435547	-8.68359375	-2.85644531	+23.15917969	+8.23974609	-53.06396484	+1964
+1457971379.35400010	+11.06103516	-6.18750000	-3.09814453	+37.55126953	+5.07568359	-49.28466797	+2364	+10.63476563	-4.50878906	-2.88720703	+17.02880859	-11.33789063	-3.75732422	+2168	+8.77148438	-8.59570313	-2.90478516	+22.76367188	+8.17382813	-52.86621094	+1988
+1457971379.35809990	+11.12255859	-6.11718750	-3.12011719	+37.15576172	+5.16357422	-49.30664063	+2376	+10.71826172	-4.42529297	-2.89599609	+16.89697266	-11.64550781	-4.06494141	+2184	+8.82861328	-8.50341797	-2.94873047	+22.34619141	+8.06396484	-52.71240234	+2008
+1457971379.36229990	+11.18847656	-6.03369141	-3.14648438	+36.82617188	+5.27343750	-49.19677734	+2396	+10.79736328	-4.33300781	-2.91357422	+16.76513672	-11.88720703	-4.24072266	+2200	+8.87695313	-8.41552734	-2.99267578	+21.90673828	+7.97607422	-52.49267578	+2024
+1457971379.36649990	+11.25439453	-5.95458984	-3.17724609	+36.49658203	+5.42724609	-49.06494141	+2412	+10.87646484	-4.25390625	-2.93554688	+16.58935547	-12.10693359	-4.39453125	+2212	+8.93408203	-8.31884766	-3.04101563	+21.55517578	+7.91015625	-52.22900391	+2048
+1457971379.37060000	+11.31591797	-5.87109375	-3.19482422	+36.18896484	+5.53710938	-48.99902344	+2428	+10.95556641	-4.17041016	-2.93115234	+16.41357422	-12.45849609	-4.63623047	+2232	+8.99121094	-8.21777344	-3.06738281	+21.20361328	+7.77832031	-52.05322266	+2064
+1457971379.37480000	+11.37744141	-5.77880859	-3.21679688	+35.94726563	+5.64697266	-48.84521484	+2444	+11.03466797	-4.07373047	-2.93994141	+16.28173828	-12.74414063	-4.70214844	+2248	+9.04394531	-8.12548828	-3.09814453	+20.78613281	+7.66845703	-51.83349609	+2080
+1457971379.37899990	+11.44335938	-5.69531250	-3.24316406	+35.70556641	+5.77880859	-48.69140625	+2464	+11.11376953	-3.98583984	-2.95312500	+16.08398438	-12.98583984	-4.76806641	+2260	+9.10546875	-8.02001953	-3.13769531	+20.47851563	+7.62451172	-51.54785156	+2104
+1457971379.38310000	+11.50488281	-5.60742188	-3.25195313	+35.44189453	+5.91064453	-48.60351563	+2476	+11.19287109	-3.90234375	-2.94873047	+15.88623047	-13.31542969	-4.85595703	+2276	+9.16259766	-7.91455078	-3.15966797	+20.17089844	+7.49267578	-51.32812500	+2120
+1457971379.39150000	+11.62792969	-5.41845703	-3.28710938	+35.06835938	+6.13037109	-48.22998047	+2508	+11.35107422	-3.71777344	-2.94873047	+15.46875000	-13.88671875	-4.85595703	+2308	+9.28564453	-7.70361328	-3.21240234	+19.59960938	+7.29492188	-50.80078125	+2152
+1457971379.39560010	+11.68945313	-5.32177734	-3.29589844	+34.91455078	+6.21826172	-48.07617188	+2520	+11.42578125	-3.62548828	-2.93994141	+15.22705078	-14.21630859	-4.87792969	+2324	+9.34716797	-7.59375000	-3.22558594	+19.37988281	+7.11914063	-50.58105469	+2164
+1457971379.39980010	+11.75097656	-5.22070313	-3.30468750	+34.80468750	+6.30615234	-47.90039063	+2536	+11.49609375	-3.52880859	-2.93554688	+15.05126953	-14.52392578	-4.79003906	+2340	+9.40429688	-7.48828125	-3.23876953	+19.09423828	+6.98730469	-50.36132813	+2176
+1457971379.40389990	+11.81250000	-5.11962891	-3.31347656	+34.69482422	+6.35009766	-47.74658203	+2548	+11.57080078	-3.44091797	-2.93554688	+14.76562500	-14.80957031	-4.72412109	+2352	+9.47021484	-7.36962891	-3.25634766	+18.94042969	+6.81152344	-50.09765625	+2192
+1457971379.40809990	+11.87402344	-5.01855469	-3.31787109	+34.58496094	+6.37207031	-47.61474609	+2556	+11.64111328	-3.35302734	-2.92236328	+14.47998047	-15.13916016	-4.65820313	+2360	+9.54052734	-7.25097656	-3.26513672	+18.80859375	+6.56982422	-49.87792969	+2200
+1457971379.41230010	+11.93554688	-4.91308594	-3.31787109	+34.51904297	+6.37207031	-47.50488281	+2564	+11.71142578	-3.25195313	-2.91357422	+14.28222656	-15.49072266	-4.54833984	+2372	+9.59765625	-7.14550781	-3.26953125	+18.58886719	+6.37207031	-49.72412109	+2208
+1457971379.41640000	+11.99707031	-4.80761719	-3.31787109	+34.45312500	+6.37207031	-47.37304688	+2572	+11.78613281	-3.16406250	-2.90478516	+13.99658203	-15.77636719	-4.43847656	+2380	+9.66796875	-7.02685547	-3.27392578	+18.47900391	+6.13037109	-49.52636719	+2216
+1457971379.42059990	+12.05859375	-4.70654297	-3.31347656	+34.38720703	+6.32812500	-47.28515625	+2584	+11.85644531	-3.07177734	-2.89160156	+13.75488281	-16.08398438	-4.32861328	+2388	+9.73388672	-6.90820313	-3.27832031	+18.36914063	+5.88867188	-49.35058594	+2224
+1457971379.42479990	+12.11572266	-4.60107422	-3.30908203	+34.36523438	+6.30615234	-47.17529297	+2588	+11.92236328	-2.97070313	-2.87841797	+13.53515625	-16.41357422	-4.21875000	+2396	+9.79101563	-6.79833984	-3.27832031	+18.17138672	+5.64697266	-49.21875000	+2228
+1457971379.42890000	+12.17724609	-4.49121094	-3.30468750	+34.32128906	+6.24023438	-47.06542969	+2596	+11.98828125	-2.88281250	-2.86962891	+13.24951172	-16.69921875	-4.08691406	+2400	+9.85693359	-6.67968750	-3.27832031	+18.12744141	+5.33935547	-49.06494141	+2236
+1457971379.43310000	+12.23876953	-4.38574219	-3.29150391	+34.29931641	+6.15234375	-46.99951172	+2604	+12.05859375	-2.79052734	-2.84765625	+12.98583984	-17.02880859	-4.02099609	+2408	+9.92724609	-6.55664063	-3.27392578	+18.08349609	+5.00976563	-48.91113281	+2244
+1457971379.43730000	+12.29589844	-4.28027344	-3.27832031	+34.25537109	+6.06445313	-46.95556641	+2612	+12.12011719	-2.68945313	-2.82568359	+12.78808594	-17.35839844	-3.88916016	+2412	+9.97998047	-6.45117188	-3.26953125	+17.88574219	+4.72412109	-48.82324219	+2244
+1457971379.44140010	+12.35302734	-4.17480469	-3.26513672	+34.21142578	+5.97656250	-46.86767578	+2616	+12.18603516	-2.59716797	-2.80810547	+12.52441406	-17.64404297	-3.77929688	+2416	+10.04150391	-6.33251953	-3.26953125	+17.79785156	+4.39453125	-48.66943359	+2248
+1457971379.44560000	+12.41455078	-4.06933594	-3.23876953	+34.14550781	+5.80078125	-46.88964844	+2628	+12.25634766	-2.50488281	-2.78173828	+12.28271484	-17.97363281	-3.71337891	+2424	+10.10742188	-6.21826172	-3.26074219	+17.73193359	+4.04296875	-48.55957031	+2256
+1457971379.45390010	+12.52880859	-3.86718750	-3.19921875	+33.96972656	+5.60302734	-46.75781250	+2640	+12.38378906	-2.31152344	-2.72900391	+11.86523438	-18.61083984	-3.53759766	+2436	+10.22167969	-5.99853516	-3.24755859	+17.40234375	+3.38378906	-48.40576172	+2264
+1457971379.45810010	+12.58593750	-3.76171875	-3.16845703	+33.88183594	+5.44921875	-46.73583984	+2648	+12.45410156	-2.21923828	-2.68505859	+11.66748047	-18.98437500	-3.53759766	+2444	+10.28320313	-5.88867188	-3.23876953	+17.29248047	+3.01025391	-48.31787109	+2272
+1457971379.46230010	+12.63867188	-3.66503906	-3.14208984	+33.72802734	+5.36132813	-46.66992188	+2656	+12.51562500	-2.11376953	-2.64550781	+11.53564453	-19.31396484	-3.44970703	+2460	+10.33154297	-5.78320313	-3.22998047	+17.05078125	+2.70263672	-48.20800781	+2272
+1457971379.46639990	+12.69140625	-3.56396484	-3.11572266	+33.57421875	+5.25146484	-46.58203125	+2668	+12.57714844	-2.02148438	-2.61035156	+11.29394531	-19.62158203	-3.36181641	+2468	+10.38427734	-5.67333984	-3.22558594	+16.91894531	+2.39501953	-48.05419922	+2280
+1457971379.47059990	+12.75292969	-3.46289063	-3.07617188	+33.42041016	+5.07568359	-46.56005859	+2680	+12.64306641	-1.92919922	-2.55761719	+11.09619141	-19.99511719	-3.33984375	+2480	+10.44580078	-5.56347656	-3.21240234	+16.76513672	+2.02148438	-47.96630859	+2288
+1457971379.47470000	+12.80126953	-3.36621094	-3.04101563	+33.20068359	+4.94384766	-46.49414063	+2692	+12.70898438	-1.82812500	-2.50927734	+10.96435547	-20.36865234	-3.22998047	+2496	+10.48974609	-5.46240234	-3.19921875	+16.50146484	+1.69189453	-47.85644531	+2292
+1457971379.47890000	+12.85839844	-3.27392578	-3.01025391	+32.98095703	+4.83398438	-46.40625000	+2704	+12.77050781	-1.73583984	-2.46093750	+10.74462891	-20.69824219	-3.16406250	+2512	+10.54687500	-5.35693359	-3.19042969	+16.30371094	+1.38427734	-47.70263672	+2296
+1457971379.48309990	+12.91552734	-3.17724609	-2.96630859	+32.73925781	+4.65820313	-46.38427734	+2720	+12.83642578	-1.64355469	-2.39941406	+10.54687500	-21.09375000	-3.12011719	+2532	+10.59960938	-5.25146484	-3.16845703	+16.12792969	+1.01074219	-47.61474609	+2308
+1457971379.48720000	+12.96386719	-3.08056641	-2.92236328	+32.51953125	+4.54833984	-46.27441406	+2736	+12.89794922	-1.53369141	-2.34228516	+10.45898438	-21.46728516	-3.01025391	+2552	+10.64794922	-5.15039063	-3.15087891	+15.86425781	+0.68115234	-47.50488281	+2316
+1457971379.49140000	+13.01660156	-2.99267578	-2.88281250	+32.23388672	+4.41650391	-46.16455078	+2748	+12.95947266	-1.44580078	-2.28515625	+10.21728516	-21.81884766	-2.90039063	+2568	+10.70068359	-5.04492188	-3.13769531	+15.66650391	+0.35156250	-47.32910156	+2324
+1457971379.49560000	+13.06933594	-2.90039063	-2.83886719	+31.97021484	+4.30664063	-46.07666016	+2768	+13.02099609	-1.35791016	-2.22363281	+9.99755859	-22.17041016	-2.79052734	+2588	+10.75781250	-4.93945313	-3.11572266	+15.49072266	-0.02197266	-47.19726563	+2332
+1457971379.49970010	+13.11767578	-2.80371094	-2.79492188	+31.72851563	+4.15283203	-45.98876953	+2784	+13.07812500	-1.25244141	-2.16210938	+9.88769531	-22.54394531	-2.63671875	+2612	+10.80175781	-4.83837891	-3.09375000	+15.27099609	-0.37353516	-47.04345703	+2340
+1457971379.50390010	+13.17041016	-2.71582031	-2.74658203	+31.46484375	+3.99902344	-45.90087891	+2804	+13.13525391	-1.16894531	-2.09619141	+9.64599609	-22.89550781	-2.46093750	+2632	+10.85009766	-4.73291016	-3.07617188	+15.09521484	-0.72509766	-46.86767578	+2348
+1457971379.50810000	+13.21875000	-2.62353516	-2.69824219	+31.20117188	+3.84521484	-45.81298828	+2820	+13.18798828	-1.08544922	-2.03906250	+9.38232422	-23.22509766	-2.28515625	+2648	+10.90722656	-4.62744141	-3.04980469	+14.94140625	-1.14257813	-46.73583984	+2360
+1457971379.51220010	+13.26708984	-2.52246094	-2.64550781	+31.00341797	+3.66943359	-45.72509766	+2840	+13.24511719	-0.98437500	-1.97753906	+9.25048828	-23.59863281	-2.08740234	+2672	+10.95556641	-4.52636719	-3.01904297	+14.76562500	-1.58203125	-46.60400391	+2372
+1457971379.52060010	+13.36376953	-2.35107422	-2.54443359	+30.47607422	+3.38378906	-45.59326172	+2876	+13.35058594	-0.82177734	-1.85888672	+8.78906250	-24.23583984	-1.69189453	+2704	+11.05664063	-4.31982422	-2.95751953	+14.50195313	-2.46093750	-46.31835938	+2392
+1457971379.52469990	+13.40771484	-2.25439453	-2.48730469	+30.32226563	+3.20800781	-45.50537109	+2892	+13.39892578	-0.72509766	-1.79736328	+8.67919922	-24.54345703	-1.47216797	+2724	+11.10498047	-4.21435547	-2.92236328	+14.41406250	-2.94433594	-46.18652344	+2400
+1457971379.52889990	+13.45166016	-2.17089844	-2.43457031	+30.10253906	+3.05419922	-45.41748047	+2908	+13.45166016	-0.65478516	-1.74023438	+8.41552734	-24.85107422	-1.20849609	+2736	+11.15332031	-4.11328125	-2.89160156	+14.30419922	-3.40576172	-46.01074219	+2408
+1457971379.53309990	+13.49560547	-2.08300781	-2.37744141	+29.88281250	+2.90039063	-45.35156250	+2920	+13.49121094	-0.58007813	-1.68750000	+8.15185547	-25.09277344	-0.96679688	+2744	+11.20166016	-4.01220703	-2.85644531	+14.21630859	-3.88916016	-45.87890625	+2416
+1457971379.53720000	+13.53515625	-1.98632813	-2.32470703	+29.77294922	+2.74658203	-45.28564453	+2932	+13.53515625	-0.49218750	-1.63037109	+7.99804688	-25.37841797	-0.70312500	+2756	+11.24560547	-3.90673828	-2.81689453	+14.17236328	-4.37255859	-45.70312500	+2424
+1457971379.54140000	+13.57031250	-1.90722656	-2.26757813	+29.55322266	+2.61474609	-45.19775391	+2944	+13.57910156	-0.42187500	-1.56884766	+7.77832031	-25.68603516	-0.46142578	+2764	+11.28955078	-3.81005859	-2.78173828	+14.08447266	-4.85595703	-45.54931641	+2428
+1457971379.54559990	+13.60986328	-1.82373047	-2.20605469	+29.35546875	+2.46093750	-45.17578125	+2952	+13.61865234	-0.34716797	-1.51611328	+7.53662109	-25.92773438	-0.21972656	+2776	+11.33789063	-3.71337891	-2.73779297	+14.01855469	-5.36132813	-45.41748047	+2432
+1457971379.54970000	+13.64941406	-1.73144531	-2.14892578	+29.24560547	+2.35107422	-45.08789063	+2960	+13.66259766	-0.26367188	-1.45898438	+7.42675781	-26.16943359	+0.04394531	+2784	+11.37744141	-3.61669922	-2.69824219	+13.97460938	-5.82275391	-45.21972656	+2436
+1457971379.55390000	+13.68457031	-1.65673828	-2.09179688	+29.04785156	+2.24121094	-45.00000000	+2964	+13.70214844	-0.19335938	-1.40625000	+7.20703125	-26.38916016	+0.30761719	+2792	+11.41699219	-3.52880859	-2.66308594	+13.86474609	-6.24023438	-45.02197266	+2440
+1457971379.55800010	+13.71533203	-1.58203125	-2.03466797	+28.85009766	+2.17529297	-44.91210938	+2968	+13.73730469	-0.12744141	-1.34912109	+7.00927734	-26.60888672	+0.54931641	+2800	+11.45654297	-3.44091797	-2.61914063	+13.79882813	-6.70166016	-44.86816406	+2440
+1457971379.56220010	+13.74609375	-1.49853516	-1.98193359	+28.74023438	+2.13134766	-44.80224609	+2976	+13.77246094	-0.04833984	-1.29199219	+6.89941406	-26.78466797	+0.81298828	+2812	+11.49169922	-3.34863281	-2.58398438	+13.75488281	-7.03125000	-44.60449219	+2440
+1457971379.56640010	+13.77685547	-1.42822266	-1.92919922	+28.54248047	+2.08740234	-44.69238281	+2976	+13.80322266	+0.01757813	-1.23046875	+6.70166016	-26.98242188	+1.09863281	+2820	+11.52685547	-3.26513672	-2.55322266	+13.64501953	-7.31689453	-44.34082031	+2432
+1457971379.57049990	+13.80322266	-1.35351563	-1.87646484	+28.36669922	+2.06542969	-44.58251953	+2984	+13.82958984	+0.08349609	-1.17333984	+6.52587891	-27.15820313	+1.36230469	+2832	+11.55761719	-3.18164063	-2.50927734	+13.55712891	-7.66845703	-44.14306641	+2432
+1457971379.57470010	+13.82519531	-1.27441406	-1.82373047	+28.25683594	+2.04345703	-44.45068359	+2988	+13.86035156	+0.15820313	-1.10742188	+6.43798828	-27.35595703	+1.64794922	+2848	+11.58837891	-3.09814453	-2.47412109	+13.51318359	-7.88818359	-43.83544922	+2424
+1457971379.57890010	+13.84716797	-1.21289063	-1.77099609	+28.03710938	+2.04345703	-44.34082031	+2992	+13.88671875	+0.22412109	-1.04589844	+6.30615234	-27.55371094	+1.91162109	+2860	+11.61474609	-3.02783203	-2.44335938	+13.38134766	-8.06396484	-43.54980469	+2416
+1457971379.58299990	+13.87353516	-1.14697266	-1.72265625	+27.83935547	+2.06542969	-44.23095703	+2996	+13.91308594	+0.28564453	-0.97998047	+6.17431641	-27.72949219	+2.15332031	+2876	+11.64111328	-2.95312500	-2.39941406	+13.27148438	-8.28369141	-43.30810547	+2412
+1457971379.59139990	+13.91308594	-1.01953125	-1.62597656	+27.50976563	+2.15332031	-43.98925781	+3004	+13.96582031	+0.42187500	-0.85253906	+5.99853516	-28.01513672	+2.68066406	+2900	+11.68945313	-2.81250000	-2.33789063	+13.05175781	-8.48144531	-42.69287109	+2392
+1457971379.59550000	+13.92626953	-0.96240234	-1.58642578	+27.31201172	+2.28515625	-43.83544922	+3004	+13.98339844	+0.48339844	-0.79541016	+5.88867188	-28.12500000	+2.92236328	+2912	+11.71142578	-2.75097656	-2.30273438	+12.91992188	-8.54736328	-42.40722656	+2384
+1457971379.59970000	+13.93945313	-0.90087891	-1.54248047	+27.18017578	+2.32910156	-43.72558594	+3008	+14.00097656	+0.54931641	-0.72949219	+5.84472656	-28.25683594	+3.16406250	+2928	+11.72900391	-2.68066406	-2.27636719	+12.85400391	-8.56933594	-42.09960938	+2376
+1457971379.60390000	+13.95263672	-0.84814453	-1.49853516	+26.96044922	+2.39501953	-43.61572266	+3012	+14.01855469	+0.60644531	-0.66357422	+5.73486328	-28.43261719	+3.40576172	+2940	+11.74658203	-2.61914063	-2.24560547	+12.72216797	-8.59130859	-41.79199219	+2364
+1457971379.60800000	+13.97021484	-0.79980469	-1.45898438	+26.76269531	+2.48291016	-43.48388672	+3012	+14.03613281	+0.66357422	-0.61083984	+5.64697266	-28.49853516	+3.64746094	+2952	+11.76855469	-2.56201172	-2.21484375	+12.59033203	-8.61328125	-41.50634766	+2356
+1457971379.61220000	+13.98339844	-0.74267578	-1.41943359	+26.58691406	+2.54882813	-43.39599609	+3020	+14.05371094	+0.72509766	-0.55371094	+5.60302734	-28.60839844	+3.88916016	+2968	+11.78173828	-2.50048828	-2.18408203	+12.50244141	-8.65722656	-41.22070313	+2344
+1457971379.61640000	+13.99658203	-0.69873047	-1.37548828	+26.36718750	+2.59277344	-43.28613281	+3020	+14.07128906	+0.77343750	-0.49658203	+5.47119141	-28.71826172	+4.10888672	+2980	+11.79931641	-2.44775391	-2.15332031	+12.37060547	-8.67919922	-40.93505859	+2336
+1457971379.62050010	+14.00976563	-0.65478516	-1.34033203	+26.12548828	+2.70263672	-43.17626953	+3024	+14.08886719	+0.82177734	-0.44824219	+5.36132813	-28.74023438	+4.32861328	+2988	+11.81250000	-2.39501953	-2.12695313	+12.21679688	-8.67919922	-40.64941406	+2324
+1457971379.62470010	+14.02294922	-0.61083984	-1.30517578	+25.92773438	+2.79052734	-43.06640625	+3028	+14.10205078	+0.87011719	-0.40429688	+5.29541016	-28.76220703	+4.54833984	+2996	+11.83007813	-2.33789063	-2.09619141	+12.12890625	-8.70117188	-40.36376953	+2316
+1457971379.62879990	+14.03613281	-0.57568359	-1.27001953	+25.66406250	+2.87841797	-42.95654297	+3028	+14.11523438	+0.90966797	-0.35595703	+5.11962891	-28.80615234	+4.79003906	+3008	+11.83886719	-2.28955078	-2.06982422	+11.99707031	-8.72314453	-40.10009766	+2308
+1457971379.63299990	+14.04931641	-0.53613281	-1.24365234	+25.40039063	+3.01025391	-42.80273438	+3032	+14.12841797	+0.94921875	-0.32519531	+4.96582031	-28.71826172	+5.03173828	+3012	+11.85205078	-2.24121094	-2.04345703	+11.86523438	-8.72314453	-39.81445313	+2300
+1457971379.63720010	+14.05810547	-0.49658203	-1.21728516	+25.20263672	+3.09814453	-42.69287109	+3032	+14.14599609	+0.98876953	-0.29003906	+4.81201172	-28.67431641	+5.27343750	+3020	+11.86523438	-2.18847656	-2.01708984	+11.77734375	-8.74511719	-39.55078125	+2292
+1457971379.64130000	+14.07128906	-0.46582031	-1.18652344	+24.91699219	+3.18603516	-42.53906250	+3036	+14.15917969	+1.01513672	-0.25927734	+4.54833984	-28.63037109	+5.53710938	+3024	+11.87402344	-2.14453125	-1.99072266	+11.62353516	-8.78906250	-39.28710938	+2280
+1457971379.64969990	+14.10205078	-0.40429688	-1.12939453	+24.41162109	+3.38378906	-42.25341797	+3036	+14.19433594	+1.07226563	-0.21093750	+4.02099609	-28.41064453	+6.13037109	+3032	+11.89160156	-2.05224609	-1.93798828	+11.38183594	-8.85498047	-38.73779297	+2264
+1457971379.65380000	+14.11523438	-0.38232422	-1.10302734	+24.10400391	+3.49365234	-42.07763672	+3032	+14.21191406	+1.08984375	-0.18896484	+3.69140625	-28.27880859	+6.43798828	+3036	+11.90039063	-2.01269531	-1.91162109	+11.22802734	-8.87695313	-38.47412109	+2256
+1457971379.65800000	+14.12841797	-0.36035156	-1.08544922	+23.77441406	+3.66943359	-41.90185547	+3024	+14.22949219	+1.11181641	-0.17578125	+3.36181641	-28.08105469	+6.76757813	+3036	+11.90478516	-1.97314453	-1.88964844	+11.07421875	-8.85498047	-38.21044922	+2244
+1457971379.66220000	+14.13720703	-0.32958984	-1.06787109	+23.55468750	+3.82324219	-41.72607422	+3020	+14.24707031	+1.12500000	-0.16259766	+2.94433594	-27.90527344	+7.09716797	+3036	+11.91357422	-1.93359375	-1.86767578	+10.94238281	-8.85498047	-37.94677734	+2236
+1457971379.66630010	+14.15039063	-0.31201172	-1.04589844	+23.26904297	+3.97705078	-41.52832031	+3016	+14.26025391	+1.13378906	-0.14941406	+2.50488281	-27.70751953	+7.47070313	+3040	+11.91796875	-1.89843750	-1.84570313	+10.78857422	-8.83300781	-37.66113281	+2228
+1457971379.67050000	+14.15917969	-0.29443359	-1.03271484	+22.98339844	+4.15283203	-41.30859375	+3012	+14.27783203	+1.14697266	-0.14062500	+2.02148438	-27.46582031	+7.88818359	+3040	+11.92236328	-1.85888672	-1.82812500	+10.65673828	-8.78906250	-37.39746094	+2220
+1457971379.67470000	+14.17236328	-0.26806641	-1.01074219	+22.76367188	+4.24072266	-41.13281250	+3008	+14.29541016	+1.15136719	-0.12744141	+1.45019531	-27.29003906	+8.32763672	+3040	+11.92236328	-1.82373047	-1.80615234	+10.50292969	-8.78906250	-37.15576172	+2208
+1457971379.67880010	+14.18115234	-0.25488281	-0.98876953	+22.47802734	+4.32861328	-40.95703125	+3004	+14.31298828	+1.15576172	-0.11425781	+0.87890625	-27.11425781	+8.76708984	+3040	+11.92675781	-1.79296875	-1.78857422	+10.32714844	-8.76708984	-36.91406250	+2200
+1457971379.68300010	+14.18994141	-0.24169922	-0.97558594	+22.19238281	+4.50439453	-40.75927734	+2996	+14.33056641	+1.16015625	-0.10107422	+0.30761719	-26.91650391	+9.22851563	+3040	+11.93115234	-1.76660156	-1.77099609	+10.12939453	-8.67919922	-36.67236328	+2188
+1457971379.68720010	+14.19433594	-0.21972656	-0.95800781	+21.99462891	+4.61425781	-40.58349609	+2992	+14.34814453	+1.15576172	-0.08349609	-0.37353516	-26.78466797	+9.68994141	+3044	+11.93115234	-1.73583984	-1.75781250	+9.97558594	-8.63525391	-36.43066406	+2176
+1457971379.69129990	+14.20312500	-0.21093750	-0.94042969	+21.70898438	+4.74609375	-40.40771484	+2984	+14.36572266	+1.16015625	-0.06591797	-1.05468750	-26.63085938	+10.19531250	+3044	+11.93554688	-1.70947266	-1.74023438	+9.79980469	-8.56933594	-36.23291016	+2164
+1457971379.69549990	+14.20751953	-0.20214844	-0.94042969	+21.44531250	+4.96582031	-40.20996094	+2976	+14.37890625	+1.16015625	-0.05712891	-1.73583984	-26.43310547	+10.70068359	+3044	+11.93554688	-1.68310547	-1.73144531	+9.62402344	-8.43750000	-36.01318359	+2152
+1457971379.69970010	+14.20751953	-0.18896484	-0.92285156	+21.24755859	+5.05371094	-40.07812500	+2972	+14.39208984	+1.15136719	-0.03515625	-2.59277344	-26.32324219	+11.25000000	+3052	+11.93554688	-1.66113281	-1.72265625	+9.44824219	-8.34960938	-35.83740234	+2140
+1457971379.70380000	+14.21191406	-0.18017578	-0.90966797	+21.00585938	+5.11962891	-39.92431641	+2968	+14.40527344	+1.14697266	-0.01757813	-3.40576172	-26.19140625	+11.79931641	+3056	+11.93115234	-1.63916016	-1.70947266	+9.25048828	-8.26171875	-35.63964844	+2128
+1457971379.70799990	+14.21191406	-0.16699219	-0.90087891	+20.78613281	+5.25146484	-39.77050781	+2960	+14.41845703	+1.14697266	+0.00000000	-4.21875000	-26.03759766	+12.34863281	+3060	+11.93115234	-1.62158203	-1.70507813	+9.05273438	-8.15185547	-35.48583984	+2112
+1457971379.71630000	+14.21630859	-0.14941406	-0.87011719	+20.36865234	+5.33935547	-39.55078125	+2956	+14.44042969	+1.12939453	+0.04833984	-6.04248047	-25.92773438	+13.51318359	+3072	+11.93115234	-1.58642578	-1.68750000	+8.65722656	-7.95410156	-35.17822266	+2084
+1457971379.72050000	+14.21630859	-0.14941406	-0.87011719	+20.12695313	+5.49316406	-39.41894531	+2948	+14.45361328	+1.12060547	+0.07031250	-6.94335938	-25.81787109	+14.06250000	+3080	+11.93115234	-1.57324219	-1.68310547	+8.45947266	-7.82226563	-35.04638672	+2068
+1457971379.72460010	+14.21191406	-0.14062500	-0.86132813	+19.92919922	+5.58105469	-39.33105469	+2944	+14.46240234	+1.11181641	+0.09228516	-7.91015625	-25.70800781	+14.63378906	+3084	+11.92675781	-1.55566406	-1.67871094	+8.28369141	-7.69042969	-34.93652344	+2056
+1457971379.72880010	+14.21191406	-0.13623047	-0.85693359	+19.70947266	+5.66894531	-39.22119141	+2944	+14.47119141	+1.09863281	+0.10986328	-8.87695313	-25.59814453	+15.22705078	+3092	+11.92675781	-1.54248047	-1.67431641	+8.08593750	-7.55859375	-34.82666016	+2040
+1457971379.73300000	+14.21191406	-0.13183594	-0.85693359	+19.51171875	+5.77880859	-39.08935547	+2940	+14.47558594	+1.08984375	+0.12744141	-9.84375000	-25.40039063	+15.79833984	+3096	+11.92236328	-1.52929688	-1.66992188	+7.91015625	-7.40478516	-34.71679688	+2024
+1457971379.73709990	+14.21191406	-0.12304688	-0.84814453	+19.33593750	+5.84472656	-39.00146484	+2940	+14.48437500	+1.07666016	+0.14501953	-10.85449219	-25.29052734	+16.39160156	+3108	+11.91796875	-1.51611328	-1.66552734	+7.73437500	-7.27294922	-34.60693359	+2012
+1457971379.74130010	+14.20751953	-0.11865234	-0.84375000	+19.13818359	+5.88867188	-38.89160156	+2940	+14.48876953	+1.05908203	+0.16259766	-11.88720703	-25.15869141	+16.98486328	+3116	+11.91357422	-1.50292969	-1.66113281	+7.55859375	-7.16308594	-34.49707031	+1996
+1457971379.74550010	+14.20751953	-0.11425781	-0.83496094	+18.94042969	+5.93261719	-38.80371094	+2944	+14.49755859	+1.04589844	+0.17578125	-12.89794922	-24.98291016	+17.55615234	+3124	+11.90917969	-1.48974609	-1.65234375	+7.38281250	-7.03125000	-34.40917969	+1984
+1457971379.74959990	+14.20751953	-0.10986328	-0.83496094	+18.74267578	+6.02050781	-38.67187500	+2944	+14.50195313	+1.02832031	+0.18896484	-13.93066406	-24.78515625	+18.12744141	+3132	+11.90917969	-1.47656250	-1.64794922	+7.22900391	-6.92138672	-34.29931641	+1972
+1457971379.75379990	+14.21191406	-0.10546875	-0.83056641	+18.54492188	+6.13037109	-38.56201172	+2944	+14.50634766	+1.00634766	+0.19775391	-14.98535156	-24.58740234	+18.69873047	+3140	+11.90478516	-1.46337891	-1.64355469	+7.05322266	-6.78955078	-34.18945313	+1960
+1457971379.75799990	+14.21191406	-0.10546875	-0.83056641	+18.34716797	+6.21826172	-38.43017578	+2944	+14.51513672	+0.98437500	+0.20654297	-16.04003906	-24.32373047	+19.24804688	+3144	+11.90039063	-1.45458984	-1.63476563	+6.89941406	-6.65771484	-34.10156250	+1948
+1457971379.76210000	+14.21191406	-0.10107422	-0.83056641	+18.14941406	+6.32812500	-38.32031250	+2944	+14.51513672	+0.96240234	+0.20654297	-17.09472656	-24.03808594	+19.77539063	+3152	+11.89599609	-1.43701172	-1.63037109	+6.76757813	-6.54785156	-33.99169922	+1936
+1457971379.77049990	+14.21630859	-0.08789063	-0.82617188	+17.79785156	+6.48193359	-37.99072266	+2944	+14.52392578	+0.91406250	+0.20214844	-19.22607422	-23.35693359	+20.83007813	+3164	+11.88720703	-1.40625000	-1.61718750	+6.50390625	-6.32812500	-33.72802734	+1916
+1457971379.77460000	+14.21630859	-0.08349609	-0.82177734	+17.57812500	+6.54785156	-37.83691406	+2940	+14.52392578	+0.88330078	+0.20214844	-20.36865234	-23.02734375	+21.35742188	+3176	+11.87841797	-1.39306641	-1.60839844	+6.37207031	-6.24023438	-33.61816406	+1908
+1457971379.77880000	+14.22070313	-0.07910156	-0.81738281	+17.38037109	+6.61376953	-37.68310547	+2940	+14.52832031	+0.85253906	+0.19775391	-21.51123047	-22.67578125	+21.86279297	+3184	+11.87402344	-1.37548828	-1.59960938	+6.24023438	-6.15234375	-33.48632813	+1900
+1457971379.78290010	+14.22509766	-0.07910156	-0.81298828	+17.18261719	+6.67968750	-37.52929688	+2936	+14.53271484	+0.82617188	+0.18896484	-22.63183594	-22.30224609	+22.34619141	+3188	+11.86962891	-1.36230469	-1.59082031	+6.10839844	-6.06445313	-33.35449219	+1896
+1457971379.78710010	+14.22509766	-0.07470703	-0.80859375	+16.96289063	+6.74560547	-37.37548828	+2932	+14.53710938	+0.79541016	+0.18457031	-23.75244141	-21.90673828	+22.80761719	+3196	+11.86962891	-1.34912109	-1.58203125	+5.99853516	-5.97656250	-33.22265625	+1888
+1457971379.79130010	+14.22949219	-0.07031250	-0.80859375	+16.74316406	+6.81152344	-37.22167969	+2928	+14.53710938	+0.76464844	+0.17138672	-24.87304688	-21.48925781	+23.24707031	+3204	+11.86523438	-1.33154297	-1.57763672	+5.86669922	-5.88867188	-33.09082031	+1880
+1457971379.79539990	+14.22949219	-0.06591797	-0.80859375	+16.52343750	+6.92138672	-37.04589844	+2920	+14.54150391	+0.73828125	+0.15820313	-25.94970703	-21.07177734	+23.62060547	+3212	+11.86083984	-1.31396484	-1.56884766	+5.75683594	-5.77880859	-32.95898438	+1876
+1457971379.79959990	+14.22949219	-0.06591797	-0.80419922	+16.30371094	+6.96533203	-36.91406250	+2916	+14.54150391	+0.70751953	+0.14501953	-27.04833984	-20.65429688	+23.99414063	+3220	+11.85205078	-1.30078125	-1.56445313	+5.62500000	-5.71289063	-32.84912109	+1868
+1457971379.80380010	+14.22949219	-0.06152344	-0.79541016	+16.06201172	+6.98730469	-36.78222656	+2912	+14.54150391	+0.68115234	+0.13183594	-28.12500000	-20.23681641	+24.32373047	+3228	+11.84765625	-1.28759766	-1.55566406	+5.49316406	-5.64697266	-32.71728516	+1864
+1457971379.80790000	+14.22949219	-0.05712891	-0.79541016	+15.84228516	+7.05322266	-36.65039063	+2908	+14.54589844	+0.65478516	+0.12304688	-29.20166016	-19.84130859	+24.63134766	+3236	+11.84765625	-1.27001953	-1.55126953	+5.38330078	-5.58105469	-32.60742188	+1860
+1457971379.81209990	+14.23388672	-0.04833984	-0.78662109	+15.64453125	+7.07519531	-36.51855469	+2908	+14.54589844	+0.63281250	+0.11425781	-30.21240234	-19.46777344	+24.93896484	+3240	+11.84326172	-1.25683594	-1.54248047	+5.22949219	-5.51513672	-32.49755859	+1852
+1457971379.82040000	+14.22949219	-0.05273438	-0.77783203	+15.13916016	+7.16308594	-36.38671875	+2900	+14.55029297	+0.58007813	+0.10107422	-32.21191406	-18.80859375	+25.40039063	+3248	+11.83886719	-1.23925781	-1.53808594	+4.92187500	-5.33935547	-32.29980469	+1840
+1457971379.82460000	+14.22949219	-0.05273438	-0.77343750	+14.91943359	+7.20703125	-36.32080078	+2896	+14.55029297	+0.57128906	+0.09667969	-33.02490234	-18.50097656	+25.57617188	+3248	+11.83447266	-1.23046875	-1.53369141	+4.76806641	-5.25146484	-32.23388672	+1832
+1457971379.82880000	+14.22509766	-0.05273438	-0.77343750	+14.69970703	+7.27294922	-36.25488281	+2892	+14.55468750	+0.54931641	+0.08789063	-33.88183594	-18.21533203	+25.72998047	+3252	+11.83007813	-1.22167969	-1.52929688	+4.61425781	-5.18554688	-32.14599609	+1824
+1457971379.83290000	+14.22509766	-0.05273438	-0.76904297	+14.45800781	+7.33886719	-36.21093750	+2892	+14.55468750	+0.53173828	+0.08789063	-34.73876953	-17.95166016	+25.86181641	+3252	+11.83007813	-1.21289063	-1.52929688	+4.46044922	-5.07568359	-32.08007813	+1820
+1457971379.83710000	+14.22070313	-0.04833984	-0.76464844	+14.30419922	+7.36083984	-36.16699219	+2892	+14.55468750	+0.52294922	+0.08789063	-35.44189453	-17.70996094	+25.99365234	+3252	+11.82568359	-1.20410156	-1.52929688	+4.30664063	-5.00976563	-32.01416016	+1812
+1457971379.84130000	+14.22070313	-0.05273438	-0.76025391	+14.08447266	+7.38281250	-36.14501953	+2892	+14.55908203	+0.50537109	+0.08789063	-36.21093750	-17.51220703	+26.10351563	+3256	+11.82568359	-1.19970703	-1.52929688	+4.10888672	-4.92187500	-31.94824219	+1800
+1457971379.84540010	+14.21630859	-0.05712891	-0.75585938	+13.86474609	+7.40478516	-36.14501953	+2892	+14.56347656	+0.48779297	+0.09228516	-36.95800781	-17.33642578	+26.19140625	+3260	+11.82568359	-1.19531250	-1.52490234	+3.93310547	-4.85595703	-31.90429688	+1792
+1457971379.84960010	+14.21630859	-0.05712891	-0.75146484	+13.73291016	+7.44873047	-36.12304688	+2892	+14.56347656	+0.48779297	+0.10107422	-37.48535156	-17.18261719	+26.27929688	+3260	+11.82568359	-1.19091797	-1.52490234	+3.77929688	-4.76806641	-31.83837891	+1784
+1457971379.85380010	+14.21630859	-0.06152344	-0.74707031	+13.53515625	+7.51464844	-36.10107422	+2892	+14.56787109	+0.47460938	+0.10546875	-38.07861328	-17.05078125	+26.34521484	+3264	+11.82568359	-1.18652344	-1.52490234	+3.60351563	-4.68017578	-31.79443359	+1776
+1457971379.85789990	+14.21630859	-0.06591797	-0.74267578	+13.35937500	+7.55859375	-36.10107422	+2892	+14.57666016	+0.45703125	+0.10986328	-38.67187500	-16.89697266	+26.38916016	+3272	+11.82568359	-1.18652344	-1.52490234	+3.44970703	-4.61425781	-31.72851563	+1768
+1457971379.86209990	+14.21630859	-0.07031250	-0.74267578	+13.20556641	+7.62451172	-36.07910156	+2892	+14.57666016	+0.46142578	+0.11425781	-39.02343750	-16.76513672	+26.38916016	+3272	+11.82568359	-1.18212891	-1.52490234	+3.29589844	-4.54833984	-31.68457031	+1760
+1457971379.87040000	+14.22070313	-0.07470703	-0.73828125	+12.94189453	+7.73437500	-36.01318359	+2896	+14.58984375	+0.43505859	+0.11865234	-39.92431641	-16.52343750	+26.38916016	+3284	+11.83007813	-1.16894531	-1.52050781	+3.01025391	-4.41650391	-31.59667969	+1744
+1457971379.87459990	+14.22070313	-0.07470703	-0.73388672	+12.81005859	+7.82226563	-35.96923828	+2896	+14.59423828	+0.44384766	+0.11865234	-40.12207031	-16.41357422	+26.36718750	+3284	+11.83007813	-1.16455078	-1.52050781	+2.87841797	-4.37255859	-31.53076172	+1736
+1457971379.87870000	+14.22509766	-0.07470703	-0.73388672	+12.67822266	+7.88818359	-35.92529297	+2896	+14.60302734	+0.43066406	+0.12304688	-40.40771484	-16.30371094	+26.34521484	+3288	+11.83447266	-1.16015625	-1.51611328	+2.72460938	-4.30664063	-31.48681641	+1728
+1457971379.88290000	+14.23388672	-0.07910156	-0.72949219	+12.54638672	+7.93212891	-35.88134766	+2896	+14.61181641	+0.41748047	+0.11865234	-40.71533203	-16.19384766	+26.25732422	+3292	+11.83447266	-1.15576172	-1.51171875	+2.59277344	-4.28466797	-31.42089844	+1724
+1457971379.88710000	+14.23828125	-0.08349609	-0.73388672	+12.39257813	+8.04199219	-35.79345703	+2900	+14.62060547	+0.43505859	+0.10986328	-40.67138672	-16.06201172	+26.14746094	+3296	+11.83447266	-1.15136719	-1.51171875	+2.46093750	-4.24072266	-31.37695313	+1720
+1457971379.89120010	+14.24267578	-0.08789063	-0.73388672	+12.26074219	+8.17382813	-35.70556641	+2900	+14.62939453	+0.42626953	+0.10546875	-40.73730469	-15.93017578	+26.03759766	+3300	+11.83886719	-1.14257813	-1.50732422	+2.35107422	-4.21875000	-31.31103516	+1716
+1457971379.89540000	+14.24707031	-0.08789063	-0.73388672	+12.15087891	+8.26171875	-35.59570313	+2896	+14.64257813	+0.41308594	+0.09228516	-40.82519531	-15.77636719	+25.86181641	+3304	+11.83886719	-1.13378906	-1.50292969	+2.24121094	-4.17480469	-31.24511719	+1712
+1457971379.89960000	+14.25146484	-0.08789063	-0.74267578	+11.97509766	+8.43750000	-35.48583984	+2896	+14.65136719	+0.43505859	+0.07910156	-40.58349609	-15.64453125	+25.68603516	+3308	+11.84326172	-1.12500000	-1.50292969	+2.10937500	-4.13085938	-31.17919922	+1708
+1457971379.90370010	+14.26025391	-0.09228516	-0.75146484	+11.84326172	+8.61328125	-35.35400391	+2896	+14.66015625	+0.42626953	+0.06152344	-40.45166016	-15.49072266	+25.51025391	+3312	+11.84326172	-1.11621094	-1.49853516	+1.97753906	-4.06494141	-31.11328125	+1708
+1457971379.90790010	+14.26904297	-0.09228516	-0.74707031	+11.71142578	+8.72314453	-35.20019531	+2896	+14.67333984	+0.41748047	+0.04394531	-40.34179688	-15.31494141	+25.31250000	+3316	+11.84326172	-1.10742188	-1.49414063	+1.86767578	-4.04296875	-31.02539063	+1704
+1457971379.91210010	+14.27343750	-0.09228516	-0.75585938	+11.51367188	+8.94287109	-35.04638672	+2896	+14.68652344	+0.44384766	+0.02636719	-39.83642578	-15.13916016	+25.11474609	+3324	+11.84326172	-1.09863281	-1.48974609	+1.71386719	-3.99902344	-30.95947266	+1704
+1457971379.92039990	+14.28662109	-0.10107422	-0.76904297	+11.16210938	+9.38232422	-34.69482422	+2892	+14.71289063	+0.42626953	-0.00878906	-39.13330078	-14.80957031	+24.71923828	+3332	+11.84765625	-1.08544922	-1.48535156	+1.42822266	-3.86718750	-30.78369141	+1700
+1457971379.92459990	+14.29541016	-0.10546875	-0.78222656	+10.98632813	+9.71191406	-34.47509766	+2892	+14.72607422	+0.44384766	-0.02636719	-38.47412109	-14.65576172	+24.54345703	+3340	+11.84765625	-1.07666016	-1.48535156	+1.29638672	-3.73535156	-30.69580078	+1700
+1457971379.92870000	+14.29980469	-0.10986328	-0.79980469	+10.81054688	+10.04150391	-34.27734375	+2892	+14.73925781	+0.44824219	-0.04833984	-37.90283203	-14.45800781	+24.34570313	+3344	+11.84765625	-1.07226563	-1.48974609	+1.14257813	-3.62548828	-30.60791016	+1700
+1457971379.93290000	+14.30419922	-0.11425781	-0.80859375	+10.63476563	+10.32714844	-34.05761719	+2892	+14.75244141	+0.44824219	-0.07031250	-37.33154297	-14.26025391	+24.16992188	+3348	+11.84765625	-1.06347656	-1.48535156	+0.98876953	-3.49365234	-30.49804688	+1696
+1457971379.93700000	+14.30419922	-0.11865234	-0.82617188	+10.52490234	+10.74462891	-33.83789063	+2892	+14.76123047	+0.45703125	-0.07910156	-36.87011719	-14.17236328	+24.10400391	+3356	+11.84765625	-1.05908203	-1.48974609	+0.83496094	-3.31787109	-30.41015625	+1696
+1457971379.94120000	+14.30859375	-0.12744141	-0.84375000	+10.34912109	+11.14013672	-33.61816406	+2896	+14.77441406	+0.46142578	-0.09228516	-36.29882813	-14.06250000	+24.03808594	+3360	+11.84765625	-1.05908203	-1.49414063	+0.63720703	-3.14208984	-30.30029297	+1696
+1457971379.94540000	+14.31298828	-0.13623047	-0.85253906	+10.17333984	+11.51367188	-33.39843750	+2896	+14.78759766	+0.46142578	-0.10546875	-35.68359375	-13.90869141	+23.97216797	+3364	+11.84765625	-1.05908203	-1.49853516	+0.46142578	-2.98828125	-30.21240234	+1692
+1457971379.94950010	+14.31738281	-0.13623047	-0.87011719	+10.10742188	+11.97509766	-33.15673828	+2896	+14.80517578	+0.46582031	-0.11425781	-34.84863281	-13.77685547	+23.95019531	+3368	+11.84765625	-1.05468750	-1.50292969	+0.30761719	-2.74658203	-30.10253906	+1692
+1457971379.95370010	+14.32177734	-0.14941406	-0.89208984	+9.99755859	+12.43652344	-32.93701172	+2896	+14.82275391	+0.47460938	-0.11425781	-34.12353516	-13.71093750	+23.95019531	+3376	+11.85205078	-1.05908203	-1.50732422	+0.13183594	-2.52685547	-30.01464844	+1692
+1457971379.96199990	+14.32617188	-0.16259766	-0.93603516	+9.88769531	+13.44726563	-32.54150391	+2900	+14.84472656	+0.47900391	-0.11865234	-32.95898438	-13.62304688	+24.03808594	+3384	+11.85644531	-1.05908203	-1.52490234	-0.15380859	-2.02148438	-29.83886719	+1688
+1457971379.96620010	+14.32617188	-0.17138672	-0.95800781	+9.84375000	+13.97460938	-32.34375000	+2908	+14.85351563	+0.49218750	-0.11425781	-32.40966797	-13.62304688	+24.12597656	+3392	+11.86083984	-1.06347656	-1.53808594	-0.32958984	-1.75781250	-29.75097656	+1688
+1457971379.97040010	+14.33056641	-0.18017578	-0.97998047	+9.79980469	+14.50195313	-32.16796875	+2912	+14.86669922	+0.50537109	-0.11865234	-31.88232422	-13.57910156	+24.19189453	+3396	+11.86523438	-1.06787109	-1.54687500	-0.48339844	-1.49414063	-29.66308594	+1684
+1457971379.97449990	+14.33056641	-0.18896484	-1.00195313	+9.82177734	+15.00732422	-31.97021484	+2912	+14.87548828	+0.49218750	-0.10546875	-31.61865234	-13.68896484	+24.38964844	+3404	+11.86523438	-1.07226563	-1.55566406	-0.59326172	-1.25244141	-29.59716797	+1684
+1457971379.97869990	+14.33496094	-0.19775391	-1.02392578	+9.79980469	+15.53466797	-31.81640625	+2920	+14.88867188	+0.50097656	-0.08789063	-31.26708984	-13.82080078	+24.56542969	+3412	+11.86962891	-1.08105469	-1.56445313	-0.74707031	-0.98876953	-29.50927734	+1680
+1457971379.98289990	+14.33935547	-0.20654297	-1.04589844	+9.77783203	+16.06201172	-31.68457031	+2924	+14.89746094	+0.50976563	-0.08349609	-30.89355469	-13.88671875	+24.71923828	+3420	+11.87402344	-1.08544922	-1.57324219	-0.87890625	-0.72509766	-29.44335938	+1680
+1457971379.98700000	+14.34375000	-0.21972656	-1.07226563	+9.71191406	+16.58935547	-31.55273438	+2932	+14.90625000	+0.50097656	-0.07031250	-30.76171875	-14.01855469	+24.89501953	+3424	+11.88281250	-1.08984375	-1.58203125	-1.01074219	-0.52734375	-29.37744141	+1676
+1457971379.99120000	+14.34814453	-0.22851563	-1.09863281	+9.68994141	+17.16064453	-31.42089844	+2940	+14.91503906	+0.50537109	-0.06152344	-30.56396484	-14.15039063	+25.09277344	+3432	+11.88720703	-1.09863281	-1.58642578	-1.12060547	-0.30761719	-29.28955078	+1676
+1457971379.99540000	+14.35693359	-0.23291016	-1.12060547	+9.66796875	+17.70996094	-31.33300781	+2948	+14.92382813	+0.50976563	-0.05712891	-30.34423828	-14.21630859	+25.22460938	+3436	+11.89599609	-1.10302734	-1.59960938	-1.23046875	-0.04394531	-29.22363281	+1672
+1457971379.99950000	+14.35693359	-0.25488281	-1.14697266	+9.47021484	+18.23730469	-31.26708984	+2956	+14.92822266	+0.50097656	-0.04833984	-30.27832031	-14.39208984	+25.42236328	+3440	+11.90039063	-1.11181641	-1.60400391	-1.34033203	+0.08789063	-29.15771484	+1668
+1457971380.00370000	+14.36572266	-0.26367188	-1.16894531	+9.31640625	+18.78662109	-31.22314453	+2964	+14.93261719	+0.50097656	-0.03515625	-30.19042969	-14.56787109	+25.64208984	+3448	+11.90917969	-1.11181641	-1.60839844	-1.45019531	+0.24169922	-29.09179688	+1668
+1457971380.00790000	+14.37451172	-0.26806641	-1.18652344	+9.18457031	+19.27001953	-31.17919922	+2972	+14.94140625	+0.49658203	-0.03076172	-30.10253906	-14.69970703	+25.83984375	+3452	+11.91357422	-1.11621094	-1.61718750	-1.56005859	+0.39550781	-29.02587891	+1664
+1457971380.01620010	+14.40087891	-0.31201172	-1.22167969	+8.43750000	+20.25878906	-31.22314453	+2984	+14.95898438	+0.48339844	-0.01757813	-30.08056641	-15.02929688	+26.25732422	+3464	+11.93115234	-1.12939453	-1.61718750	-1.82373047	+0.48339844	-28.89404297	+1660
+1457971380.02029990	+14.41406250	-0.32519531	-1.24365234	+8.08593750	+20.78613281	-31.28906250	+2992	+14.96777344	+0.47460938	-0.01318359	-30.03662109	-15.20507813	+26.45507813	+3472	+11.93994141	-1.13378906	-1.62597656	-1.93359375	+0.57128906	-28.82812500	+1656
+1457971380.02449990	+14.42285156	-0.36474609	-1.25683594	+7.44873047	+21.22558594	-31.39892578	+3000	+14.97216797	+0.46582031	-0.01318359	-30.05859375	-15.35888672	+26.63085938	+3476	+11.94433594	-1.13818359	-1.62597656	-2.06542969	+0.54931641	-28.78417969	+1656
+1457971380.02870010	+14.43164063	-0.38232422	-1.27001953	+6.89941406	+21.66503906	-31.50878906	+3004	+14.97656250	+0.45703125	-0.00878906	-30.05859375	-15.51269531	+26.80664063	+3480	+11.95312500	-1.13818359	-1.62158203	-2.17529297	+0.50537109	-28.71826172	+1656
+1457971380.03280000	+14.44482422	-0.39990234	-1.28759766	+6.32812500	+22.14843750	-31.61865234	+3008	+14.97656250	+0.44824219	-0.00878906	-30.08056641	-15.66650391	+26.96044922	+3484	+11.96191406	-1.14257813	-1.62597656	-2.30712891	+0.50537109	-28.67431641	+1656
+1457971380.03699990	+14.45800781	-0.43945313	-1.29199219	+5.53710938	+22.45605469	-31.81640625	+3016	+14.98095703	+0.43505859	+0.00000000	-30.16845703	-15.90820313	+27.18017578	+3492	+11.96630859	-1.14697266	-1.62158203	-2.41699219	+0.41748047	-28.65234375	+1656
+1457971380.04119990	+14.47119141	-0.46582031	-1.29199219	+4.79003906	+22.71972656	-32.01416016	+3016	+14.98535156	+0.42626953	+0.00878906	-30.21240234	-16.12792969	+27.37792969	+3496	+11.97509766	-1.15136719	-1.61718750	-2.54882813	+0.26367188	-28.63037109	+1660
+1457971380.04530000	+14.48437500	-0.49658203	-1.30078125	+4.02099609	+23.07128906	-32.21191406	+3024	+14.98535156	+0.42187500	+0.02197266	-30.25634766	-16.39160156	+27.61962891	+3500	+11.97949219	-1.15576172	-1.61718750	-2.70263672	+0.15380859	-28.60839844	+1664
+1457971380.04950000	+14.49755859	-0.52734375	-1.29638672	+3.16406250	+23.22509766	-32.45361328	+3028	+14.98974609	+0.40869141	+0.03076172	-30.36621094	-16.58935547	+27.79541016	+3504	+11.98828125	-1.15576172	-1.61279297	-2.81250000	-0.02197266	-28.60839844	+1664
+1457971380.05780010	+14.51513672	-0.60205078	-1.29638672	+1.42822266	+23.62060547	-32.93701172	+3040	+14.98535156	+0.39990234	+0.05273438	-30.49804688	-17.05078125	+28.14697266	+3512	+12.00146484	-1.16894531	-1.60400391	-3.07617188	-0.39550781	-28.65234375	+1676
+1457971380.06200000	+14.52392578	-0.62841797	-1.28759766	+0.63720703	+23.59863281	-33.20068359	+3044	+14.98095703	+0.39111328	+0.07031250	-30.62988281	-17.29248047	+28.32275391	+3516	+12.00585938	-1.17333984	-1.59960938	-3.18603516	-0.59326172	-28.67431641	+1680
+1457971380.06620000	+14.53271484	-0.66357422	-1.27001953	-0.15380859	+23.51074219	-33.46435547	+3052	+14.98095703	+0.39111328	+0.08789063	-30.71777344	-17.55615234	+28.49853516	+3516	+12.01464844	-1.17773438	-1.59521484	-3.29589844	-0.83496094	-28.71826172	+1684
+1457971380.07030010	+14.53710938	-0.69873047	-1.27001953	-0.98876953	+23.57666016	-33.72802734	+3056	+14.97656250	+0.39550781	+0.10986328	-30.82763672	-17.84179688	+28.74023438	+3520	+12.01904297	-1.18652344	-1.59521484	-3.40576172	-1.07666016	-28.78417969	+1688
+1457971380.07450010	+14.54150391	-0.71191406	-1.25244141	-1.58203125	+23.35693359	-33.99169922	+3064	+14.97216797	+0.39111328	+0.13183594	-30.95947266	-18.08349609	+28.93798828	+3524	+12.02783203	-1.19091797	-1.59082031	-3.49365234	-1.36230469	-28.87207031	+1696
+1457971380.07870010	+14.54589844	-0.74707031	-1.22607422	-2.28515625	+23.09326172	-34.25537109	+3072	+14.96777344	+0.39550781	+0.15380859	-31.11328125	-18.36914063	+29.13574219	+3528	+12.03222656	-1.19970703	-1.58203125	-3.58154297	-1.64794922	-28.95996094	+1700
+1457971380.08279990	+14.54589844	-0.78222656	-1.22167969	-2.98828125	+22.98339844	-34.51904297	+3080	+14.96337891	+0.39990234	+0.18017578	-31.24511719	-18.67675781	+29.37744141	+3536	+12.03662109	-1.20849609	-1.57763672	-3.69140625	-1.93359375	-29.06982422	+1704
+1457971380.08699990	+14.55029297	-0.79101563	-1.19970703	-3.40576172	+22.63183594	-34.76074219	+3088	+14.95898438	+0.39990234	+0.20214844	-31.39892578	-18.91845703	+29.57519531	+3536	+12.04541016	-1.21728516	-1.57324219	-3.75732422	-2.28515625	-29.20166016	+1708
+1457971380.09120010	+14.55029297	-0.81298828	-1.17333984	-3.88916016	+22.25830078	-34.98046875	+3096	+14.95458984	+0.40869141	+0.22412109	-31.53076172	-19.16015625	+29.77294922	+3540	+12.04980469	-1.22607422	-1.56884766	-3.82324219	-2.59277344	-29.33349609	+1712
+1457971380.09530000	+14.54589844	-0.83935547	-1.16894531	-4.37255859	+22.01660156	-35.22216797	+3104	+14.94580078	+0.41748047	+0.24609375	-31.66259766	-19.40185547	+29.99267578	+3548	+12.05419922	-1.23486328	-1.56884766	-3.86718750	-2.90039063	-29.46533203	+1712
+1457971380.09949990	+14.54150391	-0.83935547	-1.14257813	-4.61425781	+21.57714844	-35.44189453	+3112	+14.93701172	+0.42187500	+0.27246094	-31.83837891	-19.64355469	+30.23437500	+3552	+12.05859375	-1.23925781	-1.56445313	-3.88916016	-3.22998047	-29.61914063	+1716
+1457971380.10780000	+14.53710938	-0.86572266	-1.10302734	-5.16357422	+20.67626953	-35.81542969	+3132	+14.91943359	+0.43505859	+0.32080078	-32.18994141	-20.12695313	+30.73974609	+3560	+12.06298828	-1.25683594	-1.56005859	-3.93310547	-3.84521484	-29.90478516	+1716
+1457971380.11200000	+14.53710938	-0.86572266	-1.07666016	-5.27343750	+20.17089844	-35.99121094	+3140	+14.91503906	+0.44384766	+0.34716797	-32.40966797	-20.34667969	+31.02539063	+3568	+12.06738281	-1.26123047	-1.56005859	-3.91113281	-4.19677734	-30.03662109	+1716
+1457971380.11610010	+14.53271484	-0.87451172	-1.05468750	-5.40527344	+19.66552734	-36.12304688	+3148	+14.90625000	+0.45263672	+0.36474609	-32.60742188	-20.50048828	+31.28906250	+3568	+12.06738281	-1.26562500	-1.55566406	-3.88916016	-4.48242188	-30.16845703	+1716
+1457971380.12030010	+14.53271484	-0.88330078	-1.03271484	-5.53710938	+19.20410156	-36.25488281	+3160	+14.89746094	+0.46142578	+0.38232422	-32.80517578	-20.65429688	+31.53076172	+3572	+12.06738281	-1.27441406	-1.55126953	-3.86718750	-4.76806641	-30.27832031	+1712
+1457971380.12450000	+14.52832031	-0.87890625	-1.01513672	-5.53710938	+18.72070313	-36.36474609	+3168	+14.88427734	+0.46582031	+0.39550781	-33.04687500	-20.76416016	+31.77246094	+3572	+12.06738281	-1.27441406	-1.55126953	-3.80126953	-5.05371094	-30.38818359	+1712
+1457971380.12859990	+14.52392578	-0.87890625	-0.99316406	-5.53710938	+18.21533203	-36.43066406	+3176	+14.87548828	+0.47021484	+0.40429688	-33.24462891	-20.83007813	+31.99218750	+3572	+12.06738281	-1.27880859	-1.55126953	-3.73535156	-5.31738281	-30.49804688	+1708
+1457971380.13280010	+14.51953125	-0.87451172	-0.97558594	-5.53710938	+17.73193359	-36.49658203	+3184	+14.86230469	+0.47460938	+0.40869141	-33.44238281	-20.89599609	+32.21191406	+3572	+12.06298828	-1.27880859	-1.54687500	-3.66943359	-5.60302734	-30.58593750	+1708
+1457971380.13700010	+14.51953125	-0.86572266	-0.95800781	-5.42724609	+17.29248047	-36.54052734	+3192	+14.85351563	+0.47900391	+0.41308594	-33.70605469	-20.89599609	+32.43164063	+3568	+12.05859375	-1.27441406	-1.54248047	-3.55957031	-5.82275391	-30.67382813	+1704
+1457971380.14109990	+14.51513672	-0.86572266	-0.94042969	-5.36132813	+16.85302734	-36.56250000	+3196	+14.84033203	+0.48339844	+0.41308594	-33.92578125	-20.89599609	+32.60742188	+3564	+12.05859375	-1.27441406	-1.54248047	-3.44970703	-6.04248047	-30.73974609	+1704
+1457971380.14529990	+14.51074219	-0.86132813	-0.91845703	-5.29541016	+16.34765625	-36.58447266	+3204	+14.82714844	+0.48779297	+0.41308594	-34.14550781	-20.89599609	+32.78320313	+3564	+12.04980469	-1.27441406	-1.53369141	-3.33984375	-6.32812500	-30.82763672	+1704
+1457971380.14949990	+14.51074219	-0.84814453	-0.90527344	-5.09765625	+15.97412109	-36.58447266	+3208	+14.81835938	+0.48779297	+0.40429688	-34.40917969	-20.83007813	+32.89306641	+3560	+12.04541016	-1.27001953	-1.52929688	-3.18603516	-6.48193359	-30.87158203	+1704
+1457971380.15780000	+14.50634766	-0.83496094	-0.87890625	-4.76806641	+15.22705078	-36.58447266	+3212	+14.79199219	+0.49218750	+0.39111328	-34.82666016	-20.69824219	+33.04687500	+3548	+12.03662109	-1.27001953	-1.51611328	-2.90039063	-6.83349609	-31.00341797	+1704
+1457971380.16199990	+14.50195313	-0.82177734	-0.87451172	-4.50439453	+14.98535156	-36.56250000	+3212	+14.77880859	+0.49658203	+0.37792969	-35.02441406	-20.58837891	+33.09082031	+3544	+12.02783203	-1.26123047	-1.51611328	-2.72460938	-6.92138672	-31.04736328	+1704
+1457971380.16610000	+14.49755859	-0.80859375	-0.87011719	-4.26269531	+14.72167969	-36.54052734	+3212	+14.76562500	+0.50097656	+0.36474609	-35.20019531	-20.50048828	+33.11279297	+3540	+12.02343750	-1.26123047	-1.51611328	-2.52685547	-7.00927734	-31.11328125	+1704
+1457971380.17030000	+14.48876953	-0.79541016	-0.86132813	-4.02099609	+14.41406250	-36.54052734	+3208	+14.75244141	+0.50537109	+0.36035156	-35.37597656	-20.43457031	+33.13476563	+3536	+12.01464844	-1.25683594	-1.50732422	-2.35107422	-7.11914063	-31.17919922	+1704
+1457971380.17440010	+14.48437500	-0.78222656	-0.85693359	-3.73535156	+14.21630859	-36.51855469	+3204	+14.73925781	+0.51416016	+0.35156250	-35.55175781	-20.32470703	+33.11279297	+3528	+12.00585938	-1.25244141	-1.50292969	-2.17529297	-7.16308594	-31.22314453	+1704
+1457971380.17860010	+14.47998047	-0.76904297	-0.85693359	-3.44970703	+14.01855469	-36.54052734	+3200	+14.72607422	+0.51855469	+0.33837891	-35.72753906	-20.21484375	+33.06884766	+3524	+11.99707031	-1.24804688	-1.50292969	-1.99951172	-7.16308594	-31.28906250	+1704
+1457971380.18280010	+14.47558594	-0.75585938	-0.84814453	-3.16406250	+13.77685547	-36.54052734	+3196	+14.71289063	+0.52294922	+0.33398438	-35.88134766	-20.17089844	+33.04687500	+3516	+11.99267578	-1.24804688	-1.49853516	-1.80175781	-7.20703125	-31.35498047	+1708
+1457971380.18689990	+14.46679688	-0.74267578	-0.84814453	-2.85644531	+13.60107422	-36.56250000	+3188	+14.69970703	+0.53613281	+0.32080078	-35.96923828	-20.03906250	+32.93701172	+3512	+11.98388672	-1.24365234	-1.49853516	-1.64794922	-7.18505859	-31.42089844	+1708
+1457971380.19109990	+14.46240234	-0.72949219	-0.84814453	-2.54882813	+13.46923828	-36.58447266	+3184	+14.69091797	+0.54052734	+0.30761719	-36.05712891	-19.90722656	+32.82714844	+3508	+11.97509766	-1.24365234	-1.49853516	-1.47216797	-7.11914063	-31.48681641	+1708
+1457971380.19530010	+14.45361328	-0.71191406	-0.85253906	-2.24121094	+13.33740234	-36.60644531	+3180	+14.68212891	+0.54931641	+0.30322266	-36.16699219	-19.84130859	+32.73925781	+3500	+11.97070313	-1.24365234	-1.49414063	-1.29638672	-7.07519531	-31.55273438	+1708
+1457971380.20359990	+14.43164063	-0.68994141	-0.86132813	-1.73583984	+13.07373047	-36.69433594	+3168	+14.66015625	+0.57128906	+0.29003906	-36.23291016	-19.66552734	+32.47558594	+3492	+11.95312500	-1.24365234	-1.49853516	-1.03271484	-6.87744141	-31.70654297	+1704
+1457971380.20779990	+14.42285156	-0.68115234	-0.85693359	-1.47216797	+12.91992188	-36.71630859	+3164	+14.65576172	+0.57568359	+0.28564453	-36.27685547	-19.57763672	+32.36572266	+3488	+11.94433594	-1.24365234	-1.49414063	-0.92285156	-6.78955078	-31.77246094	+1704
+1457971380.21190000	+14.41845703	-0.67236328	-0.85693359	-1.29638672	+12.76611328	-36.76025391	+3160	+14.64697266	+0.58886719	+0.27685547	-36.25488281	-19.48974609	+32.23388672	+3480	+11.93994141	-1.24804688	-1.49853516	-0.81298828	-6.65771484	-31.83837891	+1704
+1457971380.21610000	+14.40966797	-0.66796875	-0.85693359	-1.09863281	+12.61230469	-36.80419922	+3156	+14.64257813	+0.59326172	+0.27246094	-36.27685547	-19.37988281	+32.05810547	+3476	+11.93115234	-1.24804688	-1.49853516	-0.72509766	-6.52587891	-31.90429688	+1700
+1457971380.22030000	+14.40087891	-0.65917969	-0.85253906	-0.92285156	+12.48046875	-36.84814453	+3152	+14.64257813	+0.59765625	+0.26806641	-36.32080078	-19.31396484	+31.90429688	+3468	+11.92675781	-1.25244141	-1.49853516	-0.65917969	-6.39404297	-31.97021484	+1700
+1457971380.22440000	+14.39648438	-0.65917969	-0.85693359	-0.83496094	+12.37060547	-36.89208984	+3152	+14.63818359	+0.60644531	+0.25927734	-36.29882813	-19.22607422	+31.70654297	+3460	+11.92236328	-1.25683594	-1.49853516	-0.59326172	-6.24023438	-32.03613281	+1700
+1457971380.22860000	+14.38769531	-0.65478516	-0.86132813	-0.72509766	+12.28271484	-36.91406250	+3152	+14.63378906	+0.61083984	+0.25048828	-36.27685547	-19.11621094	+31.53076172	+3456	+11.91357422	-1.26123047	-1.50292969	-0.52734375	-6.08642578	-32.08007813	+1696
+1457971380.23280000	+14.38330078	-0.64599609	-0.86132813	-0.59326172	+12.15087891	-36.93603516	+3148	+14.63378906	+0.61523438	+0.24169922	-36.27685547	-18.98437500	+31.33300781	+3448	+11.90917969	-1.26562500	-1.50292969	-0.48339844	-5.93261719	-32.12402344	+1696
+1457971380.23690010	+14.37451172	-0.64599609	-0.85693359	-0.54931641	+11.99707031	-36.95800781	+3148	+14.62939453	+0.61083984	+0.23730469	-36.32080078	-18.89648438	+31.17919922	+3440	+11.90039063	-1.27001953	-1.50292969	-0.43945313	-5.77880859	-32.16796875	+1692
+1457971380.24530010	+14.37011719	-0.64599609	-0.84814453	-0.41748047	+11.66748047	-36.95800781	+3152	+14.62939453	+0.61083984	+0.22412109	-36.43066406	-18.67675781	+30.84960938	+3428	+11.89160156	-1.27441406	-1.50292969	-0.35156250	-5.47119141	-32.23388672	+1684
+1457971380.24939990	+14.36572266	-0.64160156	-0.84375000	-0.37353516	+11.51367188	-36.95800781	+3152	+14.62939453	+0.60644531	+0.21093750	-36.49658203	-18.56689453	+30.69580078	+3424	+11.88720703	-1.27441406	-1.50292969	-0.30761719	-5.31738281	-32.25585938	+1680
+1457971380.25359990	+14.36572266	-0.64160156	-0.84375000	-0.32958984	+11.35986328	-36.93603516	+3152	+14.62939453	+0.60205078	+0.20214844	-36.60644531	-18.43505859	+30.54199219	+3420	+11.88281250	-1.27880859	-1.49853516	-0.26367188	-5.18554688	-32.25585938	+1676
+1457971380.25770000	+14.36572266	-0.64160156	-0.84375000	-0.28564453	+11.22802734	-36.91406250	+3152	+14.62939453	+0.59326172	+0.18457031	-36.71630859	-18.25927734	+30.36621094	+3416	+11.87841797	-1.27880859	-1.49853516	-0.19775391	-5.05371094	-32.25585938	+1672
+1457971380.26189990	+14.36572266	-0.64160156	-0.83935547	-0.24169922	+11.09619141	-36.89208984	+3152	+14.62500000	+0.58007813	+0.17138672	-36.91406250	-18.10546875	+30.19042969	+3416	+11.87402344	-1.27880859	-1.49414063	-0.13183594	-4.92187500	-32.27783203	+1668
+1457971380.26609990	+14.36572266	-0.63720703	-0.83935547	-0.17578125	+10.94238281	-36.87011719	+3152	+14.62500000	+0.57128906	+0.15820313	-37.08984375	-17.95166016	+30.05859375	+3412	+11.86962891	-1.27880859	-1.49414063	-0.04394531	-4.79003906	-32.27783203	+1668
+1457971380.27020000	+14.36572266	-0.63281250	-0.83935547	-0.10986328	+10.81054688	-36.80419922	+3148	+14.62060547	+0.56250000	+0.14062500	-37.26562500	-17.77587891	+29.90478516	+3412	+11.86523438	-1.27441406	-1.48974609	+0.02197266	-4.68017578	-32.25585938	+1664
+1457971380.27440000	+14.36572266	-0.62841797	-0.83935547	-0.02197266	+10.63476563	-36.73828125	+3148	+14.62060547	+0.54931641	+0.12304688	-37.55126953	-17.57812500	+29.75097656	+3408	+11.86083984	-1.27441406	-1.48535156	+0.10986328	-4.57031250	-32.23388672	+1664
+1457971380.27860000	+14.37011719	-0.62841797	-0.83496094	+0.04394531	+10.48095703	-36.67236328	+3144	+14.62060547	+0.53613281	+0.10546875	-37.81494141	-17.40234375	+29.61914063	+3404	+11.85644531	-1.27001953	-1.48095703	+0.21972656	-4.48242188	-32.23388672	+1660
+1457971380.28270010	+14.37011719	-0.62402344	-0.83056641	+0.10986328	+10.30517578	-36.62841797	+3140	+14.62060547	+0.52734375	+0.09228516	-38.07861328	-17.24853516	+29.48730469	+3400	+11.85205078	-1.26562500	-1.47656250	+0.30761719	-4.39453125	-32.21191406	+1660
+1457971380.29110000	+14.37451172	-0.61523438	-0.83496094	+0.26367188	+10.01953125	-36.49658203	+3132	+14.61621094	+0.49658203	+0.04833984	-38.75976563	-16.83105469	+29.09179688	+3396	+11.84765625	-1.25683594	-1.47216797	+0.50537109	-4.21875000	-32.18994141	+1660
+1457971380.29520010	+14.37451172	-0.61083984	-0.83496094	+0.35156250	+9.88769531	-36.43066406	+3128	+14.61181641	+0.48779297	+0.03076172	-39.04541016	-16.65527344	+28.91601563	+3392	+11.84326172	-1.25244141	-1.46777344	+0.59326172	-4.13085938	-32.16796875	+1660
+1457971380.29940010	+14.37451172	-0.60644531	-0.83935547	+0.41748047	+9.75585938	-36.36474609	+3120	+14.60742188	+0.47021484	+0.01757813	-39.50683594	-16.47949219	+28.71826172	+3388	+11.83886719	-1.25244141	-1.46337891	+0.68115234	-4.04296875	-32.16796875	+1660
+1457971380.30360010	+14.37451172	-0.59765625	-0.83935547	+0.50537109	+9.60205078	-36.29882813	+3116	+14.60302734	+0.46142578	+0.00439453	-39.88037109	-16.34765625	+28.52050781	+3384	+11.83447266	-1.24804688	-1.46337891	+0.76904297	-3.95507813	-32.16796875	+1660
+1457971380.30769990	+14.37451172	-0.59326172	-0.83496094	+0.57128906	+9.42626953	-36.25488281	+3108	+14.59863281	+0.45263672	-0.00439453	-40.25390625	-16.23779297	+28.36669922	+3376	+11.83447266	-1.24365234	-1.45898438	+0.85693359	-3.88916016	-32.14599609	+1660
+1457971380.31189990	+14.37451172	-0.58886719	-0.83496094	+0.61523438	+9.27246094	-36.18896484	+3100	+14.59863281	+0.43945313	-0.00878906	-40.69335938	-16.12792969	+28.19091797	+3372	+11.83007813	-1.23925781	-1.45898438	+0.90087891	-3.80126953	-32.14599609	+1660
+1457971380.31609990	+14.37451172	-0.58447266	-0.83496094	+0.63720703	+9.11865234	-36.16699219	+3096	+14.59863281	+0.43505859	-0.01757813	-41.11083984	-16.01806641	+28.01513672	+3368	+11.82568359	-1.23925781	-1.45458984	+0.94482422	-3.73535156	-32.14599609	+1664
+1457971380.32020000	+14.37451172	-0.58447266	-0.83056641	+0.65917969	+8.96484375	-36.16699219	+3092	+14.59423828	+0.43066406	-0.01757813	-41.50634766	-15.95214844	+27.86132813	+3360	+11.82568359	-1.23486328	-1.45458984	+1.01074219	-3.66943359	-32.14599609	+1664
+1457971380.32439990	+14.37011719	-0.58447266	-0.82617188	+0.61523438	+8.83300781	-36.18896484	+3084	+14.58984375	+0.41748047	-0.01757813	-42.01171875	-15.86425781	+27.72949219	+3356	+11.82568359	-1.23486328	-1.45458984	+1.03271484	-3.60351563	-32.16796875	+1664
+1457971380.32850000	+14.37011719	-0.58447266	-0.82617188	+0.59326172	+8.72314453	-36.21093750	+3080	+14.58544922	+0.41308594	-0.02197266	-42.49511719	-15.77636719	+27.59765625	+3348	+11.82128906	-1.23486328	-1.45019531	+1.05468750	-3.53759766	-32.18994141	+1664
+1457971380.33690000	+14.36572266	-0.58447266	-0.81738281	+0.46142578	+8.48144531	-36.27685547	+3076	+14.57666016	+0.40429688	-0.00878906	-43.50585938	-15.64453125	+27.48779297	+3340	+11.82128906	-1.23486328	-1.45019531	+1.07666016	-3.40576172	-32.23388672	+1660
+1457971380.34100010	+14.36572266	-0.58447266	-0.81298828	+0.35156250	+8.39355469	-36.34277344	+3072	+14.57226563	+0.39550781	+0.00439453	-44.03320313	-15.62255859	+27.53173828	+3340	+11.81689453	-1.23486328	-1.45019531	+1.05468750	-3.36181641	-32.25585938	+1660
+1457971380.34520010	+14.36132813	-0.58447266	-0.80419922	+0.24169922	+8.26171875	-36.40869141	+3076	+14.57226563	+0.39111328	+0.00878906	-44.58251953	-15.51269531	+27.57568359	+3336	+11.81689453	-1.23486328	-1.45019531	+1.05468750	-3.31787109	-32.27783203	+1660
+1457971380.34940000	+14.36132813	-0.59326172	-0.79541016	+0.06591797	+8.19580078	-36.47460938	+3076	+14.57226563	+0.38671875	+0.01318359	-45.10986328	-15.40283203	+27.66357422	+3332	+11.81689453	-1.23486328	-1.45019531	+1.03271484	-3.29589844	-32.29980469	+1656
+1457971380.35349990	+14.36132813	-0.59765625	-0.79541016	-0.10986328	+8.17382813	-36.56250000	+3076	+14.56787109	+0.37792969	+0.02197266	-45.63720703	-15.29296875	+27.77343750	+3324	+11.82128906	-1.23486328	-1.45019531	+1.01074219	-3.25195313	-32.32177734	+1656
+1457971380.35770010	+14.35693359	-0.60205078	-0.78662109	-0.30761719	+8.15185547	-36.65039063	+3080	+14.56787109	+0.36914063	+0.01757813	-46.18652344	-15.07324219	+27.86132813	+3320	+11.82128906	-1.23486328	-1.44580078	+0.98876953	-3.22998047	-32.34375000	+1656
+1457971380.36190010	+14.35693359	-0.60644531	-0.78222656	-0.50537109	+8.15185547	-36.71630859	+3080	+14.56347656	+0.36474609	+0.02636719	-46.71386719	-14.94140625	+28.05908203	+3320	+11.82128906	-1.23486328	-1.44580078	+0.96679688	-3.20800781	-32.36572266	+1652
+1457971380.36599990	+14.35693359	-0.61083984	-0.78222656	-0.74707031	+8.17382813	-36.80419922	+3084	+14.55908203	+0.35156250	+0.03515625	-47.32910156	-14.76562500	+28.30078125	+3316	+11.82128906	-1.23486328	-1.44580078	+0.96679688	-3.16406250	-32.38769531	+1652
+1457971380.37019990	+14.35253906	-0.61523438	-0.77783203	-0.98876953	+8.19580078	-36.87011719	+3088	+14.55908203	+0.33837891	+0.02636719	-47.92236328	-14.45800781	+28.52050781	+3316	+11.82128906	-1.23486328	-1.44580078	+0.94482422	-3.14208984	-32.40966797	+1648
+1457971380.37850000	+14.35253906	-0.63281250	-0.77343750	-1.71386719	+8.39355469	-37.02392578	+3096	+14.55908203	+0.31640625	+0.02197266	-48.99902344	-13.88671875	+29.09179688	+3308	+11.82128906	-1.23046875	-1.44140625	+0.90087891	-3.09814453	-32.45361328	+1644
+1457971380.38270000	+14.35253906	-0.64160156	-0.77343750	-2.06542969	+8.50341797	-37.08984375	+3100	+14.55908203	+0.29882813	+0.00878906	-49.54833984	-13.53515625	+29.33349609	+3308	+11.82128906	-1.23046875	-1.44140625	+0.87890625	-3.05419922	-32.45361328	+1644
+1457971380.38689990	+14.35253906	-0.65039063	-0.77343750	-2.70263672	+8.76708984	-37.19970703	+3108	+14.55908203	+0.28564453	-0.00439453	-50.05371094	-13.16162109	+29.57519531	+3304	+11.82128906	-1.22607422	-1.44140625	+0.85693359	-3.01025391	-32.47558594	+1640
+1457971380.39100000	+14.35253906	-0.65917969	-0.77783203	-3.14208984	+9.00878906	-37.24365234	+3112	+14.55468750	+0.26367188	-0.02197266	-50.62500000	-12.74414063	+29.81689453	+3304	+11.82128906	-1.22167969	-1.44140625	+0.85693359	-2.96630859	-32.47558594	+1640
+1457971380.39520000	+14.35253906	-0.66357422	-0.78662109	-3.49365234	+9.25048828	-37.26562500	+3112	+14.55468750	+0.24169922	-0.04394531	-51.17431641	-12.28271484	+30.03662109	+3308	+11.82128906	-1.22167969	-1.43701172	+0.85693359	-2.92236328	-32.47558594	+1640
+1457971380.39940000	+14.35253906	-0.66796875	-0.79541016	-3.84521484	+9.51416016	-37.26562500	+3116	+14.55029297	+0.22851563	-0.06591797	-51.65771484	-11.84326172	+30.30029297	+3308	+11.82128906	-1.21728516	-1.43701172	+0.85693359	-2.83447266	-32.47558594	+1636
+1457971380.40350010	+14.35253906	-0.66796875	-0.80419922	-4.15283203	+9.75585938	-37.26562500	+3116	+14.54589844	+0.20654297	-0.08349609	-52.16308594	-11.42578125	+30.56396484	+3308	+11.82128906	-1.20849609	-1.43701172	+0.85693359	-2.74658203	-32.47558594	+1636
+1457971380.40770010	+14.35253906	-0.67236328	-0.81298828	-4.43847656	+9.97558594	-37.24365234	+3116	+14.55029297	+0.18896484	-0.10546875	-52.66845703	-10.98632813	+30.80566406	+3308	+11.82128906	-1.20410156	-1.43701172	+0.85693359	-2.65869141	-32.47558594	+1636
+1457971380.41599990	+14.36132813	-0.67236328	-0.83056641	-4.85595703	+10.39306641	-37.19970703	+3108	+14.54589844	+0.15380859	-0.15380859	-53.54736328	-10.10742188	+31.17919922	+3312	+11.82128906	-1.19091797	-1.44140625	+0.90087891	-2.46093750	-32.45361328	+1640
+1457971380.42020010	+14.36132813	-0.67675781	-0.84814453	-5.09765625	+10.65673828	-37.22167969	+3108	+14.54589844	+0.13183594	-0.17578125	-54.00878906	-9.75585938	+31.33300781	+3312	+11.82128906	-1.18652344	-1.44140625	+0.90087891	-2.32910156	-32.47558594	+1640
+1457971380.42430000	+14.36132813	-0.67236328	-0.85693359	-5.22949219	+10.83251953	-37.22167969	+3104	+14.54150391	+0.11865234	-0.19775391	-54.40429688	-9.38232422	+31.48681641	+3312	+11.82128906	-1.18212891	-1.44580078	+0.92285156	-2.21923828	-32.47558594	+1640
+1457971380.42849990	+14.36572266	-0.67236328	-0.86572266	-5.40527344	+11.03027344	-37.24365234	+3100	+14.54150391	+0.10107422	-0.21972656	-54.77783203	-9.05273438	+31.61865234	+3308	+11.82128906	-1.18212891	-1.45019531	+0.94482422	-2.10937500	-32.49755859	+1644
+1457971380.43269990	+14.36572266	-0.67236328	-0.88330078	-5.55908203	+11.27197266	-37.26562500	+3092	+14.54150391	+0.08789063	-0.23730469	-55.17333984	-8.74511719	+31.72851563	+3308	+11.82128906	-1.17773438	-1.45898438	+0.96679688	-1.97753906	-32.51953125	+1644
+1457971380.43680000	+14.36572266	-0.67236328	-0.89208984	-5.69091797	+11.40380859	-37.28759766	+3088	+14.53710938	+0.07470703	-0.25048828	-55.54687500	-8.48144531	+31.90429688	+3308	+11.82128906	-1.17773438	-1.46337891	+0.96679688	-1.88964844	-32.54150391	+1648
+1457971380.44100000	+14.36572266	-0.67675781	-0.90527344	-5.86669922	+11.55761719	-37.35351563	+3084	+14.54150391	+0.06152344	-0.26367188	-55.89843750	-8.28369141	+32.01416016	+3308	+11.82128906	-1.17773438	-1.47216797	+0.96679688	-1.80175781	-32.58544922	+1648
+1457971380.44520000	+14.37011719	-0.68554688	-0.91406250	-6.06445313	+11.71142578	-37.46337891	+3080	+14.54150391	+0.05273438	-0.27246094	-56.25000000	-8.12988281	+32.12402344	+3304	+11.82568359	-1.17773438	-1.48095703	+0.96679688	-1.71386719	-32.65136719	+1652
+1457971380.44930010	+14.37011719	-0.68994141	-0.92285156	-6.24023438	+11.84326172	-37.55126953	+3076	+14.54150391	+0.04833984	-0.28564453	-56.51367188	-7.97607422	+32.23388672	+3300	+11.82568359	-1.17773438	-1.48974609	+0.94482422	-1.64794922	-32.71728516	+1652
+1457971380.45350000	+14.37451172	-0.69433594	-0.93603516	-6.41601563	+11.99707031	-37.68310547	+3076	+14.54589844	+0.03515625	-0.29443359	-56.79931641	-7.86621094	+32.29980469	+3296	+11.83007813	-1.18212891	-1.49414063	+0.92285156	-1.58203125	-32.78320313	+1656
+1457971380.46180010	+14.37011719	-0.71191406	-0.96679688	-6.83349609	+12.37060547	-37.99072266	+3080	+14.54589844	+0.02197266	-0.31640625	-57.26074219	-7.75634766	+32.40966797	+3288	+11.83447266	-1.19091797	-1.51611328	+0.87890625	-1.45019531	-32.93701172	+1660
+1457971380.46600010	+14.37011719	-0.72070313	-0.98437500	-7.07519531	+12.56835938	-38.16650391	+3080	+14.54589844	+0.00878906	-0.32080078	-57.50244141	-7.73437500	+32.51953125	+3284	+11.83886719	-1.19531250	-1.52929688	+0.85693359	-1.38427734	-33.02490234	+1660
+1457971380.47020010	+14.37011719	-0.72509766	-1.00195313	-7.29492188	+12.74414063	-38.34228516	+3084	+14.55029297	+0.00000000	-0.33837891	-57.70019531	-7.69042969	+32.54150391	+3280	+11.83886719	-1.19970703	-1.54248047	+0.83496094	-1.31835938	-33.13476563	+1660
+1457971380.47429990	+14.37011719	-0.73828125	-1.02392578	-7.58056641	+12.94189453	-38.54003906	+3088	+14.55468750	+0.00000000	-0.35156250	-57.74414063	-7.66845703	+32.60742188	+3276	+11.84326172	-1.20410156	-1.55566406	+0.79101563	-1.25244141	-33.24462891	+1664
+1457971380.47849990	+14.37011719	-0.74707031	-1.04150391	-7.86621094	+13.16162109	-38.75976563	+3096	+14.55908203	-0.01318359	-0.36474609	-57.89794922	-7.66845703	+32.62939453	+3276	+11.84765625	-1.20849609	-1.57324219	+0.74707031	-1.16455078	-33.37646484	+1668
+1457971380.48260000	+14.37011719	-0.76025391	-1.06787109	-8.15185547	+13.40332031	-39.00146484	+3104	+14.56347656	-0.03076172	-0.38671875	-58.02978516	-7.69042969	+32.60742188	+3276	+11.84765625	-1.21728516	-1.59082031	+0.70312500	-1.09863281	-33.50830078	+1668
+1457971380.48680000	+14.37011719	-0.77343750	-1.09863281	-8.50341797	+13.73291016	-39.28710938	+3116	+14.56787109	-0.02636719	-0.40869141	-57.94189453	-7.69042969	+32.58544922	+3272	+11.85644531	-1.23046875	-1.61718750	+0.63720703	-0.94482422	-33.75000000	+1672
+1457971380.49099990	+14.37011719	-0.78662109	-1.12939453	-8.78906250	+14.06250000	-39.52880859	+3124	+14.57226563	-0.04394531	-0.43066406	-57.94189453	-7.69042969	+32.58544922	+3272	+11.86083984	-1.23925781	-1.64794922	+0.59326172	-0.83496094	-33.94775391	+1680
+1457971380.49510000	+14.37011719	-0.79541016	-1.16455078	-9.09667969	+14.41406250	-39.77050781	+3132	+14.57666016	-0.05712891	-0.46142578	-57.94189453	-7.66845703	+32.49755859	+3272	+11.86083984	-1.24804688	-1.67431641	+0.54931641	-0.70312500	-34.12353516	+1684
+1457971380.49930000	+14.37011719	-0.80419922	-1.20410156	-9.38232422	+14.78759766	-40.05615234	+3144	+14.57666016	-0.06152344	-0.48779297	-57.85400391	-7.66845703	+32.45361328	+3272	+11.86523438	-1.25683594	-1.71826172	+0.50537109	-0.52734375	-34.40917969	+1688
+1457971380.50760010	+14.37451172	-0.82177734	-1.28320313	-9.99755859	+15.53466797	-40.56152344	+3160	+14.58544922	-0.09228516	-0.54931641	-57.70019531	-7.64648438	+32.27783203	+3272	+11.86962891	-1.27441406	-1.78417969	+0.48339844	-0.26367188	-34.80468750	+1696
+1457971380.51180010	+14.37451172	-0.82617188	-1.32275391	-10.21728516	+15.93017578	-40.82519531	+3164	+14.58984375	-0.10107422	-0.57568359	-57.61230469	-7.64648438	+32.16796875	+3272	+11.86962891	-1.27880859	-1.81933594	+0.52734375	-0.15380859	-34.98046875	+1700
+1457971380.51600000	+14.37890625	-0.83935547	-1.36669922	-10.48095703	+16.32568359	-41.08886719	+3168	+14.59423828	-0.11425781	-0.61083984	-57.50244141	-7.62451172	+32.03613281	+3272	+11.87402344	-1.28320313	-1.85449219	+0.54931641	-0.04394531	-35.13427734	+1704
+1457971380.52010010	+14.38330078	-0.84814453	-1.41503906	-10.76660156	+16.76513672	-41.37451172	+3172	+14.59863281	-0.12744141	-0.65039063	-57.37060547	-7.62451172	+31.88232422	+3276	+11.87402344	-1.29199219	-1.88525391	+0.57128906	+0.06591797	-35.26611328	+1708
+1457971380.52430010	+14.38769531	-0.85253906	-1.46337891	-10.92041016	+17.18261719	-41.61621094	+3176	+14.60302734	-0.14501953	-0.69433594	-57.19482422	-7.64648438	+31.68457031	+3280	+11.87402344	-1.29638672	-1.92041016	+0.63720703	+0.15380859	-35.44189453	+1712
+1457971380.52850010	+14.38769531	-0.86132813	-1.50732422	-11.11816406	+17.57812500	-41.87988281	+3176	+14.61181641	-0.15820313	-0.73828125	-57.01904297	-7.64648438	+31.46484375	+3280	+11.87402344	-1.30078125	-1.95117188	+0.68115234	+0.24169922	-35.57373047	+1716
+1457971380.53259990	+14.39208984	-0.87011719	-1.56005859	-11.31591797	+18.01757813	-42.14355469	+3176	+14.61621094	-0.17578125	-0.78662109	-56.84326172	-7.66845703	+31.20117188	+3284	+11.87841797	-1.30517578	-1.98632813	+0.74707031	+0.32958984	-35.70556641	+1720
+1457971380.53679990	+14.39648438	-0.87011719	-1.60400391	-11.40380859	+18.34716797	-42.38525391	+3172	+14.62500000	-0.20654297	-0.86572266	-56.49169922	-7.73437500	+30.78369141	+3296	+11.87841797	-1.31396484	-2.02587891	+0.79101563	+0.39550781	-35.85937500	+1724
+1457971380.54510000	+14.40527344	-0.89648438	-1.70068359	-11.71142578	+19.00634766	-42.91259766	+3164	+14.63818359	-0.24609375	-0.97998047	-56.00830078	-7.93212891	+30.12451172	+3304	+11.88281250	-1.33154297	-2.09619141	+0.87890625	+0.50537109	-36.16699219	+1736
+1457971380.54930000	+14.40966797	-0.90087891	-1.73583984	-11.75537109	+19.20410156	-43.13232422	+3156	+14.65136719	-0.27246094	-1.04150391	-55.70068359	-8.10791016	+29.72900391	+3308	+11.88720703	-1.34472656	-2.14013672	+0.90087891	+0.54931641	-36.36474609	+1744
+1457971380.55349990	+14.41845703	-0.90966797	-1.77539063	-11.84326172	+19.42382813	-43.37402344	+3152	+14.66015625	-0.28564453	-1.08984375	-55.43701172	-8.28369141	+29.42138672	+3308	+11.89160156	-1.35791016	-2.17968750	+0.90087891	+0.54931641	-36.54052734	+1752
+1457971380.55760000	+14.42285156	-0.92285156	-1.82812500	-11.95312500	+19.73144531	-43.63769531	+3148	+14.66894531	-0.29882813	-1.13378906	-55.17333984	-8.43750000	+29.11376953	+3304	+11.89599609	-1.37109375	-2.22363281	+0.92285156	+0.61523438	-36.71630859	+1760
+1457971380.56180000	+14.42724609	-0.93603516	-1.86328125	-11.99707031	+19.84130859	-43.83544922	+3140	+14.67773438	-0.31201172	-1.17333984	-54.90966797	-8.65722656	+28.87207031	+3304	+11.90039063	-1.38867188	-2.26757813	+0.90087891	+0.63720703	-36.91406250	+1768
+1457971380.56590010	+14.42724609	-0.94921875	-1.89843750	-12.08496094	+19.95117188	-44.05517578	+3132	+14.68212891	-0.32519531	-1.21289063	-54.66796875	-8.89892578	+28.60839844	+3304	+11.90478516	-1.40625000	-2.30712891	+0.90087891	+0.63720703	-37.11181641	+1776
+1457971380.57010010	+14.43164063	-0.96240234	-1.94677734	-12.17285156	+20.10498047	-44.29687500	+3128	+14.69091797	-0.33837891	-1.26123047	-54.38232422	-9.07470703	+28.30078125	+3304	+11.91357422	-1.42382813	-2.35546875	+0.87890625	+0.65917969	-37.33154297	+1784
+1457971380.57430010	+14.43603516	-0.97558594	-1.98193359	-12.26074219	+20.14892578	-44.49462891	+3120	+14.69970703	-0.35156250	-1.29638672	-54.18457031	-9.38232422	+28.14697266	+3300	+11.91796875	-1.44580078	-2.39941406	+0.83496094	+0.65917969	-37.57324219	+1788
+1457971380.58260010	+14.44482422	-1.01074219	-2.06542969	-12.48046875	+20.19287109	-44.97802734	+3116	+14.72167969	-0.37353516	-1.37109375	-53.67919922	-9.90966797	+27.77343750	+3300	+11.93554688	-1.49414063	-2.50048828	+0.70312500	+0.65917969	-38.05664063	+1804
+1457971380.58680010	+14.45361328	-1.04150391	-2.11816406	-12.65625000	+20.17089844	-45.28564453	+3116	+14.72607422	-0.38671875	-1.40625000	-53.45947266	-10.21728516	+27.66357422	+3300	+11.94433594	-1.52050781	-2.54882813	+0.61523438	+0.65917969	-38.34228516	+1812
+1457971380.59089990	+14.45800781	-1.06347656	-2.16650391	-12.81005859	+20.12695313	-45.54931641	+3120	+14.73486328	-0.39990234	-1.44140625	-53.23974609	-10.50292969	+27.55371094	+3304	+11.95312500	-1.54687500	-2.60156250	+0.57128906	+0.63720703	-38.58398438	+1820
+1457971380.59509990	+14.46679688	-1.08544922	-2.21484375	-12.96386719	+20.10498047	-45.81298828	+3124	+14.74365234	-0.41308594	-1.48974609	-53.04199219	-10.70068359	+27.42187500	+3308	+11.96191406	-1.57324219	-2.65869141	+0.50537109	+0.61523438	-38.84765625	+1828
+1457971380.59929990	+14.47119141	-1.12500000	-2.28515625	-13.22753906	+20.03906250	-46.16455078	+3136	+14.74804688	-0.43066406	-1.52929688	-52.88818359	-11.03027344	+27.39990234	+3312	+11.97070313	-1.59960938	-2.71142578	+0.41748047	+0.61523438	-39.13330078	+1832
+1457971380.60340000	+14.47119141	-1.15576172	-2.33349609	-13.44726563	+19.92919922	-46.42822266	+3144	+14.75683594	-0.45263672	-1.56005859	-52.73437500	-11.31591797	+27.42187500	+3316	+11.97949219	-1.62597656	-2.76855469	+0.35156250	+0.61523438	-39.41894531	+1840
+1457971380.60760000	+14.48437500	-1.18652344	-2.38183594	-13.64501953	+19.81933594	-46.64794922	+3152	+14.77001953	-0.47021484	-1.60839844	-52.60253906	-11.53564453	+27.37792969	+3320	+11.98828125	-1.65673828	-2.82568359	+0.26367188	+0.57128906	-39.68261719	+1844
+1457971380.61180000	+14.49316406	-1.21728516	-2.43017578	-13.88671875	+19.75341797	-46.88964844	+3160	+14.77880859	-0.49218750	-1.65234375	-52.47070313	-11.79931641	+27.39990234	+3328	+11.99707031	-1.68750000	-2.88281250	+0.17578125	+0.54931641	-39.96826172	+1852
+1457971380.61590000	+14.50195313	-1.24804688	-2.48291016	-14.12841797	+19.70947266	-47.13134766	+3172	+14.79199219	-0.52294922	-1.70068359	-52.38281250	-12.04101563	+27.42187500	+3336	+12.01025391	-1.71826172	-2.93994141	+0.08789063	+0.52734375	-40.23193359	+1860
+1457971380.62010000	+14.51074219	-1.28320313	-2.53125000	-14.34814453	+19.62158203	-47.37304688	+3180	+14.80517578	-0.54931641	-1.74902344	-52.29492188	-12.26074219	+27.44384766	+3344	+12.02343750	-1.74902344	-2.99707031	+0.00000000	+0.48339844	-40.51757813	+1864
+1457971380.62430000	+14.51953125	-1.31835938	-2.58837891	-14.61181641	+19.64355469	-47.61474609	+3196	+14.81396484	-0.58007813	-1.80175781	-52.22900391	-12.50244141	+27.44384766	+3356	+12.03222656	-1.77978516	-3.05419922	-0.08789063	+0.48339844	-40.78125000	+1872
+1457971380.63260010	+14.54589844	-1.38867188	-2.70263672	-15.11718750	+19.64355469	-48.05419922	+3216	+14.83593750	-0.65917969	-1.91601563	-52.16308594	-12.87597656	+27.46582031	+3376	+12.05419922	-1.83691406	-3.17285156	-0.21972656	+0.41748047	-41.28662109	+1880
+1457971380.63669990	+14.55468750	-1.42822266	-2.76416016	-15.40283203	+19.70947266	-48.27392578	+3224	+14.84912109	-0.70312500	-1.98193359	-52.14111328	-13.05175781	+27.42187500	+3388	+12.06298828	-1.87207031	-3.23437500	-0.32958984	+0.41748047	-41.52832031	+1888
+1457971380.64089990	+14.56787109	-1.46777344	-2.82568359	-15.66650391	+19.75341797	-48.49365234	+3236	+14.85791016	-0.74707031	-2.04785156	-52.11914063	-13.22753906	+27.37792969	+3400	+12.07177734	-1.90283203	-3.29589844	-0.41748047	+0.41748047	-41.77001953	+1896
+1457971380.64510010	+14.58984375	-1.51171875	-2.87841797	-15.95214844	+19.75341797	-48.71337891	+3240	+14.87988281	-0.79541016	-2.10498047	-52.11914063	-13.46923828	+27.35595703	+3408	+12.08935547	-1.93798828	-3.35302734	-0.52734375	+0.32958984	-42.01171875	+1900
+1457971380.64920000	+14.60742188	-1.55126953	-2.94433594	-16.19384766	+19.88525391	-48.93310547	+3248	+14.89306641	-0.84375000	-2.17968750	-52.11914063	-13.60107422	+27.22412109	+3420	+12.10253906	-1.97753906	-3.41455078	-0.63720703	+0.32958984	-42.25341797	+1908
+1457971380.65339990	+14.62500000	-1.59960938	-3.01464844	-16.47949219	+20.01708984	-49.15283203	+3252	+14.91064453	-0.89648438	-2.25878906	-52.11914063	-13.75488281	+27.04833984	+3428	+12.11572266	-2.01269531	-3.48046875	-0.74707031	+0.35156250	-42.47314453	+1916
+1457971380.65759990	+14.64257813	-1.64794922	-3.08496094	-16.76513672	+20.12695313	-49.37255859	+3260	+14.92822266	-0.94921875	-2.32470703	-52.11914063	-13.95263672	+26.91650391	+3436	+12.12890625	-2.04785156	-3.53759766	-0.87890625	+0.30761719	-42.71484375	+1924
+1457971380.66170000	+14.66015625	-1.69189453	-3.15527344	-17.00683594	+20.25878906	-49.59228516	+3264	+14.93701172	-1.01074219	-2.39941406	-52.18505859	-14.10644531	+26.69677734	+3448	+12.14208984	-2.09179688	-3.60791016	-1.03271484	+0.35156250	-42.95654297	+1936
+1457971380.66590000	+14.67773438	-1.74023438	-3.22998047	-17.27050781	+20.41259766	-49.79003906	+3264	+14.95458984	-1.06347656	-2.48291016	-52.18505859	-14.23828125	+26.43310547	+3460	+12.15527344	-2.13134766	-3.67382813	-1.18652344	+0.39550781	-43.19824219	+1944
+1457971380.67010000	+14.69531250	-1.79296875	-3.30029297	-17.53417969	+20.52246094	-49.96582031	+3268	+14.97656250	-1.11181641	-2.54882813	-52.16308594	-14.45800781	+26.27929688	+3464	+12.16845703	-2.17529297	-3.73535156	-1.34033203	+0.37353516	-43.43994141	+1952
+1457971380.67840000	+14.73486328	-1.89404297	-3.44531250	-17.97363281	+20.76416016	-50.33935547	+3268	+15.01611328	-1.22607422	-2.70703125	-52.25097656	-14.78759766	+25.62011719	+3480	+12.19921875	-2.27197266	-3.88037109	-1.75781250	+0.48339844	-43.92333984	+1972
+1457971380.68260000	+14.75683594	-1.95556641	-3.52001953	-18.23730469	+20.87402344	-50.53710938	+3272	+15.03808594	-1.27880859	-2.76855469	-52.25097656	-15.05126953	+25.35644531	+3484	+12.21679688	-2.32470703	-3.94628906	-1.97753906	+0.48339844	-44.20898438	+1984
+1457971380.68670010	+14.77001953	-2.00830078	-3.59912109	-18.41308594	+20.98388672	-50.69091797	+3272	+15.06005859	-1.34033203	-2.84326172	-52.36083984	-15.24902344	+24.98291016	+3496	+12.22998047	-2.38183594	-4.02099609	-2.24121094	+0.59326172	-44.47265625	+1996
+1457971380.69090010	+14.78759766	-2.06982422	-3.67822266	-18.63281250	+21.09375000	-50.84472656	+3280	+15.08203125	-1.39306641	-2.92236328	-52.38281250	-15.44677734	+24.56542969	+3504	+12.24316406	-2.43457031	-4.10449219	-2.50488281	+0.72509766	-44.75830078	+2008
+1457971380.69510010	+14.80517578	-2.13574219	-3.76171875	-18.83056641	+21.22558594	-51.02050781	+3284	+15.10839844	-1.44140625	-2.97949219	-52.40478516	-15.71044922	+24.25781250	+3512	+12.26074219	-2.49169922	-4.17480469	-2.79052734	+0.76904297	-45.04394531	+2020
+1457971380.69919990	+14.81396484	-2.19287109	-3.84082031	-18.98437500	+21.24755859	-51.15234375	+3292	+15.12597656	-1.50732422	-3.04541016	-52.51464844	-15.97412109	+23.84033203	+3524	+12.27392578	-2.55761719	-4.25830078	-3.12011719	+0.92285156	-45.35156250	+2036
+1457971380.70339990	+14.82714844	-2.25878906	-3.91552734	-19.16015625	+21.26953125	-51.26220703	+3300	+15.15234375	-1.55566406	-3.11132813	-52.55859375	-16.23779297	+23.40087891	+3536	+12.28710938	-2.61914063	-4.34179688	-3.42773438	+1.05468750	-45.65917969	+2048
+1457971380.70760010	+14.84912109	-2.32910156	-3.99462891	-19.31396484	+21.24755859	-51.37207031	+3312	+15.18310547	-1.60839844	-3.16845703	-52.62451172	-16.54541016	+23.04931641	+3544	+12.30468750	-2.68505859	-4.42089844	-3.75732422	+1.12060547	-45.96679688	+2060
+1457971380.71170000	+14.86669922	-2.39941406	-4.06933594	-19.48974609	+21.24755859	-51.48193359	+3320	+15.20947266	-1.66992188	-3.22998047	-52.75634766	-16.85302734	+22.60986328	+3560	+12.31787109	-2.75537109	-4.50439453	-4.15283203	+1.25244141	-46.27441406	+2072
+1457971380.71589990	+14.88427734	-2.47412109	-4.14843750	-19.66552734	+21.22558594	-51.59179688	+3336	+15.24023438	-1.73144531	-3.29150391	-52.86621094	-17.13867188	+22.17041016	+3576	+12.33105469	-2.82568359	-4.59228516	-4.52636719	+1.38427734	-46.60400391	+2088
+1457971380.72420000	+14.91943359	-2.63232422	-4.31103516	-20.03906250	+21.15966797	-51.87744141	+3372	+15.29736328	-1.85888672	-3.41894531	-53.15185547	-17.73193359	+21.31347656	+3620	+12.36181641	-2.97070313	-4.75927734	-5.31738281	+1.60400391	-47.30712891	+2116
+1457971380.72840000	+14.93261719	-2.70703125	-4.39453125	-20.21484375	+21.09375000	-51.96533203	+3388	+15.31933594	-1.93359375	-3.48486328	-53.37158203	-17.99560547	+20.89599609	+3644	+12.37939453	-3.04101563	-4.84716797	-5.69091797	+1.73583984	-47.61474609	+2128
+1457971380.73250010	+14.95458984	-2.78613281	-4.46484375	-20.39062500	+20.96191406	-52.03125000	+3408	+15.35009766	-2.00830078	-3.55078125	-53.61328125	-18.23730469	+20.50048828	+3672	+12.39257813	-3.11572266	-4.93066406	-6.10839844	+1.77978516	-47.94433594	+2140
+1457971380.73670010	+14.97656250	-2.87402344	-4.54394531	-20.65429688	+20.85205078	-52.14111328	+3428	+15.37646484	-2.08740234	-3.61669922	-53.85498047	-18.54492188	+20.14892578	+3696	+12.41015625	-3.19482422	-5.01416016	-6.52587891	+1.86767578	-48.27392578	+2152
+1457971380.74090000	+14.99414063	-2.95751953	-4.62744141	-20.87402344	+20.76416016	-52.25097656	+3448	+15.40722656	-2.17089844	-3.68261719	-54.14062500	-18.80859375	+19.84130859	+3724	+12.42333984	-3.26953125	-5.10205078	-6.94335938	+1.93359375	-48.60351563	+2168
+1457971380.74499990	+15.02050781	-3.04541016	-4.69335938	-21.11572266	+20.56640625	-52.36083984	+3464	+15.43798828	-2.26318359	-3.76171875	-54.49218750	-18.98437500	+19.51171875	+3752	+12.44091797	-3.34863281	-5.18115234	-7.38281250	+1.93359375	-48.93310547	+2180
+1457971380.74920010	+15.04687500	-3.14208984	-4.77685547	-21.42333984	+20.50048828	-52.49267578	+3484	+15.46875000	-2.35107422	-3.84960938	-54.82177734	-19.16015625	+19.20410156	+3784	+12.46289063	-3.42773438	-5.26464844	-7.80029297	+1.95556641	-49.24072266	+2192
+1457971380.75340010	+15.07324219	-3.23437500	-4.86474609	-21.70898438	+20.45654297	-52.60253906	+3504	+15.49072266	-2.45654297	-3.93310547	-55.23925781	-19.31396484	+18.96240234	+3816	+12.48046875	-3.50244141	-5.35253906	-8.21777344	+1.97753906	-49.54833984	+2200
+1457971380.75749990	+15.09960938	-3.32666016	-4.93945313	-21.95068359	+20.32470703	-52.71240234	+3516	+15.51708984	-2.56201172	-4.02978516	-55.70068359	-19.42382813	+18.72070313	+3844	+12.49804688	-3.58154297	-5.42724609	-8.63525391	+1.93359375	-49.85595703	+2212
+1457971380.76169990	+15.12597656	-3.42333984	-5.02294922	-22.28027344	+20.25878906	-52.84423828	+3536	+15.53906250	-2.66748047	-4.12207031	-56.09619141	-19.53369141	+18.54492188	+3872	+12.51562500	-3.66064453	-5.51513672	-9.05273438	+1.95556641	-50.16357422	+2224
+1457971380.76589990	+15.14794922	-3.52001953	-5.10644531	-22.58789063	+20.21484375	-52.97607422	+3548	+15.56103516	-2.78173828	-4.21435547	-56.60156250	-19.64355469	+18.43505859	+3900	+12.53320313	-3.73974609	-5.59863281	-9.44824219	+1.93359375	-50.44921875	+2236
+1457971380.77420000	+15.20947266	-3.72216797	-5.26025391	-23.20312500	+19.95117188	-53.19580078	+3564	+15.60937500	-3.02783203	-4.41650391	-57.67822266	-19.81933594	+18.28125000	+3944	+12.57275391	-3.90234375	-5.75683594	-10.32714844	+1.77978516	-51.02050781	+2252
+1457971380.77839990	+15.24023438	-3.82324219	-5.34814453	-23.51074219	+19.90722656	-53.32763672	+3572	+15.63574219	-3.14648438	-4.51318359	-58.18359375	-19.90722656	+18.25927734	+3960	+12.59033203	-3.99023438	-5.84033203	-10.74462891	+1.73583984	-51.30615234	+2264
+1457971380.78250000	+15.27099609	-3.92871094	-5.42724609	-23.81835938	+19.79736328	-53.48144531	+3576	+15.65771484	-3.26513672	-4.60986328	-58.71093750	-20.03906250	+18.28125000	+3976	+12.61230469	-4.07812500	-5.91943359	-11.18408203	+1.62597656	-51.63574219	+2272
+1457971380.78670000	+15.30175781	-4.03417969	-5.51513672	-24.10400391	+19.75341797	-53.63525391	+3580	+15.67968750	-3.39257813	-4.71972656	-59.23828125	-20.12695313	+18.21533203	+3992	+12.62988281	-4.16601563	-6.00292969	-11.62353516	+1.60400391	-51.96533203	+2284
+1457971380.79080010	+15.32812500	-4.13964844	-5.60302734	-24.41162109	+19.68750000	-53.76708984	+3584	+15.69726563	-3.52001953	-4.82958984	-59.76562500	-20.21484375	+18.14941406	+4008	+12.65185547	-4.25390625	-6.09082031	-12.06298828	+1.53808594	-52.25097656	+2292
+1457971380.79500010	+15.35449219	-4.24511719	-5.69091797	-24.67529297	+19.59960938	-53.92089844	+3584	+15.71484375	-3.64746094	-4.91308594	-60.29296875	-20.43457031	+18.17138672	+4016	+12.66943359	-4.34619141	-6.17431641	-12.50244141	+1.45019531	-52.58056641	+2300
+1457971380.79920010	+15.38085938	-4.35498047	-5.77001953	-24.96093750	+19.44580078	-54.07470703	+3580	+15.73681641	-3.78369141	-4.99658203	-60.86425781	-20.69824219	+18.19335938	+4024	+12.68701172	-4.44287109	-6.25781250	-12.98583984	+1.38427734	-52.93212891	+2312
+1457971380.80329990	+15.40283203	-4.46923828	-5.84912109	-25.22460938	+19.27001953	-54.25048828	+3580	+15.75878906	-3.89794922	-5.08447266	-61.30371094	-20.96191406	+18.14941406	+4032	+12.70458984	-4.53955078	-6.35009766	-13.46923828	+1.31835938	-53.30566406	+2320
+1457971380.80749990	+15.42919922	-4.58349609	-5.92822266	-25.51025391	+19.05029297	-54.42626953	+3576	+15.78515625	-4.01660156	-5.14599609	-61.74316406	-21.35742188	+18.21533203	+4036	+12.72656250	-4.64501953	-6.42919922	-13.95263672	+1.18652344	-53.70117188	+2328
+1457971380.81170010	+15.45556641	-4.70214844	-6.00292969	-25.81787109	+18.80859375	-54.62402344	+3572	+15.82031250	-4.14843750	-5.22070313	-62.27050781	-21.73095703	+18.14941406	+4040	+12.74414063	-4.75048828	-6.51708984	-14.45800781	+1.05468750	-54.11865234	+2340
+1457971380.81580000	+15.48193359	-4.82080078	-6.08642578	-26.08154297	+18.54492188	-54.84375000	+3572	+15.85107422	-4.25830078	-5.29980469	-62.60009766	-22.10449219	+17.99560547	+4044	+12.76611328	-4.85595703	-6.60937500	-14.94140625	+0.94482422	-54.53613281	+2352
+1457971380.82419990	+15.52587891	-5.06250000	-6.24023438	-26.63085938	+17.92968750	-55.34912109	+3572	+15.91699219	-4.48242188	-5.39648438	-63.34716797	-23.13720703	+17.81982422	+4056	+12.80566406	-5.08007813	-6.78955078	-15.93017578	+0.70312500	-55.48095703	+2372
+1457971380.82830000	+15.54345703	-5.18115234	-6.31054688	-26.87255859	+17.53417969	-55.59082031	+3576	+15.95214844	-4.58789063	-5.45361328	-63.67675781	-23.66455078	+17.62207031	+4068	+12.82324219	-5.18994141	-6.88183594	-16.41357422	+0.54931641	-55.98632813	+2380
+1457971380.83250000	+15.56542969	-5.29980469	-6.37646484	-27.11425781	+17.11669922	-55.81054688	+3580	+15.99169922	-4.69775391	-5.48437500	-64.02832031	-24.27978516	+17.53417969	+4076	+12.84521484	-5.30419922	-6.96972656	-16.91894531	+0.35156250	-56.49169922	+2392
+1457971380.83670000	+15.58300781	-5.42724609	-6.44238281	-27.44384766	+16.65527344	-56.09619141	+3584	+16.03125000	-4.81201172	-5.51953125	-64.40185547	-24.91699219	+17.40234375	+4084	+12.86718750	-5.42285156	-7.05761719	-17.38037109	+0.13183594	-56.99707031	+2400
+1457971380.84080000	+15.60058594	-5.54589844	-6.50830078	-27.68554688	+16.17187500	-56.38183594	+3592	+16.07519531	-4.91308594	-5.55029297	-64.70947266	-25.57617188	+17.24853516	+4096	+12.88916016	-5.54150391	-7.14550781	-17.84179688	-0.08789063	-57.54638672	+2408
+1457971380.84920000	+15.65332031	-5.80517578	-6.63134766	-28.21289063	+15.13916016	-56.95312500	+3612	+16.17187500	-5.11962891	-5.62939453	-65.34667969	-26.82861328	+16.94091797	+4128	+12.93310547	-5.78320313	-7.31689453	-18.76464844	-0.57128906	-58.64501953	+2428
+1457971380.85330010	+15.67968750	-5.92822266	-6.70166016	-28.45458984	+14.69970703	-57.26074219	+3628	+16.22021484	-5.23388672	-5.67773438	-65.69824219	-27.39990234	+16.76513672	+4148	+12.95507813	-5.90185547	-7.40917969	-19.20410156	-0.79101563	-59.17236328	+2440
+1457971380.85750010	+15.70605469	-6.05126953	-6.75878906	-28.69628906	+14.17236328	-57.54638672	+3640	+16.25537109	-5.35253906	-5.72607422	-66.11572266	-27.97119141	+16.61132813	+4168	+12.97265625	-6.02490234	-7.48828125	-19.64355469	-1.05468750	-59.74365234	+2448
+1457971380.86170010	+15.72802734	-6.18310547	-6.83349609	-28.98193359	+13.82080078	-57.85400391	+3660	+16.29492188	-5.46240234	-5.77441406	-66.44531250	-28.47656250	+16.41357422	+4192	+12.99902344	-6.13916016	-7.57617188	-20.01708984	-1.27441406	-60.22705078	+2460
+1457971380.86579990	+15.75000000	-6.30615234	-6.91259766	-29.22363281	+13.44726563	-58.13964844	+3676	+16.33007813	-5.59423828	-5.82275391	-66.92871094	-29.00390625	+16.34765625	+4216	+13.01660156	-6.25781250	-7.66406250	-20.41259766	-1.49414063	-60.75439453	+2468
+1457971380.86999990	+15.78076172	-6.43359375	-6.96533203	-29.48730469	+12.94189453	-58.40332031	+3688	+16.36962891	-5.73046875	-5.89306641	-67.45605469	-29.46533203	+16.23779297	+4240	+13.03417969	-6.38525391	-7.73437500	-20.87402344	-1.80175781	-61.28173828	+2480
+1457971380.87410000	+15.81152344	-6.56982422	-7.04443359	-29.81689453	+12.65625000	-58.66699219	+3704	+16.40478516	-5.86230469	-5.98095703	-67.85156250	-29.81689453	+16.06201172	+4264	+13.06054688	-6.49951172	-7.81347656	-21.24755859	-2.02148438	-61.72119141	+2484
+1457971380.87830000	+15.84228516	-6.70605469	-7.13232422	-30.12451172	+12.41455078	-58.97460938	+3720	+16.43554688	-6.01171875	-6.06884766	-68.35693359	-30.16845703	+15.95214844	+4288	+13.08251953	-6.62255859	-7.90136719	-21.64306641	-2.24121094	-62.18261719	+2492
+1457971380.88249990	+15.87304688	-6.84228516	-7.20263672	-30.43212891	+12.08496094	-59.28222656	+3732	+16.46191406	-6.16552734	-6.16552734	-68.92822266	-30.47607422	+15.84228516	+4308	+13.09570313	-6.75000000	-7.98046875	-22.10449219	-2.43896484	-62.66601563	+2500
+1457971380.88660000	+15.90820313	-6.98291016	-7.29931641	-30.76171875	+11.99707031	-59.56787109	+3744	+16.48388672	-6.31933594	-6.27978516	-69.41162109	-30.65185547	+15.64453125	+4332	+13.11767578	-6.86865234	-8.06396484	-22.47802734	-2.57080078	-63.03955078	+2508
+1457971380.89500000	+15.96093750	-7.26416016	-7.48388672	-31.44287109	+11.79931641	-60.11718750	+3756	+16.50585938	-6.66650391	-6.51269531	-70.66406250	-31.02539063	+15.33691406	+4368	+13.14404297	-7.11914063	-8.22216797	-23.37890625	-2.87841797	-63.87451172	+2516
+1457971380.89910010	+15.98730469	-7.41357422	-7.57617188	-31.83837891	+11.71142578	-60.38085938	+3760	+16.51025391	-6.83789063	-6.63574219	-71.23535156	-31.15722656	+15.20507813	+4380	+13.16162109	-7.23779297	-8.30126953	-23.79638672	-3.03222656	-64.24804688	+2516
+1457971380.90330000	+16.00927734	-7.55859375	-7.66845703	-32.23388672	+11.62353516	-60.66650391	+3760	+16.51904297	-7.00488281	-6.75878906	-71.82861328	-31.31103516	+15.11718750	+4392	+13.17919922	-7.36523438	-8.37597656	-24.23583984	-3.18603516	-64.64355469	+2516
+1457971380.90750000	+16.03125000	-7.71240234	-7.75195313	-32.65136719	+11.49169922	-60.95214844	+3752	+16.52783203	-7.18505859	-6.86865234	-72.46582031	-31.50878906	+15.09521484	+4396	+13.18359375	-7.49707031	-8.45507813	-24.76318359	-3.29589844	-65.03906250	+2520
+1457971380.91160010	+16.06201172	-7.87060547	-7.83544922	-33.06884766	+11.35986328	-61.21582031	+3744	+16.54101563	-7.36523438	-6.99169922	-73.10302734	-31.66259766	+15.02929688	+4396	+13.20117188	-7.62451172	-8.52978516	-25.22460938	-3.44970703	-65.39062500	+2520
+1457971380.91580010	+16.09277344	-8.02001953	-7.92773438	-33.44238281	+11.25000000	-61.52343750	+3732	+16.54980469	-7.53662109	-7.12353516	-73.65234375	-31.79443359	+14.85351563	+4396	+13.21875000	-7.75634766	-8.60888672	-25.68603516	-3.58154297	-65.78613281	+2520
+1457971380.92000010	+16.11035156	-8.17382813	-8.02441406	-33.85986328	+11.20605469	-61.85302734	+3720	+16.54541016	-7.70800781	-7.22021484	-74.24560547	-32.03613281	+14.76562500	+4392	+13.22314453	-7.88378906	-8.69238281	-26.12548828	-3.64746094	-66.20361328	+2524
+1457971380.92409990	+16.13232422	-8.32324219	-8.10351563	-34.23339844	+11.05224609	-62.18261719	+3708	+16.55419922	-7.87939453	-7.31250000	-74.83886719	-32.32177734	+14.72167969	+4384	+13.24072266	-8.01123047	-8.76708984	-26.54296875	-3.77929688	-66.59912109	+2524
+1457971380.92829990	+16.15429688	-8.46826172	-8.18261719	-34.60693359	+10.87646484	-62.49023438	+3688	+16.56738281	-8.02880859	-7.40917969	-75.34423828	-32.58544922	+14.65576172	+4376	+13.25390625	-8.14306641	-8.83740234	-27.00439453	-3.97705078	-67.03857422	+2524
+1457971380.93249990	+16.16748047	-8.61328125	-8.25732422	-34.98046875	+10.70068359	-62.79785156	+3672	+16.58056641	-8.17822266	-7.47949219	-75.87158203	-32.93701172	+14.67773438	+4360	+13.25830078	-8.27490234	-8.91210938	-27.46582031	-4.10888672	-67.47802734	+2524
+1457971380.94080000	+16.20703125	-8.89892578	-8.36718750	-35.63964844	+9.97558594	-63.50097656	+3636	+16.65527344	-8.44628906	-7.60253906	-76.72851563	-33.77197266	+14.76562500	+4328	+13.29785156	-8.53857422	-9.04833984	-28.25683594	-4.54833984	-68.40087891	+2520
+1457971380.94490000	+16.22460938	-9.04394531	-8.42871094	-35.96923828	+9.64599609	-63.89648438	+3620	+16.69042969	-8.56933594	-7.63769531	-77.12402344	-34.29931641	+14.83154297	+4308	+13.31103516	-8.66601563	-9.12304688	-28.63037109	-4.70214844	-68.90625000	+2520
+1457971380.94910000	+16.25537109	-9.18457031	-8.49462891	-36.23291016	+9.31640625	-64.29199219	+3608	+16.74316406	-8.69238281	-7.66845703	-77.49755859	-34.82666016	+14.89746094	+4292	+13.33740234	-8.78906250	-9.19775391	-28.91601563	-4.89990234	-69.36767578	+2512
+1457971380.95330000	+16.27734375	-9.32080078	-8.56054688	-36.49658203	+8.98681641	-64.70947266	+3600	+16.79589844	-8.80664063	-7.70361328	-77.84912109	-35.35400391	+14.91943359	+4276	+13.36376953	-8.92089844	-9.26806641	-29.24560547	-5.11962891	-69.87304688	+2508
+1457971380.95740010	+16.28173828	-9.44824219	-8.62207031	-36.76025391	+8.67919922	-65.12695313	+3592	+16.83544922	-8.91650391	-7.72119141	-78.17871094	-35.94726563	+14.94140625	+4268	+13.37255859	-9.05273438	-9.33837891	-29.57519531	-5.29541016	-70.40039063	+2504
+1457971380.96160010	+16.29492188	-9.57128906	-8.66601563	-36.97998047	+8.28369141	-65.58837891	+3592	+16.89257813	-9.01757813	-7.72998047	-78.46435547	-36.51855469	+15.02929688	+4260	+13.39892578	-9.17138672	-9.39990234	-29.81689453	-5.51513672	-70.86181641	+2496
+1457971380.96580000	+16.31250000	-9.69873047	-8.70556641	-37.19970703	+7.82226563	-65.98388672	+3592	+16.94970703	-9.11865234	-7.73876953	-78.77197266	-37.11181641	+15.13916016	+4256	+13.42089844	-9.29443359	-9.45703125	-30.10253906	-5.80078125	-71.36718750	+2492
+1457971380.96989990	+16.33007813	-9.83056641	-8.74072266	-37.44140625	+7.31689453	-66.35742188	+3596	+17.00683594	-9.21972656	-7.75195313	-79.05761719	-37.70507813	+15.24902344	+4252	+13.43408203	-9.42187500	-9.51855469	-30.43212891	-6.04248047	-71.87255859	+2492
+1457971380.97410010	+16.35644531	-9.96240234	-8.78906250	-37.68310547	+6.89941406	-66.73095703	+3600	+17.07275391	-9.31640625	-7.76513672	-79.32128906	-38.25439453	+15.38085938	+4248	+13.46044922	-9.54052734	-9.57568359	-30.69580078	-6.28417969	-72.31201172	+2488
+1457971380.97830010	+16.36962891	-10.09863281	-8.84179688	-37.94677734	+6.50390625	-67.19238281	+3612	+17.12988281	-9.43945313	-7.77832031	-79.65087891	-38.86962891	+15.44677734	+4252	+13.48681641	-9.66357422	-9.63720703	-30.98144531	-6.52587891	-72.79541016	+2488
+1457971380.98659990	+16.39160156	-10.37548828	-8.94287109	-38.51806641	+5.82275391	-68.15917969	+3644	+17.20458984	-9.66796875	-7.84863281	-80.09033203	-39.90234375	+15.31494141	+4260	+13.53076172	-9.90527344	-9.76464844	-31.55273438	-6.87744141	-73.65234375	+2492
+1457971380.99079990	+16.40917969	-10.51611328	-8.99560547	-38.80371094	+5.44921875	-68.57666016	+3660	+17.23535156	-9.81298828	-7.88378906	-80.46386719	-40.38574219	+15.35888672	+4264	+13.54833984	-10.02832031	-9.81298828	-31.90429688	-7.11914063	-74.04785156	+2492
+1457971380.99490000	+16.41796875	-10.66113281	-9.03076172	-39.17724609	+5.07568359	-68.95019531	+3672	+17.25292969	-9.96679688	-7.93652344	-80.83740234	-40.80322266	+15.29296875	+4268	+13.54394531	-10.15576172	-9.86132813	-32.36572266	-7.29492188	-74.46533203	+2496
+1457971380.99910000	+16.43554688	-10.80615234	-9.07470703	-39.52880859	+4.72412109	-69.30175781	+3688	+17.27490234	-10.10302734	-7.99365234	-81.12304688	-41.15478516	+15.27099609	+4272	+13.55712891	-10.27441406	-9.91406250	-32.78320313	-7.49267578	-74.77294922	+2496
+1457971381.00330000	+16.44873047	-10.95996094	-9.11425781	-39.92431641	+4.35058594	-69.65332031	+3700	+17.28808594	-10.27880859	-8.04638672	-81.56250000	-41.57226563	+15.27099609	+4276	+13.56152344	-10.40185547	-9.95800781	-33.26660156	-7.69042969	-75.12451172	+2496
+1457971381.00740000	+16.46630859	-11.12695313	-9.15380859	-40.34179688	+3.91113281	-70.00488281	+3712	+17.28808594	-10.45458984	-8.12548828	-81.93603516	-41.92382813	+15.13916016	+4284	+13.56152344	-10.54248047	-10.00195313	-33.83789063	-7.91015625	-75.49804688	+2500
+1457971381.01160000	+16.50146484	-11.29394531	-9.21533203	-40.78125000	+3.64746094	-70.33447266	+3712	+17.27929688	-10.63037109	-8.22656250	-82.22167969	-42.16552734	+14.91943359	+4288	+13.57470703	-10.66992188	-10.05468750	-34.36523438	-8.06396484	-75.73974609	+2492
+1457971381.01990010	+16.52343750	-11.63671875	-9.32519531	-41.77001953	+3.16406250	-71.03759766	+3700	+17.23095703	-11.02148438	-8.41552734	-83.03466797	-42.73681641	+14.50195313	+4288	+13.56591797	-10.94238281	-10.15576172	-35.57373047	-8.30566406	-76.31103516	+2480
+1457971381.02410010	+16.53662109	-11.79931641	-9.37353516	-42.23144531	+2.94433594	-71.34521484	+3688	+17.21337891	-11.21484375	-8.50341797	-83.43017578	-42.95654297	+14.32617188	+4284	+13.56591797	-11.06982422	-10.20410156	-36.18896484	-8.37158203	-76.50878906	+2472
+1457971381.02819990	+16.55859375	-11.97070313	-9.41308594	-42.71484375	+2.65869141	-71.56494141	+3668	+17.19140625	-11.41259766	-8.59130859	-83.91357422	-43.17626953	+14.26025391	+4272	+13.55273438	-11.20605469	-10.24365234	-36.87011719	-8.50341797	-76.72851563	+2464
+1457971381.03239990	+16.57617188	-12.15087891	-9.46142578	-43.24218750	+2.39501953	-71.76269531	+3644	+17.16503906	-11.61914063	-8.67919922	-84.44091797	-43.37402344	+14.15039063	+4256	+13.53515625	-11.34667969	-10.28759766	-37.61718750	-8.61328125	-76.97021484	+2460
+1457971381.03660010	+16.60693359	-12.31787109	-9.50537109	-43.70361328	+2.10937500	-71.89453125	+3616	+17.15625000	-11.81250000	-8.76708984	-84.94628906	-43.54980469	+14.15039063	+4232	+13.52636719	-11.47851563	-10.31835938	-38.29833984	-8.78906250	-77.18994141	+2452
+1457971381.04070000	+16.62451172	-12.48925781	-9.55371094	-44.18701172	+1.88964844	-72.11425781	+3580	+17.12988281	-11.99267578	-8.85937500	-85.36376953	-43.76953125	+13.99658203	+4208	+13.52636719	-11.61914063	-10.36230469	-38.95751953	-8.92089844	-77.38769531	+2440
+1457971381.04489990	+16.63330078	-12.66064453	-9.58886719	-44.69238281	+1.64794922	-72.35595703	+3544	+17.10791016	-12.18603516	-8.91210938	-85.89111328	-44.05517578	+13.97460938	+4184	+13.52197266	-11.75537109	-10.40185547	-39.59472656	-9.00878906	-77.62939453	+2432
+1457971381.05320000	+16.67724609	-12.98144531	-9.65917969	-45.52734375	+1.20849609	-72.72949219	+3464	+17.12109375	-12.52441406	-9.03515625	-86.79199219	-44.49462891	+13.99658203	+4104	+13.53955078	-12.01025391	-10.48095703	-40.75927734	-9.20654297	-77.93701172	+2408
+1457971381.05740000	+16.67724609	-13.13525391	-9.69433594	-45.98876953	+1.09863281	-72.92724609	+3420	+17.11669922	-12.67822266	-9.06591797	-87.34130859	-44.69238281	+14.10644531	+4068	+13.53076172	-12.12451172	-10.52050781	-41.30859375	-9.20654297	-78.13476563	+2396
+1457971381.06160000	+16.68603516	-13.27148438	-9.71630859	-46.34033203	+0.90087891	-73.03710938	+3380	+17.14306641	-12.81445313	-9.08349609	-87.91259766	-44.89013672	+14.34814453	+4028	+13.53955078	-12.23437500	-10.54687500	-41.79199219	-9.29443359	-78.33251953	+2384
+1457971381.06570010	+16.69482422	-13.40332031	-9.72949219	-46.66992188	+0.68115234	-73.16894531	+3344	+17.16943359	-12.94189453	-9.09667969	-88.43994141	-45.08789063	+14.56787109	+3988	+13.55712891	-12.35302734	-10.57324219	-42.27539063	-9.42626953	-78.50830078	+2376
+1457971381.06990000	+16.70361328	-13.54394531	-9.74707031	-47.02148438	+0.43945313	-73.30078125	+3312	+17.20019531	-13.07373047	-9.09228516	-89.03320313	-45.32958984	+14.87548828	+3952	+13.57031250	-12.46728516	-10.59960938	-42.69287109	-9.51416016	-78.72802734	+2364
+1457971381.07410000	+16.72998047	-13.66699219	-9.75585938	-47.28515625	+0.19775391	-73.38867188	+3280	+17.25732422	-13.19677734	-9.07470703	-89.60449219	-45.59326172	+15.27099609	+3916	+13.60546875	-12.56835938	-10.61279297	-43.02246094	-9.68994141	-78.88183594	+2352
+1457971381.08240010	+16.74755859	-13.90869141	-9.78662109	-47.81250000	-0.15380859	-73.71826172	+3236	+17.34082031	-13.39453125	-9.04833984	-90.52734375	-46.07666016	+15.77636719	+3848	+13.67578125	-12.76171875	-10.66113281	-43.57177734	-9.86572266	-79.27734375	+2328
+1457971381.08660010	+16.76074219	-14.01416016	-9.79541016	-48.03222656	-0.28564453	-73.85009766	+3216	+17.39794922	-13.48242188	-9.03076172	-90.98876953	-46.25244141	+16.04003906	+3820	+13.71533203	-12.84082031	-10.69628906	-43.81347656	-9.84375000	-79.38720703	+2316
+1457971381.09069990	+16.76953125	-14.12841797	-9.79541016	-48.29589844	-0.46142578	-73.98193359	+3208	+17.45947266	-13.57910156	-9.00439453	-91.53808594	-46.42822266	+16.41357422	+3792	+13.74169922	-12.94189453	-10.71386719	-44.14306641	-9.88769531	-79.56298828	+2308
+1457971381.09489990	+16.76513672	-14.23828125	-9.82617188	-48.58154297	-0.50537109	-74.13574219	+3200	+17.50781250	-13.66699219	-8.99560547	-92.02148438	-46.53808594	+16.67724609	+3764	+13.75927734	-13.03417969	-10.74902344	-44.47265625	-9.86572266	-79.73876953	+2296
+1457971381.09900000	+16.76953125	-14.33056641	-9.85253906	-48.77929688	-0.59326172	-74.24560547	+3192	+17.55615234	-13.74169922	-8.97802734	-92.50488281	-46.66992188	+17.00683594	+3740	+13.79443359	-13.11328125	-10.76220703	-44.69238281	-9.93164063	-79.87060547	+2292
+1457971381.10320000	+16.76953125	-14.44042969	-9.86132813	-49.04296875	-0.72509766	-74.35546875	+3192	+17.58251953	-13.84716797	-8.95166016	-93.07617188	-46.86767578	+17.24853516	+3724	+13.82080078	-13.20117188	-10.76660156	-44.95605469	-10.06347656	-80.06835938	+2292
+1457971381.10739990	+16.77392578	-14.55468750	-9.87451172	-49.28466797	-0.92285156	-74.46533203	+3196	+17.60888672	-13.95263672	-8.95166016	-93.53759766	-47.06542969	+17.40234375	+3704	+13.84716797	-13.29785156	-10.78857422	-45.28564453	-10.15136719	-80.24414063	+2296
+1457971381.11150000	+16.79589844	-14.66455078	-9.89208984	-49.52636719	-1.05468750	-74.53125000	+3196	+17.63964844	-14.05810547	-8.95166016	-93.97705078	-47.26318359	+17.55615234	+3688	+13.87792969	-13.37695313	-10.81933594	-45.57128906	-10.15136719	-80.33203125	+2296
+1457971381.11570000	+16.80468750	-14.79199219	-9.90966797	-49.83398438	-1.18652344	-74.66308594	+3200	+17.67480469	-14.17675781	-8.95166016	-94.48242188	-47.43896484	+17.73193359	+3668	+13.88671875	-13.47802734	-10.83691406	-45.98876953	-10.21728516	-80.44189453	+2300
+1457971381.12400010	+16.80029297	-15.01611328	-9.99755859	-50.44921875	-1.18652344	-74.97070313	+3196	+17.68359375	-14.38330078	-9.05712891	-95.03173828	-47.57080078	+17.46826172	+3628	+13.88232422	-13.67138672	-10.91162109	-46.88964844	-10.17333984	-80.63964844	+2296
+1457971381.12820010	+16.79589844	-15.14794922	-10.01953125	-50.84472656	-1.34033203	-75.03662109	+3188	+17.64843750	-14.53710938	-9.09667969	-95.53710938	-47.72460938	+17.38037109	+3612	+13.86474609	-13.77685547	-10.92041016	-47.46093750	-10.28320313	-80.74951172	+2300
+1457971381.13240000	+16.79150391	-15.28417969	-10.04589844	-51.26220703	-1.47216797	-75.08056641	+3172	+17.61328125	-14.69091797	-9.15380859	-95.97656250	-47.85644531	+17.20458984	+3596	+13.83837891	-13.89111328	-10.94238281	-48.05419922	-10.37109375	-80.83740234	+2296
+1457971381.13649990	+16.80468750	-15.41162109	-10.05908203	-51.59179688	-1.71386719	-75.12451172	+3152	+17.59130859	-14.83154297	-9.18896484	-96.43798828	-48.09814453	+17.20458984	+3572	+13.82519531	-13.99218750	-10.95117188	-48.55957031	-10.54687500	-80.92529297	+2288
+1457971381.14070010	+16.80908203	-15.54345703	-10.07226563	-51.94335938	-1.95556641	-75.16845703	+3128	+17.56933594	-14.97656250	-9.22412109	-96.87744141	-48.33984375	+17.18261719	+3544	+13.80322266	-14.10205078	-10.95117188	-49.13085938	-10.76660156	-81.01318359	+2280
+1457971381.14490010	+16.81787109	-15.67529297	-10.08544922	-52.31689453	-2.19726563	-75.25634766	+3096	+17.53857422	-15.11279297	-9.28564453	-97.18505859	-48.55957031	+17.00683594	+3520	+13.77685547	-14.21191406	-10.97314453	-49.70214844	-10.94238281	-81.14501953	+2268
+1457971381.14899990	+16.83984375	-15.80712891	-10.10742188	-52.62451172	-2.43896484	-75.30029297	+3052	+17.51220703	-15.24462891	-9.35595703	-97.44873047	-48.71337891	+16.78710938	+3488	+13.75048828	-14.31738281	-10.99511719	-50.27343750	-11.07421875	-81.21093750	+2256
+1457971381.15739990	+16.84423828	-16.05761719	-10.15576172	-53.39355469	-2.74658203	-75.47607422	+2948	+17.41992188	-15.51269531	-9.48339844	-98.04199219	-49.08691406	+16.34765625	+3424	+13.67578125	-14.52832031	-11.03906250	-51.37207031	-11.33789063	-81.36474609	+2228
+1457971381.16150000	+16.83984375	-16.15429688	-10.16015625	-53.70117188	-2.96630859	-75.54199219	+2888	+17.38916016	-15.62255859	-9.51416016	-98.34960938	-49.28466797	+16.28173828	+3388	+13.65380859	-14.61621094	-11.03466797	-51.78955078	-11.57958984	-81.49658203	+2212
+1457971381.16570000	+16.84423828	-16.25097656	-10.15576172	-53.98681641	-3.22998047	-75.58593750	+2832	+17.35400391	-15.72802734	-9.54052734	-98.70117188	-49.54833984	+16.25976563	+3348	+13.62744141	-14.70410156	-11.02148438	-52.22900391	-11.86523438	-81.60644531	+2196
+1457971381.16989990	+16.84423828	-16.34765625	-10.14697266	-54.29443359	-3.53759766	-75.60791016	+2772	+17.32324219	-15.83789063	-9.56689453	-99.07470703	-49.79003906	+16.23779297	+3312	+13.60546875	-14.78759766	-11.02148438	-52.58056641	-12.12890625	-81.73828125	+2180
+1457971381.17400000	+16.86181641	-16.43554688	-10.12060547	-54.49218750	-3.88916016	-75.62988281	+2712	+17.31884766	-15.92138672	-9.58007813	-99.38232422	-50.03173828	+16.34765625	+3268	+13.59667969	-14.87109375	-11.01269531	-52.88818359	-12.48046875	-81.87011719	+2160
+1457971381.17820000	+16.87500000	-16.51464844	-10.12060547	-54.68994141	-4.10888672	-75.78369141	+2656	+17.33203125	-15.97412109	-9.61083984	-99.51416016	-50.20751953	+16.34765625	+3224	+13.61425781	-14.93701172	-11.02587891	-53.02001953	-12.67822266	-81.97998047	+2136
+1457971381.18230010	+16.85742188	-16.57177734	-10.13378906	-54.88769531	-4.19677734	-75.98144531	+2600	+17.33642578	-16.02246094	-9.61083984	-99.71191406	-50.40527344	+16.41357422	+3184	+13.62304688	-14.98535156	-11.04345703	-53.08593750	-12.76611328	-82.11181641	+2112
+1457971381.18650010	+16.85302734	-16.60693359	-10.13818359	-55.01953125	-4.26269531	-76.11328125	+2548	+17.35839844	-16.05322266	-9.61083984	-99.84375000	-50.53710938	+16.50146484	+3148	+13.64941406	-15.02490234	-11.04785156	-53.06396484	-12.94189453	-82.24365234	+2088
+1457971381.19479990	+16.82226563	-16.67724609	-10.13378906	-55.32714844	-4.41650391	-76.39892578	+2460	+17.36279297	-16.13232422	-9.58007813	-100.43701172	-50.84472656	+16.76513672	+3092	+13.70654297	-15.09521484	-11.03906250	-52.99804688	-13.27148438	-82.48535156	+2044
+1457971381.19899990	+16.81787109	-16.68603516	-10.11181641	-55.34912109	-4.52636719	-76.48681641	+2424	+17.39355469	-16.14550781	-9.54052734	-100.74462891	-50.99853516	+17.07275391	+3076	+13.74609375	-15.10839844	-11.01708984	-52.82226563	-13.49121094	-82.61718750	+2028
+1457971381.20320010	+16.81347656	-16.69042969	-10.08544922	-55.37109375	-4.65820313	-76.59667969	+2400	+17.43750000	-16.14550781	-9.50097656	-101.03027344	-51.15234375	+17.42431641	+3064	+13.79443359	-15.12158203	-11.00390625	-52.62451172	-13.68896484	-82.77099609	+2016
+1457971381.20729990	+16.81347656	-16.69921875	-10.07226563	-55.39306641	-4.79003906	-76.72851563	+2388	+17.49023438	-16.14990234	-9.46142578	-101.27197266	-51.30615234	+17.79785156	+3056	+13.84277344	-15.14355469	-11.00390625	-52.44873047	-13.86474609	-82.92480469	+2004
+1457971381.21149990	+16.81347656	-16.70800781	-10.07226563	-55.41503906	-4.83398438	-76.83837891	+2380	+17.52978516	-16.14550781	-9.43945313	-101.42578125	-51.37207031	+18.01757813	+3048	+13.89990234	-15.16113281	-11.00830078	-52.27294922	-13.99658203	-83.01269531	+1996
+1457971381.21569990	+16.80908203	-16.72558594	-10.07666016	-55.45898438	-4.85595703	-76.99218750	+2376	+17.55615234	-16.16308594	-9.41308594	-101.64550781	-51.48193359	+18.23730469	+3040	+13.95703125	-15.17871094	-11.01708984	-52.07519531	-14.08447266	-83.14453125	+1988
+1457971381.21980000	+16.79150391	-16.73876953	-10.08105469	-55.52490234	-4.83398438	-77.16796875	+2384	+17.57812500	-16.17626953	-9.37353516	-101.88720703	-51.59179688	+18.45703125	+3036	+13.99658203	-15.18310547	-11.03027344	-51.87744141	-14.10644531	-83.27636719	+1984
+1457971381.22400000	+16.77832031	-16.74316406	-10.08544922	-55.56884766	-4.79003906	-77.29980469	+2396	+17.59130859	-16.18945313	-9.34277344	-102.08496094	-51.70166016	+18.63281250	+3032	+14.04052734	-15.16992188	-11.04345703	-51.65771484	-14.08447266	-83.34228516	+1988
+1457971381.22820000	+16.76953125	-16.74755859	-10.08105469	-55.61279297	-4.79003906	-77.38769531	+2412	+17.61328125	-16.21142578	-9.29882813	-102.43652344	-51.81152344	+18.94042969	+3036	+14.05371094	-15.18310547	-11.01708984	-51.61376953	-14.23828125	-83.45214844	+1992
+1457971381.23650000	+16.77832031	-16.76953125	-10.08544922	-55.65673828	-4.85595703	-77.47558594	+2448	+17.64404297	-16.25537109	-9.25927734	-102.94189453	-52.00927734	+19.35791016	+3032	+14.08447266	-15.24023438	-11.00390625	-51.70166016	-14.56787109	-83.58398438	+2000
+1457971381.24070000	+16.77832031	-16.79150391	-10.08544922	-55.72265625	-4.89990234	-77.51953125	+2468	+17.64843750	-16.28613281	-9.24169922	-103.18359375	-52.11914063	+19.55566406	+3032	+14.08886719	-15.27099609	-10.99511719	-51.74560547	-14.72167969	-83.64990234	+2004
+1457971381.24480010	+16.78271484	-16.82666016	-10.09423828	-55.78857422	-4.98779297	-77.58544922	+2488	+17.65283203	-16.32128906	-9.23291016	-103.38134766	-52.25097656	+19.68750000	+3032	+14.08886719	-15.30615234	-11.01269531	-51.87744141	-14.80957031	-83.71582031	+2008
+1457971381.24900010	+16.78271484	-16.85742188	-10.11181641	-55.87646484	-4.98779297	-77.62939453	+2504	+17.64843750	-16.35644531	-9.23730469	-103.49121094	-52.33886719	+19.70947266	+3028	+14.08447266	-15.32373047	-11.03466797	-51.98730469	-14.78759766	-83.71582031	+2012
+1457971381.25309990	+16.78710938	-16.89697266	-10.12939453	-55.98632813	-5.00976563	-77.65136719	+2516	+17.63525391	-16.40917969	-9.24609375	-103.62304688	-52.47070313	+19.70947266	+3024	+14.06250000	-15.36328125	-11.04785156	-52.22900391	-14.83154297	-83.69384766	+2008
+1457971381.25729990	+16.78710938	-16.94531250	-10.15576172	-56.11816406	-5.00976563	-77.67333984	+2524	+17.60449219	-16.46191406	-9.26806641	-103.73291016	-52.55859375	+19.59960938	+3020	+14.03173828	-15.40283203	-11.05224609	-52.51464844	-14.91943359	-83.69384766	+2008
+1457971381.26149990	+16.78710938	-16.98486328	-10.17333984	-56.22802734	-5.00976563	-77.67333984	+2524	+17.57812500	-16.50585938	-9.29003906	-103.82080078	-52.64648438	+19.48974609	+3016	+14.00537109	-15.42919922	-11.05664063	-52.71240234	-14.96337891	-83.67187500	+1996
+1457971381.26560000	+16.78710938	-17.02880859	-10.18652344	-56.33789063	-5.05371094	-77.65136719	+2516	+17.54736328	-16.55419922	-9.31201172	-103.90869141	-52.71240234	+19.37988281	+3008	+13.97021484	-15.46435547	-11.05224609	-52.99804688	-15.07324219	-83.64990234	+1988
+1457971381.27399990	+16.79589844	-17.11669922	-10.22607422	-56.60156250	-5.14160156	-77.58544922	+2480	+17.49462891	-16.64648438	-9.37792969	-104.01855469	-52.82226563	+19.11621094	+2988	+13.89990234	-15.54345703	-11.05664063	-53.61328125	-15.27099609	-83.54003906	+1964
+1457971381.27810000	+16.80029297	-17.16943359	-10.25244141	-56.73339844	-5.18554688	-77.56347656	+2452	+17.46386719	-16.69042969	-9.42187500	-103.97460938	-52.86621094	+18.89648438	+2976	+13.86914063	-15.57861328	-11.06982422	-53.89892578	-15.31494141	-83.49609375	+1948
+1457971381.28230000	+16.80029297	-17.21777344	-10.27441406	-56.88720703	-5.22949219	-77.54150391	+2420	+17.42871094	-16.73437500	-9.46142578	-103.93066406	-52.91015625	+18.65478516	+2960	+13.83398438	-15.61376953	-11.08740234	-54.16259766	-15.33691406	-83.47412109	+1936
+1457971381.28650000	+16.80029297	-17.26171875	-10.29638672	-57.01904297	-5.25146484	-77.54150391	+2388	+17.39355469	-16.77392578	-9.50537109	-103.86474609	-52.93212891	+18.39111328	+2944	+13.80761719	-15.63574219	-11.10498047	-54.38232422	-15.31494141	-83.43017578	+1920
+1457971381.29060010	+16.80029297	-17.30126953	-10.31396484	-57.15087891	-5.25146484	-77.51953125	+2348	+17.36718750	-16.80908203	-9.54492188	-103.79882813	-52.93212891	+18.10546875	+2924	+13.78125000	-15.66210938	-11.11816406	-54.60205078	-15.31494141	-83.38623047	+1904
+1457971381.29480000	+16.80029297	-17.33203125	-10.33593750	-57.28271484	-5.22949219	-77.47558594	+2308	+17.33642578	-16.84423828	-9.58447266	-103.73291016	-52.91015625	+17.81982422	+2904	+13.75488281	-15.67968750	-11.13134766	-54.82177734	-15.29296875	-83.32031250	+1884
+1457971381.29900000	+16.80029297	-17.35400391	-10.34912109	-57.37060547	-5.22949219	-77.45361328	+2268	+17.31445313	-16.86621094	-9.61523438	-103.68896484	-52.88818359	+17.62207031	+2880	+13.73730469	-15.69726563	-11.13134766	-54.95361328	-15.31494141	-83.27636719	+1864
+1457971381.30310010	+16.80029297	-17.37158203	-10.35791016	-57.41455078	-5.25146484	-77.45361328	+2228	+17.29248047	-16.87500000	-9.64599609	-103.62304688	-52.84423828	+17.40234375	+2856	+13.72851563	-15.70605469	-11.13574219	-55.06347656	-15.33691406	-83.25439453	+1840
+1457971381.30730010	+16.80029297	-17.38037109	-10.36230469	-57.45849609	-5.27343750	-77.47558594	+2188	+17.28369141	-16.88378906	-9.66357422	-103.57910156	-52.80029297	+17.27050781	+2828	+13.72412109	-15.71044922	-11.14453125	-55.10742188	-15.31494141	-83.25439453	+1820
+1457971381.31150010	+16.80468750	-17.38476563	-10.35791016	-57.48046875	-5.29541016	-77.47558594	+2152	+17.28369141	-16.88818359	-9.67236328	-103.55712891	-52.77832031	+17.20458984	+2800	+13.72851563	-15.71044922	-11.14453125	-55.10742188	-15.31494141	-83.23242188	+1800
+1457971381.31979990	+16.81347656	-17.37597656	-10.35791016	-57.43652344	-5.29541016	-77.54150391	+2084	+17.29248047	-16.88378906	-9.68115234	-103.49121094	-52.71240234	+17.05078125	+2748	+13.75488281	-15.69287109	-11.15771484	-54.95361328	-15.24902344	-83.23242188	+1768
+1457971381.32399990	+16.81787109	-17.36718750	-10.35351563	-57.41455078	-5.29541016	-77.56347656	+2056	+17.30126953	-16.87500000	-9.67675781	-103.49121094	-52.69042969	+17.02880859	+2724	+13.77246094	-15.68408203	-11.16210938	-54.86572266	-15.20507813	-83.25439453	+1752
+1457971381.32810000	+16.81787109	-17.35839844	-10.34472656	-57.37060547	-5.27343750	-77.58544922	+2028	+17.31884766	-16.86181641	-9.66357422	-103.49121094	-52.66845703	+17.05078125	+2708	+13.79003906	-15.67089844	-11.16210938	-54.73388672	-15.18310547	-83.25439453	+1740
+1457971381.33229990	+16.82226563	-17.34082031	-10.33593750	-57.32666016	-5.27343750	-77.60742188	+2004	+17.33642578	-16.84423828	-9.65039063	-103.49121094	-52.64648438	+17.11669922	+2688	+13.81201172	-15.65332031	-11.15771484	-54.58007813	-15.16113281	-83.27636719	+1732
+1457971381.33640000	+16.82226563	-17.33203125	-10.33154297	-57.28271484	-5.29541016	-77.62939453	+1980	+17.35400391	-16.82666016	-9.63281250	-103.49121094	-52.62451172	+17.18261719	+2676	+13.82519531	-15.64013672	-11.15332031	-54.47021484	-15.16113281	-83.27636719	+1724
+1457971381.34060000	+16.82666016	-17.31884766	-10.32275391	-57.23876953	-5.29541016	-77.62939453	+1964	+17.37158203	-16.80908203	-9.61083984	-103.51318359	-52.62451172	+17.24853516	+2664	+13.84277344	-15.62695313	-11.14892578	-54.33837891	-15.16113281	-83.29833984	+1716
+1457971381.34480000	+16.83105469	-17.30566406	-10.31396484	-57.17285156	-5.31738281	-77.65136719	+1948	+17.39355469	-16.78710938	-9.58886719	-103.51318359	-52.62451172	+17.33642578	+2652	+13.86474609	-15.60937500	-11.14453125	-54.20654297	-15.16113281	-83.32031250	+1712
+1457971381.34890010	+16.83105469	-17.29248047	-10.30517578	-57.12890625	-5.31738281	-77.67333984	+1932	+17.41992188	-16.76513672	-9.56250000	-103.51318359	-52.62451172	+17.44628906	+2644	+13.89550781	-15.58300781	-11.13574219	-53.94287109	-15.16113281	-83.36425781	+1712
+1457971381.35310010	+16.83544922	-17.27929688	-10.29638672	-57.08496094	-5.33935547	-77.67333984	+1920	+17.44628906	-16.73876953	-9.53173828	-103.51318359	-52.64648438	+17.55615234	+2640	+13.93066406	-15.55664063	-11.12695313	-53.70117188	-15.13916016	-83.38623047	+1716
+1457971381.36139990	+16.84423828	-17.23974609	-10.27441406	-56.90917969	-5.33935547	-77.71728516	+1908	+17.52099609	-16.66406250	-9.45263672	-103.44726563	-52.64648438	+17.84179688	+2644	+14.00976563	-15.48193359	-11.10498047	-52.99804688	-15.09521484	-83.47412109	+1732
+1457971381.36560010	+16.84863281	-17.21337891	-10.26123047	-56.77734375	-5.36132813	-77.73925781	+1908	+17.56054688	-16.62011719	-9.40429688	-103.42529297	-52.66845703	+18.01757813	+2648	+14.04931641	-15.43798828	-11.08300781	-52.62451172	-15.09521484	-83.54003906	+1744
+1457971381.36980010	+16.85742188	-17.18701172	-10.24365234	-56.66748047	-5.38330078	-77.73925781	+1908	+17.59130859	-16.58056641	-9.36474609	-103.35937500	-52.69042969	+18.12744141	+2656	+14.07128906	-15.40722656	-11.06542969	-52.33886719	-15.09521484	-83.56201172	+1756
+1457971381.37389990	+16.87060547	-17.13867188	-10.21728516	-56.46972656	-5.40527344	-77.73925781	+1916	+17.63085938	-16.53662109	-9.32080078	-103.22753906	-52.71240234	+18.23730469	+2664	+14.09326172	-15.37646484	-11.05224609	-52.09716797	-15.07324219	-83.58398438	+1768
+1457971381.37809990	+16.88378906	-17.09912109	-10.19091797	-56.27197266	-5.42724609	-77.71728516	+1928	+17.65722656	-16.50146484	-9.29003906	-103.07373047	-52.71240234	+18.23730469	+2668	+14.10205078	-15.35449219	-11.03906250	-51.94335938	-15.05126953	-83.56201172	+1780
+1457971381.38229990	+16.89697266	-17.06396484	-10.17333984	-56.09619141	-5.42724609	-77.69531250	+1940	+17.67041016	-16.47070313	-9.27246094	-102.87597656	-52.71240234	+18.17138672	+2672	+14.10205078	-15.34130859	-11.03466797	-51.85546875	-15.00732422	-83.54003906	+1788
+1457971381.38640000	+16.91015625	-17.02880859	-10.16455078	-55.92041016	-5.40527344	-77.67333984	+1952	+17.67480469	-16.44433594	-9.26806641	-102.61230469	-52.69042969	+17.99560547	+2672	+14.09326172	-15.32812500	-11.03466797	-51.83349609	-14.94140625	-83.51806641	+1792
+1457971381.39060000	+16.92333984	-16.99804688	-10.15576172	-55.76660156	-5.36132813	-77.62939453	+1960	+17.67041016	-16.43115234	-9.26806641	-102.34863281	-52.66845703	+17.75390625	+2672	+14.08007813	-15.31933594	-11.03906250	-51.83349609	-14.87548828	-83.45214844	+1796
+1457971381.39479990	+16.93212891	-16.96728516	-10.15136719	-55.65673828	-5.31738281	-77.56347656	+1968	+17.65722656	-16.41796875	-9.28125000	-102.06298828	-52.62451172	+17.44628906	+2672	+14.05810547	-15.31494141	-11.04345703	-51.87744141	-14.78759766	-83.38623047	+1800
+1457971381.40310000	+16.94091797	-16.91894531	-10.15576172	-55.48095703	-5.18554688	-77.40966797	+1972	+17.61767578	-16.40478516	-9.32519531	-101.42578125	-52.51464844	+16.76513672	+2664	+14.02734375	-15.30175781	-11.04345703	-51.98730469	-14.65576172	-83.25439453	+1800
+1457971381.40720010	+16.94970703	-16.89697266	-10.16015625	-55.41503906	-5.11962891	-77.32177734	+1972	+17.59570313	-16.40039063	-9.35156250	-101.05224609	-52.42675781	+16.32568359	+2664	+14.00537109	-15.29296875	-11.04345703	-52.05322266	-14.58984375	-83.18847656	+1800
+1457971381.41140010	+16.95849609	-16.87939453	-10.16455078	-55.32714844	-5.05371094	-77.21191406	+1964	+17.56933594	-16.39160156	-9.38671875	-100.56884766	-52.33886719	+15.77636719	+2656	+13.97460938	-15.27978516	-11.04785156	-52.14111328	-14.45800781	-83.03466797	+1796
+1457971381.41560010	+16.96289063	-16.85742188	-10.16894531	-55.26123047	-4.96582031	-77.12402344	+1956	+17.54296875	-16.37402344	-9.42626953	-100.01953125	-52.22900391	+15.20507813	+2648	+13.94384766	-15.25781250	-11.05224609	-52.22900391	-14.30419922	-82.88085938	+1792
+1457971381.41969990	+16.96728516	-16.83105469	-10.17773438	-55.19531250	-4.85595703	-77.05810547	+1944	+17.52099609	-16.35644531	-9.46142578	-99.49218750	-52.09716797	+14.61181641	+2636	+13.91748047	-15.23583984	-11.05664063	-52.27294922	-14.10644531	-82.72705078	+1788
+1457971381.42389990	+16.96728516	-16.78710938	-10.19091797	-55.10742188	-4.70214844	-76.94824219	+1932	+17.49902344	-16.30810547	-9.49658203	-98.61328125	-51.89941406	+13.77685547	+2628	+13.86914063	-15.15673828	-11.06103516	-52.22900391	-13.68896484	-82.37548828	+1784
+1457971381.42810010	+16.96728516	-16.73876953	-10.19970703	-54.99755859	-4.54833984	-76.83837891	+1916	+17.49023438	-16.25097656	-9.52294922	-97.82226563	-51.72363281	+13.05175781	+2616	+13.84277344	-15.08642578	-11.05664063	-52.09716797	-13.40332031	-82.11181641	+1780
+1457971381.43220000	+16.96289063	-16.68603516	-10.19970703	-54.88769531	-4.39453125	-76.72851563	+1900	+17.49023438	-16.18945313	-9.52294922	-97.11914063	-51.56982422	+12.45849609	+2604	+13.83398438	-15.01171875	-11.03906250	-51.87744141	-13.18359375	-81.89208984	+1780
+1457971381.44059990	+16.97167969	-16.47949219	-10.16455078	-54.36035156	-4.06494141	-76.35498047	+1884	+17.55615234	-15.94775391	-9.47021484	-95.18554688	-51.15234375	+11.22802734	+2596	+13.87792969	-14.80957031	-10.97314453	-50.95458984	-12.81005859	-81.45263672	+1788
+1457971381.44470000	+16.97607422	-16.37402344	-10.14257813	-54.07470703	-3.91113281	-76.22314453	+1880	+17.60009766	-15.82031250	-9.42187500	-94.32861328	-51.02050781	+10.78857422	+2600	+13.91308594	-14.71728516	-10.95556641	-50.42724609	-12.59033203	-81.34277344	+1796
+1457971381.44890000	+16.98486328	-16.19824219	-10.10742188	-53.56933594	-3.66943359	-76.04736328	+1896	+17.66601563	-15.64013672	-9.36035156	-93.20800781	-50.80078125	+10.21728516	+2616	+13.95263672	-14.60302734	-10.93359375	-49.79003906	-12.32666016	-81.16699219	+1808
+1457971381.45720010	+16.98925781	-15.91259766	-10.04150391	-52.77832031	-3.29589844	-75.76171875	+1940	+17.77587891	-15.33691406	-9.23730469	-91.40625000	-50.44921875	+9.47021484	+2656	+14.00976563	-14.39208984	-10.89404297	-48.66943359	-11.77734375	-80.85937500	+1840
+1457971381.46560000	+17.00244141	-15.56982422	-9.91845703	-51.83349609	-3.01025391	-75.30029297	+2028	+17.89892578	-14.98974609	-9.05273438	-89.60449219	-50.11962891	+8.94287109	+2724	+14.08007813	-14.13720703	-10.80615234	-47.32910156	-11.35986328	-80.48583984	+1884
+1457971381.46970010	+17.01562500	-15.43359375	-9.86572266	-51.41601563	-2.96630859	-75.08056641	+2080	+17.93408203	-14.84033203	-8.99121094	-88.70361328	-49.94384766	+8.54736328	+2756	+14.10205078	-14.03613281	-10.77539063	-46.80175781	-11.18408203	-80.33203125	+1912
+1457971381.47390010	+17.04199219	-15.27978516	-9.80859375	-50.93261719	-2.90039063	-74.79492188	+2140	+17.96923828	-14.66894531	-8.93847656	-87.64892578	-49.72412109	+8.08593750	+2788	+14.13281250	-13.91308594	-10.75781250	-46.23046875	-10.92041016	-80.06835938	+1940
+1457971381.47810010	+17.05517578	-15.15234375	-9.76025391	-50.55908203	-2.83447266	-74.57519531	+2196	+17.99121094	-14.52832031	-8.89453125	-86.66015625	-49.52636719	+7.53662109	+2820	+14.14599609	-13.81640625	-10.73144531	-45.72509766	-10.65673828	-79.84863281	+1964
+1457971381.48639990	+17.06396484	-14.89746094	-9.70751953	-49.83398438	-2.43896484	-74.13574219	+2308	+18.00439453	-14.23388672	-8.88134766	-84.46289063	-48.91113281	+6.15234375	+2884	+14.15478516	-13.59228516	-10.71826172	-44.82421875	-9.93164063	-79.32128906	+2028
+1457971381.49470000	+17.06835938	-14.69091797	-9.66357422	-49.37255859	-2.08740234	-73.47656250	+2392	+17.96044922	-14.02734375	-8.86816406	-82.68310547	-48.25195313	+4.85595703	+2928	+14.11962891	-13.39453125	-10.66113281	-44.23095703	-9.42626953	-78.66210938	+2072
+1457971381.50300000	+17.07714844	-14.46240234	-9.59326172	-48.80126953	-1.82373047	-72.70751953	+2456	+17.89892578	-13.80322266	-8.85058594	-80.90332031	-47.63671875	+3.66943359	+2960	+14.09326172	-13.18798828	-10.59960938	-43.61572266	-9.00878906	-77.91503906	+2100
+1457971381.51140000	+17.09472656	-14.25146484	-9.56250000	-48.20800781	-1.47216797	-72.00439453	+2492	+17.81982422	-13.60107422	-8.92089844	-79.03564453	-46.80175781	+2.19726563	+2988	+14.05810547	-12.99462891	-10.55126953	-43.13232422	-8.54736328	-77.12402344	+2116
+1457971381.51550010	+17.10351563	-14.15039063	-9.55371094	-47.94433594	-1.23046875	-71.67480469	+2496	+17.77587891	-13.50439453	-8.96044922	-78.17871094	-46.34033203	+1.49414063	+2996	+14.03613281	-12.89794922	-10.52050781	-42.89062500	-8.30566406	-76.68457031	+2120
+1457971381.51970010	+17.08154297	-14.04052734	-9.54931641	-47.72460938	-0.92285156	-71.34521484	+2500	+17.71875000	-13.40332031	-8.97363281	-77.40966797	-45.90087891	+0.87890625	+3000	+14.00097656	-12.78808594	-10.49853516	-42.64892578	-7.97607422	-76.26708984	+2128
+1457971381.52800010	+17.08593750	-13.78125000	-9.49218750	-47.02148438	-0.46142578	-70.51025391	+2492	+17.63964844	-13.16162109	-8.94726563	-75.98144531	-45.06591797	+0.08789063	+3008	+13.96142578	-12.55078125	-10.41064453	-42.03369141	-7.53662109	-75.34423828	+2144
+1457971381.53220010	+17.07275391	-13.65380859	-9.47021484	-46.71386719	-0.19775391	-70.09277344	+2484	+17.59130859	-13.04736328	-8.92968750	-75.41015625	-44.67041016	-0.21972656	+3008	+13.93066406	-12.43652344	-10.36230469	-41.74804688	-7.31689453	-74.90478516	+2148
+1457971381.53640010	+17.08154297	-13.50439453	-9.41748047	-46.25244141	-0.08789063	-69.63134766	+2480	+17.57812500	-12.90234375	-8.89013672	-74.79492188	-44.29687500	-0.32958984	+3012	+13.92187500	-12.30908203	-10.30078125	-41.35253906	-7.20703125	-74.44335938	+2156
+1457971381.54049990	+17.08593750	-13.35058594	-9.37353516	-45.79101563	+0.06591797	-69.27978516	+2476	+17.56494141	-12.73974609	-8.85498047	-74.09179688	-43.92333984	-0.50537109	+3020	+13.91748047	-12.18603516	-10.24365234	-40.89111328	-7.05322266	-73.98193359	+2164
+1457971381.54889990	+17.07275391	-13.01660156	-9.26806641	-44.80224609	+0.48339844	-68.55468750	+2480	+17.54296875	-12.38818359	-8.73632813	-72.81738281	-43.13232422	-0.59326172	+3056	+13.90429688	-11.90039063	-10.14697266	-39.83642578	-6.52587891	-73.08105469	+2192
+1457971381.55300000	+17.08154297	-12.84521484	-9.21093750	-44.25292969	+0.68115234	-68.15917969	+2488	+17.54296875	-12.19921875	-8.66162109	-72.22412109	-42.75878906	-0.48339844	+3084	+13.90429688	-11.76416016	-10.09423828	-39.30908203	-6.30615234	-72.61962891	+2208
+1457971381.55720000	+17.05517578	-12.66064453	-9.16259766	-43.79150391	+0.98876953	-67.76367188	+2500	+17.52099609	-12.01025391	-8.55615234	-71.76269531	-42.42919922	-0.30761719	+3120	+13.89111328	-11.60595703	-10.04150391	-38.69384766	-5.97656250	-72.15820313	+2224
+1457971381.56130000	+17.05517578	-12.45410156	-9.08349609	-43.15429688	+1.12060547	-67.32421875	+2524	+17.53857422	-11.79052734	-8.42431641	-71.21337891	-42.14355469	+0.08789063	+3168	+13.89990234	-11.43457031	-9.97119141	-37.94677734	-5.77880859	-71.67480469	+2244
+1457971381.56550000	+17.04199219	-12.26074219	-8.99121094	-42.60498047	+1.20849609	-66.90673828	+2556	+17.56054688	-11.55761719	-8.28808594	-70.66406250	-41.87988281	+0.52734375	+3228	+13.90429688	-11.28515625	-9.89648438	-37.28759766	-5.60302734	-71.25732422	+2264
+1457971381.56970000	+17.02441406	-12.07177734	-8.90332031	-42.05566406	+1.29638672	-66.53320313	+2592	+17.56933594	-11.32910156	-8.16503906	-70.15869141	-41.57226563	+0.94482422	+3288	+13.89990234	-11.13134766	-9.83056641	-36.62841797	-5.38330078	-70.83984375	+2280
+1457971381.57800010	+17.01562500	-11.66748047	-8.72753906	-40.80322266	+1.51611328	-65.67626953	+2684	+17.61328125	-10.85009766	-7.92333984	-68.99414063	-40.89111328	+1.88964844	+3428	+13.92626953	-10.81494141	-9.70312500	-35.17822266	-4.96582031	-69.87304688	+2320
+1457971381.58220010	+16.98486328	-11.46972656	-8.64404297	-40.27587891	+1.69189453	-65.30273438	+2736	+17.60888672	-10.62597656	-7.79150391	-68.46679688	-40.58349609	+2.32910156	+3504	+13.91308594	-10.65673828	-9.64599609	-34.51904297	-4.63623047	-69.43359375	+2336
+1457971381.58629990	+16.97167969	-11.25878906	-8.56933594	-39.68261719	+1.95556641	-64.84130859	+2792	+17.61328125	-10.38427734	-7.66845703	-67.87353516	-40.18798828	+2.79052734	+3584	+13.92187500	-10.48095703	-9.58886719	-33.75000000	-4.30664063	-68.88427734	+2356
+1457971381.59050010	+16.94970703	-11.07421875	-8.48144531	-39.19921875	+2.08740234	-64.35791016	+2848	+17.60449219	-10.17333984	-7.53662109	-67.45605469	-39.85839844	+3.33984375	+3664	+13.91308594	-10.32714844	-9.51416016	-33.13476563	-4.08691406	-68.37890625	+2372
+1457971381.59470010	+16.91894531	-10.89404297	-8.39355469	-38.73779297	+2.24121094	-63.87451172	+2908	+17.58691406	-9.96679688	-7.42236328	-67.03857422	-39.46289063	+3.80126953	+3736	+13.89111328	-10.18212891	-9.44824219	-32.58544922	-3.82324219	-67.89550781	+2388
+1457971381.60299990	+16.87500000	-10.50732422	-8.20019531	-37.61718750	+2.43896484	-62.81982422	+3032	+17.55615234	-9.55810547	-7.19824219	-66.15966797	-38.67187500	+4.79003906	+3888	+13.88232422	-9.86572266	-9.29003906	-31.33300781	-3.42773438	-66.77490234	+2428
+1457971381.61130000	+16.82666016	-10.14697266	-8.02880859	-36.60644531	+2.74658203	-61.78710938	+3152	+17.49902344	-9.18896484	-7.04443359	-65.23681641	-37.68310547	+5.47119141	+4012	+13.84716797	-9.56250000	-9.14501953	-30.30029297	-2.96630859	-65.54443359	+2460
+1457971381.61970000	+16.76074219	-9.81738281	-7.87939453	-35.70556641	+3.22998047	-60.73242188	+3248	+17.38916016	-8.89453125	-6.90820313	-64.53369141	-36.67236328	+5.97656250	+4104	+13.78564453	-9.27685547	-8.98681641	-29.42138672	-2.50488281	-64.33593750	+2480
+1457971381.62380000	+16.73876953	-9.63281250	-7.79589844	-35.13427734	+3.44970703	-60.16113281	+3300	+17.33642578	-8.74072266	-6.85107422	-64.16015625	-36.12304688	+6.19628906	+4144	+13.76806641	-9.11425781	-8.90332031	-28.82812500	-2.28515625	-63.58886719	+2496
+1457971381.62800000	+16.70800781	-9.46582031	-7.69921875	-34.65087891	+3.55957031	-59.56787109	+3344	+17.27050781	-8.60888672	-6.78955078	-63.87451172	-35.59570313	+6.41601563	+4176	+13.73730469	-8.96484375	-8.80664063	-28.36669922	-2.17529297	-62.92968750	+2504
+1457971381.63630010	+16.65087891	-9.13183594	-7.51464844	-33.59619141	+3.75732422	-58.38134766	+3424	+17.14306641	-8.34082031	-6.68408203	-63.21533203	-34.54101563	+6.81152344	+4220	+13.67578125	-8.66601563	-8.61328125	-27.42187500	-1.91162109	-61.54541016	+2520
+1457971381.64459990	+16.58496094	-8.79345703	-7.33886719	-32.45361328	+4.06494141	-57.34863281	+3488	+17.02001953	-8.04638672	-6.57421875	-62.42431641	-33.55224609	+7.14111328	+4256	+13.61425781	-8.37158203	-8.41552734	-26.38916016	-1.69189453	-60.24902344	+2540
+1457971381.64879990	+16.56298828	-8.61328125	-7.25537109	-31.81640625	+4.24072266	-56.82128906	+3520	+16.96728516	-7.89697266	-6.52587891	-61.96289063	-33.00292969	+7.29492188	+4272	+13.59667969	-8.20458984	-8.31445313	-25.75195313	-1.60400391	-59.52392578	+2556
+1457971381.65300010	+16.53222656	-8.44189453	-7.16308594	-31.22314453	+4.37255859	-56.27197266	+3548	+16.91015625	-7.74316406	-6.47314453	-61.52343750	-32.47558594	+7.44873047	+4280	+13.57470703	-8.05517578	-8.21337891	-25.18066406	-1.53808594	-58.84277344	+2572
+1457971381.65710000	+16.48828125	-8.27050781	-7.07080078	-30.65185547	+4.52636719	-55.74462891	+3572	+16.83984375	-7.58935547	-6.39843750	-61.14990234	-31.99218750	+7.64648438	+4292	+13.53515625	-7.90136719	-8.11230469	-24.56542969	-1.38427734	-58.20556641	+2588
+1457971381.66129990	+16.45751953	-8.09472656	-6.96972656	-30.01464844	+4.59228516	-55.21728516	+3600	+16.78271484	-7.43115234	-6.31494141	-60.73242188	-31.57470703	+7.91015625	+4308	+13.51757813	-7.73876953	-8.00683594	-23.88427734	-1.34033203	-57.54638672	+2604
+1457971381.66960000	+16.38281250	-7.73437500	-6.75439453	-28.74023438	+4.65820313	-54.22851563	+3652	+16.68164063	-7.06640625	-6.13476563	-59.76562500	-30.78369141	+8.52539063	+4344	+13.46484375	-7.43994141	-7.79589844	-22.58789063	-1.27441406	-56.35986328	+2640
+1457971381.67380000	+16.35644531	-7.56298828	-6.64892578	-28.12500000	+4.70214844	-53.74511719	+3680	+16.65087891	-6.88183594	-6.03369141	-59.23828125	-30.38818359	+8.92089844	+4368	+13.44726563	-7.28613281	-7.69042969	-21.88476563	-1.25244141	-55.74462891	+2660
+1457971381.67800000	+16.32128906	-7.38720703	-6.54785156	-27.48779297	+4.76806641	-53.28369141	+3704	+16.61572266	-6.67968750	-5.93701172	-58.62304688	-30.01464844	+9.29443359	+4388	+13.42968750	-7.14111328	-7.58935547	-21.20361328	-1.20849609	-55.19531250	+2676
+1457971381.68210010	+16.27734375	-7.21142578	-6.43798828	-26.89453125	+4.81201172	-52.84423828	+3736	+16.57617188	-6.48193359	-5.80957031	-58.11767578	-29.70703125	+9.77783203	+4420	+13.39892578	-6.99609375	-7.49267578	-20.54443359	-1.14257813	-54.66796875	+2692
+1457971381.69050000	+16.19824219	-6.86865234	-6.23144531	-25.68603516	+4.96582031	-51.94335938	+3792	+16.50146484	-6.09082031	-5.58105469	-57.06298828	-28.98193359	+10.63476563	+4480	+13.35937500	-6.71044922	-7.29931641	-19.18212891	-0.98876953	-53.54736328	+2716
+1457971381.69880010	+16.11474609	-6.53906250	-5.99853516	-24.58740234	+4.94384766	-50.99853516	+3852	+16.42236328	-5.71289063	-5.30419922	-56.14013672	-28.45458984	+11.75537109	+4556	+13.30664063	-6.43798828	-7.09716797	-17.95166016	-0.90087891	-52.49267578	+2732
+1457971381.70709990	+16.03125000	-6.22265625	-5.76123047	-23.48876953	+4.87792969	-50.09765625	+3916	+16.35205078	-5.33935547	-5.01855469	-55.26123047	-28.03710938	+12.98583984	+4632	+13.25830078	-6.18310547	-6.89501953	-16.78710938	-0.87890625	-51.50390625	+2744
+1457971381.71129990	+15.99609375	-6.06884766	-5.65576172	-22.93945313	+4.96582031	-49.63623047	+3948	+16.32128906	-5.16796875	-4.89550781	-54.79980469	-27.70751953	+13.51318359	+4668	+13.23632813	-6.05566406	-6.79833984	-16.21582031	-0.83496094	-50.97656250	+2752
+1457971381.71550010	+15.95654297	-5.91943359	-5.55468750	-22.41210938	+5.00976563	-49.15283203	+3980	+16.28173828	-4.99658203	-4.77685547	-54.38232422	-27.37792969	+14.01855469	+4700	+13.21435547	-5.93261719	-6.70166016	-15.68847656	-0.81298828	-50.44921875	+2760
+1457971381.71960000	+15.91259766	-5.77441406	-5.43603516	-21.88476563	+4.98779297	-48.66943359	+4012	+16.23779297	-4.83837891	-4.64501953	-54.03076172	-27.11425781	+14.61181641	+4736	+13.18359375	-5.80957031	-6.59619141	-15.20507813	-0.83496094	-49.94384766	+2764
+1457971381.72790000	+15.82910156	-5.47558594	-5.23388672	-20.76416016	+5.20751953	-47.65869141	+4072	+16.13671875	-4.54394531	-4.40332031	-53.39355469	-26.49902344	+15.64453125	+4796	+13.13085938	-5.56347656	-6.39843750	-14.17236328	-0.83496094	-48.86718750	+2776
+1457971381.73630000	+15.75439453	-5.19873047	-5.01416016	-19.64355469	+5.25146484	-46.60400391	+4128	+16.04882813	-4.28906250	-4.17919922	-52.93212891	-25.86181641	+16.69921875	+4840	+13.08251953	-5.33056641	-6.18310547	-13.27148438	-1.01074219	-47.74658203	+2788
+1457971381.74040010	+15.71923828	-5.06250000	-4.91748047	-19.05029297	+5.38330078	-46.07666016	+4148	+16.00488281	-4.16601563	-4.08251953	-52.71240234	-25.46630859	+17.16064453	+4856	+13.05615234	-5.21191406	-6.08203125	-12.81005859	-1.07666016	-47.19726563	+2792
+1457971381.74460010	+15.68408203	-4.93066406	-4.80322266	-18.47900391	+5.33935547	-45.57128906	+4172	+15.96093750	-4.05175781	-3.97705078	-52.55859375	-25.13671875	+17.73193359	+4868	+13.02978516	-5.09765625	-5.96777344	-12.41455078	-1.23046875	-46.66992188	+2796
+1457971381.74880000	+15.64892578	-4.79882813	-4.71972656	-17.88574219	+5.60302734	-45.02197266	+4188	+15.91259766	-3.95068359	-3.89794922	-52.42675781	-24.60937500	+18.10546875	+4872	+13.00781250	-4.98779297	-5.86230469	-12.01904297	-1.29638672	-46.07666016	+2800
+1457971381.76130010	+15.54345703	-4.41210938	-4.45166016	-16.04003906	+6.24023438	-43.37402344	+4216	+15.77636719	-3.66503906	-3.65625000	-52.25097656	-23.11523438	+19.44580078	+4868	+12.93310547	-4.64941406	-5.54589844	-10.85449219	-1.53808594	-44.36279297	+2808
+1457971381.76539990	+15.50830078	-4.28906250	-4.37255859	-15.40283203	+6.52587891	-42.82470703	+4224	+15.72802734	-3.57275391	-3.58154297	-52.20703125	-22.56591797	+19.88525391	+4860	+12.90673828	-4.53515625	-5.44921875	-10.45898438	-1.58203125	-43.79150391	+2808
+1457971381.77379990	+15.45117188	-4.05175781	-4.18359375	-14.19433594	+6.92138672	-41.74804688	+4232	+15.65771484	-3.41015625	-3.41455078	-52.33886719	-21.53320313	+20.87402344	+4836	+12.86279297	-4.33300781	-5.23388672	-9.84375000	-1.73583984	-42.67089844	+2808
+1457971381.77790000	+15.42041016	-3.93750000	-4.10888672	-13.57910156	+7.27294922	-41.26464844	+4228	+15.62695313	-3.31787109	-3.35302734	-52.29492188	-20.93994141	+21.26953125	+4820	+12.84082031	-4.23193359	-5.14160156	-9.51416016	-1.73583984	-42.09960938	+2804
+1457971381.78210000	+15.39404297	-3.82763672	-4.01660156	-12.96386719	+7.47070313	-40.75927734	+4228	+15.59619141	-3.22558594	-3.26074219	-52.29492188	-20.43457031	+21.79687500	+4804	+12.81884766	-4.13085938	-5.03173828	-9.20654297	-1.82373047	-41.57226563	+2804
+1457971381.78629990	+15.35888672	-3.72656250	-3.94189453	-12.41455078	+7.84423828	-40.27587891	+4220	+15.56103516	-3.15527344	-3.18164063	-52.40478516	-19.88525391	+22.19238281	+4788	+12.79248047	-4.04296875	-4.93945313	-8.98681641	-1.75781250	-41.06689453	+2800
+1457971381.79040000	+15.32812500	-3.61669922	-3.86718750	-11.82128906	+8.19580078	-39.79248047	+4216	+15.52587891	-3.06298828	-3.11132813	-52.40478516	-19.29199219	+22.60986328	+4772	+12.77050781	-3.94628906	-4.85595703	-8.70117188	-1.66992188	-40.53955078	+2796
+1457971381.79870010	+15.27539063	-3.41455078	-3.69580078	-10.72265625	+8.70117188	-38.91357422	+4204	+15.47314453	-2.90039063	-2.91796875	-52.49267578	-18.41308594	+23.57666016	+4740	+12.72656250	-3.77490234	-4.67138672	-8.21777344	-1.62597656	-39.59472656	+2784
+1457971381.80290010	+15.24462891	-3.31787109	-3.62109375	-10.19531250	+8.96484375	-38.49609375	+4200	+15.44677734	-2.80810547	-2.83007813	-52.47070313	-17.97363281	+23.99414063	+4732	+12.70898438	-3.69140625	-4.59228516	-7.99804688	-1.53808594	-39.13330078	+2776
+1457971381.80710010	+15.22265625	-3.22119141	-3.53320313	-9.66796875	+9.16259766	-38.10058594	+4192	+15.43359375	-2.72021484	-2.72460938	-52.42675781	-17.62207031	+24.49951172	+4724	+12.69140625	-3.61230469	-4.50000000	-7.75634766	-1.56005859	-38.71582031	+2768
+1457971381.81119990	+15.19628906	-3.13769531	-3.45410156	-9.22851563	+9.38232422	-37.74902344	+4184	+15.40722656	-2.64111328	-2.62792969	-52.44873047	-17.24853516	+24.91699219	+4712	+12.67382813	-3.54199219	-4.42089844	-7.60253906	-1.49414063	-38.32031250	+2756
+1457971381.81539990	+15.17431641	-3.04980469	-3.37939453	-8.74511719	+9.62402344	-37.41943359	+4180	+15.38964844	-2.55322266	-2.54003906	-52.40478516	-16.85302734	+25.29052734	+4704	+12.65625000	-3.46728516	-4.34619141	-7.40478516	-1.42822266	-37.90283203	+2748
+1457971381.81960010	+15.15234375	-2.96191406	-3.30468750	-8.23974609	+9.84375000	-37.08984375	+4176	+15.37207031	-2.46972656	-2.43896484	-52.33886719	-16.52343750	+25.68603516	+4700	+12.64306641	-3.39257813	-4.26708984	-7.16308594	-1.40625000	-37.52929688	+2740
+1457971381.82370000	+15.12158203	-2.88281250	-3.22998047	-7.84423828	+10.01953125	-36.80419922	+4172	+15.35009766	-2.39062500	-2.33789063	-52.33886719	-16.25976563	+26.10351563	+4696	+12.62548828	-3.32666016	-4.19238281	-7.00927734	-1.36230469	-37.19970703	+2728
+1457971381.83209990	+15.07763672	-2.71582031	-3.07617188	-6.94335938	+10.28320313	-36.21093750	+4168	+15.31494141	-2.23242188	-2.14453125	-52.25097656	-15.71044922	+26.91650391	+4692	+12.59912109	-3.19042969	-4.04296875	-6.59179688	-1.34033203	-36.51855469	+2704
+1457971381.83620000	+15.05566406	-2.64111328	-3.00146484	-6.54785156	+10.37109375	-35.94726563	+4164	+15.29296875	-2.15771484	-2.05224609	-52.27294922	-15.46875000	+27.33398438	+4692	+12.58593750	-3.13330078	-3.97265625	-6.41601563	-1.36230469	-36.18896484	+2692
+1457971381.84040000	+15.03369141	-2.56640625	-2.92675781	-6.15234375	+10.48095703	-35.70556641	+4164	+15.27978516	-2.08740234	-1.95996094	-52.25097656	-15.20507813	+27.72949219	+4692	+12.57275391	-3.07177734	-3.90234375	-6.24023438	-1.36230469	-35.88134766	+2676
+1457971381.84460000	+15.02050781	-2.49609375	-2.85644531	-5.75683594	+10.54687500	-35.46386719	+4160	+15.26660156	-2.01708984	-1.88085938	-52.22900391	-14.91943359	+28.10302734	+4688	+12.56396484	-3.01025391	-3.82763672	-6.04248047	-1.45019531	-35.57373047	+2668
+1457971381.84870000	+15.00292969	-2.43017578	-2.79052734	-5.36132813	+10.65673828	-35.22216797	+4160	+15.24902344	-1.95556641	-1.80175781	-52.22900391	-14.61181641	+28.43261719	+4688	+12.55078125	-2.95312500	-3.76171875	-5.84472656	-1.45019531	-35.26611328	+2652
+1457971381.85710000	+14.97216797	-2.28955078	-2.65869141	-4.54833984	+10.85449219	-34.71679688	+4156	+15.21826172	-1.84130859	-1.66552734	-52.31689453	-13.88671875	+29.11376953	+4676	+12.53320313	-2.83447266	-3.62548828	-5.42724609	-1.53808594	-34.62890625	+2628
+1457971381.86120010	+14.95458984	-2.22363281	-2.60156250	-4.17480469	+10.96435547	-34.47509766	+4152	+15.20068359	-1.78857422	-1.60400391	-52.38281250	-13.53515625	+29.46533203	+4668	+12.52001953	-2.77734375	-3.55957031	-5.22949219	-1.53808594	-34.32128906	+2616
+1457971381.86960010	+14.93261719	-2.09619141	-2.47851563	-3.42773438	+11.09619141	-33.94775391	+4140	+15.17871094	-1.69628906	-1.48974609	-52.53662109	-12.74414063	+30.16845703	+4648	+12.50244141	-2.66308594	-3.42773438	-4.79003906	-1.64794922	-33.68408203	+2596
+1457971381.87789990	+14.91943359	-1.98193359	-2.36425781	-2.72460938	+11.25000000	-33.44238281	+4124	+15.15234375	-1.61279297	-1.40185547	-52.71240234	-11.86523438	+30.73974609	+4616	+12.48486328	-2.56201172	-3.30468750	-4.41650391	-1.64794922	-33.06884766	+2572
+1457971381.88620000	+14.90185547	-1.87646484	-2.26757813	-2.08740234	+11.49169922	-32.95898438	+4100	+15.13037109	-1.53808594	-1.32714844	-52.86621094	-10.98632813	+31.24511719	+4576	+12.46728516	-2.46093750	-3.18603516	-4.06494141	-1.66992188	-32.47558594	+2556
+1457971381.89039990	+14.89746094	-1.82373047	-2.22363281	-1.77978516	+11.62353516	-32.71728516	+4084	+15.12158203	-1.50292969	-1.28759766	-52.97607422	-10.54687500	+31.50878906	+4560	+12.45849609	-2.40820313	-3.13330078	-3.86718750	-1.64794922	-32.18994141	+2544
+1457971381.89870000	+14.88867188	-1.72705078	-2.13134766	-1.25244141	+11.82128906	-32.23388672	+4052	+15.10839844	-1.44140625	-1.22167969	-53.15185547	-9.71191406	+32.01416016	+4516	+12.44531250	-2.31591797	-3.02343750	-3.58154297	-1.64794922	-31.64062500	+2528
+1457971381.90290000	+14.88427734	-1.68310547	-2.08300781	-1.05468750	+11.88720703	-32.01416016	+4036	+15.10400391	-1.41064453	-1.18212891	-53.21777344	-9.36035156	+32.23388672	+4492	+12.44091797	-2.27197266	-2.97070313	-3.47167969	-1.62597656	-31.37695313	+2520
+1457971381.90700010	+14.88427734	-1.64355469	-2.03906250	-0.83496094	+11.97509766	-31.83837891	+4020	+15.09960938	-1.37988281	-1.14697266	-53.28369141	-9.05273438	+32.43164063	+4472	+12.44091797	-2.22802734	-2.92236328	-3.33984375	-1.62597656	-31.13525391	+2512
+1457971381.91120000	+14.87988281	-1.60839844	-1.99511719	-0.70312500	+12.01904297	-31.66259766	+4000	+15.09521484	-1.34472656	-1.10742188	-53.30566406	-8.76708984	+32.65136719	+4452	+12.43652344	-2.19287109	-2.87402344	-3.27392578	-1.62597656	-30.91552734	+2504
+1457971381.91540000	+14.87988281	-1.57324219	-1.95117188	-0.57128906	+12.08496094	-31.48681641	+3984	+15.09521484	-1.31835938	-1.06787109	-53.34960938	-8.50341797	+32.84912109	+4432	+12.43212891	-2.15332031	-2.83007813	-3.20800781	-1.60400391	-30.69580078	+2496
+1457971381.91950010	+14.87988281	-1.53808594	-1.92041016	-0.41748047	+12.21679688	-31.33300781	+3964	+15.09521484	-1.28759766	-1.03710938	-53.39355469	-8.23974609	+32.95898438	+4412	+12.43652344	-2.11816406	-2.79052734	-3.12011719	-1.56005859	-30.49804688	+2488
+1457971381.92370010	+14.87109375	-1.51171875	-1.88085938	-0.37353516	+12.28271484	-31.20117188	+3948	+15.09082031	-1.25683594	-0.99316406	-53.39355469	-8.06396484	+33.17871094	+4396	+12.43212891	-2.08740234	-2.75097656	-3.09814453	-1.53808594	-30.34423828	+2480
+1457971381.93199990	+14.87109375	-1.45458984	-1.81054688	-0.28564453	+12.41455078	-30.93750000	+3912	+15.09082031	-1.19970703	-0.90527344	-53.39355469	-7.77832031	+33.57421875	+4364	+12.43212891	-2.02148438	-2.67626953	-3.05419922	-1.47216797	-29.99267578	+2460
+1457971381.93619990	+14.86669922	-1.43261719	-1.76660156	-0.28564453	+12.39257813	-30.82763672	+3900	+15.09082031	-1.16894531	-0.85693359	-53.34960938	-7.71240234	+33.79394531	+4352	+12.43212891	-1.99951172	-2.64111328	-3.07617188	-1.47216797	-29.83886719	+2448
+1457971381.94039990	+14.86669922	-1.41064453	-1.72705078	-0.30761719	+12.34863281	-30.73974609	+3884	+15.09521484	-1.13818359	-0.80419922	-53.32763672	-7.64648438	+33.99169922	+4340	+12.43652344	-1.97314453	-2.60595703	-3.12011719	-1.45019531	-29.70703125	+2436
+1457971381.94450000	+14.86669922	-1.38867188	-1.69189453	-0.32958984	+12.39257813	-30.65185547	+3872	+15.09960938	-1.11181641	-0.76464844	-53.28369141	-7.58056641	+34.12353516	+4328	+12.44091797	-1.95117188	-2.57519531	-3.14208984	-1.40625000	-29.57519531	+2428
+1457971381.94870000	+14.86669922	-1.37109375	-1.66113281	-0.35156250	+12.43652344	-30.56396484	+3856	+15.09960938	-1.08105469	-0.72070313	-53.21777344	-7.53662109	+34.27734375	+4320	+12.44531250	-1.92919922	-2.54882813	-3.18603516	-1.36230469	-29.46533203	+2412
+1457971381.95280000	+14.86230469	-1.35351563	-1.63037109	-0.37353516	+12.45849609	-30.47607422	+3844	+15.09960938	-1.05468750	-0.67675781	-53.17382813	-7.47070313	+34.43115234	+4308	+12.44970703	-1.90283203	-2.51806641	-3.20800781	-1.31835938	-29.33349609	+2400
+1457971381.96120000	+14.86230469	-1.31396484	-1.57763672	-0.46142578	+12.56835938	-30.27832031	+3824	+15.10839844	-1.00634766	-0.60205078	-53.06396484	-7.38281250	+34.71679688	+4292	+12.45849609	-1.85888672	-2.46972656	-3.27392578	-1.20849609	-29.06982422	+2372
+1457971381.96530010	+14.86230469	-1.30078125	-1.54687500	-0.50537109	+12.56835938	-30.19042969	+3816	+15.10839844	-0.98876953	-0.55810547	-53.02001953	-7.36083984	+34.87060547	+4288	+12.45849609	-1.83691406	-2.44335938	-3.33984375	-1.16455078	-28.95996094	+2360
+1457971381.96950010	+14.86669922	-1.28320313	-1.52050781	-0.57128906	+12.59033203	-30.08056641	+3808	+15.11279297	-0.96679688	-0.52734375	-52.99804688	-7.29492188	+34.98046875	+4280	+12.46289063	-1.81933594	-2.42138672	-3.38378906	-1.12060547	-28.82812500	+2344
+1457971381.97779990	+14.87109375	-1.25244141	-1.46777344	-0.63720703	+12.65625000	-29.88281250	+3796	+15.12158203	-0.93603516	-0.46582031	-52.91015625	-7.14111328	+35.13427734	+4264	+12.47167969	-1.77978516	-2.36865234	-3.44970703	-1.05468750	-28.58642578	+2320
+1457971381.98620010	+14.87988281	-1.22607422	-1.43261719	-0.70312500	+12.83203125	-29.68505859	+3784	+15.13037109	-0.90966797	-0.43505859	-52.84423828	-6.92138672	+35.15625000	+4244	+12.48486328	-1.73583984	-2.32470703	-3.49365234	-0.94482422	-28.34472656	+2296
+1457971381.99449990	+14.88867188	-1.19531250	-1.40185547	-0.72509766	+13.00781250	-29.44335938	+3772	+15.13916016	-0.89648438	-0.40869141	-52.84423828	-6.65771484	+35.17822266	+4224	+12.48925781	-1.69628906	-2.28076172	-3.49365234	-0.85693359	-28.05908203	+2272
+1457971382.00280000	+14.90185547	-1.16455078	-1.36230469	-0.76904297	+13.09570313	-29.20166016	+3764	+15.14794922	-0.88769531	-0.38232422	-52.86621094	-6.39404297	+35.20019531	+4204	+12.49804688	-1.65673828	-2.23242188	-3.53759766	-0.83496094	-27.81738281	+2256
+1457971382.01120000	+14.91943359	-1.14257813	-1.32714844	-0.83496094	+13.22753906	-28.98193359	+3752	+15.16113281	-0.88769531	-0.37792969	-52.88818359	-6.08642578	+35.13427734	+4180	+12.50683594	-1.61718750	-2.18847656	-3.55957031	-0.81298828	-27.57568359	+2244
+1457971382.01950000	+14.93261719	-1.12060547	-1.30078125	-0.90087891	+13.42529297	-28.76220703	+3736	+15.17431641	-0.88769531	-0.36914063	-52.88818359	-5.77880859	+35.09033203	+4156	+12.51562500	-1.58203125	-2.14892578	-3.55957031	-0.74707031	-27.33398438	+2232
+1457971382.02370000	+14.94140625	-1.11181641	-1.28759766	-0.92285156	+13.51318359	-28.67431641	+3728	+15.17871094	-0.88330078	-0.36474609	-52.91015625	-5.66894531	+35.09033203	+4144	+12.52001953	-1.56445313	-2.12695313	-3.58154297	-0.70312500	-27.22412109	+2228
+1457971382.02780010	+14.94580078	-1.10302734	-1.27441406	-0.96679688	+13.60107422	-28.56445313	+3720	+15.18310547	-0.88330078	-0.35595703	-52.91015625	-5.53710938	+35.13427734	+4136	+12.52441406	-1.55126953	-2.10937500	-3.60351563	-0.68115234	-27.11425781	+2224
+1457971382.03200010	+14.95458984	-1.09423828	-1.26123047	-1.01074219	+13.66699219	-28.45458984	+3712	+15.18750000	-0.88330078	-0.35156250	-52.91015625	-5.38330078	+35.13427734	+4128	+12.52880859	-1.53808594	-2.09179688	-3.62548828	-0.63720703	-27.00439453	+2220
+1457971382.03609990	+14.95898438	-1.08544922	-1.24365234	-1.05468750	+13.71093750	-28.34472656	+3704	+15.19189453	-0.87890625	-0.34277344	-52.91015625	-5.29541016	+35.22216797	+4120	+12.53320313	-1.52490234	-2.07421875	-3.66943359	-0.59326172	-26.91650391	+2216
+1457971382.04450010	+14.97216797	-1.08105469	-1.21289063	-1.23046875	+13.82080078	-28.21289063	+3688	+15.20507813	-0.87451172	-0.31640625	-52.91015625	-5.14160156	+35.37597656	+4108	+12.54638672	-1.50732422	-2.04345703	-3.80126953	-0.48339844	-26.76269531	+2208
+1457971382.04860000	+14.97656250	-1.07666016	-1.20410156	-1.31835938	+13.93066406	-28.14697266	+3680	+15.21386719	-0.87011719	-0.29882813	-52.91015625	-5.07568359	+35.48583984	+4104	+12.55078125	-1.49853516	-2.03466797	-3.84521484	-0.41748047	-26.69677734	+2204
+1457971382.05279990	+14.98095703	-1.07226563	-1.19531250	-1.40625000	+14.04052734	-28.08105469	+3676	+15.22265625	-0.86132813	-0.28564453	-52.86621094	-5.03173828	+35.59570313	+4100	+12.55517578	-1.48974609	-2.02148438	-3.91113281	-0.35156250	-26.63085938	+2196
+1457971382.05699990	+14.98535156	-1.07226563	-1.19091797	-1.49414063	+14.15039063	-28.03710938	+3672	+15.22265625	-0.85253906	-0.26806641	-52.84423828	-4.96582031	+35.70556641	+4100	+12.56396484	-1.48535156	-2.01269531	-3.97705078	-0.26367188	-26.56494141	+2192
+1457971382.06110000	+14.98535156	-1.06787109	-1.17773438	-1.58203125	+14.21630859	-27.99316406	+3668	+15.22705078	-0.84375000	-0.24609375	-52.80029297	-4.94384766	+35.88134766	+4100	+12.56835938	-1.48095703	-2.00390625	-4.04296875	-0.17578125	-26.49902344	+2184
+1457971382.06530000	+14.98974609	-1.06787109	-1.16894531	-1.69189453	+14.26025391	-27.94921875	+3664	+15.23144531	-0.83935547	-0.22412109	-52.80029297	-4.94384766	+36.03515625	+4104	+12.57275391	-1.47656250	-1.99511719	-4.13085938	-0.10986328	-26.45507813	+2176
+1457971382.07360010	+14.99853516	-1.07226563	-1.14697266	-1.93359375	+14.39208984	-27.90527344	+3660	+15.24462891	-0.82617188	-0.17578125	-52.77832031	-4.94384766	+36.36474609	+4108	+12.58593750	-1.46777344	-1.97314453	-4.30664063	+0.04394531	-26.36718750	+2164
+1457971382.07780000	+15.00292969	-1.07226563	-1.13378906	-2.04345703	+14.45800781	-27.88330078	+3664	+15.25341797	-0.82177734	-0.14941406	-52.75634766	-4.94384766	+36.51855469	+4112	+12.59472656	-1.46337891	-1.96435547	-4.37255859	+0.08789063	-26.32324219	+2156
+1457971382.08200000	+15.00292969	-1.07666016	-1.12939453	-2.17529297	+14.54589844	-27.88330078	+3664	+15.25781250	-0.81298828	-0.12744141	-52.73437500	-4.96582031	+36.65039063	+4116	+12.59912109	-1.46337891	-1.95556641	-4.46044922	+0.17578125	-26.30126953	+2148
+1457971382.09030010	+15.00732422	-1.07666016	-1.11621094	-2.37304688	+14.72167969	-27.86132813	+3668	+15.26660156	-0.80419922	-0.09228516	-52.71240234	-4.96582031	+36.87011719	+4128	+12.61230469	-1.45458984	-1.94238281	-4.57031250	+0.26367188	-26.23535156	+2132
+1457971382.09450010	+15.01171875	-1.07666016	-1.10742188	-2.48291016	+14.78759766	-27.83935547	+3672	+15.27099609	-0.79980469	-0.07470703	-52.71240234	-4.94384766	+36.97998047	+4132	+12.61669922	-1.45019531	-1.93359375	-4.63623047	+0.32958984	-26.19140625	+2124
+1457971382.09859990	+15.01611328	-1.07666016	-1.09863281	-2.57080078	+14.83154297	-27.81738281	+3676	+15.27539063	-0.79980469	-0.05712891	-52.71240234	-4.94384766	+37.06787109	+4136	+12.62109375	-1.44140625	-1.92480469	-4.65820313	+0.35156250	-26.14746094	+2116
+1457971382.10279990	+15.01611328	-1.07666016	-1.08984375	-2.68066406	+14.87548828	-27.81738281	+3680	+15.27978516	-0.79980469	-0.03955078	-52.71240234	-4.94384766	+37.15576172	+4140	+12.62548828	-1.43701172	-1.91162109	-4.68017578	+0.37353516	-26.10351563	+2108
+1457971382.10690000	+15.02050781	-1.07666016	-1.07666016	-2.76855469	+14.89746094	-27.79541016	+3684	+15.28417969	-0.79980469	-0.03076172	-52.71240234	-4.89990234	+37.22167969	+4144	+12.62988281	-1.43261719	-1.90283203	-4.72412109	+0.39550781	-26.05957031	+2100
+1457971382.11529990	+15.02929688	-1.07226563	-1.05908203	-2.85644531	+14.98535156	-27.70751953	+3692	+15.29296875	-0.79980469	-0.02197266	-52.71240234	-4.76806641	+37.22167969	+4144	+12.63867188	-1.41943359	-1.88085938	-4.72412109	+0.39550781	-25.94970703	+2092
+1457971382.11940000	+15.03369141	-1.06787109	-1.05468750	-2.90039063	+15.05126953	-27.66357422	+3692	+15.29736328	-0.79980469	-0.02197266	-52.71240234	-4.68017578	+37.19970703	+4144	+12.63867188	-1.41064453	-1.86767578	-4.72412109	+0.39550781	-25.88378906	+2088
+1457971382.12360000	+15.03808594	-1.06347656	-1.04589844	-2.92236328	+15.09521484	-27.61962891	+3696	+15.29736328	-0.79541016	-0.02197266	-52.71240234	-4.59228516	+37.17773438	+4144	+12.63867188	-1.40185547	-1.85888672	-4.70214844	+0.39550781	-25.81787109	+2084
+1457971382.12780000	+15.03808594	-1.05908203	-1.03710938	-2.94433594	+15.13916016	-27.57568359	+3696	+15.29736328	-0.79980469	-0.02636719	-52.71240234	-4.50439453	+37.17773438	+4144	+12.63867188	-1.38867188	-1.85009766	-4.68017578	+0.39550781	-25.75195313	+2080
+1457971382.13190010	+15.04248047	-1.05468750	-1.03271484	-2.94433594	+15.18310547	-27.48779297	+3696	+15.29736328	-0.79980469	-0.03076172	-52.73437500	-4.39453125	+37.13378906	+4144	+12.63867188	-1.37988281	-1.83691406	-4.65820313	+0.39550781	-25.68603516	+2080
+1457971382.14030000	+15.04687500	-1.03710938	-1.01513672	-2.92236328	+15.20507813	-27.35595703	+3692	+15.30615234	-0.79980469	-0.03955078	-52.73437500	-4.15283203	+37.08984375	+4144	+12.63867188	-1.35791016	-1.81494141	-4.59228516	+0.37353516	-25.53222656	+2080
+1457971382.14439990	+15.04687500	-1.03271484	-1.00634766	-2.92236328	+15.24902344	-27.26806641	+3688	+15.31054688	-0.79980469	-0.04394531	-52.73437500	-4.04296875	+37.02392578	+4140	+12.63867188	-1.34912109	-1.80615234	-4.57031250	+0.37353516	-25.44433594	+2080
+1457971382.14860010	+15.05126953	-1.02832031	-1.00195313	-2.90039063	+15.27099609	-27.20214844	+3684	+15.31054688	-0.79980469	-0.04833984	-52.71240234	-3.95507813	+37.00195313	+4140	+12.63867188	-1.34033203	-1.79736328	-4.57031250	+0.35156250	-25.37841797	+2080
+1457971382.15280010	+15.05566406	-1.01953125	-0.99316406	-2.87841797	+15.29296875	-27.13623047	+3684	+15.31054688	-0.79541016	-0.05712891	-52.66845703	-3.84521484	+36.97998047	+4140	+12.63867188	-1.33154297	-1.78857422	-4.54833984	+0.35156250	-25.31250000	+2080
+1457971382.15689990	+15.05566406	-1.01074219	-0.99316406	-2.83447266	+15.35888672	-27.04833984	+3680	+15.31054688	-0.79541016	-0.06152344	-52.64648438	-3.73535156	+36.93603516	+4136	+12.63427734	-1.32275391	-1.77978516	-4.50439453	+0.35156250	-25.24658203	+2084
+1457971382.16109990	+15.05566406	-1.00634766	-0.98876953	-2.83447266	+15.38085938	-26.98242188	+3672	+15.31054688	-0.79101563	-0.06152344	-52.62451172	-3.69140625	+36.93603516	+4136	+12.63427734	-1.31396484	-1.77099609	-4.50439453	+0.35156250	-25.18066406	+2084
+1457971382.16940000	+15.05566406	-0.99755859	-0.97998047	-2.81250000	+15.44677734	-26.85058594	+3664	+15.31054688	-0.78222656	-0.05273438	-52.55859375	-3.60351563	+37.00195313	+4132	+12.62988281	-1.29638672	-1.75781250	-4.50439453	+0.37353516	-25.07080078	+2084
+1457971382.17360000	+15.05566406	-0.99316406	-0.97558594	-2.81250000	+15.46875000	-26.78466797	+3660	+15.31054688	-0.77783203	-0.04833984	-52.49267578	-3.62548828	+37.04589844	+4132	+12.62988281	-1.29199219	-1.75341797	-4.52636719	+0.39550781	-25.00488281	+2084
+1457971382.17779990	+15.05566406	-0.98876953	-0.97119141	-2.81250000	+15.49072266	-26.71875000	+3656	+15.31054688	-0.76904297	-0.03955078	-52.42675781	-3.62548828	+37.08984375	+4132	+12.62988281	-1.28759766	-1.74902344	-4.54833984	+0.39550781	-24.96093750	+2084
+1457971382.18610000	+15.05126953	-0.98437500	-0.96679688	-2.85644531	+15.55664063	-26.63085938	+3648	+15.30615234	-0.75585938	-0.01757813	-52.29492188	-3.69140625	+37.19970703	+4136	+12.62988281	-1.27880859	-1.74023438	-4.61425781	+0.41748047	-24.87304688	+2084
+1457971382.19440010	+15.04687500	-0.97558594	-0.96240234	-2.92236328	+15.64453125	-26.54296875	+3648	+15.30175781	-0.73828125	+0.00439453	-52.14111328	-3.80126953	+37.35351563	+4144	+12.62988281	-1.27001953	-1.73583984	-4.70214844	+0.46142578	-24.80712891	+2076
+1457971382.20269990	+15.03808594	-0.97119141	-0.95800781	-3.01025391	+15.73242188	-26.45507813	+3648	+15.29736328	-0.72509766	+0.02636719	-51.98730469	-3.91113281	+37.48535156	+4156	+12.62988281	-1.26123047	-1.73144531	-4.79003906	+0.48339844	-24.71923828	+2068
+1457971382.21110010	+15.02929688	-0.96679688	-0.94921875	-3.12011719	+15.79833984	-26.36718750	+3652	+15.29736328	-0.70751953	+0.05273438	-51.81152344	-4.04296875	+37.63916016	+4164	+12.62548828	-1.25244141	-1.72705078	-4.87792969	+0.50537109	-24.65332031	+2060
+1457971382.21939990	+15.02050781	-0.96240234	-0.94482422	-3.22998047	+15.90820313	-26.30126953	+3656	+15.29296875	-0.68994141	+0.07910156	-51.59179688	-4.19677734	+37.79296875	+4176	+12.62109375	-1.24365234	-1.71826172	-4.92187500	+0.52734375	-24.58740234	+2048
+1457971382.22359990	+15.01611328	-0.95800781	-0.94482422	-3.29589844	+15.97412109	-26.25732422	+3660	+15.28417969	-0.67236328	+0.09667969	-51.39404297	-4.32861328	+37.94677734	+4188	+12.62109375	-1.23925781	-1.71826172	-4.94384766	+0.50537109	-24.54345703	+2040
+1457971382.22770000	+15.01171875	-0.95361328	-0.94482422	-3.36181641	+16.04003906	-26.21337891	+3664	+15.27978516	-0.65917969	+0.11865234	-51.19628906	-4.43847656	+38.05664063	+4196	+12.61669922	-1.23046875	-1.71386719	-4.94384766	+0.50537109	-24.49951172	+2036
+1457971382.23190000	+15.00732422	-0.94921875	-0.94042969	-3.42773438	+16.10595703	-26.14746094	+3664	+15.27539063	-0.64160156	+0.13183594	-51.02050781	-4.52636719	+38.16650391	+4200	+12.61230469	-1.22167969	-1.70947266	-4.94384766	+0.48339844	-24.43359375	+2032
+1457971382.23610000	+15.00292969	-0.94042969	-0.94042969	-3.49365234	+16.14990234	-26.10351563	+3668	+15.26660156	-0.61962891	+0.14941406	-50.69091797	-4.65820313	+38.32031250	+4208	+12.60791016	-1.21289063	-1.70507813	-4.94384766	+0.46142578	-24.38964844	+2024
+1457971382.24440000	+14.99414063	-0.92724609	-0.94042969	-3.60351563	+16.28173828	-25.99365234	+3672	+15.26220703	-0.59326172	+0.16259766	-50.31738281	-4.76806641	+38.47412109	+4212	+12.59472656	-1.19531250	-1.69628906	-4.89990234	+0.39550781	-24.27978516	+2016
+1457971382.24860000	+14.99414063	-0.91845703	-0.94042969	-3.66943359	+16.34765625	-25.94970703	+3672	+15.25781250	-0.58007813	+0.16259766	-50.14160156	-4.79003906	+38.49609375	+4212	+12.59033203	-1.18652344	-1.69628906	-4.87792969	+0.35156250	-24.21386719	+2012
+1457971382.25270010	+14.98974609	-0.91406250	-0.94042969	-3.73535156	+16.39160156	-25.88378906	+3668	+15.25341797	-0.57128906	+0.15380859	-49.98779297	-4.81201172	+38.51806641	+4212	+12.58154297	-1.17333984	-1.69189453	-4.83398438	+0.30761719	-24.14794922	+2012
+1457971382.25690010	+14.98535156	-0.90527344	-0.94921875	-3.80126953	+16.47949219	-25.83984375	+3668	+15.24462891	-0.56250000	+0.14501953	-49.83398438	-4.79003906	+38.49609375	+4208	+12.57275391	-1.16455078	-1.68750000	-4.79003906	+0.26367188	-24.08203125	+2008
+1457971382.26099990	+14.98095703	-0.89648438	-0.95361328	-3.88916016	+16.54541016	-25.77392578	+3664	+15.24023438	-0.55371094	+0.13623047	-49.70214844	-4.81201172	+38.51806641	+4204	+12.56835938	-1.15136719	-1.68310547	-4.74609375	+0.19775391	-24.03808594	+2008
+1457971382.26939990	+14.97216797	-0.88330078	-0.95800781	-4.04296875	+16.61132813	-25.66406250	+3656	+15.22705078	-0.53613281	+0.12304688	-49.46044922	-4.85595703	+38.56201172	+4192	+12.55078125	-1.12939453	-1.67871094	-4.63623047	+0.06591797	-23.90625000	+2004
+1457971382.27350000	+14.96777344	-0.87451172	-0.96240234	-4.13085938	+16.61132813	-25.62011719	+3652	+15.22705078	-0.52734375	+0.11865234	-49.32861328	-4.92187500	+38.58398438	+4184	+12.54199219	-1.11621094	-1.67871094	-4.59228516	+0.00000000	-23.86230469	+2004
+1457971382.27769990	+14.96777344	-0.87011719	-0.96240234	-4.21875000	+16.61132813	-25.59814453	+3644	+15.22265625	-0.51855469	+0.11425781	-49.19677734	-4.98779297	+38.62792969	+4176	+12.53320313	-1.10302734	-1.67871094	-4.54833984	-0.08789063	-23.81835938	+2004
+1457971382.28189990	+14.96337891	-0.87011719	-0.96679688	-4.32861328	+16.63330078	-25.57617188	+3640	+15.21826172	-0.50537109	+0.10986328	-49.08691406	-5.07568359	+38.64990234	+4168	+12.52880859	-1.09423828	-1.67871094	-4.52636719	-0.17578125	-23.77441406	+2004
+1457971382.29020000	+14.95458984	-0.86132813	-0.97558594	-4.54833984	+16.63330078	-25.53222656	+3628	+15.20068359	-0.47900391	+0.11425781	-48.77929688	-5.33935547	+38.75976563	+4152	+12.51562500	-1.07226563	-1.67871094	-4.46044922	-0.32958984	-23.70849609	+2008
+1457971382.29440000	+14.94580078	-0.86132813	-0.97558594	-4.65820313	+16.61132813	-25.53222656	+3624	+15.19628906	-0.46582031	+0.11865234	-48.64746094	-5.47119141	+38.82568359	+4144	+12.50683594	-1.06347656	-1.68310547	-4.43847656	-0.41748047	-23.68652344	+2008
+1457971382.29850010	+14.94140625	-0.85693359	-0.97998047	-4.79003906	+16.56738281	-25.53222656	+3616	+15.18750000	-0.44824219	+0.13623047	-48.49365234	-5.71289063	+38.97949219	+4140	+12.50244141	-1.05908203	-1.68750000	-4.43847656	-0.50537109	-23.66455078	+2012
+1457971382.30270000	+14.93701172	-0.85693359	-0.97558594	-4.92187500	+16.52343750	-25.55419922	+3612	+15.18310547	-0.43066406	+0.15380859	-48.33984375	-5.95458984	+39.11132813	+4136	+12.49804688	-1.05029297	-1.69189453	-4.43847656	-0.59326172	-23.66455078	+2012
+1457971382.30690000	+14.93261719	-0.85693359	-0.97558594	-5.05371094	+16.43554688	-25.57617188	+3608	+15.17871094	-0.41308594	+0.17138672	-48.18603516	-6.19628906	+39.26513672	+4132	+12.49804688	-1.04589844	-1.69628906	-4.43847656	-0.68115234	-23.68652344	+2012
+1457971382.31100010	+14.92822266	-0.85693359	-0.97558594	-5.18554688	+16.36962891	-25.59814453	+3604	+15.17431641	-0.39111328	+0.18896484	-48.03222656	-6.43798828	+39.39697266	+4128	+12.49365234	-1.04150391	-1.70068359	-4.46044922	-0.76904297	-23.68652344	+2008
+1457971382.31520010	+14.92822266	-0.85693359	-0.97119141	-5.29541016	+16.30371094	-25.62011719	+3600	+15.16992188	-0.36914063	+0.20654297	-47.85644531	-6.67968750	+39.50683594	+4124	+12.48925781	-1.03710938	-1.70507813	-4.46044922	-0.87890625	-23.70849609	+2008
+1457971382.32349990	+14.91943359	-0.85253906	-0.97119141	-5.53710938	+16.17187500	-25.70800781	+3592	+15.15673828	-0.32958984	+0.24169922	-47.52685547	-7.16308594	+39.77050781	+4120	+12.48925781	-1.02832031	-1.71826172	-4.48242188	-1.05468750	-23.75244141	+2000
+1457971382.32769990	+14.91064453	-0.84814453	-0.97558594	-5.66894531	+16.10595703	-25.75195313	+3592	+15.14794922	-0.30761719	+0.26367188	-47.39501953	-7.42675781	+39.94628906	+4120	+12.48486328	-1.01953125	-1.72705078	-4.50439453	-1.16455078	-23.79638672	+1996
+1457971382.33189990	+14.90625000	-0.84375000	-0.97119141	-5.75683594	+15.99609375	-25.79589844	+3588	+15.14355469	-0.28564453	+0.28125000	-47.24121094	-7.66845703	+40.07812500	+4116	+12.48486328	-1.01513672	-1.73144531	-4.50439453	-1.25244141	-23.81835938	+1992
+1457971382.33600000	+14.90625000	-0.83935547	-0.97119141	-5.88867188	+15.90820313	-25.81787109	+3588	+15.13916016	-0.26806641	+0.29443359	-47.10937500	-7.91015625	+40.23193359	+4112	+12.48046875	-1.01074219	-1.74023438	-4.50439453	-1.36230469	-23.84033203	+1988
+1457971382.34019990	+14.90185547	-0.83496094	-0.96679688	-5.97656250	+15.79833984	-25.88378906	+3588	+15.13476563	-0.25048828	+0.31201172	-46.97753906	-8.12988281	+40.36376953	+4104	+12.48046875	-1.00195313	-1.74462891	-4.50439453	-1.49414063	-23.86230469	+1980
+1457971382.34430000	+14.89746094	-0.83056641	-0.96679688	-6.08642578	+15.71044922	-25.92773438	+3584	+15.13037109	-0.22851563	+0.32080078	-46.84570313	-8.34960938	+40.49560547	+4100	+12.48046875	-0.99755859	-1.74902344	-4.52636719	-1.60400391	-23.88427734	+1976
+1457971382.34850000	+14.89746094	-0.82617188	-0.96679688	-6.21826172	+15.62255859	-25.97167969	+3584	+15.12597656	-0.21093750	+0.32958984	-46.71386719	-8.52539063	+40.56152344	+4096	+12.47607422	-0.98876953	-1.75341797	-4.50439453	-1.73583984	-23.90625000	+1968
+1457971382.35680010	+14.88867188	-0.80859375	-0.97119141	-6.43798828	+15.51269531	-26.05957031	+3580	+15.11279297	-0.18017578	+0.32958984	-46.49414063	-8.78906250	+40.71533203	+4076	+12.46728516	-0.96679688	-1.76660156	-4.46044922	-1.99951172	-23.90625000	+1956
+1457971382.36100010	+14.88427734	-0.80419922	-0.97558594	-6.56982422	+15.44677734	-26.10351563	+3576	+15.10400391	-0.16699219	+0.32958984	-46.38427734	-8.94287109	+40.82519531	+4068	+12.46289063	-0.95800781	-1.77099609	-4.43847656	-2.15332031	-23.90625000	+1952
+1457971382.36520000	+14.87988281	-0.79101563	-0.97558594	-6.67968750	+15.38085938	-26.14746094	+3576	+15.09521484	-0.15820313	+0.32958984	-46.31835938	-9.11865234	+40.93505859	+4056	+12.45849609	-0.94482422	-1.77099609	-4.39453125	-2.30712891	-23.90625000	+1944
+1457971382.36929990	+14.87988281	-0.77783203	-0.97558594	-6.78955078	+15.29296875	-26.19140625	+3572	+15.09082031	-0.14941406	+0.32519531	-46.23046875	-9.22851563	+41.02294922	+4044	+12.44970703	-0.93164063	-1.77539063	-4.37255859	-2.46093750	-23.88427734	+1940
+1457971382.37350010	+14.87548828	-0.77343750	-0.97998047	-6.98730469	+15.22705078	-26.21337891	+3568	+15.08203125	-0.14062500	+0.32080078	-46.14257813	-9.33837891	+41.08886719	+4036	+12.44531250	-0.91845703	-1.77978516	-4.35058594	-2.65869141	-23.86230469	+1936
+1457971382.37770010	+14.87548828	-0.76464844	-0.97998047	-7.20703125	+15.16113281	-26.25732422	+3560	+15.07763672	-0.13183594	+0.31201172	-46.07666016	-9.44824219	+41.17675781	+4024	+12.44091797	-0.90527344	-1.77978516	-4.30664063	-2.85644531	-23.84033203	+1932
+1457971382.38599990	+14.86669922	-0.75585938	-0.98876953	-7.71240234	+15.07324219	-26.38916016	+3548	+15.05566406	-0.12304688	+0.29882813	-45.96679688	-9.66796875	+41.30859375	+4004	+12.42773438	-0.87890625	-1.78417969	-4.26269531	-3.22998047	-23.81835938	+1932
+1457971382.39019990	+14.86230469	-0.74267578	-0.99755859	-7.93212891	+15.05126953	-26.43310547	+3544	+15.04687500	-0.11425781	+0.29003906	-45.87890625	-9.77783203	+41.39648438	+3992	+12.42333984	-0.86572266	-1.78417969	-4.21875000	-3.42773438	-23.79638672	+1932
+1457971382.39430000	+14.85791016	-0.72949219	-1.00195313	-8.10791016	+15.00732422	-26.45507813	+3540	+15.03808594	-0.10546875	+0.28564453	-45.81298828	-9.88769531	+41.52832031	+3980	+12.41894531	-0.85253906	-1.78857422	-4.19677734	-3.60351563	-23.79638672	+1932
+1457971382.39850000	+14.85351563	-0.72509766	-1.00195313	-8.48144531	+14.91943359	-26.49902344	+3528	+15.02929688	-0.10107422	+0.28564453	-45.83496094	-10.01953125	+41.68212891	+3968	+12.41455078	-0.83935547	-1.78857422	-4.17480469	-3.82324219	-23.79638672	+1932
+1457971382.40269990	+14.84912109	-0.72509766	-0.99755859	-8.85498047	+14.83154297	-26.54296875	+3520	+15.02050781	-0.09228516	+0.28564453	-45.81298828	-10.12939453	+41.81396484	+3956	+12.41015625	-0.83056641	-1.78857422	-4.17480469	-4.04296875	-23.79638672	+1932
+1457971382.40680000	+14.84472656	-0.72949219	-0.99755859	-9.20654297	+14.74365234	-26.60888672	+3516	+15.01171875	-0.08349609	+0.29443359	-45.79101563	-10.28320313	+42.01171875	+3944	+12.40576172	-0.82177734	-1.79296875	-4.17480469	-4.26269531	-23.81835938	+1932
+1457971382.41510010	+14.83593750	-0.73388672	-0.99755859	-10.01953125	+14.58984375	-26.76269531	+3504	+14.99853516	-0.06591797	+0.29882813	-45.85693359	-10.48095703	+42.31933594	+3924	+12.40136719	-0.80419922	-1.80175781	-4.19677734	-4.68017578	-23.88427734	+1936
+1457971382.41930010	+14.82714844	-0.73828125	-1.00195313	-10.41503906	+14.54589844	-26.85058594	+3500	+14.98974609	-0.04833984	+0.30761719	-45.83496094	-10.61279297	+42.51708984	+3916	+12.40136719	-0.79541016	-1.80615234	-4.19677734	-4.87792969	-23.95019531	+1936
+1457971382.42350010	+14.81835938	-0.73828125	-1.00195313	-10.81054688	+14.43603516	-26.93847656	+3496	+14.98095703	-0.04394531	+0.31640625	-45.96679688	-10.72265625	+42.71484375	+3904	+12.39697266	-0.79101563	-1.81494141	-4.19677734	-5.05371094	-24.01611328	+1936
+1457971382.42759990	+14.80957031	-0.74267578	-1.00195313	-11.22802734	+14.32617188	-27.02636719	+3492	+14.97216797	-0.02636719	+0.32519531	-46.03271484	-10.83251953	+42.91259766	+3900	+12.39697266	-0.78222656	-1.81933594	-4.21875000	-5.25146484	-24.06005859	+1932
+1457971382.43179990	+14.80517578	-0.74707031	-1.00195313	-11.62353516	+14.21630859	-27.09228516	+3488	+14.96777344	-0.00878906	+0.34277344	-46.12060547	-10.96435547	+43.15429688	+3892	+12.39697266	-0.77783203	-1.82812500	-4.24072266	-5.44921875	-24.12597656	+1932
+1457971382.43600010	+14.80078125	-0.75146484	-0.99755859	-12.06298828	+14.06250000	-27.18017578	+3488	+14.96337891	-0.00439453	+0.35156250	-46.20849609	-11.00830078	+43.28613281	+3880	+12.39697266	-0.77343750	-1.83691406	-4.28466797	-5.62500000	-24.21386719	+1928
+1457971382.44010000	+14.79638672	-0.76904297	-0.99755859	-12.54638672	+13.93066406	-27.26806641	+3488	+14.95898438	+0.00878906	+0.36035156	-46.31835938	-11.09619141	+43.46191406	+3872	+12.39697266	-0.77343750	-1.84570313	-4.32861328	-5.82275391	-24.27978516	+1924
+1457971382.44849990	+14.78320313	-0.78662109	-0.99755859	-13.40332031	+13.66699219	-27.53173828	+3492	+14.94580078	+0.03515625	+0.37792969	-46.58203125	-11.29394531	+43.83544922	+3856	+12.39697266	-0.76464844	-1.86767578	-4.39453125	-6.17431641	-24.45556641	+1912
+1457971382.45260000	+14.77441406	-0.79101563	-1.00195313	-13.75488281	+13.55712891	-27.64160156	+3496	+14.94140625	+0.05273438	+0.38671875	-46.73583984	-11.35986328	+44.01123047	+3848	+12.39697266	-0.76025391	-1.87646484	-4.41650391	-6.35009766	-24.54345703	+1908
+1457971382.45680000	+14.77001953	-0.79101563	-1.00634766	-14.08447266	+13.44726563	-27.75146484	+3496	+14.93261719	+0.06591797	+0.39550781	-46.86767578	-11.44775391	+44.16503906	+3840	+12.39697266	-0.75585938	-1.88964844	-4.46044922	-6.50390625	-24.60937500	+1900
+1457971382.46100000	+14.76123047	-0.79541016	-1.00634766	-14.45800781	+13.29345703	-27.83935547	+3496	+14.92382813	+0.07910156	+0.39990234	-47.02148438	-11.53564453	+44.34082031	+3836	+12.39257813	-0.75146484	-1.90283203	-4.50439453	-6.67968750	-24.67529297	+1892
+1457971382.46510000	+14.75683594	-0.80419922	-1.00634766	-14.85351563	+13.13964844	-27.94921875	+3500	+14.91503906	+0.08789063	+0.40429688	-47.21923828	-11.62353516	+44.47265625	+3828	+12.39257813	-0.74707031	-1.91162109	-4.54833984	-6.83349609	-24.76318359	+1888
+1457971382.46930000	+14.75683594	-0.81738281	-1.00634766	-15.24902344	+12.98583984	-28.03710938	+3500	+14.91064453	+0.09228516	+0.40429688	-47.39501953	-11.68945313	+44.56054688	+3820	+12.39257813	-0.74707031	-1.92480469	-4.61425781	-7.03125000	-24.82910156	+1880
+1457971382.47760010	+14.75244141	-0.82617188	-1.01513672	-15.93017578	+12.70019531	-28.19091797	+3504	+14.89746094	+0.10546875	+0.39990234	-47.63671875	-11.86523438	+44.75830078	+3804	+12.38818359	-0.73388672	-1.94238281	-4.70214844	-7.36083984	-24.91699219	+1868
+1457971382.48180010	+14.75244141	-0.83056641	-1.02392578	-16.25976563	+12.61230469	-28.27880859	+3504	+14.89306641	+0.10986328	+0.38671875	-47.76855469	-11.95312500	+44.78027344	+3796	+12.38378906	-0.72949219	-1.95556641	-4.72412109	-7.53662109	-24.96093750	+1860
+1457971382.48600010	+14.74804688	-0.83935547	-1.02832031	-16.63330078	+12.45849609	-28.34472656	+3504	+14.88427734	+0.11425781	+0.37792969	-47.85644531	-12.04101563	+44.80224609	+3788	+12.38378906	-0.72509766	-1.96435547	-4.76806641	-7.69042969	-25.00488281	+1856
+1457971382.49009990	+14.74365234	-0.83935547	-1.03271484	-16.94091797	+12.32666016	-28.38867188	+3504	+14.87548828	+0.10986328	+0.36474609	-48.01025391	-12.12890625	+44.84619141	+3784	+12.37939453	-0.71630859	-1.97314453	-4.79003906	-7.84423828	-25.02685547	+1852
+1457971382.49429990	+14.74804688	-0.84375000	-1.04150391	-17.27050781	+12.21679688	-28.41064453	+3500	+14.86669922	+0.10986328	+0.35156250	-48.14208984	-12.19482422	+44.84619141	+3776	+12.37500000	-0.71191406	-1.98632813	-4.83398438	-8.02001953	-25.04882813	+1848
+1457971382.49840000	+14.74804688	-0.84814453	-1.04589844	-17.62207031	+12.04101563	-28.38867188	+3496	+14.86230469	+0.10546875	+0.33398438	-48.25195313	-12.30468750	+44.89013672	+3772	+12.37060547	-0.70751953	-1.99511719	-4.85595703	-8.17382813	-25.07080078	+1844
+1457971382.50679990	+14.74804688	-0.86572266	-1.05908203	-18.36914063	+11.73339844	-28.38867188	+3488	+14.84472656	+0.10986328	+0.30761719	-48.44970703	-12.52441406	+44.95605469	+3756	+12.36621094	-0.69433594	-2.01269531	-4.89990234	-8.52539063	-25.11474609	+1836
+1457971382.51090000	+14.74804688	-0.87011719	-1.06347656	-18.69873047	+11.55761719	-28.38867188	+3480	+14.84033203	+0.10986328	+0.29003906	-48.55957031	-12.63427734	+44.97802734	+3748	+12.36181641	-0.68994141	-2.02148438	-4.89990234	-8.67919922	-25.13671875	+1836
+1457971382.51510000	+14.74804688	-0.87451172	-1.07226563	-19.02832031	+11.38183594	-28.34472656	+3472	+14.83154297	+0.10986328	+0.27685547	-48.64746094	-12.74414063	+45.02197266	+3744	+12.36181641	-0.68554688	-2.03027344	-4.92187500	-8.85498047	-25.15869141	+1836
+1457971382.51930000	+14.74804688	-0.87890625	-1.08544922	-19.35791016	+11.27197266	-28.32275391	+3468	+14.82714844	+0.11425781	+0.25927734	-48.75732422	-12.87597656	+45.06591797	+3736	+12.36181641	-0.67675781	-2.03906250	-4.92187500	-9.00878906	-25.18066406	+1836
+1457971382.52340010	+14.74365234	-0.88769531	-1.08984375	-19.68750000	+11.05224609	-28.27880859	+3460	+14.81835938	+0.10986328	+0.24609375	-48.88916016	-13.00781250	+45.10986328	+3728	+12.35742188	-0.67236328	-2.05224609	-4.94384766	-9.16259766	-25.22460938	+1836
+1457971382.52760000	+14.74365234	-0.89208984	-1.09423828	-20.01708984	+10.83251953	-28.21289063	+3452	+14.81396484	+0.11865234	+0.23291016	-48.99902344	-13.13964844	+45.17578125	+3720	+12.35742188	-0.67236328	-2.06103516	-4.94384766	-9.33837891	-25.26855469	+1836
+1457971382.53180000	+14.73925781	-0.90087891	-1.10302734	-20.36865234	+10.63476563	-28.16894531	+3444	+14.80517578	+0.12304688	+0.22412109	-49.10888672	-13.27148438	+45.24169922	+3716	+12.35742188	-0.66796875	-2.07421875	-4.96582031	-9.51416016	-25.31250000	+1836
+1457971382.54010010	+14.73925781	-0.90966797	-1.10742188	-20.93994141	+10.10742188	-28.01513672	+3424	+14.79199219	+0.14062500	+0.21533203	-49.37255859	-13.64501953	+45.50537109	+3696	+12.36181641	-0.66357422	-2.09179688	-5.00976563	-9.86572266	-25.44433594	+1836
+1457971382.54430010	+14.73486328	-0.91845703	-1.11181641	-21.24755859	+9.84375000	-27.99316406	+3416	+14.78759766	+0.14941406	+0.21533203	-49.48242188	-13.88671875	+45.63720703	+3688	+12.36621094	-0.66357422	-2.10498047	-5.03173828	-10.04150391	-25.51025391	+1836
+1457971382.54839990	+14.73486328	-0.92285156	-1.11621094	-21.46728516	+9.55810547	-27.94921875	+3412	+14.78320313	+0.15820313	+0.21533203	-49.59228516	-14.08447266	+45.74707031	+3680	+12.37060547	-0.66357422	-2.11816406	-5.07568359	-10.21728516	-25.59814453	+1836
+1457971382.55259990	+14.73046875	-0.92724609	-1.11621094	-21.73095703	+9.27246094	-27.90527344	+3404	+14.78320313	+0.17138672	+0.21533203	-49.68017578	-14.28222656	+45.83496094	+3672	+12.37060547	-0.66796875	-2.13134766	-5.11962891	-10.39306641	-25.68603516	+1836
+1457971382.55679990	+14.73046875	-0.93603516	-1.12060547	-21.97265625	+8.98681641	-27.86132813	+3400	+14.77880859	+0.18017578	+0.21972656	-49.79003906	-14.52392578	+45.96679688	+3664	+12.37939453	-0.66796875	-2.14453125	-5.14160156	-10.56884766	-25.79589844	+1836
+1457971382.56090000	+14.72607422	-0.93603516	-1.12060547	-22.14843750	+8.67919922	-27.79541016	+3396	+14.77001953	+0.19335938	+0.22851563	-49.87792969	-14.76562500	+46.12060547	+3656	+12.37939453	-0.66796875	-2.16210938	-5.20751953	-10.72265625	-25.90576172	+1836
+1457971382.56510000	+14.72167969	-0.94482422	-1.12060547	-22.34619141	+8.34960938	-27.75146484	+3392	+14.77001953	+0.20214844	+0.23730469	-49.96582031	-15.00732422	+46.25244141	+3648	+12.38818359	-0.67236328	-2.17529297	-5.25146484	-10.89843750	-25.99365234	+1832
+1457971382.56920000	+14.72167969	-0.95361328	-1.11181641	-22.54394531	+7.97607422	-27.68554688	+3392	+14.77001953	+0.21093750	+0.24609375	-50.07568359	-15.29296875	+46.40625000	+3640	+12.39257813	-0.67675781	-2.18408203	-5.33935547	-11.09619141	-26.10351563	+1832
+1457971382.57760000	+14.72607422	-0.96240234	-1.10742188	-22.76367188	+7.31689453	-27.57568359	+3392	+14.77001953	+0.22851563	+0.26367188	-50.22949219	-15.77636719	+46.64794922	+3628	+12.40576172	-0.68554688	-2.21044922	-5.47119141	-11.40380859	-26.27929688	+1824
+1457971382.58170010	+14.72607422	-0.97119141	-1.10302734	-22.87353516	+7.00927734	-27.50976563	+3392	+14.77001953	+0.22851563	+0.26806641	-50.31738281	-16.04003906	+46.75781250	+3620	+12.41015625	-0.68994141	-2.22363281	-5.55908203	-11.57958984	-26.36718750	+1824
+1457971382.58590010	+14.72607422	-0.96679688	-1.10742188	-22.89550781	+6.70166016	-27.44384766	+3396	+14.77001953	+0.23730469	+0.27246094	-50.36132813	-16.23779297	+46.82373047	+3612	+12.41455078	-0.69433594	-2.23681641	-5.60302734	-11.68945313	-26.45507813	+1820
+1457971382.59010000	+14.72607422	-0.97119141	-1.10742188	-22.93945313	+6.41601563	-27.35595703	+3396	+14.77001953	+0.24169922	+0.27246094	-50.42724609	-16.43554688	+46.88964844	+3604	+12.41455078	-0.69433594	-2.25439453	-5.66894531	-11.82128906	-26.52099609	+1816
+1457971382.59419990	+14.72607422	-0.97998047	-1.10302734	-22.98339844	+6.13037109	-27.26806641	+3400	+14.77001953	+0.24169922	+0.27246094	-50.49316406	-16.61132813	+46.97753906	+3596	+12.41894531	-0.69433594	-2.25878906	-5.71289063	-11.97509766	-26.56494141	+1808
+1457971382.59840010	+14.73046875	-0.97119141	-1.10302734	-22.89550781	+5.82275391	-27.15820313	+3400	+14.77001953	+0.24169922	+0.26806641	-50.55908203	-16.74316406	+47.02148438	+3588	+12.42333984	-0.69433594	-2.27197266	-5.77880859	-12.08496094	-26.58691406	+1804
+1457971382.60260010	+14.73046875	-0.97558594	-1.10302734	-22.87353516	+5.53710938	-27.04833984	+3404	+14.77001953	+0.23730469	+0.26806641	-50.66894531	-16.89697266	+47.08740234	+3580	+12.42773438	-0.69873047	-2.28076172	-5.82275391	-12.21679688	-26.63085938	+1800
+1457971382.61089990	+14.74365234	-0.97558594	-1.10302734	-22.71972656	+5.00976563	-26.78466797	+3408	+14.77441406	+0.22412109	+0.25048828	-50.86669922	-17.09472656	+47.15332031	+3568	+12.43652344	-0.69873047	-2.29833984	-5.93261719	-12.45849609	-26.63085938	+1792
+1457971382.61509990	+14.74804688	-0.97558594	-1.10742188	-22.60986328	+4.76806641	-26.65283203	+3408	+14.77880859	+0.21972656	+0.23730469	-50.95458984	-17.13867188	+47.15332031	+3560	+12.44091797	-0.69433594	-2.30712891	-5.95458984	-12.54638672	-26.63085938	+1792
+1457971382.61920000	+14.75244141	-0.97558594	-1.11621094	-22.50000000	+4.57031250	-26.52099609	+3408	+14.77880859	+0.21533203	+0.21972656	-51.04248047	-17.18261719	+47.17529297	+3556	+12.44091797	-0.69433594	-2.31591797	-5.97656250	-12.65625000	-26.63085938	+1788
+1457971382.62340000	+14.75683594	-0.97119141	-1.12060547	-22.32421875	+4.30664063	-26.36718750	+3408	+14.77880859	+0.20654297	+0.20654297	-51.13037109	-17.18261719	+47.17529297	+3552	+12.44531250	-0.68994141	-2.32470703	-5.99853516	-12.74414063	-26.60888672	+1788
+1457971382.62760000	+14.75683594	-0.96679688	-1.12500000	-22.17041016	+4.04296875	-26.21337891	+3412	+14.77880859	+0.20214844	+0.18896484	-51.24023438	-17.20458984	+47.19726563	+3552	+12.44970703	-0.68554688	-2.33349609	-5.99853516	-12.83203125	-26.58691406	+1788
+1457971382.63170000	+14.76562500	-0.96240234	-1.12939453	-21.99462891	+3.77929688	-26.05957031	+3408	+14.77880859	+0.19335938	+0.17578125	-51.37207031	-17.20458984	+47.21923828	+3548	+12.44970703	-0.68554688	-2.33789063	-6.02050781	-12.96386719	-26.56494141	+1788
+1457971382.63590000	+14.77001953	-0.95800781	-1.12939453	-21.81884766	+3.47167969	-25.88378906	+3408	+14.77880859	+0.18896484	+0.16259766	-51.50390625	-17.20458984	+47.26318359	+3548	+12.45410156	-0.68115234	-2.34228516	-6.04248047	-13.05175781	-26.54296875	+1788
+1457971382.64420010	+14.78320313	-0.95361328	-1.12939453	-21.48925781	+2.87841797	-25.59814453	+3408	+14.77880859	+0.17578125	+0.13183594	-51.76757813	-17.20458984	+47.32910156	+3540	+12.46728516	-0.68115234	-2.35546875	-6.08642578	-13.27148438	-26.49902344	+1792
+1457971382.64840010	+14.78759766	-0.95361328	-1.13378906	-21.35742188	+2.59277344	-25.46630859	+3404	+14.77880859	+0.16699219	+0.11865234	-51.89941406	-17.20458984	+47.37304688	+3540	+12.47167969	-0.67675781	-2.36425781	-6.08642578	-13.35937500	-26.49902344	+1796
+1457971382.65249990	+14.79199219	-0.94921875	-1.13818359	-21.18164063	+2.28515625	-25.33447266	+3404	+14.77880859	+0.16699219	+0.10546875	-52.00927734	-17.20458984	+47.41699219	+3536	+12.47607422	-0.67675781	-2.37304688	-6.08642578	-13.44726563	-26.47705078	+1800
+1457971382.65669990	+14.79638672	-0.94042969	-1.13818359	-21.00585938	+1.95556641	-25.22460938	+3404	+14.77880859	+0.16699219	+0.09667969	-52.11914063	-17.20458984	+47.48291016	+3532	+12.48486328	-0.67236328	-2.37744141	-6.08642578	-13.55712891	-26.49902344	+1804
+1457971382.66090010	+14.80078125	-0.94482422	-1.12939453	-20.91796875	+1.56005859	-25.09277344	+3404	+14.77880859	+0.16699219	+0.08789063	-52.22900391	-17.24853516	+47.57080078	+3532	+12.48925781	-0.67236328	-2.38623047	-6.10839844	-13.64501953	-26.49902344	+1804
+1457971382.66500000	+14.80517578	-0.94042969	-1.12500000	-20.83007813	+1.16455078	-24.98291016	+3404	+14.77880859	+0.16699219	+0.08349609	-52.33886719	-17.29248047	+47.65869141	+3528	+12.49804688	-0.67675781	-2.39501953	-6.13037109	-13.77685547	-26.54296875	+1808
+1457971382.66919990	+14.80957031	-0.94042969	-1.11181641	-20.72021484	+0.72509766	-24.89501953	+3408	+14.78320313	+0.16699219	+0.08349609	-52.47070313	-17.38037109	+47.76855469	+3524	+12.50683594	-0.67675781	-2.39941406	-6.15234375	-13.88671875	-26.56494141	+1812
+1457971382.67750000	+14.82275391	-0.94921875	-1.09863281	-20.67626953	-0.08789063	-24.74121094	+3412	+14.78759766	+0.17138672	+0.09667969	-52.64648438	-17.60009766	+48.03222656	+3520	+12.52441406	-0.68554688	-2.41259766	-6.21826172	-14.17236328	-26.67480469	+1816
+1457971382.68170000	+14.82714844	-0.94921875	-1.08984375	-20.61035156	-0.50537109	-24.71923828	+3416	+14.79199219	+0.18017578	+0.10546875	-52.73437500	-17.75390625	+48.18603516	+3520	+12.53759766	-0.68994141	-2.42138672	-6.24023438	-14.30419922	-26.76269531	+1816
+1457971382.68590000	+14.83154297	-0.95361328	-1.07666016	-20.63232422	-0.92285156	-24.69726563	+3420	+14.79199219	+0.18896484	+0.11425781	-52.80029297	-17.92968750	+48.31787109	+3520	+12.54638672	-0.69433594	-2.42578125	-6.24023438	-14.45800781	-26.85058594	+1816
+1457971382.69000010	+14.83593750	-0.95800781	-1.06787109	-20.65429688	-1.34033203	-24.67529297	+3428	+14.79199219	+0.19775391	+0.12744141	-52.84423828	-18.08349609	+48.47167969	+3520	+12.55957031	-0.69873047	-2.43457031	-6.26220703	-14.61181641	-26.93847656	+1816
+1457971382.69420000	+14.84033203	-0.95800781	-1.05468750	-20.65429688	-1.80175781	-24.63134766	+3432	+14.79638672	+0.20654297	+0.14062500	-52.88818359	-18.28125000	+48.60351563	+3524	+12.56835938	-0.69873047	-2.43896484	-6.26220703	-14.76562500	-27.02636719	+1816
+1457971382.69840000	+14.84472656	-0.96240234	-1.04150391	-20.72021484	-2.24121094	-24.63134766	+3440	+14.79638672	+0.21533203	+0.15380859	-52.95410156	-18.47900391	+48.75732422	+3524	+12.57714844	-0.70312500	-2.44335938	-6.28417969	-14.96337891	-27.13623047	+1816
+1457971382.70670010	+14.85351563	-0.96679688	-1.01074219	-20.80810547	-3.14208984	-24.63134766	+3452	+14.80078125	+0.23291016	+0.18457031	-53.02001953	-18.89648438	+49.04296875	+3528	+12.59472656	-0.71191406	-2.45214844	-6.28417969	-15.33691406	-27.35595703	+1812
+1457971382.71090010	+14.86230469	-0.96679688	-1.00634766	-20.83007813	-3.51562500	-24.65332031	+3456	+14.80078125	+0.24169922	+0.19775391	-53.06396484	-19.07226563	+49.15283203	+3528	+12.60791016	-0.71630859	-2.45654297	-6.24023438	-15.51269531	-27.46582031	+1808
+1457971382.71919990	+14.86669922	-0.96679688	-0.99316406	-20.89599609	-4.21875000	-24.74121094	+3464	+14.80078125	+0.26806641	+0.21093750	-53.06396484	-19.40185547	+49.35058594	+3528	+12.62109375	-0.71630859	-2.46533203	-6.13037109	-15.84228516	-27.66357422	+1800
+1457971382.72330000	+14.87109375	-0.96240234	-0.98876953	-20.89599609	-4.54833984	-24.78515625	+3468	+14.80078125	+0.27685547	+0.21533203	-53.08593750	-19.53369141	+49.39453125	+3528	+12.62988281	-0.71630859	-2.46533203	-6.04248047	-15.97412109	-27.75146484	+1800
+1457971382.72750000	+14.87109375	-0.96240234	-0.98437500	-20.89599609	-4.85595703	-24.82910156	+3472	+14.79638672	+0.28564453	+0.21533203	-53.12988281	-19.62158203	+49.43847656	+3528	+12.62988281	-0.71191406	-2.46972656	-5.95458984	-16.10595703	-27.83935547	+1796
+1457971382.73169990	+14.87548828	-0.95800781	-0.97998047	-20.89599609	-5.20751953	-24.82910156	+3476	+14.79199219	+0.29443359	+0.21533203	-53.15185547	-19.68750000	+49.50439453	+3524	+12.63427734	-0.71191406	-2.46972656	-5.86669922	-16.25976563	-27.90527344	+1796
+1457971382.73580000	+14.87988281	-0.94921875	-0.97558594	-20.80810547	-5.47119141	-24.87304688	+3480	+14.79199219	+0.29882813	+0.20654297	-53.21777344	-19.70947266	+49.50439453	+3524	+12.64306641	-0.70312500	-2.47412109	-5.69091797	-16.41357422	-27.99316406	+1796
+1457971382.74000000	+14.88427734	-0.94482422	-0.97558594	-20.74218750	-5.73486328	-24.91699219	+3480	+14.78759766	+0.30322266	+0.19775391	-53.26171875	-19.70947266	+49.52636719	+3524	+12.64306641	-0.69873047	-2.47412109	-5.55908203	-16.52343750	-28.05908203	+1796
+1457971382.74420000	+14.88427734	-0.94042969	-0.97998047	-20.67626953	-5.99853516	-24.96093750	+3484	+14.78759766	+0.31201172	+0.18896484	-53.30566406	-19.68750000	+49.54833984	+3520	+12.64306641	-0.69433594	-2.47412109	-5.42724609	-16.63330078	-28.12500000	+1796
+1457971382.75250010	+14.88867188	-0.92285156	-0.99755859	-20.41259766	-6.35009766	-25.09277344	+3488	+14.77880859	+0.32080078	+0.16259766	-53.41552734	-19.57763672	+49.50439453	+3520	+12.64746094	-0.68115234	-2.48291016	-5.09765625	-16.65527344	-28.21289063	+1804
+1457971382.75670000	+14.88867188	-0.91406250	-1.00195313	-20.28076172	-6.54785156	-25.11474609	+3492	+14.77441406	+0.32519531	+0.14501953	-53.45947266	-19.48974609	+49.46044922	+3520	+12.64306641	-0.67236328	-2.48291016	-4.92187500	-16.69921875	-28.25683594	+1808
+1457971382.76079990	+14.89306641	-0.90527344	-1.00634766	-20.10498047	-6.76757813	-25.13671875	+3492	+14.77001953	+0.32958984	+0.13183594	-53.52539063	-19.40185547	+49.43847656	+3516	+12.64306641	-0.66796875	-2.48730469	-4.76806641	-16.72119141	-28.30078125	+1808
+1457971382.76500010	+14.89306641	-0.89648438	-1.01074219	-19.95117188	-6.98730469	-25.18066406	+3492	+14.76562500	+0.32958984	+0.11425781	-53.59130859	-19.31396484	+49.41650391	+3516	+12.64306641	-0.66357422	-2.48730469	-4.63623047	-16.72119141	-28.34472656	+1812
+1457971382.76920010	+14.89746094	-0.88769531	-1.01074219	-19.77539063	-7.22900391	-25.20263672	+3492	+14.76123047	+0.33398438	+0.10107422	-53.67919922	-19.22607422	+49.41650391	+3512	+12.64306641	-0.65917969	-2.48730469	-4.48242188	-16.76513672	-28.41064453	+1816
+1457971382.77329990	+14.90185547	-0.87451172	-1.01513672	-19.57763672	-7.47070313	-25.24658203	+3492	+14.76123047	+0.33837891	+0.08789063	-53.74511719	-19.16015625	+49.41650391	+3512	+12.64306641	-0.65478516	-2.48730469	-4.35058594	-16.76513672	-28.45458984	+1820
+1457971382.78169990	+14.90625000	-0.86132813	-1.01953125	-19.22607422	-7.93212891	-25.35644531	+3492	+14.75683594	+0.35156250	+0.07031250	-53.85498047	-19.05029297	+49.37255859	+3508	+12.64306641	-0.64599609	-2.49609375	-4.06494141	-16.74316406	-28.58642578	+1828
+1457971382.78580000	+14.90625000	-0.85693359	-1.01953125	-19.07226563	-8.23974609	-25.40039063	+3492	+14.75244141	+0.36035156	+0.06152344	-53.87695313	-19.02832031	+49.37255859	+3504	+12.64306641	-0.65039063	-2.50048828	-3.95507813	-16.78710938	-28.67431641	+1832
+1457971382.79000000	+14.90625000	-0.84814453	-1.01513672	-18.91845703	-8.54736328	-25.44433594	+3492	+14.75244141	+0.36914063	+0.05712891	-53.87695313	-19.02832031	+49.39453125	+3500	+12.64306641	-0.64599609	-2.50048828	-3.84521484	-16.80908203	-28.74023438	+1832
+1457971382.79419990	+14.90625000	-0.83935547	-1.01074219	-18.74267578	-8.87695313	-25.48828125	+3492	+14.74804688	+0.38232422	+0.05712891	-53.89892578	-19.07226563	+49.39453125	+3496	+12.64746094	-0.64599609	-2.50927734	-3.73535156	-16.83105469	-28.85009766	+1836
+1457971382.79830000	+14.91064453	-0.83496094	-0.99755859	-18.63281250	-9.27246094	-25.51025391	+3496	+14.74804688	+0.39111328	+0.06152344	-53.89892578	-19.13818359	+49.46044922	+3492	+12.64746094	-0.65039063	-2.50927734	-3.64746094	-16.89697266	-28.93798828	+1840
+1457971382.80250000	+14.91064453	-0.82617188	-0.98437500	-18.47900391	-9.66796875	-25.55419922	+3500	+14.74804688	+0.40429688	+0.06591797	-53.87695313	-19.24804688	+49.50439453	+3488	+12.65185547	-0.65039063	-2.50927734	-3.55957031	-17.00683594	-29.06982422	+1840
+1457971382.81080010	+14.91503906	-0.81298828	-0.95800781	-18.21533203	-10.48095703	-25.70800781	+3508	+14.74365234	+0.43505859	+0.08789063	-53.78906250	-19.57763672	+49.63623047	+3484	+12.66064453	-0.65917969	-2.51367188	-3.38378906	-17.20458984	-29.33349609	+1840
+1457971382.81500010	+14.91503906	-0.80859375	-0.94482422	-18.10546875	-10.89843750	-25.77392578	+3512	+14.74365234	+0.45263672	+0.10107422	-53.72314453	-19.77539063	+49.68017578	+3484	+12.66503906	-0.66357422	-2.51367188	-3.27392578	-17.35839844	-29.48730469	+1840
+1457971382.81909990	+14.91503906	-0.80419922	-0.93164063	-17.97363281	-11.29394531	-25.86181641	+3516	+14.73925781	+0.47021484	+0.11425781	-53.65722656	-19.99511719	+49.74609375	+3480	+12.66943359	-0.66357422	-2.51806641	-3.16406250	-17.46826172	-29.64111328	+1840
+1457971382.82329990	+14.91503906	-0.79980469	-0.91406250	-17.86376953	-11.73339844	-25.94970703	+3524	+14.73925781	+0.48779297	+0.12744141	-53.54736328	-20.25878906	+49.81201172	+3480	+12.67822266	-0.66796875	-2.51806641	-3.05419922	-17.66601563	-29.81689453	+1840
+1457971382.82750010	+14.91503906	-0.79101563	-0.89648438	-17.73193359	-12.17285156	-26.01562500	+3532	+14.73486328	+0.50537109	+0.14501953	-53.45947266	-20.54443359	+49.87792969	+3476	+12.67822266	-0.67236328	-2.51806641	-2.94433594	-17.86376953	-29.99267578	+1836
+1457971382.83160000	+14.91503906	-0.78662109	-0.87890625	-17.57812500	-12.63427734	-26.10351563	+3536	+14.73046875	+0.51855469	+0.15820313	-53.37158203	-20.80810547	+49.94384766	+3476	+12.68701172	-0.67675781	-2.51367188	-2.85644531	-18.06152344	-30.16845703	+1836
+1457971382.83999990	+14.91943359	-0.76904297	-0.84375000	-17.20458984	-13.51318359	-26.27929688	+3552	+14.72607422	+0.55371094	+0.18896484	-53.15185547	-21.44531250	+50.07568359	+3472	+12.69580078	-0.68115234	-2.50488281	-2.57080078	-18.50097656	-30.49804688	+1832
+1457971382.84410000	+14.91943359	-0.76464844	-0.82617188	-17.05078125	-13.95263672	-26.38916016	+3556	+14.72167969	+0.57128906	+0.20214844	-53.02001953	-21.75292969	+50.09765625	+3468	+12.70019531	-0.68554688	-2.50048828	-2.41699219	-18.72070313	-30.65185547	+1832
+1457971382.84830000	+14.91943359	-0.75146484	-0.81738281	-16.78710938	-14.30419922	-26.49902344	+3564	+14.71728516	+0.58886719	+0.21093750	-52.86621094	-22.06054688	+50.09765625	+3468	+12.70898438	-0.68115234	-2.49609375	-2.24121094	-18.91845703	-30.80566406	+1828
+1457971382.85250000	+14.91943359	-0.74267578	-0.80859375	-16.56738281	-14.67773438	-26.58691406	+3568	+14.71289063	+0.60205078	+0.21533203	-52.71240234	-22.32421875	+50.07568359	+3460	+12.70898438	-0.68115234	-2.49169922	-2.04345703	-19.11621094	-30.98144531	+1828
+1457971382.85660000	+14.92382813	-0.73828125	-0.79541016	-16.32568359	-15.05126953	-26.67480469	+3572	+14.70849609	+0.61523438	+0.21972656	-52.58056641	-22.58789063	+50.05371094	+3456	+12.71337891	-0.68115234	-2.48291016	-1.86767578	-19.33593750	-31.13525391	+1828
+1457971382.86080000	+14.92382813	-0.72509766	-0.78222656	-16.01806641	-15.42480469	-26.76269531	+3576	+14.70410156	+0.62402344	+0.22412109	-52.42675781	-22.80761719	+50.00976563	+3452	+12.71777344	-0.67675781	-2.47851563	-1.64794922	-19.51171875	-31.26708984	+1824
+1457971382.86910010	+14.92822266	-0.70312500	-0.76025391	-15.42480469	-16.19384766	-26.93847656	+3584	+14.69531250	+0.64160156	+0.22851563	-52.16308594	-23.24707031	+49.92187500	+3440	+12.72656250	-0.67675781	-2.45654297	-1.25244141	-19.88525391	-31.55273438	+1828
+1457971382.87330010	+14.93261719	-0.68994141	-0.75146484	-15.07324219	-16.52343750	-27.04833984	+3584	+14.69531250	+0.65478516	+0.22412109	-52.00927734	-23.44482422	+49.85595703	+3436	+12.73095703	-0.67236328	-2.45214844	-1.01074219	-20.03906250	-31.66259766	+1828
+1457971382.87739990	+14.94140625	-0.67675781	-0.74707031	-14.74365234	-16.85302734	-27.13623047	+3584	+14.69091797	+0.66357422	+0.21972656	-51.85546875	-23.62060547	+49.79003906	+3432	+12.73535156	-0.66796875	-2.44335938	-0.79101563	-20.17089844	-31.79443359	+1832
+1457971382.88159990	+14.94140625	-0.66796875	-0.73828125	-14.41406250	-17.20458984	-27.22412109	+3584	+14.69091797	+0.66796875	+0.21972656	-51.70166016	-23.79638672	+49.70214844	+3424	+12.73535156	-0.66796875	-2.43457031	-0.54931641	-20.32470703	-31.92626953	+1836
+1457971382.88579990	+14.94580078	-0.65917969	-0.72949219	-14.08447266	-17.51220703	-27.33398438	+3584	+14.68652344	+0.67675781	+0.21972656	-51.54785156	-23.95019531	+49.63623047	+3420	+12.73974609	-0.66357422	-2.42578125	-0.32958984	-20.43457031	-32.05810547	+1840
+1457971382.88990000	+14.94580078	-0.64599609	-0.72070313	-13.75488281	-17.84179688	-27.42187500	+3584	+14.68212891	+0.68554688	+0.21972656	-51.41601563	-24.12597656	+49.59228516	+3412	+12.74414063	-0.65917969	-2.42138672	-0.10986328	-20.54443359	-32.18994141	+1840
+1457971382.89829990	+14.95019531	-0.62402344	-0.69873047	-13.13964844	-18.54492188	-27.57568359	+3584	+14.67333984	+0.70312500	+0.22412109	-51.13037109	-24.45556641	+49.50439453	+3404	+12.74853516	-0.65917969	-2.40380859	+0.28564453	-20.78613281	-32.40966797	+1852
+1457971382.90240000	+14.95458984	-0.61083984	-0.68554688	-12.83203125	-18.87451172	-27.68554688	+3584	+14.67333984	+0.71191406	+0.22851563	-51.02050781	-24.63134766	+49.48242188	+3404	+12.75732422	-0.65917969	-2.39501953	+0.46142578	-20.89599609	-32.54150391	+1856
+1457971382.90660000	+14.95458984	-0.59765625	-0.66796875	-12.52441406	-19.27001953	-27.77343750	+3584	+14.66894531	+0.72070313	+0.23291016	-50.88867188	-24.82910156	+49.48242188	+3400	+12.76171875	-0.65917969	-2.39062500	+0.63720703	-21.00585938	-32.67333984	+1860
+1457971382.91080000	+14.95458984	-0.59326172	-0.65478516	-12.30468750	-19.62158203	-27.88330078	+3584	+14.66455078	+0.72949219	+0.24169922	-50.77880859	-25.02685547	+49.48242188	+3396	+12.76611328	-0.66357422	-2.38183594	+0.79101563	-21.13769531	-32.80517578	+1864
+1457971382.91490010	+14.95898438	-0.58007813	-0.64160156	-12.06298828	-19.92919922	-27.97119141	+3584	+14.66015625	+0.74267578	+0.25488281	-50.66894531	-25.24658203	+49.50439453	+3396	+12.77050781	-0.66357422	-2.37304688	+0.96679688	-21.29150391	-32.95898438	+1868
+1457971382.91910000	+14.95458984	-0.57128906	-0.61962891	-11.79931641	-20.30273438	-28.08105469	+3588	+14.66015625	+0.75585938	+0.26806641	-50.53710938	-25.46630859	+49.54833984	+3396	+12.77490234	-0.66357422	-2.37304688	+1.14257813	-21.37939453	-33.11279297	+1872
+1457971382.92740010	+14.95019531	-0.55371094	-0.58007813	-11.42578125	-21.02783203	-28.34472656	+3592	+14.64697266	+0.78222656	+0.29882813	-50.40527344	-25.94970703	+49.68017578	+3396	+12.78808594	-0.67675781	-2.35546875	+1.38427734	-21.70898438	-33.46435547	+1880
+1457971382.93160010	+14.95019531	-0.54492188	-0.55371094	-11.22802734	-21.44531250	-28.45458984	+3596	+14.64257813	+0.79541016	+0.31640625	-50.33935547	-26.19140625	+49.76806641	+3396	+12.79248047	-0.68115234	-2.35107422	+1.51611328	-21.86279297	-33.64013672	+1884
+1457971382.93580010	+14.95019531	-0.54052734	-0.53173828	-11.05224609	-21.79687500	-28.58642578	+3600	+14.63818359	+0.80859375	+0.33398438	-50.29541016	-26.47705078	+49.85595703	+3396	+12.80126953	-0.68554688	-2.34228516	+1.62597656	-22.06054688	-33.83789063	+1888
+1457971382.93989990	+14.95019531	-0.53173828	-0.50976563	-10.87646484	-22.14843750	-28.74023438	+3604	+14.63818359	+0.82617188	+0.35595703	-50.25146484	-26.76269531	+49.96582031	+3396	+12.80566406	-0.69433594	-2.33789063	+1.75781250	-22.23632813	-34.03564453	+1892
+1457971382.94409990	+14.95019531	-0.52294922	-0.48779297	-10.67871094	-22.52197266	-28.91601563	+3612	+14.63378906	+0.83935547	+0.37353516	-50.20751953	-27.02636719	+50.07568359	+3396	+12.81445313	-0.69873047	-2.32910156	+1.88964844	-22.41210938	-34.27734375	+1896
+1457971382.94829990	+14.95019531	-0.51416016	-0.46582031	-10.45898438	-22.85156250	-29.11376953	+3620	+14.62939453	+0.85693359	+0.39111328	-50.18554688	-27.31201172	+50.16357422	+3396	+12.81884766	-0.70312500	-2.32470703	+2.04345703	-22.60986328	-34.49707031	+1900
+1457971382.95240000	+14.95019531	-0.50976563	-0.44384766	-10.26123047	-23.15917969	-29.28955078	+3624	+14.62500000	+0.87011719	+0.40869141	-50.16357422	-27.59765625	+50.25146484	+3396	+12.82763672	-0.70751953	-2.31591797	+2.21923828	-22.78564453	-34.73876953	+1904
+1457971382.96070000	+14.94580078	-0.48779297	-0.40429688	-9.75585938	-23.77441406	-29.68505859	+3636	+14.61181641	+0.89648438	+0.43066406	-50.09765625	-28.10302734	+50.36132813	+3392	+12.83642578	-0.71630859	-2.30273438	+2.59277344	-23.13720703	-35.22216797	+1904
+1457971382.96490000	+14.94580078	-0.47900391	-0.38671875	-9.51416016	-24.08203125	-29.92675781	+3640	+14.60742188	+0.90966797	+0.44384766	-50.07568359	-28.34472656	+50.40527344	+3388	+12.84082031	-0.72070313	-2.29833984	+2.79052734	-23.26904297	-35.46386719	+1908
+1457971382.96910000	+14.95019531	-0.47021484	-0.36914063	-9.25048828	-24.36767578	-30.16845703	+3644	+14.60302734	+0.91845703	+0.44824219	-50.05371094	-28.58642578	+50.42724609	+3384	+12.84521484	-0.72509766	-2.28515625	+2.98828125	-23.46679688	-35.72753906	+1912
+1457971382.97320010	+14.95458984	-0.45703125	-0.35595703	-8.87695313	-24.60937500	-30.41015625	+3652	+14.59863281	+0.92724609	+0.44824219	-49.98779297	-28.80615234	+50.38330078	+3380	+12.85400391	-0.72509766	-2.27636719	+3.22998047	-23.59863281	-35.94726563	+1912
+1457971382.97740010	+14.95898438	-0.44384766	-0.34716797	-8.54736328	-24.82910156	-30.67382813	+3652	+14.59863281	+0.94042969	+0.44824219	-49.89990234	-29.00390625	+50.31738281	+3376	+12.85839844	-0.72949219	-2.27197266	+3.47167969	-23.68652344	-36.16699219	+1912
+1457971382.98569990	+14.96337891	-0.41748047	-0.33398438	-7.77832031	-25.20263672	-31.22314453	+3656	+14.58984375	+0.95800781	+0.43945313	-49.68017578	-29.37744141	+50.14160156	+3368	+12.86279297	-0.72509766	-2.25439453	+4.02099609	-23.86230469	-36.62841797	+1916
+1457971382.98990010	+14.96337891	-0.40429688	-0.32958984	-7.36083984	-25.35644531	-31.50878906	+3656	+14.58105469	+0.96679688	+0.43505859	-49.54833984	-29.55322266	+50.00976563	+3364	+12.86718750	-0.72509766	-2.25000000	+4.30664063	-23.90625000	-36.84814453	+1916
+1457971382.99410010	+14.96777344	-0.39111328	-0.32519531	-6.94335938	-25.53222656	-31.77246094	+3656	+14.58105469	+0.97119141	+0.42187500	-49.43847656	-29.68505859	+49.87792969	+3360	+12.86718750	-0.72509766	-2.23681641	+4.57031250	-23.99414063	-37.04589844	+1920
+1457971382.99819990	+14.97216797	-0.37353516	-0.32080078	-6.48193359	-25.68603516	-32.03613281	+3652	+14.57666016	+0.97998047	+0.41308594	-49.30664063	-29.83886719	+49.74609375	+3360	+12.87158203	-0.72070313	-2.23242188	+4.83398438	-24.01611328	-37.24365234	+1924
+1457971383.00239990	+14.97656250	-0.35595703	-0.32080078	-6.04248047	-25.81787109	-32.32177734	+3652	+14.57226563	+0.98876953	+0.39990234	-49.15283203	-29.97070313	+49.59228516	+3356	+12.87597656	-0.72070313	-2.22363281	+5.09765625	-24.03808594	-37.41943359	+1924
+1457971383.00659990	+14.98095703	-0.34277344	-0.31640625	-5.58105469	-25.97167969	-32.60742188	+3648	+14.56787109	+0.99755859	+0.39111328	-49.02099609	-30.12451172	+49.46044922	+3356	+12.87597656	-0.72070313	-2.21484375	+5.36132813	-24.08203125	-37.61718750	+1928
+1457971383.01490000	+14.98535156	-0.30761719	-0.31201172	-4.65820313	-26.23535156	-33.17871094	+3640	+14.56347656	+1.01513672	+0.36914063	-48.71337891	-30.38818359	+49.15283203	+3352	+12.88037109	-0.72070313	-2.20166016	+5.86669922	-24.10400391	-37.96875000	+1936
+1457971383.01910000	+14.98535156	-0.29003906	-0.31201172	-4.19677734	-26.34521484	-33.42041016	+3632	+14.55908203	+1.02832031	+0.35595703	-48.55957031	-30.49804688	+49.02099609	+3348	+12.88476563	-0.71630859	-2.19726563	+6.10839844	-24.10400391	-38.12255859	+1940
+1457971383.02320000	+14.98535156	-0.28125000	-0.31201172	-3.82324219	-26.49902344	-33.68408203	+3628	+14.55468750	+1.03710938	+0.35156250	-48.49365234	-30.62988281	+48.95507813	+3344	+12.88476563	-0.72070313	-2.19287109	+6.30615234	-24.14794922	-38.32031250	+1944
+1457971383.02740000	+14.98535156	-0.26367188	-0.30761719	-3.42773438	-26.65283203	-33.92578125	+3624	+14.55029297	+1.04589844	+0.34716797	-48.42773438	-30.76171875	+48.88916016	+3340	+12.88916016	-0.72070313	-2.18408203	+6.48193359	-24.19189453	-38.49609375	+1948
+1457971383.03150010	+14.98974609	-0.24609375	-0.29882813	-3.01025391	-26.82861328	-34.16748047	+3620	+14.54589844	+1.05908203	+0.34716797	-48.38378906	-30.87158203	+48.88916016	+3340	+12.89355469	-0.72070313	-2.17968750	+6.65771484	-24.21386719	-38.64990234	+1952
+1457971383.03990010	+14.98974609	-0.22851563	-0.27685547	-2.39501953	-27.22412109	-34.65087891	+3608	+14.54150391	+1.07666016	+0.34716797	-48.49365234	-31.04736328	+48.95507813	+3328	+12.89794922	-0.73388672	-2.16650391	+6.92138672	-24.41162109	-39.00146484	+1964
+1457971383.04399990	+14.98535156	-0.21972656	-0.25927734	-2.10937500	-27.46582031	-34.84863281	+3608	+14.54150391	+1.08984375	+0.35156250	-48.55957031	-31.13525391	+49.04296875	+3328	+12.90234375	-0.73828125	-2.16210938	+7.03125000	-24.45556641	-39.17724609	+1968
+1457971383.04819990	+14.98535156	-0.21533203	-0.24609375	-1.88964844	-27.64160156	-35.06835938	+3604	+14.53710938	+1.09863281	+0.36035156	-48.73535156	-31.24511719	+49.15283203	+3324	+12.90673828	-0.74707031	-2.15771484	+7.11914063	-24.54345703	-39.35302734	+1976
+1457971383.05240010	+14.98095703	-0.20654297	-0.23291016	-1.64794922	-27.81738281	-35.24414063	+3600	+14.53710938	+1.11181641	+0.37353516	-48.93310547	-31.31103516	+49.32861328	+3320	+12.91113281	-0.75146484	-2.15332031	+7.18505859	-24.65332031	-39.52880859	+1980
+1457971383.05650000	+14.98095703	-0.19775391	-0.21533203	-1.45019531	-28.01513672	-35.37597656	+3600	+14.53271484	+1.12060547	+0.38232422	-49.15283203	-31.35498047	+49.52636719	+3320	+12.91552734	-0.76025391	-2.14892578	+7.25097656	-24.76318359	-39.66064453	+1984
+1457971383.06069990	+14.97656250	-0.19335938	-0.20214844	-1.27441406	-28.16894531	-35.50781250	+3600	+14.53271484	+1.12939453	+0.39550781	-49.50439453	-31.39892578	+49.79003906	+3316	+12.91992188	-0.76904297	-2.14892578	+7.27294922	-24.85107422	-39.79248047	+1988
+1457971383.06900000	+14.97216797	-0.19335938	-0.16259766	-1.03271484	-28.56445313	-35.72753906	+3604	+14.52832031	+1.14257813	+0.42626953	-50.29541016	-31.37695313	+50.38330078	+3312	+12.92871094	-0.78662109	-2.13574219	+7.27294922	-25.13671875	-40.03417969	+1996
+1457971383.07320000	+14.97216797	-0.18896484	-0.14501953	-0.85693359	-28.63037109	-35.81542969	+3604	+14.53271484	+1.14697266	+0.44384766	-50.91064453	-31.31103516	+50.82275391	+3308	+12.93310547	-0.79101563	-2.13134766	+7.27294922	-25.22460938	-40.12207031	+2000
+1457971383.07740000	+14.96777344	-0.19335938	-0.13623047	-0.72509766	-28.69628906	-35.88134766	+3604	+14.53271484	+1.15136719	+0.45703125	-51.43798828	-31.22314453	+51.19628906	+3304	+12.93750000	-0.79980469	-2.12695313	+7.27294922	-25.33447266	-40.18798828	+2000
+1457971383.08150010	+14.96777344	-0.19335938	-0.12304688	-0.59326172	-28.78417969	-35.92529297	+3608	+14.53271484	+1.14697266	+0.47021484	-51.92138672	-31.09130859	+51.50390625	+3300	+12.94189453	-0.80859375	-2.12255859	+7.25097656	-25.46630859	-40.27587891	+2004
+1457971383.08990000	+14.96777344	-0.18457031	-0.11425781	-0.21972656	-28.71826172	-35.99121094	+3612	+14.53271484	+1.13818359	+0.48779297	-53.04199219	-30.76171875	+52.22900391	+3292	+12.94628906	-0.81738281	-2.11376953	+7.22900391	-25.62011719	-40.34179688	+2008
+1457971383.09400010	+14.96777344	-0.18896484	-0.10546875	-0.02197266	-28.69628906	-35.99121094	+3616	+14.53271484	+1.12939453	+0.48779297	-53.54736328	-30.58593750	+52.51464844	+3288	+12.95068359	-0.82177734	-2.10937500	+7.20703125	-25.72998047	-40.36376953	+2008
+1457971383.09820010	+14.96777344	-0.17578125	-0.10107422	+0.30761719	-28.63037109	-35.99121094	+3620	+14.53271484	+1.12500000	+0.48779297	-53.96484375	-30.36621094	+52.77832031	+3284	+12.95068359	-0.82177734	-2.10498047	+7.20703125	-25.81787109	-40.36376953	+2008
+1457971383.10240010	+14.96777344	-0.17138672	-0.10107422	+0.65917969	-28.56445313	-36.01318359	+3624	+14.53271484	+1.11621094	+0.48339844	-54.40429688	-30.19042969	+52.99804688	+3280	+12.95507813	-0.82177734	-2.10058594	+7.20703125	-25.88378906	-40.36376953	+2008
+1457971383.10649990	+14.97216797	-0.17138672	-0.09667969	+0.98876953	-28.49853516	-36.01318359	+3624	+14.53271484	+1.10302734	+0.47900391	-54.84375000	-29.97070313	+53.21777344	+3280	+12.95507813	-0.82617188	-2.09179688	+7.20703125	-25.97167969	-40.36376953	+2008
+1457971383.11069990	+14.97656250	-0.14501953	-0.10107422	+1.75781250	-28.30078125	-35.99121094	+3628	+14.53271484	+1.09863281	+0.47460938	-55.21728516	-29.77294922	+53.41552734	+3276	+12.95947266	-0.82617188	-2.08740234	+7.20703125	-26.03759766	-40.34179688	+2008
+1457971383.11900000	+14.97656250	-0.12744141	-0.12304688	+2.94433594	-27.88330078	-35.96923828	+3632	+14.53271484	+1.06787109	+0.45703125	-56.03027344	-29.31152344	+53.76708984	+3276	+12.96386719	-0.82617188	-2.07861328	+7.25097656	-26.12548828	-40.29785156	+2012
+1457971383.12319990	+14.98095703	-0.08789063	-0.13183594	+3.97705078	-27.70751953	-35.94726563	+3640	+14.52832031	+1.05468750	+0.44824219	-56.42578125	-29.06982422	+53.98681641	+3276	+12.96386719	-0.82177734	-2.07421875	+7.27294922	-26.14746094	-40.27587891	+2012
+1457971383.12730000	+14.98095703	-0.07031250	-0.14062500	+4.81201172	-27.59765625	-35.94726563	+3640	+14.52832031	+1.04150391	+0.44384766	-56.79931641	-28.82812500	+54.18457031	+3276	+12.96386719	-0.82177734	-2.06982422	+7.29492188	-26.14746094	-40.25390625	+2012
+1457971383.13150000	+14.98095703	-0.04833984	-0.14941406	+5.64697266	-27.46582031	-35.96923828	+3644	+14.52392578	+1.03271484	+0.43505859	-57.19482422	-28.52050781	+54.40429688	+3276	+12.96386719	-0.81738281	-2.06542969	+7.33886719	-26.16943359	-40.23193359	+2016
+1457971383.13570000	+14.98095703	-0.01318359	-0.15380859	+6.67968750	-27.33398438	-35.99121094	+3648	+14.52392578	+1.01513672	+0.42626953	-57.61230469	-28.21289063	+54.62402344	+3276	+12.96826172	-0.81738281	-2.06542969	+7.36083984	-26.16943359	-40.18798828	+2016
+1457971383.13980010	+14.98535156	+0.01318359	-0.16259766	+7.69042969	-27.22412109	-36.01318359	+3648	+14.52392578	+1.00195313	+0.41308594	-58.02978516	-27.88330078	+54.84375000	+3276	+12.96826172	-0.81738281	-2.06103516	+7.38281250	-26.14746094	-40.16601563	+2016
+1457971383.14400010	+14.98535156	+0.03955078	-0.16699219	+8.67919922	-27.09228516	-36.05712891	+3652	+14.52392578	+0.99316406	+0.41308594	-58.46923828	-27.48779297	+55.12939453	+3276	+12.96826172	-0.81298828	-2.05664063	+7.42675781	-26.12548828	-40.14404297	+2020
+1457971383.15229990	+14.98535156	+0.10986328	-0.19775391	+10.83251953	-26.67480469	-36.12304688	+3660	+14.52392578	+0.95800781	+0.39990234	-59.47998047	-26.63085938	+55.67871094	+3276	+12.96826172	-0.81298828	-2.05224609	+7.49267578	-25.97167969	-40.07812500	+2020
+1457971383.15650010	+14.98095703	+0.14501953	-0.20214844	+11.93115234	-26.52099609	-36.21093750	+3660	+14.52392578	+0.94482422	+0.39550781	-59.98535156	-26.12548828	+56.00830078	+3272	+12.96826172	-0.81298828	-2.05224609	+7.51464844	-25.86181641	-40.05615234	+2024
+1457971383.16070010	+14.97656250	+0.16259766	-0.21533203	+12.78808594	-26.25732422	-36.27685547	+3660	+14.52392578	+0.92285156	+0.39550781	-60.53466797	-25.59814453	+56.33789063	+3272	+12.96826172	-0.81738281	-2.05224609	+7.53662109	-25.64208984	-40.01220703	+2024
+1457971383.16479990	+14.97656250	+0.19335938	-0.22851563	+13.73291016	-25.99365234	-36.34277344	+3660	+14.52392578	+0.90527344	+0.39111328	-61.08398438	-25.02685547	+56.64550781	+3272	+12.96826172	-0.81738281	-2.05664063	+7.55859375	-25.37841797	-39.94628906	+2028
+1457971383.16899990	+14.98095703	+0.22851563	-0.22851563	+14.67773438	-25.83984375	-36.40869141	+3660	+14.53271484	+0.88769531	+0.39111328	-61.65527344	-24.43359375	+57.01904297	+3272	+12.96826172	-0.82177734	-2.05664063	+7.53662109	-25.15869141	-39.90234375	+2028
+1457971383.17319990	+14.98095703	+0.23291016	-0.24609375	+15.27099609	-25.42236328	-36.40869141	+3652	+14.53271484	+0.87011719	+0.38671875	-62.20458984	-23.77441406	+57.28271484	+3272	+12.96386719	-0.83496094	-2.06542969	+7.44873047	-24.63134766	-39.79248047	+2036
+1457971383.17730000	+14.98095703	+0.25488281	-0.26806641	+15.95214844	-25.00488281	-36.38671875	+3652	+14.53710938	+0.84814453	+0.37353516	-62.75390625	-23.09326172	+57.50244141	+3272	+12.96386719	-0.84375000	-2.07421875	+7.33886719	-24.21386719	-39.70458984	+2040
+1457971383.18560000	+14.98095703	+0.27246094	-0.30322266	+16.89697266	-24.14794922	-36.29882813	+3644	+14.55029297	+0.80419922	+0.36474609	-63.83056641	-21.75292969	+57.94189453	+3272	+12.95947266	-0.86572266	-2.10058594	+7.05322266	-23.33496094	-39.48486328	+2052
+1457971383.18980000	+14.98095703	+0.28564453	-0.32958984	+17.24853516	-23.62060547	-36.18896484	+3640	+14.55468750	+0.78222656	+0.35156250	-64.33593750	-21.04980469	+58.07373047	+3272	+12.95507813	-0.87451172	-2.11376953	+6.87744141	-22.89550781	-39.33105469	+2056
+1457971383.19400000	+14.98535156	+0.29882813	-0.35156250	+17.62207031	-23.18115234	-36.05712891	+3640	+14.56787109	+0.75585938	+0.34277344	-64.84130859	-20.39062500	+58.20556641	+3276	+12.95068359	-0.88330078	-2.12695313	+6.70166016	-22.52197266	-39.15527344	+2056
+1457971383.19810010	+14.98535156	+0.28125000	-0.36914063	+17.62207031	-22.71972656	-35.90332031	+3636	+14.57226563	+0.73828125	+0.32519531	-65.23681641	-19.70947266	+58.24951172	+3276	+12.94628906	-0.89208984	-2.13574219	+6.45996094	-22.12646484	-38.97949219	+2060
+1457971383.20230010	+14.98974609	+0.27685547	-0.39111328	+17.64404297	-22.25830078	-35.72753906	+3632	+14.57666016	+0.71191406	+0.30761719	-65.69824219	-19.07226563	+58.29345703	+3280	+12.94189453	-0.90087891	-2.14892578	+6.21826172	-21.73095703	-38.78173828	+2060
+1457971383.20650010	+14.99853516	+0.27246094	-0.42187500	+17.64404297	-21.75292969	-35.46386719	+3632	+14.58984375	+0.68115234	+0.29443359	-66.15966797	-18.50097656	+58.29345703	+3284	+12.94189453	-0.90966797	-2.16210938	+5.95458984	-21.31347656	-38.54003906	+2064
+1457971383.21059990	+15.00732422	+0.25048828	-0.44384766	+17.49023438	-21.33544922	-35.20019531	+3636	+14.59863281	+0.65917969	+0.27685547	-66.51123047	-17.90771484	+58.22753906	+3288	+12.93750000	-0.92285156	-2.17529297	+5.66894531	-20.96191406	-38.32031250	+2064
+1457971383.21900010	+15.02050781	+0.22851563	-0.50537109	+17.22656250	-20.43457031	-34.58496094	+3636	+14.62060547	+0.60644531	+0.23291016	-67.28027344	-16.87500000	+57.98583984	+3300	+12.93310547	-0.93164063	-2.20605469	+5.14160156	-20.19287109	-37.77099609	+2068
+1457971383.22309990	+15.02490234	+0.20214844	-0.52734375	+16.89697266	-20.14892578	-34.29931641	+3640	+14.62939453	+0.58007813	+0.20654297	-67.60986328	-16.39160156	+57.85400391	+3308	+12.92431641	-0.93603516	-2.21484375	+4.83398438	-19.90722656	-37.50732422	+2068
+1457971383.22729990	+15.02929688	+0.18457031	-0.54492188	+16.61132813	-19.90722656	-34.01367188	+3640	+14.63378906	+0.54931641	+0.18457031	-67.98339844	-15.97412109	+57.70019531	+3316	+12.91992188	-0.94042969	-2.22363281	+4.54833984	-19.64355469	-37.24365234	+2064
+1457971383.23149990	+15.03808594	+0.16699219	-0.57568359	+16.30371094	-19.57763672	-33.64013672	+3640	+14.64257813	+0.51855469	+0.16259766	-68.35693359	-15.60058594	+57.52441406	+3324	+12.91992188	-0.94042969	-2.23681641	+4.24072266	-19.35791016	-36.93603516	+2068
+1457971383.23560000	+15.04687500	+0.14062500	-0.58886719	+15.90820313	-19.46777344	-33.35449219	+3640	+14.65576172	+0.48779297	+0.14062500	-68.70849609	-15.24902344	+57.39257813	+3336	+12.91552734	-0.94921875	-2.24121094	+3.88916016	-19.20410156	-36.65039063	+2064
+1457971383.23980000	+15.05566406	+0.11425781	-0.59765625	+15.51269531	-19.37988281	-33.06884766	+3640	+14.66455078	+0.45263672	+0.11865234	-69.08203125	-14.94140625	+57.21679688	+3344	+12.91113281	-0.94921875	-2.24121094	+3.58154297	-19.07226563	-36.36474609	+2064
+1457971383.24810000	+15.07324219	+0.05712891	-0.63720703	+14.63378906	-19.13818359	-32.49755859	+3640	+14.68212891	+0.39550781	+0.07910156	-69.76318359	-14.43603516	+56.86523438	+3360	+12.90673828	-0.95800781	-2.26318359	+2.92236328	-18.74267578	-35.81542969	+2068
+1457971383.25230000	+15.07763672	+0.03076172	-0.64599609	+14.19433594	-19.13818359	-32.23388672	+3636	+14.69091797	+0.36035156	+0.06152344	-70.13671875	-14.23828125	+56.71142578	+3368	+12.90673828	-0.96240234	-2.26757813	+2.59277344	-18.65478516	-35.55175781	+2068
+1457971383.25650000	+15.08203125	+0.00439453	-0.66357422	+13.73291016	-19.09423828	-31.94824219	+3632	+14.69531250	+0.32519531	+0.04394531	-70.48828125	-14.04052734	+56.53564453	+3376	+12.90234375	-0.96240234	-2.27636719	+2.26318359	-18.54492188	-35.28808594	+2068
+1457971383.26060010	+15.08203125	-0.02197266	-0.66796875	+13.31542969	-19.20410156	-31.77246094	+3628	+14.69970703	+0.29443359	+0.03076172	-70.79589844	-13.86474609	+56.40380859	+3384	+12.90234375	-0.97119141	-2.27636719	+1.91162109	-18.52294922	-35.04638672	+2068
+1457971383.26480010	+15.08642578	-0.05273438	-0.66357422	+12.78808594	-19.31396484	-31.55273438	+3624	+14.70410156	+0.26367188	+0.01757813	-71.10351563	-13.73291016	+56.27197266	+3392	+12.89794922	-0.97558594	-2.28076172	+1.53808594	-18.52294922	-34.80468750	+2072
+1457971383.26889990	+15.09082031	-0.08789063	-0.66796875	+12.23876953	-19.44580078	-31.35498047	+3620	+14.71289063	+0.22851563	+0.01757813	-71.43310547	-13.64501953	+56.18408203	+3400	+12.90234375	-0.98437500	-2.28515625	+1.18652344	-18.47900391	-34.58496094	+2076
+1457971383.27309990	+15.09521484	-0.10546875	-0.66357422	+11.93115234	-19.55566406	-31.22314453	+3616	+14.72167969	+0.20654297	+0.01318359	-71.63085938	-13.53515625	+56.09619141	+3404	+12.90234375	-0.98876953	-2.28955078	+0.83496094	-18.47900391	-34.36523438	+2076
+1457971383.28140000	+15.09960938	-0.16259766	-0.65917969	+11.00830078	-19.81933594	-30.89355469	+3608	+14.73925781	+0.14941406	+0.01318359	-72.11425781	-13.42529297	+55.92041016	+3412	+12.90234375	-1.01074219	-2.29394531	+0.06591797	-18.45703125	-33.92578125	+2084
+1457971383.28559990	+15.09960938	-0.19335938	-0.65478516	+10.50292969	-19.99511719	-30.73974609	+3608	+14.74365234	+0.13623047	+0.01757813	-72.18017578	-13.38134766	+55.85449219	+3412	+12.90234375	-1.02392578	-2.29833984	-0.28564453	-18.45703125	-33.72802734	+2084
+1457971383.28979990	+15.09960938	-0.22851563	-0.64599609	+9.97558594	-20.21484375	-30.54199219	+3608	+14.74804688	+0.10986328	+0.02197266	-72.29003906	-13.33740234	+55.76660156	+3416	+12.90234375	-1.03271484	-2.30712891	-0.65917969	-18.41308594	-33.55224609	+2088
+1457971383.29390000	+15.10400391	-0.26367188	-0.63720703	+9.42626953	-20.43457031	-30.36621094	+3612	+14.75683594	+0.08789063	+0.03515625	-72.42187500	-13.33740234	+55.72265625	+3420	+12.90234375	-1.04589844	-2.30712891	-1.01074219	-18.41308594	-33.35449219	+2088
+1457971383.29810000	+15.10400391	-0.32080078	-0.61962891	+8.45947266	-20.87402344	-30.03662109	+3620	+14.76562500	+0.07910156	+0.04394531	-72.35595703	-13.33740234	+55.67871094	+3424	+12.90673828	-1.05468750	-2.31152344	-1.34033203	-18.41308594	-33.17871094	+2088
+1457971383.30230000	+15.10400391	-0.36474609	-0.60205078	+7.71240234	-21.24755859	-29.79492188	+3628	+14.77441406	+0.06591797	+0.05712891	-72.31201172	-13.38134766	+55.63476563	+3428	+12.90673828	-1.06787109	-2.31152344	-1.69189453	-18.39111328	-33.00292969	+2092
+1457971383.30640010	+15.10400391	-0.40429688	-0.58886719	+7.05322266	-21.57714844	-29.57519531	+3636	+14.78320313	+0.04833984	+0.07470703	-72.29003906	-13.44726563	+55.59082031	+3432	+12.90673828	-1.08105469	-2.31591797	-2.02148438	-18.39111328	-32.84912109	+2092
+1457971383.31480000	+15.10839844	-0.49218750	-0.55371094	+5.53710938	-22.36816406	-29.06982422	+3664	+14.79638672	+0.04394531	+0.10107422	-71.96044922	-13.57910156	+55.48095703	+3440	+12.91113281	-1.10302734	-2.32031250	-2.59277344	-18.32519531	-32.51953125	+2088
+1457971383.31890010	+15.10839844	-0.51855469	-0.54052734	+4.98779297	-22.67578125	-28.89404297	+3672	+14.80517578	+0.03076172	+0.11425781	-71.78466797	-13.71093750	+55.37109375	+3444	+12.91113281	-1.11181641	-2.32031250	-2.85644531	-18.28125000	-32.38769531	+2084
+1457971383.32310010	+15.10400391	-0.55371094	-0.53173828	+4.39453125	-22.96142578	-28.74023438	+3684	+14.80957031	+0.03076172	+0.12744141	-71.52099609	-13.82080078	+55.30517578	+3448	+12.91113281	-1.11621094	-2.32031250	-3.05419922	-18.25927734	-32.23388672	+2080
+1457971383.32730010	+15.10400391	-0.57568359	-0.51855469	+3.84521484	-23.24707031	-28.58642578	+3696	+14.81835938	+0.03076172	+0.14062500	-71.23535156	-13.97460938	+55.19531250	+3452	+12.90673828	-1.12500000	-2.32031250	-3.25195313	-18.23730469	-32.10205078	+2076
+1457971383.33139990	+15.10400391	-0.60205078	-0.50537109	+3.31787109	-23.57666016	-28.45458984	+3708	+14.82714844	+0.02636719	+0.15380859	-70.90576172	-14.15039063	+55.08544922	+3456	+12.90673828	-1.12939453	-2.32031250	-3.44970703	-18.21533203	-31.99218750	+2072
+1457971383.33979990	+15.10839844	-0.65478516	-0.49658203	+2.26318359	-23.97216797	-28.23486328	+3724	+14.84472656	+0.03076172	+0.18896484	-69.96093750	-14.67773438	+54.77783203	+3464	+12.90673828	-1.13378906	-2.31152344	-3.66943359	-18.25927734	-31.77246094	+2064
+1457971383.34390000	+15.10839844	-0.67675781	-0.48339844	+1.75781250	-24.21386719	-28.16894531	+3736	+14.84912109	+0.03076172	+0.19775391	-69.47753906	-14.96337891	+54.58007813	+3468	+12.90234375	-1.13818359	-2.31152344	-3.77929688	-18.23730469	-31.68457031	+2060
+1457971383.34809990	+15.10839844	-0.70312500	-0.48339844	+1.18652344	-24.25781250	-28.10302734	+3744	+14.85791016	+0.03955078	+0.21093750	-68.73046875	-15.38085938	+54.29443359	+3476	+12.90234375	-1.13378906	-2.30712891	-3.80126953	-18.25927734	-31.59667969	+2056
+1457971383.35220000	+15.10839844	-0.72070313	-0.49218750	+0.68115234	-24.30175781	-28.05908203	+3752	+14.86230469	+0.04394531	+0.21533203	-68.15917969	-15.71044922	+54.05273438	+3480	+12.89794922	-1.13378906	-2.30273438	-3.80126953	-18.28125000	-31.50878906	+2052
+1457971383.35640000	+15.10839844	-0.73828125	-0.48339844	+0.19775391	-24.43359375	-28.05908203	+3760	+14.86669922	+0.05273438	+0.21533203	-67.58789063	-16.04003906	+53.76708984	+3480	+12.89355469	-1.12939453	-2.29833984	-3.80126953	-18.28125000	-31.46484375	+2052
+1457971383.36060000	+15.10400391	-0.76025391	-0.48779297	-0.30761719	-24.36767578	-28.05908203	+3764	+14.87109375	+0.05712891	+0.22412109	-67.03857422	-16.39160156	+53.56933594	+3484	+12.88916016	-1.12500000	-2.29394531	-3.75732422	-18.32519531	-31.42089844	+2048
+1457971383.36470010	+15.10400391	-0.77343750	-0.49658203	-0.79101563	-24.27978516	-28.10302734	+3768	+14.87109375	+0.07031250	+0.23291016	-66.42333984	-16.78710938	+53.37158203	+3488	+12.88476563	-1.12060547	-2.28515625	-3.71337891	-18.36914063	-31.39892578	+2048
+1457971383.37310000	+15.10839844	-0.80859375	-0.49658203	-1.80175781	-24.12597656	-28.21289063	+3772	+14.87548828	+0.09228516	+0.23291016	-65.23681641	-17.53417969	+52.84423828	+3496	+12.88037109	-1.11621094	-2.27636719	-3.58154297	-18.45703125	-31.37695313	+2048
+1457971383.37719990	+15.11279297	-0.82177734	-0.50976563	-2.26318359	-23.92822266	-28.30078125	+3776	+14.87548828	+0.11425781	+0.23291016	-64.57763672	-17.92968750	+52.60253906	+3500	+12.88037109	-1.11181641	-2.27197266	-3.51562500	-18.50097656	-31.39892578	+2048
+1457971383.38140010	+15.11279297	-0.83496094	-0.50976563	-2.72460938	-23.79638672	-28.45458984	+3772	+14.87548828	+0.14062500	+0.22851563	-63.91845703	-18.28125000	+52.29492188	+3504	+12.87597656	-1.11181641	-2.26757813	-3.40576172	-18.52294922	-31.42089844	+2052
+1457971383.38560010	+15.10839844	-0.84375000	-0.51855469	-3.14208984	-23.55468750	-28.58642578	+3772	+14.87109375	+0.15380859	+0.23291016	-63.36914063	-18.69873047	+52.09716797	+3504	+12.87597656	-1.10742188	-2.26318359	-3.36181641	-18.54492188	-31.42089844	+2052
+1457971383.38969990	+15.10400391	-0.85253906	-0.52734375	-3.55957031	-23.29101563	-28.71826172	+3772	+14.86669922	+0.17578125	+0.23730469	-62.77587891	-19.09423828	+51.87744141	+3504	+12.87158203	-1.10742188	-2.26318359	-3.27392578	-18.56689453	-31.44287109	+2052
+1457971383.39389990	+15.10400391	-0.86132813	-0.53613281	-3.95507813	-23.07128906	-28.87207031	+3768	+14.86230469	+0.20214844	+0.23730469	-62.16064453	-19.44580078	+51.65771484	+3508	+12.87158203	-1.10302734	-2.25878906	-3.18603516	-18.58886719	-31.48681641	+2052
+1457971383.40220000	+15.09960938	-0.87451172	-0.54492188	-4.76806641	-22.63183594	-29.17968750	+3760	+14.85351563	+0.25048828	+0.24609375	-61.12792969	-20.19287109	+51.32812500	+3508	+12.86718750	-1.09863281	-2.25439453	-3.01025391	-18.65478516	-31.57470703	+2056
+1457971383.40640000	+15.09960938	-0.88330078	-0.54931641	-5.16357422	-22.41210938	-29.35546875	+3760	+14.84912109	+0.28125000	+0.24609375	-60.55664063	-20.54443359	+51.15234375	+3512	+12.86279297	-1.09863281	-2.25439453	-2.92236328	-18.67675781	-31.64062500	+2056
+1457971383.41059990	+15.09521484	-0.88769531	-0.55371094	-5.49316406	-22.23632813	-29.53125000	+3756	+14.84472656	+0.30322266	+0.25048828	-60.11718750	-20.89599609	+50.99853516	+3512	+12.85839844	-1.09423828	-2.25000000	-2.61474609	-18.76464844	-31.86035156	+2056
+1457971383.41470000	+15.09082031	-0.89208984	-0.55371094	-5.84472656	-22.06054688	-29.70703125	+3756	+14.83593750	+0.33398438	+0.25048828	-59.63378906	-21.24755859	+50.86669922	+3516	+12.85400391	-1.09423828	-2.25000000	-2.37304688	-18.83056641	-32.05810547	+2060
+1457971383.41890000	+15.08642578	-0.90087891	-0.56250000	-6.19628906	-21.79687500	-29.90478516	+3756	+14.82714844	+0.36914063	+0.25488281	-59.15039063	-21.55517578	+50.71289063	+3516	+12.84960938	-1.08984375	-2.25000000	-2.15332031	-18.85253906	-32.25585938	+2060
+1457971383.42300010	+15.07763672	-0.89648438	-0.56689453	-6.48193359	-21.68701172	-30.08056641	+3756	+14.82275391	+0.38671875	+0.25927734	-58.82080078	-21.88476563	+50.64697266	+3516	+12.83642578	-1.09423828	-2.25000000	-1.71386719	-18.94042969	-32.67333984	+2060
+1457971383.43140010	+15.06445313	-0.90966797	-0.56689453	-7.09716797	-21.44531250	-30.43212891	+3760	+14.80517578	+0.44824219	+0.26806641	-58.07373047	-22.47802734	+50.44921875	+3520	+12.82763672	-1.09863281	-2.25878906	-1.34033203	-19.00634766	-33.15673828	+2056
+1457971383.43549990	+15.06005859	-0.90966797	-0.56250000	-7.36083984	-21.42333984	-30.58593750	+3764	+14.79638672	+0.46582031	+0.26806641	-57.81005859	-22.74169922	+50.36132813	+3520	+12.82324219	-1.10302734	-2.26318359	-1.20849609	-19.05029297	-33.37646484	+2056
+1457971383.43969990	+15.06005859	-0.91845703	-0.55810547	-7.64648438	-21.40136719	-30.76171875	+3768	+14.79199219	+0.49218750	+0.26806641	-57.52441406	-23.00537109	+50.27343750	+3516	+12.81884766	-1.10742188	-2.26757813	-1.07666016	-19.09423828	-33.57421875	+2052
+1457971383.44800000	+15.05126953	-0.92724609	-0.55810547	-8.10791016	-21.31347656	-31.13525391	+3776	+14.77880859	+0.53173828	+0.26806641	-57.04101563	-23.53271484	+50.14160156	+3512	+12.81445313	-1.11621094	-2.27636719	-0.83496094	-19.18212891	-33.96972656	+2048
+1457971383.45219990	+15.03808594	-0.93164063	-0.55810547	-8.32763672	-21.31347656	-31.28906250	+3780	+14.77001953	+0.54931641	+0.27246094	-56.86523438	-23.77441406	+50.07568359	+3508	+12.81005859	-1.11621094	-2.28076172	-0.72509766	-19.22607422	-34.14550781	+2044
+1457971383.45639990	+15.03369141	-0.93603516	-0.56250000	-8.52539063	-21.26953125	-31.46484375	+3784	+14.76123047	+0.56250000	+0.26367188	-56.66748047	-23.97216797	+49.96582031	+3504	+12.80566406	-1.11621094	-2.28515625	-0.59326172	-19.29199219	-34.29931641	+2040
+1457971383.46470000	+15.02490234	-0.94042969	-0.55371094	-8.83300781	-21.42333984	-31.75048828	+3796	+14.74804688	+0.58007813	+0.25048828	-56.40380859	-24.36767578	+49.81201172	+3496	+12.79687500	-1.12060547	-2.29394531	-0.39550781	-19.44580078	-34.62890625	+2028
+1457971383.46890000	+15.02490234	-0.94921875	-0.55810547	-9.00878906	-21.44531250	-31.88232422	+3800	+14.74365234	+0.58886719	+0.24609375	-56.27197266	-24.56542969	+49.72412109	+3488	+12.79687500	-1.12060547	-2.29394531	-0.30761719	-19.53369141	-34.76074219	+2024
+1457971383.47300000	+15.02490234	-0.94482422	-0.56250000	-9.07470703	-21.51123047	-32.01416016	+3800	+14.73925781	+0.59326172	+0.23730469	-56.18408203	-24.74121094	+49.63623047	+3484	+12.79248047	-1.12060547	-2.29394531	-0.21972656	-19.64355469	-34.87060547	+2016
+1457971383.47720000	+15.02050781	-0.94921875	-0.56250000	-9.18457031	-21.59912109	-32.14599609	+3800	+14.73486328	+0.59765625	+0.22851563	-56.09619141	-24.89501953	+49.54833984	+3476	+12.79248047	-1.11621094	-2.29394531	-0.10986328	-19.73144531	-34.98046875	+2012
+1457971383.48550010	+15.00732422	-0.95361328	-0.57568359	-9.29443359	-21.75292969	-32.43164063	+3804	+14.72607422	+0.59765625	+0.21093750	-55.92041016	-25.20263672	+49.35058594	+3468	+12.78369141	-1.11181641	-2.29833984	+0.08789063	-19.92919922	-35.20019531	+2008
+1457971383.49390010	+15.00292969	-0.96240234	-0.58447266	-9.42626953	-21.99462891	-32.62939453	+3804	+14.71289063	+0.59765625	+0.18896484	-55.76660156	-25.51025391	+49.13085938	+3460	+12.77929688	-1.10302734	-2.29833984	+0.26367188	-20.17089844	-35.37597656	+2004
+1457971383.50219990	+14.99853516	-0.96240234	-0.58007813	-9.44824219	-22.43408203	-32.80517578	+3796	+14.70849609	+0.59765625	+0.16699219	-55.63476563	-25.77392578	+48.95507813	+3452	+12.77929688	-1.09863281	-2.29394531	+0.37353516	-20.43457031	-35.55175781	+2000
+1457971383.50630000	+14.99414063	-0.97119141	-0.58886719	-9.49218750	-22.60986328	-32.89306641	+3796	+14.70410156	+0.59765625	+0.15820313	-55.56884766	-25.94970703	+48.86718750	+3448	+12.77490234	-1.09863281	-2.29394531	+0.41748047	-20.56640625	-35.66162109	+2000
+1457971383.51050000	+14.99414063	-0.97119141	-0.58886719	-9.51416016	-22.82958984	-32.98095703	+3788	+14.70410156	+0.59765625	+0.14941406	-55.50292969	-26.08154297	+48.80126953	+3444	+12.77490234	-1.09863281	-2.29833984	+0.46142578	-20.69824219	-35.74951172	+2000
+1457971383.51880000	+14.98535156	-0.97558594	-0.58886719	-9.51416016	-23.31298828	-33.15673828	+3780	+14.69970703	+0.60205078	+0.13623047	-55.34912109	-26.38916016	+48.60351563	+3436	+12.77490234	-1.09423828	-2.30273438	+0.54931641	-20.93994141	-35.94726563	+2000
+1457971383.52300000	+14.98095703	-0.97998047	-0.58447266	-9.51416016	-23.62060547	-33.22265625	+3776	+14.69970703	+0.60205078	+0.13183594	-55.28320313	-26.54296875	+48.53759766	+3432	+12.77490234	-1.09863281	-2.30712891	+0.54931641	-21.04980469	-36.05712891	+2000
+1457971383.52720000	+14.98095703	-0.98437500	-0.58007813	-9.53613281	-23.97216797	-33.31054688	+3772	+14.69531250	+0.60205078	+0.12304688	-55.19531250	-26.71875000	+48.47167969	+3432	+12.77490234	-1.10302734	-2.30712891	+0.54931641	-21.18164063	-36.18896484	+2000
