# Supplementary material for: A direct effect of perception on action when grasping a cup
Source: Sci Rep. 2018 Jan 9;8:171. doi: 10.1038/s41598-017-18591-5 (PMC5760564; doi:10.1038/s41598-017-18591-5)
Supplement: Supplementary file 6 — Supplementary Information [file 41598_2017_18591_MOESM6_ESM.zip › SciRep_Data/S01instruct/S01_100instruct_Tr77.dat]

+1000000000000.00000000	+0.00000000	+0.00000000	+0.00000000	+0.00000000	+0.00000000	+0.00000000	+0	+0.00000000	+0.00000000	+0.00000000	+0.00000000	+0.00000000	+0.00000000	+0	+0.00000000	+0.00000000	+0.00000000	+0.00000000	+0.00000000	+0.00000000	+0
+1457971383.53130010	+14.97656250	-0.98876953	-0.57128906	-9.58007813	-24.34570313	-33.37646484	+3768	+14.69531250	+0.60644531	+0.12304688	-55.12939453	-26.89453125	+48.42773438	+3428	+12.77929688	-1.10742188	-2.31152344	+0.52734375	-21.31347656	-36.29882813	+2004
+1457971383.53970000	+14.97216797	-1.00195313	-0.55371094	-9.62402344	-25.13671875	-33.53027344	+3760	+14.69970703	+0.61523438	+0.12744141	-54.99755859	-27.26806641	+48.36181641	+3420	+12.78369141	-1.12060547	-2.31591797	+0.48339844	-21.57714844	-36.56250000	+2004
+1457971383.54380010	+14.96777344	-1.00634766	-0.54492188	-9.64599609	-25.51025391	-33.59619141	+3756	+14.69970703	+0.61962891	+0.13183594	-54.90966797	-27.46582031	+48.33984375	+3420	+12.78369141	-1.12500000	-2.32031250	+0.46142578	-21.68701172	-36.69433594	+2004
+1457971383.54800010	+14.96337891	-1.01074219	-0.53613281	-9.66796875	-25.90576172	-33.68408203	+3756	+14.69970703	+0.62402344	+0.13623047	-54.82177734	-27.68554688	+48.31787109	+3416	+12.78369141	-1.13378906	-2.32910156	+0.41748047	-21.77490234	-36.82617188	+2008
+1457971383.55220010	+14.96337891	-1.01513672	-0.52734375	-9.68994141	-26.23535156	-33.72802734	+3752	+14.70410156	+0.62841797	+0.14062500	-54.75585938	-27.88330078	+48.27392578	+3412	+12.78808594	-1.14257813	-2.33789063	+0.37353516	-21.86279297	-36.95800781	+2008
+1457971383.56049990	+14.95898438	-1.02392578	-0.50537109	-9.79980469	-26.87255859	-33.79394531	+3752	+14.70410156	+0.64160156	+0.14941406	-54.58007813	-28.27880859	+48.25195313	+3408	+12.78808594	-1.15576172	-2.34228516	+0.26367188	-22.08251953	-37.17773438	+2008
+1457971383.56880000	+14.95019531	-1.04150391	-0.48779297	-9.93164063	-27.48779297	-33.83789063	+3752	+14.70849609	+0.65039063	+0.16699219	-54.40429688	-28.71826172	+48.22998047	+3400	+12.79248047	-1.17333984	-2.34667969	+0.15380859	-22.28027344	-37.37548828	+2004
+1457971393.01889990	+8.33203125	-6.80712891	-0.66357422	+63.32519531	-10.52490234	-49.19677734	+2072	+7.91015625	-6.15673828	-0.43505859	+20.69824219	-14.04052734	+10.78857422	+1316	+6.77636719	-10.43701172	-0.64160156	+45.65917969	+5.44921875	-51.87744141	+1264
+1457971393.02309990	+8.33203125	-6.80712891	-0.66357422	+63.32519531	-10.52490234	-49.19677734	+2072	+7.91015625	-6.15673828	-0.43505859	+20.69824219	-14.04052734	+10.78857422	+1316	+6.78076172	-10.43701172	-0.64160156	+45.68115234	+5.44921875	-51.89941406	+1264
+1457971393.02720000	+8.33203125	-6.80712891	-0.66357422	+63.32519531	-10.54687500	-49.19677734	+2072	+7.91015625	-6.15673828	-0.43505859	+20.69824219	-14.04052734	+10.76660156	+1316	+6.78515625	-10.43701172	-0.63720703	+45.70312500	+5.44921875	-51.92138672	+1264
+1457971393.03140000	+8.33203125	-6.80712891	-0.66357422	+63.32519531	-10.54687500	-49.19677734	+2072	+7.91015625	-6.15673828	-0.43505859	+20.69824219	-14.04052734	+10.76660156	+1316	+6.78515625	-10.43701172	-0.63720703	+45.70312500	+5.44921875	-51.92138672	+1264
+1457971393.03559990	+8.33203125	-6.80712891	-0.66357422	+63.32519531	-10.54687500	-49.19677734	+2072	+7.91015625	-6.15673828	-0.43505859	+20.69824219	-14.06250000	+10.76660156	+1316	+6.78515625	-10.43701172	-0.63720703	+45.72509766	+5.44921875	-51.94335938	+1260
+1457971393.03970000	+8.33642578	-6.80712891	-0.66357422	+63.34716797	-10.54687500	-49.21875000	+2072	+7.91015625	-6.15673828	-0.43505859	+20.69824219	-14.06250000	+10.76660156	+1316	+6.78955078	-10.43701172	-0.63281250	+45.74707031	+5.44921875	-51.94335938	+1260
+1457971393.04390000	+8.33642578	-6.80712891	-0.66357422	+63.34716797	-10.54687500	-49.21875000	+2072	+7.91015625	-6.15673828	-0.43505859	+20.69824219	-14.06250000	+10.76660156	+1316	+6.78955078	-10.43701172	-0.63281250	+45.74707031	+5.44921875	-51.96533203	+1260
+1457971393.04810000	+8.33642578	-6.80712891	-0.66357422	+63.34716797	-10.54687500	-49.21875000	+2072	+7.91015625	-6.15673828	-0.43505859	+20.69824219	-14.06250000	+10.76660156	+1316	+6.79394531	-10.43701172	-0.63281250	+45.76904297	+5.44921875	-51.96533203	+1260
+1457971393.05220010	+8.33642578	-6.80712891	-0.66357422	+63.34716797	-10.54687500	-49.21875000	+2072	+7.91015625	-6.15673828	-0.43505859	+20.69824219	-14.06250000	+10.76660156	+1316	+6.79394531	-10.43261719	-0.62841797	+45.79101563	+5.44921875	-51.98730469	+1260
+1457971393.05640010	+8.33642578	-6.80712891	-0.66357422	+63.34716797	-10.54687500	-49.21875000	+2076	+7.91015625	-6.15673828	-0.43505859	+20.69824219	-14.08447266	+10.76660156	+1316	+6.79833984	-10.43261719	-0.62841797	+45.81298828	+5.47119141	-52.00927734	+1264
+1457971393.06060000	+8.33642578	-6.80712891	-0.65917969	+63.34716797	-10.54687500	-49.21875000	+2076	+7.91015625	-6.15673828	-0.43505859	+20.69824219	-14.08447266	+10.76660156	+1316	+6.80273438	-10.43261719	-0.62402344	+45.83496094	+5.47119141	-52.03125000	+1264
+1457971393.06469990	+8.33642578	-6.80712891	-0.65917969	+63.34716797	-10.54687500	-49.21875000	+2076	+7.91015625	-6.15673828	-0.43505859	+20.69824219	-14.08447266	+10.76660156	+1316	+6.80712891	-10.43261719	-0.62402344	+45.85693359	+5.47119141	-52.03125000	+1264
+1457971393.06890010	+8.33642578	-6.80712891	-0.65917969	+63.34716797	-10.54687500	-49.21875000	+2076	+7.91015625	-6.15673828	-0.43505859	+20.69824219	-14.08447266	+10.76660156	+1316	+6.81152344	-10.42822266	-0.61962891	+45.87890625	+5.47119141	-52.07519531	+1268
+1457971393.07310010	+8.33642578	-6.80712891	-0.65917969	+63.34716797	-10.56884766	-49.24072266	+2076	+7.91015625	-6.15673828	-0.43505859	+20.69824219	-14.08447266	+10.76660156	+1316	+6.81591797	-10.42822266	-0.61523438	+45.92285156	+5.47119141	-52.09716797	+1272
+1457971393.07719990	+8.33642578	-6.80712891	-0.65917969	+63.34716797	-10.56884766	-49.24072266	+2076	+7.91015625	-6.15673828	-0.43505859	+20.69824219	-14.10644531	+10.76660156	+1316	+6.81591797	-10.42822266	-0.61523438	+45.92285156	+5.47119141	-52.09716797	+1272
+1457971393.08559990	+8.33642578	-6.80712891	-0.65917969	+63.36914063	-10.56884766	-49.24072266	+2076	+7.91015625	-6.15673828	-0.43505859	+20.69824219	-14.10644531	+10.76660156	+1316	+6.82031250	-10.42822266	-0.61083984	+45.94482422	+5.47119141	-52.11914063	+1276
+1457971393.08970000	+8.33642578	-6.80712891	-0.65917969	+63.36914063	-10.56884766	-49.24072266	+2076	+7.91015625	-6.15673828	-0.43505859	+20.69824219	-14.10644531	+10.76660156	+1316	+6.82031250	-10.42822266	-0.61083984	+45.94482422	+5.47119141	-52.11914063	+1276
+1457971393.09390000	+8.33642578	-6.80712891	-0.65917969	+63.36914063	-10.56884766	-49.24072266	+2076	+7.91015625	-6.15673828	-0.43505859	+20.69824219	-14.10644531	+10.76660156	+1316	+6.81591797	-10.42822266	-0.61523438	+45.94482422	+5.47119141	-52.09716797	+1276
+1457971393.09800000	+8.33642578	-6.80712891	-0.65917969	+63.36914063	-10.54687500	-49.24072266	+2076	+7.91015625	-6.15673828	-0.43505859	+20.69824219	-14.10644531	+10.76660156	+1316	+6.81591797	-10.42822266	-0.61523438	+45.94482422	+5.44921875	-52.09716797	+1276
+1457971393.10220000	+8.33642578	-6.80712891	-0.65917969	+63.36914063	-10.54687500	-49.24072266	+2076	+7.91015625	-6.15673828	-0.43505859	+20.69824219	-14.10644531	+10.76660156	+1316	+6.81591797	-10.42822266	-0.61523438	+45.92285156	+5.44921875	-52.07519531	+1280
+1457971393.10640000	+8.33642578	-6.80712891	-0.65917969	+63.36914063	-10.54687500	-49.24072266	+2076	+7.91015625	-6.15673828	-0.43505859	+20.69824219	-14.10644531	+10.74462891	+1316	+6.81591797	-10.42822266	-0.61523438	+45.92285156	+5.44921875	-52.07519531	+1280
+1457971393.11050010	+8.33642578	-6.80712891	-0.65917969	+63.36914063	-10.54687500	-49.24072266	+2076	+7.91015625	-6.15673828	-0.43505859	+20.69824219	-14.10644531	+10.74462891	+1316	+6.81152344	-10.42822266	-0.61523438	+45.92285156	+5.44921875	-52.07519531	+1280
+1457971393.11470010	+8.33642578	-6.80712891	-0.65917969	+63.36914063	-10.54687500	-49.24072266	+2080	+7.91015625	-6.15673828	-0.43505859	+20.69824219	-14.10644531	+10.74462891	+1316	+6.81152344	-10.42822266	-0.61962891	+45.90087891	+5.44921875	-52.07519531	+1280
+1457971393.11890010	+8.33642578	-6.80712891	-0.65917969	+63.36914063	-10.54687500	-49.24072266	+2080	+7.91015625	-6.15673828	-0.43505859	+20.69824219	-14.08447266	+10.74462891	+1316	+6.81152344	-10.42822266	-0.61962891	+45.90087891	+5.44921875	-52.05322266	+1280
+1457971393.12299990	+8.33642578	-6.80712891	-0.65917969	+63.36914063	-10.54687500	-49.24072266	+2080	+7.91015625	-6.15673828	-0.43505859	+20.69824219	-14.08447266	+10.74462891	+1316	+6.81152344	-10.42822266	-0.61962891	+45.90087891	+5.44921875	-52.05322266	+1280
+1457971393.12719990	+8.33642578	-6.80712891	-0.65917969	+63.36914063	-10.54687500	-49.24072266	+2080	+7.91015625	-6.15673828	-0.43505859	+20.69824219	-14.08447266	+10.74462891	+1316	+6.81152344	-10.42822266	-0.61962891	+45.90087891	+5.44921875	-52.05322266	+1280
+1457971393.13140010	+8.33642578	-6.80712891	-0.65917969	+63.36914063	-10.54687500	-49.24072266	+2080	+7.91015625	-6.15673828	-0.43505859	+20.69824219	-14.08447266	+10.74462891	+1316	+6.80712891	-10.42822266	-0.61962891	+45.87890625	+5.44921875	-52.05322266	+1280
+1457971393.13969990	+8.33642578	-6.80712891	-0.65917969	+63.36914063	-10.54687500	-49.24072266	+2080	+7.91015625	-6.15673828	-0.43505859	+20.69824219	-14.08447266	+10.74462891	+1316	+6.80712891	-10.42822266	-0.61962891	+45.87890625	+5.44921875	-52.03125000	+1280
+1457971393.14389990	+8.33642578	-6.80712891	-0.65917969	+63.36914063	-10.54687500	-49.24072266	+2080	+7.91015625	-6.15673828	-0.43505859	+20.67626953	-14.08447266	+10.74462891	+1316	+6.80712891	-10.42822266	-0.62402344	+45.87890625	+5.44921875	-52.03125000	+1280
+1457971393.15220000	+8.33642578	-6.80712891	-0.65917969	+63.36914063	-10.54687500	-49.24072266	+2080	+7.91015625	-6.15673828	-0.43505859	+20.67626953	-14.08447266	+10.74462891	+1316	+6.80712891	-10.42822266	-0.62402344	+45.87890625	+5.44921875	-52.03125000	+1280
+1457971393.16050000	+8.33642578	-6.80712891	-0.65917969	+63.36914063	-10.54687500	-49.24072266	+2080	+7.91015625	-6.15673828	-0.43505859	+20.67626953	-14.08447266	+10.74462891	+1316	+6.80712891	-10.42822266	-0.61962891	+45.87890625	+5.44921875	-52.03125000	+1280
+1457971393.16880010	+8.33642578	-6.80712891	-0.65917969	+63.36914063	-10.54687500	-49.26269531	+2080	+7.91015625	-6.15673828	-0.43505859	+20.67626953	-14.08447266	+10.74462891	+1316	+6.80712891	-10.42822266	-0.61962891	+45.87890625	+5.44921875	-52.05322266	+1280
+1457971393.17720010	+8.33642578	-6.80712891	-0.65917969	+63.36914063	-10.54687500	-49.26269531	+2080	+7.91015625	-6.15673828	-0.43505859	+20.67626953	-14.08447266	+10.74462891	+1316	+6.80712891	-10.42822266	-0.61962891	+45.87890625	+5.44921875	-52.05322266	+1280
+1457971393.18549990	+8.33642578	-6.80712891	-0.65917969	+63.36914063	-10.54687500	-49.26269531	+2080	+7.91015625	-6.15673828	-0.43505859	+20.67626953	-14.10644531	+10.74462891	+1316	+6.81152344	-10.42822266	-0.61962891	+45.90087891	+5.44921875	-52.05322266	+1280
+1457971393.18969990	+8.33642578	-6.80712891	-0.65917969	+63.36914063	-10.54687500	-49.26269531	+2076	+7.91015625	-6.15673828	-0.43505859	+20.67626953	-14.10644531	+10.74462891	+1320	+6.81152344	-10.42822266	-0.61962891	+45.90087891	+5.44921875	-52.05322266	+1280
+1457971393.19380000	+8.33642578	-6.80712891	-0.65917969	+63.39111328	-10.54687500	-49.26269531	+2076	+7.91015625	-6.15673828	-0.43505859	+20.67626953	-14.10644531	+10.74462891	+1320	+6.81152344	-10.42822266	-0.61962891	+45.90087891	+5.44921875	-52.05322266	+1280
+1457971393.19800000	+8.33642578	-6.80712891	-0.65917969	+63.39111328	-10.54687500	-49.26269531	+2076	+7.91015625	-6.15673828	-0.43505859	+20.67626953	-14.10644531	+10.74462891	+1320	+6.81152344	-10.42822266	-0.61962891	+45.90087891	+5.44921875	-52.05322266	+1280
+1457971393.20219990	+8.33642578	-6.80712891	-0.65917969	+63.39111328	-10.54687500	-49.26269531	+2076	+7.91015625	-6.15673828	-0.43505859	+20.67626953	-14.10644531	+10.72265625	+1320	+6.81152344	-10.42822266	-0.61962891	+45.90087891	+5.44921875	-52.05322266	+1280
+1457971393.20630000	+8.33642578	-6.80712891	-0.65917969	+63.39111328	-10.54687500	-49.26269531	+2076	+7.91015625	-6.15673828	-0.43505859	+20.69824219	-14.10644531	+10.72265625	+1320	+6.81152344	-10.42822266	-0.61962891	+45.90087891	+5.44921875	-52.05322266	+1280
+1457971393.21050000	+8.33642578	-6.80712891	-0.65917969	+63.39111328	-10.54687500	-49.26269531	+2076	+7.91015625	-6.15673828	-0.43505859	+20.69824219	-14.10644531	+10.72265625	+1320	+6.81152344	-10.42822266	-0.61962891	+45.90087891	+5.44921875	-52.05322266	+1280
+1457971393.21470000	+8.33642578	-6.80712891	-0.65917969	+63.39111328	-10.54687500	-49.26269531	+2076	+7.91015625	-6.15673828	-0.43505859	+20.69824219	-14.10644531	+10.72265625	+1320	+6.80712891	-10.42822266	-0.61962891	+45.87890625	+5.44921875	-52.05322266	+1284
+1457971393.21880010	+8.33642578	-6.80712891	-0.65917969	+63.39111328	-10.54687500	-49.26269531	+2076	+7.91015625	-6.15673828	-0.43505859	+20.69824219	-14.10644531	+10.72265625	+1320	+6.80712891	-10.42822266	-0.61962891	+45.87890625	+5.44921875	-52.05322266	+1284
+1457971393.22300000	+8.33642578	-6.80712891	-0.65917969	+63.39111328	-10.54687500	-49.26269531	+2076	+7.91015625	-6.15673828	-0.43505859	+20.69824219	-14.10644531	+10.72265625	+1320	+6.80712891	-10.42822266	-0.61962891	+45.87890625	+5.44921875	-52.05322266	+1284
+1457971393.22720000	+8.33642578	-6.80712891	-0.65917969	+63.39111328	-10.54687500	-49.26269531	+2076	+7.91015625	-6.15673828	-0.43505859	+20.69824219	-14.10644531	+10.72265625	+1320	+6.80712891	-10.42822266	-0.61962891	+45.87890625	+5.44921875	-52.05322266	+1284
+1457971393.23550010	+8.33642578	-6.80712891	-0.65917969	+63.39111328	-10.54687500	-49.26269531	+2076	+7.91015625	-6.15673828	-0.43505859	+20.69824219	-14.10644531	+10.72265625	+1320	+6.80273438	-10.43261719	-0.62402344	+45.85693359	+5.44921875	-52.03125000	+1284
+1457971393.24379990	+8.33642578	-6.80712891	-0.65917969	+63.39111328	-10.54687500	-49.26269531	+2076	+7.91015625	-6.15673828	-0.43505859	+20.69824219	-14.08447266	+10.70068359	+1320	+6.80273438	-10.43261719	-0.62402344	+45.85693359	+5.44921875	-52.00927734	+1284
+1457971393.24799990	+8.33642578	-6.80712891	-0.65917969	+63.39111328	-10.54687500	-49.26269531	+2076	+7.91015625	-6.15673828	-0.43505859	+20.69824219	-14.08447266	+10.70068359	+1320	+6.80273438	-10.43261719	-0.62402344	+45.83496094	+5.44921875	-52.00927734	+1284
+1457971393.25630000	+8.33642578	-6.80712891	-0.65917969	+63.39111328	-10.54687500	-49.26269531	+2076	+7.91015625	-6.15673828	-0.43505859	+20.69824219	-14.08447266	+10.70068359	+1320	+6.80273438	-10.43261719	-0.62402344	+45.83496094	+5.44921875	-52.00927734	+1284
+1457971393.26460000	+8.33642578	-6.80712891	-0.65917969	+63.39111328	-10.54687500	-49.26269531	+2076	+7.91015625	-6.15673828	-0.43505859	+20.69824219	-14.08447266	+10.70068359	+1320	+6.79833984	-10.43261719	-0.62402344	+45.83496094	+5.44921875	-52.00927734	+1280
+1457971393.27300000	+8.33642578	-6.80712891	-0.65917969	+63.39111328	-10.54687500	-49.28466797	+2076	+7.91015625	-6.15673828	-0.43505859	+20.69824219	-14.08447266	+10.70068359	+1320	+6.79833984	-10.43261719	-0.62402344	+45.83496094	+5.44921875	-52.00927734	+1280
+1457971393.27710010	+8.33642578	-6.80712891	-0.65917969	+63.39111328	-10.54687500	-49.28466797	+2076	+7.91015625	-6.15673828	-0.43505859	+20.69824219	-14.08447266	+10.70068359	+1320	+6.80273438	-10.43261719	-0.62402344	+45.83496094	+5.44921875	-52.00927734	+1280
+1457971393.28550000	+8.33642578	-6.80712891	-0.65917969	+63.39111328	-10.54687500	-49.28466797	+2076	+7.91015625	-6.15673828	-0.43505859	+20.67626953	-14.08447266	+10.70068359	+1320	+6.80273438	-10.43261719	-0.62402344	+45.83496094	+5.44921875	-52.00927734	+1280
+1457971393.28959990	+8.33642578	-6.80712891	-0.65917969	+63.39111328	-10.54687500	-49.28466797	+2076	+7.91015625	-6.15673828	-0.43505859	+20.67626953	-14.10644531	+10.70068359	+1320	+6.80273438	-10.43261719	-0.62402344	+45.83496094	+5.44921875	-52.00927734	+1280
+1457971393.29380010	+8.33642578	-6.80712891	-0.65917969	+63.39111328	-10.54687500	-49.28466797	+2076	+7.91015625	-6.15673828	-0.43505859	+20.67626953	-14.10644531	+10.70068359	+1320	+6.80273438	-10.43261719	-0.62402344	+45.85693359	+5.44921875	-52.00927734	+1276
+1457971393.29800010	+8.33642578	-6.80712891	-0.65917969	+63.39111328	-10.54687500	-49.28466797	+2076	+7.91015625	-6.15673828	-0.43505859	+20.67626953	-14.10644531	+10.70068359	+1320	+6.80273438	-10.43261719	-0.62402344	+45.85693359	+5.44921875	-52.03125000	+1276
+1457971393.30209990	+8.33642578	-6.80712891	-0.65917969	+63.39111328	-10.54687500	-49.28466797	+2076	+7.91015625	-6.15673828	-0.43505859	+20.67626953	-14.10644531	+10.70068359	+1320	+6.80273438	-10.43261719	-0.62402344	+45.85693359	+5.44921875	-52.03125000	+1276
+1457971393.30629990	+8.33642578	-6.80712891	-0.65917969	+63.41308594	-10.54687500	-49.28466797	+2076	+7.91015625	-6.15673828	-0.43505859	+20.67626953	-14.10644531	+10.70068359	+1320	+6.80712891	-10.43261719	-0.62402344	+45.85693359	+5.44921875	-52.03125000	+1276
+1457971393.31049990	+8.33642578	-6.80712891	-0.65917969	+63.41308594	-10.54687500	-49.28466797	+2076	+7.91015625	-6.15673828	-0.43505859	+20.67626953	-14.10644531	+10.70068359	+1320	+6.80712891	-10.43261719	-0.62402344	+45.85693359	+5.44921875	-52.03125000	+1276
+1457971393.31460000	+8.33642578	-6.80712891	-0.65917969	+63.41308594	-10.54687500	-49.28466797	+2076	+7.91015625	-6.15673828	-0.43505859	+20.67626953	-14.10644531	+10.70068359	+1320	+6.80712891	-10.43261719	-0.61962891	+45.85693359	+5.44921875	-52.03125000	+1276
+1457971393.31880000	+8.33642578	-6.80712891	-0.65917969	+63.41308594	-10.54687500	-49.28466797	+2076	+7.91015625	-6.15673828	-0.43505859	+20.67626953	-14.10644531	+10.70068359	+1320	+6.80712891	-10.43261719	-0.61962891	+45.87890625	+5.44921875	-52.03125000	+1276
+1457971393.32290010	+8.33642578	-6.80712891	-0.65917969	+63.41308594	-10.54687500	-49.28466797	+2076	+7.91015625	-6.15673828	-0.43505859	+20.67626953	-14.10644531	+10.70068359	+1320	+6.80712891	-10.43261719	-0.61962891	+45.87890625	+5.44921875	-52.03125000	+1276
+1457971393.32710000	+8.33642578	-6.80712891	-0.65917969	+63.41308594	-10.54687500	-49.30664063	+2076	+7.91015625	-6.15673828	-0.43505859	+20.67626953	-14.10644531	+10.70068359	+1320	+6.80712891	-10.43261719	-0.61962891	+45.87890625	+5.44921875	-52.03125000	+1276
+1457971393.33130000	+8.33642578	-6.80712891	-0.65917969	+63.41308594	-10.54687500	-49.30664063	+2076	+7.91015625	-6.15673828	-0.43505859	+20.67626953	-14.10644531	+10.70068359	+1320	+6.80712891	-10.43261719	-0.61962891	+45.87890625	+5.44921875	-52.03125000	+1276
+1457971393.33540010	+8.33642578	-6.80712891	-0.65917969	+63.41308594	-10.54687500	-49.30664063	+2076	+7.91015625	-6.15673828	-0.43505859	+20.67626953	-14.10644531	+10.70068359	+1320	+6.80712891	-10.43261719	-0.61962891	+45.87890625	+5.44921875	-52.03125000	+1276
+1457971393.33960010	+8.33642578	-6.80712891	-0.65917969	+63.41308594	-10.54687500	-49.30664063	+2076	+7.91015625	-6.15673828	-0.43505859	+20.67626953	-14.10644531	+10.70068359	+1320	+6.80712891	-10.43261719	-0.62402344	+45.85693359	+5.44921875	-52.03125000	+1276
+1457971393.34380010	+8.33642578	-6.80712891	-0.65917969	+63.41308594	-10.54687500	-49.30664063	+2076	+7.91015625	-6.15673828	-0.43505859	+20.67626953	-14.10644531	+10.70068359	+1320	+6.80273438	-10.43261719	-0.62402344	+45.85693359	+5.44921875	-52.03125000	+1276
+1457971393.34789990	+8.33642578	-6.80712891	-0.65917969	+63.41308594	-10.54687500	-49.30664063	+2076	+7.91015625	-6.15673828	-0.43505859	+20.67626953	-14.10644531	+10.70068359	+1320	+6.80273438	-10.43261719	-0.62402344	+45.85693359	+5.44921875	-52.03125000	+1276
+1457971393.35209990	+8.33642578	-6.80712891	-0.65917969	+63.41308594	-10.54687500	-49.30664063	+2076	+7.91015625	-6.15673828	-0.43505859	+20.67626953	-14.10644531	+10.70068359	+1320	+6.80273438	-10.43261719	-0.62402344	+45.85693359	+5.44921875	-52.03125000	+1276
+1457971393.35630010	+8.33642578	-6.80712891	-0.65917969	+63.41308594	-10.54687500	-49.30664063	+2076	+7.91015625	-6.15673828	-0.43505859	+20.67626953	-14.10644531	+10.70068359	+1320	+6.80273438	-10.43261719	-0.62402344	+45.85693359	+5.44921875	-52.03125000	+1276
+1457971393.36459990	+8.33642578	-6.80712891	-0.65917969	+63.41308594	-10.54687500	-49.30664063	+2076	+7.91015625	-6.15673828	-0.43505859	+20.67626953	-14.08447266	+10.70068359	+1320	+6.80273438	-10.43261719	-0.62402344	+45.83496094	+5.44921875	-52.00927734	+1276
+1457971393.36879990	+8.33642578	-6.80712891	-0.65917969	+63.41308594	-10.54687500	-49.30664063	+2076	+7.91015625	-6.15673828	-0.43505859	+20.67626953	-14.08447266	+10.70068359	+1320	+6.79833984	-10.43261719	-0.62402344	+45.83496094	+5.44921875	-52.00927734	+1276
+1457971393.37290000	+8.33642578	-6.80712891	-0.65917969	+63.41308594	-10.54687500	-49.30664063	+2076	+7.91015625	-6.15673828	-0.43505859	+20.67626953	-14.08447266	+10.70068359	+1320	+6.79833984	-10.43261719	-0.62841797	+45.83496094	+5.44921875	-52.00927734	+1276
+1457971393.37710000	+8.33642578	-6.80712891	-0.65917969	+63.41308594	-10.54687500	-49.30664063	+2076	+7.91015625	-6.15673828	-0.43505859	+20.67626953	-14.08447266	+10.70068359	+1320	+6.79833984	-10.43261719	-0.62841797	+45.83496094	+5.44921875	-52.00927734	+1276
+1457971393.38130000	+8.33642578	-6.80712891	-0.65917969	+63.41308594	-10.52490234	-49.30664063	+2076	+7.91015625	-6.15673828	-0.43505859	+20.67626953	-14.08447266	+10.70068359	+1320	+6.79833984	-10.43261719	-0.62841797	+45.81298828	+5.44921875	-52.00927734	+1276
+1457971393.38540010	+8.33642578	-6.80712891	-0.65917969	+63.41308594	-10.52490234	-49.30664063	+2076	+7.91015625	-6.15673828	-0.43505859	+20.67626953	-14.08447266	+10.70068359	+1320	+6.79833984	-10.43261719	-0.62841797	+45.81298828	+5.44921875	-51.98730469	+1272
+1457971393.38960000	+8.33642578	-6.80712891	-0.65917969	+63.41308594	-10.52490234	-49.30664063	+2076	+7.91015625	-6.15673828	-0.43505859	+20.67626953	-14.08447266	+10.70068359	+1320	+6.79833984	-10.43261719	-0.62841797	+45.81298828	+5.44921875	-51.98730469	+1272
+1457971393.39380000	+8.33642578	-6.80712891	-0.65917969	+63.41308594	-10.52490234	-49.30664063	+2076	+7.91015625	-6.15673828	-0.43505859	+20.67626953	-14.08447266	+10.70068359	+1320	+6.79833984	-10.43261719	-0.62841797	+45.81298828	+5.44921875	-51.98730469	+1272
+1457971393.39790010	+8.33642578	-6.80712891	-0.65917969	+63.41308594	-10.52490234	-49.30664063	+2076	+7.91015625	-6.15673828	-0.43505859	+20.67626953	-14.08447266	+10.70068359	+1320	+6.79833984	-10.43261719	-0.62841797	+45.81298828	+5.44921875	-51.98730469	+1272
+1457971393.40210010	+8.33642578	-6.80712891	-0.65917969	+63.41308594	-10.52490234	-49.30664063	+2076	+7.91015625	-6.15673828	-0.43505859	+20.67626953	-14.08447266	+10.70068359	+1320	+6.79833984	-10.43261719	-0.62841797	+45.83496094	+5.44921875	-52.00927734	+1272
+1457971393.40619990	+8.33642578	-6.80712891	-0.65917969	+63.41308594	-10.52490234	-49.30664063	+2076	+7.91015625	-6.15673828	-0.43505859	+20.67626953	-14.08447266	+10.70068359	+1320	+6.79833984	-10.43261719	-0.62841797	+45.83496094	+5.44921875	-52.00927734	+1272
+1457971393.41039990	+8.33642578	-6.80712891	-0.65917969	+63.39111328	-10.52490234	-49.30664063	+2076	+7.91015625	-6.15673828	-0.43505859	+20.67626953	-14.08447266	+10.70068359	+1320	+6.79833984	-10.43261719	-0.62841797	+45.83496094	+5.44921875	-52.00927734	+1272
+1457971393.41459990	+8.33642578	-6.80712891	-0.65917969	+63.39111328	-10.52490234	-49.30664063	+2076	+7.91015625	-6.15673828	-0.43505859	+20.67626953	-14.08447266	+10.70068359	+1320	+6.79833984	-10.43261719	-0.62402344	+45.83496094	+5.44921875	-52.00927734	+1272
+1457971393.41870000	+8.33642578	-6.80712891	-0.65917969	+63.39111328	-10.52490234	-49.30664063	+2076	+7.91015625	-6.15673828	-0.43505859	+20.67626953	-14.08447266	+10.70068359	+1320	+6.79833984	-10.43261719	-0.62402344	+45.83496094	+5.44921875	-52.00927734	+1272
+1457971393.42290000	+8.33642578	-6.80712891	-0.65917969	+63.39111328	-10.52490234	-49.30664063	+2076	+7.91015625	-6.15673828	-0.43505859	+20.67626953	-14.08447266	+10.70068359	+1320	+6.80273438	-10.43261719	-0.62402344	+45.85693359	+5.44921875	-52.00927734	+1272
+1457971393.42709990	+8.33642578	-6.80273438	-0.65917969	+63.39111328	-10.52490234	-49.30664063	+2076	+7.91015625	-6.15673828	-0.43505859	+20.67626953	-14.08447266	+10.70068359	+1320	+6.80273438	-10.43261719	-0.62402344	+45.85693359	+5.44921875	-52.00927734	+1272
+1457971393.43120000	+8.33642578	-6.80273438	-0.65917969	+63.39111328	-10.52490234	-49.30664063	+2076	+7.91015625	-6.15673828	-0.43505859	+20.67626953	-14.08447266	+10.70068359	+1320	+6.80273438	-10.43261719	-0.62402344	+45.85693359	+5.44921875	-52.03125000	+1272
+1457971393.43540000	+8.33642578	-6.80273438	-0.65917969	+63.39111328	-10.52490234	-49.30664063	+2076	+7.91015625	-6.15673828	-0.43505859	+20.67626953	-14.08447266	+10.70068359	+1320	+6.80273438	-10.43261719	-0.62402344	+45.85693359	+5.44921875	-52.03125000	+1272
+1457971393.43960000	+8.33642578	-6.80273438	-0.65917969	+63.39111328	-10.52490234	-49.30664063	+2076	+7.91015625	-6.15673828	-0.43505859	+20.67626953	-14.08447266	+10.70068359	+1320	+6.80273438	-10.43261719	-0.62402344	+45.85693359	+5.44921875	-52.03125000	+1272
+1457971393.44370010	+8.33642578	-6.80273438	-0.65917969	+63.39111328	-10.52490234	-49.30664063	+2076	+7.91015625	-6.15673828	-0.43505859	+20.67626953	-14.08447266	+10.70068359	+1320	+6.80273438	-10.43261719	-0.62402344	+45.85693359	+5.44921875	-52.03125000	+1272
+1457971393.44790010	+8.33642578	-6.80273438	-0.65917969	+63.39111328	-10.52490234	-49.28466797	+2076	+7.91015625	-6.15673828	-0.43505859	+20.67626953	-14.08447266	+10.70068359	+1320	+6.80273438	-10.43261719	-0.62402344	+45.87890625	+5.44921875	-52.03125000	+1272
+1457971393.45619990	+8.33642578	-6.80273438	-0.65917969	+63.39111328	-10.52490234	-49.28466797	+2080	+7.91015625	-6.15673828	-0.43505859	+20.67626953	-14.08447266	+10.72265625	+1320	+6.80273438	-10.43261719	-0.62402344	+45.87890625	+5.44921875	-52.03125000	+1272
+1457971393.46040010	+8.33642578	-6.80273438	-0.65917969	+63.39111328	-10.52490234	-49.28466797	+2080	+7.91015625	-6.15673828	-0.43505859	+20.67626953	-14.08447266	+10.72265625	+1320	+6.80273438	-10.43261719	-0.62402344	+45.87890625	+5.44921875	-52.03125000	+1272
+1457971393.46460010	+8.33642578	-6.80273438	-0.65917969	+63.39111328	-10.52490234	-49.28466797	+2080	+7.90576172	-6.15673828	-0.43505859	+20.67626953	-14.08447266	+10.72265625	+1320	+6.80273438	-10.43261719	-0.62402344	+45.85693359	+5.44921875	-52.03125000	+1272
+1457971393.47289990	+8.33203125	-6.80273438	-0.65917969	+63.39111328	-10.52490234	-49.26269531	+2080	+7.90576172	-6.15673828	-0.43505859	+20.67626953	-14.06250000	+10.72265625	+1320	+6.80273438	-10.43261719	-0.62402344	+45.85693359	+5.44921875	-52.00927734	+1268
+1457971393.47700000	+8.33203125	-6.80273438	-0.65917969	+63.39111328	-10.52490234	-49.26269531	+2080	+7.90576172	-6.15673828	-0.43505859	+20.67626953	-14.06250000	+10.72265625	+1316	+6.79833984	-10.43261719	-0.62402344	+45.85693359	+5.44921875	-52.00927734	+1268
+1457971393.48120000	+8.33203125	-6.80273438	-0.65917969	+63.41308594	-10.52490234	-49.26269531	+2080	+7.90576172	-6.15673828	-0.43505859	+20.67626953	-14.06250000	+10.72265625	+1316	+6.79833984	-10.43261719	-0.62402344	+45.85693359	+5.44921875	-52.00927734	+1268
+1457971393.48540000	+8.33203125	-6.80273438	-0.65917969	+63.41308594	-10.52490234	-49.26269531	+2076	+7.90576172	-6.15673828	-0.43505859	+20.69824219	-14.06250000	+10.72265625	+1316	+6.79833984	-10.43261719	-0.62402344	+45.85693359	+5.44921875	-52.00927734	+1268
+1457971393.48950000	+8.33203125	-6.80273438	-0.65917969	+63.41308594	-10.52490234	-49.24072266	+2076	+7.90576172	-6.15673828	-0.43505859	+20.69824219	-14.06250000	+10.72265625	+1316	+6.79833984	-10.43261719	-0.62841797	+45.83496094	+5.44921875	-52.00927734	+1268
+1457971393.49370000	+8.33203125	-6.80273438	-0.65917969	+63.41308594	-10.52490234	-49.24072266	+2076	+7.90576172	-6.15673828	-0.43505859	+20.69824219	-14.06250000	+10.72265625	+1316	+6.79833984	-10.43261719	-0.62841797	+45.83496094	+5.44921875	-52.00927734	+1268
+1457971393.49790000	+8.33203125	-6.80273438	-0.65917969	+63.41308594	-10.52490234	-49.24072266	+2076	+7.90576172	-6.15234375	-0.43505859	+20.69824219	-14.06250000	+10.72265625	+1316	+6.79833984	-10.43261719	-0.62841797	+45.83496094	+5.42724609	-51.98730469	+1268
+1457971393.50200010	+8.33203125	-6.80273438	-0.65917969	+63.43505859	-10.54687500	-49.24072266	+2076	+7.90576172	-6.15234375	-0.43505859	+20.69824219	-14.06250000	+10.72265625	+1316	+6.79394531	-10.43261719	-0.62841797	+45.83496094	+5.42724609	-51.98730469	+1268
+1457971393.50620010	+8.33203125	-6.79833984	-0.65917969	+63.43505859	-10.54687500	-49.24072266	+2076	+7.90576172	-6.15234375	-0.43505859	+20.69824219	-14.06250000	+10.72265625	+1316	+6.79394531	-10.43261719	-0.62841797	+45.83496094	+5.42724609	-51.98730469	+1264
+1457971393.51040010	+8.33203125	-6.79833984	-0.65917969	+63.43505859	-10.56884766	-49.24072266	+2076	+7.90576172	-6.15234375	-0.43505859	+20.69824219	-14.08447266	+10.72265625	+1316	+6.79394531	-10.43261719	-0.62841797	+45.83496094	+5.42724609	-51.98730469	+1264
+1457971393.51449990	+8.33203125	-6.79833984	-0.65478516	+63.45703125	-10.56884766	-49.26269531	+2076	+7.90576172	-6.15234375	-0.43505859	+20.72021484	-14.08447266	+10.74462891	+1316	+6.79394531	-10.43261719	-0.62841797	+45.83496094	+5.42724609	-52.00927734	+1264
+1457971393.51869990	+8.33203125	-6.79833984	-0.65478516	+63.45703125	-10.59082031	-49.26269531	+2076	+7.90576172	-6.15234375	-0.43505859	+20.72021484	-14.10644531	+10.74462891	+1316	+6.79833984	-10.43261719	-0.62841797	+45.83496094	+5.40527344	-52.00927734	+1264
+1457971393.52290010	+8.33203125	-6.79833984	-0.65478516	+63.45703125	-10.59082031	-49.26269531	+2076	+7.90576172	-6.15234375	-0.43505859	+20.72021484	-14.10644531	+10.74462891	+1316	+6.79833984	-10.43261719	-0.62841797	+45.83496094	+5.40527344	-52.00927734	+1264
+1457971393.52700000	+8.33203125	-6.79833984	-0.65478516	+63.47900391	-10.61279297	-49.28466797	+2076	+7.90576172	-6.15234375	-0.43505859	+20.72021484	-14.12841797	+10.74462891	+1320	+6.79833984	-10.42822266	-0.62841797	+45.83496094	+5.40527344	-52.00927734	+1264
+1457971393.53119990	+8.33642578	-6.79833984	-0.65478516	+63.47900391	-10.63476563	-49.28466797	+2076	+7.90576172	-6.15234375	-0.43505859	+20.72021484	-14.15039063	+10.74462891	+1320	+6.79833984	-10.42822266	-0.62841797	+45.83496094	+5.38330078	-52.03125000	+1264
+1457971393.53539990	+8.33642578	-6.79833984	-0.65478516	+63.50097656	-10.65673828	-49.30664063	+2080	+7.90576172	-6.15234375	-0.43505859	+20.72021484	-14.15039063	+10.74462891	+1320	+6.79833984	-10.42822266	-0.62402344	+45.83496094	+5.38330078	-52.03125000	+1264
+1457971393.53950000	+8.33642578	-6.79833984	-0.65478516	+63.50097656	-10.65673828	-49.30664063	+2080	+7.90576172	-6.15234375	-0.43505859	+20.74218750	-14.17236328	+10.74462891	+1320	+6.80273438	-10.42822266	-0.62402344	+45.83496094	+5.38330078	-52.03125000	+1264
+1457971393.54790000	+8.34082031	-6.79394531	-0.65039063	+63.52294922	-10.72265625	-49.37255859	+2080	+7.91015625	-6.15234375	-0.43505859	+20.74218750	-14.23828125	+10.72265625	+1320	+6.80712891	-10.42822266	-0.61962891	+45.85693359	+5.33935547	-52.09716797	+1264
+1457971393.55200000	+8.34082031	-6.79394531	-0.65039063	+63.54492188	-10.74462891	-49.39453125	+2080	+7.91015625	-6.14794922	-0.43505859	+20.76416016	-14.26025391	+10.72265625	+1320	+6.81152344	-10.42382813	-0.61962891	+45.85693359	+5.29541016	-52.11914063	+1268
+1457971393.55620000	+8.34521484	-6.78955078	-0.64599609	+63.58886719	-10.81054688	-49.43847656	+2084	+7.91015625	-6.14794922	-0.43066406	+20.76416016	-14.32617188	+10.72265625	+1320	+6.82031250	-10.42382813	-0.61523438	+45.87890625	+5.25146484	-52.16308594	+1272
+1457971393.56030010	+8.34960938	-6.78955078	-0.64599609	+63.61083984	-10.87646484	-49.48242188	+2084	+7.91455078	-6.14794922	-0.43066406	+20.78613281	-14.39208984	+10.70068359	+1324	+6.82470703	-10.41943359	-0.61083984	+45.87890625	+5.18554688	-52.20703125	+1272
+1457971393.56450010	+8.34960938	-6.78515625	-0.64599609	+63.63281250	-10.92041016	-49.54833984	+2088	+7.91455078	-6.14794922	-0.43066406	+20.78613281	-14.45800781	+10.67871094	+1324	+6.83349609	-10.41943359	-0.60644531	+45.85693359	+5.11962891	-52.25097656	+1276
+1457971393.56870010	+8.35839844	-6.78515625	-0.64160156	+63.67675781	-11.00830078	-49.61425781	+2092	+7.91894531	-6.14355469	-0.42626953	+20.83007813	-14.56787109	+10.65673828	+1324	+6.83789063	-10.41503906	-0.60644531	+45.83496094	+5.03173828	-52.29492188	+1280
+1457971393.57279990	+8.36279297	-6.78076172	-0.63720703	+63.72070313	-11.07421875	-49.68017578	+2096	+7.92333984	-6.13916016	-0.42626953	+20.83007813	-14.67773438	+10.61279297	+1328	+6.84228516	-10.41503906	-0.60644531	+45.81298828	+4.94384766	-52.31689453	+1280
+1457971393.57699990	+8.36718750	-6.77636719	-0.63720703	+63.76464844	-11.14013672	-49.74609375	+2096	+7.92773438	-6.13916016	-0.42626953	+20.85205078	-14.76562500	+10.59082031	+1328	+6.84667969	-10.41064453	-0.60644531	+45.76904297	+4.87792969	-52.33886719	+1284
+1457971393.58119990	+8.36718750	-6.77197266	-0.63720703	+63.80859375	-11.18408203	-49.79003906	+2100	+7.93212891	-6.13476563	-0.42626953	+20.87402344	-14.89746094	+10.52490234	+1332	+6.84667969	-10.41064453	-0.61083984	+45.72509766	+4.79003906	-52.31689453	+1284
+1457971393.58530000	+8.37158203	-6.77197266	-0.63720703	+63.85253906	-11.25000000	-49.83398438	+2100	+7.93652344	-6.13037109	-0.42187500	+20.87402344	-15.00732422	+10.48095703	+1332	+6.84667969	-10.41064453	-0.61523438	+45.65917969	+4.72412109	-52.31689453	+1288
+1457971393.58950000	+8.37597656	-6.76757813	-0.63720703	+63.87451172	-11.29394531	-49.87792969	+2104	+7.93652344	-6.12597656	-0.42626953	+20.87402344	-15.09521484	+10.41503906	+1336	+6.84667969	-10.40625000	-0.61962891	+45.59326172	+4.65820313	-52.29492188	+1288
+1457971393.59369990	+8.37597656	-6.76318359	-0.64160156	+63.91845703	-11.31591797	-49.92187500	+2104	+7.94091797	-6.12597656	-0.42626953	+20.85205078	-15.18310547	+10.34912109	+1336	+6.84667969	-10.40625000	-0.62841797	+45.54931641	+4.59228516	-52.27294922	+1288
+1457971393.59780000	+8.38037109	-6.76318359	-0.64160156	+63.96240234	-11.33789063	-49.94384766	+2108	+7.94531250	-6.12158203	-0.42626953	+20.80810547	-15.27099609	+10.26123047	+1340	+6.84667969	-10.40625000	-0.63281250	+45.48339844	+4.52636719	-52.25097656	+1292
+1457971393.60620000	+8.38476563	-6.75439453	-0.64599609	+64.05029297	-11.38183594	-49.98779297	+2108	+7.94970703	-6.11279297	-0.43505859	+20.72021484	-15.38085938	+10.10742188	+1340	+6.84667969	-10.40185547	-0.64599609	+45.39550781	+4.43847656	-52.22900391	+1292
+1457971393.61030010	+8.38916016	-6.75439453	-0.65039063	+64.09423828	-11.38183594	-50.03173828	+2108	+7.95410156	-6.10839844	-0.43505859	+20.65429688	-15.42480469	+10.01953125	+1344	+6.84667969	-10.39746094	-0.65039063	+45.35156250	+4.37255859	-52.25097656	+1292
+1457971393.61450000	+8.38916016	-6.75000000	-0.65478516	+64.16015625	-11.40380859	-50.05371094	+2112	+7.95410156	-6.10400391	-0.44384766	+20.56640625	-15.46875000	+9.93164063	+1344	+6.85107422	-10.39746094	-0.65917969	+45.32958984	+4.32861328	-52.27294922	+1292
+1457971393.61870000	+8.39355469	-6.75000000	-0.66357422	+64.22607422	-11.40380859	-50.09765625	+2112	+7.95849609	-6.09960938	-0.45263672	+20.43457031	-15.53466797	+9.79980469	+1348	+6.85986328	-10.39306641	-0.66796875	+45.28564453	+4.26269531	-52.31689453	+1292
+1457971393.62280010	+8.39794922	-6.74560547	-0.66796875	+64.29199219	-11.40380859	-50.14160156	+2112	+7.96289063	-6.09082031	-0.46142578	+20.34667969	-15.62255859	+9.64599609	+1348	+6.86425781	-10.38867188	-0.67236328	+45.26367188	+4.19677734	-52.38281250	+1296
+1457971393.62700010	+8.40673828	-6.74560547	-0.67675781	+64.35791016	-11.40380859	-50.20751953	+2112	+7.96728516	-6.08642578	-0.47460938	+20.23681641	-15.66650391	+9.55810547	+1348	+6.87744141	-10.38427734	-0.68115234	+45.26367188	+4.10888672	-52.47070313	+1296
+1457971393.63109990	+8.41552734	-6.74560547	-0.69433594	+64.42382813	-11.33789063	-50.31738281	+2112	+7.97167969	-6.07324219	-0.49218750	+20.14892578	-15.77636719	+9.31640625	+1352	+6.89501953	-10.37988281	-0.69433594	+45.24169922	+3.99902344	-52.64648438	+1300
+1457971393.63529990	+8.42431641	-6.74121094	-0.70312500	+64.51171875	-11.29394531	-50.47119141	+2112	+7.97607422	-6.06445313	-0.50097656	+20.10498047	-15.95214844	+9.03076172	+1348	+6.91259766	-10.37109375	-0.69873047	+45.21972656	+3.91113281	-52.84423828	+1304
+1457971393.63949990	+8.43750000	-6.73681641	-0.72509766	+64.55566406	-11.25000000	-50.58105469	+2112	+7.97607422	-6.06005859	-0.52294922	+20.03906250	-16.01806641	+8.89892578	+1352	+6.93017578	-10.36669922	-0.70751953	+45.19775391	+3.82324219	-53.02001953	+1308
+1457971393.64360000	+8.45947266	-6.75000000	-0.75585938	+64.46777344	-11.09619141	-50.84472656	+2112	+7.98046875	-6.04248047	-0.54931641	+20.10498047	-16.14990234	+8.56933594	+1352	+6.96533203	-10.35791016	-0.72949219	+45.13183594	+3.64746094	-53.32763672	+1320
+1457971393.64780000	+8.47705078	-6.74560547	-0.77343750	+64.46777344	-10.98632813	-51.10839844	+2108	+7.98486328	-6.03369141	-0.55810547	+20.21484375	-16.36962891	+8.19580078	+1348	+6.99169922	-10.34912109	-0.74267578	+45.06591797	+3.53759766	-53.63525391	+1324
+1457971393.65200000	+8.49902344	-6.74560547	-0.80419922	+64.44580078	-10.92041016	-51.21826172	+2112	+7.98925781	-6.02490234	-0.60205078	+20.23681641	-16.43554688	+8.04199219	+1352	+7.01367188	-10.34033203	-0.76464844	+45.00000000	+3.40576172	-53.83300781	+1332
+1457971393.65610000	+8.51220703	-6.76757813	-0.83056641	+64.16015625	-10.72265625	-51.45996094	+2104	+7.98925781	-6.00732422	-0.62841797	+20.47851563	-16.56738281	+7.60253906	+1348	+7.04443359	-10.33593750	-0.79541016	+44.84619141	+3.27392578	-54.11865234	+1340
+1457971393.66030000	+8.52978516	-6.76318359	-0.85253906	+64.05029297	-10.56884766	-51.78955078	+2100	+7.99365234	-5.99414063	-0.64599609	+20.76416016	-16.83105469	+7.09716797	+1344	+7.06640625	-10.32714844	-0.81298828	+44.69238281	+3.18603516	-54.42626953	+1344
+1457971393.66450000	+8.56054688	-6.76757813	-0.89648438	+63.89648438	-10.45898438	-51.98730469	+2100	+7.99804688	-5.98535156	-0.69873047	+20.98388672	-16.91894531	+6.81152344	+1348	+7.08837891	-10.32275391	-0.85253906	+44.53857422	+3.05419922	-54.60205078	+1352
+1457971393.66860010	+8.57812500	-6.78955078	-0.93164063	+63.50097656	-10.23925781	-52.29492188	+2092	+7.99804688	-5.96777344	-0.73828125	+21.37939453	-17.05078125	+6.26220703	+1344	+7.11035156	-10.32275391	-0.88769531	+44.31884766	+2.98828125	-54.79980469	+1356
+1457971393.67700000	+8.63964844	-6.79833984	-1.01513672	+62.97363281	-9.86572266	-52.95410156	+2080	+8.01123047	-5.93701172	-0.83935547	+22.25830078	-17.35839844	+5.27343750	+1344	+7.14550781	-10.31396484	-0.97558594	+43.76953125	+2.79052734	-55.19531250	+1360
+1457971393.68109990	+8.66162109	-6.82470703	-1.06347656	+62.46826172	-9.60205078	-53.30566406	+2068	+8.00683594	-5.92382813	-0.89208984	+22.74169922	-17.44628906	+4.63623047	+1340	+7.16308594	-10.31835938	-1.03271484	+43.43994141	+2.74658203	-55.37109375	+1364
+1457971393.68530010	+8.69677734	-6.82910156	-1.11181641	+62.09472656	-9.36035156	-53.72314453	+2056	+8.01123047	-5.90185547	-0.94042969	+23.35693359	-17.64404297	+3.95507813	+1340	+7.18066406	-10.30957031	-1.08105469	+43.11035156	+2.68066406	-55.59082031	+1368
+1457971393.68950010	+8.73193359	-6.83789063	-1.17333984	+61.69921875	-9.16259766	-54.07470703	+2052	+8.02441406	-5.87988281	-1.01513672	+23.92822266	-17.68798828	+3.49365234	+1348	+7.19824219	-10.30517578	-1.15576172	+42.75878906	+2.61474609	-55.67871094	+1380
+1457971393.69359990	+8.76269531	-6.85986328	-1.23046875	+61.14990234	-8.89892578	-54.47021484	+2044	+8.02001953	-5.87109375	-1.08544922	+24.47753906	-17.73193359	+2.76855469	+1344	+7.21582031	-10.30517578	-1.22167969	+42.36328125	+2.59277344	-55.83251953	+1388
+1457971393.69779990	+8.79785156	-6.86425781	-1.29199219	+60.71044922	-8.63525391	-54.90966797	+2044	+8.02880859	-5.84472656	-1.15136719	+25.20263672	-17.86376953	+2.06542969	+1348	+7.22900391	-10.30078125	-1.28759766	+41.94580078	+2.59277344	-56.05224609	+1400
+1457971393.70199990	+8.84179688	-6.87744141	-1.35791016	+60.24902344	-8.39355469	-55.32714844	+2044	+8.04638672	-5.81835938	-1.23486328	+25.92773438	-17.88574219	+1.47216797	+1356	+7.24658203	-10.29638672	-1.37109375	+41.55029297	+2.57080078	-56.16210938	+1412
+1457971393.70610000	+8.87695313	-6.89501953	-1.42822266	+59.65576172	-8.12988281	-55.78857422	+2044	+8.04638672	-5.81396484	-1.31835938	+26.45507813	-17.88574219	+0.72509766	+1356	+7.26416016	-10.29638672	-1.45019531	+41.06689453	+2.59277344	-56.31591797	+1428
+1457971393.71030000	+8.92089844	-6.89941406	-1.50292969	+59.17236328	-7.86621094	-56.22802734	+2052	+8.05957031	-5.77880859	-1.40185547	+27.20214844	-17.92968750	+0.02197266	+1364	+7.28173828	-10.28320313	-1.52929688	+40.64941406	+2.61474609	-56.51367188	+1444
+1457971393.71440010	+8.96923828	-6.90820313	-1.57763672	+58.68896484	-7.64648438	-56.71142578	+2064	+8.08154297	-5.74804688	-1.49414063	+27.97119141	-17.95166016	-0.61523438	+1376	+7.30371094	-10.27441406	-1.62158203	+40.23193359	+2.61474609	-56.62353516	+1468
+1457971393.71860000	+9.00878906	-6.92578125	-1.65673828	+58.05175781	-7.40478516	-57.19482422	+2072	+8.08593750	-5.74365234	-1.59082031	+28.47656250	-17.90771484	-1.36230469	+1380	+7.32568359	-10.27001953	-1.71386719	+39.74853516	+2.68066406	-56.79931641	+1488
+1457971393.72280000	+9.05273438	-6.92578125	-1.74462891	+57.54638672	-7.14111328	-57.63427734	+2084	+8.10351563	-5.70410156	-1.69189453	+29.22363281	-17.88574219	-2.06542969	+1400	+7.35644531	-10.24804688	-1.79736328	+39.35302734	+2.70263672	-57.01904297	+1512
+1457971393.72690010	+9.10986328	-6.93017578	-1.81933594	+57.04101563	-6.92138672	-58.20556641	+2100	+8.13427734	-5.66894531	-1.78857422	+30.03662109	-17.90771484	-2.81250000	+1416	+7.38720703	-10.23046875	-1.88964844	+38.95751953	+2.70263672	-57.26074219	+1536
+1457971393.73110010	+9.15380859	-6.94775391	-1.90283203	+56.40380859	-6.72363281	-58.71093750	+2112	+8.14746094	-5.66015625	-1.89404297	+30.49804688	-17.84179688	-3.58154297	+1420	+7.41357422	-10.21728516	-1.98193359	+38.49609375	+2.72460938	-57.50244141	+1556
+1457971393.73530010	+9.20654297	-6.94335938	-1.99951172	+55.89843750	-6.52587891	-59.15039063	+2132	+8.16943359	-5.61621094	-2.00830078	+31.20117188	-17.75390625	-4.26269531	+1444	+7.45312500	-10.19531250	-2.06982422	+38.12255859	+2.74658203	-57.78808594	+1584
+1457971393.73939990	+9.26806641	-6.94335938	-2.07861328	+55.37109375	-6.35009766	-59.78759766	+2148	+8.20898438	-5.57666016	-2.10937500	+32.03613281	-17.77587891	-5.09765625	+1464	+7.49267578	-10.16894531	-2.16210938	+37.72705078	+2.72460938	-58.09570313	+1608
+1457971393.74780010	+9.37792969	-6.94775391	-2.26757813	+54.14062500	-6.02050781	-60.73242188	+2184	+8.25292969	-5.51513672	-2.35107422	+33.13476563	-17.55615234	-6.50390625	+1504	+7.58056641	-10.11621094	-2.34667969	+36.93603516	+2.65869141	-58.73291016	+1660
+1457971393.75190000	+9.44384766	-6.94775391	-2.34228516	+53.56933594	-5.91064453	-61.41357422	+2200	+8.29687500	-5.47119141	-2.45654297	+33.94775391	-17.57812500	-7.38281250	+1524	+7.63330078	-10.08544922	-2.43896484	+36.58447266	+2.54882813	-59.08447266	+1684
+1457971393.75609990	+9.49658203	-6.95214844	-2.43457031	+52.86621094	-5.82275391	-61.91894531	+2216	+8.32324219	-5.44921875	-2.57519531	+34.36523438	-17.46826172	-8.15185547	+1536	+7.67724609	-10.05908203	-2.53125000	+36.14501953	+2.46093750	-59.45800781	+1704
+1457971393.76029990	+9.56250000	-6.93896484	-2.54003906	+52.27294922	-5.73486328	-62.31445313	+2240	+8.35839844	-5.40087891	-2.71142578	+35.00244141	-17.27050781	-8.76708984	+1568	+7.72998047	-10.01513672	-2.62792969	+35.79345703	+2.35107422	-59.80957031	+1732
+1457971393.76440000	+9.63720703	-6.93457031	-2.61474609	+51.65771484	-5.69091797	-62.99560547	+2256	+8.41113281	-5.35253906	-2.81250000	+35.81542969	-17.29248047	-9.73388672	+1588	+7.79150391	-9.97998047	-2.71142578	+35.41992188	+2.17529297	-60.24902344	+1752
+1457971393.76860000	+9.70312500	-6.93017578	-2.70703125	+50.93261719	-5.71289063	-63.52294922	+2268	+8.44628906	-5.32177734	-2.93554688	+36.23291016	-17.18261719	-10.50292969	+1604	+7.83984375	-9.94921875	-2.80371094	+34.93652344	+1.99951172	-60.66650391	+1768
+1457971393.77280000	+9.77343750	-6.91699219	-2.81250000	+50.27343750	-5.66894531	-63.91845703	+2292	+8.48583984	-5.26464844	-3.07177734	+36.84814453	-16.96289063	-11.09619141	+1632	+7.90136719	-9.90087891	-2.90039063	+34.58496094	+1.82373047	-61.01806641	+1792
+1457971393.77690010	+9.85253906	-6.90380859	-2.88281250	+49.61425781	-5.69091797	-64.59960938	+2304	+8.54736328	-5.21191406	-3.17285156	+37.63916016	-16.94091797	-12.10693359	+1652	+7.96289063	-9.85693359	-2.98828125	+34.16748047	+1.58203125	-61.43554688	+1808
+1457971393.78110000	+9.92285156	-6.89062500	-2.97070313	+48.86718750	-5.75683594	-65.10498047	+2320	+8.59130859	-5.17236328	-3.29589844	+38.07861328	-16.83105469	-12.81005859	+1668	+8.01562500	-9.82177734	-3.08496094	+33.66210938	+1.36230469	-61.83105469	+1824
+1457971393.78940010	+10.08544922	-6.85546875	-3.14208984	+47.48291016	-5.91064453	-66.15966797	+2352	+8.70556641	-5.04931641	-3.53320313	+39.39697266	-16.58935547	-14.41406250	+1716	+8.14306641	-9.71630859	-3.27392578	+32.87109375	+0.81298828	-62.57812500	+1860
+1457971393.79360010	+10.16015625	-6.83349609	-3.22119141	+46.75781250	-6.08642578	-66.64306641	+2368	+8.75830078	-4.99658203	-3.65185547	+39.85839844	-16.50146484	-15.11718750	+1732	+8.19140625	-9.66796875	-3.36621094	+32.32177734	+0.52734375	-62.99560547	+1872
+1457971393.79769990	+10.24365234	-6.80712891	-3.31787109	+46.07666016	-6.19628906	-67.03857422	+2388	+8.81542969	-4.93066406	-3.78808594	+40.45166016	-16.28173828	-15.71044922	+1760	+8.25292969	-9.61083984	-3.46728516	+31.90429688	+0.24169922	-63.30322266	+1892
+1457971393.80189990	+10.33154297	-6.78076172	-3.37939453	+45.37353516	-6.41601563	-67.67578125	+2400	+8.89013672	-4.86474609	-3.87597656	+41.13281250	-16.28173828	-16.74316406	+1776	+8.31884766	-9.55810547	-3.55957031	+31.44287109	-0.08789063	-63.72070313	+1904
+1457971393.80609990	+10.41503906	-6.74560547	-3.45410156	+44.69238281	-6.67968750	-68.18115234	+2412	+8.95605469	-4.79882813	-3.99023438	+41.61621094	-16.23779297	-17.40234375	+1800	+8.36718750	-9.50976563	-3.64746094	+30.87158203	-0.41748047	-64.09423828	+1920
+1457971393.81020000	+10.50292969	-6.71484375	-3.53759766	+44.01123047	-6.85546875	-68.59863281	+2428	+9.02197266	-4.72851563	-4.11767578	+42.16552734	-16.08398438	-17.99560547	+1824	+8.42871094	-9.44824219	-3.75292969	+30.45410156	-0.74707031	-64.37988281	+1940
+1457971393.81440000	+10.59082031	-6.68408203	-3.59472656	+43.28613281	-7.14111328	-69.25781250	+2440	+9.10107422	-4.65380859	-4.19677734	+42.78076172	-16.12792969	-18.98437500	+1840	+8.49462891	-9.38671875	-3.84082031	+29.99267578	-1.14257813	-64.73144531	+1956
+1457971393.81859990	+10.67431641	-6.63574219	-3.65625000	+42.64892578	-7.47070313	-69.71923828	+2456	+9.18017578	-4.57470703	-4.29785156	+43.26416016	-16.14990234	-19.62158203	+1864	+8.54296875	-9.32519531	-3.93310547	+29.42138672	-1.51611328	-65.10498047	+1972
+1457971393.82270000	+10.76220703	-6.60058594	-3.73095703	+41.96777344	-7.80029297	-70.13671875	+2472	+9.25488281	-4.50000000	-4.41650391	+43.74755859	-16.08398438	-20.21484375	+1888	+8.60888672	-9.25488281	-4.03417969	+29.02587891	-1.91162109	-65.34667969	+2000
+1457971393.83110000	+10.94238281	-6.50390625	-3.82324219	+40.67138672	-8.67919922	-71.25732422	+2500	+9.42626953	-4.33300781	-4.57470703	+44.73632813	-16.30371094	-21.79687500	+1928	+8.73632813	-9.12304688	-4.19677734	+28.05908203	-2.83447266	-66.13769531	+2040
+1457971393.83520010	+11.03466797	-6.45996094	-3.88476563	+40.01220703	-9.07470703	-71.67480469	+2516	+9.50976563	-4.25390625	-4.67138672	+45.17578125	-16.34765625	-22.41210938	+1948	+8.80224609	-9.04833984	-4.28906250	+27.68554688	-3.31787109	-66.40136719	+2068
+1457971393.83940010	+11.12695313	-6.41601563	-3.91552734	+39.33105469	-9.58007813	-72.26806641	+2524	+9.60205078	-4.17041016	-4.72851563	+45.63720703	-16.52343750	-23.31298828	+1964	+8.87695313	-8.97363281	-4.36816406	+27.26806641	-3.84521484	-66.77490234	+2092
+1457971393.84360000	+11.21923828	-6.35888672	-3.95507813	+38.71582031	-10.12939453	-72.68554688	+2544	+9.69433594	-4.07373047	-4.80761719	+46.03271484	-16.74316406	-23.90625000	+1984	+8.93847656	-8.90332031	-4.44287109	+26.78466797	-4.39453125	-67.12646484	+2116
+1457971393.84770010	+11.30712891	-6.31054688	-4.00341797	+38.03466797	-10.65673828	-73.03710938	+2556	+9.78662109	-3.99023438	-4.89111328	+46.36230469	-16.87500000	-24.49951172	+2004	+9.01757813	-8.81542969	-4.53515625	+26.45507813	-4.96582031	-67.34619141	+2148
+1457971393.85190010	+11.39941406	-6.26220703	-4.02099609	+37.33154297	-11.27197266	-73.54248047	+2568	+9.87890625	-3.90673828	-4.93945313	+46.71386719	-17.13867188	-25.33447266	+2016	+9.09667969	-8.73632813	-4.59667969	+26.08154297	-5.64697266	-67.74169922	+2172
+1457971393.85610010	+11.49169922	-6.19628906	-4.04736328	+36.71630859	-11.95312500	-73.91601563	+2584	+9.97558594	-3.80126953	-5.00537109	+47.06542969	-17.46826172	-25.88378906	+2032	+9.17138672	-8.65722656	-4.66259766	+25.66406250	-6.30615234	-68.07128906	+2192
+1457971393.86019990	+11.58398438	-6.14794922	-4.08251953	+36.01318359	-12.56835938	-74.22363281	+2596	+10.07226563	-3.71777344	-5.07128906	+47.28515625	-17.70996094	-26.49902344	+2044	+9.25048828	-8.56054688	-4.74169922	+25.33447266	-6.98730469	-68.31298828	+2224
+1457971393.86439990	+11.67626953	-6.09521484	-4.09570313	+35.31005859	-13.27148438	-74.64111328	+2608	+10.16894531	-3.63427734	-5.11083984	+47.52685547	-18.03955078	-27.26806641	+2052	+9.33837891	-8.47705078	-4.79443359	+25.00488281	-7.75634766	-68.68652344	+2244
+1457971393.86850000	+11.76416016	-6.02929688	-4.11328125	+34.67285156	-14.04052734	-74.92675781	+2620	+10.27001953	-3.52880859	-5.16357422	+47.79052734	-18.45703125	-27.79541016	+2064	+9.41748047	-8.38916016	-4.85156250	+24.60937500	-8.52539063	-68.99414063	+2264
+1457971393.87270000	+11.85644531	-5.97656250	-4.13964844	+33.92578125	-14.72167969	-75.12451172	+2632	+10.37109375	-3.44531250	-5.22070313	+47.94433594	-18.76464844	-28.36669922	+2068	+9.50976563	-8.29248047	-4.92187500	+24.30175781	-9.29443359	-69.16992188	+2288
+1457971393.87690000	+11.94433594	-5.92382813	-4.14404297	+33.20068359	-15.46875000	-75.41015625	+2640	+10.46777344	-3.35742188	-5.25146484	+48.07617188	-19.16015625	-29.06982422	+2072	+9.60205078	-8.20019531	-4.96582031	+23.99414063	-10.15136719	-69.47753906	+2304
+1457971393.88100000	+12.03222656	-5.85351563	-4.15283203	+32.51953125	-16.25976563	-75.54199219	+2652	+10.56884766	-3.25195313	-5.29101563	+48.27392578	-19.62158203	-29.55322266	+2080	+9.68115234	-8.10351563	-5.00976563	+23.59863281	-11.00830078	-69.74121094	+2316
+1457971393.88520000	+12.12011719	-5.80078125	-4.17041016	+31.75048828	-17.00683594	-75.62988281	+2656	+10.66992188	-3.16845703	-5.33056641	+48.31787109	-20.01708984	-30.10253906	+2076	+9.77343750	-8.00244141	-5.07128906	+23.29101563	-11.84326172	-69.85107422	+2332
+1457971393.89350010	+12.28710938	-5.66894531	-4.17041016	+30.36621094	-18.65478516	-75.87158203	+2676	+10.86767578	-2.97070313	-5.37890625	+48.51562500	-20.98388672	-31.22314453	+2084	+9.95361328	-7.80029297	-5.14599609	+22.63183594	-13.66699219	-70.29052734	+2344
+1457971393.89770010	+12.37060547	-5.60742188	-4.17919922	+29.61914063	-19.44580078	-75.89355469	+2680	+10.96875000	-2.88720703	-5.40527344	+48.53759766	-21.44531250	-31.75048828	+2080	+10.04150391	-7.69482422	-5.19433594	+22.30224609	-14.50195313	-70.35644531	+2352
+1457971393.90190010	+12.45410156	-5.54589844	-4.16601563	+28.89404297	-20.25878906	-75.98144531	+2688	+11.06542969	-2.79492188	-5.41406250	+48.60351563	-21.90673828	-32.34375000	+2084	+10.13378906	-7.59375000	-5.22509766	+21.99462891	-15.42480469	-70.53222656	+2356
+1457971393.90599990	+12.53759766	-5.46679688	-4.15722656	+28.25683594	-21.11572266	-75.95947266	+2696	+11.16650391	-2.68505859	-5.42285156	+48.73535156	-22.50000000	-32.82714844	+2092	+10.21289063	-7.49267578	-5.25585938	+21.64306641	-16.32568359	-70.64208984	+2352
+1457971393.91020010	+12.61669922	-5.40527344	-4.15722656	+27.53173828	-21.90673828	-75.89355469	+2704	+11.26757813	-2.59716797	-5.43603516	+48.73535156	-22.98339844	-33.33251953	+2092	+10.30078125	-7.38281250	-5.29980469	+21.31347656	-17.18261719	-70.62011719	+2356
+1457971393.91440010	+12.69140625	-5.33935547	-4.13964844	+26.85058594	-22.74169922	-75.87158203	+2708	+11.36425781	-2.50048828	-5.43164063	+48.82324219	-23.48876953	-33.88183594	+2100	+10.39306641	-7.27734375	-5.32617188	+21.00585938	-18.06152344	-70.68603516	+2356
+1457971393.91849990	+12.76611328	-5.25585938	-4.11328125	+26.25732422	-23.62060547	-75.80566406	+2720	+11.46533203	-2.38183594	-5.42724609	+49.02099609	-24.10400391	-34.36523438	+2112	+10.46777344	-7.16748047	-5.34814453	+20.67626953	-18.91845703	-70.75195313	+2352
+1457971393.92269990	+12.84521484	-5.18554688	-4.09570313	+25.62011719	-24.47753906	-75.69580078	+2732	+11.56640625	-2.28515625	-5.41845703	+49.10888672	-24.65332031	-34.91455078	+2116	+10.55126953	-7.05761719	-5.38330078	+20.34667969	-19.73144531	-70.68603516	+2356
+1457971393.92689990	+12.91992188	-5.11083984	-4.06933594	+25.00488281	-25.35644531	-75.62988281	+2744	+11.66308594	-2.18408203	-5.40087891	+49.24072266	-25.18066406	-35.48583984	+2128	+10.63476563	-6.95214844	-5.40087891	+20.06103516	-20.58837891	-70.72998047	+2356
+1457971393.93100000	+12.99462891	-5.02294922	-4.02978516	+24.49951172	-26.30126953	-75.56396484	+2760	+11.76416016	-2.06542969	-5.37451172	+49.50439453	-25.83984375	-36.03515625	+2144	+10.70947266	-6.84228516	-5.42285156	+19.75341797	-21.42333984	-70.72998047	+2352
+1457971393.93520000	+13.06494141	-4.94824219	-3.99902344	+23.90625000	-27.20214844	-75.45410156	+2776	+11.86523438	-1.96435547	-5.34814453	+49.68017578	-26.43310547	-36.62841797	+2156	+10.78857422	-6.73242188	-5.44921875	+19.44580078	-22.19238281	-70.64208984	+2356
+1457971393.93930010	+13.13525391	-4.86914063	-3.95507813	+23.33496094	-28.08105469	-75.34423828	+2792	+11.95751953	-1.85449219	-5.31738281	+49.92187500	-26.98242188	-37.22167969	+2168	+10.87207031	-6.62255859	-5.46240234	+19.20410156	-23.00537109	-70.64208984	+2360
+1457971393.94350000	+13.20117188	-4.78125000	-3.91113281	+22.87353516	-29.04785156	-75.21240234	+2816	+12.05419922	-1.72705078	-5.27783203	+50.27343750	-27.64160156	-37.74902344	+2188	+10.94677734	-6.51269531	-5.47119141	+18.91845703	-23.81835938	-70.62011719	+2360
+1457971393.94770000	+13.26708984	-4.69775391	-3.87158203	+22.32421875	-29.94873047	-75.03662109	+2836	+12.15087891	-1.62597656	-5.23828125	+50.51513672	-28.23486328	-38.36425781	+2204	+11.02587891	-6.40283203	-5.49316406	+18.65478516	-24.58740234	-70.51025391	+2368
+1457971393.95600010	+13.39453125	-4.51757813	-3.77050781	+21.37939453	-31.81640625	-74.68505859	+2884	+12.33544922	-1.38867188	-5.14160156	+51.21826172	-29.48730469	-39.55078125	+2240	+11.17529297	-6.18310547	-5.50195313	+18.19335938	-26.19140625	-70.44433594	+2380
+1457971393.96020010	+13.45166016	-4.43847656	-3.72216797	+20.87402344	-32.76123047	-74.50927734	+2912	+12.42333984	-1.28759766	-5.08886719	+51.50390625	-30.10253906	-40.20996094	+2256	+11.25000000	-6.07324219	-5.51074219	+17.95166016	-26.98242188	-70.35644531	+2388
+1457971393.96429990	+13.51318359	-4.35937500	-3.66503906	+20.36865234	-33.70605469	-74.33349609	+2936	+12.50683594	-1.18212891	-5.03613281	+51.81152344	-30.67382813	-40.84716797	+2272	+11.33349609	-5.96337891	-5.50195313	+17.77587891	-27.81738281	-70.35644531	+2400
+1457971393.96849990	+13.57031250	-4.26708984	-3.60791016	+19.92919922	-34.67285156	-74.11376953	+2968	+12.59472656	-1.06347656	-4.97900391	+52.20703125	-31.31103516	-41.41845703	+2292	+11.40820313	-5.85351563	-5.49316406	+17.55615234	-28.67431641	-70.29052734	+2412
+1457971393.97270010	+13.62304688	-4.18798828	-3.55078125	+19.40185547	-35.57373047	-73.85009766	+2992	+12.67822266	-0.96679688	-4.92187500	+52.51464844	-31.90429688	-42.03369141	+2304	+11.48291016	-5.74365234	-5.49316406	+17.33642578	-29.48730469	-70.18066406	+2424
+1457971393.97680000	+13.67578125	-4.10888672	-3.49804688	+18.89648438	-36.47460938	-73.60839844	+3020	+12.75292969	-0.86572266	-4.86474609	+52.82226563	-32.45361328	-42.62695313	+2320	+11.56201172	-5.63818359	-5.47998047	+17.13867188	-30.34423828	-70.13671875	+2436
+1457971393.98099990	+13.71972656	-4.02099609	-3.44531250	+18.41308594	-37.35351563	-73.27880859	+3048	+12.83203125	-0.75146484	-4.80761719	+53.19580078	-33.06884766	-43.13232422	+2336	+11.63671875	-5.52832031	-5.46679688	+16.91894531	-31.20117188	-70.02685547	+2452
+1457971393.98519990	+13.76806641	-3.95068359	-3.39257813	+17.81982422	-38.23242188	-72.94921875	+3072	+12.90673828	-0.66357422	-4.75048828	+53.43750000	-33.61816406	-43.68164063	+2344	+11.70703125	-5.42285156	-5.45800781	+16.67724609	-32.03613281	-69.87304688	+2464
+1457971393.98930000	+13.81201172	-3.88037109	-3.33105469	+17.24853516	-39.11132813	-72.61962891	+3096	+12.97705078	-0.58007813	-4.69335938	+53.65722656	-34.14550781	-44.20898438	+2352	+11.78613281	-5.32177734	-5.43164063	+16.45751953	-32.93701172	-69.78515625	+2476
+1457971393.99350000	+13.85595703	-3.80566406	-3.27392578	+16.69921875	-40.01220703	-72.24609375	+3124	+13.04736328	-0.47900391	-4.63623047	+53.94287109	-34.71679688	-44.67041016	+2364	+11.85644531	-5.21191406	-5.40966797	+16.21582031	-33.83789063	-69.63134766	+2488
+1457971394.00180010	+13.94384766	-3.67822266	-3.15527344	+15.44677734	-41.70410156	-71.45507813	+3164	+13.17919922	-0.32080078	-4.51757813	+54.33837891	-35.74951172	-45.68115234	+2376	+12.00585938	-5.00976563	-5.35693359	+15.71044922	-35.59570313	-69.32373047	+2512
+1457971394.00600000	+13.97900391	-3.61230469	-3.10253906	+14.80957031	-42.49511719	-70.97167969	+3184	+13.24511719	-0.23291016	-4.46484375	+54.58007813	-36.27685547	-46.07666016	+2384	+12.07617188	-4.90869141	-5.33056641	+15.40283203	-36.47460938	-69.08203125	+2520
+1457971394.01020000	+14.01855469	-3.55517578	-3.05419922	+14.08447266	-43.24218750	-70.44433594	+3200	+13.30664063	-0.16259766	-4.41210938	+54.71191406	-36.76025391	-46.49414063	+2388	+12.14208984	-4.81201172	-5.30859375	+15.07324219	-37.30957031	-68.79638672	+2524
+1457971394.01430010	+14.05810547	-3.49804688	-2.99707031	+13.38134766	-44.01123047	-69.91699219	+3216	+13.36376953	-0.08789063	-4.35058594	+54.86572266	-37.24365234	-46.91162109	+2396	+12.21240234	-4.71972656	-5.27783203	+14.76562500	-38.14453125	-68.57666016	+2532
+1457971394.01850010	+14.09326172	-3.43652344	-2.93994141	+12.67822266	-44.78027344	-69.36767578	+3232	+13.42529297	-0.00439453	-4.28906250	+55.08544922	-37.74902344	-47.30712891	+2404	+12.27392578	-4.61865234	-5.24707031	+14.41406250	-38.97949219	-68.26904297	+2540
+1457971394.02259990	+14.12402344	-3.38818359	-2.88281250	+11.90917969	-45.52734375	-68.77441406	+3248	+13.48681641	+0.05712891	-4.22753906	+55.21728516	-38.25439453	-47.72460938	+2412	+12.33984375	-4.53076172	-5.22070313	+14.04052734	-39.77050781	-67.96142578	+2544
+1457971394.02679990	+14.15917969	-3.33984375	-2.82128906	+11.16210938	-46.27441406	-68.20312500	+3264	+13.53955078	+0.12304688	-4.16601563	+55.37109375	-38.73779297	-48.12011719	+2420	+12.40576172	-4.43847656	-5.18115234	+13.71093750	-40.58349609	-67.69775391	+2548
+1457971394.03099990	+14.19433594	-3.28271484	-2.75976563	+10.41503906	-47.02148438	-67.54394531	+3276	+13.59667969	+0.19335938	-4.09570313	+55.59082031	-39.26513672	-48.53759766	+2432	+12.46289063	-4.34619141	-5.14599609	+13.38134766	-41.39648438	-67.36816406	+2552
+1457971394.03510000	+14.22509766	-3.23437500	-2.70703125	+9.64599609	-47.70263672	-66.90673828	+3292	+13.65380859	+0.25927734	-4.02539063	+55.81054688	-39.77050781	-48.99902344	+2444	+12.52441406	-4.26269531	-5.11523438	+12.98583984	-42.14355469	-67.06054688	+2552
+1457971394.03930000	+14.25585938	-3.18603516	-2.64550781	+8.87695313	-48.38378906	-66.26953125	+3304	+13.70654297	+0.32958984	-3.95507813	+56.05224609	-40.27587891	-49.48242188	+2460	+12.58593750	-4.17919922	-5.08447266	+12.67822266	-42.86865234	-66.77490234	+2556
+1457971394.04349990	+14.28662109	-3.13330078	-2.58398438	+8.10791016	-49.06494141	-65.56640625	+3320	+13.76367188	+0.40429688	-3.88037109	+56.38183594	-40.82519531	-49.92187500	+2480	+12.64306641	-4.09570313	-5.04931641	+12.32666016	-43.57177734	-66.46728516	+2560
+1457971394.04760000	+14.31738281	-3.08496094	-2.52685547	+7.29492188	-49.70214844	-64.86328125	+3336	+13.81640625	+0.47021484	-3.80126953	+56.64550781	-41.35253906	-50.40527344	+2496	+12.70019531	-4.02099609	-5.02294922	+11.93115234	-44.25292969	-66.13769531	+2564
+1457971394.05180000	+14.34375000	-3.03662109	-2.46533203	+6.52587891	-50.33935547	-64.18212891	+3352	+13.86474609	+0.53613281	-3.72216797	+56.93115234	-41.85791016	-50.86669922	+2512	+12.75292969	-3.94189453	-4.98779297	+11.62353516	-44.91210938	-65.87402344	+2568
+1457971394.05600000	+14.37011719	-2.98388672	-2.39941406	+5.80078125	-51.04248047	-63.45703125	+3372	+13.91748047	+0.60644531	-3.63427734	+57.32666016	-42.42919922	-51.43798828	+2536	+12.80566406	-3.86279297	-4.94824219	+11.33789063	-45.61523438	-65.58837891	+2572
+1457971394.06010010	+14.39208984	-2.93554688	-2.33349609	+5.00976563	-51.67968750	-62.75390625	+3392	+13.96582031	+0.66796875	-3.54199219	+57.72216797	-43.00048828	-52.03125000	+2556	+12.85839844	-3.79687500	-4.91308594	+11.00830078	-46.25244141	-65.32470703	+2580
+1457971394.06430010	+14.41845703	-2.89160156	-2.27197266	+4.26269531	-52.29492188	-62.07275391	+3412	+14.01416016	+0.73388672	-3.45849609	+58.09570313	-43.52783203	-52.60253906	+2580	+12.91552734	-3.72656250	-4.87792969	+10.72265625	-46.88964844	-65.10498047	+2584
+1457971394.07259990	+14.47119141	-2.79931641	-2.14892578	+2.76855469	-53.45947266	-60.60058594	+3456	+14.11083984	+0.86572266	-3.28271484	+58.95263672	-44.62646484	-53.74511719	+2624	+13.01660156	-3.59472656	-4.80761719	+10.10742188	-48.12011719	-64.59960938	+2596
+1457971394.07680010	+14.49316406	-2.75537109	-2.08740234	+2.02148438	-54.03076172	-59.89746094	+3476	+14.15039063	+0.92285156	-3.19921875	+59.34814453	-45.13183594	-54.29443359	+2644	+13.06933594	-3.53320313	-4.77246094	+9.86572266	-48.71337891	-64.40185547	+2604
+1457971394.08100010	+14.51513672	-2.70703125	-2.03027344	+1.31835938	-54.55810547	-59.15039063	+3500	+14.19433594	+0.98876953	-3.11132813	+59.80957031	-45.65917969	-54.84375000	+2668	+13.11328125	-3.46728516	-4.73291016	+9.62402344	-49.26269531	-64.13818359	+2616
+1457971394.08509990	+14.53710938	-2.67187500	-1.96875000	+0.52734375	-55.08544922	-58.40332031	+3520	+14.23388672	+1.04150391	-3.02343750	+60.20507813	-46.18652344	-55.43701172	+2688	+13.16162109	-3.41015625	-4.69775391	+9.33837891	-49.81201172	-63.89648438	+2620
+1457971394.08929990	+14.55908203	-2.63671875	-1.91601563	-0.21972656	-55.54687500	-57.65625000	+3544	+14.26904297	+1.08984375	-2.94873047	+60.53466797	-46.64794922	-55.92041016	+2704	+13.20556641	-3.35742188	-4.66259766	+9.05273438	-50.36132813	-63.67675781	+2628
+1457971394.09340000	+14.57666016	-2.59277344	-1.86328125	-0.92285156	-56.03027344	-56.90917969	+3564	+14.30859375	+1.14257813	-2.87402344	+60.90820313	-47.13134766	-56.40380859	+2724	+13.24951172	-3.29589844	-4.62744141	+8.76708984	-50.91064453	-63.39111328	+2636
+1457971394.09760000	+14.59863281	-2.56201172	-1.81054688	-1.69189453	-56.46972656	-56.16210938	+3584	+14.34375000	+1.18212891	-2.79492188	+61.23779297	-47.59277344	-56.95312500	+2744	+13.28906250	-3.24755859	-4.59228516	+8.48144531	-51.39404297	-63.12744141	+2644
+1457971394.10180000	+14.62060547	-2.53564453	-1.76660156	-2.41699219	-56.88720703	-55.45898438	+3604	+14.37451172	+1.22167969	-2.73339844	+61.47949219	-47.98828125	-57.34863281	+2756	+13.33300781	-3.19921875	-4.55712891	+8.19580078	-51.89941406	-62.90771484	+2652
+1457971394.10590000	+14.63818359	-2.49609375	-1.72265625	-3.12011719	-57.23876953	-54.68994141	+3620	+14.40527344	+1.26562500	-2.67626953	+61.74316406	-48.38378906	-57.70019531	+2772	+13.37695313	-3.14208984	-4.53076172	+7.91015625	-52.33886719	-62.55615234	+2660
+1457971394.11010000	+14.65576172	-2.47412109	-1.68310547	-3.86718750	-57.56835938	-53.94287109	+3636	+14.43603516	+1.29638672	-2.62353516	+61.94091797	-48.75732422	-58.07373047	+2784	+13.41210938	-3.09814453	-4.50439453	+7.55859375	-52.75634766	-62.22656250	+2664
+1457971394.11430000	+14.67333984	-2.45214844	-1.64794922	-4.57031250	-57.83203125	-53.23974609	+3648	+14.45800781	+1.32275391	-2.57958984	+62.02880859	-49.08691406	-58.29345703	+2796	+13.44726563	-3.04980469	-4.47363281	+7.25097656	-53.15185547	-61.91894531	+2668
+1457971394.11840010	+14.69091797	-2.42578125	-1.61718750	-5.27343750	-58.11767578	-52.53662109	+3664	+14.47998047	+1.35351563	-2.53564453	+62.16064453	-49.41650391	-58.55712891	+2808	+13.47802734	-2.99707031	-4.44287109	+6.94335938	-53.54736328	-61.56738281	+2672
+1457971394.12260010	+14.70410156	-2.40820313	-1.58203125	-5.99853516	-58.38134766	-51.83349609	+3676	+14.50195313	+1.37548828	-2.49169922	+62.24853516	-49.74609375	-58.84277344	+2820	+13.50878906	-2.95751953	-4.41650391	+6.63574219	-53.92089844	-61.21582031	+2676
+1457971394.13089990	+14.73046875	-2.36865234	-1.52929688	-7.33886719	-58.86474609	-50.49316406	+3696	+14.54589844	+1.41503906	-2.43017578	+62.27050781	-50.31738281	-59.17236328	+2840	+13.57031250	-2.86962891	-4.36816406	+5.95458984	-54.62402344	-60.49072266	+2684
+1457971394.13509990	+14.74365234	-2.35546875	-1.49853516	-7.95410156	-59.10644531	-49.87792969	+3704	+14.56787109	+1.43261719	-2.39941406	+62.31445313	-50.60302734	-59.34814453	+2852	+13.59667969	-2.83447266	-4.34619141	+5.62500000	-54.93164063	-60.13916016	+2684
+1457971394.13930010	+14.75683594	-2.33789063	-1.48095703	-8.52539063	-59.28222656	-49.32861328	+3712	+14.58544922	+1.45019531	-2.37744141	+62.27050781	-50.86669922	-59.43603516	+2860	+13.62304688	-2.79492188	-4.32421875	+5.36132813	-55.23925781	-59.85351563	+2684
+1457971394.14340000	+14.77001953	-2.31591797	-1.45898438	-9.05273438	-59.47998047	-48.75732422	+3720	+14.60302734	+1.47216797	-2.35546875	+62.29248047	-51.15234375	-59.56787109	+2872	+13.64941406	-2.75097656	-4.29785156	+5.09765625	-55.54687500	-59.52392578	+2688
+1457971394.14759990	+14.77880859	-2.30712891	-1.43701172	-9.64599609	-59.69970703	-48.20800781	+3728	+14.61621094	+1.48535156	-2.32910156	+62.27050781	-51.43798828	-59.65576172	+2884	+13.67138672	-2.71582031	-4.27587891	+4.83398438	-55.83251953	-59.21630859	+2692
+1457971394.15179990	+14.78320313	-2.29394531	-1.41943359	-10.19531250	-59.87548828	-47.68066406	+3732	+14.62939453	+1.50292969	-2.30712891	+62.22656250	-51.74560547	-59.74365234	+2896	+13.69335938	-2.68066406	-4.25830078	+4.57031250	-56.07421875	-58.90869141	+2692
+1457971394.15590000	+14.79199219	-2.28076172	-1.39306641	-10.72265625	-60.18310547	-47.15332031	+3740	+14.64697266	+1.52050781	-2.27197266	+62.29248047	-52.11914063	-59.94140625	+2912	+13.71533203	-2.64550781	-4.23632813	+4.32861328	-56.38183594	-58.64501953	+2692
+1457971394.16010000	+14.80078125	-2.26757813	-1.36230469	-11.18408203	-60.49072266	-46.66992188	+3752	+14.66455078	+1.53808594	-2.23681641	+62.38037109	-52.51464844	-60.11718750	+2928	+13.73730469	-2.61474609	-4.20996094	+4.13085938	-56.66748047	-58.44726563	+2696
+1457971394.16430000	+14.80517578	-2.25000000	-1.34033203	-11.60156250	-60.75439453	-46.27441406	+3760	+14.68212891	+1.55566406	-2.20605469	+62.40234375	-52.93212891	-60.24902344	+2940	+13.75927734	-2.58398438	-4.18798828	+3.97705078	-56.95312500	-58.27148438	+2700
+1457971394.16840000	+14.81396484	-2.22363281	-1.30957031	-11.95312500	-61.12792969	-45.83496094	+3772	+14.69970703	+1.57763672	-2.16650391	+62.55615234	-53.39355469	-60.46875000	+2956	+13.78564453	-2.54882813	-4.16162109	+3.84521484	-57.28271484	-58.09570313	+2704
+1457971394.17260000	+14.82275391	-2.21044922	-1.27441406	-12.30468750	-61.50146484	-45.43945313	+3780	+14.71728516	+1.59960938	-2.12695313	+62.68798828	-53.87695313	-60.62255859	+2972	+13.81201172	-2.52685547	-4.13964844	+3.71337891	-57.59033203	-57.96386719	+2708
+1457971394.17670010	+14.82714844	-2.19287109	-1.25244141	-12.61230469	-61.78710938	-45.10986328	+3792	+14.72607422	+1.62158203	-2.08300781	+62.79785156	-54.42626953	-60.79833984	+2988	+13.82958984	-2.50048828	-4.12207031	+3.62548828	-57.81005859	-57.85400391	+2708
+1457971394.18510010	+14.84033203	-2.15332031	-1.18212891	-13.16162109	-62.70996094	-44.40673828	+3816	+14.75683594	+1.66992188	-1.97314453	+63.28125000	-55.72265625	-61.30371094	+3024	+13.87353516	-2.45214844	-4.07373047	+3.53759766	-58.42529297	-57.76611328	+2716
+1457971394.18919990	+14.84472656	-2.13574219	-1.15136719	-13.35937500	-63.12744141	-44.14306641	+3828	+14.77001953	+1.68750000	-1.92041016	+63.34716797	-56.40380859	-61.43554688	+3040	+13.89550781	-2.43017578	-4.05175781	+3.49365234	-58.68896484	-57.74414063	+2720
+1457971394.19339990	+14.84912109	-2.10937500	-1.10742188	-13.51318359	-63.69873047	-43.85742188	+3840	+14.78759766	+1.70947266	-1.86328125	+63.65478516	-57.17285156	-61.69921875	+3056	+13.91748047	-2.40380859	-4.02539063	+3.49365234	-59.06250000	-57.72216797	+2724
+1457971394.19759990	+14.85351563	-2.08740234	-1.06347656	-13.62304688	-64.27001953	-43.61572266	+3856	+14.80078125	+1.72705078	-1.80175781	+63.89648438	-57.96386719	-61.94091797	+3072	+13.93945313	-2.39062500	-3.99902344	+3.49365234	-59.41406250	-57.78808594	+2728
+1457971394.20170000	+14.85351563	-2.06542969	-1.03710938	-13.64501953	-64.75341797	-43.50585938	+3864	+14.80957031	+1.74462891	-1.75341797	+64.00634766	-58.77685547	-62.02880859	+3088	+13.96142578	-2.37304688	-3.97705078	+3.53759766	-59.72167969	-57.83203125	+2732
+1457971394.20590000	+14.85791016	-2.03906250	-1.00195313	-13.64501953	-65.34667969	-43.37402344	+3876	+14.81835938	+1.76660156	-1.69628906	+64.27001953	-59.65576172	-62.20458984	+3100	+13.98339844	-2.35107422	-3.95507813	+3.58154297	-60.05126953	-57.87597656	+2736
+1457971394.21009990	+14.86230469	-2.02148438	-0.96679688	-13.64501953	-65.91796875	-43.26416016	+3888	+14.82714844	+1.77539063	-1.63916016	+64.44580078	-60.55664063	-62.38037109	+3112	+14.00097656	-2.33349609	-3.92871094	+3.62548828	-60.38085938	-57.91992188	+2740
+1457971394.21420000	+14.85791016	-2.00390625	-0.94482422	-13.53515625	-66.40136719	-43.28613281	+3896	+14.83593750	+1.77978516	-1.59521484	+64.42382813	-61.43554688	-62.33642578	+3120	+14.01855469	-2.32031250	-3.91552734	+3.62548828	-60.62255859	-57.96386719	+2744
+1457971394.21840000	+14.85791016	-1.98193359	-0.91845703	-13.38134766	-66.95068359	-43.28613281	+3904	+14.84033203	+1.78857422	-1.54687500	+64.55566406	-62.35839844	-62.40234375	+3128	+14.03613281	-2.30273438	-3.90234375	+3.66943359	-60.93017578	-58.00781250	+2744
+1457971394.22260000	+14.85351563	-1.96875000	-0.88769531	-13.24951172	-67.54394531	-43.33007813	+3908	+14.84033203	+1.78857422	-1.49853516	+64.62158203	-63.30322266	-62.46826172	+3136	+14.04492188	-2.28955078	-3.88037109	+3.69140625	-61.23779297	-58.05175781	+2744
+1457971394.22670010	+14.85351563	-1.95117188	-0.87011719	-13.02978516	-68.07128906	-43.46191406	+3912	+14.84472656	+1.78417969	-1.46777344	+64.46777344	-64.20410156	-62.27050781	+3140	+14.05810547	-2.27636719	-3.86279297	+3.66943359	-61.54541016	-58.07373047	+2748
+1457971394.23090000	+14.84912109	-1.93798828	-0.84814453	-12.76611328	-68.62060547	-43.59375000	+3916	+14.84033203	+1.77978516	-1.43701172	+64.33593750	-65.10498047	-62.09472656	+3148	+14.07128906	-2.25878906	-3.84960938	+3.64746094	-61.83105469	-58.02978516	+2748
+1457971394.23510000	+14.84472656	-1.92919922	-0.83056641	-12.48046875	-69.16992188	-43.83544922	+3916	+14.84033203	+1.77099609	-1.40625000	+64.22607422	-66.00585938	-61.98486328	+3152	+14.08007813	-2.24560547	-3.83203125	+3.62548828	-62.13867188	-58.05175781	+2748
+1457971394.24340010	+14.83154297	-1.90722656	-0.80859375	-11.55761719	-70.15869141	-44.58251953	+3916	+14.83593750	+1.74902344	-1.36669922	+63.65478516	-67.67578125	-61.39160156	+3160	+14.09326172	-2.21923828	-3.82324219	+3.51562500	-62.53417969	-57.96386719	+2744
+1457971394.24749990	+14.82275391	-1.90283203	-0.80859375	-11.07421875	-70.59814453	-45.00000000	+3912	+14.82714844	+1.73144531	-1.34912109	+63.25927734	-68.48876953	-61.01806641	+3164	+14.09765625	-2.21044922	-3.81884766	+3.44970703	-62.70996094	-57.89794922	+2740
+1457971394.25169990	+14.81835938	-1.89843750	-0.80419922	-10.52490234	-71.03759766	-45.48339844	+3908	+14.82275391	+1.71386719	-1.34033203	+62.81982422	-69.23583984	-60.57861328	+3164	+14.09765625	-2.19726563	-3.81445313	+3.36181641	-62.88574219	-57.85400391	+2740
+1457971394.25589990	+14.80957031	-1.88964844	-0.80419922	-9.95361328	-71.43310547	-45.98876953	+3900	+14.81396484	+1.69189453	-1.33593750	+62.18261719	-69.96093750	-60.00732422	+3168	+14.09765625	-2.18847656	-3.81005859	+3.25195313	-63.03955078	-57.76611328	+2736
+1457971394.26000000	+14.80078125	-1.88964844	-0.80419922	-9.29443359	-71.80664063	-46.60400391	+3896	+14.80957031	+1.67871094	-1.33154297	+61.58935547	-70.64208984	-59.41406250	+3172	+14.09765625	-2.17968750	-3.80566406	+3.18603516	-63.19335938	-57.72216797	+2732
+1457971394.26420000	+14.79638672	-1.88525391	-0.79541016	-8.52539063	-72.24609375	-47.30712891	+3892	+14.80517578	+1.66113281	-1.32275391	+61.10595703	-71.34521484	-58.95263672	+3176	+14.10205078	-2.16650391	-3.80126953	+3.14208984	-63.34716797	-57.70019531	+2732
+1457971394.26840000	+14.79199219	-1.88525391	-0.79541016	-7.71240234	-72.59765625	-48.05419922	+3888	+14.80078125	+1.64355469	-1.31835938	+60.33691406	-71.96044922	-58.20556641	+3176	+14.10205078	-2.15771484	-3.79687500	+3.05419922	-63.43505859	-57.63427734	+2728
+1457971394.27250000	+14.78759766	-1.88085938	-0.79541016	-6.76757813	-72.92724609	-48.93310547	+3888	+14.79638672	+1.63037109	-1.31835938	+59.58984375	-72.57568359	-57.45849609	+3176	+14.10205078	-2.15332031	-3.80126953	+3.01025391	-63.50097656	-57.63427734	+2728
+1457971394.28090000	+14.78320313	-1.86767578	-0.79101563	-4.54833984	-73.58642578	-50.97656250	+3884	+14.79199219	+1.60839844	-1.30957031	+58.13964844	-73.76220703	-56.00830078	+3180	+14.10205078	-2.13574219	-3.79687500	+3.07617188	-63.61083984	-57.70019531	+2724
+1457971394.28500010	+14.77880859	-1.85888672	-0.79101563	-3.31787109	-73.89404297	-52.09716797	+3880	+14.78759766	+1.59960938	-1.30957031	+57.19482422	-74.31152344	-55.01953125	+3176	+14.10644531	-2.13134766	-3.79687500	+3.09814453	-63.65478516	-57.74414063	+2724
+1457971394.28920010	+14.77880859	-1.84570313	-0.78222656	-1.95556641	-74.24560547	-53.34960938	+3880	+14.78759766	+1.59082031	-1.29638672	+56.38183594	-74.90478516	-54.18457031	+3180	+14.10644531	-2.12255859	-3.79248047	+3.16406250	-63.69873047	-57.83203125	+2724
+1457971394.29340000	+14.77880859	-1.84130859	-0.76904297	-0.52734375	-74.61914063	-54.71191406	+3880	+14.78759766	+1.58642578	-1.28759766	+55.48095703	-75.47607422	-53.21777344	+3180	+14.10644531	-2.11816406	-3.78369141	+3.25195313	-63.74267578	-57.94189453	+2720
+1457971394.30170010	+14.78320313	-1.80615234	-0.73828125	+2.96630859	-75.34423828	-57.91992188	+3888	+14.79638672	+1.57763672	-1.26123047	+53.74511719	-76.66259766	-51.30615234	+3184	+14.11523438	-2.10937500	-3.77050781	+3.53759766	-63.85253906	-58.31542969	+2720
+1457971394.30999990	+14.79199219	-1.77539063	-0.71191406	+6.83349609	-75.98144531	-61.58935547	+3888	+14.80078125	+1.57763672	-1.23046875	+51.61376953	-77.82714844	-48.91113281	+3184	+14.12841797	-2.10058594	-3.76171875	+3.86718750	-63.94042969	-58.66699219	+2720
+1457971394.31419990	+14.79199219	-1.75341797	-0.69873047	+8.94287109	-76.28906250	-63.54492188	+3888	+14.80078125	+1.58203125	-1.21289063	+50.42724609	-78.39843750	-47.59277344	+3184	+14.13281250	-2.09179688	-3.75292969	+4.06494141	-63.96240234	-58.86474609	+2720
+1457971394.31839990	+14.79638672	-1.73583984	-0.68115234	+11.14013672	-76.59667969	-65.67626953	+3888	+14.80517578	+1.58203125	-1.19531250	+49.13085938	-78.94775391	-46.14257813	+3184	+14.13720703	-2.08740234	-3.74853516	+4.24072266	-63.98437500	-59.06250000	+2720
+1457971394.32250000	+14.79638672	-1.71826172	-0.65917969	+13.38134766	-76.90429688	-67.85156250	+3888	+14.80517578	+1.58642578	-1.17773438	+47.74658203	-79.49707031	-44.58251953	+3184	+14.14160156	-2.08300781	-3.73974609	+4.41650391	-64.02832031	-59.26025391	+2720
+1457971394.33080010	+14.80078125	-1.68310547	-0.62841797	+17.88574219	-77.43164063	-72.20214844	+3884	+14.80957031	+1.59082031	-1.14257813	+44.56054688	-80.52978516	-41.08886719	+3184	+14.15478516	-2.07861328	-3.72656250	+4.76806641	-64.13818359	-59.65576172	+2716
+1457971394.33920000	+14.80078125	-1.64794922	-0.60205078	+22.28027344	-77.84912109	-76.50878906	+3876	+14.80957031	+1.59521484	-1.11181641	+41.13281250	-81.45263672	-37.33154297	+3184	+14.16357422	-2.06982422	-3.70898438	+5.09765625	-64.27001953	-60.02929688	+2716
+1457971394.34750010	+14.79638672	-1.63037109	-0.59765625	+25.92773438	-78.02490234	-80.17822266	+3860	+14.80078125	+1.59521484	-1.09863281	+36.89208984	-82.15576172	-32.80517578	+3180	+14.17236328	-2.06103516	-3.70019531	+5.36132813	-64.35791016	-60.27099609	+2716
+1457971394.35170010	+14.79638672	-1.62597656	-0.58886719	+27.61962891	-78.17871094	-81.87011719	+3856	+14.80078125	+1.59521484	-1.09423828	+34.65087891	-82.44140625	-30.43212891	+3176	+14.17236328	-2.05664063	-3.69580078	+5.42724609	-64.40185547	-60.35888672	+2712
+1457971394.35999990	+14.78320313	-1.62158203	-0.59326172	+30.21240234	-78.28857422	-84.57275391	+3840	+14.78759766	+1.58203125	-1.08984375	+29.83886719	-82.94677734	-25.42236328	+3172	+14.17236328	-2.04785156	-3.69140625	+5.47119141	-64.48974609	-60.44677734	+2712
+1457971394.36830000	+14.77880859	-1.62158203	-0.60644531	+32.18994141	-78.35449219	-86.63818359	+3828	+14.77880859	+1.56884766	-1.09863281	+24.93896484	-83.29833984	-20.39062500	+3168	+14.16796875	-2.04345703	-3.68701172	+5.42724609	-64.57763672	-60.42480469	+2708
+1457971394.37249990	+14.77441406	-1.63037109	-0.61962891	+32.89306641	-78.33251953	-87.42919922	+3824	+14.77001953	+1.56005859	-1.10302734	+22.45605469	-83.43017578	-17.84179688	+3164	+14.16796875	-2.03906250	-3.68701172	+5.36132813	-64.59960938	-60.35888672	+2704
+1457971394.37669990	+14.77001953	-1.63476563	-0.62402344	+33.77197266	-78.35449219	-88.37402344	+3816	+14.76562500	+1.55126953	-1.11181641	+19.81933594	-83.54003906	-15.13916016	+3164	+14.16357422	-2.03906250	-3.68701172	+5.29541016	-64.64355469	-60.29296875	+2704
+1457971394.38080000	+14.76123047	-1.64355469	-0.62841797	+34.47509766	-78.35449219	-89.14306641	+3812	+14.75683594	+1.54248047	-1.11621094	+17.16064453	-83.67187500	-12.41455078	+3160	+14.16357422	-2.03906250	-3.68701172	+5.22949219	-64.64355469	-60.22705078	+2704
+1457971394.38500000	+14.75683594	-1.64794922	-0.63720703	+35.15625000	-78.33251953	-89.91210938	+3808	+14.74804688	+1.53369141	-1.12060547	+14.26025391	-83.75976563	-9.47021484	+3160	+14.15917969	-2.03466797	-3.68701172	+5.14160156	-64.66552734	-60.16113281	+2704
+1457971394.39330010	+14.74804688	-1.66113281	-0.65039063	+36.80419922	-78.31054688	-91.69189453	+3800	+14.73046875	+1.51171875	-1.13378906	+7.88818359	-83.95751953	-3.01025391	+3156	+14.15039063	-2.03027344	-3.68701172	+4.96582031	-64.70947266	-59.98535156	+2700
+1457971394.40159990	+14.74365234	-1.66552734	-0.65478516	+38.97949219	-78.22265625	-93.95507813	+3792	+14.72167969	+1.49853516	-1.14257813	+0.57128906	-84.13330078	+4.41650391	+3148	+14.14160156	-2.02587891	-3.68701172	+4.79003906	-64.73144531	-59.80957031	+2700
+1457971394.40580010	+14.73925781	-1.66992188	-0.65478516	+40.12207031	-78.20068359	-95.16357422	+3788	+14.71289063	+1.48974609	-1.13818359	-3.44970703	-84.24316406	+8.50341797	+3144	+14.13720703	-2.02587891	-3.68701172	+4.72412109	-64.75341797	-59.74365234	+2700
+1457971394.41000010	+14.73925781	-1.66552734	-0.65039063	+41.48437500	-78.13476563	-96.52587891	+3780	+14.70849609	+1.49414063	-1.13818359	-7.82226563	-84.30908203	+12.96386719	+3136	+14.13281250	-2.02148438	-3.68701172	+4.65820313	-64.77539063	-59.67773438	+2700
+1457971394.41409990	+14.73486328	-1.65673828	-0.64599609	+43.04443359	-78.04687500	-98.10791016	+3780	+14.69970703	+1.49414063	-1.13378906	-12.39257813	-84.33105469	+17.62207031	+3132	+14.12841797	-2.02148438	-3.68261719	+4.61425781	-64.79736328	-59.63378906	+2700
+1457971394.41829990	+14.73486328	-1.65673828	-0.63720703	+44.78027344	-77.98095703	-99.90966797	+3776	+14.69531250	+1.49414063	-1.12939453	-17.16064453	-84.35302734	+22.45605469	+3128	+14.12402344	-2.01708984	-3.68261719	+4.59228516	-64.81933594	-59.61181641	+2700
+1457971394.42660000	+14.73486328	-1.63037109	-0.61083984	+48.60351563	-77.78320313	-103.75488281	+3772	+14.68652344	+1.49853516	-1.10742188	-27.09228516	-84.33105469	+32.51953125	+3120	+14.11962891	-2.00830078	-3.67382813	+4.63623047	-64.88525391	-59.65576172	+2704
+1457971394.43080000	+14.73486328	-1.62158203	-0.59765625	+50.75683594	-77.62939453	-105.97412109	+3768	+14.68652344	+1.49853516	-1.09423828	-32.05810547	-84.26513672	+37.50732422	+3116	+14.11523438	-2.00390625	-3.66503906	+4.70214844	-64.95117188	-59.72167969	+2704
+1457971394.43499990	+14.73925781	-1.60400391	-0.58447266	+52.80029297	-77.45361328	-108.03955078	+3764	+14.68212891	+1.50732422	-1.08105469	-36.76025391	-84.17724609	+42.27539063	+3112	+14.11523438	-1.99951172	-3.66064453	+4.81201172	-64.99511719	-59.85351563	+2708
+1457971394.43910000	+14.73925781	-1.58642578	-0.56689453	+54.84375000	-77.27783203	-110.10498047	+3764	+14.68212891	+1.51171875	-1.06787109	-41.15478516	-84.06738281	+46.73583984	+3112	+14.11523438	-1.99511719	-3.65185547	+4.94384766	-65.06103516	-60.00732422	+2708
+1457971394.44330000	+14.74365234	-1.56884766	-0.54931641	+56.93115234	-77.05810547	-112.25830078	+3760	+14.68212891	+1.51611328	-1.05468750	-45.10986328	-83.91357422	+50.71289063	+3108	+14.11523438	-1.98632813	-3.64306641	+5.14160156	-65.12695313	-60.24902344	+2712
+1457971394.44750000	+14.74365234	-1.55126953	-0.53173828	+58.86474609	-76.86035156	-114.23583984	+3760	+14.67773438	+1.52490234	-1.04589844	-48.75732422	-83.75976563	+54.40429688	+3108	+14.11523438	-1.98193359	-3.63427734	+5.38330078	-65.19287109	-60.51269531	+2712
+1457971394.45160010	+14.74365234	-1.53369141	-0.51855469	+60.62255859	-76.64062500	-116.03759766	+3756	+14.67773438	+1.52929688	-1.03271484	-52.03125000	-83.58398438	+57.70019531	+3104	+14.11523438	-1.97314453	-3.62548828	+5.60302734	-65.28076172	-60.77636719	+2712
+1457971394.45580010	+14.74365234	-1.51611328	-0.50097656	+62.40234375	-76.42089844	-117.88330078	+3752	+14.67773438	+1.53369141	-1.02392578	-55.12939453	-83.40820313	+60.77636719	+3104	+14.11962891	-1.96875000	-3.61230469	+5.95458984	-65.39062500	-61.19384766	+2716
+1457971394.46000000	+14.74365234	-1.50732422	-0.48779297	+64.11621094	-76.17919922	-119.68505859	+3748	+14.67773438	+1.52929688	-1.01074219	-58.02978516	-83.25439453	+63.61083984	+3100	+14.11962891	-1.95996094	-3.59912109	+6.26220703	-65.47851563	-61.61132813	+2716
+1457971394.46830010	+14.74804688	-1.48095703	-0.47021484	+66.88476563	-75.71777344	-122.60742188	+3736	+14.67333984	+1.52929688	-1.00195313	-62.62207031	-82.90283203	+68.11523438	+3092	+14.11962891	-1.94677734	-3.57714844	+6.87744141	-65.69824219	-62.44628906	+2712
+1457971394.47250010	+14.74804688	-1.47656250	-0.46142578	+68.09326172	-75.49804688	-123.92578125	+3728	+14.67333984	+1.52490234	-0.99755859	-64.64355469	-82.72705078	+70.09277344	+3088	+14.11962891	-1.94238281	-3.56835938	+7.14111328	-65.80810547	-62.81982422	+2712
+1457971394.48079990	+14.73925781	-1.46337891	-0.46582031	+70.07080078	-75.05859375	-126.03515625	+3716	+14.66894531	+1.52050781	-1.00195313	-67.67578125	-82.39746094	+73.01513672	+3084	+14.11523438	-1.93359375	-3.56396484	+7.49267578	-65.93994141	-63.36914063	+2708
+1457971394.48910000	+14.72607422	-1.47656250	-0.47460938	+71.56494141	-74.68505859	-127.79296875	+3704	+14.65576172	+1.50732422	-1.01513672	-70.40039063	-82.08984375	+75.52001953	+3080	+14.10205078	-1.92919922	-3.55957031	+7.64648438	-66.04980469	-63.69873047	+2700
+1457971394.49740000	+14.71289063	-1.48974609	-0.49218750	+72.83935547	-74.35546875	-129.24316406	+3696	+14.64697266	+1.48974609	-1.02392578	-73.01513672	-81.78222656	+77.91503906	+3080	+14.08886719	-1.92480469	-3.55957031	+7.66845703	-66.20361328	-63.89648438	+2696
+1457971394.50160000	+14.70410156	-1.49853516	-0.50537109	+73.34472656	-74.22363281	-129.85839844	+3696	+14.64257813	+1.48095703	-1.03710938	-74.00390625	-81.65039063	+78.79394531	+3080	+14.08447266	-1.92480469	-3.55957031	+7.64648438	-66.26953125	-63.96240234	+2692
+1457971394.50990010	+14.68652344	-1.50732422	-0.54052734	+74.20166016	-73.93798828	-130.84716797	+3692	+14.62939453	+1.46777344	-1.06347656	-75.98144531	-81.38671875	+80.55175781	+3076	+14.07128906	-1.92041016	-3.56835938	+7.55859375	-66.37939453	-64.00634766	+2692
+1457971394.51410010	+14.67773438	-1.51611328	-0.55371094	+74.57519531	-73.82812500	-131.30859375	+3688	+14.62060547	+1.46337891	-1.07226563	-76.90429688	-81.25488281	+81.40869141	+3076	+14.06250000	-1.91601563	-3.57275391	+7.53662109	-66.42333984	-64.02832031	+2692
+1457971394.51830010	+14.66455078	-1.52490234	-0.56689453	+75.03662109	-73.74023438	-131.85791016	+3688	+14.61621094	+1.45898438	-1.08105469	-78.06884766	-81.14501953	+82.46337891	+3072	+14.05810547	-1.91162109	-3.57714844	+7.51464844	-66.48925781	-64.09423828	+2688
+1457971394.52239990	+14.65576172	-1.52490234	-0.58007813	+75.54199219	-73.63037109	-132.42919922	+3684	+14.60742188	+1.45458984	-1.08984375	-79.27734375	-81.05712891	+83.58398438	+3072	+14.04931641	-1.91162109	-3.57714844	+7.53662109	-66.57714844	-64.16015625	+2688
+1457971394.52659990	+14.64697266	-1.52490234	-0.58886719	+76.13525391	-73.54248047	-133.08837891	+3684	+14.60302734	+1.45019531	-1.09863281	-80.41992188	-80.96923828	+84.61669922	+3072	+14.04492188	-1.90722656	-3.58154297	+7.53662109	-66.64306641	-64.22607422	+2688
+1457971394.53490000	+14.63818359	-1.52050781	-0.60644531	+77.32177734	-73.36669922	-134.40673828	+3676	+14.59423828	+1.45458984	-1.11621094	-82.63916016	-80.81542969	+86.70410156	+3068	+14.04052734	-1.90283203	-3.59033203	+7.64648438	-66.84082031	-64.48974609	+2688
+1457971394.54329990	+14.62939453	-1.50292969	-0.61083984	+78.79394531	-73.16894531	-135.92285156	+3672	+14.58984375	+1.46777344	-1.12060547	-85.27587891	-80.72753906	+89.27490234	+3064	+14.03613281	-1.89404297	-3.59472656	+7.99804688	-67.03857422	-64.97314453	+2684
+1457971394.54740000	+14.62500000	-1.48535156	-0.61083984	+79.56298828	-73.05908203	-136.69189453	+3668	+14.58544922	+1.48095703	-1.12060547	-86.61621094	-80.68359375	+90.61523438	+3060	+14.03613281	-1.88525391	-3.59912109	+8.21777344	-67.12646484	-65.25878906	+2684
+1457971394.55160000	+14.62500000	-1.46777344	-0.60644531	+80.46386719	-72.94921875	-137.57080078	+3664	+14.58544922	+1.49414063	-1.12060547	-87.95654297	-80.66162109	+91.95556641	+3060	+14.03613281	-1.87646484	-3.60351563	+8.48144531	-67.21435547	-65.56640625	+2684
+1457971394.55580000	+14.62500000	-1.45458984	-0.59765625	+81.36474609	-72.83935547	-138.49365234	+3660	+14.58544922	+1.50292969	-1.12060547	-89.31884766	-80.63964844	+93.33984375	+3056	+14.03613281	-1.87207031	-3.60791016	+8.83300781	-67.34619141	-65.98388672	+2680
+1457971394.55990000	+14.62939453	-1.43261719	-0.59326172	+82.28759766	-72.72949219	-139.41650391	+3656	+14.58984375	+1.52050781	-1.12060547	-90.72509766	-80.61767578	+94.74609375	+3056	+14.04052734	-1.86767578	-3.61230469	+9.18457031	-67.45605469	-66.40136719	+2676
+1457971394.56820010	+14.63378906	-1.38867188	-0.58447266	+83.93554688	-72.48779297	-141.02050781	+3640	+14.59423828	+1.55126953	-1.12500000	-93.29589844	-80.57373047	+97.38281250	+3048	+14.04931641	-1.85009766	-3.62109375	+10.01953125	-67.69775391	-67.34619141	+2672
+1457971394.57660010	+14.64257813	-1.33593750	-0.58007813	+85.36376953	-72.20214844	-142.38281250	+3624	+14.59863281	+1.59082031	-1.13378906	-95.49316406	-80.57373047	+99.71191406	+3044	+14.05810547	-1.82812500	-3.63427734	+10.87646484	-67.85156250	-68.26904297	+2668
+1457971394.58069990	+14.64697266	-1.31396484	-0.58447266	+85.89111328	-72.04833984	-142.86621094	+3616	+14.59863281	+1.60839844	-1.14257813	-96.43798828	-80.57373047	+100.72265625	+3040	+14.05810547	-1.81494141	-3.64746094	+11.31591797	-67.91748047	-68.75244141	+2668
+1457971394.58489990	+14.64697266	-1.29199219	-0.58886719	+86.37451172	-71.93847656	-143.32763672	+3608	+14.59863281	+1.62597656	-1.15136719	-97.40478516	-80.57373047	+101.71142578	+3040	+14.06250000	-1.80175781	-3.65625000	+11.73339844	-67.96142578	-69.19189453	+2664
+1457971394.58909990	+14.65576172	-1.27441406	-0.59765625	+86.74804688	-71.80664063	-143.70117188	+3600	+14.60302734	+1.64355469	-1.16894531	-97.99804688	-80.59570313	+102.34863281	+3040	+14.06250000	-1.79296875	-3.66943359	+12.08496094	-68.00537109	-69.54345703	+2664
+1457971394.59740000	+14.66455078	-1.23486328	-0.62841797	+87.09960938	-71.56494141	-144.00878906	+3584	+14.59863281	+1.67431641	-1.21728516	-98.65722656	-80.66162109	+103.07373047	+3036	+14.06250000	-1.76220703	-3.70898438	+12.70019531	-68.00537109	-70.15869141	+2664
+1457971394.60159990	+14.66894531	-1.21728516	-0.65478516	+87.09960938	-71.43310547	-143.98681641	+3576	+14.59863281	+1.69189453	-1.24365234	-98.81103516	-80.72753906	+103.27148438	+3040	+14.06250000	-1.74902344	-3.73095703	+12.96386719	-67.98339844	-70.44433594	+2664
+1457971394.60570000	+14.66894531	-1.20410156	-0.68554688	+86.81396484	-71.32324219	-143.65722656	+3568	+14.59423828	+1.70947266	-1.28320313	-98.63525391	-80.81542969	+103.09570313	+3040	+14.06250000	-1.73583984	-3.76171875	+13.16162109	-67.91748047	-70.62011719	+2664
+1457971394.60990000	+14.67333984	-1.19091797	-0.72070313	+86.48437500	-71.21337891	-143.32763672	+3564	+14.58984375	+1.72265625	-1.31835938	-98.37158203	-80.90332031	+102.85400391	+3040	+14.05810547	-1.71826172	-3.78808594	+13.33740234	-67.85156250	-70.77392578	+2668
+1457971394.61410000	+14.67333984	-1.17773438	-0.76025391	+86.08886719	-71.10351563	-142.91015625	+3560	+14.58544922	+1.74023438	-1.36230469	-97.88818359	-81.01318359	+102.39257813	+3044	+14.05371094	-1.70068359	-3.82324219	+13.46923828	-67.74169922	-70.88378906	+2668
+1457971394.61820010	+14.67773438	-1.16455078	-0.79980469	+85.60546875	-71.01562500	-142.44873047	+3556	+14.58105469	+1.75341797	-1.41503906	-97.09716797	-81.16699219	+101.55761719	+3052	+14.04931641	-1.68310547	-3.85839844	+13.55712891	-67.60986328	-70.97167969	+2672
+1457971394.62240000	+14.67773438	-1.15136719	-0.84375000	+85.10009766	-70.90576172	-141.94335938	+3552	+14.57226563	+1.76660156	-1.46337891	-96.28417969	-81.29882813	+100.70068359	+3056	+14.04052734	-1.66552734	-3.89794922	+13.64501953	-67.50000000	-71.03759766	+2672
+1457971394.62660000	+14.68212891	-1.13818359	-0.89208984	+84.50683594	-70.79589844	-141.32812500	+3552	+14.57226563	+1.77978516	-1.51611328	-95.44921875	-81.45263672	+99.84375000	+3060	+14.03613281	-1.64794922	-3.93750000	+13.71093750	-67.34619141	-71.08154297	+2676
+1457971394.63490010	+14.68652344	-1.10742188	-0.99755859	+83.14453125	-70.55419922	-139.92187500	+3548	+14.55908203	+1.81494141	-1.63476563	-92.74658203	-81.80419922	+97.09716797	+3076	+14.02734375	-1.60839844	-4.02539063	+13.82080078	-66.99462891	-71.14746094	+2680
+1457971394.63899990	+14.69091797	-1.08984375	-1.05029297	+82.48535156	-70.42236328	-139.21875000	+3548	+14.55908203	+1.83691406	-1.69189453	-91.60400391	-81.97998047	+95.93261719	+3080	+14.02294922	-1.58642578	-4.06933594	+13.95263672	-66.84082031	-71.23535156	+2684
+1457971394.64319990	+14.69531250	-1.06787109	-1.10742188	+81.76025391	-70.26855469	-138.47167969	+3548	+14.55468750	+1.85449219	-1.74902344	-90.02197266	-82.17773438	+94.30664063	+3088	+14.01855469	-1.56445313	-4.11767578	+14.08447266	-66.64306641	-71.34521484	+2684
+1457971394.64739990	+14.69970703	-1.04589844	-1.16455078	+81.10107422	-70.11474609	-137.74658203	+3552	+14.55029297	+1.87646484	-1.81054688	-88.33007813	-82.35351563	+92.57080078	+3096	+14.01416016	-1.53808594	-4.16162109	+14.19433594	-66.44531250	-71.45507813	+2688
+1457971394.65150000	+14.70849609	-1.01953125	-1.21728516	+80.46386719	-69.98291016	-137.04345703	+3552	+14.55029297	+1.90283203	-1.86328125	-86.85791016	-82.52929688	+91.09863281	+3104	+14.01416016	-1.51611328	-4.20996094	+14.37011719	-66.24755859	-71.56494141	+2688
+1457971394.65570000	+14.71289063	-0.99316406	-1.27001953	+79.91455078	-69.80712891	-136.47216797	+3552	+14.55029297	+1.92480469	-1.91601563	-85.27587891	-82.70507813	+89.47265625	+3108	+14.00537109	-1.49414063	-4.25830078	+14.56787109	-66.04980469	-71.74072266	+2688
+1457971394.66400000	+14.73486328	-0.92285156	-1.36669922	+79.18945313	-69.49951172	-135.54931641	+3552	+14.55908203	+1.99511719	-2.01708984	-82.37548828	-83.01269531	+86.63818359	+3124	+14.00976563	-1.43701172	-4.34619141	+15.11718750	-65.69824219	-72.20214844	+2688
+1457971394.66820000	+14.74804688	-0.88330078	-1.41503906	+78.88183594	-69.32373047	-135.15380859	+3552	+14.56787109	+2.03027344	-2.06103516	-80.96923828	-83.16650391	+85.25390625	+3128	+14.01416016	-1.41064453	-4.38574219	+15.44677734	-65.54443359	-72.48779297	+2684
+1457971394.67240000	+14.76123047	-0.84375000	-1.45898438	+78.66210938	-69.14794922	-134.80224609	+3552	+14.57226563	+2.07421875	-2.10937500	-79.45312500	-83.32031250	+83.78173828	+3132	+14.02294922	-1.38427734	-4.42968750	+15.79833984	-65.39062500	-72.79541016	+2684
+1457971394.67650010	+14.77441406	-0.79980469	-1.49853516	+78.48632813	-68.97216797	-134.51660156	+3552	+14.58105469	+2.11376953	-2.15332031	-78.09082031	-83.47412109	+82.48535156	+3136	+14.02734375	-1.35351563	-4.46923828	+16.19384766	-65.23681641	-73.12500000	+2680
+1457971394.68070010	+14.78759766	-0.76025391	-1.53369141	+78.44238281	-68.79638672	-134.36279297	+3548	+14.58984375	+2.15771484	-2.19726563	-76.77246094	-83.60595703	+81.23291016	+3140	+14.03173828	-1.32275391	-4.50878906	+16.61132813	-65.08300781	-73.49853516	+2680
+1457971394.68490000	+14.80078125	-0.71191406	-1.56884766	+78.44238281	-68.64257813	-134.23095703	+3544	+14.59863281	+2.20166016	-2.23681641	-75.41015625	-83.75976563	+79.93652344	+3144	+14.03613281	-1.29199219	-4.54833984	+17.02880859	-64.92919922	-73.82812500	+2676
+1457971394.68899990	+14.81835938	-0.66796875	-1.60400391	+78.42041016	-68.48876953	-134.07714844	+3540	+14.61181641	+2.24560547	-2.27636719	-74.17968750	-83.89160156	+78.77197266	+3148	+14.04492188	-1.25683594	-4.58789063	+17.42431641	-64.79736328	-74.15771484	+2672
+1457971394.69320010	+14.83154297	-0.61962891	-1.63916016	+78.46435547	-68.35693359	-134.01123047	+3536	+14.62060547	+2.29394531	-2.31591797	-73.16894531	-84.02343750	+77.84912109	+3152	+14.05371094	-1.22607422	-4.62744141	+17.81982422	-64.66552734	-74.48730469	+2672
+1457971394.69740010	+14.84912109	-0.57568359	-1.67431641	+78.55224609	-68.20312500	-133.96728516	+3532	+14.62939453	+2.33789063	-2.35107422	-72.15820313	-84.15527344	+76.94824219	+3152	+14.05810547	-1.19531250	-4.66699219	+18.23730469	-64.53369141	-74.86083984	+2668
+1457971394.70149990	+14.86230469	-0.52734375	-1.70947266	+78.61816406	-68.07128906	-133.92333984	+3524	+14.64257813	+2.38623047	-2.39501953	-70.86181641	-84.28710938	+75.71777344	+3156	+14.06689453	-1.16455078	-4.70654297	+18.63281250	-64.40185547	-75.21240234	+2664
+1457971394.70569990	+14.87548828	-0.48339844	-1.74462891	+78.64013672	-67.91748047	-133.81347656	+3520	+14.64697266	+2.43457031	-2.43896484	-69.36767578	-84.41894531	+74.35546875	+3160	+14.07568359	-1.12939453	-4.75048828	+19.00634766	-64.27001953	-75.47607422	+2660
+1457971394.70989990	+14.88867188	-0.43945313	-1.78417969	+78.64013672	-67.78564453	-133.70361328	+3512	+14.65576172	+2.47851563	-2.48291016	-67.85156250	-84.55078125	+72.90527344	+3160	+14.08007813	-1.09423828	-4.79003906	+19.33593750	-64.11621094	-75.73974609	+2660
+1457971394.71820000	+14.90625000	-0.35156250	-1.87207031	+78.44238281	-67.50000000	-133.24218750	+3500	+14.66015625	+2.56201172	-2.57958984	-64.07226563	-84.79248047	+69.25781250	+3164	+14.08886719	-1.02832031	-4.88232422	+19.88525391	-63.80859375	-76.11328125	+2656
+1457971394.72230010	+14.91503906	-0.31201172	-1.91601563	+78.31054688	-67.36816406	-133.04443359	+3492	+14.66455078	+2.60156250	-2.62792969	-62.27050781	-84.92431641	+67.50000000	+3168	+14.08886719	-0.99316406	-4.93066406	+20.12695313	-63.65478516	-76.24511719	+2652
+1457971394.72650000	+14.92382813	-0.27246094	-1.96875000	+78.11279297	-67.25830078	-132.75878906	+3484	+14.66455078	+2.63671875	-2.68505859	-60.00732422	-85.03417969	+65.28076172	+3172	+14.09326172	-0.96240234	-4.97900391	+20.28076172	-63.52294922	-76.35498047	+2648
+1457971394.73070000	+14.93261719	-0.23730469	-2.02148438	+77.87109375	-67.12646484	-132.42919922	+3480	+14.66455078	+2.67187500	-2.74218750	-57.48046875	-85.12207031	+62.79785156	+3176	+14.09326172	-0.92724609	-5.02734375	+20.41259766	-63.36914063	-76.39892578	+2644
+1457971394.73480010	+14.93701172	-0.20654297	-2.07421875	+77.58544922	-66.99462891	-132.07763672	+3472	+14.66455078	+2.70263672	-2.79931641	-54.84375000	-85.20996094	+60.18310547	+3180	+14.09326172	-0.89648438	-5.08007813	+20.54443359	-63.19335938	-76.44287109	+2640
+1457971394.73900010	+14.94580078	-0.17138672	-2.13134766	+77.25585938	-66.84082031	-131.70410156	+3464	+14.66015625	+2.73339844	-2.86083984	-51.83349609	-85.27587891	+57.17285156	+3184	+14.09326172	-0.86132813	-5.12841797	+20.65429688	-63.03955078	-76.48681641	+2636
+1457971394.74320010	+14.94580078	-0.14062500	-2.19287109	+76.86035156	-66.68701172	-131.22070313	+3460	+14.65576172	+2.76855469	-2.92236328	-48.51562500	-85.31982422	+53.89892578	+3188	+14.09326172	-0.83056641	-5.18554688	+20.72021484	-62.84179688	-76.44287109	+2636
+1457971394.74729990	+14.95019531	-0.10986328	-2.25439453	+76.44287109	-66.53320313	-130.73730469	+3456	+14.65136719	+2.79492188	-2.98828125	-45.10986328	-85.34179688	+50.49316406	+3196	+14.09326172	-0.79541016	-5.23828125	+20.76416016	-62.64404297	-76.37695313	+2632
+1457971394.75149990	+14.95019531	-0.07910156	-2.31152344	+76.09130859	-66.37939453	-130.31982422	+3448	+14.64697266	+2.82568359	-3.04980469	-42.12158203	-85.38574219	+47.50488281	+3200	+14.08886719	-0.76025391	-5.28662109	+20.80810547	-62.49023438	-76.33300781	+2628
+1457971394.75570010	+14.95458984	-0.04833984	-2.36865234	+75.73974609	-66.22558594	-129.94628906	+3444	+14.64257813	+2.85644531	-3.11132813	-39.00146484	-85.38574219	+44.40673828	+3208	+14.08886719	-0.72949219	-5.33496094	+20.87402344	-62.33642578	-76.33300781	+2620
+1457971394.75980000	+14.95458984	-0.01757813	-2.42578125	+75.38818359	-66.07177734	-129.57275391	+3436	+14.63818359	+2.88720703	-3.17285156	-35.85937500	-85.36376953	+41.28662109	+3212	+14.08447266	-0.69433594	-5.38330078	+20.96191406	-62.16064453	-76.33300781	+2616
+1457971394.76819990	+14.96777344	+0.04394531	-2.52685547	+74.88281250	-65.76416016	-129.00146484	+3424	+14.63818359	+2.94433594	-3.28271484	-30.36621094	-85.36376953	+35.81542969	+3224	+14.08886719	-0.62841797	-5.47119141	+21.18164063	-61.89697266	-76.42089844	+2600
+1457971394.77230000	+14.97216797	+0.07910156	-2.57958984	+74.61914063	-65.58837891	-128.64990234	+3420	+14.63378906	+2.97949219	-3.33984375	-27.44384766	-85.31982422	+32.91503906	+3228	+14.09326172	-0.59765625	-5.51953125	+21.29150391	-61.74316406	-76.46484375	+2592
+1457971394.77650000	+14.97656250	+0.11425781	-2.61474609	+74.59716797	-65.43457031	-128.58398438	+3412	+14.63378906	+3.01904297	-3.38378906	-25.26855469	-85.31982422	+30.80566406	+3232	+14.09326172	-0.56250000	-5.55468750	+21.51123047	-61.61132813	-76.57470703	+2584
+1457971394.78070000	+14.98535156	+0.14941406	-2.64990234	+74.55322266	-65.28076172	-128.47412109	+3404	+14.63818359	+3.05859375	-3.42333984	-22.89550781	-85.31982422	+28.49853516	+3236	+14.09326172	-0.52734375	-5.58984375	+21.75292969	-61.47949219	-76.72851563	+2572
+1457971394.78480010	+14.98974609	+0.19335938	-2.68505859	+74.53125000	-65.12695313	-128.36425781	+3396	+14.63818359	+3.09814453	-3.46728516	-20.67626953	-85.27587891	+26.36718750	+3244	+14.09765625	-0.49218750	-5.62500000	+21.99462891	-61.34765625	-76.88232422	+2564
+1457971394.78900000	+14.99853516	+0.23730469	-2.71142578	+74.66308594	-65.01708984	-128.40820313	+3388	+14.64697266	+3.14208984	-3.49365234	-19.31396484	-85.34179688	+25.07080078	+3244	+14.10644531	-0.45263672	-5.65136719	+22.28027344	-61.28173828	-77.08007813	+2552
+1457971394.79310010	+15.00732422	+0.28125000	-2.73339844	+74.77294922	-64.90722656	-128.47412109	+3376	+14.65576172	+3.18603516	-3.52441406	-17.62207031	-85.36376953	+23.44482422	+3248	+14.11083984	-0.41748047	-5.67773438	+22.58789063	-61.21582031	-77.34375000	+2540
+1457971394.79730010	+15.02050781	+0.32958984	-2.75537109	+74.92675781	-64.77539063	-128.51806641	+3368	+14.66455078	+3.23437500	-3.55078125	-15.95214844	-85.38574219	+21.88476563	+3252	+14.12402344	-0.38232422	-5.69970703	+22.93945313	-61.14990234	-77.62939453	+2528
+1457971394.80559990	+15.04687500	+0.43066406	-2.78173828	+75.49804688	-64.55566406	-128.86962891	+3344	+14.68652344	+3.32666016	-3.58593750	-13.07373047	-85.47363281	+19.20410156	+3256	+14.14599609	-0.30761719	-5.73486328	+23.75244141	-61.04003906	-78.26660156	+2504
+1457971394.80979990	+15.06005859	+0.48339844	-2.79492188	+75.69580078	-64.44580078	-128.93554688	+3336	+14.69531250	+3.37939453	-3.60791016	-11.57958984	-85.49560547	+17.84179688	+3260	+14.15478516	-0.26367188	-5.75683594	+24.14794922	-60.97412109	-78.53027344	+2496
+1457971394.81399990	+15.06884766	+0.53613281	-2.80371094	+76.00341797	-64.37988281	-129.11132813	+3324	+14.70410156	+3.43212891	-3.62109375	-10.34912109	-85.53955078	+16.72119141	+3260	+14.16357422	-0.21972656	-5.77001953	+24.52148438	-60.90820313	-78.81591797	+2484
+1457971394.81810000	+15.08203125	+0.58886719	-2.80810547	+76.26708984	-64.29199219	-129.26513672	+3316	+14.71289063	+3.48486328	-3.62988281	-9.05273438	-85.58349609	+15.53466797	+3264	+14.17236328	-0.18017578	-5.78320313	+24.93896484	-60.86425781	-79.12353516	+2476
+1457971394.82230000	+15.09521484	+0.63720703	-2.81689453	+76.48681641	-64.20410156	-129.37500000	+3308	+14.72167969	+3.52880859	-3.64306641	-7.69042969	-85.62744141	+14.28222656	+3264	+14.18115234	-0.14062500	-5.79638672	+25.31250000	-60.82031250	-79.40917969	+2464
+1457971394.82649990	+15.10839844	+0.68554688	-2.82568359	+76.68457031	-64.13818359	-129.46289063	+3300	+14.73046875	+3.57275391	-3.65625000	-6.45996094	-85.64941406	+13.13964844	+3264	+14.18994141	-0.10546875	-5.80957031	+25.64208984	-60.79833984	-79.69482422	+2452
+1457971394.83060000	+15.11718750	+0.73828125	-2.83886719	+76.79443359	-64.07226563	-129.44091797	+3296	+14.73925781	+3.62109375	-3.67382813	-5.09765625	-85.64941406	+11.86523438	+3268	+14.20312500	-0.06152344	-5.82275391	+25.94970703	-60.75439453	-79.89257813	+2444
+1457971394.83480000	+15.13037109	+0.78222656	-2.85644531	+76.83837891	-63.98437500	-129.41894531	+3288	+14.74804688	+3.66064453	-3.68701172	-3.62548828	-85.62744141	+10.45898438	+3268	+14.21191406	-0.02636719	-5.83593750	+26.23535156	-60.71044922	-80.09033203	+2432
+1457971394.83900000	+15.13916016	+0.82177734	-2.86962891	+76.94824219	-63.91845703	-129.44091797	+3280	+14.74804688	+3.70458984	-3.70458984	-1.97753906	-85.60546875	+8.92089844	+3272	+14.21630859	+0.01318359	-5.85351563	+26.49902344	-60.66650391	-80.28808594	+2424
+1457971394.84730010	+15.15234375	+0.90087891	-2.90478516	+76.83837891	-63.76464844	-129.15527344	+3268	+14.75244141	+3.78369141	-3.74414063	+1.27441406	-85.51757813	+5.77880859	+3280	+14.22509766	+0.08789063	-5.88867188	+26.87255859	-60.49072266	-80.44189453	+2412
+1457971394.85150000	+15.15673828	+0.93164063	-2.92675781	+76.64062500	-63.67675781	-128.89160156	+3264	+14.75244141	+3.81005859	-3.77050781	+2.85644531	-85.42968750	+4.24072266	+3284	+14.22509766	+0.11865234	-5.90625000	+26.93847656	-60.42480469	-80.46386719	+2408
+1457971394.85560010	+15.16113281	+0.96240234	-2.95312500	+76.46484375	-63.61083984	-128.62792969	+3260	+14.74804688	+3.84082031	-3.79248047	+4.30664063	-85.34179688	+2.81250000	+3288	+14.22949219	+0.15380859	-5.92822266	+27.00439453	-60.35888672	-80.44189453	+2404
+1457971394.85980010	+15.16552734	+0.98876953	-2.97949219	+76.24511719	-63.52294922	-128.36425781	+3252	+14.74804688	+3.86718750	-3.81884766	+5.84472656	-85.25390625	+1.29638672	+3292	+14.22949219	+0.18017578	-5.94580078	+27.04833984	-60.27099609	-80.44189453	+2396
+1457971394.86400010	+15.16992188	+1.01074219	-3.00585938	+76.00341797	-63.45703125	-128.10058594	+3248	+14.74365234	+3.89794922	-3.84521484	+7.44873047	-85.14404297	-0.26367188	+3300	+14.22949219	+0.20654297	-5.96337891	+27.09228516	-60.22705078	-80.44189453	+2392
+1457971394.86809990	+15.17431641	+1.03710938	-3.03662109	+75.73974609	-63.36914063	-127.74902344	+3244	+14.73925781	+3.92431641	-3.87597656	+9.00878906	-85.01220703	-1.80175781	+3308	+14.23388672	+0.23730469	-5.98535156	+27.09228516	-60.13916016	-80.35400391	+2384
+1457971394.87229990	+15.17871094	+1.05908203	-3.06738281	+75.43212891	-63.30322266	-127.39746094	+3240	+14.73486328	+3.94628906	-3.90234375	+10.52490234	-84.88037109	-3.31787109	+3316	+14.23388672	+0.26806641	-6.00732422	+27.07031250	-60.05126953	-80.26611328	+2372
+1457971394.87640000	+15.17431641	+1.08105469	-3.09375000	+75.16845703	-63.21533203	-127.08984375	+3236	+14.72607422	+3.97265625	-3.92871094	+11.97509766	-84.77050781	-4.74609375	+3324	+14.23388672	+0.29443359	-6.02490234	+27.07031250	-59.98535156	-80.20019531	+2364
+1457971394.88060000	+15.17431641	+1.10742188	-3.12011719	+74.94873047	-63.14941406	-126.80419922	+3232	+14.72167969	+3.99462891	-3.95068359	+13.38134766	-84.66064453	-6.15234375	+3332	+14.22949219	+0.32519531	-6.03808594	+27.07031250	-59.91943359	-80.13427734	+2356
+1457971394.88890000	+15.17431641	+1.15136719	-3.16406250	+74.48730469	-63.03955078	-126.25488281	+3228	+14.71289063	+4.03857422	-3.99462891	+15.77636719	-84.46289063	-8.56933594	+3352	+14.22949219	+0.37792969	-6.06884766	+27.04833984	-59.80957031	-79.98046875	+2336
+1457971394.89310000	+15.17871094	+1.17333984	-3.18164063	+74.37744141	-62.99560547	-126.07910156	+3224	+14.70849609	+4.06054688	-4.01220703	+16.89697266	-84.37500000	-9.71191406	+3360	+14.23388672	+0.40429688	-6.07763672	+27.04833984	-59.78759766	-79.95849609	+2324
+1457971394.89730000	+15.18310547	+1.20410156	-3.19921875	+74.26757813	-62.97363281	-125.88134766	+3220	+14.70849609	+4.08691406	-4.02978516	+17.90771484	-84.28710938	-10.67871094	+3372	+14.23828125	+0.43066406	-6.09082031	+27.11425781	-59.76562500	-79.95849609	+2312
+1457971394.90140010	+15.18310547	+1.23486328	-3.20800781	+74.28955078	-62.95166016	-125.81542969	+3220	+14.70410156	+4.12207031	-4.03417969	+18.94042969	-84.28710938	-11.64550781	+3384	+14.24267578	+0.46582031	-6.09082031	+27.24609375	-59.76562500	-80.00244141	+2300
+1457971394.90560010	+15.18750000	+1.26123047	-3.21240234	+74.28955078	-62.95166016	-125.72753906	+3216	+14.70849609	+4.15283203	-4.03857422	+20.01708984	-84.26513672	-12.70019531	+3392	+14.24707031	+0.49218750	-6.09521484	+27.37792969	-59.76562500	-80.06835938	+2292
+1457971394.90980010	+15.19189453	+1.29638672	-3.21679688	+74.28955078	-62.92968750	-125.63964844	+3212	+14.70849609	+4.18359375	-4.04296875	+20.89599609	-84.22119141	-13.55712891	+3404	+14.25585938	+0.52294922	-6.09960938	+27.48779297	-59.74365234	-80.11230469	+2280
+1457971394.91389990	+15.19628906	+1.33593750	-3.21240234	+74.42138672	-62.92968750	-125.66162109	+3212	+14.71289063	+4.21435547	-4.03857422	+21.77490234	-84.26513672	-14.41406250	+3416	+14.26025391	+0.55371094	-6.09960938	+27.64160156	-59.74365234	-80.17822266	+2272
+1457971394.91810010	+15.20068359	+1.36669922	-3.20800781	+74.55322266	-62.95166016	-125.72753906	+3212	+14.72167969	+4.24951172	-4.02978516	+22.65380859	-84.28710938	-15.22705078	+3428	+14.26904297	+0.58007813	-6.09521484	+27.79541016	-59.76562500	-80.28808594	+2264
+1457971394.92230010	+15.20507813	+1.40625000	-3.19482422	+74.75097656	-62.97363281	-125.79345703	+3216	+14.73046875	+4.28906250	-4.02099609	+23.33496094	-84.33105469	-15.84228516	+3440	+14.27783203	+0.61083984	-6.08642578	+27.99316406	-59.78759766	-80.41992188	+2256
+1457971394.92639990	+15.21386719	+1.44580078	-3.18164063	+74.99267578	-63.01757813	-125.92529297	+3220	+14.73925781	+4.32861328	-4.00341797	+23.90625000	-84.39697266	-16.34765625	+3456	+14.28662109	+0.64160156	-6.08203125	+28.23486328	-59.80957031	-80.57373047	+2252
+1457971394.93479990	+15.23583984	+1.52490234	-3.15527344	+75.36621094	-63.08349609	-126.10107422	+3228	+14.75683594	+4.40332031	-3.97705078	+24.85107422	-84.48486328	-17.16064453	+3476	+14.30859375	+0.70312500	-6.06884766	+28.67431641	-59.85351563	-80.88134766	+2248
+1457971394.93890000	+15.24462891	+1.56445313	-3.13769531	+75.60791016	-63.12744141	-126.25488281	+3236	+14.76562500	+4.44287109	-3.95947266	+25.42236328	-84.57275391	-17.66601563	+3488	+14.31738281	+0.73388672	-6.05566406	+28.89404297	-59.87548828	-81.05712891	+2248
+1457971394.94310000	+15.24902344	+1.60400391	-3.12011719	+75.80566406	-63.14941406	-126.34277344	+3240	+14.77441406	+4.48242188	-3.94189453	+25.81787109	-84.61669922	-17.95166016	+3500	+14.32617188	+0.76464844	-6.05126953	+29.11376953	-59.87548828	-81.18896484	+2252
+1457971394.94720010	+15.25781250	+1.63916016	-3.10253906	+75.98144531	-63.17138672	-126.43066406	+3244	+14.78320313	+4.51757813	-3.92431641	+26.16943359	-84.66064453	-18.21533203	+3508	+14.33496094	+0.79541016	-6.04248047	+29.28955078	-59.87548828	-81.29882813	+2256
+1457971394.95140000	+15.26660156	+1.67431641	-3.08496094	+76.13525391	-63.21533203	-126.49658203	+3252	+14.79199219	+4.54833984	-3.90673828	+26.36718750	-84.68261719	-18.34716797	+3512	+14.34375000	+0.82617188	-6.03369141	+29.46533203	-59.85351563	-81.38671875	+2264
+1457971394.95560000	+15.27099609	+1.70947266	-3.07177734	+76.26708984	-63.23730469	-126.51855469	+3256	+14.79638672	+4.57910156	-3.89355469	+26.47705078	-84.70458984	-18.36914063	+3520	+14.34814453	+0.85253906	-6.02929688	+29.59716797	-59.85351563	-81.43066406	+2272
+1457971394.95970010	+15.27978516	+1.74023438	-3.05859375	+76.35498047	-63.25927734	-126.54052734	+3260	+14.80517578	+4.60986328	-3.88037109	+26.54296875	-84.72656250	-18.36914063	+3524	+14.35253906	+0.87890625	-6.02050781	+29.70703125	-59.83154297	-81.49658203	+2280
+1457971394.96810010	+15.29296875	+1.79296875	-3.04101563	+76.37695313	-63.30322266	-126.40869141	+3268	+14.81396484	+4.65820313	-3.86279297	+26.36718750	-84.68261719	-18.06152344	+3532	+14.36572266	+0.93164063	-6.01171875	+29.83886719	-59.80957031	-81.47460938	+2296
+1457971394.97219990	+15.29736328	+1.81494141	-3.03662109	+76.28906250	-63.28125000	-126.27685547	+3268	+14.81835938	+4.68017578	-3.85839844	+26.19140625	-84.63867188	-17.84179688	+3532	+14.37011719	+0.95800781	-6.00732422	+29.83886719	-59.78759766	-81.40869141	+2304
+1457971394.97639990	+15.30175781	+1.83251953	-3.03222656	+76.15722656	-63.28125000	-126.07910156	+3272	+14.81835938	+4.70214844	-3.85400391	+26.08154297	-84.57275391	-17.64404297	+3532	+14.37451172	+0.97998047	-6.00732422	+29.79492188	-59.74365234	-81.27685547	+2308
+1457971394.98470000	+15.30615234	+1.86328125	-3.03662109	+75.84960938	-63.28125000	-125.68359375	+3272	+14.81396484	+4.73730469	-3.84960938	+25.79589844	-84.46289063	-17.24853516	+3536	+14.37451172	+1.02392578	-6.01171875	+29.66308594	-59.63378906	-80.96923828	+2320
+1457971394.99309990	+15.30615234	+1.88525391	-3.04980469	+75.32226563	-63.25927734	-125.04638672	+3280	+14.80517578	+4.75488281	-3.85400391	+25.11474609	-84.26513672	-16.52343750	+3544	+14.37011719	+1.05908203	-6.01611328	+29.39941406	-59.54589844	-80.57373047	+2324
+1457971394.99720000	+15.30615234	+1.89404297	-3.06298828	+75.03662109	-63.25927734	-124.71679688	+3284	+14.80078125	+4.76367188	-3.85839844	+24.74121094	-84.17724609	-16.12792969	+3548	+14.37011719	+1.08105469	-6.01611328	+29.24560547	-59.52392578	-80.35400391	+2324
+1457971395.00140000	+15.30615234	+1.90283203	-3.07177734	+74.72900391	-63.23730469	-124.40917969	+3288	+14.79638672	+4.77246094	-3.86279297	+24.38964844	-84.06738281	-15.75439453	+3552	+14.37011719	+1.09863281	-6.02050781	+29.09179688	-59.47998047	-80.11230469	+2324
+1457971395.00970010	+15.31054688	+1.92041016	-3.08935547	+74.22363281	-63.25927734	-123.79394531	+3296	+14.78759766	+4.79443359	-3.87158203	+23.75244141	-83.89160156	-15.02929688	+3568	+14.37011719	+1.13378906	-6.02490234	+28.78417969	-59.41406250	-79.65087891	+2320
+1457971395.01390000	+15.30615234	+1.92919922	-3.09814453	+73.93798828	-63.25927734	-123.46435547	+3300	+14.77880859	+4.80322266	-3.87597656	+23.40087891	-83.80371094	-14.65576172	+3576	+14.37011719	+1.15136719	-6.02490234	+28.63037109	-59.37011719	-79.40917969	+2316
+1457971395.01810000	+15.30615234	+1.93798828	-3.10253906	+73.71826172	-63.25927734	-123.20068359	+3304	+14.77441406	+4.81201172	-3.87597656	+23.13720703	-83.73779297	-14.34814453	+3584	+14.37011719	+1.16894531	-6.02490234	+28.49853516	-59.32617188	-79.21142578	+2308
+1457971395.02220010	+15.30615234	+1.94677734	-3.10693359	+73.52050781	-63.28125000	-122.95898438	+3308	+14.77001953	+4.82080078	-3.87597656	+22.82958984	-83.69384766	-14.04052734	+3592	+14.36572266	+1.18652344	-6.02490234	+28.36669922	-59.30419922	-79.01367188	+2304
+1457971395.02640010	+15.30615234	+1.95996094	-3.11132813	+73.36669922	-63.32519531	-122.76123047	+3312	+14.77001953	+4.83398438	-3.87158203	+22.52197266	-83.67187500	-13.68896484	+3604	+14.36572266	+1.20410156	-6.02050781	+28.25683594	-59.30419922	-78.83789063	+2296
+1457971395.03049990	+15.31054688	+1.96875000	-3.10693359	+73.27880859	-63.34716797	-122.62939453	+3316	+14.76562500	+4.84277344	-3.86279297	+22.25830078	-83.64990234	-13.40332031	+3616	+14.37011719	+1.22167969	-6.01611328	+28.16894531	-59.32617188	-78.68408203	+2292
+1457971395.03889990	+15.31494141	+2.00390625	-3.09375000	+73.30078125	-63.45703125	-122.54150391	+3328	+14.76562500	+4.86914063	-3.84082031	+21.77490234	-83.69384766	-12.85400391	+3640	+14.37890625	+1.25683594	-5.99853516	+28.08105469	-59.39208984	-78.48632813	+2284
+1457971395.04720000	+15.32373047	+2.03906250	-3.06298828	+73.56445313	-63.61083984	-122.67333984	+3344	+14.77441406	+4.89990234	-3.80566406	+21.51123047	-83.80371094	-12.50244141	+3664	+14.38769531	+1.29199219	-5.97656250	+28.14697266	-59.47998047	-78.44238281	+2276
+1457971395.05139990	+15.32812500	+2.06103516	-3.04101563	+73.74023438	-63.67675781	-122.78320313	+3352	+14.77880859	+4.92187500	-3.78369141	+21.37939453	-83.89160156	-12.34863281	+3676	+14.39208984	+1.30957031	-5.95898438	+28.19091797	-59.52392578	-78.44238281	+2276
+1457971395.05550000	+15.33251953	+2.07861328	-3.01904297	+73.95996094	-63.76464844	-122.95898438	+3360	+14.78320313	+4.93505859	-3.76171875	+21.31347656	-84.00146484	-12.21679688	+3692	+14.40087891	+1.32714844	-5.94140625	+28.27880859	-59.61181641	-78.48632813	+2276
+1457971395.05970000	+15.34130859	+2.10058594	-2.99707031	+74.24560547	-63.85253906	-123.17871094	+3368	+14.78759766	+4.95263672	-3.73535156	+21.26953125	-84.13330078	-12.15087891	+3704	+14.40966797	+1.34472656	-5.92382813	+28.38867188	-59.69970703	-78.57421875	+2280
+1457971395.06800010	+15.35449219	+2.14013672	-2.94433594	+74.88281250	-64.02832031	-123.70605469	+3384	+14.80517578	+4.99218750	-3.67382813	+21.24755859	-84.44091797	-12.06298828	+3728	+14.42724609	+1.37988281	-5.87988281	+28.67431641	-59.91943359	-78.77197266	+2292
+1457971395.07220010	+15.35888672	+2.16210938	-2.91357422	+75.23437500	-64.11621094	-123.99169922	+3392	+14.81396484	+5.00976563	-3.64746094	+21.24755859	-84.57275391	-12.01904297	+3736	+14.43603516	+1.39746094	-5.86230469	+28.80615234	-60.02929688	-78.85986328	+2300
+1457971395.07640000	+15.36767578	+2.17968750	-2.88720703	+75.58593750	-64.20410156	-124.25537109	+3400	+14.82275391	+5.03173828	-3.61669922	+21.31347656	-84.72656250	-12.04101563	+3748	+14.44921875	+1.41064453	-5.84033203	+28.93798828	-60.11718750	-78.96972656	+2312
+1457971395.08049990	+15.37207031	+2.20166016	-2.86083984	+75.87158203	-64.29199219	-124.49707031	+3404	+14.82714844	+5.04931641	-3.58593750	+21.40136719	-84.88037109	-12.08496094	+3756	+14.45800781	+1.42822266	-5.82275391	+29.09179688	-60.22705078	-79.05761719	+2320
+1457971395.08470010	+15.37646484	+2.21923828	-2.83886719	+76.17919922	-64.35791016	-124.76074219	+3412	+14.83593750	+5.06689453	-3.55957031	+21.53320313	-85.01220703	-12.17285156	+3764	+14.46240234	+1.44140625	-5.80517578	+29.20166016	-60.31494141	-79.14550781	+2332
+1457971395.08890010	+15.37646484	+2.23242188	-2.81689453	+76.42089844	-64.44580078	-124.95849609	+3416	+14.84033203	+5.08447266	-3.53320313	+21.62109375	-85.14404297	-12.21679688	+3772	+14.47119141	+1.45898438	-5.78759766	+29.26757813	-60.40283203	-79.18945313	+2344
+1457971395.09719990	+15.38525391	+2.25878906	-2.78173828	+76.83837891	-64.57763672	-125.28808594	+3424	+14.84472656	+5.11083984	-3.48486328	+21.68701172	-85.36376953	-12.23876953	+3788	+14.47998047	+1.48535156	-5.76123047	+29.35546875	-60.57861328	-79.21142578	+2364
+1457971395.10550000	+15.38525391	+2.27636719	-2.75976563	+77.03613281	-64.68750000	-125.41992188	+3428	+14.84472656	+5.12841797	-3.45849609	+21.75292969	-85.47363281	-12.26074219	+3796	+14.48876953	+1.50732422	-5.74365234	+29.33349609	-60.71044922	-79.12353516	+2380
+1457971395.10970000	+15.38525391	+2.28076172	-2.75537109	+77.03613281	-64.73144531	-125.41992188	+3428	+14.84472656	+5.13720703	-3.44970703	+21.73095703	-85.49560547	-12.21679688	+3800	+14.49316406	+1.51611328	-5.73486328	+29.26757813	-60.73242188	-79.03564453	+2388
+1457971395.11380000	+15.38525391	+2.28515625	-2.75097656	+77.01416016	-64.77539063	-125.35400391	+3428	+14.84033203	+5.14160156	-3.44531250	+21.70898438	-85.49560547	-12.17285156	+3804	+14.49316406	+1.52490234	-5.73486328	+29.17968750	-60.77636719	-78.90380859	+2392
+1457971395.12220000	+15.38085938	+2.28955078	-2.75097656	+76.88232422	-64.81933594	-125.22216797	+3424	+14.83154297	+5.14599609	-3.43652344	+21.68701172	-85.49560547	-12.10693359	+3812	+14.49316406	+1.54248047	-5.73046875	+28.98193359	-60.82031250	-78.61816406	+2400
+1457971395.12630010	+15.37646484	+2.28955078	-2.75537109	+76.77246094	-64.86328125	-125.09033203	+3424	+14.82275391	+5.14599609	-3.43652344	+21.62109375	-85.49560547	-12.04101563	+3816	+14.49316406	+1.55126953	-5.73046875	+28.85009766	-60.84228516	-78.46435547	+2400
+1457971395.13050010	+15.37646484	+2.28515625	-2.75976563	+76.66259766	-64.88525391	-124.98046875	+3428	+14.81835938	+5.14599609	-3.43652344	+21.55517578	-85.47363281	-11.97509766	+3820	+14.48876953	+1.55566406	-5.73046875	+28.74023438	-60.86425781	-78.31054688	+2404
+1457971395.13470010	+15.37207031	+2.28515625	-2.76416016	+76.55273438	-64.90722656	-124.87060547	+3428	+14.81396484	+5.14599609	-3.43652344	+21.46728516	-85.42968750	-11.88720703	+3824	+14.48876953	+1.56445313	-5.73046875	+28.60839844	-60.86425781	-78.17871094	+2400
+1457971395.13879990	+15.36767578	+2.28076172	-2.76416016	+76.42089844	-64.92919922	-124.73876953	+3428	+14.80517578	+5.14599609	-3.43652344	+21.40136719	-85.40771484	-11.82128906	+3832	+14.48876953	+1.57324219	-5.73046875	+28.47656250	-60.88623047	-78.00292969	+2400
+1457971395.14299990	+15.36767578	+2.28076172	-2.76855469	+76.33300781	-64.95117188	-124.65087891	+3432	+14.80078125	+5.14599609	-3.43652344	+21.40136719	-85.38574219	-11.79931641	+3836	+14.48876953	+1.57763672	-5.73046875	+28.36669922	-60.90820313	-77.87109375	+2396
+1457971395.15130000	+15.36328125	+2.27636719	-2.77294922	+76.15722656	-64.99511719	-124.45312500	+3432	+14.79199219	+5.14599609	-3.43212891	+21.37939453	-85.36376953	-11.77734375	+3848	+14.48437500	+1.59521484	-5.72607422	+28.14697266	-60.95214844	-77.58544922	+2392
+1457971395.15549990	+15.35888672	+2.27636719	-2.77294922	+76.09130859	-65.03906250	-124.38720703	+3432	+14.78759766	+5.15039063	-3.42773438	+21.37939453	-85.36376953	-11.77734375	+3856	+14.48437500	+1.59960938	-5.72167969	+28.05908203	-60.97412109	-77.47558594	+2388
+1457971395.15969990	+15.35888672	+2.27636719	-2.76855469	+76.06933594	-65.08300781	-124.34326172	+3436	+14.78759766	+5.15039063	-3.41894531	+21.40136719	-85.38574219	-11.77734375	+3860	+14.48437500	+1.60839844	-5.71728516	+27.99316406	-61.01806641	-77.38769531	+2384
+1457971395.16380000	+15.35449219	+2.27636719	-2.76416016	+76.06933594	-65.12695313	-124.34326172	+3436	+14.78320313	+5.15478516	-3.41455078	+21.42333984	-85.40771484	-11.77734375	+3868	+14.48876953	+1.61718750	-5.71289063	+27.94921875	-61.08398438	-77.32177734	+2384
+1457971395.16800000	+15.35449219	+2.28076172	-2.75537109	+76.11328125	-65.17089844	-124.38720703	+3440	+14.78320313	+5.15917969	-3.40576172	+21.44531250	-85.42968750	-11.77734375	+3876	+14.48876953	+1.62597656	-5.70410156	+27.92724609	-61.12792969	-77.27783203	+2380
+1457971395.17220000	+15.35449219	+2.28515625	-2.74658203	+76.17919922	-65.23681641	-124.43115234	+3444	+14.78320313	+5.16357422	-3.39257813	+21.46728516	-85.47363281	-11.77734375	+3884	+14.49316406	+1.63476563	-5.69091797	+27.92724609	-61.19384766	-77.23388672	+2380
+1457971395.18050000	+15.35449219	+2.29833984	-2.72460938	+76.44287109	-65.34667969	-124.65087891	+3452	+14.78320313	+5.18115234	-3.36181641	+21.62109375	-85.60546875	-11.88720703	+3900	+14.49755859	+1.65234375	-5.66894531	+27.99316406	-61.34765625	-77.25585938	+2380
+1457971395.18460010	+15.35449219	+2.30712891	-2.70703125	+76.64062500	-65.41259766	-124.80468750	+3456	+14.78320313	+5.18994141	-3.33984375	+21.73095703	-85.69335938	-11.99707031	+3908	+14.50195313	+1.66552734	-5.65576172	+28.03710938	-61.41357422	-77.27783203	+2380
+1457971395.18880010	+15.35449219	+2.31591797	-2.68945313	+76.83837891	-65.50048828	-124.95849609	+3464	+14.78759766	+5.19873047	-3.32226563	+21.84082031	-85.80322266	-12.06298828	+3920	+14.50634766	+1.67431641	-5.63818359	+28.10302734	-61.50146484	-77.34375000	+2384
+1457971395.19300010	+15.35888672	+2.32910156	-2.66748047	+77.10205078	-65.58837891	-125.20019531	+3468	+14.78759766	+5.21630859	-3.29150391	+21.97265625	-85.93505859	-12.15087891	+3928	+14.50634766	+1.68310547	-5.62060547	+28.16894531	-61.61132813	-77.38769531	+2392
+1457971395.19709990	+15.35888672	+2.34228516	-2.64550781	+77.38769531	-65.67626953	-125.44189453	+3476	+14.79199219	+5.22949219	-3.26074219	+22.08251953	-86.06689453	-12.21679688	+3940	+14.51074219	+1.69189453	-5.60302734	+28.23486328	-61.69921875	-77.45361328	+2396
+1457971395.20129990	+15.36328125	+2.35986328	-2.61914063	+77.69531250	-65.76416016	-125.68359375	+3484	+14.79638672	+5.24707031	-3.23437500	+22.21435547	-86.19873047	-12.32666016	+3948	+14.51953125	+1.70068359	-5.58544922	+28.32275391	-61.80908203	-77.51953125	+2404
+1457971395.20549990	+15.36328125	+2.37744141	-2.59277344	+78.06884766	-65.89599609	-125.99121094	+3492	+14.80078125	+5.26464844	-3.19482422	+22.45605469	-86.35253906	-12.52441406	+3960	+14.52392578	+1.71386719	-5.56787109	+28.38867188	-61.89697266	-77.58544922	+2412
+1457971395.21380000	+15.36767578	+2.41259766	-2.54003906	+78.68408203	-66.09375000	-126.47460938	+3504	+14.80957031	+5.29101563	-3.13330078	+22.93945313	-86.61621094	-12.96386719	+3972	+14.53271484	+1.73144531	-5.53710938	+28.49853516	-62.09472656	-77.62939453	+2432
+1457971395.21799990	+15.36767578	+2.42578125	-2.51806641	+78.96972656	-66.22558594	-126.67236328	+3512	+14.81396484	+5.30419922	-3.10693359	+23.15917969	-86.70410156	-13.16162109	+3980	+14.53271484	+1.74023438	-5.51953125	+28.49853516	-62.18261719	-77.62939453	+2444
+1457971395.22210000	+15.36767578	+2.43896484	-2.49609375	+79.16748047	-66.31347656	-126.84814453	+3516	+14.81396484	+5.30859375	-3.08496094	+23.37890625	-86.79199219	-13.38134766	+3984	+14.53710938	+1.74902344	-5.50634766	+28.49853516	-62.24853516	-77.60742188	+2452
+1457971395.23050000	+15.36328125	+2.45214844	-2.46972656	+79.32128906	-66.51123047	-126.93603516	+3524	+14.81396484	+5.31298828	-3.05419922	+23.55468750	-86.83593750	-13.60107422	+3992	+14.53710938	+1.76220703	-5.48437500	+28.36669922	-62.38037109	-77.43164063	+2472
+1457971395.23880000	+15.35888672	+2.45654297	-2.46093750	+79.18945313	-66.64306641	-126.76025391	+3524	+14.81396484	+5.30419922	-3.04101563	+23.68652344	-86.83593750	-13.79882813	+3996	+14.53710938	+1.77539063	-5.47119141	+28.12500000	-62.46826172	-77.16796875	+2484
+1457971395.24710010	+15.35449219	+2.45214844	-2.46093750	+78.88183594	-66.75292969	-126.43066406	+3528	+14.80517578	+5.29541016	-3.03222656	+23.88427734	-86.79199219	-14.04052734	+4000	+14.53271484	+1.78417969	-5.46679688	+27.81738281	-62.49023438	-76.81640625	+2492
+1457971395.25130010	+15.35009766	+2.44775391	-2.46533203	+78.66210938	-66.79687500	-126.23291016	+3528	+14.80078125	+5.28662109	-3.03222656	+23.90625000	-86.74804688	-14.08447266	+4004	+14.53271484	+1.78857422	-5.46679688	+27.64160156	-62.51220703	-76.59667969	+2492
+1457971395.25959990	+15.34570313	+2.43457031	-2.46972656	+78.22265625	-66.88476563	-125.81542969	+3536	+14.79638672	+5.27783203	-3.02783203	+23.84033203	-86.68212891	-14.04052734	+4012	+14.52832031	+1.79296875	-5.46240234	+27.24609375	-62.53417969	-76.17919922	+2492
+1457971395.26379990	+15.34570313	+2.42578125	-2.47412109	+78.02490234	-66.92871094	-125.59570313	+3540	+14.79199219	+5.26904297	-3.02343750	+23.79638672	-86.66015625	-14.04052734	+4012	+14.52832031	+1.79736328	-5.45800781	+27.04833984	-62.55615234	-75.95947266	+2492
+1457971395.26790000	+15.34130859	+2.42138672	-2.47851563	+77.80517578	-66.97265625	-125.39794922	+3540	+14.79199219	+5.26464844	-3.02343750	+23.77441406	-86.63818359	-14.04052734	+4016	+14.52832031	+1.80175781	-5.45800781	+26.82861328	-62.55615234	-75.71777344	+2488
+1457971395.27210000	+15.34130859	+2.41699219	-2.47851563	+77.58544922	-67.01660156	-125.17822266	+3544	+14.78759766	+5.26025391	-3.01904297	+23.73046875	-86.61621094	-13.97460938	+4020	+14.52392578	+1.80615234	-5.45361328	+26.63085938	-62.57812500	-75.47607422	+2484
+1457971395.28040000	+15.34130859	+2.40380859	-2.47412109	+77.23388672	-67.10449219	-124.87060547	+3548	+14.78320313	+5.25585938	-3.00585938	+23.59863281	-86.59423828	-13.84277344	+4028	+14.52392578	+1.81494141	-5.44042969	+26.27929688	-62.62207031	-75.08056641	+2472
+1457971395.28880000	+15.34570313	+2.39941406	-2.46093750	+77.03613281	-67.21435547	-124.67285156	+3556	+14.77880859	+5.25585938	-2.98828125	+23.35693359	-86.59423828	-13.57910156	+4040	+14.52832031	+1.82812500	-5.42285156	+26.05957031	-62.68798828	-74.79492188	+2464
+1457971395.29290010	+15.34570313	+2.39941406	-2.44775391	+77.01416016	-67.28027344	-124.62890625	+3560	+14.77880859	+5.25585938	-2.97070313	+23.13720703	-86.61621094	-13.31542969	+4044	+14.52832031	+1.83251953	-5.41406250	+25.99365234	-62.70996094	-74.72900391	+2460
+1457971395.29710010	+15.35009766	+2.39941406	-2.43457031	+77.01416016	-67.34619141	-124.62890625	+3564	+14.77880859	+5.26025391	-2.95751953	+22.87353516	-86.63818359	-12.98583984	+4052	+14.53271484	+1.83691406	-5.40087891	+25.94970703	-62.77587891	-74.68505859	+2460
+1457971395.30130000	+15.35449219	+2.40380859	-2.41699219	+77.10205078	-67.43408203	-124.71679688	+3568	+14.78320313	+5.26904297	-2.93554688	+22.58789063	-86.68212891	-12.65625000	+4056	+14.53710938	+1.84130859	-5.38769531	+25.94970703	-62.81982422	-74.66308594	+2460
+1457971395.30539990	+15.35888672	+2.40820313	-2.39941406	+77.23388672	-67.50000000	-124.82666016	+3572	+14.78320313	+5.27783203	-2.90917969	+22.12646484	-86.74804688	-12.10693359	+4068	+14.54150391	+1.84570313	-5.37451172	+25.97167969	-62.86376953	-74.68505859	+2460
+1457971395.30960010	+15.36328125	+2.41699219	-2.37744141	+77.38769531	-67.56591797	-124.95849609	+3580	+14.78759766	+5.29101563	-2.88281250	+21.59912109	-86.81396484	-11.51367188	+4072	+14.54589844	+1.85009766	-5.36132813	+26.01562500	-62.90771484	-74.70703125	+2460
+1457971395.31789990	+15.37207031	+2.43457031	-2.32910156	+77.71728516	-67.67578125	-125.24414063	+3592	+14.79638672	+5.31738281	-2.83007813	+20.12695313	-86.92382813	-9.82177734	+4088	+14.55468750	+1.85888672	-5.33056641	+26.10351563	-62.97363281	-74.77294922	+2464
+1457971395.32209990	+15.37646484	+2.44335938	-2.30712891	+77.89306641	-67.71972656	-125.39794922	+3600	+14.80517578	+5.33056641	-2.79931641	+19.24804688	-86.98974609	-8.83300781	+4096	+14.55908203	+1.86328125	-5.31738281	+26.16943359	-62.99560547	-74.83886719	+2472
+1457971395.32629990	+15.38085938	+2.45214844	-2.28515625	+78.04687500	-67.76367188	-125.52978516	+3604	+14.80957031	+5.33935547	-2.77294922	+18.25927734	-87.03369141	-7.80029297	+4100	+14.56347656	+1.86328125	-5.30419922	+26.21337891	-63.01757813	-74.90478516	+2476
+1457971395.33040000	+15.38525391	+2.46533203	-2.26757813	+78.17871094	-67.80761719	-125.63964844	+3612	+14.81396484	+5.35253906	-2.75097656	+17.07275391	-87.05566406	-6.50390625	+4104	+14.56787109	+1.86767578	-5.29101563	+26.25732422	-63.03955078	-74.92675781	+2484
+1457971395.33460000	+15.38964844	+2.46972656	-2.25000000	+78.28857422	-67.82958984	-125.72753906	+3616	+14.82275391	+5.36132813	-2.73339844	+15.97412109	-87.05566406	-5.33935547	+4108	+14.57226563	+1.87207031	-5.27783203	+26.27929688	-63.03955078	-74.94873047	+2492
+1457971395.33870010	+15.39404297	+2.47851563	-2.23681641	+78.35449219	-67.85156250	-125.77148438	+3620	+14.82714844	+5.36572266	-2.72460938	+14.98535156	-87.01171875	-4.30664063	+4108	+14.57226563	+1.87207031	-5.26904297	+26.27929688	-63.01757813	-74.94873047	+2500
+1457971395.34710000	+15.40283203	+2.48291016	-2.21484375	+78.31054688	-67.85156250	-125.68359375	+3624	+14.83154297	+5.37011719	-2.71142578	+13.20556641	-86.90185547	-2.41699219	+4104	+14.57666016	+1.88085938	-5.25146484	+26.21337891	-62.95166016	-74.83886719	+2512
+1457971395.35120010	+15.40283203	+2.48730469	-2.21484375	+78.17871094	-67.82958984	-125.52978516	+3624	+14.83154297	+5.37011719	-2.70703125	+12.41455078	-86.79199219	-1.60400391	+4100	+14.57666016	+1.88085938	-5.24707031	+26.12548828	-62.88574219	-74.75097656	+2520
+1457971395.35540010	+15.40283203	+2.48730469	-2.21484375	+78.02490234	-67.80761719	-125.35400391	+3620	+14.83154297	+5.36572266	-2.71142578	+11.71142578	-86.68212891	-0.87890625	+4100	+14.57666016	+1.88525391	-5.24707031	+25.99365234	-62.81982422	-74.59716797	+2524
+1457971395.36369990	+15.40722656	+2.47851563	-2.22363281	+77.56347656	-67.76367188	-124.91455078	+3624	+14.83154297	+5.35253906	-2.72460938	+10.61279297	-86.39648438	+0.28564453	+4100	+14.57226563	+1.88525391	-5.24707031	+25.66406250	-62.66601563	-74.22363281	+2528
+1457971395.36789990	+15.40722656	+2.47412109	-2.22802734	+77.29980469	-67.74169922	-124.65087891	+3624	+14.83154297	+5.34814453	-2.73339844	+10.21728516	-86.24267578	+0.68115234	+4100	+14.56787109	+1.88964844	-5.25146484	+25.46630859	-62.55615234	-73.98193359	+2528
+1457971395.37210010	+15.40722656	+2.46972656	-2.23681641	+77.01416016	-67.69775391	-124.36523438	+3624	+14.83154297	+5.33935547	-2.74218750	+9.93164063	-86.08886719	+0.98876953	+4104	+14.56787109	+1.88964844	-5.25585938	+25.24658203	-62.46826172	-73.71826172	+2528
+1457971395.37620000	+15.40722656	+2.46093750	-2.25000000	+76.68457031	-67.67578125	-124.01367188	+3628	+14.82714844	+5.33496094	-2.75097656	+9.82177734	-85.91308594	+1.16455078	+4104	+14.56347656	+1.88964844	-5.26464844	+25.02685547	-62.35839844	-73.45458984	+2528
+1457971395.38039990	+15.40722656	+2.45654297	-2.26318359	+76.33300781	-67.63183594	-123.68408203	+3628	+14.82275391	+5.33056641	-2.76416016	+9.86572266	-85.73730469	+1.16455078	+4108	+14.55908203	+1.89404297	-5.26904297	+24.82910156	-62.24853516	-73.21289063	+2524
+1457971395.38459990	+15.40722656	+2.44775391	-2.27636719	+76.00341797	-67.60986328	-123.35449219	+3632	+14.81835938	+5.32177734	-2.77734375	+9.97558594	-85.56152344	+1.09863281	+4112	+14.55468750	+1.89404297	-5.27783203	+24.63134766	-62.13867188	-72.97119141	+2520
+1457971395.38870000	+15.40722656	+2.44335938	-2.28955078	+75.67382813	-67.60986328	-123.00292969	+3632	+14.81396484	+5.32177734	-2.78613281	+10.19531250	-85.38574219	+0.92285156	+4112	+14.55029297	+1.89404297	-5.28222656	+24.43359375	-62.05078125	-72.75146484	+2516
+1457971395.39710000	+15.40722656	+2.43457031	-2.31152344	+75.03662109	-67.60986328	-122.36572266	+3636	+14.80957031	+5.31298828	-2.80371094	+11.09619141	-85.05615234	+0.13183594	+4120	+14.54589844	+1.89843750	-5.29541016	+24.10400391	-61.91894531	-72.37792969	+2500
+1457971395.40120010	+15.40722656	+2.43017578	-2.32031250	+74.77294922	-67.63183594	-122.08007813	+3636	+14.80957031	+5.31738281	-2.80810547	+11.88720703	-84.94628906	-0.57128906	+4124	+14.54589844	+1.89843750	-5.29980469	+23.99414063	-61.85302734	-72.24609375	+2496
+1457971395.40540000	+15.40722656	+2.43017578	-2.32470703	+74.50927734	-67.67578125	-121.81640625	+3636	+14.80957031	+5.32177734	-2.80810547	+12.98583984	-84.81445313	-1.62597656	+4128	+14.54589844	+1.90283203	-5.29980469	+23.92822266	-61.80908203	-72.18017578	+2488
+1457971395.40949990	+15.40722656	+2.43017578	-2.33349609	+74.26757813	-67.69775391	-121.55273438	+3636	+14.80957031	+5.32617188	-2.81250000	+14.32617188	-84.70458984	-2.87841797	+4132	+14.54589844	+1.90283203	-5.30419922	+23.88427734	-61.78710938	-72.11425781	+2480
+1457971395.41370010	+15.41162109	+2.43017578	-2.33349609	+74.04785156	-67.76367188	-121.31103516	+3632	+14.80957031	+5.33496094	-2.80810547	+15.90820313	-84.61669922	-4.39453125	+4136	+14.54589844	+1.90722656	-5.30419922	+23.88427734	-61.76513672	-72.09228516	+2472
+1457971395.41790010	+15.41162109	+2.43457031	-2.33349609	+73.85009766	-67.85156250	-121.06933594	+3632	+14.80957031	+5.33935547	-2.79931641	+17.75390625	-84.52880859	-6.19628906	+4144	+14.54589844	+1.90722656	-5.30419922	+23.88427734	-61.74316406	-72.11425781	+2464
+1457971395.42199990	+15.41162109	+2.43896484	-2.32910156	+73.69628906	-67.96142578	-120.87158203	+3632	+14.81396484	+5.34814453	-2.79052734	+19.92919922	-84.46289063	-8.30566406	+4148	+14.55029297	+1.91162109	-5.29980469	+23.92822266	-61.74316406	-72.15820313	+2460
+1457971395.42619990	+15.41601563	+2.44775391	-2.32031250	+73.54248047	-68.07128906	-120.67382813	+3632	+14.81835938	+5.36132813	-2.77734375	+22.45605469	-84.41894531	-10.78857422	+4156	+14.55468750	+1.91162109	-5.29980469	+23.97216797	-61.76513672	-72.22412109	+2460
+1457971395.43450000	+15.42480469	+2.46093750	-2.30273438	+73.10302734	-68.40087891	-120.10253906	+3632	+14.83154297	+5.38330078	-2.75537109	+28.80615234	-84.22119141	-17.07275391	+4164	+14.55908203	+1.91162109	-5.29101563	+24.08203125	-61.78710938	-72.37792969	+2456
+1457971395.43870000	+15.42919922	+2.46533203	-2.29394531	+72.83935547	-68.57666016	-119.79492188	+3632	+14.84033203	+5.39648438	-2.74218750	+32.34375000	-84.11132813	-20.58837891	+4172	+14.56347656	+1.91601563	-5.29101563	+24.14794922	-61.80908203	-72.46582031	+2452
+1457971395.44289990	+15.43359375	+2.47851563	-2.27636719	+72.46582031	-68.81835938	-119.31152344	+3632	+14.84912109	+5.41406250	-2.72460938	+36.97998047	-83.89160156	-25.15869141	+4176	+14.56347656	+1.91601563	-5.28662109	+24.21386719	-61.80908203	-72.55371094	+2456
+1457971395.44700000	+15.44238281	+2.48291016	-2.26318359	+72.00439453	-69.06005859	-118.78417969	+3632	+14.85791016	+5.42724609	-2.71142578	+41.08886719	-83.67187500	-29.26757813	+4176	+14.56787109	+1.91601563	-5.28662109	+24.27978516	-61.83105469	-72.64160156	+2456
+1457971395.45120000	+15.44677734	+2.48730469	-2.25000000	+71.47705078	-69.32373047	-118.16894531	+3632	+14.86669922	+5.43164063	-2.69824219	+44.91210938	-83.38623047	-33.09082031	+4180	+14.57226563	+1.91601563	-5.28222656	+24.34570313	-61.83105469	-72.72949219	+2456
+1457971395.45540000	+15.45117188	+2.49169922	-2.24121094	+70.55419922	-69.69726563	-117.13623047	+3632	+14.87548828	+5.44042969	-2.68505859	+49.46044922	-82.96875000	-37.61718750	+4180	+14.57226563	+1.91601563	-5.28222656	+24.43359375	-61.85302734	-72.83935547	+2460
+1457971395.45950010	+15.45556641	+2.48730469	-2.23242188	+69.60937500	-70.00488281	-116.14746094	+3628	+14.87988281	+5.44921875	-2.67626953	+53.02001953	-82.59521484	-41.15478516	+4184	+14.57666016	+1.91601563	-5.27783203	+24.49951172	-61.87500000	-72.94921875	+2464
+1457971395.46370010	+15.45996094	+2.47851563	-2.23242188	+68.55468750	-70.31250000	-115.07080078	+3628	+14.88427734	+5.45361328	-2.67626953	+55.96435547	-82.15576172	-44.09912109	+4180	+14.58105469	+1.91601563	-5.27783203	+24.56542969	-61.89697266	-73.05908203	+2468
+1457971395.46790000	+15.46435547	+2.46972656	-2.23681641	+66.88476563	-70.64208984	-113.37890625	+3624	+14.88867188	+5.46240234	-2.68945313	+58.68896484	-81.51855469	-46.73583984	+4184	+14.58105469	+1.91601563	-5.27783203	+24.63134766	-61.89697266	-73.14697266	+2472
+1457971395.47199990	+15.46875000	+2.45654297	-2.25439453	+65.25878906	-70.88378906	-111.73095703	+3624	+14.88867188	+5.46679688	-2.70703125	+60.57861328	-80.92529297	-48.58154297	+4184	+14.58544922	+1.91601563	-5.27783203	+24.67529297	-61.91894531	-73.23486328	+2476
+1457971395.48040010	+15.47314453	+2.41699219	-2.28515625	+61.30371094	-71.38916016	-107.86376953	+3628	+14.87988281	+5.46679688	-2.74218750	+63.76464844	-79.60693359	-51.67968750	+4192	+14.58544922	+1.91162109	-5.28662109	+24.69726563	-61.91894531	-73.32275391	+2488
+1457971395.48449990	+15.46875000	+2.39501953	-2.30712891	+59.21630859	-71.58691406	-105.86425781	+3632	+14.87988281	+5.46679688	-2.76416016	+64.92919922	-78.94775391	-52.80029297	+4196	+14.58544922	+1.90722656	-5.29101563	+24.65332031	-61.89697266	-73.30078125	+2492
+1457971395.48869990	+15.47314453	+2.37304688	-2.33349609	+57.01904297	-71.78466797	-103.75488281	+3636	+14.87548828	+5.46679688	-2.78613281	+65.93994141	-78.26660156	-53.76708984	+4204	+14.58544922	+1.90722656	-5.29980469	+24.58740234	-61.87500000	-73.25683594	+2496
+1457971395.49280000	+15.47314453	+2.35107422	-2.36425781	+54.55810547	-71.89453125	-101.42578125	+3644	+14.87109375	+5.46240234	-2.82128906	+66.59912109	-77.49755859	-54.33837891	+4212	+14.58105469	+1.90283203	-5.30859375	+24.47753906	-61.85302734	-73.19091797	+2504
+1457971395.49700000	+15.47314453	+2.32470703	-2.39501953	+52.07519531	-71.96044922	-99.05273438	+3648	+14.86230469	+5.47119141	-2.86083984	+67.12646484	-76.72851563	-54.77783203	+4220	+14.58105469	+1.90283203	-5.31738281	+24.36767578	-61.83105469	-73.08105469	+2508
+1457971395.50120000	+15.47753906	+2.30273438	-2.42138672	+49.63623047	-72.02636719	-96.74560547	+3652	+14.85791016	+5.47558594	-2.89160156	+67.67578125	-75.98144531	-55.23925781	+4232	+14.57666016	+1.89843750	-5.32617188	+24.23583984	-61.80908203	-72.97119141	+2508
+1457971395.50530000	+15.47753906	+2.27636719	-2.45214844	+47.04345703	-72.02636719	-94.30664063	+3660	+14.84912109	+5.48437500	-2.93115234	+68.02734375	-75.16845703	-55.48095703	+4240	+14.57666016	+1.89404297	-5.33935547	+24.12597656	-61.76513672	-72.83935547	+2512
+1457971395.50950000	+15.48193359	+2.25439453	-2.48291016	+44.42871094	-71.98242188	-91.82373047	+3664	+14.84033203	+5.48876953	-2.97070313	+68.29101563	-74.35546875	-55.65673828	+4252	+14.57226563	+1.89404297	-5.34814453	+23.97216797	-61.72119141	-72.70751953	+2512
+1457971395.51370000	+15.48193359	+2.23242188	-2.50927734	+41.92382813	-71.93847656	-89.45068359	+3668	+14.83593750	+5.49316406	-3.00585938	+68.66455078	-73.58642578	-55.94238281	+4260	+14.56787109	+1.88964844	-5.36132813	+23.79638672	-61.65527344	-72.53173828	+2516
+1457971395.52200010	+15.48632813	+2.18847656	-2.56201172	+37.08984375	-71.76269531	-84.92431641	+3676	+14.83154297	+5.49755859	-3.04980469	+69.54345703	-72.15820313	-56.73339844	+4272	+14.55908203	+1.88525391	-5.39208984	+23.37890625	-61.50146484	-72.09228516	+2516
+1457971395.52620010	+15.49072266	+2.17089844	-2.58398438	+34.87060547	-71.63085938	-82.81494141	+3676	+14.82714844	+5.50634766	-3.08056641	+69.76318359	-71.45507813	-56.86523438	+4280	+14.55468750	+1.88085938	-5.40966797	+23.15917969	-61.43554688	-71.87255859	+2516
+1457971395.53029990	+15.49951172	+2.15771484	-2.60595703	+32.69531250	-71.47705078	-80.70556641	+3676	+14.83154297	+5.51953125	-3.10253906	+70.18066406	-70.83984375	-57.19482422	+4284	+14.54589844	+1.87207031	-5.43603516	+22.85156250	-61.30371094	-71.54296875	+2516
+1457971395.53449990	+15.50390625	+2.14453125	-2.62353516	+30.69580078	-71.32324219	-78.81591797	+3676	+14.82714844	+5.53271484	-3.12451172	+70.53222656	-70.24658203	-57.43652344	+4288	+14.54150391	+1.86767578	-5.45800781	+22.56591797	-61.17187500	-71.25732422	+2516
+1457971395.53870010	+15.50830078	+2.13134766	-2.64111328	+28.93798828	-71.10351563	-77.10205078	+3672	+14.82714844	+5.54150391	-3.14208984	+70.72998047	-69.67529297	-57.56835938	+4292	+14.53710938	+1.85888672	-5.47998047	+22.34619141	-61.06201172	-71.01562500	+2512
+1457971395.54279990	+15.51269531	+2.11816406	-2.65429688	+27.31201172	-70.97167969	-75.54199219	+3668	+14.83154297	+5.55029297	-3.14648438	+71.30126953	-69.27978516	-58.09570313	+4288	+14.52832031	+1.85009766	-5.50634766	+22.10449219	-60.88623047	-70.75195313	+2512
+1457971395.54699990	+15.51708984	+2.11376953	-2.65869141	+25.86181641	-70.83984375	-74.11376953	+3664	+14.83154297	+5.55908203	-3.14208984	+71.76269531	-68.88427734	-58.51318359	+4288	+14.52392578	+1.84130859	-5.53271484	+21.90673828	-60.73242188	-70.53222656	+2512
+1457971395.55119990	+15.52148438	+2.10498047	-2.68066406	+24.52148438	-70.59814453	-72.79541016	+3660	+14.83593750	+5.56347656	-3.16406250	+71.80664063	-68.46679688	-58.53515625	+4284	+14.51953125	+1.83251953	-5.55468750	+21.77490234	-60.60058594	-70.37841797	+2512
+1457971395.55530000	+15.52587891	+2.10498047	-2.69384766	+23.29101563	-70.44433594	-71.54296875	+3652	+14.83593750	+5.56787109	-3.16406250	+72.24609375	-68.22509766	-58.93066406	+4280	+14.51513672	+1.81933594	-5.57226563	+21.66503906	-60.46875000	-70.26855469	+2516
+1457971395.56360010	+15.53027344	+2.09619141	-2.72460938	+21.40136719	-70.02685547	-69.65332031	+3644	+14.84033203	+5.57666016	-3.19042969	+72.59765625	-67.74169922	-59.19433594	+4268	+14.50634766	+1.79736328	-5.60742188	+21.62109375	-60.22705078	-70.22460938	+2520
+1457971395.56780000	+15.53466797	+2.09179688	-2.74658203	+20.63232422	-69.85107422	-68.84033203	+3636	+14.84033203	+5.58544922	-3.20361328	+72.79541016	-67.63183594	-59.37011719	+4260	+14.50195313	+1.78857422	-5.62500000	+21.64306641	-60.11718750	-70.22460938	+2524
+1457971395.57200000	+15.53466797	+2.08300781	-2.75976563	+19.99511719	-69.67529297	-68.20312500	+3628	+14.84033203	+5.58544922	-3.21679688	+72.94921875	-67.52197266	-59.50195313	+4256	+14.49755859	+1.77539063	-5.64257813	+21.66503906	-60.00732422	-70.26855469	+2528
+1457971395.57610010	+15.53027344	+2.07861328	-2.79492188	+19.48974609	-69.36767578	-67.65380859	+3628	+14.83593750	+5.57666016	-3.24755859	+72.81738281	-67.34619141	-59.32617188	+4248	+14.49316406	+1.76220703	-5.66015625	+21.73095703	-59.89746094	-70.31250000	+2532
+1457971395.58030010	+15.52587891	+2.07421875	-2.82128906	+19.07226563	-69.14794922	-67.21435547	+3624	+14.83154297	+5.57226563	-3.26513672	+72.79541016	-67.25830078	-59.30419922	+4244	+14.48876953	+1.74462891	-5.68212891	+21.77490234	-59.76562500	-70.37841797	+2540
+1457971395.58450010	+15.52148438	+2.06542969	-2.85205078	+18.67675781	-68.92822266	-66.81884766	+3620	+14.83154297	+5.56347656	-3.28710938	+72.70751953	-67.17041016	-59.23828125	+4236	+14.47998047	+1.72705078	-5.70410156	+21.84082031	-59.61181641	-70.44433594	+2548
+1457971395.58859990	+15.51708984	+2.05224609	-2.89599609	+18.28125000	-68.59863281	-66.42333984	+3620	+14.82714844	+5.54589844	-3.33105469	+72.35595703	-67.03857422	-58.93066406	+4236	+14.47119141	+1.70947266	-5.73046875	+21.90673828	-59.45800781	-70.51025391	+2556
+1457971395.59279990	+15.51269531	+2.04785156	-2.93115234	+18.01757813	-68.33496094	-66.15966797	+3616	+14.81835938	+5.53710938	-3.36621094	+72.09228516	-66.92871094	-58.66699219	+4232	+14.45361328	+1.68750000	-5.76562500	+21.95068359	-59.23828125	-70.55419922	+2568
+1457971395.59699990	+15.51269531	+2.03027344	-2.97509766	+17.73193359	-68.04931641	-65.91796875	+3616	+14.81396484	+5.51953125	-3.41015625	+71.74072266	-66.81884766	-58.31542969	+4232	+14.44042969	+1.66113281	-5.80517578	+21.97265625	-59.01855469	-70.59814453	+2580
+1457971395.60529990	+15.49951172	+1.99951172	-3.06738281	+17.27050781	-67.39013672	-65.52246094	+3616	+14.80078125	+5.48437500	-3.50683594	+70.92773438	-66.53320313	-57.54638672	+4228	+14.40527344	+1.60400391	-5.90185547	+21.90673828	-58.40332031	-70.59814453	+2604
+1457971395.60949990	+15.49511719	+1.97753906	-3.12011719	+17.05078125	-67.01660156	-65.34667969	+3616	+14.79199219	+5.46679688	-3.55517578	+70.44433594	-66.37939453	-57.10693359	+4228	+14.37890625	+1.57324219	-5.95898438	+21.81884766	-58.05175781	-70.53222656	+2612
+1457971395.61360000	+15.49072266	+1.95556641	-3.17724609	+16.78710938	-66.62109375	-65.17089844	+3616	+14.78320313	+5.44042969	-3.61230469	+69.87304688	-66.20361328	-56.57958984	+4232	+14.35693359	+1.54248047	-6.01611328	+21.70898438	-57.67822266	-70.46630859	+2616
+1457971395.61780000	+15.48193359	+1.93798828	-3.22558594	+16.56738281	-66.24755859	-65.01708984	+3616	+14.77441406	+5.40966797	-3.68261719	+69.16992188	-65.98388672	-55.92041016	+4236	+14.32617188	+1.49853516	-6.08642578	+21.55517578	-57.19482422	-70.35644531	+2624
+1457971395.62200000	+15.47753906	+1.91162109	-3.28710938	+16.32568359	-65.80810547	-64.84130859	+3616	+14.76562500	+5.37890625	-3.75732422	+68.40087891	-65.74218750	-55.21728516	+4240	+14.29541016	+1.46337891	-6.15234375	+21.40136719	-56.73339844	-70.24658203	+2628
+1457971395.62610010	+15.47314453	+1.88085938	-3.34423828	+16.06201172	-65.36865234	-64.68750000	+3620	+14.75683594	+5.34375000	-3.83642578	+67.60986328	-65.50048828	-54.49218750	+4248	+14.26904297	+1.42382813	-6.21386719	+21.24755859	-56.31591797	-70.18066406	+2624
+1457971395.63030000	+15.46875000	+1.85449219	-3.41015625	+15.79833984	-64.88525391	-64.55566406	+3620	+14.74365234	+5.29101563	-3.95507813	+66.40136719	-65.08300781	-53.39355469	+4264	+14.24267578	+1.38427734	-6.27978516	+21.07177734	-55.78857422	-70.07080078	+2624
+1457971395.63450000	+15.46435547	+1.82373047	-3.47607422	+15.55664063	-64.35791016	-64.40185547	+3620	+14.73046875	+5.24267578	-4.06494141	+65.30273438	-64.68750000	-52.40478516	+4276	+14.21630859	+1.34033203	-6.35009766	+20.89599609	-55.28320313	-70.00488281	+2616
+1457971395.64280010	+15.45996094	+1.75341797	-3.62109375	+15.07324219	-63.17138672	-64.20410156	+3624	+14.70849609	+5.14160156	-4.28466797	+63.12744141	-63.87451172	-50.42724609	+4292	+14.16357422	+1.25244141	-6.47314453	+20.72021484	-54.20654297	-70.00488281	+2596
+1457971395.64689990	+15.45556641	+1.71826172	-3.70019531	+14.83154297	-62.53417969	-64.11621094	+3624	+14.70410156	+5.09326172	-4.39013672	+62.09472656	-63.47900391	-49.52636719	+4296	+14.13720703	+1.20849609	-6.53906250	+20.65429688	-53.63525391	-70.04882813	+2584
+1457971395.65109990	+15.45556641	+1.68310547	-3.77050781	+14.65576172	-61.89697266	-64.07226563	+3624	+14.69531250	+5.04931641	-4.47802734	+61.23779297	-63.14941406	-48.75732422	+4296	+14.11083984	+1.16455078	-6.59619141	+20.61035156	-53.08593750	-70.09277344	+2572
+1457971395.65529990	+15.45117188	+1.63916016	-3.85839844	+14.47998047	-61.12792969	-64.05029297	+3624	+14.69091797	+5.00976563	-4.56591797	+60.38085938	-62.79785156	-48.01025391	+4296	+14.08447266	+1.11621094	-6.65771484	+20.61035156	-52.49267578	-70.20263672	+2560
+1457971395.65940000	+15.45117188	+1.60400391	-3.93750000	+14.39208984	-60.42480469	-64.09423828	+3624	+14.69091797	+4.97021484	-4.64501953	+59.65576172	-62.46826172	-47.35107422	+4288	+14.05810547	+1.06787109	-6.71923828	+20.63232422	-51.89941406	-70.40039063	+2552
+1457971395.66360000	+15.45117188	+1.56884766	-4.00781250	+14.39208984	-59.76562500	-64.22607422	+3620	+14.69091797	+4.93945313	-4.71533203	+58.99658203	-62.18261719	-46.77978516	+4280	+14.03613281	+1.01513672	-6.77636719	+20.72021484	-51.32812500	-70.62011719	+2540
+1457971395.66779990	+15.45117188	+1.53369141	-4.09130859	+14.45800781	-58.99658203	-64.40185547	+3616	+14.69531250	+4.90429688	-4.78125000	+58.40332031	-61.89697266	-46.25244141	+4268	+14.01416016	+0.96240234	-6.83349609	+20.83007813	-50.71289063	-70.86181641	+2532
+1457971395.67190000	+15.45556641	+1.50292969	-4.16601563	+14.61181641	-58.29345703	-64.62158203	+3608	+14.69531250	+4.87353516	-4.84716797	+57.81005859	-61.61132813	-45.74707031	+4252	+13.99218750	+0.90966797	-6.89062500	+20.93994141	-50.09765625	-71.12548828	+2520
+1457971395.67610000	+15.45556641	+1.47656250	-4.24072266	+14.85351563	-57.59033203	-64.90722656	+3600	+14.69531250	+4.84277344	-4.91748047	+57.23876953	-61.30371094	-45.21972656	+4236	+13.96582031	+0.85693359	-6.95214844	+21.07177734	-49.43847656	-71.36718750	+2516
+1457971395.68440010	+15.44677734	+1.41503906	-4.39453125	+15.51269531	-56.16210938	-65.63232422	+3580	+14.69531250	+4.77246094	-5.04931641	+56.14013672	-60.64453125	-44.25292969	+4204	+13.90429688	+0.72949219	-7.07958984	+21.37939453	-47.98828125	-72.00439453	+2512
+1457971395.68860010	+15.44677734	+1.38427734	-4.47363281	+15.90820313	-55.43701172	-66.07177734	+3572	+14.69091797	+4.72851563	-5.12841797	+55.54687500	-60.27099609	-43.74755859	+4188	+13.87353516	+0.66796875	-7.14111328	+21.51123047	-47.30712891	-72.33398438	+2512
+1457971395.69280000	+15.44238281	+1.35351563	-4.55712891	+16.39160156	-54.68994141	-66.55517578	+3564	+14.68652344	+4.68457031	-5.21191406	+54.93164063	-59.85351563	-43.22021484	+4172	+13.83837891	+0.59765625	-7.21142578	+21.64306641	-46.51611328	-72.64160156	+2516
+1457971395.69689990	+15.43359375	+1.31835938	-4.63623047	+16.91894531	-54.00878906	-67.08251953	+3552	+14.68652344	+4.63623047	-5.29980469	+54.31640625	-59.41406250	-42.71484375	+4156	+13.80761719	+0.52294922	-7.27294922	+21.77490234	-45.79101563	-72.99316406	+2516
+1457971395.70110010	+15.42919922	+1.28320313	-4.72412109	+17.46826172	-53.23974609	-67.63183594	+3544	+14.67773438	+4.58349609	-5.39208984	+53.70117188	-58.90869141	-42.20947266	+4140	+13.77246094	+0.44824219	-7.33886719	+21.86279297	-45.04394531	-73.30078125	+2520
+1457971395.70530010	+15.41601563	+1.24804688	-4.82519531	+18.12744141	-52.40478516	-68.22509766	+3532	+14.66455078	+4.52197266	-5.50634766	+52.99804688	-58.29345703	-41.59423828	+4132	+13.73291016	+0.37353516	-7.41357422	+21.95068359	-44.20898438	-73.56445313	+2520
+1457971395.70939990	+15.40283203	+1.19970703	-4.91748047	+18.67675781	-51.61376953	-68.79638672	+3524	+14.65136719	+4.45166016	-5.61621094	+52.31689453	-57.67822266	-41.04492188	+4120	+13.68896484	+0.29443359	-7.48388672	+21.97265625	-43.39599609	-73.78417969	+2524
+1457971395.71359990	+15.38525391	+1.15136719	-5.01855469	+19.18212891	-50.77880859	-69.32373047	+3516	+14.62939453	+4.37695313	-5.73486328	+51.59179688	-56.99707031	-40.49560547	+4108	+13.64062500	+0.21533203	-7.55859375	+21.95068359	-42.56103516	-73.98193359	+2524
+1457971395.72190000	+15.34130859	+1.03271484	-5.23388672	+20.19287109	-49.02099609	-70.37841797	+3500	+14.58105469	+4.19238281	-6.00732422	+50.03173828	-55.39306641	-39.33105469	+4096	+13.54394531	+0.04394531	-7.70800781	+21.86279297	-40.89111328	-74.35546875	+2524
+1457971395.72610000	+15.32373047	+0.97119141	-5.34814453	+20.63232422	-48.16406250	-70.83984375	+3492	+14.55468750	+4.10009766	-6.14355469	+49.28466797	-54.60205078	-38.78173828	+4088	+13.49560547	-0.05273438	-7.77832031	+21.75292969	-40.05615234	-74.55322266	+2520
+1457971395.73020010	+15.29736328	+0.90527344	-5.45800781	+21.04980469	-47.28515625	-71.27929688	+3480	+14.51953125	+3.98583984	-6.31494141	+48.38378906	-53.59130859	-38.14453125	+4088	+13.44726563	-0.14062500	-7.85742188	+21.64306641	-39.19921875	-74.64111328	+2512
+1457971395.73440000	+15.27539063	+0.83056641	-5.57226563	+21.37939453	-46.36230469	-71.69677734	+3472	+14.48876953	+3.87597656	-6.45996094	+47.63671875	-52.69042969	-37.63916016	+4080	+13.39453125	-0.24169922	-7.93212891	+21.48925781	-38.32031250	-74.77294922	+2504
+1457971395.73860000	+15.24902344	+0.75585938	-5.68652344	+21.68701172	-45.43945313	-72.09228516	+3460	+14.44921875	+3.77050781	-6.60058594	+46.95556641	-51.81152344	-37.15576172	+4068	+13.33300781	-0.33837891	-8.01123047	+21.33544922	-37.41943359	-74.88281250	+2500
+1457971395.74270010	+15.21826172	+0.68554688	-5.80517578	+21.99462891	-44.49462891	-72.39990234	+3448	+14.40966797	+3.66064453	-6.74560547	+46.27441406	-50.88867188	-36.69433594	+4060	+13.27587891	-0.43505859	-8.08593750	+21.20361328	-36.49658203	-74.90478516	+2492
+1457971395.74690010	+15.18750000	+0.59765625	-5.92382813	+22.17041016	-43.52783203	-72.68554688	+3436	+14.37011719	+3.54199219	-6.87744141	+45.59326172	-50.03173828	-36.27685547	+4044	+13.21435547	-0.54052734	-8.16064453	+21.00585938	-35.59570313	-74.99267578	+2484
+1457971395.75110010	+15.15673828	+0.50537109	-6.03808594	+22.32421875	-42.60498047	-72.94921875	+3424	+14.32617188	+3.42773438	-7.01367188	+44.93408203	-49.13085938	-35.83740234	+4032	+13.15283203	-0.65039063	-8.23095703	+20.80810547	-34.69482422	-75.08056641	+2476
+1457971395.75519990	+15.12597656	+0.41308594	-6.14794922	+22.47802734	-41.72607422	-73.19091797	+3408	+14.29101563	+3.31347656	-7.14111328	+44.31884766	-48.31787109	-35.46386719	+4016	+13.09130859	-0.75585938	-8.29687500	+20.63232422	-33.83789063	-75.12451172	+2464
+1457971395.75939990	+15.09521484	+0.32080078	-6.25341797	+22.60986328	-40.82519531	-73.45458984	+3392	+14.24707031	+3.20361328	-7.26416016	+43.74755859	-47.50488281	-35.09033203	+3996	+13.03417969	-0.87451172	-8.35839844	+20.41259766	-32.95898438	-75.23437500	+2456
+1457971395.76770000	+15.02929688	+0.13623047	-6.46435547	+22.89550781	-39.04541016	-73.91601563	+3352	+14.16357422	+2.98388672	-7.48828125	+42.71484375	-45.96679688	-34.43115234	+3944	+12.90673828	-1.09423828	-8.48144531	+20.14892578	-31.20117188	-75.38818359	+2436
+1457971395.77189990	+14.99853516	+0.03955078	-6.56542969	+23.02734375	-38.14453125	-74.09179688	+3336	+14.12402344	+2.87841797	-7.59375000	+42.23144531	-45.21972656	-34.10156250	+3916	+12.84521484	-1.21289063	-8.53857422	+19.97314453	-30.32226563	-75.47607422	+2428
+1457971395.77609990	+14.95898438	-0.05273438	-6.66210938	+23.15917969	-37.22167969	-74.28955078	+3316	+14.07568359	+2.77294922	-7.69042969	+41.79199219	-44.49462891	-33.79394531	+3888	+12.77490234	-1.32275391	-8.59570313	+19.88525391	-29.39941406	-75.54199219	+2416
+1457971395.78020000	+14.92382813	-0.14501953	-6.74560547	+23.33496094	-36.45263672	-74.48730469	+3292	+14.03613281	+2.66748047	-7.77392578	+41.41845703	-43.90136719	-33.53027344	+3852	+12.70898438	-1.43261719	-8.64404297	+19.81933594	-28.56445313	-75.62988281	+2404
+1457971395.78440000	+14.88427734	-0.24609375	-6.82910156	+23.48876953	-35.66162109	-74.72900391	+3272	+13.99658203	+2.56640625	-7.84863281	+41.06689453	-43.33007813	-33.31054688	+3816	+12.64306641	-1.55566406	-8.68798828	+19.70947266	-27.70751953	-75.76171875	+2396
+1457971395.78860000	+14.84472656	-0.34716797	-6.91259766	+23.68652344	-34.82666016	-74.94873047	+3252	+13.94824219	+2.46972656	-7.92773438	+40.73730469	-42.71484375	-33.04687500	+3780	+12.57714844	-1.67431641	-8.73632813	+19.62158203	-26.87255859	-75.89355469	+2388
+1457971395.79270010	+14.80517578	-0.43945313	-6.98730469	+23.92822266	-34.10156250	-75.19042969	+3228	+13.90869141	+2.37304688	-7.99804688	+40.42968750	-42.16552734	-32.80517578	+3744	+12.50683594	-1.78857422	-8.77587891	+19.57763672	-26.05957031	-75.98144531	+2376
+1457971395.79690000	+14.76562500	-0.53613281	-7.06201172	+24.16992188	-33.35449219	-75.45410156	+3208	+13.86474609	+2.26757813	-8.06396484	+40.14404297	-41.63818359	-32.62939453	+3704	+12.44091797	-1.91601563	-8.81982422	+19.51171875	-25.22460938	-76.13525391	+2372
+1457971395.80520010	+14.67333984	-0.72070313	-7.21582031	+24.80712891	-31.79443359	-75.91552734	+3164	+13.76806641	+2.07421875	-8.19580078	+39.66064453	-40.56152344	-32.21191406	+3628	+12.29589844	-2.14453125	-8.89892578	+19.53369141	-23.55468750	-76.33300781	+2360
+1457971395.80940010	+14.62060547	-0.82177734	-7.28173828	+25.09277344	-31.04736328	-76.17919922	+3148	+13.71972656	+1.96435547	-8.25292969	+39.41894531	-40.05615234	-32.05810547	+3588	+12.21679688	-2.27197266	-8.93847656	+19.48974609	-22.74169922	-76.44287109	+2360
+1457971395.81349990	+14.56787109	-0.92285156	-7.36083984	+25.40039063	-30.23437500	-76.39892578	+3132	+13.66259766	+1.85449219	-8.32763672	+39.17724609	-39.44091797	-31.86035156	+3552	+12.14208984	-2.39501953	-8.97363281	+19.48974609	-21.90673828	-76.55273438	+2360
+1457971395.81769990	+14.51074219	-1.01953125	-7.42675781	+25.75195313	-29.55322266	-76.64062500	+3116	+13.60107422	+1.75341797	-8.38916016	+38.97949219	-38.93554688	-31.66259766	+3516	+12.06298828	-2.51367188	-9.00439453	+19.48974609	-21.15966797	-76.66259766	+2356
+1457971395.82189990	+14.45361328	-1.12939453	-7.48828125	+26.05957031	-28.82812500	-76.92626953	+3100	+13.54394531	+1.63037109	-8.45068359	+38.73779297	-38.38623047	-31.57470703	+3480	+11.98388672	-2.64550781	-9.03515625	+19.44580078	-20.36865234	-76.79443359	+2360
+1457971395.82600000	+14.39648438	-1.23486328	-7.56298828	+26.41113281	-28.03710938	-77.16796875	+3088	+13.47802734	+1.50732422	-8.52099609	+38.51806641	-37.74902344	-31.42089844	+3448	+11.90917969	-2.77734375	-9.07031250	+19.44580078	-19.59960938	-76.94824219	+2360
+1457971395.83020000	+14.33056641	-1.33154297	-7.63769531	+26.80664063	-27.29003906	-77.36572266	+3072	+13.40771484	+1.39306641	-8.59570313	+38.29833984	-37.15576172	-31.20117188	+3416	+11.83007813	-2.89599609	-9.10107422	+19.44580078	-18.85253906	-76.99218750	+2360
+1457971395.83439990	+14.26464844	-1.44140625	-7.71240234	+27.13623047	-26.52099609	-77.56347656	+3060	+13.33740234	+1.25683594	-8.66162109	+38.01269531	-36.54052734	-31.09130859	+3384	+11.74658203	-3.03222656	-9.13623047	+19.37988281	-18.06152344	-77.08007813	+2364
+1457971395.83850000	+14.18994141	-1.55126953	-7.78710938	+27.46582031	-25.68603516	-77.71728516	+3048	+13.25390625	+1.12500000	-8.74072266	+37.77099609	-35.79345703	-30.89355469	+3356	+11.66308594	-3.15966797	-9.16259766	+19.37988281	-17.29248047	-77.16796875	+2364
+1457971395.84690000	+14.04052734	-1.77539063	-7.93212891	+28.08105469	-24.10400391	-77.95898438	+3024	+13.08251953	+0.85693359	-8.89453125	+37.26562500	-34.40917969	-30.47607422	+3300	+11.48730469	-3.42333984	-9.21093750	+19.29199219	-15.79833984	-77.27783203	+2364
+1457971395.85100010	+13.96142578	-1.88964844	-8.00683594	+28.38867188	-23.26904297	-78.04687500	+3012	+12.98583984	+0.70751953	-8.97363281	+36.95800781	-33.61816406	-30.27832031	+3272	+11.40380859	-3.55957031	-9.23291016	+19.24804688	-15.09521484	-77.36572266	+2360
+1457971395.85520010	+13.87792969	-1.99511719	-8.08154297	+28.71826172	-22.50000000	-78.09082031	+2996	+12.89355469	+0.57128906	-9.04833984	+36.69433594	-32.91503906	-30.03662109	+3244	+11.32031250	-3.69140625	-9.25048828	+19.22607422	-14.39208984	-77.40966797	+2352
+1457971395.85940000	+13.79443359	-2.11376953	-8.15185547	+28.98193359	-21.66503906	-78.13476563	+2984	+12.80126953	+0.42187500	-9.11865234	+36.40869141	-32.21191406	-29.86083984	+3216	+11.23242188	-3.82763672	-9.26806641	+19.16015625	-13.66699219	-77.47558594	+2348
+1457971395.86350010	+13.71093750	-2.22802734	-8.21777344	+29.28955078	-20.85205078	-78.17871094	+2968	+12.69580078	+0.28125000	-9.18896484	+36.14501953	-31.44287109	-29.64111328	+3188	+11.14453125	-3.95947266	-9.28125000	+19.16015625	-12.96386719	-77.56347656	+2336
+1457971395.86770010	+13.62744141	-2.33789063	-8.28808594	+29.57519531	-20.03906250	-78.13476563	+2948	+12.59912109	+0.14501953	-9.25488281	+35.90332031	-30.73974609	-29.37744141	+3156	+11.05664063	-4.08691406	-9.29443359	+19.16015625	-12.26074219	-77.56347656	+2324
+1457971395.87179990	+13.53955078	-2.45654297	-8.35400391	+29.81689453	-19.22607422	-78.09082031	+2932	+12.49804688	+0.00000000	-9.31640625	+35.61767578	-30.01464844	-29.13574219	+3120	+10.96875000	-4.22314453	-9.30761719	+19.11621094	-11.55761719	-77.60742188	+2312
+1457971395.87599990	+13.44726563	-2.56640625	-8.41552734	+30.08056641	-18.39111328	-78.02490234	+2912	+12.38818359	-0.13623047	-9.37792969	+35.37597656	-29.26757813	-28.87207031	+3088	+10.87646484	-4.35498047	-9.31201172	+19.13818359	-10.83251953	-77.60742188	+2292
+1457971395.88430000	+13.26708984	-2.79052734	-8.52539063	+30.58593750	-16.78710938	-77.84912109	+2868	+12.19042969	-0.40869141	-9.46582031	+34.93652344	-27.99316406	-28.43261719	+3012	+10.69189453	-4.61425781	-9.31201172	+19.16015625	-9.44824219	-77.69531250	+2256
+1457971395.88850000	+13.17919922	-2.90039063	-8.56494141	+30.84960938	-16.01806641	-77.76123047	+2844	+12.08496094	-0.54052734	-9.50537109	+34.71679688	-27.33398438	-28.19091797	+2976	+10.60400391	-4.74609375	-9.30761719	+19.20410156	-8.74511719	-77.73925781	+2236
+1457971395.89270000	+13.09570313	-3.00585938	-8.60449219	+31.13525391	-15.31494141	-77.65136719	+2820	+11.99267578	-0.66357422	-9.53173828	+34.54101563	-26.80664063	-27.99316406	+2932	+10.51171875	-4.86914063	-9.29882813	+19.27001953	-8.08593750	-77.78320313	+2212
+1457971395.89680000	+13.00781250	-3.11572266	-8.64843750	+31.39892578	-14.54589844	-77.54150391	+2796	+11.90039063	-0.79101563	-9.55371094	+34.38720703	-26.25732422	-27.81738281	+2888	+10.41943359	-5.00097656	-9.29443359	+19.33593750	-7.38281250	-77.82714844	+2192
+1457971395.90100000	+12.91552734	-3.22119141	-8.67919922	+31.66259766	-13.77685547	-77.40966797	+2772	+11.79931641	-0.90527344	-9.57568359	+34.29931641	-25.68603516	-27.59765625	+2844	+10.32714844	-5.12402344	-9.28564453	+19.46777344	-6.65771484	-77.82714844	+2172
+1457971395.90520000	+12.82763672	-3.32226563	-8.70556641	+31.97021484	-13.05175781	-77.25585938	+2748	+11.70703125	-1.01074219	-9.58447266	+34.23339844	-25.20263672	-27.33398438	+2796	+10.23046875	-5.23828125	-9.26806641	+19.57763672	-5.95458984	-77.82714844	+2152
+1457971395.90930010	+12.73535156	-3.42773438	-8.73632813	+32.21191406	-12.32666016	-77.12402344	+2728	+11.61474609	-1.13378906	-9.59326172	+34.10156250	-24.69726563	-27.18017578	+2752	+10.13378906	-5.37011719	-9.25927734	+19.66552734	-5.20751953	-77.82714844	+2140
+1457971395.91350010	+12.64746094	-3.52880859	-8.75390625	+32.51953125	-11.60156250	-76.97021484	+2704	+11.51367188	-1.24804688	-9.59765625	+34.01367188	-24.16992188	-26.93847656	+2708	+10.03710938	-5.49316406	-9.23730469	+19.81933594	-4.48242188	-77.82714844	+2124
+1457971395.91770010	+12.55517578	-3.62109375	-8.76708984	+32.84912109	-10.94238281	-76.81640625	+2684	+11.42578125	-1.34912109	-9.58886719	+33.99169922	-23.77441406	-26.74072266	+2660	+9.93603516	-5.61181641	-9.21533203	+19.95117188	-3.80126953	-77.84912109	+2108
+1457971395.92600010	+12.37500000	-3.82763672	-8.78906250	+33.44238281	-9.55810547	-76.50878906	+2648	+11.23681641	-1.58203125	-9.57128906	+33.85986328	-22.82958984	-26.38916016	+2576	+9.74267578	-5.85351563	-9.16699219	+20.25878906	-2.32910156	-77.84912109	+2096
+1457971395.93020010	+12.28271484	-3.91992188	-8.79345703	+33.79394531	-8.92089844	-76.33300781	+2628	+11.14453125	-1.67431641	-9.56250000	+33.85986328	-22.41210938	-26.10351563	+2536	+9.64599609	-5.96777344	-9.13623047	+20.43457031	-1.64794922	-77.80517578	+2088
+1457971395.93429990	+12.19042969	-4.02539063	-8.80224609	+34.10156250	-8.21777344	-76.15722656	+2612	+11.05224609	-1.79296875	-9.54931641	+33.77197266	-21.97265625	-25.94970703	+2500	+9.54931641	-6.09082031	-9.11425781	+20.58837891	-0.90087891	-77.73925781	+2088
+1457971395.93849990	+12.09814453	-4.12207031	-8.80664063	+34.43115234	-7.49267578	-75.95947266	+2600	+10.94677734	-1.90283203	-9.53613281	+33.75000000	-21.44531250	-25.68603516	+2468	+9.45263672	-6.20507813	-9.07910156	+20.78613281	-0.19775391	-77.67333984	+2088
+1457971395.94269990	+11.99707031	-4.20996094	-8.80664063	+34.80468750	-6.85546875	-75.71777344	+2584	+10.85009766	-1.99511719	-9.51855469	+33.72802734	-21.02783203	-25.35644531	+2432	+9.35595703	-6.31933594	-9.03955078	+20.96191406	+0.50537109	-77.58544922	+2092
+1457971395.94680000	+11.90039063	-4.31103516	-8.81103516	+35.11230469	-6.17431641	-75.47607422	+2576	+10.74902344	-2.12255859	-9.49658203	+33.61816406	-20.54443359	-25.15869141	+2408	+9.25488281	-6.43359375	-9.00878906	+21.11572266	+1.20849609	-77.47558594	+2096
+1457971395.95100000	+11.79931641	-4.40771484	-8.80664063	+35.46386719	-5.49316406	-75.25634766	+2564	+10.63916016	-2.23681641	-9.47900391	+33.53027344	-19.99511719	-24.87304688	+2380	+9.16259766	-6.55224609	-8.96484375	+21.29150391	+1.84570313	-77.43164063	+2104
+1457971395.95510010	+11.70703125	-4.49560547	-8.80224609	+35.85937500	-4.89990234	-74.99267578	+2548	+10.53808594	-2.33349609	-9.45703125	+33.48632813	-19.57763672	-24.52148438	+2352	+9.07031250	-6.66210938	-8.91650391	+21.48925781	+2.46093750	-77.34375000	+2112
+1457971395.95930000	+11.60595703	-4.60107422	-8.79785156	+36.16699219	-4.24072266	-74.72900391	+2540	+10.43701172	-2.46093750	-9.42626953	+33.35449219	-19.09423828	-24.27978516	+2332	+8.98242188	-6.77636719	-8.87695313	+21.66503906	+3.09814453	-77.18994141	+2116
+1457971395.96760010	+11.40380859	-4.78125000	-8.78466797	+36.91406250	-2.96630859	-74.09179688	+2512	+10.21728516	-2.66748047	-9.37792969	+33.20068359	-18.10546875	-23.55468750	+2284	+8.81103516	-6.99169922	-8.76708984	+22.08251953	+4.28466797	-76.97021484	+2124
+1457971395.97180010	+11.30273438	-4.88232422	-8.77587891	+37.22167969	-2.32910156	-73.76220703	+2504	+10.11181641	-2.79492188	-9.35156250	+33.04687500	-17.60009766	-23.26904297	+2264	+8.72314453	-7.10156250	-8.71875000	+22.28027344	+4.85595703	-76.79443359	+2124
+1457971395.97600010	+11.19726563	-4.97460938	-8.75830078	+37.55126953	-1.69189453	-73.41064453	+2488	+9.99316406	-2.90478516	-9.31640625	+32.91503906	-17.05078125	-22.89550781	+2244	+8.64404297	-7.20703125	-8.65722656	+22.50000000	+5.36132813	-76.68457031	+2128
+1457971395.98009990	+11.09619141	-5.05810547	-8.73632813	+37.92480469	-1.18652344	-73.03710938	+2468	+9.89208984	-3.00146484	-9.27685547	+32.82714844	-16.65527344	-22.47802734	+2216	+8.56054688	-7.30810547	-8.59570313	+22.69775391	+5.86669922	-76.55273438	+2124
+1457971395.98429990	+10.99511719	-5.15478516	-8.71875000	+38.23242188	-0.61523438	-72.66357422	+2452	+9.78662109	-3.12451172	-9.22851563	+32.67333984	-16.17187500	-22.19238281	+2196	+8.48144531	-7.41357422	-8.53857422	+22.91748047	+6.37207031	-76.33300781	+2120
+1457971395.98850010	+10.89843750	-5.24707031	-8.68798828	+38.56201172	-0.08789063	-72.31201172	+2436	+9.67236328	-3.22998047	-9.18457031	+32.54150391	-15.66650391	-21.81884766	+2172	+8.41113281	-7.51464844	-8.46826172	+23.15917969	+6.81152344	-76.22314453	+2112
+1457971395.99260000	+10.80175781	-5.32177734	-8.65722656	+38.95751953	+0.35156250	-71.91650391	+2412	+9.57568359	-3.32226563	-9.13183594	+32.47558594	-15.33691406	-21.37939453	+2144	+8.33203125	-7.61132813	-8.39355469	+23.40087891	+7.25097656	-76.06933594	+2104
+1457971395.99679990	+10.70947266	-5.41406250	-8.62646484	+39.28710938	+0.85693359	-71.54296875	+2388	+9.47900391	-3.43212891	-9.07910156	+32.34375000	-14.91943359	-21.07177734	+2120	+8.26171875	-7.70800781	-8.33642578	+23.68652344	+7.71240234	-75.80566406	+2092
+1457971396.00099990	+10.61279297	-5.49755859	-8.58251953	+39.61669922	+1.31835938	-71.16943359	+2368	+9.37792969	-3.52880859	-9.01757813	+32.25585938	-14.47998047	-20.69824219	+2096	+8.19140625	-7.80468750	-8.25732422	+23.95019531	+8.12988281	-75.62988281	+2080
+1457971396.00930000	+10.42822266	-5.65136719	-8.49462891	+40.36376953	+2.08740234	-70.33447266	+2320	+9.20214844	-3.71337891	-8.87695313	+32.12402344	-13.86474609	-19.90722656	+2048	+8.04638672	-7.98486328	-8.11669922	+24.49951172	+8.96484375	-75.08056641	+2052
+1457971396.01350000	+10.34033203	-5.72607422	-8.43310547	+40.69335938	+2.46093750	-69.96093750	+2300	+9.10546875	-3.80126953	-8.79785156	+32.05810547	-13.49121094	-19.53369141	+2028	+7.97607422	-8.07714844	-8.02880859	+24.78515625	+9.36035156	-74.83886719	+2040
+1457971396.01760010	+10.25683594	-5.79199219	-8.37158203	+41.08886719	+2.72460938	-69.56542969	+2280	+9.03076172	-3.87597656	-8.71435547	+32.05810547	-13.31542969	-19.09423828	+2004	+7.90576172	-8.16064453	-7.94531250	+25.02685547	+9.75585938	-74.57519531	+2024
+1457971396.02180000	+10.17333984	-5.86230469	-8.31005859	+41.46240234	+3.03222656	-69.16992188	+2260	+8.95166016	-3.96386719	-8.62646484	+32.01416016	-13.02978516	-18.76464844	+1988	+7.83544922	-8.23974609	-7.87500000	+25.37841797	+10.15136719	-74.20166016	+2008
+1457971396.02589990	+10.09423828	-5.93261719	-8.23535156	+41.81396484	+3.31787109	-68.84033203	+2248	+8.87255859	-4.04736328	-8.53417969	+31.99218750	-12.76611328	-18.43505859	+1976	+7.76953125	-8.32763672	-7.78271484	+25.68603516	+10.52490234	-73.91601563	+2000
+1457971396.03010010	+10.01953125	-5.98974609	-8.16064453	+42.23144531	+3.51562500	-68.44482422	+2228	+8.80664063	-4.10888672	-8.43750000	+32.03613281	-12.63427734	-17.97363281	+1956	+7.69921875	-8.40673828	-7.69482422	+25.94970703	+10.89843750	-73.58642578	+1988
+1457971396.03430010	+9.94482422	-6.05126953	-8.09472656	+42.62695313	+3.73535156	-68.04931641	+2216	+8.73632813	-4.19238281	-8.34521484	+32.01416016	-12.41455078	-17.62207031	+1948	+7.63769531	-8.48583984	-7.62011719	+26.30126953	+11.29394531	-73.12500000	+1976
+1457971396.03839990	+9.87011719	-6.11279297	-8.00683594	+42.97851563	+3.95507813	-67.69775391	+2204	+8.66601563	-4.26269531	-8.23535156	+32.03613281	-12.19482422	-17.27050781	+1940	+7.57177734	-8.56494141	-7.52783203	+26.58691406	+11.62353516	-72.79541016	+1968
+1457971396.04679990	+9.72949219	-6.22265625	-7.83984375	+43.74755859	+4.24072266	-66.86279297	+2184	+8.54736328	-4.39453125	-8.02441406	+32.08007813	-11.95312500	-16.45751953	+1920	+7.43994141	-8.70556641	-7.35205078	+27.20214844	+12.28271484	-71.87255859	+1956
+1457971396.05090000	+9.66357422	-6.27978516	-7.73876953	+44.09912109	+4.37255859	-66.55517578	+2180	+8.48144531	-4.46484375	-7.90136719	+32.08007813	-11.79931641	-16.12792969	+1920	+7.38720703	-8.78027344	-7.25097656	+27.50976563	+12.54638672	-71.52099609	+1960
+1457971396.05510000	+9.60205078	-6.32373047	-7.64208984	+44.47265625	+4.39453125	-66.15966797	+2172	+8.42871094	-4.51757813	-7.78710938	+32.12402344	-11.77734375	-15.66650391	+1916	+7.32568359	-8.85498047	-7.14990234	+27.79541016	+12.81005859	-71.12548828	+1960
+1457971396.05929990	+9.54052734	-6.37646484	-7.55419922	+44.84619141	+4.48242188	-65.72021484	+2164	+8.37597656	-4.58789063	-7.68164063	+32.10205078	-11.62353516	-15.27099609	+1912	+7.27294922	-8.91210938	-7.06640625	+28.19091797	+13.02978516	-70.59814453	+1956
+1457971396.06340000	+9.48339844	-6.42919922	-7.44433594	+45.17578125	+4.54833984	-65.41259766	+2168	+8.32324219	-4.65380859	-7.55419922	+32.10205078	-11.53564453	-14.96337891	+1916	+7.22460938	-8.98681641	-6.95654297	+28.49853516	+13.22753906	-70.24658203	+1960
+1457971396.06760000	+9.42626953	-6.46875000	-7.34326172	+45.52734375	+4.52636719	-64.97314453	+2160	+8.27490234	-4.70214844	-7.43554688	+32.10205078	-11.49169922	-14.45800781	+1912	+7.17187500	-9.05712891	-6.85546875	+28.76220703	+13.40332031	-69.82910156	+1964
+1457971396.07180000	+9.36914063	-6.51708984	-7.25097656	+45.87890625	+4.54833984	-64.53369141	+2156	+8.22216797	-4.76806641	-7.32568359	+32.05810547	-11.38183594	-13.99658203	+1912	+7.13232422	-9.10986328	-6.76757813	+29.17968750	+13.55712891	-69.27978516	+1960
+1457971396.07590010	+9.31640625	-6.56542969	-7.13232422	+46.16455078	+4.52636719	-64.20410156	+2156	+8.17382813	-4.83398438	-7.18945313	+31.99218750	-11.31591797	-13.68896484	+1920	+7.09716797	-9.17578125	-6.65332031	+29.50927734	+13.64501953	-68.90625000	+1964
+1457971396.08430000	+9.21533203	-6.64892578	-6.92578125	+46.84570313	+4.39453125	-63.32519531	+2148	+8.08593750	-4.94384766	-6.95654297	+31.83837891	-11.18408203	-12.67822266	+1916	+7.02246094	-9.29003906	-6.45117188	+30.21240234	+13.79882813	-67.96142578	+1960
+1457971396.08839990	+9.17138672	-6.69287109	-6.80712891	+47.13134766	+4.35058594	-63.01757813	+2148	+8.04638672	-5.00537109	-6.81591797	+31.75048828	-11.18408203	-12.39257813	+1924	+7.00048828	-9.34716797	-6.33251953	+30.56396484	+13.82080078	-67.65380859	+1964
+1457971396.09260010	+9.12744141	-6.72802734	-6.69287109	+47.46093750	+4.21875000	-62.60009766	+2144	+8.00683594	-5.05810547	-6.69287109	+31.59667969	-11.18408203	-11.88720703	+1924	+6.97412109	-9.41308594	-6.21826172	+30.87158203	+13.84277344	-67.30224609	+1960
+1457971396.09680010	+9.08789063	-6.76318359	-6.59619141	+47.81250000	+4.15283203	-62.11669922	+2132	+7.97167969	-5.11083984	-6.57861328	+31.48681641	-11.07421875	-11.33789063	+1916	+6.95214844	-9.46142578	-6.12158203	+31.31103516	+13.86474609	-66.77490234	+1952
+1457971396.10089990	+9.04833984	-6.80273438	-6.47314453	+48.12011719	+4.06494141	-61.80908203	+2128	+7.94091797	-5.16796875	-6.43359375	+31.37695313	-11.11816406	-11.03027344	+1920	+6.93896484	-9.51416016	-5.99853516	+31.68457031	+13.84277344	-66.44531250	+1944
+1457971396.10509990	+9.00878906	-6.83789063	-6.35888672	+48.42773438	+3.93310547	-61.36962891	+2120	+7.91015625	-5.22070313	-6.31054688	+31.17919922	-11.09619141	-10.52490234	+1916	+6.92138672	-9.57568359	-5.87988281	+31.97021484	+13.84277344	-66.09375000	+1936
+1457971396.10920000	+8.97363281	-6.86425781	-6.26220703	+48.77929688	+3.82324219	-60.86425781	+2104	+7.87939453	-5.26904297	-6.19628906	+31.04736328	-11.00830078	-9.93164063	+1904	+6.91259766	-9.61523438	-5.78320313	+32.43164063	+13.84277344	-65.56640625	+1920
+1457971396.11340000	+8.94287109	-6.89941406	-6.13476563	+49.10888672	+3.71337891	-60.55664063	+2100	+7.86181641	-5.32177734	-6.05126953	+30.93750000	-11.09619141	-9.66796875	+1904	+6.90380859	-9.66357422	-5.66015625	+32.80517578	+13.79882813	-65.21484375	+1904
+1457971396.11760000	+8.90771484	-6.93457031	-6.01611328	+49.37255859	+3.58154297	-60.16113281	+2088	+7.83544922	-5.37451172	-5.91943359	+30.69580078	-11.09619141	-9.20654297	+1900	+6.89062500	-9.71630859	-5.54150391	+33.09082031	+13.79882813	-64.86328125	+1892
+1457971396.12590000	+8.85498047	-6.98291016	-5.78759766	+50.05371094	+3.36181641	-59.37011719	+2060	+7.80908203	-5.45800781	-5.66015625	+30.47607422	-11.14013672	-8.34960938	+1880	+6.88623047	-9.79980469	-5.32177734	+33.88183594	+13.75488281	-64.00634766	+1852
+1457971396.13010000	+8.82421875	-7.01806641	-5.67333984	+50.27343750	+3.25195313	-58.97460938	+2048	+7.78710938	-5.51074219	-5.53271484	+30.21240234	-11.11816406	-7.93212891	+1872	+6.87304688	-9.85253906	-5.20312500	+34.12353516	+13.75488281	-63.63281250	+1836
+1457971396.13420010	+8.80224609	-7.03125000	-5.57666016	+50.62500000	+3.14208984	-58.44726563	+2028	+7.77832031	-5.54150391	-5.41845703	+30.10253906	-11.07421875	-7.33886719	+1852	+6.86865234	-9.88330078	-5.10205078	+34.51904297	+13.75488281	-63.10546875	+1808
+1457971396.13840010	+8.78466797	-7.05761719	-5.44482422	+50.91064453	+2.98828125	-58.16162109	+2020	+7.77832031	-5.58105469	-5.27343750	+30.05859375	-11.18408203	-7.09716797	+1844	+6.86865234	-9.92285156	-4.98779297	+34.84863281	+13.71093750	-62.68798828	+1788
+1457971396.14260010	+8.75830078	-7.08837891	-5.33056641	+51.08642578	+2.90039063	-57.78808594	+2008	+7.76513672	-5.62939453	-5.14599609	+29.79492188	-11.18408203	-6.70166016	+1832	+6.85546875	-9.97119141	-4.87792969	+35.06835938	+13.71093750	-62.24853516	+1768
+1457971396.14669990	+8.74072266	-7.10156250	-5.22949219	+51.39404297	+2.74658203	-57.30468750	+1988	+7.76074219	-5.65576172	-5.03613281	+29.70703125	-11.14013672	-6.17431641	+1812	+6.84667969	-9.99755859	-4.78125000	+35.39794922	+13.68896484	-61.72119141	+1744
+1457971396.15089990	+8.73193359	-7.11914063	-5.09765625	+51.65771484	+2.59277344	-57.06298828	+1980	+7.76953125	-5.69091797	-4.89550781	+29.66308594	-11.27197266	-5.93261719	+1804	+6.84667969	-10.03271484	-4.67138672	+35.68359375	+13.62304688	-61.30371094	+1724
+1457971396.15510010	+8.70996094	-7.14990234	-4.98339844	+51.76757813	+2.48291016	-56.73339844	+1972	+7.76513672	-5.73925781	-4.76806641	+29.42138672	-11.25000000	-5.62500000	+1796	+6.83349609	-10.07666016	-4.56591797	+35.85937500	+13.62304688	-60.88623047	+1708
+1457971396.16339990	+8.69677734	-7.17626953	-4.75488281	+52.29492188	+2.17529297	-56.03027344	+1948	+7.78271484	-5.79199219	-4.52636719	+29.33349609	-11.31591797	-4.89990234	+1768	+6.82470703	-10.13818359	-4.36816406	+36.36474609	+13.51318359	-59.96337891	+1672
+1457971396.16759990	+8.68359375	-7.20703125	-4.64501953	+52.38281250	+2.04345703	-55.72265625	+1944	+7.77832031	-5.83593750	-4.40332031	+29.09179688	-11.29394531	-4.61425781	+1764	+6.81152344	-10.17773438	-4.26708984	+36.49658203	+13.49121094	-59.52392578	+1660
+1457971396.17170000	+8.67480469	-7.21582031	-4.54394531	+52.62451172	+1.88964844	-55.30517578	+1932	+7.78271484	-5.85351563	-4.29785156	+29.02587891	-11.25000000	-4.15283203	+1748	+6.81152344	-10.19970703	-4.17480469	+36.73828125	+13.42529297	-59.06250000	+1648
+1457971396.17590000	+8.67919922	-7.22900391	-4.42529297	+52.86621094	+1.69189453	-55.08544922	+1924	+7.80468750	-5.88427734	-4.17480469	+29.00390625	-11.33789063	-3.93310547	+1740	+6.81152344	-10.23046875	-4.07812500	+36.95800781	+13.31542969	-58.64501953	+1632
+1457971396.18000010	+8.66601563	-7.25097656	-4.31542969	+52.95410156	+1.56005859	-54.79980469	+1924	+7.80468750	-5.92382813	-4.06054688	+28.76220703	-11.29394531	-3.64746094	+1732	+6.80273438	-10.26562500	-3.98583984	+37.08984375	+13.27148438	-58.24951172	+1624
+1457971396.18420000	+8.66162109	-7.25976563	-4.21435547	+53.19580078	+1.38427734	-54.42626953	+1916	+7.81347656	-5.94140625	-3.95507813	+28.69628906	-11.27197266	-3.25195313	+1720	+6.80273438	-10.28759766	-3.89355469	+37.30957031	+13.18359375	-57.81005859	+1616
+1457971396.18840000	+8.66601563	-7.27294922	-4.10449219	+53.43750000	+1.20849609	-54.18457031	+1912	+7.83544922	-5.96777344	-3.84082031	+28.67431641	-11.33789063	-3.01025391	+1716	+6.80712891	-10.31396484	-3.80126953	+37.50732422	+13.07373047	-57.48046875	+1604
+1457971396.19250010	+8.66162109	-7.29492188	-4.00341797	+53.54736328	+1.05468750	-53.89892578	+1912	+7.83984375	-6.00732422	-3.73535156	+28.45458984	-11.29394531	-2.74658203	+1712	+6.80712891	-10.34912109	-3.70458984	+37.63916016	+13.02978516	-57.15087891	+1600
+1457971396.19670010	+8.66162109	-7.29931641	-3.90673828	+53.78906250	+0.87890625	-53.56933594	+1908	+7.84863281	-6.02490234	-3.63427734	+28.36669922	-11.25000000	-2.37304688	+1700	+6.81591797	-10.37109375	-3.61230469	+37.83691406	+12.94189453	-56.79931641	+1592
+1457971396.20499990	+8.66162109	-7.33007813	-3.71337891	+54.18457031	+0.54931641	-53.02001953	+1904	+7.87939453	-6.08203125	-3.43212891	+28.10302734	-11.22802734	-1.82373047	+1688	+6.83349609	-10.42382813	-3.43652344	+38.18847656	+12.78808594	-56.16210938	+1576
+1457971396.20919990	+8.66601563	-7.33447266	-3.62548828	+54.42626953	+0.35156250	-52.69042969	+1900	+7.89257813	-6.09521484	-3.33984375	+28.01513672	-11.20605469	-1.47216797	+1680	+6.85107422	-10.43701172	-3.34863281	+38.40820313	+12.67822266	-55.87646484	+1568
+1457971396.21339990	+8.67041016	-7.34326172	-3.53320313	+54.68994141	+0.15380859	-52.42675781	+1892	+7.91455078	-6.11718750	-3.24755859	+27.94921875	-11.22802734	-1.18652344	+1668	+6.86865234	-10.45898438	-3.26074219	+38.62792969	+12.56835938	-55.59082031	+1560
+1457971396.21750000	+8.67041016	-7.35644531	-3.44531250	+54.84375000	+0.00000000	-52.16308594	+1892	+7.92333984	-6.14794922	-3.15527344	+27.72949219	-11.18408203	-0.92285156	+1664	+6.88623047	-10.48535156	-3.17285156	+38.78173828	+12.50244141	-55.34912109	+1548
+1457971396.22170000	+8.67480469	-7.36083984	-3.35742188	+55.08544922	-0.17578125	-51.87744141	+1884	+7.93652344	-6.16113281	-3.06298828	+27.64160156	-11.20605469	-0.63720703	+1652	+6.90380859	-10.49853516	-3.08496094	+38.95751953	+12.41455078	-55.15136719	+1544
+1457971396.22589990	+8.68359375	-7.36523438	-3.27392578	+55.34912109	-0.37353516	-51.63574219	+1876	+7.95849609	-6.17871094	-2.97949219	+27.53173828	-11.22802734	-0.32958984	+1640	+6.92578125	-10.51611328	-3.00146484	+39.15527344	+12.32666016	-54.90966797	+1532
+1457971396.23420000	+8.68798828	-7.37841797	-3.11132813	+55.74462891	-0.70312500	-51.15234375	+1864	+7.98925781	-6.21826172	-2.80810547	+27.20214844	-11.22802734	+0.15380859	+1620	+6.96533203	-10.55126953	-2.82568359	+39.50683594	+12.17285156	-54.55810547	+1512
+1457971396.23840000	+8.69677734	-7.38281250	-3.03662109	+55.96435547	-0.92285156	-50.91064453	+1856	+8.00683594	-6.23144531	-2.73339844	+27.07031250	-11.27197266	+0.46142578	+1604	+6.98730469	-10.56445313	-2.75097656	+39.68261719	+12.04101563	-54.31640625	+1496
+1457971396.24250010	+8.69677734	-7.38720703	-2.95751953	+56.14013672	-1.09863281	-50.69091797	+1848	+8.02001953	-6.25341797	-2.65429688	+26.82861328	-11.27197266	+0.70312500	+1592	+7.00488281	-10.57763672	-2.67626953	+39.83642578	+11.95312500	-54.09667969	+1484
+1457971396.24670000	+8.70556641	-7.38720703	-2.87841797	+56.35986328	-1.29638672	-50.51513672	+1840	+8.03759766	-6.26220703	-2.57519531	+26.67480469	-11.33789063	+0.90087891	+1580	+7.02685547	-10.58642578	-2.59716797	+39.96826172	+11.82128906	-53.98681641	+1472
+1457971396.25090000	+8.70996094	-7.38720703	-2.80810547	+56.57958984	-1.51611328	-50.31738281	+1828	+8.05957031	-6.27539063	-2.50488281	+26.49902344	-11.40380859	+1.18652344	+1564	+7.04443359	-10.59521484	-2.52685547	+40.14404297	+11.68945313	-53.78906250	+1456
+1457971396.25500010	+8.71435547	-7.38720703	-2.73339844	+56.77734375	-1.71386719	-50.16357422	+1820	+8.07275391	-6.29296875	-2.43017578	+26.23535156	-11.44775391	+1.38427734	+1552	+7.06201172	-10.60400391	-2.45654297	+40.27587891	+11.57958984	-53.61328125	+1444
+1457971396.25920010	+8.71875000	-7.38281250	-2.65869141	+56.99707031	-1.91162109	-50.07568359	+1812	+8.09033203	-6.30175781	-2.35546875	+26.03759766	-11.53564453	+1.56005859	+1540	+7.07519531	-10.61279297	-2.37744141	+40.38574219	+11.49169922	-53.54736328	+1432
+1457971396.26329990	+8.72314453	-7.37841797	-2.59277344	+57.21679688	-2.13134766	-49.89990234	+1804	+8.10791016	-6.31054688	-2.29394531	+25.81787109	-11.60156250	+1.82373047	+1524	+7.08398438	-10.62158203	-2.32031250	+40.51757813	+11.33789063	-53.34960938	+1412
+1457971396.27169990	+8.72753906	-7.36962891	-2.45214844	+57.67822266	-2.52685547	-49.70214844	+1792	+8.13867188	-6.32812500	-2.15771484	+25.24658203	-11.71142578	+2.19726563	+1504	+7.10156250	-10.63476563	-2.19287109	+40.73730469	+11.09619141	-53.08593750	+1388
+1457971396.27580000	+8.72753906	-7.36083984	-2.39062500	+57.89794922	-2.74658203	-49.54833984	+1784	+8.15185547	-6.33251953	-2.09619141	+24.96093750	-11.77734375	+2.43896484	+1492	+7.10595703	-10.63916016	-2.14453125	+40.84716797	+10.94238281	-52.86621094	+1372
+1457971396.28000000	+8.72314453	-7.34765625	-2.32470703	+58.16162109	-2.94433594	-49.46044922	+1780	+8.16503906	-6.34130859	-2.03466797	+24.65332031	-11.82128906	+2.63671875	+1480	+7.10595703	-10.64355469	-2.09619141	+40.95703125	+10.81054688	-52.69042969	+1360
+1457971396.28420000	+8.72314453	-7.33886719	-2.25878906	+58.42529297	-3.16406250	-49.39453125	+1776	+8.17382813	-6.34570313	-1.97314453	+24.34570313	-11.88720703	+2.83447266	+1472	+7.10156250	-10.64355469	-2.03906250	+41.04492188	+10.67871094	-52.60253906	+1352
+1457971396.28830000	+8.71875000	-7.33007813	-2.20605469	+58.66699219	-3.36181641	-49.28466797	+1772	+8.18701172	-6.35009766	-1.91601563	+24.01611328	-11.90917969	+3.07617188	+1464	+7.10156250	-10.64794922	-1.99511719	+41.15478516	+10.54687500	-52.42675781	+1344
+1457971396.29250000	+8.71435547	-7.31250000	-2.14453125	+58.97460938	-3.58154297	-49.19677734	+1772	+8.19580078	-6.35449219	-1.86328125	+23.70849609	-11.95312500	+3.29589844	+1460	+7.09716797	-10.64794922	-1.94677734	+41.26464844	+10.43701172	-52.27294922	+1336
+1457971396.29670000	+8.70996094	-7.30371094	-2.08740234	+59.23828125	-3.77929688	-49.13085938	+1772	+8.20458984	-6.35888672	-1.80175781	+23.35693359	-11.99707031	+3.51562500	+1456	+7.09277344	-10.65234375	-1.89843750	+41.35253906	+10.32714844	-52.18505859	+1332
+1457971396.30080010	+8.70117188	-7.29052734	-2.03906250	+59.47998047	-3.99902344	-48.97705078	+1768	+8.20898438	-6.36328125	-1.75781250	+23.00537109	-11.97509766	+3.80126953	+1448	+7.08398438	-10.65234375	-1.85888672	+41.44042969	+10.19531250	-52.00927734	+1328
+1457971396.30500010	+8.69238281	-7.27294922	-1.98632813	+59.78759766	-4.19677734	-48.86718750	+1768	+8.21777344	-6.35888672	-1.70507813	+22.74169922	-11.97509766	+4.06494141	+1448	+7.07958984	-10.64794922	-1.81933594	+41.57226563	+10.10742188	-51.85546875	+1324
+1457971396.31329990	+8.67480469	-7.24218750	-1.88964844	+60.33691406	-4.61425781	-48.64746094	+1768	+8.22216797	-6.36328125	-1.61279297	+22.08251953	-11.97509766	+4.59228516	+1440	+7.07080078	-10.64355469	-1.74023438	+41.81396484	+9.86572266	-51.59179688	+1324
+1457971396.31750010	+8.66601563	-7.22900391	-1.84570313	+60.60058594	-4.81201172	-48.55957031	+1768	+8.22656250	-6.35449219	-1.56445313	+21.86279297	-11.97509766	+4.85595703	+1444	+7.07080078	-10.63476563	-1.70507813	+41.96777344	+9.77783203	-51.48193359	+1324
+1457971396.32170010	+8.65722656	-7.21142578	-1.80175781	+60.86425781	-5.00976563	-48.47167969	+1768	+8.22656250	-6.35449219	-1.52050781	+21.59912109	-11.99707031	+5.09765625	+1444	+7.06640625	-10.63037109	-1.66113281	+42.09960938	+9.68994141	-51.39404297	+1324
+1457971396.32579990	+8.64843750	-7.19384766	-1.76220703	+61.10595703	-5.20751953	-48.33984375	+1764	+8.22656250	-6.35449219	-1.48095703	+21.31347656	-11.95312500	+5.38330078	+1440	+7.05761719	-10.62597656	-1.62158203	+42.20947266	+9.62402344	-51.32812500	+1324
+1457971396.33419990	+8.63085938	-7.16748047	-1.67871094	+61.54541016	-5.55908203	-48.18603516	+1760	+8.22656250	-6.34130859	-1.39746094	+20.98388672	-11.97509766	+5.88867188	+1440	+7.06201172	-10.60839844	-1.54248047	+42.51708984	+9.44824219	-51.21826172	+1324
+1457971396.33830000	+8.62207031	-7.14990234	-1.64355469	+61.76513672	-5.75683594	-48.05419922	+1756	+8.22216797	-6.33691406	-1.36230469	+20.78613281	-11.95312500	+6.19628906	+1436	+7.06201172	-10.59521484	-1.50732422	+42.67089844	+9.33837891	-51.13037109	+1324
+1457971396.34250000	+8.61328125	-7.13671875	-1.60839844	+61.91894531	-5.88867188	-47.98828125	+1752	+8.21777344	-6.32373047	-1.32714844	+20.69824219	-11.97509766	+6.43798828	+1436	+7.06640625	-10.58642578	-1.47216797	+42.84667969	+9.25048828	-51.06445313	+1324
+1457971396.35080000	+8.59570313	-7.10156250	-1.53808594	+62.24853516	-6.19628906	-47.85644531	+1740	+8.20898438	-6.31054688	-1.25683594	+20.45654297	-12.04101563	+6.94335938	+1432	+7.07080078	-10.56005859	-1.39746094	+43.15429688	+9.05273438	-51.04248047	+1320
+1457971396.35500000	+8.58691406	-7.08837891	-1.50732422	+62.35839844	-6.30615234	-47.83447266	+1732	+8.20898438	-6.30175781	-1.22607422	+20.39062500	-12.06298828	+7.14111328	+1428	+7.07958984	-10.54687500	-1.35791016	+43.30810547	+8.96484375	-51.04248047	+1320
+1457971396.35910010	+8.57812500	-7.07080078	-1.47216797	+62.46826172	-6.41601563	-47.79052734	+1724	+8.20458984	-6.29296875	-1.19091797	+20.32470703	-12.12890625	+7.33886719	+1424	+7.07958984	-10.53369141	-1.32275391	+43.41796875	+8.87695313	-51.04248047	+1316
+1457971396.36330010	+8.57373047	-7.05322266	-1.44580078	+62.55615234	-6.50390625	-47.72460938	+1716	+8.19580078	-6.27978516	-1.16015625	+20.28076172	-12.12890625	+7.58056641	+1420	+7.07958984	-10.52050781	-1.29199219	+43.52783203	+8.76708984	-51.02050781	+1308
+1457971396.36750010	+8.56494141	-7.04443359	-1.41503906	+62.60009766	-6.59179688	-47.68066406	+1712	+8.19140625	-6.27099609	-1.12939453	+20.23681641	-12.15087891	+7.80029297	+1412	+7.07958984	-10.50732422	-1.26123047	+43.65966797	+8.67919922	-50.99853516	+1304
+1457971396.37159990	+8.56054688	-7.02685547	-1.38867188	+62.66601563	-6.65771484	-47.63671875	+1704	+8.18701172	-6.25781250	-1.10302734	+20.19287109	-12.17285156	+7.99804688	+1408	+7.07958984	-10.49414063	-1.22607422	+43.72558594	+8.59130859	-50.99853516	+1296
+1457971396.37579990	+8.55175781	-7.01367188	-1.36230469	+62.73193359	-6.72363281	-47.54882813	+1700	+8.18261719	-6.24902344	-1.07666016	+20.14892578	-12.17285156	+8.23974609	+1400	+7.07519531	-10.47656250	-1.20410156	+43.81347656	+8.50341797	-50.93261719	+1284
+1457971396.38000010	+8.54296875	-7.00048828	-1.34033203	+62.73193359	-6.76757813	-47.50488281	+1696	+8.17382813	-6.23583984	-1.05029297	+20.10498047	-12.17285156	+8.41552734	+1392	+7.07080078	-10.46337891	-1.17773438	+43.90136719	+8.41552734	-50.88867188	+1276
+1457971396.38829990	+8.52978516	-6.96972656	-1.29199219	+62.77587891	-6.81152344	-47.35107422	+1692	+8.16064453	-6.21386719	-0.99755859	+20.06103516	-12.10693359	+8.81103516	+1380	+7.05322266	-10.43701172	-1.13378906	+43.94531250	+8.28369141	-50.75683594	+1260
+1457971396.39249990	+8.52099609	-6.95654297	-1.27001953	+62.75390625	-6.83349609	-47.26318359	+1692	+8.15625000	-6.20068359	-0.97558594	+20.01708984	-12.06298828	+8.98681641	+1372	+7.04003906	-10.42382813	-1.11181641	+43.96728516	+8.23974609	-50.66894531	+1252
+1457971396.39660000	+8.51220703	-6.94335938	-1.25244141	+62.73193359	-6.83349609	-47.15332031	+1688	+8.15185547	-6.18750000	-0.95361328	+19.97314453	-11.99707031	+9.18457031	+1368	+7.02685547	-10.41503906	-1.09423828	+43.94531250	+8.21777344	-50.55908203	+1248
+1457971396.40080000	+8.50341797	-6.93017578	-1.23486328	+62.70996094	-6.81152344	-47.02148438	+1684	+8.14306641	-6.17871094	-0.93164063	+19.92919922	-11.90917969	+9.38232422	+1360	+7.00927734	-10.40185547	-1.08544922	+43.92333984	+8.19580078	-50.38330078	+1240
+1457971396.40500000	+8.49462891	-6.92138672	-1.21728516	+62.68798828	-6.81152344	-46.88964844	+1684	+8.13867188	-6.16552734	-0.91406250	+19.88525391	-11.82128906	+9.58007813	+1356	+6.99169922	-10.38867188	-1.07226563	+43.90136719	+8.17382813	-50.20751953	+1236
+1457971396.40910010	+8.48583984	-6.90820313	-1.19970703	+62.66601563	-6.81152344	-46.75781250	+1680	+8.12988281	-6.15234375	-0.89208984	+19.84130859	-11.71142578	+9.77783203	+1352	+6.96972656	-10.37988281	-1.06347656	+43.87939453	+8.15185547	-50.00976563	+1228
+1457971396.41330000	+8.47705078	-6.89501953	-1.18212891	+62.64404297	-6.78955078	-46.62597656	+1680	+8.12109375	-6.14355469	-0.87451172	+19.79736328	-11.60156250	+9.97558594	+1348	+6.95214844	-10.36669922	-1.05029297	+43.83544922	+8.12988281	-49.83398438	+1224
+1457971396.41739990	+8.46826172	-6.88183594	-1.16455078	+62.60009766	-6.78955078	-46.49414063	+1680	+8.11669922	-6.13037109	-0.85253906	+19.75341797	-11.51367188	+10.15136719	+1344	+6.93457031	-10.35351563	-1.04150391	+43.81347656	+8.12988281	-49.65820313	+1220
+1457971396.42580010	+8.45068359	-6.85546875	-1.13378906	+62.55615234	-6.76757813	-46.20849609	+1676	+8.10351563	-6.10839844	-0.81298828	+19.66552734	-11.29394531	+10.48095703	+1340	+6.89501953	-10.33154297	-1.01953125	+43.72558594	+8.12988281	-49.24072266	+1216
+1457971396.42989990	+8.44189453	-6.84228516	-1.11621094	+62.53417969	-6.78955078	-46.05468750	+1676	+8.09472656	-6.09960938	-0.79541016	+19.59960938	-11.20605469	+10.65673828	+1340	+6.87304688	-10.32275391	-1.01074219	+43.70361328	+8.10791016	-49.04296875	+1216
+1457971396.43409990	+8.43310547	-6.83349609	-1.09863281	+62.51220703	-6.81152344	-45.92285156	+1676	+8.09033203	-6.08642578	-0.77783203	+19.55566406	-11.11816406	+10.83251953	+1340	+6.85986328	-10.30957031	-1.00195313	+43.68164063	+8.10791016	-48.84521484	+1216
+1457971396.43829990	+8.42431641	-6.82031250	-1.08544922	+62.49023438	-6.83349609	-45.79101563	+1676	+8.08154297	-6.07763672	-0.76025391	+19.51171875	-11.05224609	+11.00830078	+1336	+6.84667969	-10.29638672	-0.99316406	+43.68164063	+8.08593750	-48.64746094	+1216
+1457971396.44240000	+8.41552734	-6.80712891	-1.06787109	+62.44628906	-6.87744141	-45.65917969	+1676	+8.07714844	-6.06884766	-0.74267578	+19.46777344	-10.98632813	+11.16210938	+1336	+6.82910156	-10.28759766	-0.98437500	+43.65966797	+8.04199219	-48.44970703	+1216
+1457971396.44660000	+8.41113281	-6.79394531	-1.05029297	+62.44628906	-6.92138672	-45.57128906	+1676	+8.06835938	-6.05566406	-0.72070313	+19.46777344	-10.96435547	+11.29394531	+1340	+6.82031250	-10.27001953	-0.97119141	+43.70361328	+7.99804688	-48.29589844	+1212
+1457971396.45490000	+8.39794922	-6.77197266	-1.01953125	+62.40234375	-7.05322266	-45.39550781	+1680	+8.05957031	-6.03808594	-0.68554688	+19.37988281	-10.94238281	+11.60156250	+1336	+6.80273438	-10.24804688	-0.94482422	+43.74755859	+7.88818359	-48.05419922	+1212
+1457971396.46330000	+8.39355469	-6.75000000	-0.98876953	+62.42431641	-7.22900391	-45.26367188	+1684	+8.05078125	-6.02050781	-0.65478516	+19.35791016	-10.98632813	+11.88720703	+1336	+6.79833984	-10.22607422	-0.91845703	+43.85742188	+7.75634766	-47.87841797	+1216
+1457971396.46740010	+8.38476563	-6.74560547	-0.97558594	+62.35839844	-7.29492188	-45.21972656	+1684	+8.04638672	-6.01611328	-0.64160156	+19.29199219	-11.00830078	+11.97509766	+1332	+6.79394531	-10.21728516	-0.90527344	+43.87939453	+7.71240234	-47.79052734	+1216
+1457971396.47160010	+8.38476563	-6.73681641	-0.95800781	+62.35839844	-7.36083984	-45.21972656	+1688	+8.04199219	-6.00732422	-0.61962891	+19.29199219	-11.09619141	+12.06298828	+1332	+6.79833984	-10.20410156	-0.88769531	+43.94531250	+7.62451172	-47.81250000	+1220
+1457971396.47580000	+8.38476563	-6.72802734	-0.95361328	+62.35839844	-7.47070313	-45.15380859	+1692	+8.04199219	-5.99853516	-0.61523438	+19.29199219	-11.11816406	+12.21679688	+1328	+6.80273438	-10.19531250	-0.88330078	+44.01123047	+7.53662109	-47.74658203	+1224
+1457971396.48410010	+8.37597656	-6.71484375	-0.92724609	+62.29248047	-7.58056641	-45.15380859	+1696	+8.03759766	-5.98974609	-0.58886719	+19.20410156	-11.25000000	+12.32666016	+1320	+6.80273438	-10.17773438	-0.85693359	+44.07714844	+7.42675781	-47.76855469	+1236
+1457971396.48830010	+8.38037109	-6.71044922	-0.92285156	+62.27050781	-7.64648438	-45.10986328	+1696	+8.03759766	-5.98535156	-0.58447266	+19.20410156	-11.29394531	+12.41455078	+1316	+6.80712891	-10.16894531	-0.85253906	+44.14306641	+7.36083984	-47.74658203	+1240
+1457971396.49239990	+8.37597656	-6.71044922	-0.91406250	+62.18261719	-7.66845703	-45.10986328	+1700	+8.03320313	-5.98535156	-0.57568359	+19.11621094	-11.33789063	+12.43652344	+1312	+6.80712891	-10.16455078	-0.84375000	+44.16503906	+7.31689453	-47.74658203	+1248
+1457971396.49659990	+8.37597656	-6.71044922	-0.90966797	+62.13867188	-7.69042969	-45.13183594	+1700	+8.03320313	-5.98095703	-0.57128906	+19.09423828	-11.38183594	+12.45849609	+1308	+6.81152344	-10.16015625	-0.83496094	+44.16503906	+7.29492188	-47.79052734	+1252
+1457971396.50070000	+8.37597656	-6.70605469	-0.90527344	+62.09472656	-7.71240234	-45.08789063	+1700	+8.03759766	-5.98095703	-0.56689453	+19.07226563	-11.38183594	+12.52441406	+1304	+6.81152344	-10.16015625	-0.83496094	+44.16503906	+7.25097656	-47.76855469	+1256
+1457971396.50490000	+8.37158203	-6.71044922	-0.90527344	+62.00683594	-7.71240234	-45.06591797	+1704	+8.03320313	-5.98095703	-0.56689453	+19.00634766	-11.40380859	+12.54638672	+1296	+6.80712891	-10.16015625	-0.83056641	+44.14306641	+7.22900391	-47.76855469	+1260
+1457971396.50910000	+8.37158203	-6.71044922	-0.90087891	+61.94091797	-7.71240234	-45.04394531	+1704	+8.03759766	-5.98095703	-0.56250000	+18.96240234	-11.40380859	+12.54638672	+1292	+6.80712891	-10.16015625	-0.83056641	+44.12109375	+7.22900391	-47.76855469	+1264
+1457971396.51320000	+8.37597656	-6.71044922	-0.90087891	+61.89697266	-7.69042969	-45.02197266	+1704	+8.03759766	-5.98095703	-0.56250000	+18.94042969	-11.38183594	+12.56835938	+1288	+6.80712891	-10.15576172	-0.83056641	+44.09912109	+7.20703125	-47.72460938	+1268
+1457971396.52160000	+8.37158203	-6.71484375	-0.90087891	+61.72119141	-7.64648438	-44.93408203	+1704	+8.03759766	-5.98535156	-0.56250000	+18.85253906	-11.33789063	+12.59033203	+1280	+6.79833984	-10.16015625	-0.83496094	+44.01123047	+7.22900391	-47.68066406	+1280
+1457971396.52570010	+8.37158203	-6.71923828	-0.89648438	+61.65527344	-7.60253906	-44.91210938	+1708	+8.03759766	-5.98974609	-0.55810547	+18.80859375	-11.31591797	+12.59033203	+1276	+6.78955078	-10.16455078	-0.83496094	+43.94531250	+7.22900391	-47.63671875	+1284
+1457971396.52990010	+8.37158203	-6.72363281	-0.89648438	+61.58935547	-7.58056641	-44.82421875	+1708	+8.03759766	-5.99414063	-0.55810547	+18.76464844	-11.27197266	+12.59033203	+1272	+6.78515625	-10.16894531	-0.83496094	+43.90136719	+7.25097656	-47.59277344	+1284
+1457971396.53410010	+8.37158203	-6.72802734	-0.89648438	+61.50146484	-7.55859375	-44.73632813	+1708	+8.04199219	-5.99414063	-0.55810547	+18.74267578	-11.22802734	+12.61230469	+1268	+6.77636719	-10.17333984	-0.83935547	+43.83544922	+7.27294922	-47.54882813	+1288
+1457971396.53819990	+8.36718750	-6.73242188	-0.89648438	+61.43554688	-7.53662109	-44.67041016	+1708	+8.04199219	-5.99853516	-0.55810547	+18.69873047	-11.18408203	+12.63427734	+1264	+6.76757813	-10.17773438	-0.83935547	+43.76953125	+7.27294922	-47.48291016	+1292
+1457971396.54239990	+8.36718750	-6.73681641	-0.89208984	+61.39160156	-7.51464844	-44.60449219	+1712	+8.04199219	-5.99853516	-0.55371094	+18.67675781	-11.16210938	+12.63427734	+1264	+6.76318359	-10.18212891	-0.84375000	+43.70361328	+7.29492188	-47.41699219	+1292
+1457971396.54660010	+8.36279297	-6.73681641	-0.89208984	+61.34765625	-7.51464844	-44.53857422	+1712	+8.04199219	-6.00292969	-0.55371094	+18.65478516	-11.11816406	+12.65625000	+1260	+6.75439453	-10.18652344	-0.84814453	+43.63769531	+7.29492188	-47.35107422	+1296
+1457971396.55069990	+8.36279297	-6.74560547	-0.88769531	+61.30371094	-7.51464844	-44.47265625	+1712	+8.04199219	-6.00732422	-0.55371094	+18.61083984	-11.07421875	+12.67822266	+1260	+6.74560547	-10.19091797	-0.84814453	+43.57177734	+7.31689453	-47.28515625	+1296
+1457971396.55909990	+8.35839844	-6.75000000	-0.88330078	+61.25976563	-7.53662109	-44.34082031	+1716	+8.04199219	-6.01171875	-0.54931641	+18.58886719	-11.00830078	+12.72216797	+1260	+6.73242188	-10.19970703	-0.85253906	+43.48388672	+7.33886719	-47.17529297	+1296
+1457971396.56320000	+8.35839844	-6.75878906	-0.87890625	+61.23779297	-7.55859375	-44.27490234	+1720	+8.04199219	-6.01611328	-0.54492188	+18.56689453	-10.98632813	+12.74414063	+1260	+6.72363281	-10.20410156	-0.85253906	+43.41796875	+7.33886719	-47.13134766	+1296
+1457971396.56740000	+8.35400391	-6.76318359	-0.87890625	+61.23779297	-7.58056641	-44.23095703	+1720	+8.04199219	-6.02050781	-0.54052734	+18.54492188	-10.96435547	+12.76611328	+1260	+6.71923828	-10.21289063	-0.85253906	+43.37402344	+7.36083984	-47.08740234	+1292
+1457971396.57150010	+8.35400391	-6.76757813	-0.87451172	+61.23779297	-7.60253906	-44.18701172	+1724	+8.03759766	-6.02490234	-0.53613281	+18.54492188	-10.94238281	+12.78808594	+1260	+6.71484375	-10.21728516	-0.84814453	+43.33007813	+7.36083984	-47.04345703	+1292
+1457971396.57570000	+8.35400391	-6.77197266	-0.87011719	+61.23779297	-7.64648438	-44.14306641	+1728	+8.03759766	-6.02929688	-0.53613281	+18.54492188	-10.94238281	+12.81005859	+1260	+6.71044922	-10.22607422	-0.84814453	+43.30810547	+7.36083984	-47.02148438	+1292
+1457971396.57990000	+8.34960938	-6.77636719	-0.86572266	+61.23779297	-7.66845703	-44.12109375	+1732	+8.03759766	-6.03808594	-0.53173828	+18.54492188	-10.94238281	+12.81005859	+1260	+6.70605469	-10.23046875	-0.84814453	+43.28613281	+7.36083984	-46.97753906	+1288
+1457971396.58400010	+8.34960938	-6.78076172	-0.86132813	+61.25976563	-7.71240234	-44.12109375	+1736	+8.03759766	-6.04248047	-0.52734375	+18.56689453	-10.96435547	+12.81005859	+1264	+6.70166016	-10.23925781	-0.84375000	+43.26416016	+7.36083984	-46.97753906	+1288
+1457971396.59240010	+8.34521484	-6.79394531	-0.84814453	+61.32568359	-7.80029297	-44.16503906	+1744	+8.03320313	-6.05126953	-0.51855469	+18.58886719	-11.00830078	+12.78808594	+1268	+6.69726563	-10.25244141	-0.83056641	+43.26416016	+7.33886719	-47.02148438	+1284
+1457971396.59649990	+8.34521484	-6.79833984	-0.84375000	+61.34765625	-7.84423828	-44.18701172	+1752	+8.03320313	-6.05566406	-0.51855469	+18.61083984	-11.05224609	+12.76611328	+1272	+6.69726563	-10.26123047	-0.82177734	+43.28613281	+7.33886719	-47.04345703	+1284
+1457971396.60069990	+8.34521484	-6.80712891	-0.83935547	+61.39160156	-7.88818359	-44.20898438	+1756	+8.02880859	-6.06445313	-0.51416016	+18.65478516	-11.09619141	+12.72216797	+1272	+6.70166016	-10.27001953	-0.81298828	+43.30810547	+7.31689453	-47.10937500	+1284
+1457971396.60489990	+8.34082031	-6.81152344	-0.83496094	+61.43554688	-7.91015625	-44.27490234	+1764	+8.02880859	-6.06884766	-0.50976563	+18.67675781	-11.14013672	+12.70019531	+1276	+6.70166016	-10.27880859	-0.80419922	+43.35205078	+7.31689453	-47.17529297	+1284
+1457971396.60900000	+8.34082031	-6.82031250	-0.82617188	+61.47949219	-7.95410156	-44.34082031	+1768	+8.02880859	-6.07324219	-0.50537109	+18.72070313	-11.20605469	+12.63427734	+1280	+6.70605469	-10.28759766	-0.79101563	+43.39599609	+7.29492188	-47.26318359	+1288
+1457971396.61319990	+8.34082031	-6.82470703	-0.82177734	+61.54541016	-7.97607422	-44.40673828	+1776	+8.02441406	-6.07763672	-0.50097656	+18.76464844	-11.27197266	+12.59033203	+1284	+6.71044922	-10.29638672	-0.77783203	+43.46191406	+7.27294922	-47.37304688	+1288
+1457971396.61739990	+8.33642578	-6.82910156	-0.81738281	+61.61132813	-8.02001953	-44.47265625	+1784	+8.02441406	-6.08642578	-0.49658203	+18.83056641	-11.33789063	+12.52441406	+1284	+6.71484375	-10.30517578	-0.76025391	+43.54980469	+7.25097656	-47.50488281	+1292
+1457971396.62150000	+8.33642578	-6.83789063	-0.81298828	+61.67724609	-8.04199219	-44.53857422	+1792	+8.02001953	-6.09082031	-0.49658203	+18.87451172	-11.42578125	+12.43652344	+1288	+6.71923828	-10.31835938	-0.74707031	+43.61572266	+7.25097656	-47.63671875	+1296
+1457971396.62990000	+8.33203125	-6.85107422	-0.79980469	+61.83105469	-8.08593750	-44.71435547	+1808	+8.01562500	-6.10400391	-0.48779297	+19.02832031	-11.60156250	+12.23876953	+1300	+6.72363281	-10.34033203	-0.71630859	+43.74755859	+7.22900391	-47.92236328	+1304
+1457971396.63400010	+8.32763672	-6.85986328	-0.79101563	+61.91894531	-8.10791016	-44.80224609	+1816	+8.01123047	-6.11279297	-0.48339844	+19.11621094	-11.68945313	+12.12890625	+1304	+6.72363281	-10.35351563	-0.70312500	+43.81347656	+7.22900391	-48.03222656	+1308
+1457971396.63820000	+8.32324219	-6.86425781	-0.78662109	+62.00683594	-8.12988281	-44.84619141	+1824	+8.00683594	-6.12158203	-0.47900391	+19.20410156	-11.75537109	+12.01904297	+1308	+6.72363281	-10.36669922	-0.69433594	+43.85742188	+7.20703125	-48.09814453	+1312
+1457971396.64240000	+8.31884766	-6.87304688	-0.78222656	+62.11669922	-8.12988281	-44.93408203	+1832	+7.99804688	-6.13037109	-0.47021484	+19.35791016	-11.86523438	+11.88720703	+1316	+6.71923828	-10.37548828	-0.68554688	+43.90136719	+7.20703125	-48.18603516	+1316
+1457971396.64650010	+8.31005859	-6.87744141	-0.77783203	+62.20458984	-8.12988281	-44.97802734	+1840	+7.99365234	-6.13916016	-0.47021484	+19.46777344	-11.93115234	+11.75537109	+1320	+6.71484375	-10.38867188	-0.67675781	+43.92333984	+7.22900391	-48.25195313	+1316
+1457971396.65479990	+8.29687500	-6.89062500	-0.77343750	+62.40234375	-8.10791016	-45.04394531	+1856	+7.97607422	-6.15234375	-0.46142578	+19.70947266	-12.04101563	+11.49169922	+1332	+6.69726563	-10.41064453	-0.66796875	+43.96728516	+7.27294922	-48.31787109	+1324
+1457971396.65899990	+8.28808594	-6.89941406	-0.77343750	+62.46826172	-8.08593750	-45.04394531	+1864	+7.97167969	-6.16113281	-0.46142578	+19.81933594	-12.04101563	+11.42578125	+1336	+6.68847656	-10.42382813	-0.66357422	+43.96728516	+7.31689453	-48.33984375	+1324
+1457971396.66319990	+8.28369141	-6.90380859	-0.77343750	+62.53417969	-8.06396484	-45.02197266	+1872	+7.96289063	-6.16992188	-0.46142578	+19.90722656	-12.01904297	+11.33789063	+1344	+6.67529297	-10.43701172	-0.66357422	+43.94531250	+7.36083984	-48.31787109	+1324
+1457971396.66730000	+8.27490234	-6.91259766	-0.77343750	+62.62207031	-8.02001953	-45.00000000	+1876	+7.95410156	-6.17431641	-0.46142578	+19.99511719	-11.99707031	+11.29394531	+1348	+6.66210938	-10.44580078	-0.66357422	+43.94531250	+7.42675781	-48.27392578	+1324
+1457971396.67150000	+8.26611328	-6.91699219	-0.77343750	+62.68798828	-7.99804688	-44.97802734	+1884	+7.94970703	-6.18310547	-0.46142578	+20.08300781	-11.95312500	+11.25000000	+1352	+6.64892578	-10.45898438	-0.66796875	+43.94531250	+7.49267578	-48.25195313	+1320
+1457971396.67569990	+8.25732422	-6.92138672	-0.77783203	+62.75390625	-7.95410156	-44.91210938	+1888	+7.94091797	-6.18750000	-0.46142578	+20.17089844	-11.90917969	+11.20605469	+1356	+6.63574219	-10.46777344	-0.66796875	+43.92333984	+7.55859375	-48.18603516	+1320
+1457971396.67980000	+8.25292969	-6.92578125	-0.77783203	+62.79785156	-7.91015625	-44.86816406	+1896	+7.93652344	-6.19189453	-0.46582031	+20.21484375	-11.84326172	+11.18408203	+1360	+6.62695313	-10.47656250	-0.66796875	+43.92333984	+7.62451172	-48.14208984	+1316
+1457971396.68400000	+8.24414063	-6.93017578	-0.78222656	+62.84179688	-7.84423828	-44.80224609	+1900	+7.92773438	-6.20068359	-0.46582031	+20.28076172	-11.75537109	+11.18408203	+1364	+6.61816406	-10.48095703	-0.67236328	+43.92333984	+7.71240234	-48.09814453	+1312
+1457971396.69230010	+8.23095703	-6.94335938	-0.79101563	+62.92968750	-7.75634766	-44.67041016	+1908	+7.91455078	-6.20947266	-0.47460938	+20.39062500	-11.60156250	+11.18408203	+1372	+6.59619141	-10.49853516	-0.67236328	+43.92333984	+7.91015625	-48.03222656	+1304
+1457971396.69650010	+8.22656250	-6.94335938	-0.79101563	+62.95166016	-7.69042969	-44.62646484	+1908	+7.91015625	-6.21386719	-0.47460938	+20.43457031	-11.53564453	+11.18408203	+1372	+6.59179688	-10.50292969	-0.67236328	+43.94531250	+7.99804688	-48.01025391	+1300
+1457971396.70070000	+8.22216797	-6.94775391	-0.79541016	+62.99560547	-7.64648438	-44.56054688	+1912	+7.90576172	-6.21386719	-0.47900391	+20.45654297	-11.44775391	+11.18408203	+1376	+6.58740234	-10.50732422	-0.67236328	+43.94531250	+8.08593750	-47.96630859	+1292
+1457971396.70479990	+8.21777344	-6.95214844	-0.79980469	+63.01757813	-7.62451172	-44.49462891	+1912	+7.90136719	-6.21826172	-0.48339844	+20.50048828	-11.38183594	+11.20605469	+1376	+6.58300781	-10.51171875	-0.67236328	+43.96728516	+8.15185547	-47.94433594	+1288
+1457971396.70900010	+8.21777344	-6.95214844	-0.80419922	+63.03955078	-7.58056641	-44.42871094	+1916	+7.89697266	-6.22265625	-0.48339844	+20.52246094	-11.33789063	+11.20605469	+1376	+6.58300781	-10.51171875	-0.66796875	+44.01123047	+8.23974609	-47.94433594	+1280
+1457971396.71320010	+8.21337891	-6.95214844	-0.80419922	+63.06152344	-7.53662109	-44.38476563	+1916	+7.89697266	-6.22265625	-0.48779297	+20.54443359	-11.27197266	+11.22802734	+1376	+6.58300781	-10.51611328	-0.66357422	+44.05517578	+8.32763672	-47.94433594	+1276
+1457971396.71729990	+8.20898438	-6.95654297	-0.80859375	+63.08349609	-7.51464844	-44.36279297	+1916	+7.89257813	-6.22265625	-0.48779297	+20.56640625	-11.22802734	+11.22802734	+1376	+6.58300781	-10.51611328	-0.65917969	+44.09912109	+8.39355469	-47.94433594	+1272
+1457971396.72560000	+8.20898438	-6.95654297	-0.80859375	+63.12744141	-7.47070313	-44.29687500	+1916	+7.88818359	-6.22705078	-0.49218750	+20.61035156	-11.16210938	+11.22802734	+1376	+6.59179688	-10.51611328	-0.65039063	+44.18701172	+8.50341797	-48.01025391	+1268
+1457971396.72980000	+8.20898438	-6.95654297	-0.80859375	+63.12744141	-7.47070313	-44.29687500	+1912	+7.88818359	-6.22705078	-0.49218750	+20.61035156	-11.14013672	+11.22802734	+1372	+6.59619141	-10.51611328	-0.64599609	+44.23095703	+8.54736328	-48.03222656	+1264
+1457971396.73400000	+8.20898438	-6.95654297	-0.80859375	+63.14941406	-7.44873047	-44.27490234	+1912	+7.88818359	-6.22705078	-0.49218750	+20.63232422	-11.11816406	+11.22802734	+1372	+6.60058594	-10.51171875	-0.64160156	+44.27490234	+8.59130859	-48.05419922	+1264
+1457971396.73810010	+8.20898438	-6.95654297	-0.81298828	+63.17138672	-7.44873047	-44.27490234	+1912	+7.88818359	-6.22705078	-0.49218750	+20.63232422	-11.11816406	+11.22802734	+1368	+6.60498047	-10.51171875	-0.63720703	+44.31884766	+8.63525391	-48.07617188	+1264
+1457971396.74230000	+8.20898438	-6.95654297	-0.81298828	+63.17138672	-7.44873047	-44.25292969	+1912	+7.88378906	-6.22705078	-0.49658203	+20.65429688	-11.11816406	+11.22802734	+1364	+6.60937500	-10.51171875	-0.63720703	+44.34082031	+8.65722656	-48.09814453	+1264
+1457971396.74650000	+8.20898438	-6.95654297	-0.81298828	+63.17138672	-7.42675781	-44.25292969	+1908	+7.88378906	-6.22705078	-0.49658203	+20.65429688	-11.11816406	+11.22802734	+1364	+6.61376953	-10.51171875	-0.63281250	+44.38476563	+8.67919922	-48.14208984	+1264
+1457971396.75060010	+8.21337891	-6.95214844	-0.81298828	+63.19335938	-7.42675781	-44.25292969	+1908	+7.88378906	-6.22705078	-0.49658203	+20.65429688	-11.11816406	+11.22802734	+1360	+6.61816406	-10.50732422	-0.62841797	+44.40673828	+8.70117188	-48.16406250	+1264
+1457971396.75900010	+8.21337891	-6.95214844	-0.81298828	+63.19335938	-7.42675781	-44.27490234	+1908	+7.88818359	-6.22705078	-0.49658203	+20.67626953	-11.11816406	+11.20605469	+1356	+6.62255859	-10.50732422	-0.62402344	+44.45068359	+8.72314453	-48.20800781	+1264
+1457971396.76309990	+8.21337891	-6.95214844	-0.81298828	+63.21533203	-7.42675781	-44.27490234	+1908	+7.88818359	-6.22705078	-0.49658203	+20.67626953	-11.11816406	+11.20605469	+1352	+6.62695313	-10.50732422	-0.62402344	+44.47265625	+8.74511719	-48.22998047	+1264
+1457971396.76729990	+8.21337891	-6.95214844	-0.81298828	+63.21533203	-7.42675781	-44.27490234	+1908	+7.88818359	-6.22705078	-0.49658203	+20.67626953	-11.11816406	+11.20605469	+1352	+6.62695313	-10.50292969	-0.62402344	+44.47265625	+8.74511719	-48.22998047	+1260
+1457971396.77150010	+8.21337891	-6.95214844	-0.81298828	+63.21533203	-7.42675781	-44.29687500	+1908	+7.88818359	-6.22705078	-0.49658203	+20.67626953	-11.14013672	+11.18408203	+1348	+6.63134766	-10.50292969	-0.62402344	+44.47265625	+8.74511719	-48.22998047	+1260
+1457971396.77560000	+8.21337891	-6.95214844	-0.81298828	+63.21533203	-7.42675781	-44.29687500	+1904	+7.88818359	-6.22265625	-0.49658203	+20.67626953	-11.14013672	+11.18408203	+1348	+6.63134766	-10.50292969	-0.61962891	+44.47265625	+8.74511719	-48.25195313	+1260
+1457971396.77979990	+8.21777344	-6.95214844	-0.81298828	+63.21533203	-7.42675781	-44.29687500	+1904	+7.88818359	-6.22265625	-0.49658203	+20.69824219	-11.14013672	+11.18408203	+1344	+6.63134766	-10.50292969	-0.62402344	+44.47265625	+8.74511719	-48.25195313	+1260
+1457971396.78399990	+8.21777344	-6.95214844	-0.81298828	+63.21533203	-7.42675781	-44.29687500	+1904	+7.88818359	-6.22265625	-0.49658203	+20.69824219	-11.14013672	+11.16210938	+1344	+6.63134766	-10.50292969	-0.62402344	+44.47265625	+8.74511719	-48.25195313	+1260
+1457971396.79230000	+8.21777344	-6.95214844	-0.81298828	+63.21533203	-7.42675781	-44.31884766	+1904	+7.88818359	-6.22265625	-0.49658203	+20.69824219	-11.14013672	+11.16210938	+1340	+6.63134766	-10.50292969	-0.62402344	+44.47265625	+8.74511719	-48.25195313	+1256
+1457971396.79650000	+8.21777344	-6.94775391	-0.81298828	+63.21533203	-7.42675781	-44.31884766	+1900	+7.88818359	-6.22265625	-0.49658203	+20.69824219	-11.14013672	+11.14013672	+1340	+6.63134766	-10.50292969	-0.62402344	+44.47265625	+8.74511719	-48.25195313	+1256
+1457971396.80060010	+8.21777344	-6.94775391	-0.81298828	+63.21533203	-7.42675781	-44.31884766	+1900	+7.89257813	-6.22265625	-0.49658203	+20.72021484	-11.14013672	+11.14013672	+1336	+6.63134766	-10.50292969	-0.62402344	+44.45068359	+8.74511719	-48.25195313	+1256
+1457971396.80480000	+8.21777344	-6.94775391	-0.81298828	+63.23730469	-7.42675781	-44.31884766	+1900	+7.89257813	-6.22265625	-0.49658203	+20.72021484	-11.14013672	+11.11816406	+1336	+6.63134766	-10.50292969	-0.62402344	+44.45068359	+8.74511719	-48.25195313	+1256
+1457971396.80890010	+8.21777344	-6.94775391	-0.81298828	+63.23730469	-7.40478516	-44.34082031	+1900	+7.89257813	-6.22265625	-0.49658203	+20.72021484	-11.14013672	+11.11816406	+1332	+6.62695313	-10.50292969	-0.62841797	+44.45068359	+8.74511719	-48.25195313	+1256
+1457971396.81310010	+8.21777344	-6.94775391	-0.81298828	+63.23730469	-7.40478516	-44.34082031	+1900	+7.89257813	-6.22265625	-0.49658203	+20.74218750	-11.14013672	+11.09619141	+1332	+6.62695313	-10.50732422	-0.62841797	+44.45068359	+8.76708984	-48.25195313	+1252
+1457971396.81730010	+8.21777344	-6.94775391	-0.81298828	+63.25927734	-7.40478516	-44.36279297	+1896	+7.89257813	-6.22265625	-0.49658203	+20.76416016	-11.14013672	+11.07421875	+1332	+6.62695313	-10.50732422	-0.62841797	+44.42871094	+8.76708984	-48.25195313	+1252
+1457971396.82559990	+8.21777344	-6.94775391	-0.81298828	+63.28125000	-7.38281250	-44.38476563	+1896	+7.89257813	-6.22265625	-0.49658203	+20.80810547	-11.14013672	+11.03027344	+1328	+6.62255859	-10.50732422	-0.63281250	+44.42871094	+8.76708984	-48.25195313	+1252
+1457971396.82979990	+8.21777344	-6.94775391	-0.81298828	+63.30322266	-7.33886719	-44.42871094	+1896	+7.89257813	-6.22265625	-0.50097656	+20.83007813	-11.14013672	+10.98632813	+1328	+6.62255859	-10.51171875	-0.63281250	+44.42871094	+8.78906250	-48.25195313	+1248
+1457971396.83390000	+8.21337891	-6.95214844	-0.81298828	+63.34716797	-7.31689453	-44.45068359	+1896	+7.89257813	-6.22265625	-0.50097656	+20.87402344	-11.14013672	+10.94238281	+1328	+6.62255859	-10.51171875	-0.63720703	+44.42871094	+8.81103516	-48.25195313	+1248
+1457971396.83810000	+8.21337891	-6.95214844	-0.81738281	+63.36914063	-7.29492188	-44.47265625	+1892	+7.89257813	-6.22265625	-0.50097656	+20.89599609	-11.14013672	+10.89843750	+1328	+6.62255859	-10.51171875	-0.63720703	+44.45068359	+8.83300781	-48.27392578	+1244
+1457971396.84229990	+8.21337891	-6.95214844	-0.81738281	+63.41308594	-7.25097656	-44.51660156	+1892	+7.88818359	-6.22705078	-0.50537109	+20.96191406	-11.11816406	+10.83251953	+1328	+6.62255859	-10.51611328	-0.63720703	+44.47265625	+8.87695313	-48.29589844	+1244
+1457971396.84640000	+8.21337891	-6.95654297	-0.81738281	+63.45703125	-7.20703125	-44.53857422	+1892	+7.88818359	-6.22705078	-0.50537109	+21.00585938	-11.11816406	+10.78857422	+1328	+6.62695313	-10.51611328	-0.63720703	+44.51660156	+8.92089844	-48.33984375	+1240
+1457971396.85480000	+8.21337891	-6.95654297	-0.82177734	+63.54492188	-7.14111328	-44.60449219	+1892	+7.88818359	-6.23144531	-0.50976563	+21.09375000	-11.09619141	+10.67871094	+1328	+6.63574219	-10.52050781	-0.62841797	+44.62646484	+9.03076172	-48.42773438	+1240
+1457971396.85890010	+8.21337891	-6.96093750	-0.82177734	+63.56689453	-7.09716797	-44.62646484	+1888	+7.88818359	-6.23144531	-0.50976563	+21.13769531	-11.09619141	+10.63476563	+1324	+6.64013672	-10.52490234	-0.62402344	+44.69238281	+9.09667969	-48.47167969	+1236
+1457971396.86310010	+8.21337891	-6.96093750	-0.82177734	+63.61083984	-7.07519531	-44.64843750	+1888	+7.88378906	-6.23583984	-0.51416016	+21.18164063	-11.07421875	+10.59082031	+1324	+6.64453125	-10.52490234	-0.61962891	+44.75830078	+9.14062500	-48.51562500	+1240
+1457971396.86730000	+8.21337891	-6.96533203	-0.82617188	+63.63281250	-7.03125000	-44.64843750	+1888	+7.88378906	-6.23583984	-0.51416016	+21.22558594	-11.05224609	+10.54687500	+1324	+6.65332031	-10.52490234	-0.61523438	+44.82421875	+9.20654297	-48.58154297	+1240
+1457971396.87140010	+8.20898438	-6.96533203	-0.82617188	+63.65478516	-7.00927734	-44.64843750	+1888	+7.88378906	-6.24023438	-0.51855469	+21.24755859	-11.05224609	+10.50292969	+1324	+6.65771484	-10.52929688	-0.61083984	+44.91210938	+9.27246094	-48.62548828	+1240
+1457971396.87560010	+8.20898438	-6.96972656	-0.82617188	+63.67675781	-6.96533203	-44.67041016	+1888	+7.88378906	-6.24023438	-0.51855469	+21.29150391	-11.03027344	+10.48095703	+1324	+6.66210938	-10.52929688	-0.60644531	+44.97802734	+9.31640625	-48.66943359	+1240
+1457971396.87969990	+8.20898438	-6.96972656	-0.82617188	+63.67675781	-6.94335938	-44.67041016	+1888	+7.87939453	-6.24023438	-0.51855469	+21.31347656	-11.00830078	+10.43701172	+1320	+6.66650391	-10.52929688	-0.60205078	+45.02197266	+9.36035156	-48.69140625	+1240
+1457971396.88809990	+8.20458984	-6.96972656	-0.83056641	+63.72070313	-6.87744141	-44.67041016	+1884	+7.87939453	-6.24462891	-0.52294922	+21.37939453	-10.96435547	+10.37109375	+1320	+6.67089844	-10.53369141	-0.59765625	+45.13183594	+9.44824219	-48.73535156	+1244
+1457971396.89220000	+8.20458984	-6.97412109	-0.83056641	+63.74267578	-6.85546875	-44.67041016	+1884	+7.87500000	-6.24462891	-0.52734375	+21.40136719	-10.96435547	+10.34912109	+1320	+6.67089844	-10.53369141	-0.59765625	+45.15380859	+9.47021484	-48.75732422	+1240
+1457971396.89640000	+8.20458984	-6.97412109	-0.83056641	+63.74267578	-6.83349609	-44.67041016	+1884	+7.87500000	-6.24462891	-0.52734375	+21.42333984	-10.94238281	+10.32714844	+1316	+6.67089844	-10.53369141	-0.59765625	+45.17578125	+9.49218750	-48.75732422	+1244
+1457971396.90060000	+8.20019531	-6.97412109	-0.83496094	+63.76464844	-6.81152344	-44.69238281	+1884	+7.87500000	-6.24462891	-0.52734375	+21.44531250	-10.92041016	+10.30517578	+1316	+6.66650391	-10.53808594	-0.60205078	+45.19775391	+9.51416016	-48.73535156	+1244
+1457971396.90470000	+8.20019531	-6.97412109	-0.83496094	+63.76464844	-6.78955078	-44.69238281	+1884	+7.87060547	-6.24902344	-0.52734375	+21.46728516	-10.89843750	+10.28320313	+1312	+6.66650391	-10.53808594	-0.60205078	+45.19775391	+9.53613281	-48.73535156	+1244
+1457971396.90890000	+8.20019531	-6.97412109	-0.83496094	+63.76464844	-6.76757813	-44.69238281	+1880	+7.87060547	-6.24902344	-0.53173828	+21.48925781	-10.87646484	+10.26123047	+1312	+6.66210938	-10.53808594	-0.60644531	+45.19775391	+9.53613281	-48.71337891	+1244
+1457971396.91310000	+8.19580078	-6.97412109	-0.83496094	+63.78662109	-6.76757813	-44.69238281	+1880	+7.87060547	-6.24902344	-0.53173828	+21.51123047	-10.87646484	+10.23925781	+1312	+6.65771484	-10.54248047	-0.61083984	+45.19775391	+9.53613281	-48.69140625	+1244
+1457971396.92140010	+8.19580078	-6.97412109	-0.83496094	+63.80859375	-6.74560547	-44.71435547	+1876	+7.86621094	-6.24902344	-0.53173828	+21.55517578	-10.85449219	+10.19531250	+1308	+6.64892578	-10.54248047	-0.61962891	+45.17578125	+9.53613281	-48.62548828	+1244
+1457971396.92560010	+8.19140625	-6.97412109	-0.83496094	+63.80859375	-6.72363281	-44.71435547	+1876	+7.86621094	-6.24902344	-0.53173828	+21.55517578	-10.83251953	+10.17333984	+1308	+6.64453125	-10.54248047	-0.62402344	+45.15380859	+9.53613281	-48.60351563	+1244
+1457971396.92969990	+8.19140625	-6.97412109	-0.83496094	+63.83056641	-6.72363281	-44.73632813	+1872	+7.86621094	-6.24902344	-0.53173828	+21.57714844	-10.83251953	+10.17333984	+1304	+6.64013672	-10.54687500	-0.62841797	+45.15380859	+9.53613281	-48.58154297	+1244
+1457971396.93390010	+8.19140625	-6.96972656	-0.83496094	+63.83056641	-6.72363281	-44.73632813	+1872	+7.86621094	-6.24902344	-0.53173828	+21.59912109	-10.83251953	+10.15136719	+1304	+6.63574219	-10.54687500	-0.62841797	+45.13183594	+9.53613281	-48.55957031	+1240
+1457971396.93810010	+8.19140625	-6.96972656	-0.83496094	+63.83056641	-6.72363281	-44.75830078	+1868	+7.86621094	-6.24462891	-0.53173828	+21.62109375	-10.83251953	+10.15136719	+1304	+6.63134766	-10.54687500	-0.63281250	+45.13183594	+9.51416016	-48.53759766	+1240
+1457971396.94219990	+8.19140625	-6.96972656	-0.83496094	+63.85253906	-6.72363281	-44.75830078	+1868	+7.86621094	-6.24462891	-0.53173828	+21.62109375	-10.85449219	+10.15136719	+1304	+6.63134766	-10.55126953	-0.63720703	+45.10986328	+9.51416016	-48.53759766	+1236
+1457971396.95059990	+8.19140625	-6.96972656	-0.83496094	+63.85253906	-6.74560547	-44.80224609	+1864	+7.86621094	-6.24462891	-0.53173828	+21.64306641	-10.87646484	+10.12939453	+1300	+6.62695313	-10.55126953	-0.64160156	+45.10986328	+9.47021484	-48.51562500	+1228
+1457971396.95470000	+8.19140625	-6.96533203	-0.83496094	+63.87451172	-6.74560547	-44.82421875	+1864	+7.86621094	-6.24462891	-0.53173828	+21.66503906	-10.87646484	+10.12939453	+1300	+6.62695313	-10.55126953	-0.64160156	+45.10986328	+9.47021484	-48.51562500	+1224
+1457971396.96300010	+8.19580078	-6.96533203	-0.83056641	+63.89648438	-6.78955078	-44.86816406	+1864	+7.86621094	-6.24462891	-0.52734375	+21.66503906	-10.89843750	+10.12939453	+1300	+6.63134766	-10.54687500	-0.64160156	+45.13183594	+9.44824219	-48.53759766	+1220
+1457971396.96720000	+8.19580078	-6.96533203	-0.83056641	+63.89648438	-6.78955078	-44.89013672	+1864	+7.86621094	-6.24462891	-0.52734375	+21.68701172	-10.92041016	+10.15136719	+1300	+6.63134766	-10.54687500	-0.64160156	+45.13183594	+9.42626953	-48.55957031	+1216
+1457971396.97140000	+8.19580078	-6.96533203	-0.83056641	+63.89648438	-6.81152344	-44.91210938	+1860	+7.86621094	-6.24023438	-0.52734375	+21.68701172	-10.94238281	+10.15136719	+1300	+6.63574219	-10.54687500	-0.64160156	+45.15380859	+9.42626953	-48.55957031	+1212
+1457971396.97550010	+8.19580078	-6.96093750	-0.83056641	+63.91845703	-6.83349609	-44.93408203	+1860	+7.86621094	-6.24023438	-0.52734375	+21.68701172	-10.94238281	+10.15136719	+1300	+6.63574219	-10.54687500	-0.63720703	+45.15380859	+9.40429688	-48.58154297	+1212
+1457971396.97970010	+8.20019531	-6.96093750	-0.82617188	+63.91845703	-6.83349609	-44.95605469	+1860	+7.86621094	-6.24023438	-0.52734375	+21.68701172	-10.96435547	+10.15136719	+1300	+6.64013672	-10.54687500	-0.63720703	+45.17578125	+9.40429688	-48.60351563	+1208
+1457971396.98390010	+8.20019531	-6.96093750	-0.82617188	+63.94042969	-6.85546875	-44.97802734	+1860	+7.87060547	-6.24023438	-0.52734375	+21.68701172	-10.96435547	+10.15136719	+1300	+6.64013672	-10.54687500	-0.63720703	+45.17578125	+9.38232422	-48.60351563	+1208
+1457971396.98799990	+8.20458984	-6.96093750	-0.82617188	+63.94042969	-6.87744141	-45.02197266	+1860	+7.87060547	-6.24023438	-0.52734375	+21.68701172	-10.96435547	+10.17333984	+1300	+6.64453125	-10.54687500	-0.63281250	+45.19775391	+9.38232422	-48.62548828	+1204
+1457971396.99640010	+8.20898438	-6.95654297	-0.82177734	+63.98437500	-6.94335938	-45.08789063	+1864	+7.87060547	-6.24023438	-0.52734375	+21.70898438	-10.98632813	+10.17333984	+1300	+6.64892578	-10.54248047	-0.62841797	+45.24169922	+9.36035156	-48.66943359	+1204
+1457971397.00050000	+8.20898438	-6.95654297	-0.82177734	+64.00634766	-6.96533203	-45.13183594	+1864	+7.87060547	-6.24023438	-0.52294922	+21.70898438	-11.00830078	+10.17333984	+1300	+6.65332031	-10.54248047	-0.62841797	+45.24169922	+9.33837891	-48.69140625	+1204
+1457971397.00469990	+8.21337891	-6.95654297	-0.81738281	+64.02832031	-7.00927734	-45.19775391	+1864	+7.87060547	-6.24023438	-0.52294922	+21.70898438	-11.03027344	+10.19531250	+1300	+6.65771484	-10.54248047	-0.62402344	+45.26367188	+9.31640625	-48.73535156	+1204
+1457971397.00889990	+8.21777344	-6.95654297	-0.81738281	+64.05029297	-7.05322266	-45.24169922	+1868	+7.87060547	-6.24023438	-0.52294922	+21.70898438	-11.05224609	+10.21728516	+1300	+6.66210938	-10.54248047	-0.62402344	+45.28564453	+9.29443359	-48.75732422	+1204
+1457971397.01720000	+8.22216797	-6.95214844	-0.81298828	+64.11621094	-7.14111328	-45.35156250	+1868	+7.87500000	-6.23583984	-0.51855469	+21.73095703	-11.11816406	+10.28320313	+1300	+6.67089844	-10.53808594	-0.61962891	+45.35156250	+9.25048828	-48.82324219	+1208
+1457971397.02140000	+8.22216797	-6.95214844	-0.80859375	+64.13818359	-7.16308594	-45.39550781	+1872	+7.87939453	-6.23583984	-0.51855469	+21.73095703	-11.16210938	+10.32714844	+1304	+6.67968750	-10.53808594	-0.61523438	+45.37353516	+9.20654297	-48.86718750	+1208
+1457971397.02550010	+8.22656250	-6.95214844	-0.80859375	+64.16015625	-7.20703125	-45.43945313	+1872	+7.87939453	-6.23583984	-0.51416016	+21.73095703	-11.20605469	+10.39306641	+1304	+6.67968750	-10.53808594	-0.61523438	+45.37353516	+9.18457031	-48.88916016	+1208
+1457971397.02970000	+8.22656250	-6.95214844	-0.80419922	+64.20410156	-7.22900391	-45.48339844	+1876	+7.88378906	-6.23583984	-0.50976563	+21.73095703	-11.25000000	+10.48095703	+1304	+6.68408203	-10.53808594	-0.61523438	+45.39550781	+9.14062500	-48.91113281	+1208
+1457971397.03800010	+8.23095703	-6.94775391	-0.79980469	+64.27001953	-7.29492188	-45.54931641	+1876	+7.88818359	-6.23144531	-0.50097656	+21.73095703	-11.31591797	+10.65673828	+1308	+6.68847656	-10.53808594	-0.61523438	+45.39550781	+9.07470703	-48.93310547	+1208
+1457971397.04220010	+8.23095703	-6.94775391	-0.79980469	+64.29199219	-7.31689453	-45.57128906	+1876	+7.88818359	-6.23144531	-0.50097656	+21.73095703	-11.33789063	+10.81054688	+1312	+6.68847656	-10.53808594	-0.61523438	+45.39550781	+9.03076172	-48.95507813	+1208
+1457971397.04629990	+8.23095703	-6.94775391	-0.79980469	+64.33593750	-7.33886719	-45.59326172	+1880	+7.89257813	-6.23144531	-0.49658203	+21.70898438	-11.33789063	+10.92041016	+1312	+6.68847656	-10.53808594	-0.61523438	+45.39550781	+9.00878906	-48.95507813	+1208
+1457971397.05049990	+8.23095703	-6.94775391	-0.79980469	+64.35791016	-7.36083984	-45.61523438	+1880	+7.89257813	-6.22705078	-0.49218750	+21.70898438	-11.33789063	+11.03027344	+1312	+6.68847656	-10.53808594	-0.61962891	+45.37353516	+8.96484375	-48.95507813	+1208
+1457971397.05469990	+8.23095703	-6.94775391	-0.79980469	+64.40185547	-7.38281250	-45.65917969	+1880	+7.89257813	-6.22705078	-0.49218750	+21.68701172	-11.31591797	+11.16210938	+1316	+6.68847656	-10.54248047	-0.61962891	+45.37353516	+8.92089844	-48.95507813	+1208
+1457971397.05880000	+8.23095703	-6.94775391	-0.79541016	+64.44580078	-7.40478516	-45.68115234	+1880	+7.89257813	-6.22705078	-0.48779297	+21.66503906	-11.29394531	+11.29394531	+1316	+6.68408203	-10.54248047	-0.61962891	+45.35156250	+8.89892578	-48.95507813	+1208
+1457971397.06300000	+8.23095703	-6.94775391	-0.79541016	+64.46777344	-7.42675781	-45.70312500	+1880	+7.89257813	-6.22705078	-0.48779297	+21.62109375	-11.27197266	+11.40380859	+1316	+6.68408203	-10.54248047	-0.62402344	+45.35156250	+8.87695313	-48.95507813	+1204
+1457971397.07130000	+8.23095703	-6.94335938	-0.79541016	+64.55566406	-7.44873047	-45.76904297	+1884	+7.89257813	-6.22705078	-0.48339844	+21.57714844	-11.22802734	+11.64550781	+1320	+6.68408203	-10.54687500	-0.62402344	+45.32958984	+8.81103516	-48.97705078	+1200
+1457971397.07550000	+8.23095703	-6.94335938	-0.79101563	+64.59960938	-7.49267578	-45.79101563	+1884	+7.89257813	-6.22705078	-0.48339844	+21.53320313	-11.20605469	+11.77734375	+1320	+6.68408203	-10.54687500	-0.62402344	+45.35156250	+8.78906250	-48.97705078	+1200
+1457971397.07970000	+8.23095703	-6.94335938	-0.79101563	+64.64355469	-7.51464844	-45.83496094	+1884	+7.89257813	-6.22705078	-0.47900391	+21.51123047	-11.20605469	+11.88720703	+1320	+6.68408203	-10.54687500	-0.62402344	+45.35156250	+8.74511719	-48.99902344	+1200
+1457971397.08380010	+8.23095703	-6.94335938	-0.79101563	+64.68750000	-7.53662109	-45.87890625	+1888	+7.89257813	-6.22705078	-0.47900391	+21.46728516	-11.18408203	+11.99707031	+1324	+6.68847656	-10.54687500	-0.62402344	+45.37353516	+8.72314453	-49.02099609	+1196
+1457971397.08800010	+8.23095703	-6.94335938	-0.78662109	+64.75341797	-7.55859375	-45.94482422	+1888	+7.89697266	-6.22705078	-0.47460938	+21.42333984	-11.18408203	+12.10693359	+1324	+6.68847656	-10.54687500	-0.62402344	+45.37353516	+8.67919922	-49.04296875	+1196
+1457971397.09220000	+8.23535156	-6.94335938	-0.78662109	+64.79736328	-7.58056641	-46.01074219	+1888	+7.89697266	-6.22705078	-0.47460938	+21.40136719	-11.18408203	+12.19482422	+1328	+6.69287109	-10.54687500	-0.61962891	+45.39550781	+8.65722656	-49.06494141	+1196
+1457971397.09629990	+8.23535156	-6.94335938	-0.78222656	+64.84130859	-7.60253906	-46.07666016	+1892	+7.89697266	-6.22705078	-0.47021484	+21.35742188	-11.18408203	+12.30468750	+1328	+6.69726563	-10.54687500	-0.61523438	+45.43945313	+8.63525391	-49.10888672	+1196
+1457971397.10470010	+8.23974609	-6.94335938	-0.77783203	+64.95117188	-7.66845703	-46.23046875	+1896	+7.90136719	-6.22705078	-0.47021484	+21.29150391	-11.18408203	+12.50244141	+1332	+6.71044922	-10.54687500	-0.60644531	+45.50537109	+8.56933594	-49.19677734	+1200
+1457971397.10879990	+8.23974609	-6.94335938	-0.77783203	+64.99511719	-7.69042969	-46.31835938	+1896	+7.90136719	-6.22705078	-0.47021484	+21.26953125	-11.20605469	+12.59033203	+1332	+6.71923828	-10.54687500	-0.60205078	+45.54931641	+8.52539063	-49.24072266	+1204
+1457971397.11299990	+8.24414063	-6.94335938	-0.77343750	+65.03906250	-7.71240234	-46.40625000	+1900	+7.90576172	-6.22705078	-0.46582031	+21.22558594	-11.22802734	+12.67822266	+1332	+6.72802734	-10.54687500	-0.59765625	+45.59326172	+8.48144531	-49.30664063	+1208
+1457971397.11710000	+8.24414063	-6.94335938	-0.77343750	+65.08300781	-7.75634766	-46.51611328	+1904	+7.90576172	-6.22265625	-0.46582031	+21.20361328	-11.22802734	+12.72216797	+1336	+6.73681641	-10.54687500	-0.59326172	+45.63720703	+8.43750000	-49.37255859	+1212
+1457971397.12130000	+8.24853516	-6.94335938	-0.76904297	+65.10498047	-7.77832031	-46.60400391	+1904	+7.90576172	-6.22705078	-0.46142578	+21.18164063	-11.25000000	+12.78808594	+1336	+6.74560547	-10.54248047	-0.58886719	+45.68115234	+8.41552734	-49.43847656	+1216
+1457971397.12550000	+8.24853516	-6.94335938	-0.76904297	+65.14892578	-7.80029297	-46.69189453	+1908	+7.91015625	-6.22705078	-0.46142578	+21.15966797	-11.25000000	+12.85400391	+1336	+6.75000000	-10.54248047	-0.58447266	+45.70312500	+8.37158203	-49.50439453	+1224
+1457971397.13380000	+8.25292969	-6.94335938	-0.76464844	+65.21484375	-7.84423828	-46.86767578	+1916	+7.91015625	-6.22705078	-0.45703125	+21.11572266	-11.27197266	+12.94189453	+1340	+6.76318359	-10.54687500	-0.57568359	+45.74707031	+8.28369141	-49.61425781	+1232
+1457971397.13800000	+8.25292969	-6.94335938	-0.76025391	+65.23681641	-7.86621094	-46.93359375	+1916	+7.91455078	-6.22705078	-0.45703125	+21.09375000	-11.29394531	+12.98583984	+1340	+6.76757813	-10.54687500	-0.57128906	+45.76904297	+8.23974609	-49.65820313	+1232
+1457971397.14210010	+8.25732422	-6.94335938	-0.76025391	+65.25878906	-7.86621094	-46.99951172	+1920	+7.91455078	-6.22705078	-0.45703125	+21.07177734	-11.29394531	+13.02978516	+1344	+6.77197266	-10.54687500	-0.57128906	+45.76904297	+8.17382813	-49.68017578	+1236
+1457971397.14630010	+8.25732422	-6.94335938	-0.75585938	+65.28076172	-7.88818359	-47.06542969	+1924	+7.91455078	-6.22705078	-0.45703125	+21.04980469	-11.29394531	+13.05175781	+1344	+6.77197266	-10.54687500	-0.57128906	+45.76904297	+8.12988281	-49.72412109	+1236
+1457971397.15050010	+8.25732422	-6.94335938	-0.75585938	+65.30273438	-7.91015625	-47.13134766	+1924	+7.91455078	-6.22705078	-0.45703125	+21.04980469	-11.29394531	+13.07373047	+1344	+6.77197266	-10.55126953	-0.57128906	+45.76904297	+8.08593750	-49.74609375	+1236
+1457971397.15459990	+8.26171875	-6.94335938	-0.75585938	+65.32470703	-7.91015625	-47.17529297	+1928	+7.91455078	-6.22705078	-0.45703125	+21.02783203	-11.29394531	+13.09570313	+1348	+6.77197266	-10.55126953	-0.57128906	+45.74707031	+8.04199219	-49.76806641	+1240
+1457971397.15879990	+8.26171875	-6.94335938	-0.75146484	+65.34667969	-7.93212891	-47.24121094	+1932	+7.91894531	-6.22705078	-0.45263672	+21.02783203	-11.29394531	+13.11767578	+1348	+6.77197266	-10.55566406	-0.57568359	+45.72509766	+7.99804688	-49.79003906	+1240
+1457971397.16710000	+8.26171875	-6.94335938	-0.75146484	+65.39062500	-7.95410156	-47.30712891	+1936	+7.91894531	-6.22705078	-0.45263672	+21.00585938	-11.29394531	+13.13964844	+1352	+6.76757813	-10.56005859	-0.58007813	+45.65917969	+7.93212891	-49.81201172	+1240
+1457971397.17129990	+8.26171875	-6.94335938	-0.75146484	+65.39062500	-7.95410156	-47.35107422	+1940	+7.91894531	-6.22705078	-0.45263672	+21.00585938	-11.29394531	+13.13964844	+1352	+6.76318359	-10.56005859	-0.58447266	+45.63720703	+7.88818359	-49.81201172	+1240
+1457971397.17549990	+8.26611328	-6.94335938	-0.75146484	+65.41259766	-7.97607422	-47.39501953	+1944	+7.91894531	-6.22705078	-0.45263672	+20.98388672	-11.29394531	+13.16162109	+1352	+6.76318359	-10.56445313	-0.58447266	+45.61523438	+7.84423828	-49.83398438	+1240
+1457971397.17960000	+8.26611328	-6.94335938	-0.75146484	+65.43457031	-7.97607422	-47.41699219	+1944	+7.91894531	-6.22705078	-0.45263672	+20.98388672	-11.29394531	+13.16162109	+1356	+6.75878906	-10.56445313	-0.58886719	+45.59326172	+7.80029297	-49.83398438	+1240
+1457971397.18380000	+8.26611328	-6.93896484	-0.75146484	+65.43457031	-7.97607422	-47.43896484	+1948	+7.91894531	-6.22705078	-0.45263672	+20.98388672	-11.29394531	+13.16162109	+1356	+6.75878906	-10.56884766	-0.59326172	+45.57128906	+7.77832031	-49.83398438	+1236
+1457971397.18790010	+8.26611328	-6.93896484	-0.74707031	+65.45654297	-7.99804688	-47.48291016	+1952	+7.92333984	-6.22705078	-0.45263672	+20.98388672	-11.29394531	+13.16162109	+1360	+6.75878906	-10.56884766	-0.59326172	+45.54931641	+7.73437500	-49.85595703	+1236
+1457971397.19210000	+8.26611328	-6.94335938	-0.74707031	+65.47851563	-7.99804688	-47.50488281	+1952	+7.92333984	-6.22705078	-0.45263672	+20.98388672	-11.29394531	+13.18359375	+1360	+6.75439453	-10.57324219	-0.59765625	+45.52734375	+7.71240234	-49.87792969	+1232
+1457971397.20040010	+8.27050781	-6.94335938	-0.74707031	+65.50048828	-7.99804688	-47.57080078	+1960	+7.92333984	-6.22705078	-0.45263672	+20.96191406	-11.29394531	+13.18359375	+1364	+6.75878906	-10.57763672	-0.59765625	+45.52734375	+7.66845703	-49.92187500	+1224
+1457971397.20460010	+8.27050781	-6.94335938	-0.74707031	+65.50048828	-7.99804688	-47.59277344	+1960	+7.92333984	-6.22705078	-0.45263672	+20.96191406	-11.29394531	+13.18359375	+1364	+6.75878906	-10.57763672	-0.59765625	+45.52734375	+7.64648438	-49.94384766	+1224
+1457971397.20880010	+8.27050781	-6.94335938	-0.74707031	+65.50048828	-8.02001953	-47.61474609	+1964	+7.92333984	-6.22705078	-0.45263672	+20.96191406	-11.29394531	+13.18359375	+1368	+6.76318359	-10.57763672	-0.59765625	+45.52734375	+7.62451172	-49.98779297	+1220
+1457971397.21289990	+8.27490234	-6.94335938	-0.74707031	+65.52246094	-8.02001953	-47.65869141	+1968	+7.92333984	-6.23144531	-0.45263672	+20.96191406	-11.29394531	+13.18359375	+1368	+6.76757813	-10.57763672	-0.59326172	+45.54931641	+7.60253906	-50.03173828	+1220
+1457971397.21709990	+8.27490234	-6.94335938	-0.74707031	+65.52246094	-8.02001953	-47.68066406	+1968	+7.92333984	-6.23144531	-0.45263672	+20.96191406	-11.29394531	+13.16162109	+1368	+6.77197266	-10.57763672	-0.58886719	+45.59326172	+7.58056641	-50.07568359	+1216
+1457971397.22540000	+8.27490234	-6.94775391	-0.74267578	+65.54443359	-8.02001953	-47.74658203	+1976	+7.92773438	-6.23144531	-0.45263672	+20.96191406	-11.31591797	+13.16162109	+1372	+6.78076172	-10.57763672	-0.58447266	+45.65917969	+7.58056641	-50.18554688	+1216
+1457971397.22960000	+8.27929688	-6.94775391	-0.74267578	+65.54443359	-8.02001953	-47.79052734	+1976	+7.92773438	-6.23144531	-0.45263672	+20.96191406	-11.31591797	+13.16162109	+1372	+6.78515625	-10.57763672	-0.58007813	+45.68115234	+7.55859375	-50.22949219	+1216
+1457971397.23379990	+8.27929688	-6.94775391	-0.74267578	+65.56640625	-8.04199219	-47.81250000	+1980	+7.92773438	-6.23144531	-0.45263672	+20.96191406	-11.31591797	+13.16162109	+1376	+6.79394531	-10.57763672	-0.57568359	+45.72509766	+7.55859375	-50.27343750	+1216
+1457971397.23790000	+8.27929688	-6.94775391	-0.74267578	+65.56640625	-8.04199219	-47.83447266	+1980	+7.92773438	-6.23144531	-0.45263672	+20.96191406	-11.31591797	+13.16162109	+1376	+6.79833984	-10.57763672	-0.57128906	+45.76904297	+7.55859375	-50.31738281	+1220
+1457971397.24210000	+8.27929688	-6.94775391	-0.74267578	+65.56640625	-8.04199219	-47.87841797	+1984	+7.92773438	-6.23144531	-0.45263672	+20.96191406	-11.31591797	+13.16162109	+1376	+6.80273438	-10.57763672	-0.56689453	+45.81298828	+7.53662109	-50.36132813	+1220
+1457971397.24630000	+8.28369141	-6.94775391	-0.73828125	+65.58837891	-8.04199219	-47.90039063	+1984	+7.92773438	-6.23144531	-0.45263672	+20.96191406	-11.31591797	+13.16162109	+1380	+6.80712891	-10.57763672	-0.56250000	+45.85693359	+7.53662109	-50.40527344	+1220
+1457971397.25040010	+8.28369141	-6.95214844	-0.73828125	+65.58837891	-8.06396484	-47.92236328	+1988	+7.92773438	-6.23144531	-0.45263672	+20.96191406	-11.31591797	+13.16162109	+1380	+6.81152344	-10.57763672	-0.56250000	+45.90087891	+7.53662109	-50.44921875	+1220
+1457971397.25880000	+8.28369141	-6.95214844	-0.73828125	+65.58837891	-8.06396484	-47.96630859	+1992	+7.92773438	-6.23144531	-0.45263672	+20.96191406	-11.31591797	+13.16162109	+1380	+6.82031250	-10.57324219	-0.55371094	+45.94482422	+7.53662109	-50.51513672	+1224
+1457971397.26290010	+8.28369141	-6.95214844	-0.73828125	+65.58837891	-8.06396484	-47.98828125	+1996	+7.92773438	-6.23144531	-0.45263672	+20.96191406	-11.31591797	+13.16162109	+1380	+6.82031250	-10.57324219	-0.55371094	+45.96679688	+7.53662109	-50.53710938	+1224
+1457971397.26710010	+8.28369141	-6.95214844	-0.73828125	+65.58837891	-8.06396484	-47.98828125	+1996	+7.92773438	-6.23144531	-0.45263672	+20.96191406	-11.31591797	+13.16162109	+1384	+6.82470703	-10.57763672	-0.55371094	+45.98876953	+7.53662109	-50.53710938	+1224
+1457971397.27539990	+8.28369141	-6.95214844	-0.73828125	+65.58837891	-8.08593750	-48.01025391	+2000	+7.92773438	-6.23144531	-0.45263672	+20.96191406	-11.31591797	+13.16162109	+1384	+6.82470703	-10.57763672	-0.55371094	+45.98876953	+7.51464844	-50.53710938	+1224
+1457971397.27959990	+8.28369141	-6.95214844	-0.73828125	+65.58837891	-8.08593750	-48.01025391	+2000	+7.92773438	-6.23144531	-0.45263672	+20.96191406	-11.31591797	+13.16162109	+1384	+6.82031250	-10.57763672	-0.55371094	+45.98876953	+7.51464844	-50.53710938	+1224
+1457971397.28370000	+8.28369141	-6.95214844	-0.73828125	+65.58837891	-8.08593750	-48.01025391	+2004	+7.92773438	-6.23144531	-0.45263672	+20.96191406	-11.31591797	+13.16162109	+1384	+6.82031250	-10.57763672	-0.55371094	+45.98876953	+7.51464844	-50.53710938	+1224
+1457971397.28790000	+8.28369141	-6.95214844	-0.73828125	+65.58837891	-8.08593750	-48.03222656	+2004	+7.92773438	-6.23144531	-0.45263672	+20.96191406	-11.29394531	+13.16162109	+1384	+6.82031250	-10.57763672	-0.55810547	+45.98876953	+7.51464844	-50.53710938	+1224
+1457971397.29620000	+8.28369141	-6.95214844	-0.73828125	+65.58837891	-8.08593750	-48.03222656	+2008	+7.92773438	-6.23144531	-0.45263672	+20.96191406	-11.29394531	+13.16162109	+1388	+6.81591797	-10.57763672	-0.55810547	+45.96679688	+7.49267578	-50.51513672	+1224
+1457971397.30040000	+8.28369141	-6.95214844	-0.73828125	+65.58837891	-8.10791016	-48.03222656	+2008	+7.92773438	-6.23144531	-0.45263672	+20.96191406	-11.29394531	+13.16162109	+1388	+6.81152344	-10.57763672	-0.56250000	+45.94482422	+7.49267578	-50.51513672	+1224
+1457971397.30460000	+8.28369141	-6.95214844	-0.73828125	+65.56640625	-8.10791016	-48.03222656	+2008	+7.92773438	-6.23144531	-0.45263672	+20.96191406	-11.27197266	+13.16162109	+1388	+6.81152344	-10.58203125	-0.56250000	+45.94482422	+7.49267578	-50.49316406	+1224
+1457971397.30870010	+8.28369141	-6.95214844	-0.73828125	+65.56640625	-8.10791016	-48.03222656	+2008	+7.92773438	-6.23144531	-0.45263672	+20.96191406	-11.27197266	+13.16162109	+1388	+6.80712891	-10.58203125	-0.56250000	+45.92285156	+7.49267578	-50.49316406	+1224
+1457971397.31290010	+8.28369141	-6.95214844	-0.73828125	+65.56640625	-8.10791016	-48.03222656	+2012	+7.92773438	-6.23144531	-0.45263672	+20.96191406	-11.27197266	+13.16162109	+1388	+6.80712891	-10.58203125	-0.56689453	+45.92285156	+7.49267578	-50.49316406	+1224
+1457971397.31710000	+8.27929688	-6.95214844	-0.73828125	+65.56640625	-8.12988281	-48.03222656	+2012	+7.92773438	-6.23144531	-0.45263672	+20.96191406	-11.27197266	+13.16162109	+1388	+6.80712891	-10.58203125	-0.56689453	+45.92285156	+7.49267578	-50.47119141	+1224
+1457971397.32119990	+8.27929688	-6.95214844	-0.73388672	+65.56640625	-8.12988281	-48.03222656	+2012	+7.92773438	-6.23144531	-0.45263672	+20.96191406	-11.25000000	+13.16162109	+1388	+6.80273438	-10.58203125	-0.56689453	+45.90087891	+7.47070313	-50.47119141	+1220
+1457971397.32960010	+8.28369141	-6.95214844	-0.73388672	+65.56640625	-8.12988281	-48.05419922	+2016	+7.92773438	-6.23144531	-0.45263672	+20.93994141	-11.25000000	+13.16162109	+1392	+6.80273438	-10.58203125	-0.56689453	+45.90087891	+7.47070313	-50.47119141	+1220
+1457971397.33369990	+8.28369141	-6.95214844	-0.73388672	+65.56640625	-8.15185547	-48.05419922	+2016	+7.92773438	-6.23144531	-0.45263672	+20.93994141	-11.25000000	+13.16162109	+1392	+6.80273438	-10.58203125	-0.56689453	+45.90087891	+7.47070313	-50.47119141	+1216
+1457971397.33789990	+8.28369141	-6.95214844	-0.73388672	+65.56640625	-8.15185547	-48.07617188	+2016	+7.92773438	-6.23144531	-0.45263672	+20.93994141	-11.22802734	+13.16162109	+1392	+6.80273438	-10.58203125	-0.56689453	+45.90087891	+7.47070313	-50.49316406	+1216
+1457971397.34200000	+8.28369141	-6.95214844	-0.73388672	+65.54443359	-8.17382813	-48.07617188	+2020	+7.92773438	-6.23144531	-0.45263672	+20.93994141	-11.22802734	+13.16162109	+1392	+6.80273438	-10.58203125	-0.56689453	+45.90087891	+7.44873047	-50.49316406	+1216
+1457971397.34620000	+8.28369141	-6.95214844	-0.72949219	+65.54443359	-8.19580078	-48.09814453	+2020	+7.92773438	-6.23144531	-0.45263672	+20.93994141	-11.22802734	+13.18359375	+1392	+6.80273438	-10.58203125	-0.56689453	+45.90087891	+7.44873047	-50.51513672	+1216
+1457971397.35040000	+8.28369141	-6.95214844	-0.72949219	+65.54443359	-8.21777344	-48.12011719	+2020	+7.92773438	-6.23144531	-0.45263672	+20.93994141	-11.22802734	+13.18359375	+1392	+6.80273438	-10.58203125	-0.56689453	+45.90087891	+7.44873047	-50.51513672	+1212
+1457971397.35450010	+8.28808594	-6.95214844	-0.72949219	+65.54443359	-8.26171875	-48.16406250	+2024	+7.92773438	-6.23144531	-0.45263672	+20.93994141	-11.22802734	+13.18359375	+1392	+6.80273438	-10.58203125	-0.56250000	+45.92285156	+7.44873047	-50.53710938	+1212
+1457971397.36290000	+8.29248047	-6.94775391	-0.72509766	+65.54443359	-8.32763672	-48.22998047	+2028	+7.92773438	-6.23144531	-0.45263672	+20.91796875	-11.22802734	+13.18359375	+1392	+6.80712891	-10.58203125	-0.55810547	+45.94482422	+7.42675781	-50.58105469	+1212
+1457971397.36700010	+8.29248047	-6.94775391	-0.72070313	+65.54443359	-8.37158203	-48.27392578	+2032	+7.92773438	-6.23144531	-0.45263672	+20.91796875	-11.22802734	+13.18359375	+1392	+6.81152344	-10.58203125	-0.55810547	+45.94482422	+7.40478516	-50.60302734	+1216
+1457971397.37120010	+8.29687500	-6.94775391	-0.71630859	+65.52246094	-8.43750000	-48.31787109	+2036	+7.92773438	-6.23144531	-0.45263672	+20.91796875	-11.25000000	+13.18359375	+1392	+6.81152344	-10.58203125	-0.55810547	+45.96679688	+7.40478516	-50.62500000	+1216
+1457971397.37540010	+8.30126953	-6.94775391	-0.71630859	+65.52246094	-8.48144531	-48.36181641	+2040	+7.92773438	-6.23144531	-0.45263672	+20.91796875	-11.25000000	+13.18359375	+1392	+6.81591797	-10.58203125	-0.55371094	+45.96679688	+7.38281250	-50.64697266	+1216
+1457971397.37949990	+8.30126953	-6.94775391	-0.71191406	+65.52246094	-8.54736328	-48.40576172	+2044	+7.93212891	-6.23144531	-0.45263672	+20.91796875	-11.25000000	+13.18359375	+1392	+6.82031250	-10.57763672	-0.55371094	+45.98876953	+7.38281250	-50.66894531	+1216
+1457971397.38369990	+8.30566406	-6.94775391	-0.70751953	+65.52246094	-8.59130859	-48.42773438	+2048	+7.93212891	-6.23144531	-0.45263672	+20.91796875	-11.25000000	+13.18359375	+1392	+6.82031250	-10.57763672	-0.54931641	+46.01074219	+7.36083984	-50.69091797	+1220
+1457971397.39200000	+8.31005859	-6.94335938	-0.70312500	+65.50048828	-8.65722656	-48.49365234	+2052	+7.93212891	-6.23144531	-0.45263672	+20.89599609	-11.27197266	+13.20556641	+1392	+6.82470703	-10.57763672	-0.54492188	+46.01074219	+7.31689453	-50.75683594	+1224
+1457971397.39619990	+8.31005859	-6.94335938	-0.70312500	+65.50048828	-8.70117188	-48.51562500	+2056	+7.93212891	-6.23144531	-0.45263672	+20.89599609	-11.27197266	+13.20556641	+1396	+6.82910156	-10.57763672	-0.54492188	+46.01074219	+7.27294922	-50.77880859	+1224
+1457971397.40039990	+8.31445313	-6.94335938	-0.70312500	+65.47851563	-8.72314453	-48.53759766	+2060	+7.93212891	-6.23144531	-0.45263672	+20.89599609	-11.27197266	+13.20556641	+1396	+6.82910156	-10.57763672	-0.54492188	+46.01074219	+7.25097656	-50.80078125	+1224
+1457971397.40450000	+8.31445313	-6.94335938	-0.69873047	+65.47851563	-8.74511719	-48.53759766	+2064	+7.93652344	-6.22705078	-0.45263672	+20.87402344	-11.29394531	+13.20556641	+1396	+6.82910156	-10.57763672	-0.54492188	+46.01074219	+7.22900391	-50.80078125	+1224
+1457971397.40870000	+8.31445313	-6.94335938	-0.69873047	+65.45654297	-8.76708984	-48.55957031	+2064	+7.93652344	-6.22705078	-0.44824219	+20.87402344	-11.29394531	+13.20556641	+1396	+6.82910156	-10.57763672	-0.54492188	+45.98876953	+7.18505859	-50.82275391	+1228
+1457971397.41290000	+8.31445313	-6.93896484	-0.69873047	+65.43457031	-8.78906250	-48.55957031	+2068	+7.93652344	-6.22705078	-0.44824219	+20.85205078	-11.29394531	+13.22753906	+1396	+6.82910156	-10.57763672	-0.54492188	+45.96679688	+7.16308594	-50.82275391	+1228
+1457971397.41700010	+8.31445313	-6.93896484	-0.69873047	+65.43457031	-8.81103516	-48.55957031	+2068	+7.94091797	-6.22705078	-0.44824219	+20.85205078	-11.31591797	+13.22753906	+1396	+6.82470703	-10.57763672	-0.54931641	+45.94482422	+7.14111328	-50.82275391	+1228
+1457971397.42529990	+8.31445313	-6.93896484	-0.69873047	+65.41259766	-8.83300781	-48.58154297	+2076	+7.94091797	-6.22705078	-0.44824219	+20.80810547	-11.31591797	+13.22753906	+1400	+6.82031250	-10.57763672	-0.55371094	+45.90087891	+7.07519531	-50.82275391	+1228
+1457971397.42950010	+8.31445313	-6.93896484	-0.69433594	+65.41259766	-8.85498047	-48.58154297	+2076	+7.94091797	-6.22705078	-0.44384766	+20.80810547	-11.33789063	+13.22753906	+1400	+6.82031250	-10.58203125	-0.55371094	+45.87890625	+7.05322266	-50.80078125	+1228
+1457971397.43370010	+8.31445313	-6.93896484	-0.69433594	+65.39062500	-8.87695313	-48.60351563	+2076	+7.94531250	-6.22705078	-0.44384766	+20.78613281	-11.33789063	+13.22753906	+1400	+6.81591797	-10.58203125	-0.55810547	+45.83496094	+7.03125000	-50.80078125	+1228
+1457971397.43779990	+8.31445313	-6.93896484	-0.69433594	+65.39062500	-8.87695313	-48.60351563	+2080	+7.94531250	-6.22705078	-0.44384766	+20.78613281	-11.33789063	+13.22753906	+1400	+6.81591797	-10.58203125	-0.55810547	+45.81298828	+7.00927734	-50.80078125	+1228
+1457971397.44199990	+8.31445313	-6.93896484	-0.69433594	+65.36865234	-8.89892578	-48.60351563	+2080	+7.94531250	-6.22705078	-0.44384766	+20.76416016	-11.33789063	+13.22753906	+1404	+6.81152344	-10.58203125	-0.55810547	+45.79101563	+6.98730469	-50.80078125	+1228
+1457971397.44619990	+8.31445313	-6.93896484	-0.69433594	+65.36865234	-8.92089844	-48.60351563	+2084	+7.94531250	-6.22265625	-0.43945313	+20.74218750	-11.35986328	+13.24951172	+1404	+6.81152344	-10.58203125	-0.56250000	+45.79101563	+6.98730469	-50.80078125	+1228
+1457971397.45450000	+8.31884766	-6.93457031	-0.69433594	+65.34667969	-8.96484375	-48.62548828	+2088	+7.94970703	-6.22265625	-0.43945313	+20.72021484	-11.38183594	+13.24951172	+1404	+6.81152344	-10.58203125	-0.56250000	+45.76904297	+6.94335938	-50.80078125	+1224
+1457971397.45869990	+8.31884766	-6.93457031	-0.68994141	+65.34667969	-8.98681641	-48.62548828	+2088	+7.94970703	-6.22265625	-0.43945313	+20.72021484	-11.38183594	+13.24951172	+1408	+6.81152344	-10.58203125	-0.56250000	+45.74707031	+6.92138672	-50.82275391	+1224
+1457971397.46280000	+8.31884766	-6.93457031	-0.68994141	+65.34667969	-8.98681641	-48.64746094	+2092	+7.94970703	-6.22265625	-0.43945313	+20.72021484	-11.40380859	+13.24951172	+1408	+6.81152344	-10.58203125	-0.55810547	+45.74707031	+6.92138672	-50.82275391	+1220
+1457971397.46700000	+8.31884766	-6.93457031	-0.68994141	+65.32470703	-9.03076172	-48.64746094	+2092	+7.94970703	-6.22265625	-0.43505859	+20.69824219	-11.40380859	+13.24951172	+1408	+6.81152344	-10.58203125	-0.55810547	+45.74707031	+6.89941406	-50.84472656	+1220
+1457971397.47120000	+8.32324219	-6.93457031	-0.68994141	+65.32470703	-9.05273438	-48.66943359	+2096	+7.94970703	-6.22265625	-0.43505859	+20.69824219	-11.42578125	+13.27148438	+1408	+6.81591797	-10.58203125	-0.55810547	+45.74707031	+6.89941406	-50.84472656	+1220
+1457971397.47530010	+8.32324219	-6.93457031	-0.68994141	+65.32470703	-9.07470703	-48.66943359	+2096	+7.95410156	-6.22265625	-0.43505859	+20.67626953	-11.44775391	+13.27148438	+1412	+6.81591797	-10.58203125	-0.55371094	+45.76904297	+6.87744141	-50.86669922	+1220
+1457971397.48370000	+8.32324219	-6.93457031	-0.68554688	+65.30273438	-9.11865234	-48.69140625	+2100	+7.95410156	-6.22265625	-0.43505859	+20.67626953	-11.46972656	+13.27148438	+1412	+6.82470703	-10.57763672	-0.54931641	+45.79101563	+6.85546875	-50.91064453	+1220
+1457971397.48779990	+8.32763672	-6.93457031	-0.68554688	+65.30273438	-9.14062500	-48.71337891	+2104	+7.95410156	-6.21826172	-0.43505859	+20.65429688	-11.49169922	+13.29345703	+1412	+6.82910156	-10.57763672	-0.54931641	+45.81298828	+6.83349609	-50.93261719	+1220
+1457971397.49200010	+8.32763672	-6.93457031	-0.68115234	+65.28076172	-9.18457031	-48.73535156	+2104	+7.95410156	-6.21826172	-0.43066406	+20.65429688	-11.49169922	+13.29345703	+1412	+6.82910156	-10.57763672	-0.54492188	+45.81298828	+6.83349609	-50.95458984	+1220
+1457971397.49609990	+8.32763672	-6.93457031	-0.68115234	+65.28076172	-9.20654297	-48.75732422	+2108	+7.95849609	-6.21826172	-0.43066406	+20.65429688	-11.51367188	+13.29345703	+1416	+6.83349609	-10.57324219	-0.54052734	+45.83496094	+6.81152344	-50.99853516	+1224
+1457971397.50029990	+8.33203125	-6.93457031	-0.68115234	+65.28076172	-9.22851563	-48.75732422	+2112	+7.95849609	-6.21826172	-0.43066406	+20.63232422	-11.51367188	+13.29345703	+1416	+6.83789063	-10.57324219	-0.54052734	+45.85693359	+6.78955078	-51.02050781	+1224
+1457971397.50449990	+8.33203125	-6.93457031	-0.67675781	+65.25878906	-9.25048828	-48.77929688	+2112	+7.95849609	-6.21826172	-0.43066406	+20.63232422	-11.53564453	+13.29345703	+1416	+6.84228516	-10.57324219	-0.53613281	+45.85693359	+6.78955078	-51.04248047	+1228
+1457971397.51280000	+8.33203125	-6.93457031	-0.67675781	+65.23681641	-9.29443359	-48.80126953	+2120	+7.95849609	-6.21826172	-0.43066406	+20.63232422	-11.53564453	+13.29345703	+1416	+6.84667969	-10.57324219	-0.53613281	+45.87890625	+6.74560547	-51.06445313	+1228
+1457971397.51700000	+8.33203125	-6.93457031	-0.67675781	+65.23681641	-9.29443359	-48.82324219	+2120	+7.95849609	-6.21826172	-0.43066406	+20.61035156	-11.53564453	+13.29345703	+1416	+6.84667969	-10.56884766	-0.53613281	+45.87890625	+6.72363281	-51.08642578	+1232
+1457971397.52110000	+8.33203125	-6.93457031	-0.67675781	+65.23681641	-9.31640625	-48.84521484	+2124	+7.95849609	-6.21826172	-0.43066406	+20.61035156	-11.53564453	+13.29345703	+1416	+6.84667969	-10.56884766	-0.53173828	+45.87890625	+6.70166016	-51.08642578	+1232
+1457971397.52530000	+8.33203125	-6.93457031	-0.67236328	+65.21484375	-9.31640625	-48.84521484	+2124	+7.95849609	-6.21826172	-0.43066406	+20.61035156	-11.53564453	+13.29345703	+1416	+6.84667969	-10.56884766	-0.53613281	+45.85693359	+6.67968750	-51.08642578	+1232
+1457971397.52950000	+8.33203125	-6.93457031	-0.67236328	+65.21484375	-9.33837891	-48.86718750	+2128	+7.95849609	-6.21826172	-0.43066406	+20.61035156	-11.53564453	+13.29345703	+1416	+6.84667969	-10.56884766	-0.53613281	+45.85693359	+6.67968750	-51.08642578	+1232
+1457971397.53360010	+8.33203125	-6.93457031	-0.67236328	+65.19287109	-9.33837891	-48.86718750	+2128	+7.96289063	-6.21826172	-0.43066406	+20.58837891	-11.53564453	+13.29345703	+1416	+6.84667969	-10.57324219	-0.53613281	+45.83496094	+6.65771484	-51.08642578	+1236
+1457971397.54200010	+8.33203125	-6.93457031	-0.67236328	+65.19287109	-9.36035156	-48.88916016	+2132	+7.96289063	-6.21826172	-0.42626953	+20.58837891	-11.53564453	+13.29345703	+1416	+6.84228516	-10.57324219	-0.54052734	+45.81298828	+6.63574219	-51.08642578	+1236
+1457971397.54609990	+8.33203125	-6.93017578	-0.67236328	+65.19287109	-9.36035156	-48.88916016	+2136	+7.96289063	-6.21826172	-0.42626953	+20.58837891	-11.53564453	+13.29345703	+1416	+6.83789063	-10.57324219	-0.54052734	+45.79101563	+6.61376953	-51.06445313	+1236
+1457971397.55029990	+8.33203125	-6.93017578	-0.67236328	+65.19287109	-9.36035156	-48.88916016	+2136	+7.96289063	-6.21826172	-0.42626953	+20.58837891	-11.53564453	+13.29345703	+1416	+6.83789063	-10.57324219	-0.54492188	+45.76904297	+6.59179688	-51.06445313	+1236
+1457971397.55450010	+8.33203125	-6.93017578	-0.67236328	+65.19287109	-9.38232422	-48.88916016	+2140	+7.96289063	-6.21826172	-0.42626953	+20.58837891	-11.53564453	+13.29345703	+1416	+6.83789063	-10.57324219	-0.54492188	+45.76904297	+6.59179688	-51.06445313	+1236
+1457971397.55859990	+8.33203125	-6.93017578	-0.67236328	+65.19287109	-9.38232422	-48.91113281	+2140	+7.96289063	-6.21826172	-0.42626953	+20.58837891	-11.53564453	+13.29345703	+1416	+6.83349609	-10.57324219	-0.54492188	+45.74707031	+6.59179688	-51.04248047	+1236
+1457971397.56279990	+8.33203125	-6.93017578	-0.66796875	+65.19287109	-9.38232422	-48.91113281	+2140	+7.96289063	-6.21826172	-0.42626953	+20.58837891	-11.51367188	+13.29345703	+1420	+6.83349609	-10.57324219	-0.54492188	+45.74707031	+6.56982422	-51.04248047	+1236
+1457971397.56699990	+8.33203125	-6.93017578	-0.66796875	+65.19287109	-9.38232422	-48.91113281	+2144	+7.96289063	-6.21826172	-0.43066406	+20.58837891	-11.51367188	+13.29345703	+1420	+6.83349609	-10.57324219	-0.54931641	+45.72509766	+6.56982422	-51.04248047	+1236
+1457971397.57530000	+8.32763672	-6.93017578	-0.66796875	+65.19287109	-9.40429688	-48.91113281	+2144	+7.96289063	-6.21826172	-0.43066406	+20.58837891	-11.51367188	+13.29345703	+1420	+6.82910156	-10.57324219	-0.54931641	+45.72509766	+6.54785156	-51.04248047	+1232
+1457971397.57940010	+8.32763672	-6.93017578	-0.66796875	+65.19287109	-9.40429688	-48.93310547	+2148	+7.96289063	-6.21826172	-0.43066406	+20.58837891	-11.51367188	+13.29345703	+1420	+6.82910156	-10.57324219	-0.54931641	+45.70312500	+6.54785156	-51.04248047	+1232
+1457971397.58360000	+8.32763672	-6.93017578	-0.66796875	+65.19287109	-9.40429688	-48.93310547	+2148	+7.96289063	-6.21826172	-0.43066406	+20.58837891	-11.51367188	+13.29345703	+1420	+6.82910156	-10.57324219	-0.54931641	+45.70312500	+6.54785156	-51.04248047	+1232
+1457971397.58780000	+8.33203125	-6.93017578	-0.66796875	+65.19287109	-9.40429688	-48.93310547	+2148	+7.96289063	-6.21826172	-0.43066406	+20.58837891	-11.51367188	+13.31542969	+1420	+6.82910156	-10.57324219	-0.54931641	+45.70312500	+6.54785156	-51.04248047	+1228
+1457971397.59190010	+8.33203125	-6.93017578	-0.66796875	+65.19287109	-9.40429688	-48.93310547	+2152	+7.96289063	-6.21826172	-0.43066406	+20.58837891	-11.51367188	+13.31542969	+1420	+6.82910156	-10.57324219	-0.54931641	+45.72509766	+6.54785156	-51.04248047	+1228
+1457971397.60030010	+8.33203125	-6.93017578	-0.66796875	+65.19287109	-9.42626953	-48.95507813	+2152	+7.96289063	-6.21826172	-0.43066406	+20.58837891	-11.51367188	+13.31542969	+1420	+6.83349609	-10.57324219	-0.54931641	+45.72509766	+6.52587891	-51.06445313	+1228
+1457971397.60439990	+8.33203125	-6.93017578	-0.66796875	+65.19287109	-9.42626953	-48.95507813	+2152	+7.96289063	-6.21826172	-0.43066406	+20.58837891	-11.51367188	+13.31542969	+1420	+6.83349609	-10.57324219	-0.54931641	+45.72509766	+6.52587891	-51.06445313	+1228
+1457971397.60859990	+8.33203125	-6.93017578	-0.66796875	+65.19287109	-9.44824219	-48.95507813	+2156	+7.96289063	-6.21826172	-0.42626953	+20.58837891	-11.51367188	+13.31542969	+1420	+6.83349609	-10.57324219	-0.54492188	+45.74707031	+6.52587891	-51.08642578	+1224
+1457971397.61279990	+8.33203125	-6.93017578	-0.66796875	+65.19287109	-9.44824219	-48.95507813	+2156	+7.96289063	-6.21826172	-0.42626953	+20.58837891	-11.51367188	+13.31542969	+1420	+6.83789063	-10.57324219	-0.54492188	+45.74707031	+6.52587891	-51.08642578	+1224
+1457971397.61690000	+8.33203125	-6.93017578	-0.66796875	+65.19287109	-9.44824219	-48.97705078	+2156	+7.96289063	-6.21826172	-0.42626953	+20.58837891	-11.51367188	+13.31542969	+1420	+6.83789063	-10.57324219	-0.54492188	+45.74707031	+6.52587891	-51.10839844	+1224
+1457971397.62529990	+8.33203125	-6.93017578	-0.66357422	+65.19287109	-9.47021484	-48.97705078	+2160	+7.96289063	-6.21826172	-0.42626953	+20.58837891	-11.53564453	+13.31542969	+1420	+6.84228516	-10.57324219	-0.54052734	+45.76904297	+6.52587891	-51.13037109	+1228
+1457971397.62940000	+8.33203125	-6.93017578	-0.66357422	+65.21484375	-9.47021484	-48.99902344	+2160	+7.96289063	-6.21826172	-0.42626953	+20.58837891	-11.53564453	+13.31542969	+1420	+6.84228516	-10.57324219	-0.54052734	+45.76904297	+6.50390625	-51.13037109	+1228
+1457971397.63360000	+8.33203125	-6.93017578	-0.66357422	+65.21484375	-9.47021484	-48.99902344	+2160	+7.96289063	-6.21826172	-0.42626953	+20.58837891	-11.53564453	+13.31542969	+1420	+6.84228516	-10.57324219	-0.54052734	+45.79101563	+6.50390625	-51.15234375	+1228
+1457971397.63780000	+8.33203125	-6.93017578	-0.66357422	+65.21484375	-9.49218750	-48.99902344	+2164	+7.96289063	-6.21826172	-0.42626953	+20.58837891	-11.53564453	+13.33740234	+1420	+6.84667969	-10.57324219	-0.54052734	+45.79101563	+6.50390625	-51.15234375	+1228
+1457971397.64610000	+8.33203125	-6.93017578	-0.66357422	+65.21484375	-9.49218750	-49.02099609	+2164	+7.96289063	-6.21386719	-0.42626953	+20.58837891	-11.53564453	+13.33740234	+1420	+6.84667969	-10.57324219	-0.53613281	+45.79101563	+6.48193359	-51.17431641	+1228
+1457971397.65019990	+8.33642578	-6.93017578	-0.66357422	+65.21484375	-9.49218750	-49.02099609	+2164	+7.96289063	-6.21386719	-0.42626953	+20.58837891	-11.53564453	+13.33740234	+1424	+6.84667969	-10.57324219	-0.53613281	+45.79101563	+6.48193359	-51.17431641	+1228
+1457971397.65440010	+8.33642578	-6.93017578	-0.65917969	+65.21484375	-9.51416016	-49.04296875	+2168	+7.96289063	-6.21386719	-0.42626953	+20.58837891	-11.53564453	+13.33740234	+1424	+6.84667969	-10.57324219	-0.54052734	+45.79101563	+6.45996094	-51.17431641	+1228
+1457971397.65860010	+8.33642578	-6.93017578	-0.65917969	+65.21484375	-9.51416016	-49.04296875	+2168	+7.96289063	-6.21386719	-0.42626953	+20.58837891	-11.55761719	+13.33740234	+1424	+6.84667969	-10.57324219	-0.54052734	+45.79101563	+6.45996094	-51.17431641	+1228
+1457971397.66269990	+8.33642578	-6.93017578	-0.65917969	+65.21484375	-9.51416016	-49.04296875	+2168	+7.96289063	-6.21386719	-0.42626953	+20.58837891	-11.55761719	+13.33740234	+1424	+6.84667969	-10.57324219	-0.54052734	+45.76904297	+6.45996094	-51.17431641	+1228
+1457971397.66689990	+8.33642578	-6.92578125	-0.65917969	+65.21484375	-9.51416016	-49.04296875	+2168	+7.96289063	-6.21386719	-0.42626953	+20.58837891	-11.55761719	+13.33740234	+1424	+6.84667969	-10.57324219	-0.54052734	+45.76904297	+6.43798828	-51.17431641	+1228
+1457971397.67520000	+8.33642578	-6.92578125	-0.65917969	+65.21484375	-9.51416016	-49.06494141	+2172	+7.96289063	-6.21386719	-0.42626953	+20.58837891	-11.55761719	+13.35937500	+1424	+6.84228516	-10.57324219	-0.54492188	+45.74707031	+6.41601563	-51.17431641	+1228
+1457971397.67940000	+8.33642578	-6.92578125	-0.65917969	+65.21484375	-9.51416016	-49.06494141	+2172	+7.96289063	-6.21386719	-0.42626953	+20.56640625	-11.57958984	+13.35937500	+1424	+6.84228516	-10.57324219	-0.54492188	+45.72509766	+6.41601563	-51.17431641	+1228
+1457971397.68359990	+8.33642578	-6.92578125	-0.65917969	+65.21484375	-9.51416016	-49.06494141	+2172	+7.96728516	-6.21386719	-0.42626953	+20.56640625	-11.57958984	+13.35937500	+1424	+6.84228516	-10.57324219	-0.54492188	+45.72509766	+6.39404297	-51.15234375	+1228
+1457971397.68770000	+8.33642578	-6.92578125	-0.65917969	+65.21484375	-9.51416016	-49.08691406	+2172	+7.96728516	-6.21386719	-0.42187500	+20.56640625	-11.57958984	+13.35937500	+1424	+6.84228516	-10.57324219	-0.54492188	+45.70312500	+6.39404297	-51.15234375	+1224
+1457971397.69190000	+8.33642578	-6.92578125	-0.65917969	+65.21484375	-9.51416016	-49.08691406	+2172	+7.96728516	-6.21386719	-0.42187500	+20.56640625	-11.60156250	+13.38134766	+1424	+6.83789063	-10.57324219	-0.54931641	+45.70312500	+6.37207031	-51.15234375	+1224
+1457971397.70020010	+8.33642578	-6.92578125	-0.65917969	+65.21484375	-9.51416016	-49.10888672	+2176	+7.96728516	-6.21386719	-0.42187500	+20.54443359	-11.62353516	+13.38134766	+1428	+6.83789063	-10.57324219	-0.54931641	+45.68115234	+6.35009766	-51.15234375	+1224
+1457971397.70440010	+8.33642578	-6.92578125	-0.65478516	+65.19287109	-9.51416016	-49.10888672	+2176	+7.96728516	-6.21386719	-0.42187500	+20.54443359	-11.64550781	+13.40332031	+1428	+6.83789063	-10.57324219	-0.54931641	+45.68115234	+6.32812500	-51.17431641	+1220
+1457971397.71690010	+8.34082031	-6.92578125	-0.65478516	+65.19287109	-9.51416016	-49.13085938	+2176	+7.97167969	-6.21386719	-0.41748047	+20.52246094	-11.73339844	+13.49121094	+1432	+6.84228516	-10.57324219	-0.54492188	+45.65917969	+6.30615234	-51.19628906	+1220
+1457971397.72519990	+8.34082031	-6.92138672	-0.65478516	+65.17089844	-9.51416016	-49.15283203	+2180	+7.97607422	-6.21386719	-0.41308594	+20.50048828	-11.77734375	+13.55712891	+1436	+6.84667969	-10.57324219	-0.54492188	+45.68115234	+6.28417969	-51.24023438	+1220
+1457971397.73350000	+8.34521484	-6.92138672	-0.65039063	+65.17089844	-9.51416016	-49.17480469	+2180	+7.98046875	-6.21386719	-0.41308594	+20.45654297	-11.86523438	+13.64501953	+1436	+6.85107422	-10.57324219	-0.54052734	+45.70312500	+6.26220703	-51.28417969	+1224
+1457971397.73770000	+8.34521484	-6.92138672	-0.65039063	+65.14892578	-9.49218750	-49.19677734	+2184	+7.98486328	-6.21386719	-0.41308594	+20.43457031	-11.88720703	+13.68896484	+1440	+6.85546875	-10.56884766	-0.53613281	+45.70312500	+6.24023438	-51.30615234	+1224
+1457971397.74190000	+8.34960938	-6.92138672	-0.65039063	+65.14892578	-9.49218750	-49.19677734	+2184	+7.98486328	-6.21386719	-0.40869141	+20.43457031	-11.93115234	+13.75488281	+1440	+6.85986328	-10.56884766	-0.53613281	+45.72509766	+6.24023438	-51.32812500	+1228
+1457971397.74600010	+8.34960938	-6.92138672	-0.65039063	+65.12695313	-9.49218750	-49.19677734	+2184	+7.98925781	-6.20947266	-0.40869141	+20.41259766	-11.97509766	+13.82080078	+1440	+6.85986328	-10.56884766	-0.53173828	+45.72509766	+6.21826172	-51.35009766	+1228
+1457971397.75020000	+8.34960938	-6.92138672	-0.65039063	+65.12695313	-9.49218750	-49.21875000	+2188	+7.98925781	-6.20947266	-0.40869141	+20.39062500	-11.99707031	+13.86474609	+1444	+6.86425781	-10.56884766	-0.53173828	+45.74707031	+6.19628906	-51.37207031	+1232
+1457971397.75850010	+8.35400391	-6.92138672	-0.65039063	+65.10498047	-9.47021484	-49.21875000	+2188	+7.99365234	-6.20947266	-0.40429688	+20.36865234	-12.04101563	+13.95263672	+1444	+6.87304688	-10.56445313	-0.52734375	+45.74707031	+6.17431641	-51.41601563	+1236
+1457971397.76270010	+8.35400391	-6.92138672	-0.65039063	+65.10498047	-9.47021484	-49.21875000	+2192	+7.99365234	-6.20947266	-0.40429688	+20.34667969	-12.06298828	+13.99658203	+1444	+6.87304688	-10.56445313	-0.52734375	+45.74707031	+6.15234375	-51.41601563	+1236
+1457971397.77099990	+8.35400391	-6.92138672	-0.64599609	+65.08300781	-9.44824219	-49.21875000	+2192	+7.99365234	-6.20947266	-0.40429688	+20.32470703	-12.08496094	+14.06250000	+1448	+6.87304688	-10.56445313	-0.52734375	+45.72509766	+6.10839844	-51.41601563	+1240
+1457971397.77940010	+8.35400391	-6.92138672	-0.64599609	+65.03906250	-9.42626953	-49.21875000	+2196	+7.99804688	-6.20947266	-0.39990234	+20.28076172	-12.10693359	+14.12841797	+1448	+6.87304688	-10.56445313	-0.53173828	+45.68115234	+6.06445313	-51.39404297	+1244
+1457971397.78769990	+8.35839844	-6.92138672	-0.64599609	+65.01708984	-9.40429688	-49.21875000	+2200	+7.99804688	-6.21386719	-0.39990234	+20.23681641	-12.10693359	+14.17236328	+1448	+6.86865234	-10.56445313	-0.53613281	+45.63720703	+6.04248047	-51.37207031	+1244
+1457971397.79600000	+8.35839844	-6.91699219	-0.64599609	+64.99511719	-9.40429688	-49.21875000	+2200	+7.99804688	-6.21386719	-0.39990234	+20.21484375	-12.10693359	+14.19433594	+1452	+6.86425781	-10.56445313	-0.54052734	+45.59326172	+5.99853516	-51.35009766	+1248
+1457971397.80020000	+8.35839844	-6.91699219	-0.64599609	+64.99511719	-9.38232422	-49.19677734	+2200	+7.99804688	-6.21386719	-0.39990234	+20.19287109	-12.10693359	+14.21630859	+1452	+6.85986328	-10.56445313	-0.54052734	+45.54931641	+5.99853516	-51.32812500	+1248
+1457971397.80850010	+8.35839844	-6.91699219	-0.64599609	+64.97314453	-9.38232422	-49.19677734	+2204	+7.99804688	-6.21386719	-0.39990234	+20.17089844	-12.12890625	+14.23828125	+1456	+6.85986328	-10.56445313	-0.54492188	+45.50537109	+5.95458984	-51.30615234	+1248
+1457971397.81270000	+8.36279297	-6.91699219	-0.64599609	+64.95117188	-9.38232422	-49.19677734	+2204	+7.99804688	-6.21386719	-0.39550781	+20.14892578	-12.12890625	+14.26025391	+1456	+6.85546875	-10.56445313	-0.54492188	+45.48339844	+5.95458984	-51.30615234	+1248
+1457971397.81680010	+8.36279297	-6.91699219	-0.64160156	+64.95117188	-9.38232422	-49.19677734	+2204	+7.99804688	-6.21386719	-0.39550781	+20.14892578	-12.12890625	+14.26025391	+1460	+6.85546875	-10.56445313	-0.54492188	+45.48339844	+5.93261719	-51.28417969	+1248
+1457971397.82100010	+8.36279297	-6.91699219	-0.64160156	+64.95117188	-9.38232422	-49.21875000	+2208	+7.99804688	-6.21386719	-0.39550781	+20.12695313	-12.12890625	+14.28222656	+1460	+6.85546875	-10.56445313	-0.54931641	+45.46142578	+5.93261719	-51.28417969	+1244
+1457971397.82929990	+8.36279297	-6.91699219	-0.64160156	+64.92919922	-9.38232422	-49.21875000	+2208	+8.00244141	-6.21386719	-0.39550781	+20.10498047	-12.15087891	+14.32617188	+1464	+6.85546875	-10.56445313	-0.54492188	+45.43945313	+5.91064453	-51.28417969	+1244
+1457971397.84180000	+8.36718750	-6.91699219	-0.63720703	+64.90722656	-9.38232422	-49.21875000	+2212	+8.00244141	-6.21386719	-0.39550781	+20.08300781	-12.19482422	+14.37011719	+1468	+6.85986328	-10.56445313	-0.54492188	+45.43945313	+5.88867188	-51.30615234	+1240
+1457971397.85019990	+8.37158203	-6.91699219	-0.63720703	+64.90722656	-9.40429688	-49.24072266	+2216	+8.00244141	-6.21386719	-0.39550781	+20.06103516	-12.21679688	+14.41406250	+1472	+6.86425781	-10.56445313	-0.54052734	+45.46142578	+5.88867188	-51.35009766	+1240
+1457971397.85850000	+8.37158203	-6.91259766	-0.63720703	+64.90722656	-9.42626953	-49.24072266	+2220	+8.00683594	-6.21386719	-0.39111328	+20.03906250	-12.23876953	+14.45800781	+1476	+6.87304688	-10.56005859	-0.53613281	+45.48339844	+5.86669922	-51.37207031	+1240
+1457971397.86270000	+8.37597656	-6.91259766	-0.63720703	+64.90722656	-9.42626953	-49.24072266	+2220	+8.00683594	-6.21386719	-0.39111328	+20.03906250	-12.26074219	+14.47998047	+1480	+6.87304688	-10.56005859	-0.53173828	+45.50537109	+5.86669922	-51.39404297	+1244
+1457971397.86680010	+8.37597656	-6.91259766	-0.63281250	+64.90722656	-9.42626953	-49.24072266	+2220	+8.00683594	-6.21386719	-0.39111328	+20.01708984	-12.26074219	+14.50195313	+1480	+6.87744141	-10.56005859	-0.52734375	+45.50537109	+5.84472656	-51.41601563	+1244
+1457971397.87100010	+8.37597656	-6.91259766	-0.63281250	+64.90722656	-9.42626953	-49.24072266	+2220	+8.00683594	-6.20947266	-0.39111328	+20.01708984	-12.28271484	+14.50195313	+1484	+6.88183594	-10.56005859	-0.52734375	+45.52734375	+5.84472656	-51.43798828	+1244
+1457971397.87520000	+8.37597656	-6.91259766	-0.63281250	+64.90722656	-9.44824219	-49.24072266	+2224	+8.00683594	-6.20947266	-0.39111328	+19.99511719	-12.28271484	+14.52392578	+1484	+6.88623047	-10.55566406	-0.52294922	+45.52734375	+5.84472656	-51.45996094	+1248
+1457971397.88350010	+8.37597656	-6.91259766	-0.63281250	+64.90722656	-9.44824219	-49.24072266	+2224	+8.00683594	-6.20947266	-0.39111328	+19.99511719	-12.30468750	+14.56787109	+1488	+6.89062500	-10.55566406	-0.52294922	+45.54931641	+5.82275391	-51.48193359	+1248
+1457971397.88759990	+8.37597656	-6.91259766	-0.63281250	+64.90722656	-9.44824219	-49.24072266	+2228	+8.00683594	-6.20947266	-0.39111328	+19.97314453	-12.30468750	+14.56787109	+1488	+6.89062500	-10.55566406	-0.51855469	+45.54931641	+5.82275391	-51.50390625	+1248
+1457971397.89179990	+8.38037109	-6.91259766	-0.63281250	+64.90722656	-9.44824219	-49.24072266	+2228	+8.01123047	-6.20947266	-0.39111328	+19.97314453	-12.30468750	+14.58984375	+1488	+6.89062500	-10.55566406	-0.51855469	+45.54931641	+5.80078125	-51.50390625	+1248
+1457971397.90010000	+8.38037109	-6.91259766	-0.63281250	+64.88525391	-9.44824219	-49.24072266	+2228	+8.01123047	-6.20947266	-0.39111328	+19.95117188	-12.30468750	+14.61181641	+1492	+6.89062500	-10.55566406	-0.51855469	+45.52734375	+5.80078125	-51.50390625	+1248
+1457971397.90850000	+8.38037109	-6.91259766	-0.63281250	+64.88525391	-9.44824219	-49.24072266	+2228	+8.01123047	-6.20947266	-0.39111328	+19.95117188	-12.30468750	+14.61181641	+1492	+6.88623047	-10.55566406	-0.52294922	+45.50537109	+5.77880859	-51.48193359	+1248
+1457971397.91680000	+8.38037109	-6.91259766	-0.63281250	+64.88525391	-9.44824219	-49.24072266	+2232	+8.01123047	-6.20947266	-0.39111328	+19.92919922	-12.32666016	+14.63378906	+1496	+6.88623047	-10.55566406	-0.52294922	+45.48339844	+5.75683594	-51.45996094	+1248
+1457971397.92510010	+8.38037109	-6.91259766	-0.63281250	+64.88525391	-9.44824219	-49.24072266	+2232	+8.01123047	-6.20947266	-0.39111328	+19.92919922	-12.32666016	+14.63378906	+1496	+6.88183594	-10.55566406	-0.52734375	+45.46142578	+5.75683594	-51.45996094	+1248
+1457971397.92930010	+8.38037109	-6.91259766	-0.63281250	+64.88525391	-9.44824219	-49.24072266	+2232	+8.01123047	-6.20947266	-0.38671875	+19.92919922	-12.32666016	+14.63378906	+1500	+6.88183594	-10.55566406	-0.52734375	+45.46142578	+5.75683594	-51.45996094	+1244
+1457971397.93350010	+8.38037109	-6.91259766	-0.63281250	+64.88525391	-9.44824219	-49.24072266	+2232	+8.01123047	-6.20947266	-0.38671875	+19.90722656	-12.32666016	+14.65576172	+1500	+6.88183594	-10.55566406	-0.52734375	+45.46142578	+5.75683594	-51.43798828	+1244
+1457971397.94180010	+8.38037109	-6.91259766	-0.63281250	+64.88525391	-9.44824219	-49.24072266	+2232	+8.01123047	-6.20947266	-0.38671875	+19.90722656	-12.32666016	+14.65576172	+1500	+6.87744141	-10.55566406	-0.52734375	+45.43945313	+5.73486328	-51.43798828	+1244
+1457971397.94600010	+8.38037109	-6.91259766	-0.63281250	+64.86328125	-9.44824219	-49.24072266	+2232	+8.01123047	-6.20947266	-0.38671875	+19.90722656	-12.32666016	+14.65576172	+1500	+6.87744141	-10.55566406	-0.52734375	+45.43945313	+5.73486328	-51.43798828	+1240
+1457971397.95009990	+8.38037109	-6.91259766	-0.63281250	+64.86328125	-9.44824219	-49.24072266	+2232	+8.01123047	-6.20947266	-0.38671875	+19.88525391	-12.32666016	+14.67773438	+1504	+6.87744141	-10.55566406	-0.53173828	+45.43945313	+5.73486328	-51.43798828	+1240
+1457971397.95429990	+8.38037109	-6.91259766	-0.63281250	+64.86328125	-9.44824219	-49.24072266	+2232	+8.01123047	-6.20947266	-0.38671875	+19.88525391	-12.32666016	+14.67773438	+1504	+6.87744141	-10.55566406	-0.53173828	+45.41748047	+5.73486328	-51.43798828	+1240
+1457971397.95849990	+8.38037109	-6.91259766	-0.63281250	+64.86328125	-9.44824219	-49.24072266	+2232	+8.01123047	-6.20947266	-0.38671875	+19.88525391	-12.34863281	+14.69970703	+1504	+6.87744141	-10.55566406	-0.53173828	+45.41748047	+5.73486328	-51.43798828	+1240
+1457971397.96680000	+8.38037109	-6.91259766	-0.63281250	+64.86328125	-9.44824219	-49.24072266	+2232	+8.01123047	-6.20947266	-0.38671875	+19.86328125	-12.34863281	+14.72167969	+1508	+6.87744141	-10.55566406	-0.52734375	+45.41748047	+5.73486328	-51.43798828	+1236
+1457971397.97090010	+8.38037109	-6.91259766	-0.63281250	+64.86328125	-9.44824219	-49.24072266	+2232	+8.01123047	-6.20947266	-0.38671875	+19.84130859	-12.34863281	+14.74365234	+1508	+6.88183594	-10.55566406	-0.52734375	+45.41748047	+5.71289063	-51.45996094	+1236
+1457971397.97510000	+8.38037109	-6.91259766	-0.63281250	+64.86328125	-9.44824219	-49.24072266	+2232	+8.01562500	-6.20947266	-0.38671875	+19.81933594	-12.37060547	+14.76562500	+1508	+6.88183594	-10.55566406	-0.52734375	+45.43945313	+5.71289063	-51.45996094	+1236
+1457971397.97930000	+8.38037109	-6.91259766	-0.63281250	+64.86328125	-9.44824219	-49.24072266	+2236	+8.01562500	-6.20947266	-0.38671875	+19.81933594	-12.37060547	+14.78759766	+1508	+6.88183594	-10.55566406	-0.52734375	+45.43945313	+5.71289063	-51.45996094	+1236
+1457971397.98760010	+8.38476563	-6.91259766	-0.63281250	+64.84130859	-9.44824219	-49.24072266	+2236	+8.01562500	-6.20947266	-0.38232422	+19.77539063	-12.39257813	+14.83154297	+1512	+6.88183594	-10.55566406	-0.52734375	+45.43945313	+5.71289063	-51.48193359	+1236
+1457971397.99180010	+8.38476563	-6.91259766	-0.63281250	+64.84130859	-9.44824219	-49.24072266	+2236	+8.01562500	-6.20947266	-0.38232422	+19.75341797	-12.41455078	+14.85351563	+1512	+6.88623047	-10.55566406	-0.52294922	+45.43945313	+5.71289063	-51.48193359	+1236
+1457971398.00009990	+8.38476563	-6.90820313	-0.63281250	+64.81933594	-9.44824219	-49.24072266	+2236	+8.02001953	-6.20947266	-0.38232422	+19.70947266	-12.43652344	+14.91943359	+1516	+6.88623047	-10.55566406	-0.52294922	+45.46142578	+5.71289063	-51.50390625	+1236
+1457971398.00840000	+8.38476563	-6.90820313	-0.63281250	+64.79736328	-9.44824219	-49.24072266	+2236	+8.02001953	-6.20947266	-0.38232422	+19.64355469	-12.43652344	+14.96337891	+1516	+6.89062500	-10.55566406	-0.51855469	+45.46142578	+5.69091797	-51.52587891	+1236
+1457971398.01679990	+8.38916016	-6.90820313	-0.63281250	+64.77539063	-9.44824219	-49.24072266	+2240	+8.02441406	-6.20947266	-0.37792969	+19.57763672	-12.45849609	+15.00732422	+1516	+6.89062500	-10.55566406	-0.51855469	+45.43945313	+5.66894531	-51.52587891	+1236
+1457971398.02510000	+8.38916016	-6.90820313	-0.63281250	+64.75341797	-9.44824219	-49.24072266	+2240	+8.02441406	-6.20947266	-0.37792969	+19.51171875	-12.45849609	+15.02929688	+1520	+6.89062500	-10.55566406	-0.51855469	+45.41748047	+5.64697266	-51.52587891	+1236
