# Supplementary material for: A direct effect of perception on action when grasping a cup
Source: Sci Rep. 2018 Jan 9;8:171. doi: 10.1038/s41598-017-18591-5 (PMC5760564; doi:10.1038/s41598-017-18591-5)
Supplement: Supplementary file 6 — Supplementary Information [file 41598_2017_18591_MOESM6_ESM.zip › SciRep_Data/S01instruct/S01_100instruct_Tr78.dat]

+1000000000000.00000000	+0.00000000	+0.00000000	+0.00000000	+0.00000000	+0.00000000	+0.00000000	+0	+0.00000000	+0.00000000	+0.00000000	+0.00000000	+0.00000000	+0.00000000	+0	+0.00000000	+0.00000000	+0.00000000	+0.00000000	+0.00000000	+0.00000000	+0
+1457971398.02930000	+8.38916016	-6.90820313	-0.63281250	+64.73144531	-9.42626953	-49.24072266	+2240	+8.02441406	-6.20947266	-0.37792969	+19.48974609	-12.45849609	+15.02929688	+1520	+6.89062500	-10.55566406	-0.51855469	+45.41748047	+5.64697266	-51.52587891	+1236
+1457971398.03760000	+8.38916016	-6.90820313	-0.63281250	+64.70947266	-9.40429688	-49.24072266	+2240	+8.02441406	-6.20947266	-0.37792969	+19.42382813	-12.45849609	+15.05126953	+1520	+6.88623047	-10.55566406	-0.52294922	+45.37353516	+5.62500000	-51.52587891	+1236
+1457971398.04169990	+8.39355469	-6.90820313	-0.63281250	+64.68750000	-9.40429688	-49.24072266	+2240	+8.02441406	-6.20947266	-0.37792969	+19.37988281	-12.45849609	+15.05126953	+1524	+6.88623047	-10.55566406	-0.52294922	+45.37353516	+5.62500000	-51.52587891	+1236
+1457971398.05010010	+8.39355469	-6.90820313	-0.63281250	+64.66552734	-9.38232422	-49.24072266	+2244	+8.02441406	-6.20947266	-0.37792969	+19.33593750	-12.45849609	+15.05126953	+1524	+6.88183594	-10.55566406	-0.52294922	+45.32958984	+5.60302734	-51.50390625	+1236
+1457971398.05419990	+8.39355469	-6.90820313	-0.63281250	+64.64355469	-9.38232422	-49.24072266	+2244	+8.02441406	-6.20947266	-0.37792969	+19.29199219	-12.45849609	+15.07324219	+1528	+6.88183594	-10.55566406	-0.52734375	+45.32958984	+5.58105469	-51.50390625	+1236
+1457971398.06259990	+8.39355469	-6.90820313	-0.63281250	+64.62158203	-9.36035156	-49.24072266	+2244	+8.02441406	-6.21386719	-0.37792969	+19.24804688	-12.48046875	+15.07324219	+1528	+6.88183594	-10.55566406	-0.52734375	+45.30761719	+5.58105469	-51.48193359	+1236
+1457971398.06670000	+8.39355469	-6.90380859	-0.63281250	+64.62158203	-9.36035156	-49.24072266	+2244	+8.02441406	-6.21386719	-0.37792969	+19.20410156	-12.48046875	+15.07324219	+1532	+6.87744141	-10.55566406	-0.52734375	+45.28564453	+5.55908203	-51.48193359	+1232
+1457971404.30570010	+8.49462891	-7.12353516	-0.71630859	+63.50097656	-8.65722656	-47.41699219	+2328	+8.14306641	-6.35449219	-0.47460938	+16.12792969	-12.96386719	+10.67871094	+1684	+6.87304688	-10.77099609	-0.44824219	+41.72607422	+7.47070313	-53.10791016	+1156
+1457971404.30990000	+8.49902344	-7.12353516	-0.71630859	+63.52294922	-8.67919922	-47.41699219	+2328	+8.14306641	-6.35449219	-0.47460938	+16.12792969	-12.98583984	+10.67871094	+1684	+6.87744141	-10.77099609	-0.44384766	+41.77001953	+7.47070313	-53.12988281	+1160
+1457971404.31399990	+8.49902344	-7.12353516	-0.71630859	+63.52294922	-8.67919922	-47.41699219	+2332	+8.14746094	-6.35449219	-0.47460938	+16.12792969	-13.00781250	+10.67871094	+1684	+6.88623047	-10.76660156	-0.43945313	+41.81396484	+7.44873047	-53.17382813	+1164
+1457971404.31820010	+8.49902344	-7.12353516	-0.71630859	+63.52294922	-8.67919922	-47.43896484	+2332	+8.14746094	-6.35449219	-0.47460938	+16.12792969	-13.00781250	+10.67871094	+1684	+6.89062500	-10.76660156	-0.43945313	+41.83593750	+7.44873047	-53.19580078	+1164
+1457971404.32240010	+8.49902344	-7.12353516	-0.71191406	+63.52294922	-8.67919922	-47.43896484	+2332	+8.14746094	-6.35449219	-0.47460938	+16.12792969	-13.02978516	+10.67871094	+1684	+6.89062500	-10.76660156	-0.43505859	+41.85791016	+7.44873047	-53.21777344	+1168
+1457971404.32649990	+8.49902344	-7.12353516	-0.71191406	+63.54492188	-8.70117188	-47.43896484	+2332	+8.14746094	-6.35449219	-0.47460938	+16.12792969	-13.02978516	+10.67871094	+1684	+6.89501953	-10.76660156	-0.43505859	+41.85791016	+7.42675781	-53.21777344	+1168
+1457971404.33069990	+8.49902344	-7.12353516	-0.71191406	+63.54492188	-8.70117188	-47.46093750	+2336	+8.14746094	-6.35449219	-0.47460938	+16.12792969	-13.05175781	+10.67871094	+1684	+6.89501953	-10.76660156	-0.43945313	+41.83593750	+7.42675781	-53.21777344	+1168
+1457971404.33489990	+8.49902344	-7.12353516	-0.71191406	+63.52294922	-8.70117188	-47.46093750	+2336	+8.14746094	-6.35449219	-0.47021484	+16.12792969	-13.05175781	+10.65673828	+1684	+6.89062500	-10.76660156	-0.43945313	+41.81396484	+7.40478516	-53.21777344	+1168
+1457971404.33900000	+8.49902344	-7.12353516	-0.71191406	+63.52294922	-8.70117188	-47.46093750	+2336	+8.14746094	-6.35449219	-0.47021484	+16.12792969	-13.05175781	+10.65673828	+1684	+6.89062500	-10.76660156	-0.44384766	+41.81396484	+7.40478516	-53.19580078	+1168
+1457971404.34320000	+8.49902344	-7.11914063	-0.71191406	+63.52294922	-8.70117188	-47.46093750	+2336	+8.14746094	-6.35449219	-0.47021484	+16.12792969	-13.05175781	+10.65673828	+1684	+6.88623047	-10.76660156	-0.44384766	+41.79199219	+7.38281250	-53.19580078	+1168
+1457971404.34740000	+8.49902344	-7.11914063	-0.71191406	+63.52294922	-8.67919922	-47.46093750	+2336	+8.14746094	-6.35449219	-0.47021484	+16.12792969	-13.05175781	+10.65673828	+1684	+6.88623047	-10.77099609	-0.44824219	+41.77001953	+7.38281250	-53.17382813	+1168
+1457971404.35570000	+8.49902344	-7.11914063	-0.71191406	+63.52294922	-8.67919922	-47.46093750	+2336	+8.14746094	-6.35449219	-0.47021484	+16.12792969	-13.05175781	+10.63476563	+1684	+6.88183594	-10.77099609	-0.44824219	+41.74804688	+7.38281250	-53.15185547	+1168
+1457971404.35990000	+8.49902344	-7.11914063	-0.71191406	+63.50097656	-8.67919922	-47.46093750	+2336	+8.14746094	-6.35449219	-0.47021484	+16.12792969	-13.05175781	+10.63476563	+1684	+6.87744141	-10.77099609	-0.45263672	+41.72607422	+7.36083984	-53.15185547	+1168
+1457971404.36400010	+8.49902344	-7.11914063	-0.71191406	+63.50097656	-8.67919922	-47.46093750	+2336	+8.14746094	-6.35449219	-0.47021484	+16.12792969	-13.07373047	+10.63476563	+1684	+6.87744141	-10.77099609	-0.45263672	+41.72607422	+7.36083984	-53.12988281	+1168
+1457971404.36820010	+8.49902344	-7.11914063	-0.71191406	+63.50097656	-8.67919922	-47.48291016	+2340	+8.14746094	-6.35449219	-0.47021484	+16.12792969	-13.07373047	+10.61279297	+1684	+6.87744141	-10.77099609	-0.45263672	+41.70410156	+7.36083984	-53.12988281	+1164
+1457971404.37240000	+8.49902344	-7.11914063	-0.71191406	+63.50097656	-8.67919922	-47.48291016	+2340	+8.14746094	-6.35449219	-0.47021484	+16.12792969	-13.07373047	+10.61279297	+1684	+6.87744141	-10.77099609	-0.45263672	+41.70410156	+7.36083984	-53.12988281	+1164
+1457971404.37649990	+8.49902344	-7.11914063	-0.71191406	+63.47900391	-8.67919922	-47.48291016	+2340	+8.14746094	-6.35449219	-0.47021484	+16.12792969	-13.07373047	+10.61279297	+1684	+6.87304688	-10.77099609	-0.45703125	+41.68212891	+7.36083984	-53.12988281	+1164
+1457971404.38070010	+8.49902344	-7.11914063	-0.71191406	+63.47900391	-8.70117188	-47.48291016	+2340	+8.14746094	-6.35449219	-0.47021484	+16.12792969	-13.07373047	+10.61279297	+1684	+6.87304688	-10.77099609	-0.45703125	+41.68212891	+7.33886719	-53.10791016	+1160
+1457971404.38480000	+8.49902344	-7.11914063	-0.71191406	+63.47900391	-8.70117188	-47.48291016	+2340	+8.14746094	-6.35449219	-0.47021484	+16.12792969	-13.07373047	+10.61279297	+1684	+6.87304688	-10.77099609	-0.45703125	+41.68212891	+7.33886719	-53.10791016	+1160
+1457971404.38899990	+8.49902344	-7.11914063	-0.71191406	+63.47900391	-8.70117188	-47.48291016	+2340	+8.14746094	-6.35449219	-0.47021484	+16.12792969	-13.09570313	+10.61279297	+1688	+6.87304688	-10.77099609	-0.45703125	+41.66015625	+7.33886719	-53.10791016	+1160
+1457971404.39319990	+8.49902344	-7.11914063	-0.71191406	+63.47900391	-8.70117188	-47.48291016	+2340	+8.14746094	-6.35449219	-0.47021484	+16.12792969	-13.09570313	+10.61279297	+1688	+6.87304688	-10.77099609	-0.45703125	+41.66015625	+7.33886719	-53.10791016	+1156
+1457971404.40150000	+8.49902344	-7.11914063	-0.71191406	+63.47900391	-8.72314453	-47.50488281	+2340	+8.15185547	-6.35449219	-0.47021484	+16.12792969	-13.09570313	+10.61279297	+1688	+6.87304688	-10.77099609	-0.45703125	+41.66015625	+7.33886719	-53.12988281	+1156
+1457971404.40570000	+8.49902344	-7.11914063	-0.71191406	+63.47900391	-8.72314453	-47.50488281	+2340	+8.15185547	-6.35009766	-0.47021484	+16.12792969	-13.11767578	+10.61279297	+1688	+6.87304688	-10.77099609	-0.45263672	+41.66015625	+7.31689453	-53.12988281	+1152
+1457971404.40980010	+8.49902344	-7.11914063	-0.70751953	+63.47900391	-8.72314453	-47.50488281	+2340	+8.15185547	-6.35009766	-0.47021484	+16.12792969	-13.11767578	+10.61279297	+1688	+6.87304688	-10.77099609	-0.45263672	+41.66015625	+7.31689453	-53.15185547	+1152
+1457971404.41400000	+8.49902344	-7.11914063	-0.70751953	+63.45703125	-8.72314453	-47.50488281	+2344	+8.15185547	-6.35009766	-0.47021484	+16.12792969	-13.11767578	+10.61279297	+1688	+6.87304688	-10.77099609	-0.45263672	+41.66015625	+7.31689453	-53.15185547	+1152
+1457971404.41820000	+8.49902344	-7.11914063	-0.70751953	+63.45703125	-8.72314453	-47.50488281	+2344	+8.15185547	-6.35009766	-0.47021484	+16.12792969	-13.11767578	+10.61279297	+1688	+6.87304688	-10.77099609	-0.45263672	+41.66015625	+7.31689453	-53.15185547	+1152
+1457971404.42230010	+8.49902344	-7.11914063	-0.70751953	+63.45703125	-8.74511719	-47.52685547	+2344	+8.15185547	-6.35009766	-0.47021484	+16.12792969	-13.13964844	+10.63476563	+1692	+6.87744141	-10.77099609	-0.45263672	+41.66015625	+7.31689453	-53.15185547	+1152
+1457971404.43070010	+8.49902344	-7.11914063	-0.70751953	+63.45703125	-8.74511719	-47.52685547	+2344	+8.15185547	-6.35009766	-0.47021484	+16.12792969	-13.13964844	+10.63476563	+1692	+6.87744141	-10.77099609	-0.44824219	+41.68212891	+7.31689453	-53.17382813	+1152
+1457971404.43479990	+8.49902344	-7.11914063	-0.70751953	+63.45703125	-8.74511719	-47.52685547	+2344	+8.15185547	-6.35009766	-0.47021484	+16.12792969	-13.13964844	+10.63476563	+1692	+6.87744141	-10.77099609	-0.44824219	+41.68212891	+7.29492188	-53.17382813	+1152
+1457971404.43899990	+8.49902344	-7.11914063	-0.70751953	+63.45703125	-8.74511719	-47.52685547	+2348	+8.15185547	-6.35009766	-0.46582031	+16.12792969	-13.13964844	+10.63476563	+1692	+6.87744141	-10.77099609	-0.44824219	+41.68212891	+7.29492188	-53.19580078	+1148
+1457971404.44320010	+8.49902344	-7.11914063	-0.70751953	+63.45703125	-8.74511719	-47.54882813	+2348	+8.15185547	-6.35009766	-0.46582031	+16.10595703	-13.16162109	+10.63476563	+1692	+6.87744141	-10.77099609	-0.44824219	+41.68212891	+7.29492188	-53.19580078	+1148
+1457971404.45149990	+8.49902344	-7.11914063	-0.70751953	+63.45703125	-8.76708984	-47.54882813	+2348	+8.15185547	-6.35009766	-0.46582031	+16.10595703	-13.16162109	+10.63476563	+1692	+6.87744141	-10.77099609	-0.44824219	+41.68212891	+7.29492188	-53.19580078	+1148
+1457971404.45980000	+8.49902344	-7.11914063	-0.70312500	+63.45703125	-8.76708984	-47.54882813	+2348	+8.15185547	-6.35009766	-0.46582031	+16.10595703	-13.16162109	+10.63476563	+1692	+6.87744141	-10.77099609	-0.44824219	+41.66015625	+7.27294922	-53.17382813	+1148
+1457971404.46810010	+8.49902344	-7.11914063	-0.70312500	+63.45703125	-8.76708984	-47.54882813	+2352	+8.15185547	-6.35009766	-0.46582031	+16.10595703	-13.16162109	+10.63476563	+1692	+6.87744141	-10.77099609	-0.44824219	+41.66015625	+7.27294922	-53.17382813	+1148
+1457971404.47230010	+8.49902344	-7.11914063	-0.70312500	+63.45703125	-8.76708984	-47.54882813	+2352	+8.15185547	-6.35009766	-0.46582031	+16.10595703	-13.16162109	+10.63476563	+1696	+6.87304688	-10.77099609	-0.45263672	+41.63818359	+7.27294922	-53.17382813	+1148
+1457971404.47650000	+8.49902344	-7.11914063	-0.70312500	+63.45703125	-8.76708984	-47.54882813	+2352	+8.15185547	-6.35009766	-0.46582031	+16.10595703	-13.16162109	+10.63476563	+1696	+6.87304688	-10.77099609	-0.45263672	+41.63818359	+7.27294922	-53.17382813	+1148
+1457971404.48060010	+8.49902344	-7.11914063	-0.70312500	+63.45703125	-8.76708984	-47.54882813	+2352	+8.15185547	-6.35009766	-0.46582031	+16.10595703	-13.16162109	+10.63476563	+1696	+6.87304688	-10.77099609	-0.45263672	+41.63818359	+7.25097656	-53.15185547	+1148
+1457971404.48480010	+8.49902344	-7.11914063	-0.70312500	+63.45703125	-8.76708984	-47.57080078	+2352	+8.15185547	-6.35009766	-0.46582031	+16.10595703	-13.16162109	+10.63476563	+1696	+6.87304688	-10.77099609	-0.45263672	+41.63818359	+7.25097656	-53.15185547	+1148
+1457971404.48900010	+8.49902344	-7.11914063	-0.70312500	+63.43505859	-8.76708984	-47.57080078	+2352	+8.15185547	-6.35009766	-0.46582031	+16.10595703	-13.16162109	+10.63476563	+1696	+6.87304688	-10.77099609	-0.45263672	+41.61621094	+7.25097656	-53.15185547	+1148
+1457971404.49309990	+8.49902344	-7.11914063	-0.70312500	+63.43505859	-8.76708984	-47.57080078	+2352	+8.15185547	-6.35009766	-0.46582031	+16.10595703	-13.16162109	+10.63476563	+1696	+6.86865234	-10.77099609	-0.45703125	+41.61621094	+7.25097656	-53.15185547	+1148
+1457971404.49729990	+8.49902344	-7.11914063	-0.70312500	+63.43505859	-8.76708984	-47.57080078	+2352	+8.15185547	-6.35009766	-0.46582031	+16.10595703	-13.16162109	+10.63476563	+1696	+6.86865234	-10.77099609	-0.45703125	+41.61621094	+7.25097656	-53.12988281	+1148
+1457971404.50149990	+8.49902344	-7.11914063	-0.70312500	+63.43505859	-8.76708984	-47.57080078	+2352	+8.15185547	-6.35009766	-0.46582031	+16.10595703	-13.16162109	+10.63476563	+1696	+6.86865234	-10.77099609	-0.45703125	+41.59423828	+7.22900391	-53.12988281	+1148
+1457971404.50980000	+8.49902344	-7.11914063	-0.70312500	+63.43505859	-8.76708984	-47.57080078	+2352	+8.15625000	-6.35009766	-0.46582031	+16.10595703	-13.18359375	+10.63476563	+1696	+6.86865234	-10.77099609	-0.45703125	+41.59423828	+7.22900391	-53.12988281	+1144
+1457971404.51810000	+8.49902344	-7.11914063	-0.70312500	+63.43505859	-8.76708984	-47.57080078	+2352	+8.15625000	-6.35009766	-0.46582031	+16.10595703	-13.18359375	+10.63476563	+1696	+6.86865234	-10.77099609	-0.45703125	+41.59423828	+7.22900391	-53.12988281	+1144
+1457971404.52230000	+8.49902344	-7.11914063	-0.70312500	+63.43505859	-8.76708984	-47.57080078	+2352	+8.15625000	-6.35009766	-0.46582031	+16.10595703	-13.18359375	+10.63476563	+1700	+6.86865234	-10.77099609	-0.45703125	+41.59423828	+7.22900391	-53.12988281	+1144
+1457971404.53060010	+8.49902344	-7.11914063	-0.70312500	+63.43505859	-8.78906250	-47.59277344	+2356	+8.15625000	-6.35009766	-0.46582031	+16.08398438	-13.18359375	+10.63476563	+1700	+6.86865234	-10.77099609	-0.45703125	+41.59423828	+7.20703125	-53.15185547	+1144
+1457971404.53480010	+8.49902344	-7.11914063	-0.70312500	+63.43505859	-8.78906250	-47.59277344	+2356	+8.15625000	-6.35009766	-0.46582031	+16.08398438	-13.18359375	+10.63476563	+1700	+6.86865234	-10.77099609	-0.45703125	+41.59423828	+7.20703125	-53.15185547	+1144
+1457971404.53889990	+8.49902344	-7.11914063	-0.70312500	+63.43505859	-8.78906250	-47.59277344	+2356	+8.15625000	-6.35009766	-0.46582031	+16.08398438	-13.20556641	+10.61279297	+1700	+6.87304688	-10.77099609	-0.45703125	+41.59423828	+7.20703125	-53.15185547	+1144
+1457971404.54310010	+8.49902344	-7.11914063	-0.70312500	+63.43505859	-8.78906250	-47.61474609	+2356	+8.15625000	-6.35009766	-0.46582031	+16.08398438	-13.20556641	+10.61279297	+1700	+6.87304688	-10.77099609	-0.45263672	+41.59423828	+7.20703125	-53.15185547	+1144
+1457971404.54730010	+8.50341797	-7.12353516	-0.70312500	+63.43505859	-8.78906250	-47.61474609	+2356	+8.15625000	-6.35009766	-0.46582031	+16.08398438	-13.20556641	+10.61279297	+1700	+6.87304688	-10.77099609	-0.45263672	+41.59423828	+7.20703125	-53.17382813	+1144
+1457971404.55139990	+8.50341797	-7.12353516	-0.70312500	+63.41308594	-8.78906250	-47.61474609	+2356	+8.15625000	-6.35009766	-0.46582031	+16.08398438	-13.20556641	+10.61279297	+1700	+6.87304688	-10.77099609	-0.45263672	+41.59423828	+7.20703125	-53.17382813	+1144
+1457971404.55559990	+8.50341797	-7.12353516	-0.70312500	+63.41308594	-8.78906250	-47.61474609	+2356	+8.15625000	-6.35009766	-0.46582031	+16.08398438	-13.20556641	+10.61279297	+1700	+6.87304688	-10.77099609	-0.45263672	+41.61621094	+7.20703125	-53.17382813	+1144
+1457971404.55979990	+8.50341797	-7.12353516	-0.70312500	+63.41308594	-8.78906250	-47.63671875	+2356	+8.15625000	-6.35009766	-0.46582031	+16.06201172	-13.20556641	+10.61279297	+1700	+6.87304688	-10.77099609	-0.45263672	+41.61621094	+7.20703125	-53.19580078	+1144
+1457971404.56390000	+8.50341797	-7.12353516	-0.70312500	+63.41308594	-8.78906250	-47.63671875	+2356	+8.15625000	-6.35009766	-0.46582031	+16.06201172	-13.22753906	+10.61279297	+1700	+6.87304688	-10.77099609	-0.45263672	+41.61621094	+7.20703125	-53.19580078	+1144
+1457971404.57230000	+8.50341797	-7.12353516	-0.70312500	+63.41308594	-8.78906250	-47.63671875	+2356	+8.15625000	-6.35449219	-0.46582031	+16.06201172	-13.22753906	+10.59082031	+1700	+6.87304688	-10.77099609	-0.45263672	+41.59423828	+7.20703125	-53.19580078	+1144
+1457971404.57640000	+8.50341797	-7.12353516	-0.70312500	+63.41308594	-8.78906250	-47.65869141	+2356	+8.15625000	-6.35449219	-0.46582031	+16.06201172	-13.22753906	+10.59082031	+1704	+6.87304688	-10.77099609	-0.45263672	+41.59423828	+7.20703125	-53.19580078	+1144
+1457971404.58060000	+8.50341797	-7.12353516	-0.70312500	+63.41308594	-8.76708984	-47.65869141	+2356	+8.15625000	-6.35449219	-0.46582031	+16.06201172	-13.22753906	+10.59082031	+1704	+6.87304688	-10.77099609	-0.45263672	+41.59423828	+7.20703125	-53.19580078	+1144
+1457971404.58480000	+8.50341797	-7.12353516	-0.70312500	+63.39111328	-8.76708984	-47.65869141	+2356	+8.15625000	-6.35449219	-0.46582031	+16.06201172	-13.20556641	+10.59082031	+1704	+6.87304688	-10.77099609	-0.45263672	+41.59423828	+7.20703125	-53.19580078	+1144
+1457971404.58890010	+8.50341797	-7.12353516	-0.70312500	+63.39111328	-8.76708984	-47.65869141	+2356	+8.15625000	-6.35449219	-0.46582031	+16.06201172	-13.20556641	+10.59082031	+1704	+6.87304688	-10.77539063	-0.45263672	+41.59423828	+7.20703125	-53.19580078	+1144
+1457971404.59310010	+8.50341797	-7.12353516	-0.70312500	+63.39111328	-8.76708984	-47.65869141	+2356	+8.15625000	-6.35449219	-0.46582031	+16.04003906	-13.20556641	+10.59082031	+1704	+6.87304688	-10.77539063	-0.45263672	+41.57226563	+7.20703125	-53.19580078	+1144
+1457971404.59730010	+8.50341797	-7.12792969	-0.70312500	+63.39111328	-8.76708984	-47.65869141	+2356	+8.15625000	-6.35449219	-0.46582031	+16.04003906	-13.20556641	+10.56884766	+1704	+6.86865234	-10.77539063	-0.45263672	+41.57226563	+7.20703125	-53.19580078	+1144
+1457971404.60139990	+8.50341797	-7.12792969	-0.70312500	+63.39111328	-8.76708984	-47.65869141	+2356	+8.15625000	-6.35449219	-0.46582031	+16.04003906	-13.20556641	+10.56884766	+1704	+6.86865234	-10.77539063	-0.45263672	+41.57226563	+7.20703125	-53.19580078	+1144
+1457971404.60560010	+8.49902344	-7.12792969	-0.70312500	+63.39111328	-8.74511719	-47.63671875	+2356	+8.15625000	-6.35449219	-0.46582031	+16.04003906	-13.20556641	+10.56884766	+1704	+6.86865234	-10.77539063	-0.45263672	+41.55029297	+7.20703125	-53.19580078	+1144
+1457971404.60980010	+8.49902344	-7.12792969	-0.70312500	+63.39111328	-8.74511719	-47.63671875	+2356	+8.15625000	-6.35449219	-0.46582031	+16.04003906	-13.20556641	+10.56884766	+1704	+6.86865234	-10.77539063	-0.45263672	+41.55029297	+7.20703125	-53.19580078	+1140
+1457971404.61389990	+8.49902344	-7.12792969	-0.70312500	+63.36914063	-8.74511719	-47.63671875	+2356	+8.15625000	-6.35449219	-0.46582031	+16.04003906	-13.20556641	+10.56884766	+1704	+6.86425781	-10.77539063	-0.45263672	+41.55029297	+7.20703125	-53.19580078	+1140
+1457971404.61809990	+8.49902344	-7.12792969	-0.70312500	+63.36914063	-8.74511719	-47.63671875	+2356	+8.15625000	-6.35449219	-0.46582031	+16.04003906	-13.18359375	+10.56884766	+1708	+6.86425781	-10.77539063	-0.45703125	+41.52832031	+7.20703125	-53.17382813	+1140
+1457971404.62220000	+8.49902344	-7.12792969	-0.70312500	+63.36914063	-8.74511719	-47.63671875	+2356	+8.15625000	-6.35449219	-0.46582031	+16.04003906	-13.18359375	+10.56884766	+1708	+6.86425781	-10.77539063	-0.45703125	+41.52832031	+7.20703125	-53.17382813	+1140
+1457971404.62640000	+8.49902344	-7.12792969	-0.70312500	+63.36914063	-8.74511719	-47.63671875	+2356	+8.15625000	-6.35449219	-0.46582031	+16.04003906	-13.18359375	+10.56884766	+1708	+6.86425781	-10.77539063	-0.45703125	+41.52832031	+7.20703125	-53.17382813	+1140
+1457971404.63060000	+8.49902344	-7.12792969	-0.70751953	+63.36914063	-8.74511719	-47.63671875	+2356	+8.15625000	-6.35449219	-0.46582031	+16.04003906	-13.18359375	+10.56884766	+1708	+6.86425781	-10.77539063	-0.45703125	+41.50634766	+7.18505859	-53.17382813	+1140
+1457971404.63470010	+8.49902344	-7.12792969	-0.70751953	+63.36914063	-8.74511719	-47.65869141	+2356	+8.15625000	-6.35449219	-0.46582031	+16.01806641	-13.18359375	+10.56884766	+1708	+6.86425781	-10.77539063	-0.45703125	+41.50634766	+7.18505859	-53.17382813	+1140
+1457971404.63890000	+8.49902344	-7.12792969	-0.70751953	+63.36914063	-8.74511719	-47.65869141	+2356	+8.15625000	-6.35449219	-0.46582031	+16.01806641	-13.18359375	+10.56884766	+1708	+6.85986328	-10.77539063	-0.45703125	+41.50634766	+7.18505859	-53.17382813	+1140
+1457971404.64310000	+8.49902344	-7.12792969	-0.70751953	+63.36914063	-8.74511719	-47.65869141	+2356	+8.15625000	-6.35449219	-0.46582031	+16.01806641	-13.18359375	+10.56884766	+1708	+6.86425781	-10.77539063	-0.45703125	+41.50634766	+7.18505859	-53.17382813	+1136
+1457971404.64720010	+8.49902344	-7.12792969	-0.70751953	+63.36914063	-8.74511719	-47.65869141	+2356	+8.15625000	-6.35449219	-0.46582031	+16.01806641	-13.18359375	+10.56884766	+1708	+6.86425781	-10.77539063	-0.45703125	+41.50634766	+7.18505859	-53.19580078	+1136
+1457971404.65140010	+8.49902344	-7.12792969	-0.70751953	+63.36914063	-8.74511719	-47.65869141	+2352	+8.15625000	-6.35449219	-0.46582031	+16.01806641	-13.18359375	+10.56884766	+1708	+6.86425781	-10.77539063	-0.45703125	+41.50634766	+7.18505859	-53.19580078	+1136
+1457971404.65560010	+8.49902344	-7.12792969	-0.70312500	+63.36914063	-8.74511719	-47.65869141	+2352	+8.15625000	-6.35449219	-0.46582031	+16.01806641	-13.20556641	+10.56884766	+1712	+6.86425781	-10.77539063	-0.45703125	+41.52832031	+7.18505859	-53.19580078	+1136
+1457971404.66389990	+8.49902344	-7.12792969	-0.70312500	+63.34716797	-8.74511719	-47.68066406	+2352	+8.15625000	-6.35449219	-0.46582031	+16.01806641	-13.20556641	+10.56884766	+1712	+6.86425781	-10.77539063	-0.45263672	+41.52832031	+7.18505859	-53.19580078	+1136
+1457971404.66810010	+8.50341797	-7.12792969	-0.70312500	+63.34716797	-8.74511719	-47.68066406	+2352	+8.15625000	-6.35449219	-0.46582031	+15.99609375	-13.20556641	+10.56884766	+1712	+6.86425781	-10.77539063	-0.45263672	+41.52832031	+7.18505859	-53.21777344	+1136
+1457971404.67220000	+8.50341797	-7.12792969	-0.70312500	+63.34716797	-8.74511719	-47.70263672	+2352	+8.15625000	-6.35449219	-0.46582031	+15.99609375	-13.20556641	+10.56884766	+1712	+6.86865234	-10.77539063	-0.45263672	+41.52832031	+7.18505859	-53.21777344	+1136
+1457971404.67639990	+8.50341797	-7.12792969	-0.70312500	+63.34716797	-8.74511719	-47.70263672	+2352	+8.15625000	-6.35449219	-0.46582031	+15.99609375	-13.20556641	+10.56884766	+1712	+6.86865234	-10.77539063	-0.45263672	+41.55029297	+7.18505859	-53.21777344	+1136
+1457971404.68059990	+8.50341797	-7.12792969	-0.70312500	+63.34716797	-8.74511719	-47.70263672	+2352	+8.15625000	-6.35449219	-0.46582031	+15.99609375	-13.22753906	+10.56884766	+1712	+6.86865234	-10.77539063	-0.45263672	+41.55029297	+7.18505859	-53.21777344	+1140
+1457971404.68470000	+8.50341797	-7.12792969	-0.70312500	+63.34716797	-8.74511719	-47.72460938	+2352	+8.15625000	-6.35449219	-0.46582031	+15.99609375	-13.22753906	+10.56884766	+1712	+6.86865234	-10.77539063	-0.45263672	+41.55029297	+7.18505859	-53.23974609	+1140
+1457971404.68890000	+8.50341797	-7.12792969	-0.70312500	+63.34716797	-8.74511719	-47.72460938	+2352	+8.15625000	-6.35449219	-0.46582031	+15.99609375	-13.22753906	+10.56884766	+1712	+6.86865234	-10.77539063	-0.45263672	+41.55029297	+7.18505859	-53.23974609	+1140
+1457971404.69300010	+8.50341797	-7.12792969	-0.70312500	+63.34716797	-8.74511719	-47.74658203	+2352	+8.15625000	-6.35449219	-0.46582031	+15.97412109	-13.22753906	+10.56884766	+1712	+6.86865234	-10.77539063	-0.45263672	+41.55029297	+7.18505859	-53.23974609	+1140
+1457971404.69720010	+8.50341797	-7.12792969	-0.70312500	+63.34716797	-8.74511719	-47.74658203	+2352	+8.16064453	-6.35449219	-0.46582031	+15.97412109	-13.24951172	+10.56884766	+1712	+6.86865234	-10.77539063	-0.45263672	+41.55029297	+7.18505859	-53.23974609	+1140
+1457971404.70140000	+8.50341797	-7.12792969	-0.70312500	+63.32519531	-8.74511719	-47.76855469	+2352	+8.16064453	-6.35449219	-0.46582031	+15.97412109	-13.24951172	+10.56884766	+1712	+6.86865234	-10.77539063	-0.45263672	+41.55029297	+7.18505859	-53.23974609	+1140
+1457971404.70549990	+8.50341797	-7.12792969	-0.70312500	+63.32519531	-8.74511719	-47.79052734	+2352	+8.16064453	-6.35449219	-0.46582031	+15.95214844	-13.24951172	+10.54687500	+1712	+6.86865234	-10.77539063	-0.45263672	+41.55029297	+7.16308594	-53.23974609	+1140
+1457971404.70970010	+8.49902344	-7.12792969	-0.70312500	+63.32519531	-8.74511719	-47.79052734	+2356	+8.16064453	-6.35449219	-0.46582031	+15.95214844	-13.24951172	+10.54687500	+1716	+6.86865234	-10.77539063	-0.45263672	+41.55029297	+7.16308594	-53.23974609	+1140
+1457971404.71390010	+8.49902344	-7.12792969	-0.70312500	+63.30322266	-8.74511719	-47.81250000	+2356	+8.16064453	-6.35449219	-0.46582031	+15.93017578	-13.27148438	+10.54687500	+1716	+6.86865234	-10.77539063	-0.45263672	+41.55029297	+7.16308594	-53.23974609	+1140
+1457971404.71799990	+8.49902344	-7.12353516	-0.70312500	+63.30322266	-8.74511719	-47.83447266	+2356	+8.16064453	-6.35888672	-0.46582031	+15.93017578	-13.27148438	+10.52490234	+1716	+6.86865234	-10.77539063	-0.45263672	+41.55029297	+7.16308594	-53.23974609	+1140
+1457971404.72219990	+8.49902344	-7.12353516	-0.70312500	+63.28125000	-8.72314453	-47.83447266	+2356	+8.16064453	-6.35888672	-0.46582031	+15.90820313	-13.27148438	+10.52490234	+1716	+6.86865234	-10.77539063	-0.45263672	+41.55029297	+7.16308594	-53.23974609	+1140
+1457971404.72639990	+8.49902344	-7.12353516	-0.70312500	+63.28125000	-8.72314453	-47.85644531	+2356	+8.16064453	-6.35888672	-0.46582031	+15.88623047	-13.29345703	+10.50292969	+1716	+6.86425781	-10.77539063	-0.45703125	+41.52832031	+7.16308594	-53.23974609	+1140
+1457971404.73050000	+8.49462891	-7.12353516	-0.70312500	+63.25927734	-8.70117188	-47.87841797	+2356	+8.16064453	-6.35888672	-0.46582031	+15.88623047	-13.29345703	+10.50292969	+1716	+6.86425781	-10.77539063	-0.45703125	+41.52832031	+7.16308594	-53.23974609	+1140
+1457971404.73470000	+8.49462891	-7.12353516	-0.70312500	+63.23730469	-8.70117188	-47.90039063	+2356	+8.16064453	-6.35888672	-0.46582031	+15.86425781	-13.29345703	+10.48095703	+1716	+6.86425781	-10.77539063	-0.45703125	+41.52832031	+7.16308594	-53.23974609	+1140
+1457971404.73889990	+8.49462891	-7.12353516	-0.70312500	+63.21533203	-8.67919922	-47.92236328	+2356	+8.16064453	-6.35888672	-0.46582031	+15.84228516	-13.31542969	+10.45898438	+1716	+6.85986328	-10.77539063	-0.45703125	+41.50634766	+7.16308594	-53.23974609	+1140
+1457971404.74300000	+8.49462891	-7.12353516	-0.70312500	+63.19335938	-8.65722656	-47.94433594	+2356	+8.16064453	-6.36328125	-0.46582031	+15.82031250	-13.33740234	+10.43701172	+1716	+6.85986328	-10.77539063	-0.45703125	+41.50634766	+7.16308594	-53.26171875	+1140
+1457971404.74720000	+8.49462891	-7.12353516	-0.70312500	+63.17138672	-8.63525391	-47.98828125	+2356	+8.16064453	-6.36328125	-0.47021484	+15.82031250	-13.33740234	+10.41503906	+1716	+6.85986328	-10.77539063	-0.46142578	+41.48437500	+7.16308594	-53.26171875	+1140
+1457971404.75140000	+8.49023438	-7.12353516	-0.70312500	+63.14941406	-8.59130859	-48.01025391	+2356	+8.16064453	-6.36328125	-0.47021484	+15.79833984	-13.35937500	+10.37109375	+1720	+6.85546875	-10.77539063	-0.46142578	+41.48437500	+7.16308594	-53.28369141	+1140
+1457971404.75550010	+8.49023438	-7.12353516	-0.70312500	+63.12744141	-8.54736328	-48.05419922	+2356	+8.16064453	-6.36328125	-0.47021484	+15.77636719	-13.38134766	+10.32714844	+1720	+6.85546875	-10.77539063	-0.46142578	+41.48437500	+7.16308594	-53.30566406	+1136
+1457971404.76390000	+8.49023438	-7.12792969	-0.70751953	+63.03955078	-8.43750000	-48.16406250	+2356	+8.16064453	-6.36767578	-0.47460938	+15.77636719	-13.42529297	+10.21728516	+1720	+6.85986328	-10.77539063	-0.46142578	+41.50634766	+7.18505859	-53.37158203	+1136
+1457971404.76799990	+8.48583984	-7.12792969	-0.70751953	+63.01757813	-8.37158203	-48.22998047	+2356	+8.16064453	-6.36767578	-0.47900391	+15.77636719	-13.46923828	+10.15136719	+1724	+6.85986328	-10.77539063	-0.45703125	+41.52832031	+7.20703125	-53.41552734	+1136
+1457971404.77220010	+8.48583984	-7.12792969	-0.71191406	+62.97363281	-8.30566406	-48.29589844	+2360	+8.16064453	-6.37207031	-0.48339844	+15.79833984	-13.49121094	+10.10742188	+1724	+6.86425781	-10.77539063	-0.45703125	+41.55029297	+7.22900391	-53.48144531	+1136
+1457971404.77630000	+8.48583984	-7.12792969	-0.71630859	+62.92968750	-8.19580078	-48.36181641	+2360	+8.16064453	-6.37207031	-0.48779297	+15.82031250	-13.51318359	+9.99755859	+1724	+6.86865234	-10.77539063	-0.45263672	+41.59423828	+7.25097656	-53.54736328	+1140
+1457971404.78049990	+8.48583984	-7.12792969	-0.72070313	+62.88574219	-8.08593750	-48.44970703	+2360	+8.16064453	-6.37646484	-0.49218750	+15.84228516	-13.55712891	+9.90966797	+1728	+6.87304688	-10.77099609	-0.45263672	+41.63818359	+7.29492188	-53.61328125	+1140
+1457971404.78469990	+8.48144531	-7.12792969	-0.72509766	+62.86376953	-7.99804688	-48.51562500	+2360	+8.16064453	-6.37646484	-0.50097656	+15.88623047	-13.55712891	+9.82177734	+1728	+6.87744141	-10.77099609	-0.44824219	+41.68212891	+7.31689453	-53.65722656	+1144
+1457971404.78880000	+8.48144531	-7.12792969	-0.72949219	+62.84179688	-7.86621094	-48.60351563	+2360	+8.16064453	-6.37646484	-0.50976563	+15.95214844	-13.57910156	+9.71191406	+1728	+6.88183594	-10.76660156	-0.44824219	+41.77001953	+7.36083984	-53.74511719	+1144
+1457971404.79300000	+8.48144531	-7.12792969	-0.73828125	+62.81982422	-7.75634766	-48.66943359	+2360	+8.15625000	-6.38085938	-0.51416016	+15.99609375	-13.60107422	+9.58007813	+1728	+6.89062500	-10.76660156	-0.44384766	+41.81396484	+7.42675781	-53.81103516	+1148
+1457971404.79720000	+8.47705078	-7.12792969	-0.74267578	+62.79785156	-7.64648438	-48.73535156	+2356	+8.15625000	-6.38085938	-0.52294922	+16.06201172	-13.60107422	+9.47021484	+1728	+6.89501953	-10.76220703	-0.44384766	+41.87988281	+7.47070313	-53.87695313	+1152
+1457971404.80130000	+8.47705078	-7.12792969	-0.75146484	+62.79785156	-7.51464844	-48.80126953	+2356	+8.15185547	-6.38085938	-0.53613281	+16.17187500	-13.60107422	+9.31640625	+1728	+6.89941406	-10.76220703	-0.44384766	+41.94580078	+7.53662109	-53.92089844	+1156
+1457971404.80550000	+8.47705078	-7.12353516	-0.76025391	+62.81982422	-7.40478516	-48.88916016	+2352	+8.15185547	-6.38085938	-0.54492188	+16.25976563	-13.60107422	+9.18457031	+1724	+6.90380859	-10.75781250	-0.44384766	+42.01171875	+7.60253906	-53.98681641	+1156
+1457971404.80970000	+8.47265625	-7.11914063	-0.76904297	+62.81982422	-7.31689453	-48.93310547	+2352	+8.14746094	-6.38085938	-0.55371094	+16.34765625	-13.57910156	+9.05273438	+1724	+6.90820313	-10.75781250	-0.44824219	+42.05566406	+7.64648438	-54.00878906	+1160
+1457971404.81380010	+8.47265625	-7.11474609	-0.78222656	+62.84179688	-7.20703125	-49.02099609	+2348	+8.14746094	-6.37646484	-0.56689453	+16.45751953	-13.55712891	+8.89892578	+1720	+6.91259766	-10.75341797	-0.45703125	+42.12158203	+7.71240234	-54.03076172	+1164
+1457971404.81800010	+8.47265625	-7.11035156	-0.79101563	+62.90771484	-7.09716797	-49.10888672	+2344	+8.14306641	-6.37207031	-0.57568359	+16.56738281	-13.55712891	+8.74511719	+1720	+6.91259766	-10.74902344	-0.46582031	+42.16552734	+7.77832031	-54.03076172	+1168
+1457971404.82220010	+8.47265625	-7.10156250	-0.79980469	+62.95166016	-7.05322266	-49.19677734	+2340	+8.14306641	-6.36767578	-0.58886719	+16.65527344	-13.57910156	+8.61328125	+1716	+6.91259766	-10.74462891	-0.47900391	+42.18750000	+7.80029297	-54.05273438	+1172
+1457971404.82629990	+8.47265625	-7.09277344	-0.81298828	+63.03955078	-6.96533203	-49.30664063	+2336	+8.14306641	-6.36328125	-0.60205078	+16.76513672	-13.60107422	+8.41552734	+1712	+6.91259766	-10.74023438	-0.49218750	+42.23144531	+7.84423828	-54.05273438	+1176
+1457971404.83049990	+8.47265625	-7.08398438	-0.82177734	+63.14941406	-6.92138672	-49.46044922	+2332	+8.14306641	-6.35449219	-0.61083984	+16.87500000	-13.66699219	+8.19580078	+1708	+6.91699219	-10.73144531	-0.50537109	+42.25341797	+7.86621094	-54.09667969	+1176
+1457971404.83470010	+8.47705078	-7.07519531	-0.83496094	+63.23730469	-6.89941406	-49.54833984	+2328	+8.14306641	-6.35009766	-0.62402344	+16.98486328	-13.71093750	+8.06396484	+1708	+6.91699219	-10.72705078	-0.52294922	+42.27539063	+7.86621094	-54.09667969	+1180
+1457971404.83880000	+8.48144531	-7.06640625	-0.84814453	+63.32519531	-6.87744141	-49.68017578	+2320	+8.14306641	-6.34130859	-0.64160156	+17.07275391	-13.79882813	+7.82226563	+1700	+6.91699219	-10.71386719	-0.54931641	+42.27539063	+7.84423828	-54.11865234	+1184
+1457971404.84299990	+8.48583984	-7.05322266	-0.85693359	+63.47900391	-6.89941406	-49.87792969	+2316	+8.14746094	-6.32812500	-0.65039063	+17.20458984	-13.97460938	+7.55859375	+1696	+6.92578125	-10.70507813	-0.56689453	+42.29736328	+7.77832031	-54.20654297	+1188
+1457971404.84710000	+8.49462891	-7.04003906	-0.87451172	+63.61083984	-6.96533203	-50.03173828	+2308	+8.15185547	-6.31494141	-0.67236328	+17.29248047	-14.10644531	+7.38281250	+1696	+6.93017578	-10.69189453	-0.58886719	+42.31933594	+7.69042969	-54.27246094	+1192
+1457971404.85550000	+8.51220703	-7.01367188	-0.90087891	+63.87451172	-7.05322266	-50.51513672	+2292	+8.16064453	-6.28857422	-0.70312500	+17.51220703	-14.56787109	+6.74560547	+1684	+6.96093750	-10.65673828	-0.64599609	+42.34130859	+7.40478516	-54.58007813	+1216
+1457971404.85960010	+8.52978516	-7.00048828	-0.92285156	+64.05029297	-7.16308594	-50.73486328	+2288	+8.17382813	-6.27539063	-0.72949219	+17.60009766	-14.76562500	+6.56982422	+1680	+6.97851563	-10.63916016	-0.67236328	+42.34130859	+7.25097656	-54.75585938	+1228
+1457971404.86380000	+8.53857422	-6.99609375	-0.94042969	+64.07226563	-7.20703125	-50.99853516	+2276	+8.18261719	-6.26660156	-0.75146484	+17.66601563	-14.98535156	+6.24023438	+1672	+7.01367188	-10.61718750	-0.70751953	+42.36328125	+7.00927734	-55.01953125	+1244
+1457971404.86800000	+8.56054688	-6.97851563	-0.95800781	+64.22607422	-7.29492188	-51.35009766	+2268	+8.19140625	-6.24902344	-0.76904297	+17.81982422	-15.31494141	+5.86669922	+1668	+7.04003906	-10.59521484	-0.72949219	+42.31933594	+6.83349609	-55.32714844	+1256
+1457971404.87210010	+8.58251953	-6.96533203	-0.98437500	+64.37988281	-7.44873047	-51.59179688	+2264	+8.20898438	-6.23583984	-0.80419922	+17.92968750	-15.53466797	+5.64697266	+1664	+7.06640625	-10.57763672	-0.76025391	+42.29736328	+6.63574219	-55.54687500	+1268
+1457971404.87630010	+8.59570313	-6.96533203	-1.01074219	+64.31396484	-7.51464844	-51.89941406	+2248	+8.21777344	-6.22705078	-0.83496094	+18.01757813	-15.77636719	+5.27343750	+1656	+7.10156250	-10.56005859	-0.79541016	+42.25341797	+6.43798828	-55.78857422	+1284
+1457971404.88050010	+8.62207031	-6.94775391	-1.03271484	+64.40185547	-7.60253906	-52.29492188	+2240	+8.23535156	-6.20507813	-0.86132813	+18.19335938	-16.10595703	+4.85595703	+1652	+7.13232422	-10.53808594	-0.81738281	+42.18750000	+6.26220703	-56.14013672	+1296
+1457971404.88459990	+8.65283203	-6.93457031	-1.06787109	+64.48974609	-7.73437500	-52.60253906	+2236	+8.25732422	-6.18750000	-0.90966797	+18.34716797	-16.32568359	+4.57031250	+1652	+7.17187500	-10.51611328	-0.86132813	+42.14355469	+6.04248047	-56.38183594	+1312
+1457971404.88879990	+8.67480469	-6.93896484	-1.09863281	+64.31396484	-7.77832031	-52.99804688	+2216	+8.27050781	-6.17871094	-0.94921875	+18.47900391	-16.56738281	+4.10888672	+1644	+7.20703125	-10.49853516	-0.89648438	+42.03369141	+5.91064453	-56.68945313	+1324
+1457971404.89299990	+8.70556641	-6.92578125	-1.12939453	+64.29199219	-7.82226563	-53.41552734	+2208	+8.28808594	-6.15673828	-0.98437500	+18.72070313	-16.85302734	+3.64746094	+1644	+7.24218750	-10.47656250	-0.93164063	+41.87988281	+5.75683594	-57.04101563	+1336
+1457971404.89710000	+8.74511719	-6.91259766	-1.17333984	+64.27001953	-7.88818359	-53.74511719	+2200	+8.31445313	-6.13916016	-1.04589844	+18.94042969	-17.02880859	+3.29589844	+1644	+7.27734375	-10.45458984	-0.97998047	+41.74804688	+5.58105469	-57.28271484	+1348
+1457971404.90130000	+8.77148438	-6.92578125	-1.21728516	+63.94042969	-7.86621094	-54.16259766	+2180	+8.33203125	-6.13037109	-1.09423828	+19.13818359	-17.22656250	+2.76855469	+1640	+7.31689453	-10.44140625	-1.02832031	+41.52832031	+5.49316406	-57.56835938	+1360
+1457971404.90549990	+8.81103516	-6.91259766	-1.26123047	+63.78662109	-7.86621094	-54.58007813	+2168	+8.35400391	-6.10400391	-1.14697266	+19.44580078	-17.46826172	+2.24121094	+1640	+7.35644531	-10.41943359	-1.07226563	+41.30859375	+5.38330078	-57.89794922	+1372
+1457971404.90960000	+8.85937500	-6.90380859	-1.31396484	+63.61083984	-7.88818359	-54.93164063	+2160	+8.38476563	-6.08203125	-1.21728516	+19.77539063	-17.57812500	+1.80175781	+1644	+7.39160156	-10.39306641	-1.13818359	+41.08886719	+5.22949219	-58.11767578	+1384
+1457971404.91380000	+8.89013672	-6.91699219	-1.36669922	+63.17138672	-7.82226563	-55.39306641	+2144	+8.40234375	-6.06884766	-1.28320313	+20.03906250	-17.73193359	+1.20849609	+1644	+7.42675781	-10.37988281	-1.19531250	+40.78125000	+5.16357422	-58.38134766	+1396
+1457971404.91800000	+8.93408203	-6.90820313	-1.41943359	+62.88574219	-7.75634766	-55.81054688	+2140	+8.42871094	-6.04248047	-1.34472656	+20.45654297	-17.88574219	+0.59326172	+1648	+7.46191406	-10.35351563	-1.25683594	+40.47363281	+5.07568359	-58.68896484	+1412
+1457971404.92210010	+8.98681641	-6.89941406	-1.48095703	+62.60009766	-7.69042969	-56.25000000	+2140	+8.46386719	-6.01611328	-1.42822266	+20.87402344	-17.97363281	+0.06591797	+1656	+7.50146484	-10.32714844	-1.33154297	+40.18798828	+4.98779297	-58.90869141	+1428
+1457971404.92630000	+9.03076172	-6.90820313	-1.54248047	+62.07275391	-7.58056641	-56.71142578	+2136	+8.48583984	-5.99853516	-1.50292969	+21.22558594	-18.06152344	-0.61523438	+1656	+7.53662109	-10.31396484	-1.40185547	+39.81445313	+4.94384766	-59.15039063	+1444
+1457971404.93039990	+9.07910156	-6.89941406	-1.61279297	+61.67724609	-7.44873047	-57.12890625	+2140	+8.51660156	-5.96337891	-1.57763672	+21.73095703	-18.14941406	-1.27441406	+1664	+7.57177734	-10.28759766	-1.47216797	+39.41894531	+4.89990234	-59.41406250	+1460
+1457971404.93460010	+9.14062500	-6.89062500	-1.67431641	+61.28173828	-7.31689453	-57.61230469	+2144	+8.55615234	-5.92822266	-1.66552734	+22.28027344	-18.19335938	-1.93359375	+1676	+7.60253906	-10.26123047	-1.55566406	+39.04541016	+4.81201172	-59.61181641	+1480
+1457971404.93880010	+9.18457031	-6.89501953	-1.74462891	+60.68847656	-7.18505859	-58.09570313	+2148	+8.58251953	-5.91064453	-1.74902344	+22.67578125	-18.21533203	-2.65869141	+1684	+7.63330078	-10.23925781	-1.63476563	+38.56201172	+4.79003906	-59.85351563	+1496
+1457971404.94289990	+9.24169922	-6.88183594	-1.82373047	+60.24902344	-7.03125000	-58.51318359	+2160	+8.61767578	-5.86669922	-1.84130859	+23.24707031	-18.23730469	-3.36181641	+1700	+7.66845703	-10.20849609	-1.71826172	+38.14453125	+4.74609375	-60.07324219	+1520
+1457971404.94709990	+9.30761719	-6.87304688	-1.88964844	+59.78759766	-6.89941406	-59.06250000	+2172	+8.65722656	-5.82714844	-1.92919922	+23.88427734	-18.28125000	-4.10888672	+1712	+7.70800781	-10.17773438	-1.80615234	+37.72705078	+4.65820313	-60.27099609	+1544
+1457971404.95540000	+9.42187500	-6.85546875	-2.04785156	+58.66699219	-6.61376953	-59.98535156	+2204	+8.72753906	-5.75244141	-2.12255859	+24.96093750	-18.21533203	-5.55908203	+1744	+7.77832031	-10.11621094	-1.98193359	+36.78222656	+4.54833984	-60.71044922	+1596
+1457971404.95960000	+9.49218750	-6.84228516	-2.10937500	+58.13964844	-6.50390625	-60.62255859	+2220	+8.77587891	-5.70410156	-2.21044922	+25.68603516	-18.25927734	-6.37207031	+1760	+7.81787109	-10.08105469	-2.06542969	+36.34277344	+4.43847656	-60.97412109	+1624
+1457971404.96380000	+9.54931641	-6.83349609	-2.18847656	+57.50244141	-6.41601563	-61.12792969	+2236	+8.81103516	-5.66894531	-2.31152344	+26.16943359	-18.21533203	-7.11914063	+1772	+7.85302734	-10.05468750	-2.15332031	+35.81542969	+4.37255859	-61.23779297	+1652
+1457971404.96790000	+9.61962891	-6.81591797	-2.27197266	+56.95312500	-6.30615234	-61.56738281	+2260	+8.85498047	-5.61181641	-2.41699219	+26.82861328	-18.10546875	-7.80029297	+1796	+7.89697266	-10.01074219	-2.24560547	+35.35400391	+4.28466797	-61.43554688	+1684
+1457971404.97210000	+9.69433594	-6.79833984	-2.33789063	+56.40380859	-6.24023438	-62.22656250	+2276	+8.90771484	-5.55908203	-2.50488281	+27.59765625	-18.12744141	-8.65722656	+1812	+7.94091797	-9.97558594	-2.32910156	+34.89257813	+4.15283203	-61.72119141	+1716
+1457971404.97630000	+9.76025391	-6.78515625	-2.41259766	+55.70068359	-6.19628906	-62.75390625	+2296	+8.94726563	-5.51953125	-2.61035156	+28.12500000	-18.06152344	-9.38232422	+1828	+7.98486328	-9.94042969	-2.41259766	+34.32128906	+4.04296875	-61.98486328	+1744
+1457971404.98040010	+9.83496094	-6.76318359	-2.49609375	+55.10742188	-6.15234375	-63.21533203	+2324	+8.99560547	-5.45800781	-2.72021484	+28.80615234	-17.90771484	-9.99755859	+1852	+8.03759766	-9.88769531	-2.50488281	+33.92578125	+3.88916016	-62.22656250	+1776
+1457971404.98460010	+9.91845703	-6.74560547	-2.55322266	+54.49218750	-6.17431641	-63.94042969	+2340	+9.05273438	-5.40087891	-2.80810547	+29.59716797	-17.92968750	-10.87646484	+1872	+8.09912109	-9.83935547	-2.58398438	+33.50830078	+3.66943359	-62.55615234	+1808
+1457971404.98880000	+9.98876953	-6.72802734	-2.62353516	+53.76708984	-6.21826172	-64.51171875	+2360	+9.10107422	-5.35253906	-2.90917969	+30.14648438	-17.86376953	-11.57958984	+1888	+8.14746094	-9.79980469	-2.66308594	+32.98095703	+3.49365234	-62.88574219	+1836
+1457971404.99289990	+10.06787109	-6.70166016	-2.70703125	+53.10791016	-6.26220703	-64.99511719	+2388	+9.14941406	-5.28662109	-3.02343750	+30.82763672	-17.68798828	-12.17285156	+1908	+8.20898438	-9.74267578	-2.74658203	+32.58544922	+3.27392578	-63.17138672	+1868
+1457971404.99710010	+10.15576172	-6.67968750	-2.75976563	+52.44873047	-6.37207031	-65.76416016	+2404	+9.21533203	-5.22509766	-3.11132813	+31.61865234	-17.68798828	-13.05175781	+1924	+8.27929688	-9.69433594	-2.82128906	+32.14599609	+2.96630859	-63.56689453	+1892
+1457971405.00120000	+10.23486328	-6.65771484	-2.82128906	+51.67968750	-6.52587891	-66.37939453	+2424	+9.26806641	-5.17236328	-3.21240234	+32.18994141	-17.60009766	-13.71093750	+1940	+8.33642578	-9.65039063	-2.89160156	+31.64062500	+2.68066406	-63.94042969	+1916
+1457971405.00539990	+10.32275391	-6.63134766	-2.89599609	+50.97656250	-6.65771484	-66.92871094	+2444	+9.32519531	-5.10205078	-3.32666016	+32.87109375	-17.42431641	-14.30419922	+1960	+8.41113281	-9.58886719	-2.97509766	+31.26708984	+2.35107422	-64.24804688	+1940
+1457971405.00959990	+10.41064453	-6.60937500	-2.93994141	+50.22949219	-6.87744141	-67.71972656	+2456	+9.39550781	-5.03613281	-3.41015625	+33.66210938	-17.44628906	-15.18310547	+1976	+8.48583984	-9.52734375	-3.04101563	+30.87158203	+1.95556641	-64.62158203	+1964
+1457971405.01790000	+10.58642578	-6.54785156	-3.06298828	+48.66943359	-7.40478516	-68.92822266	+2492	+9.51416016	-4.89990234	-3.61669922	+34.93652344	-17.20458984	-16.45751953	+2004	+8.62646484	-9.40429688	-3.19042969	+30.03662109	+1.09863281	-65.32470703	+2004
+1457971405.02210000	+10.68310547	-6.52148438	-3.09814453	+47.87841797	-7.77832031	-69.71923828	+2500	+9.58447266	-4.82519531	-3.69580078	+35.70556641	-17.22656250	-17.33642578	+2016	+8.70556641	-9.33837891	-3.25195313	+29.64111328	+0.57128906	-65.72021484	+2020
+1457971405.02620010	+10.77099609	-6.48632813	-3.13769531	+47.06542969	-8.19580078	-70.40039063	+2512	+9.65478516	-4.75488281	-3.78808594	+36.34277344	-17.16064453	-18.03955078	+2024	+8.77148438	-9.28125000	-3.31787109	+29.15771484	+0.04394531	-66.09375000	+2032
+1457971405.03040000	+10.86767578	-6.45556641	-3.19482422	+46.25244141	-8.54736328	-70.97167969	+2524	+9.72070313	-4.67578125	-3.89355469	+37.02392578	-17.02880859	-18.69873047	+2040	+8.85058594	-9.21093750	-3.39257813	+28.80615234	-0.48339844	-66.40136719	+2052
+1457971405.03460000	+10.96435547	-6.42480469	-3.21240234	+45.41748047	-9.03076172	-71.80664063	+2528	+9.79541016	-4.59667969	-3.96386719	+37.81494141	-17.07275391	-19.59960938	+2048	+8.92968750	-9.14062500	-3.45849609	+28.41064453	-1.09863281	-66.75292969	+2064
+1457971405.03870010	+11.05664063	-6.38085938	-3.24316406	+44.62646484	-9.58007813	-72.42187500	+2536	+9.87011719	-4.51318359	-4.04736328	+38.49609375	-17.07275391	-20.30273438	+2060	+8.99560547	-9.07470703	-3.52441406	+27.92724609	-1.69189453	-67.08251953	+2072
+1457971405.04710010	+11.25000000	-6.31054688	-3.29589844	+42.91259766	-10.72265625	-73.65234375	+2552	+10.01953125	-4.33740234	-4.19677734	+39.96826172	-17.05078125	-21.95068359	+2080	+9.15380859	-8.92089844	-3.66064453	+27.18017578	-3.07617188	-67.60986328	+2100
+1457971405.05119990	+11.34228516	-6.26220703	-3.31347656	+42.07763672	-11.40380859	-74.22363281	+2560	+10.09863281	-4.24072266	-4.27148438	+40.69335938	-17.09472656	-22.67578125	+2092	+9.21972656	-8.84619141	-3.72216797	+26.71875000	-3.75732422	-67.91748047	+2112
+1457971405.05539990	+11.43457031	-6.21826172	-3.34423828	+41.22070313	-12.01904297	-74.68505859	+2568	+10.17773438	-4.14843750	-4.34619141	+41.39648438	-17.07275391	-23.40087891	+2104	+9.29003906	-8.76269531	-3.79248047	+26.36718750	-4.46044922	-68.11523438	+2132
+1457971405.05960010	+11.53125000	-6.17871094	-3.33544922	+40.34179688	-12.76611328	-75.34423828	+2580	+10.26123047	-4.05175781	-4.39013672	+42.16552734	-17.20458984	-24.38964844	+2108	+9.36914063	-8.68359375	-3.85400391	+25.97167969	-5.22949219	-68.37890625	+2144
+1457971405.06370000	+11.62353516	-6.12158203	-3.33984375	+39.55078125	-13.55712891	-75.80566406	+2596	+10.34472656	-3.94628906	-4.44726563	+42.89062500	-17.33642578	-25.13671875	+2120	+9.43066406	-8.60449219	-3.91552734	+25.53222656	-5.99853516	-68.64257813	+2160
+1457971405.06789990	+11.72021484	-6.07763672	-3.35302734	+38.64990234	-14.28222656	-76.17919922	+2604	+10.42822266	-3.84960938	-4.50878906	+43.59375000	-17.38037109	-25.86181641	+2128	+9.50537109	-8.51660156	-3.98144531	+25.18066406	-6.74560547	-68.79638672	+2180
+1457971405.07209990	+11.81250000	-6.02929688	-3.33984375	+37.77099609	-15.09521484	-76.68457031	+2620	+10.51611328	-3.74414063	-4.53076172	+44.34082031	-17.57812500	-26.85058594	+2136	+9.58007813	-8.42871094	-4.03857422	+24.80712891	-7.58056641	-69.03808594	+2200
+1457971405.07620000	+11.90039063	-5.96337891	-3.33105469	+36.95800781	-15.97412109	-77.01416016	+2640	+10.60400391	-3.63427734	-4.57470703	+45.04394531	-17.75390625	-27.55371094	+2148	+9.64160156	-8.34521484	-4.09130859	+24.34570313	-8.39355469	-69.25781250	+2216
+1457971405.08040000	+11.98828125	-5.91503906	-3.33105469	+36.05712891	-16.80908203	-77.23388672	+2656	+10.69189453	-3.52880859	-4.61865234	+45.65917969	-17.90771484	-28.25683594	+2156	+9.71630859	-8.24853516	-4.15283203	+24.01611328	-9.20654297	-69.36767578	+2244
+1457971405.08450010	+12.08056641	-5.86230469	-3.31347656	+35.17822266	-17.70996094	-77.56347656	+2676	+10.77978516	-3.42333984	-4.62744141	+46.31835938	-18.19335938	-29.20166016	+2164	+9.79541016	-8.15625000	-4.20117188	+23.68652344	-10.10742188	-69.58740234	+2264
+1457971405.09290000	+12.24755859	-5.73925781	-3.27832031	+33.44238281	-19.53369141	-77.95898438	+2720	+10.96435547	-3.20800781	-4.67578125	+47.46093750	-18.69873047	-30.60791016	+2176	+9.93603516	-7.96289063	-4.29785156	+22.96142578	-11.86523438	-69.91699219	+2312
+1457971405.09699990	+12.33105469	-5.68652344	-3.24755859	+32.54150391	-20.50048828	-78.20068359	+2748	+11.05664063	-3.10253906	-4.67138672	+48.01025391	-19.05029297	-31.48681641	+2192	+10.01513672	-7.86621094	-4.32861328	+22.65380859	-12.81005859	-70.15869141	+2332
+1457971405.10120010	+12.41015625	-5.61621094	-3.22119141	+31.70654297	-21.46728516	-78.26660156	+2772	+11.15332031	-2.98828125	-4.68457031	+48.49365234	-19.40185547	-32.10205078	+2204	+10.08984375	-7.77392578	-4.36376953	+22.25830078	-13.75488281	-70.33447266	+2352
+1457971405.10540010	+12.49365234	-5.56347656	-3.20800781	+30.76171875	-22.41210938	-78.22265625	+2792	+11.24560547	-2.88720703	-4.69775391	+48.88916016	-19.70947266	-32.73925781	+2208	+10.16894531	-7.66406250	-4.40771484	+21.95068359	-14.69970703	-70.40039063	+2376
+1457971405.10949990	+12.56835938	-5.51074219	-3.17724609	+29.81689453	-23.37890625	-78.24462891	+2816	+11.33789063	-2.78613281	-4.68457031	+49.28466797	-20.10498047	-33.50830078	+2224	+10.25244141	-7.56298828	-4.42968750	+21.64306641	-15.71044922	-70.57617188	+2396
+1457971405.11369990	+12.64306641	-5.44042969	-3.14648438	+28.93798828	-24.36767578	-78.17871094	+2840	+11.43457031	-2.67187500	-4.68457031	+49.68017578	-20.52246094	-34.10156250	+2236	+10.32714844	-7.46630859	-4.45166016	+21.26953125	-16.69921875	-70.70800781	+2412
+1457971405.11789990	+12.71337891	-5.38769531	-3.12011719	+27.97119141	-25.33447266	-78.02490234	+2860	+11.52685547	-2.57519531	-4.68457031	+49.94384766	-20.89599609	-34.69482422	+2244	+10.40625000	-7.35205078	-4.48681641	+20.96191406	-17.68798828	-70.72998047	+2432
+1457971405.12200000	+12.78369141	-5.33496094	-3.08935547	+26.98242188	-26.30126953	-77.89306641	+2880	+11.61914063	-2.47851563	-4.67138672	+50.18554688	-21.35742188	-35.37597656	+2256	+10.49414063	-7.24658203	-4.49560547	+20.67626953	-18.74267578	-70.86181641	+2444
+1457971405.13039990	+12.91992188	-5.21191406	-3.02783203	+25.11474609	-28.30078125	-77.40966797	+2916	+11.80371094	-2.27197266	-4.64941406	+50.64697266	-22.25830078	-36.49658203	+2272	+10.65234375	-7.03125000	-4.53515625	+19.99511719	-20.78613281	-70.88378906	+2468
+1457971405.13870000	+13.04736328	-5.08447266	-2.95312500	+23.22509766	-30.23437500	-76.79443359	+2952	+11.98388672	-2.06542969	-4.60986328	+51.08642578	-23.24707031	-37.63916016	+2292	+10.81494141	-6.81591797	-4.54833984	+19.31396484	-22.89550781	-70.92773438	+2476
+1457971405.14700010	+13.16162109	-4.96582031	-2.89160156	+21.24755859	-32.10205078	-75.93750000	+2980	+12.15527344	-1.87207031	-4.56152344	+51.37207031	-24.23583984	-38.78173828	+2308	+10.97753906	-6.58740234	-4.57031250	+18.67675781	-24.93896484	-70.77392578	+2488
+1457971405.15529990	+13.26708984	-4.82519531	-2.80371094	+19.53369141	-34.10156250	-75.10253906	+3016	+12.32666016	-1.66552734	-4.48681641	+51.81152344	-25.35644531	-39.96826172	+2328	+11.12255859	-6.36328125	-4.57910156	+17.99560547	-26.93847656	-70.57617188	+2488
+1457971405.16370010	+13.36816406	-4.67578125	-2.71142578	+17.90771484	-36.03515625	-74.20166016	+3056	+12.49365234	-1.45458984	-4.39892578	+52.33886719	-26.52099609	-41.26464844	+2352	+11.26757813	-6.13916016	-4.57031250	+17.40234375	-28.95996094	-70.44433594	+2492
+1457971405.17199990	+13.46044922	-4.53515625	-2.61914063	+16.30371094	-37.88085938	-73.23486328	+3096	+12.65185547	-1.25244141	-4.29345703	+52.88818359	-27.68554688	-42.64892578	+2376	+11.41699219	-5.91503906	-4.57031250	+16.87500000	-30.84960938	-70.22460938	+2496
+1457971405.18030000	+13.53955078	-4.36816406	-2.50048828	+14.98535156	-39.90234375	-72.37792969	+3148	+12.81005859	-1.03710938	-4.16601563	+53.63525391	-28.98193359	-44.14306641	+2412	+11.54443359	-5.69531250	-4.56152344	+16.32568359	-32.71728516	-70.02685547	+2508
+1457971405.18870000	+13.61425781	-4.20117188	-2.38183594	+13.77685547	-41.85791016	-71.52099609	+3204	+12.95507813	-0.82177734	-4.02099609	+54.44824219	-30.32226563	-45.72509766	+2448	+11.68066406	-5.47558594	-4.53076172	+15.93017578	-34.62890625	-69.93896484	+2524
+1457971405.19700000	+13.68457031	-4.04296875	-2.25439453	+12.61230469	-43.76953125	-70.72998047	+3264	+13.10009766	-0.61962891	-3.86279297	+55.30517578	-31.64062500	-47.43896484	+2488	+11.81250000	-5.26904297	-4.50000000	+15.60058594	-36.47460938	-69.89501953	+2548
+1457971405.20530010	+13.74609375	-3.88476563	-2.12695313	+11.51367188	-45.65917969	-69.82910156	+3324	+13.24072266	-0.40869141	-3.70898438	+56.16210938	-32.93701172	-49.02099609	+2528	+11.93994141	-5.05810547	-4.46484375	+15.22705078	-38.23242188	-69.74121094	+2576
+1457971405.20950010	+13.77685547	-3.81005859	-2.06103516	+10.94238281	-46.56005859	-69.41162109	+3352	+13.29785156	-0.31201172	-3.62548828	+56.57958984	-33.57421875	-49.83398438	+2548	+12.00585938	-4.96142578	-4.43847656	+15.09521484	-39.13330078	-69.74121094	+2592
+1457971405.21370010	+13.80322266	-3.73095703	-1.99511719	+10.43701172	-47.46093750	-68.95019531	+3384	+13.35937500	-0.20654297	-3.54638672	+57.01904297	-34.23339844	-50.55908203	+2568	+12.06298828	-4.85595703	-4.41210938	+14.89746094	-40.01220703	-69.63134766	+2604
+1457971405.21779990	+13.82958984	-3.66064453	-1.93359375	+9.84375000	-48.31787109	-68.44482422	+3412	+13.42089844	-0.11865234	-3.46728516	+57.37060547	-34.84863281	-51.30615234	+2584	+12.12011719	-4.75927734	-4.39453125	+14.65576172	-40.80322266	-69.47753906	+2616
+1457971405.22199990	+13.86035156	-3.59033203	-1.86767578	+9.29443359	-49.17480469	-67.98339844	+3440	+13.47802734	-0.03076172	-3.38818359	+57.70019531	-35.46386719	-52.07519531	+2600	+12.18603516	-4.66259766	-4.35498047	+14.50195313	-41.70410156	-69.43359375	+2632
+1457971405.23029990	+13.91308594	-3.45410156	-1.75781250	+8.04199219	-50.69091797	-66.84082031	+3484	+13.58789063	+0.14501953	-3.24316406	+58.31542969	-36.65039063	-53.30566406	+2624	+12.30029297	-4.46923828	-4.30224609	+14.01855469	-43.28613281	-69.03808594	+2656
+1457971405.23449990	+13.93945313	-3.39697266	-1.69628906	+7.38281250	-51.43798828	-66.26953125	+3504	+13.63623047	+0.21972656	-3.17285156	+58.55712891	-37.17773438	-53.89892578	+2636	+12.36181641	-4.37695313	-4.26708984	+13.79882813	-44.09912109	-68.88427734	+2668
+1457971405.23860000	+13.96142578	-3.33105469	-1.64794922	+6.72363281	-52.07519531	-65.56640625	+3524	+13.68457031	+0.31201172	-3.11132813	+58.82080078	-37.70507813	-54.38232422	+2644	+12.41455078	-4.28027344	-4.24072266	+13.51318359	-44.82421875	-68.55468750	+2680
+1457971405.24700000	+14.00976563	-3.22119141	-1.56005859	+5.22949219	-53.23974609	-64.13818359	+3556	+13.76806641	+0.44384766	-2.98828125	+59.08447266	-38.69384766	-55.32714844	+2660	+12.52001953	-4.10449219	-4.18359375	+12.85400391	-46.18652344	-67.91748047	+2692
+1457971405.25110010	+14.02734375	-3.15966797	-1.51611328	+4.52636719	-53.78906250	-63.34716797	+3572	+13.81201172	+0.51855469	-2.92675781	+59.28222656	-39.19921875	-55.72265625	+2668	+12.56835938	-4.01220703	-4.15283203	+12.52441406	-46.86767578	-67.54394531	+2700
+1457971405.25530000	+14.04931641	-3.11132813	-1.47656250	+3.75732422	-54.29443359	-62.57812500	+3580	+13.85156250	+0.57568359	-2.86523438	+59.41406250	-39.68261719	-56.16210938	+2680	+12.61230469	-3.92871094	-4.12207031	+12.15087891	-47.50488281	-67.17041016	+2704
+1457971405.25950000	+14.07128906	-3.06298828	-1.43701172	+3.01025391	-54.79980469	-61.83105469	+3592	+13.88671875	+0.63281250	-2.81250000	+59.50195313	-40.14404297	-56.55761719	+2688	+12.66064453	-3.84521484	-4.09130859	+11.82128906	-48.14208984	-66.84082031	+2704
+1457971405.26360010	+14.09326172	-3.00585938	-1.39746094	+2.30712891	-55.28320313	-61.01806641	+3604	+13.92626953	+0.70312500	-2.75537109	+59.67773438	-40.60546875	-56.90917969	+2700	+12.70898438	-3.75292969	-4.05615234	+11.49169922	-48.75732422	-66.42333984	+2708
+1457971405.27200010	+14.12841797	-2.91796875	-1.33154297	+0.87890625	-56.11816406	-59.47998047	+3624	+13.98779297	+0.81298828	-2.64990234	+59.89746094	-41.46240234	-57.63427734	+2720	+12.79248047	-3.59912109	-3.99902344	+10.81054688	-49.87792969	-65.65429688	+2708
+1457971405.28029990	+14.16357422	-2.81689453	-1.25683594	-0.39550781	-56.95312500	-57.94189453	+3644	+14.04931641	+0.93164063	-2.53125000	+60.27099609	-42.40722656	-58.40332031	+2752	+12.87158203	-3.44091797	-3.93750000	+10.17333984	-50.95458984	-64.95117188	+2712
+1457971405.28449990	+14.17675781	-2.76855469	-1.22607422	-0.98876953	-57.34863281	-57.26074219	+3652	+14.07128906	+0.98437500	-2.46972656	+60.44677734	-42.86865234	-58.79882813	+2764	+12.91113281	-3.36621094	-3.90673828	+9.90966797	-51.45996094	-64.62158203	+2712
+1457971405.28860000	+14.19433594	-2.71582031	-1.18212891	-1.51611328	-57.83203125	-56.60156250	+3664	+14.09765625	+1.05029297	-2.40380859	+60.73242188	-43.37402344	-59.21630859	+2784	+12.94628906	-3.29150391	-3.87158203	+9.68994141	-52.03125000	-64.33593750	+2712
+1457971405.29699990	+14.22509766	-2.61914063	-1.09863281	-2.46093750	-58.71093750	-55.43701172	+3684	+14.14599609	+1.16455078	-2.27197266	+61.25976563	-44.38476563	-60.09521484	+2820	+13.01660156	-3.15966797	-3.80566406	+9.29443359	-53.02001953	-63.89648438	+2716
+1457971405.30110000	+14.23828125	-2.56640625	-1.05468750	-2.87841797	-59.19433594	-54.86572266	+3696	+14.17236328	+1.22607422	-2.20605469	+61.61132813	-44.93408203	-60.53466797	+2840	+13.05175781	-3.08496094	-3.77490234	+9.14062500	-53.50341797	-63.67675781	+2720
+1457971405.30940010	+14.26464844	-2.46972656	-0.96679688	-3.64746094	-60.07324219	-53.81103516	+3716	+14.21191406	+1.34033203	-2.06542969	+62.22656250	-46.05468750	-61.41357422	+2876	+13.11767578	-2.96191406	-3.71337891	+8.83300781	-54.40429688	-63.30322266	+2720
+1457971405.31360010	+14.27783203	-2.41699219	-0.92285156	-4.02099609	-60.53466797	-53.30566406	+3728	+14.22949219	+1.40625000	-1.99072266	+62.62207031	-46.64794922	-61.85302734	+2900	+13.14843750	-2.89599609	-3.68701172	+8.72314453	-54.84375000	-63.12744141	+2724
+1457971405.31780000	+14.29101563	-2.37304688	-0.87890625	-4.37255859	-60.99609375	-52.82226563	+3740	+14.25146484	+1.45458984	-1.91601563	+62.92968750	-47.26318359	-62.29248047	+2916	+13.17480469	-2.83886719	-3.65625000	+8.56933594	-55.26123047	-62.97363281	+2728
+1457971405.32189990	+14.30419922	-2.32470703	-0.83496094	-4.72412109	-61.43554688	-52.38281250	+3748	+14.26904297	+1.50732422	-1.85009766	+63.17138672	-47.87841797	-62.66601563	+2932	+13.20556641	-2.78173828	-3.62548828	+8.45947266	-55.70068359	-62.84179688	+2728
+1457971405.32610010	+14.31298828	-2.27636719	-0.79101563	-5.03173828	-61.89697266	-51.89941406	+3756	+14.28662109	+1.56005859	-1.78417969	+63.45703125	-48.51562500	-62.99560547	+2952	+13.23632813	-2.72021484	-3.59472656	+8.32763672	-56.09619141	-62.62207031	+2732
+1457971405.33439990	+14.33935547	-2.19726563	-0.71191406	-5.69091797	-62.70996094	-51.04248047	+3772	+14.32177734	+1.64794922	-1.65234375	+63.83056641	-49.83398438	-63.56689453	+2980	+13.28906250	-2.62353516	-3.54199219	+8.02001953	-56.84326172	-62.31445313	+2736
+1457971405.33859990	+14.34814453	-2.14892578	-0.67675781	-5.99853516	-63.08349609	-50.58105469	+3776	+14.33935547	+1.70068359	-1.59521484	+64.00634766	-50.49316406	-63.74267578	+2992	+13.31542969	-2.57080078	-3.52441406	+7.82226563	-57.12890625	-62.02880859	+2736
+1457971405.34279990	+14.35693359	-2.11816406	-0.64599609	-6.35009766	-63.43505859	-50.14160156	+3780	+14.35253906	+1.73144531	-1.53808594	+64.05029297	-51.15234375	-63.87451172	+3000	+13.33740234	-2.52685547	-3.50244141	+7.58056641	-57.41455078	-61.76513672	+2736
+1457971405.34690000	+14.36572266	-2.09179688	-0.61962891	-6.67968750	-63.72070313	-49.74609375	+3780	+14.37011719	+1.75781250	-1.48974609	+63.96240234	-51.83349609	-63.89648438	+3008	+13.35498047	-2.48291016	-3.48046875	+7.31689453	-57.70019531	-61.50146484	+2732
+1457971405.35110000	+14.37451172	-2.05224609	-0.59326172	-6.94335938	-64.07226563	-49.35058594	+3784	+14.38330078	+1.79296875	-1.44140625	+63.96240234	-52.53662109	-63.89648438	+3016	+13.37695313	-2.43457031	-3.46289063	+7.03125000	-57.94189453	-61.14990234	+2732
+1457971405.35529990	+14.38330078	-2.03027344	-0.56250000	-7.20703125	-64.42382813	-48.97705078	+3784	+14.39648438	+1.81054688	-1.39306641	+63.80859375	-53.23974609	-63.83056641	+3024	+13.39013672	-2.39501953	-3.44531250	+6.74560547	-58.18359375	-60.84228516	+2728
+1457971405.36360000	+14.40087891	-1.97314453	-0.52734375	-7.60253906	-64.99511719	-48.36181641	+3780	+14.42724609	+1.84130859	-1.32714844	+63.23730469	-54.64599609	-63.34716797	+3028	+13.42968750	-2.31591797	-3.41455078	+6.08642578	-58.60107422	-60.11718750	+2724
+1457971405.36780000	+14.40966797	-1.95996094	-0.50976563	-7.77832031	-65.28076172	-48.09814453	+3780	+14.43603516	+1.85009766	-1.29638672	+62.88574219	-55.34912109	-63.03955078	+3032	+13.44287109	-2.28955078	-3.40576172	+5.71289063	-58.75488281	-59.72167969	+2720
+1457971405.37610010	+14.42285156	-1.92041016	-0.49658203	-7.86621094	-65.78613281	-47.79052734	+3772	+14.45361328	+1.87207031	-1.24365234	+62.07275391	-56.77734375	-62.20458984	+3036	+13.46923828	-2.21923828	-3.38378906	+5.03173828	-59.01855469	-58.93066406	+2708
+1457971405.38030000	+14.42724609	-1.90722656	-0.48339844	-7.84423828	-66.09375000	-47.70263672	+3768	+14.46240234	+1.86767578	-1.21728516	+61.61132813	-57.52441406	-61.76513672	+3036	+13.47802734	-2.19287109	-3.37500000	+4.68017578	-59.15039063	-58.55712891	+2704
+1457971405.38439990	+14.43164063	-1.88964844	-0.47900391	-7.75634766	-66.35742188	-47.72460938	+3764	+14.47119141	+1.86328125	-1.20410156	+60.99609375	-58.24951172	-61.19384766	+3040	+13.48681641	-2.16210938	-3.36621094	+4.37255859	-59.26025391	-58.18359375	+2700
+1457971405.38860010	+14.43603516	-1.87207031	-0.46582031	-7.60253906	-66.70898438	-47.72460938	+3760	+14.47998047	+1.86328125	-1.18212891	+60.51269531	-59.04052734	-60.68847656	+3044	+13.49560547	-2.12695313	-3.35742188	+4.08691406	-59.39208984	-57.81005859	+2696
+1457971405.39270000	+14.44042969	-1.85888672	-0.45263672	-7.40478516	-67.06054688	-47.83447266	+3760	+14.48437500	+1.86328125	-1.15576172	+60.00732422	-59.80957031	-60.16113281	+3048	+13.50878906	-2.10498047	-3.34863281	+3.77929688	-59.52392578	-57.50244141	+2692
+1457971405.40109990	+14.45361328	-1.82373047	-0.43945313	-6.81152344	-67.71972656	-48.18603516	+3752	+14.49316406	+1.86328125	-1.11181641	+58.93066406	-61.39160156	-59.01855469	+3052	+13.52636719	-2.05224609	-3.33105469	+3.31787109	-59.74365234	-56.90917969	+2680
+1457971405.40940000	+14.45800781	-1.79296875	-0.42187500	-6.04248047	-68.40087891	-48.71337891	+3744	+14.50195313	+1.86328125	-1.05908203	+57.85400391	-63.01757813	-57.87597656	+3064	+13.54394531	-2.00830078	-3.31787109	+2.90039063	-59.94140625	-56.40380859	+2672
+1457971405.41360000	+14.45800781	-1.77978516	-0.40869141	-5.66894531	-68.75244141	-48.99902344	+3744	+14.50634766	+1.85888672	-1.02392578	+57.41455078	-63.89648438	-57.41455078	+3072	+13.55273438	-1.98632813	-3.30908203	+2.74658203	-60.05126953	-56.22802734	+2668
+1457971405.41770010	+14.46240234	-1.76220703	-0.39111328	-5.25146484	-69.12597656	-49.30664063	+3740	+14.50634766	+1.85888672	-0.98876953	+56.93115234	-64.79736328	-56.90917969	+3080	+13.56152344	-1.96875000	-3.30029297	+2.59277344	-60.18310547	-56.05224609	+2660
+1457971405.42610000	+14.47119141	-1.72265625	-0.35595703	-4.30664063	-69.93896484	-49.98779297	+3736	+14.51513672	+1.85888672	-0.91406250	+55.87646484	-66.62109375	-55.81054688	+3092	+13.57910156	-1.92919922	-3.27832031	+2.32910156	-60.42480469	-55.74462891	+2652
+1457971405.43020010	+14.47558594	-1.70947266	-0.34277344	-3.82324219	-70.31250000	-50.36132813	+3732	+14.51953125	+1.85888672	-0.87451172	+55.34912109	-67.56591797	-55.26123047	+3100	+13.58789063	-1.91601563	-3.26953125	+2.17529297	-60.53466797	-55.61279297	+2644
+1457971405.43440010	+14.47558594	-1.69189453	-0.32080078	-3.31787109	-70.70800781	-50.73486328	+3728	+14.52832031	+1.85888672	-0.83056641	+54.73388672	-68.51074219	-54.62402344	+3104	+13.59667969	-1.90283203	-3.26074219	+2.06542969	-60.64453125	-55.52490234	+2640
+1457971405.43860010	+14.47998047	-1.67431641	-0.30761719	-2.76855469	-71.08154297	-51.15234375	+3724	+14.53271484	+1.85449219	-0.79101563	+54.07470703	-69.45556641	-53.96484375	+3112	+13.60546875	-1.88964844	-3.25634766	+1.93359375	-60.71044922	-55.41503906	+2636
+1457971405.44269990	+14.47998047	-1.66113281	-0.29003906	-2.24121094	-71.43310547	-51.54785156	+3720	+14.53710938	+1.85009766	-0.74707031	+53.32763672	-70.40039063	-53.21777344	+3116	+13.61425781	-1.87646484	-3.24755859	+1.80175781	-60.77636719	-55.28320313	+2628
+1457971405.44689990	+14.48437500	-1.64794922	-0.27246094	-1.71386719	-71.80664063	-51.94335938	+3712	+14.54150391	+1.84570313	-0.70751953	+52.42675781	-71.34521484	-52.33886719	+3120	+13.61865234	-1.86328125	-3.23876953	+1.64794922	-60.84228516	-55.17333984	+2624
+1457971405.45110010	+14.48437500	-1.63037109	-0.25488281	-1.12060547	-72.18017578	-52.33886719	+3708	+14.54589844	+1.83691406	-0.66796875	+51.48193359	-72.29003906	-51.39404297	+3124	+13.62744141	-1.85009766	-3.23437500	+1.49414063	-60.88623047	-55.04150391	+2616
+1457971405.45939990	+14.49316406	-1.61718750	-0.22851563	+0.04394531	-72.88330078	-53.26171875	+3692	+14.55468750	+1.81494141	-0.59765625	+48.99902344	-74.11376953	-48.99902344	+3132	+13.64062500	-1.83691406	-3.22558594	+1.14257813	-60.97412109	-54.79980469	+2600
+1457971405.46350000	+14.49755859	-1.60400391	-0.21533203	+0.72509766	-73.19091797	-53.76708984	+3680	+14.55468750	+1.80615234	-0.57128906	+47.41699219	-74.97070313	-47.41699219	+3136	+13.64501953	-1.82812500	-3.22119141	+0.94482422	-60.97412109	-54.62402344	+2592
+1457971405.46770000	+14.49755859	-1.59960938	-0.20654297	+1.42822266	-73.49853516	-54.33837891	+3672	+14.55908203	+1.79296875	-0.54492188	+45.68115234	-75.80566406	-45.72509766	+3136	+13.64941406	-1.82373047	-3.22119141	+0.76904297	-60.97412109	-54.47021484	+2588
+1457971405.47190000	+14.49755859	-1.59521484	-0.20214844	+2.15332031	-73.76220703	-54.95361328	+3664	+14.56347656	+1.77539063	-0.52294922	+43.76953125	-76.57470703	-43.87939453	+3140	+13.65380859	-1.81494141	-3.21679688	+0.57128906	-60.95214844	-54.31640625	+2580
+1457971405.47600010	+14.49755859	-1.59082031	-0.19775391	+2.98828125	-74.04785156	-55.65673828	+3652	+14.56347656	+1.75781250	-0.50537109	+41.57226563	-77.32177734	-41.72607422	+3140	+13.65380859	-1.80615234	-3.21679688	+0.39550781	-60.93017578	-54.14062500	+2572
+1457971405.48020010	+14.49316406	-1.59082031	-0.19335938	+3.80126953	-74.33349609	-56.35986328	+3644	+14.56347656	+1.73583984	-0.48339844	+39.22119141	-78.02490234	-39.41894531	+3140	+13.65380859	-1.79736328	-3.21679688	+0.19775391	-60.88623047	-53.94287109	+2568
+1457971405.48440000	+14.49755859	-1.59521484	-0.19775391	+4.65820313	-74.53125000	-57.10693359	+3636	+14.55908203	+1.71826172	-0.47460938	+36.60644531	-78.61816406	-36.87011719	+3140	+13.65380859	-1.79296875	-3.22119141	-0.04394531	-60.84228516	-53.74511719	+2560
+1457971405.48850010	+14.49755859	-1.59521484	-0.19775391	+5.62500000	-74.79492188	-57.98583984	+3624	+14.55908203	+1.70068359	-0.47021484	+33.70605469	-79.16748047	-33.96972656	+3140	+13.65380859	-1.78417969	-3.22119141	-0.21972656	-60.84228516	-53.56933594	+2556
+1457971405.49270010	+14.49755859	-1.59960938	-0.20214844	+6.63574219	-75.01464844	-58.93066406	+3616	+14.55468750	+1.67871094	-0.46582031	+30.71777344	-79.67285156	-31.04736328	+3140	+13.65380859	-1.77978516	-3.22119141	-0.41748047	-60.84228516	-53.39355469	+2548
+1457971405.49690010	+14.49316406	-1.59960938	-0.20654297	+7.75634766	-75.21240234	-59.98535156	+3612	+14.55468750	+1.65673828	-0.46142578	+27.68554688	-80.13427734	-28.05908203	+3140	+13.65380859	-1.77539063	-3.21679688	-0.61523438	-60.82031250	-53.21777344	+2544
+1457971405.50099990	+14.49316406	-1.60839844	-0.21093750	+8.83300781	-75.38818359	-61.06201172	+3604	+14.55029297	+1.63476563	-0.46142578	+24.34570313	-80.50781250	-24.76318359	+3140	+13.65380859	-1.77099609	-3.22119141	-0.76904297	-60.82031250	-53.06396484	+2540
+1457971405.50519990	+14.48876953	-1.61279297	-0.21972656	+9.99755859	-75.54199219	-62.18261719	+3604	+14.54589844	+1.61718750	-0.46582031	+21.04980469	-80.83740234	-21.46728516	+3136	+13.65380859	-1.76660156	-3.22119141	-0.94482422	-60.77636719	-52.86621094	+2536
+1457971405.51350000	+14.47998047	-1.62158203	-0.23291016	+12.52441406	-75.84960938	-64.73144531	+3596	+14.53710938	+1.58642578	-0.46582031	+14.63378906	-81.40869141	-15.09521484	+3136	+13.64501953	-1.75341797	-3.22119141	-1.25244141	-60.75439453	-52.55859375	+2532
+1457971405.51770000	+14.47998047	-1.62158203	-0.23730469	+13.88671875	-75.98144531	-66.09375000	+3596	+14.52832031	+1.56884766	-0.46142578	+11.40380859	-81.65039063	-11.88720703	+3136	+13.64501953	-1.74902344	-3.22119141	-1.38427734	-60.75439453	-52.42675781	+2528
+1457971405.52189990	+14.47558594	-1.62158203	-0.24169922	+15.38085938	-76.13525391	-67.56591797	+3592	+14.52392578	+1.55566406	-0.46142578	+8.26171875	-81.87011719	-8.74511719	+3136	+13.64062500	-1.74462891	-3.21679688	-1.53808594	-60.77636719	-52.29492188	+2524
+1457971405.52600000	+14.47558594	-1.62597656	-0.24609375	+16.80908203	-76.24511719	-69.06005859	+3592	+14.52392578	+1.54248047	-0.46142578	+5.00976563	-82.02392578	-5.51513672	+3136	+13.64062500	-1.74462891	-3.21679688	-1.66992188	-60.77636719	-52.20703125	+2524
+1457971405.53020000	+14.47558594	-1.62597656	-0.25048828	+18.36914063	-76.35498047	-70.66406250	+3588	+14.51953125	+1.53808594	-0.46142578	+1.97753906	-82.17773438	-2.43896484	+3132	+13.64062500	-1.74023438	-3.21240234	-1.77978516	-60.79833984	-52.11914063	+2520
+1457971405.53440000	+14.47119141	-1.62158203	-0.24609375	+20.12695313	-76.48681641	-72.44384766	+3588	+14.51953125	+1.53808594	-0.45703125	-0.83496094	-82.37548828	+0.43945313	+3128	+13.64062500	-1.74023438	-3.21240234	-1.86767578	-60.82031250	-52.07519531	+2520
+1457971405.53850010	+14.47119141	-1.62158203	-0.24169922	+21.84082031	-76.57470703	-74.22363281	+3584	+14.51513672	+1.52490234	-0.45263672	-3.80126953	-82.50732422	+3.31787109	+3128	+13.64062500	-1.73583984	-3.20800781	-1.93359375	-60.84228516	-52.05322266	+2516
+1457971405.54270010	+14.47119141	-1.61279297	-0.23730469	+23.57666016	-76.64062500	-76.00341797	+3584	+14.51513672	+1.52490234	-0.44384766	-6.67968750	-82.63916016	+6.15234375	+3124	+13.64062500	-1.73583984	-3.20800781	-1.97753906	-60.86425781	-52.05322266	+2516
+1457971405.54679990	+14.47119141	-1.60400391	-0.23291016	+25.48828125	-76.72851563	-77.91503906	+3584	+14.51513672	+1.52490234	-0.43505859	-9.49218750	-82.79296875	+8.96484375	+3120	+13.64062500	-1.73144531	-3.20361328	-1.99951172	-60.86425781	-52.07519531	+2516
+1457971405.55100010	+14.47119141	-1.59960938	-0.21972656	+27.42187500	-76.81640625	-79.89257813	+3584	+14.51513672	+1.52050781	-0.42187500	-12.43652344	-82.92480469	+11.82128906	+3120	+13.64062500	-1.73144531	-3.19921875	-1.99951172	-60.90820313	-52.11914063	+2516
+1457971405.55520010	+14.47119141	-1.59082031	-0.21093750	+29.42138672	-76.86035156	-81.93603516	+3584	+14.51513672	+1.52490234	-0.41308594	-15.24902344	-83.05664063	+14.58984375	+3116	+13.64062500	-1.73144531	-3.19482422	-1.99951172	-60.93017578	-52.20703125	+2512
+1457971405.55929990	+14.47558594	-1.57763672	-0.19335938	+31.57470703	-76.94824219	-84.11132813	+3584	+14.51953125	+1.52929688	-0.39990234	-17.95166016	-83.18847656	+17.24853516	+3116	+13.64062500	-1.73144531	-3.19042969	-1.97753906	-60.97412109	-52.31689453	+2512
+1457971405.56349990	+14.47558594	-1.56884766	-0.18017578	+33.61816406	-76.97021484	-86.19873047	+3584	+14.52392578	+1.52490234	-0.39111328	-20.67626953	-83.27636719	+19.79736328	+3112	+13.64062500	-1.73144531	-3.18164063	-1.93359375	-61.01806641	-52.44873047	+2512
+1457971405.56769990	+14.47998047	-1.56005859	-0.16699219	+35.68359375	-76.99218750	-88.28613281	+3580	+14.52832031	+1.53369141	-0.38232422	-23.24707031	-83.36425781	+22.25830078	+3108	+13.64501953	-1.73144531	-3.17724609	-1.88964844	-61.06201172	-52.60253906	+2508
+1457971405.57180000	+14.48437500	-1.54687500	-0.15380859	+37.74902344	-76.97021484	-90.37353516	+3580	+14.53271484	+1.54248047	-0.36914063	-25.72998047	-83.45214844	+24.67529297	+3108	+13.64941406	-1.73144531	-3.17285156	-1.80175781	-61.10595703	-52.75634766	+2508
+1457971405.57600000	+14.48437500	-1.53369141	-0.14062500	+39.74853516	-76.92626953	-92.39501953	+3576	+14.53271484	+1.54687500	-0.35595703	-28.19091797	-83.54003906	+26.98242188	+3104	+13.64941406	-1.73144531	-3.16406250	-1.69189453	-61.17187500	-52.99804688	+2508
+1457971405.58430000	+14.48876953	-1.51611328	-0.11425781	+43.59375000	-76.83837891	-96.26220703	+3572	+14.54150391	+1.53808594	-0.33837891	-32.91503906	-83.64990234	+31.33300781	+3096	+13.65380859	-1.73144531	-3.14648438	-1.49414063	-61.28173828	-53.41552734	+2504
+1457971405.58850000	+14.48876953	-1.50732422	-0.10546875	+45.37353516	-76.77246094	-98.08593750	+3568	+14.54589844	+1.54248047	-0.33398438	-35.04638672	-83.69384766	+33.37646484	+3092	+13.65380859	-1.73144531	-3.13769531	-1.38427734	-61.36962891	-53.63525391	+2504
+1457971405.59270000	+14.48876953	-1.50292969	-0.09228516	+47.10937500	-76.68457031	-99.84375000	+3564	+14.54589844	+1.54248047	-0.32519531	-37.08984375	-83.73779297	+35.28808594	+3088	+13.65820313	-1.73144531	-3.13330078	-1.29638672	-61.41357422	-53.83300781	+2500
+1457971405.59680010	+14.48876953	-1.49853516	-0.08789063	+48.66943359	-76.57470703	-101.44775391	+3556	+14.55029297	+1.54248047	-0.32519531	-38.82568359	-83.75976563	+36.91406250	+3084	+13.65820313	-1.73144531	-3.12451172	-1.23046875	-61.47949219	-54.03076172	+2500
+1457971405.60100010	+14.48876953	-1.49414063	-0.08789063	+49.85595703	-76.44287109	-102.67822266	+3552	+14.55029297	+1.55126953	-0.32958984	-40.18798828	-83.75976563	+38.27636719	+3080	+13.65820313	-1.73144531	-3.12011719	-1.14257813	-61.54541016	-54.18457031	+2500
+1457971405.60520010	+14.48876953	-1.49414063	-0.09228516	+50.93261719	-76.28906250	-103.79882813	+3548	+14.55029297	+1.53808594	-0.32958984	-41.57226563	-83.75976563	+39.52880859	+3076	+13.65820313	-1.72705078	-3.11132813	-1.07666016	-61.58935547	-54.33837891	+2496
+1457971405.60929990	+14.48437500	-1.48974609	-0.09228516	+51.96533203	-76.17919922	-104.87548828	+3540	+14.54589844	+1.52490234	-0.33837891	-42.80273438	-83.73779297	+40.62744141	+3076	+13.65380859	-1.72705078	-3.11132813	-1.05468750	-61.63330078	-54.44824219	+2496
+1457971405.61350010	+14.47998047	-1.49414063	-0.09667969	+52.71240234	-76.02539063	-105.73242188	+3536	+14.54589844	+1.52929688	-0.34277344	-43.65966797	-83.73779297	+41.55029297	+3072	+13.65380859	-1.72705078	-3.10693359	-1.03271484	-61.65527344	-54.55810547	+2492
+1457971405.61760000	+14.47558594	-1.49853516	-0.10546875	+53.39355469	-75.89355469	-106.50146484	+3532	+14.54150391	+1.52050781	-0.34716797	-44.64843750	-83.71582031	+42.53906250	+3072	+13.64941406	-1.72265625	-3.10693359	-1.01074219	-61.67724609	-54.62402344	+2492
+1457971405.62179990	+14.47119141	-1.49853516	-0.10986328	+54.03076172	-75.80566406	-107.27050781	+3528	+14.53710938	+1.50732422	-0.36035156	-45.37353516	-83.67187500	+43.22021484	+3072	+13.64501953	-1.72265625	-3.10253906	-1.03271484	-61.72119141	-54.68994141	+2488
+1457971405.62599990	+14.46679688	-1.51171875	-0.12304688	+54.25048828	-75.67382813	-107.64404297	+3528	+14.53271484	+1.50292969	-0.37353516	-45.76904297	-83.62792969	+43.72558594	+3072	+13.64062500	-1.72265625	-3.10253906	-1.05468750	-61.74316406	-54.75585938	+2488
+1457971405.63010000	+14.46240234	-1.51171875	-0.13623047	+54.47021484	-75.54199219	-107.99560547	+3528	+14.53271484	+1.49414063	-0.38671875	-46.23046875	-83.60595703	+44.25292969	+3072	+13.63623047	-1.72265625	-3.10253906	-1.05468750	-61.76513672	-54.79980469	+2484
+1457971405.63430000	+14.45800781	-1.51611328	-0.14062500	+54.79980469	-75.45410156	-108.45703125	+3524	+14.52392578	+1.48535156	-0.39550781	-46.80175781	-83.58398438	+44.89013672	+3072	+13.63183594	-1.71826172	-3.10253906	-1.05468750	-61.78710938	-54.86572266	+2484
+1457971405.64260010	+14.45361328	-1.52929688	-0.16259766	+54.79980469	-75.25634766	-108.80859375	+3528	+14.51513672	+1.47656250	-0.41308594	-47.70263672	-83.54003906	+46.03271484	+3072	+13.62304688	-1.71386719	-3.10693359	-1.05468750	-61.78710938	-55.01953125	+2484
+1457971405.64680000	+14.44921875	-1.53369141	-0.17138672	+54.88769531	-75.19042969	-109.07226563	+3528	+14.51074219	+1.46777344	-0.42187500	-48.18603516	-83.51806641	+46.62597656	+3072	+13.61425781	-1.71386719	-3.10693359	-1.05468750	-61.80908203	-55.08544922	+2484
+1457971405.65100000	+14.44482422	-1.53808594	-0.17578125	+54.95361328	-75.14648438	-109.31396484	+3528	+14.50634766	+1.45898438	-0.43066406	-48.86718750	-83.51806641	+47.43896484	+3072	+13.60986328	-1.71386719	-3.10693359	-1.03271484	-61.83105469	-55.19531250	+2484
+1457971405.65510010	+14.44042969	-1.53808594	-0.18017578	+55.06347656	-75.08056641	-109.59960938	+3528	+14.50195313	+1.45019531	-0.43505859	-49.63623047	-83.51806641	+48.33984375	+3072	+13.60546875	-1.71386719	-3.10693359	-1.01074219	-61.87500000	-55.32714844	+2484
+1457971405.65930010	+14.44042969	-1.53808594	-0.18017578	+55.21728516	-75.03662109	-109.95117188	+3528	+14.49755859	+1.45019531	-0.43945313	-50.51513672	-83.54003906	+49.39453125	+3068	+13.60107422	-1.71386719	-3.10693359	-0.94482422	-61.91894531	-55.48095703	+2484
+1457971405.66350010	+14.43603516	-1.53808594	-0.18017578	+55.52490234	-75.01464844	-110.41259766	+3524	+14.49755859	+1.44580078	-0.43945313	-51.81152344	-83.58398438	+50.86669922	+3068	+13.60107422	-1.71386719	-3.10693359	-0.87890625	-61.98486328	-55.67871094	+2480
+1457971405.66759990	+14.44042969	-1.53369141	-0.17578125	+55.89843750	-74.99267578	-110.93994141	+3524	+14.49316406	+1.44580078	-0.43945313	-53.12988281	-83.62792969	+52.38281250	+3064	+13.60107422	-1.70947266	-3.10253906	-0.79101563	-62.05078125	-55.85449219	+2480
+1457971405.67179990	+14.44042969	-1.52929688	-0.17138672	+56.29394531	-74.94873047	-111.48925781	+3524	+14.49316406	+1.45019531	-0.43505859	-54.49218750	-83.69384766	+53.92089844	+3064	+13.60107422	-1.70947266	-3.10253906	-0.68115234	-62.11669922	-56.09619141	+2480
+1457971405.67600010	+14.43603516	-1.51611328	-0.16259766	+57.06298828	-74.92675781	-112.41210938	+3528	+14.49316406	+1.45019531	-0.42626953	-56.49169922	-83.78173828	+56.05224609	+3060	+13.60107422	-1.70947266	-3.09814453	-0.52734375	-62.22656250	-56.38183594	+2480
+1457971405.68010000	+14.43603516	-1.50732422	-0.14941406	+57.94189453	-74.90478516	-113.40087891	+3528	+14.49316406	+1.45898438	-0.41748047	-58.53515625	-83.84765625	+58.29345703	+3060	+13.60107422	-1.70947266	-3.09375000	-0.37353516	-62.33642578	-56.64550781	+2480
+1457971405.68429990	+14.43603516	-1.49853516	-0.14501953	+58.64501953	-74.88281250	-114.21386719	+3528	+14.49316406	+1.47216797	-0.41308594	-60.33691406	-83.91357422	+60.24902344	+3060	+13.60546875	-1.70507813	-3.09375000	-0.19775391	-62.42431641	-56.90917969	+2480
+1457971405.68849990	+14.43603516	-1.48095703	-0.12744141	+59.87548828	-74.86083984	-115.53222656	+3532	+14.49316406	+1.47656250	-0.40429688	-62.62207031	-83.97949219	+62.64404297	+3060	+13.60546875	-1.70068359	-3.08496094	-0.02197266	-62.57812500	-57.23876953	+2480
+1457971405.69260000	+14.44042969	-1.46777344	-0.11425781	+61.12792969	-74.83886719	-116.87255859	+3532	+14.49316406	+1.48974609	-0.39550781	-64.97314453	-84.06738281	+65.14892578	+3060	+13.60986328	-1.69628906	-3.08056641	+0.17578125	-62.75390625	-57.54638672	+2480
+1457971405.69680000	+14.44042969	-1.45458984	-0.10986328	+62.16064453	-74.77294922	-117.94921875	+3528	+14.49755859	+1.50732422	-0.38671875	-67.10449219	-84.13330078	+67.41210938	+3060	+13.61425781	-1.69628906	-3.07617188	+0.35156250	-62.88574219	-57.81005859	+2480
+1457971405.70510010	+14.44482422	-1.41943359	-0.08789063	+65.03906250	-74.64111328	-120.91552734	+3528	+14.49755859	+1.52929688	-0.37792969	-71.98242188	-84.24316406	+72.44384766	+3056	+13.62304688	-1.68310547	-3.07617188	+0.70312500	-63.12744141	-58.38134766	+2480
+1457971405.70930000	+14.44482422	-1.40625000	-0.08789063	+66.07177734	-74.50927734	-121.94824219	+3528	+14.49755859	+1.54687500	-0.38232422	-73.87207031	-84.28710938	+74.44335938	+3056	+13.62744141	-1.67431641	-3.08056641	+0.83496094	-63.21533203	-58.60107422	+2480
+1457971405.71339990	+14.44042969	-1.39306641	-0.09228516	+67.25830078	-74.39941406	-123.15673828	+3524	+14.49755859	+1.56005859	-0.38671875	-76.00341797	-84.30908203	+76.59667969	+3052	+13.63183594	-1.66552734	-3.08496094	+0.98876953	-63.30322266	-58.82080078	+2480
+1457971405.71760010	+14.44042969	-1.38427734	-0.09228516	+68.40087891	-74.28955078	-124.36523438	+3520	+14.49316406	+1.57324219	-0.39111328	-78.17871094	-84.33105469	+78.79394531	+3052	+13.63183594	-1.65234375	-3.09375000	+1.12060547	-63.39111328	-59.01855469	+2480
+1457971405.72180010	+14.44042969	-1.37548828	-0.10546875	+69.23583984	-74.13574219	-125.20019531	+3516	+14.49316406	+1.58642578	-0.40429688	-79.71679688	-84.35302734	+80.35400391	+3052	+13.63183594	-1.64355469	-3.10253906	+1.16455078	-63.45703125	-59.12841797	+2480
+1457971405.72589990	+14.44042969	-1.36230469	-0.12304688	+69.93896484	-73.98193359	-125.94726563	+3516	+14.48876953	+1.59521484	-0.42626953	-81.25488281	-84.35302734	+81.82617188	+3052	+13.63623047	-1.63037109	-3.11572266	+1.18652344	-63.47900391	-59.21630859	+2484
+1457971405.73009990	+14.44042969	-1.35791016	-0.14062500	+70.64208984	-73.82812500	-126.69433594	+3512	+14.48876953	+1.60400391	-0.44384766	-82.66113281	-84.37500000	+83.18847656	+3056	+13.63623047	-1.62158203	-3.13330078	+1.20849609	-63.50097656	-59.28222656	+2484
+1457971405.73429990	+14.44482422	-1.34912109	-0.16259766	+71.21337891	-73.65234375	-127.28759766	+3512	+14.48437500	+1.61279297	-0.47021484	-83.64990234	-84.39697266	+84.13330078	+3060	+13.63183594	-1.61279297	-3.15087891	+1.20849609	-63.50097656	-59.34814453	+2488
+1457971405.73840000	+14.44042969	-1.34033203	-0.19335938	+71.49902344	-73.45458984	-127.63916016	+3512	+14.47998047	+1.62158203	-0.50097656	-84.46289063	-84.41894531	+84.83642578	+3064	+13.63183594	-1.59960938	-3.17285156	+1.18652344	-63.45703125	-59.39208984	+2492
+1457971405.74260000	+14.44042969	-1.33593750	-0.22412109	+71.78466797	-73.30078125	-127.94677734	+3512	+14.47558594	+1.63037109	-0.53613281	-85.12207031	-84.44091797	+85.38574219	+3068	+13.62744141	-1.58642578	-3.19921875	+1.16455078	-63.41308594	-59.41406250	+2496
+1457971405.74679990	+14.44042969	-1.33154297	-0.25488281	+71.96044922	-73.12500000	-128.16650391	+3512	+14.47119141	+1.63476563	-0.57128906	-85.49560547	-84.46289063	+85.62744141	+3072	+13.62744141	-1.56884766	-3.22119141	+1.14257813	-63.36914063	-59.39208984	+2496
+1457971405.75090000	+14.44042969	-1.33154297	-0.29443359	+71.93847656	-72.97119141	-128.23242188	+3508	+14.46679688	+1.63916016	-0.61083984	-85.62744141	-84.48486328	+85.62744141	+3076	+13.62304688	-1.55566406	-3.24755859	+1.09863281	-63.30322266	-59.39208984	+2500
+1457971405.75510000	+14.44482422	-1.32275391	-0.33398438	+71.93847656	-72.79541016	-128.25439453	+3508	+14.46240234	+1.64355469	-0.65039063	-85.73730469	-84.50683594	+85.60546875	+3084	+13.61865234	-1.54248047	-3.27392578	+1.05468750	-63.25927734	-59.41406250	+2504
+1457971405.75930000	+14.44482422	-1.31396484	-0.36914063	+72.00439453	-72.64160156	-128.36425781	+3508	+14.46240234	+1.65234375	-0.68554688	-85.93505859	-84.52880859	+85.67138672	+3088	+13.61865234	-1.52929688	-3.30468750	+1.03271484	-63.19335938	-59.41406250	+2504
+1457971405.76760010	+14.45361328	-1.29199219	-0.45263672	+71.80664063	-72.31201172	-128.23242188	+3508	+14.45800781	+1.66992188	-0.77343750	-85.14404297	-84.57275391	+84.66064453	+3100	+13.61425781	-1.49853516	-3.36621094	+0.96679688	-63.03955078	-59.43603516	+2512
+1457971405.77169990	+14.45800781	-1.27880859	-0.48779297	+71.80664063	-72.15820313	-128.27636719	+3504	+14.45800781	+1.68310547	-0.80859375	-85.16601563	-84.59472656	+84.59472656	+3108	+13.61425781	-1.48095703	-3.40136719	+1.05468750	-62.95166016	-59.52392578	+2516
+1457971405.77589990	+14.46240234	-1.27001953	-0.52734375	+71.71875000	-72.00439453	-128.23242188	+3504	+14.45800781	+1.70068359	-0.84814453	-84.90234375	-84.63867188	+84.24316406	+3112	+13.60986328	-1.46777344	-3.43212891	+1.14257813	-62.88574219	-59.65576172	+2516
+1457971405.78010010	+14.46679688	-1.24365234	-0.56250000	+71.67480469	-71.85058594	-128.16650391	+3504	+14.45800781	+1.71826172	-0.88769531	-84.55078125	-84.66064453	+83.84765625	+3120	+13.60986328	-1.44140625	-3.46289063	+1.25244141	-62.84179688	-59.74365234	+2520
+1457971405.78420000	+14.47558594	-1.22167969	-0.59326172	+71.78466797	-71.71875000	-128.25439453	+3500	+14.45800781	+1.74023438	-0.91845703	-84.74853516	-84.68261719	+83.97949219	+3124	+13.61425781	-1.41943359	-3.49804688	+1.38427734	-62.75390625	-59.85351563	+2524
+1457971405.78839990	+14.47998047	-1.19970703	-0.62402344	+71.89453125	-71.58691406	-128.36425781	+3496	+14.46240234	+1.76220703	-0.94921875	-84.70458984	-84.70458984	+83.89160156	+3128	+13.61425781	-1.39746094	-3.52880859	+1.51611328	-62.73193359	-60.00732422	+2524
+1457971405.79259990	+14.49316406	-1.16455078	-0.65478516	+72.07031250	-71.45507813	-128.49609375	+3496	+14.46679688	+1.79736328	-0.98437500	-84.59472656	-84.72656250	+83.80371094	+3132	+13.61865234	-1.37548828	-3.55957031	+1.71386719	-62.68798828	-60.20507813	+2524
+1457971405.79670000	+14.50195313	-1.13378906	-0.68554688	+72.29003906	-71.32324219	-128.64990234	+3492	+14.47119141	+1.83251953	-1.01513672	-84.83642578	-84.74853516	+84.08935547	+3136	+13.62304688	-1.35351563	-3.59033203	+1.95556641	-62.64404297	-60.44677734	+2528
+1457971405.80090000	+14.51074219	-1.10302734	-0.71191406	+72.39990234	-71.19140625	-128.73779297	+3488	+14.47998047	+1.86767578	-1.04589844	-84.63867188	-84.79248047	+83.91357422	+3144	+13.62744141	-1.33154297	-3.62548828	+2.21923828	-62.60009766	-60.71044922	+2528
+1457971405.80510000	+14.52392578	-1.06347656	-0.74267578	+72.55371094	-71.08154297	-128.82568359	+3488	+14.48437500	+1.91162109	-1.07666016	-84.39697266	-84.81445313	+83.75976563	+3148	+13.63623047	-1.30078125	-3.66064453	+2.52685547	-62.55615234	-60.97412109	+2528
+1457971405.80920000	+14.53271484	-1.01953125	-0.76904297	+72.77343750	-70.92773438	-128.93554688	+3484	+14.49316406	+1.95117188	-1.10302734	-84.57275391	-84.88037109	+83.97949219	+3148	+13.64062500	-1.27001953	-3.69580078	+2.85644531	-62.49023438	-61.23779297	+2532
+1457971405.81760000	+14.55029297	-0.93603516	-0.82617188	+73.12500000	-70.66406250	-129.13330078	+3480	+14.50634766	+2.03906250	-1.16455078	-84.37500000	-85.03417969	+83.95751953	+3156	+13.64941406	-1.20849609	-3.76171875	+3.53759766	-62.40234375	-61.85302734	+2532
+1457971405.82170010	+14.56347656	-0.88769531	-0.85693359	+73.27880859	-70.53222656	-129.19921875	+3476	+14.51513672	+2.08740234	-1.19531250	-84.08935547	-85.12207031	+83.75976563	+3160	+13.65820313	-1.17773438	-3.79687500	+3.86718750	-62.38037109	-62.16064453	+2532
+1457971405.82590010	+14.57666016	-0.84375000	-0.89208984	+73.34472656	-70.40039063	-129.17724609	+3476	+14.51953125	+2.13574219	-1.23486328	-83.16650391	-85.20996094	+82.92480469	+3164	+13.66699219	-1.14257813	-3.83642578	+4.19677734	-62.31445313	-62.44628906	+2532
+1457971405.83010010	+14.58544922	-0.79980469	-0.92285156	+73.41064453	-70.26855469	-129.15527344	+3472	+14.52832031	+2.17968750	-1.27001953	-82.28759766	-85.34179688	+82.13378906	+3168	+13.67138672	-1.11181641	-3.87597656	+4.57031250	-62.24853516	-62.77587891	+2532
+1457971405.83419990	+14.59863281	-0.75585938	-0.96240234	+73.38867188	-70.11474609	-129.02343750	+3468	+14.53710938	+2.22802734	-1.31396484	-81.16699219	-85.47363281	+81.12304688	+3172	+13.67578125	-1.08105469	-3.91552734	+4.94384766	-62.16064453	-63.10546875	+2532
+1457971405.83839990	+14.60742188	-0.71191406	-1.01074219	+73.19091797	-69.93896484	-128.75976563	+3468	+14.54150391	+2.27197266	-1.35791016	-79.32128906	-85.62744141	+79.34326172	+3176	+13.68017578	-1.04589844	-3.95947266	+5.31738281	-62.05078125	-63.41308594	+2532
+1457971405.84260010	+14.61621094	-0.66796875	-1.05468750	+73.01513672	-69.78515625	-128.47412109	+3468	+14.54589844	+2.31591797	-1.40185547	-77.43164063	-85.80322266	+77.49755859	+3180	+13.68457031	-1.00634766	-4.00341797	+5.69091797	-61.94091797	-63.67675781	+2532
+1457971405.84670000	+14.62500000	-0.62402344	-1.10302734	+72.83935547	-69.60937500	-128.21044922	+3464	+14.55029297	+2.35546875	-1.45458984	-74.88281250	-85.97900391	+75.01464844	+3188	+13.68896484	-0.96679688	-4.04736328	+5.99853516	-61.85302734	-63.91845703	+2532
+1457971405.85500000	+14.63818359	-0.54052734	-1.19531250	+72.46582031	-69.27978516	-127.70507813	+3456	+14.55468750	+2.43896484	-1.56445313	-68.42285156	-86.33056641	+68.68652344	+3200	+13.68896484	-0.89208984	-4.14404297	+6.63574219	-61.58935547	-64.40185547	+2528
+1457971405.85920000	+14.64697266	-0.50537109	-1.25244141	+72.13623047	-69.08203125	-127.30957031	+3452	+14.55468750	+2.47851563	-1.62597656	-63.94042969	-86.48437500	+64.27001953	+3208	+13.68896484	-0.85693359	-4.18798828	+6.92138672	-61.47949219	-64.64355469	+2528
+1457971405.86340000	+14.65576172	-0.46582031	-1.31396484	+71.67480469	-68.88427734	-126.78222656	+3452	+14.55468750	+2.51806641	-1.69628906	-58.57910156	-86.59423828	+58.95263672	+3216	+13.69335938	-0.82177734	-4.24072266	+7.20703125	-61.32568359	-64.84130859	+2524
+1457971405.86750010	+14.66015625	-0.42187500	-1.37548828	+71.25732422	-68.68652344	-126.27685547	+3448	+14.55468750	+2.55322266	-1.76220703	-52.80029297	-86.70410156	+53.19580078	+3224	+13.69335938	-0.78222656	-4.29345703	+7.49267578	-61.17187500	-65.03906250	+2524
+1457971405.87170000	+14.66894531	-0.38232422	-1.43261719	+70.92773438	-68.46679688	-125.85937500	+3448	+14.55468750	+2.59277344	-1.82812500	-46.93359375	-86.79199219	+47.35107422	+3232	+13.69335938	-0.74267578	-4.34179688	+7.80029297	-61.01806641	-65.25878906	+2524
+1457971405.87590000	+14.66894531	-0.33837891	-1.48974609	+70.62011719	-68.26904297	-125.46386719	+3444	+14.55029297	+2.62792969	-1.89404297	-40.80322266	-86.83593750	+41.22070313	+3240	+13.68896484	-0.70312500	-4.39453125	+8.10791016	-60.86425781	-65.47851563	+2520
+1457971405.88000010	+14.67333984	-0.29882813	-1.54687500	+70.31250000	-68.07128906	-125.09033203	+3440	+14.54589844	+2.66748047	-1.95996094	-34.58496094	-86.85791016	+35.06835938	+3252	+13.68896484	-0.66357422	-4.44726563	+8.39355469	-60.68847656	-65.67626953	+2520
+1457971405.88420010	+14.68212891	-0.25488281	-1.60400391	+70.02685547	-67.87353516	-124.73876953	+3436	+14.54589844	+2.71142578	-2.03027344	-28.58642578	-86.79199219	+29.11376953	+3264	+13.68896484	-0.62402344	-4.49560547	+8.67919922	-60.55664063	-65.85205078	+2516
+1457971405.89249990	+14.69531250	-0.16699219	-1.71826172	+69.52148438	-67.45605469	-124.07958984	+3424	+14.53710938	+2.79931641	-2.16650391	-17.62207031	-86.63818359	+18.23730469	+3288	+13.68896484	-0.54492188	-4.59667969	+9.27246094	-60.29296875	-66.31347656	+2508
+1457971405.90089990	+14.70849609	-0.06591797	-1.81933594	+69.27978516	-67.03857422	-123.64013672	+3416	+14.53710938	+2.89160156	-2.28515625	-8.70117188	-86.44042969	+9.40429688	+3308	+13.68896484	-0.46582031	-4.68457031	+9.99755859	-60.05126953	-66.88476563	+2500
+1457971405.90920000	+14.72167969	+0.03955078	-1.90722656	+69.23583984	-66.64306641	-123.35449219	+3408	+14.53271484	+3.00146484	-2.39941406	-1.40625000	-86.24267578	+2.30712891	+3332	+13.69335938	-0.38232422	-4.77246094	+10.76660156	-59.80957031	-67.45605469	+2492
+1457971405.91339990	+14.73046875	+0.09228516	-1.94238281	+69.32373047	-66.44531250	-123.35449219	+3400	+14.53271484	+3.05859375	-2.44775391	+1.80175781	-86.15478516	-0.79101563	+3340	+13.69335938	-0.33837891	-4.81201172	+11.18408203	-59.69970703	-67.80761719	+2484
+1457971405.91750000	+14.73925781	+0.14941406	-1.98193359	+69.45556641	-66.26953125	-123.35449219	+3392	+14.53271484	+3.11572266	-2.49609375	+4.61425781	-86.06689453	-3.51562500	+3352	+13.69775391	-0.29443359	-4.85595703	+11.64550781	-59.61181641	-68.15917969	+2480
+1457971405.92170000	+14.75244141	+0.21093750	-2.00830078	+69.67529297	-66.09375000	-123.48632813	+3384	+14.53710938	+3.17285156	-2.53564453	+6.96533203	-86.02294922	-5.75683594	+3360	+13.70214844	-0.25048828	-4.88671875	+12.08496094	-59.54589844	-68.53271484	+2472
+1457971405.92590000	+14.76123047	+0.26806641	-2.04345703	+69.85107422	-65.91796875	-123.48632813	+3380	+14.54150391	+3.23437500	-2.57519531	+9.29443359	-85.91308594	-7.97607422	+3368	+13.70654297	-0.20654297	-4.92187500	+12.54638672	-59.47998047	-68.90625000	+2464
+1457971405.93000010	+14.77001953	+0.33398438	-2.07421875	+70.02685547	-65.74218750	-123.53027344	+3372	+14.54589844	+3.30029297	-2.61914063	+11.60156250	-85.82519531	-10.12939453	+3376	+13.71533203	-0.16259766	-4.95703125	+13.00781250	-59.39208984	-69.27978516	+2460
+1457971405.93829990	+14.79199219	+0.46142578	-2.11816406	+70.62011719	-65.41259766	-123.81591797	+3356	+14.55468750	+3.42773438	-2.67626953	+16.28173828	-85.75927734	-14.54589844	+3388	+13.72412109	-0.07031250	-5.01855469	+14.04052734	-59.26025391	-70.11474609	+2444
+1457971405.94670010	+14.81396484	+0.57128906	-2.16210938	+71.03759766	-65.10498047	-124.01367188	+3340	+14.56787109	+3.54638672	-2.73779297	+20.36865234	-85.62744141	-18.41308594	+3396	+13.73730469	+0.02197266	-5.07568359	+14.98535156	-59.08447266	-70.83984375	+2428
+1457971405.95499990	+14.83154297	+0.68994141	-2.21484375	+71.38916016	-64.77539063	-124.05761719	+3328	+14.57666016	+3.66064453	-2.79492188	+23.97216797	-85.45166016	-21.77490234	+3400	+13.74609375	+0.11425781	-5.13720703	+15.88623047	-58.90869141	-71.49902344	+2412
+1457971405.96330000	+14.84912109	+0.80419922	-2.26318359	+71.69677734	-64.46777344	-124.03564453	+3316	+14.58105469	+3.76611328	-2.85205078	+27.35595703	-85.23193359	-24.93896484	+3404	+13.75927734	+0.20654297	-5.18554688	+16.69921875	-58.77685547	-72.09228516	+2400
+1457971405.96750000	+14.85791016	+0.85253906	-2.29394531	+71.69677734	-64.31396484	-123.92578125	+3308	+14.58544922	+3.81445313	-2.88281250	+28.93798828	-85.07812500	-26.45507813	+3404	+13.76367188	+0.24609375	-5.21630859	+17.02880859	-58.68896484	-72.31201172	+2392
+1457971405.97580000	+14.86669922	+0.94482422	-2.35546875	+71.60888672	-63.96240234	-123.59619141	+3292	+14.58544922	+3.90673828	-2.94873047	+31.75048828	-84.77050781	-29.09179688	+3412	+13.76806641	+0.33837891	-5.27343750	+17.66601563	-58.44726563	-72.66357422	+2380
+1457971405.98420000	+14.87548828	+1.02392578	-2.43017578	+71.32324219	-63.65478516	-123.11279297	+3284	+14.58105469	+3.97705078	-3.01904297	+33.61816406	-84.37500000	-30.91552734	+3416	+13.76367188	+0.41308594	-5.33496094	+18.08349609	-58.20556641	-72.88330078	+2372
+1457971405.99250010	+14.88427734	+1.10302734	-2.50488281	+70.99365234	-63.34716797	-122.58544922	+3276	+14.57666016	+4.04736328	-3.09814453	+34.98046875	-83.95751953	-32.18994141	+3428	+13.76806641	+0.49218750	-5.39208984	+18.41308594	-57.96386719	-72.97119141	+2356
+1457971406.00079990	+14.89306641	+1.17333984	-2.57519531	+70.68603516	-63.01757813	-122.08007813	+3264	+14.56347656	+4.11328125	-3.17724609	+36.10107422	-83.51806641	-33.22265625	+3444	+13.76806641	+0.57128906	-5.44482422	+18.69873047	-57.72216797	-73.01513672	+2336
+1457971406.00910000	+14.89306641	+1.23925781	-2.64550781	+70.29052734	-62.73193359	-121.50878906	+3260	+14.55468750	+4.17480469	-3.25634766	+36.76025391	-83.07861328	-33.83789063	+3464	+13.76367188	+0.64599609	-5.50195313	+18.89648438	-57.45849609	-72.97119141	+2316
+1457971406.01329990	+14.89746094	+1.27441406	-2.67626953	+70.13671875	-62.60009766	-121.26708984	+3256	+14.55029297	+4.20117188	-3.28710938	+37.08984375	-82.88085938	-34.14550781	+3472	+13.76367188	+0.68115234	-5.52392578	+19.02832031	-57.34863281	-72.97119141	+2304
+1457971406.02160000	+14.90185547	+1.34912109	-2.72460938	+70.02685547	-62.38037109	-120.93750000	+3252	+14.54150391	+4.27148438	-3.34863281	+37.50732422	-82.57324219	-34.43115234	+3492	+13.76806641	+0.75146484	-5.55908203	+19.29199219	-57.19482422	-72.99316406	+2280
+1457971406.03000000	+14.91503906	+1.42822266	-2.75976563	+70.02685547	-62.18261719	-120.69580078	+3248	+14.54150391	+4.34619141	-3.39257813	+37.96875000	-82.30957031	-34.76074219	+3512	+13.78125000	+0.82617188	-5.59423828	+19.57763672	-57.06298828	-73.03710938	+2252
+1457971406.03830000	+14.92822266	+1.51171875	-2.77294922	+70.26855469	-62.05078125	-120.67382813	+3248	+14.54589844	+4.42968750	-3.41015625	+38.93554688	-82.22167969	-35.52978516	+3528	+13.79003906	+0.90527344	-5.60742188	+20.08300781	-56.97509766	-73.23486328	+2228
+1457971406.04250000	+14.93701172	+1.55566406	-2.78173828	+70.37841797	-62.00683594	-120.62988281	+3244	+14.55029297	+4.47363281	-3.41894531	+39.22119141	-82.15576172	-35.70556641	+3536	+13.79882813	+0.94042969	-5.61621094	+20.30273438	-56.95312500	-73.34472656	+2216
+1457971406.04660010	+14.94140625	+1.60400391	-2.77294922	+70.62011719	-61.96289063	-120.71777344	+3248	+14.55029297	+4.52197266	-3.41455078	+39.68261719	-82.15576172	-36.03515625	+3544	+13.80322266	+0.97558594	-5.61621094	+20.54443359	-56.93115234	-73.47656250	+2208
+1457971406.05500010	+14.95898438	+1.69189453	-2.75537109	+71.19140625	-61.94091797	-121.02539063	+3252	+14.56787109	+4.60546875	-3.39697266	+40.71533203	-82.19970703	-36.89208984	+3560	+13.82519531	+1.04589844	-5.61181641	+21.09375000	-56.95312500	-73.78417969	+2200
+1457971406.05909990	+14.97216797	+1.73583984	-2.74218750	+71.47705078	-61.91894531	-121.20117188	+3256	+14.57226563	+4.65380859	-3.38378906	+41.33056641	-82.24365234	-37.39746094	+3568	+13.83398438	+1.08105469	-5.60742188	+21.37939453	-56.97509766	-73.95996094	+2200
+1457971406.06329990	+14.98095703	+1.77978516	-2.73339844	+71.76269531	-61.89697266	-121.31103516	+3260	+14.58105469	+4.69775391	-3.37500000	+41.87988281	-82.26562500	-37.79296875	+3576	+13.84277344	+1.11621094	-5.60742188	+21.66503906	-56.99707031	-74.11376953	+2204
+1457971406.06750010	+14.98974609	+1.82373047	-2.72460938	+72.00439453	-61.89697266	-121.37695313	+3260	+14.58984375	+4.74169922	-3.36621094	+42.36328125	-82.28759766	-38.18847656	+3584	+13.85595703	+1.14697266	-5.60302734	+21.90673828	-56.99707031	-74.26757813	+2204
+1457971406.07160000	+14.99853516	+1.86767578	-2.71142578	+72.26806641	-61.89697266	-121.50878906	+3264	+14.59423828	+4.78564453	-3.35302734	+42.93457031	-82.30957031	-38.64990234	+3588	+13.86035156	+1.17773438	-5.59863281	+22.14843750	-57.01904297	-74.42138672	+2208
+1457971406.07579990	+15.00292969	+1.90722656	-2.69824219	+72.53173828	-61.87500000	-121.61865234	+3268	+14.59863281	+4.82519531	-3.33984375	+43.50585938	-82.33154297	-39.08935547	+3596	+13.86914063	+1.20849609	-5.58984375	+22.39013672	-57.01904297	-74.57519531	+2212
+1457971406.07999990	+15.01171875	+1.94238281	-2.68505859	+72.72949219	-61.87500000	-121.72851563	+3272	+14.60302734	+4.86035156	-3.32666016	+44.05517578	-82.35351563	-39.57275391	+3604	+13.87353516	+1.23925781	-5.58105469	+22.60986328	-57.01904297	-74.68505859	+2220
+1457971406.08830000	+15.02490234	+2.00830078	-2.67626953	+72.97119141	-61.85302734	-121.72851563	+3276	+14.60742188	+4.92187500	-3.31787109	+44.58251953	-82.28759766	-39.94628906	+3612	+13.88671875	+1.29638672	-5.57666016	+22.82958984	-57.01904297	-74.77294922	+2236
+1457971406.09240010	+15.02929688	+2.03466797	-2.67187500	+73.03710938	-61.85302734	-121.70654297	+3276	+14.61181641	+4.94824219	-3.31347656	+44.80224609	-82.26562500	-40.14404297	+3616	+13.89111328	+1.31835938	-5.57666016	+22.93945313	-56.99707031	-74.79492188	+2244
+1457971406.09660010	+15.03369141	+2.06103516	-2.67187500	+73.05908203	-61.83105469	-121.64062500	+3276	+14.61181641	+4.97021484	-3.31347656	+44.91210938	-82.19970703	-40.18798828	+3616	+13.89550781	+1.34472656	-5.57226563	+22.98339844	-56.97509766	-74.79492188	+2248
+1457971406.10080000	+15.03808594	+2.08740234	-2.67626953	+72.99316406	-61.78710938	-121.46484375	+3280	+14.60742188	+4.99658203	-3.32226563	+44.89013672	-82.11181641	-40.12207031	+3620	+13.89550781	+1.36669922	-5.57226563	+23.02734375	-56.93115234	-74.75097656	+2252
+1457971406.10489990	+15.04248047	+2.10937500	-2.68505859	+72.88330078	-61.76513672	-121.24511719	+3280	+14.60742188	+5.01416016	-3.32666016	+44.86816406	-82.00195313	-40.05615234	+3624	+13.89550781	+1.38867188	-5.57666016	+23.00537109	-56.86523438	-74.64111328	+2256
+1457971406.10910010	+15.04248047	+2.13134766	-2.69384766	+72.70751953	-61.72119141	-120.98144531	+3284	+14.59863281	+5.02734375	-3.33984375	+44.71435547	-81.87011719	-39.85839844	+3632	+13.89550781	+1.41064453	-5.58105469	+22.93945313	-56.77734375	-74.50927734	+2260
+1457971406.11330010	+15.03808594	+2.14892578	-2.70263672	+72.53173828	-61.67724609	-120.73974609	+3288	+14.59423828	+5.04492188	-3.34863281	+44.58251953	-81.78222656	-39.70458984	+3636	+13.89111328	+1.42822266	-5.58544922	+22.89550781	-56.71142578	-74.39941406	+2264
+1457971406.11739990	+15.03808594	+2.16210938	-2.71582031	+72.33398438	-61.63330078	-120.47607422	+3292	+14.58984375	+5.05371094	-3.35742188	+44.34082031	-81.65039063	-39.46289063	+3644	+13.89111328	+1.45019531	-5.58984375	+22.82958984	-56.64550781	-74.24560547	+2264
+1457971406.12579990	+15.04248047	+2.18847656	-2.74218750	+71.82861328	-61.54541016	-119.88281250	+3300	+14.58105469	+5.07128906	-3.37939453	+43.72558594	-81.43066406	-38.84765625	+3660	+13.88671875	+1.48095703	-5.59423828	+22.65380859	-56.53564453	-73.95996094	+2264
+1457971406.12990000	+15.04248047	+2.20166016	-2.75537109	+71.56494141	-61.50146484	-119.55322266	+3304	+14.57666016	+5.08007813	-3.39257813	+43.39599609	-81.29882813	-38.47412109	+3668	+13.88671875	+1.50292969	-5.59863281	+22.56591797	-56.46972656	-73.80615234	+2260
+1457971406.13829990	+15.04248047	+2.22802734	-2.77734375	+71.08154297	-61.43554688	-118.93798828	+3312	+14.56787109	+5.10205078	-3.40576172	+42.91259766	-81.07910156	-37.94677734	+3684	+13.88671875	+1.53808594	-5.60742188	+22.45605469	-56.31591797	-73.52050781	+2248
+1457971406.14240000	+15.04248047	+2.24121094	-2.79052734	+70.86181641	-61.39160156	-118.63037109	+3316	+14.55908203	+5.11523438	-3.41455078	+42.62695313	-80.96923828	-37.63916016	+3696	+13.88232422	+1.55566406	-5.60742188	+22.39013672	-56.22802734	-73.38867188	+2240
+1457971406.14660000	+15.04248047	+2.25000000	-2.79492188	+70.64208984	-61.36962891	-118.34472656	+3320	+14.55468750	+5.12402344	-3.41455078	+42.38525391	-80.88134766	-37.37548828	+3704	+13.88232422	+1.57324219	-5.60742188	+22.32421875	-56.16210938	-73.25683594	+2232
+1457971406.15080000	+15.04687500	+2.26318359	-2.79492188	+70.53222656	-61.34765625	-118.16894531	+3324	+14.55468750	+5.13281250	-3.41015625	+42.20947266	-80.83740234	-37.17773438	+3716	+13.88232422	+1.58642578	-5.60302734	+22.30224609	-56.14013672	-73.14697266	+2228
+1457971406.15490010	+15.04687500	+2.27636719	-2.79492188	+70.44433594	-61.36962891	-118.03710938	+3328	+14.55468750	+5.14599609	-3.40136719	+41.98974609	-80.81542969	-36.95800781	+3728	+13.88671875	+1.60400391	-5.59863281	+22.28027344	-56.14013672	-73.08105469	+2220
+1457971406.15910010	+15.05126953	+2.29394531	-2.78613281	+70.42236328	-61.39160156	-117.94921875	+3332	+14.55468750	+5.16357422	-3.38818359	+41.85791016	-80.83740234	-36.76025391	+3740	+13.89111328	+1.62158203	-5.58984375	+22.30224609	-56.14013672	-73.03710938	+2216
+1457971406.16739990	+15.06445313	+2.32910156	-2.76416016	+70.46630859	-61.45751953	-117.83935547	+3344	+14.56347656	+5.19433594	-3.35742188	+41.66015625	-80.88134766	-36.45263672	+3768	+13.89990234	+1.65234375	-5.56787109	+22.36816406	-56.16210938	-72.97119141	+2208
+1457971406.17160010	+15.06884766	+2.34667969	-2.75097656	+70.55419922	-61.52343750	-117.83935547	+3348	+14.56347656	+5.21630859	-3.33544922	+41.59423828	-80.94726563	-36.32080078	+3780	+13.90429688	+1.67431641	-5.55908203	+22.41210938	-56.16210938	-72.94921875	+2208
+1457971406.17569990	+15.07324219	+2.36865234	-2.72900391	+70.68603516	-61.56738281	-117.88330078	+3356	+14.56787109	+5.23828125	-3.30908203	+41.57226563	-81.01318359	-36.25488281	+3796	+13.91308594	+1.69189453	-5.54150391	+22.50000000	-56.20605469	-72.94921875	+2208
+1457971406.17989990	+15.07763672	+2.38623047	-2.70703125	+70.83984375	-61.65527344	-117.97119141	+3360	+14.57666016	+5.26025391	-3.28271484	+41.52832031	-81.12304688	-36.14501953	+3808	+13.91748047	+1.70947266	-5.52832031	+22.56591797	-56.25000000	-72.97119141	+2212
+1457971406.18409990	+15.08642578	+2.40820313	-2.68505859	+70.99365234	-61.74316406	-118.05908203	+3368	+14.58105469	+5.27783203	-3.25195313	+41.44042969	-81.21093750	-35.99121094	+3820	+13.92187500	+1.72705078	-5.50634766	+22.65380859	-56.31591797	-72.99316406	+2216
+1457971406.18820000	+15.09082031	+2.42578125	-2.65869141	+71.19140625	-61.83105469	-118.16894531	+3376	+14.58544922	+5.29980469	-3.22558594	+41.33056641	-81.34277344	-35.81542969	+3832	+13.93066406	+1.74023438	-5.48876953	+22.71972656	-56.38183594	-72.99316406	+2224
+1457971406.19240000	+15.09960938	+2.44775391	-2.63232422	+71.38916016	-61.94091797	-118.32275391	+3380	+14.59423828	+5.31738281	-3.19042969	+41.26464844	-81.47460938	-35.68359375	+3844	+13.93945313	+1.75781250	-5.46679688	+22.78564453	-56.46972656	-73.01513672	+2232
+1457971406.19660000	+15.10400391	+2.46533203	-2.60595703	+71.56494141	-62.05078125	-118.43261719	+3388	+14.59863281	+5.33935547	-3.16406250	+41.15478516	-81.60644531	-35.50781250	+3856	+13.94824219	+1.77539063	-5.44921875	+22.85156250	-56.55761719	-73.03710938	+2240
+1457971406.20070000	+15.10839844	+2.48291016	-2.58398438	+71.71875000	-62.13867188	-118.52050781	+3392	+14.60742188	+5.36132813	-3.13330078	+41.02294922	-81.71630859	-35.31005859	+3864	+13.95263672	+1.79296875	-5.43164063	+22.91748047	-56.60156250	-73.03710938	+2252
+1457971406.20490000	+15.11279297	+2.50048828	-2.56201172	+71.85058594	-62.24853516	-118.58642578	+3396	+14.61181641	+5.37890625	-3.10693359	+40.84716797	-81.82617188	-35.06835938	+3872	+13.95703125	+1.80615234	-5.41845703	+22.93945313	-56.66748047	-73.01513672	+2260
+1457971406.20910000	+15.11718750	+2.51367188	-2.54003906	+71.93847656	-62.33642578	-118.60839844	+3400	+14.61621094	+5.39208984	-3.08496094	+40.58349609	-81.91406250	-34.76074219	+3876	+13.96142578	+1.82373047	-5.40087891	+22.93945313	-56.71142578	-72.97119141	+2272
+1457971406.21740010	+15.12158203	+2.54003906	-2.50488281	+72.02636719	-62.49023438	-118.60839844	+3404	+14.62500000	+5.41845703	-3.04101563	+40.03417969	-82.08984375	-34.14550781	+3888	+13.97021484	+1.85009766	-5.37451172	+22.89550781	-56.79931641	-72.81738281	+2296
+1457971406.22160010	+15.12597656	+2.54443359	-2.49609375	+71.98242188	-62.55615234	-118.52050781	+3408	+14.62500000	+5.42285156	-3.02783203	+39.68261719	-82.13378906	-33.77197266	+3888	+13.97021484	+1.85888672	-5.36132813	+22.82958984	-56.82128906	-72.70751953	+2304
+1457971406.22569990	+15.12597656	+2.55322266	-2.48730469	+71.87255859	-62.62207031	-118.41064453	+3408	+14.62939453	+5.43164063	-3.01464844	+39.30908203	-82.17773438	-33.39843750	+3892	+13.97460938	+1.86767578	-5.35253906	+22.71972656	-56.84326172	-72.55371094	+2316
+1457971406.22989990	+15.12597656	+2.55761719	-2.48291016	+71.74072266	-62.66601563	-118.23486328	+3408	+14.62939453	+5.43164063	-3.01025391	+38.91357422	-82.19970703	-33.00292969	+3892	+13.97460938	+1.87646484	-5.34814453	+22.60986328	-56.84326172	-72.39990234	+2324
+1457971406.23410010	+15.12597656	+2.55761719	-2.48291016	+71.56494141	-62.70996094	-118.03710938	+3404	+14.62939453	+5.43603516	-3.00146484	+38.51806641	-82.19970703	-32.58544922	+3892	+13.97460938	+1.88964844	-5.34375000	+22.47802734	-56.82128906	-72.22412109	+2328
+1457971406.23819990	+15.12597656	+2.56201172	-2.48291016	+71.36718750	-62.73193359	-117.81738281	+3404	+14.62500000	+5.43603516	-3.00146484	+38.16650391	-82.17773438	-32.25585938	+3892	+13.97460938	+1.89843750	-5.33935547	+22.36816406	-56.82128906	-72.04833984	+2332
+1457971406.24239990	+15.12597656	+2.55761719	-2.48730469	+71.12548828	-62.73193359	-117.57568359	+3404	+14.62500000	+5.43603516	-2.99707031	+37.79296875	-82.15576172	-31.90429688	+3892	+13.97460938	+1.90722656	-5.33935547	+22.21435547	-56.79931641	-71.87255859	+2336
+1457971406.24650000	+15.12158203	+2.55761719	-2.49609375	+70.86181641	-62.75390625	-117.29003906	+3404	+14.62060547	+5.43164063	-2.99707031	+37.41943359	-82.13378906	-31.53076172	+3892	+13.97021484	+1.91162109	-5.33496094	+22.06054688	-56.75537109	-71.65283203	+2336
+1457971406.25070000	+15.12158203	+2.55322266	-2.50048828	+70.62011719	-62.75390625	-117.04833984	+3404	+14.62060547	+5.42724609	-2.99707031	+37.06787109	-82.08984375	-31.20117188	+3896	+13.97021484	+1.92041016	-5.33496094	+21.88476563	-56.73339844	-71.45507813	+2336
+1457971406.25490000	+15.11718750	+2.55322266	-2.50488281	+70.37841797	-62.77587891	-116.78466797	+3404	+14.61621094	+5.42285156	-2.99707031	+36.71630859	-82.06787109	-30.89355469	+3896	+13.97021484	+1.92480469	-5.33056641	+21.73095703	-56.71142578	-71.25732422	+2336
+1457971406.25900010	+15.11718750	+2.54882813	-2.50927734	+70.13671875	-62.77587891	-116.54296875	+3408	+14.61181641	+5.41845703	-2.99707031	+36.40869141	-82.02392578	-30.60791016	+3900	+13.97021484	+1.93359375	-5.33056641	+21.57714844	-56.68945313	-71.05957031	+2332
+1457971406.26740000	+15.11718750	+2.54443359	-2.51367188	+69.76318359	-62.81982422	-116.14746094	+3412	+14.60742188	+5.41406250	-2.99707031	+35.85937500	-81.95800781	-30.10253906	+3908	+13.97021484	+1.94677734	-5.32177734	+21.29150391	-56.68945313	-70.70800781	+2324
+1457971406.27150010	+15.11279297	+2.54443359	-2.51367188	+69.63134766	-62.84179688	-115.99365234	+3412	+14.60742188	+5.41406250	-2.99267578	+35.61767578	-81.93603516	-29.86083984	+3912	+13.97021484	+1.95117188	-5.31738281	+21.18164063	-56.68945313	-70.55419922	+2316
+1457971406.27990010	+15.11279297	+2.54443359	-2.50048828	+69.52148438	-62.92968750	-115.83984375	+3416	+14.60302734	+5.41406250	-2.97509766	+35.24414063	-81.93603516	-29.48730469	+3924	+13.97460938	+1.96435547	-5.30419922	+21.00585938	-56.71142578	-70.33447266	+2304
+1457971406.28399990	+15.11279297	+2.54882813	-2.49169922	+69.54345703	-62.99560547	-115.81787109	+3420	+14.60302734	+5.41406250	-2.96630859	+35.06835938	-81.93603516	-29.33349609	+3932	+13.97900391	+1.96875000	-5.29541016	+20.93994141	-56.75537109	-70.24658203	+2300
+1457971406.28819990	+15.11279297	+2.54882813	-2.47412109	+69.58740234	-63.06152344	-115.83984375	+3424	+14.60302734	+5.41406250	-2.94873047	+34.91455078	-81.97998047	-29.15771484	+3944	+13.97900391	+1.97753906	-5.28222656	+20.87402344	-56.79931641	-70.18066406	+2296
+1457971406.29239990	+15.11718750	+2.55761719	-2.45654297	+69.69726563	-63.14941406	-115.90576172	+3432	+14.60302734	+5.41845703	-2.93115234	+34.76074219	-82.02392578	-29.00390625	+3952	+13.98339844	+1.98193359	-5.27343750	+20.85205078	-56.86523438	-70.13671875	+2292
+1457971406.29650000	+15.11718750	+2.56201172	-2.43896484	+69.85107422	-63.25927734	-116.03759766	+3436	+14.60302734	+5.42724609	-2.90917969	+34.67285156	-82.08984375	-28.87207031	+3960	+13.98779297	+1.98632813	-5.25585938	+20.85205078	-56.93115234	-70.11474609	+2292
+1457971406.30069990	+15.12158203	+2.57080078	-2.41699219	+70.02685547	-63.34716797	-116.16943359	+3444	+14.60742188	+5.43603516	-2.88720703	+34.58496094	-82.17773438	-28.74023438	+3972	+13.99218750	+1.99511719	-5.24267578	+20.85205078	-56.99707031	-70.11474609	+2288
+1457971406.30489990	+15.12158203	+2.57958984	-2.39062500	+70.22460938	-63.45703125	-116.34521484	+3452	+14.60742188	+5.44921875	-2.86083984	+34.51904297	-82.26562500	-28.63037109	+3984	+13.99658203	+1.99951172	-5.22949219	+20.85205078	-57.06298828	-70.11474609	+2292
+1457971406.30900000	+15.12597656	+2.58837891	-2.36425781	+70.44433594	-63.56689453	-116.49902344	+3456	+14.61181641	+5.46240234	-2.83007813	+34.45312500	-82.37548828	-28.52050781	+3992	+14.00097656	+2.00390625	-5.21630859	+20.87402344	-57.12890625	-70.11474609	+2292
+1457971406.31320000	+15.13037109	+2.59716797	-2.33789063	+70.68603516	-63.69873047	-116.69677734	+3464	+14.61621094	+5.47558594	-2.79931641	+34.38720703	-82.50732422	-28.38867188	+4004	+14.00537109	+2.00830078	-5.19873047	+20.89599609	-57.21679688	-70.13671875	+2296
+1457971406.31730010	+15.13037109	+2.60595703	-2.31152344	+70.90576172	-63.80859375	-116.89453125	+3472	+14.62060547	+5.48876953	-2.76416016	+34.34326172	-82.66113281	-28.30078125	+4016	+14.00976563	+2.01269531	-5.18554688	+20.89599609	-57.28271484	-70.15869141	+2300
+1457971406.32150010	+15.13476563	+2.61474609	-2.28515625	+71.10351563	-63.94042969	-117.04833984	+3476	+14.62939453	+5.49755859	-2.72900391	+34.25537109	-82.79296875	-28.16894531	+4024	+14.01416016	+2.01708984	-5.16796875	+20.91796875	-57.34863281	-70.18066406	+2304
+1457971406.32570000	+15.13916016	+2.62353516	-2.25878906	+71.30126953	-64.05029297	-117.20214844	+3480	+14.63378906	+5.51074219	-2.69824219	+34.10156250	-82.92480469	-27.99316406	+4032	+14.01855469	+2.02148438	-5.15039063	+20.91796875	-57.43652344	-70.18066406	+2312
+1457971406.33400010	+15.14355469	+2.63671875	-2.21044922	+71.56494141	-64.27001953	-117.39990234	+3488	+14.64257813	+5.52832031	-2.64111328	+33.85986328	-83.12255859	-27.66357422	+4044	+14.02734375	+2.02587891	-5.11962891	+20.89599609	-57.56835938	-70.18066406	+2328
+1457971406.33820010	+15.14794922	+2.64111328	-2.19287109	+71.63085938	-64.35791016	-117.42187500	+3492	+14.64697266	+5.54150391	-2.61474609	+33.77197266	-83.21044922	-27.53173828	+4048	+14.03173828	+2.03027344	-5.10205078	+20.87402344	-57.63427734	-70.13671875	+2336
+1457971406.34229990	+15.14794922	+2.64550781	-2.17529297	+71.63085938	-64.44580078	-117.39990234	+3492	+14.65136719	+5.54150391	-2.59277344	+33.68408203	-83.29833984	-27.44384766	+4052	+14.03613281	+2.03466797	-5.08886719	+20.83007813	-57.67822266	-70.09277344	+2348
+1457971406.34649990	+15.15234375	+2.64111328	-2.16650391	+71.54296875	-64.48974609	-117.31201172	+3492	+14.65576172	+5.54150391	-2.57519531	+33.50830078	-83.32031250	-27.29003906	+4052	+14.03613281	+2.03466797	-5.07568359	+20.74218750	-57.70019531	-70.02685547	+2356
+1457971406.35069990	+15.15234375	+2.64111328	-2.16210938	+71.41113281	-64.53369141	-117.13623047	+3492	+14.65576172	+5.53710938	-2.56201172	+33.28857422	-83.34228516	-27.09228516	+4052	+14.03613281	+2.03466797	-5.06250000	+20.65429688	-57.72216797	-69.91699219	+2364
+1457971406.35480000	+15.15234375	+2.63671875	-2.15771484	+71.21337891	-64.55566406	-116.93847656	+3492	+14.66015625	+5.53271484	-2.55322266	+33.06884766	-83.34228516	-26.89453125	+4056	+14.03613281	+2.03906250	-5.05371094	+20.54443359	-57.74414063	-69.78515625	+2372
+1457971406.35900000	+15.15234375	+2.63232422	-2.15771484	+70.99365234	-64.57763672	-116.71875000	+3496	+14.66015625	+5.52392578	-2.54443359	+32.84912109	-83.34228516	-26.71875000	+4056	+14.03613281	+2.03906250	-5.04492188	+20.43457031	-57.74414063	-69.65332031	+2376
+1457971406.36319990	+15.15234375	+2.62353516	-2.15771484	+70.75195313	-64.59960938	-116.45507813	+3496	+14.66015625	+5.51513672	-2.54003906	+32.65136719	-83.29833984	-26.54296875	+4056	+14.03613281	+2.03906250	-5.03613281	+20.28076172	-57.74414063	-69.47753906	+2380
+1457971406.37150000	+15.15234375	+2.61035156	-2.16650391	+70.15869141	-64.59960938	-115.88378906	+3500	+14.65576172	+5.49755859	-2.53564453	+32.16796875	-83.18847656	-26.14746094	+4060	+14.03613281	+2.04345703	-5.02294922	+19.95117188	-57.70019531	-69.12597656	+2384
+1457971406.37570000	+15.15234375	+2.60156250	-2.17089844	+69.85107422	-64.57763672	-115.57617188	+3504	+14.65576172	+5.48876953	-2.53564453	+31.97021484	-83.14453125	-25.97167969	+4064	+14.03173828	+2.04345703	-5.01855469	+19.77539063	-57.67822266	-68.90625000	+2384
+1457971406.37980010	+15.15234375	+2.59277344	-2.17529297	+69.54345703	-64.57763672	-115.26855469	+3504	+14.65576172	+5.47998047	-2.53564453	+31.70654297	-83.07861328	-25.75195313	+4068	+14.03173828	+2.04345703	-5.01416016	+19.59960938	-57.63427734	-68.70849609	+2384
+1457971406.38400010	+15.14794922	+2.58398438	-2.18408203	+69.25781250	-64.55566406	-114.98291016	+3508	+14.65136719	+5.46679688	-2.53564453	+31.39892578	-83.01269531	-25.48828125	+4072	+14.02734375	+2.04785156	-5.00976563	+19.44580078	-57.59033203	-68.51074219	+2380
+1457971406.38820000	+15.14794922	+2.57958984	-2.18408203	+68.99414063	-64.55566406	-114.69726563	+3512	+14.65136719	+5.45800781	-2.53564453	+31.06933594	-82.92480469	-25.18066406	+4076	+14.02734375	+2.04785156	-5.00097656	+19.24804688	-57.56835938	-68.29101563	+2376
+1457971406.39229990	+15.14794922	+2.57519531	-2.18408203	+68.75244141	-64.55566406	-114.45556641	+3516	+14.64697266	+5.44921875	-2.53564453	+30.67382813	-82.83691406	-24.82910156	+4084	+14.02294922	+2.04785156	-4.99658203	+19.09423828	-57.52441406	-68.09326172	+2368
+1457971406.39650010	+15.14794922	+2.57080078	-2.18408203	+68.57666016	-64.55566406	-114.27978516	+3520	+14.64697266	+5.44042969	-2.53125000	+30.32226563	-82.77099609	-24.47753906	+4088	+14.02294922	+2.04785156	-4.99218750	+18.94042969	-57.50244141	-67.93945313	+2364
+1457971406.40060000	+15.15234375	+2.56640625	-2.17968750	+68.44482422	-64.57763672	-114.12597656	+3524	+14.64697266	+5.43603516	-2.52685547	+29.90478516	-82.70507813	-24.06005859	+4092	+14.02294922	+2.04785156	-4.98339844	+18.83056641	-57.48046875	-67.80761719	+2356
+1457971406.40479990	+15.15234375	+2.56640625	-2.17089844	+68.35693359	-64.59960938	-113.99414063	+3524	+14.64257813	+5.43164063	-2.51806641	+29.48730469	-82.63916016	-23.59863281	+4100	+14.02294922	+2.04785156	-4.97460938	+18.72070313	-57.48046875	-67.67578125	+2352
+1457971406.40899990	+15.15234375	+2.56640625	-2.16210938	+68.29101563	-64.62158203	-113.90625000	+3528	+14.64257813	+5.43164063	-2.50927734	+29.04785156	-82.59521484	-23.13720703	+4104	+14.02294922	+2.04785156	-4.96142578	+18.65478516	-57.48046875	-67.58789063	+2344
+1457971406.41310000	+15.15234375	+2.57080078	-2.14453125	+68.29101563	-64.66552734	-113.86230469	+3536	+14.64257813	+5.43164063	-2.49169922	+28.45458984	-82.55126953	-22.47802734	+4112	+14.02734375	+2.05224609	-4.95263672	+18.61083984	-57.48046875	-67.52197266	+2340
+1457971406.42150000	+15.15234375	+2.58398438	-2.10937500	+68.46679688	-64.79736328	-113.95019531	+3548	+14.64697266	+5.44042969	-2.45214844	+27.35595703	-82.50732422	-21.22558594	+4128	+14.03173828	+2.05224609	-4.92626953	+18.54492188	-57.54638672	-67.43408203	+2336
+1457971406.42560010	+15.15234375	+2.58837891	-2.08740234	+68.59863281	-64.86328125	-114.03808594	+3556	+14.64697266	+5.44921875	-2.42138672	+26.69677734	-82.52929688	-20.43457031	+4136	+14.03173828	+2.05664063	-4.90869141	+18.52294922	-57.59033203	-67.39013672	+2336
+1457971406.42980000	+15.15673828	+2.59277344	-2.06542969	+68.77441406	-64.95117188	-114.14794922	+3560	+14.65136719	+5.46240234	-2.39062500	+26.12548828	-82.55126953	-19.73144531	+4144	+14.03613281	+2.05664063	-4.89550781	+18.52294922	-57.63427734	-67.36816406	+2340
+1457971406.43400000	+15.15673828	+2.60156250	-2.03906250	+68.95019531	-65.01708984	-114.30175781	+3568	+14.65576172	+5.47119141	-2.35986328	+25.55419922	-82.57324219	-19.02832031	+4152	+14.04052734	+2.05664063	-4.87792969	+18.52294922	-57.70019531	-67.36816406	+2340
+1457971406.43810010	+15.16113281	+2.60595703	-2.01269531	+69.14794922	-65.10498047	-114.45556641	+3572	+14.66015625	+5.48876953	-2.32470703	+24.89501953	-82.61718750	-18.21533203	+4156	+14.04492188	+2.06103516	-4.86474609	+18.54492188	-57.74414063	-67.36816406	+2344
+1457971406.44230010	+15.16113281	+2.61474609	-1.98632813	+69.36767578	-65.19287109	-114.60937500	+3576	+14.66455078	+5.49755859	-2.28955078	+24.27978516	-82.66113281	-17.46826172	+4160	+14.04492188	+2.06542969	-4.84716797	+18.56689453	-57.81005859	-67.34619141	+2352
+1457971406.44650010	+15.16113281	+2.61914063	-1.96435547	+69.56542969	-65.25878906	-114.76318359	+3584	+14.66894531	+5.50195313	-2.26318359	+23.62060547	-82.70507813	-16.72119141	+4164	+14.04931641	+2.06542969	-4.83398438	+18.56689453	-57.85400391	-67.30224609	+2356
+1457971406.45059990	+15.16113281	+2.62353516	-1.93798828	+69.76318359	-65.34667969	-114.91699219	+3588	+14.66894531	+5.50195313	-2.23242188	+22.93945313	-82.72705078	-15.95214844	+4164	+14.04931641	+2.06982422	-4.81640625	+18.54492188	-57.91992188	-67.25830078	+2364
+1457971406.45479990	+15.16552734	+2.62792969	-1.91601563	+69.93896484	-65.41259766	-115.07080078	+3592	+14.67333984	+5.50195313	-2.20166016	+22.28027344	-82.74902344	-15.27099609	+4164	+14.04931641	+2.07421875	-4.80322266	+18.52294922	-57.96386719	-67.19238281	+2372
+1457971406.45900010	+15.16552734	+2.62792969	-1.89404297	+70.09277344	-65.50048828	-115.22460938	+3596	+14.67773438	+5.50634766	-2.18408203	+21.64306641	-82.74902344	-14.58984375	+4164	+14.05371094	+2.07421875	-4.79003906	+18.47900391	-58.00781250	-67.12646484	+2380
+1457971406.46729990	+15.16992188	+2.62792969	-1.86328125	+70.24658203	-65.58837891	-115.33447266	+3596	+14.67333984	+5.50634766	-2.15771484	+20.45654297	-82.63916016	-13.31542969	+4160	+14.05371094	+2.07861328	-4.77246094	+18.34716797	-58.07373047	-66.90673828	+2392
+1457971406.47140000	+15.16992188	+2.62792969	-1.85009766	+70.24658203	-65.61035156	-115.29052734	+3596	+14.67333984	+5.49755859	-2.15332031	+19.92919922	-82.55126953	-12.76611328	+4156	+14.05371094	+2.08300781	-4.76367188	+18.25927734	-58.07373047	-66.75292969	+2400
+1457971406.47560000	+15.16992188	+2.62353516	-1.84570313	+70.18066406	-65.61035156	-115.22460938	+3592	+14.66894531	+5.49316406	-2.14892578	+19.46777344	-82.41943359	-12.28271484	+4156	+14.04931641	+2.08300781	-4.75927734	+18.12744141	-58.05175781	-66.57714844	+2404
+1457971406.47980000	+15.16992188	+2.61914063	-1.84130859	+70.07080078	-65.63232422	-115.09277344	+3592	+14.66455078	+5.48437500	-2.14892578	+19.00634766	-82.28759766	-11.79931641	+4152	+14.04492188	+2.08740234	-4.75488281	+17.99560547	-58.02978516	-66.37939453	+2408
+1457971406.48390010	+15.16992188	+2.61474609	-1.84130859	+69.91699219	-65.63232422	-114.91699219	+3592	+14.66015625	+5.47558594	-2.14892578	+18.65478516	-82.13378906	-11.44775391	+4152	+14.04052734	+2.09179688	-4.75488281	+17.84179688	-57.98583984	-66.15966797	+2408
+1457971406.48810010	+15.16992188	+2.61035156	-1.84570313	+69.67529297	-65.61035156	-114.67529297	+3592	+14.65576172	+5.46679688	-2.15771484	+18.41308594	-81.91406250	-11.18408203	+4156	+14.03613281	+2.09179688	-4.75488281	+17.64404297	-57.91992188	-65.87402344	+2412
+1457971406.49230000	+15.16552734	+2.60595703	-1.85449219	+69.41162109	-65.58837891	-114.38964844	+3588	+14.64697266	+5.45800781	-2.17089844	+18.30322266	-81.67236328	-11.03027344	+4156	+14.03173828	+2.09619141	-4.75488281	+17.44628906	-57.85400391	-65.61035156	+2412
+1457971406.49640010	+15.16552734	+2.60156250	-1.85888672	+69.10400391	-65.56640625	-114.08203125	+3588	+14.64257813	+5.44921875	-2.17968750	+18.34716797	-81.45263672	-11.03027344	+4160	+14.02294922	+2.09619141	-4.75488281	+17.27050781	-57.76611328	-65.36865234	+2408
+1457971406.50060010	+15.16552734	+2.59277344	-1.87207031	+68.75244141	-65.52246094	-113.73046875	+3588	+14.63378906	+5.44921875	-2.19287109	+18.52294922	-81.18896484	-11.07421875	+4164	+14.01855469	+2.10058594	-4.75927734	+17.07275391	-57.67822266	-65.08300781	+2404
+1457971406.50889990	+15.15673828	+2.58398438	-1.89404297	+67.96142578	-65.45654297	-112.87353516	+3588	+14.61621094	+5.44482422	-2.21484375	+19.22607422	-80.61767578	-11.49169922	+4172	+14.00537109	+2.10498047	-4.76806641	+16.72119141	-57.45849609	-64.55566406	+2396
+1457971406.51309990	+15.15673828	+2.58398438	-1.90722656	+67.47802734	-65.41259766	-112.39013672	+3588	+14.60742188	+5.43603516	-2.22363281	+19.90722656	-80.26611328	-11.97509766	+4176	+13.99658203	+2.10937500	-4.77246094	+16.54541016	-57.34863281	-64.31396484	+2392
+1457971406.51729990	+15.15234375	+2.57958984	-1.92041016	+67.03857422	-65.39062500	-111.90673828	+3588	+14.60302734	+5.43603516	-2.22802734	+20.65429688	-79.95849609	-12.52441406	+4180	+13.98779297	+2.11376953	-4.77685547	+16.41357422	-57.26074219	-64.09423828	+2384
+1457971406.52140000	+15.14794922	+2.57958984	-1.92919922	+66.62109375	-65.36865234	-111.44531250	+3588	+14.59423828	+5.44482422	-2.23242188	+21.53320313	-79.69482422	-13.20556641	+4184	+13.97900391	+2.11816406	-4.77685547	+16.30371094	-57.19482422	-63.91845703	+2380
+1457971406.52560000	+15.14355469	+2.57519531	-1.93798828	+66.13769531	-65.34667969	-110.93994141	+3588	+14.59423828	+5.44921875	-2.23242188	+22.65380859	-79.38720703	-14.08447266	+4192	+13.97460938	+2.12255859	-4.77685547	+16.21582031	-57.15087891	-63.78662109	+2372
+1457971406.52979990	+15.14355469	+2.57958984	-1.94238281	+65.74218750	-65.34667969	-110.50048828	+3584	+14.58984375	+5.46240234	-2.22802734	+23.77441406	-79.12353516	-14.98535156	+4196	+13.97021484	+2.12255859	-4.77685547	+16.17187500	-57.10693359	-63.69873047	+2364
+1457971406.53390000	+15.13916016	+2.58398438	-1.94238281	+65.39062500	-65.34667969	-110.10498047	+3584	+14.58105469	+5.47558594	-2.21484375	+25.02685547	-78.92578125	-15.97412109	+4200	+13.96582031	+2.12695313	-4.77685547	+16.14990234	-57.08496094	-63.63281250	+2356
+1457971406.53810000	+15.13476563	+2.58837891	-1.94238281	+65.06103516	-65.36865234	-109.70947266	+3580	+14.57666016	+5.48437500	-2.20166016	+26.43310547	-78.72802734	-17.16064453	+4208	+13.96582031	+2.12695313	-4.77246094	+16.14990234	-57.06298828	-63.61083984	+2348
+1457971406.54230000	+15.13037109	+2.59716797	-1.93359375	+64.75341797	-65.41259766	-109.35791016	+3580	+14.57666016	+5.50195313	-2.17968750	+27.77343750	-78.55224609	-18.28125000	+4212	+13.96142578	+2.13134766	-4.77246094	+16.17187500	-57.08496094	-63.61083984	+2344
+1457971406.54640010	+15.12597656	+2.60156250	-1.92480469	+64.48974609	-65.45654297	-109.02832031	+3580	+14.57226563	+5.51953125	-2.16650391	+29.13574219	-78.37646484	-19.44580078	+4220	+13.95703125	+2.13574219	-4.76806641	+16.21582031	-57.08496094	-63.58886719	+2340
+1457971406.55469990	+15.12158203	+2.61914063	-1.89843750	+63.98437500	-65.63232422	-108.41308594	+3580	+14.57226563	+5.54150391	-2.11816406	+31.97021484	-78.11279297	-22.01660156	+4228	+13.95263672	+2.14013672	-4.75488281	+16.28173828	-57.12890625	-63.65478516	+2340
+1457971406.55890010	+15.11718750	+2.62792969	-1.88085938	+63.76464844	-65.74218750	-108.14941406	+3580	+14.57226563	+5.55468750	-2.10058594	+33.26660156	-77.93701172	-23.18115234	+4228	+13.95263672	+2.14013672	-4.75048828	+16.32568359	-57.17285156	-63.69873047	+2340
+1457971406.56310010	+15.11718750	+2.63671875	-1.86328125	+63.47900391	-65.87402344	-107.79785156	+3580	+14.57226563	+5.57226563	-2.08740234	+34.49707031	-77.76123047	-24.25781250	+4232	+13.94824219	+2.14453125	-4.74169922	+16.36962891	-57.19482422	-63.72070313	+2344
+1457971406.56719990	+15.11279297	+2.64111328	-1.84570313	+63.12744141	-66.00585938	-107.40234375	+3580	+14.56787109	+5.58544922	-2.07421875	+35.70556641	-77.58544922	-25.33447266	+4232	+13.94824219	+2.14892578	-4.73730469	+16.41357422	-57.21679688	-63.76464844	+2344
+1457971406.57139990	+15.11279297	+2.64550781	-1.83251953	+62.68798828	-66.13769531	-106.91894531	+3576	+14.56347656	+5.59423828	-2.06103516	+36.87011719	-77.36572266	-26.34521484	+4228	+13.94384766	+2.14892578	-4.73291016	+16.45751953	-57.23876953	-63.78662109	+2348
+1457971406.57559990	+15.10839844	+2.64990234	-1.81933594	+62.09472656	-66.29150391	-106.28173828	+3576	+14.55908203	+5.60742188	-2.04785156	+37.99072266	-77.18994141	-27.35595703	+4228	+13.94384766	+2.15332031	-4.73291016	+16.47949219	-57.26074219	-63.78662109	+2352
+1457971406.58390000	+15.10400391	+2.64550781	-1.80615234	+60.57861328	-66.64306641	-104.72167969	+3568	+14.55468750	+5.61181641	-2.03906250	+39.79248047	-76.68457031	-28.98193359	+4220	+13.93505859	+2.15771484	-4.72851563	+16.43554688	-57.28271484	-63.72070313	+2364
+1457971406.58810000	+15.09960938	+2.63671875	-1.81054688	+59.43603516	-66.84082031	-103.60107422	+3564	+14.54589844	+5.62060547	-2.04345703	+40.49560547	-76.42089844	-29.59716797	+4220	+13.92626953	+2.15771484	-4.72851563	+16.39160156	-57.28271484	-63.63281250	+2368
+1457971406.59220000	+15.09960938	+2.62792969	-1.81494141	+58.24951172	-66.99462891	-102.43652344	+3560	+14.54150391	+5.62060547	-2.04785156	+41.26464844	-76.13525391	-30.25634766	+4216	+13.92187500	+2.16210938	-4.72851563	+16.30371094	-57.26074219	-63.52294922	+2376
+1457971406.59640000	+15.09521484	+2.61474609	-1.82373047	+56.95312500	-67.17041016	-101.18408203	+3556	+14.53271484	+5.62060547	-2.06103516	+41.90185547	-75.82763672	-30.80566406	+4212	+13.91748047	+2.16210938	-4.73291016	+16.19384766	-57.26074219	-63.39111328	+2380
+1457971406.60060000	+15.09082031	+2.59716797	-1.83691406	+55.26123047	-67.32421875	-99.55810547	+3556	+14.52392578	+5.62500000	-2.07421875	+42.45117188	-75.49804688	-31.26708984	+4212	+13.90869141	+2.16210938	-4.74169922	+16.06201172	-57.21679688	-63.19335938	+2388
+1457971406.60470010	+15.09082031	+2.57958984	-1.85888672	+53.56933594	-67.45605469	-97.95410156	+3556	+14.51953125	+5.62060547	-2.09179688	+43.00048828	-75.16845703	-31.72851563	+4208	+13.89990234	+2.16210938	-4.74609375	+15.90820313	-57.17285156	-62.99560547	+2392
+1457971406.60890010	+15.08642578	+2.55761719	-1.88085938	+51.78955078	-67.56591797	-96.24023438	+3560	+14.51074219	+5.61621094	-2.11816406	+43.52783203	-74.79492188	-32.16796875	+4208	+13.89111328	+2.16210938	-4.75927734	+15.71044922	-57.12890625	-62.75390625	+2396
+1457971406.61719990	+15.07324219	+2.50488281	-1.92919922	+47.87841797	-67.78564453	-92.61474609	+3560	+14.49316406	+5.60302734	-2.15771484	+44.58251953	-74.11376953	-33.15673828	+4208	+13.86914063	+2.15771484	-4.78564453	+15.24902344	-57.01904297	-62.16064453	+2404
+1457971406.62140010	+15.07324219	+2.48291016	-1.95556641	+45.94482422	-67.82958984	-90.81298828	+3564	+14.48437500	+5.59863281	-2.17968750	+45.15380859	-73.74023438	-33.68408203	+4208	+13.85595703	+2.15332031	-4.79882813	+14.98535156	-56.97509766	-61.87500000	+2404
+1457971406.62550000	+15.06884766	+2.45654297	-1.98193359	+44.03320313	-67.85156250	-89.03320313	+3564	+14.47998047	+5.59423828	-2.21044922	+45.61523438	-73.36669922	-34.12353516	+4212	+13.84277344	+2.14892578	-4.81640625	+14.67773438	-56.90917969	-61.50146484	+2404
+1457971406.62969990	+15.06884766	+2.43457031	-2.00830078	+42.16552734	-67.85156250	-87.31933594	+3564	+14.47119141	+5.59423828	-2.23681641	+46.16455078	-72.97119141	-34.62890625	+4212	+13.83398438	+2.14453125	-4.83398438	+14.37011719	-56.86523438	-61.17187500	+2400
+1457971406.63389990	+15.06445313	+2.41259766	-2.03466797	+40.36376953	-67.82958984	-85.64941406	+3564	+14.46679688	+5.59423828	-2.25878906	+46.86767578	-72.59765625	-35.28808594	+4212	+13.82080078	+2.14013672	-4.84716797	+14.12841797	-56.82128906	-60.88623047	+2396
+1457971406.63800000	+15.05566406	+2.39062500	-2.06103516	+38.60595703	-67.78564453	-84.00146484	+3560	+14.46240234	+5.59423828	-2.28076172	+47.57080078	-72.18017578	-35.94726563	+4212	+13.81201172	+2.13574219	-4.86474609	+13.86474609	-56.75537109	-60.60058594	+2388
+1457971406.64220000	+15.05566406	+2.37304688	-2.08300781	+36.93603516	-67.74169922	-82.44140625	+3560	+14.45800781	+5.59423828	-2.30273438	+48.25195313	-71.76269531	-36.58447266	+4212	+13.80322266	+2.12695313	-4.88232422	+13.64501953	-56.71142578	-60.33691406	+2380
+1457971406.64640000	+15.05126953	+2.35546875	-2.10498047	+35.39794922	-67.65380859	-81.01318359	+3556	+14.45361328	+5.59423828	-2.32031250	+48.99902344	-71.36718750	-37.30957031	+4212	+13.79443359	+2.12255859	-4.89990234	+13.44726563	-56.66748047	-60.11718750	+2372
+1457971406.65050010	+15.05126953	+2.33789063	-2.12695313	+33.96972656	-67.63183594	-79.67285156	+3556	+14.45361328	+5.59423828	-2.34228516	+49.79003906	-70.88378906	-38.05664063	+4212	+13.78564453	+2.11376953	-4.91308594	+13.27148438	-56.62353516	-59.94140625	+2364
+1457971406.65890000	+15.05566406	+2.31591797	-2.15332031	+31.61865234	-67.52197266	-77.45361328	+3544	+14.45361328	+5.61181641	-2.36865234	+51.41601563	-70.04882813	-39.57275391	+4212	+13.77685547	+2.09619141	-4.93945313	+13.00781250	-56.55761719	-59.69970703	+2352
+1457971406.66300010	+15.05566406	+2.30712891	-2.17089844	+30.56396484	-67.43408203	-76.42089844	+3536	+14.45361328	+5.62500000	-2.38183594	+52.31689453	-69.54345703	-40.38574219	+4212	+13.77685547	+2.08740234	-4.95263672	+12.91992188	-56.51367188	-59.63378906	+2344
+1457971406.66720010	+15.06005859	+2.30273438	-2.18408203	+29.61914063	-67.32421875	-75.49804688	+3532	+14.45361328	+5.63818359	-2.39941406	+53.06396484	-69.08203125	-41.04492188	+4208	+13.77246094	+2.07861328	-4.96582031	+12.83203125	-56.44775391	-59.56787109	+2340
+1457971406.67140010	+15.06005859	+2.29394531	-2.20166016	+28.80615234	-67.19238281	-74.70703125	+3524	+14.45361328	+5.65136719	-2.41259766	+53.76708984	-68.59863281	-41.66015625	+4208	+13.77246094	+2.06982422	-4.97900391	+12.78808594	-56.35986328	-59.52392578	+2332
+1457971406.67549990	+15.06005859	+2.29394531	-2.21484375	+28.08105469	-67.08251953	-73.95996094	+3516	+14.45800781	+5.66455078	-2.42578125	+54.53613281	-68.13720703	-42.34130859	+4204	+13.77246094	+2.06103516	-4.99218750	+12.74414063	-56.27197266	-59.52392578	+2328
+1457971406.67969990	+15.06445313	+2.28515625	-2.22802734	+27.42187500	-66.97265625	-73.30078125	+3512	+14.45800781	+5.67333984	-2.43457031	+55.15136719	-67.69775391	-42.91259766	+4200	+13.76806641	+2.05224609	-5.00976563	+12.74414063	-56.18408203	-59.52392578	+2328
+1457971406.68390010	+15.07324219	+2.28076172	-2.25000000	+26.85058594	-66.84082031	-72.70751953	+3504	+14.46240234	+5.68212891	-2.46093750	+55.54687500	-67.23632813	-43.22021484	+4200	+13.76806641	+2.04345703	-5.02734375	+12.70019531	-56.05224609	-59.52392578	+2328
+1457971406.68800000	+15.07763672	+2.28076172	-2.26318359	+26.41113281	-66.70898438	-72.24609375	+3500	+14.46240234	+5.69531250	-2.48291016	+55.98632813	-66.84082031	-43.59375000	+4196	+13.76367188	+2.03466797	-5.04052734	+12.70019531	-55.94238281	-59.52392578	+2328
+1457971406.69219990	+15.08642578	+2.27197266	-2.28076172	+25.99365234	-66.55517578	-71.82861328	+3496	+14.46679688	+5.69970703	-2.50488281	+56.35986328	-66.42333984	-43.92333984	+4192	+13.75927734	+2.02148438	-5.06250000	+12.67822266	-55.78857422	-59.54589844	+2332
+1457971406.70050000	+15.09521484	+2.26318359	-2.33789063	+25.33447266	-66.13769531	-71.12548828	+3484	+14.46679688	+5.71289063	-2.57958984	+56.57958984	-65.61035156	-44.03320313	+4188	+13.75488281	+1.99951172	-5.10644531	+12.67822266	-55.45898438	-59.61181641	+2340
+1457971406.70470000	+15.09960938	+2.25439453	-2.36865234	+25.00488281	-65.87402344	-70.79589844	+3484	+14.47119141	+5.70849609	-2.61914063	+56.64550781	-65.23681641	-44.07714844	+4188	+13.75048828	+1.98632813	-5.12841797	+12.70019531	-55.28320313	-59.65576172	+2344
+1457971406.70880010	+15.10400391	+2.24560547	-2.40820313	+24.71923828	-65.56640625	-70.51025391	+3480	+14.47119141	+5.70410156	-2.68066406	+56.40380859	-64.75341797	-43.81347656	+4188	+13.74169922	+1.97314453	-5.15917969	+12.72216797	-55.04150391	-59.69970703	+2352
+1457971406.71300010	+15.10839844	+2.23681641	-2.44335938	+24.49951172	-65.30273438	-70.26855469	+3480	+14.47119141	+5.69970703	-2.72900391	+56.27197266	-64.46777344	-43.68164063	+4184	+13.73291016	+1.95556641	-5.19433594	+12.72216797	-54.77783203	-59.74365234	+2360
+1457971406.71720000	+15.10839844	+2.22363281	-2.48291016	+24.27978516	-64.99511719	-70.07080078	+3480	+14.47119141	+5.68652344	-2.78173828	+56.05224609	-64.16015625	-43.48388672	+4188	+13.72412109	+1.93798828	-5.23388672	+12.74414063	-54.49218750	-59.78759766	+2368
+1457971406.72129990	+15.11279297	+2.21044922	-2.53125000	+24.08203125	-64.64355469	-69.87304688	+3480	+14.47119141	+5.67333984	-2.86083984	+55.61279297	-63.74267578	-43.06640625	+4192	+13.71533203	+1.92041016	-5.27343750	+12.76611328	-54.18457031	-59.83154297	+2376
+1457971406.72550010	+15.11718750	+2.19726563	-2.57958984	+23.90625000	-64.29199219	-69.71923828	+3480	+14.46679688	+5.66015625	-2.92236328	+55.28320313	-63.45703125	-42.73681641	+4192	+13.69775391	+1.89404297	-5.33056641	+12.78808594	-53.74511719	-59.89746094	+2388
+1457971406.72970010	+15.12158203	+2.17968750	-2.63671875	+23.73046875	-63.89648438	-69.56542969	+3480	+14.46679688	+5.64257813	-2.99267578	+54.88769531	-63.12744141	-42.36328125	+4196	+13.68017578	+1.87207031	-5.39208984	+12.81005859	-53.30566406	-59.96337891	+2400
+1457971406.73379990	+15.12158203	+2.16210938	-2.69824219	+23.59863281	-63.45703125	-69.43359375	+3484	+14.46679688	+5.62500000	-3.07617188	+54.38232422	-62.73193359	-41.87988281	+4200	+13.66699219	+1.84570313	-5.44921875	+12.85400391	-52.88818359	-60.05126953	+2408
+1457971406.74219990	+15.12158203	+2.12255859	-2.84326172	+23.33496094	-62.42431641	-69.19189453	+3492	+14.46240234	+5.58544922	-3.23437500	+53.48144531	-62.09472656	-41.04492188	+4200	+13.61865234	+1.77539063	-5.60742188	+12.96386719	-51.72363281	-60.27099609	+2420
+1457971406.74630000	+15.12158203	+2.10058594	-2.91796875	+23.22509766	-61.89697266	-69.10400391	+3496	+14.45800781	+5.56347656	-3.32226563	+52.93212891	-61.74316406	-40.51757813	+4204	+13.59667969	+1.74902344	-5.67773438	+13.02978516	-51.21826172	-60.35888672	+2424
+1457971406.75050000	+15.12597656	+2.07421875	-3.01464844	+23.09326172	-61.19384766	-69.01611328	+3504	+14.45361328	+5.53271484	-3.42333984	+52.29492188	-61.32568359	-39.94628906	+4212	+13.56591797	+1.70947266	-5.76123047	+13.09570313	-50.58105469	-60.49072266	+2424
+1457971406.75469990	+15.12597656	+2.04785156	-3.10693359	+23.02734375	-60.55664063	-68.95019531	+3508	+14.44921875	+5.50195313	-3.52880859	+51.67968750	-60.93017578	-39.37500000	+4220	+13.54394531	+1.67431641	-5.83593750	+13.16162109	-50.05371094	-60.62255859	+2420
+1457971406.75880000	+15.12597656	+2.02587891	-3.19482422	+22.98339844	-59.96337891	-68.92822266	+3512	+14.44482422	+5.47119141	-3.62988281	+51.08642578	-60.55664063	-38.84765625	+4224	+13.52636719	+1.64355469	-5.90185547	+13.27148438	-49.57031250	-60.79833984	+2412
+1457971406.76300000	+15.12597656	+1.99951172	-3.30029297	+22.93945313	-59.17236328	-68.90625000	+3520	+14.44482422	+5.42724609	-3.76611328	+50.29541016	-60.02929688	-38.12255859	+4236	+13.50439453	+1.60839844	-5.97656250	+13.40332031	-48.99902344	-60.97412109	+2404
+1457971406.76720000	+15.12597656	+1.97753906	-3.40136719	+22.93945313	-58.46923828	-68.88427734	+3524	+14.44042969	+5.39648438	-3.88916016	+49.63623047	-59.56787109	-37.48535156	+4240	+13.48681641	+1.57324219	-6.04687500	+13.53515625	-48.47167969	-61.14990234	+2396
+1457971406.77550010	+15.12597656	+1.93359375	-3.59033203	+23.07128906	-57.10693359	-68.97216797	+3524	+14.43164063	+5.33935547	-4.10888672	+48.53759766	-58.73291016	-36.43066406	+4240	+13.43847656	+1.50292969	-6.19189453	+13.90869141	-47.32910156	-61.61132813	+2376
+1457971406.77959990	+15.12597656	+1.91601563	-3.67822266	+23.18115234	-56.49169922	-69.03808594	+3524	+14.42724609	+5.30859375	-4.20996094	+48.05419922	-58.35937500	-35.96923828	+4240	+13.42089844	+1.46337891	-6.26220703	+14.10644531	-46.75781250	-61.87500000	+2368
+1457971406.78379990	+15.13037109	+1.90283203	-3.75732422	+23.31298828	-55.87646484	-69.14794922	+3520	+14.42724609	+5.28222656	-4.30224609	+47.63671875	-58.02978516	-35.59570313	+4236	+13.39892578	+1.42822266	-6.33251953	+14.30419922	-46.23046875	-62.16064453	+2356
+1457971406.78800010	+15.13476563	+1.88525391	-3.84960938	+23.48876953	-55.21728516	-69.25781250	+3520	+14.42724609	+5.25585938	-4.39892578	+47.19726563	-57.65625000	-35.15625000	+4232	+13.38134766	+1.38427734	-6.40722656	+14.54589844	-45.63720703	-62.46826172	+2352
+1457971406.79210000	+15.13916016	+1.86767578	-3.93310547	+23.70849609	-54.60205078	-69.41162109	+3516	+14.43164063	+5.23388672	-4.48681641	+46.82373047	-57.28271484	-34.80468750	+4220	+13.36376953	+1.34033203	-6.47753906	+14.76562500	-45.06591797	-62.81982422	+2348
+1457971406.79629990	+15.14355469	+1.85449219	-4.02099609	+23.95019531	-53.96484375	-69.60937500	+3508	+14.43164063	+5.21630859	-4.57470703	+46.56005859	-56.93115234	-34.51904297	+4212	+13.34619141	+1.30078125	-6.54785156	+15.05126953	-44.47265625	-63.19335938	+2344
+1457971406.80049990	+15.14794922	+1.84130859	-4.11328125	+24.25781250	-53.26171875	-69.78515625	+3504	+14.43164063	+5.19873047	-4.66699219	+46.29638672	-56.51367188	-34.21142578	+4200	+13.32421875	+1.25244141	-6.63134766	+15.33691406	-43.81347656	-63.56689453	+2344
+1457971406.80460000	+15.14794922	+1.82373047	-4.20556641	+24.52148438	-52.60253906	-70.00488281	+3500	+14.43164063	+5.17236328	-4.76367188	+46.01074219	-56.05224609	-33.88183594	+4188	+13.30224609	+1.20410156	-6.70605469	+15.57861328	-43.15429688	-63.91845703	+2344
+1457971406.80880000	+15.15234375	+1.80175781	-4.30224609	+24.82910156	-51.89941406	-70.24658203	+3492	+14.43164063	+5.14160156	-4.86035156	+45.72509766	-55.59082031	-33.59619141	+4180	+13.28027344	+1.15136719	-6.78515625	+15.79833984	-42.49511719	-64.27001953	+2348
+1457971406.81710000	+15.15673828	+1.75341797	-4.49560547	+25.53222656	-50.51513672	-70.77392578	+3484	+14.42724609	+5.07128906	-5.07128906	+45.17578125	-54.49218750	-33.02490234	+4164	+13.23193359	+1.04150391	-6.94775391	+16.23779297	-41.11083984	-65.03906250	+2360
+1457971406.82130000	+15.16113281	+1.72705078	-4.59667969	+25.90576172	-49.79003906	-71.05957031	+3480	+14.42724609	+5.02734375	-5.18554688	+44.89013672	-53.92089844	-32.80517578	+4156	+13.20996094	+0.97998047	-7.02685547	+16.43554688	-40.42968750	-65.43457031	+2368
+1457971406.82550000	+15.16113281	+1.70068359	-4.70214844	+26.27929688	-49.04296875	-71.32324219	+3472	+14.42285156	+4.98339844	-5.32177734	+44.58251953	-53.17382813	-32.47558594	+4152	+13.18359375	+0.91845703	-7.11474609	+16.61132813	-39.63867188	-65.78613281	+2372
+1457971406.82960010	+15.16113281	+1.66113281	-4.81201172	+26.60888672	-48.27392578	-71.63085938	+3468	+14.41845703	+4.93066406	-5.45361328	+44.27490234	-52.44873047	-32.21191406	+4144	+13.15283203	+0.85253906	-7.20263672	+16.74316406	-38.84765625	-66.13769531	+2380
+1457971406.83380010	+15.16113281	+1.62158203	-4.93505859	+27.00439453	-47.41699219	-71.93847656	+3464	+14.40527344	+4.87792969	-5.58984375	+44.03320313	-51.67968750	-31.97021484	+4136	+13.12207031	+0.77783203	-7.29052734	+16.87500000	-38.05664063	-66.48925781	+2388
+1457971406.83800010	+15.15234375	+1.58642578	-5.05810547	+27.39990234	-46.56005859	-72.20214844	+3456	+14.38769531	+4.82519531	-5.74804688	+43.76953125	-50.77880859	-31.66259766	+4132	+13.09130859	+0.71191406	-7.38720703	+16.96289063	-37.17773438	-66.77490234	+2392
+1457971406.84209990	+15.14355469	+1.52929688	-5.18994141	+27.70751953	-45.65917969	-72.46582031	+3452	+14.37451172	+4.74609375	-5.89746094	+43.41796875	-49.87792969	-31.42089844	+4132	+13.05175781	+0.63281250	-7.48388672	+17.00683594	-36.29882813	-67.06054688	+2396
+1457971406.84629990	+15.13916016	+1.47216797	-5.32617188	+28.03710938	-44.73632813	-72.75146484	+3452	+14.35693359	+4.66699219	-6.06005859	+43.06640625	-48.91113281	-31.15722656	+4128	+13.01660156	+0.55371094	-7.58056641	+17.02880859	-35.41992188	-67.34619141	+2396
+1457971406.85460000	+15.11718750	+1.35351563	-5.59423828	+28.71826172	-42.89062500	-73.30078125	+3444	+14.31738281	+4.50000000	-6.38964844	+42.36328125	-46.95556641	-30.65185547	+4124	+12.94189453	+0.38232422	-7.77392578	+17.00683594	-33.57421875	-67.89550781	+2396
+1457971406.85879990	+15.10839844	+1.29199219	-5.73486328	+29.09179688	-41.92382813	-73.58642578	+3436	+14.29541016	+4.40771484	-6.56103516	+42.07763672	-45.94482422	-30.45410156	+4120	+12.90234375	+0.29003906	-7.86621094	+16.98486328	-32.67333984	-68.20312500	+2392
+1457971406.86290000	+15.09521484	+1.23046875	-5.87988281	+29.48730469	-40.95703125	-73.85009766	+3428	+14.26904297	+4.32421875	-6.73681641	+41.79199219	-44.89013672	-30.21240234	+4116	+12.86279297	+0.20214844	-7.96728516	+16.94091797	-31.70654297	-68.42285156	+2384
+1457971406.86710000	+15.08203125	+1.15576172	-6.02929688	+29.81689453	-39.94628906	-74.09179688	+3424	+14.23828125	+4.22753906	-6.91699219	+41.48437500	-43.79150391	-29.97070313	+4112	+12.82324219	+0.10546875	-8.06396484	+16.87500000	-30.71777344	-68.68652344	+2376
+1457971406.87130000	+15.06445313	+1.08544922	-6.18310547	+30.19042969	-38.91357422	-74.35546875	+3416	+14.20312500	+4.12646484	-7.09716797	+41.19873047	-42.69287109	-29.75097656	+4108	+12.77929688	+0.00878906	-8.16064453	+16.85302734	-29.72900391	-68.92822266	+2364
+1457971406.87540010	+15.04248047	+1.01074219	-6.32812500	+30.56396484	-37.92480469	-74.59716797	+3408	+14.16796875	+4.02539063	-7.26416016	+40.91308594	-41.66015625	-29.55322266	+4100	+12.73535156	-0.08789063	-8.25732422	+16.80908203	-28.76220703	-69.19189453	+2356
+1457971406.87960000	+15.02050781	+0.93164063	-6.47314453	+30.95947266	-36.91406250	-74.86083984	+3404	+14.13720703	+3.91992188	-7.43115234	+40.62744141	-40.62744141	-29.39941406	+4092	+12.69140625	-0.19775391	-8.34960938	+16.74316406	-27.77343750	-69.47753906	+2344
+1457971406.88380000	+15.00292969	+0.85693359	-6.61816406	+31.39892578	-35.92529297	-75.14648438	+3392	+14.10205078	+3.80566406	-7.59814453	+40.36376953	-39.61669922	-29.22363281	+4080	+12.64746094	-0.30322266	-8.43750000	+16.72119141	-26.82861328	-69.78515625	+2332
+1457971406.89210010	+14.95898438	+0.69873047	-6.89062500	+32.34375000	-34.05761719	-75.73974609	+3368	+14.03613281	+3.59033203	-7.91015625	+39.92431641	-37.77099609	-29.00390625	+4052	+12.56396484	-0.52734375	-8.60888672	+16.67724609	-24.93896484	-70.44433594	+2308
+1457971406.89630010	+14.93701172	+0.62402344	-7.02685547	+32.87109375	-33.09082031	-76.04736328	+3356	+14.00097656	+3.48925781	-8.05517578	+39.77050781	-36.87011719	-28.91601563	+4036	+12.52001953	-0.64160156	-8.69677734	+16.72119141	-23.97216797	-70.81787109	+2296
+1457971406.90459990	+14.87988281	+0.46582031	-7.29052734	+33.94775391	-31.17919922	-76.57470703	+3324	+13.93505859	+3.27832031	-8.31884766	+39.48486328	-35.26611328	-28.76220703	+3988	+12.42333984	-0.87451172	-8.85937500	+16.78710938	-22.06054688	-71.52099609	+2276
+1457971406.90879990	+14.84472656	+0.38671875	-7.41357422	+34.49707031	-30.21240234	-76.83837891	+3308	+13.89550781	+3.16845703	-8.44628906	+39.33105469	-34.47509766	-28.67431641	+3964	+12.37500000	-0.99316406	-8.93847656	+16.87500000	-21.09375000	-71.87255859	+2264
+1457971406.91290000	+14.81396484	+0.30322266	-7.52783203	+35.06835938	-29.35546875	-77.12402344	+3292	+13.86914063	+3.05859375	-8.55615234	+39.19921875	-33.83789063	-28.67431641	+3936	+12.32226563	-1.11181641	-9.01318359	+16.98486328	-20.17089844	-72.24609375	+2252
+1457971406.91710000	+14.77880859	+0.21972656	-7.64208984	+35.63964844	-28.43261719	-77.40966797	+3276	+13.83398438	+2.94433594	-8.65722656	+39.06738281	-33.22265625	-28.67431641	+3908	+12.26953125	-1.23925781	-9.08349609	+17.05078125	-19.22607422	-72.68554688	+2248
+1457971406.92129990	+14.74365234	+0.13623047	-7.75634766	+36.21093750	-27.53173828	-77.67333984	+3260	+13.79882813	+2.83007813	-8.76269531	+38.95751953	-32.56347656	-28.67431641	+3880	+12.21679688	-1.37548828	-9.15380859	+17.13867188	-18.28125000	-73.12500000	+2240
+1457971406.92540000	+14.70849609	+0.05273438	-7.86621094	+36.80419922	-26.65283203	-77.91503906	+3240	+13.76806641	+2.72021484	-8.86376953	+38.84765625	-31.99218750	-28.67431641	+3848	+12.16406250	-1.50292969	-9.22412109	+17.22656250	-17.40234375	-73.49853516	+2232
+1457971406.92960000	+14.66894531	-0.03515625	-7.98046875	+37.35351563	-25.75195313	-78.11279297	+3220	+13.73291016	+2.60156250	-8.96484375	+38.75976563	-31.39892578	-28.67431641	+3812	+12.11132813	-1.63476563	-9.29003906	+17.31445313	-16.45751953	-73.89404297	+2232
+1457971406.93370010	+14.62060547	-0.13183594	-8.09033203	+37.85888672	-24.82910156	-78.28857422	+3204	+13.68896484	+2.49169922	-9.06591797	+38.69384766	-30.76171875	-28.65234375	+3780	+12.05419922	-1.76660156	-9.36035156	+17.42431641	-15.51269531	-74.28955078	+2232
+1457971406.94210000	+14.51953125	-0.32958984	-8.31005859	+38.75976563	-22.96142578	-78.55224609	+3168	+13.60107422	+2.24560547	-9.25488281	+38.47412109	-29.59716797	-28.65234375	+3716	+11.92675781	-2.03466797	-9.48779297	+17.60009766	-13.64501953	-74.94873047	+2236
+1457971406.94619990	+14.46679688	-0.43505859	-8.42431641	+39.13330078	-22.03857422	-78.64013672	+3152	+13.54833984	+2.10937500	-9.35595703	+38.34228516	-28.91601563	-28.63037109	+3684	+11.86523438	-2.17529297	-9.54492188	+17.64404297	-12.76611328	-75.30029297	+2240
+1457971406.95040010	+14.40966797	-0.54492188	-8.52539063	+39.52880859	-21.15966797	-78.75000000	+3132	+13.49560547	+1.97753906	-9.45703125	+38.21044922	-28.27880859	-28.58642578	+3656	+11.80371094	-2.31152344	-9.59765625	+17.70996094	-11.93115234	-75.60791016	+2240
+1457971406.95460010	+14.35253906	-0.65917969	-8.63085938	+39.85839844	-20.28076172	-78.81591797	+3112	+13.43847656	+1.83251953	-9.55371094	+38.05664063	-27.61962891	-28.60839844	+3624	+11.73779297	-2.46093750	-9.65039063	+17.73193359	-11.07421875	-75.93750000	+2248
+1457971406.95869990	+14.29541016	-0.77783203	-8.74072266	+40.14404297	-19.37988281	-78.85986328	+3100	+13.37255859	+1.69189453	-9.66357422	+37.94677734	-26.89453125	-28.56445313	+3596	+11.67626953	-2.61035156	-9.69873047	+17.73193359	-10.23925781	-76.28906250	+2252
+1457971406.96289990	+14.23388672	-0.90087891	-8.85058594	+40.40771484	-18.47900391	-78.88183594	+3084	+13.30224609	+1.55126953	-9.77343750	+37.83691406	-26.14746094	-28.47656250	+3568	+11.61474609	-2.75097656	-9.75146484	+17.75390625	-9.42626953	-76.53076172	+2260
+1457971406.96709990	+14.16796875	-1.02832031	-8.96044922	+40.58349609	-17.60009766	-78.85986328	+3068	+13.23193359	+1.39306641	-9.87890625	+37.63916016	-25.35644531	-28.43261719	+3540	+11.54882813	-2.89599609	-9.79980469	+17.73193359	-8.61328125	-76.77246094	+2264
+1457971406.97120000	+14.09765625	-1.16455078	-9.07031250	+40.71533203	-16.67724609	-78.79394531	+3056	+13.14843750	+1.23925781	-9.99316406	+37.50732422	-24.52148438	-28.32275391	+3512	+11.48291016	-3.04101563	-9.84375000	+17.70996094	-7.82226563	-77.01416016	+2264
+1457971406.97960000	+13.95263672	-1.43701172	-9.26806641	+40.95703125	-14.98535156	-78.75000000	+3024	+12.97705078	+0.91406250	-10.20410156	+37.17773438	-22.87353516	-28.21289063	+3460	+11.34228516	-3.33984375	-9.91845703	+17.64404297	-6.35009766	-77.45361328	+2264
+1457971406.98370000	+13.87792969	-1.58203125	-9.36914063	+41.00097656	-14.15039063	-78.70605469	+3008	+12.88476563	+0.74707031	-10.30517578	+37.04589844	-22.01660156	-28.12500000	+3436	+11.27197266	-3.49804688	-9.95361328	+17.57812500	-5.66894531	-77.71728516	+2256
+1457971406.98790000	+13.80761719	-1.72265625	-9.45263672	+41.08886719	-13.42529297	-78.72802734	+2984	+12.79687500	+0.58447266	-10.40625000	+36.91406250	-21.22558594	-28.05908203	+3408	+11.20605469	-3.64746094	-9.97998047	+17.53417969	-5.03173828	-77.95898438	+2248
+1457971406.99210000	+13.73730469	-1.86767578	-9.53613281	+41.17675781	-12.70019531	-78.75000000	+2960	+12.70898438	+0.42187500	-10.49853516	+36.80419922	-20.43457031	-28.01513672	+3376	+11.14013672	-3.80126953	-10.00634766	+17.46826172	-4.39453125	-78.20068359	+2236
+1457971406.99620010	+13.65820313	-2.00830078	-9.61962891	+41.22070313	-11.93115234	-78.72802734	+2936	+12.61230469	+0.26367188	-10.59082031	+36.73828125	-19.62158203	-27.92724609	+3344	+11.07421875	-3.95068359	-10.03271484	+17.44628906	-3.75732422	-78.44238281	+2224
+1457971407.00040010	+13.57910156	-2.14453125	-9.69433594	+41.28662109	-11.22802734	-78.72802734	+2912	+12.52001953	+0.11425781	-10.66992188	+36.71630859	-18.87451172	-27.86132813	+3312	+10.99951172	-4.10009766	-10.05029297	+17.44628906	-3.14208984	-78.64013672	+2208
+1457971407.00460000	+13.50000000	-2.28955078	-9.76464844	+41.33056641	-10.54687500	-78.70605469	+2884	+12.42773438	-0.04833984	-10.74462891	+36.65039063	-18.12744141	-27.81738281	+3276	+10.92480469	-4.25390625	-10.07226563	+17.38037109	-2.50488281	-78.85986328	+2192
+1457971407.01290010	+13.34179688	-2.57080078	-9.87451172	+41.44042969	-9.31640625	-78.75000000	+2820	+12.24755859	-0.35595703	-10.85888672	+36.65039063	-16.76513672	-27.77343750	+3200	+10.77539063	-4.55273438	-10.08984375	+17.38037109	-1.36230469	-79.29931641	+2148
+1457971407.01700000	+13.26708984	-2.71142578	-9.91406250	+41.50634766	-8.76708984	-78.83789063	+2788	+12.16406250	-0.50537109	-10.90722656	+36.67236328	-16.14990234	-27.77343750	+3160	+10.70068359	-4.70654297	-10.09423828	+17.38037109	-0.81298828	-79.56298828	+2128
+1457971407.02119990	+13.18798828	-2.84765625	-9.94921875	+41.59423828	-8.19580078	-78.90380859	+2756	+12.07617188	-0.64160156	-10.94677734	+36.76025391	-15.55664063	-27.75146484	+3116	+10.62597656	-4.85595703	-10.09423828	+17.44628906	-0.26367188	-79.78271484	+2108
+1457971407.02539990	+13.11767578	-2.97509766	-9.97998047	+41.72607422	-7.71240234	-78.96972656	+2720	+12.00146484	-0.77343750	-10.97314453	+36.89208984	-15.07324219	-27.75146484	+3068	+10.55126953	-5.00097656	-10.09423828	+17.51220703	+0.26367188	-80.02441406	+2088
+1457971407.02950000	+13.04296875	-3.10253906	-10.00195313	+41.83593750	-7.20703125	-79.03564453	+2692	+11.92675781	-0.90966797	-10.99511719	+37.02392578	-14.58984375	-27.77343750	+3020	+10.47216797	-5.14599609	-10.09423828	+17.57812500	+0.83496094	-80.22216797	+2072
+1457971407.03370000	+12.95947266	-3.22558594	-10.01953125	+41.96777344	-6.72363281	-79.10156250	+2660	+11.84326172	-1.03710938	-11.01269531	+37.17773438	-14.06250000	-27.75146484	+2972	+10.38867188	-5.28662109	-10.08984375	+17.68798828	+1.42822266	-80.39794922	+2056
+1457971407.03790000	+12.88476563	-3.34423828	-10.02832031	+42.12158203	-6.28417969	-79.14550781	+2632	+11.76855469	-1.15576172	-11.01269531	+37.37548828	-13.66699219	-27.75146484	+2916	+10.30517578	-5.42285156	-10.07226563	+17.79785156	+1.97753906	-80.57373047	+2040
+1457971407.04200010	+12.81005859	-3.47607422	-10.03271484	+42.23144531	-5.82275391	-79.23339844	+2604	+11.69384766	-1.28759766	-11.01269531	+37.50732422	-13.22753906	-27.77343750	+2868	+10.22167969	-5.56347656	-10.05908203	+17.88574219	+2.54882813	-80.74951172	+2032
+1457971407.04620000	+12.73095703	-3.59912109	-10.03710938	+42.36328125	-5.36132813	-79.27734375	+2580	+11.61035156	-1.41064453	-11.01708984	+37.63916016	-12.76611328	-27.72949219	+2820	+10.13818359	-5.70410156	-10.04150391	+18.01757813	+3.09814453	-80.92529297	+2028
+1457971407.05040000	+12.66064453	-3.71337891	-10.02832031	+42.51708984	-4.96582031	-79.34326172	+2556	+11.54003906	-1.52490234	-11.00390625	+37.83691406	-12.41455078	-27.72949219	+2764	+10.05908203	-5.83593750	-10.01513672	+18.14941406	+3.60351563	-81.07910156	+2024
+1457971407.05870010	+12.50683594	-3.95507813	-10.01074219	+42.82470703	-4.10888672	-79.47509766	+2516	+11.39062500	-1.77099609	-10.97753906	+38.14453125	-11.66748047	-27.70751953	+2664	+9.89208984	-6.09960938	-9.96679688	+18.45703125	+4.70214844	-81.36474609	+2032
+1457971407.06290010	+12.42773438	-4.06494141	-10.00634766	+43.00048828	-3.64746094	-79.40917969	+2500	+11.31152344	-1.88525391	-10.96435547	+38.29833984	-11.29394531	-27.61962891	+2616	+9.80859375	-6.22705078	-9.93603516	+18.58886719	+5.27343750	-81.45263672	+2036
+1457971407.06699990	+12.34863281	-4.18359375	-10.00195313	+43.11035156	-3.18603516	-79.38720703	+2488	+11.23242188	-2.01708984	-10.94677734	+38.36425781	-10.87646484	-27.57568359	+2572	+9.72509766	-6.35888672	-9.90966797	+18.72070313	+5.82275391	-81.51855469	+2044
+1457971407.07119990	+12.26513672	-4.29785156	-9.99755859	+43.24218750	-2.68066406	-79.29931641	+2476	+11.14013672	-2.14013672	-10.93359375	+38.43017578	-10.39306641	-27.44384766	+2536	+9.63720703	-6.48632813	-9.87451172	+18.85253906	+6.37207031	-81.58447266	+2056
+1457971407.07540010	+12.18164063	-4.40771484	-9.98437500	+43.37402344	-2.24121094	-79.21142578	+2464	+11.05224609	-2.25439453	-10.91162109	+38.51806641	-10.01953125	-27.26806641	+2500	+9.55810547	-6.60937500	-9.83056641	+18.98437500	+6.87744141	-81.62841797	+2064
+1457971407.07950000	+12.10253906	-4.53076172	-9.97119141	+43.46191406	-1.73583984	-79.14550781	+2452	+10.96435547	-2.39501953	-10.88964844	+38.47412109	-9.58007813	-27.20214844	+2468	+9.47900391	-6.73242188	-9.79101563	+19.11621094	+7.38281250	-81.67236328	+2076
+1457971407.08369990	+12.01464844	-4.64941406	-9.96240234	+43.54980469	-1.23046875	-79.05761719	+2444	+10.86328125	-2.52685547	-10.87207031	+38.45214844	-9.09667969	-27.02636719	+2440	+9.40429688	-6.85546875	-9.74267578	+19.24804688	+7.84423828	-81.73828125	+2084
+1457971407.08780000	+11.93115234	-4.75927734	-9.95361328	+43.65966797	-0.74707031	-78.88183594	+2428	+10.77099609	-2.64990234	-10.85449219	+38.43017578	-8.70117188	-26.82861328	+2408	+9.32958984	-6.97851563	-9.69433594	+19.35791016	+8.28369141	-81.76025391	+2092
+1457971407.09200000	+11.84326172	-4.87792969	-9.94482422	+43.72558594	-0.21972656	-78.72802734	+2420	+10.67871094	-2.78613281	-10.82812500	+38.34228516	-8.26171875	-26.69677734	+2380	+9.25488281	-7.09716797	-9.65039063	+19.48974609	+8.76708984	-81.73828125	+2100
+1457971407.10030010	+11.65869141	-5.09765625	-9.91845703	+43.90136719	+0.79101563	-78.26660156	+2392	+10.47216797	-3.02783203	-10.77978516	+38.21044922	-7.38281250	-26.14746094	+2320	+9.11425781	-7.33447266	-9.53613281	+19.73144531	+9.60205078	-81.73828125	+2104
+1457971407.10450010	+11.57080078	-5.21630859	-9.90087891	+43.92333984	+1.29638672	-78.04687500	+2376	+10.37109375	-3.16845703	-10.74902344	+38.05664063	-6.92138672	-25.94970703	+2292	+9.04394531	-7.45312500	-9.48339844	+19.84130859	+9.99755859	-81.67236328	+2104
+1457971407.10870000	+11.47851563	-5.33056641	-9.87890625	+43.94531250	+1.80175781	-77.80517578	+2360	+10.26123047	-3.29589844	-10.71826172	+37.92480469	-6.43798828	-25.64208984	+2268	+8.97802734	-7.56738281	-9.41748047	+19.97314453	+10.37109375	-81.62841797	+2096
+1457971407.11279990	+11.39501953	-5.43164063	-9.84814453	+44.01123047	+2.21923828	-77.58544922	+2336	+10.16894531	-3.40576172	-10.66992188	+37.85888672	-6.13037109	-25.37841797	+2232	+8.91210938	-7.67285156	-9.34716797	+20.10498047	+10.72265625	-81.58447266	+2088
+1457971407.11700010	+11.30712891	-5.54150391	-9.81738281	+44.03320313	+2.65869141	-77.38769531	+2316	+10.07666016	-3.53320313	-10.62158203	+37.70507813	-5.80078125	-25.18066406	+2200	+8.84619141	-7.78710938	-9.28564453	+20.25878906	+11.07421875	-81.49658203	+2080
+1457971407.12120010	+11.21923828	-5.64697266	-9.77783203	+44.03320313	+3.12011719	-77.14599609	+2296	+9.97558594	-3.64746094	-10.56884766	+37.59521484	-5.42724609	-24.91699219	+2168	+8.78466797	-7.89697266	-9.21093750	+20.39062500	+11.42578125	-81.45263672	+2068
+1457971407.12529990	+11.13574219	-5.74365234	-9.73388672	+44.09912109	+3.47167969	-76.90429688	+2272	+9.89208984	-3.74853516	-10.51171875	+37.55126953	-5.20751953	-24.60937500	+2132	+8.71875000	-7.99804688	-9.13183594	+20.54443359	+11.71142578	-81.36474609	+2056
+1457971407.12949990	+11.05664063	-5.84033203	-9.68994141	+44.12109375	+3.86718750	-76.66259766	+2252	+9.80859375	-3.85839844	-10.44580078	+37.46337891	-4.96582031	-24.38964844	+2100	+8.65722656	-8.10351563	-9.06591797	+20.72021484	+12.04101563	-81.23291016	+2040
+1457971407.13369990	+10.96875000	-5.93701172	-9.63720703	+44.12109375	+4.24072266	-76.39892578	+2232	+9.71191406	-3.95507813	-10.37988281	+37.39746094	-4.65820313	-24.06005859	+2068	+8.59570313	-8.20458984	-8.98242188	+20.87402344	+12.37060547	-81.10107422	+2024
+1457971407.13780000	+10.89843750	-6.02050781	-9.57128906	+44.18701172	+4.52636719	-76.17919922	+2212	+9.63720703	-4.03417969	-10.29638672	+37.39746094	-4.57031250	-23.75244141	+2036	+8.52978516	-8.29687500	-8.89892578	+21.04980469	+12.65625000	-80.92529297	+2004
+1457971407.14200000	+10.82373047	-6.10839844	-9.50537109	+44.20898438	+4.83398438	-75.98144531	+2192	+9.56689453	-4.13085938	-10.21289063	+37.33154297	-4.41650391	-23.55468750	+2012	+8.46386719	-8.38916016	-8.82421875	+21.26953125	+12.96386719	-80.70556641	+1988
+1457971407.14619990	+10.74462891	-6.18750000	-9.43066406	+44.20898438	+5.11962891	-75.78369141	+2176	+9.48339844	-4.22314453	-10.12500000	+37.28759766	-4.24072266	-23.29101563	+1988	+8.39794922	-8.48144531	-8.73632813	+21.44531250	+13.24951172	-80.52978516	+1976
+1457971407.15450000	+10.61279297	-6.33251953	-9.27246094	+44.31884766	+5.53710938	-75.38818359	+2140	+9.36474609	-4.37695313	-9.92285156	+37.33154297	-4.24072266	-22.85156250	+1948	+8.26171875	-8.65283203	-8.56494141	+21.88476563	+13.84277344	-80.04638672	+1948
+1457971407.15870000	+10.54248047	-6.40722656	-9.18017578	+44.36279297	+5.80078125	-75.19042969	+2128	+9.29443359	-4.44726563	-9.81738281	+37.35351563	-4.15283203	-22.58789063	+1932	+8.19580078	-8.73632813	-8.47265625	+22.08251953	+14.12841797	-79.82666016	+1944
+1457971407.16280010	+10.48535156	-6.45996094	-9.09228516	+44.47265625	+5.93261719	-74.94873047	+2116	+9.24169922	-4.50000000	-9.70751953	+37.44140625	-4.24072266	-22.28027344	+1912	+8.12988281	-8.81542969	-8.37597656	+22.30224609	+14.39208984	-79.54101563	+1936
+1457971407.16700010	+10.42382813	-6.53027344	-9.00439453	+44.53857422	+6.10839844	-74.75097656	+2108	+9.18896484	-4.57910156	-9.59765625	+37.44140625	-4.24072266	-22.08251953	+1904	+8.06835938	-8.89013672	-8.29248047	+22.58789063	+14.65576172	-79.16748047	+1928
+1457971407.17109990	+10.35791016	-6.59179688	-8.90332031	+44.60449219	+6.28417969	-74.50927734	+2100	+9.11865234	-4.64941406	-9.48339844	+37.41943359	-4.19677734	-21.81884766	+1896	+8.00244141	-8.96484375	-8.19580078	+22.80761719	+14.91943359	-78.85986328	+1928
+1457971407.17529990	+10.30078125	-6.63574219	-8.80224609	+44.75830078	+6.32812500	-74.24560547	+2092	+9.07031250	-4.69335938	-9.36474609	+37.50732422	-4.35058594	-21.51123047	+1884	+7.93652344	-9.03076172	-8.09912109	+23.04931641	+15.13916016	-78.48632813	+1928
+1457971407.17950010	+10.24365234	-6.69726563	-8.70117188	+44.82421875	+6.45996094	-74.02587891	+2088	+9.02197266	-4.76806641	-9.24169922	+37.48535156	-4.41650391	-21.31347656	+1884	+7.87060547	-9.09667969	-8.01123047	+23.33496094	+15.35888672	-78.04687500	+1928
+1457971407.18359990	+10.18212891	-6.75439453	-8.59570313	+44.93408203	+6.59179688	-73.80615234	+2088	+8.96044922	-4.82958984	-9.11425781	+37.46337891	-4.43847656	-21.07177734	+1880	+7.81787109	-9.16699219	-7.90576172	+23.57666016	+15.53466797	-77.73925781	+1932
+1457971407.18779990	+10.12939453	-6.78955078	-8.49023438	+45.10986328	+6.59179688	-73.49853516	+2084	+8.91210938	-4.87353516	-8.99121094	+37.52929688	-4.63623047	-20.74218750	+1876	+7.76074219	-9.23291016	-7.80029297	+23.81835938	+15.66650391	-77.38769531	+1936
+1457971407.19610000	+10.01513672	-6.89941406	-8.27929688	+45.32958984	+6.76757813	-72.94921875	+2084	+8.80224609	-5.00097656	-8.74072266	+37.44140625	-4.74609375	-20.21484375	+1880	+7.65966797	-9.35595703	-7.59375000	+24.41162109	+15.93017578	-76.59667969	+1948
+1457971407.20030000	+9.96240234	-6.93457031	-8.16943359	+45.52734375	+6.72363281	-72.57568359	+2084	+8.75830078	-5.04052734	-8.61328125	+37.48535156	-4.94384766	-19.84130859	+1876	+7.61132813	-9.41308594	-7.48828125	+24.67529297	+15.97412109	-76.20117188	+1952
+1457971407.20860000	+9.85253906	-7.03564453	-7.94531250	+45.74707031	+6.76757813	-71.96044922	+2084	+8.64843750	-5.16357422	-8.34960938	+37.28759766	-5.14160156	-19.29199219	+1880	+7.53222656	-9.52294922	-7.27294922	+25.29052734	+15.99609375	-75.38818359	+1956
+1457971407.21280000	+9.80419922	-7.07080078	-7.83105469	+45.90087891	+6.65771484	-71.60888672	+2080	+8.60449219	-5.20312500	-8.21777344	+37.26562500	-5.38330078	-18.89648438	+1876	+7.49707031	-9.58007813	-7.15869141	+25.57617188	+15.95214844	-75.01464844	+1956
+1457971407.21700000	+9.75146484	-7.11474609	-7.72558594	+46.03271484	+6.63574219	-71.23535156	+2076	+8.55615234	-5.26025391	-8.08593750	+37.17773438	-5.53710938	-18.58886719	+1876	+7.46191406	-9.62402344	-7.05322266	+25.92773438	+15.90820313	-74.55322266	+1952
+1457971407.22110010	+9.69873047	-7.15869141	-7.59814453	+46.12060547	+6.59179688	-70.97167969	+2080	+8.50781250	-5.31298828	-7.94531250	+37.06787109	-5.66894531	-18.32519531	+1880	+7.43554688	-9.68115234	-6.92578125	+26.21337891	+15.79833984	-74.26757813	+1952
+1457971407.22950010	+9.61083984	-7.22900391	-7.36962891	+46.38427734	+6.39404297	-70.20263672	+2064	+8.42431641	-5.39648438	-7.67724609	+36.93603516	-6.10839844	-17.55615234	+1864	+7.38720703	-9.77343750	-6.70166016	+26.87255859	+15.57861328	-73.41064453	+1932
+1457971407.23359990	+9.56250000	-7.26416016	-7.23779297	+46.45019531	+6.30615234	-69.91699219	+2060	+8.38037109	-5.44482422	-7.52783203	+36.80419922	-6.28417969	-17.29248047	+1864	+7.36523438	-9.82177734	-6.57421875	+27.18017578	+15.42480469	-73.08105469	+1924
+1457971407.23779990	+9.52294922	-7.29052734	-7.11474609	+46.53808594	+6.13037109	-69.52148438	+2048	+8.34960938	-5.47558594	-7.38720703	+36.73828125	-6.56982422	-16.87500000	+1856	+7.33886719	-9.86572266	-6.45117188	+27.42187500	+15.24902344	-72.70751953	+1912
+1457971407.24190000	+9.47900391	-7.31689453	-7.00048828	+46.64794922	+6.02050781	-69.10400391	+2036	+8.31005859	-5.51953125	-7.25097656	+36.62841797	-6.74560547	-16.47949219	+1844	+7.31689453	-9.90087891	-6.34570313	+27.81738281	+15.11718750	-72.18017578	+1896
+1457971407.24609990	+9.43945313	-7.34765625	-6.86425781	+46.71386719	+5.86669922	-68.86230469	+2028	+8.27490234	-5.55908203	-7.09277344	+36.51855469	-6.98730469	-16.23779297	+1844	+7.29931641	-9.94482422	-6.21826172	+28.10302734	+14.91943359	-71.82861328	+1880
+1457971407.25029990	+9.40869141	-7.37402344	-6.73681641	+46.77978516	+5.66894531	-68.51074219	+2016	+8.24853516	-5.58984375	-6.95214844	+36.40869141	-7.27294922	-15.84228516	+1832	+7.27734375	-9.98437500	-6.09082031	+28.36669922	+14.74365234	-71.47705078	+1864
+1457971407.25440000	+9.37353516	-7.39160156	-6.61816406	+46.88964844	+5.53710938	-68.07128906	+2000	+8.21777344	-5.62060547	-6.82031250	+36.34277344	-7.44873047	-15.40283203	+1820	+7.25537109	-10.01513672	-5.98535156	+28.71826172	+14.61181641	-70.92773438	+1844
+1457971407.26280000	+9.30761719	-7.43115234	-6.35009766	+47.02148438	+5.20751953	-67.43408203	+1980	+8.17382813	-5.68212891	-6.50830078	+36.14501953	-7.93212891	-14.78759766	+1804	+7.21142578	-10.08544922	-5.73486328	+29.24560547	+14.30419922	-70.11474609	+1812
+1457971407.26690010	+9.27685547	-7.44433594	-6.23583984	+47.13134766	+5.05371094	-66.92871094	+1960	+8.14746094	-5.70410156	-6.37646484	+36.05712891	-8.08593750	-14.30419922	+1788	+7.18945313	-10.11181641	-5.62939453	+29.59716797	+14.19433594	-69.49951172	+1788
+1457971407.27110000	+9.25048828	-7.45751953	-6.09082031	+47.21923828	+4.89990234	-66.66503906	+1956	+8.12988281	-5.73486328	-6.21386719	+35.99121094	-8.32763672	-14.06250000	+1784	+7.17187500	-10.13818359	-5.50634766	+29.88281250	+14.06250000	-69.03808594	+1772
+1457971407.27530000	+9.21972656	-7.47070313	-5.95898438	+47.28515625	+4.70214844	-66.26953125	+1944	+8.11230469	-5.76123047	-6.06884766	+35.83740234	-8.52539063	-13.64501953	+1776	+7.14111328	-10.16894531	-5.39208984	+30.10253906	+13.95263672	-68.57666016	+1760
+1457971407.27940010	+9.19335938	-7.47949219	-5.84472656	+47.43896484	+4.57031250	-65.78613281	+1932	+8.09033203	-5.77880859	-5.93701172	+35.74951172	-8.63525391	-13.13964844	+1760	+7.11474609	-10.18652344	-5.28662109	+30.43212891	+13.88671875	-67.93945313	+1744
+1457971407.28360010	+9.17138672	-7.48828125	-5.70410156	+47.57080078	+4.41650391	-65.50048828	+1928	+8.08154297	-5.80078125	-5.77441406	+35.68359375	-8.85498047	-12.91992188	+1760	+7.09277344	-10.21289063	-5.16796875	+30.71777344	+13.77685547	-67.47802734	+1732
+1457971407.28780010	+9.14501953	-7.49707031	-5.57226563	+47.70263672	+4.21875000	-65.08300781	+1920	+8.06396484	-5.83154297	-5.63378906	+35.48583984	-9.00878906	-12.52441406	+1752	+7.06201172	-10.24365234	-5.05371094	+30.91552734	+13.71093750	-66.99462891	+1724
+1457971407.29189990	+9.11865234	-7.50146484	-5.46240234	+47.90039063	+4.08691406	-64.55566406	+1912	+8.05078125	-5.84472656	-5.50634766	+35.37597656	-9.09667969	-11.99707031	+1740	+7.04003906	-10.26123047	-4.95703125	+31.24511719	+13.66699219	-66.35742188	+1712
+1457971407.30029990	+9.06591797	-7.51464844	-5.19873047	+48.25195313	+3.77929688	-63.78662109	+1912	+8.02880859	-5.89306641	-5.21191406	+35.02441406	-9.42626953	-11.38183594	+1736	+6.99169922	-10.30957031	-4.73291016	+31.70654297	+13.53515625	-65.36865234	+1704
+1457971407.30440000	+9.03955078	-7.51904297	-5.08447266	+48.47167969	+3.62548828	-63.28125000	+1908	+8.01562500	-5.90625000	-5.08447266	+34.89257813	-9.51416016	-10.87646484	+1724	+6.96972656	-10.32275391	-4.63183594	+32.03613281	+13.46923828	-64.77539063	+1696
+1457971407.30859990	+9.02197266	-7.52343750	-4.94824219	+48.71337891	+3.47167969	-62.95166016	+1912	+8.01562500	-5.92382813	-4.93505859	+34.76074219	-9.73388672	-10.67871094	+1724	+6.95654297	-10.34472656	-4.52197266	+32.32177734	+13.35937500	-64.31396484	+1692
+1457971407.31279990	+8.99121094	-7.52783203	-4.82519531	+48.93310547	+3.27392578	-62.53417969	+1916	+8.00244141	-5.95898438	-4.79882813	+34.40917969	-9.84375000	-10.34912109	+1724	+6.93017578	-10.37109375	-4.41650391	+32.51953125	+13.29345703	-63.85253906	+1688
+1457971407.31690000	+8.96923828	-7.52343750	-4.71093750	+49.19677734	+3.09814453	-62.05078125	+1916	+7.99365234	-5.96777344	-4.68017578	+34.23339844	-9.97558594	-9.90966797	+1716	+6.91699219	-10.37988281	-4.31982422	+32.84912109	+13.16162109	-63.32519531	+1684
+1457971407.32110000	+8.95166016	-7.52783203	-4.57910156	+49.46044922	+2.90039063	-61.76513672	+1920	+7.99804688	-5.98974609	-4.53515625	+34.07958984	-10.23925781	-9.75585938	+1716	+6.91259766	-10.40185547	-4.20556641	+33.13476563	+13.02978516	-62.97363281	+1680
+1457971407.32520010	+8.92529297	-7.53222656	-4.46044922	+49.68017578	+2.70263672	-61.36962891	+1924	+7.98925781	-6.02490234	-4.40771484	+33.66210938	-10.37109375	-9.47021484	+1720	+6.89501953	-10.42822266	-4.09570313	+33.33251953	+12.89794922	-62.60009766	+1680
+1457971407.33360000	+8.88574219	-7.52783203	-4.21875000	+50.25146484	+2.24121094	-60.66650391	+1928	+7.99365234	-6.05566406	-4.15283203	+33.17871094	-10.87646484	-8.98681641	+1708	+6.89941406	-10.45898438	-3.88916016	+33.99169922	+12.50244141	-61.85302734	+1668
+1457971407.33769990	+8.85937500	-7.53662109	-4.10009766	+50.44921875	+1.99951172	-60.33691406	+1932	+7.98925781	-6.09521484	-4.02978516	+32.67333984	-11.05224609	-8.76708984	+1708	+6.89062500	-10.48095703	-3.78369141	+34.21142578	+12.30468750	-61.52343750	+1664
+1457971407.34190010	+8.84179688	-7.52783203	-3.99023438	+50.75683594	+1.73583984	-59.98535156	+1928	+7.98925781	-6.10839844	-3.91552734	+32.36572266	-11.27197266	-8.48144531	+1696	+6.89501953	-10.48974609	-3.68261719	+34.56298828	+12.06298828	-61.19384766	+1652
+1457971407.34610010	+8.83740234	-7.52343750	-3.86279297	+51.04248047	+1.45019531	-59.78759766	+1932	+8.00244141	-6.12597656	-3.78369141	+32.08007813	-11.64550781	-8.39355469	+1688	+6.90820313	-10.50292969	-3.57275391	+34.89257813	+11.77734375	-60.97412109	+1644
+1457971407.35019990	+8.81103516	-7.53222656	-3.74853516	+51.21826172	+1.18652344	-59.52392578	+1932	+8.00244141	-6.16992188	-3.66943359	+31.48681641	-11.86523438	-8.23974609	+1688	+6.91259766	-10.52490234	-3.46289063	+35.11230469	+11.55761719	-60.75439453	+1636
+1457971407.35439990	+8.79785156	-7.52343750	-3.64306641	+51.52587891	+0.90087891	-59.19433594	+1924	+8.00683594	-6.18310547	-3.55957031	+31.09130859	-12.12890625	-7.97607422	+1672	+6.92138672	-10.53369141	-3.35742188	+35.44189453	+11.29394531	-60.51269531	+1624
+1457971407.35859990	+8.79345703	-7.51904297	-3.52441406	+51.83349609	+0.59326172	-59.04052734	+1924	+8.02880859	-6.20068359	-3.43652344	+30.73974609	-12.50244141	-7.86621094	+1664	+6.93457031	-10.54687500	-3.25634766	+35.77148438	+11.03027344	-60.31494141	+1612
+1457971407.36690000	+8.76269531	-7.51464844	-3.30908203	+52.31689453	+0.00000000	-58.49121094	+1916	+8.04199219	-6.26220703	-3.22558594	+29.55322266	-12.96386719	-7.42675781	+1640	+6.95654297	-10.57763672	-3.05419922	+36.29882813	+10.54687500	-59.89746094	+1584
+1457971407.37109990	+8.76269531	-7.51025391	-3.19921875	+52.64648438	-0.30761719	-58.31542969	+1912	+8.06396484	-6.27978516	-3.11572266	+29.11376953	-13.31542969	-7.27294922	+1624	+6.96972656	-10.58642578	-2.95751953	+36.60644531	+10.28320313	-59.67773438	+1568
+1457971407.37520000	+8.74511719	-7.51464844	-3.09814453	+52.82226563	-0.59326172	-58.07373047	+1908	+8.06835938	-6.31933594	-3.01025391	+28.34472656	-13.53515625	-7.07519531	+1616	+6.97851563	-10.59960938	-2.86083984	+36.82617188	+10.08544922	-59.47998047	+1552
+1457971407.37940000	+8.73632813	-7.50146484	-3.00146484	+53.15185547	-0.90087891	-57.76611328	+1896	+8.08154297	-6.33691406	-2.91357422	+27.75146484	-13.75488281	-6.78955078	+1600	+6.98291016	-10.60839844	-2.76855469	+37.04589844	+9.90966797	-59.26025391	+1536
+1457971407.38360000	+8.73632813	-7.49267578	-2.90039063	+53.50341797	-1.20849609	-57.54638672	+1892	+8.10791016	-6.35449219	-2.81250000	+27.22412109	-14.01855469	-6.54785156	+1580	+6.99609375	-10.61718750	-2.68066406	+37.30957031	+9.71191406	-59.01855469	+1520
+1457971407.38770010	+8.71875000	-7.49707031	-2.80810547	+53.70117188	-1.47216797	-57.28271484	+1888	+8.11669922	-6.38964844	-2.71582031	+26.45507813	-14.19433594	-6.30615234	+1572	+6.99609375	-10.63037109	-2.59277344	+37.46337891	+9.58007813	-58.82080078	+1504
+1457971407.39190010	+8.71435547	-7.48828125	-2.72021484	+54.03076172	-1.75781250	-56.95312500	+1880	+8.13427734	-6.40722656	-2.62353516	+25.79589844	-14.37011719	-5.95458984	+1556	+7.00048828	-10.63916016	-2.50927734	+37.61718750	+9.47021484	-58.57910156	+1488
+1457971407.40019990	+8.70117188	-7.48388672	-2.54443359	+54.58007813	-2.30712891	-56.38183594	+1868	+8.16943359	-6.45117188	-2.44775391	+24.47753906	-14.67773438	-5.29541016	+1528	+7.00048828	-10.66113281	-2.35986328	+37.90283203	+9.25048828	-57.98583984	+1456
+1457971407.40440010	+8.69677734	-7.46630859	-2.46533203	+54.90966797	-2.59277344	-56.09619141	+1864	+8.18701172	-6.46875000	-2.35986328	+23.84033203	-14.83154297	-4.94384766	+1520	+6.99609375	-10.66552734	-2.28515625	+37.99072266	+9.16259766	-57.72216797	+1444
+1457971407.40850000	+8.69677734	-7.45751953	-2.38623047	+55.23925781	-2.90039063	-55.78857422	+1860	+8.20898438	-6.48193359	-2.28515625	+23.24707031	-14.91943359	-4.52636719	+1504	+6.99609375	-10.67431641	-2.21923828	+38.07861328	+9.05273438	-57.41455078	+1428
+1457971407.41269990	+8.68798828	-7.46191406	-2.31152344	+55.39306641	-3.12011719	-55.52490234	+1856	+8.22216797	-6.49511719	-2.20166016	+22.65380859	-15.02929688	-4.21875000	+1496	+6.98730469	-10.68310547	-2.15771484	+38.12255859	+8.98681641	-57.12890625	+1420
+1457971407.41689990	+8.68359375	-7.44873047	-2.23681641	+55.67871094	-3.38378906	-55.28320313	+1852	+8.23974609	-6.50830078	-2.11816406	+22.12646484	-15.18310547	-3.91113281	+1492	+6.97851563	-10.69189453	-2.08740234	+38.14453125	+8.92089844	-56.88720703	+1412
+1457971407.42100000	+8.68798828	-7.43994141	-2.16650391	+55.94238281	-3.66943359	-55.04150391	+1848	+8.25732422	-6.52148438	-2.05224609	+21.62109375	-15.22705078	-3.47167969	+1484	+6.97412109	-10.70068359	-2.03027344	+38.16650391	+8.83300781	-56.62353516	+1404
+1457971407.42520000	+8.68359375	-7.44433594	-2.09619141	+56.05224609	-3.86718750	-54.84375000	+1844	+8.27490234	-6.52587891	-1.97753906	+21.20361328	-15.31494141	-3.18603516	+1484	+6.96972656	-10.70947266	-1.96875000	+38.16650391	+8.74511719	-56.33789063	+1400
+1457971407.43350010	+8.68798828	-7.42236328	-1.96435547	+56.49169922	-4.39453125	-54.47021484	+1840	+8.30566406	-6.53906250	-1.84130859	+20.43457031	-15.51269531	-2.52685547	+1484	+6.96093750	-10.72265625	-1.85449219	+38.16650391	+8.50341797	-55.92041016	+1388
+1457971407.43770000	+8.68798828	-7.42236328	-1.89843750	+56.55761719	-4.59228516	-54.33837891	+1840	+8.31884766	-6.53906250	-1.77539063	+20.21484375	-15.60058594	-2.28515625	+1488	+6.95654297	-10.73144531	-1.80175781	+38.16650391	+8.37158203	-55.70068359	+1384
+1457971407.44190000	+8.68798828	-7.40917969	-1.83251953	+56.71142578	-4.83398438	-54.31640625	+1840	+8.32763672	-6.54345703	-1.70068359	+19.99511719	-15.77636719	-2.10937500	+1496	+6.96093750	-10.73583984	-1.74023438	+38.16650391	+8.21777344	-55.61279297	+1384
+1457971407.44600010	+8.69677734	-7.40039063	-1.77539063	+56.84326172	-5.09765625	-54.18457031	+1840	+8.34082031	-6.54785156	-1.64794922	+19.75341797	-15.84228516	-1.80175781	+1496	+6.96093750	-10.74023438	-1.68750000	+38.21044922	+8.04199219	-55.48095703	+1380
+1457971407.45020010	+8.69677734	-7.40039063	-1.71386719	+56.90917969	-5.29541016	-54.16259766	+1836	+8.35400391	-6.53906250	-1.58642578	+19.68750000	-15.95214844	-1.62597656	+1504	+6.96533203	-10.74462891	-1.63037109	+38.23242188	+7.91015625	-55.37109375	+1376
+1457971407.45440010	+8.70117188	-7.39160156	-1.64794922	+56.99707031	-5.49316406	-54.18457031	+1836	+8.36279297	-6.53906250	-1.52050781	+19.59960938	-16.10595703	-1.47216797	+1512	+6.96972656	-10.74462891	-1.56884766	+38.25439453	+7.73437500	-55.39306641	+1376
+1457971407.45849990	+8.70996094	-7.38281250	-1.59960938	+57.08496094	-5.69091797	-54.11865234	+1836	+8.37158203	-6.53906250	-1.47216797	+19.51171875	-16.17187500	-1.25244141	+1512	+6.97412109	-10.74902344	-1.51611328	+38.29833984	+7.55859375	-55.32714844	+1372
+1457971407.46269990	+8.71435547	-7.37841797	-1.54687500	+57.15087891	-5.86669922	-54.11865234	+1832	+8.38476563	-6.53466797	-1.41943359	+19.51171875	-16.25976563	-1.07666016	+1516	+6.98291016	-10.74902344	-1.46337891	+38.36425781	+7.40478516	-55.32714844	+1372
+1457971407.47100000	+8.72314453	-7.36523438	-1.44140625	+57.30468750	-6.21826172	-54.09667969	+1836	+8.39794922	-6.53027344	-1.32275391	+19.46777344	-16.43554688	-0.72509766	+1520	+7.00927734	-10.74902344	-1.34912109	+38.54003906	+7.05322266	-55.37109375	+1368
+1457971407.47519990	+8.72753906	-7.35644531	-1.39306641	+57.37060547	-6.35009766	-54.11865234	+1840	+8.40234375	-6.52148438	-1.27441406	+19.53369141	-16.50146484	-0.57128906	+1524	+7.01806641	-10.74462891	-1.30078125	+38.64990234	+6.92138672	-55.37109375	+1364
+1457971407.47930000	+8.73193359	-7.34765625	-1.34472656	+57.41455078	-6.48193359	-54.11865234	+1844	+8.40673828	-6.51708984	-1.23046875	+19.55566406	-16.56738281	-0.41748047	+1524	+7.02685547	-10.74462891	-1.24804688	+38.75976563	+6.78955078	-55.43701172	+1360
+1457971407.48350000	+8.73632813	-7.33886719	-1.30517578	+57.48046875	-6.59179688	-54.07470703	+1848	+8.41113281	-6.51269531	-1.18652344	+19.57763672	-16.56738281	-0.24169922	+1524	+7.03564453	-10.74023438	-1.19531250	+38.86962891	+6.65771484	-55.45898438	+1356
+1457971407.48770000	+8.74072266	-7.33007813	-1.26123047	+57.56835938	-6.67968750	-54.05273438	+1860	+8.41552734	-6.50390625	-1.14697266	+19.64355469	-16.58935547	-0.06591797	+1528	+7.04443359	-10.73583984	-1.14257813	+38.97949219	+6.56982422	-55.52490234	+1352
+1457971407.49180010	+8.74072266	-7.32568359	-1.22167969	+57.61230469	-6.74560547	-54.00878906	+1868	+8.41552734	-6.49951172	-1.10742188	+19.66552734	-16.56738281	+0.13183594	+1528	+7.04882813	-10.73583984	-1.09423828	+39.08935547	+6.48193359	-55.56884766	+1344
+1457971407.49600010	+8.73632813	-7.31689453	-1.18652344	+57.67822266	-6.81152344	-53.89892578	+1876	+8.41552734	-6.49511719	-1.07226563	+19.70947266	-16.50146484	+0.32958984	+1528	+7.05322266	-10.73144531	-1.05029297	+39.19921875	+6.39404297	-55.52490234	+1336
+1457971407.50430010	+8.73632813	-7.29492188	-1.11621094	+57.81005859	-6.92138672	-53.72314453	+1896	+8.41552734	-6.47753906	-1.00195313	+19.81933594	-16.39160156	+0.79101563	+1536	+7.05761719	-10.72265625	-0.97119141	+39.39697266	+6.28417969	-55.48095703	+1320
+1457971407.50850010	+8.73193359	-7.28613281	-1.08544922	+57.85400391	-6.94335938	-53.59130859	+1908	+8.41552734	-6.46875000	-0.97119141	+19.84130859	-16.30371094	+1.01074219	+1540	+7.05761719	-10.71826172	-0.93603516	+39.48486328	+6.21826172	-55.39306641	+1312
+1457971407.51270010	+8.72753906	-7.27294922	-1.05029297	+57.94189453	-6.96533203	-53.48144531	+1920	+8.41113281	-6.45996094	-0.93603516	+19.90722656	-16.21582031	+1.23046875	+1548	+7.05322266	-10.71386719	-0.90087891	+39.57275391	+6.17431641	-55.32714844	+1304
+1457971407.51679990	+8.72314453	-7.26416016	-1.01953125	+57.98583984	-6.98730469	-53.37158203	+1936	+8.41113281	-6.45117188	-0.90527344	+19.95117188	-16.12792969	+1.45019531	+1552	+7.04003906	-10.71386719	-0.87011719	+39.63867188	+6.15234375	-55.23925781	+1300
+1457971407.52099990	+8.71435547	-7.25537109	-0.99316406	+58.02978516	-6.98730469	-53.21777344	+1948	+8.40673828	-6.44238281	-0.87451172	+19.99511719	-16.01806641	+1.69189453	+1560	+7.03125000	-10.70947266	-0.83935547	+39.68261719	+6.13037109	-55.10742188	+1296
+1457971407.52519990	+8.70996094	-7.24218750	-0.96679688	+58.11767578	-6.98730469	-53.06396484	+1960	+8.40234375	-6.43359375	-0.84814453	+20.06103516	-15.90820313	+1.91162109	+1568	+7.01806641	-10.70507813	-0.81298828	+39.72656250	+6.10839844	-54.99755859	+1288
+1457971407.53350000	+8.69238281	-7.22460938	-0.91845703	+58.20556641	-7.03125000	-52.73437500	+1988	+8.38916016	-6.41601563	-0.79101563	+20.12695313	-15.71044922	+2.39501953	+1580	+6.98730469	-10.70507813	-0.76464844	+39.77050781	+6.04248047	-54.68994141	+1280
+1457971407.53769990	+8.68359375	-7.21142578	-0.89648438	+58.27148438	-7.03125000	-52.60253906	+2000	+8.38037109	-6.40283203	-0.76464844	+20.19287109	-15.60058594	+2.59277344	+1588	+6.96972656	-10.70068359	-0.75146484	+39.79248047	+5.99853516	-54.51416016	+1276
+1457971407.54180000	+8.67480469	-7.20263672	-0.87011719	+58.33740234	-7.05322266	-52.47070313	+2016	+8.37158203	-6.39404297	-0.73388672	+20.25878906	-15.53466797	+2.74658203	+1596	+6.95214844	-10.69628906	-0.72949219	+39.81445313	+5.97656250	-54.38232422	+1272
+1457971407.54600000	+8.66162109	-7.18945313	-0.85253906	+58.38134766	-7.07519531	-52.29492188	+2028	+8.36718750	-6.38525391	-0.71191406	+20.28076172	-15.44677734	+2.98828125	+1604	+6.93896484	-10.69189453	-0.71630859	+39.83642578	+5.93261719	-54.22851563	+1268
+1457971407.55020000	+8.65283203	-7.18066406	-0.83496094	+58.44726563	-7.07519531	-52.16308594	+2044	+8.35839844	-6.37646484	-0.68994141	+20.32470703	-15.38085938	+3.16406250	+1612	+6.92138672	-10.69189453	-0.69873047	+39.85839844	+5.93261719	-54.09667969	+1268
+1457971407.55430010	+8.63964844	-7.17187500	-0.81298828	+58.49121094	-7.09716797	-52.05322266	+2056	+8.34960938	-6.36767578	-0.66357422	+20.36865234	-15.33691406	+3.29589844	+1620	+6.90380859	-10.68750000	-0.67675781	+39.85839844	+5.91064453	-53.98681641	+1268
+1457971407.55850010	+8.63085938	-7.16308594	-0.80419922	+58.53515625	-7.11914063	-51.85546875	+2068	+8.34082031	-6.35888672	-0.65039063	+20.39062500	-15.22705078	+3.53759766	+1624	+6.88183594	-10.68750000	-0.66796875	+39.88037109	+5.91064453	-53.83300781	+1264
+1457971407.56680010	+8.60888672	-7.14990234	-0.77783203	+58.60107422	-7.09716797	-51.63574219	+2096	+8.31884766	-6.35009766	-0.61523438	+20.41259766	-15.09521484	+3.80126953	+1636	+6.85546875	-10.68310547	-0.64599609	+39.90234375	+5.93261719	-53.61328125	+1264
+1457971407.57100010	+8.60009766	-7.14550781	-0.77783203	+58.64501953	-7.09716797	-51.43798828	+2104	+8.31005859	-6.34570313	-0.61083984	+20.41259766	-14.96337891	+4.02099609	+1640	+6.84228516	-10.67871094	-0.64160156	+39.94628906	+5.95458984	-53.45947266	+1260
+1457971407.57509990	+8.58691406	-7.14111328	-0.76904297	+58.62304688	-7.03125000	-51.32812500	+2116	+8.30126953	-6.34570313	-0.60205078	+20.36865234	-14.87548828	+4.13085938	+1648	+6.82910156	-10.67871094	-0.63281250	+39.99023438	+6.02050781	-53.37158203	+1256
+1457971407.57929990	+8.57812500	-7.14111328	-0.76464844	+58.64501953	-6.98730469	-51.24023438	+2124	+8.28808594	-6.34130859	-0.59326172	+20.34667969	-14.78759766	+4.24072266	+1652	+6.82031250	-10.67431641	-0.62402344	+40.03417969	+6.10839844	-53.30566406	+1252
+1457971407.58349990	+8.56933594	-7.13671875	-0.76904297	+58.64501953	-6.94335938	-51.08642578	+2136	+8.28369141	-6.34130859	-0.59326172	+20.32470703	-14.63378906	+4.43847656	+1652	+6.81152344	-10.66992188	-0.61523438	+40.10009766	+6.19628906	-53.21777344	+1248
+1457971407.58760000	+8.56054688	-7.14111328	-0.76904297	+58.62304688	-6.85546875	-50.95458984	+2144	+8.27050781	-6.34130859	-0.59326172	+20.25878906	-14.50195313	+4.57031250	+1656	+6.80273438	-10.66552734	-0.61083984	+40.14404297	+6.32812500	-53.15185547	+1244
+1457971407.59180000	+8.54736328	-7.14111328	-0.76904297	+58.60107422	-6.76757813	-50.84472656	+2152	+8.26171875	-6.34570313	-0.58886719	+20.19287109	-14.37011719	+4.70214844	+1656	+6.79833984	-10.66552734	-0.60205078	+40.18798828	+6.45996094	-53.10791016	+1240
+1457971407.60010000	+8.52978516	-7.14550781	-0.78662109	+58.51318359	-6.56982422	-50.51513672	+2172	+8.24414063	-6.35009766	-0.60205078	+20.03906250	-14.01855469	+5.00976563	+1660	+6.78515625	-10.66113281	-0.59765625	+40.27587891	+6.74560547	-52.88818359	+1232
+1457971407.60430000	+8.52099609	-7.14990234	-0.79101563	+58.46923828	-6.45996094	-50.38330078	+2180	+8.23535156	-6.35449219	-0.60644531	+19.95117188	-13.84277344	+5.14160156	+1664	+6.78076172	-10.65673828	-0.59765625	+40.34179688	+6.89941406	-52.80029297	+1228
+1457971407.60850000	+8.50781250	-7.15429688	-0.79980469	+58.42529297	-6.37207031	-50.22949219	+2184	+8.22216797	-6.35888672	-0.61083984	+19.86328125	-13.66699219	+5.29541016	+1664	+6.77636719	-10.65673828	-0.59326172	+40.40771484	+7.05322266	-52.71240234	+1224
+1457971407.61260010	+8.49902344	-7.15869141	-0.80419922	+58.38134766	-6.26220703	-50.07568359	+2192	+8.21337891	-6.35888672	-0.61523438	+19.77539063	-13.46923828	+5.42724609	+1664	+6.77197266	-10.65234375	-0.59326172	+40.47363281	+7.20703125	-52.62451172	+1220
+1457971407.61680010	+8.49023438	-7.15869141	-0.81298828	+58.33740234	-6.15234375	-49.92187500	+2196	+8.20458984	-6.36328125	-0.61962891	+19.68750000	-13.29345703	+5.55908203	+1664	+6.76318359	-10.64794922	-0.59326172	+40.51757813	+7.38281250	-52.53662109	+1220
+1457971407.62100010	+8.47705078	-7.16308594	-0.81738281	+58.29345703	-6.06445313	-49.79003906	+2200	+8.19580078	-6.36767578	-0.62402344	+19.59960938	-13.11767578	+5.71289063	+1660	+6.75439453	-10.64794922	-0.58886719	+40.53955078	+7.53662109	-52.44873047	+1220
+1457971407.62509990	+8.46826172	-7.16748047	-0.82617188	+58.24951172	-5.97656250	-49.61425781	+2204	+8.18701172	-6.37207031	-0.62841797	+19.51171875	-12.96386719	+5.84472656	+1660	+6.75000000	-10.64794922	-0.58886719	+40.58349609	+7.64648438	-52.33886719	+1220
+1457971407.62930010	+8.45947266	-7.17187500	-0.83496094	+58.20556641	-5.91064453	-49.43847656	+2204	+8.17822266	-6.37646484	-0.63281250	+19.44580078	-12.78808594	+5.97656250	+1656	+6.74121094	-10.64794922	-0.59326172	+40.60546875	+7.77832031	-52.22900391	+1220
+1457971407.63340000	+8.45068359	-7.17187500	-0.83496094	+58.16162109	-5.84472656	-49.30664063	+2204	+8.16943359	-6.37646484	-0.63720703	+19.35791016	-12.65625000	+6.10839844	+1652	+6.72802734	-10.64794922	-0.59326172	+40.62744141	+7.91015625	-52.09716797	+1220
+1457971407.64179990	+8.42871094	-7.17626953	-0.84375000	+58.09570313	-5.77880859	-48.97705078	+2204	+8.15185547	-6.38085938	-0.63720703	+19.22607422	-12.37060547	+6.32812500	+1644	+6.70605469	-10.64355469	-0.60644531	+40.62744141	+8.08593750	-51.83349609	+1224
+1457971407.64590000	+8.41992188	-7.17626953	-0.84375000	+58.07373047	-5.75683594	-48.84521484	+2204	+8.14746094	-6.38085938	-0.63720703	+19.16015625	-12.26074219	+6.43798828	+1640	+6.69287109	-10.64355469	-0.61083984	+40.62744141	+8.17382813	-51.67968750	+1228
+1457971407.65010000	+8.41113281	-7.18066406	-0.84814453	+58.00781250	-5.73486328	-48.71337891	+2200	+8.13867188	-6.38525391	-0.63720703	+19.07226563	-12.17285156	+6.52587891	+1636	+6.67968750	-10.64355469	-0.61523438	+40.60546875	+8.23974609	-51.54785156	+1228
+1457971407.65430000	+8.40234375	-7.17626953	-0.84814453	+57.98583984	-5.71289063	-48.55957031	+2200	+8.13427734	-6.38085938	-0.63720703	+19.00634766	-12.06298828	+6.61376953	+1632	+6.66210938	-10.64794922	-0.61962891	+40.56152344	+8.32763672	-51.41601563	+1232
+1457971407.65840010	+8.39355469	-7.17626953	-0.84814453	+57.94189453	-5.71289063	-48.42773438	+2196	+8.12988281	-6.38085938	-0.63281250	+18.96240234	-11.97509766	+6.72363281	+1624	+6.64453125	-10.64794922	-0.62841797	+40.49560547	+8.37158203	-51.26220703	+1232
+1457971407.66260000	+8.38476563	-7.18066406	-0.84814453	+57.85400391	-5.73486328	-48.29589844	+2192	+8.12548828	-6.38525391	-0.63281250	+18.85253906	-11.88720703	+6.78955078	+1620	+6.62695313	-10.64794922	-0.63281250	+40.42968750	+8.41552734	-51.10839844	+1232
+1457971407.66680000	+8.38037109	-7.18066406	-0.84814453	+57.81005859	-5.75683594	-48.16406250	+2188	+8.12109375	-6.38525391	-0.63281250	+18.76464844	-11.79931641	+6.87744141	+1616	+6.61376953	-10.65234375	-0.64160156	+40.34179688	+8.45947266	-50.97656250	+1232
+1457971407.67090010	+8.38037109	-7.17626953	-0.84814453	+57.76611328	-5.77880859	-48.03222656	+2184	+8.11669922	-6.38525391	-0.62841797	+18.69873047	-11.73339844	+6.96533203	+1612	+6.59619141	-10.65234375	-0.65039063	+40.25390625	+8.48144531	-50.82275391	+1232
+1457971407.67510010	+8.37158203	-7.18505859	-0.84814453	+57.65625000	-5.80078125	-47.92236328	+2180	+8.11669922	-6.38525391	-0.62841797	+18.58886719	-11.66748047	+7.05322266	+1608	+6.58300781	-10.65234375	-0.65917969	+40.18798828	+8.50341797	-50.66894531	+1228
+1457971407.68339990	+8.36718750	-7.18066406	-0.84375000	+57.50244141	-5.88867188	-47.70263672	+2172	+8.11230469	-6.38525391	-0.62402344	+18.36914063	-11.55761719	+7.20703125	+1600	+6.55224609	-10.65234375	-0.67236328	+39.99023438	+8.54736328	-50.42724609	+1224
+1457971407.68759990	+8.36718750	-7.18505859	-0.84375000	+57.39257813	-5.93261719	-47.61474609	+2168	+8.11230469	-6.38525391	-0.61962891	+18.25927734	-11.53564453	+7.27294922	+1600	+6.54345703	-10.65234375	-0.67675781	+39.90234375	+8.54736328	-50.33935547	+1220
+1457971407.69180010	+8.36718750	-7.18505859	-0.83935547	+57.30468750	-5.97656250	-47.52685547	+2164	+8.11669922	-6.38525391	-0.61523438	+18.12744141	-11.49169922	+7.33886719	+1596	+6.53466797	-10.65234375	-0.68115234	+39.79248047	+8.56933594	-50.25146484	+1216
+1457971407.69590000	+8.36718750	-7.18505859	-0.83496094	+57.21679688	-6.04248047	-47.43896484	+2164	+8.11669922	-6.38964844	-0.61523438	+18.01757813	-11.46972656	+7.42675781	+1596	+6.52587891	-10.65234375	-0.68115234	+39.70458984	+8.56933594	-50.16357422	+1212
+1457971407.70009990	+8.36718750	-7.18945313	-0.83496094	+57.12890625	-6.08642578	-47.35107422	+2160	+8.12109375	-6.38964844	-0.61083984	+17.88574219	-11.44775391	+7.51464844	+1592	+6.52148438	-10.65234375	-0.68554688	+39.61669922	+8.56933594	-50.09765625	+1204
+1457971407.70429990	+8.37158203	-7.18945313	-0.83496094	+57.01904297	-6.17431641	-47.26318359	+2156	+8.12109375	-6.38964844	-0.60644531	+17.77587891	-11.42578125	+7.60253906	+1592	+6.51708984	-10.64794922	-0.68554688	+39.52880859	+8.54736328	-50.03173828	+1200
+1457971407.70840000	+8.37158203	-7.18945313	-0.83056641	+56.93115234	-6.26220703	-47.17529297	+2156	+8.12548828	-6.38964844	-0.60644531	+17.64404297	-11.42578125	+7.69042969	+1592	+6.51708984	-10.64794922	-0.68554688	+39.48486328	+8.54736328	-49.98779297	+1192
+1457971407.71260000	+8.37597656	-7.18945313	-0.82617188	+56.84326172	-6.32812500	-47.08740234	+2156	+8.12548828	-6.38964844	-0.60205078	+17.51220703	-11.44775391	+7.77832031	+1592	+6.51708984	-10.64355469	-0.68115234	+39.41894531	+8.52539063	-49.96582031	+1188
+1457971407.71670010	+8.37597656	-7.18945313	-0.82177734	+56.77734375	-6.41601563	-47.02148438	+2156	+8.12988281	-6.38964844	-0.59765625	+17.38037109	-11.44775391	+7.86621094	+1592	+6.51708984	-10.63916016	-0.68115234	+39.37500000	+8.52539063	-49.92187500	+1184
+1457971407.72510000	+8.38476563	-7.19384766	-0.81298828	+56.62353516	-6.59179688	-46.88964844	+2156	+8.13867188	-6.38964844	-0.58447266	+17.13867188	-11.49169922	+8.04199219	+1596	+6.52148438	-10.63476563	-0.66796875	+39.28710938	+8.50341797	-49.92187500	+1180
+1457971407.72919990	+8.38476563	-7.19384766	-0.80859375	+56.55761719	-6.67968750	-46.82373047	+2156	+8.14306641	-6.38964844	-0.58007813	+17.02880859	-11.51367188	+8.15185547	+1596	+6.52148438	-10.63476563	-0.66357422	+39.26513672	+8.48144531	-49.92187500	+1180
+1457971407.73340010	+8.38916016	-7.19384766	-0.80859375	+56.49169922	-6.76757813	-46.73583984	+2156	+8.14306641	-6.38964844	-0.58007813	+16.91894531	-11.51367188	+8.23974609	+1600	+6.52587891	-10.63037109	-0.65917969	+39.24316406	+8.45947266	-49.92187500	+1180
+1457971407.73760010	+8.38916016	-7.19384766	-0.80419922	+56.46972656	-6.85546875	-46.66992188	+2156	+8.14746094	-6.38964844	-0.57568359	+16.83105469	-11.53564453	+8.32763672	+1600	+6.53027344	-10.62597656	-0.65039063	+39.22119141	+8.45947266	-49.92187500	+1180
+1457971407.74169990	+8.39355469	-7.19384766	-0.79980469	+56.42578125	-6.92138672	-46.58203125	+2156	+8.15185547	-6.38525391	-0.57128906	+16.74316406	-11.55761719	+8.41552734	+1600	+6.53466797	-10.62597656	-0.64599609	+39.19921875	+8.43750000	-49.92187500	+1180
+1457971407.74589990	+8.39355469	-7.19384766	-0.79980469	+56.38183594	-7.00927734	-46.51611328	+2160	+8.15185547	-6.38525391	-0.56689453	+16.65527344	-11.55761719	+8.50341797	+1604	+6.53466797	-10.62158203	-0.64160156	+39.19921875	+8.43750000	-49.92187500	+1184
+1457971407.75009990	+8.39355469	-7.19384766	-0.79541016	+56.35986328	-7.05322266	-46.45019531	+2160	+8.15625000	-6.38525391	-0.56250000	+16.58935547	-11.55761719	+8.56933594	+1604	+6.53906250	-10.61718750	-0.63720703	+39.17724609	+8.43750000	-49.92187500	+1184
+1457971407.75420000	+8.39355469	-7.19384766	-0.79101563	+56.33789063	-7.09716797	-46.40625000	+2160	+8.15625000	-6.38525391	-0.56250000	+16.52343750	-11.55761719	+8.61328125	+1604	+6.53906250	-10.61718750	-0.63281250	+39.17724609	+8.45947266	-49.89990234	+1184
+1457971407.75840000	+8.39355469	-7.19384766	-0.79101563	+56.29394531	-7.14111328	-46.31835938	+2160	+8.15625000	-6.38525391	-0.55810547	+16.47949219	-11.53564453	+8.67919922	+1604	+6.53906250	-10.61279297	-0.63281250	+39.15527344	+8.45947266	-49.87792969	+1188
+1457971407.76670000	+8.39355469	-7.19384766	-0.79101563	+56.25000000	-7.18505859	-46.16455078	+2160	+8.15625000	-6.38525391	-0.55810547	+16.39160156	-11.44775391	+8.78906250	+1608	+6.53466797	-10.61279297	-0.63281250	+39.11132813	+8.48144531	-49.81201172	+1188
+1457971407.77090000	+8.38916016	-7.19384766	-0.79541016	+56.22802734	-7.20703125	-46.05468750	+2164	+8.15625000	-6.38525391	-0.55810547	+16.34765625	-11.40380859	+8.83300781	+1608	+6.53027344	-10.61279297	-0.63281250	+39.08935547	+8.50341797	-49.74609375	+1188
+1457971407.77510000	+8.38916016	-7.19384766	-0.79541016	+56.22802734	-7.20703125	-45.98876953	+2164	+8.15625000	-6.38525391	-0.55810547	+16.32568359	-11.35986328	+8.85498047	+1608	+6.52587891	-10.61279297	-0.63720703	+39.06738281	+8.52539063	-49.70214844	+1192
+1457971407.77920010	+8.38476563	-7.19384766	-0.79541016	+56.20605469	-7.20703125	-45.90087891	+2164	+8.15625000	-6.38525391	-0.55810547	+16.28173828	-11.31591797	+8.87695313	+1608	+6.52148438	-10.61279297	-0.64160156	+39.02343750	+8.54736328	-49.63623047	+1192
+1457971407.78340010	+8.38037109	-7.19384766	-0.79980469	+56.18408203	-7.20703125	-45.83496094	+2164	+8.15185547	-6.38525391	-0.55810547	+16.25976563	-11.25000000	+8.89892578	+1608	+6.51269531	-10.61279297	-0.64599609	+39.00146484	+8.59130859	-49.57031250	+1196
+1457971407.78749990	+8.38037109	-7.19384766	-0.79980469	+56.16210938	-7.18505859	-45.76904297	+2164	+8.15185547	-6.38525391	-0.55810547	+16.23779297	-11.20605469	+8.92089844	+1608	+6.50390625	-10.61279297	-0.65039063	+38.95751953	+8.61328125	-49.50439453	+1196
+1457971407.79169990	+8.37597656	-7.19384766	-0.79980469	+56.16210938	-7.16308594	-45.70312500	+2168	+8.15185547	-6.38525391	-0.55810547	+16.21582031	-11.14013672	+8.94287109	+1608	+6.49951172	-10.61279297	-0.65478516	+38.91357422	+8.65722656	-49.43847656	+1196
+1457971407.79590010	+8.37158203	-7.19824219	-0.80419922	+56.14013672	-7.14111328	-45.61523438	+2168	+8.14746094	-6.38525391	-0.56250000	+16.19384766	-11.07421875	+8.96484375	+1608	+6.49072266	-10.61718750	-0.65917969	+38.89160156	+8.67919922	-49.37255859	+1200
+1457971407.80419990	+8.36718750	-7.19824219	-0.80859375	+56.11816406	-7.09716797	-45.48339844	+2168	+8.14306641	-6.38964844	-0.56250000	+16.14990234	-10.94238281	+9.00878906	+1612	+6.47314453	-10.61718750	-0.67236328	+38.82568359	+8.76708984	-49.24072266	+1200
+1457971407.80839990	+8.36279297	-7.19824219	-0.80859375	+56.09619141	-7.07519531	-45.41748047	+2168	+8.14306641	-6.38964844	-0.56689453	+16.14990234	-10.87646484	+9.03076172	+1612	+6.46435547	-10.62158203	-0.67675781	+38.78173828	+8.81103516	-49.17480469	+1200
+1457971407.81250000	+8.35839844	-7.20263672	-0.81298828	+56.09619141	-7.05322266	-45.37353516	+2168	+8.13867188	-6.38964844	-0.56689453	+16.12792969	-10.81054688	+9.05273438	+1612	+6.45996094	-10.62158203	-0.68115234	+38.75976563	+8.85498047	-49.10888672	+1196
+1457971407.81670000	+8.35839844	-7.20263672	-0.81298828	+56.09619141	-7.00927734	-45.32958984	+2168	+8.13867188	-6.39404297	-0.56689453	+16.12792969	-10.76660156	+9.05273438	+1612	+6.45117188	-10.62597656	-0.68554688	+38.75976563	+8.89892578	-49.06494141	+1196
+1457971407.82090000	+8.35400391	-7.20263672	-0.81738281	+56.09619141	-6.98730469	-45.30761719	+2168	+8.13427734	-6.39404297	-0.56689453	+16.10595703	-10.70068359	+9.07470703	+1616	+6.44677734	-10.62597656	-0.68994141	+38.73779297	+8.94287109	-49.02099609	+1196
+1457971407.82920000	+8.34960938	-7.20703125	-0.81738281	+56.09619141	-6.94335938	-45.24169922	+2168	+8.12988281	-6.39843750	-0.57128906	+16.10595703	-10.59082031	+9.11865234	+1616	+6.43798828	-10.63037109	-0.69433594	+38.73779297	+9.03076172	-48.95507813	+1188
+1457971407.83340000	+8.34960938	-7.21142578	-0.81738281	+56.09619141	-6.92138672	-45.21972656	+2164	+8.12988281	-6.39843750	-0.57128906	+16.10595703	-10.54687500	+9.11865234	+1616	+6.43359375	-10.63037109	-0.69433594	+38.73779297	+9.09667969	-48.93310547	+1184
+1457971407.83750010	+8.34521484	-7.21142578	-0.82177734	+56.09619141	-6.89941406	-45.19775391	+2164	+8.12988281	-6.39843750	-0.57128906	+16.10595703	-10.50292969	+9.14062500	+1616	+6.43359375	-10.63476563	-0.69433594	+38.75976563	+9.14062500	-48.93310547	+1180
+1457971407.84170010	+8.34521484	-7.21582031	-0.82177734	+56.11816406	-6.87744141	-45.19775391	+2164	+8.12548828	-6.40283203	-0.57568359	+16.10595703	-10.43701172	+9.16259766	+1616	+6.43359375	-10.63476563	-0.68994141	+38.78173828	+9.18457031	-48.93310547	+1176
+1457971407.84590010	+8.34521484	-7.21582031	-0.82177734	+56.11816406	-6.85546875	-45.17578125	+2160	+8.12548828	-6.40283203	-0.57568359	+16.10595703	-10.41503906	+9.18457031	+1616	+6.43359375	-10.63476563	-0.68994141	+38.80371094	+9.22851563	-48.93310547	+1172
+1457971407.84999990	+8.34521484	-7.21582031	-0.82177734	+56.14013672	-6.83349609	-45.17578125	+2160	+8.12109375	-6.40722656	-0.57568359	+16.10595703	-10.37109375	+9.20654297	+1616	+6.43359375	-10.63476563	-0.68554688	+38.82568359	+9.27246094	-48.95507813	+1172
+1457971407.85419990	+8.34521484	-7.22021484	-0.82177734	+56.14013672	-6.83349609	-45.17578125	+2160	+8.12109375	-6.40722656	-0.57568359	+16.10595703	-10.32714844	+9.20654297	+1616	+6.43798828	-10.63916016	-0.68554688	+38.86962891	+9.31640625	-48.97705078	+1168
+1457971407.86250000	+8.34521484	-7.22460938	-0.82177734	+56.16210938	-6.78955078	-45.17578125	+2156	+8.12109375	-6.41162109	-0.58007813	+16.12792969	-10.26123047	+9.25048828	+1616	+6.44238281	-10.63916016	-0.67675781	+38.93554688	+9.40429688	-49.02099609	+1164
+1457971407.86669990	+8.34521484	-7.22460938	-0.82177734	+56.18408203	-6.78955078	-45.17578125	+2156	+8.12109375	-6.41162109	-0.58007813	+16.14990234	-10.23925781	+9.25048828	+1616	+6.44677734	-10.63916016	-0.67236328	+38.95751953	+9.44824219	-49.06494141	+1164
+1457971407.87080000	+8.34521484	-7.22460938	-0.82177734	+56.18408203	-6.76757813	-45.17578125	+2156	+8.12109375	-6.41601563	-0.58007813	+16.14990234	-10.21728516	+9.27246094	+1616	+6.45117188	-10.63916016	-0.66796875	+39.00146484	+9.49218750	-49.08691406	+1164
+1457971407.87500000	+8.34521484	-7.22900391	-0.82177734	+56.20605469	-6.76757813	-45.19775391	+2152	+8.12109375	-6.41601563	-0.58007813	+16.17187500	-10.19531250	+9.27246094	+1616	+6.45117188	-10.64355469	-0.66357422	+39.02343750	+9.51416016	-49.13085938	+1164
+1457971407.87920000	+8.34521484	-7.22900391	-0.82177734	+56.20605469	-6.76757813	-45.19775391	+2152	+8.12109375	-6.41601563	-0.58007813	+16.17187500	-10.17333984	+9.27246094	+1616	+6.45556641	-10.64355469	-0.66357422	+39.04541016	+9.55810547	-49.17480469	+1164
+1457971407.88330010	+8.34521484	-7.22900391	-0.82177734	+56.22802734	-6.74560547	-45.19775391	+2152	+8.12109375	-6.42041016	-0.58447266	+16.19384766	-10.17333984	+9.29443359	+1616	+6.45996094	-10.64355469	-0.65917969	+39.08935547	+9.58007813	-49.19677734	+1164
+1457971407.88750000	+8.34521484	-7.23339844	-0.82177734	+56.25000000	-6.74560547	-45.21972656	+2152	+8.12109375	-6.42041016	-0.58447266	+16.21582031	-10.15136719	+9.29443359	+1612	+6.46435547	-10.64794922	-0.65478516	+39.11132813	+9.62402344	-49.24072266	+1164
+1457971407.89580010	+8.34521484	-7.23339844	-0.82177734	+56.27197266	-6.72363281	-45.24169922	+2148	+8.12109375	-6.42480469	-0.58447266	+16.23779297	-10.12939453	+9.27246094	+1612	+6.46875000	-10.65234375	-0.65039063	+39.13330078	+9.66796875	-49.30664063	+1164
+1457971407.90000010	+8.34521484	-7.23339844	-0.82177734	+56.29394531	-6.72363281	-45.24169922	+2148	+8.12109375	-6.42480469	-0.58447266	+16.25976563	-10.12939453	+9.27246094	+1612	+6.46875000	-10.65234375	-0.65039063	+39.13330078	+9.71191406	-49.32861328	+1164
+1457971407.90420010	+8.34521484	-7.23779297	-0.82177734	+56.29394531	-6.70166016	-45.26367188	+2148	+8.12109375	-6.42480469	-0.58447266	+16.25976563	-10.12939453	+9.27246094	+1612	+6.46875000	-10.65673828	-0.65039063	+39.13330078	+9.71191406	-49.37255859	+1164
+1457971407.90829990	+8.34960938	-7.23779297	-0.82177734	+56.31591797	-6.70166016	-45.26367188	+2148	+8.12109375	-6.42480469	-0.58447266	+16.28173828	-10.12939453	+9.25048828	+1612	+6.46875000	-10.66113281	-0.65039063	+39.13330078	+9.73388672	-49.39453125	+1164
+1457971407.91249990	+8.34960938	-7.23779297	-0.82177734	+56.33789063	-6.70166016	-45.28564453	+2148	+8.12109375	-6.42480469	-0.58447266	+16.30371094	-10.12939453	+9.25048828	+1612	+6.46875000	-10.66113281	-0.65039063	+39.13330078	+9.75585938	-49.41650391	+1164
+1457971407.91669990	+8.34960938	-7.23779297	-0.82177734	+56.38183594	-6.70166016	-45.32958984	+2148	+8.12109375	-6.42919922	-0.58447266	+16.30371094	-10.12939453	+9.22851563	+1612	+6.46875000	-10.66552734	-0.65478516	+39.11132813	+9.75585938	-49.41650391	+1164
+1457971407.92080000	+8.34960938	-7.24218750	-0.82177734	+56.40380859	-6.70166016	-45.35156250	+2148	+8.12109375	-6.42919922	-0.58447266	+16.32568359	-10.12939453	+9.20654297	+1612	+6.46875000	-10.66992188	-0.65478516	+39.08935547	+9.75585938	-49.43847656	+1164
+1457971407.92500000	+8.34960938	-7.24218750	-0.82177734	+56.42578125	-6.70166016	-45.37353516	+2148	+8.12109375	-6.42919922	-0.58447266	+16.34765625	-10.12939453	+9.20654297	+1612	+6.46435547	-10.67431641	-0.65917969	+39.06738281	+9.75585938	-49.46044922	+1160
+1457971407.92919990	+8.34960938	-7.24218750	-0.82177734	+56.46972656	-6.70166016	-45.41748047	+2152	+8.12548828	-6.42919922	-0.58447266	+16.36962891	-10.12939453	+9.18457031	+1612	+6.46435547	-10.67871094	-0.65917969	+39.04541016	+9.75585938	-49.48242188	+1160
+1457971407.93750000	+8.34960938	-7.24218750	-0.82177734	+56.55761719	-6.70166016	-45.48339844	+2152	+8.12548828	-6.42919922	-0.58447266	+16.43554688	-10.15136719	+9.14062500	+1612	+6.45996094	-10.68750000	-0.66796875	+39.02343750	+9.73388672	-49.50439453	+1156
+1457971407.94160010	+8.35400391	-7.24218750	-0.82177734	+56.60156250	-6.72363281	-45.50537109	+2152	+8.12548828	-6.42919922	-0.58447266	+16.45751953	-10.17333984	+9.11865234	+1612	+6.45996094	-10.69189453	-0.66796875	+39.02343750	+9.73388672	-49.52636719	+1152
+1457971407.94580010	+8.35400391	-7.24218750	-0.82177734	+56.64550781	-6.72363281	-45.54931641	+2152	+8.12548828	-6.43359375	-0.58447266	+16.47949219	-10.17333984	+9.09667969	+1616	+6.45996094	-10.69628906	-0.67236328	+39.02343750	+9.73388672	-49.57031250	+1148
+1457971407.95000000	+8.35400391	-7.24218750	-0.81738281	+56.68945313	-6.74560547	-45.59326172	+2156	+8.12548828	-6.43359375	-0.58007813	+16.52343750	-10.19531250	+9.07470703	+1616	+6.45996094	-10.69628906	-0.66796875	+39.04541016	+9.73388672	-49.61425781	+1144
+1457971407.95409990	+8.35400391	-7.24218750	-0.81738281	+56.75537109	-6.74560547	-45.61523438	+2156	+8.12548828	-6.43359375	-0.58007813	+16.56738281	-10.21728516	+9.05273438	+1616	+6.46435547	-10.70068359	-0.66796875	+39.06738281	+9.73388672	-49.65820313	+1140
+1457971407.95830010	+8.35400391	-7.24218750	-0.81738281	+56.79931641	-6.76757813	-45.65917969	+2156	+8.12548828	-6.43359375	-0.58007813	+16.61132813	-10.21728516	+9.03076172	+1616	+6.46875000	-10.70068359	-0.66796875	+39.11132813	+9.73388672	-49.72412109	+1136
+1457971407.96250010	+8.35839844	-7.24218750	-0.81738281	+56.86523438	-6.76757813	-45.70312500	+2160	+8.12548828	-6.43359375	-0.58007813	+16.67724609	-10.23925781	+9.00878906	+1616	+6.47314453	-10.70068359	-0.66357422	+39.15527344	+9.73388672	-49.79003906	+1136
+1457971407.96659990	+8.35839844	-7.24218750	-0.81298828	+56.93115234	-6.78955078	-45.72509766	+2160	+8.12988281	-6.43359375	-0.58007813	+16.72119141	-10.26123047	+8.98681641	+1616	+6.48193359	-10.70068359	-0.65917969	+39.19921875	+9.73388672	-49.85595703	+1132
+1457971407.97499990	+8.36279297	-7.24218750	-0.81298828	+57.04101563	-6.81152344	-45.79101563	+2160	+8.12988281	-6.43359375	-0.58007813	+16.83105469	-10.30517578	+8.94287109	+1616	+6.49511719	-10.70068359	-0.64599609	+39.33105469	+9.75585938	-49.98779297	+1132
+1457971407.97910000	+8.36279297	-7.24218750	-0.81298828	+57.08496094	-6.81152344	-45.81298828	+2160	+8.12988281	-6.43359375	-0.58007813	+16.89697266	-10.32714844	+8.92089844	+1616	+6.50390625	-10.70068359	-0.64160156	+39.41894531	+9.75585938	-50.05371094	+1132
+1457971407.98330000	+8.36279297	-7.24218750	-0.81298828	+57.15087891	-6.81152344	-45.83496094	+2164	+8.12988281	-6.43359375	-0.58007813	+16.94091797	-10.34912109	+8.89892578	+1620	+6.51269531	-10.70068359	-0.63720703	+39.48486328	+9.77783203	-50.11962891	+1136
+1457971407.98750000	+8.36279297	-7.24218750	-0.81298828	+57.21679688	-6.83349609	-45.87890625	+2164	+8.12988281	-6.43359375	-0.58007813	+17.00683594	-10.39306641	+8.87695313	+1620	+6.52148438	-10.70068359	-0.62841797	+39.55078125	+9.79980469	-50.18554688	+1136
+1457971407.99160000	+8.36279297	-7.24218750	-0.81298828	+57.26074219	-6.83349609	-45.90087891	+2164	+8.12988281	-6.43359375	-0.58007813	+17.07275391	-10.39306641	+8.85498047	+1620	+6.52587891	-10.70068359	-0.62402344	+39.61669922	+9.82177734	-50.25146484	+1140
+1457971407.99580000	+8.36279297	-7.24218750	-0.81298828	+57.30468750	-6.83349609	-45.90087891	+2164	+8.12988281	-6.43359375	-0.58007813	+17.11669922	-10.41503906	+8.85498047	+1620	+6.53466797	-10.70068359	-0.61962891	+39.68261719	+9.82177734	-50.29541016	+1140
+1457971408.00000000	+8.36279297	-7.24218750	-0.81298828	+57.37060547	-6.83349609	-45.92285156	+2164	+8.12988281	-6.43798828	-0.58007813	+17.18261719	-10.43701172	+8.83300781	+1620	+6.53906250	-10.70068359	-0.61523438	+39.74853516	+9.84375000	-50.33935547	+1140
+1457971408.00830010	+8.36279297	-7.24218750	-0.81298828	+57.45849609	-6.81152344	-45.94482422	+2164	+8.12548828	-6.43798828	-0.58447266	+17.29248047	-10.43701172	+8.78906250	+1620	+6.54785156	-10.70507813	-0.61083984	+39.85839844	+9.88769531	-50.40527344	+1144
+1457971408.01250000	+8.36279297	-7.24218750	-0.81298828	+57.50244141	-6.81152344	-45.94482422	+2164	+8.12548828	-6.43798828	-0.58447266	+17.35839844	-10.43701172	+8.76708984	+1620	+6.55224609	-10.70507813	-0.60644531	+39.90234375	+9.90966797	-50.42724609	+1144
+1457971408.01659990	+8.36279297	-7.24218750	-0.81738281	+57.56835938	-6.78955078	-45.96679688	+2164	+8.12548828	-6.43798828	-0.58447266	+17.42431641	-10.43701172	+8.74511719	+1620	+6.55224609	-10.70507813	-0.60644531	+39.92431641	+9.95361328	-50.44921875	+1144
+1457971408.02080010	+8.35839844	-7.24658203	-0.81738281	+57.61230469	-6.76757813	-45.96679688	+2164	+8.12109375	-6.44238281	-0.58886719	+17.46826172	-10.41503906	+8.72314453	+1624	+6.55224609	-10.70947266	-0.60644531	+39.96826172	+9.97558594	-50.44921875	+1140
+1457971408.02490000	+8.35839844	-7.24658203	-0.81738281	+57.65625000	-6.74560547	-45.96679688	+2164	+8.12109375	-6.44238281	-0.58886719	+17.53417969	-10.39306641	+8.70117188	+1624	+6.55224609	-10.71386719	-0.60644531	+39.96826172	+9.99755859	-50.44921875	+1140
+1457971408.02909990	+8.35400391	-7.24658203	-0.82177734	+57.72216797	-6.70166016	-45.96679688	+2164	+8.11669922	-6.44238281	-0.58886719	+17.57812500	-10.37109375	+8.65722656	+1624	+6.54785156	-10.71826172	-0.61083984	+39.99023438	+10.04150391	-50.44921875	+1140
+1457971408.03740000	+8.34960938	-7.25097656	-0.82617188	+57.81005859	-6.63574219	-45.96679688	+2164	+8.11230469	-6.44677734	-0.59326172	+17.70996094	-10.30517578	+8.61328125	+1624	+6.53906250	-10.72265625	-0.61523438	+40.01220703	+10.10742188	-50.42724609	+1140
+1457971408.04160000	+8.34521484	-7.25097656	-0.82617188	+57.87597656	-6.61376953	-45.96679688	+2164	+8.10791016	-6.44677734	-0.59765625	+17.75390625	-10.28320313	+8.59130859	+1624	+6.53466797	-10.72705078	-0.61962891	+40.01220703	+10.12939453	-50.40527344	+1140
+1457971408.04580000	+8.34521484	-7.25097656	-0.83056641	+57.91992188	-6.56982422	-45.96679688	+2164	+8.10351563	-6.44677734	-0.59765625	+17.81982422	-10.23925781	+8.54736328	+1624	+6.53027344	-10.73144531	-0.62402344	+40.03417969	+10.17333984	-50.38330078	+1136
+1457971408.04990010	+8.34082031	-7.25097656	-0.83056641	+57.98583984	-6.52587891	-45.96679688	+2164	+8.09912109	-6.45117188	-0.59765625	+17.88574219	-10.19531250	+8.50341797	+1628	+6.52148438	-10.74023438	-0.62402344	+40.03417969	+10.21728516	-50.36132813	+1136
+1457971408.05410000	+8.33642578	-7.25537109	-0.83496094	+58.05175781	-6.48193359	-45.96679688	+2160	+8.09912109	-6.45117188	-0.60205078	+17.92968750	-10.17333984	+8.48144531	+1628	+6.51708984	-10.74462891	-0.62841797	+40.03417969	+10.26123047	-50.36132813	+1132
+1457971408.05830000	+8.33203125	-7.25537109	-0.83496094	+58.09570313	-6.43798828	-45.94482422	+2160	+8.09472656	-6.45117188	-0.60205078	+17.99560547	-10.12939453	+8.43750000	+1628	+6.51269531	-10.74902344	-0.63281250	+40.05615234	+10.30517578	-50.33935547	+1132
+1457971408.06240010	+8.33203125	-7.25976563	-0.83935547	+58.13964844	-6.39404297	-45.94482422	+2160	+8.09033203	-6.45556641	-0.60644531	+18.06152344	-10.08544922	+8.41552734	+1628	+6.50390625	-10.75341797	-0.63281250	+40.05615234	+10.34912109	-50.33935547	+1128
+1457971408.06660010	+8.32763672	-7.25976563	-0.84375000	+58.20556641	-6.37207031	-45.94482422	+2156	+8.08593750	-6.45556641	-0.60644531	+18.10546875	-10.04150391	+8.39355469	+1628	+6.49951172	-10.75781250	-0.63720703	+40.10009766	+10.39306641	-50.33935547	+1124
+1457971408.07489990	+8.32324219	-7.26416016	-0.84814453	+58.29345703	-6.30615234	-45.92285156	+2152	+8.08154297	-6.45996094	-0.61083984	+18.21533203	-9.97558594	+8.32763672	+1624	+6.49951172	-10.76660156	-0.63720703	+40.16601563	+10.50292969	-50.33935547	+1116
+1457971408.07909990	+8.32324219	-7.26416016	-0.84814453	+58.33740234	-6.28417969	-45.94482422	+2148	+8.07714844	-6.45996094	-0.61523438	+18.28125000	-9.95361328	+8.30566406	+1624	+6.49951172	-10.76660156	-0.63281250	+40.20996094	+10.54687500	-50.36132813	+1108
+1457971408.08330010	+8.31884766	-7.26855469	-0.84814453	+58.38134766	-6.26220703	-45.94482422	+2148	+8.07714844	-6.46435547	-0.61523438	+18.32519531	-9.93164063	+8.28369141	+1624	+6.49951172	-10.77099609	-0.63281250	+40.27587891	+10.59082031	-50.40527344	+1104
+1457971408.08740000	+8.31884766	-7.26855469	-0.85253906	+58.42529297	-6.24023438	-45.94482422	+2144	+8.07275391	-6.46435547	-0.61523438	+18.36914063	-9.93164063	+8.26171875	+1624	+6.50390625	-10.77099609	-0.62841797	+40.34179688	+10.63476563	-50.44921875	+1104
+1457971408.09159990	+8.31884766	-7.27294922	-0.85253906	+58.44726563	-6.19628906	-45.94482422	+2140	+8.07275391	-6.46435547	-0.61962891	+18.41308594	-9.90966797	+8.23974609	+1620	+6.50830078	-10.77539063	-0.61962891	+40.40771484	+10.67871094	-50.49316406	+1100
+1457971408.09570000	+8.31884766	-7.27294922	-0.85253906	+58.49121094	-6.17431641	-45.96679688	+2140	+8.06835938	-6.46875000	-0.61962891	+18.45703125	-9.88769531	+8.23974609	+1620	+6.51269531	-10.77539063	-0.61523438	+40.47363281	+10.74462891	-50.53710938	+1100
+1457971408.09990000	+8.31884766	-7.27734375	-0.85693359	+58.51318359	-6.15234375	-45.96679688	+2136	+8.06835938	-6.46875000	-0.62402344	+18.47900391	-9.86572266	+8.21777344	+1620	+6.51708984	-10.77539063	-0.61083984	+40.53955078	+10.76660156	-50.55908203	+1100
+1457971408.10410000	+8.31445313	-7.27734375	-0.85693359	+58.55712891	-6.13037109	-45.96679688	+2136	+8.06835938	-6.47314453	-0.62402344	+18.52294922	-9.84375000	+8.21777344	+1616	+6.52587891	-10.77978516	-0.60644531	+40.60546875	+10.81054688	-50.60302734	+1100
+1457971408.11240010	+8.31445313	-7.28173828	-0.85693359	+58.60107422	-6.10839844	-45.98876953	+2132	+8.06396484	-6.47753906	-0.62841797	+18.58886719	-9.82177734	+8.19580078	+1612	+6.53466797	-10.77978516	-0.59765625	+40.73730469	+10.89843750	-50.69091797	+1100
+1457971408.11660000	+8.31445313	-7.28613281	-0.85693359	+58.64501953	-6.08642578	-46.01074219	+2128	+8.06396484	-6.47753906	-0.62841797	+18.63281250	-9.82177734	+8.19580078	+1612	+6.54345703	-10.77978516	-0.59326172	+40.78125000	+10.94238281	-50.73486328	+1104
+1457971408.12069990	+8.31445313	-7.28613281	-0.85693359	+58.66699219	-6.06445313	-46.01074219	+2128	+8.06396484	-6.48193359	-0.63281250	+18.65478516	-9.79980469	+8.17382813	+1608	+6.54785156	-10.78417969	-0.58886719	+40.84716797	+10.98632813	-50.77880859	+1104
+1457971408.12490010	+8.31445313	-7.29052734	-0.85693359	+58.68896484	-6.04248047	-46.03271484	+2124	+8.06396484	-6.48193359	-0.63281250	+18.67675781	-9.77783203	+8.17382813	+1608	+6.55224609	-10.78417969	-0.58447266	+40.89111328	+11.03027344	-50.82275391	+1104
+1457971408.12910010	+8.31445313	-7.29052734	-0.86132813	+58.71093750	-6.02050781	-46.03271484	+2124	+8.05957031	-6.48632813	-0.63281250	+18.69873047	-9.77783203	+8.15185547	+1604	+6.55224609	-10.78417969	-0.58007813	+40.93505859	+11.07421875	-50.84472656	+1108
+1457971408.13739990	+8.31005859	-7.29492188	-0.86132813	+58.77685547	-5.97656250	-46.05468750	+2120	+8.05957031	-6.48632813	-0.63720703	+18.76464844	-9.73388672	+8.15185547	+1600	+6.55664063	-10.78857422	-0.57568359	+41.00097656	+11.11816406	-50.86669922	+1108
+1457971408.14159990	+8.31005859	-7.29492188	-0.86132813	+58.79882813	-5.93261719	-46.05468750	+2120	+8.05517578	-6.49072266	-0.63720703	+18.78662109	-9.71191406	+8.12988281	+1600	+6.55664063	-10.79296875	-0.57568359	+41.02294922	+11.16210938	-50.86669922	+1108
+1457971408.14570000	+8.30566406	-7.29931641	-0.86132813	+58.82080078	-5.91064453	-46.07666016	+2116	+8.05517578	-6.49072266	-0.63720703	+18.80859375	-9.68994141	+8.12988281	+1596	+6.55664063	-10.79296875	-0.58007813	+41.04492188	+11.18408203	-50.86669922	+1108
+1457971408.14990000	+8.30566406	-7.29931641	-0.86132813	+58.86474609	-5.88867188	-46.07666016	+2116	+8.05517578	-6.49072266	-0.64160156	+18.83056641	-9.66796875	+8.10791016	+1596	+6.55224609	-10.79736328	-0.58007813	+41.04492188	+11.20605469	-50.86669922	+1108
+1457971408.15409990	+8.30126953	-7.29931641	-0.86572266	+58.88671875	-5.86669922	-46.07666016	+2112	+8.05078125	-6.49511719	-0.64160156	+18.85253906	-9.64599609	+8.10791016	+1592	+6.54785156	-10.80175781	-0.58007813	+41.04492188	+11.22802734	-50.86669922	+1108
+1457971408.15820000	+8.30126953	-7.30371094	-0.86572266	+58.90869141	-5.84472656	-46.07666016	+2108	+8.05078125	-6.49511719	-0.64160156	+18.87451172	-9.62402344	+8.08593750	+1588	+6.54345703	-10.80175781	-0.58447266	+41.04492188	+11.27197266	-50.84472656	+1108
+1457971408.16240000	+8.29687500	-7.30371094	-0.86572266	+58.95263672	-5.82275391	-46.09863281	+2108	+8.04638672	-6.49511719	-0.64160156	+18.89648438	-9.58007813	+8.08593750	+1588	+6.53906250	-10.80615234	-0.58886719	+41.04492188	+11.29394531	-50.82275391	+1108
+1457971408.17070010	+8.29248047	-7.30371094	-0.87011719	+58.99658203	-5.77880859	-46.09863281	+2104	+8.04199219	-6.49951172	-0.64599609	+18.94042969	-9.51416016	+8.08593750	+1584	+6.53027344	-10.81054688	-0.59765625	+41.02294922	+11.31591797	-50.75683594	+1104
+1457971408.17490010	+8.29248047	-7.30810547	-0.87011719	+59.04052734	-5.75683594	-46.09863281	+2100	+8.04199219	-6.49951172	-0.64599609	+18.96240234	-9.49218750	+8.08593750	+1580	+6.52587891	-10.81494141	-0.60205078	+41.02294922	+11.33789063	-50.73486328	+1104
+1457971408.17899990	+8.28808594	-7.30810547	-0.87011719	+59.06250000	-5.75683594	-46.09863281	+2096	+8.03759766	-6.49951172	-0.64599609	+18.98437500	-9.47021484	+8.08593750	+1580	+6.51708984	-10.81933594	-0.60644531	+41.02294922	+11.35986328	-50.69091797	+1100
+1457971408.18319990	+8.28808594	-7.30810547	-0.87011719	+59.08447266	-5.73486328	-46.09863281	+2096	+8.03759766	-6.50390625	-0.64599609	+19.00634766	-9.42626953	+8.08593750	+1580	+6.51269531	-10.81933594	-0.61083984	+41.02294922	+11.38183594	-50.66894531	+1100
+1457971408.18740010	+8.28369141	-7.30810547	-0.87451172	+59.12841797	-5.71289063	-46.12060547	+2092	+8.03759766	-6.50390625	-0.64599609	+19.00634766	-9.40429688	+8.08593750	+1576	+6.50830078	-10.82373047	-0.61083984	+41.00097656	+11.40380859	-50.64697266	+1096
+1457971408.19149990	+8.28369141	-7.30810547	-0.87451172	+59.15039063	-5.71289063	-46.12060547	+2088	+8.03320313	-6.50390625	-0.65039063	+19.02832031	-9.38232422	+8.10791016	+1576	+6.50830078	-10.82373047	-0.61523438	+41.00097656	+11.40380859	-50.64697266	+1096
+1457971408.19569990	+8.28369141	-7.30810547	-0.87451172	+59.17236328	-5.69091797	-46.14257813	+2088	+8.03320313	-6.50390625	-0.65039063	+19.02832031	-9.36035156	+8.10791016	+1572	+6.50390625	-10.82812500	-0.61523438	+41.02294922	+11.42578125	-50.62500000	+1092
+1457971408.19989990	+8.27929688	-7.30810547	-0.87451172	+59.19433594	-5.69091797	-46.14257813	+2084	+8.03320313	-6.50390625	-0.65039063	+19.05029297	-9.33837891	+8.12988281	+1572	+6.50390625	-10.82812500	-0.61523438	+41.02294922	+11.44775391	-50.62500000	+1092
+1457971408.20820000	+8.27929688	-7.31250000	-0.87890625	+59.26025391	-5.69091797	-46.16455078	+2080	+8.02880859	-6.50830078	-0.65039063	+19.07226563	-9.29443359	+8.17382813	+1568	+6.50390625	-10.83251953	-0.61523438	+41.06689453	+11.49169922	-50.62500000	+1084
+1457971408.21240000	+8.27929688	-7.31250000	-0.87890625	+59.28222656	-5.69091797	-46.18652344	+2080	+8.02880859	-6.50830078	-0.65039063	+19.07226563	-9.27246094	+8.19580078	+1564	+6.50830078	-10.83251953	-0.61083984	+41.08886719	+11.49169922	-50.64697266	+1084
+1457971408.21650000	+8.27929688	-7.31250000	-0.87890625	+59.30419922	-5.69091797	-46.20849609	+2076	+8.02880859	-6.50830078	-0.65039063	+19.07226563	-9.27246094	+8.21777344	+1564	+6.50830078	-10.83251953	-0.61083984	+41.13281250	+11.51367188	-50.64697266	+1080
+1457971408.22070000	+8.27929688	-7.31250000	-0.87890625	+59.34814453	-5.69091797	-46.23046875	+2076	+8.02441406	-6.50830078	-0.65039063	+19.09423828	-9.25048828	+8.23974609	+1564	+6.51269531	-10.83251953	-0.60644531	+41.15478516	+11.53564453	-50.66894531	+1080
+1457971408.22490000	+8.27929688	-7.31250000	-0.87890625	+59.37011719	-5.71289063	-46.23046875	+2072	+8.02441406	-6.50830078	-0.65039063	+19.09423828	-9.25048828	+8.26171875	+1560	+6.51708984	-10.83251953	-0.60205078	+41.19873047	+11.55761719	-50.69091797	+1076
+1457971408.22900010	+8.27929688	-7.31250000	-0.87890625	+59.41406250	-5.71289063	-46.25244141	+2072	+8.02441406	-6.50830078	-0.65039063	+19.09423828	-9.22851563	+8.30566406	+1560	+6.52148438	-10.83251953	-0.59765625	+41.24267578	+11.55761719	-50.71289063	+1076
+1457971408.23320010	+8.27929688	-7.31250000	-0.87890625	+59.43603516	-5.71289063	-46.27441406	+2072	+8.02441406	-6.50830078	-0.65039063	+19.09423828	-9.22851563	+8.32763672	+1556	+6.52587891	-10.83251953	-0.59765625	+41.26464844	+11.57958984	-50.73486328	+1072
+1457971408.23740010	+8.27929688	-7.31250000	-0.87890625	+59.45800781	-5.73486328	-46.29638672	+2072	+8.02441406	-6.51269531	-0.65039063	+19.09423828	-9.22851563	+8.37158203	+1556	+6.52587891	-10.83251953	-0.59326172	+41.30859375	+11.57958984	-50.75683594	+1072
+1457971408.24569990	+8.27929688	-7.31250000	-0.87890625	+59.54589844	-5.73486328	-46.31835938	+2068	+8.02441406	-6.51269531	-0.65039063	+19.11621094	-9.20654297	+8.45947266	+1552	+6.53466797	-10.83251953	-0.58447266	+41.37451172	+11.60156250	-50.80078125	+1072
+1457971408.24980000	+8.27929688	-7.31250000	-0.87890625	+59.56787109	-5.75683594	-46.34033203	+2068	+8.02001953	-6.51269531	-0.65039063	+19.11621094	-9.20654297	+8.50341797	+1548	+6.53906250	-10.83251953	-0.58447266	+41.41845703	+11.62353516	-50.80078125	+1072
+1457971408.25399990	+8.27929688	-7.31250000	-0.87890625	+59.61181641	-5.75683594	-46.36230469	+2068	+8.02001953	-6.51269531	-0.65039063	+19.09423828	-9.18457031	+8.54736328	+1548	+6.54345703	-10.83251953	-0.58007813	+41.44042969	+11.62353516	-50.82275391	+1068
+1457971408.25819990	+8.27929688	-7.31250000	-0.87890625	+59.65576172	-5.75683594	-46.38427734	+2068	+8.02001953	-6.51269531	-0.65039063	+19.09423828	-9.16259766	+8.59130859	+1548	+6.54785156	-10.83251953	-0.58007813	+41.48437500	+11.64550781	-50.82275391	+1068
+1457971408.26230000	+8.27929688	-7.31250000	-0.87890625	+59.67773438	-5.75683594	-46.38427734	+2064	+8.02001953	-6.51269531	-0.65039063	+19.09423828	-9.16259766	+8.67919922	+1544	+6.54785156	-10.83251953	-0.57568359	+41.50634766	+11.64550781	-50.84472656	+1068
+1457971408.26650000	+8.27929688	-7.31689453	-0.87890625	+59.72167969	-5.77880859	-46.38427734	+2064	+8.02001953	-6.51708984	-0.65039063	+19.09423828	-9.11865234	+8.74511719	+1544	+6.54785156	-10.83251953	-0.57568359	+41.52832031	+11.64550781	-50.84472656	+1068
+1457971408.27070000	+8.27929688	-7.31689453	-0.88330078	+59.76562500	-5.77880859	-46.40625000	+2064	+8.01562500	-6.51708984	-0.65039063	+19.09423828	-9.09667969	+8.81103516	+1544	+6.55224609	-10.83251953	-0.57568359	+41.55029297	+11.64550781	-50.84472656	+1068
+1457971408.27480010	+8.27929688	-7.31689453	-0.88330078	+59.80957031	-5.77880859	-46.40625000	+2064	+8.01562500	-6.51708984	-0.65039063	+19.07226563	-9.07470703	+8.89892578	+1540	+6.55224609	-10.83691406	-0.57568359	+41.55029297	+11.64550781	-50.82275391	+1064
+1457971408.28320000	+8.27490234	-7.31689453	-0.88330078	+59.87548828	-5.80078125	-46.42822266	+2060	+8.01123047	-6.51708984	-0.64599609	+19.05029297	-9.00878906	+9.07470703	+1540	+6.54785156	-10.83691406	-0.57568359	+41.57226563	+11.64550781	-50.80078125	+1064
+1457971408.28730010	+8.27490234	-7.31689453	-0.88330078	+59.91943359	-5.80078125	-46.42822266	+2060	+8.01123047	-6.51708984	-0.64599609	+19.05029297	-8.96484375	+9.16259766	+1540	+6.54785156	-10.84130859	-0.58007813	+41.57226563	+11.64550781	-50.80078125	+1064
+1457971408.29150010	+8.27050781	-7.31689453	-0.88330078	+59.96337891	-5.80078125	-46.45019531	+2060	+8.01123047	-6.51708984	-0.64599609	+19.02832031	-8.92089844	+9.27246094	+1536	+6.54345703	-10.84130859	-0.58007813	+41.57226563	+11.64550781	-50.77880859	+1060
+1457971408.29570010	+8.27050781	-7.31689453	-0.88330078	+60.00732422	-5.80078125	-46.45019531	+2060	+8.00683594	-6.51708984	-0.64599609	+19.00634766	-8.87695313	+9.36035156	+1536	+6.54345703	-10.84570313	-0.58447266	+41.55029297	+11.64550781	-50.75683594	+1060
+1457971408.29979990	+8.27050781	-7.31689453	-0.88330078	+60.02929688	-5.80078125	-46.45019531	+2056	+8.00683594	-6.51708984	-0.64599609	+18.98437500	-8.83300781	+9.47021484	+1536	+6.53906250	-10.84570313	-0.58447266	+41.55029297	+11.62353516	-50.73486328	+1060
+1457971408.30399990	+8.27050781	-7.31689453	-0.88330078	+60.07324219	-5.80078125	-46.45019531	+2056	+8.00683594	-6.51708984	-0.64599609	+18.96240234	-8.78906250	+9.58007813	+1536	+6.53466797	-10.85009766	-0.58886719	+41.52832031	+11.62353516	-50.71289063	+1060
+1457971408.30819990	+8.26611328	-7.31689453	-0.88330078	+60.11718750	-5.80078125	-46.45019531	+2052	+8.00683594	-6.51708984	-0.64599609	+18.94042969	-8.76708984	+9.66796875	+1536	+6.53027344	-10.85009766	-0.58886719	+41.50634766	+11.60156250	-50.69091797	+1056
+1457971408.31230000	+8.26611328	-7.31689453	-0.88330078	+60.16113281	-5.82275391	-46.45019531	+2052	+8.00244141	-6.51708984	-0.64599609	+18.91845703	-8.72314453	+9.75585938	+1536	+6.52587891	-10.85449219	-0.59326172	+41.50634766	+11.60156250	-50.69091797	+1056
+1457971408.32069990	+8.26611328	-7.32128906	-0.88330078	+60.22705078	-5.82275391	-46.47216797	+2048	+8.00244141	-6.52148438	-0.64160156	+18.87451172	-8.67919922	+9.95361328	+1536	+6.52148438	-10.85888672	-0.59326172	+41.48437500	+11.57958984	-50.66894531	+1048
+1457971408.32480000	+8.26611328	-7.32128906	-0.88330078	+60.27099609	-5.84472656	-46.47216797	+2048	+8.00244141	-6.52148438	-0.64160156	+18.85253906	-8.65722656	+10.04150391	+1536	+6.52148438	-10.86328125	-0.59326172	+41.48437500	+11.57958984	-50.66894531	+1048
+1457971408.32900000	+8.26611328	-7.32128906	-0.88330078	+60.31494141	-5.84472656	-46.47216797	+2048	+8.00244141	-6.52148438	-0.63720703	+18.83056641	-8.63525391	+10.12939453	+1536	+6.52148438	-10.86328125	-0.59326172	+41.48437500	+11.57958984	-50.66894531	+1044
+1457971408.33310010	+8.26611328	-7.32128906	-0.88330078	+60.35888672	-5.86669922	-46.47216797	+2044	+8.00244141	-6.52148438	-0.63720703	+18.80859375	-8.63525391	+10.21728516	+1536	+6.52148438	-10.86767578	-0.59326172	+41.48437500	+11.57958984	-50.69091797	+1040
+1457971408.33730010	+8.26611328	-7.32128906	-0.88330078	+60.40283203	-5.86669922	-46.47216797	+2044	+8.00244141	-6.52148438	-0.63720703	+18.78662109	-8.61328125	+10.32714844	+1536	+6.52587891	-10.86767578	-0.58886719	+41.50634766	+11.57958984	-50.69091797	+1040
+1457971408.34150000	+8.26611328	-7.32128906	-0.87890625	+60.42480469	-5.88867188	-46.49414063	+2044	+8.00244141	-6.52148438	-0.63281250	+18.76464844	-8.61328125	+10.41503906	+1540	+6.52587891	-10.86767578	-0.58886719	+41.52832031	+11.55761719	-50.71289063	+1036
+1457971408.34559990	+8.26611328	-7.32128906	-0.87890625	+60.46875000	-5.91064453	-46.49414063	+2044	+8.00244141	-6.52148438	-0.63281250	+18.74267578	-8.59130859	+10.50292969	+1540	+6.53027344	-10.86767578	-0.58447266	+41.57226563	+11.55761719	-50.75683594	+1036
+1457971408.35400010	+8.26611328	-7.32568359	-0.87451172	+60.57861328	-5.93261719	-46.49414063	+2040	+8.00683594	-6.52587891	-0.62841797	+18.69873047	-8.59130859	+10.67871094	+1540	+6.54345703	-10.87207031	-0.57568359	+41.63818359	+11.55761719	-50.84472656	+1036
+1457971408.35809990	+8.27050781	-7.32568359	-0.87451172	+60.62255859	-5.93261719	-46.49414063	+2040	+8.00683594	-6.52587891	-0.62841797	+18.67675781	-8.59130859	+10.76660156	+1540	+6.54785156	-10.87207031	-0.57128906	+41.68212891	+11.55761719	-50.86669922	+1040
+1457971408.36229990	+8.27050781	-7.32568359	-0.87451172	+60.66650391	-5.95458984	-46.49414063	+2044	+8.00683594	-6.52587891	-0.62841797	+18.65478516	-8.56933594	+10.85449219	+1540	+6.55664063	-10.87207031	-0.56689453	+41.74804688	+11.55761719	-50.91064453	+1040
+1457971408.36649990	+8.27050781	-7.32568359	-0.87451172	+60.71044922	-5.95458984	-46.49414063	+2044	+8.00683594	-6.52587891	-0.62841797	+18.63281250	-8.54736328	+10.96435547	+1544	+6.56542969	-10.87207031	-0.55810547	+41.79199219	+11.55761719	-50.95458984	+1044
+1457971408.37060000	+8.27050781	-7.32568359	-0.87451172	+60.75439453	-5.97656250	-46.49414063	+2044	+8.00683594	-6.52587891	-0.62402344	+18.61083984	-8.54736328	+11.05224609	+1544	+6.56982422	-10.87207031	-0.55371094	+41.83593750	+11.55761719	-50.99853516	+1044
+1457971408.37480000	+8.27050781	-7.32568359	-0.87451172	+60.79833984	-5.97656250	-46.47216797	+2044	+8.00683594	-6.52587891	-0.62402344	+18.58886719	-8.52539063	+11.14013672	+1544	+6.57861328	-10.87207031	-0.54931641	+41.90185547	+11.53564453	-51.04248047	+1048
+1457971408.37899990	+8.27490234	-7.32128906	-0.87011719	+60.86425781	-5.99853516	-46.47216797	+2044	+8.00683594	-6.52587891	-0.62402344	+18.56689453	-8.50341797	+11.25000000	+1544	+6.58300781	-10.87207031	-0.54931641	+41.92382813	+11.53564453	-51.08642578	+1052
+1457971408.38310000	+8.27490234	-7.32128906	-0.87011719	+60.90820313	-5.99853516	-46.47216797	+2044	+8.00683594	-6.52587891	-0.62402344	+18.52294922	-8.48144531	+11.33789063	+1544	+6.58740234	-10.87207031	-0.54492188	+41.96777344	+11.51367188	-51.10839844	+1052
+1457971408.39150000	+8.27490234	-7.32128906	-0.87011719	+60.99609375	-5.99853516	-46.47216797	+2044	+8.00683594	-6.52587891	-0.62402344	+18.47900391	-8.41552734	+11.51367188	+1548	+6.59619141	-10.87207031	-0.54052734	+42.01171875	+11.49169922	-51.15234375	+1056
+1457971408.39560010	+8.27490234	-7.32128906	-0.87011719	+61.04003906	-5.99853516	-46.45019531	+2044	+8.00683594	-6.52587891	-0.61962891	+18.45703125	-8.39355469	+11.60156250	+1548	+6.59619141	-10.87646484	-0.54052734	+42.03369141	+11.46972656	-51.17431641	+1056
+1457971408.39980010	+8.27050781	-7.32128906	-0.87011719	+61.08398438	-5.99853516	-46.45019531	+2044	+8.00683594	-6.52587891	-0.61962891	+18.43505859	-8.34960938	+11.68945313	+1548	+6.59619141	-10.87646484	-0.54052734	+42.03369141	+11.44775391	-51.17431641	+1060
+1457971408.40389990	+8.27050781	-7.32128906	-0.87011719	+61.14990234	-5.99853516	-46.45019531	+2044	+8.00683594	-6.52587891	-0.61962891	+18.41308594	-8.32763672	+11.75537109	+1548	+6.59619141	-10.87646484	-0.54492188	+42.03369141	+11.42578125	-51.15234375	+1060
+1457971408.40809990	+8.27050781	-7.32128906	-0.87451172	+61.19384766	-6.02050781	-46.42822266	+2044	+8.00683594	-6.52587891	-0.61962891	+18.39111328	-8.28369141	+11.84326172	+1548	+6.59179688	-10.88085938	-0.54492188	+42.03369141	+11.40380859	-51.15234375	+1060
+1457971408.41640000	+8.27050781	-7.31689453	-0.87451172	+61.25976563	-5.99853516	-46.45019531	+2044	+8.00244141	-6.52587891	-0.61962891	+18.34716797	-8.23974609	+11.99707031	+1552	+6.58740234	-10.88085938	-0.54931641	+42.01171875	+11.33789063	-51.13037109	+1060
+1457971408.42479990	+8.26611328	-7.31689453	-0.87011719	+61.34765625	-5.99853516	-46.45019531	+2044	+8.00244141	-6.52587891	-0.61962891	+18.30322266	-8.19580078	+12.12890625	+1552	+6.58300781	-10.88525391	-0.55810547	+41.96777344	+11.29394531	-51.08642578	+1060
+1457971408.43310000	+8.26611328	-7.31689453	-0.87011719	+61.41357422	-6.02050781	-46.45019531	+2044	+8.00244141	-6.52148438	-0.61523438	+18.25927734	-8.15185547	+12.26074219	+1556	+6.57861328	-10.88964844	-0.56250000	+41.94580078	+11.25000000	-51.06445313	+1056
+1457971408.44140010	+8.26611328	-7.31250000	-0.87011719	+61.50146484	-6.02050781	-46.47216797	+2044	+8.00244141	-6.52148438	-0.61523438	+18.23730469	-8.12988281	+12.39257813	+1560	+6.57421875	-10.88964844	-0.56689453	+41.94580078	+11.20605469	-51.04248047	+1052
+1457971408.44980000	+8.26611328	-7.31250000	-0.86572266	+61.56738281	-6.04248047	-46.49414063	+2044	+8.00244141	-6.52148438	-0.61083984	+18.19335938	-8.12988281	+12.50244141	+1560	+6.57421875	-10.88964844	-0.56689453	+41.94580078	+11.18408203	-51.04248047	+1048
+1457971408.45810010	+8.26611328	-7.31250000	-0.86572266	+61.63330078	-6.06445313	-46.51611328	+2044	+8.00244141	-6.51708984	-0.60644531	+18.17138672	-8.12988281	+12.61230469	+1564	+6.57421875	-10.88964844	-0.56689453	+41.94580078	+11.14013672	-51.04248047	+1044
+1457971408.46639990	+8.27050781	-7.31250000	-0.86572266	+61.67724609	-6.08642578	-46.53808594	+2044	+8.00683594	-6.51708984	-0.60644531	+18.14941406	-8.15185547	+12.70019531	+1568	+6.57861328	-10.88964844	-0.56250000	+41.96777344	+11.11816406	-51.06445313	+1040
+1457971408.47480010	+8.27050781	-7.30810547	-0.86132813	+61.74316406	-6.10839844	-46.56005859	+2044	+8.00683594	-6.51708984	-0.60205078	+18.12744141	-8.15185547	+12.81005859	+1572	+6.58740234	-10.88964844	-0.55810547	+42.01171875	+11.09619141	-51.10839844	+1040
+1457971408.48309990	+8.27490234	-7.30810547	-0.86132813	+61.78710938	-6.13037109	-46.58203125	+2048	+8.00683594	-6.51269531	-0.60205078	+18.10546875	-8.17382813	+12.87597656	+1572	+6.59179688	-10.88525391	-0.55371094	+42.03369141	+11.07421875	-51.15234375	+1040
+1457971408.48720000	+8.27490234	-7.30810547	-0.86132813	+61.80908203	-6.15234375	-46.58203125	+2048	+8.01123047	-6.51269531	-0.59765625	+18.10546875	-8.19580078	+12.91992188	+1576	+6.59619141	-10.88525391	-0.54931641	+42.05566406	+11.05224609	-51.19628906	+1040
+1457971408.49560000	+8.27929688	-7.30810547	-0.86132813	+61.85302734	-6.17431641	-46.58203125	+2052	+8.01123047	-6.51269531	-0.59765625	+18.08349609	-8.19580078	+12.98583984	+1576	+6.60498047	-10.88525391	-0.54492188	+42.09960938	+11.03027344	-51.24023438	+1040
+1457971408.49970010	+8.27929688	-7.30810547	-0.85693359	+61.85302734	-6.17431641	-46.58203125	+2052	+8.01123047	-6.51269531	-0.59765625	+18.06152344	-8.19580078	+13.02978516	+1576	+6.60937500	-10.88525391	-0.54052734	+42.12158203	+11.03027344	-51.28417969	+1044
+1457971408.50390010	+8.27929688	-7.30810547	-0.85693359	+61.87500000	-6.17431641	-46.58203125	+2052	+8.01123047	-6.51269531	-0.59765625	+18.03955078	-8.19580078	+13.05175781	+1576	+6.61376953	-10.88525391	-0.54052734	+42.12158203	+11.00830078	-51.30615234	+1044
+1457971408.50810000	+8.27929688	-7.30810547	-0.85693359	+61.87500000	-6.19628906	-46.58203125	+2056	+8.01123047	-6.51269531	-0.59326172	+18.03955078	-8.19580078	+13.07373047	+1576	+6.61376953	-10.88085938	-0.53613281	+42.14355469	+11.00830078	-51.32812500	+1044
+1457971408.51220010	+8.27929688	-7.30810547	-0.85693359	+61.89697266	-6.19628906	-46.58203125	+2056	+8.01123047	-6.51269531	-0.59326172	+18.01757813	-8.19580078	+13.09570313	+1580	+6.61816406	-10.88085938	-0.53613281	+42.14355469	+10.98632813	-51.35009766	+1044
+1457971408.52060010	+8.27929688	-7.30810547	-0.85693359	+61.89697266	-6.19628906	-46.56005859	+2060	+8.01123047	-6.51269531	-0.59326172	+17.97363281	-8.17382813	+13.13964844	+1580	+6.61816406	-10.88525391	-0.53173828	+42.14355469	+10.96435547	-51.37207031	+1048
+1457971408.52469990	+8.27929688	-7.30810547	-0.85693359	+61.89697266	-6.19628906	-46.56005859	+2060	+8.01123047	-6.51269531	-0.59326172	+17.97363281	-8.17382813	+13.16162109	+1580	+6.61816406	-10.88525391	-0.53173828	+42.14355469	+10.96435547	-51.39404297	+1048
+1457971408.52889990	+8.27929688	-7.30810547	-0.85693359	+61.91894531	-6.19628906	-46.56005859	+2060	+8.01123047	-6.51269531	-0.59326172	+17.95166016	-8.15185547	+13.18359375	+1580	+6.61816406	-10.88525391	-0.53613281	+42.14355469	+10.94238281	-51.39404297	+1048
+1457971408.53309990	+8.27929688	-7.30810547	-0.85693359	+61.91894531	-6.17431641	-46.56005859	+2060	+8.01123047	-6.51269531	-0.59326172	+17.92968750	-8.12988281	+13.20556641	+1580	+6.61816406	-10.88525391	-0.53613281	+42.12158203	+10.94238281	-51.39404297	+1048
+1457971408.54140000	+8.27929688	-7.30810547	-0.86132813	+61.91894531	-6.17431641	-46.53808594	+2064	+8.01123047	-6.51269531	-0.59326172	+17.88574219	-8.08593750	+13.24951172	+1580	+6.61376953	-10.88525391	-0.53613281	+42.09960938	+10.92041016	-51.37207031	+1048
+1457971408.54559990	+8.27929688	-7.30810547	-0.86132813	+61.91894531	-6.17431641	-46.53808594	+2064	+8.01123047	-6.51708984	-0.59326172	+17.84179688	-8.06396484	+13.27148438	+1584	+6.61376953	-10.88525391	-0.54052734	+42.07763672	+10.92041016	-51.37207031	+1048
+1457971408.55390000	+8.27490234	-7.30810547	-0.86132813	+61.91894531	-6.15234375	-46.51611328	+2064	+8.01123047	-6.51708984	-0.59326172	+17.79785156	-8.02001953	+13.29345703	+1584	+6.60937500	-10.88964844	-0.54052734	+42.05566406	+10.92041016	-51.35009766	+1044
+1457971408.56220010	+8.27490234	-7.30810547	-0.86132813	+61.91894531	-6.13037109	-46.49414063	+2064	+8.01123047	-6.51708984	-0.59326172	+17.73193359	-7.97607422	+13.35937500	+1584	+6.60937500	-10.88964844	-0.54492188	+42.03369141	+10.89843750	-51.35009766	+1044
+1457971408.56640010	+8.27490234	-7.31250000	-0.86132813	+61.91894531	-6.13037109	-46.47216797	+2064	+8.01123047	-6.51708984	-0.59326172	+17.70996094	-7.95410156	+13.38134766	+1588	+6.60498047	-10.88964844	-0.54492188	+42.03369141	+10.89843750	-51.35009766	+1040
+1457971408.57049990	+8.27490234	-7.31250000	-0.86132813	+61.89697266	-6.10839844	-46.45019531	+2064	+8.01123047	-6.51708984	-0.59765625	+17.68798828	-7.93212891	+13.40332031	+1588	+6.60498047	-10.88964844	-0.54492188	+42.01171875	+10.89843750	-51.35009766	+1040
+1457971408.57890010	+8.27050781	-7.31250000	-0.86132813	+61.89697266	-6.08642578	-46.42822266	+2064	+8.01123047	-6.52148438	-0.59765625	+17.60009766	-7.88818359	+13.49121094	+1588	+6.60498047	-10.88964844	-0.54492188	+42.01171875	+10.89843750	-51.32812500	+1036
+1457971408.58299990	+8.27050781	-7.31250000	-0.86132813	+61.89697266	-6.08642578	-46.40625000	+2064	+8.01123047	-6.52148438	-0.59765625	+17.55615234	-7.86621094	+13.51318359	+1588	+6.60498047	-10.88964844	-0.54492188	+41.98974609	+10.89843750	-51.32812500	+1036
+1457971408.58719990	+8.27050781	-7.31250000	-0.86572266	+61.91894531	-6.06445313	-46.38427734	+2064	+8.01123047	-6.52148438	-0.59765625	+17.53417969	-7.84423828	+13.55712891	+1592	+6.60498047	-10.88964844	-0.54492188	+41.98974609	+10.92041016	-51.32812500	+1036
+1457971408.59139990	+8.27050781	-7.31689453	-0.86572266	+61.91894531	-6.06445313	-46.38427734	+2064	+8.01123047	-6.52148438	-0.59765625	+17.49023438	-7.82226563	+13.60107422	+1592	+6.60498047	-10.88964844	-0.54492188	+41.98974609	+10.92041016	-51.35009766	+1032
+1457971408.59550000	+8.27050781	-7.31689453	-0.86572266	+61.91894531	-6.06445313	-46.36230469	+2064	+8.01123047	-6.52148438	-0.59765625	+17.44628906	-7.80029297	+13.64501953	+1592	+6.60498047	-10.89404297	-0.54492188	+41.98974609	+10.92041016	-51.35009766	+1032
+1457971408.60390000	+8.27490234	-7.32128906	-0.86572266	+61.91894531	-6.04248047	-46.31835938	+2060	+8.01562500	-6.52587891	-0.59765625	+17.35839844	-7.77832031	+13.73291016	+1592	+6.60498047	-10.89404297	-0.54492188	+41.98974609	+10.92041016	-51.35009766	+1028
+1457971408.60800000	+8.27490234	-7.32128906	-0.86572266	+61.91894531	-6.04248047	-46.29638672	+2060	+8.01562500	-6.52587891	-0.59765625	+17.31445313	-7.77832031	+13.79882813	+1592	+6.60937500	-10.89404297	-0.54492188	+41.98974609	+10.92041016	-51.35009766	+1028
+1457971408.61220000	+8.27490234	-7.32128906	-0.86572266	+61.91894531	-6.04248047	-46.29638672	+2060	+8.01562500	-6.52587891	-0.59765625	+17.27050781	-7.75634766	+13.82080078	+1592	+6.60937500	-10.89404297	-0.54052734	+41.98974609	+10.92041016	-51.37207031	+1028
+1457971408.61640000	+8.27490234	-7.32128906	-0.86572266	+61.94091797	-6.04248047	-46.27441406	+2060	+8.02001953	-6.52587891	-0.59765625	+17.22656250	-7.75634766	+13.86474609	+1596	+6.60937500	-10.89404297	-0.54052734	+41.98974609	+10.94238281	-51.37207031	+1028
+1457971408.62050010	+8.27490234	-7.32568359	-0.86572266	+61.94091797	-6.04248047	-46.25244141	+2060	+8.02001953	-6.52587891	-0.59765625	+17.20458984	-7.75634766	+13.90869141	+1596	+6.60937500	-10.89404297	-0.54052734	+41.98974609	+10.94238281	-51.37207031	+1028
+1457971408.62890010	+8.27490234	-7.32568359	-0.86132813	+61.96289063	-6.02050781	-46.23046875	+2060	+8.02001953	-6.53027344	-0.59765625	+17.11669922	-7.73437500	+13.97460938	+1596	+6.61376953	-10.89404297	-0.53613281	+41.98974609	+10.96435547	-51.39404297	+1028
+1457971408.63299990	+8.27929688	-7.32568359	-0.86132813	+61.96289063	-6.02050781	-46.20849609	+2060	+8.02001953	-6.53027344	-0.59765625	+17.09472656	-7.73437500	+13.99658203	+1596	+6.61376953	-10.89404297	-0.53613281	+41.98974609	+10.96435547	-51.41601563	+1028
+1457971408.63720010	+8.27929688	-7.32568359	-0.86132813	+61.96289063	-6.02050781	-46.20849609	+2060	+8.02001953	-6.53027344	-0.59765625	+17.05078125	-7.73437500	+14.01855469	+1596	+6.61816406	-10.89404297	-0.53613281	+41.96777344	+10.96435547	-51.41601563	+1028
+1457971408.64549990	+8.27929688	-7.33007813	-0.86132813	+61.98486328	-6.04248047	-46.18652344	+2060	+8.02441406	-6.53027344	-0.59326172	+16.98486328	-7.73437500	+14.06250000	+1596	+6.61816406	-10.89404297	-0.53613281	+41.94580078	+10.96435547	-51.41601563	+1028
+1457971408.64969990	+8.27929688	-7.33007813	-0.86132813	+61.98486328	-6.04248047	-46.16455078	+2056	+8.02441406	-6.53027344	-0.59326172	+16.96289063	-7.71240234	+14.06250000	+1600	+6.61816406	-10.89843750	-0.53613281	+41.92382813	+10.98632813	-51.41601563	+1028
+1457971408.65380000	+8.27929688	-7.33007813	-0.86132813	+62.00683594	-6.04248047	-46.16455078	+2056	+8.02441406	-6.53027344	-0.59326172	+16.94091797	-7.71240234	+14.08447266	+1600	+6.61376953	-10.89843750	-0.53613281	+41.90185547	+10.98632813	-51.39404297	+1028
+1457971408.65800000	+8.27929688	-7.33007813	-0.86132813	+62.00683594	-6.04248047	-46.16455078	+2056	+8.02441406	-6.53027344	-0.59326172	+16.89697266	-7.71240234	+14.08447266	+1600	+6.61376953	-10.89843750	-0.53613281	+41.87988281	+10.98632813	-51.39404297	+1028
+1457971408.66220000	+8.27929688	-7.33007813	-0.86132813	+62.00683594	-6.04248047	-46.14257813	+2056	+8.02441406	-6.53027344	-0.59326172	+16.87500000	-7.69042969	+14.08447266	+1600	+6.61376953	-10.89843750	-0.53613281	+41.85791016	+10.98632813	-51.39404297	+1028
+1457971408.67050000	+8.27929688	-7.33007813	-0.86132813	+62.00683594	-6.04248047	-46.14257813	+2056	+8.02441406	-6.53466797	-0.59326172	+16.78710938	-7.69042969	+14.10644531	+1600	+6.60937500	-10.90283203	-0.54052734	+41.79199219	+10.98632813	-51.35009766	+1028
+1457971408.67470000	+8.27929688	-7.33007813	-0.86132813	+62.02880859	-6.06445313	-46.12060547	+2056	+8.02441406	-6.53466797	-0.59326172	+16.76513672	-7.69042969	+14.12841797	+1604	+6.60498047	-10.90283203	-0.54052734	+41.77001953	+10.96435547	-51.35009766	+1028
+1457971408.67880010	+8.27929688	-7.33007813	-0.86132813	+62.02880859	-6.06445313	-46.12060547	+2056	+8.02441406	-6.53466797	-0.59326172	+16.72119141	-7.66845703	+14.12841797	+1604	+6.60498047	-10.90283203	-0.54052734	+41.74804688	+10.96435547	-51.32812500	+1028
+1457971408.68300010	+8.27929688	-7.33007813	-0.86132813	+62.02880859	-6.06445313	-46.12060547	+2056	+8.02441406	-6.53466797	-0.59326172	+16.67724609	-7.66845703	+14.12841797	+1604	+6.60058594	-10.90283203	-0.54492188	+41.72607422	+10.96435547	-51.32812500	+1028
+1457971408.68720010	+8.27929688	-7.33007813	-0.85693359	+62.02880859	-6.06445313	-46.12060547	+2056	+8.02880859	-6.53466797	-0.59326172	+16.63330078	-7.66845703	+14.15039063	+1608	+6.60058594	-10.90722656	-0.54492188	+41.70410156	+10.96435547	-51.32812500	+1024
+1457971408.69549990	+8.27929688	-7.33007813	-0.85693359	+62.05078125	-6.08642578	-46.09863281	+2056	+8.02880859	-6.53466797	-0.58886719	+16.54541016	-7.64648438	+14.17236328	+1608	+6.60058594	-10.90722656	-0.54492188	+41.66015625	+10.96435547	-51.32812500	+1020
+1457971408.69970010	+8.27929688	-7.33007813	-0.85693359	+62.05078125	-6.08642578	-46.09863281	+2056	+8.02880859	-6.53466797	-0.58886719	+16.47949219	-7.64648438	+14.19433594	+1612	+6.60058594	-10.90722656	-0.54492188	+41.66015625	+10.96435547	-51.32812500	+1020
+1457971408.70799990	+8.27929688	-7.33007813	-0.85693359	+62.07275391	-6.10839844	-46.09863281	+2056	+8.03320313	-6.53466797	-0.58886719	+16.36962891	-7.64648438	+14.23828125	+1612	+6.60058594	-10.90722656	-0.54492188	+41.63818359	+10.96435547	-51.32812500	+1016
+1457971408.71630000	+8.27929688	-7.33007813	-0.85693359	+62.09472656	-6.13037109	-46.07666016	+2056	+8.03320313	-6.53466797	-0.58886719	+16.23779297	-7.62451172	+14.28222656	+1616	+6.60498047	-10.90722656	-0.54052734	+41.61621094	+10.96435547	-51.37207031	+1016
+1457971408.72050000	+8.28369141	-7.33007813	-0.85693359	+62.09472656	-6.15234375	-46.07666016	+2056	+8.03320313	-6.53466797	-0.58886719	+16.17187500	-7.62451172	+14.30419922	+1616	+6.60498047	-10.90722656	-0.53613281	+41.61621094	+10.96435547	-51.39404297	+1016
+1457971408.72460010	+8.28369141	-7.33007813	-0.85693359	+62.11669922	-6.15234375	-46.07666016	+2056	+8.03759766	-6.53466797	-0.58886719	+16.10595703	-7.62451172	+14.34814453	+1620	+6.60937500	-10.90722656	-0.53613281	+41.61621094	+10.96435547	-51.41601563	+1016
+1457971408.73300000	+8.28369141	-7.33007813	-0.85253906	+62.13867188	-6.17431641	-46.05468750	+2060	+8.03759766	-6.53466797	-0.58886719	+15.95214844	-7.60253906	+14.39208984	+1620	+6.61816406	-10.90722656	-0.52734375	+41.61621094	+10.96435547	-51.45996094	+1016
+1457971408.73709990	+8.28369141	-7.33007813	-0.85253906	+62.16064453	-6.19628906	-46.03271484	+2060	+8.03759766	-6.53466797	-0.58886719	+15.88623047	-7.60253906	+14.43603516	+1620	+6.62255859	-10.90722656	-0.52294922	+41.61621094	+10.96435547	-51.50390625	+1020
+1457971408.74130010	+8.28808594	-7.33007813	-0.85253906	+62.18261719	-6.19628906	-46.03271484	+2060	+8.03759766	-6.53466797	-0.58447266	+15.82031250	-7.58056641	+14.45800781	+1620	+6.62695313	-10.90722656	-0.52294922	+41.63818359	+10.98632813	-51.54785156	+1020
+1457971408.74550010	+8.28808594	-7.33007813	-0.85253906	+62.20458984	-6.21826172	-46.03271484	+2060	+8.04199219	-6.53466797	-0.58447266	+15.75439453	-7.58056641	+14.47998047	+1620	+6.62695313	-10.90722656	-0.51855469	+41.63818359	+10.98632813	-51.56982422	+1024
+1457971408.74959990	+8.28808594	-7.33007813	-0.85253906	+62.20458984	-6.21826172	-46.01074219	+2064	+8.04199219	-6.53466797	-0.58447266	+15.68847656	-7.55859375	+14.50195313	+1620	+6.63134766	-10.90722656	-0.51416016	+41.63818359	+10.98632813	-51.61376953	+1024
+1457971408.75799990	+8.28808594	-7.33007813	-0.85253906	+62.24853516	-6.21826172	-45.98876953	+2064	+8.04199219	-6.53466797	-0.58447266	+15.55664063	-7.51464844	+14.54589844	+1620	+6.64013672	-10.90722656	-0.50976563	+41.63818359	+10.98632813	-51.65771484	+1028
+1457971408.76630000	+8.28808594	-7.33007813	-0.85253906	+62.29248047	-6.21826172	-45.94482422	+2064	+8.04199219	-6.53466797	-0.58886719	+15.42480469	-7.47070313	+14.56787109	+1624	+6.64013672	-10.91162109	-0.50976563	+41.61621094	+10.98632813	-51.67968750	+1028
+1457971408.77049990	+8.28808594	-7.33007813	-0.85253906	+62.31445313	-6.21826172	-45.92285156	+2068	+8.04199219	-6.53466797	-0.58886719	+15.38085938	-7.44873047	+14.58984375	+1624	+6.64013672	-10.91162109	-0.50976563	+41.61621094	+10.98632813	-51.67968750	+1028
+1457971408.77880000	+8.28369141	-7.33007813	-0.85693359	+62.33642578	-6.19628906	-45.90087891	+2068	+8.03759766	-6.53466797	-0.58886719	+15.27099609	-7.40478516	+14.61181641	+1624	+6.63574219	-10.91162109	-0.50976563	+41.57226563	+10.98632813	-51.67968750	+1032
+1457971408.78300000	+8.28369141	-7.33007813	-0.85693359	+62.35839844	-6.19628906	-45.87890625	+2068	+8.03759766	-6.53466797	-0.58886719	+15.20507813	-7.36083984	+14.61181641	+1624	+6.63574219	-10.91601563	-0.51416016	+41.55029297	+10.98632813	-51.65771484	+1032
+1457971408.78710010	+8.28369141	-7.33007813	-0.85693359	+62.35839844	-6.17431641	-45.85693359	+2072	+8.03759766	-6.53466797	-0.58886719	+15.16113281	-7.33886719	+14.61181641	+1624	+6.63134766	-10.91601563	-0.51416016	+41.55029297	+10.98632813	-51.65771484	+1032
+1457971408.79130010	+8.28369141	-7.33007813	-0.85693359	+62.38037109	-6.17431641	-45.83496094	+2072	+8.03759766	-6.53466797	-0.58886719	+15.11718750	-7.31689453	+14.63378906	+1624	+6.63134766	-10.91601563	-0.51855469	+41.52832031	+10.98632813	-51.63574219	+1032
+1457971408.79959990	+8.27929688	-7.33007813	-0.86132813	+62.40234375	-6.15234375	-45.79101563	+2072	+8.03759766	-6.53466797	-0.58886719	+15.02929688	-7.27294922	+14.63378906	+1628	+6.62695313	-10.91601563	-0.51855469	+41.50634766	+10.98632813	-51.63574219	+1032
+1457971408.80380010	+8.27929688	-7.33007813	-0.86132813	+62.42431641	-6.15234375	-45.76904297	+2072	+8.03759766	-6.53466797	-0.59326172	+14.98535156	-7.25097656	+14.65576172	+1628	+6.62695313	-10.91601563	-0.52294922	+41.48437500	+10.98632813	-51.61376953	+1032
+1457971408.81209990	+8.27490234	-7.33007813	-0.86132813	+62.44628906	-6.13037109	-45.74707031	+2072	+8.03759766	-6.53906250	-0.59326172	+14.91943359	-7.20703125	+14.65576172	+1628	+6.62255859	-10.92041016	-0.52294922	+41.46240234	+10.98632813	-51.59179688	+1028
+1457971408.81629990	+8.27490234	-7.33007813	-0.86132813	+62.44628906	-6.13037109	-45.74707031	+2072	+8.03759766	-6.53906250	-0.59326172	+14.87548828	-7.18505859	+14.67773438	+1632	+6.62255859	-10.92041016	-0.52734375	+41.46240234	+10.98632813	-51.59179688	+1028
+1457971408.82880000	+8.27490234	-7.33007813	-0.86132813	+62.49023438	-6.10839844	-45.72509766	+2072	+8.03759766	-6.53906250	-0.59326172	+14.78759766	-7.16308594	+14.69970703	+1632	+6.61816406	-10.92041016	-0.52734375	+41.44042969	+10.98632813	-51.59179688	+1024
+1457971408.83710000	+8.27490234	-7.33007813	-0.86132813	+62.51220703	-6.10839844	-45.70312500	+2068	+8.03759766	-6.53906250	-0.59326172	+14.72167969	-7.16308594	+14.72167969	+1632	+6.61816406	-10.92041016	-0.52734375	+41.44042969	+10.98632813	-51.59179688	+1020
+1457971408.84540010	+8.27490234	-7.33007813	-0.86132813	+62.53417969	-6.10839844	-45.70312500	+2068	+8.03759766	-6.53466797	-0.59326172	+14.67773438	-7.16308594	+14.74365234	+1636	+6.62255859	-10.92041016	-0.52734375	+41.46240234	+10.98632813	-51.59179688	+1016
+1457971408.85380010	+8.27490234	-7.33007813	-0.86132813	+62.55615234	-6.13037109	-45.70312500	+2068	+8.03759766	-6.53466797	-0.58886719	+14.63378906	-7.16308594	+14.76562500	+1636	+6.62255859	-10.92041016	-0.52294922	+41.46240234	+10.98632813	-51.61376953	+1016
+1457971408.86209990	+8.27490234	-7.33007813	-0.86132813	+62.57812500	-6.13037109	-45.70312500	+2068	+8.03759766	-6.53466797	-0.58886719	+14.58984375	-7.16308594	+14.78759766	+1636	+6.62695313	-10.92041016	-0.52294922	+41.46240234	+10.98632813	-51.63574219	+1016
+1457971408.87040000	+8.27929688	-7.33007813	-0.86132813	+62.60009766	-6.13037109	-45.70312500	+2068	+8.03759766	-6.53466797	-0.58886719	+14.54589844	-7.16308594	+14.80957031	+1640	+6.62695313	-10.92041016	-0.51855469	+41.48437500	+10.98632813	-51.65771484	+1016
+1457971408.87459990	+8.27929688	-7.33007813	-0.86132813	+62.60009766	-6.13037109	-45.70312500	+2072	+8.04199219	-6.53466797	-0.58886719	+14.54589844	-7.16308594	+14.80957031	+1640	+6.63134766	-10.92041016	-0.51855469	+41.48437500	+10.98632813	-51.65771484	+1016
+1457971408.87870000	+8.27929688	-7.33007813	-0.86132813	+62.60009766	-6.13037109	-45.70312500	+2072	+8.04199219	-6.53466797	-0.58886719	+14.52392578	-7.14111328	+14.83154297	+1640	+6.63134766	-10.92041016	-0.51855469	+41.48437500	+10.98632813	-51.67968750	+1016
+1457971408.88290000	+8.27929688	-7.33007813	-0.86132813	+62.60009766	-6.13037109	-45.70312500	+2072	+8.04199219	-6.53466797	-0.58886719	+14.50195313	-7.14111328	+14.83154297	+1640	+6.63134766	-10.92041016	-0.51855469	+41.48437500	+10.98632813	-51.67968750	+1016
+1457971408.89120010	+8.27929688	-7.33007813	-0.85693359	+62.62207031	-6.13037109	-45.68115234	+2072	+8.04199219	-6.53466797	-0.58886719	+14.45800781	-7.14111328	+14.85351563	+1640	+6.63134766	-10.92041016	-0.51416016	+41.48437500	+10.98632813	-51.70166016	+1016
+1457971408.89540000	+8.27929688	-7.33007813	-0.85693359	+62.62207031	-6.13037109	-45.68115234	+2072	+8.04199219	-6.53466797	-0.58886719	+14.43603516	-7.14111328	+14.85351563	+1640	+6.63134766	-10.92041016	-0.51416016	+41.48437500	+10.98632813	-51.70166016	+1016
+1457971408.89960000	+8.27929688	-7.33007813	-0.85693359	+62.62207031	-6.13037109	-45.68115234	+2072	+8.04199219	-6.53466797	-0.58886719	+14.41406250	-7.11914063	+14.85351563	+1640	+6.63134766	-10.92041016	-0.51416016	+41.48437500	+10.98632813	-51.70166016	+1016
+1457971408.90370010	+8.27929688	-7.33007813	-0.86132813	+62.62207031	-6.13037109	-45.68115234	+2072	+8.04199219	-6.53466797	-0.58447266	+14.41406250	-7.11914063	+14.85351563	+1640	+6.63134766	-10.92041016	-0.51855469	+41.48437500	+10.98632813	-51.70166016	+1016
+1457971408.90790010	+8.27929688	-7.33007813	-0.86132813	+62.60009766	-6.13037109	-45.68115234	+2072	+8.04199219	-6.53466797	-0.58447266	+14.39208984	-7.11914063	+14.85351563	+1640	+6.63134766	-10.92041016	-0.51855469	+41.46240234	+10.98632813	-51.70166016	+1016
+1457971408.91619990	+8.27929688	-7.33007813	-0.86132813	+62.60009766	-6.13037109	-45.68115234	+2072	+8.04199219	-6.53466797	-0.58447266	+14.34814453	-7.09716797	+14.85351563	+1640	+6.63134766	-10.92041016	-0.51855469	+41.46240234	+10.96435547	-51.67968750	+1012
+1457971408.92039990	+8.27929688	-7.33007813	-0.86132813	+62.60009766	-6.13037109	-45.68115234	+2072	+8.04199219	-6.53466797	-0.58447266	+14.34814453	-7.09716797	+14.85351563	+1640	+6.62695313	-10.92041016	-0.51855469	+41.46240234	+10.96435547	-51.67968750	+1012
+1457971408.92459990	+8.27929688	-7.33007813	-0.86132813	+62.60009766	-6.13037109	-45.68115234	+2072	+8.04199219	-6.53466797	-0.58447266	+14.32617188	-7.07519531	+14.85351563	+1640	+6.62695313	-10.92480469	-0.51855469	+41.44042969	+10.96435547	-51.67968750	+1012
+1457971408.92870000	+8.27929688	-7.33007813	-0.86132813	+62.60009766	-6.13037109	-45.68115234	+2072	+8.04199219	-6.53466797	-0.58447266	+14.32617188	-7.07519531	+14.85351563	+1640	+6.62695313	-10.92480469	-0.51855469	+41.44042969	+10.96435547	-51.67968750	+1012
+1457971408.93290000	+8.27929688	-7.33007813	-0.86132813	+62.60009766	-6.13037109	-45.65917969	+2072	+8.04199219	-6.53466797	-0.58447266	+14.30419922	-7.07519531	+14.85351563	+1640	+6.62695313	-10.92480469	-0.51855469	+41.44042969	+10.96435547	-51.67968750	+1012
+1457971408.93709990	+8.27490234	-7.33007813	-0.86132813	+62.60009766	-6.13037109	-45.65917969	+2072	+8.04199219	-6.53466797	-0.58447266	+14.30419922	-7.07519531	+14.85351563	+1640	+6.62695313	-10.92480469	-0.52294922	+41.41845703	+10.96435547	-51.67968750	+1012
+1457971408.94540000	+8.27490234	-7.33007813	-0.86132813	+62.60009766	-6.13037109	-45.65917969	+2072	+8.04199219	-6.53466797	-0.58447266	+14.28222656	-7.07519531	+14.85351563	+1640	+6.62255859	-10.92480469	-0.52294922	+41.41845703	+10.96435547	-51.67968750	+1012
+1457971408.95370010	+8.27490234	-7.33007813	-0.85693359	+62.60009766	-6.13037109	-45.65917969	+2072	+8.04199219	-6.53466797	-0.58447266	+14.28222656	-7.07519531	+14.85351563	+1640	+6.62255859	-10.92480469	-0.52294922	+41.41845703	+10.96435547	-51.67968750	+1008
+1457971408.95790000	+8.27490234	-7.33007813	-0.85693359	+62.60009766	-6.13037109	-45.68115234	+2072	+8.04199219	-6.53466797	-0.58447266	+14.28222656	-7.07519531	+14.85351563	+1640	+6.62255859	-10.92480469	-0.52294922	+41.41845703	+10.96435547	-51.67968750	+1008
+1457971408.96199990	+8.27490234	-7.33007813	-0.85693359	+62.60009766	-6.13037109	-45.68115234	+2072	+8.04199219	-6.53466797	-0.58447266	+14.26025391	-7.07519531	+14.85351563	+1640	+6.62255859	-10.92480469	-0.52294922	+41.41845703	+10.96435547	-51.67968750	+1008
+1457971408.96620010	+8.27490234	-7.33007813	-0.85693359	+62.60009766	-6.13037109	-45.68115234	+2072	+8.04199219	-6.53466797	-0.58447266	+14.26025391	-7.07519531	+14.85351563	+1644	+6.62695313	-10.92480469	-0.51855469	+41.41845703	+10.96435547	-51.70166016	+1008
+1457971408.97040010	+8.27490234	-7.33007813	-0.85693359	+62.60009766	-6.13037109	-45.68115234	+2072	+8.04199219	-6.53466797	-0.58447266	+14.26025391	-7.07519531	+14.85351563	+1644	+6.62695313	-10.92480469	-0.51855469	+41.41845703	+10.94238281	-51.70166016	+1008
+1457971408.97869990	+8.27929688	-7.33007813	-0.85693359	+62.60009766	-6.13037109	-45.68115234	+2072	+8.04199219	-6.53466797	-0.58447266	+14.26025391	-7.07519531	+14.85351563	+1644	+6.62695313	-10.92041016	-0.51855469	+41.41845703	+10.94238281	-51.72363281	+1008
+1457971408.98289990	+8.27929688	-7.33007813	-0.85693359	+62.60009766	-6.13037109	-45.68115234	+2072	+8.04199219	-6.53466797	-0.58447266	+14.26025391	-7.07519531	+14.85351563	+1644	+6.62695313	-10.92041016	-0.51855469	+41.41845703	+10.94238281	-51.72363281	+1008
+1457971408.98700000	+8.27929688	-7.33007813	-0.85693359	+62.60009766	-6.13037109	-45.68115234	+2072	+8.04199219	-6.53466797	-0.58447266	+14.26025391	-7.07519531	+14.85351563	+1644	+6.63134766	-10.92041016	-0.51416016	+41.44042969	+10.94238281	-51.74560547	+1008
+1457971408.99120000	+8.27929688	-7.33007813	-0.85693359	+62.60009766	-6.13037109	-45.68115234	+2072	+8.04199219	-6.53466797	-0.58447266	+14.26025391	-7.09716797	+14.85351563	+1644	+6.63134766	-10.92041016	-0.51416016	+41.44042969	+10.94238281	-51.74560547	+1008
+1457971408.99540000	+8.27929688	-7.33007813	-0.85693359	+62.60009766	-6.13037109	-45.68115234	+2072	+8.04199219	-6.53466797	-0.58447266	+14.26025391	-7.09716797	+14.85351563	+1644	+6.63134766	-10.92041016	-0.51416016	+41.44042969	+10.94238281	-51.76757813	+1008
+1457971409.00370000	+8.27929688	-7.33007813	-0.85693359	+62.60009766	-6.13037109	-45.68115234	+2072	+8.04638672	-6.53466797	-0.58447266	+14.23828125	-7.09716797	+14.85351563	+1644	+6.63574219	-10.92041016	-0.50976563	+41.44042969	+10.94238281	-51.78955078	+1012
+1457971409.00790000	+8.27929688	-7.33007813	-0.85693359	+62.60009766	-6.13037109	-45.68115234	+2072	+8.04638672	-6.53466797	-0.58447266	+14.23828125	-7.09716797	+14.85351563	+1644	+6.63574219	-10.92041016	-0.50976563	+41.44042969	+10.94238281	-51.78955078	+1012
+1457971409.01200010	+8.27929688	-7.33007813	-0.85693359	+62.60009766	-6.13037109	-45.68115234	+2072	+8.04638672	-6.53466797	-0.58447266	+14.23828125	-7.09716797	+14.85351563	+1644	+6.63574219	-10.92041016	-0.50976563	+41.44042969	+10.94238281	-51.81152344	+1012
+1457971409.01620010	+8.27929688	-7.33007813	-0.85693359	+62.60009766	-6.13037109	-45.70312500	+2072	+8.04638672	-6.53466797	-0.58447266	+14.23828125	-7.09716797	+14.85351563	+1644	+6.63574219	-10.92041016	-0.50976563	+41.44042969	+10.92041016	-51.81152344	+1012
+1457971409.02449990	+8.27929688	-7.33007813	-0.85693359	+62.60009766	-6.13037109	-45.70312500	+2072	+8.04638672	-6.53466797	-0.58447266	+14.23828125	-7.09716797	+14.85351563	+1644	+6.63574219	-10.92041016	-0.50976563	+41.41845703	+10.92041016	-51.81152344	+1016
+1457971409.02870010	+8.27929688	-7.33007813	-0.85693359	+62.60009766	-6.13037109	-45.70312500	+2072	+8.04638672	-6.53466797	-0.58447266	+14.23828125	-7.11914063	+14.85351563	+1644	+6.63574219	-10.92041016	-0.50976563	+41.41845703	+10.92041016	-51.81152344	+1016
+1457971409.03280000	+8.27929688	-7.33007813	-0.85693359	+62.60009766	-6.13037109	-45.70312500	+2072	+8.04638672	-6.53466797	-0.58447266	+14.23828125	-7.11914063	+14.85351563	+1644	+6.63574219	-10.92041016	-0.50976563	+41.39648438	+10.92041016	-51.81152344	+1016
+1457971409.03699990	+8.27929688	-7.33007813	-0.85693359	+62.57812500	-6.13037109	-45.70312500	+2072	+8.04638672	-6.53466797	-0.58447266	+14.23828125	-7.11914063	+14.85351563	+1644	+6.63574219	-10.92041016	-0.50976563	+41.39648438	+10.89843750	-51.78955078	+1016
+1457971409.04119990	+8.27929688	-7.33007813	-0.85693359	+62.57812500	-6.13037109	-45.70312500	+2072	+8.04638672	-6.53466797	-0.58447266	+14.23828125	-7.11914063	+14.85351563	+1644	+6.63134766	-10.92041016	-0.51416016	+41.37451172	+10.89843750	-51.78955078	+1016
+1457971409.04950000	+8.27929688	-7.33007813	-0.85693359	+62.57812500	-6.13037109	-45.72509766	+2072	+8.04638672	-6.53466797	-0.58447266	+14.23828125	-7.11914063	+14.85351563	+1644	+6.63134766	-10.92480469	-0.51416016	+41.37451172	+10.89843750	-51.78955078	+1016
+1457971409.05370000	+8.27929688	-7.33007813	-0.85693359	+62.57812500	-6.13037109	-45.72509766	+2072	+8.04638672	-6.53466797	-0.58007813	+14.23828125	-7.11914063	+14.85351563	+1648	+6.63134766	-10.92480469	-0.51416016	+41.35253906	+10.87646484	-51.78955078	+1016
+1457971409.05780010	+8.27929688	-7.33007813	-0.85693359	+62.57812500	-6.13037109	-45.72509766	+2072	+8.04638672	-6.53466797	-0.58007813	+14.21630859	-7.14111328	+14.85351563	+1648	+6.62695313	-10.92480469	-0.51416016	+41.35253906	+10.87646484	-51.76757813	+1016
+1457971409.06200000	+8.27929688	-7.33007813	-0.85693359	+62.57812500	-6.13037109	-45.72509766	+2072	+8.04638672	-6.53466797	-0.58007813	+14.21630859	-7.14111328	+14.85351563	+1648	+6.62695313	-10.92480469	-0.51416016	+41.33056641	+10.87646484	-51.76757813	+1016
+1457971409.07030010	+8.27929688	-7.33007813	-0.85253906	+62.57812500	-6.15234375	-45.74707031	+2072	+8.04638672	-6.53466797	-0.58007813	+14.21630859	-7.14111328	+14.85351563	+1648	+6.62695313	-10.92480469	-0.51855469	+41.33056641	+10.85449219	-51.76757813	+1016
+1457971409.07450010	+8.27929688	-7.33007813	-0.85253906	+62.57812500	-6.15234375	-45.76904297	+2076	+8.04638672	-6.53466797	-0.58007813	+14.21630859	-7.14111328	+14.85351563	+1648	+6.62695313	-10.92480469	-0.51855469	+41.30859375	+10.85449219	-51.76757813	+1016
+1457971409.08279990	+8.27929688	-7.33007813	-0.85253906	+62.60009766	-6.17431641	-45.79101563	+2076	+8.04638672	-6.53466797	-0.58007813	+14.21630859	-7.16308594	+14.85351563	+1648	+6.62695313	-10.92480469	-0.51855469	+41.30859375	+10.83251953	-51.76757813	+1016
+1457971409.08699990	+8.28369141	-7.33007813	-0.85253906	+62.60009766	-6.17431641	-45.81298828	+2076	+8.04638672	-6.53466797	-0.58007813	+14.21630859	-7.16308594	+14.85351563	+1648	+6.62695313	-10.92480469	-0.51855469	+41.30859375	+10.83251953	-51.78955078	+1016
+1457971409.09120010	+8.28369141	-7.32568359	-0.85253906	+62.60009766	-6.17431641	-45.83496094	+2076	+8.04638672	-6.53466797	-0.58007813	+14.21630859	-7.18505859	+14.85351563	+1648	+6.62695313	-10.92480469	-0.51416016	+41.30859375	+10.83251953	-51.78955078	+1012
+1457971409.09530000	+8.28369141	-7.32568359	-0.84814453	+62.60009766	-6.19628906	-45.85693359	+2076	+8.04638672	-6.53466797	-0.58007813	+14.21630859	-7.18505859	+14.85351563	+1648	+6.63134766	-10.92480469	-0.51416016	+41.30859375	+10.81054688	-51.78955078	+1016
+1457971409.10360000	+8.28808594	-7.32568359	-0.84814453	+62.62207031	-6.21826172	-45.90087891	+2080	+8.04638672	-6.53466797	-0.58007813	+14.21630859	-7.20703125	+14.85351563	+1652	+6.63574219	-10.92480469	-0.51416016	+41.33056641	+10.78857422	-51.83349609	+1016
+1457971409.10780000	+8.28808594	-7.32568359	-0.84814453	+62.62207031	-6.24023438	-45.92285156	+2080	+8.05078125	-6.53466797	-0.58007813	+14.21630859	-7.22900391	+14.85351563	+1652	+6.63574219	-10.92480469	-0.50976563	+41.33056641	+10.78857422	-51.85546875	+1016
+1457971409.11200000	+8.29248047	-7.32568359	-0.84375000	+62.64404297	-6.24023438	-45.96679688	+2080	+8.05078125	-6.53466797	-0.58007813	+14.21630859	-7.25097656	+14.85351563	+1652	+6.64013672	-10.92480469	-0.50976563	+41.35253906	+10.78857422	-51.87744141	+1016
+1457971409.11610010	+8.29248047	-7.32568359	-0.84375000	+62.64404297	-6.26220703	-45.98876953	+2084	+8.05078125	-6.53466797	-0.58007813	+14.21630859	-7.25097656	+14.85351563	+1652	+6.64013672	-10.92480469	-0.50537109	+41.35253906	+10.76660156	-51.89941406	+1020
+1457971409.12030010	+8.29687500	-7.32568359	-0.84375000	+62.66601563	-6.28417969	-46.01074219	+2084	+8.05078125	-6.53466797	-0.57568359	+14.23828125	-7.27294922	+14.85351563	+1652	+6.64453125	-10.92480469	-0.50537109	+41.35253906	+10.74462891	-51.92138672	+1020
+1457971409.12859990	+8.29687500	-7.32568359	-0.83935547	+62.66601563	-6.30615234	-46.05468750	+2088	+8.05078125	-6.53466797	-0.57568359	+14.23828125	-7.29492188	+14.85351563	+1652	+6.64892578	-10.92041016	-0.50097656	+41.37451172	+10.72265625	-51.96533203	+1020
+1457971409.13280010	+8.29687500	-7.32568359	-0.83935547	+62.66601563	-6.30615234	-46.07666016	+2088	+8.05078125	-6.53027344	-0.57568359	+14.23828125	-7.31689453	+14.85351563	+1656	+6.64892578	-10.92041016	-0.49658203	+41.37451172	+10.70068359	-51.98730469	+1024
+1457971409.13700010	+8.30126953	-7.32568359	-0.83935547	+62.66601563	-6.32812500	-46.07666016	+2088	+8.05078125	-6.53027344	-0.57568359	+14.23828125	-7.33886719	+14.85351563	+1656	+6.65332031	-10.92041016	-0.49658203	+41.37451172	+10.70068359	-52.00927734	+1024
+1457971409.14529990	+8.30126953	-7.32128906	-0.83935547	+62.66601563	-6.32812500	-46.09863281	+2092	+8.05517578	-6.53027344	-0.57568359	+14.23828125	-7.36083984	+14.85351563	+1656	+6.65332031	-10.92041016	-0.49658203	+41.35253906	+10.65673828	-52.03125000	+1024
+1457971409.15360000	+8.30126953	-7.32128906	-0.83496094	+62.64404297	-6.35009766	-46.09863281	+2096	+8.05517578	-6.53027344	-0.57128906	+14.23828125	-7.38281250	+14.85351563	+1660	+6.64892578	-10.92480469	-0.50097656	+41.30859375	+10.63476563	-52.03125000	+1024
+1457971409.15780000	+8.30126953	-7.32128906	-0.83496094	+62.64404297	-6.35009766	-46.09863281	+2096	+8.05517578	-6.53027344	-0.57128906	+14.23828125	-7.40478516	+14.85351563	+1660	+6.64892578	-10.92480469	-0.50097656	+41.30859375	+10.61279297	-52.03125000	+1024
+1457971409.16199990	+8.30126953	-7.32128906	-0.83496094	+62.64404297	-6.35009766	-46.09863281	+2096	+8.05517578	-6.53027344	-0.57128906	+14.23828125	-7.42675781	+14.85351563	+1660	+6.64453125	-10.92480469	-0.50097656	+41.28662109	+10.59082031	-52.03125000	+1024
+1457971409.17030000	+8.29687500	-7.32128906	-0.83496094	+62.62207031	-6.35009766	-46.09863281	+2096	+8.05517578	-6.53027344	-0.57128906	+14.23828125	-7.44873047	+14.87548828	+1664	+6.64013672	-10.92480469	-0.50537109	+41.24267578	+10.56884766	-52.00927734	+1024
+1457971409.17450000	+8.29687500	-7.32128906	-0.83496094	+62.62207031	-6.37207031	-46.09863281	+2100	+8.05517578	-6.53027344	-0.57128906	+14.23828125	-7.44873047	+14.87548828	+1664	+6.64013672	-10.92480469	-0.50537109	+41.22070313	+10.56884766	-52.00927734	+1024
+1457971409.18280010	+8.29687500	-7.32128906	-0.83496094	+62.62207031	-6.37207031	-46.09863281	+2100	+8.05517578	-6.53027344	-0.57128906	+14.23828125	-7.47070313	+14.87548828	+1664	+6.63574219	-10.92480469	-0.50976563	+41.19873047	+10.52490234	-51.98730469	+1024
+1457971409.18689990	+8.29687500	-7.32128906	-0.83496094	+62.60009766	-6.37207031	-46.09863281	+2100	+8.05957031	-6.53027344	-0.56689453	+14.23828125	-7.49267578	+14.89746094	+1668	+6.63574219	-10.92480469	-0.50976563	+41.17675781	+10.52490234	-51.98730469	+1024
+1457971409.19109990	+8.29687500	-7.32128906	-0.83496094	+62.60009766	-6.37207031	-46.09863281	+2100	+8.05957031	-6.53027344	-0.56689453	+14.23828125	-7.49267578	+14.89746094	+1668	+6.63574219	-10.92480469	-0.50976563	+41.17675781	+10.52490234	-51.98730469	+1024
+1457971409.19530010	+8.30126953	-7.32128906	-0.83496094	+62.60009766	-6.37207031	-46.09863281	+2104	+8.05957031	-6.52587891	-0.56689453	+14.23828125	-7.51464844	+14.91943359	+1668	+6.63574219	-10.92480469	-0.50976563	+41.15478516	+10.50292969	-51.98730469	+1024
+1457971409.20359990	+8.30126953	-7.32128906	-0.83496094	+62.60009766	-6.39404297	-46.07666016	+2104	+8.05957031	-6.52587891	-0.56689453	+14.23828125	-7.53662109	+14.94140625	+1672	+6.63574219	-10.92480469	-0.50976563	+41.15478516	+10.48095703	-52.00927734	+1020
+1457971409.21190000	+8.30126953	-7.32128906	-0.83496094	+62.60009766	-6.39404297	-46.07666016	+2108	+8.06396484	-6.52587891	-0.56250000	+14.23828125	-7.55859375	+14.96337891	+1676	+6.64013672	-10.92480469	-0.50976563	+41.15478516	+10.48095703	-52.03125000	+1020
+1457971409.22030000	+8.30126953	-7.32128906	-0.83496094	+62.60009766	-6.41601563	-46.09863281	+2108	+8.06396484	-6.52587891	-0.56250000	+14.23828125	-7.60253906	+14.98535156	+1676	+6.64453125	-10.92480469	-0.50537109	+41.17675781	+10.45898438	-52.05322266	+1024
+1457971409.22440000	+8.30566406	-7.32128906	-0.83056641	+62.60009766	-6.41601563	-46.09863281	+2112	+8.06396484	-6.52587891	-0.56250000	+14.23828125	-7.62451172	+14.98535156	+1680	+6.64892578	-10.92041016	-0.50537109	+41.17675781	+10.45898438	-52.07519531	+1024
+1457971409.22860000	+8.30566406	-7.31689453	-0.83056641	+62.60009766	-6.43798828	-46.09863281	+2112	+8.06396484	-6.52587891	-0.56250000	+14.23828125	-7.64648438	+15.00732422	+1680	+6.65332031	-10.92041016	-0.50097656	+41.19873047	+10.45898438	-52.09716797	+1024
+1457971409.23280000	+8.30566406	-7.31689453	-0.83056641	+62.60009766	-6.43798828	-46.09863281	+2112	+8.06835938	-6.52148438	-0.56250000	+14.23828125	-7.66845703	+15.00732422	+1680	+6.65332031	-10.92041016	-0.50097656	+41.22070313	+10.43701172	-52.11914063	+1028
+1457971409.23690010	+8.30566406	-7.31689453	-0.83056641	+62.60009766	-6.45996094	-46.09863281	+2116	+8.06835938	-6.52148438	-0.55810547	+14.23828125	-7.69042969	+15.02929688	+1680	+6.65771484	-10.92041016	-0.49658203	+41.22070313	+10.43701172	-52.14111328	+1028
+1457971409.24530010	+8.31005859	-7.31689453	-0.83056641	+62.60009766	-6.45996094	-46.12060547	+2116	+8.06835938	-6.52148438	-0.55810547	+14.23828125	-7.71240234	+15.02929688	+1684	+6.66210938	-10.91601563	-0.49218750	+41.24267578	+10.41503906	-52.18505859	+1032
+1457971409.24939990	+8.31005859	-7.31689453	-0.82617188	+62.60009766	-6.48193359	-46.12060547	+2120	+8.07275391	-6.52148438	-0.55810547	+14.23828125	-7.73437500	+15.02929688	+1684	+6.66650391	-10.91601563	-0.49218750	+41.26464844	+10.41503906	-52.20703125	+1036
+1457971409.25359990	+8.31005859	-7.31689453	-0.82617188	+62.60009766	-6.48193359	-46.12060547	+2120	+8.07275391	-6.52148438	-0.55810547	+14.26025391	-7.75634766	+15.02929688	+1684	+6.66650391	-10.91601563	-0.48779297	+41.26464844	+10.39306641	-52.22900391	+1036
+1457971409.25770000	+8.31005859	-7.31689453	-0.82617188	+62.60009766	-6.48193359	-46.14257813	+2124	+8.07275391	-6.52148438	-0.55810547	+14.26025391	-7.77832031	+15.02929688	+1684	+6.67089844	-10.91601563	-0.48779297	+41.26464844	+10.39306641	-52.22900391	+1040
+1457971409.26189990	+8.31005859	-7.31689453	-0.82617188	+62.60009766	-6.48193359	-46.14257813	+2124	+8.07275391	-6.52148438	-0.55810547	+14.26025391	-7.77832031	+15.02929688	+1688	+6.67089844	-10.91601563	-0.48779297	+41.26464844	+10.37109375	-52.22900391	+1040
+1457971409.26609990	+8.31005859	-7.31689453	-0.82617188	+62.60009766	-6.48193359	-46.14257813	+2124	+8.07275391	-6.52148438	-0.55371094	+14.26025391	-7.77832031	+15.02929688	+1688	+6.67089844	-10.91601563	-0.48779297	+41.26464844	+10.37109375	-52.22900391	+1040
+1457971409.27440000	+8.31005859	-7.31250000	-0.82617188	+62.60009766	-6.48193359	-46.16455078	+2128	+8.07275391	-6.52148438	-0.55371094	+14.26025391	-7.80029297	+15.02929688	+1688	+6.66650391	-10.91601563	-0.49218750	+41.24267578	+10.34912109	-52.22900391	+1044
+1457971409.27860000	+8.31005859	-7.31250000	-0.82617188	+62.60009766	-6.50390625	-46.16455078	+2128	+8.07275391	-6.51708984	-0.55371094	+14.26025391	-7.82226563	+15.02929688	+1688	+6.66650391	-10.91601563	-0.49218750	+41.24267578	+10.32714844	-52.22900391	+1044
+1457971409.28270010	+8.31005859	-7.31250000	-0.82617188	+62.60009766	-6.48193359	-46.16455078	+2132	+8.07275391	-6.51708984	-0.55371094	+14.26025391	-7.82226563	+15.02929688	+1688	+6.66650391	-10.91601563	-0.49218750	+41.22070313	+10.32714844	-52.22900391	+1048
+1457971409.28690000	+8.31005859	-7.31250000	-0.82617188	+62.60009766	-6.48193359	-46.18652344	+2132	+8.07275391	-6.51708984	-0.55371094	+14.26025391	-7.82226563	+15.00732422	+1688	+6.66210938	-10.91601563	-0.49658203	+41.22070313	+10.30517578	-52.20703125	+1048
+1457971409.29110000	+8.31005859	-7.31250000	-0.82617188	+62.60009766	-6.48193359	-46.18652344	+2132	+8.07275391	-6.51708984	-0.55371094	+14.26025391	-7.82226563	+15.00732422	+1692	+6.66210938	-10.92041016	-0.49658203	+41.19873047	+10.30517578	-52.20703125	+1048
+1457971409.29520010	+8.31005859	-7.31250000	-0.82617188	+62.60009766	-6.48193359	-46.18652344	+2136	+8.07275391	-6.51708984	-0.55371094	+14.26025391	-7.84423828	+15.00732422	+1692	+6.66210938	-10.92041016	-0.49658203	+41.19873047	+10.30517578	-52.20703125	+1048
+1457971409.29940010	+8.31005859	-7.31250000	-0.82617188	+62.60009766	-6.48193359	-46.18652344	+2136	+8.07275391	-6.51708984	-0.55371094	+14.26025391	-7.84423828	+14.98535156	+1692	+6.65771484	-10.92041016	-0.49658203	+41.19873047	+10.28320313	-52.20703125	+1048
+1457971409.30769990	+8.31005859	-7.31250000	-0.82177734	+62.60009766	-6.48193359	-46.20849609	+2140	+8.07275391	-6.51708984	-0.55371094	+14.26025391	-7.84423828	+14.98535156	+1692	+6.65771484	-10.92041016	-0.50097656	+41.17675781	+10.28320313	-52.18505859	+1048
+1457971409.31189990	+8.31005859	-7.31250000	-0.82177734	+62.60009766	-6.48193359	-46.23046875	+2140	+8.07275391	-6.51708984	-0.55371094	+14.26025391	-7.86621094	+14.96337891	+1692	+6.65771484	-10.92041016	-0.50097656	+41.17675781	+10.26123047	-52.18505859	+1048
