# Supplementary material for: A direct effect of perception on action when grasping a cup
Source: Sci Rep. 2018 Jan 9;8:171. doi: 10.1038/s41598-017-18591-5 (PMC5760564; doi:10.1038/s41598-017-18591-5)
Supplement: Supplementary file 6 — Supplementary Information [file 41598_2017_18591_MOESM6_ESM.zip › SciRep_Data/S01instruct/S01_100instruct_Tr79.dat]

+1000000000000.00000000	+0.00000000	+0.00000000	+0.00000000	+0.00000000	+0.00000000	+0.00000000	+0	+0.00000000	+0.00000000	+0.00000000	+0.00000000	+0.00000000	+0.00000000	+0	+0.00000000	+0.00000000	+0.00000000	+0.00000000	+0.00000000	+0.00000000	+0
+1457971409.31609990	+8.31005859	-7.31250000	-0.82177734	+62.60009766	-6.48193359	-46.23046875	+2140	+8.07275391	-6.51708984	-0.55371094	+14.26025391	-7.86621094	+14.96337891	+1692	+6.65771484	-10.92041016	-0.50097656	+41.17675781	+10.26123047	-52.18505859	+1048
+1457971409.32020000	+8.31005859	-7.31250000	-0.82177734	+62.60009766	-6.48193359	-46.25244141	+2140	+8.07275391	-6.51708984	-0.55371094	+14.26025391	-7.88818359	+14.94140625	+1696	+6.65771484	-10.92041016	-0.50097656	+41.17675781	+10.26123047	-52.18505859	+1048
+1457971409.32439990	+8.31005859	-7.31250000	-0.82177734	+62.60009766	-6.48193359	-46.27441406	+2144	+8.07275391	-6.51708984	-0.55371094	+14.26025391	-7.88818359	+14.91943359	+1696	+6.65771484	-10.92041016	-0.50097656	+41.17675781	+10.23925781	-52.20703125	+1048
+1457971409.32859990	+8.31005859	-7.31250000	-0.82177734	+62.60009766	-6.48193359	-46.29638672	+2144	+8.07714844	-6.51708984	-0.55371094	+14.28222656	-7.91015625	+14.89746094	+1696	+6.65771484	-10.92041016	-0.50097656	+41.17675781	+10.23925781	-52.20703125	+1044
+1457971409.33690000	+8.31445313	-7.31250000	-0.81738281	+62.57812500	-6.45996094	-46.36230469	+2148	+8.07714844	-6.51708984	-0.55371094	+14.28222656	-7.95410156	+14.83154297	+1696	+6.65771484	-10.92041016	-0.50097656	+41.17675781	+10.21728516	-52.22900391	+1044
+1457971409.34100010	+8.31445313	-7.31250000	-0.81738281	+62.57812500	-6.45996094	-46.40625000	+2148	+8.07714844	-6.51708984	-0.55371094	+14.28222656	-7.99804688	+14.78759766	+1696	+6.65771484	-10.92041016	-0.49658203	+41.19873047	+10.21728516	-52.25097656	+1044
+1457971409.34520010	+8.31445313	-7.31250000	-0.81738281	+62.57812500	-6.45996094	-46.47216797	+2152	+8.07714844	-6.51708984	-0.54931641	+14.30419922	-8.02001953	+14.74365234	+1700	+6.66210938	-10.92041016	-0.49658203	+41.19873047	+10.19531250	-52.25097656	+1048
+1457971418.28720000	+8.41992188	-7.38281250	-0.78662109	+61.28173828	-5.33935547	-47.21923828	+2280	+8.15625000	-6.55224609	-0.54931641	+13.31542969	-10.96435547	+10.87646484	+1820	+6.73242188	-10.97753906	-0.41308594	+40.29785156	+8.76708984	-54.29443359	+1036
+1457971418.29140000	+8.41992188	-7.38281250	-0.78662109	+61.28173828	-5.33935547	-47.21923828	+2280	+8.15625000	-6.55224609	-0.54931641	+13.31542969	-10.96435547	+10.87646484	+1820	+6.73242188	-10.97753906	-0.41308594	+40.29785156	+8.76708984	-54.29443359	+1036
+1457971418.29550000	+8.41992188	-7.38281250	-0.78662109	+61.28173828	-5.33935547	-47.19726563	+2280	+8.15625000	-6.55224609	-0.54931641	+13.31542969	-10.96435547	+10.87646484	+1820	+6.73242188	-10.97753906	-0.41308594	+40.27587891	+8.76708984	-54.27246094	+1036
+1457971418.29970000	+8.41992188	-7.38281250	-0.79101563	+61.28173828	-5.31738281	-47.19726563	+2280	+8.15625000	-6.55224609	-0.54931641	+13.31542969	-10.96435547	+10.87646484	+1820	+6.72802734	-10.97753906	-0.41748047	+40.27587891	+8.76708984	-54.27246094	+1036
+1457971418.30380010	+8.41992188	-7.38281250	-0.79101563	+61.28173828	-5.31738281	-47.17529297	+2280	+8.15625000	-6.55224609	-0.54931641	+13.31542969	-10.96435547	+10.87646484	+1820	+6.72802734	-10.98193359	-0.41748047	+40.25390625	+8.76708984	-54.25048828	+1040
+1457971418.30800010	+8.41992188	-7.38281250	-0.79101563	+61.28173828	-5.31738281	-47.15332031	+2280	+8.15625000	-6.55224609	-0.54931641	+13.31542969	-10.96435547	+10.87646484	+1816	+6.72363281	-10.98193359	-0.41748047	+40.23193359	+8.76708984	-54.22851563	+1040
+1457971418.31220010	+8.41552734	-7.38281250	-0.79101563	+61.28173828	-5.31738281	-47.15332031	+2280	+8.15625000	-6.55224609	-0.54931641	+13.31542969	-10.94238281	+10.87646484	+1816	+6.72363281	-10.98193359	-0.42187500	+40.23193359	+8.76708984	-54.22851563	+1040
+1457971418.31629990	+8.41552734	-7.38281250	-0.79101563	+61.25976563	-5.29541016	-47.13134766	+2280	+8.15625000	-6.55224609	-0.54931641	+13.31542969	-10.94238281	+10.87646484	+1816	+6.71923828	-10.98193359	-0.42187500	+40.20996094	+8.76708984	-54.20654297	+1040
+1457971418.32049990	+8.41552734	-7.38281250	-0.79101563	+61.25976563	-5.29541016	-47.10937500	+2280	+8.15625000	-6.55224609	-0.54931641	+13.31542969	-10.94238281	+10.87646484	+1816	+6.71923828	-10.98193359	-0.42626953	+40.18798828	+8.76708984	-54.18457031	+1040
+1457971418.32470010	+8.41552734	-7.38281250	-0.79541016	+61.25976563	-5.29541016	-47.08740234	+2280	+8.15625000	-6.55224609	-0.54931641	+13.31542969	-10.94238281	+10.87646484	+1816	+6.71484375	-10.98193359	-0.42626953	+40.18798828	+8.76708984	-54.18457031	+1040
+1457971418.32880000	+8.41113281	-7.38281250	-0.79541016	+61.25976563	-5.27343750	-47.08740234	+2280	+8.15625000	-6.55224609	-0.54931641	+13.31542969	-10.94238281	+10.87646484	+1816	+6.71484375	-10.98193359	-0.43066406	+40.16601563	+8.76708984	-54.16259766	+1040
+1457971418.33299990	+8.41113281	-7.38281250	-0.79541016	+61.25976563	-5.27343750	-47.06542969	+2276	+8.15625000	-6.55224609	-0.54931641	+13.31542969	-10.92041016	+10.87646484	+1820	+6.71044922	-10.98632813	-0.43066406	+40.14404297	+8.76708984	-54.14062500	+1040
+1457971418.34130000	+8.41113281	-7.37841797	-0.79980469	+61.25976563	-5.25146484	-47.02148438	+2276	+8.15625000	-6.55224609	-0.54931641	+13.31542969	-10.92041016	+10.87646484	+1820	+6.70166016	-10.98632813	-0.43945313	+40.10009766	+8.76708984	-54.09667969	+1036
+1457971418.34550000	+8.41113281	-7.37841797	-0.79980469	+61.25976563	-5.25146484	-46.99951172	+2276	+8.15625000	-6.55224609	-0.54931641	+13.31542969	-10.92041016	+10.87646484	+1820	+6.69726563	-10.98632813	-0.44384766	+40.07812500	+8.76708984	-54.05273438	+1036
+1457971418.34970000	+8.40673828	-7.37841797	-0.79980469	+61.25976563	-5.25146484	-46.99951172	+2276	+8.15625000	-6.55224609	-0.54931641	+13.31542969	-10.92041016	+10.87646484	+1820	+6.69726563	-10.98632813	-0.44384766	+40.05615234	+8.76708984	-54.03076172	+1036
+1457971418.35380010	+8.40673828	-7.37841797	-0.79980469	+61.25976563	-5.25146484	-46.97753906	+2276	+8.15625000	-6.55224609	-0.54931641	+13.31542969	-10.92041016	+10.87646484	+1820	+6.69287109	-10.98632813	-0.44824219	+40.05615234	+8.76708984	-54.03076172	+1032
+1457971418.35800000	+8.40673828	-7.37841797	-0.79980469	+61.25976563	-5.25146484	-46.97753906	+2272	+8.15625000	-6.55224609	-0.54931641	+13.31542969	-10.92041016	+10.87646484	+1820	+6.69287109	-10.98632813	-0.44824219	+40.05615234	+8.76708984	-54.03076172	+1032
+1457971418.36220000	+8.40673828	-7.37841797	-0.79980469	+61.25976563	-5.25146484	-46.97753906	+2272	+8.15625000	-6.55224609	-0.54931641	+13.31542969	-10.92041016	+10.87646484	+1820	+6.69287109	-10.98632813	-0.44824219	+40.05615234	+8.78906250	-54.03076172	+1032
+1457971418.36630010	+8.40673828	-7.37841797	-0.79980469	+61.25976563	-5.25146484	-46.97753906	+2272	+8.15625000	-6.55224609	-0.54931641	+13.31542969	-10.92041016	+10.87646484	+1820	+6.69726563	-10.98632813	-0.44824219	+40.05615234	+8.78906250	-54.03076172	+1028
+1457971418.37050010	+8.40673828	-7.37841797	-0.79980469	+61.25976563	-5.25146484	-46.97753906	+2272	+8.15625000	-6.55224609	-0.54931641	+13.31542969	-10.92041016	+10.87646484	+1820	+6.69726563	-10.98632813	-0.44384766	+40.05615234	+8.78906250	-54.03076172	+1028
+1457971418.37470010	+8.41113281	-7.37841797	-0.79980469	+61.25976563	-5.25146484	-46.97753906	+2272	+8.15625000	-6.55224609	-0.54931641	+13.31542969	-10.92041016	+10.87646484	+1820	+6.69726563	-10.98632813	-0.44384766	+40.05615234	+8.78906250	-54.03076172	+1024
+1457971418.37879990	+8.41113281	-7.37841797	-0.79980469	+61.28173828	-5.25146484	-46.97753906	+2272	+8.15625000	-6.55224609	-0.54931641	+13.31542969	-10.92041016	+10.87646484	+1820	+6.69726563	-10.98632813	-0.44384766	+40.07812500	+8.78906250	-54.05273438	+1024
+1457971418.38299990	+8.41113281	-7.37841797	-0.79980469	+61.28173828	-5.25146484	-46.97753906	+2272	+8.15625000	-6.55224609	-0.54931641	+13.31542969	-10.92041016	+10.87646484	+1820	+6.70166016	-10.98632813	-0.44384766	+40.07812500	+8.78906250	-54.05273438	+1020
+1457971418.39130000	+8.41113281	-7.37841797	-0.79980469	+61.28173828	-5.25146484	-46.97753906	+2268	+8.15625000	-6.55224609	-0.54931641	+13.31542969	-10.92041016	+10.87646484	+1820	+6.70166016	-10.98632813	-0.44384766	+40.10009766	+8.78906250	-54.05273438	+1020
+1457971418.39549990	+8.41113281	-7.37841797	-0.79980469	+61.28173828	-5.25146484	-46.97753906	+2268	+8.15625000	-6.55224609	-0.54931641	+13.31542969	-10.92041016	+10.89843750	+1820	+6.70166016	-10.98632813	-0.43945313	+40.10009766	+8.78906250	-54.07470703	+1016
+1457971418.40380000	+8.41113281	-7.37841797	-0.79980469	+61.28173828	-5.25146484	-46.97753906	+2268	+8.15625000	-6.55224609	-0.54931641	+13.31542969	-10.92041016	+10.89843750	+1820	+6.70605469	-10.98632813	-0.43945313	+40.10009766	+8.78906250	-54.07470703	+1016
+1457971418.40800000	+8.41113281	-7.37841797	-0.79980469	+61.28173828	-5.25146484	-46.97753906	+2268	+8.15625000	-6.55224609	-0.54931641	+13.31542969	-10.92041016	+10.89843750	+1820	+6.70605469	-10.98632813	-0.43945313	+40.12207031	+8.78906250	-54.07470703	+1016
+1457971418.41630010	+8.41113281	-7.37841797	-0.79980469	+61.28173828	-5.25146484	-46.97753906	+2268	+8.15625000	-6.55224609	-0.54931641	+13.31542969	-10.92041016	+10.89843750	+1820	+6.70605469	-10.98632813	-0.43945313	+40.12207031	+8.78906250	-54.07470703	+1012
+1457971418.42459990	+8.41113281	-7.37841797	-0.79980469	+61.28173828	-5.25146484	-46.99951172	+2268	+8.15625000	-6.55224609	-0.54931641	+13.31542969	-10.92041016	+10.89843750	+1816	+6.70605469	-10.98632813	-0.43945313	+40.12207031	+8.78906250	-54.07470703	+1008
+1457971418.43300010	+8.41113281	-7.37841797	-0.79980469	+61.28173828	-5.25146484	-46.99951172	+2268	+8.15625000	-6.55224609	-0.54931641	+13.31542969	-10.92041016	+10.89843750	+1816	+6.70605469	-10.98632813	-0.43945313	+40.12207031	+8.78906250	-54.07470703	+1008
+1457971418.44129990	+8.41113281	-7.37841797	-0.79980469	+61.30371094	-5.25146484	-46.99951172	+2268	+8.15625000	-6.55224609	-0.54931641	+13.31542969	-10.92041016	+10.89843750	+1816	+6.70605469	-10.98632813	-0.43945313	+40.10009766	+8.78906250	-54.07470703	+1008
+1457971418.44960000	+8.41113281	-7.37841797	-0.79980469	+61.30371094	-5.25146484	-46.99951172	+2268	+8.15625000	-6.55224609	-0.54931641	+13.31542969	-10.92041016	+10.89843750	+1816	+6.70166016	-10.98632813	-0.44384766	+40.10009766	+8.78906250	-54.07470703	+1004
+1457971418.45790000	+8.41113281	-7.37841797	-0.79980469	+61.30371094	-5.25146484	-46.99951172	+2268	+8.15625000	-6.55224609	-0.54931641	+13.31542969	-10.92041016	+10.89843750	+1816	+6.70166016	-10.98632813	-0.44384766	+40.10009766	+8.78906250	-54.05273438	+1004
+1457971418.46210000	+8.41113281	-7.37841797	-0.79980469	+61.30371094	-5.25146484	-46.99951172	+2268	+8.15625000	-6.55224609	-0.54931641	+13.31542969	-10.92041016	+10.89843750	+1816	+6.70166016	-10.98632813	-0.44384766	+40.10009766	+8.76708984	-54.05273438	+1004
+1457971418.46630000	+8.41113281	-7.37841797	-0.79980469	+61.30371094	-5.25146484	-47.02148438	+2268	+8.15625000	-6.55224609	-0.54931641	+13.31542969	-10.92041016	+10.89843750	+1816	+6.70166016	-10.98632813	-0.44384766	+40.10009766	+8.76708984	-54.05273438	+1000
+1457971418.47040010	+8.41113281	-7.37841797	-0.79980469	+61.30371094	-5.25146484	-47.02148438	+2268	+8.15625000	-6.55224609	-0.54931641	+13.33740234	-10.92041016	+10.89843750	+1816	+6.70166016	-10.98632813	-0.44384766	+40.10009766	+8.76708984	-54.05273438	+1000
+1457971418.47460010	+8.41113281	-7.37841797	-0.79980469	+61.30371094	-5.25146484	-47.02148438	+2268	+8.15625000	-6.55224609	-0.54931641	+13.33740234	-10.92041016	+10.89843750	+1816	+6.70166016	-10.98632813	-0.44384766	+40.10009766	+8.76708984	-54.05273438	+1000
+1457971418.47880010	+8.41113281	-7.37841797	-0.79980469	+61.30371094	-5.25146484	-47.02148438	+2268	+8.15625000	-6.55224609	-0.54931641	+13.33740234	-10.92041016	+10.89843750	+1816	+6.70166016	-10.98632813	-0.44384766	+40.10009766	+8.76708984	-54.05273438	+1000
+1457971418.48709990	+8.41113281	-7.37841797	-0.79980469	+61.30371094	-5.25146484	-47.02148438	+2268	+8.15625000	-6.55224609	-0.54931641	+13.33740234	-10.92041016	+10.89843750	+1816	+6.70166016	-10.98632813	-0.44384766	+40.10009766	+8.76708984	-54.07470703	+1000
+1457971418.49130010	+8.41113281	-7.37841797	-0.79980469	+61.30371094	-5.25146484	-47.04345703	+2268	+8.15625000	-6.55224609	-0.54492188	+13.33740234	-10.92041016	+10.89843750	+1816	+6.70166016	-10.98632813	-0.44384766	+40.10009766	+8.76708984	-54.07470703	+996
+1457971418.49959990	+8.41113281	-7.37841797	-0.79980469	+61.30371094	-5.27343750	-47.04345703	+2268	+8.15625000	-6.55224609	-0.54492188	+13.33740234	-10.94238281	+10.89843750	+1816	+6.70166016	-10.98632813	-0.43945313	+40.12207031	+8.76708984	-54.09667969	+996
+1457971418.50790000	+8.41113281	-7.37841797	-0.79980469	+61.32568359	-5.27343750	-47.04345703	+2268	+8.15625000	-6.55224609	-0.54492188	+13.33740234	-10.94238281	+10.89843750	+1820	+6.70605469	-10.98632813	-0.43945313	+40.14404297	+8.76708984	-54.09667969	+996
+1457971418.51630000	+8.41113281	-7.37841797	-0.79980469	+61.32568359	-5.27343750	-47.06542969	+2268	+8.15625000	-6.55224609	-0.54492188	+13.33740234	-10.94238281	+10.89843750	+1820	+6.70605469	-10.98632813	-0.43505859	+40.14404297	+8.76708984	-54.11865234	+1000
+1457971418.52040000	+8.41113281	-7.37841797	-0.79980469	+61.32568359	-5.27343750	-47.06542969	+2268	+8.15625000	-6.55224609	-0.54492188	+13.33740234	-10.94238281	+10.89843750	+1820	+6.71044922	-10.98632813	-0.43505859	+40.16601563	+8.76708984	-54.11865234	+1000
+1457971418.52460000	+8.41552734	-7.37841797	-0.79980469	+61.32568359	-5.27343750	-47.08740234	+2268	+8.15625000	-6.55224609	-0.54492188	+13.33740234	-10.94238281	+10.89843750	+1820	+6.71044922	-10.98632813	-0.43505859	+40.16601563	+8.76708984	-54.14062500	+1000
+1457971418.52880000	+8.41552734	-7.37841797	-0.79980469	+61.32568359	-5.27343750	-47.08740234	+2268	+8.15625000	-6.55224609	-0.54492188	+13.33740234	-10.94238281	+10.89843750	+1820	+6.71044922	-10.98632813	-0.43505859	+40.16601563	+8.76708984	-54.14062500	+1000
+1457971418.53290010	+8.41552734	-7.37841797	-0.79980469	+61.32568359	-5.27343750	-47.08740234	+2268	+8.15625000	-6.55224609	-0.54492188	+13.33740234	-10.94238281	+10.89843750	+1820	+6.71044922	-10.98632813	-0.43505859	+40.18798828	+8.76708984	-54.14062500	+1000
+1457971418.54119990	+8.41552734	-7.37841797	-0.79980469	+61.32568359	-5.27343750	-47.10937500	+2268	+8.15625000	-6.55224609	-0.54492188	+13.35937500	-10.94238281	+10.89843750	+1820	+6.71044922	-10.98632813	-0.43505859	+40.18798828	+8.76708984	-54.14062500	+1000
+1457971418.54539990	+8.41552734	-7.37841797	-0.79541016	+61.32568359	-5.27343750	-47.10937500	+2268	+8.15625000	-6.55224609	-0.54492188	+13.35937500	-10.94238281	+10.89843750	+1820	+6.71044922	-10.98632813	-0.43505859	+40.18798828	+8.76708984	-54.14062500	+1000
+1457971418.54959990	+8.41552734	-7.37841797	-0.79541016	+61.32568359	-5.27343750	-47.10937500	+2268	+8.15625000	-6.55224609	-0.54492188	+13.35937500	-10.94238281	+10.89843750	+1820	+6.71044922	-10.98632813	-0.43505859	+40.18798828	+8.76708984	-54.14062500	+1000
+1457971418.55370000	+8.41552734	-7.37841797	-0.79541016	+61.32568359	-5.27343750	-47.10937500	+2268	+8.15625000	-6.55224609	-0.54492188	+13.35937500	-10.94238281	+10.89843750	+1820	+6.71044922	-10.98632813	-0.43505859	+40.18798828	+8.76708984	-54.14062500	+1000
+1457971418.55790000	+8.41552734	-7.38281250	-0.79541016	+61.32568359	-5.27343750	-47.13134766	+2268	+8.15625000	-6.55224609	-0.54492188	+13.35937500	-10.94238281	+10.89843750	+1820	+6.71044922	-10.98632813	-0.43505859	+40.18798828	+8.76708984	-54.14062500	+1000
+1457971418.56209990	+8.41552734	-7.38281250	-0.79541016	+61.32568359	-5.27343750	-47.13134766	+2268	+8.15625000	-6.55224609	-0.54492188	+13.35937500	-10.94238281	+10.89843750	+1820	+6.71044922	-10.98632813	-0.43505859	+40.18798828	+8.76708984	-54.14062500	+1000
+1457971418.56620000	+8.41113281	-7.38281250	-0.79541016	+61.32568359	-5.27343750	-47.13134766	+2268	+8.15625000	-6.55224609	-0.54492188	+13.35937500	-10.94238281	+10.89843750	+1816	+6.71044922	-10.98632813	-0.43505859	+40.18798828	+8.76708984	-54.14062500	+1000
+1457971418.57040000	+8.41113281	-7.38281250	-0.79541016	+61.32568359	-5.27343750	-47.13134766	+2268	+8.15625000	-6.55224609	-0.54492188	+13.35937500	-10.94238281	+10.89843750	+1816	+6.71044922	-10.98632813	-0.43945313	+40.16601563	+8.76708984	-54.11865234	+1000
+1457971418.57460000	+8.41113281	-7.38281250	-0.79541016	+61.32568359	-5.27343750	-47.13134766	+2268	+8.15625000	-6.55224609	-0.54492188	+13.35937500	-10.94238281	+10.89843750	+1816	+6.71044922	-10.98632813	-0.43945313	+40.16601563	+8.76708984	-54.11865234	+1000
+1457971418.57870010	+8.41113281	-7.38281250	-0.79541016	+61.32568359	-5.27343750	-47.13134766	+2268	+8.15625000	-6.55224609	-0.54492188	+13.35937500	-10.94238281	+10.89843750	+1816	+6.70605469	-10.98632813	-0.43945313	+40.16601563	+8.74511719	-54.11865234	+1000
+1457971418.58290000	+8.41113281	-7.38281250	-0.79541016	+61.32568359	-5.27343750	-47.13134766	+2268	+8.15625000	-6.55224609	-0.54492188	+13.35937500	-10.94238281	+10.89843750	+1816	+6.70605469	-10.98632813	-0.43945313	+40.16601563	+8.74511719	-54.11865234	+1000
+1457971418.58710000	+8.41113281	-7.38281250	-0.79541016	+61.32568359	-5.25146484	-47.13134766	+2264	+8.15625000	-6.55224609	-0.54492188	+13.35937500	-10.94238281	+10.87646484	+1816	+6.70605469	-10.98632813	-0.43945313	+40.16601563	+8.74511719	-54.11865234	+1000
+1457971418.59120010	+8.41113281	-7.38281250	-0.79541016	+61.32568359	-5.25146484	-47.13134766	+2264	+8.15625000	-6.55224609	-0.54492188	+13.35937500	-10.94238281	+10.87646484	+1816	+6.70605469	-10.98632813	-0.43945313	+40.16601563	+8.74511719	-54.11865234	+1000
+1457971418.59540010	+8.41113281	-7.38281250	-0.79541016	+61.32568359	-5.25146484	-47.15332031	+2264	+8.15625000	-6.55224609	-0.54492188	+13.35937500	-10.94238281	+10.87646484	+1816	+6.70605469	-10.98632813	-0.43945313	+40.16601563	+8.74511719	-54.11865234	+1000
+1457971418.60369990	+8.41113281	-7.38281250	-0.79541016	+61.32568359	-5.25146484	-47.15332031	+2264	+8.15625000	-6.55224609	-0.54492188	+13.35937500	-10.94238281	+10.87646484	+1816	+6.70605469	-10.98632813	-0.43945313	+40.16601563	+8.74511719	-54.11865234	+1000
+1457971418.60789990	+8.41113281	-7.38281250	-0.79541016	+61.32568359	-5.25146484	-47.15332031	+2264	+8.15625000	-6.55224609	-0.54492188	+13.35937500	-10.94238281	+10.87646484	+1816	+6.70605469	-10.98632813	-0.43945313	+40.16601563	+8.74511719	-54.11865234	+1000
+1457971418.61200000	+8.41113281	-7.38281250	-0.79541016	+61.32568359	-5.27343750	-47.15332031	+2264	+8.15625000	-6.55224609	-0.54492188	+13.35937500	-10.94238281	+10.87646484	+1816	+6.70605469	-10.98632813	-0.43945313	+40.16601563	+8.74511719	-54.11865234	+1000
+1457971418.61620000	+8.41113281	-7.38281250	-0.79541016	+61.34765625	-5.27343750	-47.15332031	+2264	+8.15625000	-6.55224609	-0.54492188	+13.35937500	-10.94238281	+10.87646484	+1816	+6.70605469	-10.98632813	-0.43945313	+40.16601563	+8.74511719	-54.14062500	+1000
+1457971418.62040000	+8.41113281	-7.38281250	-0.79541016	+61.34765625	-5.27343750	-47.15332031	+2264	+8.15625000	-6.55224609	-0.54492188	+13.35937500	-10.94238281	+10.87646484	+1816	+6.70605469	-10.98632813	-0.43945313	+40.18798828	+8.74511719	-54.14062500	+1000
+1457971418.62450000	+8.41113281	-7.38281250	-0.79541016	+61.34765625	-5.27343750	-47.15332031	+2264	+8.15625000	-6.55224609	-0.54492188	+13.35937500	-10.94238281	+10.87646484	+1816	+6.71044922	-10.98632813	-0.43505859	+40.18798828	+8.74511719	-54.14062500	+1000
+1457971418.62870000	+8.41113281	-7.38281250	-0.79541016	+61.34765625	-5.27343750	-47.15332031	+2264	+8.15625000	-6.55224609	-0.54492188	+13.35937500	-10.94238281	+10.87646484	+1816	+6.71044922	-10.98632813	-0.43505859	+40.18798828	+8.74511719	-54.16259766	+1000
+1457971418.63290000	+8.41113281	-7.38281250	-0.79541016	+61.34765625	-5.27343750	-47.15332031	+2264	+8.15625000	-6.55224609	-0.54492188	+13.35937500	-10.94238281	+10.87646484	+1816	+6.71044922	-10.98632813	-0.43505859	+40.20996094	+8.74511719	-54.16259766	+1000
+1457971418.63700010	+8.41113281	-7.38281250	-0.79541016	+61.34765625	-5.27343750	-47.15332031	+2264	+8.15625000	-6.55224609	-0.54492188	+13.35937500	-10.94238281	+10.87646484	+1816	+6.71044922	-10.98632813	-0.43505859	+40.20996094	+8.74511719	-54.18457031	+1000
+1457971418.64120010	+8.41113281	-7.38281250	-0.79541016	+61.34765625	-5.27343750	-47.15332031	+2264	+8.15625000	-6.55224609	-0.54492188	+13.35937500	-10.94238281	+10.87646484	+1816	+6.71484375	-10.98632813	-0.43505859	+40.20996094	+8.74511719	-54.18457031	+1000
+1457971418.64540000	+8.41113281	-7.38281250	-0.79541016	+61.34765625	-5.27343750	-47.17529297	+2264	+8.15625000	-6.55224609	-0.54492188	+13.35937500	-10.96435547	+10.87646484	+1816	+6.71484375	-10.98632813	-0.43066406	+40.20996094	+8.74511719	-54.18457031	+1004
+1457971418.64949990	+8.41113281	-7.38281250	-0.79541016	+61.34765625	-5.27343750	-47.17529297	+2264	+8.15625000	-6.55224609	-0.54492188	+13.35937500	-10.96435547	+10.87646484	+1816	+6.71484375	-10.98632813	-0.43066406	+40.23193359	+8.74511719	-54.20654297	+1004
+1457971418.65370010	+8.41113281	-7.38281250	-0.79541016	+61.34765625	-5.27343750	-47.17529297	+2264	+8.15625000	-6.55224609	-0.54492188	+13.35937500	-10.96435547	+10.87646484	+1816	+6.71484375	-10.98632813	-0.43066406	+40.23193359	+8.74511719	-54.20654297	+1004
+1457971418.65790010	+8.41552734	-7.38281250	-0.79541016	+61.34765625	-5.27343750	-47.17529297	+2264	+8.15625000	-6.55224609	-0.54492188	+13.35937500	-10.96435547	+10.87646484	+1816	+6.71484375	-10.98632813	-0.43066406	+40.23193359	+8.74511719	-54.20654297	+1004
+1457971418.66199990	+8.41552734	-7.38281250	-0.79541016	+61.34765625	-5.27343750	-47.17529297	+2264	+8.15625000	-6.55224609	-0.54492188	+13.35937500	-10.96435547	+10.87646484	+1816	+6.71484375	-10.98632813	-0.43066406	+40.23193359	+8.74511719	-54.22851563	+1004
+1457971418.66619990	+8.41552734	-7.38281250	-0.79541016	+61.34765625	-5.27343750	-47.17529297	+2264	+8.15625000	-6.55224609	-0.54492188	+13.35937500	-10.96435547	+10.87646484	+1816	+6.71484375	-10.98632813	-0.43066406	+40.23193359	+8.74511719	-54.22851563	+1004
+1457971418.67039990	+8.41552734	-7.38281250	-0.79541016	+61.34765625	-5.27343750	-47.17529297	+2264	+8.15625000	-6.55224609	-0.54492188	+13.35937500	-10.96435547	+10.87646484	+1816	+6.71484375	-10.98632813	-0.43066406	+40.23193359	+8.74511719	-54.22851563	+1004
+1457971418.67450000	+8.41552734	-7.38281250	-0.79541016	+61.34765625	-5.27343750	-47.17529297	+2264	+8.15625000	-6.55224609	-0.54492188	+13.35937500	-10.96435547	+10.87646484	+1816	+6.71484375	-10.98632813	-0.43066406	+40.23193359	+8.74511719	-54.22851563	+1008
+1457971418.67870000	+8.41113281	-7.38281250	-0.79541016	+61.34765625	-5.27343750	-47.17529297	+2268	+8.15625000	-6.55224609	-0.54492188	+13.35937500	-10.96435547	+10.87646484	+1816	+6.71484375	-10.98632813	-0.43066406	+40.23193359	+8.74511719	-54.22851563	+1008
+1457971418.68290000	+8.41113281	-7.38281250	-0.79541016	+61.34765625	-5.27343750	-47.17529297	+2268	+8.15625000	-6.55224609	-0.54492188	+13.35937500	-10.96435547	+10.87646484	+1816	+6.71484375	-10.98632813	-0.43066406	+40.20996094	+8.74511719	-54.22851563	+1008
+1457971418.68700000	+8.41113281	-7.38281250	-0.79541016	+61.34765625	-5.27343750	-47.17529297	+2268	+8.15625000	-6.55224609	-0.54492188	+13.35937500	-10.96435547	+10.87646484	+1816	+6.71484375	-10.98632813	-0.43066406	+40.20996094	+8.74511719	-54.22851563	+1008
+1457971418.69120000	+8.41113281	-7.38281250	-0.79541016	+61.34765625	-5.27343750	-47.17529297	+2268	+8.15625000	-6.55224609	-0.54492188	+13.35937500	-10.96435547	+10.87646484	+1816	+6.71044922	-10.98632813	-0.43066406	+40.20996094	+8.74511719	-54.20654297	+1008
+1457971418.69530010	+8.41113281	-7.38281250	-0.79541016	+61.34765625	-5.27343750	-47.17529297	+2268	+8.15625000	-6.55224609	-0.54492188	+13.35937500	-10.96435547	+10.87646484	+1816	+6.71044922	-10.98632813	-0.43066406	+40.20996094	+8.74511719	-54.20654297	+1008
+1457971418.69950010	+8.41113281	-7.38281250	-0.79541016	+61.34765625	-5.27343750	-47.17529297	+2268	+8.15625000	-6.55224609	-0.54492188	+13.35937500	-10.94238281	+10.87646484	+1816	+6.71044922	-10.99072266	-0.43066406	+40.18798828	+8.74511719	-54.20654297	+1008
+1457971418.70370010	+8.41113281	-7.38281250	-0.79541016	+61.34765625	-5.27343750	-47.17529297	+2268	+8.15625000	-6.55224609	-0.54492188	+13.35937500	-10.94238281	+10.87646484	+1816	+6.71044922	-10.99072266	-0.43505859	+40.18798828	+8.74511719	-54.20654297	+1008
+1457971418.70779990	+8.41113281	-7.38281250	-0.79541016	+61.36962891	-5.27343750	-47.17529297	+2268	+8.15625000	-6.55224609	-0.54492188	+13.35937500	-10.94238281	+10.87646484	+1816	+6.71044922	-10.99072266	-0.43505859	+40.18798828	+8.74511719	-54.20654297	+1008
+1457971418.71199990	+8.41113281	-7.38281250	-0.79541016	+61.36962891	-5.27343750	-47.17529297	+2268	+8.15625000	-6.55224609	-0.54931641	+13.35937500	-10.94238281	+10.87646484	+1816	+6.71044922	-10.99072266	-0.43505859	+40.18798828	+8.74511719	-54.20654297	+1008
+1457971418.71620010	+8.41113281	-7.38281250	-0.79541016	+61.36962891	-5.27343750	-47.17529297	+2268	+8.15625000	-6.55224609	-0.54931641	+13.35937500	-10.94238281	+10.87646484	+1816	+6.70605469	-10.99072266	-0.43505859	+40.18798828	+8.74511719	-54.20654297	+1008
+1457971418.72030000	+8.41113281	-7.38281250	-0.79541016	+61.36962891	-5.27343750	-47.17529297	+2268	+8.15625000	-6.55224609	-0.54931641	+13.35937500	-10.94238281	+10.87646484	+1816	+6.70605469	-10.99072266	-0.43505859	+40.18798828	+8.74511719	-54.20654297	+1004
+1457971418.72449990	+8.41113281	-7.38281250	-0.79541016	+61.36962891	-5.27343750	-47.17529297	+2268	+8.15625000	-6.55224609	-0.54931641	+13.35937500	-10.94238281	+10.87646484	+1816	+6.70605469	-10.99072266	-0.43505859	+40.18798828	+8.74511719	-54.20654297	+1004
+1457971418.73280000	+8.41113281	-7.38281250	-0.79541016	+61.36962891	-5.27343750	-47.17529297	+2268	+8.15625000	-6.55224609	-0.54931641	+13.35937500	-10.94238281	+10.87646484	+1816	+6.70605469	-10.99072266	-0.43505859	+40.18798828	+8.74511719	-54.20654297	+1004
+1457971418.73700000	+8.41113281	-7.38281250	-0.79541016	+61.36962891	-5.27343750	-47.17529297	+2268	+8.15625000	-6.55224609	-0.54931641	+13.35937500	-10.94238281	+10.87646484	+1816	+6.71044922	-10.99072266	-0.43505859	+40.18798828	+8.74511719	-54.20654297	+1004
+1457971418.74120000	+8.41113281	-7.38281250	-0.79541016	+61.36962891	-5.27343750	-47.17529297	+2268	+8.15625000	-6.55224609	-0.54931641	+13.35937500	-10.94238281	+10.87646484	+1816	+6.71044922	-10.99072266	-0.43066406	+40.18798828	+8.74511719	-54.22851563	+1004
+1457971418.74530010	+8.41113281	-7.38281250	-0.79541016	+61.36962891	-5.27343750	-47.17529297	+2268	+8.15625000	-6.55224609	-0.54931641	+13.35937500	-10.96435547	+10.87646484	+1816	+6.71044922	-10.99072266	-0.43066406	+40.20996094	+8.74511719	-54.22851563	+1004
+1457971418.74950000	+8.41113281	-7.38281250	-0.79541016	+61.36962891	-5.27343750	-47.17529297	+2268	+8.15625000	-6.55664063	-0.54931641	+13.35937500	-10.96435547	+10.87646484	+1816	+6.71044922	-10.99072266	-0.43066406	+40.20996094	+8.74511719	-54.22851563	+1004
+1457971418.75370000	+8.41552734	-7.38281250	-0.79541016	+61.36962891	-5.27343750	-47.17529297	+2268	+8.15625000	-6.55664063	-0.54931641	+13.35937500	-10.96435547	+10.87646484	+1816	+6.71044922	-10.98632813	-0.43066406	+40.20996094	+8.74511719	-54.22851563	+1004
+1457971418.75780010	+8.41552734	-7.38281250	-0.79541016	+61.36962891	-5.27343750	-47.17529297	+2268	+8.15625000	-6.55664063	-0.54931641	+13.35937500	-10.96435547	+10.87646484	+1816	+6.71484375	-10.98632813	-0.43066406	+40.20996094	+8.74511719	-54.25048828	+1004
+1457971418.76200010	+8.41552734	-7.38281250	-0.79541016	+61.36962891	-5.27343750	-47.19726563	+2268	+8.15625000	-6.55664063	-0.54931641	+13.35937500	-10.96435547	+10.87646484	+1816	+6.71484375	-10.98632813	-0.43066406	+40.23193359	+8.74511719	-54.25048828	+1004
+1457971418.76620010	+8.41552734	-7.38281250	-0.79541016	+61.36962891	-5.27343750	-47.19726563	+2268	+8.15625000	-6.55664063	-0.54931641	+13.35937500	-10.96435547	+10.87646484	+1816	+6.71484375	-10.98632813	-0.43066406	+40.23193359	+8.74511719	-54.25048828	+1004
+1457971418.77029990	+8.41552734	-7.38281250	-0.79541016	+61.36962891	-5.27343750	-47.19726563	+2268	+8.15625000	-6.55664063	-0.54931641	+13.35937500	-10.96435547	+10.87646484	+1816	+6.71484375	-10.98632813	-0.43066406	+40.23193359	+8.74511719	-54.25048828	+1004
+1457971418.77449990	+8.41552734	-7.38281250	-0.79541016	+61.36962891	-5.27343750	-47.19726563	+2268	+8.15625000	-6.55664063	-0.54931641	+13.35937500	-10.96435547	+10.87646484	+1816	+6.71484375	-10.98632813	-0.42626953	+40.25390625	+8.74511719	-54.27246094	+1004
+1457971418.77860000	+8.41552734	-7.38281250	-0.79541016	+61.36962891	-5.27343750	-47.19726563	+2268	+8.15625000	-6.55664063	-0.54931641	+13.35937500	-10.96435547	+10.87646484	+1816	+6.71484375	-10.98632813	-0.42626953	+40.25390625	+8.74511719	-54.27246094	+1004
+1457971418.78280000	+8.41552734	-7.38281250	-0.79541016	+61.36962891	-5.27343750	-47.19726563	+2268	+8.15625000	-6.55664063	-0.54931641	+13.35937500	-10.96435547	+10.87646484	+1816	+6.71923828	-10.98632813	-0.42626953	+40.25390625	+8.74511719	-54.27246094	+1008
+1457971418.78699990	+8.41552734	-7.38281250	-0.79541016	+61.39160156	-5.27343750	-47.19726563	+2268	+8.15625000	-6.55664063	-0.54931641	+13.35937500	-10.96435547	+10.87646484	+1816	+6.71923828	-10.98632813	-0.42626953	+40.25390625	+8.74511719	-54.27246094	+1008
+1457971418.79110000	+8.41552734	-7.38281250	-0.79541016	+61.39160156	-5.27343750	-47.19726563	+2268	+8.15625000	-6.55664063	-0.54931641	+13.35937500	-10.96435547	+10.87646484	+1816	+6.71923828	-10.98632813	-0.42626953	+40.25390625	+8.74511719	-54.27246094	+1008
+1457971418.79530000	+8.41552734	-7.38281250	-0.79541016	+61.39160156	-5.27343750	-47.19726563	+2268	+8.15625000	-6.55664063	-0.54931641	+13.35937500	-10.96435547	+10.87646484	+1816	+6.71923828	-10.98632813	-0.43066406	+40.25390625	+8.74511719	-54.27246094	+1008
+1457971418.79950000	+8.41552734	-7.38281250	-0.79541016	+61.39160156	-5.27343750	-47.19726563	+2268	+8.15625000	-6.55664063	-0.54931641	+13.35937500	-10.96435547	+10.87646484	+1816	+6.71923828	-10.98632813	-0.43066406	+40.25390625	+8.74511719	-54.27246094	+1008
+1457971418.80360010	+8.41552734	-7.38281250	-0.79541016	+61.39160156	-5.27343750	-47.19726563	+2268	+8.15625000	-6.55664063	-0.54931641	+13.35937500	-10.96435547	+10.87646484	+1816	+6.71484375	-10.98632813	-0.43066406	+40.25390625	+8.74511719	-54.25048828	+1008
+1457971418.80780010	+8.41552734	-7.38281250	-0.79541016	+61.39160156	-5.27343750	-47.19726563	+2268	+8.15625000	-6.55664063	-0.54931641	+13.38134766	-10.96435547	+10.87646484	+1816	+6.71484375	-10.98632813	-0.43066406	+40.25390625	+8.74511719	-54.25048828	+1008
+1457971418.81200000	+8.41552734	-7.38281250	-0.79541016	+61.39160156	-5.27343750	-47.19726563	+2268	+8.15625000	-6.55664063	-0.54931641	+13.38134766	-10.96435547	+10.87646484	+1816	+6.71484375	-10.98632813	-0.43066406	+40.25390625	+8.74511719	-54.25048828	+1008
+1457971418.81609990	+8.41552734	-7.38281250	-0.79541016	+61.39160156	-5.27343750	-47.19726563	+2268	+8.15625000	-6.55664063	-0.54931641	+13.38134766	-10.96435547	+10.87646484	+1816	+6.71484375	-10.98632813	-0.43066406	+40.25390625	+8.74511719	-54.25048828	+1008
+1457971418.82030010	+8.41552734	-7.38281250	-0.79541016	+61.39160156	-5.27343750	-47.19726563	+2268	+8.15625000	-6.55664063	-0.54931641	+13.38134766	-10.96435547	+10.87646484	+1816	+6.71484375	-10.99072266	-0.43505859	+40.25390625	+8.74511719	-54.25048828	+1008
+1457971418.82450010	+8.41113281	-7.38281250	-0.79541016	+61.39160156	-5.27343750	-47.19726563	+2268	+8.15625000	-6.55664063	-0.54931641	+13.38134766	-10.96435547	+10.87646484	+1816	+6.71484375	-10.99072266	-0.43505859	+40.25390625	+8.74511719	-54.25048828	+1008
+1457971418.82859990	+8.41113281	-7.38281250	-0.79541016	+61.41357422	-5.27343750	-47.21923828	+2268	+8.15625000	-6.55664063	-0.54931641	+13.38134766	-10.96435547	+10.87646484	+1816	+6.71484375	-10.99072266	-0.43505859	+40.25390625	+8.74511719	-54.22851563	+1008
+1457971418.83279990	+8.41113281	-7.38281250	-0.79541016	+61.41357422	-5.25146484	-47.21923828	+2268	+8.15625000	-6.55664063	-0.54931641	+13.38134766	-10.98632813	+10.87646484	+1816	+6.71484375	-10.99072266	-0.43505859	+40.25390625	+8.74511719	-54.22851563	+1008
+1457971418.83699990	+8.41113281	-7.38281250	-0.79541016	+61.41357422	-5.25146484	-47.21923828	+2268	+8.15625000	-6.55664063	-0.54931641	+13.38134766	-10.98632813	+10.85449219	+1816	+6.71484375	-10.99072266	-0.43505859	+40.25390625	+8.74511719	-54.22851563	+1004
+1457971418.84530000	+8.41552734	-7.37841797	-0.79980469	+61.45751953	-5.20751953	-47.24121094	+2264	+8.15625000	-6.55224609	-0.54931641	+13.40332031	-10.98632813	+10.83251953	+1816	+6.71484375	-10.99072266	-0.43505859	+40.25390625	+8.74511719	-54.25048828	+1004
+1457971418.84940000	+8.41552734	-7.37841797	-0.79980469	+61.47949219	-5.18554688	-47.26318359	+2264	+8.15625000	-6.55224609	-0.55371094	+13.42529297	-10.98632813	+10.78857422	+1816	+6.71484375	-10.99072266	-0.43505859	+40.25390625	+8.74511719	-54.25048828	+1004
+1457971418.85360000	+8.41552734	-7.37841797	-0.80419922	+61.50146484	-5.16357422	-47.28515625	+2264	+8.15625000	-6.55224609	-0.55371094	+13.44726563	-11.00830078	+10.76660156	+1816	+6.71484375	-10.99072266	-0.43505859	+40.27587891	+8.74511719	-54.25048828	+1004
+1457971418.85780000	+8.41992188	-7.37841797	-0.80859375	+61.54541016	-5.07568359	-47.32910156	+2264	+8.15625000	-6.55224609	-0.55810547	+13.53515625	-11.03027344	+10.63476563	+1820	+6.71923828	-10.98632813	-0.43505859	+40.27587891	+8.76708984	-54.27246094	+1004
+1457971418.86190010	+8.42431641	-7.37841797	-0.81298828	+61.58935547	-5.00976563	-47.37304688	+2264	+8.15625000	-6.55224609	-0.56689453	+13.64501953	-11.05224609	+10.48095703	+1820	+6.72363281	-10.98632813	-0.43505859	+40.29785156	+8.76708984	-54.29443359	+1004
+1457971418.86610010	+8.42871094	-7.37841797	-0.82177734	+61.63330078	-4.92187500	-47.41699219	+2264	+8.15625000	-6.54785156	-0.57128906	+13.73291016	-11.07421875	+10.34912109	+1820	+6.72802734	-10.98632813	-0.43505859	+40.31982422	+8.78906250	-54.31640625	+1004
+1457971418.87030010	+8.43750000	-7.37841797	-0.83496094	+61.67724609	-4.72412109	-47.48291016	+2268	+8.15625000	-6.54345703	-0.59326172	+14.01855469	-11.14013672	+9.95361328	+1824	+6.73242188	-10.98632813	-0.43505859	+40.34179688	+8.78906250	-54.33837891	+1008
+1457971418.87439990	+8.44628906	-7.37841797	-0.84814453	+61.69921875	-4.57031250	-47.59277344	+2268	+8.16064453	-6.53466797	-0.60644531	+14.26025391	-11.20605469	+9.62402344	+1824	+6.74121094	-10.98193359	-0.43505859	+40.38574219	+8.81103516	-54.38232422	+1012
+1457971418.87859990	+8.45507813	-7.37402344	-0.86132813	+61.69921875	-4.41650391	-47.63671875	+2268	+8.16064453	-6.53027344	-0.62402344	+14.45800781	-11.25000000	+9.36035156	+1824	+6.75000000	-10.98193359	-0.43505859	+40.40771484	+8.81103516	-54.40429688	+1012
+1457971418.88280010	+8.47265625	-7.37841797	-0.88330078	+61.63330078	-4.13085938	-47.76855469	+2272	+8.16503906	-6.51269531	-0.64599609	+14.87548828	-11.35986328	+8.92089844	+1824	+6.76757813	-10.97314453	-0.43505859	+40.47363281	+8.83300781	-54.47021484	+1016
+1457971418.88689990	+8.48583984	-7.37402344	-0.89648438	+61.56738281	-3.93310547	-47.90039063	+2268	+8.16943359	-6.49951172	-0.65478516	+15.13916016	-11.49169922	+8.54736328	+1820	+6.78076172	-10.96875000	-0.43505859	+40.49560547	+8.83300781	-54.53613281	+1024
+1457971418.89109990	+8.49462891	-7.37402344	-0.91406250	+61.50146484	-3.77929688	-47.94433594	+2268	+8.16943359	-6.48632813	-0.67675781	+15.38085938	-11.57958984	+8.32763672	+1816	+6.79833984	-10.96435547	-0.44384766	+40.49560547	+8.83300781	-54.60205078	+1028
+1457971418.89529990	+8.51220703	-7.37841797	-0.93164063	+61.28173828	-3.53759766	-48.07617188	+2264	+8.17382813	-6.46875000	-0.69433594	+15.73242188	-11.71142578	+7.97607422	+1816	+6.82470703	-10.95117188	-0.45703125	+40.51757813	+8.78906250	-54.64599609	+1040
+1457971418.89940000	+8.52539063	-7.36962891	-0.94482422	+61.17187500	-3.33984375	-48.25195313	+2264	+8.17822266	-6.45117188	-0.69873047	+16.08398438	-11.95312500	+7.58056641	+1808	+6.84667969	-10.94238281	-0.47021484	+40.47363281	+8.72314453	-54.73388672	+1048
+1457971418.90360000	+8.54736328	-7.36083984	-0.96679688	+61.06201172	-3.20800781	-48.38378906	+2264	+8.17822266	-6.42919922	-0.72509766	+16.36962891	-12.10693359	+7.33886719	+1804	+6.85986328	-10.92919922	-0.49218750	+40.38574219	+8.61328125	-54.77783203	+1056
+1457971418.90780000	+8.56054688	-7.36962891	-0.97998047	+60.77636719	-3.01025391	-48.58154297	+2256	+8.18261719	-6.40722656	-0.73828125	+16.78710938	-12.32666016	+6.92138672	+1800	+6.89062500	-10.91162109	-0.53173828	+40.23193359	+8.37158203	-54.79980469	+1072
+1457971418.91190000	+8.58251953	-7.35644531	-0.98876953	+60.57861328	-2.83447266	-48.86718750	+2252	+8.19140625	-6.38085938	-0.74267578	+17.20458984	-12.70019531	+6.39404297	+1788	+6.90820313	-10.89843750	-0.55810547	+40.05615234	+8.15185547	-54.90966797	+1080
+1457971418.91610000	+8.60888672	-7.34765625	-1.01074219	+60.38085938	-2.72460938	-49.10888672	+2248	+8.19580078	-6.35888672	-0.77343750	+17.60009766	-12.96386719	+6.06445313	+1788	+6.92138672	-10.88085938	-0.58886719	+39.88037109	+7.91015625	-54.95361328	+1088
+1457971418.92030000	+8.63085938	-7.35205078	-1.02392578	+59.98535156	-2.57080078	-49.39453125	+2240	+8.20458984	-6.32812500	-0.79101563	+18.08349609	-13.29345703	+5.53710938	+1776	+6.94775391	-10.86328125	-0.63281250	+39.61669922	+7.49267578	-55.01953125	+1108
+1457971418.92860010	+8.69677734	-7.32568359	-1.05468750	+59.43603516	-2.41699219	-50.11962891	+2232	+8.22216797	-6.26220703	-0.83056641	+19.11621094	-14.10644531	+4.50439453	+1764	+6.98291016	-10.82373047	-0.69433594	+39.13330078	+6.76757813	-55.32714844	+1136
+1457971418.93269990	+8.72753906	-7.33007813	-1.07226563	+58.93066406	-2.32910156	-50.53710938	+2224	+8.23095703	-6.23144531	-0.85253906	+19.66552734	-14.52392578	+3.80126953	+1752	+7.00927734	-10.80615234	-0.73828125	+38.91357422	+6.37207031	-55.41503906	+1156
+1457971418.93689990	+8.76708984	-7.31250000	-1.08105469	+58.57910156	-2.28515625	-51.04248047	+2220	+8.23974609	-6.19189453	-0.86572266	+20.30273438	-15.07324219	+3.03222656	+1740	+7.03564453	-10.77978516	-0.76464844	+38.69384766	+5.93261719	-55.70068359	+1172
+1457971418.94109990	+8.81103516	-7.29931641	-1.09863281	+58.20556641	-2.32910156	-51.50390625	+2216	+8.25292969	-6.15673828	-0.90966797	+20.91796875	-15.46875000	+2.48291016	+1736	+7.06201172	-10.75341797	-0.80419922	+38.47412109	+5.44921875	-55.87646484	+1192
+1457971418.94520000	+8.84619141	-7.29931641	-1.11621094	+57.63427734	-2.30712891	-52.05322266	+2208	+8.26171875	-6.12597656	-0.93603516	+21.53320313	-15.93017578	+1.62597656	+1728	+7.09716797	-10.72705078	-0.84814453	+38.25439453	+5.00976563	-56.09619141	+1216
+1457971418.94939990	+8.89453125	-7.28613281	-1.12939453	+57.17285156	-2.35107422	-52.64648438	+2204	+8.27929688	-6.08203125	-0.95800781	+22.28027344	-16.47949219	+0.70312500	+1724	+7.13671875	-10.69628906	-0.87451172	+38.03466797	+4.50439453	-56.44775391	+1236
+1457971418.95359990	+8.94726563	-7.26855469	-1.15136719	+56.68945313	-2.46093750	-53.19580078	+2204	+8.29687500	-6.04248047	-1.01074219	+22.98339844	-16.87500000	+0.02197266	+1724	+7.17187500	-10.66552734	-0.92285156	+37.79296875	+3.97705078	-56.71142578	+1260
+1457971418.95770000	+8.98681641	-7.26855469	-1.16894531	+56.03027344	-2.52685547	-53.81103516	+2204	+8.31005859	-6.01171875	-1.05468750	+23.64257813	-17.31445313	-0.94482422	+1716	+7.21582031	-10.63916016	-0.96240234	+37.55126953	+3.49365234	-56.99707031	+1284
+1457971418.96190000	+9.04394531	-7.25537109	-1.19091797	+55.50292969	-2.63671875	-54.44824219	+2204	+8.32763672	-5.96337891	-1.08984375	+24.47753906	-17.79785156	-1.93359375	+1716	+7.26416016	-10.60400391	-0.99755859	+37.33154297	+2.94433594	-57.43652344	+1304
+1457971418.96610000	+9.10107422	-7.24218750	-1.21728516	+54.95361328	-2.81250000	-55.06347656	+2212	+8.35400391	-5.91943359	-1.15136719	+25.31250000	-18.17138672	-2.79052734	+1720	+7.31250000	-10.56445313	-1.05029297	+37.11181641	+2.37304688	-57.72216797	+1328
+1457971418.97020010	+9.14941406	-7.23779297	-1.24365234	+54.22851563	-2.94433594	-55.72265625	+2212	+8.36279297	-5.89306641	-1.19970703	+25.94970703	-18.54492188	-3.84521484	+1712	+7.35644531	-10.53369141	-1.10302734	+36.84814453	+1.86767578	-58.07373047	+1352
+1457971418.97440000	+9.20654297	-7.22021484	-1.27441406	+53.61328125	-3.09814453	-56.38183594	+2220	+8.38476563	-5.84033203	-1.25244141	+26.82861328	-18.91845703	-4.87792969	+1720	+7.40917969	-10.48974609	-1.14697266	+36.62841797	+1.31835938	-58.49121094	+1376
+1457971418.97860000	+9.27246094	-7.20703125	-1.30957031	+53.02001953	-3.27392578	-57.04101563	+2228	+8.41992188	-5.78759766	-1.31835938	+27.75146484	-19.24804688	-5.84472656	+1728	+7.46191406	-10.45019531	-1.20410156	+36.38671875	+0.76904297	-58.82080078	+1400
+1457971418.98270010	+9.32519531	-7.20703125	-1.34033203	+52.22900391	-3.44970703	-57.72216797	+2232	+8.43750000	-5.76562500	-1.38427734	+28.38867188	-19.53369141	-6.89941406	+1724	+7.51025391	-10.41503906	-1.25683594	+36.07910156	+0.28564453	-59.23828125	+1420
+1457971418.98690010	+9.38671875	-7.18945313	-1.38427734	+51.56982422	-3.60351563	-58.33740234	+2244	+8.46826172	-5.70849609	-1.45458984	+29.24560547	-19.75341797	-7.88818359	+1736	+7.56298828	-10.37109375	-1.30957031	+35.81542969	-0.19775391	-59.65576172	+1440
+1457971418.99110010	+9.45703125	-7.17626953	-1.42382813	+50.91064453	-3.80126953	-58.99658203	+2256	+8.50781250	-5.65136719	-1.52490234	+30.21240234	-20.01708984	-8.92089844	+1748	+7.61572266	-10.32714844	-1.37988281	+35.50781250	-0.72509766	-59.96337891	+1464
+1457971418.99519990	+9.50976563	-7.17626953	-1.46777344	+50.07568359	-3.99902344	-59.65576172	+2260	+8.52978516	-5.62500000	-1.59960938	+30.78369141	-20.19287109	-9.93164063	+1748	+7.65966797	-10.29199219	-1.44580078	+35.11230469	-1.16455078	-60.33691406	+1484
+1457971418.99939990	+9.57568359	-7.15869141	-1.52050781	+49.39453125	-4.15283203	-60.22705078	+2276	+8.56494141	-5.56347656	-1.68310547	+31.61865234	-20.30273438	-10.81054688	+1768	+7.71240234	-10.24365234	-1.51171875	+34.80468750	-1.62597656	-60.68847656	+1508
+1457971419.00350000	+9.65039063	-7.14111328	-1.56445313	+48.71337891	-4.37255859	-60.88623047	+2288	+8.61767578	-5.50634766	-1.75341797	+32.56347656	-20.50048828	-11.88720703	+1780	+7.76953125	-10.19531250	-1.58642578	+34.47509766	-2.08740234	-60.97412109	+1532
+1457971419.00770000	+9.70751953	-7.13671875	-1.61279297	+47.87841797	-4.57031250	-61.52343750	+2296	+8.64843750	-5.47558594	-1.83691406	+33.06884766	-20.61035156	-12.81005859	+1784	+7.80908203	-10.15576172	-1.66113281	+33.99169922	-2.48291016	-61.32568359	+1552
+1457971419.01600000	+9.85693359	-7.10156250	-1.72265625	+46.47216797	-4.94384766	-62.70996094	+2328	+8.74951172	-5.34814453	-1.99951172	+34.71679688	-20.76416016	-14.63378906	+1820	+7.91015625	-10.05908203	-1.82373047	+33.17871094	-3.22998047	-61.85302734	+1604
+1457971419.02020000	+9.92285156	-7.09277344	-1.77539063	+45.63720703	-5.14160156	-63.30322266	+2340	+8.78906250	-5.30859375	-2.08740234	+35.17822266	-20.80810547	-15.44677734	+1828	+7.94970703	-10.02392578	-1.90283203	+32.60742188	-3.55957031	-62.16064453	+1628
+1457971419.02440000	+9.99755859	-7.07519531	-1.84130859	+44.91210938	-5.31738281	-63.78662109	+2364	+8.84179688	-5.24267578	-2.18847656	+35.85937500	-20.74218750	-16.12792969	+1848	+8.00244141	-9.97119141	-1.99072266	+32.16796875	-3.88916016	-62.38037109	+1656
+1457971419.02850010	+10.08105469	-7.05322266	-1.88525391	+44.20898438	-5.55908203	-64.42382813	+2380	+8.90332031	-5.17675781	-2.25878906	+36.67236328	-20.87402344	-17.11669922	+1864	+8.05517578	-9.91845703	-2.07861328	+31.68457031	-4.21875000	-62.60009766	+1684
+1457971419.03270010	+10.15136719	-7.04003906	-1.94238281	+43.39599609	-5.82275391	-64.97314453	+2400	+8.95166016	-5.12841797	-2.35107422	+37.11181641	-20.87402344	-17.84179688	+1876	+8.09472656	-9.87890625	-2.16210938	+31.06933594	-4.50439453	-62.84179688	+1712
+1457971419.03690000	+10.23046875	-7.01367188	-2.01269531	+42.69287109	-6.04248047	-65.41259766	+2424	+9.00878906	-5.05810547	-2.45214844	+37.70507813	-20.80810547	-18.47900391	+1904	+8.14746094	-9.81738281	-2.25878906	+30.60791016	-4.79003906	-62.99560547	+1748
+1457971419.04099990	+10.32275391	-6.99169922	-2.05224609	+41.98974609	-6.35009766	-66.07177734	+2448	+9.08349609	-4.98779297	-2.52246094	+38.45214844	-20.91796875	-19.40185547	+1920	+8.20898438	-9.76464844	-2.34228516	+30.12451172	-5.14160156	-63.25927734	+1784
+1457971419.04520010	+10.39746094	-6.97412109	-2.10498047	+41.22070313	-6.67968750	-66.62109375	+2468	+9.14062500	-4.93505859	-2.61474609	+38.89160156	-20.93994141	-20.08300781	+1936	+8.25292969	-9.72070313	-2.43017578	+29.48730469	-5.42724609	-63.52294922	+1812
+1457971419.04940010	+10.48535156	-6.94775391	-2.17089844	+40.49560547	-6.96533203	-67.08251953	+2496	+9.20654297	-4.86035156	-2.71582031	+39.44091797	-20.85205078	-20.67626953	+1964	+8.31445313	-9.65478516	-2.52246094	+29.02587891	-5.73486328	-63.69873047	+1852
+1457971419.05349990	+10.57763672	-6.92578125	-2.21044922	+39.79248047	-7.36083984	-67.74169922	+2520	+9.28125000	-4.79003906	-2.78613281	+40.12207031	-20.98388672	-21.57714844	+1980	+8.38037109	-9.59765625	-2.60156250	+28.54248047	-6.10839844	-63.96240234	+1888
+1457971419.05769990	+10.65673828	-6.89941406	-2.25878906	+39.02343750	-7.75634766	-68.24707031	+2544	+9.34716797	-4.72851563	-2.87402344	+40.53955078	-21.00585938	-22.21435547	+2000	+8.43310547	-9.54931641	-2.68505859	+27.90527344	-6.43798828	-64.22607422	+1920
+1457971419.06189990	+10.74902344	-6.87304688	-2.32031250	+38.32031250	-8.15185547	-68.66455078	+2576	+9.41748047	-4.65380859	-2.97509766	+41.02294922	-20.98388672	-22.78564453	+2028	+8.50781250	-9.47460938	-2.77734375	+27.50976563	-6.81152344	-64.40185547	+1960
+1457971419.06600000	+10.84570313	-6.84228516	-2.35546875	+37.59521484	-8.63525391	-69.27978516	+2600	+9.50097656	-4.57910156	-3.04541016	+41.63818359	-21.11572266	-23.66455078	+2044	+8.58691406	-9.40869141	-2.85205078	+27.09228516	-7.29492188	-64.68750000	+2000
+1457971419.07020000	+10.93359375	-6.81152344	-2.39941406	+36.84814453	-9.16259766	-69.76318359	+2628	+9.57568359	-4.50878906	-3.12890625	+42.05566406	-21.20361328	-24.27978516	+2064	+8.64843750	-9.35156250	-2.92675781	+26.52099609	-7.71240234	-64.95117188	+2032
+1457971419.07850000	+11.12255859	-6.75878906	-2.48291016	+35.33203125	-10.26123047	-70.81787109	+2676	+9.73828125	-4.35937500	-3.29150391	+43.06640625	-21.40136719	-25.75195313	+2104	+8.81982422	-9.20214844	-3.07617188	+25.75195313	-8.78906250	-65.50048828	+2104
+1457971419.08270000	+11.21044922	-6.71923828	-2.51806641	+34.60693359	-10.89843750	-71.27929688	+2700	+9.81738281	-4.28466797	-3.37500000	+43.43994141	-21.53320313	-26.34521484	+2120	+8.89453125	-9.13623047	-3.14648438	+25.22460938	-9.33837891	-65.83007813	+2132
+1457971419.08680010	+11.30712891	-6.68847656	-2.56640625	+33.83789063	-11.49169922	-71.65283203	+2728	+9.90087891	-4.20996094	-3.47167969	+43.83544922	-21.57714844	-26.89453125	+2144	+8.98242188	-9.05273438	-3.22119141	+24.87304688	-9.93164063	-66.04980469	+2168
+1457971419.09100010	+11.40380859	-6.65771484	-2.58837891	+33.06884766	-12.17285156	-72.15820313	+2748	+9.98876953	-4.13085938	-3.52441406	+44.31884766	-21.79687500	-27.79541016	+2152	+9.07910156	-8.97363281	-3.28271484	+24.49951172	-10.61279297	-66.35742188	+2196
+1457971419.09520010	+11.49609375	-6.61376953	-2.61914063	+32.32177734	-12.89794922	-72.53173828	+2768	+10.07666016	-4.05175781	-3.60351563	+44.64843750	-21.99462891	-28.34472656	+2168	+9.15820313	-8.90332031	-3.34423828	+23.99414063	-11.25000000	-66.64306641	+2220
+1457971419.09929990	+11.59277344	-6.58740234	-2.66308594	+31.50878906	-13.55712891	-72.83935547	+2788	+10.16455078	-3.97265625	-3.69140625	+44.95605469	-22.08251953	-28.89404297	+2184	+9.25048828	-8.81542969	-3.41894531	+23.66455078	-11.93115234	-66.84082031	+2252
+1457971419.10349990	+11.68505859	-6.55664063	-2.67187500	+30.67382813	-14.34814453	-73.32275391	+2804	+10.25683594	-3.89794922	-3.73974609	+45.35156250	-22.36816406	-29.77294922	+2192	+9.34716797	-8.72753906	-3.47607422	+23.31298828	-12.70019531	-67.12646484	+2272
+1457971419.10770010	+11.77734375	-6.51269531	-2.68945313	+29.92675781	-15.18310547	-73.60839844	+2820	+10.35351563	-3.81005859	-3.80566406	+45.65917969	-22.60986328	-30.32226563	+2204	+9.43066406	-8.64843750	-3.53320313	+22.80761719	-13.42529297	-67.45605469	+2288
+1457971419.11180000	+11.86962891	-6.47753906	-2.72021484	+29.13574219	-15.93017578	-73.80615234	+2836	+10.44580078	-3.73095703	-3.88037109	+45.90087891	-22.76367188	-30.89355469	+2212	+9.51855469	-8.56054688	-3.59912109	+22.43408203	-14.12841797	-67.63183594	+2312
+1457971419.11599990	+11.96630859	-6.43798828	-2.72900391	+28.34472656	-16.76513672	-74.13574219	+2848	+10.54687500	-3.65185547	-3.91992188	+46.23046875	-23.07128906	-31.75048828	+2216	+9.61523438	-8.47265625	-3.65185547	+22.06054688	-14.91943359	-67.91748047	+2328
+1457971419.12019990	+12.05419922	-6.38085938	-2.74218750	+27.61962891	-17.62207031	-74.28955078	+2864	+10.64794922	-3.55957031	-3.97705078	+46.49414063	-23.37890625	-32.27783203	+2224	+9.69873047	-8.38916016	-3.70458984	+21.57714844	-15.66650391	-68.18115234	+2340
+1457971419.12430000	+12.14648438	-6.34130859	-2.76855469	+26.80664063	-18.39111328	-74.35546875	+2876	+10.74902344	-3.48046875	-4.03857422	+46.66992188	-23.59863281	-32.82714844	+2228	+9.78662109	-8.29687500	-3.77050781	+21.18164063	-16.36962891	-68.31298828	+2360
+1457971419.12850000	+12.23876953	-6.29296875	-2.76855469	+26.01562500	-19.24804688	-74.53125000	+2888	+10.85009766	-3.39697266	-4.06494141	+46.93359375	-23.92822266	-33.61816406	+2228	+9.87890625	-8.20458984	-3.82324219	+20.78613281	-17.13867188	-68.51074219	+2372
+1457971419.13680010	+12.41015625	-6.17871094	-2.78613281	+24.52148438	-20.93994141	-74.53125000	+2916	+11.06103516	-3.20800781	-4.14843750	+47.35107422	-24.58740234	-34.73876953	+2236	+10.04150391	-8.02001953	-3.93750000	+19.86328125	-18.54492188	-68.77441406	+2400
+1457971419.14100000	+12.49804688	-6.12597656	-2.77294922	+23.77441406	-21.84082031	-74.61914063	+2932	+11.16650391	-3.12011719	-4.16162109	+47.57080078	-24.98291016	-35.50781250	+2240	+10.12939453	-7.92333984	-3.98144531	+19.46777344	-19.29199219	-68.95019531	+2412
+1457971419.14520000	+12.58154297	-6.05566406	-2.76855469	+23.11523438	-22.76367188	-74.55322266	+2952	+11.27636719	-3.01025391	-4.18359375	+47.85644531	-25.40039063	-36.05712891	+2248	+10.20410156	-7.83105469	-4.02978516	+18.98437500	-20.01708984	-69.12597656	+2424
+1457971419.14930010	+12.66503906	-5.98974609	-2.76855469	+22.39013672	-23.57666016	-74.39941406	+2968	+11.38623047	-2.91796875	-4.20996094	+48.01025391	-25.75195313	-36.67236328	+2252	+10.28759766	-7.72998047	-4.08691406	+18.56689453	-20.65429688	-69.16992188	+2444
+1457971419.15350010	+12.74414063	-5.91943359	-2.75976563	+21.70898438	-24.43359375	-74.31152344	+2992	+11.49169922	-2.82128906	-4.20996094	+48.22998047	-26.16943359	-37.39746094	+2260	+10.37548828	-7.63330078	-4.12646484	+18.17138672	-21.35742188	-69.32373047	+2456
+1457971419.15759990	+12.81884766	-5.83593750	-2.74658203	+21.07177734	-25.33447266	-74.17968750	+3016	+11.60595703	-2.70263672	-4.21435547	+48.53759766	-26.63085938	-37.94677734	+2276	+10.45019531	-7.53662109	-4.17041016	+17.70996094	-22.03857422	-69.41162109	+2472
+1457971419.16179990	+12.89794922	-5.77001953	-2.74218750	+20.32470703	-26.14746094	-73.98193359	+3036	+11.71142578	-2.61035156	-4.22314453	+48.69140625	-27.02636719	-38.54003906	+2284	+10.53369141	-7.43115234	-4.22314453	+17.31445313	-22.67578125	-69.38964844	+2492
+1457971419.16599990	+12.97265625	-5.70410156	-2.72021484	+19.59960938	-27.02636719	-73.82812500	+3064	+11.81689453	-2.50927734	-4.21435547	+48.86718750	-27.42187500	-39.22119141	+2300	+10.62158203	-7.32568359	-4.25830078	+16.94091797	-23.40087891	-69.47753906	+2512
+1457971419.17010000	+13.04736328	-5.61621094	-2.69824219	+18.98437500	-27.92724609	-73.63037109	+3096	+11.92675781	-2.38623047	-4.20556641	+49.19677734	-27.92724609	-39.79248047	+2316	+10.69628906	-7.22021484	-4.28906250	+16.52343750	-24.10400391	-69.52148438	+2528
+1457971419.17430000	+13.11767578	-5.54150391	-2.68066406	+18.30322266	-28.80615234	-73.36669922	+3124	+12.03222656	-2.28955078	-4.19677734	+49.37255859	-28.36669922	-40.40771484	+2332	+10.77978516	-7.11035156	-4.33300781	+16.12792969	-24.74121094	-69.49951172	+2552
+1457971419.18260000	+13.25830078	-5.37451172	-2.62353516	+16.98486328	-30.56396484	-72.86132813	+3192	+12.23876953	-2.06103516	-4.16162109	+49.89990234	-29.26757813	-41.61621094	+2368	+10.94677734	-6.89501953	-4.37695313	+15.42480469	-26.25732422	-69.58740234	+2588
+1457971419.18680000	+13.32421875	-5.30419922	-2.60595703	+16.25976563	-31.37695313	-72.53173828	+3220	+12.33984375	-1.96875000	-4.14404297	+50.05371094	-29.70703125	-42.20947266	+2380	+11.03027344	-6.78515625	-4.40771484	+15.05126953	-26.98242188	-69.52148438	+2608
+1457971419.19100000	+13.38574219	-5.23388672	-2.57958984	+15.49072266	-32.18994141	-72.22412109	+3252	+12.43212891	-1.86767578	-4.12207031	+50.22949219	-30.10253906	-42.82470703	+2392	+11.11816406	-6.67529297	-4.42089844	+14.72167969	-27.75146484	-69.54345703	+2624
+1457971419.19510010	+13.44726563	-5.14599609	-2.54882813	+14.85351563	-33.06884766	-71.87255859	+3288	+12.52880859	-1.74462891	-4.10009766	+50.53710938	-30.58593750	-43.33007813	+2412	+11.19726563	-6.56103516	-4.43408203	+14.37011719	-28.54248047	-69.47753906	+2640
+1457971419.19930010	+13.50439453	-5.07568359	-2.52246094	+14.10644531	-33.90380859	-71.47705078	+3320	+12.62109375	-1.65234375	-4.07812500	+50.64697266	-31.00341797	-43.87939453	+2424	+11.28076172	-6.44677734	-4.45605469	+14.01855469	-29.28955078	-69.34570313	+2660
+1457971419.20350000	+13.56152344	-5.00097656	-2.49609375	+13.35937500	-34.69482422	-71.08154297	+3348	+12.70458984	-1.56005859	-4.05175781	+50.75683594	-31.39892578	-44.42871094	+2436	+11.36865234	-6.33251953	-4.45605469	+13.68896484	-30.12451172	-69.30175781	+2676
+1457971419.20760010	+13.61865234	-4.91748047	-2.46093750	+12.72216797	-35.59570313	-70.66406250	+3384	+12.79248047	-1.44580078	-4.02539063	+51.04248047	-31.88232422	-44.93408203	+2452	+11.44335938	-6.21386719	-4.46044922	+13.35937500	-30.98144531	-69.23583984	+2688
+1457971419.21600010	+13.71972656	-4.77246094	-2.39941406	+11.27197266	-37.17773438	-69.80712891	+3440	+12.95947266	-1.26123047	-3.96386719	+51.28417969	-32.71728516	-46.07666016	+2472	+11.61035156	-5.98535156	-4.46044922	+12.72216797	-32.65136719	-69.01611328	+2712
+1457971419.22009990	+13.76367188	-4.68896484	-2.36425781	+10.65673828	-38.03466797	-69.38964844	+3468	+13.04296875	-1.15136719	-3.92871094	+51.54785156	-33.20068359	-46.56005859	+2484	+11.68505859	-5.87109375	-4.45166016	+12.41455078	-33.55224609	-68.88427734	+2720
+1457971419.22429990	+13.81201172	-4.61865234	-2.32910156	+9.97558594	-38.82568359	-68.95019531	+3496	+13.12207031	-1.06787109	-3.89794922	+51.65771484	-33.64013672	-47.10937500	+2492	+11.76416016	-5.75683594	-4.45166016	+12.08496094	-34.36523438	-68.70849609	+2728
+1457971419.22849990	+13.85595703	-4.54833984	-2.29833984	+9.29443359	-39.57275391	-68.51074219	+3520	+13.18798828	-0.97998047	-3.86279297	+51.74560547	-34.05761719	-47.61474609	+2500	+11.84326172	-5.64257813	-4.43847656	+11.79931641	-35.20019531	-68.57666016	+2740
+1457971419.23680000	+13.93505859	-4.38574219	-2.21484375	+8.17382813	-41.26464844	-67.71972656	+3576	+13.33740234	-0.79101563	-3.77490234	+52.16308594	-35.09033203	-48.71337891	+2524	+11.97949219	-5.40966797	-4.41650391	+11.22802734	-36.87011719	-68.26904297	+2752
+1457971419.24090000	+13.97021484	-4.30664063	-2.17089844	+7.62451172	-42.05566406	-67.34619141	+3604	+13.40332031	-0.70312500	-3.73095703	+52.31689453	-35.57373047	-49.28466797	+2536	+12.05419922	-5.29980469	-4.39892578	+10.98632813	-37.70507813	-68.13720703	+2756
+1457971419.24510000	+14.00537109	-4.21875000	-2.11816406	+7.18505859	-42.97851563	-67.01660156	+3632	+13.47363281	-0.59765625	-3.67822266	+52.60253906	-36.14501953	-49.85595703	+2552	+12.11572266	-5.18115234	-4.37255859	+10.76660156	-38.58398438	-68.00537109	+2764
+1457971419.24930000	+14.04052734	-4.14404297	-2.06982422	+6.74560547	-43.81347656	-66.68701172	+3660	+13.53955078	-0.50976563	-3.62109375	+52.84423828	-36.69433594	-50.49316406	+2564	+12.18603516	-5.08007813	-4.35937500	+10.52490234	-39.37500000	-67.87353516	+2768
+1457971419.25340010	+14.07128906	-4.06494141	-2.01708984	+6.30615234	-44.60449219	-66.40136719	+3684	+13.60107422	-0.41748047	-3.55957031	+53.08593750	-37.24365234	-51.10839844	+2576	+12.25195313	-4.97021484	-4.33300781	+10.37109375	-40.16601563	-67.80761719	+2776
+1457971419.25760010	+14.10205078	-3.97705078	-1.95996094	+5.97656250	-45.48339844	-66.11572266	+3712	+13.66699219	-0.31201172	-3.49804688	+53.48144531	-37.83691406	-51.72363281	+2596	+12.31347656	-4.86035156	-4.30664063	+10.21728516	-40.95703125	-67.69775391	+2780
+1457971419.26180010	+14.13281250	-3.89355469	-1.90722656	+5.62500000	-46.31835938	-65.85205078	+3740	+13.72851563	-0.21972656	-3.43212891	+53.76708984	-38.45214844	-52.38281250	+2612	+12.37500000	-4.75927734	-4.28466797	+10.04150391	-41.70410156	-67.58789063	+2788
+1457971419.26589990	+14.15917969	-3.81445313	-1.84570313	+5.31738281	-47.15332031	-65.63232422	+3764	+13.78125000	-0.12744141	-3.35742188	+54.09667969	-39.04541016	-53.04199219	+2628	+12.43652344	-4.65380859	-4.25830078	+9.93164063	-42.45117188	-67.54394531	+2792
+1457971419.27010010	+14.18554688	-3.72216797	-1.77978516	+5.09765625	-48.03222656	-65.39062500	+3796	+13.83837891	-0.02197266	-3.27832031	+54.55810547	-39.70458984	-53.74511719	+2652	+12.49365234	-4.54394531	-4.22753906	+9.86572266	-43.19824219	-67.47802734	+2800
+1457971419.27839990	+14.23828125	-3.55957031	-1.65673828	+4.65820313	-49.70214844	-64.97314453	+3848	+13.94384766	+0.16259766	-3.11572266	+55.37109375	-41.04492188	-55.17333984	+2692	+12.60791016	-4.35498047	-4.16162109	+9.71191406	-44.64843750	-67.45605469	+2816
+1457971419.28259990	+14.26025391	-3.46728516	-1.59521484	+4.50439453	-50.49316406	-64.70947266	+3872	+13.99658203	+0.27246094	-3.03222656	+55.89843750	-41.72607422	-55.83251953	+2716	+12.66503906	-4.25390625	-4.13085938	+9.64599609	-45.35156250	-67.39013672	+2824
+1457971419.29090000	+14.30859375	-3.31787109	-1.47656250	+4.13085938	-52.03125000	-64.31396484	+3916	+14.08886719	+0.44824219	-2.86083984	+56.73339844	-43.06640625	-57.19482422	+2752	+12.77050781	-4.07373047	-4.06494141	+9.55810547	-46.66992188	-67.36816406	+2840
+1457971419.29510000	+14.33056641	-3.23437500	-1.41943359	+4.02099609	-52.73437500	-64.05029297	+3940	+14.13281250	+0.54931641	-2.77734375	+57.28271484	-43.74755859	-57.81005859	+2776	+12.81884766	-3.97265625	-4.02978516	+9.53613281	-47.30712891	-67.25830078	+2852
+1457971419.29930000	+14.34814453	-3.16406250	-1.36230469	+3.84521484	-53.41552734	-63.76464844	+3960	+14.17236328	+0.62402344	-2.68945313	+57.67822266	-44.45068359	-58.42529297	+2792	+12.86718750	-3.88916016	-3.99902344	+9.44824219	-47.90039063	-67.19238281	+2860
+1457971419.30340000	+14.37011719	-3.09375000	-1.30957031	+3.66943359	-54.09667969	-63.52294922	+3980	+14.20751953	+0.69873047	-2.61035156	+58.00781250	-45.10986328	-58.99658203	+2808	+12.91552734	-3.80566406	-3.95947266	+9.40429688	-48.53759766	-67.17041016	+2868
+1457971419.30760000	+14.38769531	-3.01464844	-1.25683594	+3.55957031	-54.75585938	-63.21533203	+3996	+14.24267578	+0.78662109	-2.53125000	+58.46923828	-45.79101563	-59.47998047	+2828	+12.95947266	-3.71337891	-3.92431641	+9.33837891	-49.13085938	-67.01660156	+2876
+1457971419.31170010	+14.40527344	-2.95312500	-1.20849609	+3.38378906	-55.39306641	-62.92968750	+4012	+14.27343750	+0.85253906	-2.45654297	+58.79882813	-46.47216797	-59.98535156	+2844	+13.00341797	-3.63867188	-3.89355469	+9.20654297	-49.70214844	-66.88476563	+2880
+1457971419.31590010	+14.42285156	-2.89599609	-1.16015625	+3.18603516	-55.98632813	-62.64404297	+4024	+14.29980469	+0.91406250	-2.38623047	+59.04052734	-47.10937500	-60.38085938	+2856	+13.04736328	-3.56396484	-3.85839844	+9.09667969	-50.27343750	-66.79687500	+2888
+1457971419.32010010	+14.44042969	-2.83007813	-1.12060547	+3.03222656	-56.53564453	-62.29248047	+4036	+14.32617188	+0.98876953	-2.32470703	+59.39208984	-47.74658203	-60.73242188	+2872	+13.08691406	-3.47607422	-3.82763672	+8.96484375	-50.80078125	-66.53320313	+2892
+1457971419.32839990	+14.47119141	-2.72900391	-1.04589844	+2.59277344	-57.54638672	-61.61132813	+4052	+14.37011719	+1.08984375	-2.20605469	+59.72167969	-48.95507813	-61.30371094	+2892	+13.15722656	-3.33544922	-3.76611328	+8.59130859	-51.78955078	-66.09375000	+2896
+1457971419.33260010	+14.47998047	-2.67187500	-1.01074219	+2.41699219	-58.05175781	-61.25976563	+4060	+14.38769531	+1.14257813	-2.15332031	+59.94140625	-49.57031250	-61.52343750	+2904	+13.19238281	-3.25634766	-3.73974609	+8.41552734	-52.29492188	-65.78613281	+2896
+1457971419.33670000	+14.48876953	-2.62792969	-0.97558594	+2.19726563	-58.57910156	-60.88623047	+4064	+14.40087891	+1.18212891	-2.09619141	+60.05126953	-50.18554688	-61.76513672	+2912	+13.21875000	-3.19042969	-3.70898438	+8.19580078	-52.75634766	-65.50048828	+2896
+1457971419.34089990	+14.49755859	-2.58398438	-0.94921875	+1.93359375	-59.01855469	-60.53466797	+4068	+14.41406250	+1.21728516	-2.05664063	+60.07324219	-50.75683594	-61.89697266	+2920	+13.24951172	-3.12890625	-3.68701172	+7.93212891	-53.21777344	-65.21484375	+2892
+1457971419.34920000	+14.51953125	-2.49609375	-0.89208984	+1.51611328	-60.00732422	-59.85351563	+4068	+14.43603516	+1.29638672	-1.96875000	+60.31494141	-51.94335938	-62.22656250	+2944	+13.30664063	-3.00146484	-3.63427734	+7.44873047	-54.14062500	-64.53369141	+2888
+1457971419.35760000	+14.52832031	-2.41259766	-0.83935547	+1.12060547	-60.90820313	-59.21630859	+4068	+14.45361328	+1.37548828	-1.88525391	+60.53466797	-53.08593750	-62.51220703	+2968	+13.35498047	-2.87402344	-3.59033203	+7.03125000	-54.97558594	-63.91845703	+2884
+1457971419.36170010	+14.53271484	-2.37304688	-0.81298828	+0.90087891	-61.36962891	-58.90869141	+4068	+14.45800781	+1.40185547	-1.84570313	+60.62255859	-53.67919922	-62.68798828	+2980	+13.37695313	-2.82128906	-3.56396484	+6.78955078	-55.39306641	-63.61083984	+2880
+1457971419.36590000	+14.53271484	-2.33349609	-0.79101563	+0.72509766	-61.80908203	-58.62304688	+4068	+14.46240234	+1.43261719	-1.80175781	+60.71044922	-54.27246094	-62.84179688	+2992	+13.39892578	-2.76855469	-3.54638672	+6.59179688	-55.76660156	-63.32519531	+2872
+1457971419.37010000	+14.53710938	-2.29394531	-0.76025391	+0.54931641	-62.29248047	-58.35937500	+4068	+14.47119141	+1.46337891	-1.75781250	+60.88623047	-54.88769531	-63.03955078	+3008	+13.41650391	-2.71142578	-3.52001953	+6.39404297	-56.18408203	-63.03955078	+2872
+1457971419.37840010	+14.54150391	-2.21923828	-0.69873047	+0.26367188	-63.28125000	-57.91992188	+4064	+14.48437500	+1.52929688	-1.66113281	+61.28173828	-56.14013672	-63.50097656	+3040	+13.45605469	-2.61914063	-3.47607422	+6.08642578	-56.99707031	-62.62207031	+2864
+1457971419.38669990	+14.55029297	-2.14013672	-0.63720703	+0.02197266	-64.18212891	-57.48046875	+4060	+14.50195313	+1.59960938	-1.56005859	+61.76513672	-57.39257813	-63.96240234	+3068	+13.50000000	-2.52685547	-3.43212891	+5.84472656	-57.74414063	-62.29248047	+2856
+1457971419.39500000	+14.55468750	-2.06542969	-0.56689453	-0.04394531	-65.08300781	-57.19482422	+4060	+14.51513672	+1.66992188	-1.44580078	+62.38037109	-58.68896484	-64.51171875	+3100	+13.53515625	-2.44335938	-3.38378906	+5.71289063	-58.42529297	-62.07275391	+2852
+1457971419.40339990	+14.56347656	-1.99951172	-0.49218750	-0.15380859	-65.96191406	-56.93115234	+4056	+14.53271484	+1.72705078	-1.33593750	+62.84179688	-59.98535156	-64.95117188	+3128	+13.57031250	-2.37304688	-3.33984375	+5.58105469	-59.04052734	-61.91894531	+2848
+1457971419.41170000	+14.57226563	-1.93359375	-0.41748047	-0.10986328	-66.77490234	-56.71142578	+4052	+14.55468750	+1.78417969	-1.22607422	+63.34716797	-61.30371094	-65.32470703	+3152	+13.60546875	-2.30273438	-3.29589844	+5.44921875	-59.54589844	-61.76513672	+2844
+1457971419.42000010	+14.58544922	-1.87207031	-0.35156250	+0.15380859	-67.50000000	-56.68945313	+4044	+14.57226563	+1.84130859	-1.12500000	+63.72070313	-62.64404297	-65.52246094	+3168	+13.64062500	-2.24121094	-3.25195313	+5.36132813	-59.98535156	-61.63330078	+2836
+1457971419.42420010	+14.59423828	-1.85009766	-0.32080078	+0.30761719	-67.82958984	-56.73339844	+4040	+14.57666016	+1.85888672	-1.07666016	+63.80859375	-63.32519531	-65.54443359	+3176	+13.65380859	-2.21923828	-3.23876953	+5.25146484	-60.16113281	-61.54541016	+2832
+1457971419.42840000	+14.59863281	-1.82812500	-0.29882813	+0.50537109	-68.09326172	-56.84326172	+4032	+14.58544922	+1.87207031	-1.03710938	+63.72070313	-63.98437500	-65.41259766	+3180	+13.66699219	-2.19726563	-3.22119141	+5.16357422	-60.31494141	-61.45751953	+2828
+1457971419.43249990	+14.60742188	-1.80175781	-0.27685547	+0.81298828	-68.40087891	-56.97509766	+4024	+14.58984375	+1.89404297	-0.99755859	+63.80859375	-64.68750000	-65.36865234	+3184	+13.68017578	-2.16650391	-3.20800781	+5.07568359	-60.42480469	-61.30371094	+2824
+1457971419.44090010	+14.61621094	-1.76660156	-0.24169922	+1.45019531	-68.92822266	-57.39257813	+4004	+14.59863281	+1.90283203	-0.93164063	+63.41308594	-66.11572266	-64.86328125	+3184	+13.69775391	-2.12255859	-3.18164063	+4.79003906	-60.62255859	-60.99609375	+2808
+1457971419.44499990	+14.62060547	-1.74462891	-0.22412109	+1.91162109	-69.23583984	-57.67822266	+3996	+14.60302734	+1.91162109	-0.90087891	+63.25927734	-66.88476563	-64.62158203	+3188	+13.70654297	-2.09619141	-3.17285156	+4.65820313	-60.73242188	-60.79833984	+2804
+1457971419.44919990	+14.62500000	-1.73144531	-0.20654297	+2.43896484	-69.54345703	-58.09570313	+3984	+14.60742188	+1.90722656	-0.87011719	+63.01757813	-67.67578125	-64.35791016	+3188	+13.71093750	-2.08300781	-3.15966797	+4.52636719	-60.82031250	-60.66650391	+2796
+1457971419.45339990	+14.62500000	-1.71826172	-0.21093750	+2.98828125	-69.69726563	-58.55712891	+3972	+14.60302734	+1.90283203	-0.85693359	+62.42431641	-68.42285156	-63.74267578	+3184	+13.71533203	-2.06542969	-3.15966797	+4.32861328	-60.86425781	-60.46875000	+2788
+1457971419.45750000	+14.62939453	-1.70947266	-0.20654297	+3.49365234	-69.91699219	-58.95263672	+3960	+14.60302734	+1.89843750	-0.83496094	+62.07275391	-69.23583984	-63.30322266	+3184	+13.72412109	-2.04785156	-3.15527344	+4.17480469	-60.93017578	-60.24902344	+2780
+1457971419.46170000	+14.62939453	-1.70068359	-0.20214844	+4.10888672	-70.15869141	-59.47998047	+3948	+14.60302734	+1.88525391	-0.81738281	+61.58935547	-70.07080078	-62.79785156	+3184	+13.72412109	-2.03027344	-3.14648438	+3.99902344	-61.01806641	-60.05126953	+2772
+1457971419.46580000	+14.62500000	-1.69189453	-0.20654297	+4.76806641	-70.35644531	-60.05126953	+3936	+14.59863281	+1.87207031	-0.81298828	+60.73242188	-70.88378906	-61.91894531	+3184	+13.72412109	-2.01269531	-3.15087891	+3.82324219	-61.01806641	-59.83154297	+2768
+1457971419.47420000	+14.62060547	-1.67431641	-0.20654297	+6.30615234	-70.90576172	-61.43554688	+3908	+14.58984375	+1.83691406	-0.77343750	+59.56787109	-72.72949219	-60.77636719	+3188	+13.72412109	-1.98193359	-3.14208984	+3.58154297	-61.25976563	-59.56787109	+2752
+1457971419.47830010	+14.61621094	-1.66552734	-0.20654297	+7.18505859	-71.16943359	-62.22656250	+3896	+14.58105469	+1.81494141	-0.76025391	+58.71093750	-73.60839844	-59.98535156	+3192	+13.72412109	-1.96875000	-3.13769531	+3.44970703	-61.34765625	-59.43603516	+2744
+1457971419.48250010	+14.60742188	-1.65234375	-0.20654297	+8.30566406	-71.49902344	-63.23730469	+3888	+14.57666016	+1.79296875	-0.75146484	+57.83203125	-74.50927734	-59.15039063	+3192	+13.72412109	-1.95556641	-3.13330078	+3.33984375	-61.47949219	-59.34814453	+2740
+1457971419.48670010	+14.60742188	-1.64355469	-0.20654297	+9.33837891	-71.78466797	-64.18212891	+3876	+14.56787109	+1.77539063	-0.73828125	+56.97509766	-75.38818359	-58.29345703	+3196	+13.72851563	-1.94677734	-3.13330078	+3.25195313	-61.58935547	-59.28222656	+2732
+1457971419.49079990	+14.59863281	-1.63476563	-0.20214844	+10.41503906	-72.07031250	-65.19287109	+3864	+14.56347656	+1.76220703	-0.72070313	+56.18408203	-76.28906250	-57.50244141	+3196	+13.72851563	-1.93359375	-3.12890625	+3.22998047	-61.67724609	-59.26025391	+2724
+1457971419.49499990	+14.59423828	-1.62158203	-0.20214844	+11.60156250	-72.33398438	-66.31347656	+3856	+14.55468750	+1.74023438	-0.70312500	+55.21728516	-77.14599609	-56.62353516	+3200	+13.72851563	-1.92480469	-3.12451172	+3.18603516	-61.78710938	-59.26025391	+2720
+1457971419.49920010	+14.58544922	-1.60839844	-0.20214844	+12.67822266	-72.55371094	-67.30224609	+3848	+14.55029297	+1.72705078	-0.68115234	+54.25048828	-78.00292969	-55.67871094	+3200	+13.72851563	-1.91601563	-3.12451172	+3.16406250	-61.89697266	-59.26025391	+2716
+1457971419.50330000	+14.58105469	-1.59521484	-0.18457031	+13.88671875	-72.90527344	-68.42285156	+3840	+14.54589844	+1.71386719	-0.65478516	+53.54736328	-78.85986328	-55.01953125	+3200	+13.72851563	-1.90283203	-3.11572266	+3.22998047	-62.02880859	-59.32617188	+2712
+1457971419.50749990	+14.57666016	-1.58203125	-0.17138672	+15.02929688	-73.14697266	-69.47753906	+3836	+14.54150391	+1.69189453	-0.63281250	+52.36083984	-79.65087891	-53.96484375	+3204	+13.73291016	-1.89843750	-3.10693359	+3.25195313	-62.11669922	-59.39208984	+2704
+1457971419.51580000	+14.57226563	-1.54687500	-0.13623047	+17.57812500	-73.69628906	-71.80664063	+3824	+14.53710938	+1.68750000	-0.58007813	+50.71289063	-81.16699219	-52.38281250	+3204	+13.73730469	-1.88525391	-3.08496094	+3.38378906	-62.35839844	-59.63378906	+2696
+1457971419.52000000	+14.57226563	-1.52929688	-0.12744141	+18.65478516	-73.82812500	-72.75146484	+3820	+14.53710938	+1.67871094	-0.55810547	+49.24072266	-81.78222656	-50.99853516	+3204	+13.74169922	-1.87646484	-3.08056641	+3.42773438	-62.38037109	-59.69970703	+2692
+1457971419.52830000	+14.57666016	-1.49853516	-0.09667969	+20.87402344	-74.20166016	-74.75097656	+3812	+14.53710938	+1.69189453	-0.50976563	+46.84570313	-82.99072266	-48.66943359	+3200	+13.75048828	-1.86328125	-3.06738281	+3.55957031	-62.46826172	-59.85351563	+2684
+1457971419.53250000	+14.57666016	-1.48095703	-0.07910156	+21.86279297	-74.31152344	-75.60791016	+3804	+14.53710938	+1.69189453	-0.49218750	+45.04394531	-83.49609375	-46.95556641	+3196	+13.75488281	-1.85449219	-3.06298828	+3.60351563	-62.46826172	-59.91943359	+2680
+1457971419.53670000	+14.57666016	-1.46337891	-0.06591797	+22.80761719	-74.44335938	-76.42089844	+3800	+14.53710938	+1.69628906	-0.47021484	+43.11035156	-83.95751953	-45.08789063	+3192	+13.75488281	-1.84570313	-3.05859375	+3.64746094	-62.46826172	-59.96337891	+2672
+1457971419.54080010	+14.58105469	-1.45019531	-0.04833984	+23.75244141	-74.59716797	-77.25585938	+3796	+14.54150391	+1.69628906	-0.44824219	+41.37451172	-84.41894531	-43.39599609	+3192	+13.75927734	-1.84130859	-3.04980469	+3.66943359	-62.49023438	-60.00732422	+2668
+1457971419.54500010	+14.58544922	-1.43701172	-0.03955078	+24.34570313	-74.64111328	-77.76123047	+3788	+14.54150391	+1.70507813	-0.43945313	+38.58398438	-84.74853516	-40.67138672	+3188	+13.75927734	-1.83251953	-3.04101563	+3.66943359	-62.49023438	-60.00732422	+2664
+1457971419.54909990	+14.58984375	-1.42822266	-0.03076172	+25.02685547	-74.70703125	-78.33251953	+3780	+14.54589844	+1.70947266	-0.43066406	+35.72753906	-85.03417969	-37.88085938	+3184	+13.76367188	-1.82373047	-3.03662109	+3.64746094	-62.44628906	-60.00732422	+2660
+1457971419.55749990	+14.59863281	-1.41503906	-0.01757813	+26.05957031	-74.75097656	-79.18945313	+3760	+14.55029297	+1.72265625	-0.41308594	+29.28955078	-85.51757813	-31.48681641	+3176	+13.76806641	-1.81054688	-3.02783203	+3.58154297	-62.35839844	-59.94140625	+2648
+1457971419.56160000	+14.59863281	-1.41064453	-0.01757813	+26.41113281	-74.75097656	-79.49707031	+3752	+14.55029297	+1.72265625	-0.40869141	+25.35644531	-85.69335938	-27.61962891	+3172	+13.76806641	-1.80175781	-3.02783203	+3.49365234	-62.29248047	-59.85351563	+2644
+1457971419.56580000	+14.60302734	-1.40625000	-0.02197266	+26.71875000	-74.72900391	-79.73876953	+3744	+14.55029297	+1.71826172	-0.40869141	+21.33544922	-85.80322266	-23.66455078	+3164	+13.76806641	-1.79296875	-3.02783203	+3.40576172	-62.22656250	-59.72167969	+2636
+1457971419.56999990	+14.60302734	-1.40625000	-0.02197266	+26.96044922	-74.72900391	-79.93652344	+3736	+14.54589844	+1.72265625	-0.41308594	+17.09472656	-85.84716797	-19.42382813	+3160	+13.76367188	-1.78857422	-3.02783203	+3.29589844	-62.13867188	-59.58984375	+2632
+1457971419.57410000	+14.60742188	-1.40625000	-0.02197266	+27.22412109	-74.70703125	-80.17822266	+3728	+14.54589844	+1.71386719	-0.41748047	+12.78808594	-85.86914063	-15.18310547	+3160	+13.75927734	-1.77978516	-3.02783203	+3.16406250	-62.07275391	-59.45800781	+2628
+1457971419.57830000	+14.60742188	-1.41064453	-0.03076172	+27.42187500	-74.68505859	-80.37597656	+3720	+14.55029297	+1.70068359	-0.42187500	+8.32763672	-85.86914063	-10.78857422	+3160	+13.75927734	-1.77099609	-3.02783203	+2.98828125	-61.98486328	-59.28222656	+2624
+1457971419.58250000	+14.60742188	-1.41064453	-0.03515625	+27.64160156	-74.64111328	-80.57373047	+3712	+14.55029297	+1.69628906	-0.43066406	+3.88916016	-85.84716797	-6.37207031	+3156	+13.75488281	-1.76660156	-3.03222656	+2.81250000	-61.91894531	-59.08447266	+2616
+1457971419.59080000	+14.60742188	-1.42382813	-0.05712891	+28.16894531	-74.55322266	-81.12304688	+3700	+14.54589844	+1.68310547	-0.43945313	-4.74609375	-85.71533203	+2.21923828	+3152	+13.74609375	-1.75341797	-3.03662109	+2.43896484	-61.74316406	-58.68896484	+2608
+1457971419.59500000	+14.60742188	-1.42822266	-0.06591797	+28.58642578	-74.50927734	-81.54052734	+3696	+14.54150391	+1.67431641	-0.44384766	-9.05273438	-85.64941406	+6.50390625	+3148	+13.74169922	-1.74462891	-3.04101563	+2.24121094	-61.65527344	-58.46923828	+2604
+1457971419.59910010	+14.60742188	-1.43701172	-0.07470703	+29.06982422	-74.48730469	-82.04589844	+3692	+14.54150391	+1.66552734	-0.44384766	-13.38134766	-85.58349609	+10.81054688	+3144	+13.73730469	-1.74023438	-3.04541016	+2.04345703	-61.56738281	-58.24951172	+2604
+1457971419.60330010	+14.60742188	-1.44580078	-0.08789063	+29.59716797	-74.44335938	-82.59521484	+3688	+14.53710938	+1.65673828	-0.45263672	-17.38037109	-85.42968750	+14.76562500	+3144	+13.73291016	-1.73144531	-3.04980469	+1.84570313	-61.50146484	-58.02978516	+2600
+1457971419.60750010	+14.60302734	-1.45458984	-0.09667969	+30.52001953	-74.42138672	-83.56201172	+3684	+14.53710938	+1.63476563	-0.44824219	-21.97265625	-85.36376953	+19.24804688	+3144	+13.72851563	-1.72705078	-3.04980469	+1.62597656	-61.43554688	-57.81005859	+2596
+1457971419.61159990	+14.60302734	-1.46337891	-0.10546875	+31.55273438	-74.42138672	-84.63867188	+3684	+14.53710938	+1.63476563	-0.44824219	-26.43310547	-85.27587891	+23.66455078	+3144	+13.72412109	-1.72265625	-3.04980469	+1.45019531	-61.39160156	-57.63427734	+2592
+1457971419.61579990	+14.59863281	-1.46777344	-0.11425781	+32.69531250	-74.39941406	-85.80322266	+3680	+14.53710938	+1.63476563	-0.44384766	-30.69580078	-85.16601563	+27.90527344	+3140	+13.71972656	-1.71386719	-3.04980469	+1.27441406	-61.36962891	-57.45849609	+2588
+1457971419.61990000	+14.59863281	-1.47216797	-0.11425781	+34.67285156	-74.39941406	-87.78076172	+3672	+14.53710938	+1.62158203	-0.43505859	-35.61767578	-85.10009766	+32.60742188	+3140	+13.71533203	-1.70947266	-3.04980469	+1.12060547	-61.32568359	-57.30468750	+2584
+1457971419.62830000	+14.59863281	-1.46777344	-0.10986328	+38.12255859	-74.39941406	-91.18652344	+3664	+14.53710938	+1.63037109	-0.41748047	-44.29687500	-84.88037109	+41.11083984	+3140	+13.71533203	-1.70068359	-3.04541016	+0.87890625	-61.30371094	-57.06298828	+2576
+1457971419.63240000	+14.59423828	-1.45898438	-0.09667969	+40.49560547	-74.39941406	-93.47167969	+3664	+14.53710938	+1.61718750	-0.40429688	-49.17480469	-84.77050781	+45.65917969	+3144	+13.71093750	-1.69628906	-3.04101563	+0.81298828	-61.30371094	-56.99707031	+2576
+1457971419.63660000	+14.59423828	-1.45019531	-0.08789063	+42.40722656	-74.37744141	-95.31738281	+3660	+14.53710938	+1.62597656	-0.38671875	-53.74511719	-84.68261719	+50.03173828	+3148	+13.71093750	-1.69189453	-3.03662109	+0.76904297	-61.32568359	-56.97509766	+2572
+1457971419.64080000	+14.59863281	-1.43701172	-0.07031250	+44.45068359	-74.37744141	-97.27294922	+3660	+14.54589844	+1.63916016	-0.37353516	-57.83203125	-84.57275391	+53.89892578	+3152	+13.71093750	-1.68750000	-3.02783203	+0.74707031	-61.32568359	-56.95312500	+2572
+1457971419.64490010	+14.60302734	-1.42822266	-0.05712891	+46.31835938	-74.33349609	-99.05273438	+3660	+14.55029297	+1.63037109	-0.36035156	-62.02880859	-84.44091797	+57.65625000	+3152	+13.71093750	-1.67871094	-3.01904297	+0.72509766	-61.36962891	-56.95312500	+2568
+1457971419.64910010	+14.60742188	-1.41064453	-0.03955078	+48.18603516	-74.26757813	-100.78857422	+3656	+14.55468750	+1.64355469	-0.34277344	-65.91796875	-84.33105469	+61.19384766	+3156	+13.71093750	-1.67431641	-3.01025391	+0.72509766	-61.39160156	-56.97509766	+2568
+1457971419.65739990	+14.61621094	-1.37548828	-0.00439453	+51.74560547	-74.13574219	-104.06250000	+3656	+14.56347656	+1.66113281	-0.31640625	-72.70751953	-84.15527344	+67.21435547	+3160	+13.71093750	-1.66992188	-2.99267578	+0.79101563	-61.47949219	-57.12890625	+2564
+1457971419.66160010	+14.61621094	-1.36230469	+0.00878906	+53.12988281	-74.02587891	-105.33691406	+3652	+14.56787109	+1.66992188	-0.30322266	-75.60791016	-84.06738281	+69.67529297	+3160	+13.71533203	-1.66552734	-2.97949219	+0.85693359	-61.50146484	-57.21679688	+2560
+1457971419.66580010	+14.62060547	-1.34912109	+0.02636719	+54.60205078	-73.98193359	-106.67724609	+3652	+14.57666016	+1.67431641	-0.29003906	-78.66210938	-84.02343750	+72.26806641	+3164	+13.71533203	-1.66113281	-2.97070313	+0.90087891	-61.50146484	-57.28271484	+2560
+1457971419.66989990	+14.62500000	-1.33593750	+0.03076172	+55.54687500	-73.87207031	-107.51220703	+3648	+14.58105469	+1.68750000	-0.28125000	-80.63964844	-83.97949219	+73.80615234	+3164	+13.71533203	-1.65234375	-2.96191406	+0.96679688	-61.52343750	-57.37060547	+2556
+1457971419.67409990	+14.62500000	-1.32275391	+0.03515625	+56.40380859	-73.76220703	-108.23730469	+3644	+14.58544922	+1.68750000	-0.27685547	-82.66113281	-83.97949219	+75.34423828	+3164	+13.71093750	-1.65234375	-2.95312500	+1.01074219	-61.52343750	-57.45849609	+2552
+1457971419.67829990	+14.62939453	-1.30957031	+0.04833984	+57.37060547	-73.74023438	-109.09423828	+3640	+14.59423828	+1.68750000	-0.26806641	-84.90234375	-84.00146484	+77.12402344	+3164	+13.71093750	-1.64794922	-2.94873047	+1.03271484	-61.52343750	-57.54638672	+2552
+1457971419.68240000	+14.63378906	-1.30517578	+0.05273438	+57.81005859	-73.65234375	-109.42382813	+3636	+14.59863281	+1.70947266	-0.26806641	-85.40771484	-84.00146484	+77.34375000	+3168	+13.71093750	-1.64355469	-2.93994141	+1.05468750	-61.50146484	-57.59033203	+2548
+1457971419.68660000	+14.63378906	-1.30078125	+0.05273438	+58.18359375	-73.58642578	-109.73144531	+3632	+14.60302734	+1.69628906	-0.27685547	-86.00097656	-84.04541016	+77.49755859	+3168	+13.71093750	-1.63916016	-2.93554688	+1.05468750	-61.45751953	-57.63427734	+2544
+1457971419.69490000	+14.63378906	-1.29638672	+0.04394531	+58.51318359	-73.45458984	-109.92919922	+3624	+14.61181641	+1.70068359	-0.27685547	-87.09960938	-84.19921875	+78.02490234	+3168	+13.70214844	-1.63476563	-2.92675781	+1.01074219	-61.34765625	-57.63427734	+2536
+1457971419.69910000	+14.62939453	-1.29638672	+0.03955078	+58.51318359	-73.38867188	-109.88525391	+3624	+14.61181641	+1.68750000	-0.28125000	-86.92382813	-84.26513672	+77.56347656	+3172	+13.69775391	-1.63476563	-2.92675781	+0.96679688	-61.25976563	-57.59033203	+2536
+1457971419.70320010	+14.62939453	-1.30078125	+0.02636719	+58.42529297	-73.34472656	-109.75341797	+3620	+14.61621094	+1.67431641	-0.29003906	-86.83593750	-84.33105469	+77.16796875	+3172	+13.69335938	-1.63037109	-2.93115234	+0.90087891	-61.14990234	-57.50244141	+2532
+1457971419.70740010	+14.62500000	-1.30078125	+0.01757813	+58.33740234	-73.32275391	-109.64355469	+3616	+14.61621094	+1.68310547	-0.30322266	-85.56152344	-84.39697266	+75.91552734	+3176	+13.68457031	-1.62597656	-2.93115234	+0.81298828	-61.06201172	-57.41455078	+2528
+1457971419.71160010	+14.62500000	-1.30517578	+0.00878906	+58.20556641	-73.27880859	-109.51171875	+3612	+14.62060547	+1.66552734	-0.31640625	-84.26513672	-84.44091797	+74.46533203	+3180	+13.68017578	-1.62158203	-2.93554688	+0.72509766	-60.95214844	-57.32666016	+2528
+1457971419.71569990	+14.62060547	-1.30957031	+0.00000000	+58.07373047	-73.23486328	-109.35791016	+3612	+14.62060547	+1.64355469	-0.32519531	-83.29833984	-84.48486328	+73.32275391	+3184	+13.67138672	-1.62158203	-2.93554688	+0.63720703	-60.86425781	-57.21679688	+2524
+1457971419.71989990	+14.62060547	-1.31396484	-0.00878906	+57.96386719	-73.21289063	-109.24804688	+3608	+14.62060547	+1.64355469	-0.33837891	-81.91406250	-84.50683594	+72.02636719	+3184	+13.66699219	-1.61718750	-2.93554688	+0.54931641	-60.75439453	-57.10693359	+2520
+1457971419.72820000	+14.61181641	-1.32275391	-0.03076172	+57.67822266	-73.12500000	-108.96240234	+3604	+14.61621094	+1.62597656	-0.36035156	-79.10156250	-84.46289063	+69.27978516	+3192	+13.65380859	-1.60839844	-2.94433594	+0.37353516	-60.53466797	-56.86523438	+2520
+1457971419.73239990	+14.61181641	-1.32714844	-0.04394531	+57.56835938	-73.10302734	-108.87451172	+3604	+14.61621094	+1.62158203	-0.36474609	-78.57421875	-84.41894531	+68.81835938	+3196	+13.64501953	-1.60400391	-2.94873047	+0.30761719	-60.42480469	-56.75537109	+2516
+1457971419.73659990	+14.60742188	-1.33154297	-0.05273438	+57.50244141	-73.05908203	-108.80859375	+3604	+14.61181641	+1.61718750	-0.36914063	-77.87109375	-84.37500000	+68.20312500	+3196	+13.64062500	-1.59960938	-2.95312500	+0.24169922	-60.31494141	-56.66748047	+2516
+1457971419.74070000	+14.60302734	-1.33593750	-0.06152344	+57.45849609	-73.03710938	-108.78662109	+3604	+14.60742188	+1.61279297	-0.37792969	-76.92626953	-84.30908203	+67.34619141	+3200	+13.63183594	-1.59521484	-2.95751953	+0.19775391	-60.22705078	-56.60156250	+2512
+1457971419.74490000	+14.60302734	-1.33593750	-0.06591797	+57.48046875	-72.99316406	-108.83056641	+3600	+14.60742188	+1.61279297	-0.37792969	-76.72851563	-84.28710938	+67.19238281	+3200	+13.62744141	-1.59082031	-2.95751953	+0.15380859	-60.16113281	-56.55761719	+2512
+1457971419.74910000	+14.59863281	-1.33593750	-0.07031250	+57.54638672	-72.97119141	-108.91845703	+3600	+14.60742188	+1.60839844	-0.38232422	-76.53076172	-84.22119141	+67.08251953	+3200	+13.62304688	-1.58642578	-2.95751953	+0.15380859	-60.11718750	-56.53564453	+2508
+1457971419.75320010	+14.59863281	-1.33593750	-0.07470703	+57.65625000	-72.94921875	-109.05029297	+3596	+14.60742188	+1.61279297	-0.38232422	-76.35498047	-84.17724609	+66.99462891	+3200	+13.61865234	-1.58203125	-2.96191406	+0.17578125	-60.05126953	-56.55761719	+2504
+1457971419.75740000	+14.59863281	-1.33593750	-0.07910156	+57.81005859	-72.90527344	-109.22607422	+3596	+14.60742188	+1.61279297	-0.38232422	-76.37695313	-84.15527344	+67.03857422	+3200	+13.61425781	-1.58203125	-2.96191406	+0.21972656	-60.02929688	-56.60156250	+2504
+1457971419.76570010	+14.59863281	-1.32714844	-0.07910156	+58.24951172	-72.83935547	-109.73144531	+3592	+14.60302734	+1.61718750	-0.38232422	-76.57470703	-84.08935547	+67.34619141	+3200	+13.60986328	-1.56884766	-2.96630859	+0.32958984	-59.96337891	-56.75537109	+2496
+1457971419.76990010	+14.59863281	-1.31835938	-0.07910156	+58.62304688	-72.81738281	-110.12695313	+3592	+14.60302734	+1.61718750	-0.38232422	-76.72851563	-84.06738281	+67.56591797	+3200	+13.60546875	-1.56445313	-2.96630859	+0.41748047	-59.94140625	-56.86523438	+2492
+1457971419.77399990	+14.59863281	-1.30957031	-0.07470703	+59.04052734	-72.77343750	-110.58837891	+3588	+14.60302734	+1.62158203	-0.37792969	-76.97021484	-84.02343750	+67.87353516	+3200	+13.60546875	-1.56445313	-2.96630859	+0.52734375	-59.94140625	-56.99707031	+2488
+1457971419.77819990	+14.59863281	-1.30078125	-0.07031250	+59.45800781	-72.75146484	-111.04980469	+3588	+14.60302734	+1.62597656	-0.37792969	-77.25585938	-84.00146484	+68.20312500	+3200	+13.60546875	-1.56005859	-2.96630859	+0.63720703	-59.94140625	-57.15087891	+2488
+1457971419.78239990	+14.59863281	-1.28759766	-0.06591797	+60.09521484	-72.70751953	-111.75292969	+3584	+14.60302734	+1.63916016	-0.37353516	-78.26660156	-83.89160156	+69.43359375	+3200	+13.60107422	-1.55566406	-2.96630859	+0.76904297	-59.94140625	-57.30468750	+2484
+1457971419.78650000	+14.60302734	-1.27441406	-0.05712891	+60.68847656	-72.64160156	-112.36816406	+3584	+14.59863281	+1.65234375	-0.36474609	-79.29931641	-83.80371094	+70.64208984	+3200	+13.60107422	-1.55126953	-2.97070313	+0.87890625	-59.94140625	-57.45849609	+2480
+1457971419.79070000	+14.60302734	-1.26123047	-0.05712891	+61.19384766	-72.59765625	-112.89550781	+3584	+14.59863281	+1.66992188	-0.36474609	-80.22216797	-83.71582031	+71.74072266	+3200	+13.60107422	-1.54248047	-2.97509766	+1.01074219	-59.94140625	-57.61230469	+2476
+1457971419.79900000	+14.60742188	-1.23046875	-0.05273438	+62.27050781	-72.44384766	-114.03808594	+3580	+14.59423828	+1.72265625	-0.35595703	-83.47412109	-83.47412109	+75.54199219	+3196	+13.60107422	-1.53369141	-2.98828125	+1.29638672	-59.89746094	-57.96386719	+2472
+1457971419.80740000	+14.61181641	-1.20849609	-0.07031250	+62.81982422	-72.29003906	-114.63134766	+3576	+14.58984375	+1.75341797	-0.37353516	-84.72656250	-83.38623047	+77.01416016	+3188	+13.59667969	-1.52050781	-3.00585938	+1.51611328	-59.80957031	-58.22753906	+2464
+1457971419.81570010	+14.61621094	-1.19091797	-0.10546875	+63.01757813	-72.11425781	-114.87304688	+3572	+14.58544922	+1.77099609	-0.40869141	-84.94628906	-83.40820313	+77.27783203	+3180	+13.59228516	-1.50292969	-3.03662109	+1.71386719	-59.69970703	-58.44726563	+2460
+1457971419.82399990	+14.62060547	-1.17333984	-0.16259766	+62.68798828	-71.91650391	-114.54345703	+3572	+14.58544922	+1.78857422	-0.45263672	-84.15527344	-83.47412109	+76.46484375	+3176	+13.58789063	-1.48095703	-3.07617188	+1.86767578	-59.50195313	-58.55712891	+2460
+1457971419.82820010	+14.62060547	-1.16894531	-0.19775391	+62.35839844	-71.78466797	-114.21386719	+3572	+14.58105469	+1.79296875	-0.48339844	-83.38623047	-83.51806641	+75.67382813	+3172	+13.58349609	-1.46777344	-3.10253906	+1.91162109	-59.39208984	-58.57910156	+2460
+1457971419.83240010	+14.62060547	-1.16015625	-0.23291016	+62.00683594	-71.65283203	-113.86230469	+3572	+14.57666016	+1.79736328	-0.51416016	-82.57324219	-83.56201172	+74.79492188	+3172	+13.57910156	-1.45898438	-3.12890625	+1.95556641	-59.28222656	-58.60107422	+2460
+1457971419.83649990	+14.62060547	-1.15136719	-0.27246094	+61.67724609	-71.54296875	-113.51074219	+3572	+14.57666016	+1.80175781	-0.54931641	-81.58447266	-83.60595703	+73.76220703	+3172	+13.57470703	-1.44580078	-3.15527344	+1.99951172	-59.15039063	-58.62304688	+2460
+1457971419.84069990	+14.62500000	-1.14257813	-0.31640625	+61.25976563	-71.41113281	-113.09326172	+3572	+14.57226563	+1.80615234	-0.58886719	-80.31005859	-83.64990234	+72.42187500	+3176	+13.57031250	-1.42822266	-3.19042969	+2.04345703	-59.01855469	-58.62304688	+2460
+1457971419.84900000	+14.62939453	-1.12500000	-0.40869141	+60.38085938	-71.14746094	-112.19238281	+3572	+14.57226563	+1.81933594	-0.68115234	-77.14599609	-83.73779297	+69.12597656	+3184	+13.55712891	-1.39746094	-3.26074219	+2.13134766	-58.73291016	-58.62304688	+2464
+1457971419.85320000	+14.63378906	-1.11181641	-0.46142578	+59.91943359	-70.99365234	-111.70898438	+3572	+14.56787109	+1.82812500	-0.72949219	-75.41015625	-83.78173828	+67.32421875	+3192	+13.55273438	-1.37988281	-3.29589844	+2.19726563	-58.57910156	-58.64501953	+2468
+1457971419.85730000	+14.63818359	-1.09863281	-0.51855469	+59.41406250	-70.79589844	-111.20361328	+3572	+14.56787109	+1.84570313	-0.79980469	-72.99316406	-83.84765625	+64.86328125	+3204	+13.54833984	-1.35791016	-3.34423828	+2.30712891	-58.40332031	-58.68896484	+2472
+1457971419.86150000	+14.64257813	-1.08105469	-0.56689453	+59.01855469	-70.64208984	-110.76416016	+3572	+14.56787109	+1.86328125	-0.85693359	-70.97167969	-83.86962891	+62.77587891	+3212	+13.54833984	-1.34033203	-3.38818359	+2.41699219	-58.24951172	-58.75488281	+2476
+1457971419.86570000	+14.64697266	-1.05908203	-0.61962891	+58.66699219	-70.46630859	-110.36865234	+3572	+14.56787109	+1.88085938	-0.91406250	-68.99414063	-83.89160156	+60.79833984	+3224	+13.54394531	-1.31835938	-3.43212891	+2.54882813	-58.09570313	-58.84277344	+2476
+1457971419.86980010	+14.65136719	-1.03710938	-0.66796875	+58.40332031	-70.31250000	-110.12695313	+3572	+14.56787109	+1.90283203	-0.97558594	-66.84082031	-83.93554688	+58.62304688	+3236	+13.53955078	-1.29638672	-3.48486328	+2.72460938	-57.94189453	-58.99658203	+2484
+1457971419.87400010	+14.66015625	-1.01074219	-0.71630859	+58.29345703	-70.15869141	-109.97314453	+3572	+14.56787109	+1.93359375	-1.02832031	-65.28076172	-83.95751953	+57.08496094	+3248	+13.53955078	-1.27441406	-3.52880859	+2.92236328	-57.81005859	-59.17236328	+2484
+1457971419.88229990	+14.67773438	-0.94921875	-0.80419922	+58.20556641	-69.82910156	-109.81933594	+3568	+14.57666016	+1.99951172	-1.13378906	-62.27050781	-84.04541016	+54.20654297	+3268	+13.54394531	-1.23046875	-3.62109375	+3.44970703	-57.59033203	-59.67773438	+2488
+1457971419.88649990	+14.68652344	-0.91406250	-0.84375000	+58.27148438	-69.67529297	-109.84130859	+3568	+14.58105469	+2.03906250	-1.17773438	-60.99609375	-84.08935547	+53.02001953	+3280	+13.54833984	-1.20849609	-3.66064453	+3.73535156	-57.50244141	-59.96337891	+2488
+1457971419.89070010	+14.69531250	-0.87890625	-0.88330078	+58.35937500	-69.49951172	-109.88525391	+3568	+14.58544922	+2.07861328	-1.22607422	-59.65576172	-84.15527344	+51.81152344	+3288	+13.55273438	-1.18212891	-3.70458984	+4.06494141	-57.39257813	-60.24902344	+2488
+1457971419.89479990	+14.70410156	-0.84375000	-0.91845703	+58.55712891	-69.34570313	-110.06103516	+3564	+14.58984375	+2.12255859	-1.27001953	-58.40332031	-84.22119141	+50.64697266	+3292	+13.55712891	-1.16455078	-3.74853516	+4.39453125	-57.30468750	-60.62255859	+2488
+1457971419.89899990	+14.71289063	-0.80419922	-0.95361328	+58.79882813	-69.19189453	-110.23681641	+3564	+14.59423828	+2.16210938	-1.31396484	-57.17285156	-84.28710938	+49.52636719	+3300	+13.56152344	-1.13818359	-3.78808594	+4.74609375	-57.21679688	-60.95214844	+2488
+1457971419.90730000	+14.73486328	-0.72070313	-1.01953125	+59.32617188	-68.90625000	-110.65429688	+3556	+14.60742188	+2.25439453	-1.40185547	-54.53613281	-84.46289063	+47.15332031	+3308	+13.56591797	-1.08544922	-3.87158203	+5.47119141	-57.04101563	-61.65527344	+2488
+1457971419.91150000	+14.74804688	-0.68115234	-1.05029297	+59.65576172	-68.75244141	-110.93994141	+3556	+14.61181641	+2.29833984	-1.44580078	-53.17382813	-84.57275391	+45.94482422	+3312	+13.57031250	-1.05908203	-3.91552734	+5.86669922	-56.97509766	-62.05078125	+2484
+1457971419.91980000	+14.77001953	-0.59326172	-1.12939453	+60.09521484	-68.37890625	-111.29150391	+3552	+14.62060547	+2.39501953	-1.54687500	-49.15283203	-84.72656250	+42.16552734	+3320	+13.58349609	-1.00634766	-4.00341797	+6.63574219	-56.79931641	-62.79785156	+2484
+1457971419.92400000	+14.77880859	-0.54931641	-1.16894531	+60.31494141	-68.20312500	-111.42333984	+3548	+14.62500000	+2.43457031	-1.59960938	-46.80175781	-84.81445313	+39.92431641	+3320	+13.58349609	-0.97558594	-4.05175781	+7.03125000	-56.68945313	-63.14941406	+2484
+1457971419.92810010	+14.78759766	-0.50537109	-1.22167969	+60.40283203	-67.98339844	-111.44531250	+3548	+14.62939453	+2.47851563	-1.65673828	-44.31884766	-84.88037109	+37.55126953	+3324	+13.58789063	-0.94482422	-4.10009766	+7.38281250	-56.57958984	-63.47900391	+2484
+1457971419.93230010	+14.79638672	-0.46142578	-1.27001953	+60.51269531	-67.78564453	-111.46728516	+3548	+14.62939453	+2.52685547	-1.71386719	-41.74804688	-84.94628906	+35.06835938	+3328	+13.58789063	-0.90966797	-4.14843750	+7.75634766	-56.44775391	-63.78662109	+2484
+1457971419.93650010	+14.80078125	-0.42187500	-1.31835938	+60.60058594	-67.58789063	-111.51123047	+3544	+14.62939453	+2.56201172	-1.76660156	-39.08935547	-85.01220703	+32.49755859	+3328	+13.58789063	-0.87890625	-4.19677734	+8.10791016	-56.33789063	-64.09423828	+2480
+1457971419.94059990	+14.80957031	-0.38232422	-1.37109375	+60.60058594	-67.39013672	-111.46728516	+3540	+14.62939453	+2.59716797	-1.83251953	-35.99121094	-85.01220703	+29.44335938	+3332	+13.58789063	-0.84375000	-4.24951172	+8.41552734	-56.22802734	-64.35791016	+2480
+1457971419.94899990	+14.82275391	-0.30322266	-1.49414063	+60.44677734	-66.92871094	-111.18164063	+3536	+14.62939453	+2.66748047	-1.97314453	-29.15771484	-84.96826172	+22.69775391	+3340	+13.58789063	-0.77783203	-4.35498047	+8.98681641	-55.96435547	-64.79736328	+2476
+1457971419.95310000	+14.82714844	-0.26806641	-1.56005859	+60.33691406	-66.68701172	-111.00585938	+3532	+14.62500000	+2.69824219	-2.03906250	-25.90576172	-84.92431641	+19.46777344	+3344	+13.58789063	-0.74707031	-4.40771484	+9.25048828	-55.83251953	-65.01708984	+2476
+1457971419.95729990	+14.83154297	-0.22851563	-1.62597656	+60.13916016	-66.42333984	-110.74218750	+3528	+14.62500000	+2.73339844	-2.10937500	-22.60986328	-84.85839844	+16.19384766	+3352	+13.58789063	-0.71191406	-4.46044922	+9.51416016	-55.67871094	-65.19287109	+2476
+1457971419.96149990	+14.83593750	-0.19335938	-1.69628906	+59.94140625	-66.15966797	-110.47851563	+3528	+14.62060547	+2.76416016	-2.18408203	-19.42382813	-84.77050781	+13.02978516	+3356	+13.58349609	-0.67675781	-4.51757813	+9.75585938	-55.52490234	-65.34667969	+2476
+1457971419.96560000	+14.84033203	-0.15380859	-1.76220703	+59.78759766	-65.93994141	-110.23681641	+3524	+14.61621094	+2.79052734	-2.25000000	-16.52343750	-84.66064453	+10.17333984	+3360	+13.58349609	-0.63720703	-4.56591797	+9.99755859	-55.41503906	-65.50048828	+2472
+1457971419.96980000	+14.84033203	-0.11425781	-1.82812500	+59.61181641	-65.72021484	-110.01708984	+3516	+14.61181641	+2.82568359	-2.32031250	-13.75488281	-84.57275391	+7.42675781	+3368	+13.57910156	-0.60205078	-4.61865234	+10.21728516	-55.28320313	-65.65429688	+2468
+1457971419.97400000	+14.84472656	-0.07910156	-1.89404297	+59.45800781	-65.47851563	-109.81933594	+3512	+14.60742188	+2.85644531	-2.38623047	-11.14013672	-84.44091797	+4.85595703	+3376	+13.57470703	-0.56689453	-4.67138672	+10.45898438	-55.12939453	-65.83007813	+2464
+1457971419.98230000	+14.85791016	-0.00878906	-2.00830078	+59.32617188	-65.06103516	-109.59960938	+3496	+14.60302734	+2.92236328	-2.51367188	-6.74560547	-84.24316406	+0.52734375	+3388	+13.57910156	-0.50097656	-4.76806641	+10.92041016	-54.95361328	-66.15966797	+2452
+1457971419.98650000	+14.86230469	+0.03076172	-2.06542969	+59.28222656	-64.86328125	-109.46777344	+3488	+14.60302734	+2.96191406	-2.57519531	-4.65820313	-84.11132813	-1.45019531	+3396	+13.58349609	-0.46142578	-4.82080078	+11.16210938	-54.84375000	-66.31347656	+2448
+1457971419.99060010	+14.86669922	+0.07470703	-2.11376953	+59.37011719	-64.68750000	-109.48974609	+3480	+14.59863281	+3.00585938	-2.62792969	-2.87841797	-84.06738281	-3.14208984	+3400	+13.58789063	-0.42187500	-4.86035156	+11.46972656	-54.77783203	-66.51123047	+2440
+1457971419.99480010	+14.87109375	+0.11865234	-2.15771484	+59.43603516	-64.51171875	-109.48974609	+3472	+14.59863281	+3.04541016	-2.67626953	-1.12060547	-84.02343750	-4.79003906	+3408	+13.58789063	-0.38671875	-4.90429688	+11.77734375	-54.68994141	-66.73095703	+2436
+1457971419.99900010	+14.87548828	+0.16699219	-2.20605469	+59.52392578	-64.35791016	-109.48974609	+3464	+14.59423828	+3.09814453	-2.72021484	+0.41748047	-83.95751953	-6.17431641	+3416	+13.59228516	-0.34716797	-4.94824219	+12.06298828	-54.60205078	-66.95068359	+2428
+1457971420.00309990	+14.88427734	+0.21533203	-2.23681641	+59.76562500	-64.27001953	-109.66552734	+3452	+14.59423828	+3.14648438	-2.75976563	+1.66992188	-83.95751953	-7.27294922	+3420	+13.59667969	-0.30761719	-4.98339844	+12.37060547	-54.55810547	-67.17041016	+2420
+1457971420.00729990	+14.89306641	+0.26367188	-2.26757813	+60.05126953	-64.16015625	-109.86328125	+3440	+14.59423828	+3.19921875	-2.79931641	+2.92236328	-83.95751953	-8.34960938	+3424	+13.60107422	-0.27246094	-5.01855469	+12.67822266	-54.53613281	-67.43408203	+2408
+1457971420.01560000	+14.91064453	+0.36914063	-2.31591797	+60.75439453	-64.00634766	-110.39062500	+3416	+14.59863281	+3.30908203	-2.86083984	+5.29541016	-84.02343750	-10.34912109	+3432	+13.61425781	-0.19335938	-5.08447266	+13.40332031	-54.53613281	-67.98339844	+2392
+1457971420.01979990	+14.91943359	+0.42187500	-2.33789063	+61.06201172	-63.91845703	-110.61035156	+3404	+14.60302734	+3.36621094	-2.88720703	+6.45996094	-84.04541016	-11.29394531	+3432	+13.62304688	-0.14941406	-5.11523438	+13.77685547	-54.49218750	-68.24707031	+2384
+1457971420.02390000	+14.92822266	+0.47900391	-2.36425781	+61.39160156	-63.85253906	-110.80810547	+3392	+14.60302734	+3.42333984	-2.91796875	+7.55859375	-84.08935547	-12.19482422	+3432	+13.63183594	-0.10986328	-5.14599609	+14.12841797	-54.47021484	-68.48876953	+2372
+1457971420.02810000	+14.93701172	+0.53613281	-2.38183594	+61.78710938	-63.78662109	-111.07177734	+3380	+14.60742188	+3.48486328	-2.93994141	+8.59130859	-84.15527344	-13.00781250	+3436	+13.64062500	-0.07031250	-5.17236328	+14.47998047	-54.49218750	-68.75244141	+2364
+1457971420.03230000	+14.94140625	+0.59326172	-2.39941406	+62.16064453	-63.74267578	-111.31347656	+3368	+14.60742188	+3.54199219	-2.96191406	+9.68994141	-84.17724609	-13.88671875	+3436	+13.64501953	-0.02636719	-5.19873047	+14.85351563	-54.47021484	-69.01611328	+2356
+1457971420.03640010	+14.95019531	+0.64599609	-2.41699219	+62.49023438	-63.69873047	-111.55517578	+3360	+14.60742188	+3.59472656	-2.98828125	+10.78857422	-84.22119141	-14.80957031	+3436	+13.65380859	+0.00878906	-5.22509766	+15.20507813	-54.47021484	-69.27978516	+2344
+1457971420.04060010	+14.95898438	+0.69873047	-2.43457031	+62.81982422	-63.65478516	-111.79687500	+3348	+14.60742188	+3.64746094	-3.01025391	+11.84326172	-84.26513672	-15.68847656	+3436	+13.65820313	+0.04833984	-5.25146484	+15.51269531	-54.49218750	-69.52148438	+2336
+1457971420.04480000	+14.96337891	+0.75585938	-2.45654297	+63.08349609	-63.58886719	-111.90673828	+3344	+14.61181641	+3.70019531	-3.03662109	+12.85400391	-84.28710938	-16.52343750	+3436	+13.66699219	+0.09228516	-5.27783203	+15.79833984	-54.47021484	-69.69726563	+2328
+1457971420.04889990	+14.97216797	+0.80419922	-2.47851563	+63.30322266	-63.52294922	-112.03857422	+3332	+14.61181641	+3.74853516	-3.05859375	+13.99658203	-84.30908203	-17.51220703	+3432	+13.67578125	+0.13183594	-5.30419922	+16.08398438	-54.47021484	-69.87304688	+2320
+1457971420.05310010	+14.97656250	+0.85253906	-2.50048828	+63.54492188	-63.45703125	-112.19238281	+3324	+14.61621094	+3.79248047	-3.08496094	+15.13916016	-84.33105469	-18.47900391	+3432	+13.68457031	+0.16699219	-5.32617188	+16.39160156	-54.47021484	-70.07080078	+2312
+1457971420.05730010	+14.98095703	+0.90527344	-2.53125000	+63.67675781	-63.36914063	-112.17041016	+3320	+14.61181641	+3.83642578	-3.11572266	+16.32568359	-84.28710938	-19.51171875	+3432	+13.68896484	+0.21093750	-5.35693359	+16.65527344	-54.42626953	-70.20263672	+2308
+1457971420.06559990	+14.98535156	+0.98437500	-2.58837891	+63.72070313	-63.19335938	-112.08251953	+3304	+14.60302734	+3.90673828	-3.17724609	+18.52294922	-84.15527344	-21.53320313	+3432	+13.69335938	+0.28564453	-5.41406250	+17.02880859	-54.33837891	-70.37841797	+2296
+1457971420.06979990	+14.98535156	+1.02392578	-2.61914063	+63.69873047	-63.10546875	-111.95068359	+3300	+14.60302734	+3.94189453	-3.21240234	+19.51171875	-84.06738281	-22.41210938	+3436	+13.69775391	+0.32519531	-5.44042969	+17.18261719	-54.29443359	-70.42236328	+2292
+1457971420.07390000	+14.98974609	+1.05908203	-2.65429688	+63.63281250	-62.99560547	-111.84082031	+3292	+14.59863281	+3.97265625	-3.24755859	+20.47851563	-83.97949219	-23.29101563	+3436	+13.69775391	+0.36035156	-5.47119141	+17.33642578	-54.22851563	-70.44433594	+2288
+1457971420.07810000	+14.98974609	+1.08984375	-2.68066406	+63.63281250	-62.92968750	-111.79687500	+3288	+14.59423828	+3.99902344	-3.27832031	+21.35742188	-83.91357422	-24.10400391	+3440	+13.70214844	+0.39550781	-5.49316406	+17.46826172	-54.20654297	-70.48828125	+2280
+1457971420.08220010	+14.99414063	+1.12500000	-2.71582031	+63.52294922	-62.81982422	-111.57714844	+3284	+14.58984375	+4.02539063	-3.31347656	+22.21435547	-83.78173828	-24.87304688	+3444	+13.70654297	+0.43066406	-5.52392578	+17.60009766	-54.16259766	-70.48828125	+2272
+1457971420.08640000	+14.99414063	+1.15136719	-2.75097656	+63.34716797	-62.68798828	-111.35742188	+3276	+14.58105469	+4.05615234	-3.35302734	+22.93945313	-83.64990234	-25.53222656	+3448	+13.71093750	+0.46582031	-5.55029297	+17.68798828	-54.11865234	-70.48828125	+2260
+1457971420.09060000	+14.99414063	+1.18212891	-2.78173828	+63.28125000	-62.60009766	-111.24755859	+3268	+14.57666016	+4.08251953	-3.37939453	+23.57666016	-83.56201172	-26.10351563	+3452	+13.71093750	+0.50097656	-5.57226563	+17.79785156	-54.07470703	-70.48828125	+2252
+1457971420.09470010	+14.99853516	+1.21289063	-2.81250000	+63.17138672	-62.49023438	-111.07177734	+3264	+14.57226563	+4.10888672	-3.41015625	+24.16992188	-83.45214844	-26.60888672	+3456	+13.71093750	+0.53173828	-5.59863281	+17.90771484	-54.03076172	-70.46630859	+2240
+1457971420.09890010	+14.99853516	+1.23925781	-2.84326172	+63.03955078	-62.38037109	-110.87402344	+3260	+14.56787109	+4.13525391	-3.44531250	+24.56542969	-83.32031250	-26.91650391	+3464	+13.71533203	+0.56689453	-5.62060547	+17.97363281	-53.96484375	-70.44433594	+2232
+1457971420.10719990	+15.00292969	+1.29638672	-2.88281250	+62.92968750	-62.27050781	-110.65429688	+3248	+14.55908203	+4.18798828	-3.48925781	+25.42236328	-83.18847656	-27.64160156	+3476	+13.71533203	+0.63720703	-5.65576172	+18.19335938	-53.94287109	-70.42236328	+2208
+1457971420.11139990	+15.01171875	+1.32714844	-2.90478516	+62.90771484	-62.20458984	-110.54443359	+3244	+14.55468750	+4.21875000	-3.50683594	+25.66406250	-83.10058594	-27.77343750	+3484	+13.72412109	+0.66796875	-5.66894531	+18.30322266	-53.94287109	-70.44433594	+2196
+1457971420.11560010	+15.01611328	+1.36230469	-2.91357422	+63.01757813	-62.16064453	-110.61035156	+3240	+14.55468750	+4.25390625	-3.51562500	+25.86181641	-83.12255859	-27.88330078	+3492	+13.72851563	+0.69873047	-5.67773438	+18.43505859	-53.96484375	-70.51025391	+2184
+1457971420.11970000	+15.02050781	+1.39746094	-2.92236328	+63.10546875	-62.11669922	-110.58837891	+3232	+14.55908203	+4.28906250	-3.52441406	+26.08154297	-83.10058594	-27.99316406	+3496	+13.73730469	+0.72949219	-5.68652344	+18.56689453	-53.96484375	-70.55419922	+2172
+1457971420.12389990	+15.02929688	+1.43261719	-2.93115234	+63.19335938	-62.07275391	-110.56640625	+3232	+14.55908203	+4.32421875	-3.53759766	+26.14746094	-83.05664063	-27.94921875	+3504	+13.74609375	+0.76464844	-5.69970703	+18.72070313	-53.96484375	-70.59814453	+2160
+1457971420.12809990	+15.03369141	+1.46777344	-2.93115234	+63.36914063	-62.07275391	-110.65429688	+3228	+14.55908203	+4.36376953	-3.53320313	+26.34521484	-83.10058594	-27.99316406	+3512	+13.75048828	+0.79980469	-5.70410156	+18.89648438	-53.96484375	-70.66406250	+2148
+1457971420.13220000	+15.03808594	+1.50732422	-2.92675781	+63.58886719	-62.09472656	-110.76416016	+3224	+14.56347656	+4.40332031	-3.52880859	+26.54296875	-83.14453125	-28.08105469	+3520	+13.75488281	+0.83056641	-5.70410156	+19.09423828	-53.98681641	-70.77392578	+2140
+1457971420.13640000	+15.04687500	+1.54687500	-2.91796875	+63.83056641	-62.11669922	-110.89599609	+3228	+14.56787109	+4.44287109	-3.52441406	+26.60888672	-83.18847656	-27.99316406	+3528	+13.75927734	+0.86572266	-5.70410156	+19.27001953	-54.03076172	-70.86181641	+2132
+1457971420.14060000	+15.05566406	+1.58642578	-2.90917969	+64.11621094	-62.16064453	-111.07177734	+3228	+14.57226563	+4.48681641	-3.51123047	+26.67480469	-83.27636719	-27.92724609	+3536	+13.76806641	+0.89648438	-5.69970703	+19.46777344	-54.07470703	-70.99365234	+2132
+1457971420.14470010	+15.06445313	+1.62158203	-2.89599609	+64.35791016	-62.18261719	-111.22558594	+3228	+14.57666016	+4.52197266	-3.50244141	+26.74072266	-83.34228516	-27.88330078	+3540	+13.77685547	+0.92724609	-5.69531250	+19.66552734	-54.11865234	-71.08154297	+2132
+1457971420.14890000	+15.07324219	+1.66113281	-2.88720703	+64.62158203	-62.22656250	-111.35742188	+3232	+14.58105469	+4.56152344	-3.48925781	+26.80664063	-83.40820313	-27.83935547	+3548	+13.79003906	+0.96240234	-5.69091797	+19.86328125	-54.18457031	-71.21337891	+2132
+1457971420.15720010	+15.08642578	+1.74023438	-2.85644531	+65.21484375	-62.29248047	-111.68701172	+3240	+14.58984375	+4.64062500	-3.46728516	+26.98242188	-83.54003906	-27.72949219	+3560	+13.80761719	+1.02832031	-5.68212891	+20.25878906	-54.25048828	-71.41113281	+2140
+1457971420.16140010	+15.09521484	+1.77539063	-2.84326172	+65.43457031	-62.33642578	-111.81884766	+3244	+14.59423828	+4.67578125	-3.45410156	+27.04833984	-83.58398438	-27.68554688	+3568	+13.81201172	+1.05908203	-5.67773438	+20.41259766	-54.25048828	-71.47705078	+2148
+1457971420.16549990	+15.09960938	+1.81054688	-2.83007813	+65.63232422	-62.38037109	-111.90673828	+3244	+14.59863281	+4.71093750	-3.44091797	+27.20214844	-83.62792969	-27.70751953	+3572	+13.82080078	+1.08984375	-5.67333984	+20.56640625	-54.29443359	-71.54296875	+2156
+1457971420.16969990	+15.10839844	+1.84130859	-2.82128906	+65.78613281	-62.42431641	-111.97265625	+3248	+14.60302734	+4.73730469	-3.43212891	+27.35595703	-83.67187500	-27.75146484	+3576	+13.82519531	+1.12060547	-5.66455078	+20.72021484	-54.33837891	-71.56494141	+2168
+1457971420.17389990	+15.11279297	+1.86767578	-2.81250000	+65.93994141	-62.46826172	-112.03857422	+3252	+14.60742188	+4.76806641	-3.41894531	+27.53173828	-83.73779297	-27.81738281	+3580	+13.82958984	+1.15136719	-5.65576172	+20.85205078	-54.36035156	-71.60888672	+2180
+1457971420.17800000	+15.11718750	+1.89404297	-2.80371094	+66.02783203	-62.49023438	-112.08251953	+3256	+14.61181641	+4.79443359	-3.41015625	+27.64160156	-83.75976563	-27.83935547	+3580	+13.83837891	+1.17333984	-5.64697266	+20.91796875	-54.40429688	-71.60888672	+2188
+1457971420.18220000	+15.12158203	+1.92041016	-2.80371094	+66.07177734	-62.49023438	-112.01660156	+3256	+14.61181641	+4.82080078	-3.40576172	+27.68554688	-83.75976563	-27.79541016	+3584	+13.84716797	+1.20410156	-5.64697266	+20.96191406	-54.42626953	-71.54296875	+2196
+1457971420.18639990	+15.13037109	+1.94238281	-2.80371094	+66.07177734	-62.49023438	-111.92871094	+3256	+14.61621094	+4.83837891	-3.40136719	+27.79541016	-83.73779297	-27.83935547	+3584	+13.85156250	+1.22607422	-5.64697266	+20.96191406	-54.40429688	-71.45507813	+2204
+1457971420.19050000	+15.13037109	+1.95996094	-2.80371094	+66.00585938	-62.49023438	-111.81884766	+3256	+14.61621094	+4.85595703	-3.39697266	+27.99316406	-83.71582031	-27.97119141	+3588	+13.85595703	+1.25244141	-5.64697266	+20.96191406	-54.40429688	-71.36718750	+2208
+1457971420.19890000	+15.13476563	+1.99072266	-2.80810547	+65.85205078	-62.46826172	-111.53320313	+3256	+14.61621094	+4.88671875	-3.40136719	+28.36669922	-83.62792969	-28.23486328	+3592	+13.86035156	+1.30078125	-5.64257813	+20.96191406	-54.36035156	-71.12548828	+2216
+1457971420.20300010	+15.13476563	+2.00390625	-2.81689453	+65.67626953	-62.44628906	-111.33544922	+3256	+14.61181641	+4.89990234	-3.40136719	+28.45458984	-83.56201172	-28.30078125	+3596	+13.86035156	+1.32275391	-5.64257813	+20.91796875	-54.36035156	-70.97167969	+2216
+1457971420.20720010	+15.13476563	+2.01708984	-2.82568359	+65.50048828	-62.44628906	-111.09375000	+3260	+14.61181641	+4.90429688	-3.40136719	+28.52050781	-83.49609375	-28.34472656	+3600	+13.86035156	+1.34033203	-5.64257813	+20.85205078	-54.33837891	-70.81787109	+2216
+1457971420.21140000	+15.13916016	+2.02587891	-2.83886719	+65.32470703	-62.40234375	-110.85205078	+3260	+14.60742188	+4.91308594	-3.40576172	+28.60839844	-83.45214844	-28.43261719	+3604	+13.86474609	+1.35791016	-5.63818359	+20.78613281	-54.33837891	-70.66406250	+2216
+1457971420.21550010	+15.13916016	+2.03906250	-2.84765625	+65.14892578	-62.38037109	-110.63232422	+3264	+14.60742188	+4.92187500	-3.41015625	+28.67431641	-83.36425781	-28.47656250	+3612	+13.86474609	+1.37988281	-5.63818359	+20.72021484	-54.31640625	-70.51025391	+2212
+1457971420.21970010	+15.13916016	+2.04785156	-2.85644531	+64.97314453	-62.35839844	-110.41259766	+3264	+14.60302734	+4.93066406	-3.41455078	+28.71826172	-83.27636719	-28.52050781	+3620	+13.86474609	+1.39306641	-5.64257813	+20.65429688	-54.29443359	-70.37841797	+2208
+1457971420.22390010	+15.13916016	+2.05664063	-2.86523438	+64.81933594	-62.31445313	-110.17089844	+3268	+14.60302734	+4.93945313	-3.41894531	+28.74023438	-83.18847656	-28.49853516	+3628	+13.86474609	+1.41064453	-5.64257813	+20.58837891	-54.27246094	-70.22460938	+2200
+1457971420.22799990	+15.13916016	+2.06982422	-2.86962891	+64.64355469	-62.29248047	-109.95117188	+3272	+14.59863281	+4.94824219	-3.42333984	+28.76220703	-83.12255859	-28.49853516	+3640	+13.86474609	+1.43261719	-5.64257813	+20.54443359	-54.22851563	-70.07080078	+2192
+1457971420.23219990	+15.13916016	+2.07861328	-2.87402344	+64.51171875	-62.27050781	-109.77539063	+3272	+14.59423828	+4.95263672	-3.42333984	+28.82812500	-83.05664063	-28.54248047	+3648	+13.86474609	+1.44580078	-5.63818359	+20.50048828	-54.20654297	-69.93896484	+2184
+1457971420.24050000	+15.13916016	+2.10498047	-2.87841797	+64.33593750	-62.27050781	-109.44580078	+3276	+14.58984375	+4.97460938	-3.41455078	+28.78417969	-82.96875000	-28.43261719	+3672	+13.86914063	+1.48095703	-5.62939453	+20.45654297	-54.20654297	-69.74121094	+2172
+1457971420.24470000	+15.13916016	+2.11816406	-2.87402344	+64.31396484	-62.27050781	-109.35791016	+3280	+14.58984375	+4.98779297	-3.40576172	+28.69628906	-82.94677734	-28.34472656	+3684	+13.86914063	+1.49414063	-5.62500000	+20.45654297	-54.20654297	-69.67529297	+2164
+1457971420.24880000	+15.13916016	+2.13574219	-2.86962891	+64.33593750	-62.29248047	-109.27001953	+3288	+14.58984375	+5.00097656	-3.39697266	+28.60839844	-82.94677734	-28.21289063	+3696	+13.87353516	+1.50732422	-5.61621094	+20.45654297	-54.22851563	-69.63134766	+2160
+1457971420.25300000	+15.14355469	+2.15332031	-2.85644531	+64.40185547	-62.31445313	-109.24804688	+3292	+14.58984375	+5.01855469	-3.38378906	+28.56445313	-82.96875000	-28.10302734	+3708	+13.87792969	+1.52050781	-5.60742188	+20.50048828	-54.25048828	-69.60937500	+2156
+1457971420.25720000	+15.14355469	+2.17089844	-2.84326172	+64.48974609	-62.35839844	-109.27001953	+3300	+14.58984375	+5.03613281	-3.36621094	+28.56445313	-82.99072266	-28.03710938	+3720	+13.88232422	+1.53369141	-5.59863281	+20.54443359	-54.27246094	-69.58740234	+2152
+1457971420.26130010	+15.14794922	+2.18847656	-2.82568359	+64.62158203	-62.42431641	-109.31396484	+3308	+14.58984375	+5.05810547	-3.34863281	+28.49853516	-83.01269531	-27.90527344	+3732	+13.88232422	+1.54687500	-5.58984375	+20.61035156	-54.29443359	-69.60937500	+2148
+1457971420.26550010	+15.15234375	+2.21044922	-2.80371094	+64.77539063	-62.46826172	-109.37988281	+3316	+14.59423828	+5.08007813	-3.32666016	+28.38867188	-83.07861328	-27.70751953	+3744	+13.88671875	+1.56445313	-5.57666016	+20.67626953	-54.33837891	-69.60937500	+2148
+1457971420.26970010	+15.15673828	+2.22802734	-2.78173828	+64.97314453	-62.55615234	-109.48974609	+3324	+14.59423828	+5.09765625	-3.30468750	+28.25683594	-83.14453125	-27.50976563	+3756	+13.89111328	+1.58203125	-5.55908203	+20.76416016	-54.38232422	-69.60937500	+2148
+1457971420.27379990	+15.15673828	+2.25000000	-2.75976563	+65.17089844	-62.62207031	-109.59960938	+3336	+14.59863281	+5.11962891	-3.27392578	+28.12500000	-83.25439453	-27.29003906	+3768	+13.89550781	+1.59521484	-5.54589844	+20.85205078	-54.42626953	-69.65332031	+2152
+1457971420.27800010	+15.16113281	+2.27197266	-2.72900391	+65.39062500	-62.70996094	-109.73144531	+3344	+14.60302734	+5.14599609	-3.24755859	+27.97119141	-83.34228516	-27.02636719	+3780	+13.90429688	+1.60839844	-5.52832031	+20.93994141	-54.49218750	-69.69726563	+2156
+1457971420.28629990	+15.16992188	+2.31152344	-2.67187500	+65.87402344	-62.90771484	-110.03906250	+3364	+14.61181641	+5.18994141	-3.18603516	+27.55371094	-83.54003906	-26.43310547	+3796	+13.91308594	+1.63037109	-5.48876953	+21.09375000	-54.64599609	-69.76318359	+2172
+1457971420.29049990	+15.17431641	+2.32910156	-2.64550781	+66.07177734	-63.01757813	-110.17089844	+3376	+14.61181641	+5.21191406	-3.15966797	+27.31201172	-83.62792969	-26.10351563	+3804	+13.92187500	+1.64794922	-5.47119141	+21.18164063	-54.71191406	-69.78515625	+2180
+1457971420.29469990	+15.17871094	+2.34667969	-2.61474609	+66.26953125	-63.10546875	-110.28076172	+3384	+14.61181641	+5.23828125	-3.12890625	+27.02636719	-83.73779297	-25.72998047	+3812	+13.92626953	+1.66113281	-5.45361328	+21.24755859	-54.77783203	-69.80712891	+2188
+1457971420.29880000	+15.18310547	+2.36425781	-2.58837891	+66.44531250	-63.21533203	-110.39062500	+3396	+14.61621094	+5.25585938	-3.09814453	+26.71875000	-83.82568359	-25.35644531	+3816	+13.93066406	+1.67431641	-5.43603516	+21.29150391	-54.84375000	-69.78515625	+2200
+1457971420.30300000	+15.18310547	+2.37744141	-2.56201172	+66.55517578	-63.30322266	-110.43457031	+3404	+14.61621094	+5.26904297	-3.07177734	+26.34521484	-83.91357422	-24.89501953	+3820	+13.93505859	+1.68750000	-5.41845703	+21.31347656	-54.90966797	-69.76318359	+2208
+1457971420.30720000	+15.18310547	+2.39062500	-2.54003906	+66.64306641	-63.39111328	-110.45654297	+3408	+14.61181641	+5.28222656	-3.04541016	+25.90576172	-83.97949219	-24.41162109	+3824	+13.93505859	+1.70068359	-5.40087891	+21.29150391	-54.95361328	-69.69726563	+2220
+1457971420.31130000	+15.18750000	+2.39941406	-2.52246094	+66.68701172	-63.45703125	-110.43457031	+3416	+14.61181641	+5.29541016	-3.02343750	+25.51025391	-84.04541016	-23.95019531	+3824	+13.93945313	+1.70947266	-5.38330078	+21.26953125	-55.01953125	-69.63134766	+2228
+1457971420.31550000	+15.18750000	+2.40820313	-2.50488281	+66.66503906	-63.54492188	-110.36865234	+3420	+14.61181641	+5.30419922	-3.00585938	+25.11474609	-84.06738281	-23.53271484	+3824	+13.93945313	+1.71826172	-5.37011719	+21.22558594	-55.06347656	-69.54345703	+2236
+1457971420.31960010	+15.18310547	+2.41259766	-2.49169922	+66.57714844	-63.61083984	-110.25878906	+3424	+14.60742188	+5.30859375	-2.99267578	+24.78515625	-84.08935547	-23.15917969	+3824	+13.93945313	+1.73144531	-5.35693359	+21.15966797	-55.10742188	-69.41162109	+2244
+1457971420.32380010	+15.18310547	+2.41699219	-2.48291016	+66.46728516	-63.65478516	-110.10498047	+3428	+14.60302734	+5.31298828	-2.97949219	+24.43359375	-84.08935547	-22.80761719	+3824	+13.93945313	+1.74023438	-5.34814453	+21.07177734	-55.12939453	-69.27978516	+2252
+1457971420.33209990	+15.17871094	+2.42138672	-2.47412109	+66.11572266	-63.74267578	-109.70947266	+3432	+14.58984375	+5.31298828	-2.96191406	+23.77441406	-84.04541016	-22.12646484	+3824	+13.93945313	+1.75781250	-5.33056641	+20.85205078	-55.15136719	-68.92822266	+2256
+1457971420.33629990	+15.17431641	+2.41699219	-2.46972656	+65.91796875	-63.76464844	-109.48974609	+3432	+14.58544922	+5.30859375	-2.95312500	+23.44482422	-84.02343750	-21.81884766	+3824	+13.93505859	+1.76660156	-5.32177734	+20.72021484	-55.15136719	-68.75244141	+2260
+1457971420.34050010	+15.16992188	+2.41699219	-2.46972656	+65.72021484	-63.78662109	-109.27001953	+3436	+14.58105469	+5.30859375	-2.94873047	+23.15917969	-84.00146484	-21.53320313	+3828	+13.93066406	+1.77539063	-5.31298828	+20.56640625	-55.17333984	-68.57666016	+2260
+1457971420.34460000	+15.16552734	+2.41699219	-2.46533203	+65.47851563	-63.83056641	-109.05029297	+3436	+14.57666016	+5.30419922	-2.93994141	+22.91748047	-83.97949219	-21.31347656	+3828	+13.93066406	+1.77978516	-5.30419922	+20.41259766	-55.17333984	-68.40087891	+2260
+1457971420.34879990	+15.16552734	+2.41259766	-2.46533203	+65.25878906	-63.85253906	-108.80859375	+3436	+14.57226563	+5.29980469	-2.93554688	+22.69775391	-83.93554688	-21.11572266	+3832	+13.92626953	+1.78857422	-5.29541016	+20.25878906	-55.19531250	-68.22509766	+2256
+1457971420.35299990	+15.16113281	+2.41259766	-2.46093750	+65.06103516	-63.87451172	-108.61083984	+3440	+14.56787109	+5.29980469	-2.93115234	+22.52197266	-83.91357422	-20.96191406	+3836	+13.92626953	+1.79736328	-5.28662109	+20.14892578	-55.19531250	-68.04931641	+2252
+1457971420.35710000	+15.15673828	+2.41259766	-2.45214844	+64.88525391	-63.91845703	-108.41308594	+3440	+14.56347656	+5.29541016	-2.92236328	+22.34619141	-83.89160156	-20.80810547	+3840	+13.92626953	+1.80615234	-5.27343750	+20.01708984	-55.21728516	-67.87353516	+2248
+1457971420.36130000	+15.15673828	+2.41259766	-2.44775391	+64.70947266	-63.94042969	-108.23730469	+3444	+14.55908203	+5.29101563	-2.91357422	+22.17041016	-83.86962891	-20.63232422	+3848	+13.92626953	+1.81054688	-5.26464844	+19.90722656	-55.21728516	-67.74169922	+2244
+1457971420.36550000	+15.15234375	+2.41259766	-2.43896484	+64.57763672	-63.98437500	-108.08349609	+3448	+14.55468750	+5.29101563	-2.90039063	+21.99462891	-83.86962891	-20.45654297	+3852	+13.92187500	+1.81933594	-5.25146484	+19.79736328	-55.21728516	-67.60986328	+2236
+1457971420.36960010	+15.15234375	+2.41699219	-2.42578125	+64.48974609	-64.02832031	-107.97363281	+3452	+14.55468750	+5.29101563	-2.88281250	+21.79687500	-83.89160156	-20.28076172	+3860	+13.92187500	+1.82373047	-5.23828125	+19.73144531	-55.26123047	-67.50000000	+2232
+1457971420.37800000	+15.15234375	+2.42578125	-2.38623047	+64.48974609	-64.16015625	-107.95166016	+3464	+14.55468750	+5.29541016	-2.84326172	+21.42333984	-83.95751953	-19.90722656	+3880	+13.92626953	+1.83691406	-5.20312500	+19.64355469	-55.32714844	-67.41210938	+2224
+1457971420.38210010	+15.15673828	+2.43457031	-2.35986328	+64.55566406	-64.24804688	-107.99560547	+3468	+14.55908203	+5.29980469	-2.81250000	+21.18164063	-84.02343750	-19.66552734	+3888	+13.93066406	+1.84570313	-5.18554688	+19.66552734	-55.39306641	-67.41210938	+2224
+1457971420.38630010	+15.15673828	+2.44335938	-2.33349609	+64.66552734	-64.33593750	-108.06152344	+3476	+14.56347656	+5.30859375	-2.78613281	+20.93994141	-84.08935547	-19.40185547	+3900	+13.93505859	+1.85009766	-5.16357422	+19.66552734	-55.45898438	-67.43408203	+2224
+1457971420.39050010	+15.16113281	+2.45214844	-2.30712891	+64.79736328	-64.42382813	-108.17138672	+3484	+14.56787109	+5.32177734	-2.75097656	+20.69824219	-84.17724609	-19.11621094	+3912	+13.93945313	+1.85888672	-5.14599609	+19.70947266	-55.50292969	-67.45605469	+2224
+1457971420.39459990	+15.16552734	+2.46533203	-2.27197266	+64.99511719	-64.53369141	-108.32519531	+3492	+14.57226563	+5.33496094	-2.71142578	+20.39062500	-84.30908203	-18.76464844	+3920	+13.94384766	+1.86328125	-5.12402344	+19.77539063	-55.56884766	-67.50000000	+2224
+1457971420.39879990	+15.16552734	+2.47851563	-2.23681641	+65.19287109	-64.62158203	-108.47900391	+3500	+14.57666016	+5.34375000	-2.67187500	+20.03906250	-84.41894531	-18.36914063	+3932	+13.94824219	+1.87207031	-5.10205078	+19.84130859	-55.61279297	-67.54394531	+2232
+1457971420.40290000	+15.16992188	+2.48730469	-2.20166016	+65.41259766	-64.73144531	-108.63281250	+3508	+14.58105469	+5.35693359	-2.63232422	+19.64355469	-84.52880859	-17.92968750	+3940	+13.95263672	+1.87646484	-5.08007813	+19.88525391	-55.67871094	-67.60986328	+2236
+1457971420.40710000	+15.17431641	+2.50048828	-2.16650391	+65.63232422	-64.84130859	-108.80859375	+3520	+14.58544922	+5.37451172	-2.59277344	+19.13818359	-84.63867188	-17.35839844	+3952	+13.95703125	+1.88525391	-5.05371094	+19.92919922	-55.74462891	-67.65380859	+2244
+1457971420.41129990	+15.17871094	+2.50927734	-2.13134766	+65.85205078	-64.95117188	-109.00634766	+3528	+14.59423828	+5.38769531	-2.55322266	+18.69873047	-84.72656250	-16.85302734	+3960	+13.96582031	+1.88964844	-5.03173828	+19.99511719	-55.81054688	-67.69775391	+2256
+1457971420.41960000	+15.18750000	+2.52685547	-2.06982422	+66.18164063	-65.10498047	-109.27001953	+3540	+14.60302734	+5.40966797	-2.49169922	+17.81982422	-84.85839844	-15.86425781	+3972	+13.97900391	+1.90283203	-4.98779297	+20.08300781	-55.94238281	-67.76367188	+2276
+1457971420.42380000	+15.19189453	+2.53564453	-2.04345703	+66.29150391	-65.17089844	-109.33593750	+3544	+14.60302734	+5.41845703	-2.46093750	+17.40234375	-84.92431641	-15.40283203	+3976	+13.98339844	+1.90722656	-4.97021484	+20.08300781	-55.96435547	-67.76367188	+2288
+1457971420.42790010	+15.19189453	+2.54003906	-2.02587891	+66.29150391	-65.21484375	-109.29199219	+3548	+14.60742188	+5.42285156	-2.44335938	+17.00683594	-84.94628906	-14.96337891	+3976	+13.98339844	+1.91162109	-4.95263672	+20.03906250	-55.98632813	-67.71972656	+2300
+1457971420.43210010	+15.19189453	+2.54443359	-2.01269531	+66.24755859	-65.23681641	-109.20410156	+3552	+14.60742188	+5.42724609	-2.42578125	+16.63330078	-84.94628906	-14.58984375	+3976	+13.98779297	+1.91601563	-4.93945313	+19.99511719	-55.98632813	-67.63183594	+2308
+1457971420.43630000	+15.19628906	+2.54443359	-1.99951172	+66.15966797	-65.25878906	-109.07226563	+3556	+14.60302734	+5.42724609	-2.40820313	+16.30371094	-84.92431641	-14.28222656	+3980	+13.98779297	+1.92041016	-4.92187500	+19.92919922	-55.98632813	-67.54394531	+2320
+1457971420.44039990	+15.19628906	+2.54003906	-1.99072266	+66.00585938	-65.28076172	-108.91845703	+3556	+14.60302734	+5.42285156	-2.39941406	+15.99609375	-84.90234375	-13.97460938	+3980	+13.98779297	+1.92041016	-4.90869141	+19.81933594	-56.00830078	-67.41210938	+2328
+1457971420.44460010	+15.19628906	+2.54003906	-1.99072266	+65.80810547	-65.28076172	-108.69873047	+3556	+14.60302734	+5.41845703	-2.39062500	+15.68847656	-84.85839844	-13.68896484	+3984	+13.98779297	+1.92480469	-4.89990234	+19.70947266	-56.00830078	-67.28027344	+2336
+1457971420.44880010	+15.19628906	+2.53564453	-1.98632813	+65.61035156	-65.25878906	-108.47900391	+3560	+14.60302734	+5.41406250	-2.38623047	+15.42480469	-84.79248047	-13.44726563	+3984	+13.99218750	+1.92919922	-4.88671875	+19.57763672	-55.98632813	-67.10449219	+2344
+1457971420.45709990	+15.19628906	+2.52685547	-1.99511719	+65.03906250	-65.21484375	-107.88574219	+3560	+14.60302734	+5.40087891	-2.37744141	+15.02929688	-84.70458984	-13.11767578	+3992	+13.99218750	+1.92919922	-4.86914063	+19.27001953	-55.94238281	-66.75292969	+2352
+1457971420.46129990	+15.19628906	+2.51806641	-2.00390625	+64.70947266	-65.19287109	-107.53417969	+3564	+14.59863281	+5.39208984	-2.37744141	+14.85351563	-84.63867188	-12.98583984	+3996	+13.99218750	+1.93359375	-4.86474609	+19.11621094	-55.89843750	-66.53320313	+2352
+1457971420.46960000	+15.19628906	+2.50488281	-2.01708984	+64.07226563	-65.14892578	-106.89697266	+3568	+14.59863281	+5.37011719	-2.36865234	+14.41406250	-84.52880859	-12.65625000	+4008	+13.98779297	+1.93359375	-4.85156250	+18.76464844	-55.81054688	-66.11572266	+2348
+1457971420.47370000	+15.19628906	+2.49609375	-2.01708984	+63.78662109	-65.12695313	-106.61132813	+3568	+14.59863281	+5.36132813	-2.36865234	+14.17236328	-84.48486328	-12.45849609	+4016	+13.98779297	+1.93359375	-4.83837891	+18.61083984	-55.81054688	-65.91796875	+2348
+1457971420.47790000	+15.19628906	+2.49169922	-2.01708984	+63.54492188	-65.12695313	-106.36962891	+3572	+14.59863281	+5.34814453	-2.35986328	+13.88671875	-84.44091797	-12.23876953	+4020	+13.98779297	+1.93798828	-4.82958984	+18.45703125	-55.81054688	-65.74218750	+2344
+1457971420.48210000	+15.20068359	+2.48291016	-2.01708984	+63.32519531	-65.14892578	-106.17187500	+3572	+14.59863281	+5.34375000	-2.35546875	+13.62304688	-84.44091797	-11.99707031	+4028	+13.98779297	+1.93798828	-4.81640625	+18.32519531	-55.81054688	-65.58837891	+2340
+1457971420.48620010	+15.20068359	+2.47851563	-2.01708984	+63.12744141	-65.14892578	-105.97412109	+3572	+14.60302734	+5.33496094	-2.34667969	+13.29345703	-84.41894531	-11.71142578	+4036	+13.99218750	+1.93798828	-4.80322266	+18.19335938	-55.81054688	-65.43457031	+2336
+1457971420.49460010	+15.20507813	+2.47851563	-1.99511719	+62.95166016	-65.21484375	-105.82031250	+3576	+14.60742188	+5.32617188	-2.32031250	+12.54638672	-84.44091797	-11.00830078	+4052	+13.99658203	+1.94238281	-4.78125000	+18.03955078	-55.83251953	-65.23681641	+2328
+1457971420.49869990	+15.20947266	+2.47851563	-1.98193359	+62.92968750	-65.28076172	-105.79833984	+3576	+14.60742188	+5.32617188	-2.30273438	+12.10693359	-84.48486328	-10.54687500	+4060	+14.00097656	+1.94677734	-4.76367188	+17.99560547	-55.85449219	-65.19287109	+2324
+1457971420.50289990	+15.21386719	+2.47851563	-1.96435547	+62.95166016	-65.34667969	-105.82031250	+3580	+14.61181641	+5.32617188	-2.28515625	+11.60156250	-84.52880859	-10.04150391	+4064	+14.00097656	+1.94677734	-4.75048828	+17.97363281	-55.89843750	-65.14892578	+2324
+1457971420.50710010	+15.21826172	+2.47851563	-1.94238281	+63.03955078	-65.41259766	-105.90820313	+3584	+14.61621094	+5.33056641	-2.26318359	+11.00830078	-84.59472656	-9.42626953	+4072	+14.00537109	+1.95117188	-4.73291016	+17.95166016	-55.94238281	-65.12695313	+2324
+1457971420.51120000	+15.22265625	+2.48291016	-1.91601563	+63.17138672	-65.50048828	-106.08398438	+3588	+14.62060547	+5.33496094	-2.23681641	+10.34912109	-84.66064453	-8.74511719	+4080	+14.01416016	+1.95117188	-4.71533203	+17.95166016	-55.98632813	-65.12695313	+2324
+1457971420.51539990	+15.23144531	+2.49169922	-1.88964844	+63.36914063	-65.58837891	-106.28173828	+3592	+14.62939453	+5.33935547	-2.21044922	+9.64599609	-84.74853516	-7.99804688	+4088	+14.01855469	+1.95556641	-4.69775391	+17.95166016	-56.05224609	-65.17089844	+2328
+1457971420.51959990	+15.23583984	+2.49609375	-1.86328125	+63.54492188	-65.65429688	-106.45751953	+3596	+14.63378906	+5.35253906	-2.18408203	+8.89892578	-84.83642578	-7.18505859	+4096	+14.02294922	+1.95556641	-4.68457031	+17.97363281	-56.09619141	-65.21484375	+2332
+1457971420.52370000	+15.24023438	+2.50488281	-1.84130859	+63.72070313	-65.72021484	-106.63330078	+3600	+14.63818359	+5.36132813	-2.15332031	+8.15185547	-84.90234375	-6.35009766	+4100	+14.03173828	+1.95996094	-4.66699219	+18.01757813	-56.11816406	-65.23681641	+2336
+1457971420.53210000	+15.25341797	+2.52246094	-1.79296875	+64.09423828	-65.85205078	-107.00683594	+3612	+14.65136719	+5.37890625	-2.10058594	+6.65771484	-85.03417969	-4.70214844	+4112	+14.04052734	+1.96435547	-4.64062500	+18.08349609	-56.16210938	-65.32470703	+2348
+1457971420.53620000	+15.25781250	+2.53125000	-1.76660156	+64.31396484	-65.89599609	-107.20458984	+3616	+14.65576172	+5.39208984	-2.07421875	+5.93261719	-85.10009766	-3.88916016	+4116	+14.04492188	+1.96435547	-4.62744141	+18.10546875	-56.18408203	-65.36865234	+2356
+1457971420.54040000	+15.26220703	+2.53564453	-1.74462891	+64.46777344	-65.93994141	-107.38037109	+3620	+14.66015625	+5.39648438	-2.05664063	+5.25146484	-85.12207031	-3.16406250	+4120	+14.04931641	+1.96875000	-4.61425781	+18.12744141	-56.18408203	-65.41259766	+2368
+1457971420.54460000	+15.26660156	+2.54443359	-1.72705078	+64.59960938	-65.96191406	-107.49023438	+3624	+14.66894531	+5.40527344	-2.03906250	+4.61425781	-85.14404297	-2.43896484	+4120	+14.05371094	+1.96875000	-4.60546875	+18.12744141	-56.18408203	-65.43457031	+2376
+1457971420.54870010	+15.27099609	+2.54882813	-1.71386719	+64.68750000	-65.98388672	-107.60009766	+3628	+14.67333984	+5.40966797	-2.02148438	+4.06494141	-85.12207031	-1.84570313	+4120	+14.05810547	+1.97314453	-4.59667969	+18.10546875	-56.18408203	-65.43457031	+2384
+1457971420.55290010	+15.27539063	+2.55322266	-1.70507813	+64.75341797	-65.98388672	-107.64404297	+3628	+14.67773438	+5.41406250	-2.01269531	+3.66943359	-85.10009766	-1.40625000	+4120	+14.06250000	+1.97314453	-4.58789063	+18.10546875	-56.16210938	-65.43457031	+2392
+1457971420.55699990	+15.27978516	+2.55761719	-1.69628906	+64.77539063	-65.93994141	-107.64404297	+3628	+14.67773438	+5.41406250	-2.00830078	+3.40576172	-85.05615234	-1.09863281	+4116	+14.06250000	+1.97314453	-4.58349609	+18.06152344	-56.11816406	-65.41259766	+2400
+1457971420.56539990	+15.28417969	+2.56201172	-1.69628906	+64.66552734	-65.87402344	-107.49023438	+3632	+14.68212891	+5.40966797	-2.00830078	+3.09814453	-84.88037109	-0.74707031	+4116	+14.06689453	+1.97753906	-4.58349609	+17.95166016	-55.98632813	-65.25878906	+2412
+1457971420.56950000	+15.28857422	+2.56201172	-1.70068359	+64.55566406	-65.80810547	-107.35839844	+3632	+14.68212891	+5.40087891	-2.01269531	+2.98828125	-84.77050781	-0.61523438	+4116	+14.06689453	+1.97753906	-4.58349609	+17.88574219	-55.92041016	-65.17089844	+2416
+1457971420.57370000	+15.29296875	+2.55761719	-1.70507813	+64.42382813	-65.76416016	-107.22656250	+3632	+14.68212891	+5.39648438	-2.01708984	+2.85644531	-84.66064453	-0.46142578	+4120	+14.06689453	+1.97753906	-4.58349609	+17.79785156	-55.85449219	-65.06103516	+2420
+1457971420.57789990	+15.29296875	+2.55322266	-1.71386719	+64.29199219	-65.69824219	-107.07275391	+3636	+14.68212891	+5.38769531	-2.02587891	+2.70263672	-84.52880859	-0.30761719	+4124	+14.06689453	+1.97753906	-4.58349609	+17.68798828	-55.78857422	-64.95117188	+2420
+1457971420.58200000	+15.29296875	+2.54882813	-1.72705078	+64.13818359	-65.61035156	-106.89697266	+3640	+14.68212891	+5.38330078	-2.03906250	+2.59277344	-84.39697266	-0.15380859	+4128	+14.06689453	+1.98193359	-4.58789063	+17.60009766	-55.72265625	-64.84130859	+2420
+1457971420.58620000	+15.29736328	+2.54882813	-1.73583984	+63.98437500	-65.54443359	-106.72119141	+3644	+14.68212891	+5.37890625	-2.05224609	+2.46093750	-84.22119141	+0.00000000	+4132	+14.06689453	+1.98193359	-4.59228516	+17.49023438	-55.67871094	-64.68750000	+2420
+1457971420.59040000	+15.29736328	+2.54443359	-1.75341797	+63.80859375	-65.45654297	-106.52343750	+3648	+14.67773438	+5.37011719	-2.06103516	+2.28515625	-84.06738281	+0.21972656	+4136	+14.06689453	+1.98632813	-4.59667969	+17.38037109	-55.59082031	-64.53369141	+2416
+1457971420.59450010	+15.29736328	+2.53564453	-1.76660156	+63.67675781	-65.39062500	-106.34765625	+3648	+14.67773438	+5.36572266	-2.07421875	+2.06542969	-83.89160156	+0.52734375	+4140	+14.06689453	+1.99072266	-4.60107422	+17.27050781	-55.54687500	-64.40185547	+2412
+1457971420.60290000	+15.29736328	+2.52685547	-1.78857422	+63.41308594	-65.28076172	-106.06201172	+3656	+14.67333984	+5.36132813	-2.09619141	+1.38427734	-83.51806641	+1.40625000	+4152	+14.06689453	+1.99511719	-4.60986328	+17.07275391	-55.43701172	-64.11621094	+2404
+1457971420.60700010	+15.30175781	+2.52246094	-1.79736328	+63.34716797	-65.23681641	-105.97412109	+3660	+14.66894531	+5.36132813	-2.10498047	+0.90087891	-83.27636719	+2.06542969	+4156	+14.06689453	+1.99951172	-4.60986328	+16.98486328	-55.41503906	-64.00634766	+2396
+1457971420.61120010	+15.30175781	+2.51806641	-1.80175781	+63.30322266	-65.19287109	-105.90820313	+3660	+14.66894531	+5.36572266	-2.11376953	+0.41748047	-83.03466797	+2.74658203	+4164	+14.07128906	+1.99951172	-4.61425781	+16.91894531	-55.39306641	-63.87451172	+2392
+1457971420.61540010	+15.30175781	+2.51806641	-1.80615234	+63.32519531	-65.19287109	-105.90820313	+3664	+14.66455078	+5.37011719	-2.11376953	-0.15380859	-82.85888672	+3.53759766	+4168	+14.07128906	+2.00390625	-4.61425781	+16.85302734	-55.37109375	-63.78662109	+2384
+1457971420.61949990	+15.30615234	+2.51806641	-1.80615234	+63.36914063	-65.17089844	-105.93017578	+3664	+14.66455078	+5.37890625	-2.10937500	-0.81298828	-82.61718750	+4.52636719	+4172	+14.07568359	+2.00830078	-4.61425781	+16.78710938	-55.37109375	-63.69873047	+2376
+1457971420.62369990	+15.30615234	+2.52246094	-1.80615234	+63.43505859	-65.19287109	-105.97412109	+3664	+14.66455078	+5.39208984	-2.10498047	-1.31835938	-82.39746094	+5.33935547	+4180	+14.07568359	+2.01269531	-4.61425781	+16.74316406	-55.37109375	-63.63281250	+2372
+1457971420.62780000	+15.30615234	+2.52246094	-1.80175781	+63.52294922	-65.19287109	-106.04003906	+3664	+14.66455078	+5.40527344	-2.09179688	-1.82373047	-82.22167969	+6.17431641	+4184	+14.08007813	+2.01269531	-4.61425781	+16.72119141	-55.37109375	-63.56689453	+2364
+1457971420.63200000	+15.31054688	+2.52246094	-1.79736328	+63.61083984	-65.21484375	-106.10595703	+3668	+14.66455078	+5.42285156	-2.06982422	-2.28515625	-81.97998047	+7.07519531	+4192	+14.08007813	+2.01708984	-4.61425781	+16.69921875	-55.37109375	-63.54492188	+2360
+1457971420.64030000	+15.31054688	+2.53125000	-1.78417969	+63.83056641	-65.28076172	-106.32568359	+3672	+14.66894531	+5.44482422	-2.03466797	-2.76855469	-81.67236328	+8.26171875	+4200	+14.08447266	+2.02148438	-4.60986328	+16.67724609	-55.41503906	-63.50097656	+2356
+1457971420.64450000	+15.31054688	+2.53125000	-1.77978516	+63.91845703	-65.30273438	-106.39160156	+3672	+14.67333984	+5.45800781	-2.00830078	-2.76855469	-81.47460938	+8.63525391	+4204	+14.08886719	+2.02587891	-4.60986328	+16.67724609	-55.43701172	-63.50097656	+2356
+1457971420.64870000	+15.31054688	+2.53564453	-1.77099609	+64.00634766	-65.34667969	-106.47949219	+3676	+14.67773438	+5.47119141	-1.98632813	-2.57080078	-81.34277344	+8.76708984	+4204	+14.08886719	+2.02587891	-4.60546875	+16.69921875	-55.45898438	-63.50097656	+2356
+1457971420.65280010	+15.31494141	+2.54003906	-1.76660156	+64.11621094	-65.39062500	-106.56738281	+3676	+14.68212891	+5.48437500	-1.96875000	-2.10937500	-81.23291016	+8.63525391	+4204	+14.09326172	+2.03027344	-4.60107422	+16.69921875	-55.48095703	-63.50097656	+2356
+1457971420.65700010	+15.31494141	+2.54003906	-1.76220703	+64.16015625	-65.39062500	-106.61132813	+3676	+14.68212891	+5.49316406	-1.95117188	-1.47216797	-81.07910156	+8.32763672	+4208	+14.09326172	+2.03027344	-4.60107422	+16.69921875	-55.50292969	-63.52294922	+2360
+1457971420.66120000	+15.31494141	+2.54443359	-1.75781250	+64.20410156	-65.41259766	-106.63330078	+3680	+14.68212891	+5.49755859	-1.92919922	-0.72509766	-80.99121094	+7.86621094	+4204	+14.09765625	+2.03466797	-4.59667969	+16.72119141	-55.52490234	-63.54492188	+2360
+1457971420.66529990	+15.31494141	+2.54443359	-1.75341797	+64.24804688	-65.45654297	-106.67724609	+3680	+14.68652344	+5.50195313	-1.92041016	+0.37353516	-80.85937500	+7.05322266	+4200	+14.09765625	+2.03466797	-4.59667969	+16.72119141	-55.52490234	-63.54492188	+2364
+1457971420.66950010	+15.31494141	+2.54443359	-1.74902344	+64.27001953	-65.45654297	-106.69921875	+3680	+14.68212891	+5.50195313	-1.91162109	+1.53808594	-80.70556641	+6.13037109	+4200	+14.09765625	+2.03466797	-4.59228516	+16.74316406	-55.54687500	-63.54492188	+2368
+1457971420.67370010	+15.31494141	+2.54882813	-1.74902344	+64.29199219	-65.47851563	-106.69921875	+3680	+14.68652344	+5.50195313	-1.89843750	+2.85644531	-80.59570313	+5.00976563	+4196	+14.09765625	+2.03906250	-4.59228516	+16.74316406	-55.56884766	-63.56689453	+2372
+1457971420.68199990	+15.31494141	+2.54882813	-1.74023438	+64.29199219	-65.54443359	-106.67724609	+3680	+14.68652344	+5.50195313	-1.90283203	+6.39404297	-80.24414063	+1.86767578	+4192	+14.10205078	+2.04345703	-4.58789063	+16.74316406	-55.59082031	-63.56689453	+2380
+1457971420.68619990	+15.31933594	+2.55322266	-1.73583984	+64.24804688	-65.58837891	-106.61132813	+3680	+14.68652344	+5.50195313	-1.90722656	+8.37158203	-80.06835938	+0.08789063	+4188	+14.10205078	+2.04345703	-4.58789063	+16.74316406	-55.59082031	-63.56689453	+2384
+1457971420.69030000	+15.31933594	+2.55322266	-1.73583984	+64.18212891	-65.63232422	-106.52343750	+3680	+14.68212891	+5.50195313	-1.91601563	+10.63476563	-79.87060547	-1.95556641	+4188	+14.10205078	+2.04345703	-4.58789063	+16.72119141	-55.59082031	-63.54492188	+2388
+1457971420.69450000	+15.31933594	+2.55322266	-1.73583984	+63.89648438	-65.72021484	-106.19384766	+3680	+14.67773438	+5.50195313	-1.92919922	+12.91992188	-79.58496094	-4.06494141	+4192	+14.09765625	+2.04785156	-4.58789063	+16.69921875	-55.59082031	-63.52294922	+2392
+1457971420.69870000	+15.31933594	+2.55322266	-1.73583984	+63.50097656	-65.80810547	-105.77636719	+3680	+14.66894531	+5.49755859	-1.94238281	+15.22705078	-79.32128906	-6.19628906	+4192	+14.09765625	+2.04785156	-4.59228516	+16.67724609	-55.59082031	-63.50097656	+2396
+1457971420.70280000	+15.31933594	+2.54882813	-1.74023438	+63.06152344	-65.89599609	-105.29296875	+3680	+14.66455078	+5.49755859	-1.95996094	+17.60009766	-79.01367188	-8.41552734	+4196	+14.09765625	+2.05224609	-4.59228516	+16.65527344	-55.59082031	-63.45703125	+2400
+1457971420.70700000	+15.31933594	+2.53564453	-1.75781250	+61.65527344	-66.09375000	-103.79882813	+3684	+14.66015625	+5.49316406	-1.98632813	+19.92919922	-78.64013672	-10.59082031	+4204	+14.09765625	+2.05224609	-4.59667969	+16.61132813	-55.56884766	-63.41308594	+2404
+1457971420.71110010	+15.32373047	+2.52685547	-1.77539063	+60.33691406	-66.24755859	-102.43652344	+3688	+14.65576172	+5.49755859	-2.00390625	+22.32421875	-78.26660156	-12.81005859	+4212	+14.09326172	+2.05224609	-4.59667969	+16.56738281	-55.56884766	-63.36914063	+2404
+1457971420.71530010	+15.32373047	+2.51367188	-1.79736328	+59.08447266	-66.37939453	-101.16210938	+3688	+14.65136719	+5.50634766	-2.02587891	+24.76318359	-77.89306641	-15.07324219	+4220	+14.09326172	+2.05224609	-4.60107422	+16.52343750	-55.54687500	-63.30322266	+2408
+1457971420.72359990	+15.32812500	+2.46972656	-1.86328125	+54.90966797	-66.62109375	-97.00927734	+3700	+14.63818359	+5.51953125	-2.07861328	+29.26757813	-76.94824219	-19.20410156	+4236	+14.08886719	+2.05664063	-4.60986328	+16.41357422	-55.52490234	-63.14941406	+2408
+1457971420.72779990	+15.32812500	+2.46093750	-1.88085938	+53.41552734	-66.68701172	-95.51513672	+3700	+14.62939453	+5.53271484	-2.09619141	+31.37695313	-76.48681641	-21.09375000	+4240	+14.08886719	+2.05664063	-4.61425781	+16.34765625	-55.48095703	-63.06152344	+2408
+1457971420.73200010	+15.32812500	+2.43896484	-1.90283203	+51.61376953	-66.77490234	-93.80126953	+3700	+14.62500000	+5.53710938	-2.11376953	+33.35449219	-76.04736328	-22.91748047	+4248	+14.08447266	+2.06103516	-4.62304688	+16.21582031	-55.43701172	-62.90771484	+2412
+1457971420.73610000	+15.32812500	+2.43017578	-1.91601563	+50.16357422	-66.84082031	-92.37304688	+3704	+14.61621094	+5.55029297	-2.12695313	+35.24414063	-75.58593750	-24.63134766	+4256	+14.08007813	+2.06103516	-4.63623047	+16.08398438	-55.39306641	-62.75390625	+2412
+1457971420.74029990	+15.33251953	+2.42138672	-1.92919922	+48.75732422	-66.90673828	-91.03271484	+3700	+14.61181641	+5.56787109	-2.14453125	+36.93603516	-75.10253906	-26.12548828	+4264	+14.07568359	+2.06103516	-4.64501953	+15.95214844	-55.34912109	-62.57812500	+2408
+1457971420.74449990	+15.34130859	+2.40820313	-1.93798828	+47.19726563	-66.97265625	-89.58251953	+3700	+14.61181641	+5.57666016	-2.15771484	+38.56201172	-74.66308594	-27.59765625	+4268	+14.06689453	+2.06103516	-4.66259766	+15.73242188	-55.26123047	-62.31445313	+2408
+1457971420.74860000	+15.34570313	+2.39941406	-1.94677734	+45.85693359	-67.03857422	-88.28613281	+3700	+14.60742188	+5.59863281	-2.17089844	+40.07812500	-74.22363281	-28.91601563	+4272	+14.06250000	+2.06103516	-4.68017578	+15.53466797	-55.19531250	-62.09472656	+2408
+1457971420.75280000	+15.34570313	+2.39501953	-1.95556641	+44.53857422	-67.03857422	-87.03369141	+3696	+14.60302734	+5.61621094	-2.18408203	+41.39648438	-73.76220703	-30.08056641	+4276	+14.05810547	+2.06103516	-4.69335938	+15.38085938	-55.12939453	-61.87500000	+2408
+1457971420.75700000	+15.35009766	+2.39062500	-1.96435547	+43.26416016	-67.06054688	-85.78125000	+3692	+14.59863281	+5.62939453	-2.18847656	+42.71484375	-73.41064453	-31.24511719	+4276	+14.05371094	+2.05664063	-4.71533203	+15.20507813	-55.04150391	-61.63330078	+2408
+1457971420.76530000	+15.35009766	+2.37744141	-1.98632813	+40.78125000	-67.01660156	-83.40820313	+3688	+14.58984375	+5.65136719	-2.21484375	+44.62646484	-72.61962891	-32.89306641	+4280	+14.04052734	+2.05224609	-4.74609375	+14.91943359	-54.86572266	-61.28173828	+2408
+1457971420.76950000	+15.35009766	+2.37304688	-1.99072266	+39.63867188	-67.01660156	-82.30957031	+3684	+14.58544922	+5.66455078	-2.21923828	+45.48339844	-72.33398438	-33.64013672	+4280	+14.03613281	+2.04785156	-4.76367188	+14.78759766	-54.77783203	-61.12792969	+2412
+1457971420.77360010	+15.35449219	+2.36425781	-1.99951172	+38.62792969	-67.01660156	-81.34277344	+3684	+14.58544922	+5.67773438	-2.22802734	+46.29638672	-72.04833984	-34.34326172	+4280	+14.02734375	+2.04345703	-4.78125000	+14.69970703	-54.71191406	-60.99609375	+2416
+1457971420.77780010	+15.35888672	+2.35986328	-2.01269531	+37.63916016	-66.90673828	-80.39794922	+3680	+14.58105469	+5.68652344	-2.25439453	+46.80175781	-71.67480469	-34.71679688	+4280	+14.02294922	+2.03906250	-4.79443359	+14.63378906	-54.62402344	-60.90820313	+2420
+1457971420.78189990	+15.36328125	+2.35986328	-2.03027344	+36.76025391	-66.81884766	-79.51904297	+3680	+14.57666016	+5.69970703	-2.27197266	+47.35107422	-71.38916016	-35.15625000	+4280	+14.01855469	+2.03466797	-4.81201172	+14.56787109	-54.53613281	-60.84228516	+2428
+1457971420.78609990	+15.36767578	+2.35107422	-2.04785156	+35.90332031	-66.68701172	-78.66210938	+3676	+14.57666016	+5.70849609	-2.28955078	+47.79052734	-71.12548828	-35.52978516	+4280	+14.01416016	+2.02587891	-4.82958984	+14.52392578	-54.44824219	-60.75439453	+2436
+1457971420.79029990	+15.36767578	+2.34667969	-2.07861328	+35.06835938	-66.48925781	-77.82714844	+3676	+14.56787109	+5.71289063	-2.32910156	+47.98828125	-70.72998047	-35.63964844	+4280	+14.00976563	+2.02148438	-4.85156250	+14.50195313	-54.31640625	-60.71044922	+2444
+1457971420.79440000	+15.36328125	+2.34228516	-2.10058594	+34.40917969	-66.31347656	-77.14599609	+3676	+14.56347656	+5.71728516	-2.35546875	+48.18603516	-70.53222656	-35.77148438	+4280	+14.00097656	+2.01269531	-4.87353516	+14.45800781	-54.18457031	-60.64453125	+2452
+1457971420.79860000	+15.36328125	+2.33349609	-2.12695313	+33.72802734	-66.13769531	-76.44287109	+3676	+14.55908203	+5.71728516	-2.38623047	+48.40576172	-70.26855469	-35.94726563	+4276	+13.98779297	+2.00830078	-4.89990234	+14.43603516	-54.03076172	-60.57861328	+2460
+1457971420.80279990	+15.36328125	+2.32031250	-2.17089844	+33.00292969	-65.85205078	-75.71777344	+3680	+14.55468750	+5.71289063	-2.43457031	+48.42773438	-69.89501953	-35.90332031	+4280	+13.97900391	+1.99511719	-4.93066406	+14.39208984	-53.85498047	-60.49072266	+2472
+1457971420.81110000	+15.36767578	+2.30273438	-2.25439453	+31.86035156	-65.32470703	-74.50927734	+3684	+14.54150391	+5.70849609	-2.52685547	+48.47167969	-69.32373047	-35.85937500	+4280	+13.95263672	+1.97314453	-5.00976563	+14.28222656	-53.39355469	-60.29296875	+2496
+1457971420.81530000	+15.36767578	+2.28955078	-2.30273438	+31.31103516	-64.97314453	-73.95996094	+3688	+14.53271484	+5.70410156	-2.58398438	+48.42773438	-68.97216797	-35.77148438	+4284	+13.93945313	+1.95996094	-5.04931641	+14.21630859	-53.15185547	-60.20507813	+2504
+1457971420.81940010	+15.36767578	+2.28515625	-2.35107422	+30.89355469	-64.64355469	-73.47656250	+3688	+14.52832031	+5.70410156	-2.63671875	+48.38378906	-68.66455078	-35.68359375	+4284	+13.91748047	+1.94238281	-5.10644531	+14.17236328	-52.80029297	-60.11718750	+2516
+1457971420.82360010	+15.36328125	+2.27197266	-2.40820313	+30.43212891	-64.27001953	-72.97119141	+3692	+14.51953125	+5.69531250	-2.69384766	+48.29589844	-68.31298828	-35.59570313	+4284	+13.89990234	+1.92480469	-5.15917969	+14.10644531	-52.44873047	-60.00732422	+2524
+1457971420.82780000	+15.36328125	+2.25878906	-2.47412109	+29.97070313	-63.83056641	-72.44384766	+3696	+14.51513672	+5.68652344	-2.75976563	+48.18603516	-67.91748047	-35.46386719	+4288	+13.88232422	+1.91162109	-5.21630859	+14.04052734	-52.09716797	-59.89746094	+2528
+1457971420.83189990	+15.35888672	+2.24560547	-2.53564453	+29.55322266	-63.41308594	-71.98242188	+3696	+14.50634766	+5.67333984	-2.82568359	+48.07617188	-67.56591797	-35.33203125	+4288	+13.85595703	+1.88964844	-5.28222656	+13.97460938	-51.65771484	-59.80957031	+2532
+1457971420.83610010	+15.35888672	+2.23242188	-2.60156250	+29.13574219	-62.95166016	-71.52099609	+3700	+14.49755859	+5.66455078	-2.89160156	+47.94433594	-67.14843750	-35.20019531	+4292	+13.83398438	+1.87207031	-5.34814453	+13.88671875	-51.24023438	-59.74365234	+2532
+1457971420.84439990	+15.35449219	+2.19726563	-2.74658203	+28.34472656	-61.98486328	-70.66406250	+3708	+14.48437500	+5.63818359	-3.04541016	+47.61474609	-66.26953125	-34.84863281	+4300	+13.79443359	+1.82812500	-5.46679688	+13.77685547	-50.42724609	-59.63378906	+2528
+1457971420.84859990	+15.35449219	+2.18408203	-2.82568359	+27.97119141	-61.43554688	-70.24658203	+3712	+14.47998047	+5.62500000	-3.12890625	+47.41699219	-65.78613281	-34.65087891	+4304	+13.77685547	+1.80615234	-5.53271484	+13.71093750	-49.96582031	-59.63378906	+2520
+1457971420.85279990	+15.35449219	+2.17089844	-2.90039063	+27.61962891	-60.90820313	-69.85107422	+3712	+14.47558594	+5.60742188	-3.21240234	+47.24121094	-65.30273438	-34.47509766	+4308	+13.75488281	+1.78417969	-5.59423828	+13.71093750	-49.52636719	-59.65576172	+2512
+1457971420.85690000	+15.35449219	+2.15332031	-2.98828125	+27.24609375	-60.24902344	-69.43359375	+3712	+14.47119141	+5.59423828	-3.30908203	+47.02148438	-64.75341797	-34.25537109	+4308	+13.73730469	+1.76220703	-5.65576172	+13.73291016	-49.04296875	-59.69970703	+2504
+1457971420.86110000	+15.35449219	+2.13574219	-3.07617188	+26.89453125	-59.63378906	-69.01611328	+3712	+14.46679688	+5.57666016	-3.40136719	+46.80175781	-64.20410156	-34.03564453	+4312	+13.71533203	+1.73583984	-5.72167969	+13.75488281	-48.55957031	-59.76562500	+2496
+1457971420.86520000	+15.35449219	+2.11816406	-3.15966797	+26.58691406	-59.01855469	-68.66455078	+3712	+14.46240234	+5.56347656	-3.48925781	+46.58203125	-63.69873047	-33.81591797	+4312	+13.69775391	+1.70947266	-5.78320313	+13.79882813	-48.07617188	-59.85351563	+2488
+1457971420.86940000	+15.35888672	+2.09619141	-3.25195313	+26.23535156	-58.29345703	-68.26904297	+3712	+14.46240234	+5.54589844	-3.58154297	+46.34033203	-63.14941406	-33.57421875	+4308	+13.67578125	+1.68310547	-5.84472656	+13.84277344	-47.54882813	-59.96337891	+2480
+1457971420.87770010	+15.36767578	+2.06542969	-3.41894531	+25.75195313	-56.99707031	-67.71972656	+3708	+14.46240234	+5.51513672	-3.75732422	+45.85693359	-62.13867188	-33.11279297	+4304	+13.63623047	+1.62158203	-5.97216797	+14.01855469	-46.51611328	-60.29296875	+2468
+1457971420.88190010	+15.37207031	+2.05224609	-3.51562500	+25.55419922	-56.22802734	-67.43408203	+3704	+14.46679688	+5.50634766	-3.84960938	+45.59326172	-61.61132813	-32.82714844	+4296	+13.61865234	+1.59082031	-6.04248047	+14.12841797	-45.92285156	-60.49072266	+2464
+1457971420.88610010	+15.38085938	+2.03906250	-3.60351563	+25.37841797	-55.50292969	-67.21435547	+3700	+14.46679688	+5.49316406	-3.94189453	+45.32958984	-61.08398438	-32.56347656	+4288	+13.60107422	+1.55566406	-6.10839844	+14.26025391	-45.35156250	-60.71044922	+2460
+1457971420.89019990	+15.38525391	+2.02587891	-3.69140625	+25.29052734	-54.75585938	-67.03857422	+3692	+14.47119141	+5.47998047	-4.03417969	+45.04394531	-60.53466797	-32.25585938	+4280	+13.57910156	+1.52050781	-6.18310547	+14.43603516	-44.71435547	-60.95214844	+2456
+1457971420.89439990	+15.38964844	+2.01269531	-3.79687500	+25.22460938	-53.87695313	-66.84082031	+3692	+14.47119141	+5.46240234	-4.13525391	+44.75830078	-59.96337891	-31.97021484	+4272	+13.55273438	+1.48095703	-6.26660156	+14.65576172	-43.96728516	-61.23779297	+2460
+1457971420.89860010	+15.39404297	+1.99951172	-3.88916016	+25.20263672	-53.10791016	-66.77490234	+3684	+14.47119141	+5.44042969	-4.23193359	+44.47265625	-59.39208984	-31.68457031	+4264	+13.52636719	+1.43701172	-6.35009766	+14.83154297	-43.26416016	-61.52343750	+2464
+1457971420.90269990	+15.39843750	+1.98632813	-3.98583984	+25.26855469	-52.29492188	-66.75292969	+3680	+14.47119141	+5.41845703	-4.33740234	+44.14306641	-58.79882813	-31.37695313	+4260	+13.50439453	+1.39306641	-6.42919922	+15.02929688	-42.58300781	-61.80908203	+2468
+1457971420.90689990	+15.40283203	+1.97314453	-4.10009766	+25.37841797	-51.39404297	-66.70898438	+3680	+14.46679688	+5.39648438	-4.46044922	+43.76953125	-58.09570313	-30.98144531	+4256	+13.47363281	+1.34033203	-6.52148438	+15.24902344	-41.70410156	-62.16064453	+2480
+1457971420.91109990	+15.40722656	+1.95556641	-4.20117188	+25.55419922	-50.58105469	-66.79687500	+3676	+14.46679688	+5.36572266	-4.58349609	+43.43994141	-57.43652344	-30.67382813	+4248	+13.44726563	+1.29199219	-6.60937500	+15.44677734	-40.95703125	-62.51220703	+2488
+1457971420.91940000	+15.40283203	+1.92480469	-4.44287109	+26.05957031	-48.69140625	-67.01660156	+3668	+14.44921875	+5.29541016	-4.87353516	+42.73681641	-55.81054688	-29.97070313	+4244	+13.38574219	+1.18652344	-6.80273438	+15.93017578	-39.22119141	-63.23730469	+2504
+1457971420.92360000	+15.39843750	+1.89843750	-4.56152344	+26.34521484	-47.76855469	-67.21435547	+3668	+14.43603516	+5.25146484	-5.02734375	+42.36328125	-54.95361328	-29.64111328	+4240	+13.35058594	+1.12500000	-6.89941406	+16.12792969	-38.34228516	-63.58886719	+2508
+1457971420.92770000	+15.38964844	+1.88085938	-4.70214844	+26.69677734	-46.69189453	-67.41210938	+3664	+14.42285156	+5.20312500	-5.18115234	+42.01171875	-54.05273438	-29.33349609	+4240	+13.31542969	+1.06787109	-6.99609375	+16.30371094	-37.48535156	-63.91845703	+2512
+1457971420.93190000	+15.37646484	+1.85449219	-4.83398438	+27.04833984	-45.74707031	-67.65380859	+3664	+14.40087891	+5.14160156	-5.37451172	+41.59423828	-52.95410156	-28.93798828	+4244	+13.28027344	+1.00634766	-7.09277344	+16.47949219	-36.58447266	-64.27001953	+2516
+1457971420.93600010	+15.36767578	+1.81933594	-4.96582031	+27.42187500	-44.75830078	-67.98339844	+3664	+14.37890625	+5.08007813	-5.53710938	+41.24267578	-52.03125000	-28.71826172	+4240	+13.24072266	+0.94042969	-7.18945313	+16.63330078	-35.68359375	-64.64355469	+2516
+1457971420.94020010	+15.35449219	+1.77978516	-5.11083984	+27.77343750	-43.72558594	-68.26904297	+3660	+14.36132813	+5.01416016	-5.71289063	+40.89111328	-51.06445313	-28.47656250	+4240	+13.20556641	+0.87011719	-7.28613281	+16.78710938	-34.80468750	-65.01708984	+2516
+1457971420.94440010	+15.34130859	+1.74462891	-5.26025391	+28.12500000	-42.67089844	-68.53271484	+3660	+14.33496094	+4.95263672	-5.89306641	+40.56152344	-49.98779297	-28.16894531	+4236	+13.16601563	+0.79980469	-7.38720703	+16.91894531	-33.85986328	-65.36865234	+2512
+1457971420.94849990	+15.32373047	+1.69628906	-5.40966797	+28.47656250	-41.61621094	-68.84033203	+3656	+14.30859375	+4.88232422	-6.08203125	+40.20996094	-48.88916016	-27.92724609	+4236	+13.12646484	+0.72509766	-7.48828125	+17.02880859	-32.91503906	-65.74218750	+2504
+1457971420.95269990	+15.30615234	+1.65234375	-5.56787109	+28.80615234	-40.51757813	-69.14794922	+3652	+14.27783203	+4.80761719	-6.25781250	+39.92431641	-47.83447266	-27.70751953	+4232	+13.08251953	+0.64599609	-7.58496094	+17.16064453	-31.92626953	-66.11572266	+2496
+1457971420.96100000	+15.25781250	+1.54248047	-5.88427734	+29.39941406	-38.27636719	-69.67529297	+3644	+14.21191406	+4.64941406	-6.62255859	+39.30908203	-45.59326172	-27.26806641	+4216	+12.98583984	+0.48339844	-7.79150391	+17.31445313	-29.83886719	-66.79687500	+2472
+1457971420.96519990	+15.23583984	+1.48095703	-6.03369141	+29.61914063	-37.19970703	-69.91699219	+3632	+14.17675781	+4.56591797	-6.79833984	+39.00146484	-44.49462891	-27.07031250	+4208	+12.93750000	+0.39111328	-7.88818359	+17.35839844	-28.80615234	-67.14843750	+2460
+1457971420.96939990	+15.21386719	+1.41943359	-6.18750000	+29.81689453	-36.12304688	-70.15869141	+3624	+14.14599609	+4.48242188	-6.97412109	+38.71582031	-43.39599609	-26.89453125	+4200	+12.88916016	+0.30322266	-7.98486328	+17.38037109	-27.75146484	-67.47802734	+2444
+1457971420.97350000	+15.19189453	+1.34472656	-6.34130859	+29.97070313	-35.00244141	-70.37841797	+3616	+14.11523438	+4.39013672	-7.14990234	+38.43017578	-42.27539063	-26.69677734	+4188	+12.84082031	+0.20654297	-8.08154297	+17.40234375	-26.69677734	-67.82958984	+2432
+1457971420.97770000	+15.17431641	+1.27001953	-6.48193359	+30.12451172	-33.96972656	-70.59814453	+3604	+14.08007813	+4.30224609	-7.31250000	+38.16650391	-41.22070313	-26.56494141	+4176	+12.79248047	+0.10986328	-8.16943359	+17.42431641	-25.64208984	-68.18115234	+2420
+1457971420.98190000	+15.14794922	+1.19531250	-6.63574219	+30.25634766	-32.82714844	-70.75195313	+3588	+14.04931641	+4.20996094	-7.47070313	+37.92480469	-40.14404297	-26.38916016	+4160	+12.73974609	+0.01757813	-8.26611328	+17.42431641	-24.52148438	-68.46679688	+2408
+1457971420.98600010	+15.12597656	+1.11621094	-6.79394531	+30.34423828	-31.68457031	-70.86181641	+3572	+14.01855469	+4.12646484	-7.63330078	+37.68310547	-39.08935547	-26.21337891	+4140	+12.68701172	-0.08789063	-8.35839844	+17.40234375	-23.37890625	-68.79638672	+2400
+1457971420.99440000	+15.07324219	+0.96240234	-7.06640625	+30.56396484	-29.53125000	-71.10351563	+3536	+13.94824219	+3.95068359	-7.91894531	+37.26562500	-37.11181641	-25.88378906	+4092	+12.57275391	-0.29443359	-8.53857422	+17.38037109	-21.07177734	-69.36767578	+2380
+1457971420.99850010	+15.04687500	+0.87451172	-7.20263672	+30.65185547	-28.43261719	-71.21337891	+3520	+13.91748047	+3.85400391	-8.05078125	+37.06787109	-36.16699219	-25.77392578	+4068	+12.51562500	-0.40869141	-8.62646484	+17.31445313	-19.90722656	-69.67529297	+2372
+1457971421.00270010	+15.02050781	+0.78222656	-7.33886719	+30.73974609	-27.33398438	-71.32324219	+3500	+13.88232422	+3.75732422	-8.18701172	+36.87011719	-35.22216797	-25.62011719	+4048	+12.45849609	-0.51855469	-8.70996094	+17.29248047	-18.76464844	-69.98291016	+2364
+1457971421.00690010	+14.99414063	+0.69873047	-7.47070313	+30.87158203	-26.27929688	-71.38916016	+3484	+13.85156250	+3.66503906	-8.31445313	+36.67236328	-34.34326172	-25.51025391	+4020	+12.39697266	-0.62841797	-8.79345703	+17.27050781	-17.64404297	-70.24658203	+2356
+1457971421.01099990	+14.96337891	+0.60644531	-7.59814453	+31.00341797	-25.20263672	-71.49902344	+3464	+13.81640625	+3.56396484	-8.43310547	+36.54052734	-33.46435547	-25.44433594	+3996	+12.33984375	-0.74707031	-8.87695313	+17.20458984	-16.47949219	-70.55419922	+2352
+1457971421.01519990	+14.92822266	+0.51855469	-7.73437500	+31.17919922	-24.06005859	-71.58691406	+3444	+13.77685547	+3.46728516	-8.56054688	+36.40869141	-32.56347656	-25.35644531	+3968	+12.27832031	-0.86572266	-8.95605469	+17.20458984	-15.33691406	-70.88378906	+2348
+1457971421.01930000	+14.88867188	+0.43066406	-7.86621094	+31.39892578	-23.00537109	-71.65283203	+3424	+13.73730469	+3.37060547	-8.68359375	+36.27685547	-31.72851563	-25.26855469	+3940	+12.21679688	-0.97998047	-9.03515625	+17.22656250	-14.23828125	-71.12548828	+2344
+1457971421.02769990	+14.80078125	+0.23730469	-8.13427734	+31.81640625	-20.74218750	-71.78466797	+3388	+13.64062500	+3.15527344	-8.92968750	+36.07910156	-29.94873047	-25.15869141	+3884	+12.08496094	-1.23046875	-9.19335938	+17.18261719	-11.97509766	-71.67480469	+2344
+1457971421.03180000	+14.75244141	+0.14501953	-8.25732422	+32.10205078	-19.75341797	-71.89453125	+3368	+13.58789063	+3.04541016	-9.04833984	+35.99121094	-29.13574219	-25.11474609	+3860	+12.01904297	-1.34912109	-9.26806641	+17.20458984	-10.94238281	-71.93847656	+2340
+1457971421.03600000	+14.69531250	+0.03955078	-8.37158203	+32.36572266	-18.72070313	-72.04833984	+3352	+13.53076172	+2.91357422	-9.16259766	+35.88134766	-28.27880859	-25.18066406	+3836	+11.94433594	-1.48095703	-9.33398438	+17.18261719	-9.86572266	-72.22412109	+2344
+1457971421.04020000	+14.63818359	-0.06591797	-8.51660156	+32.67333984	-17.57812500	-72.13623047	+3336	+13.46923828	+2.79052734	-9.29443359	+35.81542969	-27.35595703	-25.20263672	+3812	+11.88281250	-1.61279297	-9.40429688	+17.20458984	-8.87695313	-72.55371094	+2344
+1457971421.04430010	+14.58105469	-0.16699219	-8.64404297	+33.00292969	-16.54541016	-72.26806641	+3316	+13.40332031	+2.66308594	-9.42626953	+35.77148438	-26.47705078	-25.20263672	+3792	+11.81689453	-1.73583984	-9.47021484	+17.24853516	-7.95410156	-72.81738281	+2340
+1457971421.04850010	+14.51513672	-0.28125000	-8.77148438	+33.31054688	-15.49072266	-72.42187500	+3296	+13.33300781	+2.52685547	-9.55371094	+35.72753906	-25.57617188	-25.26855469	+3768	+11.74658203	-1.87646484	-9.53173828	+17.24853516	-7.00927734	-73.14697266	+2340
+1457971421.05270000	+14.44482422	-0.39111328	-8.91210938	+33.64013672	-14.37011719	-72.53173828	+3280	+13.24951172	+2.39062500	-9.69873047	+35.74951172	-24.56542969	-25.29052734	+3744	+11.68505859	-2.01708984	-9.59765625	+17.31445313	-6.10839844	-73.45458984	+2336
+1457971421.05679990	+14.37451172	-0.50097656	-9.03515625	+34.01367188	-13.38134766	-72.68554688	+3256	+13.15722656	+2.25878906	-9.83496094	+35.77148438	-23.62060547	-25.31250000	+3720	+11.61474609	-2.14892578	-9.65478516	+17.38037109	-5.27343750	-73.74023438	+2332
+1457971421.06100010	+14.29980469	-0.62402344	-9.15380859	+34.32128906	-12.39257813	-72.83935547	+3236	+13.06933594	+2.10058594	-9.97119141	+35.70556641	-22.63183594	-25.42236328	+3696	+11.54003906	-2.28955078	-9.70751953	+17.42431641	-4.41650391	-74.04785156	+2328
+1457971421.06929990	+14.13281250	-0.85693359	-9.39990234	+35.02441406	-10.41503906	-73.10302734	+3188	+12.87597656	+1.80175781	-10.24365234	+35.74951172	-20.69824219	-25.53222656	+3652	+11.40380859	-2.56201172	-9.80859375	+17.57812500	-2.90039063	-74.68505859	+2304
+1457971421.07349990	+14.04931641	-0.97998047	-9.50976563	+35.37597656	-9.47021484	-73.27880859	+3164	+12.77929688	+1.64355469	-10.36669922	+35.79345703	-19.77539063	-25.66406250	+3624	+11.33349609	-2.70703125	-9.85253906	+17.64404297	-2.17529297	-75.03662109	+2292
+1457971421.07769990	+13.97021484	-1.10302734	-9.62402344	+35.70556641	-8.54736328	-73.45458984	+3140	+12.67822266	+1.49414063	-10.49414063	+35.88134766	-18.83056641	-25.75195313	+3600	+11.26757813	-2.85205078	-9.89208984	+17.73193359	-1.49414063	-75.41015625	+2276
+1457971421.08180000	+13.88671875	-1.22167969	-9.72509766	+36.05712891	-7.69042969	-73.63037109	+3112	+12.57275391	+1.34472656	-10.61718750	+35.99121094	-17.92968750	-25.81787109	+3568	+11.19287109	-2.99267578	-9.93164063	+17.84179688	-0.83496094	-75.76171875	+2256
+1457971421.08600000	+13.80322266	-1.34033203	-9.83056641	+36.36474609	-6.81152344	-73.76220703	+3080	+12.46728516	+1.19091797	-10.73144531	+36.05712891	-17.02880859	-25.88378906	+3536	+11.12255859	-3.13330078	-9.96679688	+17.90771484	-0.17578125	-76.09130859	+2236
+1457971421.09010000	+13.71093750	-1.46337891	-9.92724609	+36.67236328	-5.95458984	-73.87207031	+3052	+12.35742188	+1.04589844	-10.84130859	+36.18896484	-16.12792969	-25.92773438	+3504	+11.05224609	-3.27392578	-10.00195313	+18.03955078	+0.50537109	-76.39892578	+2216
+1457971421.09430000	+13.62304688	-1.57763672	-10.00634766	+37.00195313	-5.16357422	-74.02587891	+3016	+12.25634766	+0.90087891	-10.93359375	+36.34277344	-15.35888672	-26.01562500	+3464	+10.97314453	-3.41455078	-10.02832031	+18.14941406	+1.12060547	-76.75048828	+2192
+1457971421.10260010	+13.44726563	-1.81933594	-10.15576172	+37.55126953	-3.69140625	-74.28955078	+2952	+12.05419922	+0.60644531	-11.09619141	+36.62841797	-13.86474609	-26.16943359	+3392	+10.81933594	-3.69580078	-10.08105469	+18.34716797	+2.39501953	-77.38769531	+2144
+1457971421.11100010	+13.27587891	-2.05224609	-10.27880859	+38.07861328	-2.35107422	-74.59716797	+2880	+11.86962891	+0.33837891	-11.22363281	+36.97998047	-12.61230469	-26.34521484	+3304	+10.66552734	-3.97705078	-10.11621094	+18.56689453	+3.58154297	-78.04687500	+2096
+1457971421.11509990	+13.19238281	-2.17089844	-10.32714844	+38.32031250	-1.71386719	-74.72900391	+2840	+11.77294922	+0.21093750	-11.27636719	+37.19970703	-11.99707031	-26.38916016	+3260	+10.58203125	-4.11767578	-10.12939453	+18.67675781	+4.19677734	-78.35449219	+2076
+1457971421.11929990	+13.10888672	-2.28076172	-10.37548828	+38.56201172	-1.09863281	-74.86083984	+2800	+11.68066406	+0.08789063	-11.32031250	+37.44140625	-11.46972656	-26.43310547	+3212	+10.49853516	-4.25390625	-10.14257813	+18.80859375	+4.83398438	-78.64013672	+2060
+1457971421.12350010	+13.02539063	-2.40380859	-10.41943359	+38.73779297	-0.50537109	-74.97070313	+2760	+11.59277344	-0.04394531	-11.35986328	+37.59521484	-10.92041016	-26.49902344	+3164	+10.41503906	-4.39013672	-10.15576172	+18.89648438	+5.44921875	-78.90380859	+2044
+1457971421.13179990	+12.85839844	-2.64550781	-10.48095703	+39.06738281	+0.63720703	-75.19042969	+2688	+11.42138672	-0.29443359	-11.40820313	+37.94677734	-9.97558594	-26.60888672	+3072	+10.23925781	-4.65820313	-10.16455078	+19.09423828	+6.65771484	-79.40917969	+2016
+1457971421.13599990	+12.77050781	-2.76855469	-10.50732422	+39.19921875	+1.16455078	-75.32226563	+2656	+11.33789063	-0.42187500	-11.42578125	+38.10058594	-9.55810547	-26.67480469	+3024	+10.15136719	-4.79443359	-10.16894531	+19.18212891	+7.25097656	-79.65087891	+2012
+1457971421.14010000	+12.69580078	-2.89160156	-10.52490234	+39.35302734	+1.66992188	-75.47607422	+2624	+11.25439453	-0.54931641	-11.44335938	+38.25439453	-9.11865234	-26.71875000	+2980	+10.06787109	-4.93066406	-10.16455078	+19.27001953	+7.77832031	-79.93652344	+2004
+1457971421.14430000	+12.61230469	-3.00585938	-10.54687500	+39.52880859	+2.15332031	-75.56396484	+2600	+11.17089844	-0.66357422	-11.46093750	+38.43017578	-8.74511719	-26.71875000	+2932	+9.97998047	-5.06689453	-10.16455078	+19.35791016	+8.34960938	-80.17822266	+2000
+1457971421.14850000	+12.53320313	-3.13769531	-10.56884766	+39.61669922	+2.68066406	-75.67382813	+2576	+11.08740234	-0.79541016	-11.47412109	+38.49609375	-8.32763672	-26.74072266	+2884	+9.89648438	-5.19873047	-10.16015625	+19.42382813	+8.89892578	-80.39794922	+2000
+1457971421.15260000	+12.44531250	-3.26074219	-10.58642578	+39.74853516	+3.20800781	-75.73974609	+2556	+10.99951172	-0.92285156	-11.48730469	+38.56201172	-7.91015625	-26.76269531	+2840	+9.80859375	-5.33496094	-10.15576172	+19.51171875	+9.42626953	-80.61767578	+2000
+1457971421.16100000	+12.26953125	-3.51123047	-10.61279297	+39.96826172	+4.15283203	-75.84960938	+2524	+10.82373047	-1.18652344	-11.50048828	+38.60595703	-7.18505859	-26.71875000	+2752	+9.63281250	-5.58984375	-10.13378906	+19.66552734	+10.43701172	-80.96923828	+2004
+1457971421.16510010	+12.18603516	-3.64306641	-10.62597656	+40.05615234	+4.61425781	-75.89355469	+2512	+10.73583984	-1.32714844	-11.50488281	+38.56201172	-6.81152344	-26.69677734	+2712	+9.55371094	-5.72607422	-10.11621094	+19.68750000	+10.85449219	-81.18896484	+2008
+1457971421.16930010	+12.09814453	-3.76611328	-10.63916016	+40.16601563	+5.03173828	-75.93750000	+2496	+10.64355469	-1.45458984	-11.50927734	+38.51806641	-6.50390625	-26.65283203	+2668	+9.47460938	-5.85351563	-10.09863281	+19.73144531	+11.25000000	-81.38671875	+2012
+1457971421.17339990	+12.01025391	-3.89794922	-10.64794922	+40.25390625	+5.47119141	-75.95947266	+2480	+10.55566406	-1.59960938	-11.50927734	+38.38623047	-6.17431641	-26.63085938	+2628	+9.39550781	-5.98535156	-10.07666016	+19.77539063	+11.64550781	-81.54052734	+2016
+1457971421.17759990	+11.92675781	-4.02099609	-10.65673828	+40.36376953	+5.88867188	-75.98144531	+2468	+10.46337891	-1.74023438	-11.51367188	+38.25439453	-5.84472656	-26.58691406	+2592	+9.32080078	-6.11279297	-10.05029297	+19.81933594	+11.97509766	-81.76025391	+2020
+1457971421.18179990	+11.83886719	-4.13525391	-10.66552734	+40.51757813	+6.28417969	-75.93750000	+2448	+10.37109375	-1.86767578	-11.51806641	+38.12255859	-5.55908203	-26.45507813	+2548	+9.24609375	-6.24023438	-10.02832031	+19.88525391	+12.32666016	-81.89208984	+2020
+1457971421.19010000	+11.65869141	-4.39892578	-10.66992188	+40.62744141	+7.05322266	-75.87158203	+2416	+10.18652344	-2.16210938	-11.50927734	+37.63916016	-4.96582031	-26.27929688	+2472	+9.10107422	-6.49511719	-9.97119141	+19.92919922	+12.91992188	-82.11181641	+2012
+1457971421.19429990	+11.57080078	-4.51757813	-10.66552734	+40.71533203	+7.38281250	-75.82763672	+2396	+10.09423828	-2.29394531	-11.49609375	+37.41943359	-4.76806641	-26.16943359	+2428	+9.03076172	-6.61376953	-9.93603516	+19.97314453	+13.18359375	-82.22167969	+2004
+1457971421.19840000	+11.48291016	-4.64062500	-10.66113281	+40.78125000	+7.69042969	-75.78369141	+2372	+10.01074219	-2.43896484	-11.47851563	+37.11181641	-4.59228516	-26.12548828	+2388	+8.96044922	-6.73681641	-9.90087891	+19.99511719	+13.40332031	-82.30957031	+1996
+1457971421.20260000	+11.39501953	-4.76367188	-10.65234375	+40.84716797	+7.99804688	-75.73974609	+2348	+9.91845703	-2.57958984	-11.45654297	+36.82617188	-4.39453125	-26.03759766	+2348	+8.89453125	-6.85986328	-9.86132813	+20.03906250	+13.57910156	-82.41943359	+1988
+1457971421.21090010	+11.23242188	-4.99218750	-10.61718750	+41.02294922	+8.43750000	-75.67382813	+2292	+9.76464844	-2.84326172	-11.39941406	+36.25488281	-4.24072266	-25.88378906	+2256	+8.76708984	-7.09716797	-9.77343750	+20.14892578	+13.95263672	-82.57324219	+1960
+1457971421.21930000	+11.06982422	-5.20312500	-10.56005859	+41.19873047	+8.87695313	-75.52001953	+2232	+9.61083984	-3.08496094	-11.32031250	+35.72753906	-4.17480469	-25.66406250	+2164	+8.63085938	-7.32128906	-9.67675781	+20.30273438	+14.32617188	-82.59521484	+1928
+1457971421.22340010	+10.99072266	-5.31298828	-10.52929688	+41.26464844	+9.05273438	-75.47607422	+2204	+9.54052734	-3.20800781	-11.27197266	+35.44189453	-4.19677734	-25.59814453	+2124	+8.56494141	-7.43115234	-9.63281250	+20.41259766	+14.52392578	-82.55126953	+1912
+1457971421.22760010	+10.91162109	-5.41406250	-10.48974609	+41.33056641	+9.25048828	-75.41015625	+2176	+9.46582031	-3.32666016	-11.21484375	+35.15625000	-4.19677734	-25.48828125	+2084	+8.49902344	-7.53662109	-9.58007813	+20.52246094	+14.69970703	-82.50732422	+1892
+1457971421.23180010	+10.83691406	-5.50634766	-10.43701172	+41.46240234	+9.33837891	-75.36621094	+2152	+9.40869141	-3.43212891	-11.14892578	+34.93652344	-4.32861328	-25.40039063	+2048	+8.42871094	-7.63769531	-9.52294922	+20.63232422	+14.85351563	-82.48535156	+1880
+1457971421.24009990	+10.69628906	-5.69531250	-10.33154297	+41.68212891	+9.58007813	-75.30029297	+2108	+9.29443359	-3.64306641	-11.00390625	+34.47509766	-4.57031250	-25.31250000	+1984	+8.29687500	-7.84423828	-9.40869141	+20.89599609	+15.27099609	-82.35351563	+1856
+1457971421.24420000	+10.63037109	-5.77441406	-10.27001953	+41.85791016	+9.62402344	-75.25634766	+2088	+9.24609375	-3.73095703	-10.92919922	+34.32128906	-4.76806641	-25.20263672	+1956	+8.22656250	-7.94091797	-9.34716797	+21.04980469	+15.44677734	-82.24365234	+1848
+1457971421.24840000	+10.56884766	-5.85791016	-10.21289063	+42.01171875	+9.68994141	-75.21240234	+2068	+9.20214844	-3.82763672	-10.85009766	+34.12353516	-4.94384766	-25.15869141	+1932	+8.15625000	-8.03320313	-9.29443359	+21.24755859	+15.66650391	-82.08984375	+1840
+1457971421.25260000	+10.49853516	-5.93701172	-10.14697266	+42.18750000	+9.79980469	-75.12451172	+2056	+9.14501953	-3.91552734	-10.76660156	+33.92578125	-5.07568359	-25.02685547	+1908	+8.08593750	-8.12548828	-9.23291016	+21.40136719	+15.90820313	-81.91406250	+1836
+1457971421.25670000	+10.43701172	-6.00292969	-10.07666016	+42.42919922	+9.79980469	-74.99267578	+2040	+9.10546875	-3.99462891	-10.67871094	+33.77197266	-5.29541016	-24.89501953	+1888	+8.01562500	-8.21337891	-9.16699219	+21.57714844	+16.10595703	-81.71630859	+1832
+1457971421.26510000	+10.30517578	-6.16113281	-9.93164063	+42.75878906	+9.93164063	-74.81689453	+2024	+9.01318359	-4.17919922	-10.49414063	+33.33251953	-5.62500000	-24.74121094	+1860	+7.88378906	-8.38916016	-9.03076172	+21.92871094	+16.52343750	-81.32080078	+1836
+1457971421.26920010	+10.25244141	-6.22705078	-9.85253906	+42.97851563	+9.88769531	-74.70703125	+2020	+8.97802734	-4.25390625	-10.39746094	+33.13476563	-5.86669922	-24.60937500	+1844	+7.82226563	-8.47265625	-8.96044922	+22.08251953	+16.67724609	-81.12304688	+1840
+1457971421.27340010	+10.19091797	-6.29736328	-9.77343750	+43.17626953	+9.90966797	-74.61914063	+2016	+8.93847656	-4.34179688	-10.30078125	+32.91503906	-6.06445313	-24.54345703	+1836	+7.76074219	-8.55175781	-8.89453125	+22.30224609	+16.87500000	-80.85937500	+1840
+1457971421.27760000	+10.12939453	-6.36328125	-9.69433594	+43.39599609	+9.93164063	-74.48730469	+2016	+8.89453125	-4.42529297	-10.19970703	+32.65136719	-6.21826172	-24.41162109	+1832	+7.69921875	-8.63085938	-8.81542969	+22.47802734	+17.05078125	-80.66162109	+1848
+1457971421.28169990	+10.07666016	-6.42041016	-9.61523438	+43.65966797	+9.88769531	-74.26757813	+2012	+8.85498047	-4.49560547	-10.10742188	+32.40966797	-6.41601563	-24.19189453	+1820	+7.64648438	-8.70996094	-8.73632813	+22.65380859	+17.16064453	-80.41992188	+1856
+1457971421.29010010	+9.95361328	-6.55224609	-9.45263672	+44.01123047	+9.86572266	-73.89404297	+2012	+8.77148438	-4.67138672	-9.90527344	+31.70654297	-6.70166016	-23.90625000	+1816	+7.54541016	-8.85937500	-8.57812500	+23.02734375	+17.38037109	-79.89257813	+1864
+1457971421.29419990	+9.90087891	-6.60498047	-9.36914063	+44.20898438	+9.77783203	-73.65234375	+2008	+8.73632813	-4.74609375	-9.80419922	+31.35498047	-6.89941406	-23.68652344	+1808	+7.49707031	-8.93408203	-8.49462891	+23.20312500	+17.44628906	-79.62890625	+1868
+1457971421.29839990	+9.84375000	-6.67089844	-9.28125000	+44.34082031	+9.73388672	-73.45458984	+2008	+8.69677734	-4.83398438	-9.69873047	+30.95947266	-7.07519531	-23.55468750	+1808	+7.45751953	-9.00000000	-8.41552734	+23.42285156	+17.46826172	-79.32128906	+1864
+1457971421.30259990	+9.78222656	-6.73681641	-9.19335938	+44.45068359	+9.68994141	-73.25683594	+2008	+8.65283203	-4.92187500	-9.58886719	+30.49804688	-7.22900391	-23.40087891	+1808	+7.41796875	-9.07470703	-8.31884766	+23.57666016	+17.46826172	-79.14550781	+1868
+1457971421.30670000	+9.73388672	-6.78515625	-9.10107422	+44.62646484	+9.53613281	-73.03710938	+2004	+8.62207031	-4.99658203	-9.47900391	+30.05859375	-7.44873047	-23.15917969	+1800	+7.38720703	-9.14062500	-8.22656250	+23.75244141	+17.42431641	-78.90380859	+1864
+1457971421.31090000	+9.68554688	-6.84228516	-9.01318359	+44.75830078	+9.42626953	-72.81738281	+2000	+8.59130859	-5.08007813	-9.37353516	+29.61914063	-7.66845703	-22.98339844	+1796	+7.35205078	-9.20654297	-8.14306641	+23.97216797	+17.40234375	-78.59619141	+1856
+1457971421.31510000	+9.62841797	-6.89941406	-8.91650391	+44.84619141	+9.31640625	-72.59765625	+1996	+8.55175781	-5.16357422	-9.25488281	+29.11376953	-7.84423828	-22.80761719	+1792	+7.32568359	-9.27685547	-8.04638672	+24.14794922	+17.33642578	-78.37646484	+1848
+1457971421.32340000	+9.54052734	-6.99609375	-8.72314453	+45.06591797	+8.98681641	-72.09228516	+1976	+8.49902344	-5.31298828	-9.02636719	+28.12500000	-8.37158203	-22.32421875	+1780	+7.26855469	-9.39990234	-7.86181641	+24.54345703	+17.16064453	-77.76123047	+1824
+1457971421.32750010	+9.49218750	-7.04882813	-8.61328125	+45.06591797	+8.81103516	-71.91650391	+1972	+8.46826172	-5.39208984	-8.89453125	+27.57568359	-8.63525391	-22.14843750	+1776	+7.24218750	-9.46142578	-7.75634766	+24.69726563	+17.02880859	-77.51953125	+1812
+1457971421.33170010	+9.45263672	-7.09277344	-8.50341797	+45.13183594	+8.56933594	-71.71875000	+1960	+8.45068359	-5.45800781	-8.76708984	+27.09228516	-8.98681641	-21.90673828	+1768	+7.21582031	-9.51855469	-7.65527344	+24.87304688	+16.87500000	-77.23388672	+1796
+1457971421.33999990	+9.37792969	-7.17626953	-8.27929688	+45.21972656	+8.15185547	-71.36718750	+1940	+8.41552734	-5.59423828	-8.50341797	+26.12548828	-9.64599609	-21.51123047	+1752	+7.16748047	-9.62841797	-7.45751953	+25.29052734	+16.61132813	-76.59667969	+1760
+1457971421.34419990	+9.34716797	-7.21142578	-8.16503906	+45.26367188	+7.84423828	-71.16943359	+1928	+8.40673828	-5.65136719	-8.36718750	+25.64208984	-10.04150391	-21.22558594	+1744	+7.14111328	-9.68554688	-7.35205078	+25.44433594	+16.43554688	-76.31103516	+1740
+1457971421.34840010	+9.31640625	-7.24658203	-8.05517578	+45.32958984	+7.60253906	-70.92773438	+1912	+8.39355469	-5.70849609	-8.23974609	+25.22460938	-10.37109375	-20.93994141	+1732	+7.11914063	-9.73388672	-7.25976563	+25.70800781	+16.30371094	-75.87158203	+1720
+1457971421.35250000	+9.28564453	-7.28613281	-7.92333984	+45.32958984	+7.36083984	-70.79589844	+1908	+8.38037109	-5.76562500	-8.09033203	+24.78515625	-10.74462891	-20.74218750	+1728	+7.09277344	-9.78222656	-7.14990234	+25.88378906	+16.14990234	-75.52001953	+1700
+1457971421.35669990	+9.25927734	-7.31250000	-7.80029297	+45.35156250	+7.03125000	-70.57617188	+1896	+8.38037109	-5.81396484	-7.94970703	+24.36767578	-11.14013672	-20.41259766	+1716	+7.06640625	-9.83056641	-7.04882813	+26.03759766	+15.99609375	-75.14648438	+1684
+1457971421.36089990	+9.23291016	-7.34326172	-7.68164063	+45.39550781	+6.74560547	-70.33447266	+1884	+8.37158203	-5.86230469	-7.81347656	+23.99414063	-11.44775391	-20.08300781	+1708	+7.03564453	-9.87011719	-6.95654297	+26.27929688	+15.86425781	-74.64111328	+1664
+1457971421.36920000	+9.19335938	-7.40039063	-7.41357422	+45.39550781	+6.10839844	-70.00488281	+1872	+8.37158203	-5.95458984	-7.51464844	+23.24707031	-12.21679688	-19.53369141	+1696	+6.98730469	-9.95800781	-6.74121094	+26.58691406	+15.51269531	-73.87207031	+1640
+1457971421.37340000	+9.17138672	-7.42236328	-7.29492188	+45.48339844	+5.82275391	-69.67529297	+1864	+8.36718750	-5.98974609	-7.38281250	+22.93945313	-12.45849609	-19.13818359	+1688	+6.96093750	-9.98876953	-6.64892578	+26.82861328	+15.40283203	-73.32275391	+1628
+1457971421.37750010	+9.15380859	-7.44873047	-7.15429688	+45.50537109	+5.51513672	-69.54345703	+1864	+8.37158203	-6.02929688	-7.22460938	+22.65380859	-12.78808594	-18.89648438	+1688	+6.93457031	-10.03271484	-6.53466797	+27.00439453	+15.27099609	-72.90527344	+1620
+1457971421.38170000	+9.13623047	-7.47070313	-7.02685547	+45.50537109	+5.18554688	-69.23583984	+1860	+8.37158203	-6.06884766	-7.08398438	+22.28027344	-13.05175781	-18.50097656	+1684	+6.90820313	-10.07666016	-6.42919922	+27.11425781	+15.13916016	-72.46582031	+1616
+1457971421.38590000	+9.11865234	-7.49267578	-6.91259766	+45.57128906	+4.87792969	-68.86230469	+1852	+8.37158203	-6.09960938	-6.95654297	+21.95068359	-13.20556641	-18.01757813	+1676	+6.88623047	-10.10302734	-6.33691406	+27.33398438	+15.02929688	-71.87255859	+1604
+1457971421.39420010	+9.08349609	-7.53662109	-6.64013672	+45.63720703	+4.24072266	-68.29101563	+1856	+8.37597656	-6.17871094	-6.66210938	+21.24755859	-13.64501953	-17.29248047	+1680	+6.84667969	-10.17773438	-6.12158203	+27.59765625	+14.76562500	-70.97167969	+1600
+1457971421.39829990	+9.06591797	-7.55419922	-6.52587891	+45.72509766	+3.95507813	-67.82958984	+1852	+8.37158203	-6.20507813	-6.53906250	+20.89599609	-13.71093750	-16.76513672	+1672	+6.82470703	-10.19970703	-6.02929688	+27.79541016	+14.67773438	-70.37841797	+1596
+1457971421.40249990	+9.05712891	-7.57177734	-6.38525391	+45.81298828	+3.66943359	-67.58789063	+1860	+8.38476563	-6.24462891	-6.38964844	+20.56640625	-13.93066406	-16.45751953	+1676	+6.81591797	-10.23486328	-5.91503906	+27.94921875	+14.54589844	-69.96093750	+1596
+1457971421.41080000	+9.02636719	-7.61132813	-6.15234375	+45.94482422	+3.09814453	-66.64306641	+1860	+8.38037109	-6.31494141	-6.13916016	+19.66552734	-13.99658203	-15.40283203	+1668	+6.79394531	-10.29638672	-5.70849609	+28.25683594	+14.34814453	-68.92822266	+1592
+1457971421.41919990	+9.00000000	-7.65087891	-5.89746094	+46.12060547	+2.54882813	-65.80810547	+1868	+8.38476563	-6.39404297	-5.86669922	+18.74267578	-14.15039063	-14.52392578	+1668	+6.78515625	-10.36669922	-5.48437500	+28.54248047	+14.15039063	-68.07128906	+1588
+1457971421.42330000	+8.98242188	-7.66406250	-5.79199219	+46.25244141	+2.28515625	-65.21484375	+1864	+8.38476563	-6.42041016	-5.75244141	+18.25927734	-14.08447266	-13.90869141	+1660	+6.78515625	-10.38427734	-5.38769531	+28.74023438	+14.06250000	-67.50000000	+1580
+1457971421.43170000	+8.96044922	-7.69921875	-5.54150391	+46.49414063	+1.71386719	-64.33593750	+1868	+8.39355469	-6.50390625	-5.48876953	+17.22656250	-14.21630859	-12.98583984	+1660	+6.78955078	-10.44580078	-5.15917969	+29.04785156	+13.86474609	-66.66503906	+1568
+1457971421.43580010	+8.94726563	-7.70800781	-5.43603516	+46.66992188	+1.45019531	-63.74267578	+1860	+8.39355469	-6.53027344	-5.37451172	+16.74316406	-14.17236328	-12.34863281	+1652	+6.79833984	-10.46337891	-5.05810547	+29.28955078	+13.75488281	-66.13769531	+1556
+1457971421.44000010	+8.94726563	-7.72558594	-5.30859375	+46.86767578	+1.18652344	-63.34716797	+1864	+8.40234375	-6.56103516	-5.23828125	+16.30371094	-14.26025391	-11.93115234	+1648	+6.81152344	-10.48974609	-4.94384766	+29.48730469	+13.64501953	-65.76416016	+1544
+1457971421.44829990	+8.92089844	-7.74755859	-5.08447266	+47.21923828	+0.61523438	-62.24853516	+1852	+8.40673828	-6.62255859	-5.00537109	+15.27099609	-14.21630859	-10.76660156	+1636	+6.82470703	-10.53808594	-4.73291016	+29.86083984	+13.46923828	-64.86328125	+1516
+1457971421.45670010	+8.90771484	-7.76513672	-4.84716797	+47.61474609	+0.00000000	-61.36962891	+1844	+8.41992188	-6.68408203	-4.75488281	+14.34814453	-14.32617188	-9.77783203	+1624	+6.84228516	-10.58203125	-4.51757813	+30.21240234	+13.27148438	-64.00634766	+1484
+1457971421.46499990	+8.90332031	-7.76953125	-4.61865234	+48.16406250	-0.61523438	-60.42480469	+1832	+8.43310547	-6.72363281	-4.51757813	+13.60107422	-14.39208984	-8.72314453	+1608	+6.86865234	-10.61279297	-4.31103516	+30.71777344	+13.00781250	-63.12744141	+1448
+1457971421.47330000	+8.88574219	-7.77392578	-4.39892578	+48.66943359	-1.20849609	-59.52392578	+1820	+8.44189453	-6.76318359	-4.28906250	+12.85400391	-14.41406250	-7.66845703	+1596	+6.87744141	-10.64355469	-4.11328125	+31.11328125	+12.83203125	-62.27050781	+1416
+1457971421.47750000	+8.89013672	-7.76953125	-4.28027344	+48.97705078	-1.51611328	-59.19433594	+1816	+8.45507813	-6.77636719	-4.16601563	+12.59033203	-14.47998047	-7.22900391	+1588	+6.88623047	-10.66113281	-4.01660156	+31.35498047	+12.72216797	-61.85302734	+1400
+1457971421.48160000	+8.88134766	-7.77392578	-4.17041016	+49.19677734	-1.80175781	-58.79882813	+1812	+8.45947266	-6.79833984	-4.05175781	+12.26074219	-14.47998047	-6.72363281	+1584	+6.88183594	-10.67871094	-3.91992188	+31.50878906	+12.63427734	-61.41357422	+1388
+1457971421.48580000	+8.87695313	-7.76513672	-4.06933594	+49.50439453	-2.08740234	-58.31542969	+1804	+8.46386719	-6.80273438	-3.94628906	+12.01904297	-14.45800781	-6.17431641	+1576	+6.88623047	-10.68750000	-3.83203125	+31.75048828	+12.54638672	-60.97412109	+1372
+1457971421.49410010	+8.86816406	-7.76074219	-3.85400391	+50.03173828	-2.61474609	-57.61230469	+1800	+8.47705078	-6.82470703	-3.71777344	+11.57958984	-14.50195313	-5.25146484	+1572	+6.88623047	-10.71386719	-3.65625000	+32.14599609	+12.37060547	-60.07324219	+1352
+1457971421.49830010	+8.86376953	-7.74755859	-3.75732422	+50.33935547	-2.83447266	-57.19482422	+1800	+8.48583984	-6.82470703	-3.61669922	+11.40380859	-14.45800781	-4.74609375	+1568	+6.88623047	-10.71826172	-3.57275391	+32.36572266	+12.26074219	-59.63378906	+1340
+1457971421.50250010	+8.86816406	-7.73876953	-3.65625000	+50.66894531	-3.09814453	-56.86523438	+1800	+8.49462891	-6.82910156	-3.50683594	+11.29394531	-14.45800781	-4.30664063	+1568	+6.89062500	-10.72705078	-3.48925781	+32.60742188	+12.17285156	-59.21630859	+1336
+1457971421.50659990	+8.85937500	-7.73876953	-3.55517578	+50.84472656	-3.27392578	-56.53564453	+1800	+8.49902344	-6.83789063	-3.40576172	+11.11816406	-14.41406250	-3.84521484	+1568	+6.88623047	-10.74462891	-3.40576172	+32.76123047	+12.10693359	-58.82080078	+1332
+1457971421.51079990	+8.85498047	-7.72558594	-3.46728516	+51.13037109	-3.47167969	-56.14013672	+1800	+8.50341797	-6.83789063	-3.30468750	+11.03027344	-14.34814453	-3.36181641	+1568	+6.88183594	-10.74902344	-3.32666016	+32.95898438	+12.04101563	-58.42529297	+1328
+1457971421.51910000	+8.85058594	-7.71679688	-3.28271484	+51.54785156	-3.80126953	-55.48095703	+1800	+8.51220703	-6.84228516	-3.11572266	+10.89843750	-14.23828125	-2.46093750	+1576	+6.88183594	-10.77099609	-3.17285156	+33.33251953	+11.90917969	-57.59033203	+1324
+1457971421.52329990	+8.84619141	-7.70361328	-3.19921875	+51.78955078	-3.95507813	-55.12939453	+1804	+8.51660156	-6.83789063	-3.02343750	+10.85449219	-14.17236328	-1.99951172	+1580	+6.88183594	-10.77539063	-3.09375000	+33.55224609	+11.79931641	-57.26074219	+1324
+1457971421.52749990	+8.85058594	-7.69482422	-3.11572266	+52.03125000	-4.13085938	-54.82177734	+1804	+8.52099609	-6.83789063	-2.93554688	+10.85449219	-14.10644531	-1.56005859	+1588	+6.89062500	-10.77978516	-3.02343750	+33.77197266	+11.71142578	-56.90917969	+1324
+1457971421.53160000	+8.84179688	-7.69482422	-3.03662109	+52.16308594	-4.24072266	-54.53613281	+1804	+8.52099609	-6.83789063	-2.84765625	+10.83251953	-14.04052734	-1.14257813	+1592	+6.89062500	-10.79296875	-2.94873047	+33.94775391	+11.62353516	-56.57958984	+1324
+1457971421.54000000	+8.84179688	-7.67285156	-2.87841797	+52.53662109	-4.50439453	-53.98681641	+1804	+8.52539063	-6.83349609	-2.68505859	+10.87646484	-13.93066406	-0.30761719	+1600	+6.90380859	-10.79736328	-2.79492188	+34.36523438	+11.42578125	-56.07421875	+1328
+1457971421.54410000	+8.84179688	-7.67285156	-2.80371094	+52.66845703	-4.61425781	-53.76708984	+1804	+8.52099609	-6.83349609	-2.60595703	+10.92041016	-13.86474609	+0.06591797	+1604	+6.91259766	-10.80615234	-2.72021484	+34.56298828	+11.33789063	-55.83251953	+1328
+1457971421.54830000	+8.83740234	-7.66406250	-2.72460938	+52.84423828	-4.72412109	-53.54736328	+1804	+8.52099609	-6.82470703	-2.52685547	+10.98632813	-13.84277344	+0.43945313	+1612	+6.92578125	-10.81054688	-2.64111328	+34.80468750	+11.22802734	-55.65673828	+1332
+1457971421.55240010	+8.84179688	-7.65527344	-2.65869141	+53.02001953	-4.85595703	-53.30566406	+1804	+8.52539063	-6.82031250	-2.45654297	+11.05224609	-13.77685547	+0.85693359	+1612	+6.93896484	-10.81054688	-2.57519531	+35.04638672	+11.07421875	-55.43701172	+1332
+1457971421.55660010	+8.83740234	-7.65527344	-2.58837891	+53.15185547	-4.94384766	-53.08593750	+1800	+8.52099609	-6.82031250	-2.38623047	+11.11816406	-13.73291016	+1.23046875	+1612	+6.94775391	-10.81494141	-2.50488281	+35.24414063	+10.98632813	-55.23925781	+1328
+1457971421.56080010	+8.83300781	-7.64208984	-2.51806641	+53.30566406	-5.05371094	-52.93212891	+1796	+8.51660156	-6.81591797	-2.31591797	+11.20605469	-13.71093750	+1.58203125	+1616	+6.96093750	-10.81494141	-2.43017578	+35.48583984	+10.85449219	-55.15136719	+1332
+1457971421.56909990	+8.83300781	-7.62890625	-2.39062500	+53.61328125	-5.25146484	-52.58056641	+1788	+8.51220703	-6.80712891	-2.18847656	+11.40380859	-13.64501953	+2.26318359	+1612	+6.99169922	-10.81494141	-2.29394531	+35.99121094	+10.59082031	-54.88769531	+1328
+1457971421.57329990	+8.83300781	-7.62451172	-2.32910156	+53.78906250	-5.33935547	-52.44873047	+1780	+8.50781250	-6.79833984	-2.12255859	+11.51367188	-13.62304688	+2.59277344	+1608	+7.00048828	-10.81054688	-2.21923828	+36.21093750	+10.48095703	-54.84375000	+1324
+1457971421.57740000	+8.83300781	-7.61572266	-2.27197266	+53.94287109	-5.42724609	-52.27294922	+1776	+8.50781250	-6.79394531	-2.06542969	+11.64550781	-13.55712891	+2.94433594	+1604	+7.01367188	-10.81054688	-2.16210938	+36.45263672	+10.37109375	-54.71191406	+1320
+1457971421.58160000	+8.82421875	-7.60693359	-2.21484375	+54.09667969	-5.49316406	-52.11914063	+1768	+8.50341797	-6.78955078	-2.00830078	+11.73339844	-13.49121094	+3.22998047	+1600	+7.02246094	-10.81054688	-2.10058594	+36.67236328	+10.28320313	-54.60205078	+1312
+1457971421.58579990	+8.82421875	-7.59814453	-2.15771484	+54.27246094	-5.58105469	-51.96533203	+1760	+8.49902344	-6.78076172	-1.95117188	+11.86523438	-13.44726563	+3.53759766	+1596	+7.03125000	-10.81054688	-2.03466797	+36.89208984	+10.19531250	-54.53613281	+1308
+1457971421.58990000	+8.81982422	-7.58496094	-2.10498047	+54.42626953	-5.64697266	-51.76757813	+1752	+8.49902344	-6.77197266	-1.89843750	+11.99707031	-13.35937500	+3.86718750	+1588	+7.03564453	-10.80615234	-1.98632813	+37.13378906	+10.08544922	-54.38232422	+1296
+1457971421.59830000	+8.80664063	-7.56738281	-2.00830078	+54.75585938	-5.75683594	-51.43798828	+1736	+8.48583984	-6.75439453	-1.79736328	+12.23876953	-13.16162109	+4.41650391	+1576	+7.03564453	-10.80175781	-1.88085938	+37.48535156	+9.99755859	-54.16259766	+1280
+1457971421.60240010	+8.80224609	-7.55859375	-1.96435547	+54.90966797	-5.80078125	-51.24023438	+1728	+8.48144531	-6.74560547	-1.75341797	+12.34863281	-13.02978516	+4.72412109	+1568	+7.03125000	-10.80175781	-1.83691406	+37.66113281	+9.95361328	-54.00878906	+1272
+1457971421.60660000	+8.79345703	-7.54980469	-1.92041016	+55.04150391	-5.84472656	-51.06445313	+1720	+8.47705078	-6.74121094	-1.70507813	+12.45849609	-12.91992188	+4.96582031	+1560	+7.02685547	-10.79736328	-1.79296875	+37.81494141	+9.93164063	-53.87695313	+1264
+1457971421.61080000	+8.78906250	-7.54101563	-1.87646484	+55.19531250	-5.86669922	-50.86669922	+1712	+8.47265625	-6.73242188	-1.66113281	+12.56835938	-12.78808594	+5.20751953	+1556	+7.01806641	-10.79736328	-1.74902344	+37.92480469	+9.93164063	-53.74511719	+1260
+1457971421.61490010	+8.78027344	-7.52783203	-1.84130859	+55.32714844	-5.88867188	-50.62500000	+1704	+8.46386719	-6.72363281	-1.62158203	+12.70019531	-12.61230469	+5.47119141	+1552	+7.00488281	-10.79736328	-1.71386719	+38.03466797	+9.93164063	-53.52539063	+1252
+1457971421.61910010	+8.77148438	-7.51904297	-1.80615234	+55.45898438	-5.91064453	-50.40527344	+1700	+8.45947266	-6.71484375	-1.58203125	+12.78808594	-12.43652344	+5.71289063	+1548	+6.99169922	-10.80175781	-1.68310547	+38.12255859	+9.93164063	-53.30566406	+1248
+1457971421.62739990	+8.74951172	-7.49707031	-1.73583984	+55.72265625	-5.99853516	-49.98779297	+1692	+8.44628906	-6.69726563	-1.50292969	+13.00781250	-12.12890625	+6.21826172	+1540	+6.96533203	-10.79736328	-1.61718750	+38.29833984	+9.93164063	-52.93212891	+1240
+1457971421.63159990	+8.74072266	-7.48828125	-1.70068359	+55.83251953	-6.02050781	-49.79003906	+1688	+8.43750000	-6.68847656	-1.46777344	+13.09570313	-11.97509766	+6.41601563	+1536	+6.95214844	-10.79736328	-1.59082031	+38.38623047	+9.95361328	-52.73437500	+1240
+1457971421.63570000	+8.73193359	-7.47949219	-1.66552734	+55.94238281	-6.04248047	-49.63623047	+1684	+8.42871094	-6.67968750	-1.42822266	+13.20556641	-11.86523438	+6.59179688	+1536	+6.93457031	-10.79736328	-1.56005859	+38.45214844	+9.95361328	-52.55859375	+1240
+1457971421.63990000	+8.71875000	-7.47070313	-1.63476563	+56.03027344	-6.08642578	-49.43847656	+1684	+8.41992188	-6.67089844	-1.39306641	+13.27148438	-11.73339844	+6.81152344	+1536	+6.91699219	-10.79736328	-1.52929688	+38.49609375	+9.95361328	-52.36083984	+1240
+1457971421.64410000	+8.70996094	-7.46191406	-1.60400391	+56.14013672	-6.15234375	-49.24072266	+1684	+8.41113281	-6.66210938	-1.36230469	+13.38134766	-11.60156250	+7.03125000	+1536	+6.90380859	-10.79736328	-1.50292969	+38.58398438	+9.93164063	-52.18505859	+1240
+1457971421.64820000	+8.70117188	-7.45312500	-1.57324219	+56.25000000	-6.19628906	-49.10888672	+1684	+8.40234375	-6.65332031	-1.32275391	+13.46923828	-11.53564453	+7.20703125	+1536	+6.89501953	-10.79736328	-1.47216797	+38.64990234	+9.90966797	-52.05322266	+1240
+1457971421.65660000	+8.67919922	-7.43115234	-1.51171875	+56.46972656	-6.35009766	-48.80126953	+1680	+8.38476563	-6.63574219	-1.26123047	+13.66699219	-11.35986328	+7.60253906	+1536	+6.87304688	-10.79736328	-1.41943359	+38.80371094	+9.82177734	-51.72363281	+1240
+1457971421.66070010	+8.67041016	-7.41796875	-1.47656250	+56.60156250	-6.43798828	-48.71337891	+1684	+8.37597656	-6.62255859	-1.22607422	+13.75488281	-11.33789063	+7.77832031	+1536	+6.86425781	-10.79296875	-1.38867188	+38.91357422	+9.75585938	-51.63574219	+1236
+1457971421.66490010	+8.66162109	-7.40917969	-1.44580078	+56.71142578	-6.54785156	-48.60351563	+1684	+8.36718750	-6.61376953	-1.19531250	+13.84277344	-11.31591797	+7.95410156	+1536	+6.85986328	-10.78857422	-1.35351563	+39.02343750	+9.66796875	-51.56982422	+1236
+1457971421.66910000	+8.65283203	-7.40039063	-1.41503906	+56.82128906	-6.63574219	-48.51562500	+1684	+8.35839844	-6.60498047	-1.16455078	+13.95263672	-11.29394531	+8.12988281	+1536	+6.85546875	-10.77978516	-1.32275391	+39.15527344	+9.58007813	-51.50390625	+1236
+1457971421.67319990	+8.64404297	-7.38720703	-1.38427734	+56.95312500	-6.74560547	-48.42773438	+1688	+8.34960938	-6.59619141	-1.12939453	+14.04052734	-11.29394531	+8.30566406	+1536	+6.85107422	-10.77539063	-1.28759766	+39.26513672	+9.51416016	-51.45996094	+1232
+1457971421.67740010	+8.63525391	-7.37841797	-1.34912109	+57.06298828	-6.85546875	-48.33984375	+1692	+8.34082031	-6.58740234	-1.09863281	+14.15039063	-11.29394531	+8.45947266	+1536	+6.85107422	-10.77099609	-1.24804688	+39.39697266	+9.42626953	-51.41601563	+1232
+1457971421.68160010	+8.62646484	-7.36523438	-1.31835938	+57.19482422	-6.96533203	-48.25195313	+1700	+8.33203125	-6.57421875	-1.06787109	+14.23828125	-11.29394531	+8.65722656	+1536	+6.85107422	-10.76220703	-1.21289063	+39.52880859	+9.33837891	-51.37207031	+1228
+1457971421.68989990	+8.60888672	-7.33886719	-1.25683594	+57.45849609	-7.18505859	-48.09814453	+1712	+8.31445313	-6.55224609	-1.00634766	+14.45800781	-11.31591797	+9.00878906	+1536	+6.85107422	-10.74462891	-1.13818359	+39.83642578	+9.11865234	-51.35009766	+1224
+1457971421.69409990	+8.60009766	-7.32568359	-1.22607422	+57.59033203	-7.29492188	-48.01025391	+1724	+8.30566406	-6.54345703	-0.97558594	+14.56787109	-11.33789063	+9.18457031	+1536	+6.85107422	-10.73583984	-1.10302734	+39.99023438	+9.03076172	-51.32812500	+1220
+1457971421.69820000	+8.59130859	-7.31250000	-1.19531250	+57.72216797	-7.40478516	-47.92236328	+1732	+8.29248047	-6.53027344	-0.94482422	+14.67773438	-11.31591797	+9.36035156	+1540	+6.85107422	-10.72705078	-1.06787109	+40.14404297	+8.94287109	-51.30615234	+1216
+1457971421.70240000	+8.58251953	-7.29931641	-1.16455078	+57.87597656	-7.51464844	-47.83447266	+1744	+8.28369141	-6.51708984	-0.91406250	+14.78759766	-11.33789063	+9.53613281	+1544	+6.84667969	-10.71386719	-1.03271484	+40.27587891	+8.85498047	-51.28417969	+1212
+1457971421.70650010	+8.57373047	-7.28613281	-1.13378906	+58.00781250	-7.60253906	-47.74658203	+1752	+8.27490234	-6.50830078	-0.88330078	+14.89746094	-11.33789063	+9.68994141	+1548	+6.84667969	-10.70507813	-0.99316406	+40.42968750	+8.78906250	-51.26220703	+1208
+1457971421.71070000	+8.56494141	-7.27294922	-1.10742188	+58.13964844	-7.69042969	-47.63671875	+1764	+8.26611328	-6.49511719	-0.85253906	+15.00732422	-11.31591797	+9.86572266	+1552	+6.83789063	-10.70068359	-0.95800781	+40.53955078	+8.72314453	-51.24023438	+1204
+1457971421.71490000	+8.55615234	-7.25537109	-1.08105469	+58.27148438	-7.80029297	-47.52685547	+1776	+8.25732422	-6.48193359	-0.82617188	+15.11718750	-11.29394531	+10.04150391	+1552	+6.83349609	-10.69189453	-0.92724609	+40.64941406	+8.63525391	-51.15234375	+1200
+1457971421.71900010	+8.54296875	-7.24218750	-1.05029297	+58.40332031	-7.88818359	-47.41699219	+1788	+8.24853516	-6.47314453	-0.79541016	+15.22705078	-11.27197266	+10.19531250	+1556	+6.82031250	-10.68310547	-0.90087891	+40.73730469	+8.56933594	-51.08642578	+1200
+1457971421.72740010	+8.52539063	-7.21582031	-1.00195313	+58.68896484	-8.06396484	-47.21923828	+1816	+8.22656250	-6.44677734	-0.74267578	+15.44677734	-11.25000000	+10.50292969	+1568	+6.80273438	-10.66992188	-0.84814453	+40.93505859	+8.39355469	-50.93261719	+1196
+1457971421.73149990	+8.51220703	-7.20263672	-0.97558594	+58.82080078	-8.12988281	-47.15332031	+1828	+8.21777344	-6.43798828	-0.71630859	+15.55664063	-11.25000000	+10.61279297	+1572	+6.78955078	-10.66552734	-0.82617188	+41.00097656	+8.32763672	-50.84472656	+1196
+1457971421.73569990	+8.49902344	-7.18945313	-0.94921875	+58.95263672	-8.21777344	-47.10937500	+1844	+8.20458984	-6.42919922	-0.68554688	+15.66650391	-11.27197266	+10.67871094	+1580	+6.77197266	-10.65673828	-0.79980469	+41.04492188	+8.26171875	-50.80078125	+1200
+1457971421.73990010	+8.49023438	-7.18066406	-0.93164063	+59.08447266	-8.30566406	-46.97753906	+1856	+8.19580078	-6.42041016	-0.66796875	+15.77636719	-11.22802734	+10.85449219	+1580	+6.75878906	-10.65673828	-0.78222656	+41.11083984	+8.17382813	-50.69091797	+1196
+1457971421.74400000	+8.47705078	-7.17187500	-0.91406250	+59.17236328	-8.34960938	-46.93359375	+1868	+8.18261719	-6.41162109	-0.65039063	+15.84228516	-11.22802734	+10.92041016	+1588	+6.74121094	-10.65673828	-0.76904297	+41.11083984	+8.12988281	-50.58105469	+1200
+1457971421.74819990	+8.46826172	-7.15869141	-0.88769531	+59.32617188	-8.41552734	-46.95556641	+1880	+8.17382813	-6.40283203	-0.62402344	+15.97412109	-11.27197266	+10.94238281	+1592	+6.72363281	-10.65234375	-0.74707031	+41.13281250	+8.06396484	-50.58105469	+1200
+1457971421.75239990	+8.45947266	-7.14990234	-0.87890625	+59.45800781	-8.50341797	-46.86767578	+1892	+8.16503906	-6.39404297	-0.61083984	+16.08398438	-11.25000000	+11.05224609	+1596	+6.71044922	-10.65234375	-0.73828125	+41.19873047	+7.97607422	-50.47119141	+1196
+1457971421.76070000	+8.43750000	-7.13671875	-0.84814453	+59.63378906	-8.54736328	-46.88964844	+1916	+8.14306641	-6.38525391	-0.58007813	+16.21582031	-11.31591797	+11.05224609	+1604	+6.67529297	-10.65234375	-0.71630859	+41.19873047	+7.88818359	-50.40527344	+1196
+1457971421.76490000	+8.43310547	-7.13232422	-0.84375000	+59.74365234	-8.59130859	-46.84570313	+1928	+8.13867188	-6.38085938	-0.57568359	+16.28173828	-11.27197266	+11.11816406	+1608	+6.66210938	-10.65234375	-0.71191406	+41.24267578	+7.84423828	-50.33935547	+1192
+1457971421.76900010	+8.41992188	-7.13232422	-0.83496094	+59.76562500	-8.56933594	-46.84570313	+1940	+8.12988281	-6.38525391	-0.56689453	+16.28173828	-11.27197266	+11.11816406	+1612	+6.64892578	-10.65673828	-0.70751953	+41.24267578	+7.86621094	-50.31738281	+1192
+1457971421.77320000	+8.41552734	-7.12792969	-0.82617188	+59.83154297	-8.56933594	-46.88964844	+1952	+8.12109375	-6.38085938	-0.55371094	+16.34765625	-11.29394531	+11.09619141	+1616	+6.63574219	-10.65673828	-0.69433594	+41.22070313	+7.86621094	-50.36132813	+1192
+1457971421.77740000	+8.41113281	-7.12792969	-0.82617188	+59.87548828	-8.56933594	-46.84570313	+1956	+8.11669922	-6.38085938	-0.55810547	+16.39160156	-11.25000000	+11.14013672	+1616	+6.62695313	-10.65673828	-0.69433594	+41.24267578	+7.86621094	-50.36132813	+1188
+1457971421.78150010	+8.40234375	-7.13232422	-0.82617188	+59.87548828	-8.52539063	-46.84570313	+1968	+8.10791016	-6.38525391	-0.55810547	+16.36962891	-11.20605469	+11.14013672	+1616	+6.61816406	-10.66113281	-0.68994141	+41.22070313	+7.91015625	-50.36132813	+1188
+1457971421.78570010	+8.39794922	-7.12792969	-0.82177734	+59.89746094	-8.50341797	-46.86767578	+1976	+8.10351563	-6.38085938	-0.55371094	+16.39160156	-11.18408203	+11.11816406	+1620	+6.61816406	-10.66113281	-0.68115234	+41.24267578	+7.93212891	-50.40527344	+1184
+1457971421.79399990	+8.38916016	-7.13232422	-0.82617188	+59.91943359	-8.41552734	-46.84570313	+1988	+8.09912109	-6.38964844	-0.55810547	+16.36962891	-11.11816406	+11.14013672	+1620	+6.61376953	-10.66113281	-0.68115234	+41.30859375	+8.04199219	-50.42724609	+1176
+1457971421.79819990	+8.38476563	-7.13671875	-0.83056641	+59.89746094	-8.37158203	-46.82373047	+1996	+8.09472656	-6.38964844	-0.56250000	+16.36962891	-11.05224609	+11.18408203	+1620	+6.61376953	-10.66113281	-0.67675781	+41.33056641	+8.08593750	-50.47119141	+1172
+1457971421.80230000	+8.38476563	-7.13671875	-0.83056641	+59.89746094	-8.30566406	-46.80175781	+2004	+8.09033203	-6.38964844	-0.56250000	+16.34765625	-11.00830078	+11.20605469	+1620	+6.61376953	-10.66113281	-0.66796875	+41.37451172	+8.15185547	-50.51513672	+1168
+1457971421.80650000	+8.38037109	-7.14111328	-0.83056641	+59.89746094	-8.28369141	-46.77978516	+2008	+8.09033203	-6.39404297	-0.56689453	+16.32568359	-10.98632813	+11.22802734	+1620	+6.61816406	-10.66113281	-0.66357422	+41.39648438	+8.19580078	-50.55908203	+1164
+1457971421.81069990	+8.38037109	-7.14550781	-0.83496094	+59.89746094	-8.23974609	-46.75781250	+2012	+8.09033203	-6.39404297	-0.56689453	+16.30371094	-10.94238281	+11.25000000	+1620	+6.62255859	-10.66113281	-0.65917969	+41.41845703	+8.26171875	-50.60302734	+1164
+1457971421.81480000	+8.38037109	-7.14550781	-0.83496094	+59.89746094	-8.21777344	-46.73583984	+2016	+8.09033203	-6.39843750	-0.56689453	+16.30371094	-10.89843750	+11.27197266	+1620	+6.62695313	-10.66113281	-0.65478516	+41.46240234	+8.30566406	-50.64697266	+1164
+1457971421.82320000	+8.38037109	-7.14990234	-0.83935547	+59.89746094	-8.21777344	-46.66992188	+2024	+8.09033203	-6.39843750	-0.57128906	+16.28173828	-10.87646484	+11.31591797	+1616	+6.63134766	-10.65673828	-0.64599609	+41.50634766	+8.37158203	-50.69091797	+1160
+1457971421.82730010	+8.38037109	-7.14990234	-0.83935547	+59.91943359	-8.23974609	-46.66992188	+2028	+8.09033203	-6.39843750	-0.57128906	+16.25976563	-10.85449219	+11.35986328	+1616	+6.63574219	-10.65673828	-0.64160156	+41.55029297	+8.41552734	-50.73486328	+1160
+1457971421.83150010	+8.38037109	-7.14990234	-0.83935547	+59.91943359	-8.23974609	-46.66992188	+2032	+8.09033203	-6.39843750	-0.57128906	+16.25976563	-10.85449219	+11.38183594	+1616	+6.64013672	-10.65234375	-0.64160156	+41.57226563	+8.41552734	-50.75683594	+1160
+1457971421.83570000	+8.38476563	-7.14990234	-0.83935547	+59.94140625	-8.26171875	-46.66992188	+2036	+8.09033203	-6.39843750	-0.57128906	+16.25976563	-10.85449219	+11.40380859	+1612	+6.64453125	-10.65234375	-0.63720703	+41.59423828	+8.43750000	-50.77880859	+1160
+1457971421.83979990	+8.38476563	-7.14990234	-0.83935547	+59.96337891	-8.26171875	-46.66992188	+2036	+8.09033203	-6.39843750	-0.57128906	+16.25976563	-10.85449219	+11.42578125	+1612	+6.64892578	-10.65234375	-0.63281250	+41.61621094	+8.45947266	-50.80078125	+1160
+1457971421.84400010	+8.38476563	-7.14990234	-0.83496094	+59.96337891	-8.28369141	-46.66992188	+2040	+8.09033203	-6.39843750	-0.57128906	+16.25976563	-10.85449219	+11.42578125	+1608	+6.64892578	-10.65234375	-0.63281250	+41.61621094	+8.48144531	-50.82275391	+1160
+1457971421.85229990	+8.38476563	-7.14550781	-0.83496094	+60.02929688	-8.32763672	-46.66992188	+2048	+8.09033203	-6.39843750	-0.56689453	+16.25976563	-10.87646484	+11.44775391	+1608	+6.65332031	-10.65234375	-0.62841797	+41.63818359	+8.48144531	-50.84472656	+1160
+1457971421.85649990	+8.38476563	-7.14550781	-0.83496094	+60.02929688	-8.34960938	-46.66992188	+2048	+8.09033203	-6.39843750	-0.56689453	+16.25976563	-10.89843750	+11.44775391	+1608	+6.65332031	-10.65234375	-0.62402344	+41.63818359	+8.48144531	-50.84472656	+1160
+1457971421.86060000	+8.38476563	-7.14550781	-0.83496094	+60.05126953	-8.37158203	-46.66992188	+2052	+8.09033203	-6.39843750	-0.56689453	+16.28173828	-10.89843750	+11.44775391	+1604	+6.65332031	-10.65234375	-0.62402344	+41.63818359	+8.50341797	-50.84472656	+1160
+1457971421.86480000	+8.38476563	-7.14550781	-0.83496094	+60.07324219	-8.39355469	-46.69189453	+2056	+8.09033203	-6.39843750	-0.56689453	+16.28173828	-10.92041016	+11.44775391	+1604	+6.65332031	-10.65234375	-0.62402344	+41.63818359	+8.50341797	-50.86669922	+1160
+1457971421.86900000	+8.38476563	-7.14111328	-0.83056641	+60.09521484	-8.39355469	-46.69189453	+2056	+8.09033203	-6.39843750	-0.56689453	+16.28173828	-10.92041016	+11.44775391	+1604	+6.65332031	-10.65234375	-0.62402344	+41.63818359	+8.50341797	-50.86669922	+1160
+1457971421.87310000	+8.38916016	-7.14111328	-0.83056641	+60.11718750	-8.41552734	-46.71386719	+2060	+8.09472656	-6.39404297	-0.56250000	+16.30371094	-10.94238281	+11.42578125	+1604	+6.65332031	-10.65234375	-0.62402344	+41.63818359	+8.50341797	-50.86669922	+1160
+1457971421.87730000	+8.38916016	-7.14111328	-0.83056641	+60.13916016	-8.43750000	-46.71386719	+2064	+8.09472656	-6.39404297	-0.56250000	+16.30371094	-10.96435547	+11.42578125	+1604	+6.65332031	-10.65234375	-0.62402344	+41.61621094	+8.50341797	-50.86669922	+1160
+1457971421.88560010	+8.38916016	-7.14111328	-0.83056641	+60.16113281	-8.43750000	-46.73583984	+2068	+8.09472656	-6.39404297	-0.56250000	+16.32568359	-10.96435547	+11.40380859	+1600	+6.65332031	-10.65234375	-0.62402344	+41.61621094	+8.48144531	-50.86669922	+1160
+1457971421.88980010	+8.38916016	-7.14111328	-0.83056641	+60.18310547	-8.45947266	-46.75781250	+2068	+8.09472656	-6.39404297	-0.56250000	+16.32568359	-10.98632813	+11.40380859	+1600	+6.65332031	-10.65234375	-0.62402344	+41.61621094	+8.48144531	-50.86669922	+1160
+1457971421.89400010	+8.38916016	-7.14111328	-0.83056641	+60.20507813	-8.45947266	-46.75781250	+2072	+8.09472656	-6.39404297	-0.56250000	+16.32568359	-10.98632813	+11.38183594	+1600	+6.64892578	-10.65234375	-0.62402344	+41.59423828	+8.48144531	-50.88867188	+1160
+1457971421.89809990	+8.38916016	-7.14111328	-0.83056641	+60.22705078	-8.48144531	-46.77978516	+2072	+8.09472656	-6.39404297	-0.56250000	+16.34765625	-10.98632813	+11.38183594	+1600	+6.64892578	-10.65234375	-0.62402344	+41.59423828	+8.48144531	-50.88867188	+1156
+1457971421.90229990	+8.38916016	-7.13671875	-0.82617188	+60.24902344	-8.48144531	-46.77978516	+2072	+8.09472656	-6.39404297	-0.56250000	+16.34765625	-11.00830078	+11.38183594	+1600	+6.64892578	-10.65234375	-0.62402344	+41.59423828	+8.48144531	-50.88867188	+1156
+1457971421.91059990	+8.38916016	-7.13671875	-0.82617188	+60.29296875	-8.50341797	-46.80175781	+2076	+8.09472656	-6.39404297	-0.56250000	+16.36962891	-11.00830078	+11.35986328	+1600	+6.64892578	-10.65234375	-0.62841797	+41.59423828	+8.48144531	-50.88867188	+1156
+1457971421.91479990	+8.38916016	-7.13671875	-0.82617188	+60.31494141	-8.50341797	-46.82373047	+2080	+8.09472656	-6.39404297	-0.55810547	+16.36962891	-11.00830078	+11.35986328	+1600	+6.64892578	-10.65673828	-0.62841797	+41.57226563	+8.48144531	-50.91064453	+1156
+1457971421.91899990	+8.38916016	-7.13671875	-0.82617188	+60.35888672	-8.50341797	-46.82373047	+2080	+8.09472656	-6.39404297	-0.55810547	+16.39160156	-11.03027344	+11.33789063	+1596	+6.64892578	-10.65673828	-0.62841797	+41.57226563	+8.45947266	-50.93261719	+1156
+1457971421.92310000	+8.38916016	-7.13671875	-0.82617188	+60.40283203	-8.52539063	-46.84570313	+2080	+8.09472656	-6.39404297	-0.55810547	+16.39160156	-11.03027344	+11.33789063	+1596	+6.64892578	-10.65673828	-0.62841797	+41.57226563	+8.45947266	-50.95458984	+1152
+1457971421.92730000	+8.38916016	-7.13671875	-0.82617188	+60.44677734	-8.52539063	-46.84570313	+2084	+8.09472656	-6.39404297	-0.55810547	+16.41357422	-11.03027344	+11.31591797	+1596	+6.64892578	-10.66113281	-0.62402344	+41.59423828	+8.45947266	-50.97656250	+1152
+1457971421.93560000	+8.38916016	-7.14111328	-0.82617188	+60.57861328	-8.52539063	-46.88964844	+2084	+8.09472656	-6.39404297	-0.55810547	+16.47949219	-11.07421875	+11.27197266	+1596	+6.65332031	-10.66552734	-0.61962891	+41.63818359	+8.48144531	-51.10839844	+1152
+1457971421.93980000	+8.38916016	-7.14111328	-0.82617188	+60.64453125	-8.52539063	-46.88964844	+2088	+8.09033203	-6.39404297	-0.55810547	+16.50146484	-11.07421875	+11.22802734	+1596	+6.65332031	-10.66992188	-0.61523438	+41.66015625	+8.52539063	-51.15234375	+1152
+1457971421.94390010	+8.38916016	-7.14111328	-0.82177734	+60.73242188	-8.52539063	-46.88964844	+2088	+8.09033203	-6.39843750	-0.55810547	+16.56738281	-11.09619141	+11.18408203	+1600	+6.65771484	-10.66992188	-0.60644531	+41.72607422	+8.56933594	-51.26220703	+1152
+1457971421.94810010	+8.38916016	-7.14550781	-0.82617188	+60.79833984	-8.50341797	-46.86767578	+2088	+8.09033203	-6.39843750	-0.55810547	+16.61132813	-11.11816406	+11.16210938	+1600	+6.66210938	-10.67431641	-0.59765625	+41.79199219	+8.61328125	-51.32812500	+1156
+1457971421.95230010	+8.38476563	-7.14550781	-0.82617188	+60.84228516	-8.48144531	-46.84570313	+2092	+8.09033203	-6.39843750	-0.55810547	+16.67724609	-11.11816406	+11.11816406	+1600	+6.67089844	-10.67871094	-0.59326172	+41.85791016	+8.67919922	-51.39404297	+1156
+1457971421.96059990	+8.38476563	-7.15429688	-0.82617188	+60.95214844	-8.41552734	-46.77978516	+2096	+8.08593750	-6.40722656	-0.55810547	+16.80908203	-11.07421875	+11.03027344	+1600	+6.67968750	-10.68310547	-0.57568359	+41.98974609	+8.83300781	-51.50390625	+1164
+1457971421.96479990	+8.38037109	-7.15429688	-0.83056641	+60.99609375	-8.37158203	-46.73583984	+2096	+8.08154297	-6.40722656	-0.56250000	+16.85302734	-11.05224609	+11.00830078	+1600	+6.67968750	-10.68750000	-0.57128906	+42.03369141	+8.92089844	-51.52587891	+1164
+1457971421.96890000	+8.37597656	-7.15869141	-0.83056641	+61.04003906	-8.32763672	-46.69189453	+2096	+8.07714844	-6.41162109	-0.56250000	+16.91894531	-11.00830078	+10.96435547	+1600	+6.68408203	-10.69189453	-0.56689453	+42.07763672	+9.03076172	-51.54785156	+1168
+1457971421.97309990	+8.37158203	-7.16308594	-0.83056641	+61.08398438	-8.26171875	-46.64794922	+2100	+8.07275391	-6.41601563	-0.56250000	+16.96289063	-10.96435547	+10.92041016	+1600	+6.67968750	-10.69628906	-0.56250000	+42.12158203	+9.11865234	-51.56982422	+1168
+1457971421.97729990	+8.36718750	-7.16748047	-0.83496094	+61.10595703	-8.21777344	-46.58203125	+2100	+8.06835938	-6.41601563	-0.56689453	+17.00683594	-10.89843750	+10.89843750	+1600	+6.67968750	-10.70068359	-0.55810547	+42.14355469	+9.20654297	-51.54785156	+1172
+1457971421.98560000	+8.35839844	-7.17626953	-0.84375000	+61.14990234	-8.10791016	-46.42822266	+2104	+8.05957031	-6.42480469	-0.57128906	+17.09472656	-10.74462891	+10.85449219	+1600	+6.67089844	-10.70947266	-0.55810547	+42.16552734	+9.40429688	-51.50390625	+1176
+1457971421.98980000	+8.35400391	-7.17626953	-0.84375000	+61.17187500	-8.06396484	-46.36230469	+2104	+8.05957031	-6.42919922	-0.57568359	+17.11669922	-10.65673828	+10.83251953	+1600	+6.66210938	-10.71386719	-0.55810547	+42.16552734	+9.49218750	-51.43798828	+1176
+1457971421.99390010	+8.34960938	-7.18066406	-0.84814453	+61.17187500	-7.99804688	-46.29638672	+2104	+8.05517578	-6.42919922	-0.57568359	+17.13867188	-10.56884766	+10.83251953	+1600	+6.65771484	-10.71826172	-0.56250000	+42.16552734	+9.55810547	-51.39404297	+1180
+1457971421.99810000	+8.34521484	-7.18505859	-0.85253906	+61.17187500	-7.95410156	-46.23046875	+2104	+8.05078125	-6.43359375	-0.58007813	+17.16064453	-10.48095703	+10.81054688	+1600	+6.64892578	-10.72265625	-0.56689453	+42.16552734	+9.64599609	-51.30615234	+1180
+1457971422.00230000	+8.34082031	-7.18945313	-0.85693359	+61.19384766	-7.91015625	-46.16455078	+2104	+8.04638672	-6.43798828	-0.58447266	+17.18261719	-10.41503906	+10.78857422	+1600	+6.63574219	-10.72705078	-0.57128906	+42.14355469	+9.73388672	-51.24023438	+1184
+1457971422.01060010	+8.33203125	-7.19384766	-0.86132813	+61.17187500	-7.82226563	-46.05468750	+2100	+8.03759766	-6.44238281	-0.58886719	+17.20458984	-10.26123047	+10.76660156	+1600	+6.61816406	-10.74023438	-0.58007813	+42.07763672	+9.88769531	-51.10839844	+1184
+1457971422.01480010	+8.32763672	-7.19824219	-0.86572266	+61.17187500	-7.80029297	-45.98876953	+2100	+8.03320313	-6.44677734	-0.58886719	+17.22656250	-10.19531250	+10.76660156	+1600	+6.60498047	-10.74462891	-0.58886719	+42.05566406	+9.95361328	-51.02050781	+1184
+1457971422.01889990	+8.32324219	-7.20263672	-0.86572266	+61.17187500	-7.77832031	-45.92285156	+2096	+8.03320313	-6.45117188	-0.59326172	+17.22656250	-10.12939453	+10.74462891	+1600	+6.59619141	-10.74902344	-0.59326172	+42.01171875	+10.01953125	-50.95458984	+1180
+1457971422.02309990	+8.32324219	-7.20263672	-0.87011719	+61.14990234	-7.75634766	-45.87890625	+2096	+8.02880859	-6.45117188	-0.59326172	+17.22656250	-10.08544922	+10.74462891	+1600	+6.59179688	-10.75341797	-0.59765625	+41.98974609	+10.06347656	-50.86669922	+1180
+1457971422.02720000	+8.31884766	-7.20703125	-0.87011719	+61.14990234	-7.73437500	-45.83496094	+2092	+8.02880859	-6.45556641	-0.59765625	+17.22656250	-10.04150391	+10.74462891	+1596	+6.58300781	-10.75781250	-0.60205078	+41.96777344	+10.12939453	-50.82275391	+1176
+1457971422.03559990	+8.31884766	-7.21142578	-0.87451172	+61.12792969	-7.71240234	-45.79101563	+2084	+8.02441406	-6.45996094	-0.59765625	+17.20458984	-9.97558594	+10.72265625	+1596	+6.57861328	-10.76660156	-0.60644531	+41.94580078	+10.21728516	-50.75683594	+1164
+1457971422.04390000	+8.31884766	-7.21582031	-0.87451172	+61.08398438	-7.71240234	-45.76904297	+2080	+8.02441406	-6.45996094	-0.60205078	+17.18261719	-9.93164063	+10.70068359	+1592	+6.57421875	-10.77099609	-0.60644531	+41.92382813	+10.28320313	-50.73486328	+1156
+1457971422.04810000	+8.31884766	-7.22021484	-0.87451172	+61.08398438	-7.71240234	-45.74707031	+2076	+8.02441406	-6.46435547	-0.60205078	+17.16064453	-9.93164063	+10.70068359	+1592	+6.57421875	-10.77099609	-0.60205078	+41.92382813	+10.30517578	-50.73486328	+1152
+1457971422.05220010	+8.31884766	-7.22460938	-0.87451172	+61.06201172	-7.71240234	-45.74707031	+2072	+8.02880859	-6.46435547	-0.60205078	+17.16064453	-9.93164063	+10.70068359	+1588	+6.57861328	-10.77539063	-0.59765625	+41.92382813	+10.34912109	-50.73486328	+1148
+1457971422.05640010	+8.32324219	-7.22460938	-0.87011719	+61.04003906	-7.71240234	-45.72509766	+2072	+8.02880859	-6.46435547	-0.60205078	+17.13867188	-9.93164063	+10.70068359	+1588	+6.58300781	-10.77539063	-0.59765625	+41.92382813	+10.37109375	-50.75683594	+1144
+1457971422.06469990	+8.32324219	-7.22900391	-0.87011719	+60.99609375	-7.73437500	-45.72509766	+2068	+8.02880859	-6.46875000	-0.60205078	+17.11669922	-9.93164063	+10.70068359	+1584	+6.59179688	-10.77539063	-0.58886719	+41.92382813	+10.39306641	-50.80078125	+1140
+1457971422.07310010	+8.32763672	-7.23339844	-0.86572266	+60.97412109	-7.75634766	-45.72509766	+2064	+8.03320313	-6.46875000	-0.59765625	+17.07275391	-9.93164063	+10.70068359	+1584	+6.59619141	-10.77539063	-0.58007813	+41.94580078	+10.43701172	-50.86669922	+1136
+1457971422.08139990	+8.33642578	-7.23779297	-0.86572266	+60.90820313	-7.80029297	-45.72509766	+2064	+8.03320313	-6.47314453	-0.59765625	+17.05078125	-9.95361328	+10.70068359	+1580	+6.60498047	-10.77539063	-0.57128906	+41.94580078	+10.45898438	-50.91064453	+1136
+1457971422.08559990	+8.33642578	-7.23779297	-0.86132813	+60.88623047	-7.82226563	-45.72509766	+2064	+8.03759766	-6.47314453	-0.59765625	+17.00683594	-9.95361328	+10.70068359	+1580	+6.60937500	-10.77978516	-0.56689453	+41.92382813	+10.48095703	-50.95458984	+1136
+1457971422.08970000	+8.34082031	-7.24218750	-0.86132813	+60.84228516	-7.84423828	-45.72509766	+2068	+8.03759766	-6.47753906	-0.59765625	+16.98486328	-9.95361328	+10.70068359	+1580	+6.61376953	-10.77978516	-0.56250000	+41.92382813	+10.48095703	-50.97656250	+1136
+1457971422.09800000	+8.34960938	-7.24658203	-0.85693359	+60.77636719	-7.88818359	-45.72509766	+2068	+8.04638672	-6.47753906	-0.59765625	+16.89697266	-9.97558594	+10.67871094	+1580	+6.61816406	-10.77978516	-0.55371094	+41.90185547	+10.50292969	-51.02050781	+1136
+1457971422.10220000	+8.34960938	-7.24658203	-0.85693359	+60.75439453	-7.91015625	-45.72509766	+2072	+8.05078125	-6.48193359	-0.59765625	+16.85302734	-9.99755859	+10.67871094	+1584	+6.62255859	-10.77978516	-0.55371094	+41.87988281	+10.50292969	-51.04248047	+1136
+1457971422.10640000	+8.34960938	-7.24658203	-0.85693359	+60.71044922	-7.91015625	-45.72509766	+2072	+8.05078125	-6.48193359	-0.59326172	+16.78710938	-9.99755859	+10.67871094	+1584	+6.62255859	-10.77978516	-0.54931641	+41.85791016	+10.52490234	-51.04248047	+1136
+1457971422.11050010	+8.35400391	-7.25097656	-0.85693359	+60.68847656	-7.93212891	-45.70312500	+2076	+8.05517578	-6.48632813	-0.59326172	+16.74316406	-10.01953125	+10.67871094	+1584	+6.62255859	-10.78417969	-0.54931641	+41.83593750	+10.52490234	-51.04248047	+1136
+1457971422.11470010	+8.35400391	-7.25097656	-0.85693359	+60.66650391	-7.93212891	-45.68115234	+2076	+8.05957031	-6.49072266	-0.59326172	+16.69921875	-9.99755859	+10.65673828	+1584	+6.62255859	-10.78417969	-0.54931641	+41.81396484	+10.52490234	-51.04248047	+1136
+1457971422.12299990	+8.35400391	-7.25537109	-0.85693359	+60.64453125	-7.95410156	-45.65917969	+2080	+8.05957031	-6.49072266	-0.59326172	+16.61132813	-9.99755859	+10.65673828	+1588	+6.61816406	-10.78857422	-0.54931641	+41.72607422	+10.54687500	-51.02050781	+1136
+1457971422.12719990	+8.35400391	-7.25537109	-0.85693359	+60.62255859	-7.95410156	-45.63720703	+2080	+8.06396484	-6.49511719	-0.59326172	+16.58935547	-9.97558594	+10.63476563	+1588	+6.61376953	-10.78857422	-0.55371094	+41.70410156	+10.54687500	-50.99853516	+1136
+1457971422.13140010	+8.35400391	-7.25537109	-0.85693359	+60.62255859	-7.93212891	-45.61523438	+2080	+8.06396484	-6.49511719	-0.59326172	+16.56738281	-9.95361328	+10.63476563	+1588	+6.60937500	-10.78857422	-0.55371094	+41.66015625	+10.54687500	-50.99853516	+1136
+1457971422.13550000	+8.34960938	-7.25537109	-0.85693359	+60.62255859	-7.93212891	-45.61523438	+2084	+8.06396484	-6.49511719	-0.59326172	+16.56738281	-9.95361328	+10.61279297	+1588	+6.60937500	-10.79296875	-0.55810547	+41.63818359	+10.56884766	-50.97656250	+1136
+1457971422.14389990	+8.34960938	-7.25537109	-0.86132813	+60.62255859	-7.93212891	-45.59326172	+2084	+8.06396484	-6.49951172	-0.59326172	+16.54541016	-9.93164063	+10.59082031	+1592	+6.60058594	-10.79736328	-0.56250000	+41.57226563	+10.56884766	-50.93261719	+1132
+1457971422.14800000	+8.34960938	-7.25976563	-0.86132813	+60.62255859	-7.91015625	-45.57128906	+2084	+8.06396484	-6.49951172	-0.59326172	+16.54541016	-9.90966797	+10.59082031	+1596	+6.59619141	-10.79736328	-0.56250000	+41.55029297	+10.59082031	-50.91064453	+1132
+1457971422.15220000	+8.34960938	-7.25976563	-0.86132813	+60.62255859	-7.91015625	-45.57128906	+2084	+8.06396484	-6.49951172	-0.59326172	+16.54541016	-9.88769531	+10.56884766	+1596	+6.59179688	-10.79736328	-0.56689453	+41.52832031	+10.59082031	-50.88867188	+1128
+1457971422.15640000	+8.34960938	-7.25976563	-0.86132813	+60.62255859	-7.91015625	-45.54931641	+2084	+8.05957031	-6.49951172	-0.59326172	+16.54541016	-9.88769531	+10.56884766	+1596	+6.59179688	-10.80175781	-0.56689453	+41.50634766	+10.61279297	-50.86669922	+1128
+1457971422.16050000	+8.34960938	-7.25976563	-0.86132813	+60.62255859	-7.91015625	-45.54931641	+2084	+8.05957031	-6.49951172	-0.59326172	+16.54541016	-9.88769531	+10.54687500	+1596	+6.58740234	-10.80175781	-0.57128906	+41.48437500	+10.61279297	-50.86669922	+1124
+1457971422.16470000	+8.34521484	-7.25976563	-0.86132813	+60.62255859	-7.88818359	-45.54931641	+2084	+8.05957031	-6.49951172	-0.59326172	+16.54541016	-9.86572266	+10.54687500	+1600	+6.58740234	-10.80175781	-0.57128906	+41.48437500	+10.63476563	-50.84472656	+1124
+1457971422.17300010	+8.34521484	-7.26416016	-0.86132813	+60.62255859	-7.88818359	-45.52734375	+2084	+8.05957031	-6.50390625	-0.59326172	+16.54541016	-9.86572266	+10.54687500	+1600	+6.58300781	-10.80615234	-0.57128906	+41.46240234	+10.65673828	-50.84472656	+1116
+1457971422.17720010	+8.34521484	-7.26416016	-0.86132813	+60.64453125	-7.88818359	-45.52734375	+2084	+8.05957031	-6.50390625	-0.59326172	+16.54541016	-9.84375000	+10.52490234	+1604	+6.58300781	-10.80615234	-0.57128906	+41.46240234	+10.67871094	-50.84472656	+1116
+1457971422.18129990	+8.34521484	-7.26416016	-0.86132813	+60.64453125	-7.88818359	-45.52734375	+2080	+8.05957031	-6.50390625	-0.59326172	+16.54541016	-9.84375000	+10.52490234	+1604	+6.58300781	-10.81054688	-0.56689453	+41.46240234	+10.70068359	-50.84472656	+1112
+1457971422.18549990	+8.34521484	-7.26416016	-0.86572266	+60.64453125	-7.88818359	-45.50537109	+2080	+8.05957031	-6.50390625	-0.59326172	+16.54541016	-9.84375000	+10.52490234	+1604	+6.58740234	-10.81054688	-0.56689453	+41.46240234	+10.72265625	-50.84472656	+1112
+1457971422.19380000	+8.34521484	-7.26855469	-0.86572266	+60.64453125	-7.86621094	-45.50537109	+2080	+8.05957031	-6.50390625	-0.59765625	+16.54541016	-9.84375000	+10.52490234	+1604	+6.59179688	-10.81054688	-0.56250000	+41.48437500	+10.76660156	-50.84472656	+1108
+1457971422.19800000	+8.34521484	-7.26855469	-0.86572266	+60.64453125	-7.86621094	-45.48339844	+2080	+8.05957031	-6.50390625	-0.59765625	+16.54541016	-9.84375000	+10.52490234	+1608	+6.59179688	-10.81054688	-0.55810547	+41.50634766	+10.81054688	-50.86669922	+1108
+1457971422.20219990	+8.34521484	-7.27294922	-0.86572266	+60.66650391	-7.86621094	-45.48339844	+2080	+8.05957031	-6.50390625	-0.59765625	+16.54541016	-9.84375000	+10.52490234	+1608	+6.59619141	-10.81494141	-0.55810547	+41.50634766	+10.83251953	-50.86669922	+1108
+1457971422.20630000	+8.34521484	-7.27294922	-0.86572266	+60.66650391	-7.86621094	-45.48339844	+2080	+8.05957031	-6.50830078	-0.59765625	+16.54541016	-9.84375000	+10.52490234	+1608	+6.60058594	-10.81494141	-0.55371094	+41.52832031	+10.85449219	-50.88867188	+1108
+1457971422.21050000	+8.34521484	-7.27294922	-0.86572266	+60.66650391	-7.86621094	-45.46142578	+2080	+8.05957031	-6.50830078	-0.59765625	+16.54541016	-9.82177734	+10.52490234	+1608	+6.60058594	-10.81494141	-0.54931641	+41.55029297	+10.89843750	-50.91064453	+1108
+1457971422.21470000	+8.34960938	-7.27734375	-0.86572266	+60.66650391	-7.86621094	-45.46142578	+2080	+8.05957031	-6.50830078	-0.59765625	+16.54541016	-9.82177734	+10.52490234	+1608	+6.60498047	-10.81933594	-0.54492188	+41.55029297	+10.92041016	-50.91064453	+1108
+1457971422.22300000	+8.34960938	-7.27734375	-0.86572266	+60.66650391	-7.88818359	-45.41748047	+2080	+8.05957031	-6.50830078	-0.59765625	+16.54541016	-9.82177734	+10.52490234	+1612	+6.60937500	-10.81933594	-0.54052734	+41.57226563	+10.98632813	-50.91064453	+1108
+1457971422.22720000	+8.34960938	-7.28173828	-0.86572266	+60.68847656	-7.88818359	-45.41748047	+2080	+8.05957031	-6.50830078	-0.59765625	+16.54541016	-9.82177734	+10.52490234	+1612	+6.60937500	-10.82373047	-0.54052734	+41.55029297	+11.00830078	-50.91064453	+1108
+1457971422.23550010	+8.34960938	-7.28173828	-0.86572266	+60.66650391	-7.88818359	-45.39550781	+2084	+8.05957031	-6.51269531	-0.59765625	+16.54541016	-9.82177734	+10.52490234	+1612	+6.60937500	-10.82812500	-0.53613281	+41.52832031	+11.05224609	-50.88867188	+1108
+1457971422.23970010	+8.34960938	-7.28613281	-0.86572266	+60.66650391	-7.88818359	-45.37353516	+2084	+8.05957031	-6.51269531	-0.59765625	+16.54541016	-9.82177734	+10.52490234	+1612	+6.60937500	-10.82812500	-0.54052734	+41.50634766	+11.07421875	-50.86669922	+1108
+1457971422.24379990	+8.34960938	-7.28613281	-0.86572266	+60.66650391	-7.91015625	-45.37353516	+2084	+8.06396484	-6.51269531	-0.59765625	+16.52343750	-9.79980469	+10.52490234	+1612	+6.60498047	-10.82812500	-0.54052734	+41.48437500	+11.07421875	-50.86669922	+1108
+1457971422.24799990	+8.34960938	-7.28613281	-0.86572266	+60.66650391	-7.91015625	-45.35156250	+2084	+8.06396484	-6.51269531	-0.59765625	+16.52343750	-9.79980469	+10.52490234	+1612	+6.60498047	-10.83251953	-0.54052734	+41.44042969	+11.07421875	-50.84472656	+1108
+1457971422.25630000	+8.34960938	-7.29052734	-0.86572266	+60.64453125	-7.93212891	-45.35156250	+2084	+8.06396484	-6.51269531	-0.59765625	+16.52343750	-9.79980469	+10.52490234	+1612	+6.59619141	-10.83691406	-0.54492188	+41.37451172	+11.09619141	-50.77880859	+1104
+1457971422.26050000	+8.34960938	-7.29052734	-0.86132813	+60.62255859	-7.93212891	-45.35156250	+2084	+8.06396484	-6.51708984	-0.59765625	+16.50146484	-9.79980469	+10.52490234	+1616	+6.59179688	-10.83691406	-0.54931641	+41.35253906	+11.09619141	-50.75683594	+1104
+1457971422.26460000	+8.34960938	-7.29052734	-0.86132813	+60.62255859	-7.93212891	-45.35156250	+2084	+8.06396484	-6.51708984	-0.59765625	+16.50146484	-9.79980469	+10.50292969	+1616	+6.59179688	-10.84130859	-0.55371094	+41.30859375	+11.09619141	-50.73486328	+1104
+1457971422.26880000	+8.34960938	-7.29052734	-0.86132813	+60.60058594	-7.95410156	-45.35156250	+2084	+8.06396484	-6.51708984	-0.59765625	+16.47949219	-9.79980469	+10.50292969	+1616	+6.58740234	-10.84130859	-0.55371094	+41.28662109	+11.09619141	-50.71289063	+1100
+1457971422.27300000	+8.35400391	-7.29052734	-0.86132813	+60.60058594	-7.95410156	-45.35156250	+2088	+8.06835938	-6.51708984	-0.59765625	+16.47949219	-9.79980469	+10.50292969	+1616	+6.58300781	-10.84130859	-0.55810547	+41.24267578	+11.09619141	-50.69091797	+1100
+1457971422.28130010	+8.35400391	-7.29492188	-0.85693359	+60.57861328	-7.99804688	-45.35156250	+2088	+8.06835938	-6.52148438	-0.59765625	+16.43554688	-9.82177734	+10.48095703	+1616	+6.57861328	-10.84570313	-0.55810547	+41.17675781	+11.07421875	-50.66894531	+1092
+1457971422.28550000	+8.35400391	-7.29492188	-0.85693359	+60.55664063	-7.99804688	-45.35156250	+2088	+8.07275391	-6.52148438	-0.59326172	+16.43554688	-9.84375000	+10.48095703	+1620	+6.57861328	-10.84570313	-0.55810547	+41.15478516	+11.07421875	-50.66894531	+1092
+1457971422.28959990	+8.35839844	-7.29492188	-0.85693359	+60.55664063	-8.02001953	-45.37353516	+2092	+8.07275391	-6.52148438	-0.59326172	+16.41357422	-9.84375000	+10.48095703	+1620	+6.57861328	-10.84570313	-0.56250000	+41.13281250	+11.07421875	-50.66894531	+1088
+1457971422.29380010	+8.35839844	-7.29492188	-0.85253906	+60.53466797	-8.04199219	-45.37353516	+2092	+8.07714844	-6.52148438	-0.59326172	+16.39160156	-9.86572266	+10.48095703	+1620	+6.57861328	-10.84570313	-0.56250000	+41.13281250	+11.07421875	-50.64697266	+1084
+1457971422.29800010	+8.36279297	-7.29492188	-0.85253906	+60.53466797	-8.06396484	-45.37353516	+2092	+8.07714844	-6.52148438	-0.59326172	+16.36962891	-9.88769531	+10.48095703	+1624	+6.57861328	-10.84570313	-0.56250000	+41.11083984	+11.07421875	-50.66894531	+1080
+1457971422.30209990	+8.36279297	-7.29492188	-0.85253906	+60.51269531	-8.08593750	-45.39550781	+2096	+8.08154297	-6.52148438	-0.58886719	+16.34765625	-9.90966797	+10.48095703	+1624	+6.57861328	-10.84570313	-0.55810547	+41.11083984	+11.05224609	-50.66894531	+1080
+1457971422.31049990	+8.36718750	-7.29492188	-0.84814453	+60.51269531	-8.12988281	-45.41748047	+2100	+8.08593750	-6.52148438	-0.58886719	+16.30371094	-9.97558594	+10.48095703	+1628	+6.58300781	-10.84570313	-0.55810547	+41.08886719	+11.05224609	-50.69091797	+1076
+1457971422.31460000	+8.37158203	-7.29492188	-0.84814453	+60.51269531	-8.15185547	-45.41748047	+2100	+8.08593750	-6.52587891	-0.58886719	+16.28173828	-9.99755859	+10.50292969	+1632	+6.58740234	-10.84570313	-0.55371094	+41.08886719	+11.05224609	-50.71289063	+1072
+1457971422.31880000	+8.37597656	-7.29492188	-0.84814453	+60.49072266	-8.17382813	-45.41748047	+2104	+8.09033203	-6.52587891	-0.58886719	+16.25976563	-10.01953125	+10.50292969	+1632	+6.59179688	-10.84570313	-0.55371094	+41.08886719	+11.05224609	-50.71289063	+1072
+1457971422.32300000	+8.37597656	-7.29492188	-0.84375000	+60.49072266	-8.19580078	-45.43945313	+2108	+8.09033203	-6.52587891	-0.58447266	+16.23779297	-10.04150391	+10.50292969	+1636	+6.59619141	-10.84570313	-0.54931641	+41.08886719	+11.05224609	-50.73486328	+1072
+1457971422.32710000	+8.38037109	-7.29492188	-0.84375000	+60.49072266	-8.21777344	-45.43945313	+2108	+8.09472656	-6.52587891	-0.58447266	+16.23779297	-10.06347656	+10.50292969	+1636	+6.60058594	-10.84570313	-0.54492188	+41.08886719	+11.05224609	-50.75683594	+1076
+1457971422.33130000	+8.38037109	-7.29492188	-0.84375000	+60.46875000	-8.23974609	-45.43945313	+2112	+8.09472656	-6.52587891	-0.58447266	+16.21582031	-10.08544922	+10.52490234	+1640	+6.60498047	-10.84570313	-0.54052734	+41.08886719	+11.05224609	-50.80078125	+1076
+1457971422.33540010	+8.38476563	-7.29492188	-0.84375000	+60.46875000	-8.23974609	-45.46142578	+2112	+8.09912109	-6.52587891	-0.58447266	+16.19384766	-10.10742188	+10.52490234	+1640	+6.60937500	-10.84570313	-0.53613281	+41.08886719	+11.05224609	-50.82275391	+1076
+1457971422.34380010	+8.38476563	-7.29931641	-0.84375000	+60.44677734	-8.26171875	-45.46142578	+2116	+8.09912109	-6.52587891	-0.58447266	+16.17187500	-10.12939453	+10.52490234	+1644	+6.61816406	-10.84130859	-0.53173828	+41.08886719	+11.05224609	-50.86669922	+1080
+1457971422.34789990	+8.38476563	-7.29931641	-0.83935547	+60.44677734	-8.26171875	-45.46142578	+2120	+8.09912109	-6.53027344	-0.58447266	+16.14990234	-10.12939453	+10.52490234	+1644	+6.61816406	-10.84130859	-0.52734375	+41.06689453	+11.05224609	-50.88867188	+1084
+1457971422.35209990	+8.38476563	-7.29931641	-0.83935547	+60.42480469	-8.26171875	-45.46142578	+2120	+8.09912109	-6.53027344	-0.58447266	+16.14990234	-10.12939453	+10.52490234	+1644	+6.62255859	-10.84130859	-0.52734375	+41.04492188	+11.07421875	-50.88867188	+1084
+1457971422.35630010	+8.38476563	-7.29931641	-0.84375000	+60.42480469	-8.28369141	-45.46142578	+2124	+8.10351563	-6.53027344	-0.58447266	+16.12792969	-10.12939453	+10.52490234	+1644	+6.62255859	-10.84130859	-0.52734375	+41.04492188	+11.07421875	-50.88867188	+1084
+1457971422.36040000	+8.38476563	-7.29931641	-0.84375000	+60.40283203	-8.28369141	-45.46142578	+2124	+8.10351563	-6.53027344	-0.58447266	+16.12792969	-10.12939453	+10.52490234	+1648	+6.62255859	-10.84130859	-0.52734375	+41.02294922	+11.07421875	-50.88867188	+1084
+1457971422.36459990	+8.38476563	-7.29931641	-0.84375000	+60.40283203	-8.26171875	-45.43945313	+2128	+8.10351563	-6.53027344	-0.58447266	+16.10595703	-10.10742188	+10.52490234	+1648	+6.62255859	-10.84570313	-0.52734375	+41.00097656	+11.07421875	-50.88867188	+1088
+1457971422.36879990	+8.38476563	-7.30371094	-0.84375000	+60.40283203	-8.26171875	-45.43945313	+2128	+8.10351563	-6.53027344	-0.58447266	+16.10595703	-10.10742188	+10.50292969	+1648	+6.61816406	-10.84570313	-0.52734375	+40.97900391	+11.09619141	-50.86669922	+1088
+1457971422.37710000	+8.38476563	-7.30371094	-0.84375000	+60.38085938	-8.26171875	-45.43945313	+2132	+8.10351563	-6.53466797	-0.58447266	+16.08398438	-10.08544922	+10.50292969	+1652	+6.61376953	-10.84570313	-0.53173828	+40.91308594	+11.09619141	-50.84472656	+1088
+1457971422.38130000	+8.38476563	-7.30371094	-0.84375000	+60.35888672	-8.26171875	-45.41748047	+2132	+8.10351563	-6.53466797	-0.58447266	+16.08398438	-10.06347656	+10.50292969	+1656	+6.60937500	-10.85009766	-0.53613281	+40.89111328	+11.09619141	-50.82275391	+1092
+1457971422.38540010	+8.38476563	-7.30371094	-0.84375000	+60.35888672	-8.23974609	-45.41748047	+2132	+8.10351563	-6.53466797	-0.58447266	+16.08398438	-10.06347656	+10.48095703	+1656	+6.60937500	-10.85009766	-0.53613281	+40.86914063	+11.11816406	-50.80078125	+1092
+1457971422.38960000	+8.38476563	-7.30371094	-0.84375000	+60.35888672	-8.23974609	-45.41748047	+2136	+8.10351563	-6.53466797	-0.58447266	+16.06201172	-10.06347656	+10.48095703	+1656	+6.60498047	-10.85009766	-0.54052734	+40.84716797	+11.11816406	-50.80078125	+1092
+1457971422.39380000	+8.38037109	-7.30810547	-0.84375000	+60.33691406	-8.23974609	-45.41748047	+2136	+8.10351563	-6.53466797	-0.58447266	+16.06201172	-10.04150391	+10.48095703	+1660	+6.60498047	-10.85009766	-0.54052734	+40.82519531	+11.11816406	-50.77880859	+1092
+1457971422.40210010	+8.38037109	-7.30810547	-0.84375000	+60.33691406	-8.23974609	-45.39550781	+2136	+8.10351563	-6.53466797	-0.58447266	+16.06201172	-10.01953125	+10.45898438	+1664	+6.60058594	-10.85449219	-0.54492188	+40.78125000	+11.11816406	-50.75683594	+1088
+1457971422.40619990	+8.38037109	-7.30810547	-0.84375000	+60.33691406	-8.21777344	-45.39550781	+2140	+8.10351563	-6.53466797	-0.58447266	+16.06201172	-10.01953125	+10.45898438	+1664	+6.60058594	-10.85449219	-0.54492188	+40.78125000	+11.11816406	-50.75683594	+1088
+1457971422.41039990	+8.38037109	-7.30810547	-0.84814453	+60.33691406	-8.21777344	-45.39550781	+2140	+8.10351563	-6.53466797	-0.58447266	+16.04003906	-10.01953125	+10.43701172	+1664	+6.59619141	-10.85449219	-0.54492188	+40.75927734	+11.11816406	-50.73486328	+1088
+1457971422.41459990	+8.38037109	-7.30810547	-0.84814453	+60.31494141	-8.21777344	-45.39550781	+2140	+8.10351563	-6.53466797	-0.58447266	+16.04003906	-10.01953125	+10.43701172	+1668	+6.59619141	-10.85449219	-0.54492188	+40.75927734	+11.11816406	-50.73486328	+1088
+1457971422.41870000	+8.38037109	-7.31250000	-0.84814453	+60.31494141	-8.21777344	-45.39550781	+2140	+8.10351563	-6.53466797	-0.58447266	+16.04003906	-10.01953125	+10.43701172	+1668	+6.59619141	-10.85888672	-0.54492188	+40.73730469	+11.14013672	-50.73486328	+1084
+1457971422.42290000	+8.38037109	-7.31250000	-0.84814453	+60.31494141	-8.21777344	-45.39550781	+2140	+8.10351563	-6.53906250	-0.58447266	+16.04003906	-10.01953125	+10.41503906	+1668	+6.59619141	-10.85888672	-0.54492188	+40.73730469	+11.14013672	-50.73486328	+1084
+1457971422.43120000	+8.38037109	-7.31250000	-0.84814453	+60.31494141	-8.21777344	-45.41748047	+2140	+8.10351563	-6.53906250	-0.58447266	+16.04003906	-10.01953125	+10.41503906	+1672	+6.59619141	-10.85888672	-0.54492188	+40.73730469	+11.14013672	-50.75683594	+1080
+1457971422.43540000	+8.38476563	-7.31250000	-0.84814453	+60.31494141	-8.21777344	-45.41748047	+2140	+8.10351563	-6.53906250	-0.58886719	+16.04003906	-10.01953125	+10.39306641	+1676	+6.60058594	-10.85888672	-0.54492188	+40.73730469	+11.14013672	-50.75683594	+1080
+1457971422.43960000	+8.38476563	-7.31250000	-0.84814453	+60.31494141	-8.21777344	-45.41748047	+2140	+8.10351563	-6.53906250	-0.58886719	+16.04003906	-10.04150391	+10.39306641	+1676	+6.60058594	-10.85888672	-0.54492188	+40.73730469	+11.14013672	-50.77880859	+1080
+1457971422.44370010	+8.38476563	-7.31250000	-0.84814453	+60.31494141	-8.21777344	-45.43945313	+2140	+8.10351563	-6.53906250	-0.58886719	+16.04003906	-10.04150391	+10.37109375	+1676	+6.60498047	-10.85888672	-0.54052734	+40.75927734	+11.16210938	-50.80078125	+1080
+1457971422.44790010	+8.38476563	-7.31689453	-0.84814453	+60.31494141	-8.21777344	-45.46142578	+2140	+8.10351563	-6.53906250	-0.58886719	+16.04003906	-10.06347656	+10.37109375	+1676	+6.60498047	-10.85888672	-0.54052734	+40.75927734	+11.16210938	-50.82275391	+1080
+1457971422.45210000	+8.38476563	-7.31689453	-0.84375000	+60.31494141	-8.23974609	-45.46142578	+2140	+8.10351563	-6.53906250	-0.58886719	+16.04003906	-10.06347656	+10.34912109	+1680	+6.60937500	-10.85888672	-0.53613281	+40.75927734	+11.16210938	-50.84472656	+1080
+1457971422.45619990	+8.38916016	-7.31689453	-0.84375000	+60.31494141	-8.23974609	-45.48339844	+2140	+8.10791016	-6.53906250	-0.58886719	+16.04003906	-10.08544922	+10.34912109	+1680	+6.60937500	-10.85888672	-0.53613281	+40.78125000	+11.16210938	-50.86669922	+1080
+1457971422.46460010	+8.38916016	-7.31689453	-0.84375000	+60.33691406	-8.23974609	-45.50537109	+2144	+8.10791016	-6.54345703	-0.58886719	+16.04003906	-10.10742188	+10.32714844	+1684	+6.61816406	-10.85888672	-0.53173828	+40.78125000	+11.18408203	-50.91064453	+1080
+1457971422.46869990	+8.38916016	-7.31689453	-0.84375000	+60.33691406	-8.23974609	-45.54931641	+2144	+8.10791016	-6.54345703	-0.58447266	+16.04003906	-10.12939453	+10.30517578	+1684	+6.62255859	-10.85888672	-0.52734375	+40.80322266	+11.18408203	-50.93261719	+1080
+1457971422.47289990	+8.39355469	-7.31689453	-0.84375000	+60.33691406	-8.23974609	-45.57128906	+2144	+8.10791016	-6.54345703	-0.58447266	+16.04003906	-10.12939453	+10.28320313	+1684	+6.62255859	-10.86328125	-0.52734375	+40.80322266	+11.18408203	-50.97656250	+1084
+1457971422.47709990	+8.39355469	-7.32128906	-0.84375000	+60.33691406	-8.23974609	-45.57128906	+2148	+8.10791016	-6.54345703	-0.58447266	+16.04003906	-10.15136719	+10.28320313	+1684	+6.62255859	-10.86328125	-0.52294922	+40.80322266	+11.20605469	-50.99853516	+1084
+1457971422.48120000	+8.39355469	-7.32128906	-0.83935547	+60.33691406	-8.23974609	-45.59326172	+2148	+8.11230469	-6.54345703	-0.58447266	+16.04003906	-10.15136719	+10.26123047	+1684	+6.62695313	-10.86328125	-0.52294922	+40.80322266	+11.20605469	-50.99853516	+1084
+1457971422.48540000	+8.39355469	-7.32128906	-0.83935547	+60.33691406	-8.23974609	-45.61523438	+2148	+8.11230469	-6.54345703	-0.58447266	+16.04003906	-10.17333984	+10.23925781	+1688	+6.62695313	-10.86328125	-0.52294922	+40.78125000	+11.20605469	-51.02050781	+1084
+1457971422.48950000	+8.39355469	-7.32128906	-0.83935547	+60.33691406	-8.23974609	-45.63720703	+2152	+8.11230469	-6.54345703	-0.58447266	+16.04003906	-10.17333984	+10.21728516	+1688	+6.62695313	-10.86328125	-0.52294922	+40.78125000	+11.20605469	-51.04248047	+1080
+1457971422.49790000	+8.39355469	-7.32128906	-0.83935547	+60.33691406	-8.23974609	-45.65917969	+2152	+8.11230469	-6.54345703	-0.58886719	+16.04003906	-10.19531250	+10.19531250	+1688	+6.62255859	-10.86767578	-0.52734375	+40.73730469	+11.20605469	-51.04248047	+1080
+1457971422.50200010	+8.39355469	-7.32128906	-0.83935547	+60.33691406	-8.23974609	-45.68115234	+2152	+8.11230469	-6.54345703	-0.58886719	+16.06201172	-10.19531250	+10.17333984	+1688	+6.61816406	-10.86767578	-0.52734375	+40.71533203	+11.20605469	-51.04248047	+1080
+1457971422.50620010	+8.39355469	-7.32128906	-0.83935547	+60.33691406	-8.23974609	-45.68115234	+2156	+8.11230469	-6.54345703	-0.58886719	+16.06201172	-10.19531250	+10.15136719	+1692	+6.61816406	-10.87207031	-0.53173828	+40.69335938	+11.20605469	-51.04248047	+1080
+1457971422.51040010	+8.39355469	-7.32128906	-0.83935547	+60.33691406	-8.23974609	-45.70312500	+2156	+8.11230469	-6.54785156	-0.58886719	+16.06201172	-10.19531250	+10.15136719	+1692	+6.61376953	-10.87207031	-0.53173828	+40.67138672	+11.20605469	-51.04248047	+1080
+1457971422.51449990	+8.39355469	-7.32568359	-0.83935547	+60.33691406	-8.21777344	-45.70312500	+2156	+8.11230469	-6.54785156	-0.58886719	+16.06201172	-10.19531250	+10.12939453	+1692	+6.61376953	-10.87207031	-0.53173828	+40.64941406	+11.20605469	-51.02050781	+1080
+1457971422.51869990	+8.39355469	-7.32568359	-0.83935547	+60.33691406	-8.21777344	-45.70312500	+2156	+8.11230469	-6.54785156	-0.58886719	+16.06201172	-10.17333984	+10.10742188	+1692	+6.60937500	-10.87646484	-0.53613281	+40.62744141	+11.20605469	-51.02050781	+1080
+1457971422.52290010	+8.39355469	-7.32568359	-0.83935547	+60.33691406	-8.21777344	-45.72509766	+2156	+8.11230469	-6.54785156	-0.58886719	+16.06201172	-10.17333984	+10.10742188	+1696	+6.60498047	-10.87646484	-0.53613281	+40.60546875	+11.22802734	-51.02050781	+1076
+1457971422.53119990	+8.39355469	-7.32568359	-0.83935547	+60.35888672	-8.21777344	-45.74707031	+2156	+8.11230469	-6.54785156	-0.58886719	+16.06201172	-10.17333984	+10.08544922	+1696	+6.60498047	-10.88085938	-0.54052734	+40.56152344	+11.22802734	-51.02050781	+1072
+1457971422.53539990	+8.39355469	-7.32568359	-0.83935547	+60.35888672	-8.19580078	-45.74707031	+2156	+8.11230469	-6.54785156	-0.58886719	+16.06201172	-10.17333984	+10.06347656	+1700	+6.60058594	-10.88085938	-0.54052734	+40.56152344	+11.22802734	-51.04248047	+1072
+1457971422.53950000	+8.39355469	-7.32568359	-0.83935547	+60.35888672	-8.19580078	-45.76904297	+2156	+8.11230469	-6.54785156	-0.58886719	+16.06201172	-10.17333984	+10.06347656	+1700	+6.60058594	-10.88525391	-0.54052734	+40.53955078	+11.22802734	-51.04248047	+1068
+1457971422.54370000	+8.39355469	-7.32568359	-0.83935547	+60.38085938	-8.19580078	-45.76904297	+2156	+8.11230469	-6.54785156	-0.59326172	+16.06201172	-10.17333984	+10.04150391	+1700	+6.60058594	-10.88525391	-0.54052734	+40.53955078	+11.22802734	-51.06445313	+1064
+1457971422.54790000	+8.39355469	-7.32568359	-0.83935547	+60.38085938	-8.19580078	-45.79101563	+2156	+8.11230469	-6.55224609	-0.59326172	+16.06201172	-10.17333984	+10.04150391	+1700	+6.60058594	-10.88525391	-0.53613281	+40.53955078	+11.25000000	-51.08642578	+1064
+1457971422.55200000	+8.39355469	-7.32568359	-0.83935547	+60.38085938	-8.19580078	-45.81298828	+2156	+8.11230469	-6.55224609	-0.59326172	+16.08398438	-10.19531250	+10.01953125	+1704	+6.60498047	-10.88525391	-0.53613281	+40.53955078	+11.25000000	-51.13037109	+1060
+1457971422.55620000	+8.39355469	-7.33007813	-0.83935547	+60.40283203	-8.17382813	-45.81298828	+2156	+8.11230469	-6.55224609	-0.59326172	+16.08398438	-10.19531250	+10.01953125	+1704	+6.60498047	-10.88525391	-0.53173828	+40.56152344	+11.25000000	-51.15234375	+1060
+1457971422.56450010	+8.39794922	-7.33007813	-0.83935547	+60.42480469	-8.17382813	-45.85693359	+2156	+8.11230469	-6.55224609	-0.59326172	+16.08398438	-10.19531250	+9.99755859	+1704	+6.61376953	-10.88964844	-0.52734375	+40.58349609	+11.27197266	-51.24023438	+1056
+1457971422.56870010	+8.39794922	-7.33007813	-0.83496094	+60.44677734	-8.17382813	-45.87890625	+2156	+8.11230469	-6.55224609	-0.59326172	+16.10595703	-10.21728516	+9.97558594	+1704	+6.61816406	-10.88964844	-0.52294922	+40.62744141	+11.29394531	-51.28417969	+1056
+1457971422.57279990	+8.39794922	-7.33007813	-0.83496094	+60.44677734	-8.17382813	-45.90087891	+2156	+8.11230469	-6.55224609	-0.59326172	+16.10595703	-10.21728516	+9.95361328	+1708	+6.62255859	-10.88964844	-0.51855469	+40.64941406	+11.29394531	-51.32812500	+1056
+1457971422.57699990	+8.40234375	-7.33007813	-0.83496094	+60.46875000	-8.17382813	-45.92285156	+2156	+8.11230469	-6.55224609	-0.59326172	+16.10595703	-10.21728516	+9.95361328	+1708	+6.62695313	-10.88964844	-0.51416016	+40.67138672	+11.31591797	-51.37207031	+1056
+1457971422.58119990	+8.40234375	-7.33007813	-0.83496094	+60.49072266	-8.15185547	-45.94482422	+2156	+8.11230469	-6.55664063	-0.59326172	+16.12792969	-10.23925781	+9.93164063	+1708	+6.63134766	-10.88964844	-0.50976563	+40.69335938	+11.31591797	-51.41601563	+1056
+1457971422.58530000	+8.40234375	-7.33447266	-0.83496094	+60.49072266	-8.15185547	-45.94482422	+2156	+8.11230469	-6.55664063	-0.59326172	+16.12792969	-10.23925781	+9.93164063	+1708	+6.63574219	-10.88964844	-0.50537109	+40.73730469	+11.33789063	-51.45996094	+1056
+1457971422.59369990	+8.40234375	-7.33447266	-0.83496094	+60.53466797	-8.15185547	-45.98876953	+2156	+8.11230469	-6.55664063	-0.59765625	+16.14990234	-10.23925781	+9.88769531	+1712	+6.64013672	-10.88964844	-0.50097656	+40.78125000	+11.35986328	-51.54785156	+1060
+1457971422.59780000	+8.40234375	-7.33447266	-0.83496094	+60.53466797	-8.12988281	-45.98876953	+2156	+8.11230469	-6.55664063	-0.59765625	+16.17187500	-10.23925781	+9.88769531	+1712	+6.64453125	-10.88964844	-0.50097656	+40.80322266	+11.35986328	-51.56982422	+1060
+1457971422.60200000	+8.40234375	-7.33447266	-0.83496094	+60.55664063	-8.12988281	-46.01074219	+2156	+8.11230469	-6.55664063	-0.59765625	+16.19384766	-10.23925781	+9.86572266	+1712	+6.64453125	-10.88964844	-0.49658203	+40.80322266	+11.38183594	-51.61376953	+1060
+1457971422.60620000	+8.40234375	-7.33447266	-0.83496094	+60.55664063	-8.10791016	-46.01074219	+2156	+8.11230469	-6.55664063	-0.59765625	+16.19384766	-10.23925781	+9.84375000	+1712	+6.64453125	-10.89404297	-0.49658203	+40.82519531	+11.38183594	-51.63574219	+1060
+1457971422.61030010	+8.40234375	-7.33886719	-0.83496094	+60.57861328	-8.10791016	-46.01074219	+2156	+8.11230469	-6.55664063	-0.59765625	+16.21582031	-10.23925781	+9.82177734	+1712	+6.64453125	-10.89404297	-0.49658203	+40.82519531	+11.38183594	-51.63574219	+1056
+1457971422.61870000	+8.40234375	-7.33886719	-0.83935547	+60.60058594	-8.08593750	-46.03271484	+2156	+8.11230469	-6.56103516	-0.60205078	+16.23779297	-10.21728516	+9.79980469	+1712	+6.64013672	-10.89843750	-0.50097656	+40.80322266	+11.40380859	-51.65771484	+1056
+1457971422.62280010	+8.39794922	-7.33886719	-0.83935547	+60.60058594	-8.06396484	-46.03271484	+2156	+8.11230469	-6.56103516	-0.60205078	+16.25976563	-10.21728516	+9.77783203	+1716	+6.64013672	-10.89843750	-0.50097656	+40.78125000	+11.42578125	-51.63574219	+1056
+1457971422.62700010	+8.39794922	-7.33886719	-0.83935547	+60.60058594	-8.04199219	-46.03271484	+2156	+8.11230469	-6.56103516	-0.60205078	+16.25976563	-10.21728516	+9.75585938	+1716	+6.63574219	-10.90283203	-0.50537109	+40.78125000	+11.42578125	-51.63574219	+1056
+1457971422.63120010	+8.39794922	-7.33886719	-0.83935547	+60.62255859	-8.04199219	-46.03271484	+2156	+8.11230469	-6.56103516	-0.60205078	+16.28173828	-10.19531250	+9.73388672	+1716	+6.63134766	-10.90283203	-0.50537109	+40.75927734	+11.44775391	-51.63574219	+1056
+1457971422.63529990	+8.39794922	-7.34326172	-0.84375000	+60.62255859	-8.02001953	-46.03271484	+2156	+8.11230469	-6.56103516	-0.60205078	+16.30371094	-10.19531250	+9.71191406	+1716	+6.62695313	-10.90722656	-0.50976563	+40.73730469	+11.44775391	-51.63574219	+1056
+1457971422.63949990	+8.39355469	-7.34326172	-0.84375000	+60.64453125	-7.99804688	-46.03271484	+2156	+8.11230469	-6.56103516	-0.60205078	+16.32568359	-10.17333984	+9.68994141	+1716	+6.62255859	-10.90722656	-0.50976563	+40.71533203	+11.44775391	-51.61376953	+1056
+1457971422.64780000	+8.39355469	-7.34326172	-0.84375000	+60.66650391	-7.95410156	-46.03271484	+2156	+8.10791016	-6.56542969	-0.60644531	+16.34765625	-10.15136719	+9.66796875	+1716	+6.61816406	-10.91162109	-0.51416016	+40.69335938	+11.46972656	-51.61376953	+1052
+1457971422.65200000	+8.38916016	-7.34326172	-0.84814453	+60.66650391	-7.95410156	-46.03271484	+2156	+8.10791016	-6.56542969	-0.60644531	+16.36962891	-10.15136719	+9.64599609	+1716	+6.61376953	-10.91601563	-0.51855469	+40.67138672	+11.49169922	-51.61376953	+1048
+1457971422.65610000	+8.38916016	-7.34765625	-0.84814453	+60.68847656	-7.93212891	-46.03271484	+2156	+8.10791016	-6.56542969	-0.60644531	+16.39160156	-10.15136719	+9.62402344	+1720	+6.61376953	-10.91601563	-0.51855469	+40.67138672	+11.49169922	-51.61376953	+1048
+1457971422.66030000	+8.38916016	-7.34765625	-0.84814453	+60.71044922	-7.93212891	-46.05468750	+2156	+8.10791016	-6.56542969	-0.60644531	+16.39160156	-10.12939453	+9.60205078	+1720	+6.60937500	-10.92041016	-0.51855469	+40.67138672	+11.51367188	-51.61376953	+1044
+1457971422.66450000	+8.38916016	-7.34765625	-0.84814453	+60.71044922	-7.91015625	-46.05468750	+2156	+8.10791016	-6.56982422	-0.60644531	+16.41357422	-10.12939453	+9.58007813	+1720	+6.60937500	-10.92041016	-0.51855469	+40.67138672	+11.53564453	-51.63574219	+1044
+1457971422.66860010	+8.38916016	-7.34765625	-0.84814453	+60.73242188	-7.91015625	-46.05468750	+2156	+8.10791016	-6.56982422	-0.61083984	+16.43554688	-10.12939453	+9.55810547	+1716	+6.61376953	-10.92041016	-0.51855469	+40.69335938	+11.53564453	-51.65771484	+1040
+1457971422.67700000	+8.38916016	-7.34765625	-0.85253906	+60.77636719	-7.88818359	-46.07666016	+2156	+8.10791016	-6.56982422	-0.61083984	+16.45751953	-10.12939453	+9.53613281	+1716	+6.61816406	-10.92041016	-0.51416016	+40.73730469	+11.57958984	-51.72363281	+1036
+1457971422.68109990	+8.38916016	-7.34765625	-0.85253906	+60.79833984	-7.88818359	-46.09863281	+2156	+8.10351563	-6.57421875	-0.61083984	+16.47949219	-10.12939453	+9.51416016	+1716	+6.62255859	-10.92480469	-0.50976563	+40.75927734	+11.57958984	-51.74560547	+1036
+1457971422.68530010	+8.38916016	-7.35205078	-0.85253906	+60.82031250	-7.88818359	-46.09863281	+2156	+8.10351563	-6.57421875	-0.61083984	+16.47949219	-10.12939453	+9.51416016	+1716	+6.62695313	-10.92480469	-0.50537109	+40.80322266	+11.60156250	-51.78955078	+1036
+1457971422.68950010	+8.38916016	-7.35205078	-0.85253906	+60.82031250	-7.88818359	-46.09863281	+2156	+8.10351563	-6.57421875	-0.61083984	+16.50146484	-10.15136719	+9.49218750	+1716	+6.63134766	-10.92480469	-0.50537109	+40.84716797	+11.62353516	-51.81152344	+1036
+1457971422.69359990	+8.38916016	-7.35205078	-0.85253906	+60.84228516	-7.86621094	-46.12060547	+2156	+8.10351563	-6.57421875	-0.61083984	+16.52343750	-10.15136719	+9.49218750	+1716	+6.63574219	-10.92480469	-0.50097656	+40.86914063	+11.62353516	-51.85546875	+1036
+1457971422.70199990	+8.39355469	-7.35205078	-0.85253906	+60.88623047	-7.86621094	-46.12060547	+2156	+8.10351563	-6.57861328	-0.61523438	+16.54541016	-10.15136719	+9.47021484	+1712	+6.64453125	-10.92480469	-0.49218750	+40.95703125	+11.66748047	-51.92138672	+1036
+1457971422.70610000	+8.39355469	-7.35205078	-0.85253906	+60.88623047	-7.86621094	-46.14257813	+2156	+8.10351563	-6.57861328	-0.61523438	+16.54541016	-10.15136719	+9.47021484	+1712	+6.64892578	-10.92480469	-0.48779297	+40.97900391	+11.66748047	-51.96533203	+1040
+1457971422.71030000	+8.39355469	-7.35644531	-0.85253906	+60.90820313	-7.86621094	-46.14257813	+2156	+8.10351563	-6.57861328	-0.61523438	+16.56738281	-10.17333984	+9.44824219	+1712	+6.65332031	-10.92480469	-0.48779297	+41.02294922	+11.68945313	-52.00927734	+1040
+1457971422.71440010	+8.39355469	-7.35644531	-0.85253906	+60.90820313	-7.86621094	-46.14257813	+2156	+8.10351563	-6.57861328	-0.61523438	+16.58935547	-10.17333984	+9.44824219	+1712	+6.65771484	-10.92480469	-0.48339844	+41.04492188	+11.68945313	-52.03125000	+1040
+1457971422.71860000	+8.39355469	-7.35644531	-0.85253906	+60.93017578	-7.86621094	-46.14257813	+2156	+8.10351563	-6.57861328	-0.61523438	+16.58935547	-10.17333984	+9.44824219	+1708	+6.65771484	-10.92480469	-0.48339844	+41.06689453	+11.71142578	-52.05322266	+1040
+1457971422.72690010	+8.39355469	-7.36083984	-0.85693359	+60.95214844	-7.84423828	-46.14257813	+2156	+8.10351563	-6.58300781	-0.61523438	+16.61132813	-10.17333984	+9.42626953	+1708	+6.66210938	-10.92919922	-0.47900391	+41.08886719	+11.73339844	-52.07519531	+1040
+1457971422.73110010	+8.39355469	-7.36083984	-0.85693359	+60.95214844	-7.84423828	-46.14257813	+2160	+8.10351563	-6.58300781	-0.61523438	+16.63330078	-10.17333984	+9.40429688	+1708	+6.66210938	-10.92919922	-0.48339844	+41.08886719	+11.73339844	-52.07519531	+1040
+1457971422.73530010	+8.38916016	-7.36083984	-0.85693359	+60.97412109	-7.82226563	-46.14257813	+2160	+8.10351563	-6.58300781	-0.61523438	+16.63330078	-10.17333984	+9.40429688	+1708	+6.65771484	-10.93359375	-0.48339844	+41.06689453	+11.73339844	-52.07519531	+1040
+1457971422.73939990	+8.38916016	-7.36083984	-0.85693359	+60.97412109	-7.82226563	-46.16455078	+2160	+8.10351563	-6.58300781	-0.61523438	+16.65527344	-10.15136719	+9.38232422	+1708	+6.65771484	-10.93359375	-0.48339844	+41.06689453	+11.73339844	-52.07519531	+1044
+1457971422.74359990	+8.38916016	-7.36083984	-0.85693359	+60.97412109	-7.82226563	-46.16455078	+2160	+8.10351563	-6.58300781	-0.61523438	+16.67724609	-10.15136719	+9.36035156	+1708	+6.65332031	-10.93798828	-0.48779297	+41.04492188	+11.73339844	-52.05322266	+1044
+1457971422.75190000	+8.38916016	-7.36523438	-0.86132813	+60.99609375	-7.80029297	-46.16455078	+2156	+8.09912109	-6.58300781	-0.61962891	+16.69921875	-10.15136719	+9.33837891	+1708	+6.64892578	-10.94238281	-0.49218750	+41.00097656	+11.75537109	-52.03125000	+1040
+1457971422.75609990	+8.38476563	-7.36523438	-0.86132813	+61.01806641	-7.77832031	-46.16455078	+2156	+8.09912109	-6.58740234	-0.61962891	+16.69921875	-10.15136719	+9.33837891	+1704	+6.64453125	-10.94238281	-0.49658203	+41.00097656	+11.75537109	-52.00927734	+1040
+1457971422.76029990	+8.38476563	-7.36523438	-0.86132813	+61.01806641	-7.77832031	-46.16455078	+2156	+8.09912109	-6.58740234	-0.61962891	+16.72119141	-10.12939453	+9.31640625	+1704	+6.64013672	-10.94677734	-0.50097656	+40.97900391	+11.75537109	-52.00927734	+1040
+1457971422.76440000	+8.38476563	-7.36523438	-0.86132813	+61.04003906	-7.75634766	-46.16455078	+2156	+8.09912109	-6.58740234	-0.61962891	+16.72119141	-10.12939453	+9.29443359	+1704	+6.63574219	-10.94677734	-0.50097656	+40.95703125	+11.75537109	-51.98730469	+1040
+1457971422.76860000	+8.38476563	-7.36523438	-0.86132813	+61.06201172	-7.75634766	-46.16455078	+2156	+8.09912109	-6.58740234	-0.61962891	+16.74316406	-10.12939453	+9.29443359	+1704	+6.63134766	-10.95117188	-0.50537109	+40.93505859	+11.75537109	-51.96533203	+1036
+1457971422.77280000	+8.38476563	-7.36523438	-0.86132813	+61.06201172	-7.75634766	-46.18652344	+2152	+8.09912109	-6.58740234	-0.61962891	+16.74316406	-10.12939453	+9.27246094	+1704	+6.62695313	-10.95117188	-0.50537109	+40.91308594	+11.75537109	-51.96533203	+1036
+1457971422.78110000	+8.38476563	-7.36523438	-0.86572266	+61.10595703	-7.75634766	-46.18652344	+2152	+8.09472656	-6.58740234	-0.61962891	+16.76513672	-10.12939453	+9.27246094	+1704	+6.62255859	-10.95556641	-0.50976563	+40.91308594	+11.75537109	-51.96533203	+1032
+1457971422.78530000	+8.38476563	-7.36523438	-0.86572266	+61.10595703	-7.75634766	-46.20849609	+2152	+8.09472656	-6.58740234	-0.61962891	+16.78710938	-10.12939453	+9.25048828	+1704	+6.62255859	-10.95556641	-0.50976563	+40.91308594	+11.75537109	-51.96533203	+1028
+1457971422.78940010	+8.38476563	-7.36523438	-0.86572266	+61.12792969	-7.75634766	-46.20849609	+2148	+8.09472656	-6.58740234	-0.61962891	+16.78710938	-10.12939453	+9.25048828	+1704	+6.62255859	-10.95556641	-0.50976563	+40.91308594	+11.75537109	-51.96533203	+1028
+1457971422.79360010	+8.38476563	-7.36523438	-0.86132813	+61.14990234	-7.75634766	-46.23046875	+2148	+8.09472656	-6.58740234	-0.61962891	+16.80908203	-10.12939453	+9.25048828	+1704	+6.62695313	-10.95556641	-0.50976563	+40.91308594	+11.75537109	-51.98730469	+1024
+1457971422.79769990	+8.38476563	-7.36523438	-0.86132813	+61.17187500	-7.75634766	-46.23046875	+2148	+8.09472656	-6.58740234	-0.61962891	+16.80908203	-10.15136719	+9.25048828	+1704	+6.62695313	-10.95556641	-0.50537109	+40.93505859	+11.75537109	-52.00927734	+1024
+1457971422.80609990	+8.38916016	-7.36523438	-0.86132813	+61.19384766	-7.77832031	-46.25244141	+2148	+8.09472656	-6.58740234	-0.61962891	+16.83105469	-10.15136719	+9.25048828	+1704	+6.63134766	-10.95556641	-0.50097656	+40.95703125	+11.77734375	-52.05322266	+1020
+1457971422.81020000	+8.38916016	-7.36523438	-0.86132813	+61.21582031	-7.77832031	-46.27441406	+2148	+8.09472656	-6.58740234	-0.61962891	+16.83105469	-10.17333984	+9.25048828	+1704	+6.63574219	-10.95556641	-0.50097656	+40.97900391	+11.77734375	-52.07519531	+1020
+1457971422.81440000	+8.38916016	-7.36523438	-0.86132813	+61.21582031	-7.77832031	-46.29638672	+2148	+8.09912109	-6.58740234	-0.61962891	+16.85302734	-10.17333984	+9.25048828	+1704	+6.64013672	-10.95556641	-0.49658203	+41.00097656	+11.77734375	-52.09716797	+1020
+1457971422.81859990	+8.38916016	-7.36523438	-0.86132813	+61.23779297	-7.80029297	-46.29638672	+2148	+8.09912109	-6.58740234	-0.61962891	+16.85302734	-10.17333984	+9.25048828	+1704	+6.64013672	-10.95117188	-0.49218750	+41.02294922	+11.77734375	-52.11914063	+1020
+1457971422.82270000	+8.39355469	-7.36523438	-0.86132813	+61.23779297	-7.80029297	-46.31835938	+2148	+8.09912109	-6.58740234	-0.61962891	+16.85302734	-10.19531250	+9.25048828	+1704	+6.64453125	-10.95117188	-0.49218750	+41.04492188	+11.77734375	-52.16308594	+1020
+1457971422.83110000	+8.39355469	-7.36523438	-0.85693359	+61.25976563	-7.82226563	-46.34033203	+2148	+8.09912109	-6.58740234	-0.61523438	+16.87500000	-10.21728516	+9.25048828	+1704	+6.64892578	-10.95117188	-0.48779297	+41.06689453	+11.79931641	-52.20703125	+1020
+1457971422.83520010	+8.39355469	-7.36523438	-0.85693359	+61.25976563	-7.82226563	-46.34033203	+2148	+8.09912109	-6.58740234	-0.61523438	+16.87500000	-10.21728516	+9.25048828	+1704	+6.65332031	-10.95117188	-0.48339844	+41.08886719	+11.79931641	-52.20703125	+1024
+1457971422.83940010	+8.39355469	-7.36523438	-0.85693359	+61.28173828	-7.82226563	-46.34033203	+2152	+8.09912109	-6.58740234	-0.61523438	+16.87500000	-10.21728516	+9.25048828	+1704	+6.65332031	-10.95117188	-0.48339844	+41.08886719	+11.79931641	-52.22900391	+1024
+1457971422.84360000	+8.39355469	-7.36523438	-0.85693359	+61.28173828	-7.82226563	-46.36230469	+2152	+8.09912109	-6.58740234	-0.61523438	+16.87500000	-10.23925781	+9.25048828	+1704	+6.65771484	-10.95117188	-0.47900391	+41.11083984	+11.79931641	-52.25097656	+1024
+1457971422.84770010	+8.39355469	-7.36523438	-0.85693359	+61.28173828	-7.84423828	-46.36230469	+2152	+8.09912109	-6.58740234	-0.61523438	+16.89697266	-10.23925781	+9.25048828	+1704	+6.65771484	-10.95117188	-0.47900391	+41.11083984	+11.79931641	-52.25097656	+1024
+1457971422.85190010	+8.39355469	-7.36523438	-0.85693359	+61.28173828	-7.84423828	-46.36230469	+2152	+8.09912109	-6.58740234	-0.61523438	+16.89697266	-10.23925781	+9.25048828	+1704	+6.65771484	-10.95117188	-0.47900391	+41.11083984	+11.79931641	-52.27294922	+1024
+1457971422.86019990	+8.39355469	-7.36083984	-0.85693359	+61.30371094	-7.84423828	-46.38427734	+2152	+8.09912109	-6.58740234	-0.61523438	+16.89697266	-10.23925781	+9.25048828	+1704	+6.65771484	-10.95117188	-0.47900391	+41.11083984	+11.77734375	-52.27294922	+1024
+1457971422.86439990	+8.39355469	-7.36083984	-0.85693359	+61.30371094	-7.84423828	-46.38427734	+2156	+8.09912109	-6.58740234	-0.61523438	+16.89697266	-10.26123047	+9.25048828	+1704	+6.65771484	-10.95117188	-0.47900391	+41.11083984	+11.77734375	-52.27294922	+1024
+1457971422.86850000	+8.39355469	-7.36083984	-0.85693359	+61.30371094	-7.86621094	-46.38427734	+2156	+8.09912109	-6.58740234	-0.61523438	+16.89697266	-10.26123047	+9.25048828	+1704	+6.65771484	-10.95117188	-0.47900391	+41.11083984	+11.77734375	-52.27294922	+1024
+1457971422.87270000	+8.39355469	-7.36083984	-0.85693359	+61.30371094	-7.86621094	-46.38427734	+2156	+8.09912109	-6.58740234	-0.61523438	+16.91894531	-10.26123047	+9.22851563	+1704	+6.65771484	-10.95117188	-0.47900391	+41.11083984	+11.77734375	-52.27294922	+1024
+1457971422.87690000	+8.39355469	-7.36083984	-0.85693359	+61.30371094	-7.86621094	-46.40625000	+2156	+8.09912109	-6.58740234	-0.61523438	+16.91894531	-10.26123047	+9.22851563	+1704	+6.65771484	-10.95117188	-0.48339844	+41.11083984	+11.77734375	-52.25097656	+1024
+1457971422.88520000	+8.39355469	-7.36083984	-0.85693359	+61.30371094	-7.86621094	-46.40625000	+2156	+8.09912109	-6.58740234	-0.61523438	+16.91894531	-10.26123047	+9.22851563	+1704	+6.65332031	-10.95117188	-0.48339844	+41.08886719	+11.77734375	-52.25097656	+1020
+1457971422.88940000	+8.39355469	-7.36083984	-0.85693359	+61.32568359	-7.86621094	-46.40625000	+2156	+8.09912109	-6.58740234	-0.61523438	+16.91894531	-10.26123047	+9.22851563	+1704	+6.65332031	-10.95117188	-0.48339844	+41.08886719	+11.75537109	-52.25097656	+1020
+1457971422.89350010	+8.39355469	-7.36083984	-0.85693359	+61.32568359	-7.86621094	-46.40625000	+2156	+8.09912109	-6.58740234	-0.61523438	+16.91894531	-10.26123047	+9.22851563	+1704	+6.65332031	-10.95117188	-0.48339844	+41.08886719	+11.75537109	-52.25097656	+1020
+1457971422.89770010	+8.39355469	-7.36083984	-0.85693359	+61.32568359	-7.86621094	-46.40625000	+2156	+8.09912109	-6.58740234	-0.61523438	+16.91894531	-10.26123047	+9.22851563	+1704	+6.65332031	-10.95117188	-0.48339844	+41.08886719	+11.75537109	-52.22900391	+1020
+1457971422.90190010	+8.39355469	-7.36083984	-0.85693359	+61.32568359	-7.86621094	-46.42822266	+2156	+8.09912109	-6.58740234	-0.61523438	+16.91894531	-10.28320313	+9.22851563	+1704	+6.65332031	-10.95117188	-0.48779297	+41.06689453	+11.75537109	-52.22900391	+1020
+1457971422.91020010	+8.39355469	-7.36083984	-0.85253906	+61.32568359	-7.86621094	-46.42822266	+2160	+8.09912109	-6.58740234	-0.61523438	+16.94091797	-10.28320313	+9.22851563	+1704	+6.65332031	-10.95117188	-0.48779297	+41.06689453	+11.75537109	-52.22900391	+1016
+1457971422.91440010	+8.39355469	-7.36083984	-0.85253906	+61.32568359	-7.86621094	-46.42822266	+2160	+8.09912109	-6.58740234	-0.61523438	+16.94091797	-10.28320313	+9.22851563	+1704	+6.65332031	-10.95117188	-0.48779297	+41.06689453	+11.75537109	-52.22900391	+1016
+1457971422.91849990	+8.39355469	-7.36083984	-0.85253906	+61.32568359	-7.88818359	-46.45019531	+2160	+8.09912109	-6.58740234	-0.61523438	+16.94091797	-10.28320313	+9.22851563	+1704	+6.65332031	-10.95117188	-0.48779297	+41.06689453	+11.75537109	-52.22900391	+1016
+1457971422.92269990	+8.39355469	-7.36083984	-0.85253906	+61.32568359	-7.88818359	-46.45019531	+2160	+8.09912109	-6.58740234	-0.61523438	+16.94091797	-10.28320313	+9.22851563	+1704	+6.65332031	-10.95117188	-0.48779297	+41.06689453	+11.73339844	-52.22900391	+1016
+1457971422.92689990	+8.39355469	-7.36083984	-0.85253906	+61.32568359	-7.88818359	-46.45019531	+2160	+8.09912109	-6.58740234	-0.61523438	+16.94091797	-10.28320313	+9.22851563	+1700	+6.65332031	-10.95117188	-0.48779297	+41.06689453	+11.73339844	-52.22900391	+1016
+1457971422.93100000	+8.39355469	-7.36083984	-0.85253906	+61.34765625	-7.88818359	-46.45019531	+2160	+8.09912109	-6.58740234	-0.61523438	+16.94091797	-10.28320313	+9.22851563	+1700	+6.65332031	-10.95117188	-0.48779297	+41.06689453	+11.73339844	-52.25097656	+1016
+1457971422.93940000	+8.39355469	-7.36083984	-0.85253906	+61.34765625	-7.88818359	-46.47216797	+2160	+8.09912109	-6.58740234	-0.61523438	+16.94091797	-10.30517578	+9.22851563	+1700	+6.65332031	-10.95117188	-0.48339844	+41.08886719	+11.73339844	-52.25097656	+1012
+1457971422.94350000	+8.39355469	-7.36083984	-0.85253906	+61.34765625	-7.88818359	-46.47216797	+2160	+8.09912109	-6.58740234	-0.61523438	+16.96289063	-10.30517578	+9.22851563	+1700	+6.65771484	-10.95117188	-0.48339844	+41.08886719	+11.73339844	-52.25097656	+1012
+1457971422.94770000	+8.39355469	-7.36083984	-0.85253906	+61.34765625	-7.88818359	-46.49414063	+2164	+8.10351563	-6.58740234	-0.61523438	+16.96289063	-10.30517578	+9.22851563	+1700	+6.65771484	-10.95117188	-0.48339844	+41.08886719	+11.73339844	-52.27294922	+1012
+1457971422.95180010	+8.39355469	-7.36083984	-0.85253906	+61.36962891	-7.91015625	-46.49414063	+2164	+8.10351563	-6.58300781	-0.61523438	+16.96289063	-10.30517578	+9.22851563	+1700	+6.65771484	-10.95117188	-0.48339844	+41.08886719	+11.73339844	-52.27294922	+1012
+1457971422.95600010	+8.39355469	-7.36083984	-0.85253906	+61.36962891	-7.91015625	-46.49414063	+2164	+8.10351563	-6.58300781	-0.61523438	+16.96289063	-10.32714844	+9.22851563	+1700	+6.65771484	-10.95117188	-0.48339844	+41.11083984	+11.73339844	-52.29492188	+1012
+1457971422.96429990	+8.39794922	-7.36083984	-0.84814453	+61.36962891	-7.91015625	-46.51611328	+2164	+8.10351563	-6.58300781	-0.61523438	+16.96289063	-10.32714844	+9.22851563	+1700	+6.66210938	-10.95117188	-0.47900391	+41.11083984	+11.73339844	-52.29492188	+1016
+1457971422.96849990	+8.39794922	-7.36083984	-0.84814453	+61.36962891	-7.91015625	-46.51611328	+2164	+8.10351563	-6.58300781	-0.61523438	+16.96289063	-10.32714844	+9.22851563	+1700	+6.66210938	-10.95117188	-0.47900391	+41.11083984	+11.73339844	-52.31689453	+1016
+1457971422.97270010	+8.39794922	-7.36083984	-0.84814453	+61.39160156	-7.91015625	-46.53808594	+2164	+8.10351563	-6.58300781	-0.61523438	+16.96289063	-10.32714844	+9.22851563	+1700	+6.66210938	-10.95117188	-0.47900391	+41.11083984	+11.73339844	-52.31689453	+1016
+1457971422.97680000	+8.39794922	-7.36083984	-0.84814453	+61.39160156	-7.91015625	-46.53808594	+2164	+8.10351563	-6.58300781	-0.61523438	+16.96289063	-10.34912109	+9.20654297	+1700	+6.66210938	-10.95117188	-0.47900391	+41.11083984	+11.73339844	-52.33886719	+1016
+1457971422.98099990	+8.39794922	-7.36083984	-0.84814453	+61.39160156	-7.93212891	-46.53808594	+2164	+8.10351563	-6.58300781	-0.61523438	+16.96289063	-10.34912109	+9.20654297	+1700	+6.66210938	-10.95117188	-0.47900391	+41.11083984	+11.73339844	-52.33886719	+1016
+1457971422.98930000	+8.39794922	-7.36083984	-0.84814453	+61.39160156	-7.93212891	-46.56005859	+2164	+8.10351563	-6.58300781	-0.61083984	+16.98486328	-10.34912109	+9.20654297	+1700	+6.66210938	-10.95117188	-0.47900391	+41.11083984	+11.71142578	-52.33886719	+1016
+1457971422.99350000	+8.39794922	-7.36083984	-0.84814453	+61.39160156	-7.93212891	-46.56005859	+2164	+8.10351563	-6.58300781	-0.61083984	+16.98486328	-10.34912109	+9.20654297	+1700	+6.66210938	-10.95117188	-0.47900391	+41.11083984	+11.71142578	-52.33886719	+1016
+1457971422.99770000	+8.39794922	-7.36083984	-0.84814453	+61.41357422	-7.93212891	-46.56005859	+2164	+8.10351563	-6.58300781	-0.61083984	+16.98486328	-10.34912109	+9.20654297	+1700	+6.66210938	-10.95556641	-0.47900391	+41.08886719	+11.71142578	-52.33886719	+1016
+1457971423.00180010	+8.39794922	-7.36083984	-0.84814453	+61.41357422	-7.93212891	-46.58203125	+2164	+8.10351563	-6.58300781	-0.61083984	+16.98486328	-10.34912109	+9.20654297	+1700	+6.66210938	-10.95556641	-0.47900391	+41.08886719	+11.71142578	-52.33886719	+1016
+1457971423.00600000	+8.39794922	-7.36083984	-0.84814453	+61.41357422	-7.93212891	-46.58203125	+2164	+8.10351563	-6.58300781	-0.61083984	+16.98486328	-10.37109375	+9.18457031	+1700	+6.65771484	-10.95556641	-0.48339844	+41.06689453	+11.68945313	-52.33886719	+1016
+1457971423.01430010	+8.39794922	-7.36083984	-0.84814453	+61.41357422	-7.93212891	-46.60400391	+2164	+8.10351563	-6.58300781	-0.61083984	+16.98486328	-10.37109375	+9.18457031	+1704	+6.65771484	-10.95556641	-0.48339844	+41.06689453	+11.68945313	-52.33886719	+1016
+1457971423.02259990	+8.39794922	-7.36523438	-0.84814453	+61.41357422	-7.93212891	-46.60400391	+2164	+8.10351563	-6.58300781	-0.61083984	+17.00683594	-10.37109375	+9.16259766	+1704	+6.65332031	-10.95996094	-0.48779297	+41.04492188	+11.68945313	-52.33886719	+1012
+1457971423.02679990	+8.39794922	-7.36523438	-0.84814453	+61.41357422	-7.93212891	-46.60400391	+2164	+8.10351563	-6.58300781	-0.61083984	+17.00683594	-10.39306641	+9.16259766	+1704	+6.65332031	-10.95996094	-0.48779297	+41.02294922	+11.66748047	-52.33886719	+1012
+1457971423.03099990	+8.39794922	-7.36523438	-0.84814453	+61.41357422	-7.93212891	-46.62597656	+2164	+8.10351563	-6.58300781	-0.61083984	+17.00683594	-10.39306641	+9.14062500	+1704	+6.65332031	-10.95996094	-0.48779297	+41.02294922	+11.66748047	-52.33886719	+1012
+1457971423.03510000	+8.39794922	-7.36523438	-0.84814453	+61.41357422	-7.93212891	-46.62597656	+2164	+8.10351563	-6.58300781	-0.61083984	+17.00683594	-10.39306641	+9.14062500	+1704	+6.65332031	-10.95996094	-0.48779297	+41.02294922	+11.66748047	-52.33886719	+1012
+1457971423.04349990	+8.39794922	-7.36523438	-0.84814453	+61.43554688	-7.93212891	-46.64794922	+2164	+8.10351563	-6.58300781	-0.61083984	+17.00683594	-10.41503906	+9.11865234	+1704	+6.65332031	-10.95996094	-0.48779297	+41.02294922	+11.66748047	-52.36083984	+1008
+1457971423.04760000	+8.39794922	-7.36523438	-0.84814453	+61.43554688	-7.93212891	-46.64794922	+2164	+8.10351563	-6.58740234	-0.61083984	+17.02880859	-10.43701172	+9.09667969	+1704	+6.65332031	-10.95996094	-0.48339844	+41.02294922	+11.66748047	-52.38281250	+1008
+1457971423.05180000	+8.39794922	-7.36523438	-0.84814453	+61.43554688	-7.93212891	-46.66992188	+2164	+8.10351563	-6.58740234	-0.61083984	+17.02880859	-10.43701172	+9.09667969	+1708	+6.65771484	-10.96435547	-0.48339844	+41.02294922	+11.66748047	-52.40478516	+1008
+1457971423.05600000	+8.39794922	-7.36523438	-0.84814453	+61.43554688	-7.93212891	-46.66992188	+2164	+8.10351563	-6.58740234	-0.61083984	+17.02880859	-10.45898438	+9.07470703	+1708	+6.65771484	-10.96435547	-0.48339844	+41.02294922	+11.66748047	-52.42675781	+1008
+1457971423.06010010	+8.40234375	-7.36523438	-0.84814453	+61.43554688	-7.93212891	-46.66992188	+2164	+8.10351563	-6.58740234	-0.61083984	+17.02880859	-10.45898438	+9.07470703	+1708	+6.66210938	-10.96435547	-0.47900391	+41.04492188	+11.66748047	-52.44873047	+1008
+1457971423.06430010	+8.40234375	-7.36523438	-0.84814453	+61.45751953	-7.93212891	-46.69189453	+2164	+8.10351563	-6.58740234	-0.61083984	+17.02880859	-10.48095703	+9.05273438	+1708	+6.66210938	-10.96435547	-0.47900391	+41.04492188	+11.66748047	-52.47070313	+1008
+1457971423.07259990	+8.40234375	-7.36523438	-0.84814453	+61.45751953	-7.93212891	-46.69189453	+2164	+8.10351563	-6.58740234	-0.61083984	+17.05078125	-10.50292969	+9.05273438	+1708	+6.67089844	-10.95996094	-0.47460938	+41.08886719	+11.66748047	-52.51464844	+1008
+1457971423.07680010	+8.40234375	-7.36523438	-0.84814453	+61.45751953	-7.93212891	-46.71386719	+2164	+8.10351563	-6.58740234	-0.61083984	+17.05078125	-10.52490234	+9.03076172	+1708	+6.67089844	-10.95996094	-0.47021484	+41.08886719	+11.66748047	-52.53662109	+1008
+1457971423.08100010	+8.40234375	-7.36523438	-0.84814453	+61.47949219	-7.93212891	-46.71386719	+2164	+8.10351563	-6.58740234	-0.61083984	+17.05078125	-10.52490234	+9.03076172	+1708	+6.67529297	-10.95996094	-0.47021484	+41.11083984	+11.66748047	-52.58056641	+1012
+1457971423.08509990	+8.40234375	-7.36523438	-0.84814453	+61.47949219	-7.93212891	-46.71386719	+2164	+8.10791016	-6.58740234	-0.61083984	+17.05078125	-10.54687500	+9.00878906	+1708	+6.67529297	-10.95996094	-0.46582031	+41.11083984	+11.66748047	-52.60253906	+1012
+1457971423.08929990	+8.40234375	-7.36523438	-0.84814453	+61.47949219	-7.93212891	-46.71386719	+2164	+8.10791016	-6.58740234	-0.61083984	+17.05078125	-10.54687500	+9.00878906	+1712	+6.67968750	-10.95996094	-0.46582031	+41.13281250	+11.66748047	-52.60253906	+1012
+1457971423.09760000	+8.40234375	-7.36523438	-0.84814453	+61.47949219	-7.93212891	-46.71386719	+2164	+8.10791016	-6.58740234	-0.61083984	+17.07275391	-10.54687500	+8.98681641	+1712	+6.67968750	-10.95996094	-0.46582031	+41.13281250	+11.66748047	-52.62451172	+1016
+1457971423.10180000	+8.40234375	-7.36962891	-0.84814453	+61.47949219	-7.93212891	-46.73583984	+2164	+8.10791016	-6.58740234	-0.61083984	+17.07275391	-10.56884766	+8.98681641	+1712	+6.67968750	-10.95996094	-0.46582031	+41.13281250	+11.66748047	-52.64648438	+1016
+1457971423.10590000	+8.40234375	-7.36962891	-0.84814453	+61.47949219	-7.93212891	-46.73583984	+2164	+8.10791016	-6.58740234	-0.61083984	+17.07275391	-10.56884766	+8.96484375	+1712	+6.67968750	-10.95996094	-0.46582031	+41.13281250	+11.66748047	-52.64648438	+1016
+1457971423.11010000	+8.40234375	-7.36962891	-0.84814453	+61.47949219	-7.93212891	-46.73583984	+2164	+8.10791016	-6.58740234	-0.61083984	+17.07275391	-10.56884766	+8.96484375	+1712	+6.67968750	-10.96435547	-0.46582031	+41.13281250	+11.66748047	-52.64648438	+1016
+1457971423.11430000	+8.40234375	-7.36962891	-0.84814453	+61.47949219	-7.93212891	-46.73583984	+2164	+8.10791016	-6.58740234	-0.61083984	+17.07275391	-10.54687500	+8.94287109	+1712	+6.67968750	-10.96435547	-0.46582031	+41.11083984	+11.66748047	-52.64648438	+1016
+1457971423.11840010	+8.40234375	-7.36962891	-0.84814453	+61.47949219	-7.91015625	-46.73583984	+2164	+8.10791016	-6.58740234	-0.61083984	+17.07275391	-10.54687500	+8.94287109	+1712	+6.67968750	-10.96435547	-0.46582031	+41.11083984	+11.66748047	-52.64648438	+1016
+1457971423.12680010	+8.40234375	-7.36962891	-0.84814453	+61.47949219	-7.91015625	-46.73583984	+2164	+8.10791016	-6.58740234	-0.61083984	+17.07275391	-10.54687500	+8.92089844	+1712	+6.67529297	-10.96435547	-0.47021484	+41.08886719	+11.66748047	-52.62451172	+1016
+1457971423.13089990	+8.40234375	-7.36962891	-0.84814453	+61.47949219	-7.91015625	-46.73583984	+2164	+8.10791016	-6.58740234	-0.61083984	+17.07275391	-10.54687500	+8.92089844	+1712	+6.67529297	-10.96435547	-0.47021484	+41.06689453	+11.66748047	-52.62451172	+1016
+1457971423.13509990	+8.40234375	-7.36962891	-0.84814453	+61.47949219	-7.88818359	-46.73583984	+2164	+8.10791016	-6.59179688	-0.61083984	+17.07275391	-10.54687500	+8.89892578	+1712	+6.67089844	-10.96435547	-0.47460938	+41.06689453	+11.64550781	-52.60253906	+1016
+1457971423.13930010	+8.40234375	-7.36962891	-0.84814453	+61.47949219	-7.88818359	-46.73583984	+2164	+8.10791016	-6.59179688	-0.61083984	+17.07275391	-10.52490234	+8.89892578	+1712	+6.67089844	-10.96875000	-0.47460938	+41.06689453	+11.64550781	-52.60253906	+1016
+1457971423.14340000	+8.40234375	-7.36962891	-0.84814453	+61.47949219	-7.88818359	-46.73583984	+2164	+8.10791016	-6.59179688	-0.61083984	+17.07275391	-10.52490234	+8.89892578	+1712	+6.67089844	-10.96875000	-0.47460938	+41.04492188	+11.64550781	-52.60253906	+1016
+1457971423.15179990	+8.40234375	-7.37402344	-0.84814453	+61.47949219	-7.86621094	-46.73583984	+2164	+8.10791016	-6.59179688	-0.61083984	+17.07275391	-10.52490234	+8.87695313	+1712	+6.66650391	-10.96875000	-0.47900391	+41.02294922	+11.64550781	-52.58056641	+1016
+1457971423.15590000	+8.40234375	-7.37402344	-0.84814453	+61.47949219	-7.86621094	-46.73583984	+2164	+8.10791016	-6.59179688	-0.61083984	+17.07275391	-10.52490234	+8.87695313	+1716	+6.66650391	-10.96875000	-0.47900391	+41.02294922	+11.64550781	-52.58056641	+1016
+1457971423.16010000	+8.40234375	-7.37402344	-0.84814453	+61.47949219	-7.86621094	-46.73583984	+2164	+8.10791016	-6.59179688	-0.61083984	+17.07275391	-10.52490234	+8.87695313	+1716	+6.66650391	-10.96875000	-0.47900391	+41.02294922	+11.64550781	-52.58056641	+1012
+1457971423.16430000	+8.40234375	-7.37402344	-0.84814453	+61.47949219	-7.86621094	-46.75781250	+2164	+8.10791016	-6.59179688	-0.61083984	+17.07275391	-10.52490234	+8.85498047	+1716	+6.66650391	-10.96875000	-0.47900391	+41.02294922	+11.64550781	-52.58056641	+1012
+1457971423.16840000	+8.40234375	-7.37402344	-0.84814453	+61.47949219	-7.86621094	-46.75781250	+2164	+8.10791016	-6.59179688	-0.61083984	+17.07275391	-10.52490234	+8.85498047	+1716	+6.66650391	-10.96875000	-0.47900391	+41.02294922	+11.64550781	-52.60253906	+1012
+1457971423.17260000	+8.40234375	-7.37402344	-0.84814453	+61.47949219	-7.86621094	-46.75781250	+2164	+8.10791016	-6.59179688	-0.61083984	+17.07275391	-10.52490234	+8.85498047	+1716	+6.66650391	-10.96875000	-0.47900391	+41.02294922	+11.64550781	-52.60253906	+1008
+1457971423.18090010	+8.40234375	-7.37402344	-0.84814453	+61.47949219	-7.86621094	-46.77978516	+2164	+8.10791016	-6.59179688	-0.61523438	+17.07275391	-10.54687500	+8.85498047	+1716	+6.66650391	-10.96875000	-0.47460938	+41.02294922	+11.64550781	-52.60253906	+1008
+1457971423.18510010	+8.40234375	-7.37402344	-0.84814453	+61.47949219	-7.86621094	-46.77978516	+2164	+8.10791016	-6.59179688	-0.61523438	+17.07275391	-10.54687500	+8.85498047	+1716	+6.67089844	-10.96875000	-0.47460938	+41.02294922	+11.64550781	-52.62451172	+1008
+1457971423.18919990	+8.40234375	-7.37402344	-0.84814453	+61.50146484	-7.86621094	-46.77978516	+2164	+8.10791016	-6.59179688	-0.61523438	+17.07275391	-10.54687500	+8.85498047	+1716	+6.67089844	-10.96875000	-0.47460938	+41.04492188	+11.66748047	-52.62451172	+1004
+1457971423.19339990	+8.40234375	-7.37402344	-0.84814453	+61.50146484	-7.86621094	-46.77978516	+2164	+8.10791016	-6.59179688	-0.61523438	+17.07275391	-10.54687500	+8.85498047	+1716	+6.67089844	-10.96875000	-0.47460938	+41.04492188	+11.66748047	-52.64648438	+1004
+1457971423.19759990	+8.40234375	-7.37402344	-0.84814453	+61.50146484	-7.86621094	-46.77978516	+2164	+8.10791016	-6.59179688	-0.61523438	+17.07275391	-10.54687500	+8.83300781	+1716	+6.67089844	-10.96875000	-0.47460938	+41.04492188	+11.66748047	-52.64648438	+1004
+1457971423.20590000	+8.40234375	-7.37402344	-0.84814453	+61.50146484	-7.86621094	-46.80175781	+2164	+8.10791016	-6.59179688	-0.61523438	+17.07275391	-10.56884766	+8.83300781	+1716	+6.67529297	-10.96875000	-0.47021484	+41.04492188	+11.66748047	-52.66845703	+1004
+1457971423.21009990	+8.40234375	-7.37402344	-0.84814453	+61.50146484	-7.86621094	-46.80175781	+2164	+8.10791016	-6.59179688	-0.61523438	+17.07275391	-10.56884766	+8.83300781	+1716	+6.67529297	-10.96875000	-0.47021484	+41.06689453	+11.66748047	-52.66845703	+1004
+1457971423.21420000	+8.40673828	-7.37402344	-0.84814453	+61.50146484	-7.86621094	-46.80175781	+2164	+8.10791016	-6.59179688	-0.61523438	+17.07275391	-10.56884766	+8.83300781	+1716	+6.67529297	-10.96875000	-0.47021484	+41.06689453	+11.66748047	-52.66845703	+1004
+1457971423.21840000	+8.40673828	-7.37402344	-0.84814453	+61.50146484	-7.86621094	-46.80175781	+2164	+8.10791016	-6.59179688	-0.61523438	+17.07275391	-10.56884766	+8.83300781	+1716	+6.67529297	-10.96875000	-0.47021484	+41.06689453	+11.66748047	-52.66845703	+1004
+1457971423.22260000	+8.40673828	-7.37402344	-0.84814453	+61.52343750	-7.86621094	-46.80175781	+2164	+8.10791016	-6.59179688	-0.61523438	+17.07275391	-10.56884766	+8.83300781	+1716	+6.67529297	-10.96875000	-0.47021484	+41.06689453	+11.66748047	-52.66845703	+1004
+1457971423.22670010	+8.40673828	-7.37402344	-0.84814453	+61.52343750	-7.86621094	-46.80175781	+2164	+8.10791016	-6.59179688	-0.61523438	+17.07275391	-10.56884766	+8.83300781	+1716	+6.67529297	-10.96875000	-0.47021484	+41.06689453	+11.66748047	-52.66845703	+1004
+1457971423.23510000	+8.40673828	-7.37402344	-0.84814453	+61.52343750	-7.84423828	-46.80175781	+2168	+8.10791016	-6.59179688	-0.61523438	+17.07275391	-10.56884766	+8.81103516	+1716	+6.67529297	-10.96875000	-0.47021484	+41.06689453	+11.66748047	-52.66845703	+1004
+1457971423.23920010	+8.40673828	-7.37402344	-0.84814453	+61.52343750	-7.84423828	-46.80175781	+2168	+8.10791016	-6.59179688	-0.61523438	+17.07275391	-10.56884766	+8.81103516	+1716	+6.67529297	-10.96875000	-0.47021484	+41.04492188	+11.66748047	-52.66845703	+1004
+1457971423.24340010	+8.40234375	-7.37402344	-0.84814453	+61.52343750	-7.84423828	-46.80175781	+2168	+8.10791016	-6.59179688	-0.61523438	+17.07275391	-10.56884766	+8.81103516	+1716	+6.67529297	-10.97314453	-0.47021484	+41.04492188	+11.66748047	-52.66845703	+1004
+1457971423.24760010	+8.40234375	-7.37402344	-0.84814453	+61.52343750	-7.84423828	-46.80175781	+2168	+8.10791016	-6.59179688	-0.61523438	+17.07275391	-10.56884766	+8.81103516	+1716	+6.67529297	-10.97314453	-0.47021484	+41.04492188	+11.66748047	-52.66845703	+1004
+1457971423.25169990	+8.40234375	-7.37402344	-0.84814453	+61.52343750	-7.84423828	-46.80175781	+2168	+8.10791016	-6.59179688	-0.61523438	+17.07275391	-10.56884766	+8.81103516	+1716	+6.67089844	-10.97314453	-0.47021484	+41.04492188	+11.66748047	-52.66845703	+1004
+1457971423.25589990	+8.40234375	-7.37402344	-0.84814453	+61.52343750	-7.84423828	-46.80175781	+2168	+8.10791016	-6.59179688	-0.61523438	+17.07275391	-10.56884766	+8.81103516	+1716	+6.67089844	-10.97314453	-0.47021484	+41.02294922	+11.66748047	-52.66845703	+1004
+1457971423.26420000	+8.40234375	-7.37402344	-0.84814453	+61.52343750	-7.84423828	-46.80175781	+2168	+8.10791016	-6.59179688	-0.61523438	+17.07275391	-10.56884766	+8.78906250	+1716	+6.67089844	-10.97314453	-0.47460938	+41.02294922	+11.66748047	-52.64648438	+1004
+1457971423.26840000	+8.40234375	-7.37402344	-0.84814453	+61.52343750	-7.84423828	-46.80175781	+2168	+8.10791016	-6.59179688	-0.61523438	+17.07275391	-10.56884766	+8.78906250	+1716	+6.67089844	-10.97314453	-0.47460938	+41.00097656	+11.66748047	-52.64648438	+1004
+1457971423.27250000	+8.40234375	-7.37402344	-0.84814453	+61.52343750	-7.84423828	-46.80175781	+2172	+8.10791016	-6.59179688	-0.61523438	+17.05078125	-10.56884766	+8.78906250	+1716	+6.67089844	-10.97314453	-0.47460938	+41.00097656	+11.66748047	-52.64648438	+1004
+1457971423.27670000	+8.40234375	-7.37402344	-0.84814453	+61.52343750	-7.84423828	-46.80175781	+2172	+8.10791016	-6.59179688	-0.61523438	+17.05078125	-10.56884766	+8.76708984	+1716	+6.66650391	-10.97314453	-0.47460938	+41.00097656	+11.66748047	-52.64648438	+1000
+1457971423.28090000	+8.40234375	-7.37402344	-0.84814453	+61.52343750	-7.84423828	-46.80175781	+2172	+8.10791016	-6.59179688	-0.61523438	+17.05078125	-10.56884766	+8.76708984	+1716	+6.66650391	-10.97314453	-0.47460938	+41.00097656	+11.66748047	-52.64648438	+1000
+1457971423.28500010	+8.40234375	-7.37402344	-0.84814453	+61.52343750	-7.84423828	-46.80175781	+2172	+8.10791016	-6.59179688	-0.61523438	+17.05078125	-10.56884766	+8.76708984	+1716	+6.66650391	-10.97314453	-0.47460938	+41.00097656	+11.66748047	-52.64648438	+1000
+1457971423.29340000	+8.40234375	-7.37402344	-0.84814453	+61.52343750	-7.84423828	-46.80175781	+2172	+8.10791016	-6.59179688	-0.61523438	+17.05078125	-10.59082031	+8.76708984	+1716	+6.66650391	-10.97314453	-0.47460938	+41.00097656	+11.66748047	-52.64648438	+1000
