# Supplementary material for: A direct effect of perception on action when grasping a cup
Source: Sci Rep. 2018 Jan 9;8:171. doi: 10.1038/s41598-017-18591-5 (PMC5760564; doi:10.1038/s41598-017-18591-5)
Supplement: Supplementary file 6 — Supplementary Information [file 41598_2017_18591_MOESM6_ESM.zip › SciRep_Data/S01instruct/S01_100instruct_Tr8.dat]

+1000000000000.00000000	+0.00000000	+0.00000000	+0.00000000	+0.00000000	+0.00000000	+0.00000000	+0	+0.00000000	+0.00000000	+0.00000000	+0.00000000	+0.00000000	+0.00000000	+0	+0.00000000	+0.00000000	+0.00000000	+0.00000000	+0.00000000	+0.00000000	+0
+1457970531.79419990	+8.74072266	-6.30175781	-1.04589844	+55.15136719	-3.25195313	-56.75537109	+1484	+8.54296875	-5.59863281	-0.65917969	+3.33984375	-3.53759766	+17.75390625	+1288	+6.59619141	-9.18017578	-1.14257813	+35.68359375	+8.02001953	-39.63867188	+1316
+1457970531.79839990	+8.74072266	-6.30175781	-1.04589844	+55.15136719	-3.25195313	-56.75537109	+1484	+8.54296875	-5.59863281	-0.65917969	+3.33984375	-3.51562500	+17.75390625	+1288	+6.59619141	-9.18017578	-1.14257813	+35.66162109	+8.02001953	-39.63867188	+1316
+1457970531.80250000	+8.74072266	-6.30175781	-1.04589844	+55.15136719	-3.25195313	-56.73339844	+1484	+8.54296875	-5.59863281	-0.65917969	+3.33984375	-3.49365234	+17.75390625	+1288	+6.59619141	-9.18017578	-1.14257813	+35.66162109	+8.02001953	-39.63867188	+1316
+1457970531.80670000	+8.74072266	-6.30175781	-1.04589844	+55.17333984	-3.22998047	-56.73339844	+1484	+8.54296875	-5.59863281	-0.65917969	+3.33984375	-3.49365234	+17.75390625	+1288	+6.59619141	-9.18017578	-1.14257813	+35.66162109	+8.04199219	-39.61669922	+1316
+1457970531.81500010	+8.74072266	-6.30175781	-1.04589844	+55.17333984	-3.22998047	-56.73339844	+1484	+8.54296875	-5.59863281	-0.65917969	+3.31787109	-3.47167969	+17.77587891	+1288	+6.59619141	-9.18017578	-1.14257813	+35.66162109	+8.04199219	-39.61669922	+1316
+1457970531.81920000	+8.74072266	-6.30175781	-1.04589844	+55.17333984	-3.22998047	-56.71142578	+1484	+8.54296875	-5.59863281	-0.65917969	+3.31787109	-3.44970703	+17.77587891	+1288	+6.59619141	-9.18017578	-1.14257813	+35.66162109	+8.04199219	-39.61669922	+1312
+1457970531.82340000	+8.74072266	-6.30175781	-1.05029297	+55.17333984	-3.22998047	-56.71142578	+1484	+8.54296875	-5.59863281	-0.66357422	+3.31787109	-3.44970703	+17.77587891	+1288	+6.59619141	-9.18017578	-1.14257813	+35.68359375	+8.06396484	-39.61669922	+1312
+1457970538.28730010	+8.74072266	-6.33691406	-1.12060547	+55.04150391	-3.20800781	-55.67871094	+1432	+8.50781250	-5.62060547	-0.73388672	+2.24121094	-2.70263672	+15.93017578	+1268	+6.53906250	-9.19335938	-1.16015625	+35.33203125	+8.89892578	-39.33105469	+1292
+1457970538.29140000	+8.74072266	-6.34130859	-1.12060547	+55.04150391	-3.22998047	-55.67871094	+1432	+8.51220703	-5.62060547	-0.73388672	+2.24121094	-2.72460938	+15.95214844	+1268	+6.54345703	-9.18896484	-1.16015625	+35.33203125	+8.89892578	-39.33105469	+1292
+1457970538.29559990	+8.74072266	-6.34130859	-1.11621094	+55.04150391	-3.22998047	-55.67871094	+1432	+8.51220703	-5.62060547	-0.73388672	+2.24121094	-2.72460938	+15.95214844	+1268	+6.54345703	-9.18896484	-1.15576172	+35.35400391	+8.89892578	-39.35302734	+1292
+1457970538.29970000	+8.74072266	-6.34130859	-1.11621094	+55.04150391	-3.25195313	-55.70068359	+1432	+8.51220703	-5.61621094	-0.73388672	+2.24121094	-2.74658203	+15.95214844	+1268	+6.54785156	-9.18896484	-1.15576172	+35.37597656	+8.87695313	-39.37500000	+1292
+1457970538.30810000	+8.74511719	-6.34130859	-1.11621094	+55.04150391	-3.27392578	-55.70068359	+1436	+8.51220703	-5.61621094	-0.73388672	+2.24121094	-2.74658203	+15.95214844	+1268	+6.55224609	-9.18457031	-1.15136719	+35.41992188	+8.87695313	-39.44091797	+1296
+1457970538.31220010	+8.74511719	-6.34130859	-1.11621094	+55.01953125	-3.27392578	-55.72265625	+1436	+8.51220703	-5.61621094	-0.73388672	+2.24121094	-2.76855469	+15.97412109	+1268	+6.55664063	-9.18457031	-1.14697266	+35.44189453	+8.85498047	-39.48486328	+1296
+1457970538.31640010	+8.74511719	-6.34130859	-1.11621094	+55.01953125	-3.29589844	-55.72265625	+1436	+8.51220703	-5.61621094	-0.73388672	+2.24121094	-2.76855469	+15.97412109	+1264	+6.56542969	-9.18017578	-1.14257813	+35.48583984	+8.85498047	-39.50683594	+1300
+1457970538.32060000	+8.74511719	-6.34130859	-1.11621094	+55.01953125	-3.29589844	-55.72265625	+1436	+8.51220703	-5.61621094	-0.73388672	+2.24121094	-2.79052734	+15.97412109	+1264	+6.56982422	-9.18017578	-1.13818359	+35.50781250	+8.85498047	-39.55078125	+1304
+1457970538.32470010	+8.74511719	-6.34130859	-1.11621094	+55.01953125	-3.31787109	-55.74462891	+1436	+8.51220703	-5.61621094	-0.73388672	+2.24121094	-2.79052734	+15.97412109	+1264	+6.57421875	-9.17578125	-1.13378906	+35.52978516	+8.83300781	-39.59472656	+1304
+1457970538.32890010	+8.74951172	-6.34130859	-1.11621094	+55.01953125	-3.31787109	-55.74462891	+1440	+8.51220703	-5.61621094	-0.73388672	+2.24121094	-2.81250000	+15.97412109	+1264	+6.57421875	-9.17578125	-1.12939453	+35.55175781	+8.83300781	-39.61669922	+1308
+1457970538.33310010	+8.74951172	-6.34130859	-1.11621094	+55.01953125	-3.33984375	-55.76660156	+1440	+8.51220703	-5.61621094	-0.73388672	+2.24121094	-2.81250000	+15.97412109	+1260	+6.57861328	-9.17578125	-1.12939453	+35.57373047	+8.81103516	-39.63867188	+1308
+1457970538.33719990	+8.74951172	-6.34130859	-1.11621094	+55.01953125	-3.33984375	-55.76660156	+1440	+8.51220703	-5.61621094	-0.73388672	+2.24121094	-2.83447266	+15.97412109	+1260	+6.57861328	-9.17578125	-1.12939453	+35.57373047	+8.81103516	-39.66064453	+1312
+1457970538.34559990	+8.74951172	-6.34130859	-1.11621094	+55.01953125	-3.33984375	-55.78857422	+1444	+8.51660156	-5.61621094	-0.73388672	+2.24121094	-2.83447266	+15.97412109	+1256	+6.57861328	-9.17578125	-1.12939453	+35.55175781	+8.81103516	-39.66064453	+1312
+1457970538.34970000	+8.74951172	-6.34130859	-1.11621094	+55.01953125	-3.33984375	-55.78857422	+1444	+8.51660156	-5.61621094	-0.73388672	+2.24121094	-2.85644531	+15.97412109	+1256	+6.57861328	-9.17578125	-1.12939453	+35.55175781	+8.78906250	-39.66064453	+1312
+1457970538.35390000	+8.74951172	-6.34130859	-1.11621094	+55.01953125	-3.33984375	-55.78857422	+1444	+8.51660156	-5.61621094	-0.73388672	+2.24121094	-2.85644531	+15.97412109	+1252	+6.57421875	-9.17578125	-1.12939453	+35.52978516	+8.78906250	-39.63867188	+1312
+1457970538.35809990	+8.74951172	-6.34130859	-1.11621094	+55.01953125	-3.33984375	-55.78857422	+1444	+8.51660156	-5.61621094	-0.73388672	+2.24121094	-2.85644531	+15.97412109	+1252	+6.57421875	-9.18017578	-1.13378906	+35.52978516	+8.78906250	-39.63867188	+1312
+1457970538.36640000	+8.74951172	-6.34130859	-1.11621094	+55.01953125	-3.33984375	-55.78857422	+1448	+8.51660156	-5.61621094	-0.73388672	+2.24121094	-2.85644531	+15.95214844	+1252	+6.57421875	-9.18017578	-1.13378906	+35.50781250	+8.78906250	-39.61669922	+1316
+1457970538.37050010	+8.74951172	-6.34130859	-1.11621094	+55.04150391	-3.33984375	-55.78857422	+1448	+8.51660156	-5.61621094	-0.73388672	+2.24121094	-2.85644531	+15.95214844	+1248	+6.56982422	-9.18017578	-1.13378906	+35.50781250	+8.78906250	-39.61669922	+1316
+1457970538.37890010	+8.74951172	-6.34130859	-1.11621094	+55.04150391	-3.33984375	-55.78857422	+1448	+8.51660156	-5.61621094	-0.73388672	+2.24121094	-2.85644531	+15.95214844	+1248	+6.56982422	-9.18017578	-1.13818359	+35.48583984	+8.78906250	-39.61669922	+1316
+1457970538.38720010	+8.74951172	-6.34130859	-1.11621094	+55.04150391	-3.31787109	-55.78857422	+1448	+8.51660156	-5.61621094	-0.73388672	+2.24121094	-2.87841797	+15.95214844	+1248	+6.56982422	-9.18017578	-1.13818359	+35.48583984	+8.78906250	-39.59472656	+1316
+1457970538.39549990	+8.74951172	-6.34130859	-1.11621094	+55.04150391	-3.31787109	-55.78857422	+1448	+8.51660156	-5.61621094	-0.73388672	+2.24121094	-2.87841797	+15.95214844	+1248	+6.56982422	-9.18017578	-1.13818359	+35.48583984	+8.78906250	-39.59472656	+1312
+1457970538.40389990	+8.74951172	-6.34130859	-1.11621094	+55.04150391	-3.31787109	-55.78857422	+1448	+8.51660156	-5.61621094	-0.73388672	+2.24121094	-2.87841797	+15.95214844	+1248	+6.56982422	-9.18017578	-1.13818359	+35.48583984	+8.78906250	-39.59472656	+1312
+1457970538.41220000	+8.74951172	-6.34130859	-1.11621094	+55.04150391	-3.31787109	-55.78857422	+1448	+8.51660156	-5.61621094	-0.73388672	+2.24121094	-2.87841797	+15.93017578	+1248	+6.56982422	-9.18017578	-1.13818359	+35.46386719	+8.78906250	-39.59472656	+1312
+1457970538.42050000	+8.74951172	-6.34130859	-1.11621094	+55.04150391	-3.31787109	-55.78857422	+1448	+8.51660156	-5.61621094	-0.73388672	+2.24121094	-2.87841797	+15.93017578	+1248	+6.56982422	-9.18017578	-1.13818359	+35.48583984	+8.78906250	-39.59472656	+1312
+1457970538.42470000	+8.74951172	-6.34130859	-1.11621094	+55.04150391	-3.31787109	-55.78857422	+1448	+8.51660156	-5.61621094	-0.73388672	+2.24121094	-2.87841797	+15.93017578	+1248	+6.56982422	-9.18017578	-1.13818359	+35.48583984	+8.78906250	-39.59472656	+1312
+1457970538.42890000	+8.74951172	-6.34130859	-1.11621094	+55.04150391	-3.31787109	-55.78857422	+1448	+8.51660156	-5.61621094	-0.73388672	+2.24121094	-2.87841797	+15.93017578	+1244	+6.56982422	-9.18017578	-1.13818359	+35.48583984	+8.78906250	-39.59472656	+1312
+1457970538.44549990	+8.74951172	-6.34130859	-1.11621094	+55.04150391	-3.33984375	-55.81054688	+1452	+8.51660156	-5.61621094	-0.73388672	+2.24121094	-2.90039063	+15.93017578	+1244	+6.56982422	-9.18017578	-1.13818359	+35.48583984	+8.78906250	-39.61669922	+1308
+1457970538.45380000	+8.74951172	-6.34130859	-1.11621094	+55.04150391	-3.33984375	-55.81054688	+1452	+8.51660156	-5.61621094	-0.73388672	+2.24121094	-2.90039063	+15.93017578	+1244	+6.56982422	-9.18457031	-1.13818359	+35.48583984	+8.78906250	-39.61669922	+1308
+1457970538.46219990	+8.74951172	-6.34130859	-1.11621094	+55.04150391	-3.31787109	-55.81054688	+1452	+8.51660156	-5.61621094	-0.73388672	+2.24121094	-2.90039063	+15.93017578	+1244	+6.56982422	-9.18457031	-1.13818359	+35.46386719	+8.78906250	-39.61669922	+1308
+1457970538.46630000	+8.74951172	-6.34130859	-1.11621094	+55.04150391	-3.31787109	-55.81054688	+1452	+8.51660156	-5.61621094	-0.73388672	+2.24121094	-2.90039063	+15.93017578	+1244	+6.56542969	-9.18457031	-1.13818359	+35.46386719	+8.78906250	-39.61669922	+1308
+1457970538.47050000	+8.74951172	-6.34130859	-1.11621094	+55.04150391	-3.31787109	-55.81054688	+1452	+8.51660156	-5.61621094	-0.73388672	+2.24121094	-2.90039063	+15.93017578	+1244	+6.56542969	-9.18457031	-1.13818359	+35.46386719	+8.78906250	-39.59472656	+1308
+1457970538.47470000	+8.74951172	-6.34130859	-1.11621094	+55.04150391	-3.31787109	-55.81054688	+1452	+8.51660156	-5.61621094	-0.73388672	+2.24121094	-2.90039063	+15.93017578	+1244	+6.56542969	-9.18457031	-1.14257813	+35.46386719	+8.78906250	-39.59472656	+1308
+1457970538.47880010	+8.74951172	-6.34130859	-1.11621094	+55.04150391	-3.31787109	-55.81054688	+1452	+8.51660156	-5.61621094	-0.73388672	+2.24121094	-2.90039063	+15.93017578	+1244	+6.56542969	-9.18457031	-1.14257813	+35.44189453	+8.78906250	-39.59472656	+1308
+1457970538.48720000	+8.74951172	-6.34130859	-1.11621094	+55.04150391	-3.31787109	-55.81054688	+1452	+8.51660156	-5.61621094	-0.73388672	+2.24121094	-2.90039063	+15.90820313	+1244	+6.56103516	-9.18457031	-1.14257813	+35.44189453	+8.78906250	-39.59472656	+1308
+1457970538.49550010	+8.74951172	-6.34130859	-1.11621094	+55.04150391	-3.31787109	-55.83251953	+1452	+8.51660156	-5.61621094	-0.73388672	+2.24121094	-2.90039063	+15.90820313	+1244	+6.56103516	-9.18896484	-1.14697266	+35.41992188	+8.78906250	-39.57275391	+1308
+1457970538.50379990	+8.74951172	-6.34130859	-1.11621094	+55.04150391	-3.31787109	-55.83251953	+1452	+8.51660156	-5.61621094	-0.73388672	+2.24121094	-2.90039063	+15.90820313	+1244	+6.55664063	-9.18896484	-1.14697266	+35.39794922	+8.78906250	-39.57275391	+1304
+1457970538.51630000	+8.74951172	-6.34130859	-1.11621094	+55.04150391	-3.31787109	-55.83251953	+1452	+8.51660156	-5.61621094	-0.73388672	+2.24121094	-2.92236328	+15.90820313	+1244	+6.55664063	-9.18896484	-1.14697266	+35.39794922	+8.78906250	-39.57275391	+1304
+1457970538.52460000	+8.74951172	-6.34130859	-1.11621094	+55.04150391	-3.31787109	-55.83251953	+1452	+8.51660156	-5.61621094	-0.73388672	+2.24121094	-2.92236328	+15.90820313	+1244	+6.55664063	-9.18896484	-1.14697266	+35.39794922	+8.78906250	-39.57275391	+1304
+1457970538.53300000	+8.74951172	-6.34130859	-1.11621094	+55.04150391	-3.31787109	-55.83251953	+1452	+8.51660156	-5.61621094	-0.73388672	+2.24121094	-2.92236328	+15.90820313	+1244	+6.55664063	-9.18896484	-1.14697266	+35.41992188	+8.78906250	-39.59472656	+1304
+1457970538.54130010	+8.74951172	-6.34130859	-1.11621094	+55.04150391	-3.31787109	-55.83251953	+1452	+8.51660156	-5.61621094	-0.73388672	+2.24121094	-2.92236328	+15.88623047	+1248	+6.56103516	-9.18896484	-1.14697266	+35.41992188	+8.76708984	-39.59472656	+1304
+1457970538.54959990	+8.74951172	-6.34130859	-1.11621094	+55.04150391	-3.31787109	-55.83251953	+1452	+8.51660156	-5.61621094	-0.73388672	+2.24121094	-2.92236328	+15.88623047	+1248	+6.56103516	-9.18896484	-1.14697266	+35.41992188	+8.76708984	-39.59472656	+1300
+1457970538.55800010	+8.74951172	-6.34130859	-1.11621094	+55.04150391	-3.31787109	-55.85449219	+1452	+8.51660156	-5.61621094	-0.73388672	+2.24121094	-2.94433594	+15.88623047	+1248	+6.56103516	-9.18896484	-1.14697266	+35.41992188	+8.76708984	-39.61669922	+1300
+1457970538.56629990	+8.74951172	-6.34130859	-1.11621094	+55.04150391	-3.31787109	-55.85449219	+1452	+8.51660156	-5.61621094	-0.73388672	+2.24121094	-2.94433594	+15.88623047	+1248	+6.56103516	-9.18896484	-1.14697266	+35.41992188	+8.76708984	-39.61669922	+1300
+1457970538.57460000	+8.74951172	-6.34130859	-1.11621094	+55.04150391	-3.31787109	-55.85449219	+1452	+8.51660156	-5.61621094	-0.73388672	+2.24121094	-2.94433594	+15.88623047	+1248	+6.56103516	-9.18896484	-1.14697266	+35.41992188	+8.76708984	-39.61669922	+1300
+1457970538.58299990	+8.74951172	-6.34130859	-1.11621094	+55.04150391	-3.31787109	-55.85449219	+1452	+8.51660156	-5.62060547	-0.73388672	+2.24121094	-2.94433594	+15.88623047	+1248	+6.56103516	-9.18896484	-1.14697266	+35.41992188	+8.76708984	-39.61669922	+1300
+1457970538.59130000	+8.74951172	-6.34130859	-1.11621094	+55.04150391	-3.31787109	-55.85449219	+1452	+8.51660156	-5.62060547	-0.73388672	+2.24121094	-2.94433594	+15.86425781	+1248	+6.56103516	-9.18896484	-1.14697266	+35.41992188	+8.76708984	-39.59472656	+1300
+1457970538.59550000	+8.74951172	-6.34130859	-1.11621094	+55.04150391	-3.31787109	-55.85449219	+1452	+8.51660156	-5.62060547	-0.73388672	+2.24121094	-2.94433594	+15.86425781	+1248	+6.55664063	-9.18896484	-1.14697266	+35.41992188	+8.76708984	-39.59472656	+1300
+1457970538.59960010	+8.74951172	-6.34130859	-1.11621094	+55.04150391	-3.31787109	-55.85449219	+1452	+8.51660156	-5.62060547	-0.73388672	+2.24121094	-2.94433594	+15.86425781	+1248	+6.55664063	-9.18896484	-1.14697266	+35.41992188	+8.76708984	-39.59472656	+1300
+1457970538.60789990	+8.74951172	-6.34130859	-1.11621094	+55.06347656	-3.31787109	-55.85449219	+1452	+8.51660156	-5.62060547	-0.73388672	+2.24121094	-2.94433594	+15.86425781	+1248	+6.55664063	-9.18896484	-1.14697266	+35.39794922	+8.76708984	-39.59472656	+1300
+1457970538.61209990	+8.74951172	-6.34130859	-1.11621094	+55.06347656	-3.31787109	-55.85449219	+1452	+8.51660156	-5.62060547	-0.73388672	+2.24121094	-2.94433594	+15.84228516	+1248	+6.55664063	-9.18896484	-1.14697266	+35.39794922	+8.76708984	-39.59472656	+1300
+1457970538.61630010	+8.74951172	-6.34130859	-1.11621094	+55.06347656	-3.31787109	-55.85449219	+1452	+8.51660156	-5.62060547	-0.73388672	+2.24121094	-2.94433594	+15.84228516	+1248	+6.55664063	-9.18896484	-1.14697266	+35.39794922	+8.76708984	-39.59472656	+1300
+1457970538.62040000	+8.74951172	-6.34130859	-1.11621094	+55.06347656	-3.31787109	-55.85449219	+1452	+8.51660156	-5.62060547	-0.73388672	+2.24121094	-2.94433594	+15.84228516	+1248	+6.55664063	-9.18896484	-1.15136719	+35.39794922	+8.76708984	-39.57275391	+1300
+1457970538.62459990	+8.74951172	-6.34130859	-1.11621094	+55.06347656	-3.31787109	-55.85449219	+1452	+8.51660156	-5.62060547	-0.73388672	+2.24121094	-2.94433594	+15.84228516	+1248	+6.55664063	-9.18896484	-1.15136719	+35.37597656	+8.76708984	-39.57275391	+1300
+1457970538.63290000	+8.74511719	-6.34130859	-1.11621094	+55.06347656	-3.31787109	-55.85449219	+1452	+8.51660156	-5.62060547	-0.73388672	+2.24121094	-2.94433594	+15.84228516	+1252	+6.55224609	-9.19335938	-1.15136719	+35.37597656	+8.76708984	-39.57275391	+1300
+1457970538.63710000	+8.74511719	-6.34130859	-1.11621094	+55.06347656	-3.31787109	-55.85449219	+1452	+8.51660156	-5.62060547	-0.73388672	+2.24121094	-2.96630859	+15.84228516	+1252	+6.55224609	-9.19335938	-1.15136719	+35.37597656	+8.76708984	-39.57275391	+1300
+1457970538.64540000	+8.74511719	-6.34130859	-1.11621094	+55.06347656	-3.31787109	-55.85449219	+1452	+8.51660156	-5.62060547	-0.73388672	+2.24121094	-2.96630859	+15.84228516	+1252	+6.55664063	-9.19335938	-1.14697266	+35.39794922	+8.76708984	-39.59472656	+1300
+1457970538.64960000	+8.74511719	-6.34130859	-1.11621094	+55.06347656	-3.31787109	-55.85449219	+1452	+8.51660156	-5.62060547	-0.73388672	+2.24121094	-2.96630859	+15.84228516	+1252	+6.55664063	-9.18896484	-1.14697266	+35.39794922	+8.76708984	-39.59472656	+1300
+1457970538.65790010	+8.74951172	-6.34130859	-1.11621094	+55.06347656	-3.31787109	-55.85449219	+1452	+8.51660156	-5.62060547	-0.73388672	+2.24121094	-2.96630859	+15.82031250	+1252	+6.55664063	-9.18896484	-1.14697266	+35.39794922	+8.76708984	-39.59472656	+1300
+1457970538.66210010	+8.74951172	-6.34130859	-1.11621094	+55.06347656	-3.31787109	-55.85449219	+1452	+8.51660156	-5.62060547	-0.73388672	+2.24121094	-2.96630859	+15.82031250	+1252	+6.55664063	-9.18896484	-1.14697266	+35.39794922	+8.76708984	-39.59472656	+1300
+1457970538.66630010	+8.74951172	-6.34130859	-1.11621094	+55.06347656	-3.31787109	-55.85449219	+1452	+8.51660156	-5.62060547	-0.73388672	+2.24121094	-2.96630859	+15.82031250	+1252	+6.55664063	-9.18896484	-1.14697266	+35.39794922	+8.76708984	-39.59472656	+1300
+1457970538.67039990	+8.74951172	-6.34130859	-1.11621094	+55.06347656	-3.31787109	-55.85449219	+1452	+8.51660156	-5.62060547	-0.73388672	+2.24121094	-2.96630859	+15.82031250	+1252	+6.55664063	-9.18896484	-1.14697266	+35.39794922	+8.76708984	-39.61669922	+1300
+1457970538.67870000	+8.74951172	-6.34130859	-1.11621094	+55.06347656	-3.31787109	-55.85449219	+1452	+8.51660156	-5.62060547	-0.73388672	+2.21923828	-2.98828125	+15.82031250	+1252	+6.55664063	-9.18896484	-1.14697266	+35.39794922	+8.76708984	-39.61669922	+1300
+1457970538.68709990	+8.74951172	-6.34130859	-1.11621094	+55.06347656	-3.31787109	-55.85449219	+1452	+8.51660156	-5.62060547	-0.73388672	+2.21923828	-2.98828125	+15.82031250	+1252	+6.55664063	-9.18896484	-1.14697266	+35.39794922	+8.76708984	-39.61669922	+1300
+1457970538.69120000	+8.74951172	-6.34130859	-1.11621094	+55.06347656	-3.31787109	-55.85449219	+1452	+8.51660156	-5.62060547	-0.73388672	+2.21923828	-2.98828125	+15.82031250	+1252	+6.55664063	-9.18896484	-1.14697266	+35.39794922	+8.76708984	-39.61669922	+1300
+1457970538.69960000	+8.74951172	-6.34130859	-1.11621094	+55.06347656	-3.31787109	-55.87646484	+1452	+8.51660156	-5.62060547	-0.73388672	+2.21923828	-2.98828125	+15.79833984	+1252	+6.55664063	-9.18896484	-1.14697266	+35.39794922	+8.76708984	-39.61669922	+1300
+1457970538.70370010	+8.74951172	-6.34130859	-1.11621094	+55.06347656	-3.31787109	-55.87646484	+1452	+8.51660156	-5.62060547	-0.73388672	+2.21923828	-2.98828125	+15.79833984	+1252	+6.55664063	-9.18896484	-1.14697266	+35.39794922	+8.76708984	-39.61669922	+1300
+1457970538.70790000	+8.74951172	-6.34130859	-1.11621094	+55.06347656	-3.31787109	-55.87646484	+1452	+8.51660156	-5.62060547	-0.73388672	+2.21923828	-2.98828125	+15.77636719	+1252	+6.55664063	-9.18896484	-1.14697266	+35.39794922	+8.76708984	-39.61669922	+1300
+1457970538.71210000	+8.74951172	-6.34130859	-1.11621094	+55.06347656	-3.31787109	-55.87646484	+1452	+8.51660156	-5.62060547	-0.73388672	+2.21923828	-2.98828125	+15.77636719	+1252	+6.55664063	-9.18896484	-1.14697266	+35.39794922	+8.76708984	-39.61669922	+1300
+1457970538.72040010	+8.74951172	-6.34130859	-1.11621094	+55.06347656	-3.31787109	-55.87646484	+1456	+8.51660156	-5.62060547	-0.73388672	+2.21923828	-3.01025391	+15.75439453	+1252	+6.55664063	-9.18896484	-1.14697266	+35.37597656	+8.76708984	-39.59472656	+1300
+1457970538.72869990	+8.74511719	-6.34130859	-1.11621094	+55.06347656	-3.31787109	-55.87646484	+1456	+8.51660156	-5.62060547	-0.73388672	+2.21923828	-3.01025391	+15.71044922	+1252	+6.55224609	-9.19335938	-1.15136719	+35.37597656	+8.76708984	-39.59472656	+1300
+1457970538.73709990	+8.74511719	-6.34130859	-1.11621094	+55.06347656	-3.31787109	-55.87646484	+1456	+8.51660156	-5.62060547	-0.73388672	+2.19726563	-3.01025391	+15.68847656	+1256	+6.55224609	-9.19335938	-1.15136719	+35.37597656	+8.76708984	-39.59472656	+1300
+1457970538.74540000	+8.74511719	-6.34130859	-1.11621094	+55.06347656	-3.31787109	-55.87646484	+1456	+8.51660156	-5.62060547	-0.73388672	+2.19726563	-3.01025391	+15.66650391	+1256	+6.55224609	-9.19335938	-1.15136719	+35.37597656	+8.76708984	-39.59472656	+1300
+1457970538.74959990	+8.74511719	-6.34130859	-1.11621094	+55.06347656	-3.31787109	-55.87646484	+1456	+8.51660156	-5.62060547	-0.73388672	+2.19726563	-3.03222656	+15.66650391	+1256	+6.55224609	-9.19335938	-1.15136719	+35.37597656	+8.76708984	-39.59472656	+1300
+1457970538.75790000	+8.74511719	-6.34130859	-1.11621094	+55.06347656	-3.31787109	-55.87646484	+1456	+8.51660156	-5.62060547	-0.73388672	+2.19726563	-3.03222656	+15.64453125	+1256	+6.55224609	-9.19335938	-1.15136719	+35.37597656	+8.76708984	-39.59472656	+1296
+1457970538.76200010	+8.74511719	-6.34130859	-1.11621094	+55.06347656	-3.31787109	-55.87646484	+1456	+8.51660156	-5.62060547	-0.73388672	+2.19726563	-3.03222656	+15.64453125	+1256	+6.55224609	-9.19335938	-1.15136719	+35.37597656	+8.76708984	-39.59472656	+1296
+1457970538.76620010	+8.74511719	-6.34130859	-1.11621094	+55.06347656	-3.31787109	-55.87646484	+1456	+8.51660156	-5.62060547	-0.73388672	+2.19726563	-3.03222656	+15.62255859	+1256	+6.55224609	-9.19335938	-1.15136719	+35.37597656	+8.76708984	-39.59472656	+1296
+1457970538.77040000	+8.74511719	-6.34130859	-1.11621094	+55.06347656	-3.31787109	-55.87646484	+1456	+8.51660156	-5.62060547	-0.73388672	+2.19726563	-3.03222656	+15.62255859	+1260	+6.55224609	-9.19335938	-1.14697266	+35.37597656	+8.76708984	-39.59472656	+1296
+1457970538.77870010	+8.74951172	-6.34130859	-1.11621094	+55.06347656	-3.31787109	-55.87646484	+1456	+8.51660156	-5.62060547	-0.73388672	+2.19726563	-3.05419922	+15.60058594	+1256	+6.55664063	-9.18896484	-1.14697266	+35.39794922	+8.76708984	-39.61669922	+1296
+1457970538.78290010	+8.74951172	-6.34130859	-1.11621094	+55.06347656	-3.31787109	-55.87646484	+1456	+8.51660156	-5.62060547	-0.73388672	+2.19726563	-3.05419922	+15.60058594	+1256	+6.55664063	-9.18896484	-1.14697266	+35.39794922	+8.76708984	-39.61669922	+1296
+1457970538.79119990	+8.74951172	-6.34130859	-1.11621094	+55.06347656	-3.31787109	-55.87646484	+1456	+8.51660156	-5.62060547	-0.73388672	+2.19726563	-3.05419922	+15.60058594	+1256	+6.55664063	-9.18896484	-1.14697266	+35.39794922	+8.76708984	-39.61669922	+1296
+1457970538.79539990	+8.74951172	-6.34130859	-1.11621094	+55.06347656	-3.31787109	-55.87646484	+1456	+8.51660156	-5.62060547	-0.73388672	+2.19726563	-3.05419922	+15.57861328	+1256	+6.55664063	-9.18896484	-1.14697266	+35.39794922	+8.76708984	-39.61669922	+1296
+1457970538.79950000	+8.74951172	-6.34130859	-1.11621094	+55.06347656	-3.31787109	-55.87646484	+1456	+8.51220703	-5.62060547	-0.73388672	+2.19726563	-3.05419922	+15.57861328	+1256	+6.55664063	-9.18896484	-1.14697266	+35.39794922	+8.76708984	-39.61669922	+1296
+1457970538.80370000	+8.74951172	-6.34130859	-1.11621094	+55.06347656	-3.31787109	-55.87646484	+1456	+8.51220703	-5.62060547	-0.73388672	+2.19726563	-3.07617188	+15.57861328	+1256	+6.55664063	-9.18896484	-1.14697266	+35.39794922	+8.76708984	-39.61669922	+1296
+1457970538.80790000	+8.74951172	-6.34130859	-1.11621094	+55.06347656	-3.31787109	-55.87646484	+1456	+8.51220703	-5.62060547	-0.73388672	+2.19726563	-3.07617188	+15.55664063	+1256	+6.55664063	-9.18896484	-1.14697266	+35.39794922	+8.76708984	-39.61669922	+1296
+1457970538.81200000	+8.74951172	-6.34130859	-1.11621094	+55.06347656	-3.31787109	-55.87646484	+1456	+8.51220703	-5.62060547	-0.73388672	+2.19726563	-3.07617188	+15.55664063	+1256	+6.55664063	-9.18896484	-1.14697266	+35.39794922	+8.78906250	-39.61669922	+1296
+1457970538.81620000	+8.74951172	-6.34130859	-1.11621094	+55.06347656	-3.31787109	-55.87646484	+1456	+8.51220703	-5.62060547	-0.73388672	+2.19726563	-3.07617188	+15.55664063	+1256	+6.55664063	-9.18896484	-1.14697266	+35.39794922	+8.78906250	-39.61669922	+1296
+1457970538.82040000	+8.74951172	-6.34130859	-1.11621094	+55.06347656	-3.31787109	-55.87646484	+1456	+8.51220703	-5.62060547	-0.73388672	+2.19726563	-3.07617188	+15.53466797	+1256	+6.55664063	-9.18896484	-1.14697266	+35.39794922	+8.78906250	-39.61669922	+1296
+1457970538.82870010	+8.74511719	-6.34130859	-1.11621094	+55.06347656	-3.31787109	-55.87646484	+1456	+8.51220703	-5.62060547	-0.73388672	+2.19726563	-3.09814453	+15.53466797	+1256	+6.55664063	-9.19335938	-1.14697266	+35.39794922	+8.78906250	-39.61669922	+1296
+1457970538.83279990	+8.74511719	-6.34130859	-1.11621094	+55.06347656	-3.31787109	-55.87646484	+1456	+8.51220703	-5.62060547	-0.73388672	+2.19726563	-3.09814453	+15.53466797	+1256	+6.55664063	-9.19335938	-1.15136719	+35.39794922	+8.78906250	-39.61669922	+1296
+1457970538.83699990	+8.74511719	-6.34130859	-1.11621094	+55.06347656	-3.31787109	-55.87646484	+1456	+8.51220703	-5.62060547	-0.73388672	+2.19726563	-3.09814453	+15.53466797	+1256	+6.55664063	-9.19335938	-1.15136719	+35.37597656	+8.78906250	-39.61669922	+1296
+1457970538.84120010	+8.74511719	-6.34130859	-1.11621094	+55.06347656	-3.31787109	-55.87646484	+1456	+8.51660156	-5.61621094	-0.73388672	+2.19726563	-3.12011719	+15.53466797	+1260	+6.55664063	-9.19335938	-1.15136719	+35.37597656	+8.78906250	-39.61669922	+1296
+1457970538.84530000	+8.74511719	-6.34130859	-1.11621094	+55.08544922	-3.33984375	-55.87646484	+1456	+8.51660156	-5.61621094	-0.73388672	+2.19726563	-3.12011719	+15.51269531	+1260	+6.55664063	-9.19335938	-1.15136719	+35.37597656	+8.76708984	-39.61669922	+1296
+1457970538.84949990	+8.74951172	-6.34130859	-1.11621094	+55.08544922	-3.33984375	-55.87646484	+1456	+8.51660156	-5.61621094	-0.72949219	+2.19726563	-3.12011719	+15.51269531	+1260	+6.55664063	-9.19335938	-1.15136719	+35.37597656	+8.76708984	-39.61669922	+1292
+1457970538.85369990	+8.74951172	-6.34130859	-1.11621094	+55.08544922	-3.33984375	-55.87646484	+1456	+8.51660156	-5.61621094	-0.72949219	+2.19726563	-3.14208984	+15.53466797	+1260	+6.55664063	-9.19335938	-1.15136719	+35.35400391	+8.76708984	-39.61669922	+1292
+1457970538.85780000	+8.74951172	-6.34130859	-1.11181641	+55.08544922	-3.33984375	-55.87646484	+1456	+8.51660156	-5.61621094	-0.72949219	+2.19726563	-3.14208984	+15.53466797	+1260	+6.55664063	-9.19335938	-1.15136719	+35.35400391	+8.76708984	-39.61669922	+1292
+1457970538.86200000	+8.74951172	-6.33691406	-1.11181641	+55.08544922	-3.36181641	-55.87646484	+1456	+8.51660156	-5.61621094	-0.72949219	+2.19726563	-3.16406250	+15.53466797	+1264	+6.55664063	-9.19335938	-1.15136719	+35.35400391	+8.76708984	-39.61669922	+1292
+1457970538.86620000	+8.74951172	-6.33691406	-1.11181641	+55.10742188	-3.40576172	-55.87646484	+1456	+8.51660156	-5.61621094	-0.72949219	+2.19726563	-3.18603516	+15.53466797	+1264	+6.55664063	-9.19335938	-1.15136719	+35.33203125	+8.74511719	-39.61669922	+1292
+1457970538.87030010	+8.74951172	-6.33691406	-1.11181641	+55.10742188	-3.42773438	-55.87646484	+1456	+8.51660156	-5.61621094	-0.72949219	+2.19726563	-3.20800781	+15.53466797	+1264	+6.55664063	-9.18896484	-1.14697266	+35.33203125	+8.74511719	-39.63867188	+1292
+1457970538.87450000	+8.75390625	-6.33251953	-1.10742188	+55.12939453	-3.51562500	-55.87646484	+1460	+8.52099609	-5.61621094	-0.72509766	+2.19726563	-3.22998047	+15.55664063	+1268	+6.56542969	-9.18896484	-1.14697266	+35.31005859	+8.70117188	-39.66064453	+1296
+1457970538.87870000	+8.75830078	-6.33251953	-1.10742188	+55.17333984	-3.62548828	-55.89843750	+1460	+8.52099609	-5.61181641	-0.72509766	+2.19726563	-3.27392578	+15.55664063	+1268	+6.56982422	-9.18457031	-1.14257813	+35.28808594	+8.67919922	-39.68261719	+1296
+1457970538.88700010	+8.77587891	-6.31933594	-1.09863281	+55.26123047	-4.02099609	-55.92041016	+1468	+8.52539063	-5.60742188	-0.72070313	+2.19726563	-3.40576172	+15.60058594	+1272	+6.59179688	-9.17578125	-1.13378906	+35.20019531	+8.54736328	-39.74853516	+1308
+1457970538.89120010	+8.78466797	-6.31494141	-1.09423828	+55.32714844	-4.26269531	-55.92041016	+1476	+8.53417969	-5.60302734	-0.71630859	+2.17529297	-3.49365234	+15.62255859	+1276	+6.60498047	-9.16699219	-1.12939453	+35.13427734	+8.45947266	-39.79248047	+1312
+1457970538.89529990	+8.79785156	-6.30615234	-1.08984375	+55.37109375	-4.46044922	-55.92041016	+1480	+8.53857422	-5.59863281	-0.71191406	+2.15332031	-3.58154297	+15.64453125	+1276	+6.61376953	-9.15820313	-1.12939453	+35.09033203	+8.39355469	-39.79248047	+1320
+1457970538.89949990	+8.81103516	-6.29296875	-1.08105469	+55.45898438	-4.81201172	-55.92041016	+1488	+8.54736328	-5.59423828	-0.70751953	+2.13134766	-3.77929688	+15.68847656	+1280	+6.63574219	-9.14501953	-1.12500000	+35.00244141	+8.28369141	-39.79248047	+1328
+1457970538.90370010	+8.82421875	-6.28417969	-1.08105469	+55.50292969	-5.05371094	-55.89843750	+1492	+8.55615234	-5.58544922	-0.69873047	+2.08740234	-3.93310547	+15.73242188	+1288	+6.64453125	-9.13623047	-1.12500000	+34.91455078	+8.21777344	-39.74853516	+1332
+1457970538.90780000	+8.82861328	-6.27539063	-1.07666016	+55.54687500	-5.25146484	-55.87646484	+1496	+8.56494141	-5.57666016	-0.69433594	+2.04345703	-4.06494141	+15.75439453	+1288	+6.64892578	-9.12744141	-1.12939453	+34.82666016	+8.17382813	-39.68261719	+1336
+1457970538.91199990	+8.84179688	-6.26660156	-1.07666016	+55.59082031	-5.47119141	-55.83251953	+1500	+8.57812500	-5.56347656	-0.68554688	+1.95556641	-4.26269531	+15.82031250	+1296	+6.65771484	-9.11865234	-1.13378906	+34.73876953	+8.15185547	-39.59472656	+1340
+1457970538.91610000	+8.84619141	-6.25341797	-1.07666016	+55.63476563	-5.66894531	-55.78857422	+1504	+8.58691406	-5.55029297	-0.68115234	+1.88964844	-4.41650391	+15.86425781	+1300	+6.66210938	-9.10986328	-1.13818359	+34.65087891	+8.12988281	-39.50683594	+1344
+1457970538.92030000	+8.85498047	-6.24462891	-1.08105469	+55.65673828	-5.86669922	-55.72265625	+1508	+8.59570313	-5.53710938	-0.68115234	+1.80175781	-4.52636719	+15.90820313	+1304	+6.66650391	-9.10107422	-1.15136719	+34.56298828	+8.12988281	-39.37500000	+1348
+1457970538.92450000	+8.86376953	-6.23144531	-1.08544922	+55.72265625	-6.04248047	-55.65673828	+1512	+8.60449219	-5.52392578	-0.67675781	+1.69189453	-4.63623047	+15.95214844	+1308	+6.67089844	-9.08789063	-1.16455078	+34.49707031	+8.12988281	-39.24316406	+1352
+1457970538.92860010	+8.86816406	-6.21386719	-1.08984375	+55.76660156	-6.21826172	-55.61279297	+1516	+8.61328125	-5.50634766	-0.67675781	+1.58203125	-4.72412109	+15.99609375	+1312	+6.67529297	-9.07470703	-1.17333984	+34.38720703	+8.12988281	-39.13330078	+1356
+1457970538.93280010	+8.87695313	-6.20068359	-1.09863281	+55.81054688	-6.41601563	-55.52490234	+1520	+8.62207031	-5.49316406	-0.68115234	+1.47216797	-4.79003906	+16.06201172	+1316	+6.67529297	-9.06152344	-1.19091797	+34.29931641	+8.15185547	-38.97949219	+1360
+1457970538.93700000	+8.88574219	-6.18750000	-1.10742188	+55.87646484	-6.59179688	-55.48095703	+1524	+8.63085938	-5.47998047	-0.68115234	+1.29638672	-4.87792969	+16.08398438	+1324	+6.68408203	-9.04394531	-1.20849609	+34.21142578	+8.17382813	-38.84765625	+1364
+1457970538.94109990	+8.89453125	-6.16992188	-1.11181641	+55.94238281	-6.76757813	-55.48095703	+1524	+8.63964844	-5.46240234	-0.68554688	+1.16455078	-5.00976563	+16.10595703	+1328	+6.68847656	-9.02636719	-1.22167969	+34.12353516	+8.19580078	-38.80371094	+1368
+1457970538.94530010	+8.90332031	-6.15234375	-1.12500000	+56.00830078	-6.94335938	-55.39306641	+1528	+8.64843750	-5.44482422	-0.69433594	+1.03271484	-5.05371094	+16.17187500	+1336	+6.69287109	-9.01318359	-1.24365234	+34.03564453	+8.21777344	-38.64990234	+1372
+1457970538.94950010	+8.91210938	-6.13916016	-1.13818359	+56.07421875	-7.09716797	-55.37109375	+1532	+8.65722656	-5.42724609	-0.70751953	+0.83496094	-5.16357422	+16.19384766	+1348	+6.70605469	-8.99121094	-1.27001953	+33.94775391	+8.28369141	-38.54003906	+1376
+1457970538.95359990	+8.92089844	-6.11718750	-1.14697266	+56.14013672	-7.27294922	-55.41503906	+1536	+8.66601563	-5.40966797	-0.71191406	+0.68115234	-5.33935547	+16.19384766	+1356	+6.71923828	-8.96923828	-1.28320313	+33.85986328	+8.28369141	-38.60595703	+1376
+1457970538.95779990	+8.92968750	-6.09521484	-1.16894531	+56.22802734	-7.47070313	-55.39306641	+1544	+8.67919922	-5.38769531	-0.73388672	+0.54931641	-5.42724609	+16.25976563	+1368	+6.72802734	-8.94726563	-1.31396484	+33.81591797	+8.26171875	-38.51806641	+1380
+1457970538.96199990	+8.94287109	-6.07763672	-1.19531250	+56.27197266	-7.64648438	-55.48095703	+1552	+8.69238281	-5.37011719	-0.75146484	+0.30761719	-5.64697266	+16.21582031	+1380	+6.74560547	-8.92529297	-1.34033203	+33.72802734	+8.28369141	-38.51806641	+1384
+1457970538.96610000	+8.96044922	-6.05566406	-1.20849609	+56.35986328	-7.82226563	-55.65673828	+1560	+8.70556641	-5.34814453	-0.76464844	+0.15380859	-5.93261719	+16.14990234	+1392	+6.76318359	-8.89892578	-1.35791016	+33.66210938	+8.26171875	-38.71582031	+1384
+1457970538.97030000	+8.97802734	-6.02929688	-1.23925781	+56.44775391	-7.99804688	-55.72265625	+1568	+8.71875000	-5.32617188	-0.79541016	+0.02197266	-6.06445313	+16.21582031	+1408	+6.78515625	-8.87255859	-1.39306641	+33.59619141	+8.21777344	-38.73779297	+1388
+1457970538.97860000	+9.01757813	-5.98535156	-1.29199219	+56.51367188	-8.30566406	-56.29394531	+1588	+8.74951172	-5.28662109	-0.83935547	-0.35156250	-6.67968750	+15.97412109	+1432	+6.82910156	-8.81982422	-1.44580078	+33.37646484	+8.15185547	-39.17724609	+1392
+1457970538.98280000	+9.03955078	-5.95898438	-1.33154297	+56.55761719	-8.45947266	-56.44775391	+1600	+8.77148438	-5.26025391	-0.88330078	-0.48339844	-6.87744141	+15.95214844	+1452	+6.85546875	-8.78906250	-1.48974609	+33.31054688	+8.06396484	-39.28710938	+1400
+1457970538.98700000	+9.05712891	-5.95019531	-1.36230469	+56.42578125	-8.50341797	-56.77734375	+1604	+8.78906250	-5.25146484	-0.91406250	-0.76904297	-7.20703125	+15.77636719	+1464	+6.88183594	-8.76708984	-1.52929688	+33.15673828	+8.04199219	-39.50683594	+1404
+1457970538.99110010	+9.08349609	-5.91943359	-1.39306641	+56.44775391	-8.61328125	-57.17285156	+1616	+8.81103516	-5.22070313	-0.94482422	-0.92285156	-7.60253906	+15.62255859	+1480	+6.91259766	-8.73193359	-1.56005859	+33.02490234	+7.91015625	-39.90234375	+1412
+1457970538.99530010	+9.11425781	-5.89306641	-1.44140625	+56.46972656	-8.72314453	-57.45849609	+1628	+8.84179688	-5.19433594	-0.99316406	-1.05468750	-7.86621094	+15.53466797	+1500	+6.94775391	-8.70117188	-1.60839844	+32.91503906	+7.77832031	-40.12207031	+1424
+1457970538.99939990	+9.13623047	-5.88427734	-1.47656250	+56.27197266	-8.74511719	-57.89794922	+1636	+8.85937500	-5.18554688	-1.03710938	-1.36230469	-8.26171875	+15.31494141	+1512	+6.97412109	-8.67480469	-1.65234375	+32.69531250	+7.73437500	-40.49560547	+1432
+1457970539.00359990	+9.16699219	-5.85351563	-1.51611328	+56.22802734	-8.78906250	-58.35937500	+1648	+8.89013672	-5.15478516	-1.07666016	-1.49414063	-8.65722656	+15.09521484	+1532	+7.00927734	-8.63964844	-1.69189453	+32.51953125	+7.60253906	-40.95703125	+1440
+1457970539.00780010	+9.20214844	-5.82714844	-1.56884766	+56.18408203	-8.83300781	-58.73291016	+1664	+8.92529297	-5.12402344	-1.13378906	-1.62597656	-8.96484375	+14.94140625	+1552	+7.04443359	-8.60449219	-1.75341797	+32.34375000	+7.47070313	-41.26464844	+1452
+1457970539.01189990	+9.23291016	-5.81396484	-1.61718750	+55.92041016	-8.81103516	-59.21630859	+1672	+8.95166016	-5.11083984	-1.18652344	-1.95556641	-9.33837891	+14.67773438	+1568	+7.07519531	-8.57812500	-1.80615234	+32.05810547	+7.40478516	-41.66015625	+1464
+1457970539.01609990	+9.26806641	-5.78320313	-1.66552734	+55.83251953	-8.78906250	-59.67773438	+1692	+8.98681641	-5.08007813	-1.24365234	-2.08740234	-9.71191406	+14.43603516	+1592	+7.11035156	-8.53857422	-1.85888672	+31.86035156	+7.27294922	-42.14355469	+1480
+1457970539.02029990	+9.31201172	-5.75244141	-1.72265625	+55.74462891	-8.81103516	-60.13916016	+1708	+9.02636719	-5.04492188	-1.30517578	-2.21923828	-10.06347656	+14.19433594	+1612	+7.14550781	-8.50341797	-1.92041016	+31.64062500	+7.14111328	-42.51708984	+1496
+1457970539.02440000	+9.34277344	-5.73486328	-1.77539063	+55.48095703	-8.74511719	-60.62255859	+1724	+9.05712891	-5.02734375	-1.36230469	-2.50488281	-10.43701172	+13.90869141	+1632	+7.17626953	-8.47705078	-1.98632813	+31.31103516	+7.03125000	-42.97851563	+1508
+1457970539.02860000	+9.38671875	-5.69970703	-1.83691406	+55.34912109	-8.70117188	-61.08398438	+1744	+9.10107422	-4.98779297	-1.42822266	-2.63671875	-10.76660156	+13.62304688	+1656	+7.21582031	-8.43310547	-2.04785156	+31.06933594	+6.92138672	-43.41796875	+1528
+1457970539.03280000	+9.43505859	-5.66894531	-1.89404297	+55.23925781	-8.65722656	-61.58935547	+1764	+9.14501953	-4.95263672	-1.48974609	-2.74658203	-11.16210938	+13.33740234	+1684	+7.25537109	-8.39355469	-2.11816406	+30.82763672	+6.78955078	-43.83544922	+1544
+1457970539.03690000	+9.47460938	-5.64697266	-1.95117188	+54.97558594	-8.59130859	-62.09472656	+1784	+9.18457031	-4.92626953	-1.56005859	-3.01025391	-11.53564453	+13.02978516	+1704	+7.28613281	-8.36279297	-2.18408203	+30.43212891	+6.70166016	-44.31884766	+1560
+1457970539.04110000	+9.52294922	-5.60742188	-2.02148438	+54.82177734	-8.50341797	-62.53417969	+1808	+9.22851563	-4.88232422	-1.63037109	-3.09814453	-11.84326172	+12.74414063	+1732	+7.33007813	-8.31884766	-2.25439453	+30.19042969	+6.61376953	-44.71435547	+1584
+1457970539.04530000	+9.57568359	-5.57226563	-2.07861328	+54.68994141	-8.45947266	-63.08349609	+1832	+9.28125000	-4.84277344	-1.69628906	-3.18603516	-12.26074219	+12.41455078	+1756	+7.37402344	-8.27490234	-2.32470703	+29.90478516	+6.45996094	-45.15380859	+1604
+1457970539.04940010	+9.61962891	-5.54589844	-2.14013672	+54.40429688	-8.37158203	-63.56689453	+1852	+9.32519531	-4.80761719	-1.76660156	-3.38378906	-12.61230469	+12.12890625	+1780	+7.40917969	-8.23974609	-2.39501953	+29.48730469	+6.37207031	-45.61523438	+1620
+1457970539.05360010	+9.67236328	-5.50195313	-2.21484375	+54.22851563	-8.28369141	-63.98437500	+1880	+9.37792969	-4.76367188	-1.84130859	-3.44970703	-12.91992188	+11.82128906	+1808	+7.45312500	-8.18701172	-2.47412109	+29.24560547	+6.26220703	-45.98876953	+1648
+1457970539.05780010	+9.73388672	-5.46240234	-2.27197266	+54.09667969	-8.23974609	-64.55566406	+1904	+9.43505859	-4.71533203	-1.90283203	-3.49365234	-13.40332031	+11.46972656	+1836	+7.50585938	-8.13867188	-2.54003906	+28.98193359	+6.10839844	-46.45019531	+1672
+1457970539.06189990	+9.78222656	-5.43164063	-2.33789063	+53.81103516	-8.17382813	-65.03906250	+1928	+9.48339844	-4.67138672	-1.97314453	-3.62548828	-13.77685547	+11.20605469	+1860	+7.54541016	-8.09912109	-2.61035156	+28.54248047	+5.97656250	-46.91162109	+1688
+1457970539.06609990	+9.83935547	-5.38769531	-2.41259766	+53.61328125	-8.06396484	-65.45654297	+1960	+9.53613281	-4.61865234	-2.05224609	-3.66943359	-14.10644531	+10.92041016	+1888	+7.59814453	-8.04199219	-2.68505859	+28.30078125	+5.84472656	-47.26318359	+1720
+1457970539.07439990	+9.96679688	-5.30859375	-2.53125000	+53.15185547	-7.99804688	-66.57714844	+2004	+9.65478516	-4.51757813	-2.18408203	-3.75732422	-15.00732422	+10.32714844	+1936	+7.70800781	-7.94531250	-2.81689453	+27.57568359	+5.49316406	-48.22998047	+1764
+1457970539.07859990	+10.03271484	-5.26464844	-2.60595703	+52.93212891	-7.93212891	-66.99462891	+2032	+9.71630859	-4.46484375	-2.26318359	-3.77929688	-15.35888672	+10.06347656	+1964	+7.76953125	-7.87939453	-2.89160156	+27.33398438	+5.31738281	-48.60351563	+1792
+1457970539.08270000	+10.10302734	-5.21630859	-2.65869141	+52.73437500	-7.93212891	-67.63183594	+2056	+9.78222656	-4.40771484	-2.31591797	-3.75732422	-15.90820313	+9.73388672	+1984	+7.83544922	-7.81787109	-2.95312500	+27.07031250	+5.05371094	-49.10888672	+1816
+1457970539.08690000	+10.16894531	-5.17675781	-2.72021484	+52.40478516	-7.93212891	-68.11523438	+2076	+9.84375000	-4.35058594	-2.38623047	-3.77929688	-16.34765625	+9.49218750	+2004	+7.89257813	-7.76953125	-3.01464844	+26.63085938	+4.81201172	-49.59228516	+1836
+1457970539.09110000	+10.23925781	-5.12841797	-2.79052734	+52.14111328	-7.88818359	-68.57666016	+2104	+9.90966797	-4.28906250	-2.46093750	-3.75732422	-16.72119141	+9.25048828	+2028	+7.96289063	-7.69921875	-3.08496094	+26.38916016	+4.54833984	-49.98779297	+1864
+1457970539.09520010	+10.31396484	-5.08007813	-2.83886719	+51.89941406	-7.95410156	-69.23583984	+2120	+9.97998047	-4.22753906	-2.51367188	-3.71337891	-17.31445313	+8.94287109	+2044	+8.03759766	-7.63330078	-3.14208984	+26.12548828	+4.19677734	-50.49316406	+1888
+1457970539.09940000	+10.38427734	-5.03613281	-2.89599609	+51.56982422	-8.02001953	-69.78515625	+2140	+10.04589844	-4.16601563	-2.57958984	-3.66943359	-17.77587891	+8.72314453	+2064	+8.10351563	-7.57617188	-3.19921875	+25.68603516	+3.86718750	-50.99853516	+1908
+1457970539.10360000	+10.46337891	-4.98779297	-2.96191406	+51.26220703	-8.04199219	-70.29052734	+2160	+10.11181641	-4.10009766	-2.64990234	-3.60351563	-18.19335938	+8.48144531	+2084	+8.17822266	-7.50585938	-3.26513672	+25.44433594	+3.53759766	-51.39404297	+1932
+1457970539.10770010	+10.54248047	-4.93945313	-3.00146484	+50.95458984	-8.15185547	-71.01562500	+2176	+10.18652344	-4.03417969	-2.69824219	-3.51562500	-18.83056641	+8.17382813	+2096	+8.25732422	-7.43554688	-3.31787109	+25.15869141	+3.07617188	-51.92138672	+1956
+1457970539.11190010	+10.62158203	-4.88671875	-3.04980469	+50.60302734	-8.26171875	-71.58691406	+2192	+10.25683594	-3.96386719	-2.75976563	-3.38378906	-19.31396484	+7.97607422	+2112	+8.32763672	-7.37402344	-3.37060547	+24.71923828	+2.65869141	-52.40478516	+1972
+1457970539.11610010	+10.70068359	-4.83837891	-3.11132813	+50.27343750	-8.34960938	-72.11425781	+2208	+10.32714844	-3.89355469	-2.82568359	-3.25195313	-19.75341797	+7.71240234	+2128	+8.40673828	-7.29492188	-3.43652344	+24.45556641	+2.26318359	-52.77832031	+1996
+1457970539.12019990	+10.78417969	-4.78564453	-3.14648438	+49.92187500	-8.50341797	-72.81738281	+2220	+10.40625000	-3.82324219	-2.86962891	-3.09814453	-20.39062500	+7.40478516	+2140	+8.49023438	-7.22460938	-3.48486328	+24.16992188	+1.75781250	-53.26171875	+2012
+1457970539.12439990	+10.86328125	-4.72851563	-3.18603516	+49.57031250	-8.70117188	-73.41064453	+2236	+10.47656250	-3.74414063	-2.92236328	-2.87841797	-20.91796875	+7.20703125	+2152	+8.56054688	-7.15429688	-3.53759766	+23.73046875	+1.27441406	-53.70117188	+2028
+1457970539.12859990	+10.94677734	-4.67578125	-3.23876953	+49.17480469	-8.83300781	-73.98193359	+2248	+10.55126953	-3.66943359	-2.98388672	-2.68066406	-21.40136719	+6.92138672	+2168	+8.63964844	-7.07958984	-3.60351563	+23.44482422	+0.81298828	-54.03076172	+2048
+1457970539.13270000	+11.03466797	-4.61865234	-3.26074219	+48.80126953	-9.05273438	-74.75097656	+2260	+10.63037109	-3.59033203	-3.02343750	-2.43896484	-22.06054688	+6.59179688	+2176	+8.72314453	-7.00488281	-3.65185547	+23.13720703	+0.26367188	-54.47021484	+2064
+1457970539.13689990	+11.11816406	-4.55712891	-3.29589844	+48.44970703	-9.29443359	-75.41015625	+2272	+10.70507813	-3.50244141	-3.06738281	-2.15332031	-22.63183594	+6.37207031	+2188	+8.79345703	-6.93457031	-3.70019531	+22.69775391	-0.26367188	-54.88769531	+2076
+1457970539.14109990	+11.20605469	-4.50439453	-3.33544922	+48.05419922	-9.47021484	-76.02539063	+2284	+10.78417969	-3.42773438	-3.12451172	-1.88964844	-23.13720703	+6.06445313	+2196	+8.87255859	-6.85546875	-3.76611328	+22.39013672	-0.72509766	-55.17333984	+2096
+1457970539.14520000	+11.29394531	-4.44726563	-3.35302734	+47.65869141	-9.71191406	-76.81640625	+2292	+10.86328125	-3.34423828	-3.15527344	-1.56005859	-23.81835938	+5.69091797	+2204	+8.95605469	-6.78076172	-3.81005859	+22.06054688	-1.29638672	-55.59082031	+2112
+1457970539.14940000	+11.37744141	-4.38134766	-3.37939453	+47.30712891	-9.99755859	-77.45361328	+2308	+10.94238281	-3.25195313	-3.19482422	-1.20849609	-24.38964844	+5.44921875	+2216	+9.02197266	-6.71044922	-3.86279297	+21.64306641	-1.82373047	-55.94238281	+2124
+1457970539.15350010	+11.46093750	-4.32421875	-3.41015625	+46.88964844	-10.19531250	-78.09082031	+2320	+11.02148438	-3.16845703	-3.23876953	-0.87890625	-24.91699219	+5.09765625	+2224	+9.10107422	-6.63134766	-3.92431641	+21.31347656	-2.30712891	-56.18408203	+2144
+1457970539.16190000	+11.63671875	-4.19238281	-3.43652344	+46.12060547	-10.81054688	-79.54101563	+2348	+11.18408203	-2.98388672	-3.30029297	-0.08789063	-26.23535156	+4.41650391	+2244	+9.25488281	-6.47753906	-4.01660156	+20.61035156	-3.42773438	-56.88720703	+2172
+1457970539.16599990	+11.72021484	-4.13525391	-3.45849609	+45.68115234	-11.07421875	-80.22216797	+2364	+11.26757813	-2.90039063	-3.33544922	+0.28564453	-26.80664063	+4.04296875	+2252	+9.32958984	-6.39843750	-4.07373047	+20.28076172	-3.93310547	-57.15087891	+2188
+1457970539.17020010	+11.80810547	-4.07812500	-3.46289063	+45.26367188	-11.40380859	-81.03515625	+2384	+11.35107422	-2.81250000	-3.35302734	+0.68115234	-27.55371094	+3.60351563	+2256	+9.41748047	-6.31933594	-4.11328125	+19.99511719	-4.57031250	-57.52441406	+2204
+1457970539.17440010	+11.89599609	-4.00781250	-3.47167969	+44.86816406	-11.75537109	-81.73828125	+2400	+11.43457031	-2.71582031	-3.37939453	+1.14257813	-28.14697266	+3.27392578	+2268	+9.49218750	-6.24462891	-4.15283203	+19.64355469	-5.18554688	-57.87597656	+2216
+1457970539.17849990	+11.98388672	-3.95507813	-3.48486328	+44.40673828	-12.06298828	-82.44140625	+2416	+11.51367188	-2.62792969	-3.41015625	+1.53808594	-28.74023438	+2.87841797	+2276	+9.57128906	-6.16113281	-4.20556641	+19.35791016	-5.75683594	-58.13964844	+2236
+1457970539.18269990	+12.07177734	-3.89355469	-3.48046875	+43.94531250	-12.43652344	-83.23242188	+2440	+11.59716797	-2.54003906	-3.42773438	+1.97753906	-29.46533203	+2.39501953	+2280	+9.65917969	-6.08203125	-4.24072266	+19.09423828	-6.43798828	-58.53515625	+2248
+1457970539.18689990	+12.15527344	-3.82763672	-3.48486328	+43.48388672	-12.81005859	-83.91357422	+2460	+11.68066406	-2.43896484	-3.44970703	+2.50488281	-30.08056641	+2.04345703	+2292	+9.73828125	-5.99853516	-4.28027344	+18.78662109	-7.11914063	-58.86474609	+2264
+1457970539.19100000	+12.23876953	-3.77490234	-3.49365234	+42.95654297	-13.16162109	-84.59472656	+2480	+11.76416016	-2.35546875	-3.47167969	+2.92236328	-30.69580078	+1.60400391	+2296	+9.82177734	-5.91503906	-4.32421875	+18.54492188	-7.77832031	-59.12841797	+2280
+1457970539.19520000	+12.32666016	-3.71777344	-3.48486328	+42.40722656	-13.62304688	-85.38574219	+2504	+11.84326172	-2.27197266	-3.48046875	+3.38378906	-31.44287109	+1.09863281	+2304	+9.91406250	-5.83593750	-4.35058594	+18.28125000	-8.59130859	-59.52392578	+2292
+1457970539.19939990	+12.41455078	-3.65625000	-3.48046875	+41.87988281	-14.08447266	-86.08886719	+2528	+11.92675781	-2.17089844	-3.49804688	+3.95507813	-32.08007813	+0.72509766	+2312	+9.99755859	-5.75244141	-4.37695313	+18.01757813	-9.40429688	-59.85351563	+2304
+1457970539.20350000	+12.49804688	-3.60791016	-3.48046875	+41.24267578	-14.52392578	-86.77001953	+2548	+12.01025391	-2.08740234	-3.51562500	+4.41650391	-32.69531250	+0.24169922	+2312	+10.08544922	-5.66894531	-4.41650391	+17.77587891	-10.19531250	-60.13916016	+2316
+1457970539.20770000	+12.58593750	-3.56396484	-3.45849609	+40.58349609	-15.05126953	-87.56103516	+2572	+12.08935547	-2.00390625	-3.52001953	+4.94384766	-33.39843750	-0.28564453	+2320	+10.18212891	-5.58544922	-4.43408203	+17.53417969	-11.09619141	-60.53466797	+2324
+1457970539.21190000	+12.66943359	-3.50244141	-3.44970703	+39.99023438	-15.60058594	-88.19824219	+2596	+12.16845703	-1.90283203	-3.53320313	+5.58105469	-34.01367188	-0.68115234	+2328	+10.26562500	-5.50195313	-4.46044922	+17.31445313	-11.99707031	-60.82031250	+2336
+1457970539.21600010	+12.75292969	-3.45849609	-3.44531250	+39.28710938	-16.10595703	-88.81347656	+2612	+12.24755859	-1.81933594	-3.55078125	+6.13037109	-34.62890625	-1.20849609	+2328	+10.35351563	-5.41845703	-4.49121094	+17.05078125	-12.87597656	-61.06201172	+2344
+1457970539.22020010	+12.83642578	-3.41455078	-3.42333984	+38.54003906	-16.72119141	-89.49462891	+2632	+12.32226563	-1.73583984	-3.55078125	+6.72363281	-35.31005859	-1.77978516	+2336	+10.45019531	-5.33056641	-4.50878906	+16.83105469	-13.84277344	-61.36962891	+2348
+1457970539.22429990	+12.91552734	-3.35302734	-3.40576172	+37.90283203	-17.35839844	-90.06591797	+2656	+12.40136719	-1.63476563	-3.55957031	+7.42675781	-35.94726563	-2.24121094	+2344	+10.53369141	-5.24267578	-4.52636719	+16.58935547	-14.80957031	-61.61132813	+2356
+1457970539.22849990	+12.99902344	-3.31787109	-3.38818359	+37.11181641	-17.99560547	-90.63720703	+2672	+12.47607422	-1.55126953	-3.56396484	+8.06396484	-36.56250000	-2.81250000	+2344	+10.61718750	-5.16357422	-4.55712891	+16.30371094	-15.73242188	-61.80908203	+2360
+1457970539.23270010	+13.07373047	-3.28271484	-3.35742188	+36.29882813	-18.69873047	-91.29638672	+2692	+12.55078125	-1.46777344	-3.55957031	+8.74511719	-37.24365234	-3.42773438	+2352	+10.70947266	-5.08007813	-4.57031250	+16.06201172	-16.72119141	-62.09472656	+2364
+1457970539.23680000	+13.15283203	-3.22558594	-3.32666016	+35.68359375	-19.46777344	-91.77978516	+2712	+12.62548828	-1.36669922	-3.55957031	+9.51416016	-37.88085938	-3.97705078	+2360	+10.79296875	-4.99218750	-4.58789063	+15.84228516	-17.75390625	-62.29248047	+2364
+1457970539.24099990	+13.23193359	-3.18603516	-3.30468750	+34.91455078	-20.19287109	-92.24121094	+2728	+12.70019531	-1.28320313	-3.55957031	+10.23925781	-38.51806641	-4.61425781	+2364	+10.87646484	-4.91308594	-4.60986328	+15.55664063	-18.67675781	-62.49023438	+2368
+1457970539.24930000	+13.36816406	-3.08496094	-3.23876953	+33.55224609	-21.75292969	-93.12011719	+2768	+12.84082031	-1.09423828	-3.53759766	+11.84326172	-39.81445313	-5.91064453	+2380	+11.03906250	-4.74609375	-4.63623047	+15.11718750	-20.65429688	-62.90771484	+2368
+1457970539.25350000	+13.43847656	-3.04541016	-3.20800781	+32.82714844	-22.54394531	-93.49365234	+2780	+12.91113281	-1.01074219	-3.52880859	+12.63427734	-40.45166016	-6.59179688	+2384	+11.11816406	-4.67138672	-4.66259766	+14.85351563	-21.53320313	-63.08349609	+2368
+1457970539.25770000	+13.50000000	-3.00585938	-3.16845703	+32.10205078	-23.35693359	-93.91113281	+2800	+12.97265625	-0.91845703	-3.50683594	+13.46923828	-41.13281250	-7.31689453	+2396	+11.19726563	-4.59228516	-4.67138672	+14.63378906	-22.47802734	-63.32519531	+2368
+1457970539.26180010	+13.56152344	-2.93994141	-3.12451172	+31.55273438	-24.23583984	-94.19677734	+2820	+13.04296875	-0.82177734	-3.48925781	+14.34814453	-41.77001953	-7.99804688	+2408	+11.26757813	-4.50878906	-4.68457031	+14.45800781	-23.44482422	-63.47900391	+2368
+1457970539.26600000	+13.62304688	-2.90039063	-3.08935547	+30.87158203	-25.07080078	-94.48242188	+2840	+13.10888672	-0.73388672	-3.46728516	+15.18310547	-42.42919922	-8.74511719	+2416	+11.34228516	-4.43847656	-4.70214844	+14.19433594	-24.30175781	-63.67675781	+2368
+1457970539.27020000	+13.68457031	-2.85644531	-3.03662109	+30.21240234	-25.94970703	-94.83398438	+2860	+13.17480469	-0.64599609	-3.43652344	+16.04003906	-43.13232422	-9.51416016	+2428	+11.41699219	-4.36816406	-4.70654297	+14.01855469	-25.24658203	-63.96240234	+2368
+1457970539.27430010	+13.74169922	-2.79931641	-2.99707031	+29.66308594	-26.78466797	-95.00976563	+2884	+13.24072266	-0.54931641	-3.41015625	+16.94091797	-43.72558594	-10.21728516	+2440	+11.49169922	-4.28466797	-4.71972656	+13.84277344	-26.16943359	-64.09423828	+2372
+1457970539.27850010	+13.79443359	-2.75097656	-2.95751953	+29.00390625	-27.59765625	-95.14160156	+2904	+13.30664063	-0.46582031	-3.38818359	+17.79785156	-44.31884766	-10.96435547	+2448	+11.56201172	-4.21875000	-4.73291016	+13.62304688	-27.00439453	-64.27001953	+2372
+1457970539.28270010	+13.84716797	-2.70703125	-2.90917969	+28.34472656	-28.45458984	-95.29541016	+2924	+13.36376953	-0.38232422	-3.34863281	+18.65478516	-45.00000000	-11.77734375	+2464	+11.63232422	-4.14843750	-4.73291016	+13.42529297	-27.88330078	-64.48974609	+2376
+1457970539.28679990	+13.89550781	-2.64990234	-2.86962891	+27.75146484	-29.26757813	-95.31738281	+2948	+13.42529297	-0.28564453	-3.31787109	+19.55566406	-45.54931641	-12.48046875	+2476	+11.70263672	-4.06933594	-4.74169922	+13.24951172	-28.74023438	-64.57763672	+2380
+1457970539.29099990	+13.94384766	-2.61474609	-2.83447266	+27.00439453	-30.03662109	-95.31738281	+2968	+13.48242188	-0.21093750	-3.28710938	+20.36865234	-46.09863281	-13.22753906	+2484	+11.76855469	-4.00341797	-4.75488281	+13.00781250	-29.53125000	-64.68750000	+2380
+1457970539.29930000	+14.04052734	-2.53564453	-2.74218750	+25.59814453	-31.68457031	-95.25146484	+3008	+13.59667969	-0.04394531	-3.21679688	+22.03857422	-47.21923828	-14.69970703	+2508	+11.90917969	-3.85839844	-4.75488281	+12.61230469	-31.22314453	-64.84130859	+2392
+1457970539.30349990	+14.08447266	-2.50488281	-2.70263672	+24.78515625	-32.43164063	-95.11962891	+3028	+13.65380859	+0.02636719	-3.18603516	+22.82958984	-47.72460938	-15.44677734	+2516	+11.97070313	-3.79687500	-4.76367188	+12.32666016	-31.99218750	-64.88525391	+2396
+1457970539.30760000	+14.12841797	-2.47851563	-2.66308594	+23.97216797	-33.20068359	-94.96582031	+3044	+13.70214844	+0.09667969	-3.15527344	+23.62060547	-48.22998047	-16.19384766	+2524	+12.04101563	-3.73535156	-4.75927734	+12.06298828	-32.84912109	-64.95117188	+2400
+1457970539.31180000	+14.17236328	-2.43896484	-2.63232422	+23.20312500	-33.90380859	-94.68017578	+3064	+13.75488281	+0.17578125	-3.12890625	+24.43359375	-48.64746094	-16.87500000	+2532	+12.10253906	-3.66064453	-4.75927734	+11.82128906	-33.66210938	-64.84130859	+2408
+1457970539.31600000	+14.21630859	-2.42138672	-2.60156250	+22.30224609	-34.60693359	-94.39453125	+3080	+13.80322266	+0.24169922	-3.10253906	+25.20263672	-49.08691406	-17.62207031	+2536	+12.16845703	-3.59912109	-4.76367188	+11.49169922	-34.40917969	-64.75341797	+2408
+1457970539.32010010	+14.25146484	-2.39941406	-2.57519531	+21.35742188	-35.26611328	-94.06494141	+3092	+13.84277344	+0.30322266	-3.08056641	+25.97167969	-49.46044922	-18.34716797	+2540	+12.22558594	-3.53759766	-4.76367188	+11.18408203	-35.20019531	-64.70947266	+2412
+1457970539.32430010	+14.28662109	-2.36865234	-2.54003906	+20.52246094	-35.96923828	-93.71337891	+3108	+13.88671875	+0.37353516	-3.05859375	+26.76269531	-49.85595703	-19.07226563	+2548	+12.28710938	-3.46289063	-4.75927734	+10.89843750	-35.96923828	-64.53369141	+2416
+1457970539.32850000	+14.32177734	-2.35546875	-2.51367188	+19.57763672	-36.65039063	-93.33984375	+3120	+13.93066406	+0.43066406	-3.03222656	+27.50976563	-50.25146484	-19.86328125	+2548	+12.34423828	-3.40136719	-4.76367188	+10.54687500	-36.71630859	-64.37988281	+2416
+1457970539.33260010	+14.35693359	-2.34667969	-2.48730469	+18.63281250	-37.26562500	-92.94433594	+3132	+13.96582031	+0.48779297	-3.01904297	+28.25683594	-50.55908203	-20.58837891	+2552	+12.40136719	-3.34423828	-4.75927734	+10.21728516	-37.50732422	-64.27001953	+2420
+1457970539.33680010	+14.38769531	-2.32031250	-2.45654297	+17.79785156	-37.94677734	-92.54882813	+3144	+14.00097656	+0.54931641	-3.00585938	+29.04785156	-50.91064453	-21.35742188	+2552	+12.45849609	-3.27392578	-4.75488281	+9.90966797	-38.29833984	-64.05029297	+2420
+1457970539.34509990	+14.44482422	-2.28955078	-2.40380859	+16.01806641	-39.17724609	-91.75781250	+3164	+14.06689453	+0.65917969	-2.97509766	+30.67382813	-51.56982422	-23.02734375	+2556	+12.56396484	-3.16406250	-4.74609375	+9.25048828	-39.79248047	-63.78662109	+2420
+1457970539.34929990	+14.47119141	-2.26318359	-2.37304688	+15.20507813	-39.81445313	-91.31835938	+3176	+14.10205078	+0.71630859	-2.95751953	+31.48681641	-51.87744141	-23.86230469	+2560	+12.61230469	-3.09814453	-4.74169922	+8.96484375	-40.56152344	-63.56689453	+2424
+1457970539.35349990	+14.49755859	-2.25000000	-2.34667969	+14.37011719	-40.42968750	-90.92285156	+3184	+14.13281250	+0.76904297	-2.93994141	+32.29980469	-52.20703125	-24.74121094	+2564	+12.66064453	-3.04541016	-4.73730469	+8.63525391	-41.28662109	-63.41308594	+2424
+1457970539.35760000	+14.51953125	-2.23681641	-2.32031250	+13.53515625	-41.00097656	-90.52734375	+3196	+14.15478516	+0.82617188	-2.92236328	+33.13476563	-52.53662109	-25.62011719	+2572	+12.70898438	-2.99267578	-4.73291016	+8.37158203	-41.98974609	-63.30322266	+2424
+1457970539.36180000	+14.54150391	-2.20605469	-2.28955078	+12.81005859	-41.63818359	-90.13183594	+3208	+14.18554688	+0.87890625	-2.90039063	+33.99169922	-52.86621094	-26.52099609	+2580	+12.75292969	-2.93115234	-4.72412109	+8.12988281	-42.71484375	-63.14941406	+2424
+1457970539.36599990	+14.56347656	-2.18847656	-2.25878906	+12.08496094	-42.23144531	-89.75830078	+3216	+14.21191406	+0.93164063	-2.88281250	+34.84863281	-53.19580078	-27.46582031	+2588	+12.80126953	-2.88720703	-4.71972656	+7.84423828	-43.37402344	-63.06152344	+2424
+1457970539.37010000	+14.58544922	-2.17089844	-2.22802734	+11.35986328	-42.82470703	-89.42871094	+3228	+14.23828125	+0.98437500	-2.85205078	+35.72753906	-53.56933594	-28.43261719	+2600	+12.84521484	-2.84326172	-4.71093750	+7.64648438	-44.09912109	-63.01757813	+2424
+1457970539.37430000	+14.60742188	-2.14013672	-2.19287109	+10.74462891	-43.41796875	-89.01123047	+3244	+14.26464844	+1.03710938	-2.82128906	+36.58447266	-53.92089844	-29.35546875	+2608	+12.88916016	-2.79052734	-4.69775391	+7.40478516	-44.75830078	-62.90771484	+2428
+1457970539.38260010	+14.64697266	-2.09619141	-2.12695313	+9.44824219	-44.56054688	-88.28613281	+3272	+14.31738281	+1.14697266	-2.75097656	+38.36425781	-54.68994141	-31.31103516	+2636	+12.97705078	-2.70703125	-4.68017578	+7.00927734	-46.01074219	-62.84179688	+2428
+1457970539.38680010	+14.66455078	-2.06542969	-2.09619141	+8.87695313	-45.08789063	-87.84667969	+3288	+14.34375000	+1.20410156	-2.71142578	+39.26513672	-55.06347656	-32.27783203	+2652	+13.02099609	-2.65869141	-4.67138672	+6.81152344	-46.58203125	-62.75390625	+2432
+1457970539.39089990	+14.68212891	-2.04345703	-2.06542969	+8.23974609	-45.59326172	-87.42919922	+3304	+14.37011719	+1.25244141	-2.66748047	+40.10009766	-55.45898438	-33.20068359	+2668	+13.06054688	-2.61914063	-4.66259766	+6.59179688	-47.10937500	-62.66601563	+2436
+1457970539.39510010	+14.69970703	-2.02587891	-2.03027344	+7.62451172	-46.14257813	-87.03369141	+3324	+14.39648438	+1.30078125	-2.61914063	+40.95703125	-55.89843750	-34.16748047	+2688	+13.10009766	-2.57958984	-4.64941406	+6.41601563	-47.70263672	-62.64404297	+2440
+1457970539.39930010	+14.72167969	-1.99511719	-1.99511719	+7.07519531	-46.64794922	-86.57226563	+3340	+14.41845703	+1.35351563	-2.57519531	+41.79199219	-56.29394531	-35.09033203	+2704	+13.13964844	-2.53564453	-4.63623047	+6.21826172	-48.22998047	-62.51220703	+2444
+1457970539.40339990	+14.73486328	-1.97753906	-1.95996094	+6.48193359	-47.15332031	-86.13281250	+3360	+14.44482422	+1.39746094	-2.53125000	+42.60498047	-56.66748047	-36.01318359	+2724	+13.17919922	-2.50488281	-4.62744141	+5.99853516	-48.73535156	-62.46826172	+2444
+1457970539.40759990	+14.75244141	-1.95996094	-1.92919922	+5.86669922	-47.63671875	-85.67138672	+3380	+14.46679688	+1.44140625	-2.48291016	+43.39599609	-57.08496094	-36.93603516	+2740	+13.21875000	-2.47412109	-4.60986328	+5.77880859	-49.28466797	-62.40234375	+2448
+1457970539.41179990	+14.77001953	-1.93798828	-1.89843750	+5.29541016	-48.09814453	-85.16601563	+3400	+14.49316406	+1.48974609	-2.43896484	+44.18701172	-57.45849609	-37.79296875	+2760	+13.25830078	-2.43017578	-4.59667969	+5.53710938	-49.76806641	-62.22656250	+2456
+1457970539.41590000	+14.78759766	-1.92480469	-1.86767578	+4.61425781	-48.53759766	-84.63867188	+3416	+14.51513672	+1.52929688	-2.39501953	+44.93408203	-57.83203125	-38.67187500	+2776	+13.29785156	-2.39941406	-4.58349609	+5.27343750	-50.25146484	-62.07275391	+2456
+1457970539.42430000	+14.80957031	-1.89404297	-1.81494141	+3.31787109	-49.37255859	-83.54003906	+3452	+14.55029297	+1.60400391	-2.31152344	+46.36230469	-58.55712891	-40.31982422	+2808	+13.36376953	-2.32031250	-4.56152344	+4.76806641	-51.17431641	-61.65527344	+2468
+1457970539.42840000	+14.81835938	-1.88525391	-1.78857422	+2.61474609	-49.79003906	-82.94677734	+3468	+14.56787109	+1.63037109	-2.27197266	+46.99951172	-58.90869141	-41.13281250	+2824	+13.39453125	-2.28955078	-4.54833984	+4.46044922	-51.63574219	-61.41357422	+2472
+1457970539.43260000	+14.83154297	-1.87646484	-1.77099609	+1.88964844	-50.16357422	-82.35351563	+3484	+14.58544922	+1.65234375	-2.24560547	+47.52685547	-59.21630859	-41.83593750	+2836	+13.42529297	-2.25878906	-4.53515625	+4.08691406	-52.09716797	-61.17187500	+2472
+1457970539.43680000	+14.84033203	-1.86767578	-1.74462891	+1.18652344	-50.58105469	-81.73828125	+3496	+14.59863281	+1.67871094	-2.21923828	+48.05419922	-59.52392578	-42.51708984	+2852	+13.46044922	-2.22363281	-4.52197266	+3.75732422	-52.60253906	-60.84228516	+2476
+1457970539.44090010	+14.84912109	-1.86767578	-1.72265625	+0.41748047	-50.95458984	-81.14501953	+3508	+14.61181641	+1.69628906	-2.19287109	+48.58154297	-59.83154297	-43.24218750	+2864	+13.49121094	-2.19726563	-4.50439453	+3.40576172	-53.08593750	-60.57861328	+2480
+1457970539.44510010	+14.85351563	-1.86328125	-1.70947266	-0.32958984	-51.28417969	-80.52978516	+3516	+14.62500000	+1.71386719	-2.16650391	+49.06494141	-60.11718750	-43.90136719	+2872	+13.51757813	-2.17089844	-4.49560547	+3.03222656	-53.54736328	-60.27099609	+2484
+1457970539.44930010	+14.85791016	-1.85888672	-1.69189453	-1.05468750	-51.63574219	-79.91455078	+3528	+14.63378906	+1.73583984	-2.14453125	+49.57031250	-60.40283203	-44.56054688	+2884	+13.54394531	-2.13574219	-4.48242188	+2.65869141	-54.00878906	-59.91943359	+2488
+1457970539.45339990	+14.86230469	-1.85888672	-1.67431641	-1.82373047	-51.96533203	-79.29931641	+3536	+14.64697266	+1.74902344	-2.12255859	+49.98779297	-60.68847656	-45.17578125	+2896	+13.56591797	-2.10937500	-4.46923828	+2.26318359	-54.47021484	-59.56787109	+2488
+1457970539.45760010	+14.86230469	-1.85888672	-1.66113281	-2.59277344	-52.27294922	-78.66210938	+3540	+14.65136719	+1.75781250	-2.10498047	+50.36132813	-60.99609375	-45.74707031	+2904	+13.58789063	-2.07861328	-4.45605469	+1.86767578	-54.90966797	-59.23828125	+2492
+1457970539.46170000	+14.86230469	-1.85449219	-1.63916016	-3.31787109	-52.62451172	-78.04687500	+3548	+14.65576172	+1.77099609	-2.08300781	+50.75683594	-61.30371094	-46.36230469	+2916	+13.60986328	-2.04785156	-4.44287109	+1.49414063	-55.39306641	-58.88671875	+2496
+1457970539.46589990	+14.86230469	-1.85449219	-1.62158203	-4.04296875	-52.97607422	-77.45361328	+3552	+14.66455078	+1.77978516	-2.06103516	+51.13037109	-61.63330078	-46.93359375	+2924	+13.62744141	-2.03027344	-4.42968750	+1.09863281	-55.85449219	-58.57910156	+2496
+1457970539.47420000	+14.86230469	-1.85449219	-1.58203125	-5.47119141	-53.65722656	-76.28906250	+3560	+14.67773438	+1.79736328	-2.01269531	+51.87744141	-62.35839844	-48.09814453	+2948	+13.66699219	-1.98632813	-4.39453125	+0.30761719	-56.77734375	-57.96386719	+2500
+1457970539.47840000	+14.86230469	-1.85449219	-1.56005859	-6.15234375	-53.98681641	-75.71777344	+3564	+14.68652344	+1.81054688	-1.98632813	+52.22900391	-62.73193359	-48.62548828	+2956	+13.68896484	-1.96875000	-4.38134766	-0.06591797	-57.23876953	-57.67822266	+2504
+1457970539.48260000	+14.85791016	-1.85449219	-1.53808594	-6.81152344	-54.33837891	-75.16845703	+3568	+14.69531250	+1.82373047	-1.95117188	+52.64648438	-63.17138672	-49.24072266	+2972	+13.70654297	-1.94677734	-4.36376953	-0.39550781	-57.65625000	-57.41455078	+2508
+1457970539.48670010	+14.85351563	-1.84570313	-1.50732422	-7.42675781	-54.71191406	-74.59716797	+3572	+14.69970703	+1.83691406	-1.91162109	+53.10791016	-63.61083984	-49.87792969	+2984	+13.72412109	-1.92480469	-4.34619141	-0.72509766	-58.07373047	-57.15087891	+2512
+1457970539.49090000	+14.85351563	-1.84130859	-1.48095703	-8.04199219	-55.06347656	-74.04785156	+3576	+14.70849609	+1.85009766	-1.87207031	+53.50341797	-64.07226563	-50.42724609	+2996	+13.74169922	-1.90722656	-4.33300781	-1.05468750	-58.46923828	-56.88720703	+2516
+1457970539.49510000	+14.84912109	-1.83691406	-1.45458984	-8.63525391	-55.43701172	-73.52050781	+3584	+14.71289063	+1.86328125	-1.82812500	+53.89892578	-64.59960938	-50.99853516	+3008	+13.75927734	-1.88525391	-4.31103516	-1.34033203	-58.88671875	-56.68945313	+2520
+1457970539.49920010	+14.84912109	-1.82812500	-1.41943359	-9.20654297	-55.85449219	-72.94921875	+3592	+14.72167969	+1.87646484	-1.77978516	+54.33837891	-65.14892578	-51.61376953	+3024	+13.77685547	-1.86767578	-4.28906250	-1.64794922	-59.30419922	-56.44775391	+2524
+1457970539.50340010	+14.84912109	-1.81933594	-1.38867188	-9.77783203	-56.25000000	-72.42187500	+3600	+14.73046875	+1.89404297	-1.73583984	+54.77783203	-65.69824219	-52.16308594	+3036	+13.79882813	-1.85449219	-4.27148438	-1.93359375	-59.69970703	-56.27197266	+2528
+1457970539.50760010	+14.84472656	-1.81494141	-1.35351563	-10.30517578	-56.66748047	-71.93847656	+3608	+14.73925781	+1.90722656	-1.68310547	+55.17333984	-66.29150391	-52.71240234	+3052	+13.81640625	-1.83691406	-4.24951172	-2.17529297	-60.13916016	-56.09619141	+2528
+1457970539.51169990	+14.84033203	-1.80615234	-1.31396484	-10.81054688	-57.08496094	-71.43310547	+3616	+14.74804688	+1.92919922	-1.63476563	+55.65673828	-66.90673828	-53.28369141	+3064	+13.83837891	-1.81933594	-4.22753906	-2.46093750	-60.51269531	-55.87646484	+2532
+1457970539.52010010	+14.84033203	-1.78857422	-1.25244141	-11.73339844	-57.83203125	-70.48828125	+3636	+14.76123047	+1.95117188	-1.54248047	+56.22802734	-68.15917969	-54.09667969	+3084	+13.87353516	-1.79296875	-4.19238281	-2.96630859	-61.19384766	-55.50292969	+2540
+1457970539.52420000	+14.83593750	-1.77978516	-1.22607422	-12.15087891	-58.22753906	-70.04882813	+3648	+14.76562500	+1.96875000	-1.49414063	+56.57958984	-68.81835938	-54.51416016	+3096	+13.89111328	-1.77099609	-4.17480469	-3.18603516	-61.52343750	-55.30517578	+2540
+1457970539.52839990	+14.83593750	-1.77099609	-1.19531250	-12.56835938	-58.62304688	-69.63134766	+3660	+14.77001953	+1.97314453	-1.45019531	+56.79931641	-69.52148438	-54.86572266	+3104	+13.90429688	-1.75781250	-4.15722656	-3.42773438	-61.85302734	-55.12939453	+2540
+1457970539.53250000	+14.83154297	-1.76660156	-1.17333984	-12.91992188	-58.97460938	-69.27978516	+3668	+14.77880859	+1.97753906	-1.41503906	+56.77734375	-70.18066406	-54.95361328	+3112	+13.92187500	-1.74902344	-4.13964844	-3.69140625	-62.20458984	-54.93164063	+2544
+1457970539.53670000	+14.83154297	-1.75781250	-1.14697266	-13.24951172	-59.39208984	-68.92822266	+3676	+14.78320313	+1.98632813	-1.37988281	+56.82128906	-70.90576172	-55.10742188	+3120	+13.93945313	-1.73583984	-4.12207031	-3.95507813	-62.51220703	-54.71191406	+2544
+1457970539.54090000	+14.82714844	-1.75341797	-1.12060547	-13.53515625	-59.80957031	-68.64257813	+3684	+14.79199219	+1.98193359	-1.34472656	+56.75537109	-71.63085938	-55.15136719	+3124	+13.95263672	-1.72265625	-4.10888672	-4.19677734	-62.81982422	-54.51416016	+2544
+1457970539.54500010	+14.82714844	-1.75341797	-1.10742188	-13.73291016	-60.11718750	-68.48876953	+3692	+14.79638672	+1.98193359	-1.32714844	+56.29394531	-72.33398438	-54.84375000	+3128	+13.96142578	-1.71386719	-4.09570313	-4.46044922	-63.08349609	-54.33837891	+2540
+1457970539.54920010	+14.82275391	-1.74902344	-1.09863281	-13.88671875	-60.42480469	-68.33496094	+3696	+14.79638672	+1.98193359	-1.30517578	+55.92041016	-73.05908203	-54.53613281	+3128	+13.97460938	-1.70068359	-4.09130859	-4.72412109	-63.28125000	-54.07470703	+2540
+1457970539.55340000	+14.81835938	-1.74902344	-1.08984375	-14.04052734	-60.73242188	-68.20312500	+3696	+14.79638672	+1.96435547	-1.28759766	+55.30517578	-73.78417969	-54.11865234	+3136	+13.97900391	-1.69189453	-4.08251953	-4.98779297	-63.47900391	-53.85498047	+2540
+1457970539.55749990	+14.81396484	-1.74902344	-1.09423828	-14.08447266	-60.97412109	-68.20312500	+3700	+14.80078125	+1.94677734	-1.27880859	+54.38232422	-74.53125000	-53.37158203	+3140	+13.98339844	-1.68310547	-4.07812500	-5.25146484	-63.67675781	-53.63525391	+2540
+1457970539.56170010	+14.81396484	-1.74462891	-1.08984375	-14.10644531	-61.30371094	-68.20312500	+3700	+14.80078125	+1.92919922	-1.26562500	+53.41552734	-75.27832031	-52.58056641	+3140	+13.98779297	-1.67431641	-4.07373047	-5.53710938	-63.83056641	-53.37158203	+2536
+1457970539.56590010	+14.80957031	-1.74902344	-1.08984375	-14.06250000	-61.61132813	-68.26904297	+3700	+14.79638672	+1.91162109	-1.25683594	+52.25097656	-76.02539063	-51.61376953	+3148	+13.99218750	-1.66552734	-4.07373047	-5.77880859	-63.98437500	-53.17382813	+2536
+1457970539.57419990	+14.80078125	-1.74902344	-1.09423828	-13.77685547	-62.22656250	-68.62060547	+3696	+14.80078125	+1.86767578	-1.25244141	+49.06494141	-77.47558594	-48.82324219	+3156	+14.00097656	-1.65234375	-4.06933594	-6.30615234	-64.24804688	-52.71240234	+2536
+1457970539.57839990	+14.80078125	-1.74902344	-1.09863281	-13.55712891	-62.51220703	-68.88427734	+3692	+14.80078125	+1.84130859	-1.25244141	+47.08740234	-78.17871094	-47.06542969	+3156	+14.00097656	-1.64794922	-4.06933594	-6.54785156	-64.33593750	-52.53662109	+2532
+1457970539.58250000	+14.80078125	-1.74902344	-1.10742188	-13.22753906	-62.79785156	-69.23583984	+3688	+14.80517578	+1.81494141	-1.24804688	+45.00000000	-78.90380859	-45.21972656	+3164	+14.00537109	-1.64355469	-4.06933594	-6.70166016	-64.40185547	-52.40478516	+2536
+1457970539.58670000	+14.79638672	-1.74902344	-1.11181641	-12.87597656	-63.10546875	-69.58740234	+3684	+14.80078125	+1.78857422	-1.24365234	+42.53906250	-79.58496094	-42.97851563	+3168	+14.00537109	-1.63916016	-4.07373047	-6.87744141	-64.42382813	-52.27294922	+2536
+1457970539.59089990	+14.79638672	-1.74462891	-1.11621094	-12.45849609	-63.41308594	-70.00488281	+3680	+14.80078125	+1.76660156	-1.24365234	+39.79248047	-80.24414063	-40.45166016	+3172	+14.00537109	-1.63037109	-4.08251953	-7.03125000	-64.44580078	-52.11914063	+2540
+1457970539.59500000	+14.79199219	-1.74462891	-1.11621094	-11.99707031	-63.76464844	-70.46630859	+3676	+14.80078125	+1.74023438	-1.23046875	+36.93603516	-80.92529297	-37.81494141	+3176	+14.00537109	-1.62158203	-4.07812500	-7.16308594	-64.51171875	-51.98730469	+2540
+1457970539.59920000	+14.79199219	-1.74023438	-1.10742188	-11.49169922	-64.18212891	-70.94970703	+3672	+14.80517578	+1.71826172	-1.22607422	+33.53027344	-81.51855469	-34.60693359	+3184	+14.00976563	-1.61718750	-4.07373047	-7.29492188	-64.57763672	-51.89941406	+2544
+1457970539.60340000	+14.79199219	-1.73144531	-1.10302734	-10.87646484	-64.59960938	-71.49902344	+3668	+14.80517578	+1.70068359	-1.21728516	+29.77294922	-82.08984375	-31.00341797	+3184	+14.01416016	-1.61718750	-4.07373047	-7.36083984	-64.64355469	-51.89941406	+2544
+1457970539.60750010	+14.79199219	-1.72265625	-1.08984375	-10.19531250	-65.03906250	-72.13623047	+3668	+14.80957031	+1.68750000	-1.20410156	+25.94970703	-82.66113281	-27.35595703	+3192	+14.01855469	-1.61279297	-4.06933594	-7.38281250	-64.70947266	-51.92138672	+2544
+1457970539.61170010	+14.79638672	-1.71386719	-1.08105469	-9.49218750	-65.47851563	-72.81738281	+3664	+14.81396484	+1.67431641	-1.19091797	+21.42333984	-83.14453125	-22.96142578	+3196	+14.02734375	-1.61279297	-4.06494141	-7.38281250	-64.75341797	-51.96533203	+2548
+1457970539.61579990	+14.79638672	-1.70068359	-1.06787109	-8.70117188	-65.91796875	-73.52050781	+3664	+14.81835938	+1.66552734	-1.17773438	+16.54541016	-83.56201172	-18.17138672	+3196	+14.03613281	-1.60839844	-4.06054688	-7.38281250	-64.79736328	-51.98730469	+2548
+1457970539.62420010	+14.79638672	-1.66992188	-1.03271484	-7.00927734	-66.86279297	-75.03662109	+3664	+14.82275391	+1.65234375	-1.14257813	+5.84472656	-84.33105469	-7.60253906	+3204	+14.04492188	-1.59521484	-4.05175781	-7.29492188	-64.90722656	-52.11914063	+2552
+1457970539.62830000	+14.79199219	-1.65673828	-1.01074219	-6.13037109	-67.34619141	-75.82763672	+3668	+14.82275391	+1.64794922	-1.12500000	-0.15380859	-84.59472656	-1.60400391	+3204	+14.04931641	-1.59521484	-4.04296875	-7.25097656	-64.97314453	-52.18505859	+2552
+1457970539.63249990	+14.79199219	-1.63916016	-0.99316406	-5.18554688	-67.82958984	-76.66259766	+3668	+14.82714844	+1.64355469	-1.10302734	-6.26220703	-84.81445313	+4.48242188	+3208	+14.05810547	-1.59082031	-4.03857422	-7.20703125	-65.06103516	-52.27294922	+2556
+1457970539.63669990	+14.79638672	-1.62597656	-0.97119141	-4.21875000	-68.29101563	-77.54150391	+3672	+14.82714844	+1.64794922	-1.08984375	-12.61230469	-84.94628906	+10.89843750	+3212	+14.06250000	-1.58642578	-4.02978516	-7.18505859	-65.14892578	-52.33886719	+2556
+1457970539.64080000	+14.79199219	-1.61279297	-0.95361328	-3.22998047	-68.73046875	-78.46435547	+3672	+14.83154297	+1.64794922	-1.07226563	-18.83056641	-85.01220703	+17.18261719	+3212	+14.07128906	-1.58642578	-4.02099609	-7.14111328	-65.23681641	-52.42675781	+2556
+1457970539.64500000	+14.79199219	-1.59960938	-0.93603516	-2.24121094	-69.19189453	-79.36523438	+3672	+14.83154297	+1.64355469	-1.05908203	-24.67529297	-85.05615234	+23.09326172	+3212	+14.07568359	-1.58203125	-4.01660156	-7.09716797	-65.32470703	-52.51464844	+2552
+1457970539.64920000	+14.79199219	-1.58642578	-0.92285156	-1.25244141	-69.54345703	-80.26611328	+3672	+14.83154297	+1.65234375	-1.04589844	-30.14648438	-84.99023438	+28.69628906	+3212	+14.08007813	-1.58203125	-4.01220703	-7.07519531	-65.39062500	-52.55859375	+2552
+1457970539.65330000	+14.78759766	-1.58203125	-0.91406250	-0.32958984	-69.89501953	-81.12304688	+3668	+14.82714844	+1.64355469	-1.03710938	-35.26611328	-84.90234375	+33.92578125	+3212	+14.08447266	-1.57763672	-4.00781250	-7.05322266	-65.45654297	-52.58056641	+2552
+1457970539.65750000	+14.78320313	-1.57324219	-0.90527344	+0.57128906	-70.22460938	-81.95800781	+3668	+14.82275391	+1.63916016	-1.02832031	-39.68261719	-84.81445313	+38.43017578	+3212	+14.08447266	-1.57324219	-4.00341797	-7.07519531	-65.50048828	-52.60253906	+2548
+1457970539.66170000	+14.77441406	-1.56445313	-0.90087891	+1.45019531	-70.51025391	-82.79296875	+3664	+14.81835938	+1.63916016	-1.02392578	-43.76953125	-84.66064453	+42.67089844	+3212	+14.08886719	-1.56884766	-4.00341797	-7.09716797	-65.54443359	-52.55859375	+2544
+1457970539.66580010	+14.77001953	-1.56884766	-0.90087891	+2.26318359	-70.77392578	-83.60595703	+3660	+14.81396484	+1.63037109	-1.01513672	-47.54882813	-84.52880859	+46.56005859	+3212	+14.08886719	-1.56884766	-4.00341797	-7.16308594	-65.61035156	-52.53662109	+2544
+1457970539.67000010	+14.76562500	-1.57324219	-0.90087891	+3.05419922	-71.01562500	-84.41894531	+3656	+14.80517578	+1.62158203	-1.01513672	-50.51513672	-84.37500000	+49.65820313	+3212	+14.08447266	-1.56884766	-4.00341797	-7.25097656	-65.65429688	-52.47070313	+2540
+1457970539.67829990	+14.75244141	-1.58203125	-0.91406250	+4.52636719	-71.34521484	-85.93505859	+3652	+14.78759766	+1.60400391	-1.01953125	-55.63476563	-84.02343750	+54.93164063	+3212	+14.08447266	-1.56884766	-4.00341797	-7.47070313	-65.69824219	-52.29492188	+2532
+1457970539.68249990	+14.74365234	-1.58642578	-0.92285156	+5.25146484	-71.49902344	-86.70410156	+3648	+14.77880859	+1.59082031	-1.02392578	-57.50244141	-83.89160156	+56.90917969	+3212	+14.08007813	-1.56884766	-4.00781250	-7.60253906	-65.72021484	-52.16308594	+2532
+1457970539.68660000	+14.73486328	-1.59521484	-0.93164063	+5.93261719	-71.60888672	-87.42919922	+3644	+14.77001953	+1.57763672	-1.03271484	-59.30419922	-83.73779297	+58.75488281	+3212	+14.07568359	-1.56884766	-4.01220703	-7.71240234	-65.72021484	-52.05322266	+2528
+1457970539.69080000	+14.72607422	-1.60839844	-0.94482422	+6.59179688	-71.71875000	-88.15429688	+3644	+14.75683594	+1.56884766	-1.03710938	-61.01806641	-83.60595703	+60.51269531	+3212	+14.07128906	-1.56884766	-4.01660156	-7.84423828	-65.72021484	-51.92138672	+2528
+1457970539.69499990	+14.72167969	-1.61718750	-0.95361328	+7.29492188	-71.82861328	-88.94531250	+3644	+14.74365234	+1.55566406	-1.04150391	-62.70996094	-83.47412109	+62.27050781	+3212	+14.06689453	-1.56884766	-4.01660156	-7.99804688	-65.74218750	-51.78955078	+2528
+1457970539.69910000	+14.71289063	-1.63037109	-0.96240234	+7.99804688	-71.93847656	-89.75830078	+3640	+14.73486328	+1.53808594	-1.04589844	-64.57763672	-83.34228516	+64.09423828	+3212	+14.06250000	-1.56884766	-4.02099609	-8.15185547	-65.74218750	-51.65771484	+2528
+1457970539.70330000	+14.70410156	-1.63916016	-0.97558594	+8.81103516	-72.04833984	-90.65917969	+3636	+14.72607422	+1.52929688	-1.04589844	-66.35742188	-83.25439453	+65.89599609	+3212	+14.05810547	-1.56884766	-4.02539063	-8.30566406	-65.74218750	-51.52587891	+2528
+1457970539.70750000	+14.69970703	-1.64355469	-0.97558594	+9.73388672	-72.18017578	-91.64794922	+3628	+14.71728516	+1.52490234	-1.05029297	-67.87353516	-83.12255859	+67.45605469	+3208	+14.05371094	-1.56884766	-4.02539063	-8.43750000	-65.76416016	-51.37207031	+2528
+1457970539.71160010	+14.69531250	-1.65234375	-0.97558594	+10.67871094	-72.31201172	-92.68066406	+3624	+14.70849609	+1.51611328	-1.05468750	-69.32373047	-83.03466797	+68.84033203	+3208	+14.04931641	-1.57324219	-4.02978516	-8.59130859	-65.78613281	-51.24023438	+2528
+1457970539.71580000	+14.69091797	-1.65234375	-0.97998047	+11.73339844	-72.42187500	-93.75732422	+3616	+14.69970703	+1.51171875	-1.06347656	-70.66406250	-82.90283203	+70.18066406	+3204	+14.04052734	-1.57324219	-4.02978516	-8.74511719	-65.80810547	-51.10839844	+2528
+1457970539.72410010	+14.67773438	-1.64794922	-0.97119141	+14.15039063	-72.70751953	-96.26220703	+3604	+14.68652344	+1.49853516	-1.05029297	-74.53125000	-82.68310547	+73.95996094	+3196	+14.03173828	-1.57324219	-4.02978516	-8.96484375	-65.87402344	-50.91064453	+2528
+1457970539.72830010	+14.67333984	-1.64355469	-0.96679688	+15.49072266	-72.83935547	-97.64648438	+3596	+14.67773438	+1.50292969	-1.04150391	-76.37695313	-82.52929688	+75.78369141	+3196	+14.02734375	-1.57324219	-4.02539063	-9.05273438	-65.91796875	-50.82275391	+2528
+1457970539.73250010	+14.67333984	-1.63476563	-0.95361328	+17.02880859	-72.99316406	-99.16259766	+3596	+14.67773438	+1.50732422	-1.03271484	-78.28857422	-82.37548828	+77.69531250	+3192	+14.02294922	-1.57324219	-4.02539063	-9.09667969	-65.96191406	-50.77880859	+2528
+1457970539.73659990	+14.66894531	-1.62597656	-0.93603516	+18.63281250	-73.14697266	-100.78857422	+3592	+14.67333984	+1.50732422	-1.02392578	-80.06835938	-82.19970703	+79.45312500	+3188	+14.02294922	-1.57324219	-4.01660156	-9.14062500	-66.02783203	-50.75683594	+2532
+1457970539.74079990	+14.66894531	-1.61279297	-0.92285156	+20.36865234	-73.30078125	-102.50244141	+3592	+14.66894531	+1.51171875	-1.01513672	-81.78222656	-82.00195313	+81.14501953	+3184	+14.01855469	-1.57324219	-4.01220703	-9.16259766	-66.09375000	-50.75683594	+2532
+1457970539.74499990	+14.66894531	-1.59521484	-0.90527344	+22.21435547	-73.41064453	-104.30419922	+3588	+14.66894531	+1.51611328	-1.00634766	-83.45214844	-81.80419922	+82.79296875	+3180	+14.01855469	-1.57324219	-4.00781250	-9.14062500	-66.18164063	-50.80078125	+2532
+1457970539.74910000	+14.66455078	-1.57763672	-0.88769531	+24.10400391	-73.49853516	-106.14990234	+3588	+14.66455078	+1.52050781	-0.99316406	-84.88037109	-81.62841797	+84.22119141	+3176	+14.01855469	-1.57324219	-3.99902344	-9.09667969	-66.24755859	-50.86669922	+2536
+1457970539.75330000	+14.66455078	-1.56005859	-0.87011719	+25.99365234	-73.58642578	-107.99560547	+3588	+14.66455078	+1.52490234	-0.98437500	-86.28662109	-81.38671875	+85.62744141	+3172	+14.01416016	-1.57324219	-3.99023438	-9.03076172	-66.33544922	-50.95458984	+2536
+1457970539.75749990	+14.66015625	-1.54687500	-0.86132813	+27.88330078	-73.60839844	-109.84130859	+3588	+14.66015625	+1.52929688	-0.97558594	-87.69287109	-81.16699219	+87.03369141	+3168	+14.01416016	-1.56884766	-3.98144531	-8.94287109	-66.42333984	-51.04248047	+2536
+1457970539.76160000	+14.66015625	-1.52490234	-0.84814453	+29.81689453	-73.63037109	-111.73095703	+3588	+14.65576172	+1.53369141	-0.96240234	-89.05517578	-80.92529297	+88.37402344	+3164	+14.01416016	-1.56884766	-3.97265625	-8.85498047	-66.48925781	-51.15234375	+2536
+1457970539.76580000	+14.65576172	-1.51611328	-0.83496094	+31.75048828	-73.63037109	-113.62060547	+3588	+14.65576172	+1.53808594	-0.94921875	-90.39550781	-80.68359375	+89.67041016	+3160	+14.01416016	-1.56884766	-3.96386719	-8.74511719	-66.57714844	-51.30615234	+2536
+1457970539.77410010	+14.65576172	-1.48535156	-0.81738281	+35.48583984	-73.54248047	-117.26806641	+3584	+14.64697266	+1.54248047	-0.94482422	-92.17529297	-80.22216797	+91.40625000	+3152	+14.00976563	-1.56884766	-3.94628906	-8.52539063	-66.77490234	-51.61376953	+2536
+1457970539.77830000	+14.65136719	-1.48095703	-0.81298828	+37.24365234	-73.45458984	-118.98193359	+3580	+14.63818359	+1.54248047	-0.94482422	-93.03222656	-80.00244141	+92.21923828	+3144	+14.00537109	-1.56884766	-3.93750000	-8.39355469	-66.84082031	-51.76757813	+2532
+1457970539.78239990	+14.65136719	-1.47216797	-0.81298828	+38.86962891	-73.34472656	-120.58593750	+3572	+14.63378906	+1.54248047	-0.94482422	-93.77929688	-79.80468750	+92.94433594	+3136	+14.00097656	-1.56884766	-3.93310547	-8.30566406	-66.90673828	-51.92138672	+2532
+1457970539.78660010	+14.64697266	-1.46777344	-0.81738281	+40.27587891	-73.16894531	-121.97021484	+3568	+14.62500000	+1.53808594	-0.94482422	-94.46044922	-79.60693359	+93.55957031	+3132	+13.99658203	-1.56884766	-3.92431641	-8.19580078	-66.97265625	-52.09716797	+2528
+1457970539.79080010	+14.64257813	-1.47216797	-0.82177734	+41.55029297	-73.01513672	-123.26660156	+3564	+14.61621094	+1.53369141	-0.94482422	-95.16357422	-79.43115234	+94.19677734	+3128	+13.98779297	-1.56884766	-3.91992188	-8.10791016	-66.99462891	-52.22900391	+2528
+1457970539.79489990	+14.63818359	-1.47216797	-0.82617188	+42.80273438	-72.86132813	-124.54101563	+3560	+14.60302734	+1.52929688	-0.95361328	-95.66894531	-79.27734375	+94.59228516	+3124	+13.97900391	-1.56884766	-3.91552734	-8.04199219	-67.01660156	-52.31689453	+2524
+1457970539.79909990	+14.63378906	-1.47656250	-0.83496094	+43.90136719	-72.66357422	-125.61767578	+3556	+14.59423828	+1.52050781	-0.96240234	-96.10839844	-79.12353516	+94.94384766	+3124	+13.97021484	-1.56884766	-3.91113281	-7.99804688	-67.03857422	-52.42675781	+2520
+1457970539.80329990	+14.62939453	-1.48095703	-0.84814453	+44.93408203	-72.46582031	-126.67236328	+3552	+14.58544922	+1.51171875	-0.97119141	-96.59179688	-78.99169922	+95.33935547	+3124	+13.96142578	-1.56884766	-3.91113281	-7.97607422	-67.03857422	-52.49267578	+2520
+1457970539.80740000	+14.62500000	-1.48974609	-0.85253906	+46.01074219	-72.31201172	-127.74902344	+3548	+14.57226563	+1.50732422	-0.97998047	-97.09716797	-78.85986328	+95.73486328	+3120	+13.95263672	-1.56884766	-3.90673828	-7.93212891	-67.06054688	-52.58056641	+2516
+1457970539.81160000	+14.62500000	-1.49414063	-0.86132813	+46.77978516	-72.09228516	-128.54003906	+3544	+14.56347656	+1.50292969	-0.98876953	-97.44873047	-78.75000000	+95.99853516	+3120	+13.94384766	-1.56884766	-3.90673828	-7.91015625	-67.03857422	-52.64648438	+2516
+1457970539.81580000	+14.62060547	-1.49853516	-0.87451172	+47.50488281	-71.87255859	-129.26513672	+3540	+14.55029297	+1.49853516	-1.00195313	-97.75634766	-78.64013672	+96.24023438	+3116	+13.93505859	-1.56884766	-3.90673828	-7.91015625	-67.01660156	-52.69042969	+2516
+1457970539.81990000	+14.61181641	-1.50292969	-0.87890625	+48.31787109	-71.71875000	-130.10009766	+3532	+14.54150391	+1.49414063	-1.00634766	-98.21777344	-78.55224609	+96.61376953	+3112	+13.92626953	-1.56445313	-3.90673828	-7.86621094	-67.01660156	-52.73437500	+2516
+1457970539.82830000	+14.60302734	-1.51171875	-0.88769531	+49.63623047	-71.36718750	-131.44042969	+3520	+14.52392578	+1.48535156	-1.02392578	-98.87695313	-78.35449219	+97.14111328	+3108	+13.90869141	-1.56005859	-3.90673828	-7.80029297	-66.97265625	-52.84423828	+2516
+1457970539.83240010	+14.60302734	-1.51611328	-0.88769531	+50.36132813	-71.23535156	-132.18750000	+3512	+14.51513672	+1.48535156	-1.02832031	-99.31640625	-78.24462891	+97.49267578	+3108	+13.89990234	-1.55566406	-3.90234375	-7.75634766	-66.97265625	-52.91015625	+2516
+1457970539.83660010	+14.59863281	-1.51611328	-0.88769531	+51.02050781	-71.08154297	-132.86865234	+3504	+14.51074219	+1.48535156	-1.03271484	-99.60205078	-78.11279297	+97.77832031	+3104	+13.89550781	-1.55126953	-3.89794922	-7.69042969	-66.99462891	-52.97607422	+2516
+1457970539.84069990	+14.59863281	-1.50732422	-0.88769531	+51.76757813	-70.92773438	-133.52783203	+3500	+14.50195313	+1.48974609	-1.03710938	-99.86572266	-77.98095703	+98.02001953	+3100	+13.89111328	-1.54687500	-3.89355469	-7.62451172	-66.99462891	-53.06396484	+2520
+1457970539.84489990	+14.59423828	-1.49414063	-0.87451172	+52.62451172	-70.86181641	-134.31884766	+3496	+14.50195313	+1.49853516	-1.03710938	-100.32714844	-77.84912109	+98.50341797	+3096	+13.89111328	-1.54248047	-3.88916016	-7.53662109	-67.01660156	-53.17382813	+2520
+1457970539.84910010	+14.59423828	-1.48535156	-0.86572266	+53.34960938	-70.75195313	-135.00000000	+3492	+14.49755859	+1.50732422	-1.03271484	-100.74462891	-77.73925781	+98.96484375	+3092	+13.88671875	-1.54248047	-3.88476563	-7.42675781	-67.03857422	-53.30566406	+2520
+1457970539.85320000	+14.59423828	-1.47216797	-0.85693359	+54.05273438	-70.66406250	-135.65917969	+3488	+14.49755859	+1.51611328	-1.03271484	-101.14013672	-77.58544922	+99.42626953	+3088	+13.88671875	-1.53808594	-3.88037109	-7.31689453	-67.06054688	-53.41552734	+2520
+1457970539.85739990	+14.58984375	-1.45898438	-0.84375000	+54.75585938	-70.57617188	-136.31835938	+3484	+14.49755859	+1.52490234	-1.02392578	-101.57958984	-77.43164063	+99.90966797	+3088	+13.88671875	-1.53369141	-3.87597656	-7.18505859	-67.08251953	-53.56933594	+2524
+1457970539.86159990	+14.58984375	-1.45019531	-0.83496094	+55.37109375	-70.53222656	-136.88964844	+3484	+14.49316406	+1.53369141	-1.01953125	-101.99707031	-77.27783203	+100.37109375	+3084	+13.88671875	-1.52929688	-3.86718750	-7.05322266	-67.12646484	-53.72314453	+2524
+1457970539.86570000	+14.58544922	-1.43261719	-0.82177734	+56.07421875	-70.46630859	-137.52685547	+3484	+14.49316406	+1.54248047	-1.01513672	-102.43652344	-77.12402344	+100.87646484	+3080	+13.88671875	-1.52490234	-3.86279297	-6.92138672	-67.17041016	-53.87695313	+2524
+1457970539.86990000	+14.58984375	-1.41943359	-0.80859375	+56.79931641	-70.42236328	-138.18603516	+3480	+14.49755859	+1.55126953	-1.01074219	-102.81005859	-76.94824219	+101.31591797	+3076	+13.88671875	-1.52050781	-3.85400391	-6.78955078	-67.21435547	-54.03076172	+2524
+1457970539.87410000	+14.58984375	-1.40625000	-0.79980469	+57.30468750	-70.37841797	-138.64746094	+3480	+14.49755859	+1.56005859	-1.00195313	-103.27148438	-76.79443359	+101.82128906	+3072	+13.89111328	-1.52050781	-3.84960938	-6.67968750	-67.23632813	-54.18457031	+2520
+1457970539.87820010	+14.58984375	-1.39746094	-0.79101563	+57.83203125	-70.33447266	-139.13085938	+3480	+14.49755859	+1.56884766	-0.99755859	-103.75488281	-76.61865234	+102.39257813	+3064	+13.89111328	-1.51611328	-3.84521484	-6.56982422	-67.28027344	-54.33837891	+2520
+1457970539.88240000	+14.58984375	-1.38427734	-0.77783203	+58.35937500	-70.29052734	-139.59228516	+3480	+14.49755859	+1.57763672	-0.99316406	-104.15039063	-76.46484375	+102.83203125	+3060	+13.89111328	-1.51611328	-3.84521484	-6.45996094	-67.30224609	-54.49218750	+2516
+1457970539.89070010	+14.58984375	-1.37109375	-0.77343750	+58.95263672	-70.18066406	-140.16357422	+3476	+14.49755859	+1.58642578	-0.98876953	-105.09521484	-76.17919922	+103.84277344	+3044	+13.89111328	-1.51171875	-3.84082031	-6.26220703	-67.32421875	-54.77783203	+2512
+1457970539.89490010	+14.59423828	-1.36669922	-0.77343750	+59.15039063	-70.11474609	-140.38330078	+3472	+14.49316406	+1.58642578	-0.99316406	-105.44677734	-76.04736328	+104.17236328	+3040	+13.89111328	-1.51171875	-3.84082031	-6.19628906	-67.32421875	-54.88769531	+2508
+1457970539.89910010	+14.59423828	-1.36669922	-0.77343750	+59.23828125	-70.07080078	-140.49316406	+3472	+14.49316406	+1.58642578	-1.00195313	-105.84228516	-75.91552734	+104.52392578	+3032	+13.88671875	-1.51171875	-3.84521484	-6.15234375	-67.30224609	-54.95361328	+2504
+1457970539.90319990	+14.59423828	-1.37109375	-0.77783203	+59.28222656	-70.00488281	-140.58105469	+3468	+14.48876953	+1.58203125	-1.00634766	-106.28173828	-75.78369141	+104.91943359	+3024	+13.88671875	-1.51171875	-3.84960938	-6.13037109	-67.30224609	-55.04150391	+2504
+1457970539.90739990	+14.59863281	-1.37109375	-0.78662109	+59.28222656	-69.93896484	-140.60302734	+3468	+14.48437500	+1.57763672	-1.01953125	-106.58935547	-75.69580078	+105.18310547	+3020	+13.88232422	-1.51171875	-3.85400391	-6.10839844	-67.28027344	-55.10742188	+2500
+1457970539.91160010	+14.59863281	-1.37548828	-0.79541016	+59.17236328	-69.85107422	-140.55908203	+3468	+14.47998047	+1.56884766	-1.03710938	-106.91894531	-75.62988281	+105.40283203	+3016	+13.87792969	-1.51171875	-3.85839844	-6.10839844	-67.23632813	-55.15136719	+2496
+1457970539.91570000	+14.60302734	-1.38427734	-0.80859375	+59.01855469	-69.76318359	-140.44921875	+3468	+14.47558594	+1.56005859	-1.05468750	-107.22656250	-75.56396484	+105.64453125	+3016	+13.87792969	-1.51171875	-3.86718750	-6.13037109	-67.19238281	-55.19531250	+2496
+1457970539.91989990	+14.60302734	-1.38867188	-0.82617188	+58.79882813	-69.65332031	-140.29541016	+3468	+14.47119141	+1.55566406	-1.07226563	-107.55615234	-75.49804688	+105.86425781	+3012	+13.87353516	-1.51171875	-3.87597656	-6.15234375	-67.14843750	-55.21728516	+2496
+1457970539.92400000	+14.60742188	-1.39746094	-0.84375000	+58.60107422	-69.54345703	-140.16357422	+3472	+14.46679688	+1.54248047	-1.09423828	-107.79785156	-75.47607422	+105.99609375	+3012	+13.86914063	-1.51171875	-3.88476563	-6.15234375	-67.10449219	-55.23925781	+2492
+1457970539.93240000	+14.61181641	-1.41503906	-0.88330078	+58.11767578	-69.32373047	-139.81201172	+3472	+14.45800781	+1.52490234	-1.13818359	-108.32519531	-75.47607422	+106.25976563	+3012	+13.86474609	-1.50732422	-3.91113281	-6.19628906	-66.97265625	-55.26123047	+2492
+1457970539.93650010	+14.61181641	-1.42382813	-0.90527344	+57.85400391	-69.19189453	-139.63623047	+3476	+14.45800781	+1.51611328	-1.16455078	-108.47900391	-75.49804688	+106.28173828	+3012	+13.86035156	-1.51171875	-3.91992188	-6.24023438	-66.92871094	-55.28320313	+2488
+1457970539.94070010	+14.61621094	-1.43261719	-0.92724609	+57.61230469	-69.06005859	-139.48242188	+3476	+14.45361328	+1.51171875	-1.19531250	-108.56689453	-75.54199219	+106.28173828	+3012	+13.85595703	-1.51171875	-3.93310547	-6.26220703	-66.86279297	-55.30517578	+2488
+1457970539.94490000	+14.62060547	-1.43701172	-0.95361328	+57.39257813	-68.90625000	-139.30664063	+3476	+14.45361328	+1.51171875	-1.21289063	-108.83056641	-75.58593750	+106.45751953	+3012	+13.85156250	-1.50732422	-3.94628906	-6.26220703	-66.81884766	-55.34912109	+2488
+1457970539.94899990	+14.62500000	-1.44580078	-0.98437500	+57.15087891	-68.73046875	-139.15283203	+3480	+14.45361328	+1.51171875	-1.23925781	-108.87451172	-75.65185547	+106.43554688	+3012	+13.85156250	-1.50732422	-3.96386719	-6.24023438	-66.75292969	-55.39306641	+2488
+1457970539.95320010	+14.62939453	-1.44580078	-1.01513672	+56.97509766	-68.55468750	-139.04296875	+3480	+14.45361328	+1.51171875	-1.26562500	-108.87451172	-75.76171875	+106.36962891	+3012	+13.84716797	-1.50292969	-3.97705078	-6.21826172	-66.68701172	-55.45898438	+2488
+1457970539.95740010	+14.63378906	-1.44580078	-1.04150391	+56.86523438	-68.40087891	-138.95507813	+3476	+14.45800781	+1.51611328	-1.28759766	-109.00634766	-75.84960938	+106.45751953	+3012	+13.84716797	-1.50292969	-3.99902344	-6.19628906	-66.64306641	-55.52490234	+2492
+1457970539.96149990	+14.63818359	-1.44140625	-1.06787109	+56.84326172	-68.24707031	-138.97705078	+3476	+14.46240234	+1.52490234	-1.30957031	-109.07226563	-75.93750000	+106.47949219	+3016	+13.84716797	-1.49853516	-4.02099609	-6.10839844	-66.57714844	-55.67871094	+2492
+1457970539.96569990	+14.64257813	-1.43261719	-1.08984375	+56.93115234	-68.11523438	-139.06494141	+3480	+14.46679688	+1.53369141	-1.32714844	-109.07226563	-76.02539063	+106.47949219	+3016	+13.84277344	-1.49414063	-4.04296875	-5.99853516	-66.53320313	-55.83251953	+2492
+1457970539.96989990	+14.64697266	-1.42382813	-1.10742188	+57.06298828	-68.00537109	-139.17480469	+3480	+14.47119141	+1.54687500	-1.34912109	-109.13818359	-76.11328125	+106.54541016	+3016	+13.84277344	-1.48974609	-4.06494141	-5.86669922	-66.51123047	-56.00830078	+2496
+1457970539.97400000	+14.65576172	-1.40625000	-1.12500000	+57.23876953	-67.89550781	-139.35058594	+3480	+14.47998047	+1.56445313	-1.36669922	-109.13818359	-76.22314453	+106.56738281	+3020	+13.84716797	-1.48095703	-4.09570313	-5.64697266	-66.48925781	-56.31591797	+2500
+1457970539.97820000	+14.66015625	-1.38867188	-1.14257813	+57.45849609	-67.80761719	-139.54833984	+3480	+14.48876953	+1.58203125	-1.38867188	-109.11621094	-76.33300781	+106.56738281	+3020	+13.85156250	-1.47216797	-4.11767578	-5.42724609	-66.51123047	-56.57958984	+2500
+1457970539.98650000	+14.67773438	-1.34033203	-1.17773438	+57.85400391	-67.63183594	-139.81201172	+3484	+14.50195313	+1.62158203	-1.42822266	-109.02832031	-76.55273438	+106.56738281	+3024	+13.86035156	-1.45019531	-4.17919922	-4.81201172	-66.51123047	-57.23876953	+2504
+1457970539.99070000	+14.68212891	-1.31835938	-1.19531250	+58.02978516	-67.56591797	-139.94384766	+3488	+14.51074219	+1.64355469	-1.45019531	-109.02832031	-76.64062500	+106.61132813	+3024	+13.86474609	-1.43701172	-4.20556641	-4.54833984	-66.51123047	-57.54638672	+2508
+1457970539.99480010	+14.68652344	-1.29199219	-1.21728516	+58.16162109	-67.50000000	-139.98779297	+3488	+14.51513672	+1.66992188	-1.47216797	-108.87451172	-76.77246094	+106.50146484	+3028	+13.86914063	-1.42822266	-4.23193359	-4.30664063	-66.51123047	-57.78808594	+2508
+1457970539.99900010	+14.69531250	-1.27001953	-1.23925781	+58.27148438	-67.43408203	-140.07568359	+3492	+14.52392578	+1.69189453	-1.49853516	-108.83056641	-76.86035156	+106.47949219	+3028	+13.86914063	-1.41503906	-4.26269531	-4.02099609	-66.53320313	-58.09570313	+2508
+1457970540.00320010	+14.69970703	-1.24365234	-1.26123047	+58.40332031	-67.39013672	-140.14160156	+3492	+14.52832031	+1.71826172	-1.52490234	-108.83056641	-76.97021484	+106.52343750	+3032	+13.87353516	-1.40185547	-4.28906250	-3.75732422	-66.55517578	-58.38134766	+2508
+1457970540.00729990	+14.70849609	-1.21728516	-1.29199219	+58.40332031	-67.30224609	-140.09765625	+3496	+14.53271484	+1.74023438	-1.55566406	-108.61083984	-77.08007813	+106.34765625	+3032	+13.87353516	-1.38427734	-4.31982422	-3.51562500	-66.53320313	-58.60107422	+2508
+1457970540.01149990	+14.71289063	-1.19091797	-1.32714844	+58.33740234	-67.21435547	-139.98779297	+3500	+14.53710938	+1.77099609	-1.59521484	-108.45703125	-77.21191406	+106.21582031	+3036	+13.87792969	-1.36669922	-4.35498047	-3.25195313	-66.51123047	-58.82080078	+2508
+1457970540.01979990	+14.72167969	-1.14697266	-1.40625000	+57.96386719	-67.01660156	-139.57031250	+3504	+14.53710938	+1.81494141	-1.67431641	-108.01757813	-77.47558594	+105.84228516	+3040	+13.87353516	-1.32714844	-4.43408203	-2.87841797	-66.37939453	-59.12841797	+2508
+1457970540.02399990	+14.72167969	-1.12500000	-1.45898438	+57.67822266	-66.88476563	-139.30664063	+3504	+14.53271484	+1.84130859	-1.72265625	-107.75390625	-77.62939453	+105.55664063	+3048	+13.86914063	-1.30957031	-4.47363281	-2.72460938	-66.31347656	-59.26025391	+2512
+1457970540.02819990	+14.72167969	-1.10742188	-1.50732422	+57.41455078	-66.77490234	-139.06494141	+3504	+14.52832031	+1.86328125	-1.77099609	-107.60009766	-77.78320313	+105.40283203	+3052	+13.86035156	-1.28759766	-4.51757813	-2.54882813	-66.22558594	-59.37011719	+2512
+1457970540.03230000	+14.72167969	-1.08984375	-1.55566406	+57.08496094	-66.64306641	-138.73535156	+3504	+14.52392578	+1.88525391	-1.82373047	-107.16064453	-77.93701172	+104.96337891	+3056	+13.85595703	-1.26123047	-4.56152344	-2.43896484	-66.13769531	-59.43603516	+2512
+1457970540.03650000	+14.71728516	-1.07226563	-1.61279297	+56.75537109	-66.53320313	-138.47167969	+3504	+14.51513672	+1.90722656	-1.87646484	-106.83105469	-78.11279297	+104.61181641	+3064	+13.84716797	-1.23925781	-4.60546875	-2.30712891	-66.07177734	-59.52392578	+2512
+1457970540.04070000	+14.71728516	-1.05029297	-1.66113281	+56.53564453	-66.40136719	-138.27392578	+3504	+14.50634766	+1.93359375	-1.92919922	-106.58935547	-78.28857422	+104.37011719	+3072	+13.84277344	-1.21289063	-4.64941406	-2.13134766	-66.00585938	-59.63378906	+2516
+1457970540.04480000	+14.71289063	-1.02832031	-1.72265625	+56.20605469	-66.24755859	-137.94433594	+3504	+14.49755859	+1.95556641	-1.98632813	-106.21582031	-78.46435547	+103.95263672	+3076	+13.83398438	-1.18652344	-4.70214844	-1.97753906	-65.87402344	-59.72167969	+2520
+1457970540.04900000	+14.70849609	-1.01074219	-1.77978516	+55.92041016	-66.09375000	-137.70263672	+3500	+14.48437500	+1.97753906	-2.04345703	-105.86425781	-78.66210938	+103.57910156	+3084	+13.82519531	-1.16015625	-4.75048828	-1.82373047	-65.76416016	-59.83154297	+2520
+1457970540.05320000	+14.70410156	-0.98437500	-1.83691406	+55.67871094	-65.93994141	-137.48291016	+3496	+14.47558594	+2.00830078	-2.10058594	-105.44677734	-78.85986328	+103.18359375	+3092	+13.81201172	-1.12939453	-4.80322266	-1.66992188	-65.65429688	-59.91943359	+2524
+1457970540.05730010	+14.69970703	-0.96240234	-1.88964844	+55.45898438	-65.78613281	-137.26318359	+3492	+14.46240234	+2.04345703	-2.15332031	-105.09521484	-79.03564453	+102.85400391	+3104	+13.80322266	-1.09423828	-4.85156250	-1.45019531	-65.56640625	-60.00732422	+2528
+1457970540.06150010	+14.69531250	-0.93603516	-1.93798828	+55.37109375	-65.67626953	-137.19726563	+3488	+14.45361328	+2.06982422	-2.20605469	-104.80957031	-79.23339844	+102.54638672	+3112	+13.79443359	-1.06347656	-4.89990234	-1.23046875	-65.50048828	-60.20507813	+2528
+1457970540.06979990	+14.68652344	-0.86572266	-2.03027344	+55.37109375	-65.43457031	-137.15332031	+3480	+14.43164063	+2.14453125	-2.31152344	-104.39208984	-79.60693359	+102.17285156	+3128	+13.77685547	-0.99755859	-4.99218750	-0.65917969	-65.36865234	-60.60058594	+2528
+1457970540.07399990	+14.68212891	-0.83056641	-2.07421875	+55.45898438	-65.34667969	-137.19726563	+3476	+14.42724609	+2.17529297	-2.35986328	-104.28222656	-79.78271484	+102.06298828	+3132	+13.76806641	-0.96679688	-5.03173828	-0.35156250	-65.34667969	-60.86425781	+2524
+1457970540.07810000	+14.68212891	-0.78222656	-2.11376953	+55.61279297	-65.23681641	-137.28515625	+3468	+14.41845703	+2.22363281	-2.40820313	-104.10644531	-79.95849609	+101.95312500	+3140	+13.76367188	-0.92724609	-5.07568359	+0.00000000	-65.32470703	-61.14990234	+2524
+1457970540.08229990	+14.67773438	-0.73828125	-2.15332031	+55.83251953	-65.12695313	-137.41699219	+3464	+14.40966797	+2.27197266	-2.44775391	-104.17236328	-80.11230469	+102.08496094	+3144	+13.75927734	-0.88769531	-5.11962891	+0.41748047	-65.30273438	-61.47949219	+2524
+1457970540.08649990	+14.67333984	-0.68994141	-2.18847656	+56.07421875	-65.03906250	-137.59277344	+3456	+14.40527344	+2.31591797	-2.48730469	-104.21630859	-80.26611328	+102.19482422	+3148	+13.75048828	-0.85253906	-5.15917969	+0.85693359	-65.30273438	-61.85302734	+2520
+1457970540.09060000	+14.66894531	-0.63720703	-2.21923828	+56.35986328	-64.97314453	-137.76855469	+3452	+14.40087891	+2.36865234	-2.52685547	-104.26025391	-80.41992188	+102.28271484	+3152	+13.74609375	-0.81298828	-5.19873047	+1.29638672	-65.28076172	-62.20458984	+2516
+1457970540.09480000	+14.66455078	-0.58447266	-2.25000000	+56.68945313	-64.90722656	-137.98828125	+3444	+14.39208984	+2.41699219	-2.56201172	-104.50195313	-80.55175781	+102.61230469	+3156	+13.73730469	-0.76904297	-5.23388672	+1.75781250	-65.30273438	-62.55615234	+2512
+1457970540.09900000	+14.66015625	-0.53173828	-2.27636719	+57.08496094	-64.88525391	-138.25195313	+3436	+14.38769531	+2.46533203	-2.59277344	-104.89746094	-80.68359375	+103.05175781	+3152	+13.73291016	-0.73388672	-5.26464844	+2.24121094	-65.36865234	-62.95166016	+2504
+1457970540.10310010	+14.65576172	-0.47460938	-2.30273438	+57.48046875	-64.84130859	-138.53759766	+3428	+14.38330078	+2.51367188	-2.62353516	-105.31494141	-80.79345703	+103.53515625	+3152	+13.73291016	-0.69433594	-5.29541016	+2.72460938	-65.41259766	-63.39111328	+2496
+1457970540.10730000	+14.65576172	-0.42187500	-2.32470703	+57.87597656	-64.79736328	-138.82324219	+3420	+14.37890625	+2.56201172	-2.65429688	-105.75439453	-80.88134766	+104.01855469	+3148	+13.72851563	-0.65478516	-5.32617188	+3.20800781	-65.45654297	-63.78662109	+2484
+1457970540.11150000	+14.65136719	-0.36914063	-2.35107422	+58.24951172	-64.73144531	-139.08691406	+3408	+14.37011719	+2.61474609	-2.68505859	-106.12792969	-80.99121094	+104.45800781	+3148	+13.72412109	-0.61083984	-5.36132813	+3.66943359	-65.50048828	-64.13818359	+2476
+1457970540.11980010	+14.63818359	-0.25927734	-2.40380859	+58.90869141	-64.64355469	-139.52636719	+3388	+14.35693359	+2.71142578	-2.74658203	-106.98486328	-81.18896484	+105.42480469	+3136	+13.71093750	-0.52734375	-5.42724609	+4.54833984	-65.56640625	-64.84130859	+2456
+1457970540.12400010	+14.62939453	-0.20654297	-2.43457031	+59.19433594	-64.62158203	-139.72412109	+3376	+14.34375000	+2.76416016	-2.77294922	-107.44628906	-81.25488281	+105.99609375	+3132	+13.70654297	-0.48339844	-5.45800781	+4.98779297	-65.61035156	-65.12695313	+2448
+1457970540.12809990	+14.62060547	-0.16259766	-2.46093750	+59.43603516	-64.57763672	-139.87792969	+3364	+14.33496094	+2.80371094	-2.80371094	-108.03955078	-81.34277344	+106.58935547	+3124	+13.69335938	-0.44384766	-5.48437500	+5.36132813	-65.65429688	-65.41259766	+2436
+1457970540.13229990	+14.61181641	-0.11865234	-2.49169922	+59.63378906	-64.55566406	-140.00976563	+3348	+14.32177734	+2.84326172	-2.83447266	-108.43505859	-81.45263672	+107.00683594	+3116	+13.68457031	-0.40429688	-5.51513672	+5.64697266	-65.69824219	-65.63232422	+2424
+1457970540.13649990	+14.60302734	-0.07470703	-2.52246094	+59.78759766	-64.51171875	-140.11962891	+3336	+14.30859375	+2.88720703	-2.86523438	-108.80859375	-81.54052734	+107.40234375	+3112	+13.67578125	-0.36035156	-5.55029297	+5.88867188	-65.69824219	-65.76416016	+2412
+1457970540.14060000	+14.59423828	-0.03515625	-2.55761719	+59.91943359	-64.46777344	-140.22949219	+3320	+14.29541016	+2.92675781	-2.89599609	-109.22607422	-81.62841797	+107.84179688	+3108	+13.66699219	-0.32080078	-5.58544922	+6.15234375	-65.72021484	-65.91796875	+2400
+1457970540.14479990	+14.58544922	+0.00439453	-2.59277344	+59.98535156	-64.42382813	-140.27343750	+3304	+14.27783203	+2.96630859	-2.93115234	-109.57763672	-81.71630859	+108.23730469	+3104	+13.65380859	-0.28564453	-5.61621094	+6.37207031	-65.74218750	-66.07177734	+2388
+1457970540.14890000	+14.57226563	+0.03955078	-2.63232422	+59.96337891	-64.35791016	-140.20751953	+3288	+14.26025391	+3.01025391	-2.96630859	-109.68750000	-81.82617188	+108.39111328	+3100	+13.64062500	-0.24169922	-5.65136719	+6.56982422	-65.72021484	-66.13769531	+2380
+1457970540.15310000	+14.55908203	+0.07910156	-2.67187500	+59.89746094	-64.31396484	-140.11962891	+3272	+14.24267578	+3.04541016	-3.00585938	-109.81933594	-81.93603516	+108.54492188	+3096	+13.62744141	-0.20214844	-5.68652344	+6.72363281	-65.69824219	-66.18164063	+2368
+1457970540.15730000	+14.54589844	+0.11425781	-2.70703125	+59.87548828	-64.27001953	-140.09765625	+3256	+14.22509766	+3.08056641	-3.03662109	-110.14892578	-82.02392578	+108.89648438	+3092	+13.60986328	-0.16259766	-5.71728516	+6.83349609	-65.69824219	-66.20361328	+2360
+1457970540.16140010	+14.53271484	+0.14941406	-2.74658203	+59.80957031	-64.22607422	-140.03173828	+3240	+14.20312500	+3.12011719	-3.07177734	-110.34667969	-82.13378906	+109.13818359	+3092	+13.59667969	-0.12304688	-5.74804688	+6.94335938	-65.67626953	-66.22558594	+2348
+1457970540.16560010	+14.51953125	+0.18457031	-2.78173828	+59.74365234	-64.16015625	-139.96582031	+3224	+14.18554688	+3.15527344	-3.10253906	-110.56640625	-82.22167969	+109.37988281	+3092	+13.58349609	-0.08349609	-5.78320313	+7.05322266	-65.65429688	-66.26953125	+2336
+1457970540.16980000	+14.51074219	+0.21533203	-2.81250000	+59.76562500	-64.13818359	-139.98779297	+3208	+14.16796875	+3.19042969	-3.13330078	-110.93994141	-82.30957031	+109.77539063	+3092	+13.56591797	-0.04833984	-5.80957031	+7.16308594	-65.65429688	-66.29150391	+2328
+1457970540.17810010	+14.48876953	+0.29003906	-2.87841797	+59.63378906	-64.02832031	-139.83398438	+3180	+14.13281250	+3.26513672	-3.20361328	-110.78613281	-82.55126953	+109.73144531	+3100	+13.54394531	+0.03076172	-5.86669922	+7.42675781	-65.61035156	-66.40136719	+2308
+1457970540.18230010	+14.47558594	+0.33398438	-2.90039063	+59.78759766	-64.00634766	-139.94384766	+3164	+14.11962891	+3.30908203	-3.22119141	-111.42333984	-82.61718750	+110.43457031	+3100	+13.53076172	+0.07031250	-5.88867188	+7.62451172	-65.63232422	-66.51123047	+2296
+1457970540.18639990	+14.46679688	+0.37353516	-2.92236328	+59.80957031	-63.96240234	-139.92187500	+3148	+14.10644531	+3.35302734	-3.24316406	-111.70898438	-82.72705078	+110.80810547	+3100	+13.51757813	+0.10546875	-5.91064453	+7.84423828	-65.61035156	-66.64306641	+2288
+1457970540.19059990	+14.45361328	+0.42187500	-2.94433594	+59.85351563	-63.91845703	-139.89990234	+3136	+14.08886719	+3.39697266	-3.26953125	-111.88476563	-82.81494141	+111.07177734	+3104	+13.50878906	+0.14941406	-5.92822266	+8.08593750	-65.61035156	-66.79687500	+2276
+1457970540.19479990	+14.44921875	+0.47021484	-2.95312500	+60.09521484	-63.91845703	-140.09765625	+3120	+14.08007813	+3.44091797	-3.27832031	-112.65380859	-82.85888672	+111.90673828	+3104	+13.50000000	+0.19335938	-5.94580078	+8.34960938	-65.63232422	-66.95068359	+2268
+1457970540.19890000	+14.44042969	+0.51416016	-2.96191406	+60.29296875	-63.91845703	-140.22949219	+3108	+14.06689453	+3.48486328	-3.29589844	-113.07128906	-82.96875000	+112.39013672	+3104	+13.49560547	+0.23291016	-5.95458984	+8.63525391	-65.67626953	-67.17041016	+2256
+1457970540.20310000	+14.43603516	+0.56689453	-2.97070313	+60.55664063	-63.89648438	-140.38330078	+3096	+14.05810547	+3.53320313	-3.30908203	-113.42285156	-83.05664063	+112.85156250	+3108	+13.48681641	+0.27246094	-5.96777344	+8.96484375	-65.72021484	-67.43408203	+2244
+1457970540.20729990	+14.43164063	+0.61962891	-2.96630859	+60.95214844	-63.91845703	-140.69091797	+3080	+14.05371094	+3.58593750	-3.30908203	-114.45556641	-83.07861328	+113.99414063	+3108	+13.48681641	+0.31201172	-5.96777344	+9.36035156	-65.83007813	-67.71972656	+2228
+1457970540.21140000	+14.42724609	+0.67236328	-2.97070313	+61.21582031	-63.89648438	-140.88867188	+3064	+14.04492188	+3.63867188	-3.31787109	-115.04882813	-83.16650391	+114.65332031	+3108	+13.48681641	+0.35595703	-5.97216797	+9.75585938	-65.89599609	-68.04931641	+2216
+1457970540.21560000	+14.42285156	+0.72949219	-2.97070313	+61.52343750	-63.89648438	-141.06445313	+3052	+14.04052734	+3.69140625	-3.32666016	-115.53222656	-83.25439453	+115.24658203	+3108	+13.48242188	+0.39990234	-5.97656250	+10.17333984	-65.93994141	-68.35693359	+2204
+1457970540.22390010	+14.40966797	+0.84375000	-2.96191406	+62.24853516	-63.87451172	-141.54785156	+3028	+14.02734375	+3.79687500	-3.32226563	-117.29003906	-83.38623047	+117.22412109	+3108	+13.47802734	+0.48779297	-5.98095703	+11.05224609	-66.07177734	-68.99414063	+2180
+1457970540.22810010	+14.40527344	+0.89208984	-2.95751953	+62.55615234	-63.85253906	-141.76757813	+3012	+14.02294922	+3.84960938	-3.32666016	-118.01513672	-83.49609375	+118.03710938	+3108	+13.47363281	+0.52734375	-5.98095703	+11.44775391	-66.11572266	-69.30175781	+2168
+1457970540.23639990	+14.39648438	+0.99316406	-2.94873047	+63.10546875	-63.80859375	-142.14111328	+2988	+14.00976563	+3.95068359	-3.32666016	-119.42138672	-83.67187500	+119.57519531	+3104	+13.46923828	+0.61083984	-5.97656250	+12.21679688	-66.24755859	-69.87304688	+2156
+1457970540.24060010	+14.38769531	+1.04150391	-2.94873047	+63.34716797	-63.76464844	-142.29492188	+2976	+14.00097656	+3.99902344	-3.33544922	-120.01464844	-83.80371094	+120.23437500	+3104	+13.46923828	+0.65478516	-5.97656250	+12.59033203	-66.29150391	-70.15869141	+2152
+1457970540.24470000	+14.38330078	+1.08984375	-2.94873047	+63.58886719	-63.74267578	-142.47070313	+2964	+13.99658203	+4.04296875	-3.33544922	-120.76171875	-83.91357422	+121.02539063	+3104	+13.46484375	+0.68994141	-5.97656250	+12.96386719	-66.31347656	-70.44433594	+2144
+1457970540.24889990	+14.37451172	+1.13818359	-2.95312500	+63.69873047	-63.65478516	-142.47070313	+2952	+13.98779297	+4.09570313	-3.34423828	-121.15722656	-84.06738281	+121.50878906	+3104	+13.45605469	+0.73388672	-5.98535156	+13.27148438	-66.26953125	-70.62011719	+2144
+1457970540.25309990	+14.36572266	+1.17773438	-2.96191406	+63.72070313	-63.58886719	-142.47070313	+2940	+13.97900391	+4.13525391	-3.35302734	-121.57470703	-84.24316406	+121.97021484	+3104	+13.44726563	+0.77783203	-5.99414063	+13.51318359	-66.22558594	-70.75195313	+2140
+1457970540.25720000	+14.36132813	+1.21289063	-2.96630859	+63.74267578	-63.50097656	-142.42675781	+2932	+13.96582031	+4.17480469	-3.36181641	-121.88232422	-84.39697266	+122.29980469	+3104	+13.43847656	+0.81298828	-5.99853516	+13.71093750	-66.18164063	-70.83984375	+2140
+1457970540.26140000	+14.34814453	+1.25683594	-2.97949219	+63.69873047	-63.41308594	-142.33886719	+2924	+13.95263672	+4.21875000	-3.37060547	-122.01416016	-84.57275391	+122.49755859	+3108	+13.42968750	+0.85253906	-6.01171875	+13.88671875	-66.11572266	-70.90576172	+2136
+1457970540.26560000	+14.33935547	+1.28759766	-2.98828125	+63.61083984	-63.32519531	-142.22900391	+2916	+13.94384766	+4.24951172	-3.38378906	-122.16796875	-84.74853516	+122.65136719	+3112	+13.41650391	+0.88769531	-6.02050781	+14.01855469	-66.02783203	-70.94970703	+2136
+1457970540.26970010	+14.33496094	+1.31396484	-2.99707031	+63.52294922	-63.23730469	-142.14111328	+2908	+13.93066406	+4.28027344	-3.39697266	-122.16796875	-84.94628906	+122.62939453	+3116	+13.40771484	+0.92285156	-6.02490234	+14.12841797	-65.98388672	-71.01562500	+2128
+1457970540.27390000	+14.32617188	+1.34912109	-3.01464844	+63.36914063	-63.12744141	-141.96533203	+2900	+13.91748047	+4.31542969	-3.41455078	-121.86035156	-85.14404297	+122.36572266	+3120	+13.39892578	+0.95800781	-6.03369141	+14.19433594	-65.87402344	-70.99365234	+2124
+1457970540.28220010	+14.31738281	+1.40625000	-3.03662109	+63.06152344	-62.92968750	-141.61376953	+2892	+13.89550781	+4.37255859	-3.44091797	-121.24511719	-85.51757813	+121.75048828	+3128	+13.37695313	+1.02832031	-6.05566406	+14.34814453	-65.67626953	-70.97167969	+2112
+1457970540.28640010	+14.30859375	+1.44140625	-3.04980469	+62.88574219	-62.84179688	-141.39404297	+2888	+13.88232422	+4.40771484	-3.45410156	-120.82763672	-85.69335938	+121.37695313	+3136	+13.36376953	+1.05908203	-6.06445313	+14.41406250	-65.54443359	-70.92773438	+2104
+1457970540.29060010	+14.29980469	+1.47216797	-3.06298828	+62.66601563	-62.73193359	-141.13037109	+2884	+13.86914063	+4.43408203	-3.46728516	-120.10253906	-85.86914063	+120.65185547	+3140	+13.35058594	+1.09423828	-6.07763672	+14.43603516	-65.41259766	-70.86181641	+2096
+1457970540.29469990	+14.29980469	+1.49853516	-3.06738281	+62.53417969	-62.66601563	-140.95458984	+2880	+13.86035156	+4.46484375	-3.47167969	-119.48730469	-86.00097656	+120.03662109	+3148	+13.34179688	+1.12500000	-6.07763672	+14.45800781	-65.34667969	-70.81787109	+2084
+1457970540.29889990	+14.29541016	+1.52929688	-3.07177734	+62.38037109	-62.62207031	-140.77880859	+2876	+13.85156250	+4.49121094	-3.48046875	-118.78417969	-86.13281250	+119.37744141	+3152	+13.33300781	+1.16015625	-6.07763672	+14.52392578	-65.25878906	-70.79589844	+2072
+1457970540.30300000	+14.29101563	+1.56005859	-3.07617188	+62.22656250	-62.55615234	-140.55908203	+2872	+13.84277344	+4.52197266	-3.48486328	-117.86132813	-86.26464844	+118.47656250	+3160	+13.32861328	+1.19091797	-6.07763672	+14.58984375	-65.21484375	-70.77392578	+2064
+1457970540.30720000	+14.29101563	+1.59521484	-3.06738281	+62.18261719	-62.55615234	-140.49316406	+2868	+13.83837891	+4.55273438	-3.48046875	-117.53173828	-86.33056641	+118.16894531	+3164	+13.31982422	+1.22167969	-6.07324219	+14.69970703	-65.17089844	-70.79589844	+2052
+1457970540.31139990	+14.29101563	+1.63037109	-3.06738281	+62.11669922	-62.51220703	-140.33935547	+2868	+13.83398438	+4.57910156	-3.48046875	-116.91650391	-86.41845703	+117.55371094	+3172	+13.31542969	+1.25683594	-6.06884766	+14.78759766	-65.12695313	-70.81787109	+2044
+1457970540.31550000	+14.28662109	+1.66552734	-3.06298828	+62.05078125	-62.51220703	-140.16357422	+2864	+13.82519531	+4.61865234	-3.47607422	-115.79589844	-86.50634766	+116.52099609	+3176	+13.31542969	+1.28759766	-6.06445313	+14.87548828	-65.06103516	-70.81787109	+2032
+1457970540.32390000	+14.28222656	+1.74902344	-3.03222656	+62.11669922	-62.55615234	-140.00976563	+2864	+13.81640625	+4.69335938	-3.44531250	-115.46630859	-86.55029297	+116.38916016	+3192	+13.31103516	+1.35791016	-6.03808594	+15.20507813	-65.06103516	-70.94970703	+2024
+1457970540.32800010	+14.28222656	+1.78417969	-3.01904297	+62.13867188	-62.57812500	-139.92187500	+2864	+13.81640625	+4.73291016	-3.43212891	-115.11474609	-86.57226563	+116.12548828	+3200	+13.31103516	+1.38867188	-6.02490234	+15.33691406	-65.06103516	-70.97167969	+2020
+1457970540.33220010	+14.28222656	+1.81933594	-3.00146484	+62.16064453	-62.62207031	-139.87792969	+2864	+13.81640625	+4.76806641	-3.41015625	-114.98291016	-86.57226563	+116.08154297	+3208	+13.30664063	+1.42382813	-6.00732422	+15.46875000	-65.08300781	-71.01562500	+2020
+1457970540.33640000	+14.28222656	+1.85888672	-2.98388672	+62.18261719	-62.66601563	-139.76806641	+2864	+13.81201172	+4.80322266	-3.39257813	-114.69726563	-86.61621094	+115.86181641	+3216	+13.30664063	+1.45898438	-5.98974609	+15.60058594	-65.10498047	-71.05957031	+2024
+1457970540.34050010	+14.28222656	+1.89843750	-2.97070313	+62.22656250	-62.70996094	-139.68017578	+2864	+13.81201172	+4.83837891	-3.37500000	-114.30175781	-86.63818359	+115.57617188	+3224	+13.31103516	+1.48974609	-5.97216797	+15.75439453	-65.12695313	-71.14746094	+2028
+1457970540.34470010	+14.27783203	+1.93359375	-2.94873047	+62.27050781	-62.73193359	-139.61425781	+2864	+13.80761719	+4.87792969	-3.35302734	-114.43359375	-86.66015625	+115.79589844	+3228	+13.31103516	+1.52050781	-5.95898438	+15.90820313	-65.12695313	-71.21337891	+2032
+1457970540.34890010	+14.27783203	+1.96875000	-2.93554688	+62.31445313	-62.77587891	-139.54833984	+2864	+13.80761719	+4.91748047	-3.33544922	-114.21386719	-86.68212891	+115.68603516	+3236	+13.31103516	+1.55566406	-5.94140625	+16.04003906	-65.12695313	-71.25732422	+2036
+1457970540.35299990	+14.27783203	+2.00390625	-2.91796875	+62.33642578	-62.79785156	-139.43847656	+2864	+13.80761719	+4.95263672	-3.31347656	-113.99414063	-86.72607422	+115.57617188	+3240	+13.30664063	+1.58642578	-5.92822266	+16.14990234	-65.10498047	-71.25732422	+2044
+1457970540.36139990	+14.26904297	+2.06982422	-2.89160156	+62.27050781	-62.79785156	-139.13085938	+2860	+13.79443359	+5.01855469	-3.27832031	-113.00537109	-86.83593750	+114.80712891	+3252	+13.30224609	+1.64794922	-5.89746094	+16.30371094	-65.08300781	-71.23535156	+2060
+1457970540.36550000	+14.26464844	+2.09179688	-2.88281250	+62.20458984	-62.79785156	-138.99902344	+2860	+13.79003906	+5.04492188	-3.26074219	-112.85156250	-86.92382813	+114.69726563	+3252	+13.29345703	+1.67431641	-5.88427734	+16.34765625	-65.08300781	-71.21337891	+2068
+1457970540.36970000	+14.26025391	+2.11816406	-2.87402344	+62.09472656	-62.77587891	-138.82324219	+2856	+13.78125000	+5.06689453	-3.25195313	-112.12646484	-87.03369141	+114.01611328	+3256	+13.28906250	+1.69628906	-5.87548828	+16.32568359	-65.01708984	-71.14746094	+2072
+1457970540.37389990	+14.25585938	+2.14013672	-2.86962891	+61.98486328	-62.73193359	-138.62548828	+2852	+13.77685547	+5.08447266	-3.24316406	-111.35742188	-87.12158203	+113.31298828	+3256	+13.28466797	+1.72265625	-5.87109375	+16.28173828	-64.95117188	-71.03759766	+2076
+1457970540.37800000	+14.25146484	+2.15771484	-2.86962891	+61.85302734	-62.68798828	-138.40576172	+2852	+13.76806641	+5.10644531	-3.23437500	-110.54443359	-87.23144531	+112.52197266	+3260	+13.27587891	+1.74462891	-5.86669922	+16.23779297	-64.88525391	-70.94970703	+2080
+1457970540.38220000	+14.24707031	+2.17968750	-2.86962891	+61.67724609	-62.62207031	-138.16406250	+2848	+13.75927734	+5.12402344	-3.22558594	-109.13818359	-87.36328125	+111.15966797	+3260	+13.26708984	+1.76220703	-5.85791016	+16.19384766	-64.79736328	-70.83984375	+2080
+1457970540.38630010	+14.24267578	+2.19726563	-2.86523438	+61.52343750	-62.57812500	-137.96630859	+2848	+13.75048828	+5.14599609	-3.22119141	-107.66601563	-87.47314453	+109.75341797	+3264	+13.25830078	+1.78857422	-5.85351563	+16.14990234	-64.73144531	-70.70800781	+2080
+1457970540.39050010	+14.23828125	+2.21044922	-2.86523438	+61.36962891	-62.51220703	-137.76855469	+2844	+13.74169922	+5.15917969	-3.21679688	-106.23779297	-87.60498047	+108.32519531	+3264	+13.24951172	+1.80615234	-5.84912109	+16.06201172	-64.64355469	-70.55419922	+2080
+1457970540.39879990	+14.22509766	+2.23681641	-2.86523438	+60.99609375	-62.40234375	-137.32910156	+2844	+13.72412109	+5.18115234	-3.20361328	-103.18359375	-87.82470703	+105.24902344	+3268	+13.23193359	+1.84130859	-5.84472656	+15.84228516	-64.46777344	-70.24658203	+2072
+1457970540.40300010	+14.22070313	+2.25000000	-2.86523438	+60.84228516	-62.35839844	-137.15332031	+2844	+13.71533203	+5.18994141	-3.19921875	-101.77734375	-87.93457031	+103.86474609	+3272	+13.22314453	+1.85888672	-5.84033203	+15.73242188	-64.40185547	-70.11474609	+2068
+1457970540.40720010	+14.21630859	+2.25878906	-2.86083984	+60.68847656	-62.31445313	-136.95556641	+2848	+13.70654297	+5.20312500	-3.19042969	-100.10742188	-88.02246094	+102.17285156	+3276	+13.21435547	+1.87207031	-5.83154297	+15.64453125	-64.33593750	-69.98291016	+2060
+1457970540.41129990	+14.21630859	+2.27197266	-2.85644531	+60.57861328	-62.29248047	-136.82373047	+2848	+13.70214844	+5.21191406	-3.18603516	-98.70117188	-88.08837891	+100.76660156	+3280	+13.20556641	+1.88964844	-5.82714844	+15.55664063	-64.29199219	-69.85107422	+2052
+1457970540.41549990	+14.21191406	+2.28515625	-2.85205078	+60.46875000	-62.27050781	-136.66992188	+2852	+13.69335938	+5.22509766	-3.17724609	-96.98730469	-88.15429688	+99.07470703	+3288	+13.20117188	+1.90722656	-5.81835938	+15.46875000	-64.24804688	-69.71923828	+2044
+1457970540.41969990	+14.20751953	+2.30273438	-2.84326172	+60.40283203	-62.27050781	-136.56005859	+2856	+13.68457031	+5.23828125	-3.16406250	-95.80078125	-88.19824219	+97.91015625	+3292	+13.19677734	+1.92480469	-5.80957031	+15.40283203	-64.22607422	-69.58740234	+2036
+1457970540.42380000	+14.20312500	+2.31591797	-2.83007813	+60.35888672	-62.29248047	-136.49414063	+2860	+13.68017578	+5.25146484	-3.14648438	-95.38330078	-88.22021484	+97.51464844	+3300	+13.18798828	+1.94238281	-5.79638672	+15.38085938	-64.20410156	-69.49951172	+2032
+1457970540.42800000	+14.19873047	+2.33349609	-2.81689453	+60.35888672	-62.33642578	-136.45019531	+2864	+13.67578125	+5.26904297	-3.12890625	-94.83398438	-88.24218750	+97.00927734	+3308	+13.18359375	+1.95996094	-5.78320313	+15.33691406	-64.20410156	-69.41162109	+2024
+1457970540.43220000	+14.19873047	+2.35107422	-2.79931641	+60.35888672	-62.40234375	-136.40625000	+2868	+13.67138672	+5.28222656	-3.11132813	-94.83398438	-88.22021484	+97.05322266	+3316	+13.18359375	+1.97753906	-5.77001953	+15.29296875	-64.20410156	-69.32373047	+2020
+1457970540.44050000	+14.19873047	+2.39062500	-2.76416016	+60.42480469	-62.53417969	-136.34033203	+2880	+13.66699219	+5.31738281	-3.06738281	-95.86669922	-88.17626953	+98.17382813	+3332	+13.17919922	+2.01269531	-5.73486328	+15.27099609	-64.27001953	-69.21386719	+2012
+1457970540.44470000	+14.19873047	+2.40820313	-2.74218750	+60.51269531	-62.62207031	-136.34033203	+2884	+13.66259766	+5.33935547	-3.04101563	-96.30615234	-88.13232422	+98.67919922	+3340	+13.17919922	+2.03027344	-5.71728516	+15.29296875	-64.31396484	-69.16992188	+2012
+1457970540.44880010	+14.19873047	+2.43457031	-2.72021484	+60.57861328	-62.70996094	-136.36230469	+2884	+13.66259766	+5.36132813	-3.01904297	-96.45996094	-88.06640625	+98.89892578	+3348	+13.17919922	+2.05224609	-5.69970703	+15.31494141	-64.33593750	-69.12597656	+2016
+1457970540.45300010	+14.19873047	+2.45214844	-2.69824219	+60.64453125	-62.79785156	-136.34033203	+2888	+13.65820313	+5.37890625	-2.99267578	-96.35009766	-88.02246094	+98.85498047	+3356	+13.17919922	+2.06982422	-5.68212891	+15.31494141	-64.33593750	-69.06005859	+2016
+1457970540.45709990	+14.19873047	+2.47412109	-2.67187500	+60.71044922	-62.88574219	-136.34033203	+2892	+13.65820313	+5.39648438	-2.97070313	-96.26220703	-87.95654297	+98.85498047	+3360	+13.17919922	+2.08740234	-5.66455078	+15.31494141	-64.35791016	-68.99414063	+2020
+1457970540.46129990	+14.19873047	+2.49609375	-2.64990234	+60.77636719	-62.97363281	-136.29638672	+2892	+13.65820313	+5.41845703	-2.94873047	-96.06445313	-87.89062500	+98.72314453	+3364	+13.17919922	+2.10498047	-5.64697266	+15.31494141	-64.35791016	-68.92822266	+2024
+1457970540.46550010	+14.19873047	+2.51367188	-2.63232422	+60.77636719	-63.03955078	-136.25244141	+2892	+13.65820313	+5.43164063	-2.92675781	-95.71289063	-87.84667969	+98.41552734	+3372	+13.17480469	+2.11816406	-5.63378906	+15.29296875	-64.33593750	-68.86230469	+2032
+1457970540.46960000	+14.20312500	+2.53125000	-2.61474609	+60.75439453	-63.08349609	-136.18652344	+2888	+13.65820313	+5.44921875	-2.90478516	-94.74609375	-87.78076172	+97.49267578	+3372	+13.17480469	+2.13574219	-5.62060547	+15.24902344	-64.31396484	-68.79638672	+2036
+1457970540.47379990	+14.20751953	+2.54882813	-2.60156250	+60.71044922	-63.10546875	-136.05468750	+2888	+13.65820313	+5.46679688	-2.89160156	-93.31787109	-87.73681641	+96.10839844	+3376	+13.17480469	+2.14892578	-5.60742188	+15.16113281	-64.27001953	-68.66455078	+2044
+1457970540.48210000	+14.21191406	+2.57080078	-2.58398438	+60.51269531	-63.12744141	-135.76904297	+2880	+13.65820313	+5.48876953	-2.86523438	-90.13183594	-87.69287109	+92.94433594	+3376	+13.17480469	+2.17529297	-5.58984375	+14.98535156	-64.13818359	-68.42285156	+2056
+1457970540.48630000	+14.21191406	+2.58398438	-2.57958984	+60.38085938	-63.10546875	-135.59326172	+2876	+13.65820313	+5.50195313	-2.85644531	-87.93457031	-87.67089844	+90.79101563	+3376	+13.17041016	+2.19287109	-5.58544922	+14.89746094	-64.05029297	-68.26904297	+2060
+1457970540.49050000	+14.21630859	+2.58837891	-2.57519531	+60.22705078	-63.08349609	-135.41748047	+2868	+13.65820313	+5.50634766	-2.85205078	-85.60546875	-87.67089844	+88.46191406	+3372	+13.16601563	+2.20166016	-5.58544922	+14.76562500	-63.91845703	-68.09326172	+2068
+1457970540.49460010	+14.21630859	+2.59277344	-2.57519531	+59.98535156	-63.01757813	-135.15380859	+2864	+13.65820313	+5.51074219	-2.84765625	-82.68310547	-87.69287109	+85.51757813	+3372	+13.16162109	+2.21044922	-5.58544922	+14.58984375	-63.80859375	-67.89550781	+2068
+1457970540.49880000	+14.22070313	+2.59716797	-2.57958984	+59.74365234	-62.95166016	-134.91210938	+2860	+13.65820313	+5.51513672	-2.84765625	-79.71679688	-87.69287109	+82.52929688	+3368	+13.15722656	+2.21923828	-5.58544922	+14.41406250	-63.69873047	-67.71972656	+2072
+1457970540.50300000	+14.22070313	+2.59716797	-2.58837891	+59.47998047	-62.88574219	-134.64843750	+2856	+13.65820313	+5.51953125	-2.85205078	-76.72851563	-87.69287109	+79.54101563	+3368	+13.15283203	+2.22802734	-5.58105469	+14.23828125	-63.58886719	-67.54394531	+2072
+1457970540.50710010	+14.22509766	+2.59716797	-2.59716797	+59.21630859	-62.81982422	-134.38476563	+2856	+13.65820313	+5.51953125	-2.85205078	-73.41064453	-87.71484375	+76.17919922	+3368	+13.14843750	+2.23242188	-5.58544922	+14.06250000	-63.45703125	-67.36816406	+2072
+1457970540.51130010	+14.22949219	+2.59716797	-2.60595703	+58.97460938	-62.75390625	-134.16503906	+2852	+13.65820313	+5.52392578	-2.85644531	-70.11474609	-87.73681641	+72.86132813	+3368	+13.14843750	+2.24121094	-5.59423828	+13.88671875	-63.34716797	-67.17041016	+2072
+1457970540.51959990	+14.22949219	+2.59716797	-2.62353516	+58.49121094	-62.60009766	-133.70361328	+2856	+13.65820313	+5.52832031	-2.86523438	-63.08349609	-87.78076172	+65.83007813	+3368	+13.13964844	+2.25439453	-5.60302734	+13.57910156	-63.10546875	-66.84082031	+2068
+1457970540.52379990	+14.22949219	+2.59716797	-2.63232422	+58.29345703	-62.53417969	-133.50585938	+2856	+13.65820313	+5.52832031	-2.87402344	-59.54589844	-87.80273438	+62.29248047	+3372	+13.13525391	+2.25878906	-5.60742188	+13.46923828	-63.03955078	-66.70898438	+2064
+1457970540.52800010	+14.23388672	+2.60156250	-2.64111328	+58.11767578	-62.46826172	-133.33007813	+2856	+13.65820313	+5.53271484	-2.87841797	-55.89843750	-87.82470703	+58.64501953	+3372	+13.13085938	+2.26757813	-5.61181641	+13.35937500	-62.97363281	-66.57714844	+2060
+1457970540.53210000	+14.23388672	+2.60156250	-2.64990234	+57.91992188	-62.40234375	-133.15429688	+2860	+13.65380859	+5.53710938	-2.88281250	-52.27294922	-87.84667969	+55.01953125	+3376	+13.12646484	+2.27636719	-5.61621094	+13.24951172	-62.88574219	-66.46728516	+2052
+1457970540.53629990	+14.23388672	+2.60156250	-2.65869141	+57.78808594	-62.38037109	-133.02246094	+2864	+13.65380859	+5.54150391	-2.88281250	-48.86718750	-87.86865234	+51.61376953	+3380	+13.12646484	+2.28076172	-5.62060547	+13.16162109	-62.84179688	-66.35742188	+2048
+1457970540.54040000	+14.23388672	+2.60595703	-2.66308594	+57.67822266	-62.35839844	-132.91259766	+2868	+13.65820313	+5.54589844	-2.88720703	-45.59326172	-87.89062500	+48.33984375	+3384	+13.12207031	+2.28515625	-5.62500000	+13.09570313	-62.79785156	-66.29150391	+2040
+1457970540.54460000	+14.23388672	+2.61035156	-2.66748047	+57.61230469	-62.33642578	-132.84667969	+2872	+13.65820313	+5.55468750	-2.88720703	-42.60498047	-87.91259766	+45.35156250	+3388	+13.12207031	+2.29394531	-5.62500000	+13.05175781	-62.77587891	-66.24755859	+2036
+1457970540.55290010	+14.23388672	+2.62792969	-2.67187500	+57.61230469	-62.35839844	-132.78076172	+2876	+13.66259766	+5.57226563	-2.88281250	-35.74951172	-87.95654297	+38.58398438	+3396	+13.12207031	+2.30712891	-5.62500000	+13.00781250	-62.77587891	-66.18164063	+2024
+1457970540.55710010	+14.23388672	+2.63671875	-2.66748047	+57.63427734	-62.38037109	-132.75878906	+2880	+13.66259766	+5.58544922	-2.88281250	-32.49755859	-87.97851563	+35.37597656	+3400	+13.12207031	+2.31591797	-5.62500000	+13.02978516	-62.77587891	-66.18164063	+2020
+1457970540.56130000	+14.23388672	+2.64111328	-2.66748047	+57.65625000	-62.40234375	-132.75878906	+2884	+13.66259766	+5.59863281	-2.87402344	-29.04785156	-88.02246094	+31.97021484	+3404	+13.12646484	+2.32470703	-5.62500000	+13.02978516	-62.79785156	-66.18164063	+2016
+1457970540.56539990	+14.23388672	+2.64990234	-2.66308594	+57.72216797	-62.44628906	-132.78076172	+2888	+13.66699219	+5.61181641	-2.86962891	-25.64208984	-88.04443359	+28.60839844	+3408	+13.12646484	+2.32910156	-5.62500000	+13.05175781	-62.84179688	-66.18164063	+2016
+1457970540.56960010	+14.23388672	+2.66308594	-2.65869141	+57.78808594	-62.49023438	-132.80273438	+2892	+13.67138672	+5.62500000	-2.86083984	-22.34619141	-88.06640625	+25.35644531	+3416	+13.13085938	+2.33789063	-5.62060547	+13.07373047	-62.86376953	-66.20361328	+2012
+1457970540.57380010	+14.23388672	+2.66748047	-2.65429688	+57.85400391	-62.53417969	-132.82470703	+2892	+13.67578125	+5.63818359	-2.85205078	-18.52294922	-88.08837891	+21.57714844	+3420	+13.13085938	+2.34667969	-5.61621094	+13.09570313	-62.90771484	-66.22558594	+2016
+1457970540.57789990	+14.23388672	+2.67626953	-2.64990234	+57.91992188	-62.60009766	-132.86865234	+2892	+13.68017578	+5.65136719	-2.84326172	-14.61181641	-88.08837891	+17.73193359	+3420	+13.13525391	+2.35546875	-5.61181641	+13.11767578	-62.97363281	-66.24755859	+2016
+1457970540.58209990	+14.23388672	+2.68505859	-2.64550781	+58.00781250	-62.64404297	-132.91259766	+2896	+13.68457031	+5.66455078	-2.83886719	-10.43701172	-88.08837891	+13.62304688	+3424	+13.13964844	+2.36425781	-5.61181641	+13.16162109	-63.01757813	-66.26953125	+2020
+1457970540.59040000	+14.23388672	+2.70263672	-2.63232422	+58.16162109	-62.75390625	-133.00048828	+2896	+13.69335938	+5.69531250	-2.82128906	-0.79101563	-88.04443359	+4.08691406	+3428	+13.14843750	+2.38183594	-5.60302734	+13.20556641	-63.14941406	-66.33544922	+2028
+1457970540.59879990	+14.23388672	+2.71142578	-2.62353516	+58.27148438	-62.84179688	-133.06640625	+2892	+13.69775391	+5.71289063	-2.81250000	+8.56933594	-87.93457031	-5.16357422	+3428	+13.15722656	+2.39941406	-5.59423828	+13.18359375	-63.23730469	-66.31347656	+2044
+1457970540.60290000	+14.23388672	+2.72021484	-2.62353516	+58.29345703	-62.88574219	-133.08837891	+2892	+13.70214844	+5.71728516	-2.80810547	+13.00781250	-87.84667969	-9.58007813	+3428	+13.16162109	+2.40820313	-5.59423828	+13.16162109	-63.28125000	-66.29150391	+2048
+1457970540.60710000	+14.23828125	+2.72460938	-2.61914063	+58.33740234	-62.92968750	-133.11035156	+2888	+13.70654297	+5.72167969	-2.80810547	+17.55615234	-87.73681641	-14.10644531	+3424	+13.16162109	+2.41259766	-5.59423828	+13.11767578	-63.32519531	-66.26953125	+2056
+1457970540.61130000	+14.23828125	+2.72900391	-2.61474609	+58.33740234	-62.97363281	-133.11035156	+2888	+13.71093750	+5.72607422	-2.81250000	+21.92871094	-87.58300781	-18.43505859	+3424	+13.16601563	+2.42138672	-5.59423828	+13.05175781	-63.34716797	-66.20361328	+2060
+1457970540.61960010	+14.23828125	+2.73339844	-2.61474609	+58.29345703	-63.06152344	-133.08837891	+2880	+13.71093750	+5.73046875	-2.82128906	+29.75097656	-87.20947266	-26.19140625	+3424	+13.16601563	+2.43017578	-5.60302734	+12.87597656	-63.34716797	-66.07177734	+2068
+1457970540.62369990	+14.23828125	+2.73339844	-2.61914063	+58.22753906	-63.10546875	-133.04443359	+2876	+13.71093750	+5.73046875	-2.83007813	+33.35449219	-86.98974609	-29.75097656	+3428	+13.16601563	+2.43457031	-5.60742188	+12.78808594	-63.32519531	-65.98388672	+2072
+1457970540.62789990	+14.23828125	+2.73339844	-2.61914063	+58.11767578	-63.12744141	-132.97851563	+2872	+13.71093750	+5.72607422	-2.83886719	+36.45263672	-86.74804688	-32.84912109	+3428	+13.16162109	+2.43457031	-5.61621094	+12.67822266	-63.28125000	-65.89599609	+2072
+1457970540.63210010	+14.23828125	+2.73339844	-2.62353516	+57.98583984	-63.17138672	-132.89062500	+2872	+13.71093750	+5.72607422	-2.84326172	+39.22119141	-86.48437500	-35.59570313	+3432	+13.16162109	+2.43896484	-5.62060547	+12.56835938	-63.25927734	-65.78613281	+2076
+1457970540.63620000	+14.23828125	+2.73339844	-2.63232422	+57.76611328	-63.19335938	-132.73681641	+2868	+13.71093750	+5.72167969	-2.85644531	+41.74804688	-86.17675781	-38.10058594	+3440	+13.15722656	+2.44335938	-5.62500000	+12.48046875	-63.21533203	-65.67626953	+2076
+1457970540.64039990	+14.23828125	+2.72900391	-2.64111328	+57.52441406	-63.21533203	-132.53906250	+2868	+13.71093750	+5.72167969	-2.86962891	+43.87939453	-85.86914063	-40.23193359	+3444	+13.15283203	+2.44335938	-5.63378906	+12.37060547	-63.17138672	-65.58837891	+2076
+1457970540.64459990	+14.23828125	+2.72900391	-2.64990234	+57.28271484	-63.23730469	-132.34130859	+2868	+13.71093750	+5.72607422	-2.87402344	+46.01074219	-85.56152344	-42.31933594	+3448	+13.15283203	+2.44335938	-5.64257813	+12.28271484	-63.12744141	-65.50048828	+2072
+1457970540.64870000	+14.23828125	+2.72460938	-2.65869141	+56.90917969	-63.25927734	-132.05566406	+2872	+13.71093750	+5.72607422	-2.88720703	+48.07617188	-85.20996094	-44.34082031	+3456	+13.14843750	+2.44775391	-5.64697266	+12.19482422	-63.06152344	-65.43457031	+2072
+1457970540.65290000	+14.23828125	+2.72460938	-2.67187500	+56.53564453	-63.25927734	-131.72607422	+2876	+13.70654297	+5.73046875	-2.89599609	+49.68017578	-84.83642578	-45.90087891	+3460	+13.14404297	+2.45214844	-5.65576172	+12.10693359	-63.01757813	-65.34667969	+2068
+1457970540.65710000	+14.23828125	+2.72021484	-2.68066406	+56.16210938	-63.28125000	-131.39648438	+2876	+13.70654297	+5.73486328	-2.90039063	+51.17431641	-84.50683594	-47.35107422	+3468	+13.14404297	+2.45214844	-5.66015625	+12.04101563	-62.95166016	-65.25878906	+2064
+1457970540.66540000	+14.23828125	+2.72021484	-2.69824219	+55.30517578	-63.34716797	-130.58349609	+2884	+13.70654297	+5.74804688	-2.90478516	+53.85498047	-83.82568359	-49.94384766	+3480	+13.13964844	+2.45654297	-5.66894531	+11.90917969	-62.86376953	-65.12695313	+2056
+1457970540.66960000	+14.23828125	+2.72021484	-2.70263672	+54.90966797	-63.39111328	-130.16601563	+2888	+13.70654297	+5.75683594	-2.90478516	+54.99755859	-83.51806641	-51.02050781	+3488	+13.13525391	+2.46093750	-5.67333984	+11.86523438	-62.81982422	-65.06103516	+2056
+1457970540.67370010	+14.23828125	+2.72460938	-2.70703125	+54.47021484	-63.45703125	-129.70458984	+2892	+13.70654297	+5.76562500	-2.90478516	+56.07421875	-83.18847656	-52.03125000	+3492	+13.13525391	+2.46533203	-5.67333984	+11.82128906	-62.79785156	-64.99511719	+2052
+1457970540.67790010	+14.23828125	+2.72900391	-2.71142578	+54.03076172	-63.52294922	-129.22119141	+2892	+13.70654297	+5.77880859	-2.90039063	+57.01904297	-82.88085938	-52.86621094	+3500	+13.13525391	+2.46533203	-5.67333984	+11.77734375	-62.77587891	-64.95117188	+2048
+1457970540.68210010	+14.23828125	+2.73339844	-2.71142578	+53.59130859	-63.63281250	-128.71582031	+2896	+13.70654297	+5.79638672	-2.89160156	+58.02978516	-82.59521484	-53.76708984	+3508	+13.13525391	+2.46972656	-5.67773438	+11.73339844	-62.73193359	-64.88525391	+2044
+1457970540.68619990	+14.23828125	+2.73779297	-2.70703125	+53.06396484	-63.76464844	-128.12255859	+2900	+13.70654297	+5.81396484	-2.88281250	+59.01855469	-82.28759766	-54.66796875	+3512	+13.13525391	+2.47412109	-5.67773438	+11.68945313	-62.73193359	-64.84130859	+2040
+1457970540.69039990	+14.24267578	+2.74218750	-2.70263672	+52.51464844	-63.89648438	-127.48535156	+2900	+13.70654297	+5.82714844	-2.87402344	+59.85351563	-82.00195313	-55.39306641	+3516	+13.13964844	+2.47851563	-5.67773438	+11.66748047	-62.70996094	-64.77539063	+2040
+1457970540.69450000	+14.24267578	+2.74658203	-2.69824219	+51.94335938	-64.02832031	-126.82617188	+2900	+13.70654297	+5.83593750	-2.86962891	+60.57861328	-81.69433594	-56.03027344	+3520	+13.13964844	+2.47851563	-5.67773438	+11.62353516	-62.68798828	-64.70947266	+2040
+1457970540.70289990	+14.24267578	+2.75976563	-2.68505859	+50.33935547	-64.42382813	-125.04638672	+2900	+13.70654297	+5.86230469	-2.84765625	+62.13867188	-81.14501953	-57.41455078	+3528	+13.13964844	+2.48730469	-5.67333984	+11.51367188	-62.66601563	-64.57763672	+2040
+1457970540.70700000	+14.24267578	+2.75976563	-2.67626953	+49.57031250	-64.62158203	-124.18945313	+2896	+13.70654297	+5.87988281	-2.84326172	+62.84179688	-80.83740234	-58.00781250	+3532	+13.13964844	+2.48730469	-5.67333984	+11.46972656	-62.66601563	-64.48974609	+2040
+1457970540.71120000	+14.24267578	+2.75976563	-2.67187500	+48.44970703	-64.84130859	-123.00292969	+2892	+13.70654297	+5.89746094	-2.83886719	+63.41308594	-80.50781250	-58.46923828	+3532	+13.13964844	+2.49169922	-5.67333984	+11.38183594	-62.64404297	-64.40185547	+2040
+1457970540.71540000	+14.24707031	+2.75537109	-2.66748047	+47.46093750	-65.01708984	-121.99218750	+2888	+13.70654297	+5.91064453	-2.83447266	+64.05029297	-80.17822266	-59.01855469	+3532	+13.14404297	+2.49609375	-5.67333984	+11.31591797	-62.64404297	-64.29199219	+2044
+1457970540.71950010	+14.25146484	+2.74658203	-2.67187500	+46.40625000	-65.14892578	-120.95947266	+2884	+13.70214844	+5.91943359	-2.83886719	+64.59960938	-79.80468750	-59.47998047	+3532	+13.14404297	+2.49609375	-5.67333984	+11.22802734	-62.62207031	-64.16015625	+2044
+1457970540.72370000	+14.24707031	+2.73779297	-2.67626953	+45.06591797	-65.28076172	-119.64111328	+2880	+13.69775391	+5.93261719	-2.83886719	+65.12695313	-79.43115234	-59.91943359	+3532	+13.14404297	+2.50048828	-5.67333984	+11.07421875	-62.60009766	-63.98437500	+2048
+1457970540.72790000	+14.24707031	+2.72460938	-2.68505859	+43.81347656	-65.36865234	-118.43261719	+2876	+13.69335938	+5.94140625	-2.84326172	+65.63232422	-79.05761719	-60.38085938	+3532	+13.13964844	+2.50488281	-5.67773438	+10.92041016	-62.55615234	-63.76464844	+2048
+1457970540.73200010	+14.25146484	+2.71142578	-2.69384766	+42.53906250	-65.43457031	-117.20214844	+2876	+13.68896484	+5.95019531	-2.85644531	+65.89599609	-78.64013672	-60.55664063	+3536	+13.13964844	+2.50927734	-5.67773438	+10.76660156	-62.51220703	-63.56689453	+2052
+1457970540.74040010	+14.25146484	+2.68066406	-2.72460938	+39.88037109	-65.45654297	-114.71923828	+2876	+13.67578125	+5.96337891	-2.88281250	+66.42333984	-77.80517578	-60.99609375	+3540	+13.12646484	+2.51367188	-5.69091797	+10.21728516	-62.38037109	-62.86376953	+2060
+1457970540.74449990	+14.25146484	+2.66748047	-2.73779297	+38.58398438	-65.45654297	-113.51074219	+2876	+13.67138672	+5.97216797	-2.90478516	+66.55517578	-77.36572266	-61.06201172	+3548	+13.12207031	+2.51367188	-5.69970703	+9.95361328	-62.29248047	-62.55615234	+2064
+1457970540.74869990	+14.25146484	+2.64990234	-2.75537109	+37.24365234	-65.36865234	-112.25830078	+2880	+13.66259766	+5.98095703	-2.92236328	+66.73095703	-76.94824219	-61.17187500	+3552	+13.10888672	+2.51367188	-5.71289063	+9.60205078	-62.16064453	-62.11669922	+2068
+1457970540.75289990	+14.25585938	+2.63671875	-2.77734375	+35.90332031	-65.28076172	-111.00585938	+2880	+13.65380859	+5.98535156	-2.93994141	+66.84082031	-76.53076172	-61.21582031	+3560	+13.10009766	+2.51367188	-5.72607422	+9.29443359	-62.00683594	-61.74316406	+2068
+1457970540.75700000	+14.25585938	+2.62353516	-2.79492188	+34.62890625	-65.14892578	-109.81933594	+2884	+13.64501953	+5.99414063	-2.96630859	+66.79687500	-76.09130859	-61.10595703	+3564	+13.08691406	+2.51367188	-5.73925781	+9.05273438	-61.87500000	-61.43554688	+2068
+1457970540.76120000	+14.25146484	+2.60595703	-2.81689453	+33.37646484	-65.01708984	-108.65478516	+2888	+13.64062500	+5.99853516	-2.98388672	+66.90673828	-75.76171875	-61.17187500	+3572	+13.07373047	+2.51367188	-5.75683594	+8.81103516	-61.69921875	-61.10595703	+2068
+1457970540.76539990	+14.24707031	+2.59716797	-2.83886719	+32.25585938	-64.86328125	-107.57812500	+2892	+13.63183594	+5.99853516	-3.00146484	+66.90673828	-75.41015625	-61.12792969	+3580	+13.06054688	+2.50927734	-5.77001953	+8.61328125	-61.54541016	-60.86425781	+2064
+1457970540.76950000	+14.24707031	+2.59277344	-2.85644531	+31.26708984	-64.70947266	-106.65527344	+2896	+13.62744141	+6.00292969	-3.02783203	+66.70898438	-75.05859375	-60.93017578	+3588	+13.05175781	+2.50927734	-5.78320313	+8.45947266	-61.41357422	-60.66650391	+2064
+1457970540.77780010	+14.25146484	+2.58398438	-2.88720703	+29.50927734	-64.37988281	-104.94140625	+2896	+13.62304688	+6.01611328	-3.06298828	+66.57714844	-74.50927734	-60.66650391	+3604	+13.03417969	+2.50488281	-5.80517578	+8.23974609	-61.14990234	-60.40283203	+2052
+1457970540.78200010	+14.25585938	+2.57958984	-2.90478516	+28.80615234	-64.22607422	-104.28222656	+2896	+13.61865234	+6.02050781	-3.07617188	+66.48925781	-74.26757813	-60.53466797	+3608	+13.02978516	+2.50488281	-5.81396484	+8.19580078	-61.01806641	-60.33691406	+2048
+1457970540.78620000	+14.25585938	+2.57958984	-2.91357422	+28.14697266	-64.05029297	-103.62304688	+2896	+13.61865234	+6.02929688	-3.08496094	+66.48925781	-74.09179688	-60.49072266	+3612	+13.02099609	+2.50488281	-5.82275391	+8.19580078	-60.90820313	-60.31494141	+2044
+1457970540.79029990	+14.25585938	+2.57958984	-2.92675781	+27.61962891	-63.89648438	-103.05175781	+2896	+13.61865234	+6.03808594	-3.09375000	+66.40136719	-73.89404297	-60.33691406	+3620	+13.01660156	+2.50488281	-5.83154297	+8.19580078	-60.77636719	-60.29296875	+2036
+1457970540.79450010	+14.25585938	+2.58398438	-2.93994141	+27.18017578	-63.72070313	-102.59033203	+2892	+13.62304688	+6.04248047	-3.10693359	+66.20361328	-73.71826172	-60.11718750	+3624	+13.01660156	+2.50488281	-5.84033203	+8.23974609	-60.66650391	-60.31494141	+2032
+1457970540.79870010	+14.26025391	+2.58837891	-2.94873047	+26.80664063	-63.58886719	-102.17285156	+2892	+13.62304688	+6.04687500	-3.11132813	+66.09375000	-73.60839844	-59.94140625	+3628	+13.01220703	+2.50488281	-5.84472656	+8.26171875	-60.55664063	-60.31494141	+2028
+1457970540.80279990	+14.26464844	+2.58837891	-2.95751953	+26.45507813	-63.45703125	-101.82128906	+2888	+13.62744141	+6.05126953	-3.11572266	+65.93994141	-73.47656250	-59.74365234	+3628	+13.00781250	+2.50048828	-5.84912109	+8.30566406	-60.44677734	-60.33691406	+2024
+1457970540.80699990	+14.26904297	+2.58837891	-2.96630859	+26.19140625	-63.30322266	-101.51367188	+2884	+13.63183594	+6.06005859	-3.12451172	+65.74218750	-73.34472656	-59.50195313	+3632	+13.00781250	+2.50048828	-5.85791016	+8.34960938	-60.33691406	-60.38085938	+2024
+1457970540.81119990	+14.27343750	+2.59277344	-2.97949219	+25.97167969	-63.14941406	-101.25000000	+2880	+13.63623047	+6.06445313	-3.13330078	+65.54443359	-73.23486328	-59.28222656	+3632	+13.00341797	+2.50048828	-5.86230469	+8.39355469	-60.22705078	-60.42480469	+2020
+1457970540.81950000	+14.28222656	+2.59277344	-3.00146484	+25.46630859	-62.81982422	-100.65673828	+2868	+13.64501953	+6.07324219	-3.15966797	+65.01708984	-72.97119141	-58.64501953	+3632	+13.00341797	+2.49609375	-5.87988281	+8.50341797	-59.96337891	-60.49072266	+2020
+1457970540.82370000	+14.28662109	+2.59716797	-3.01904297	+25.24658203	-62.64404297	-100.39306641	+2860	+13.64941406	+6.07763672	-3.16845703	+64.77539063	-72.86132813	-58.31542969	+3632	+12.99902344	+2.49609375	-5.89306641	+8.54736328	-59.80957031	-60.53466797	+2024
+1457970540.82780000	+14.29101563	+2.59277344	-3.03662109	+24.96093750	-62.44628906	-100.08544922	+2856	+13.65380859	+6.08203125	-3.18164063	+64.46777344	-72.72949219	-57.96386719	+3632	+12.99462891	+2.49169922	-5.90625000	+8.61328125	-59.63378906	-60.57861328	+2024
+1457970540.83200000	+14.29541016	+2.58398438	-3.05859375	+24.63134766	-62.22656250	-99.73388672	+2856	+13.65820313	+6.08203125	-3.19921875	+64.02832031	-72.57568359	-57.50244141	+3632	+12.99462891	+2.48730469	-5.91943359	+8.63525391	-59.45800781	-60.60058594	+2028
+1457970540.83620000	+14.29980469	+2.57958984	-3.08496094	+24.30175781	-61.96289063	-99.38232422	+2852	+13.66259766	+6.07763672	-3.22119141	+63.61083984	-72.42187500	-57.04101563	+3636	+12.98583984	+2.47851563	-5.93701172	+8.63525391	-59.21630859	-60.57861328	+2036
+1457970540.84030010	+14.30859375	+2.57080078	-3.11572266	+23.90625000	-61.72119141	-98.98681641	+2852	+13.66259766	+6.07763672	-3.24316406	+63.17138672	-72.24609375	-56.53564453	+3636	+12.98144531	+2.46972656	-5.95898438	+8.63525391	-58.97460938	-60.55664063	+2044
+1457970540.84859990	+14.31738281	+2.54443359	-3.18603516	+23.00537109	-61.10595703	-98.10791016	+2852	+13.66699219	+6.06884766	-3.30468750	+62.13867188	-71.85058594	-55.41503906	+3640	+12.96386719	+2.45214844	-6.01171875	+8.54736328	-58.40332031	-60.44677734	+2056
+1457970540.85279990	+14.32177734	+2.52685547	-3.22119141	+22.54394531	-60.77636719	-97.66845703	+2856	+13.66699219	+6.06005859	-3.33544922	+61.61132813	-71.63085938	-54.84375000	+3644	+12.95507813	+2.44335938	-6.03808594	+8.45947266	-58.09570313	-60.35888672	+2064
+1457970540.86110000	+14.32617188	+2.49169922	-3.31347656	+21.51123047	-60.02929688	-96.67968750	+2864	+13.66259766	+6.03808594	-3.41455078	+60.42480469	-71.16943359	-53.56933594	+3656	+12.92871094	+2.41259766	-6.10839844	+8.21777344	-57.41455078	-60.07324219	+2076
+1457970540.86529990	+14.32617188	+2.47412109	-3.35742188	+20.98388672	-59.69970703	-96.21826172	+2872	+13.65820313	+6.02490234	-3.45410156	+59.85351563	-70.92773438	-52.95410156	+3660	+12.91552734	+2.39941406	-6.14355469	+8.08593750	-57.10693359	-59.91943359	+2084
+1457970540.86949990	+14.33056641	+2.45214844	-3.40136719	+20.45654297	-59.32617188	-95.75683594	+2876	+13.65380859	+6.01171875	-3.49365234	+59.26025391	-70.68603516	-52.31689453	+3668	+12.90234375	+2.38183594	-6.17871094	+7.93212891	-56.77734375	-59.76562500	+2084
+1457970540.87360000	+14.33056641	+2.43017578	-3.44970703	+19.95117188	-58.99658203	-95.31738281	+2884	+13.65380859	+5.99853516	-3.53759766	+58.66699219	-70.44433594	-51.70166016	+3672	+12.88476563	+2.36865234	-6.21386719	+7.77832031	-56.46972656	-59.58984375	+2088
+1457970540.87780000	+14.33496094	+2.41259766	-3.48925781	+19.51171875	-58.68896484	-94.89990234	+2888	+13.64941406	+5.98535156	-3.58593750	+58.11767578	-70.20263672	-51.13037109	+3680	+12.87158203	+2.35107422	-6.24902344	+7.62451172	-56.18408203	-59.43603516	+2088
+1457970540.88200000	+14.33496094	+2.39501953	-3.52880859	+19.09423828	-58.38134766	-94.54833984	+2892	+13.64501953	+5.96777344	-3.62988281	+57.59033203	-69.96093750	-50.58105469	+3684	+12.85839844	+2.33789063	-6.27978516	+7.51464844	-55.89843750	-59.30419922	+2084
+1457970540.88610010	+14.33496094	+2.37744141	-3.56835938	+18.72070313	-58.09570313	-94.21875000	+2896	+13.64062500	+5.95458984	-3.66943359	+57.08496094	-69.74121094	-50.07568359	+3692	+12.84521484	+2.32031250	-6.31494141	+7.40478516	-55.63476563	-59.17236328	+2076
+1457970540.89030000	+14.33496094	+2.35986328	-3.60351563	+18.36914063	-57.81005859	-93.88916016	+2900	+13.63623047	+5.93701172	-3.70898438	+56.60156250	-69.54345703	-49.57031250	+3696	+12.83203125	+2.30273438	-6.34570313	+7.31689453	-55.39306641	-59.06250000	+2072
+1457970540.89450000	+14.33496094	+2.34667969	-3.63867188	+18.01757813	-57.54638672	-93.58154297	+2900	+13.63623047	+5.92382813	-3.74853516	+56.16210938	-69.34570313	-49.08691406	+3696	+12.82324219	+2.28955078	-6.37207031	+7.25097656	-55.15136719	-58.97460938	+2064
+1457970540.90280010	+14.33496094	+2.31591797	-3.69580078	+17.42431641	-57.08496094	-93.01025391	+2904	+13.63183594	+5.89746094	-3.81445313	+55.37109375	-69.01611328	-48.25195313	+3700	+12.80126953	+2.25878906	-6.42919922	+7.16308594	-54.73388672	-58.88671875	+2052
+1457970540.90700010	+14.33935547	+2.30273438	-3.72216797	+17.16064453	-56.88720703	-92.79052734	+2900	+13.63183594	+5.88867188	-3.84521484	+54.99755859	-68.88427734	-47.87841797	+3696	+12.79248047	+2.24560547	-6.45117188	+7.14111328	-54.53613281	-58.86474609	+2044
+1457970540.91109990	+14.33935547	+2.29394531	-3.74414063	+16.96289063	-56.66748047	-92.54882813	+2896	+13.63623047	+5.87988281	-3.87158203	+54.64599609	-68.77441406	-47.48291016	+3696	+12.78369141	+2.22802734	-6.47314453	+7.14111328	-54.36035156	-58.84277344	+2036
+1457970540.91529990	+14.33935547	+2.28076172	-3.77050781	+16.76513672	-56.44775391	-92.35107422	+2896	+13.63623047	+5.87109375	-3.90234375	+54.27246094	-68.64257813	-47.10937500	+3692	+12.77929688	+2.21044922	-6.49511719	+7.14111328	-54.16259766	-58.86474609	+2028
+1457970540.91950010	+14.34375000	+2.27197266	-3.79248047	+16.61132813	-56.22802734	-92.17529297	+2892	+13.63623047	+5.86230469	-3.92871094	+53.92089844	-68.53271484	-46.71386719	+3684	+12.77050781	+2.19726563	-6.51708984	+7.18505859	-53.94287109	-58.90869141	+2024
+1457970540.92360000	+14.34375000	+2.26318359	-3.81884766	+16.45751953	-55.98632813	-91.97753906	+2884	+13.64062500	+5.85351563	-3.95507813	+53.56933594	-68.42285156	-46.29638672	+3680	+12.76171875	+2.17968750	-6.54345703	+7.22900391	-53.72314453	-58.95263672	+2020
+1457970540.92779990	+14.34375000	+2.25000000	-3.84960938	+16.30371094	-55.72265625	-91.77978516	+2880	+13.64062500	+5.84472656	-3.98144531	+53.17382813	-68.29101563	-45.85693359	+3672	+12.75292969	+2.16210938	-6.56982422	+7.27294922	-53.45947266	-58.99658203	+2020
+1457970540.93190000	+14.34375000	+2.23681641	-3.87597656	+16.17187500	-55.43701172	-91.62597656	+2876	+13.64501953	+5.83593750	-4.00781250	+52.75634766	-68.15917969	-45.39550781	+3664	+12.74414063	+2.14013672	-6.59619141	+7.31689453	-53.19580078	-59.04052734	+2024
+1457970540.93610000	+14.34814453	+2.22363281	-3.91113281	+16.08398438	-55.10742188	-91.45019531	+2872	+13.64941406	+5.82275391	-4.04296875	+52.27294922	-68.00537109	-44.84619141	+3656	+12.73095703	+2.11816406	-6.62695313	+7.38281250	-52.91015625	-59.10644531	+2028
+1457970540.94030000	+14.34814453	+2.21044922	-3.94628906	+16.01806641	-54.77783203	-91.31835938	+2864	+13.65380859	+5.80957031	-4.07812500	+51.76757813	-67.82958984	-44.31884766	+3652	+12.72216797	+2.09179688	-6.65771484	+7.42675781	-52.60253906	-59.19433594	+2032
+1457970540.94860010	+14.35253906	+2.17968750	-4.03857422	+16.01806641	-53.94287109	-91.16455078	+2860	+13.65820313	+5.77880859	-4.17480469	+50.60302734	-67.34619141	-43.04443359	+3640	+12.69580078	+2.04345703	-6.72802734	+7.60253906	-51.87744141	-59.37011719	+2044
+1457970540.95280000	+14.35693359	+2.15771484	-4.09130859	+16.04003906	-53.48144531	-91.14257813	+2856	+13.65820313	+5.76123047	-4.22753906	+49.94384766	-67.06054688	-42.34130859	+3636	+12.67822266	+2.01269531	-6.77197266	+7.66845703	-51.45996094	-59.45800781	+2052
+1457970540.95689990	+14.35693359	+2.14013672	-4.14404297	+16.12792969	-52.97607422	-91.14257813	+2852	+13.65380859	+5.73486328	-4.28906250	+49.28466797	-66.73095703	-41.66015625	+3632	+12.66064453	+1.98193359	-6.81591797	+7.73437500	-51.02050781	-59.56787109	+2060
+1457970540.96110010	+14.35693359	+2.11816406	-4.21875000	+16.25976563	-52.31689453	-91.16455078	+2856	+13.65380859	+5.70849609	-4.36816406	+48.49365234	-66.31347656	-40.80322266	+3636	+12.63427734	+1.94238281	-6.87304688	+7.84423828	-50.42724609	-59.67773438	+2076
+1457970540.96530010	+14.35693359	+2.09179688	-4.28906250	+16.36962891	-51.72363281	-91.20849609	+2856	+13.64941406	+5.67333984	-4.44287109	+47.72460938	-65.89599609	-40.03417969	+3636	+12.61230469	+1.90722656	-6.92578125	+7.93212891	-49.89990234	-59.78759766	+2084
+1457970540.96939990	+14.36132813	+2.06103516	-4.35937500	+16.54541016	-51.10839844	-91.34033203	+2860	+13.64941406	+5.63378906	-4.52197266	+46.93359375	-65.45654297	-39.26513672	+3640	+12.59033203	+1.87207031	-6.97412109	+8.02001953	-49.37255859	-59.89746094	+2092
+1457970540.97359990	+14.36132813	+2.03466797	-4.44287109	+16.76513672	-50.40527344	-91.45019531	+2864	+13.64501953	+5.58984375	-4.63183594	+45.94482422	-64.86328125	-38.27636719	+3648	+12.55957031	+1.82812500	-7.04443359	+8.12988281	-48.69140625	-60.00732422	+2100
+1457970540.97779990	+14.36572266	+2.00390625	-4.52636719	+17.00683594	-49.74609375	-91.62597656	+2872	+13.64062500	+5.54150391	-4.72851563	+45.04394531	-64.31396484	-37.39746094	+3656	+12.53759766	+1.77978516	-7.10156250	+8.21777344	-48.09814453	-60.16113281	+2104
+1457970540.98190000	+14.36572266	+1.97314453	-4.60546875	+17.31445313	-49.06494141	-91.84570313	+2876	+13.63623047	+5.49755859	-4.82080078	+44.20898438	-63.78662109	-36.60644531	+3660	+12.51123047	+1.73583984	-7.15429688	+8.32763672	-47.50488281	-60.33691406	+2108
+1457970540.98610000	+14.36572266	+1.94677734	-4.68896484	+17.64404297	-48.33984375	-92.02148438	+2880	+13.63183594	+5.44482422	-4.93505859	+43.22021484	-63.12744141	-35.61767578	+3668	+12.48046875	+1.69628906	-7.22021484	+8.45947266	-46.82373047	-60.46875000	+2108
+1457970540.99440000	+14.37011719	+1.87646484	-4.86474609	+18.30322266	-46.84570313	-92.48291016	+2892	+13.62304688	+5.33056641	-5.13281250	+41.37451172	-61.98486328	-33.90380859	+3684	+12.42773438	+1.59960938	-7.33886719	+8.70117188	-45.46142578	-60.79833984	+2104
+1457970540.99860000	+14.37011719	+1.84570313	-4.94824219	+18.69873047	-46.12060547	-92.68066406	+2896	+13.62304688	+5.27343750	-5.22949219	+40.42968750	-61.39160156	-33.00292969	+3688	+12.40136719	+1.54687500	-7.40039063	+8.81103516	-44.75830078	-60.97412109	+2100
+1457970541.00270010	+14.37011719	+1.80615234	-5.03613281	+19.11621094	-45.37353516	-92.94433594	+2904	+13.62744141	+5.21191406	-5.32617188	+39.48486328	-60.82031250	-32.12402344	+3692	+12.37500000	+1.48974609	-7.46191406	+8.94287109	-44.03320313	-61.21582031	+2092
+1457970541.00690010	+14.37451172	+1.77099609	-5.11523438	+19.57763672	-44.67041016	-93.22998047	+2908	+13.62744141	+5.14599609	-5.41845703	+38.54003906	-60.29296875	-31.31103516	+3696	+12.34863281	+1.43261719	-7.51464844	+9.09667969	-43.35205078	-61.43554688	+2088
+1457970541.01110010	+14.37890625	+1.74023438	-5.19433594	+20.08300781	-43.94531250	-93.44970703	+2908	+13.63623047	+5.08886719	-5.50634766	+37.61718750	-59.74365234	-30.43212891	+3696	+12.32666016	+1.37548828	-7.57617188	+9.22851563	-42.60498047	-61.65527344	+2076
+1457970541.01519990	+14.38330078	+1.70507813	-5.27783203	+20.61035156	-43.19824219	-93.71337891	+2912	+13.64062500	+5.02734375	-5.59863281	+36.67236328	-59.19433594	-29.53125000	+3692	+12.30468750	+1.30957031	-7.63330078	+9.36035156	-41.83593750	-61.91894531	+2068
+1457970541.01939990	+14.38330078	+1.66992188	-5.35253906	+21.18164063	-42.51708984	-94.02099609	+2912	+13.64062500	+4.96142578	-5.67773438	+35.77148438	-58.68896484	-28.69628906	+3688	+12.27832031	+1.24804688	-7.68603516	+9.55810547	-41.08886719	-62.18261719	+2060
+1457970541.02360010	+14.38769531	+1.64355469	-5.41845703	+21.81884766	-41.83593750	-94.24072266	+2908	+13.64941406	+4.89990234	-5.75244141	+34.89257813	-58.20556641	-27.86132813	+3684	+12.25195313	+1.18652344	-7.73876953	+9.73388672	-40.29785156	-62.44628906	+2048
+1457970541.02769990	+14.39208984	+1.60839844	-5.48876953	+22.41210938	-41.13281250	-94.48242188	+2904	+13.65820313	+4.83398438	-5.82714844	+33.96972656	-57.72216797	-27.02636719	+3676	+12.22998047	+1.11621094	-7.79150391	+9.88769531	-39.50683594	-62.75390625	+2040
+1457970541.03609990	+14.39648438	+1.54248047	-5.62500000	+23.79638672	-39.79248047	-94.98779297	+2896	+13.67578125	+4.69775391	-5.97216797	+32.12402344	-56.77734375	-25.35644531	+3660	+12.18164063	+0.97558594	-7.88818359	+10.26123047	-37.92480469	-63.32519531	+2024
+1457970541.04020000	+14.39648438	+1.50732422	-5.69091797	+24.52148438	-39.11132813	-95.25146484	+2892	+13.68896484	+4.62304688	-6.03808594	+31.22314453	-56.31591797	-24.56542969	+3652	+12.15966797	+0.89648438	-7.93652344	+10.45898438	-37.13378906	-63.67675781	+2020
+1457970541.04440000	+14.40087891	+1.47216797	-5.75683594	+25.33447266	-38.40820313	-95.53710938	+2884	+13.69335938	+4.54833984	-6.10839844	+30.38818359	-55.83251953	-23.79638672	+3640	+12.13769531	+0.81738281	-7.98046875	+10.65673828	-36.32080078	-64.00634766	+2016
+1457970541.04860000	+14.39648438	+1.44580078	-5.82275391	+26.16943359	-37.72705078	-95.75683594	+2876	+13.69775391	+4.47363281	-6.17871094	+29.53125000	-55.30517578	-22.98339844	+3628	+12.11132813	+0.74267578	-8.02880859	+10.85449219	-35.46386719	-64.29199219	+2012
+1457970541.05270000	+14.39648438	+1.40625000	-5.88867188	+26.96044922	-37.00195313	-95.99853516	+2868	+13.70654297	+4.39453125	-6.25341797	+28.69628906	-54.77783203	-22.23632813	+3616	+12.08496094	+0.65478516	-8.07714844	+11.03027344	-34.60693359	-64.62158203	+2008
+1457970541.05690000	+14.39648438	+1.36669922	-5.95898438	+27.81738281	-36.23291016	-96.24023438	+2860	+13.70214844	+4.31103516	-6.32373047	+27.86132813	-54.20654297	-21.46728516	+3600	+12.05859375	+0.57128906	-8.12109375	+11.25000000	-33.72802734	-64.95117188	+2004
+1457970541.06110000	+14.38769531	+1.33154297	-6.02929688	+28.67431641	-35.48583984	-96.41601563	+2856	+13.70214844	+4.22753906	-6.39843750	+27.04833984	-53.61328125	-20.72021484	+3588	+12.02783203	+0.48779297	-8.16503906	+11.42578125	-32.82714844	-65.21484375	+2000
+1457970541.06520010	+14.37890625	+1.28320313	-6.10400391	+29.50927734	-34.69482422	-96.61376953	+2848	+13.70214844	+4.12646484	-6.47314453	+26.21337891	-53.02001953	-20.06103516	+3576	+11.99707031	+0.39111328	-8.20458984	+11.60156250	-31.92626953	-65.54443359	+2000
+1457970541.06940010	+14.37011719	+1.23486328	-6.18310547	+30.36621094	-33.85986328	-96.78955078	+2844	+13.69775391	+4.02539063	-6.55224609	+25.40039063	-52.36083984	-19.40185547	+3568	+11.96630859	+0.29443359	-8.24414063	+11.75537109	-31.02539063	-65.87402344	+2000
+1457970541.07360010	+14.35693359	+1.19091797	-6.26660156	+31.24511719	-33.02490234	-96.87744141	+2840	+13.68896484	+3.92871094	-6.64453125	+24.60937500	-51.61376953	-18.69873047	+3556	+11.93554688	+0.20654297	-8.28808594	+11.88720703	-30.08056641	-66.11572266	+1996
+1457970541.08189990	+14.33056641	+1.07226563	-6.44238281	+32.87109375	-31.20117188	-97.03125000	+2832	+13.66699219	+3.70019531	-6.82031250	+23.04931641	-50.05371094	-17.46826172	+3536	+11.86523438	+0.00000000	-8.37158203	+12.15087891	-28.16894531	-66.68701172	+1992
+1457970541.08600000	+14.30859375	+1.01513672	-6.53466797	+33.66210938	-30.23437500	-97.03125000	+2832	+13.64941406	+3.59033203	-6.91699219	+22.32421875	-49.13085938	-16.83105469	+3524	+11.83007813	-0.10107422	-8.41552734	+12.26074219	-27.18017578	-66.88476563	+1988
+1457970541.09019990	+14.28662109	+0.94042969	-6.63134766	+34.36523438	-29.24560547	-96.98730469	+2832	+13.63183594	+3.46289063	-7.01806641	+21.55517578	-48.18603516	-16.28173828	+3512	+11.79052734	-0.21533203	-8.45507813	+12.30468750	-26.14746094	-67.12646484	+1988
+1457970541.09439990	+14.26025391	+0.86572266	-6.72802734	+35.00244141	-28.25683594	-96.87744141	+2832	+13.60986328	+3.33544922	-7.10595703	+20.85205078	-47.26318359	-15.75439453	+3500	+11.75097656	-0.32958984	-8.49462891	+12.37060547	-25.13671875	-67.36816406	+1984
+1457970541.09850000	+14.23388672	+0.79101563	-6.82031250	+35.66162109	-27.26806641	-96.74560547	+2828	+13.58789063	+3.20800781	-7.20263672	+20.17089844	-46.29638672	-15.20507813	+3488	+11.71582031	-0.43945313	-8.52539063	+12.41455078	-24.16992188	-67.52197266	+1984
+1457970541.10270000	+14.20751953	+0.71191406	-6.92138672	+36.25488281	-26.27929688	-96.54785156	+2832	+13.56591797	+3.07177734	-7.29492188	+19.48974609	-45.32958984	-14.74365234	+3476	+11.67626953	-0.55810547	-8.56054688	+12.45849609	-23.18115234	-67.74169922	+1984
+1457970541.10690000	+14.17675781	+0.62402344	-7.00927734	+36.80419922	-25.31250000	-96.35009766	+2828	+13.53955078	+2.93994141	-7.37841797	+18.85253906	-44.36279297	-14.30419922	+3460	+11.63671875	-0.68115234	-8.59130859	+12.48046875	-22.19238281	-67.93945313	+1980
+1457970541.11100010	+14.15039063	+0.53613281	-7.10156250	+37.30957031	-24.36767578	-96.13037109	+2824	+13.51757813	+2.80810547	-7.46630859	+18.23730469	-43.33007813	-13.82080078	+3444	+11.59716797	-0.79101563	-8.61767578	+12.52441406	-21.22558594	-68.04931641	+1980
+1457970541.11520000	+14.11962891	+0.44384766	-7.18945313	+37.79296875	-23.40087891	-95.84472656	+2820	+13.49121094	+2.67187500	-7.55419922	+17.64404297	-42.31933594	-13.40332031	+3424	+11.55322266	-0.92285156	-8.64404297	+12.48046875	-20.23681641	-68.22509766	+1980
+1457970541.12350010	+14.04931641	+0.24609375	-7.34765625	+38.54003906	-21.57714844	-95.25146484	+2804	+13.43408203	+2.40820313	-7.69042969	+16.65527344	-40.38574219	-12.63427734	+3376	+11.46972656	-1.16894531	-8.68798828	+12.54638672	-18.32519531	-68.48876953	+1976
+1457970541.12770010	+14.01416016	+0.14941406	-7.42236328	+38.86962891	-20.69824219	-94.92187500	+2792	+13.40771484	+2.27636719	-7.75634766	+16.19384766	-39.46289063	-12.30468750	+3348	+11.42578125	-1.30078125	-8.70556641	+12.54638672	-17.40234375	-68.64257813	+1976
+1457970541.13190010	+13.97460938	+0.04833984	-7.48828125	+39.13330078	-19.86328125	-94.59228516	+2784	+13.37695313	+2.14892578	-7.80908203	+15.79833984	-38.54003906	-11.97509766	+3320	+11.38183594	-1.42822266	-8.71875000	+12.56835938	-16.45751953	-68.77441406	+1972
+1457970541.13599990	+13.94384766	-0.05712891	-7.53662109	+39.39697266	-19.13818359	-94.32861328	+2768	+13.35498047	+2.01708984	-7.85302734	+15.38085938	-37.72705078	-11.64550781	+3288	+11.33349609	-1.55126953	-8.72314453	+12.61230469	-15.64453125	-68.86230469	+1968
+1457970541.14019990	+13.91308594	-0.15820313	-7.58496094	+39.70458984	-18.43505859	-94.06494141	+2748	+13.33300781	+1.88964844	-7.88818359	+15.05126953	-36.95800781	-11.40380859	+3256	+11.28955078	-1.68750000	-8.72753906	+12.63427734	-14.78759766	-69.01611328	+1968
+1457970541.14439990	+13.87353516	-0.25927734	-7.62890625	+39.92431641	-17.70996094	-93.75732422	+2732	+13.30224609	+1.76660156	-7.92333984	+14.74365234	-36.16699219	-11.16210938	+3220	+11.24560547	-1.81494141	-8.73193359	+12.70019531	-13.93066406	-69.16992188	+1964
+1457970541.14850000	+13.83837891	-0.36474609	-7.66406250	+40.12207031	-17.05078125	-93.49365234	+2716	+13.27587891	+1.64355469	-7.94970703	+14.45800781	-35.44189453	-10.89843750	+3184	+11.19726563	-1.93798828	-8.73193359	+12.81005859	-13.13964844	-69.23583984	+1960
+1457970541.15269990	+13.79882813	-0.46582031	-7.69482422	+40.31982422	-16.36962891	-93.22998047	+2700	+13.24951172	+1.52490234	-7.97167969	+14.21630859	-34.76074219	-10.70068359	+3148	+11.14892578	-2.07421875	-8.72753906	+12.85400391	-12.32666016	-69.36767578	+1964
+1457970541.15680000	+13.75488281	-0.57128906	-7.72558594	+40.45166016	-15.71044922	-92.92236328	+2684	+13.21435547	+1.40625000	-7.98925781	+14.01855469	-34.03564453	-10.50292969	+3108	+11.09619141	-2.20605469	-8.72314453	+12.94189453	-11.51367188	-69.47753906	+1964
+1457970541.16520000	+13.66699219	-0.78662109	-7.76074219	+40.71533203	-14.50195313	-92.48291016	+2660	+13.14843750	+1.16015625	-8.00683594	+13.60107422	-32.78320313	-10.15136719	+3036	+10.99072266	-2.46093750	-8.69677734	+13.11767578	-10.01953125	-69.63134766	+1968
+1457970541.16930010	+13.62304688	-0.89208984	-7.77832031	+40.80322266	-13.90869141	-92.21923828	+2648	+13.10449219	+1.03271484	-8.02001953	+13.40332031	-32.10205078	-9.99755859	+3000	+10.93798828	-2.59277344	-8.68359375	+13.22753906	-9.29443359	-69.74121094	+1968
+1457970541.17350010	+13.57910156	-1.00195313	-7.79150391	+40.86914063	-13.33740234	-91.97753906	+2640	+13.06933594	+0.91406250	-8.02441406	+13.20556641	-31.50878906	-9.79980469	+2960	+10.88085938	-2.71582031	-8.66162109	+13.35937500	-8.63525391	-69.76318359	+1972
+1457970541.17770000	+13.53076172	-1.11621094	-7.80029297	+40.91308594	-12.74414063	-91.75781250	+2628	+13.02978516	+0.78222656	-8.02441406	+12.98583984	-30.93750000	-9.66796875	+2924	+10.82812500	-2.85205078	-8.64404297	+13.42529297	-7.91015625	-69.85107422	+1980
+1457970541.18179990	+13.47802734	-1.22607422	-7.81347656	+40.95703125	-12.12890625	-91.47216797	+2624	+12.97705078	+0.65917969	-8.02880859	+12.83203125	-30.27832031	-9.53613281	+2888	+10.76660156	-2.98388672	-8.62207031	+13.51318359	-7.20703125	-69.93896484	+1988
+1457970541.18600010	+13.42529297	-1.33154297	-7.82666016	+40.97900391	-11.49169922	-91.14257813	+2616	+12.92871094	+0.54052734	-8.03320313	+12.65625000	-29.61914063	-9.31640625	+2852	+10.70947266	-3.10253906	-8.59570313	+13.66699219	-6.54785156	-69.87304688	+1992
+1457970541.19020010	+13.36816406	-1.45458984	-7.83984375	+40.91308594	-10.85449219	-90.85693359	+2616	+12.87597656	+0.40429688	-8.03759766	+12.43652344	-28.98193359	-9.16259766	+2820	+10.64794922	-3.23437500	-8.57373047	+13.71093750	-5.84472656	-69.87304688	+2000
+1457970541.19429990	+13.30664063	-1.57763672	-7.85302734	+40.80322266	-10.19531250	-90.52734375	+2612	+12.81005859	+0.26806641	-8.04199219	+12.19482422	-28.25683594	-9.00878906	+2788	+10.58642578	-3.36621094	-8.53857422	+13.79882813	-5.18554688	-69.87304688	+2008
+1457970541.19849990	+13.24951172	-1.69189453	-7.86181641	+40.73730469	-9.60205078	-90.19775391	+2604	+12.75292969	+0.14501953	-8.04199219	+11.97509766	-27.59765625	-8.76708984	+2756	+10.52490234	-3.48486328	-8.50341797	+13.88671875	-4.57031250	-69.78515625	+2016
+1457970541.20680000	+13.12646484	-1.93798828	-7.87060547	+40.53955078	-8.34960938	-89.53857422	+2592	+12.62548828	-0.13183594	-8.03759766	+11.44775391	-26.23535156	-8.43750000	+2704	+10.40185547	-3.74414063	-8.42431641	+13.99658203	-3.29589844	-69.71923828	+2036
+1457970541.21100000	+13.06494141	-2.05224609	-7.87500000	+40.47363281	-7.73437500	-89.12109375	+2584	+12.56396484	-0.25488281	-8.03320313	+11.22802734	-25.55419922	-8.17382813	+2676	+10.34033203	-3.85839844	-8.38037109	+14.10644531	-2.72460938	-69.56542969	+2040
+1457970541.21519990	+13.00341797	-2.17529297	-7.88378906	+40.34179688	-7.07519531	-88.72558594	+2576	+12.50244141	-0.39550781	-8.02880859	+10.96435547	-24.87304688	-7.97607422	+2652	+10.27880859	-3.99023438	-8.34082031	+14.17236328	-2.08740234	-69.45556641	+2048
+1457970541.21930000	+12.93310547	-2.29833984	-7.87939453	+40.23193359	-6.41601563	-88.33007813	+2568	+12.42773438	-0.52734375	-8.01562500	+10.72265625	-24.16992188	-7.77832031	+2624	+10.21728516	-4.11328125	-8.29248047	+14.23828125	-1.47216797	-69.36767578	+2052
+1457970541.22350000	+12.86718750	-2.40820313	-7.87500000	+40.18798828	-5.84472656	-87.89062500	+2556	+12.35742188	-0.64160156	-7.99804688	+10.52490234	-23.51074219	-7.47070313	+2596	+10.15136719	-4.22314453	-8.23974609	+14.34814453	-0.92285156	-69.14794922	+2052
+1457970541.22770000	+12.80126953	-2.53125000	-7.86621094	+40.07812500	-5.22949219	-87.47314453	+2544	+12.29150391	-0.77783203	-7.98046875	+10.26123047	-22.85156250	-7.27294922	+2572	+10.08984375	-4.34619141	-8.19140625	+14.41406250	-0.30761719	-68.97216797	+2056
+1457970541.23180010	+12.72656250	-2.64550781	-7.84863281	+40.01220703	-4.63623047	-87.07763672	+2528	+12.21679688	-0.90527344	-7.95410156	+10.04150391	-22.19238281	-7.05322266	+2544	+10.02832031	-4.46484375	-8.12988281	+14.52392578	+0.24169922	-68.84033203	+2064
+1457970541.24009990	+12.59912109	-2.86083984	-7.80468750	+39.99023438	-3.60351563	-86.22070313	+2496	+12.08935547	-1.13818359	-7.88818359	+9.66796875	-21.04980469	-6.52587891	+2484	+9.90087891	-4.68896484	-8.01123047	+14.76562500	+1.34033203	-68.42285156	+2064
+1457970541.24429990	+12.52441406	-2.96630859	-7.76953125	+39.99023438	-3.07617188	-85.80322266	+2480	+12.01904297	-1.25683594	-7.83984375	+9.53613281	-20.50048828	-6.32812500	+2460	+9.83935547	-4.80761719	-7.94091797	+14.91943359	+1.88964844	-68.26904297	+2068
+1457970541.24850010	+12.45849609	-3.05419922	-7.73437500	+40.10009766	-2.63671875	-85.31982422	+2460	+11.95751953	-1.35351563	-7.79150391	+9.44824219	-19.97314453	-5.99853516	+2432	+9.77343750	-4.90869141	-7.87500000	+15.07324219	+2.39501953	-67.96142578	+2072
+1457970541.25260000	+12.39257813	-3.15966797	-7.69921875	+40.12207031	-2.15332031	-84.85839844	+2448	+11.89599609	-1.46777344	-7.74316406	+9.31640625	-19.46777344	-5.77880859	+2408	+9.70751953	-5.02294922	-7.81347656	+15.22705078	+2.96630859	-67.69775391	+2072
+1457970541.25679990	+12.32226563	-3.25634766	-7.64648438	+40.16601563	-1.69189453	-84.44091797	+2436	+11.82568359	-1.57324219	-7.67724609	+9.20654297	-18.96240234	-5.53710938	+2392	+9.64599609	-5.13281250	-7.73876953	+15.42480469	+3.47167969	-67.45605469	+2080
+1457970541.26099990	+12.25634766	-3.33544922	-7.59375000	+40.34179688	-1.36230469	-83.93554688	+2424	+11.76416016	-1.66113281	-7.61132813	+9.16259766	-18.50097656	-5.20751953	+2368	+9.57568359	-5.22949219	-7.66406250	+15.60058594	+3.97705078	-67.12646484	+2084
+1457970541.26510000	+12.19042969	-3.43212891	-7.53662109	+40.42968750	-0.98876953	-83.49609375	+2420	+11.70263672	-1.76660156	-7.54541016	+9.07470703	-18.03955078	-4.98779297	+2356	+9.50976563	-5.33935547	-7.59814453	+15.79833984	+4.54833984	-66.77490234	+2088
+1457970541.26930000	+12.12011719	-3.52001953	-7.47070313	+40.53955078	-0.63720703	-83.10058594	+2416	+11.63671875	-1.86767578	-7.46630859	+9.03076172	-17.64404297	-4.76806641	+2344	+9.44824219	-5.44482422	-7.51464844	+15.97412109	+5.00976563	-66.53320313	+2100
+1457970541.27760000	+11.99267578	-3.67822266	-7.34326172	+40.93505859	-0.08789063	-82.13378906	+2404	+11.52246094	-2.04345703	-7.31250000	+8.98681641	-16.80908203	-4.15283203	+2320	+9.31201172	-5.64257813	-7.36523438	+16.39160156	+5.99853516	-65.74218750	+2116
+1457970541.28180000	+11.92236328	-3.76171875	-7.26416016	+41.11083984	+0.19775391	-81.71630859	+2404	+11.46093750	-2.14013672	-7.22460938	+8.96484375	-16.43554688	-3.93310547	+2312	+9.25488281	-5.74365234	-7.27294922	+16.61132813	+6.41601563	-65.43457031	+2132
+1457970541.28600000	+11.86083984	-3.82324219	-7.18945313	+41.39648438	+0.37353516	-81.16699219	+2400	+11.39941406	-2.21044922	-7.14111328	+9.00878906	-16.04003906	-3.55957031	+2304	+9.18896484	-5.83593750	-7.18945313	+16.80908203	+6.83349609	-64.99511719	+2144
+1457970541.29010010	+11.79492188	-3.90673828	-7.11914063	+41.57226563	+0.61523438	-80.66162109	+2400	+11.33789063	-2.30712891	-7.05761719	+8.96484375	-15.62255859	-3.27392578	+2300	+9.12304688	-5.92822266	-7.11914063	+17.07275391	+7.29492188	-64.51171875	+2152
+1457970541.29430010	+11.72900391	-3.98583984	-7.03564453	+41.77001953	+0.83496094	-80.24414063	+2404	+11.27636719	-2.39941406	-6.95654297	+8.94287109	-15.27099609	-3.05419922	+2300	+9.07031250	-6.02490234	-7.01806641	+17.29248047	+7.62451172	-64.16015625	+2168
+1457970541.29850010	+11.66748047	-4.04736328	-6.95214844	+42.09960938	+0.92285156	-79.71679688	+2404	+11.21923828	-2.46533203	-6.86425781	+9.03076172	-14.94140625	-2.63671875	+2296	+9.00878906	-6.11279297	-6.92578125	+17.53417969	+7.95410156	-63.72070313	+2180
+1457970541.30259990	+11.60156250	-4.12207031	-6.86865234	+42.31933594	+1.09863281	-79.23339844	+2408	+11.15771484	-2.55761719	-6.77197266	+9.00878906	-14.58984375	-2.35107422	+2296	+8.94726563	-6.20068359	-6.84667969	+17.81982422	+8.32763672	-63.19335938	+2192
+1457970541.30679990	+11.54003906	-4.19677734	-6.77197266	+42.58300781	+1.23046875	-78.83789063	+2412	+11.09619141	-2.64550781	-6.67089844	+9.03076172	-14.28222656	-2.10937500	+2300	+8.90332031	-6.28857422	-6.73681641	+18.06152344	+8.54736328	-62.88574219	+2208
+1457970541.31510000	+11.42138672	-4.32421875	-6.60498047	+43.17626953	+1.45019531	-77.80517578	+2412	+10.97314453	-2.79931641	-6.47753906	+9.14062500	-13.64501953	-1.38427734	+2296	+8.79785156	-6.45117188	-6.54785156	+18.67675781	+9.03076172	-61.91894531	+2224
+1457970541.31929990	+11.35986328	-4.39453125	-6.50390625	+43.43994141	+1.56005859	-77.40966797	+2416	+10.91162109	-2.87841797	-6.36767578	+9.18457031	-13.38134766	-1.12060547	+2300	+8.75830078	-6.53466797	-6.43798828	+18.98437500	+9.14062500	-61.56738281	+2236
+1457970541.32340000	+11.29833984	-4.44726563	-6.40722656	+43.76953125	+1.60400391	-76.90429688	+2412	+10.85449219	-2.93994141	-6.26660156	+9.33837891	-13.11767578	-0.68115234	+2296	+8.70996094	-6.61376953	-6.32812500	+19.27001953	+9.29443359	-61.12792969	+2244
+1457970541.32760000	+11.24121094	-4.51318359	-6.31933594	+44.05517578	+1.69189453	-76.39892578	+2412	+10.79296875	-3.01904297	-6.16552734	+9.38232422	-12.83203125	-0.32958984	+2296	+8.66601563	-6.68408203	-6.23583984	+19.64355469	+9.44824219	-60.60058594	+2248
+1457970541.33180000	+11.18408203	-4.57470703	-6.20947266	+44.31884766	+1.71386719	-76.06933594	+2416	+10.73144531	-3.09375000	-6.04687500	+9.44824219	-12.67822266	-0.08789063	+2304	+8.63085938	-6.75878906	-6.11718750	+19.99511719	+9.44824219	-60.29296875	+2256
+1457970541.33590010	+11.12695313	-4.62744141	-6.10400391	+44.62646484	+1.71386719	-75.58593750	+2412	+10.67871094	-3.15087891	-5.93701172	+9.60205078	-12.48046875	+0.35156250	+2300	+8.58691406	-6.83349609	-6.00292969	+20.28076172	+9.49218750	-59.89746094	+2260
+1457970541.34010000	+11.06982422	-4.68457031	-6.01171875	+44.93408203	+1.80175781	-75.10253906	+2404	+10.61718750	-3.22558594	-5.83154297	+9.68994141	-12.26074219	+0.70312500	+2296	+8.55175781	-6.89941406	-5.90185547	+20.72021484	+9.58007813	-59.39208984	+2256
+1457970541.34430000	+11.01708984	-4.74169922	-5.89306641	+45.19775391	+1.82373047	-74.79492188	+2408	+10.56445313	-3.29150391	-5.70410156	+9.79980469	-12.17285156	+0.94482422	+2300	+8.52099609	-6.96972656	-5.77880859	+21.09375000	+9.55810547	-59.08447266	+2260
+1457970541.34840010	+10.96435547	-4.79003906	-5.78759766	+45.48339844	+1.82373047	-74.33349609	+2400	+10.51171875	-3.34423828	-5.58984375	+9.95361328	-11.99707031	+1.40625000	+2296	+8.47705078	-7.04003906	-5.66455078	+21.40136719	+9.55810547	-58.66699219	+2260
+1457970541.35680010	+10.86328125	-4.88671875	-5.56787109	+46.03271484	+1.91162109	-73.52050781	+2392	+10.40625000	-3.47167969	-5.34814453	+10.17333984	-11.73339844	+2.04345703	+2296	+8.41552734	-7.16308594	-5.44042969	+22.23632813	+9.55810547	-57.78808594	+2256
+1457970541.36089990	+10.81054688	-4.93066406	-5.45800781	+46.29638672	+1.91162109	-73.05908203	+2384	+10.35351563	-3.52441406	-5.22949219	+10.28320313	-11.57958984	+2.48291016	+2292	+8.37158203	-7.22900391	-5.32617188	+22.52197266	+9.53613281	-57.37060547	+2252
+1457970541.36509990	+10.75781250	-4.97021484	-5.35693359	+46.58203125	+1.97753906	-72.53173828	+2376	+10.30517578	-3.57714844	-5.11962891	+10.41503906	-11.35986328	+2.90039063	+2284	+8.33203125	-7.28173828	-5.22949219	+22.98339844	+9.60205078	-56.84326172	+2244
+1457970541.36929990	+10.71386719	-5.01416016	-5.22509766	+46.84570313	+1.97753906	-72.26806641	+2372	+10.26123047	-3.63427734	-4.97460938	+10.52490234	-11.38183594	+3.14208984	+2292	+8.30566406	-7.33886719	-5.10644531	+23.35693359	+9.55810547	-56.46972656	+2240
+1457970541.37340000	+10.66552734	-5.05371094	-5.11083984	+47.08740234	+1.97753906	-71.78466797	+2368	+10.21289063	-3.68261719	-4.85595703	+10.61279297	-11.20605469	+3.60351563	+2288	+8.26171875	-7.40478516	-4.99218750	+23.64257813	+9.58007813	-56.05224609	+2240
+1457970541.37760000	+10.61718750	-5.08447266	-5.01416016	+47.37304688	+2.08740234	-71.23535156	+2360	+10.16894531	-3.73095703	-4.74609375	+10.74462891	-10.96435547	+4.02099609	+2280	+8.22656250	-7.45312500	-4.89550781	+24.06005859	+9.66796875	-55.45898438	+2228
+1457970541.38179990	+10.57324219	-5.12402344	-4.88232422	+47.63671875	+2.10937500	-70.92773438	+2360	+10.12939453	-3.77929688	-4.60107422	+10.87646484	-11.00830078	+4.30664063	+2288	+8.19580078	-7.50585938	-4.78125000	+24.43359375	+9.66796875	-55.04150391	+2228
+1457970541.38590000	+10.52490234	-5.15917969	-4.77246094	+47.85644531	+2.15332031	-70.42236328	+2356	+10.08544922	-3.82763672	-4.48242188	+10.92041016	-10.81054688	+4.76806641	+2284	+8.15185547	-7.56738281	-4.67138672	+24.67529297	+9.71191406	-54.58007813	+2224
+1457970541.39010000	+10.48095703	-5.18554688	-4.67138672	+48.14208984	+2.24121094	-69.85107422	+2348	+10.04150391	-3.87158203	-4.37255859	+11.05224609	-10.54687500	+5.22949219	+2280	+8.11669922	-7.60693359	-4.57910156	+25.09277344	+9.82177734	-53.94287109	+2216
+1457970541.39840010	+10.39306641	-5.25146484	-4.43847656	+48.60351563	+2.28515625	-69.01611328	+2348	+9.96679688	-3.95947266	-4.11328125	+11.18408203	-10.37109375	+5.97656250	+2284	+8.04638672	-7.71240234	-4.36376953	+25.66406250	+9.86572266	-53.02001953	+2208
+1457970541.40260000	+10.35351563	-5.27783203	-4.33740234	+48.88916016	+2.37304688	-68.46679688	+2340	+9.92724609	-3.99462891	-4.00781250	+11.31591797	-10.12939453	+6.43798828	+2280	+8.01562500	-7.74755859	-4.27148438	+26.03759766	+9.95361328	-52.38281250	+2200
+1457970541.40669990	+10.31835938	-5.30859375	-4.21875000	+49.13085938	+2.37304688	-68.13720703	+2344	+9.89648438	-4.03417969	-3.87158203	+11.42578125	-10.12939453	+6.74560547	+2284	+7.98925781	-7.79150391	-4.16601563	+26.36718750	+9.93164063	-51.94335938	+2196
+1457970541.41090010	+10.27441406	-5.33935547	-4.11328125	+49.30664063	+2.41699219	-67.65380859	+2344	+9.85693359	-4.07812500	-3.75732422	+11.44775391	-9.95361328	+7.18505859	+2284	+7.95410156	-7.84863281	-4.06494141	+26.56494141	+9.97558594	-51.45996094	+2196
+1457970541.41510010	+10.23925781	-5.36132813	-4.01660156	+49.59228516	+2.46093750	-67.12646484	+2340	+9.82177734	-4.10888672	-3.65625000	+11.55761719	-9.73388672	+7.62451172	+2280	+7.92773438	-7.87939453	-3.97265625	+26.93847656	+10.01953125	-50.86669922	+2184
+1457970541.41919990	+10.20849609	-5.38769531	-3.90673828	+49.83398438	+2.43896484	-66.77490234	+2340	+9.79980469	-4.14404297	-3.52880859	+11.68945313	-9.73388672	+7.97607422	+2280	+7.91015625	-7.91894531	-3.87158203	+27.26806641	+9.95361328	-50.42724609	+2176
+1457970541.42339990	+10.16894531	-5.42285156	-3.80566406	+49.98779297	+2.46093750	-66.31347656	+2340	+9.76464844	-4.18798828	-3.42333984	+11.66748047	-9.58007813	+8.37158203	+2280	+7.87500000	-7.96728516	-3.77050781	+27.42187500	+9.97558594	-49.96582031	+2172
+1457970541.42759990	+10.13378906	-5.44042969	-3.71337891	+50.25146484	+2.43896484	-65.83007813	+2336	+9.72949219	-4.21435547	-3.32226563	+11.77734375	-9.40429688	+8.78906250	+2276	+7.85742188	-7.99365234	-3.68261719	+27.79541016	+9.93164063	-49.43847656	+2160
+1457970541.43590000	+10.07666016	-5.50195313	-3.51123047	+50.64697266	+2.35107422	-65.12695313	+2336	+9.68115234	-4.28906250	-3.10253906	+11.82128906	-9.31640625	+9.47021484	+2268	+7.82666016	-8.07275391	-3.48486328	+28.32275391	+9.77783203	-48.64746094	+2140
+1457970541.44010000	+10.05029297	-5.51953125	-3.41894531	+50.91064453	+2.28515625	-64.70947266	+2328	+9.65478516	-4.31103516	-3.01025391	+11.90917969	-9.16259766	+9.86572266	+2260	+7.81347656	-8.09472656	-3.39697266	+28.65234375	+9.68994141	-48.20800781	+2128
+1457970541.44420000	+10.03271484	-5.53710938	-3.32226563	+51.17431641	+2.19726563	-64.42382813	+2324	+9.64160156	-4.34179688	-2.90478516	+12.01904297	-9.18457031	+10.19531250	+2252	+7.80908203	-8.12548828	-3.30029297	+29.00390625	+9.55810547	-47.83447266	+2112
+1457970541.44840000	+10.00195313	-5.56787109	-3.23437500	+51.32812500	+2.13134766	-64.07226563	+2316	+9.61523438	-4.38574219	-2.80810547	+11.88720703	-9.05273438	+10.48095703	+2248	+7.79589844	-8.16503906	-3.20800781	+29.17968750	+9.49218750	-47.50488281	+2104
+1457970541.45260000	+9.97998047	-5.58544922	-3.14648438	+51.59179688	+2.04345703	-63.67675781	+2308	+9.59326172	-4.40771484	-2.72021484	+11.90917969	-8.92089844	+10.85449219	+2232	+7.78710938	-8.18701172	-3.12011719	+29.53125000	+9.38232422	-47.15332031	+2088
+1457970541.45670010	+9.96240234	-5.60302734	-3.06298828	+51.85546875	+1.91162109	-63.36914063	+2300	+9.58447266	-4.42968750	-2.62792969	+11.97509766	-8.87695313	+11.16210938	+2220	+7.78710938	-8.20898438	-3.03222656	+29.86083984	+9.25048828	-46.80175781	+2068
+1457970541.46090010	+9.93603516	-5.62939453	-2.97509766	+52.03125000	+1.82373047	-63.06152344	+2292	+9.56250000	-4.47363281	-2.54003906	+11.75537109	-8.76708984	+11.42578125	+2212	+7.77832031	-8.24414063	-2.94433594	+30.08056641	+9.18457031	-46.53808594	+2056
+1457970541.46499990	+9.91406250	-5.63818359	-2.89599609	+52.31689453	+1.71386719	-62.73193359	+2280	+9.54492188	-4.49560547	-2.46093750	+11.71142578	-8.61328125	+11.75537109	+2196	+7.77392578	-8.26171875	-2.86083984	+30.38818359	+9.07470703	-46.23046875	+2040
+1457970541.47340010	+9.87890625	-5.67773438	-2.73779297	+52.82226563	+1.45019531	-62.18261719	+2256	+9.52294922	-4.56152344	-2.29833984	+11.38183594	-8.41552734	+12.28271484	+2168	+7.76513672	-8.31445313	-2.70263672	+30.91552734	+8.92089844	-45.68115234	+2008
+1457970541.47750000	+9.86572266	-5.68652344	-2.65869141	+53.15185547	+1.31835938	-61.87500000	+2244	+9.51416016	-4.58349609	-2.21923828	+11.25000000	-8.26171875	+12.56835938	+2152	+7.76074219	-8.33203125	-2.61914063	+31.20117188	+8.85498047	-45.46142578	+1992
+1457970541.48169990	+9.85253906	-5.69531250	-2.58837891	+53.45947266	+1.16455078	-61.61132813	+2232	+9.50976563	-4.60546875	-2.14453125	+11.14013672	-8.12988281	+12.87597656	+2132	+7.76074219	-8.35400391	-2.55322266	+31.50878906	+8.76708984	-45.15380859	+1972
+1457970541.48589990	+9.83056641	-5.71289063	-2.51367188	+53.70117188	+1.05468750	-61.32568359	+2220	+9.49658203	-4.64501953	-2.07421875	+10.74462891	-7.95410156	+13.11767578	+2120	+7.75195313	-8.38037109	-2.48291016	+31.68457031	+8.74511719	-44.91210938	+1956
+1457970541.49000000	+9.81738281	-5.71728516	-2.44335938	+54.03076172	+0.90087891	-61.06201172	+2208	+9.49218750	-4.66699219	-2.00830078	+10.50292969	-7.77832031	+13.38134766	+2104	+7.74755859	-8.39794922	-2.41259766	+31.94824219	+8.67919922	-44.69238281	+1940
+1457970541.49420000	+9.80419922	-5.72167969	-2.37744141	+54.36035156	+0.74707031	-60.79833984	+2192	+9.48779297	-4.68896484	-1.93798828	+10.28320313	-7.62451172	+13.68896484	+2084	+7.74316406	-8.41552734	-2.35546875	+32.21191406	+8.61328125	-44.38476563	+1924
+1457970541.49840000	+9.78662109	-5.73486328	-2.30712891	+54.60205078	+0.61523438	-60.57861328	+2184	+9.47900391	-4.72412109	-1.87207031	+9.84375000	-7.47070313	+13.93066406	+2072	+7.73437500	-8.44189453	-2.29394531	+32.38769531	+8.59130859	-44.16503906	+1908
+1457970541.50250010	+9.77343750	-5.73486328	-2.24121094	+54.93164063	+0.48339844	-60.35888672	+2172	+9.47460938	-4.74609375	-1.80615234	+9.51416016	-7.31689453	+14.19433594	+2056	+7.72558594	-8.45947266	-2.23242188	+32.60742188	+8.52539063	-43.98925781	+1896
+1457970541.51090000	+9.75146484	-5.74804688	-2.11376953	+55.50292969	+0.21972656	-59.98535156	+2156	+9.47021484	-4.79882813	-1.67871094	+8.74511719	-6.98730469	+14.74365234	+2028	+7.71679688	-8.49902344	-2.12255859	+32.98095703	+8.41552734	-43.52783203	+1868
+1457970541.51500010	+9.73828125	-5.74804688	-2.04785156	+55.78857422	+0.10986328	-59.78759766	+2144	+9.47021484	-4.81640625	-1.61718750	+8.37158203	-6.83349609	+15.02929688	+2016	+7.70800781	-8.51220703	-2.06542969	+33.17871094	+8.34960938	-43.37402344	+1856
+1457970541.51920010	+9.72949219	-5.74804688	-1.99511719	+56.11816406	-0.02197266	-59.56787109	+2136	+9.47021484	-4.83398438	-1.56445313	+8.02001953	-6.63574219	+15.33691406	+2004	+7.70361328	-8.52539063	-2.02148438	+33.35449219	+8.26171875	-43.11035156	+1844
+1457970541.52749990	+9.70751953	-5.75244141	-1.87646484	+56.55761719	-0.17578125	-59.26025391	+2120	+9.46142578	-4.87353516	-1.45019531	+7.22900391	-6.35009766	+15.90820313	+1984	+7.69482422	-8.55175781	-1.92041016	+33.70605469	+8.10791016	-42.78076172	+1820
+1457970541.53169990	+9.70312500	-5.74804688	-1.82812500	+56.82128906	-0.24169922	-59.06250000	+2112	+9.46582031	-4.89111328	-1.40185547	+6.87744141	-6.15234375	+16.23779297	+1968	+7.69482422	-8.56494141	-1.87646484	+33.88183594	+7.99804688	-42.58300781	+1808
+1457970541.53590010	+9.69433594	-5.75244141	-1.77099609	+56.95312500	-0.26367188	-58.95263672	+2108	+9.46142578	-4.90869141	-1.34912109	+6.54785156	-5.99853516	+16.52343750	+1960	+7.69482422	-8.57373047	-1.82812500	+34.07958984	+7.91015625	-42.45117188	+1796
+1457970541.54419990	+9.68115234	-5.74804688	-1.67431641	+57.37060547	-0.28564453	-58.64501953	+2088	+9.46142578	-4.93505859	-1.25244141	+5.91064453	-5.66894531	+17.13867188	+1940	+7.69482422	-8.58691406	-1.73583984	+34.40917969	+7.73437500	-42.20947266	+1776
+1457970541.54830000	+9.67675781	-5.75244141	-1.63037109	+57.45849609	-0.26367188	-58.53515625	+2080	+9.46142578	-4.94384766	-1.20849609	+5.66894531	-5.49316406	+17.44628906	+1932	+7.69482422	-8.59130859	-1.69189453	+34.60693359	+7.66845703	-42.09960938	+1764
+1457970541.55250000	+9.67236328	-5.75244141	-1.58642578	+57.61230469	-0.21972656	-58.40332031	+2072	+9.45703125	-4.95263672	-1.16455078	+5.40527344	-5.36132813	+17.73193359	+1924	+7.69921875	-8.59570313	-1.64355469	+34.80468750	+7.58056641	-42.05566406	+1752
+1457970541.55670000	+9.66357422	-5.74804688	-1.55126953	+57.76611328	-0.19775391	-58.20556641	+2060	+9.45703125	-4.96142578	-1.12939453	+5.18554688	-5.09765625	+18.08349609	+1912	+7.70361328	-8.59570313	-1.60400391	+35.00244141	+7.49267578	-41.90185547	+1740
+1457970541.56080010	+9.65917969	-5.74804688	-1.51611328	+57.85400391	-0.10986328	-58.07373047	+2052	+9.45703125	-4.96142578	-1.08984375	+5.03173828	-4.94384766	+18.34716797	+1900	+7.70800781	-8.59570313	-1.56445313	+35.20019531	+7.42675781	-41.83593750	+1732
+1457970541.56500010	+9.65478516	-5.74804688	-1.47656250	+57.96386719	-0.06591797	-57.98583984	+2040	+9.45263672	-4.97021484	-1.05029297	+4.87792969	-4.81201172	+18.61083984	+1892	+7.71240234	-8.59130859	-1.52050781	+35.39794922	+7.33886719	-41.81396484	+1720
+1457970541.56920000	+9.65039063	-5.74365234	-1.44580078	+58.09570313	+0.00000000	-57.81005859	+2028	+9.44824219	-4.97460938	-1.02392578	+4.72412109	-4.59228516	+18.91845703	+1880	+7.71679688	-8.59130859	-1.48535156	+35.59570313	+7.27294922	-41.70410156	+1712
+1457970541.57329990	+9.64599609	-5.74365234	-1.41503906	+58.18359375	+0.06591797	-57.70019531	+2016	+9.44824219	-4.97460938	-0.98876953	+4.68017578	-4.46044922	+19.13818359	+1868	+7.72558594	-8.58691406	-1.45019531	+35.79345703	+7.22900391	-41.68212891	+1700
+1457970541.58170010	+9.63720703	-5.73925781	-1.35791016	+58.38134766	+0.17578125	-57.48046875	+1988	+9.43945313	-4.97900391	-0.93603516	+4.52636719	-4.13085938	+19.64355469	+1844	+7.72998047	-8.58251953	-1.38427734	+36.16699219	+7.07519531	-41.59423828	+1688
+1457970541.58579990	+9.62841797	-5.73925781	-1.33593750	+58.46923828	+0.26367188	-57.37060547	+1976	+9.43505859	-4.97900391	-0.90966797	+4.52636719	-4.02099609	+19.79736328	+1832	+7.73437500	-8.58251953	-1.35791016	+36.34277344	+7.03125000	-41.55029297	+1680
+1457970541.58999990	+9.62402344	-5.73486328	-1.30957031	+58.55712891	+0.30761719	-57.32666016	+1960	+9.43066406	-4.97900391	-0.87890625	+4.50439453	-3.97705078	+19.95117188	+1824	+7.73876953	-8.57812500	-1.32275391	+36.49658203	+6.96533203	-41.59423828	+1680
+1457970541.59419990	+9.61962891	-5.73046875	-1.29199219	+58.66699219	+0.32958984	-57.19482422	+1944	+9.42626953	-4.97460938	-0.86572266	+4.48242188	-3.80126953	+20.17089844	+1808	+7.73876953	-8.57373047	-1.30957031	+36.67236328	+6.87744141	-41.48437500	+1672
+1457970541.59830000	+9.61523438	-5.72607422	-1.27001953	+58.73291016	+0.37353516	-57.15087891	+1932	+9.42187500	-4.97460938	-0.84375000	+4.50439453	-3.75732422	+20.25878906	+1796	+7.74316406	-8.57373047	-1.28759766	+36.80419922	+6.83349609	-41.46240234	+1668
+1457970541.60250000	+9.60644531	-5.72167969	-1.24804688	+58.82080078	+0.39550781	-57.15087891	+1920	+9.41748047	-4.97460938	-0.81738281	+4.50439453	-3.75732422	+20.34667969	+1788	+7.73876953	-8.57373047	-1.26562500	+36.89208984	+6.76757813	-41.48437500	+1668
+1457970541.60669990	+9.60205078	-5.71728516	-1.23486328	+58.90869141	+0.41748047	-57.04101563	+1904	+9.41308594	-4.97460938	-0.80859375	+4.52636719	-3.62548828	+20.47851563	+1776	+7.73876953	-8.57373047	-1.25683594	+37.00195313	+6.70166016	-41.39648438	+1664
+1457970541.61080000	+9.59765625	-5.71728516	-1.22167969	+58.95263672	+0.46142578	-57.04101563	+1892	+9.40869141	-4.97460938	-0.79101563	+4.52636719	-3.60351563	+20.50048828	+1764	+7.73437500	-8.57373047	-1.24804688	+37.06787109	+6.67968750	-41.37451172	+1660
+1457970541.61910010	+9.58886719	-5.70849609	-1.19970703	+59.06250000	+0.48339844	-56.95312500	+1864	+9.39990234	-4.97021484	-0.76904297	+4.57031250	-3.51562500	+20.61035156	+1740	+7.72119141	-8.57812500	-1.23486328	+37.15576172	+6.59179688	-41.28662109	+1652
+1457970541.62330010	+9.58007813	-5.70849609	-1.19091797	+59.08447266	+0.52734375	-56.95312500	+1852	+9.39550781	-4.97021484	-0.75585938	+4.54833984	-3.49365234	+20.58837891	+1732	+7.71679688	-8.58251953	-1.23046875	+37.17773438	+6.56982422	-41.22070313	+1648
+1457970541.62750010	+9.57568359	-5.70410156	-1.17773438	+59.10644531	+0.54931641	-56.95312500	+1844	+9.39550781	-4.97021484	-0.74707031	+4.54833984	-3.49365234	+20.58837891	+1724	+7.71240234	-8.58251953	-1.23046875	+37.17773438	+6.54785156	-41.17675781	+1648
+1457970541.63159990	+9.57128906	-5.69970703	-1.17333984	+59.15039063	+0.57128906	-56.90917969	+1832	+9.39111328	-4.97021484	-0.74267578	+4.54833984	-3.44970703	+20.58837891	+1712	+7.70361328	-8.58251953	-1.23046875	+37.19970703	+6.52587891	-41.11083984	+1644
+1457970541.63579990	+9.56689453	-5.69970703	-1.16894531	+59.15039063	+0.59326172	-56.90917969	+1824	+9.38671875	-4.97021484	-0.73828125	+4.52636719	-3.40576172	+20.56640625	+1704	+7.69921875	-8.58691406	-1.23046875	+37.19970703	+6.54785156	-41.06689453	+1644
+1457970541.64000010	+9.56250000	-5.69531250	-1.16455078	+59.15039063	+0.63720703	-56.90917969	+1816	+9.38671875	-4.97021484	-0.73388672	+4.52636719	-3.38378906	+20.54443359	+1696	+7.69042969	-8.58691406	-1.23046875	+37.17773438	+6.56982422	-41.00097656	+1640
+1457970541.64410000	+9.55810547	-5.69531250	-1.16455078	+59.15039063	+0.65917969	-56.88720703	+1808	+9.38232422	-4.97021484	-0.73388672	+4.50439453	-3.33984375	+20.52246094	+1688	+7.68164063	-8.59130859	-1.23046875	+37.13378906	+6.59179688	-40.93505859	+1636
+1457970541.64829990	+9.55371094	-5.69531250	-1.16455078	+59.15039063	+0.70312500	-56.84326172	+1800	+9.37792969	-4.97460938	-0.73388672	+4.50439453	-3.27392578	+20.52246094	+1680	+7.67724609	-8.59130859	-1.23046875	+37.13378906	+6.61376953	-40.86914063	+1636
+1457970541.65660000	+9.54492188	-5.69091797	-1.16015625	+59.12841797	+0.76904297	-56.77734375	+1788	+9.37353516	-4.97021484	-0.72949219	+4.48242188	-3.16406250	+20.52246094	+1668	+7.66406250	-8.58691406	-1.23046875	+37.13378906	+6.70166016	-40.73730469	+1628
+1457970541.66080000	+9.54492188	-5.69091797	-1.16015625	+59.12841797	+0.76904297	-56.73339844	+1784	+9.37353516	-4.97021484	-0.72949219	+4.46044922	-3.09814453	+20.56640625	+1660	+7.66406250	-8.58251953	-1.23046875	+37.15576172	+6.72363281	-40.64941406	+1624
+1457970541.66500000	+9.54052734	-5.68652344	-1.16015625	+59.12841797	+0.76904297	-56.68945313	+1776	+9.36914063	-4.97021484	-0.72949219	+4.46044922	-3.03222656	+20.61035156	+1652	+7.65966797	-8.57812500	-1.23046875	+37.19970703	+6.76757813	-40.56152344	+1620
+1457970541.66910000	+9.53613281	-5.68652344	-1.15576172	+59.12841797	+0.76904297	-56.66748047	+1772	+9.36474609	-4.96582031	-0.72509766	+4.46044922	-3.01025391	+20.63232422	+1648	+7.65966797	-8.57373047	-1.22167969	+37.22167969	+6.76757813	-40.53955078	+1620
+1457970541.67330000	+9.53613281	-5.68212891	-1.15136719	+59.12841797	+0.74707031	-56.62353516	+1764	+9.36474609	-4.96142578	-0.72070313	+4.46044922	-2.94433594	+20.69824219	+1640	+7.65966797	-8.56494141	-1.21728516	+37.28759766	+6.76757813	-40.49560547	+1620
+1457970541.67750000	+9.53613281	-5.67773438	-1.15136719	+59.12841797	+0.72509766	-56.57958984	+1760	+9.36474609	-4.96142578	-0.72070313	+4.46044922	-2.87841797	+20.78613281	+1636	+7.65966797	-8.56054688	-1.21289063	+37.33154297	+6.78955078	-40.40771484	+1620
+1457970541.68160010	+9.53173828	-5.67773438	-1.14257813	+59.12841797	+0.70312500	-56.55761719	+1752	+9.36035156	-4.95703125	-0.71191406	+4.43847656	-2.87841797	+20.87402344	+1628	+7.65966797	-8.55175781	-1.20410156	+37.37548828	+6.76757813	-40.36376953	+1620
+1457970541.68580010	+9.53173828	-5.67333984	-1.13818359	+59.10644531	+0.63720703	-56.51367188	+1748	+9.35595703	-4.95263672	-0.70751953	+4.43847656	-2.83447266	+20.98388672	+1624	+7.66406250	-8.54296875	-1.19531250	+37.44140625	+6.74560547	-40.29785156	+1620
+1457970541.69409990	+9.52734375	-5.66455078	-1.12060547	+59.12841797	+0.50537109	-56.46972656	+1736	+9.35156250	-4.94384766	-0.68994141	+4.43847656	-2.79052734	+21.20361328	+1612	+7.66845703	-8.52539063	-1.18212891	+37.57324219	+6.63574219	-40.14404297	+1624
+1457970541.69829990	+9.52734375	-5.66015625	-1.11181641	+59.10644531	+0.43945313	-56.44775391	+1732	+9.35156250	-4.93945313	-0.68115234	+4.41650391	-2.79052734	+21.31347656	+1608	+7.67285156	-8.51220703	-1.17773438	+37.63916016	+6.56982422	-40.05615234	+1624
+1457970541.70240000	+9.52294922	-5.65136719	-1.10742188	+59.10644531	+0.37353516	-56.42578125	+1724	+9.34716797	-4.93505859	-0.67236328	+4.39453125	-2.79052734	+21.42333984	+1604	+7.67285156	-8.50341797	-1.16894531	+37.68310547	+6.52587891	-39.96826172	+1628
+1457970541.70660000	+9.51855469	-5.64697266	-1.09863281	+59.08447266	+0.32958984	-56.40380859	+1716	+9.34716797	-4.93066406	-0.66357422	+4.39453125	-2.76855469	+21.53320313	+1596	+7.67285156	-8.49462891	-1.16455078	+37.70507813	+6.45996094	-39.88037109	+1628
+1457970541.71079990	+9.51855469	-5.64257813	-1.08984375	+59.06250000	+0.26367188	-56.40380859	+1712	+9.34277344	-4.92626953	-0.65478516	+4.37255859	-2.76855469	+21.64306641	+1592	+7.66845703	-8.48583984	-1.15576172	+37.74902344	+6.41601563	-39.79248047	+1628
+1457970541.71490000	+9.51416016	-5.64257813	-1.08105469	+59.04052734	+0.21972656	-56.38183594	+1704	+9.33837891	-4.92626953	-0.64599609	+4.32861328	-2.74658203	+21.73095703	+1588	+7.66845703	-8.48144531	-1.15136719	+37.74902344	+6.35009766	-39.70458984	+1628
+1457970541.71910000	+9.50976563	-5.63818359	-1.07226563	+58.99658203	+0.19775391	-56.31591797	+1696	+9.33398438	-4.92187500	-0.63720703	+4.30664063	-2.70263672	+21.81884766	+1580	+7.65966797	-8.47265625	-1.15136719	+37.77099609	+6.32812500	-39.55078125	+1628
+1457970541.72330000	+9.50537109	-5.63378906	-1.06787109	+58.97460938	+0.17578125	-56.29394531	+1692	+9.33398438	-4.91748047	-0.63281250	+4.28466797	-2.65869141	+21.88476563	+1576	+7.65527344	-8.46826172	-1.14697266	+37.77099609	+6.28417969	-39.44091797	+1628
+1457970541.73160000	+9.49658203	-5.62500000	-1.05908203	+58.90869141	+0.17578125	-56.20605469	+1680	+9.32080078	-4.91308594	-0.61962891	+4.19677734	-2.52685547	+22.01660156	+1564	+7.63330078	-8.45947266	-1.15136719	+37.72705078	+6.28417969	-39.15527344	+1628
+1457970541.73580000	+9.49218750	-5.62060547	-1.05468750	+58.88671875	+0.21972656	-56.16210938	+1672	+9.31640625	-4.90869141	-0.61523438	+4.19677734	-2.48291016	+22.06054688	+1560	+7.62451172	-8.45947266	-1.15136719	+37.70507813	+6.30615234	-39.02343750	+1628
+1457970541.73990010	+9.48339844	-5.62060547	-1.05029297	+58.84277344	+0.26367188	-56.09619141	+1668	+9.31201172	-4.90869141	-0.61083984	+4.13085938	-2.39501953	+22.08251953	+1556	+7.61132813	-8.45947266	-1.15136719	+37.66113281	+6.32812500	-38.91357422	+1628
+1457970541.74410010	+9.47460938	-5.62060547	-1.05029297	+58.79882813	+0.30761719	-56.03027344	+1664	+9.30322266	-4.91308594	-0.61083984	+4.08691406	-2.28515625	+22.10449219	+1552	+7.59375000	-8.45947266	-1.15576172	+37.63916016	+6.39404297	-38.75976563	+1632
+1457970541.74830010	+9.46582031	-5.61621094	-1.05029297	+58.77685547	+0.39550781	-55.94238281	+1660	+9.29882813	-4.90869141	-0.61083984	+4.08691406	-2.17529297	+22.10449219	+1548	+7.58056641	-8.45507813	-1.15576172	+37.59521484	+6.45996094	-38.62792969	+1632
+1457970541.75239990	+9.45703125	-5.61181641	-1.05029297	+58.75488281	+0.46142578	-55.87646484	+1656	+9.29003906	-4.90869141	-0.60644531	+4.06494141	-2.08740234	+22.10449219	+1544	+7.56738281	-8.45507813	-1.16015625	+37.59521484	+6.52587891	-38.51806641	+1632
+1457970541.75659990	+9.44824219	-5.61181641	-1.05029297	+58.73291016	+0.54931641	-55.78857422	+1656	+9.28125000	-4.90869141	-0.61083984	+4.04296875	-1.95556641	+22.12646484	+1544	+7.55419922	-8.45507813	-1.16455078	+37.59521484	+6.59179688	-38.36425781	+1632
+1457970541.76490000	+9.42626953	-5.60742188	-1.05468750	+58.73291016	+0.70312500	-55.61279297	+1652	+9.26367188	-4.90429688	-0.61083984	+4.04296875	-1.77978516	+22.08251953	+1540	+7.52783203	-8.45507813	-1.16894531	+37.61718750	+6.74560547	-38.14453125	+1632
+1457970541.76910000	+9.41748047	-5.60302734	-1.05468750	+58.73291016	+0.79101563	-55.54687500	+1652	+9.25488281	-4.90429688	-0.61083984	+4.02099609	-1.66992188	+22.06054688	+1536	+7.51904297	-8.45507813	-1.16894531	+37.63916016	+6.81152344	-38.07861328	+1632
+1457970541.77320000	+9.40869141	-5.60302734	-1.05908203	+58.73291016	+0.87890625	-55.48095703	+1648	+9.24609375	-4.90429688	-0.61083984	+4.02099609	-1.60400391	+22.01660156	+1536	+7.50585938	-8.45507813	-1.17333984	+37.66113281	+6.87744141	-37.99072266	+1628
+1457970541.77740000	+9.39990234	-5.60302734	-1.05908203	+58.73291016	+0.96679688	-55.43701172	+1648	+9.23730469	-4.89990234	-0.61083984	+4.04296875	-1.53808594	+21.97265625	+1532	+7.50146484	-8.45068359	-1.17333984	+37.70507813	+6.92138672	-37.94677734	+1628
+1457970541.78160000	+9.39550781	-5.59863281	-1.05908203	+58.75488281	+1.03271484	-55.37109375	+1644	+9.23291016	-4.89990234	-0.61523438	+4.06494141	-1.47216797	+21.95068359	+1532	+7.49267578	-8.45068359	-1.16894531	+37.77099609	+6.96533203	-37.88085938	+1624
+1457970541.78570010	+9.38671875	-5.60302734	-1.05908203	+58.71093750	+1.09863281	-55.32714844	+1644	+9.22412109	-4.90429688	-0.61523438	+4.06494141	-1.42822266	+21.90673828	+1528	+7.48828125	-8.45068359	-1.16894531	+37.79296875	+7.00927734	-37.85888672	+1620
+1457970541.78990010	+9.38232422	-5.59863281	-1.06347656	+58.71093750	+1.16455078	-55.30517578	+1640	+9.21972656	-4.89990234	-0.61523438	+4.08691406	-1.40625000	+21.86279297	+1524	+7.48388672	-8.44628906	-1.16455078	+37.85888672	+7.05322266	-37.83691406	+1620
+1457970541.79819990	+9.37792969	-5.60302734	-1.06347656	+58.66699219	+1.27441406	-55.26123047	+1636	+9.21533203	-4.89990234	-0.61962891	+4.08691406	-1.36230469	+21.79687500	+1520	+7.48388672	-8.44189453	-1.16015625	+37.96875000	+7.07519531	-37.81494141	+1616
+1457970541.80240010	+9.37353516	-5.60302734	-1.06347656	+58.64501953	+1.31835938	-55.28320313	+1632	+9.21093750	-4.89990234	-0.61962891	+4.10888672	-1.38427734	+21.73095703	+1516	+7.48388672	-8.43750000	-1.15576172	+38.01269531	+7.07519531	-37.83691406	+1616
+1457970541.80660010	+9.37353516	-5.60302734	-1.05908203	+58.64501953	+1.36230469	-55.28320313	+1624	+9.21093750	-4.89990234	-0.61962891	+4.13085938	-1.38427734	+21.68701172	+1508	+7.48828125	-8.43310547	-1.15136719	+38.05664063	+7.07519531	-37.85888672	+1616
+1457970541.81069990	+9.37353516	-5.60742188	-1.05908203	+58.57910156	+1.40625000	-55.30517578	+1620	+9.21093750	-4.89990234	-0.61962891	+4.10888672	-1.40625000	+21.64306641	+1504	+7.48828125	-8.43310547	-1.14697266	+38.05664063	+7.07519531	-37.90283203	+1616
+1457970541.81489990	+9.37792969	-5.60742188	-1.05908203	+58.53515625	+1.45019531	-55.32714844	+1616	+9.21093750	-4.89990234	-0.61523438	+4.10888672	-1.42822266	+21.59912109	+1500	+7.49267578	-8.42871094	-1.13818359	+38.07861328	+7.05322266	-37.94677734	+1620
+1457970541.81909990	+9.37792969	-5.60742188	-1.05908203	+58.49121094	+1.49414063	-55.37109375	+1608	+9.21533203	-4.89990234	-0.61962891	+4.10888672	-1.47216797	+21.55517578	+1496	+7.49707031	-8.42871094	-1.13378906	+38.07861328	+7.03125000	-37.99072266	+1620
+1457970541.82320000	+9.38232422	-5.61181641	-1.05908203	+58.44726563	+1.51611328	-55.39306641	+1604	+9.21533203	-4.90429688	-0.61962891	+4.10888672	-1.49414063	+21.53320313	+1492	+7.49707031	-8.42871094	-1.13378906	+38.07861328	+7.03125000	-38.01269531	+1620
+1457970541.83160000	+9.38671875	-5.61621094	-1.05468750	+58.33740234	+1.58203125	-55.48095703	+1592	+9.21972656	-4.90429688	-0.61523438	+4.08691406	-1.53808594	+21.46728516	+1480	+7.50585938	-8.42431641	-1.12500000	+38.03466797	+6.98730469	-38.07861328	+1620
+1457970541.83570000	+9.38671875	-5.61621094	-1.05468750	+58.31542969	+1.58203125	-55.50292969	+1588	+9.21972656	-4.90429688	-0.61523438	+4.08691406	-1.56005859	+21.44531250	+1476	+7.50585938	-8.42431641	-1.12500000	+38.01269531	+6.96533203	-38.10058594	+1620
+1457970541.83990000	+9.39111328	-5.61621094	-1.05468750	+58.27148438	+1.60400391	-55.52490234	+1584	+9.21972656	-4.90429688	-0.61523438	+4.08691406	-1.56005859	+21.44531250	+1472	+7.51025391	-8.42431641	-1.12500000	+37.99072266	+6.94335938	-38.14453125	+1620
+1457970541.84410000	+9.39111328	-5.61621094	-1.05468750	+58.24951172	+1.60400391	-55.56884766	+1580	+9.22412109	-4.90429688	-0.61523438	+4.08691406	-1.58203125	+21.42333984	+1468	+7.51025391	-8.42431641	-1.12060547	+37.94677734	+6.92138672	-38.16650391	+1620
+1457970541.84820010	+9.39550781	-5.62060547	-1.05029297	+58.16162109	+1.62597656	-55.63476563	+1576	+9.22851563	-4.90869141	-0.61523438	+4.04296875	-1.66992188	+21.33544922	+1464	+7.51025391	-8.42431641	-1.12060547	+37.92480469	+6.92138672	-38.16650391	+1620
+1457970541.85240010	+9.39990234	-5.62500000	-1.04589844	+58.09570313	+1.64794922	-55.70068359	+1572	+9.23730469	-4.91308594	-0.61523438	+4.02099609	-1.77978516	+21.24755859	+1460	+7.51025391	-8.42431641	-1.12060547	+37.90283203	+6.89941406	-38.18847656	+1620
+1457970541.85649990	+9.40429688	-5.62500000	-1.04589844	+58.02978516	+1.66992188	-55.78857422	+1568	+9.24169922	-4.91308594	-0.61083984	+3.99902344	-1.86767578	+21.15966797	+1460	+7.51464844	-8.42871094	-1.12060547	+37.88085938	+6.87744141	-38.21044922	+1620
+1457970541.86490010	+9.43505859	-5.63818359	-1.02392578	+57.54638672	+1.73583984	-56.31591797	+1572	+9.28564453	-4.93066406	-0.59765625	+3.82324219	-2.57080078	+20.58837891	+1464	+7.51464844	-8.42871094	-1.12060547	+37.72705078	+6.78955078	-38.27636719	+1620
+1457970541.86900000	+9.44384766	-5.64257813	-1.01953125	+57.41455078	+1.75781250	-56.46972656	+1572	+9.29443359	-4.93505859	-0.59326172	+3.77929688	-2.72460938	+20.50048828	+1464	+7.51904297	-8.43310547	-1.12060547	+37.66113281	+6.72363281	-38.29833984	+1620
+1457970541.87319990	+9.45703125	-5.64257813	-1.01074219	+57.28271484	+1.73583984	-56.66748047	+1576	+9.29882813	-4.93505859	-0.58886719	+3.77929688	-2.83447266	+20.41259766	+1464	+7.51904297	-8.43750000	-1.11621094	+37.41943359	+6.56982422	-38.38623047	+1620
+1457970541.87739990	+9.46142578	-5.64697266	-1.00634766	+57.19482422	+1.73583984	-56.75537109	+1580	+9.30322266	-4.93945313	-0.58886719	+3.73535156	-2.92236328	+20.32470703	+1468	+7.52343750	-8.44189453	-1.11621094	+37.24365234	+6.43798828	-38.45214844	+1620
+1457970541.88150000	+9.46142578	-5.65136719	-1.00195313	+57.08496094	+1.73583984	-56.84326172	+1584	+9.30761719	-4.93945313	-0.58447266	+3.69140625	-3.03222656	+20.23681641	+1468	+7.52343750	-8.44628906	-1.12060547	+37.06787109	+6.35009766	-38.49609375	+1624
+1457970541.88570000	+9.46582031	-5.65136719	-0.99755859	+57.06298828	+1.71386719	-56.88720703	+1588	+9.31201172	-4.93945313	-0.58447266	+3.71337891	-3.09814453	+20.17089844	+1472	+7.52343750	-8.45068359	-1.12060547	+36.89208984	+6.21826172	-38.51806641	+1624
+1457970541.88990000	+9.46582031	-5.65136719	-0.99316406	+56.99707031	+1.69189453	-56.93115234	+1592	+9.31640625	-4.93945313	-0.58007813	+3.66943359	-3.14208984	+20.12695313	+1476	+7.52343750	-8.45068359	-1.12060547	+36.76025391	+6.13037109	-38.51806641	+1624
+1457970541.89400010	+9.47021484	-5.65136719	-0.99316406	+56.90917969	+1.69189453	-56.97509766	+1596	+9.31640625	-4.94384766	-0.58007813	+3.64746094	-3.22998047	+20.03906250	+1476	+7.52343750	-8.45068359	-1.12500000	+36.67236328	+6.06445313	-38.51806641	+1624
+1457970541.90240000	+9.47021484	-5.65576172	-0.98876953	+56.82128906	+1.66992188	-56.99707031	+1600	+9.32080078	-4.94384766	-0.58007813	+3.60351563	-3.27392578	+19.97314453	+1480	+7.52343750	-8.45068359	-1.12060547	+36.60644531	+6.02050781	-38.51806641	+1624
+1457970541.90650010	+9.47021484	-5.65576172	-0.98876953	+56.75537109	+1.66992188	-56.99707031	+1604	+9.32080078	-4.94384766	-0.58007813	+3.55957031	-3.29589844	+19.92919922	+1484	+7.52343750	-8.45068359	-1.12060547	+36.56250000	+6.02050781	-38.51806641	+1628
+1457970541.91070010	+9.47021484	-5.65576172	-0.98876953	+56.73339844	+1.66992188	-56.97509766	+1604	+9.32080078	-4.94384766	-0.58007813	+3.55957031	-3.27392578	+19.90722656	+1484	+7.52343750	-8.44628906	-1.11621094	+36.56250000	+6.02050781	-38.51806641	+1628
+1457970541.91490010	+9.47021484	-5.66015625	-0.98876953	+56.68945313	+1.66992188	-56.95312500	+1604	+9.32080078	-4.94384766	-0.58007813	+3.53759766	-3.25195313	+19.88525391	+1484	+7.52343750	-8.44628906	-1.11621094	+36.54052734	+6.02050781	-38.51806641	+1628
+1457970541.91899990	+9.47021484	-5.66015625	-0.98876953	+56.62353516	+1.69189453	-56.90917969	+1608	+9.32080078	-4.94384766	-0.58447266	+3.51562500	-3.20800781	+19.86328125	+1488	+7.52343750	-8.44628906	-1.11181641	+36.54052734	+6.04248047	-38.49609375	+1632
+1457970541.92319990	+9.47021484	-5.66015625	-0.99316406	+56.60156250	+1.69189453	-56.86523438	+1608	+9.32080078	-4.94384766	-0.58447266	+3.49365234	-3.18603516	+19.86328125	+1488	+7.52343750	-8.44189453	-1.11181641	+36.54052734	+6.06445313	-38.47412109	+1632
+1457970541.92730000	+9.47021484	-5.66455078	-0.99316406	+56.55761719	+1.69189453	-56.82128906	+1608	+9.32080078	-4.94824219	-0.58886719	+3.47167969	-3.14208984	+19.86328125	+1488	+7.52343750	-8.44189453	-1.11181641	+36.54052734	+6.08642578	-38.47412109	+1632
+1457970541.93569990	+9.46582031	-5.66455078	-0.99755859	+56.51367188	+1.71386719	-56.75537109	+1608	+9.32080078	-4.94824219	-0.59326172	+3.44970703	-3.05419922	+19.86328125	+1488	+7.52343750	-8.43750000	-1.10742188	+36.56250000	+6.13037109	-38.45214844	+1636
+1457970541.93980000	+9.46582031	-5.66894531	-0.99755859	+56.46972656	+1.73583984	-56.71142578	+1604	+9.31640625	-4.94824219	-0.59326172	+3.42773438	-3.01025391	+19.86328125	+1484	+7.52343750	-8.43750000	-1.10302734	+36.56250000	+6.17431641	-38.43017578	+1636
+1457970541.94400000	+9.46582031	-5.66894531	-1.00195313	+56.44775391	+1.73583984	-56.66748047	+1604	+9.31640625	-4.94824219	-0.59765625	+3.40576172	-2.96630859	+19.86328125	+1484	+7.52343750	-8.43750000	-1.10302734	+36.56250000	+6.19628906	-38.40820313	+1636
+1457970541.94820000	+9.46582031	-5.66894531	-1.00195313	+56.42578125	+1.75781250	-56.62353516	+1604	+9.31640625	-4.94824219	-0.59765625	+3.40576172	-2.92236328	+19.86328125	+1484	+7.52343750	-8.43310547	-1.10302734	+36.56250000	+6.24023438	-38.40820313	+1640
+1457970541.95230010	+9.46582031	-5.66894531	-1.00195313	+56.40380859	+1.77978516	-56.57958984	+1604	+9.31640625	-4.95263672	-0.59765625	+3.38378906	-2.90039063	+19.86328125	+1484	+7.51904297	-8.43310547	-1.10302734	+36.56250000	+6.26220703	-38.38623047	+1640
+1457970541.95650010	+9.46142578	-5.67333984	-1.00634766	+56.35986328	+1.77978516	-56.53564453	+1600	+9.31640625	-4.95263672	-0.60205078	+3.36181641	-2.85644531	+19.86328125	+1480	+7.51904297	-8.43310547	-1.09863281	+36.56250000	+6.30615234	-38.36425781	+1640
+1457970541.96070000	+9.46142578	-5.67333984	-1.00634766	+56.33789063	+1.80175781	-56.49169922	+1600	+9.31640625	-4.95263672	-0.60205078	+3.36181641	-2.83447266	+19.86328125	+1480	+7.51904297	-8.43310547	-1.09863281	+36.54052734	+6.37207031	-38.34228516	+1640
+1457970541.96479990	+9.46142578	-5.67333984	-1.01074219	+56.29394531	+1.82373047	-56.46972656	+1600	+9.31640625	-4.95263672	-0.60205078	+3.33984375	-2.81250000	+19.86328125	+1480	+7.51464844	-8.43310547	-1.10302734	+36.54052734	+6.41601563	-38.29833984	+1640
+1457970541.97320010	+9.46142578	-5.67773438	-1.01074219	+56.20605469	+1.86767578	-56.38183594	+1596	+9.31640625	-4.95703125	-0.60205078	+3.31787109	-2.76855469	+19.86328125	+1476	+7.50585938	-8.43310547	-1.10302734	+36.47460938	+6.52587891	-38.23242188	+1644
+1457970541.97729990	+9.46142578	-5.67773438	-1.01513672	+56.14013672	+1.88964844	-56.35986328	+1596	+9.31640625	-4.95703125	-0.60644531	+3.29589844	-2.74658203	+19.84130859	+1476	+7.50146484	-8.43310547	-1.10742188	+36.43066406	+6.56982422	-38.18847656	+1644
+1457970541.98149990	+9.46142578	-5.68212891	-1.01513672	+56.09619141	+1.88964844	-56.33789063	+1596	+9.31640625	-4.95703125	-0.60644531	+3.27392578	-2.72460938	+19.84130859	+1472	+7.49707031	-8.43310547	-1.10742188	+36.38671875	+6.61376953	-38.14453125	+1644
+1457970541.98569990	+9.46142578	-5.68212891	-1.01513672	+55.98632813	+1.91162109	-56.31591797	+1592	+9.31640625	-4.96142578	-0.60644531	+3.22998047	-2.70263672	+19.81933594	+1472	+7.49267578	-8.43750000	-1.11181641	+36.32080078	+6.63574219	-38.12255859	+1644
+1457970541.98980000	+9.46142578	-5.68212891	-1.01513672	+55.89843750	+1.93359375	-56.31591797	+1592	+9.32080078	-4.96142578	-0.60644531	+3.18603516	-2.70263672	+19.81933594	+1472	+7.49267578	-8.43750000	-1.11621094	+36.27685547	+6.65771484	-38.07861328	+1648
+1457970541.99400000	+9.46582031	-5.68652344	-1.01513672	+55.83251953	+1.95556641	-56.31591797	+1592	+9.32080078	-4.96142578	-0.60644531	+3.16406250	-2.70263672	+19.81933594	+1472	+7.48828125	-8.43750000	-1.11621094	+36.21093750	+6.65771484	-38.05664063	+1648
+1457970541.99819990	+9.46582031	-5.68652344	-1.01513672	+55.70068359	+1.95556641	-56.33789063	+1592	+9.32519531	-4.96582031	-0.60644531	+3.07617188	-2.72460938	+19.79736328	+1472	+7.48388672	-8.44189453	-1.12060547	+36.14501953	+6.67968750	-38.03466797	+1648
+1457970542.00230000	+9.47021484	-5.69091797	-1.01513672	+55.59082031	+1.97753906	-56.35986328	+1592	+9.32958984	-4.97021484	-0.60644531	+3.01025391	-2.74658203	+19.77539063	+1472	+7.48388672	-8.44189453	-1.12500000	+36.10107422	+6.65771484	-38.01269531	+1648
+1457970542.01060010	+9.47900391	-5.69091797	-1.00634766	+55.32714844	+1.95556641	-56.46972656	+1596	+9.34716797	-4.97460938	-0.60205078	+2.83447266	-2.87841797	+19.77539063	+1480	+7.47949219	-8.44189453	-1.12939453	+35.96923828	+6.63574219	-38.01269531	+1644
+1457970542.01480010	+9.48779297	-5.69531250	-1.00634766	+55.21728516	+1.95556641	-56.53564453	+1600	+9.35595703	-4.97900391	-0.59765625	+2.74658203	-2.94433594	+19.77539063	+1480	+7.47949219	-8.44628906	-1.12939453	+35.92529297	+6.61376953	-38.01269531	+1644
+1457970542.01900010	+9.49218750	-5.69531250	-1.00195313	+55.08544922	+1.95556641	-56.57958984	+1600	+9.36035156	-4.97900391	-0.59765625	+2.68066406	-3.01025391	+19.79736328	+1484	+7.47949219	-8.44628906	-1.12939453	+35.85937500	+6.59179688	-38.03466797	+1644
+1457970542.02309990	+9.49658203	-5.69970703	-1.00195313	+54.97558594	+1.93359375	-56.64550781	+1604	+9.36914063	-4.98339844	-0.59326172	+2.63671875	-3.07617188	+19.81933594	+1488	+7.48388672	-8.44628906	-1.12939453	+35.79345703	+6.56982422	-38.03466797	+1640
+1457970542.02729990	+9.50097656	-5.69970703	-0.99755859	+54.88769531	+1.91162109	-56.68945313	+1608	+9.37353516	-4.98339844	-0.59326172	+2.59277344	-3.12011719	+19.86328125	+1488	+7.48388672	-8.44628906	-1.12939453	+35.74951172	+6.52587891	-38.05664063	+1640
+1457970542.03150010	+9.50976563	-5.70410156	-0.99755859	+54.77783203	+1.88964844	-56.73339844	+1608	+9.37792969	-4.98339844	-0.58886719	+2.52685547	-3.18603516	+19.88525391	+1492	+7.48828125	-8.44189453	-1.12939453	+35.70556641	+6.50390625	-38.10058594	+1640
+1457970542.03979990	+9.51855469	-5.70410156	-0.99316406	+54.64599609	+1.86767578	-56.82128906	+1612	+9.38671875	-4.98339844	-0.58447266	+2.48291016	-3.29589844	+19.95117188	+1496	+7.49707031	-8.44189453	-1.12500000	+35.59570313	+6.39404297	-38.18847656	+1640
+1457970542.04399990	+9.52294922	-5.70849609	-0.98876953	+54.55810547	+1.84570313	-56.86523438	+1616	+9.39111328	-4.98339844	-0.58447266	+2.43896484	-3.31787109	+19.97314453	+1496	+7.50146484	-8.43750000	-1.12500000	+35.55175781	+6.35009766	-38.23242188	+1640
+1457970542.04810000	+9.52734375	-5.70849609	-0.98876953	+54.53613281	+1.84570313	-56.86523438	+1616	+9.39550781	-4.98339844	-0.58007813	+2.41699219	-3.36181641	+19.99511719	+1496	+7.51025391	-8.43750000	-1.12060547	+35.50781250	+6.30615234	-38.29833984	+1644
+1457970542.05650000	+9.53173828	-5.70849609	-0.98437500	+54.42626953	+1.80175781	-56.88720703	+1620	+9.39990234	-4.98339844	-0.58007813	+2.37304688	-3.40576172	+20.06103516	+1500	+7.52343750	-8.42871094	-1.11181641	+35.46386719	+6.21826172	-38.40820313	+1644
+1457970542.06060000	+9.53613281	-5.71289063	-0.98437500	+54.38232422	+1.77978516	-56.88720703	+1624	+9.40429688	-4.98339844	-0.58007813	+2.37304688	-3.40576172	+20.08300781	+1500	+7.52783203	-8.42871094	-1.11181641	+35.44189453	+6.19628906	-38.45214844	+1648
+1457970542.06480000	+9.53613281	-5.71289063	-0.98437500	+54.36035156	+1.77978516	-56.88720703	+1624	+9.40429688	-4.98339844	-0.57568359	+2.35107422	-3.42773438	+20.10498047	+1500	+7.53222656	-8.42431641	-1.10742188	+35.44189453	+6.15234375	-38.47412109	+1648
+1457970542.06900000	+9.54052734	-5.71289063	-0.98437500	+54.33837891	+1.75781250	-56.88720703	+1628	+9.40429688	-4.98339844	-0.57568359	+2.35107422	-3.44970703	+20.12695313	+1500	+7.53662109	-8.42431641	-1.10742188	+35.41992188	+6.15234375	-38.49609375	+1648
+1457970542.07310010	+9.54052734	-5.71289063	-0.98437500	+54.31640625	+1.73583984	-56.88720703	+1628	+9.40869141	-4.98339844	-0.57568359	+2.32910156	-3.44970703	+20.12695313	+1500	+7.54101563	-8.41992188	-1.10742188	+35.41992188	+6.13037109	-38.51806641	+1648
+1457970542.07730010	+9.54052734	-5.71289063	-0.98437500	+54.29443359	+1.71386719	-56.88720703	+1632	+9.40869141	-4.98339844	-0.57128906	+2.32910156	-3.47167969	+20.12695313	+1500	+7.54101563	-8.41992188	-1.10742188	+35.39794922	+6.13037109	-38.54003906	+1644
+1457970542.08559990	+9.54052734	-5.71289063	-0.97998047	+54.25048828	+1.69189453	-56.86523438	+1632	+9.40869141	-4.98339844	-0.57128906	+2.30712891	-3.47167969	+20.12695313	+1500	+7.54101563	-8.42431641	-1.10742188	+35.35400391	+6.13037109	-38.54003906	+1644
+1457970542.08979990	+9.54052734	-5.71289063	-0.97998047	+54.25048828	+1.66992188	-56.84326172	+1636	+9.40869141	-4.98339844	-0.57128906	+2.30712891	-3.47167969	+20.12695313	+1500	+7.53662109	-8.42431641	-1.11181641	+35.33203125	+6.15234375	-38.51806641	+1644
+1457970542.09390000	+9.54052734	-5.71289063	-0.97998047	+54.22851563	+1.64794922	-56.82128906	+1636	+9.41308594	-4.98339844	-0.57128906	+2.28515625	-3.47167969	+20.12695313	+1500	+7.53662109	-8.42431641	-1.11181641	+35.28808594	+6.15234375	-38.51806641	+1644
+1457970542.10229990	+9.54052734	-5.71289063	-0.97998047	+54.20654297	+1.60400391	-56.79931641	+1640	+9.41308594	-4.98339844	-0.57128906	+2.28515625	-3.47167969	+20.08300781	+1504	+7.53222656	-8.42871094	-1.11621094	+35.24414063	+6.15234375	-38.49609375	+1644
+1457970542.10640000	+9.54052734	-5.71289063	-0.97998047	+54.20654297	+1.58203125	-56.79931641	+1640	+9.41308594	-4.98779297	-0.57128906	+2.26318359	-3.49365234	+20.08300781	+1504	+7.52783203	-8.42871094	-1.12060547	+35.20019531	+6.17431641	-38.47412109	+1644
+1457970542.11060000	+9.54052734	-5.71289063	-0.97998047	+54.18457031	+1.56005859	-56.77734375	+1640	+9.41308594	-4.98779297	-0.57128906	+2.26318359	-3.49365234	+20.06103516	+1504	+7.52783203	-8.43310547	-1.12500000	+35.17822266	+6.17431641	-38.47412109	+1644
+1457970542.11480000	+9.54052734	-5.71289063	-0.97998047	+54.18457031	+1.53808594	-56.77734375	+1640	+9.41308594	-4.98779297	-0.57128906	+2.26318359	-3.49365234	+20.03906250	+1504	+7.52343750	-8.43310547	-1.12500000	+35.13427734	+6.17431641	-38.45214844	+1640
+1457970542.11890010	+9.54052734	-5.71289063	-0.97998047	+54.16259766	+1.51611328	-56.75537109	+1640	+9.41308594	-4.98779297	-0.56689453	+2.26318359	-3.51562500	+19.99511719	+1508	+7.52343750	-8.43750000	-1.12939453	+35.11230469	+6.19628906	-38.45214844	+1640
+1457970542.12310000	+9.54052734	-5.71289063	-0.97998047	+54.14062500	+1.49414063	-56.75537109	+1644	+9.41308594	-4.98779297	-0.56689453	+2.26318359	-3.51562500	+19.97314453	+1508	+7.51904297	-8.43750000	-1.12939453	+35.06835938	+6.19628906	-38.45214844	+1640
+1457970542.13140010	+9.54052734	-5.71289063	-0.97558594	+54.11865234	+1.42822266	-56.71142578	+1644	+9.41308594	-4.99218750	-0.56689453	+2.24121094	-3.53759766	+19.90722656	+1508	+7.51464844	-8.44189453	-1.13378906	+35.02441406	+6.19628906	-38.43017578	+1640
+1457970542.13560010	+9.54052734	-5.71728516	-0.97558594	+54.09667969	+1.40625000	-56.71142578	+1644	+9.41308594	-4.99218750	-0.56689453	+2.26318359	-3.55957031	+19.86328125	+1512	+7.51464844	-8.44189453	-1.13378906	+34.98046875	+6.19628906	-38.43017578	+1640
+1457970542.13980010	+9.54052734	-5.71728516	-0.97558594	+54.07470703	+1.36230469	-56.71142578	+1644	+9.41308594	-4.99218750	-0.56689453	+2.26318359	-3.58154297	+19.81933594	+1512	+7.51025391	-8.44628906	-1.13818359	+34.95849609	+6.21826172	-38.43017578	+1640
+1457970542.14389990	+9.54052734	-5.71728516	-0.97558594	+54.05273438	+1.34033203	-56.68945313	+1644	+9.41308594	-4.99218750	-0.56689453	+2.26318359	-3.62548828	+19.77539063	+1516	+7.51025391	-8.44628906	-1.13818359	+34.93652344	+6.21826172	-38.43017578	+1636
+1457970542.14809990	+9.54052734	-5.71728516	-0.97119141	+54.03076172	+1.29638672	-56.68945313	+1648	+9.41308594	-4.99658203	-0.56689453	+2.26318359	-3.64746094	+19.73144531	+1516	+7.51025391	-8.44628906	-1.13818359	+34.93652344	+6.21826172	-38.43017578	+1636
+1457970542.15229990	+9.54052734	-5.71728516	-0.97119141	+54.00878906	+1.27441406	-56.66748047	+1648	+9.41748047	-4.99658203	-0.56689453	+2.28515625	-3.69140625	+19.66552734	+1516	+7.51025391	-8.44628906	-1.13818359	+34.91455078	+6.21826172	-38.45214844	+1636
+1457970542.15640000	+9.54492188	-5.72167969	-0.97119141	+53.98681641	+1.23046875	-56.66748047	+1648	+9.41748047	-4.99658203	-0.56689453	+2.30712891	-3.71337891	+19.59960938	+1520	+7.50585938	-8.44628906	-1.13818359	+34.89257813	+6.21826172	-38.45214844	+1632
+1457970542.16470000	+9.54492188	-5.72167969	-0.96679688	+53.94287109	+1.16455078	-56.64550781	+1652	+9.41748047	-4.99658203	-0.56689453	+2.37304688	-3.77929688	+19.46777344	+1520	+7.51025391	-8.44628906	-1.13818359	+34.89257813	+6.21826172	-38.47412109	+1632
+1457970542.16890000	+9.54492188	-5.72167969	-0.96679688	+53.94287109	+1.14257813	-56.64550781	+1652	+9.41748047	-4.99658203	-0.56689453	+2.39501953	-3.82324219	+19.42382813	+1524	+7.51025391	-8.44628906	-1.13378906	+34.89257813	+6.21826172	-38.47412109	+1632
+1457970542.17310000	+9.54492188	-5.72167969	-0.96679688	+53.92089844	+1.12060547	-56.62353516	+1652	+9.41748047	-4.99658203	-0.56689453	+2.43896484	-3.84521484	+19.35791016	+1524	+7.51025391	-8.44628906	-1.13378906	+34.89257813	+6.21826172	-38.49609375	+1628
+1457970542.17720010	+9.54492188	-5.72167969	-0.96240234	+53.92089844	+1.07666016	-56.62353516	+1656	+9.41748047	-4.99658203	-0.56689453	+2.46093750	-3.86718750	+19.29199219	+1524	+7.51025391	-8.44628906	-1.13378906	+34.91455078	+6.21826172	-38.49609375	+1628
+1457970542.18140010	+9.54492188	-5.72167969	-0.96240234	+53.89892578	+1.07666016	-56.60156250	+1656	+9.41748047	-4.99658203	-0.56689453	+2.50488281	-3.88916016	+19.24804688	+1524	+7.51025391	-8.44628906	-1.13378906	+34.91455078	+6.21826172	-38.49609375	+1628
+1457970542.18560000	+9.54492188	-5.72167969	-0.96240234	+53.89892578	+1.05468750	-56.57958984	+1656	+9.41308594	-4.99658203	-0.56689453	+2.54882813	-3.88916016	+19.20410156	+1524	+7.51025391	-8.44628906	-1.13378906	+34.91455078	+6.21826172	-38.49609375	+1628
+1457970542.18969990	+9.54492188	-5.72167969	-0.96240234	+53.89892578	+1.05468750	-56.55761719	+1660	+9.41308594	-4.99658203	-0.56689453	+2.59277344	-3.88916016	+19.16015625	+1524	+7.51025391	-8.44628906	-1.13378906	+34.91455078	+6.21826172	-38.51806641	+1628
+1457970542.19390010	+9.54492188	-5.72167969	-0.96240234	+53.89892578	+1.03271484	-56.53564453	+1660	+9.41308594	-4.99218750	-0.56689453	+2.61474609	-3.86718750	+19.11621094	+1524	+7.51025391	-8.44628906	-1.13378906	+34.93652344	+6.24023438	-38.51806641	+1628
+1457970542.20219990	+9.54492188	-5.71728516	-0.96240234	+53.89892578	+1.03271484	-56.46972656	+1664	+9.40869141	-4.99218750	-0.57128906	+2.70263672	-3.84521484	+19.02832031	+1524	+7.51025391	-8.44189453	-1.12939453	+34.93652344	+6.24023438	-38.51806641	+1624
+1457970542.20639990	+9.54052734	-5.71728516	-0.96240234	+53.89892578	+1.05468750	-56.44775391	+1664	+9.40869141	-4.99218750	-0.57128906	+2.72460938	-3.80126953	+19.00634766	+1524	+7.51025391	-8.44189453	-1.12939453	+34.93652344	+6.24023438	-38.49609375	+1624
+1457970542.21059990	+9.54052734	-5.71728516	-0.96679688	+53.92089844	+1.05468750	-56.40380859	+1664	+9.40429688	-4.99218750	-0.57128906	+2.74658203	-3.77929688	+18.96240234	+1524	+7.51025391	-8.44189453	-1.12939453	+34.95849609	+6.24023438	-38.49609375	+1624
+1457970542.21470000	+9.53613281	-5.71728516	-0.96679688	+53.92089844	+1.07666016	-56.38183594	+1668	+9.39990234	-4.99218750	-0.57128906	+2.79052734	-3.73535156	+18.94042969	+1524	+7.51025391	-8.44189453	-1.12939453	+34.95849609	+6.26220703	-38.49609375	+1624
+1457970542.21890000	+9.53613281	-5.71728516	-0.96679688	+53.92089844	+1.09863281	-56.33789063	+1668	+9.39990234	-4.99218750	-0.57568359	+2.81250000	-3.69140625	+18.89648438	+1524	+7.51025391	-8.44189453	-1.12939453	+34.95849609	+6.26220703	-38.49609375	+1624
+1457970542.22309990	+9.53173828	-5.71728516	-0.96679688	+53.94287109	+1.12060547	-56.27197266	+1668	+9.39550781	-4.99218750	-0.57568359	+2.85644531	-3.64746094	+18.87451172	+1524	+7.50585938	-8.44189453	-1.13378906	+34.98046875	+6.30615234	-38.45214844	+1624
+1457970542.22720000	+9.52734375	-5.71289063	-0.97119141	+53.94287109	+1.14257813	-56.22802734	+1668	+9.39111328	-4.99218750	-0.57568359	+2.87841797	-3.60351563	+18.83056641	+1528	+7.50585938	-8.44628906	-1.13378906	+34.98046875	+6.32812500	-38.43017578	+1624
+1457970542.23560000	+9.51855469	-5.71289063	-0.97558594	+53.96484375	+1.20849609	-56.09619141	+1672	+9.38671875	-4.99218750	-0.58007813	+2.94433594	-3.49365234	+18.78662109	+1528	+7.49267578	-8.44628906	-1.13818359	+35.02441406	+6.45996094	-38.29833984	+1624
+1457970542.23970010	+9.51416016	-5.71289063	-0.97998047	+53.98681641	+1.23046875	-56.00830078	+1672	+9.38232422	-4.99218750	-0.58007813	+2.96630859	-3.42773438	+18.76464844	+1528	+7.48388672	-8.45068359	-1.14257813	+35.04638672	+6.54785156	-38.21044922	+1624
+1457970542.24390010	+9.50976563	-5.71289063	-0.97998047	+53.98681641	+1.27441406	-55.96435547	+1672	+9.37792969	-4.99218750	-0.58447266	+2.98828125	-3.38378906	+18.74267578	+1528	+7.47509766	-8.45068359	-1.14257813	+35.04638672	+6.61376953	-38.14453125	+1628
+1457970542.24799990	+9.50097656	-5.71289063	-0.98437500	+54.00878906	+1.31835938	-55.87646484	+1672	+9.37792969	-4.99218750	-0.58447266	+3.01025391	-3.33984375	+18.74267578	+1532	+7.46630859	-8.45507813	-1.14697266	+35.04638672	+6.72363281	-38.05664063	+1628
+1457970542.25219990	+9.50097656	-5.71728516	-0.98437500	+54.00878906	+1.34033203	-55.81054688	+1672	+9.37353516	-4.99218750	-0.58447266	+3.01025391	-3.27392578	+18.74267578	+1532	+7.45751953	-8.45947266	-1.14697266	+35.06835938	+6.81152344	-37.99072266	+1628
+1457970542.25640010	+9.49658203	-5.71728516	-0.98876953	+54.00878906	+1.36230469	-55.76660156	+1672	+9.37353516	-4.99658203	-0.58886719	+3.03222656	-3.22998047	+18.74267578	+1532	+7.45312500	-8.45947266	-1.14697266	+35.06835938	+6.85546875	-37.94677734	+1624
+1457970542.26050000	+9.49218750	-5.71728516	-0.98876953	+53.98681641	+1.38427734	-55.70068359	+1672	+9.37353516	-4.99658203	-0.58886719	+3.03222656	-3.18603516	+18.74267578	+1532	+7.44873047	-8.45947266	-1.14697266	+35.06835938	+6.89941406	-37.90283203	+1620
+1457970542.26469990	+9.49218750	-5.72167969	-0.99316406	+53.98681641	+1.38427734	-55.65673828	+1672	+9.36914063	-4.99658203	-0.58886719	+3.03222656	-3.16406250	+18.76464844	+1532	+7.44873047	-8.45947266	-1.14697266	+35.09033203	+6.94335938	-37.85888672	+1620
+1457970542.27300000	+9.48779297	-5.72167969	-0.99316406	+53.96484375	+1.40625000	-55.56884766	+1672	+9.36914063	-4.99658203	-0.58886719	+3.03222656	-3.09814453	+18.80859375	+1532	+7.44873047	-8.45947266	-1.14257813	+35.11230469	+7.00927734	-37.83691406	+1616
+1457970542.27720000	+9.48779297	-5.72607422	-0.99316406	+53.94287109	+1.40625000	-55.52490234	+1668	+9.36914063	-5.00097656	-0.58886719	+3.01025391	-3.07617188	+18.83056641	+1532	+7.44873047	-8.45947266	-1.14257813	+35.11230469	+7.03125000	-37.83691406	+1612
+1457970542.28140000	+9.48779297	-5.72607422	-0.99316406	+53.94287109	+1.40625000	-55.50292969	+1668	+9.36914063	-5.00097656	-0.58886719	+3.01025391	-3.05419922	+18.87451172	+1532	+7.44873047	-8.45947266	-1.13818359	+35.11230469	+7.05322266	-37.83691406	+1612
+1457970542.28550000	+9.48779297	-5.72607422	-0.99755859	+53.92089844	+1.40625000	-55.48095703	+1668	+9.36914063	-5.00097656	-0.58886719	+3.01025391	-3.05419922	+18.89648438	+1528	+7.45312500	-8.45507813	-1.13378906	+35.11230469	+7.05322266	-37.83691406	+1608
+1457970542.28970000	+9.48779297	-5.73046875	-0.99755859	+53.89892578	+1.38427734	-55.45898438	+1668	+9.36914063	-5.00097656	-0.58886719	+2.98828125	-3.03222656	+18.91845703	+1528	+7.45312500	-8.45507813	-1.13378906	+35.11230469	+7.07519531	-37.81494141	+1608
+1457970542.29390000	+9.48779297	-5.73046875	-0.99755859	+53.89892578	+1.38427734	-55.41503906	+1664	+9.36914063	-5.00097656	-0.58886719	+2.96630859	-3.01025391	+18.96240234	+1528	+7.45312500	-8.45507813	-1.12939453	+35.11230469	+7.09716797	-37.81494141	+1608
+1457970542.30220010	+9.48779297	-5.73046875	-0.99755859	+53.85498047	+1.36230469	-55.39306641	+1664	+9.36914063	-5.00097656	-0.58886719	+2.94433594	-2.98828125	+19.02832031	+1524	+7.45751953	-8.45068359	-1.12500000	+35.11230469	+7.09716797	-37.79296875	+1604
+1457970542.30640010	+9.48779297	-5.73046875	-0.99755859	+53.85498047	+1.34033203	-55.37109375	+1664	+9.36914063	-5.00537109	-0.58886719	+2.92236328	-2.98828125	+19.05029297	+1520	+7.45751953	-8.45068359	-1.12500000	+35.09033203	+7.11914063	-37.77099609	+1604
+1457970542.31049990	+9.48779297	-5.73046875	-0.99755859	+53.83300781	+1.31835938	-55.34912109	+1664	+9.36914063	-5.00537109	-0.58886719	+2.90039063	-2.96630859	+19.09423828	+1520	+7.45751953	-8.45068359	-1.12500000	+35.09033203	+7.11914063	-37.77099609	+1604
+1457970542.31469990	+9.48779297	-5.73486328	-0.99755859	+53.83300781	+1.31835938	-55.34912109	+1664	+9.36914063	-5.00537109	-0.58886719	+2.87841797	-2.96630859	+19.13818359	+1520	+7.45751953	-8.45068359	-1.12500000	+35.06835938	+7.11914063	-37.74902344	+1600
+1457970542.31880000	+9.48779297	-5.73486328	-0.99755859	+53.81103516	+1.29638672	-55.34912109	+1660	+9.36914063	-5.00537109	-0.58886719	+2.85644531	-2.94433594	+19.18212891	+1516	+7.45751953	-8.45068359	-1.12500000	+35.04638672	+7.11914063	-37.72705078	+1600
+1457970542.32300000	+9.48779297	-5.73486328	-0.99755859	+53.78906250	+1.29638672	-55.32714844	+1660	+9.36914063	-5.00537109	-0.58886719	+2.81250000	-2.94433594	+19.22607422	+1516	+7.45312500	-8.45068359	-1.12500000	+35.00244141	+7.14111328	-37.70507813	+1600
+1457970542.33130000	+9.49218750	-5.73486328	-0.99755859	+53.76708984	+1.27441406	-55.32714844	+1660	+9.36914063	-5.00976563	-0.58447266	+2.74658203	-2.94433594	+19.31396484	+1516	+7.45312500	-8.45068359	-1.12939453	+34.93652344	+7.14111328	-37.66113281	+1596
+1457970542.33550000	+9.49218750	-5.73486328	-0.99755859	+53.76708984	+1.25244141	-55.32714844	+1660	+9.37353516	-5.00976563	-0.58447266	+2.70263672	-2.94433594	+19.35791016	+1516	+7.44873047	-8.45068359	-1.12939453	+34.91455078	+7.14111328	-37.63916016	+1596
+1457970542.33970000	+9.49218750	-5.73486328	-0.99316406	+53.74511719	+1.25244141	-55.32714844	+1660	+9.37353516	-5.00976563	-0.58447266	+2.65869141	-2.94433594	+19.37988281	+1516	+7.44873047	-8.45068359	-1.13378906	+34.87060547	+7.14111328	-37.61718750	+1596
+1457970542.34380010	+9.49218750	-5.73486328	-0.99316406	+53.72314453	+1.23046875	-55.34912109	+1656	+9.37353516	-5.00976563	-0.58007813	+2.61474609	-2.94433594	+19.40185547	+1516	+7.44873047	-8.45068359	-1.13378906	+34.82666016	+7.14111328	-37.59521484	+1596
+1457970542.34800000	+9.49218750	-5.73486328	-0.99316406	+53.70117188	+1.23046875	-55.34912109	+1656	+9.37792969	-5.00976563	-0.58007813	+2.57080078	-2.96630859	+19.42382813	+1516	+7.44433594	-8.45068359	-1.13378906	+34.80468750	+7.14111328	-37.59521484	+1596
+1457970542.35220000	+9.49218750	-5.73486328	-0.99316406	+53.70117188	+1.20849609	-55.34912109	+1656	+9.37792969	-5.00976563	-0.58007813	+2.52685547	-2.98828125	+19.44580078	+1516	+7.44433594	-8.45507813	-1.13818359	+34.76074219	+7.14111328	-37.57324219	+1596
+1457970542.36050010	+9.49658203	-5.73486328	-0.99316406	+53.65722656	+1.20849609	-55.37109375	+1656	+9.38232422	-5.01416016	-0.57568359	+2.46093750	-3.01025391	+19.46777344	+1520	+7.43994141	-8.45507813	-1.13818359	+34.69482422	+7.11914063	-37.55126953	+1592
+1457970542.36470010	+9.49658203	-5.73486328	-0.99316406	+53.63525391	+1.18652344	-55.37109375	+1652	+9.38671875	-5.01416016	-0.57568359	+2.43896484	-3.03222656	+19.46777344	+1520	+7.43994141	-8.45507813	-1.14257813	+34.65087891	+7.11914063	-37.55126953	+1592
+1457970542.36879990	+9.49658203	-5.73486328	-0.98876953	+53.61328125	+1.16455078	-55.39306641	+1652	+9.38671875	-5.01416016	-0.57568359	+2.41699219	-3.03222656	+19.46777344	+1520	+7.43994141	-8.45507813	-1.14257813	+34.62890625	+7.11914063	-37.55126953	+1592
+1457970542.37299990	+9.50097656	-5.73486328	-0.98876953	+53.56933594	+1.16455078	-55.41503906	+1652	+9.39111328	-5.01416016	-0.57568359	+2.39501953	-3.05419922	+19.48974609	+1524	+7.43994141	-8.45507813	-1.14257813	+34.60693359	+7.11914063	-37.55126953	+1588
+1457970542.37719990	+9.50097656	-5.73925781	-0.98876953	+53.54736328	+1.14257813	-55.43701172	+1652	+9.39111328	-5.01416016	-0.57568359	+2.37304688	-3.07617188	+19.48974609	+1524	+7.43994141	-8.45947266	-1.14257813	+34.56298828	+7.11914063	-37.55126953	+1588
+1457970542.38130000	+9.50537109	-5.73925781	-0.98876953	+53.52539063	+1.12060547	-55.45898438	+1652	+9.39550781	-5.01416016	-0.57128906	+2.35107422	-3.09814453	+19.48974609	+1524	+7.43994141	-8.45947266	-1.14257813	+34.54101563	+7.09716797	-37.55126953	+1588
+1457970542.38969990	+9.50976563	-5.73925781	-0.98437500	+53.48144531	+1.09863281	-55.48095703	+1652	+9.39550781	-5.01416016	-0.57128906	+2.35107422	-3.12011719	+19.51171875	+1528	+7.43994141	-8.45947266	-1.14257813	+34.49707031	+7.09716797	-37.57324219	+1584
+1457970542.39380000	+9.50976563	-5.73925781	-0.98437500	+53.45947266	+1.07666016	-55.48095703	+1656	+9.39990234	-5.01416016	-0.57568359	+2.32910156	-3.12011719	+19.53369141	+1528	+7.44433594	-8.45947266	-1.14257813	+34.49707031	+7.07519531	-37.59521484	+1584
+1457970542.39800000	+9.51416016	-5.74365234	-0.98437500	+53.43750000	+1.05468750	-55.50292969	+1656	+9.39990234	-5.01416016	-0.57568359	+2.32910156	-3.12011719	+19.55566406	+1528	+7.44433594	-8.45507813	-1.13818359	+34.47509766	+7.07519531	-37.61718750	+1584
+1457970542.40210010	+9.51416016	-5.74365234	-0.98437500	+53.43750000	+1.05468750	-55.50292969	+1656	+9.39990234	-5.01416016	-0.57568359	+2.32910156	-3.12011719	+19.57763672	+1528	+7.44873047	-8.45507813	-1.13818359	+34.47509766	+7.05322266	-37.63916016	+1588
+1457970542.40630010	+9.51855469	-5.74365234	-0.98437500	+53.43750000	+1.03271484	-55.50292969	+1656	+9.39990234	-5.01416016	-0.57568359	+2.32910156	-3.12011719	+19.59960938	+1532	+7.44873047	-8.45507813	-1.13378906	+34.47509766	+7.05322266	-37.66113281	+1588
+1457970542.41050000	+9.51855469	-5.74365234	-0.98437500	+53.43750000	+1.03271484	-55.50292969	+1660	+9.39990234	-5.01855469	-0.57568359	+2.32910156	-3.12011719	+19.59960938	+1532	+7.45312500	-8.45507813	-1.13378906	+34.45312500	+7.05322266	-37.68310547	+1588
+1457970542.41880010	+9.51855469	-5.74804688	-0.98876953	+53.43750000	+1.03271484	-55.50292969	+1660	+9.39990234	-5.01855469	-0.57568359	+2.32910156	-3.09814453	+19.64355469	+1532	+7.45751953	-8.45507813	-1.12939453	+34.47509766	+7.03125000	-37.72705078	+1588
+1457970542.42300010	+9.51855469	-5.74804688	-0.98876953	+53.43750000	+1.03271484	-55.48095703	+1664	+9.39990234	-5.01855469	-0.57568359	+2.35107422	-3.09814453	+19.64355469	+1532	+7.45751953	-8.45507813	-1.12500000	+34.47509766	+7.05322266	-37.74902344	+1592
+1457970542.42709990	+9.51855469	-5.74804688	-0.98876953	+53.43750000	+1.03271484	-55.48095703	+1664	+9.39990234	-5.01855469	-0.58007813	+2.35107422	-3.07617188	+19.66552734	+1532	+7.45751953	-8.45507813	-1.12500000	+34.47509766	+7.05322266	-37.74902344	+1592
+1457970542.43129990	+9.51855469	-5.74804688	-0.98876953	+53.43750000	+1.05468750	-55.45898438	+1664	+9.39990234	-5.01855469	-0.58007813	+2.35107422	-3.07617188	+19.68750000	+1532	+7.45751953	-8.45507813	-1.12500000	+34.47509766	+7.05322266	-37.74902344	+1592
+1457970542.43549990	+9.51855469	-5.74804688	-0.98876953	+53.45947266	+1.05468750	-55.45898438	+1664	+9.39990234	-5.01855469	-0.58007813	+2.35107422	-3.05419922	+19.68750000	+1532	+7.45751953	-8.45507813	-1.12500000	+34.47509766	+7.05322266	-37.74902344	+1592
+1457970542.44380000	+9.51855469	-5.74804688	-0.99316406	+53.45947266	+1.05468750	-55.43701172	+1668	+9.39990234	-5.01855469	-0.58007813	+2.35107422	-3.03222656	+19.70947266	+1532	+7.45751953	-8.45507813	-1.12500000	+34.47509766	+7.07519531	-37.74902344	+1592
+1457970542.44800000	+9.51855469	-5.74804688	-0.99316406	+53.45947266	+1.07666016	-55.43701172	+1668	+9.39990234	-5.01855469	-0.58007813	+2.35107422	-3.01025391	+19.70947266	+1532	+7.45751953	-8.45507813	-1.12500000	+34.47509766	+7.09716797	-37.74902344	+1592
+1457970542.45210000	+9.51855469	-5.74804688	-0.99316406	+53.45947266	+1.07666016	-55.43701172	+1668	+9.39550781	-5.01855469	-0.58007813	+2.35107422	-2.98828125	+19.70947266	+1532	+7.45751953	-8.45507813	-1.12500000	+34.47509766	+7.09716797	-37.74902344	+1592
+1457970542.45630000	+9.51855469	-5.74804688	-0.99316406	+53.45947266	+1.07666016	-55.43701172	+1668	+9.39550781	-5.01855469	-0.58447266	+2.35107422	-2.98828125	+19.70947266	+1532	+7.45751953	-8.45507813	-1.12500000	+34.47509766	+7.09716797	-37.72705078	+1592
+1457970542.46050000	+9.51855469	-5.74804688	-0.99316406	+53.45947266	+1.07666016	-55.41503906	+1668	+9.39550781	-5.02294922	-0.58447266	+2.35107422	-2.94433594	+19.73144531	+1536	+7.45312500	-8.45507813	-1.12500000	+34.47509766	+7.11914063	-37.72705078	+1592
+1457970542.46460010	+9.51855469	-5.74804688	-0.99316406	+53.48144531	+1.07666016	-55.41503906	+1668	+9.39550781	-5.02294922	-0.58447266	+2.37304688	-2.92236328	+19.73144531	+1536	+7.45312500	-8.45507813	-1.12500000	+34.47509766	+7.11914063	-37.72705078	+1592
+1457970542.47289990	+9.51416016	-5.74804688	-0.99316406	+53.48144531	+1.09863281	-55.39306641	+1668	+9.39111328	-5.02294922	-0.58447266	+2.37304688	-2.85644531	+19.75341797	+1536	+7.45312500	-8.45507813	-1.12939453	+34.47509766	+7.14111328	-37.70507813	+1592
+1457970542.47709990	+9.51416016	-5.74804688	-0.99755859	+53.50341797	+1.09863281	-55.39306641	+1668	+9.38671875	-5.02294922	-0.58886719	+2.39501953	-2.81250000	+19.75341797	+1536	+7.45312500	-8.45947266	-1.12939453	+34.47509766	+7.14111328	-37.70507813	+1592
+1457970542.48130010	+9.51416016	-5.74804688	-0.99755859	+53.50341797	+1.12060547	-55.37109375	+1668	+9.38671875	-5.02294922	-0.58886719	+2.39501953	-2.79052734	+19.75341797	+1540	+7.44873047	-8.45947266	-1.12939453	+34.47509766	+7.16308594	-37.68310547	+1592
+1457970542.48540000	+9.50976563	-5.74804688	-0.99755859	+53.52539063	+1.14257813	-55.34912109	+1672	+9.38232422	-5.02294922	-0.58886719	+2.39501953	-2.72460938	+19.77539063	+1540	+7.44873047	-8.45947266	-1.12939453	+34.45312500	+7.18505859	-37.66113281	+1592
+1457970542.48959990	+9.50976563	-5.74804688	-1.00195313	+53.56933594	+1.16455078	-55.32714844	+1672	+9.37792969	-5.02294922	-0.59326172	+2.41699219	-2.68066406	+19.79736328	+1540	+7.44433594	-8.45947266	-1.13378906	+34.47509766	+7.20703125	-37.63916016	+1596
+1457970542.49379990	+9.50537109	-5.74804688	-1.00195313	+53.59130859	+1.18652344	-55.30517578	+1672	+9.37792969	-5.02734375	-0.59326172	+2.41699219	-2.63671875	+19.79736328	+1540	+7.44433594	-8.46386719	-1.13378906	+34.47509766	+7.25097656	-37.61718750	+1596
+1457970542.50210000	+9.50097656	-5.74804688	-1.01074219	+53.65722656	+1.25244141	-55.21728516	+1672	+9.37353516	-5.02734375	-0.59765625	+2.43896484	-2.57080078	+19.84130859	+1544	+7.43994141	-8.46386719	-1.13818359	+34.49707031	+7.33886719	-37.55126953	+1596
+1457970542.50630000	+9.49658203	-5.74804688	-1.01074219	+53.70117188	+1.25244141	-55.19531250	+1672	+9.37353516	-5.02734375	-0.59765625	+2.43896484	-2.54882813	+19.86328125	+1544	+7.43554688	-8.46826172	-1.13818359	+34.51904297	+7.36083984	-37.52929688	+1592
+1457970542.51040010	+9.49658203	-5.74804688	-1.01513672	+53.72314453	+1.27441406	-55.19531250	+1672	+9.36914063	-5.02734375	-0.60205078	+2.43896484	-2.52685547	+19.88525391	+1544	+7.43554688	-8.46826172	-1.13818359	+34.54101563	+7.40478516	-37.52929688	+1592
+1457970542.51460000	+9.49658203	-5.74804688	-1.01513672	+53.74511719	+1.29638672	-55.17333984	+1668	+9.36914063	-5.02734375	-0.60205078	+2.43896484	-2.50488281	+19.90722656	+1540	+7.43554688	-8.46826172	-1.13818359	+34.56298828	+7.42675781	-37.50732422	+1592
+1457970542.51880000	+9.49658203	-5.74804688	-1.01953125	+53.76708984	+1.29638672	-55.15136719	+1668	+9.36914063	-5.02734375	-0.60205078	+2.46093750	-2.50488281	+19.92919922	+1540	+7.43554688	-8.46826172	-1.13818359	+34.58496094	+7.44873047	-37.50732422	+1592
+1457970542.52290010	+9.49218750	-5.75244141	-1.01953125	+53.78906250	+1.29638672	-55.15136719	+1668	+9.36914063	-5.02734375	-0.60205078	+2.46093750	-2.48291016	+19.92919922	+1540	+7.43554688	-8.46826172	-1.13378906	+34.60693359	+7.47070313	-37.50732422	+1588
+1457970542.53130010	+9.49218750	-5.75244141	-1.02392578	+53.81103516	+1.29638672	-55.15136719	+1668	+9.36914063	-5.02734375	-0.60644531	+2.46093750	-2.48291016	+19.97314453	+1536	+7.43994141	-8.46386719	-1.13378906	+34.65087891	+7.51464844	-37.52929688	+1588
+1457970542.53539990	+9.49218750	-5.75244141	-1.02392578	+53.81103516	+1.29638672	-55.15136719	+1668	+9.36914063	-5.02734375	-0.60644531	+2.46093750	-2.46093750	+19.99511719	+1536	+7.43994141	-8.46386719	-1.13378906	+34.67285156	+7.51464844	-37.52929688	+1588
+1457970542.53959990	+9.49218750	-5.75244141	-1.02392578	+53.81103516	+1.29638672	-55.15136719	+1668	+9.36914063	-5.02734375	-0.60644531	+2.46093750	-2.46093750	+19.99511719	+1536	+7.43994141	-8.46386719	-1.12939453	+34.67285156	+7.51464844	-37.52929688	+1588
+1457970542.54380010	+9.49218750	-5.75244141	-1.02392578	+53.81103516	+1.29638672	-55.15136719	+1664	+9.36914063	-5.02734375	-0.60644531	+2.46093750	-2.46093750	+20.01708984	+1532	+7.43994141	-8.46386719	-1.12939453	+34.69482422	+7.53662109	-37.52929688	+1588
+1457970542.54790000	+9.49218750	-5.75244141	-1.02392578	+53.83300781	+1.29638672	-55.15136719	+1664	+9.36914063	-5.02734375	-0.60644531	+2.46093750	-2.46093750	+20.01708984	+1532	+7.43994141	-8.46386719	-1.12939453	+34.69482422	+7.53662109	-37.52929688	+1588
+1457970542.55209990	+9.49218750	-5.75683594	-1.02392578	+53.83300781	+1.29638672	-55.15136719	+1664	+9.36914063	-5.03173828	-0.60644531	+2.46093750	-2.46093750	+20.01708984	+1528	+7.43994141	-8.46386719	-1.12939453	+34.69482422	+7.53662109	-37.52929688	+1588
+1457970542.56040000	+9.49218750	-5.75683594	-1.02392578	+53.83300781	+1.29638672	-55.15136719	+1664	+9.36914063	-5.03173828	-0.61083984	+2.46093750	-2.43896484	+20.03906250	+1528	+7.43994141	-8.46386719	-1.12939453	+34.69482422	+7.55859375	-37.50732422	+1584
+1457970542.56460000	+9.49218750	-5.75683594	-1.02392578	+53.83300781	+1.29638672	-55.15136719	+1660	+9.36914063	-5.03173828	-0.61083984	+2.46093750	-2.43896484	+20.03906250	+1524	+7.43994141	-8.46826172	-1.12939453	+34.69482422	+7.55859375	-37.50732422	+1584
+1457970542.56870010	+9.49218750	-5.75683594	-1.02392578	+53.85498047	+1.31835938	-55.15136719	+1660	+9.36914063	-5.03173828	-0.61083984	+2.46093750	-2.43896484	+20.03906250	+1524	+7.43994141	-8.46826172	-1.13378906	+34.69482422	+7.58056641	-37.48535156	+1584
+1457970542.57290010	+9.49218750	-5.75683594	-1.02832031	+53.85498047	+1.31835938	-55.15136719	+1660	+9.36914063	-5.03173828	-0.61083984	+2.46093750	-2.43896484	+20.03906250	+1524	+7.43554688	-8.46826172	-1.13378906	+34.69482422	+7.58056641	-37.48535156	+1584
+1457970542.57710000	+9.48779297	-5.75683594	-1.02832031	+53.85498047	+1.31835938	-55.15136719	+1660	+9.36914063	-5.03173828	-0.61083984	+2.46093750	-2.41699219	+20.03906250	+1520	+7.43554688	-8.46826172	-1.13378906	+34.69482422	+7.60253906	-37.46337891	+1584
+1457970542.58540010	+9.48779297	-5.75683594	-1.02832031	+53.87695313	+1.31835938	-55.15136719	+1656	+9.36474609	-5.03173828	-0.61083984	+2.46093750	-2.39501953	+20.03906250	+1520	+7.43115234	-8.47265625	-1.13818359	+34.67285156	+7.62451172	-37.41943359	+1584
+1457970542.58960010	+9.48779297	-5.75683594	-1.02832031	+53.87695313	+1.34033203	-55.15136719	+1656	+9.36474609	-5.03173828	-0.61083984	+2.46093750	-2.39501953	+20.03906250	+1520	+7.42675781	-8.47265625	-1.13818359	+34.65087891	+7.62451172	-37.39746094	+1584
+1457970542.59369990	+9.48339844	-5.75683594	-1.02832031	+53.89892578	+1.34033203	-55.12939453	+1656	+9.36474609	-5.03173828	-0.61083984	+2.48291016	-2.37304688	+20.03906250	+1516	+7.42236328	-8.47705078	-1.14257813	+34.65087891	+7.64648438	-37.37548828	+1584
+1457970542.59789990	+9.48339844	-5.75683594	-1.03271484	+53.89892578	+1.34033203	-55.12939453	+1652	+9.36035156	-5.03173828	-0.61523438	+2.48291016	-2.35107422	+20.03906250	+1516	+7.41796875	-8.47705078	-1.14697266	+34.62890625	+7.66845703	-37.35351563	+1584
+1457970542.60620000	+9.47900391	-5.75683594	-1.03271484	+53.92089844	+1.36230469	-55.10742188	+1652	+9.36035156	-5.03613281	-0.61523438	+2.48291016	-2.32910156	+20.03906250	+1516	+7.41357422	-8.48144531	-1.15136719	+34.62890625	+7.71240234	-37.28759766	+1584
+1457970542.61040000	+9.47460938	-5.75683594	-1.03710938	+53.94287109	+1.36230469	-55.08544922	+1648	+9.35595703	-5.03613281	-0.61523438	+2.48291016	-2.30712891	+20.03906250	+1516	+7.40917969	-8.48144531	-1.15136719	+34.62890625	+7.73437500	-37.26562500	+1584
+1457970542.61459990	+9.47021484	-5.75683594	-1.03710938	+53.96484375	+1.36230469	-55.06347656	+1648	+9.35156250	-5.03613281	-0.61962891	+2.48291016	-2.26318359	+20.03906250	+1516	+7.40478516	-8.48583984	-1.15136719	+34.62890625	+7.75634766	-37.22167969	+1584
+1457970542.61870000	+9.47021484	-5.75683594	-1.04150391	+53.96484375	+1.38427734	-55.04150391	+1648	+9.35156250	-5.03613281	-0.61962891	+2.50488281	-2.24121094	+20.06103516	+1516	+7.40039063	-8.48583984	-1.15576172	+34.62890625	+7.80029297	-37.22167969	+1584
+1457970542.62290000	+9.46582031	-5.75683594	-1.04150391	+53.98681641	+1.38427734	-54.99755859	+1644	+9.34716797	-5.03613281	-0.61962891	+2.50488281	-2.19726563	+20.06103516	+1520	+7.39599609	-8.48583984	-1.15576172	+34.65087891	+7.82226563	-37.19970703	+1580
+1457970542.63120010	+9.46142578	-5.75683594	-1.04589844	+54.00878906	+1.38427734	-54.95361328	+1644	+9.33837891	-5.03613281	-0.62402344	+2.50488281	-2.15332031	+20.10498047	+1520	+7.39599609	-8.48583984	-1.15576172	+34.71679688	+7.86621094	-37.15576172	+1576
+1457970542.63540010	+9.45703125	-5.75683594	-1.05029297	+54.03076172	+1.38427734	-54.90966797	+1640	+9.33398438	-5.03613281	-0.62841797	+2.50488281	-2.10937500	+20.12695313	+1516	+7.39599609	-8.48144531	-1.15576172	+34.73876953	+7.91015625	-37.15576172	+1576
+1457970542.63949990	+9.45263672	-5.76123047	-1.05029297	+54.03076172	+1.38427734	-54.88769531	+1640	+9.32958984	-5.03613281	-0.62841797	+2.50488281	-2.08740234	+20.14892578	+1516	+7.39160156	-8.48144531	-1.15136719	+34.78271484	+7.93212891	-37.13378906	+1576
+1457970542.64369990	+9.44824219	-5.76123047	-1.05029297	+54.05273438	+1.38427734	-54.86572266	+1640	+9.32958984	-5.04052734	-0.63281250	+2.50488281	-2.06542969	+20.17089844	+1516	+7.39160156	-8.48144531	-1.15136719	+34.82666016	+7.95410156	-37.13378906	+1572
+1457970542.64790010	+9.44824219	-5.76123047	-1.05468750	+54.05273438	+1.38427734	-54.84375000	+1636	+9.32519531	-5.04052734	-0.63281250	+2.50488281	-2.04345703	+20.19287109	+1516	+7.39160156	-8.47705078	-1.15136719	+34.87060547	+7.97607422	-37.13378906	+1572
+1457970542.65619990	+9.43945313	-5.76562500	-1.05468750	+54.07470703	+1.38427734	-54.79980469	+1636	+9.31640625	-5.04052734	-0.63720703	+2.52685547	-1.97753906	+20.21484375	+1512	+7.39160156	-8.47705078	-1.14697266	+34.93652344	+8.04199219	-37.11181641	+1568
+1457970542.66039990	+9.43945313	-5.76562500	-1.05908203	+54.07470703	+1.38427734	-54.77783203	+1636	+9.31201172	-5.04052734	-0.63720703	+2.52685547	-1.95556641	+20.23681641	+1508	+7.38720703	-8.47705078	-1.14697266	+34.95849609	+8.06396484	-37.08984375	+1568
+1457970542.66450000	+9.43505859	-5.76562500	-1.05908203	+54.09667969	+1.38427734	-54.75585938	+1632	+9.31201172	-5.04052734	-0.63720703	+2.52685547	-1.93359375	+20.25878906	+1508	+7.38720703	-8.47705078	-1.14697266	+34.98046875	+8.10791016	-37.06787109	+1564
+1457970542.66870000	+9.43066406	-5.76562500	-1.05908203	+54.09667969	+1.38427734	-54.73388672	+1632	+9.30761719	-5.04052734	-0.63720703	+2.52685547	-1.91162109	+20.28076172	+1508	+7.38281250	-8.47705078	-1.14697266	+35.00244141	+8.12988281	-37.02392578	+1564
+1457970542.67290000	+9.42626953	-5.77001953	-1.05908203	+54.11865234	+1.38427734	-54.71191406	+1632	+9.30322266	-5.04052734	-0.64160156	+2.52685547	-1.88964844	+20.28076172	+1504	+7.37841797	-8.47705078	-1.15136719	+35.02441406	+8.17382813	-37.00195313	+1564
+1457970542.68120000	+9.41748047	-5.77001953	-1.06347656	+54.14062500	+1.38427734	-54.66796875	+1628	+9.29443359	-5.04492188	-0.64160156	+2.52685547	-1.82373047	+20.30273438	+1500	+7.36962891	-8.48144531	-1.15576172	+35.02441406	+8.23974609	-36.89208984	+1564
+1457970542.68540000	+9.41308594	-5.77001953	-1.06347656	+54.16259766	+1.38427734	-54.64599609	+1628	+9.29443359	-5.04492188	-0.64160156	+2.52685547	-1.77978516	+20.32470703	+1500	+7.36083984	-8.48583984	-1.16015625	+35.00244141	+8.28369141	-36.84814453	+1564
+1457970542.68950010	+9.40869141	-5.77001953	-1.06787109	+54.18457031	+1.38427734	-54.62402344	+1628	+9.29003906	-5.04492188	-0.64599609	+2.54882813	-1.75781250	+20.32470703	+1500	+7.35205078	-8.49023438	-1.16455078	+35.00244141	+8.32763672	-36.78222656	+1560
+1457970542.69370010	+9.40429688	-5.77001953	-1.06787109	+54.18457031	+1.38427734	-54.60205078	+1624	+9.28564453	-5.04492188	-0.64599609	+2.54882813	-1.71386719	+20.34667969	+1500	+7.34765625	-8.49023438	-1.16455078	+35.00244141	+8.37158203	-36.71630859	+1560
+1457970542.70199990	+9.39550781	-5.77001953	-1.07226563	+54.22851563	+1.38427734	-54.53613281	+1620	+9.27685547	-5.04492188	-0.64599609	+2.54882813	-1.64794922	+20.36865234	+1500	+7.33007813	-8.49902344	-1.17773438	+34.98046875	+8.45947266	-36.56250000	+1560
+1457970542.71030000	+9.38671875	-5.77001953	-1.07226563	+54.27246094	+1.36230469	-54.49218750	+1620	+9.26806641	-5.04931641	-0.65039063	+2.54882813	-1.58203125	+20.39062500	+1500	+7.31250000	-8.50341797	-1.18212891	+34.95849609	+8.54736328	-36.43066406	+1556
+1457970542.71869990	+9.37792969	-5.77441406	-1.07666016	+54.29443359	+1.34033203	-54.42626953	+1620	+9.25927734	-5.04931641	-0.65039063	+2.54882813	-1.53808594	+20.41259766	+1500	+7.29931641	-8.50781250	-1.18652344	+34.95849609	+8.61328125	-36.32080078	+1552
+1457970542.72280000	+9.37353516	-5.77441406	-1.07666016	+54.31640625	+1.34033203	-54.40429688	+1620	+9.25488281	-5.04931641	-0.65478516	+2.54882813	-1.49414063	+20.43457031	+1500	+7.29492188	-8.50781250	-1.19091797	+34.95849609	+8.65722656	-36.27685547	+1552
+1457970542.72700000	+9.36914063	-5.77441406	-1.07666016	+54.33837891	+1.31835938	-54.38232422	+1620	+9.25048828	-5.04931641	-0.65478516	+2.52685547	-1.49414063	+20.45654297	+1500	+7.29052734	-8.50781250	-1.19091797	+34.98046875	+8.67919922	-36.25488281	+1548
+1457970542.73120000	+9.36474609	-5.77441406	-1.08105469	+54.33837891	+1.27441406	-54.36035156	+1620	+9.25048828	-5.04931641	-0.65478516	+2.52685547	-1.47216797	+20.47851563	+1500	+7.29052734	-8.50781250	-1.18652344	+35.00244141	+8.67919922	-36.23291016	+1544
+1457970542.73530010	+9.36474609	-5.77441406	-1.08105469	+54.36035156	+1.25244141	-54.33837891	+1616	+9.24609375	-5.04931641	-0.65478516	+2.52685547	-1.47216797	+20.50048828	+1500	+7.28613281	-8.50781250	-1.18652344	+35.02441406	+8.70117188	-36.21093750	+1540
+1457970542.74370000	+9.36035156	-5.77441406	-1.08105469	+54.38232422	+1.18652344	-54.33837891	+1612	+9.23730469	-5.05371094	-0.65478516	+2.50488281	-1.51611328	+20.54443359	+1500	+7.28613281	-8.50341797	-1.17773438	+35.06835938	+8.70117188	-36.21093750	+1532
+1457970542.75200010	+9.35595703	-5.77441406	-1.07666016	+54.40429688	+1.09863281	-54.36035156	+1608	+9.23291016	-5.05371094	-0.65039063	+2.50488281	-1.56005859	+20.56640625	+1496	+7.28613281	-8.49902344	-1.17333984	+35.11230469	+8.67919922	-36.25488281	+1532
+1457970542.75620010	+9.35595703	-5.77441406	-1.07666016	+54.42626953	+1.05468750	-54.38232422	+1604	+9.22851563	-5.05371094	-0.65039063	+2.48291016	-1.60400391	+20.58837891	+1492	+7.28613281	-8.49902344	-1.16894531	+35.15625000	+8.65722656	-36.27685547	+1528
+1457970542.76449990	+9.35156250	-5.77880859	-1.07226563	+54.44824219	+0.94482422	-54.42626953	+1596	+9.22412109	-5.05810547	-0.64599609	+2.48291016	-1.69189453	+20.61035156	+1488	+7.28613281	-8.49462891	-1.16015625	+35.17822266	+8.61328125	-36.29882813	+1528
+1457970542.76869990	+9.34716797	-5.77880859	-1.07226563	+54.44824219	+0.90087891	-54.47021484	+1596	+9.21972656	-5.05810547	-0.64599609	+2.48291016	-1.75781250	+20.63232422	+1484	+7.28613281	-8.49462891	-1.16015625	+35.20019531	+8.59130859	-36.32080078	+1524
+1457970542.77280000	+9.34716797	-5.77880859	-1.06787109	+54.47021484	+0.83496094	-54.49218750	+1592	+9.21533203	-5.05810547	-0.64160156	+2.48291016	-1.82373047	+20.63232422	+1480	+7.28613281	-8.49462891	-1.15576172	+35.20019531	+8.56933594	-36.34277344	+1524
+1457970542.78110000	+9.34277344	-5.77880859	-1.06347656	+54.47021484	+0.72509766	-54.60205078	+1588	+9.21093750	-5.05810547	-0.63281250	+2.46093750	-1.97753906	+20.63232422	+1476	+7.28173828	-8.49462891	-1.15136719	+35.20019531	+8.50341797	-36.36474609	+1524
+1457970542.78950000	+9.33398438	-5.77880859	-1.05468750	+54.47021484	+0.61523438	-54.71191406	+1584	+9.20214844	-5.05810547	-0.62841797	+2.46093750	-2.13134766	+20.63232422	+1472	+7.27294922	-8.49462891	-1.15136719	+35.17822266	+8.43750000	-36.38671875	+1520
+1457970542.79780010	+9.32519531	-5.77880859	-1.05029297	+54.49218750	+0.52734375	-54.79980469	+1584	+9.18896484	-5.05810547	-0.62402344	+2.46093750	-2.28515625	+20.58837891	+1468	+7.26416016	-8.49902344	-1.15576172	+35.13427734	+8.37158203	-36.36474609	+1520
+1457970542.80200000	+9.31640625	-5.77880859	-1.05029297	+54.49218750	+0.46142578	-54.84375000	+1580	+9.18457031	-5.06250000	-0.61962891	+2.46093750	-2.37304688	+20.58837891	+1468	+7.25537109	-8.49902344	-1.15576172	+35.11230469	+8.32763672	-36.36474609	+1524
+1457970542.80609990	+9.30761719	-5.77880859	-1.04589844	+54.49218750	+0.43945313	-54.88769531	+1580	+9.17578125	-5.06250000	-0.61523438	+2.46093750	-2.41699219	+20.56640625	+1468	+7.24658203	-8.50341797	-1.16015625	+35.09033203	+8.30566406	-36.34277344	+1524
+1457970542.81030010	+9.29882813	-5.77880859	-1.04589844	+54.51416016	+0.37353516	-54.93164063	+1576	+9.16699219	-5.06250000	-0.61523438	+2.48291016	-2.50488281	+20.54443359	+1468	+7.23779297	-8.50781250	-1.16015625	+35.04638672	+8.28369141	-36.29882813	+1524
+1457970542.81450010	+9.29003906	-5.77880859	-1.04150391	+54.53613281	+0.35156250	-54.97558594	+1576	+9.15820313	-5.06250000	-0.61083984	+2.48291016	-2.54882813	+20.52246094	+1468	+7.22460938	-8.51220703	-1.16455078	+35.00244141	+8.26171875	-36.27685547	+1528
+1457970542.82279990	+9.26806641	-5.77880859	-1.04150391	+54.58007813	+0.28564453	-55.01953125	+1576	+9.13623047	-5.06250000	-0.61083984	+2.50488281	-2.59277344	+20.50048828	+1472	+7.19824219	-8.52099609	-1.17333984	+34.93652344	+8.23974609	-36.18896484	+1528
+1457970542.82699990	+9.25927734	-5.77880859	-1.04150391	+54.60205078	+0.26367188	-55.01953125	+1576	+9.12744141	-5.06689453	-0.61083984	+2.52685547	-2.61474609	+20.47851563	+1472	+7.18066406	-8.52099609	-1.17773438	+34.93652344	+8.21777344	-36.12304688	+1532
+1457970542.83110000	+9.24609375	-5.77880859	-1.03710938	+54.62402344	+0.24169922	-55.04150391	+1576	+9.11425781	-5.06689453	-0.61083984	+2.52685547	-2.63671875	+20.47851563	+1472	+7.17187500	-8.52539063	-1.18212891	+34.93652344	+8.21777344	-36.07910156	+1532
+1457970542.83950000	+9.22412109	-5.77880859	-1.03710938	+54.68994141	+0.17578125	-55.04150391	+1576	+9.09228516	-5.06689453	-0.60644531	+2.59277344	-2.65869141	+20.47851563	+1472	+7.14550781	-8.52978516	-1.18652344	+34.95849609	+8.23974609	-36.01318359	+1528
+1457970542.84360000	+9.21533203	-5.77880859	-1.03710938	+54.73388672	+0.15380859	-55.06347656	+1576	+9.07910156	-5.06689453	-0.60644531	+2.59277344	-2.65869141	+20.47851563	+1472	+7.13232422	-8.52978516	-1.18652344	+35.00244141	+8.26171875	-35.99121094	+1524
+1457970542.85200000	+9.19335938	-5.77880859	-1.03271484	+54.82177734	+0.10986328	-55.06347656	+1576	+9.06152344	-5.06689453	-0.60644531	+2.65869141	-2.68066406	+20.52246094	+1468	+7.11914063	-8.52978516	-1.18212891	+35.11230469	+8.26171875	-35.99121094	+1520
+1457970542.85610010	+9.18457031	-5.77880859	-1.03271484	+54.84375000	+0.08789063	-55.06347656	+1572	+9.04833984	-5.06250000	-0.60644531	+2.70263672	-2.70263672	+20.52246094	+1468	+7.11035156	-8.52539063	-1.17773438	+35.15625000	+8.28369141	-35.96923828	+1516
+1457970542.86030010	+9.18017578	-5.77880859	-1.03271484	+54.86572266	+0.06591797	-55.08544922	+1568	+9.04394531	-5.06250000	-0.60644531	+2.70263672	-2.70263672	+20.54443359	+1464	+7.10595703	-8.52539063	-1.17773438	+35.22216797	+8.28369141	-35.96923828	+1512
+1457970542.86439990	+9.17578125	-5.77880859	-1.03271484	+54.86572266	+0.06591797	-55.08544922	+1564	+9.03955078	-5.06250000	-0.60644531	+2.70263672	-2.72460938	+20.54443359	+1460	+7.09716797	-8.52099609	-1.17333984	+35.28808594	+8.28369141	-35.96923828	+1508
+1457970542.86859990	+9.17138672	-5.77880859	-1.03271484	+54.88769531	+0.04394531	-55.08544922	+1560	+9.03515625	-5.06250000	-0.60205078	+2.72460938	-2.72460938	+20.54443359	+1456	+7.09277344	-8.52099609	-1.17333984	+35.35400391	+8.26171875	-35.99121094	+1508
+1457970542.87280010	+9.16699219	-5.77880859	-1.03271484	+54.90966797	+0.02197266	-55.10742188	+1556	+9.02636719	-5.06250000	-0.60205078	+2.74658203	-2.76855469	+20.56640625	+1456	+7.08837891	-8.51660156	-1.16894531	+35.41992188	+8.26171875	-35.99121094	+1504
+1457970542.88109990	+9.14941406	-5.77880859	-1.03271484	+54.95361328	-0.02197266	-55.12939453	+1548	+9.00878906	-5.06250000	-0.60205078	+2.76855469	-2.81250000	+20.58837891	+1448	+7.07519531	-8.51220703	-1.16455078	+35.50781250	+8.26171875	-36.01318359	+1500
+1457970542.88529990	+9.14062500	-5.77880859	-1.02832031	+54.97558594	-0.04394531	-55.12939453	+1544	+8.99560547	-5.06250000	-0.59765625	+2.79052734	-2.83447266	+20.58837891	+1444	+7.07080078	-8.51220703	-1.16015625	+35.55175781	+8.26171875	-36.01318359	+1496
+1457970542.88940000	+9.13183594	-5.77880859	-1.02832031	+54.99755859	-0.06591797	-55.12939453	+1540	+8.98681641	-5.06250000	-0.59765625	+2.79052734	-2.85644531	+20.61035156	+1440	+7.06201172	-8.51220703	-1.16015625	+35.57373047	+8.23974609	-36.01318359	+1496
+1457970542.89780000	+9.11425781	-5.77880859	-1.02832031	+55.04150391	-0.10986328	-55.15136719	+1532	+8.96923828	-5.06250000	-0.59326172	+2.79052734	-2.90039063	+20.61035156	+1432	+7.04882813	-8.51220703	-1.16015625	+35.61767578	+8.23974609	-35.96923828	+1492
+1457970542.90190010	+9.10546875	-5.77880859	-1.02832031	+55.04150391	-0.13183594	-55.15136719	+1528	+8.96044922	-5.06250000	-0.59326172	+2.79052734	-2.92236328	+20.61035156	+1428	+7.04003906	-8.51220703	-1.16455078	+35.61767578	+8.23974609	-35.92529297	+1488
+1457970542.90610000	+9.09667969	-5.77880859	-1.02832031	+55.04150391	-0.15380859	-55.17333984	+1524	+8.95166016	-5.06250000	-0.59326172	+2.79052734	-2.94433594	+20.58837891	+1420	+7.03125000	-8.51220703	-1.16894531	+35.59570313	+8.23974609	-35.90332031	+1488
+1457970542.91030000	+9.09228516	-5.77880859	-1.02832031	+55.04150391	-0.15380859	-55.17333984	+1520	+8.94726563	-5.06250000	-0.58886719	+2.76855469	-2.94433594	+20.58837891	+1420	+7.02246094	-8.51220703	-1.16894531	+35.57373047	+8.26171875	-35.85937500	+1484
+1457970542.91440010	+9.08349609	-5.77880859	-1.02832031	+55.04150391	-0.15380859	-55.15136719	+1516	+8.93847656	-5.06250000	-0.58886719	+2.74658203	-2.94433594	+20.56640625	+1416	+7.01367188	-8.51660156	-1.17333984	+35.55175781	+8.26171875	-35.81542969	+1484
+1457970542.92280010	+9.07031250	-5.77880859	-1.02832031	+55.01953125	-0.15380859	-55.15136719	+1508	+8.92968750	-5.06689453	-0.58886719	+2.72460938	-2.94433594	+20.54443359	+1408	+6.99609375	-8.52099609	-1.18212891	+35.48583984	+8.30566406	-35.70556641	+1480
+1457970542.92689990	+9.06591797	-5.77880859	-1.02832031	+54.99755859	-0.15380859	-55.12939453	+1504	+8.92529297	-5.06689453	-0.58886719	+2.70263672	-2.94433594	+20.52246094	+1408	+6.98730469	-8.52099609	-1.18652344	+35.44189453	+8.30566406	-35.63964844	+1480
+1457970542.93520000	+9.05712891	-5.77880859	-1.02832031	+54.97558594	-0.15380859	-55.10742188	+1496	+8.91650391	-5.06689453	-0.58886719	+2.65869141	-2.92236328	+20.50048828	+1400	+6.96972656	-8.52539063	-1.19531250	+35.37597656	+8.34960938	-35.55175781	+1472
+1457970542.93940000	+9.05273438	-5.77880859	-1.02832031	+54.97558594	-0.15380859	-55.10742188	+1496	+8.91650391	-5.06689453	-0.58886719	+2.63671875	-2.92236328	+20.50048828	+1400	+6.96533203	-8.52978516	-1.19970703	+35.35400391	+8.37158203	-35.50781250	+1468
+1457970542.94770000	+9.04833984	-5.77880859	-1.02832031	+54.93164063	-0.13183594	-55.08544922	+1492	+8.91210938	-5.07128906	-0.58886719	+2.61474609	-2.90039063	+20.47851563	+1400	+6.95214844	-8.52978516	-1.19970703	+35.28808594	+8.39355469	-35.44189453	+1460
+1457970542.95190000	+9.04833984	-5.78320313	-1.02832031	+54.93164063	-0.13183594	-55.06347656	+1492	+8.90771484	-5.07128906	-0.58886719	+2.59277344	-2.87841797	+20.47851563	+1396	+6.94775391	-8.53417969	-1.19970703	+35.26611328	+8.41552734	-35.41992188	+1456
+1457970542.96020010	+9.04394531	-5.78320313	-1.02832031	+54.88769531	-0.13183594	-55.04150391	+1488	+8.90771484	-5.07128906	-0.58886719	+2.54882813	-2.87841797	+20.47851563	+1396	+6.94335938	-8.53417969	-1.19970703	+35.24414063	+8.43750000	-35.39794922	+1444
+1457970542.96440010	+9.04394531	-5.78320313	-1.02832031	+54.88769531	-0.13183594	-55.01953125	+1484	+8.90332031	-5.07128906	-0.58886719	+2.54882813	-2.85644531	+20.47851563	+1396	+6.94335938	-8.52978516	-1.19970703	+35.24414063	+8.45947266	-35.37597656	+1440
+1457970542.96860000	+9.03955078	-5.78320313	-1.02832031	+54.86572266	-0.13183594	-55.01953125	+1484	+8.90332031	-5.07128906	-0.58886719	+2.52685547	-2.85644531	+20.47851563	+1392	+6.94335938	-8.52978516	-1.19970703	+35.24414063	+8.45947266	-35.37597656	+1436
+1457970542.97270010	+9.03955078	-5.78320313	-1.02832031	+54.86572266	-0.13183594	-54.99755859	+1484	+8.90332031	-5.07128906	-0.58886719	+2.52685547	-2.85644531	+20.47851563	+1392	+6.94335938	-8.52978516	-1.19970703	+35.24414063	+8.45947266	-35.39794922	+1432
+1457970542.97690010	+9.03955078	-5.78320313	-1.02832031	+54.86572266	-0.15380859	-54.99755859	+1480	+8.90332031	-5.07128906	-0.58886719	+2.50488281	-2.85644531	+20.47851563	+1392	+6.94335938	-8.52978516	-1.19531250	+35.24414063	+8.45947266	-35.41992188	+1428
+1457970542.98519990	+9.03955078	-5.78320313	-1.02832031	+54.84375000	-0.15380859	-54.99755859	+1476	+8.90332031	-5.07128906	-0.58886719	+2.50488281	-2.85644531	+20.50048828	+1388	+6.94775391	-8.52539063	-1.19091797	+35.26611328	+8.48144531	-35.44189453	+1424
+1457970542.98939990	+9.03955078	-5.78320313	-1.02832031	+54.84375000	-0.15380859	-54.97558594	+1472	+8.90332031	-5.07128906	-0.58886719	+2.48291016	-2.85644531	+20.50048828	+1388	+6.94775391	-8.52539063	-1.18652344	+35.26611328	+8.48144531	-35.46386719	+1420
+1457970542.99359990	+9.03955078	-5.78320313	-1.02832031	+54.82177734	-0.17578125	-54.97558594	+1472	+8.90332031	-5.07128906	-0.58886719	+2.48291016	-2.87841797	+20.50048828	+1384	+6.95214844	-8.52539063	-1.18652344	+35.28808594	+8.48144531	-35.48583984	+1416
+1457970542.99770000	+9.03955078	-5.78320313	-1.02832031	+54.82177734	-0.17578125	-54.97558594	+1468	+8.90332031	-5.07128906	-0.58886719	+2.48291016	-2.87841797	+20.50048828	+1384	+6.95214844	-8.52099609	-1.18212891	+35.28808594	+8.45947266	-35.48583984	+1416
+1457970543.00190000	+9.03955078	-5.78320313	-1.02832031	+54.82177734	-0.17578125	-54.97558594	+1464	+8.90332031	-5.07128906	-0.58886719	+2.48291016	-2.87841797	+20.52246094	+1380	+6.95214844	-8.52099609	-1.18212891	+35.28808594	+8.45947266	-35.50781250	+1412
+1457970543.01020000	+9.03955078	-5.78759766	-1.02832031	+54.79980469	-0.19775391	-54.97558594	+1460	+8.90332031	-5.07128906	-0.58886719	+2.46093750	-2.87841797	+20.52246094	+1376	+6.95654297	-8.52099609	-1.18212891	+35.28808594	+8.45947266	-35.52978516	+1408
+1457970543.01440000	+9.03955078	-5.78759766	-1.02832031	+54.79980469	-0.19775391	-54.97558594	+1456	+8.90332031	-5.07128906	-0.58886719	+2.46093750	-2.87841797	+20.52246094	+1376	+6.95654297	-8.52099609	-1.17773438	+35.28808594	+8.45947266	-35.52978516	+1404
+1457970543.02690010	+9.03955078	-5.78759766	-1.02832031	+54.79980469	-0.19775391	-54.97558594	+1448	+8.90332031	-5.07128906	-0.58886719	+2.43896484	-2.90039063	+20.52246094	+1372	+6.95654297	-8.52099609	-1.17773438	+35.28808594	+8.45947266	-35.55175781	+1396
+1457970543.03520010	+9.04394531	-5.78759766	-1.02832031	+54.77783203	-0.19775391	-54.97558594	+1444	+8.90332031	-5.07128906	-0.58886719	+2.43896484	-2.90039063	+20.52246094	+1368	+6.95654297	-8.52099609	-1.17773438	+35.26611328	+8.45947266	-35.55175781	+1392
+1457970543.03940010	+9.04394531	-5.78759766	-1.02832031	+54.77783203	-0.19775391	-54.97558594	+1444	+8.90332031	-5.07128906	-0.58886719	+2.43896484	-2.90039063	+20.52246094	+1368	+6.95654297	-8.52099609	-1.17773438	+35.26611328	+8.45947266	-35.55175781	+1392
+1457970543.04769990	+9.04394531	-5.78759766	-1.03271484	+54.77783203	-0.21972656	-54.97558594	+1440	+8.90332031	-5.07128906	-0.58886719	+2.41699219	-2.90039063	+20.52246094	+1364	+6.95654297	-8.52099609	-1.17773438	+35.24414063	+8.45947266	-35.55175781	+1388
+1457970543.05600000	+9.04394531	-5.78759766	-1.03271484	+54.75585938	-0.21972656	-54.97558594	+1436	+8.90771484	-5.07128906	-0.58886719	+2.41699219	-2.90039063	+20.52246094	+1364	+6.95654297	-8.52099609	-1.18212891	+35.22216797	+8.45947266	-35.52978516	+1384
+1457970543.06440000	+9.03955078	-5.78759766	-1.03271484	+54.75585938	-0.21972656	-54.97558594	+1436	+8.90332031	-5.07568359	-0.58886719	+2.39501953	-2.90039063	+20.52246094	+1360	+6.95214844	-8.52099609	-1.18212891	+35.17822266	+8.48144531	-35.52978516	+1380
+1457970543.06850000	+9.03955078	-5.78759766	-1.03271484	+54.73388672	-0.21972656	-54.97558594	+1432	+8.90332031	-5.07568359	-0.58886719	+2.37304688	-2.90039063	+20.50048828	+1360	+6.95214844	-8.52539063	-1.18212891	+35.17822266	+8.48144531	-35.50781250	+1380
+1457970543.07690000	+9.03955078	-5.78759766	-1.03271484	+54.73388672	-0.21972656	-54.97558594	+1432	+8.90332031	-5.07568359	-0.58886719	+2.35107422	-2.90039063	+20.50048828	+1360	+6.94775391	-8.52539063	-1.18652344	+35.13427734	+8.50341797	-35.48583984	+1376
+1457970543.08520010	+9.03955078	-5.78759766	-1.03271484	+54.71191406	-0.21972656	-54.97558594	+1432	+8.90332031	-5.07568359	-0.58886719	+2.32910156	-2.90039063	+20.50048828	+1360	+6.93896484	-8.52978516	-1.18652344	+35.09033203	+8.52539063	-35.48583984	+1376
+1457970543.09349990	+9.03955078	-5.79199219	-1.03271484	+54.71191406	-0.21972656	-54.97558594	+1432	+8.89892578	-5.07568359	-0.58886719	+2.32910156	-2.92236328	+20.50048828	+1356	+6.93457031	-8.52978516	-1.19091797	+35.04638672	+8.52539063	-35.48583984	+1372
+1457970543.10180000	+9.03515625	-5.79199219	-1.03271484	+54.71191406	-0.24169922	-54.97558594	+1428	+8.89453125	-5.08007813	-0.58886719	+2.32910156	-2.94433594	+20.47851563	+1356	+6.92138672	-8.53417969	-1.19091797	+35.04638672	+8.54736328	-35.50781250	+1372
+1457970543.11019990	+9.02197266	-5.79199219	-1.03271484	+54.73388672	-0.28564453	-55.01953125	+1428	+8.87695313	-5.08007813	-0.58886719	+2.32910156	-3.03222656	+20.47851563	+1356	+6.90380859	-8.53417969	-1.19091797	+35.09033203	+8.52539063	-35.59570313	+1372
+1457970543.11850000	+9.00000000	-5.79199219	-1.03271484	+54.77783203	-0.35156250	-55.08544922	+1432	+8.85058594	-5.08007813	-0.58886719	+2.39501953	-3.16406250	+20.45654297	+1356	+6.88623047	-8.53417969	-1.18652344	+35.20019531	+8.48144531	-35.72753906	+1372
+1457970543.12680010	+8.94287109	-5.79199219	-1.03271484	+54.99755859	-0.48339844	-55.23925781	+1432	+8.78027344	-5.08007813	-0.58886719	+2.57080078	-3.38378906	+20.43457031	+1360	+6.85546875	-8.53417969	-1.18212891	+35.39794922	+8.43750000	-35.83740234	+1372
+1457970543.13100000	+8.92089844	-5.79199219	-1.03271484	+55.08544922	-0.50537109	-55.26123047	+1432	+8.76269531	-5.07568359	-0.58886719	+2.63671875	-3.40576172	+20.41259766	+1356	+6.84228516	-8.53417969	-1.18212891	+35.48583984	+8.43750000	-35.85937500	+1372
+1457970543.13930010	+8.87255859	-5.78759766	-1.03710938	+55.30517578	-0.52734375	-55.28320313	+1428	+8.72314453	-5.07568359	-0.58886719	+2.81250000	-3.40576172	+20.41259766	+1352	+6.81152344	-8.53417969	-1.18652344	+35.63964844	+8.48144531	-35.85937500	+1376
+1457970543.14770010	+8.83740234	-5.78759766	-1.03710938	+55.48095703	-0.48339844	-55.23925781	+1424	+8.68798828	-5.07568359	-0.59326172	+2.92236328	-3.31787109	+20.36865234	+1348	+6.78076172	-8.54296875	-1.19531250	+35.74951172	+8.54736328	-35.81542969	+1376
+1457970543.15179990	+8.82421875	-5.78320313	-1.04150391	+55.54687500	-0.46142578	-55.17333984	+1424	+8.67041016	-5.07128906	-0.59326172	+2.98828125	-3.25195313	+20.36865234	+1348	+6.76318359	-8.54296875	-1.19970703	+35.79345703	+8.59130859	-35.77148438	+1376
+1457970543.16020010	+8.78906250	-5.78320313	-1.04589844	+55.70068359	-0.39550781	-55.08544922	+1424	+8.63964844	-5.07128906	-0.59765625	+3.07617188	-3.14208984	+20.36865234	+1344	+6.73242188	-8.55175781	-1.20849609	+35.88134766	+8.67919922	-35.66162109	+1376
+1457970543.16430000	+8.77587891	-5.77880859	-1.05029297	+55.76660156	-0.37353516	-55.04150391	+1424	+8.62207031	-5.07128906	-0.59765625	+3.14208984	-3.07617188	+20.36865234	+1344	+6.71484375	-8.55175781	-1.21728516	+35.94726563	+8.72314453	-35.57373047	+1376
+1457970543.16849990	+8.76269531	-5.77880859	-1.05029297	+55.85449219	-0.35156250	-54.99755859	+1424	+8.60888672	-5.07128906	-0.60205078	+3.20800781	-3.03222656	+20.34667969	+1340	+6.70166016	-8.55615234	-1.21728516	+35.99121094	+8.76708984	-35.52978516	+1376
+1457970543.17260000	+8.74511719	-5.77880859	-1.05029297	+55.89843750	-0.32958984	-54.95361328	+1424	+8.59570313	-5.07128906	-0.60205078	+3.22998047	-2.96630859	+20.34667969	+1340	+6.68408203	-8.56054688	-1.22167969	+36.03515625	+8.81103516	-35.50781250	+1372
+1457970543.17680000	+8.73193359	-5.77880859	-1.05468750	+55.96435547	-0.30761719	-54.90966797	+1424	+8.58251953	-5.07128906	-0.60205078	+3.27392578	-2.92236328	+20.34667969	+1340	+6.67089844	-8.56054688	-1.22607422	+36.07910156	+8.83300781	-35.44189453	+1372
+1457970543.18100000	+8.72314453	-5.77441406	-1.05468750	+56.03027344	-0.28564453	-54.88769531	+1424	+8.56933594	-5.07128906	-0.60205078	+3.33984375	-2.87841797	+20.34667969	+1336	+6.65771484	-8.56494141	-1.22607422	+36.12304688	+8.87695313	-35.41992188	+1368
+1457970543.18930010	+8.69677734	-5.77441406	-1.05908203	+56.11816406	-0.26367188	-54.79980469	+1424	+8.54736328	-5.07128906	-0.60644531	+3.38378906	-2.79052734	+20.36865234	+1336	+6.63574219	-8.56494141	-1.23046875	+36.21093750	+8.94287109	-35.35400391	+1356
+1457970543.19350000	+8.68798828	-5.77441406	-1.05908203	+56.18408203	-0.26367188	-54.77783203	+1420	+8.53417969	-5.07128906	-0.60644531	+3.44970703	-2.76855469	+20.36865234	+1332	+6.63134766	-8.56494141	-1.23046875	+36.27685547	+8.94287109	-35.33203125	+1352
+1457970543.19759990	+8.67919922	-5.77441406	-1.05908203	+56.18408203	-0.24169922	-54.73388672	+1420	+8.52539063	-5.07128906	-0.60644531	+3.44970703	-2.74658203	+20.36865234	+1328	+6.62255859	-8.56933594	-1.23046875	+36.32080078	+8.96484375	-35.31005859	+1348
+1457970543.20600010	+8.66601563	-5.77441406	-1.06347656	+56.27197266	-0.24169922	-54.68994141	+1416	+8.51220703	-5.07128906	-0.60644531	+3.53759766	-2.70263672	+20.39062500	+1324	+6.61376953	-8.56494141	-1.22607422	+36.43066406	+8.98681641	-35.28808594	+1336
+1457970543.21429990	+8.65283203	-5.77441406	-1.06347656	+56.29394531	-0.24169922	-54.64599609	+1408	+8.49902344	-5.07128906	-0.61083984	+3.55957031	-2.68066406	+20.41259766	+1316	+6.60498047	-8.56494141	-1.22167969	+36.51855469	+9.03076172	-35.31005859	+1324
+1457970543.22260000	+8.64404297	-5.77880859	-1.06787109	+56.31591797	-0.24169922	-54.58007813	+1400	+8.48583984	-5.07128906	-0.61083984	+3.60351563	-2.63671875	+20.43457031	+1304	+6.60498047	-8.56494141	-1.21728516	+36.58447266	+9.05273438	-35.28808594	+1312
+1457970543.22680000	+8.63964844	-5.77880859	-1.06787109	+56.31591797	-0.24169922	-54.55810547	+1396	+8.48144531	-5.07128906	-0.61083984	+3.60351563	-2.63671875	+20.43457031	+1300	+6.60058594	-8.56054688	-1.21289063	+36.62841797	+9.07470703	-35.28808594	+1308
+1457970543.23510000	+8.63525391	-5.77880859	-1.06787109	+56.33789063	-0.21972656	-54.51416016	+1384	+8.47705078	-5.07128906	-0.61083984	+3.64746094	-2.61474609	+20.45654297	+1292	+6.60058594	-8.56054688	-1.20849609	+36.69433594	+9.09667969	-35.28808594	+1300
+1457970543.23930000	+8.63085938	-5.78320313	-1.07226563	+56.33789063	-0.21972656	-54.51416016	+1380	+8.47265625	-5.07128906	-0.61523438	+3.64746094	-2.59277344	+20.45654297	+1284	+6.60058594	-8.56054688	-1.20849609	+36.71630859	+9.11865234	-35.28808594	+1296
+1457970543.24760010	+8.62646484	-5.78320313	-1.07226563	+56.33789063	-0.19775391	-54.47021484	+1368	+8.46826172	-5.07568359	-0.61523438	+3.66943359	-2.57080078	+20.45654297	+1276	+6.59619141	-8.56054688	-1.20410156	+36.73828125	+9.16259766	-35.28808594	+1288
+1457970543.25589990	+8.62207031	-5.78320313	-1.07226563	+56.33789063	-0.19775391	-54.44824219	+1356	+8.46826172	-5.07568359	-0.61523438	+3.69140625	-2.54882813	+20.45654297	+1264	+6.59619141	-8.56054688	-1.20410156	+36.73828125	+9.18457031	-35.28808594	+1280
+1457970543.26009990	+8.62207031	-5.78320313	-1.07226563	+56.33789063	-0.17578125	-54.44824219	+1348	+8.46386719	-5.07568359	-0.61523438	+3.69140625	-2.52685547	+20.45654297	+1260	+6.59179688	-8.56054688	-1.20410156	+36.73828125	+9.20654297	-35.26611328	+1276
+1457970543.26430010	+8.62207031	-5.78320313	-1.07226563	+56.33789063	-0.17578125	-54.42626953	+1344	+8.46386719	-5.07568359	-0.61523438	+3.69140625	-2.52685547	+20.45654297	+1256	+6.59179688	-8.56494141	-1.20849609	+36.73828125	+9.20654297	-35.26611328	+1272
+1457970543.27259990	+8.62207031	-5.78320313	-1.07226563	+56.33789063	-0.17578125	-54.42626953	+1332	+8.46386719	-5.07568359	-0.61523438	+3.69140625	-2.52685547	+20.43457031	+1248	+6.58740234	-8.56494141	-1.20849609	+36.69433594	+9.22851563	-35.24414063	+1268
+1457970543.27679990	+8.61767578	-5.78320313	-1.07226563	+56.33789063	-0.17578125	-54.42626953	+1328	+8.46386719	-5.07568359	-0.61523438	+3.69140625	-2.52685547	+20.43457031	+1244	+6.58740234	-8.56494141	-1.20849609	+36.69433594	+9.22851563	-35.24414063	+1264
+1457970543.28510000	+8.61767578	-5.78320313	-1.07226563	+56.33789063	-0.15380859	-54.44824219	+1324	+8.46386719	-5.07568359	-0.61523438	+3.69140625	-2.52685547	+20.41259766	+1240	+6.58300781	-8.56933594	-1.21289063	+36.65039063	+9.22851563	-35.24414063	+1256
+1457970543.28930000	+8.61767578	-5.78320313	-1.07226563	+56.33789063	-0.15380859	-54.44824219	+1320	+8.46386719	-5.07568359	-0.61523438	+3.69140625	-2.52685547	+20.41259766	+1236	+6.57861328	-8.56933594	-1.21289063	+36.62841797	+9.22851563	-35.24414063	+1252
+1457970543.29760000	+8.61767578	-5.78320313	-1.06787109	+56.33789063	-0.15380859	-54.47021484	+1316	+8.46386719	-5.07568359	-0.61523438	+3.69140625	-2.54882813	+20.41259766	+1232	+6.57861328	-8.56933594	-1.21728516	+36.60644531	+9.20654297	-35.22216797	+1248
