# Supplementary material for: A direct effect of perception on action when grasping a cup
Source: Sci Rep. 2018 Jan 9;8:171. doi: 10.1038/s41598-017-18591-5 (PMC5760564; doi:10.1038/s41598-017-18591-5)
Supplement: Supplementary file 6 — Supplementary Information [file 41598_2017_18591_MOESM6_ESM.zip › SciRep_Data/S01instruct/S01_100instruct_Tr80.dat]

+1000000000000.00000000	+0.00000000	+0.00000000	+0.00000000	+0.00000000	+0.00000000	+0.00000000	+0	+0.00000000	+0.00000000	+0.00000000	+0.00000000	+0.00000000	+0.00000000	+0	+0.00000000	+0.00000000	+0.00000000	+0.00000000	+0.00000000	+0.00000000	+0
+1457971423.29749990	+8.40234375	-7.37402344	-0.84814453	+61.52343750	-7.84423828	-46.80175781	+2172	+8.10791016	-6.59179688	-0.61523438	+17.05078125	-10.59082031	+8.74511719	+1720	+6.66650391	-10.97314453	-0.47460938	+41.00097656	+11.66748047	-52.64648438	+1000
+1457971423.30170010	+8.40234375	-7.37402344	-0.84814453	+61.52343750	-7.84423828	-46.80175781	+2172	+8.10791016	-6.59179688	-0.61523438	+17.05078125	-10.59082031	+8.74511719	+1720	+6.66650391	-10.97314453	-0.47460938	+41.00097656	+11.66748047	-52.64648438	+1000
+1457971423.30590010	+8.40234375	-7.37402344	-0.84814453	+61.52343750	-7.84423828	-46.80175781	+2172	+8.10791016	-6.59179688	-0.61523438	+17.05078125	-10.59082031	+8.74511719	+1720	+6.67089844	-10.97314453	-0.47460938	+41.00097656	+11.66748047	-52.66845703	+1000
+1457971423.30999990	+8.40234375	-7.37402344	-0.84814453	+61.52343750	-7.84423828	-46.80175781	+2176	+8.10791016	-6.59179688	-0.61083984	+17.05078125	-10.61279297	+8.74511719	+1720	+6.67089844	-10.97314453	-0.47460938	+41.00097656	+11.66748047	-52.66845703	+1000
+1457971423.31419990	+8.40234375	-7.37402344	-0.84814453	+61.52343750	-7.84423828	-46.80175781	+2176	+8.10791016	-6.59179688	-0.61083984	+17.05078125	-10.61279297	+8.72314453	+1720	+6.67089844	-10.97314453	-0.47021484	+41.00097656	+11.66748047	-52.66845703	+1000
+1457971423.32250000	+8.40673828	-7.37402344	-0.84814453	+61.52343750	-7.84423828	-46.80175781	+2176	+8.10791016	-6.59179688	-0.61083984	+17.05078125	-10.63476563	+8.72314453	+1720	+6.67089844	-10.97314453	-0.47021484	+41.00097656	+11.66748047	-52.69042969	+1000
+1457971423.32670000	+8.40673828	-7.37402344	-0.84814453	+61.52343750	-7.84423828	-46.80175781	+2176	+8.10791016	-6.59179688	-0.61083984	+17.05078125	-10.63476563	+8.72314453	+1720	+6.67089844	-10.97314453	-0.47021484	+41.02294922	+11.66748047	-52.69042969	+1000
+1457971429.99880000	+8.50341797	-7.30371094	-0.75146484	+61.72119141	-9.42626953	-47.43896484	+2372	+8.18701172	-6.53466797	-0.52734375	+14.74365234	-12.81005859	+8.41552734	+1852	+6.75000000	-10.92480469	-0.45263672	+40.78125000	+8.67919922	-53.50341797	+1056
+1457971430.00710010	+8.50341797	-7.30371094	-0.75146484	+61.74316406	-9.42626953	-47.43896484	+2372	+8.18701172	-6.53466797	-0.52734375	+14.74365234	-12.81005859	+8.41552734	+1852	+6.75878906	-10.92041016	-0.44824219	+40.84716797	+8.67919922	-53.56933594	+1060
+1457971430.01130010	+8.50341797	-7.30371094	-0.75146484	+61.74316406	-9.42626953	-47.46093750	+2372	+8.18701172	-6.53466797	-0.52734375	+14.74365234	-12.81005859	+8.41552734	+1852	+6.76318359	-10.92041016	-0.44384766	+40.89111328	+8.67919922	-53.59130859	+1060
+1457971430.01959990	+8.50341797	-7.30371094	-0.75146484	+61.74316406	-9.44824219	-47.46093750	+2372	+8.19140625	-6.53466797	-0.52734375	+14.74365234	-12.83203125	+8.41552734	+1852	+6.77197266	-10.91601563	-0.43505859	+40.93505859	+8.67919922	-53.63525391	+1064
+1457971430.02800010	+8.50341797	-7.30371094	-0.75146484	+61.74316406	-9.44824219	-47.46093750	+2372	+8.19140625	-6.53466797	-0.52734375	+14.74365234	-12.83203125	+8.41552734	+1852	+6.77197266	-10.91601563	-0.43505859	+40.93505859	+8.67919922	-53.65722656	+1068
+1457971430.03210000	+8.50341797	-7.30371094	-0.75146484	+61.74316406	-9.44824219	-47.46093750	+2372	+8.19140625	-6.53466797	-0.52734375	+14.74365234	-12.83203125	+8.41552734	+1852	+6.77197266	-10.91601563	-0.43505859	+40.93505859	+8.67919922	-53.63525391	+1068
+1457971430.03629990	+8.50341797	-7.30371094	-0.75146484	+61.74316406	-9.44824219	-47.46093750	+2372	+8.19140625	-6.53027344	-0.52734375	+14.74365234	-12.83203125	+8.41552734	+1852	+6.76757813	-10.91601563	-0.43945313	+40.91308594	+8.65722656	-53.61328125	+1068
+1457971430.04049990	+8.50341797	-7.30371094	-0.75146484	+61.74316406	-9.44824219	-47.46093750	+2372	+8.19140625	-6.53027344	-0.52734375	+14.74365234	-12.81005859	+8.41552734	+1852	+6.76757813	-10.91601563	-0.43945313	+40.91308594	+8.65722656	-53.61328125	+1068
+1457971430.04460000	+8.50341797	-7.30371094	-0.75146484	+61.74316406	-9.44824219	-47.46093750	+2372	+8.19140625	-6.53027344	-0.52734375	+14.74365234	-12.81005859	+8.41552734	+1852	+6.76757813	-10.91601563	-0.43945313	+40.89111328	+8.65722656	-53.61328125	+1068
+1457971430.04880000	+8.50341797	-7.30371094	-0.75146484	+61.74316406	-9.42626953	-47.46093750	+2372	+8.19140625	-6.53027344	-0.52734375	+14.74365234	-12.81005859	+8.41552734	+1848	+6.76318359	-10.91601563	-0.43945313	+40.89111328	+8.65722656	-53.59130859	+1072
+1457971430.05300000	+8.50341797	-7.30371094	-0.75146484	+61.74316406	-9.42626953	-47.46093750	+2372	+8.19140625	-6.53027344	-0.52734375	+14.74365234	-12.81005859	+8.41552734	+1848	+6.76318359	-10.92041016	-0.44384766	+40.86914063	+8.65722656	-53.59130859	+1072
+1457971430.05710010	+8.50341797	-7.30371094	-0.75146484	+61.74316406	-9.42626953	-47.43896484	+2372	+8.19140625	-6.53027344	-0.52734375	+14.74365234	-12.81005859	+8.41552734	+1848	+6.76318359	-10.92041016	-0.44384766	+40.86914063	+8.65722656	-53.56933594	+1072
+1457971430.06130000	+8.50341797	-7.30371094	-0.75146484	+61.74316406	-9.42626953	-47.43896484	+2372	+8.19140625	-6.53027344	-0.52734375	+14.74365234	-12.81005859	+8.41552734	+1848	+6.75878906	-10.92041016	-0.44384766	+40.84716797	+8.65722656	-53.56933594	+1072
+1457971430.06539990	+8.50341797	-7.30371094	-0.75146484	+61.74316406	-9.42626953	-47.43896484	+2372	+8.19140625	-6.53027344	-0.52294922	+14.74365234	-12.81005859	+8.41552734	+1848	+6.75878906	-10.92041016	-0.44384766	+40.84716797	+8.65722656	-53.54736328	+1068
+1457971430.07380010	+8.50341797	-7.30371094	-0.75146484	+61.74316406	-9.42626953	-47.43896484	+2372	+8.19140625	-6.53027344	-0.52294922	+14.74365234	-12.81005859	+8.41552734	+1848	+6.75439453	-10.92041016	-0.44824219	+40.82519531	+8.65722656	-53.54736328	+1068
+1457971430.07789990	+8.50341797	-7.30371094	-0.75146484	+61.72119141	-9.42626953	-47.43896484	+2368	+8.19140625	-6.53027344	-0.52294922	+14.74365234	-12.81005859	+8.41552734	+1848	+6.75439453	-10.92041016	-0.44824219	+40.82519531	+8.65722656	-53.52539063	+1068
+1457971430.08629990	+8.50341797	-7.30371094	-0.75146484	+61.72119141	-9.42626953	-47.43896484	+2368	+8.19140625	-6.53027344	-0.52294922	+14.74365234	-12.81005859	+8.41552734	+1848	+6.75439453	-10.92041016	-0.44824219	+40.80322266	+8.65722656	-53.52539063	+1064
+1457971430.09040000	+8.50341797	-7.30371094	-0.75146484	+61.72119141	-9.42626953	-47.43896484	+2368	+8.19140625	-6.53027344	-0.52294922	+14.74365234	-12.81005859	+8.41552734	+1848	+6.75439453	-10.92041016	-0.44824219	+40.80322266	+8.65722656	-53.52539063	+1064
+1457971430.09879990	+8.50341797	-7.30371094	-0.75146484	+61.72119141	-9.44824219	-47.43896484	+2368	+8.19140625	-6.53027344	-0.52294922	+14.74365234	-12.81005859	+8.41552734	+1848	+6.75439453	-10.92041016	-0.44824219	+40.80322266	+8.65722656	-53.52539063	+1064
+1457971430.10290000	+8.50341797	-7.30371094	-0.75146484	+61.72119141	-9.44824219	-47.43896484	+2368	+8.19140625	-6.53027344	-0.52294922	+14.74365234	-12.81005859	+8.41552734	+1848	+6.75439453	-10.92041016	-0.44824219	+40.80322266	+8.65722656	-53.52539063	+1060
+1457971430.10710000	+8.50341797	-7.30371094	-0.75146484	+61.72119141	-9.44824219	-47.43896484	+2368	+8.19140625	-6.53027344	-0.52294922	+14.74365234	-12.81005859	+8.41552734	+1848	+6.75439453	-10.92041016	-0.44824219	+40.80322266	+8.65722656	-53.52539063	+1060
+1457971430.11130000	+8.50341797	-7.30371094	-0.75146484	+61.72119141	-9.44824219	-47.43896484	+2368	+8.19140625	-6.53027344	-0.52294922	+14.74365234	-12.81005859	+8.41552734	+1848	+6.75439453	-10.92041016	-0.44824219	+40.82519531	+8.65722656	-53.52539063	+1060
+1457971430.11540010	+8.50341797	-7.30371094	-0.75146484	+61.72119141	-9.44824219	-47.43896484	+2368	+8.19140625	-6.53027344	-0.52294922	+14.74365234	-12.81005859	+8.43750000	+1848	+6.75439453	-10.92041016	-0.44824219	+40.82519531	+8.65722656	-53.54736328	+1060
+1457971430.11960010	+8.50341797	-7.30371094	-0.75146484	+61.72119141	-9.44824219	-47.43896484	+2368	+8.19140625	-6.53027344	-0.52294922	+14.74365234	-12.81005859	+8.43750000	+1848	+6.75878906	-10.92041016	-0.44384766	+40.82519531	+8.65722656	-53.54736328	+1060
+1457971430.12380000	+8.50341797	-7.30371094	-0.75146484	+61.72119141	-9.47021484	-47.43896484	+2368	+8.19140625	-6.53027344	-0.52294922	+14.74365234	-12.81005859	+8.43750000	+1848	+6.75878906	-10.92041016	-0.44384766	+40.82519531	+8.63525391	-53.54736328	+1060
+1457971430.13210010	+8.50341797	-7.29931641	-0.75146484	+61.72119141	-9.47021484	-47.43896484	+2368	+8.19140625	-6.53027344	-0.52294922	+14.74365234	-12.81005859	+8.43750000	+1848	+6.75878906	-10.91601563	-0.44384766	+40.84716797	+8.63525391	-53.54736328	+1060
+1457971430.13630010	+8.50341797	-7.29931641	-0.75146484	+61.72119141	-9.47021484	-47.43896484	+2368	+8.19140625	-6.53027344	-0.52294922	+14.74365234	-12.81005859	+8.43750000	+1848	+6.75878906	-10.91601563	-0.44384766	+40.84716797	+8.63525391	-53.54736328	+1060
+1457971430.14459990	+8.50341797	-7.29931641	-0.75146484	+61.72119141	-9.47021484	-47.43896484	+2368	+8.19140625	-6.53027344	-0.52294922	+14.72167969	-12.81005859	+8.43750000	+1848	+6.75878906	-10.91601563	-0.44384766	+40.84716797	+8.63525391	-53.54736328	+1060
+1457971430.14870000	+8.50341797	-7.29931641	-0.75146484	+61.72119141	-9.49218750	-47.43896484	+2368	+8.19140625	-6.53027344	-0.52294922	+14.72167969	-12.81005859	+8.43750000	+1848	+6.75878906	-10.91601563	-0.44384766	+40.84716797	+8.63525391	-53.54736328	+1060
+1457971430.15290000	+8.50341797	-7.29931641	-0.75146484	+61.72119141	-9.49218750	-47.43896484	+2368	+8.19140625	-6.53027344	-0.52294922	+14.72167969	-12.81005859	+8.43750000	+1848	+6.75878906	-10.91601563	-0.44384766	+40.84716797	+8.63525391	-53.54736328	+1060
+1457971430.15710000	+8.50341797	-7.29931641	-0.75146484	+61.72119141	-9.49218750	-47.43896484	+2368	+8.19140625	-6.53027344	-0.52294922	+14.72167969	-12.81005859	+8.43750000	+1848	+6.75878906	-10.91601563	-0.44384766	+40.84716797	+8.63525391	-53.54736328	+1060
+1457971430.16120000	+8.50341797	-7.29931641	-0.75146484	+61.72119141	-9.49218750	-47.43896484	+2368	+8.19140625	-6.53027344	-0.52294922	+14.72167969	-12.81005859	+8.43750000	+1848	+6.75878906	-10.91601563	-0.44384766	+40.82519531	+8.63525391	-53.54736328	+1060
+1457971430.16960000	+8.50341797	-7.29931641	-0.75146484	+61.72119141	-9.49218750	-47.43896484	+2368	+8.19140625	-6.53027344	-0.52294922	+14.72167969	-12.81005859	+8.45947266	+1848	+6.75878906	-10.91601563	-0.44384766	+40.82519531	+8.63525391	-53.52539063	+1060
+1457971430.17790010	+8.50341797	-7.29931641	-0.75146484	+61.72119141	-9.49218750	-47.41699219	+2368	+8.19140625	-6.52587891	-0.52294922	+14.72167969	-12.81005859	+8.45947266	+1848	+6.75439453	-10.92041016	-0.44824219	+40.80322266	+8.63525391	-53.52539063	+1056
+1457971430.18619990	+8.50341797	-7.29931641	-0.75146484	+61.72119141	-9.49218750	-47.41699219	+2368	+8.19140625	-6.52587891	-0.52294922	+14.72167969	-12.81005859	+8.45947266	+1848	+6.75439453	-10.92041016	-0.44824219	+40.80322266	+8.63525391	-53.50341797	+1056
+1457971430.19460010	+8.50341797	-7.29931641	-0.75146484	+61.72119141	-9.47021484	-47.41699219	+2368	+8.19140625	-6.52587891	-0.52294922	+14.72167969	-12.81005859	+8.45947266	+1848	+6.75439453	-10.92041016	-0.44824219	+40.78125000	+8.63525391	-53.48144531	+1056
+1457971430.19870000	+8.50341797	-7.29931641	-0.75146484	+61.72119141	-9.47021484	-47.41699219	+2368	+8.19140625	-6.52587891	-0.52294922	+14.72167969	-12.81005859	+8.45947266	+1848	+6.75000000	-10.92041016	-0.45263672	+40.78125000	+8.63525391	-53.48144531	+1056
+1457971430.20709990	+8.50341797	-7.29931641	-0.75146484	+61.72119141	-9.47021484	-47.41699219	+2368	+8.19140625	-6.52587891	-0.52294922	+14.72167969	-12.81005859	+8.45947266	+1848	+6.75000000	-10.92041016	-0.45263672	+40.78125000	+8.61328125	-53.48144531	+1056
+1457971430.21120000	+8.50341797	-7.29931641	-0.75146484	+61.72119141	-9.47021484	-47.41699219	+2368	+8.19140625	-6.52587891	-0.52294922	+14.72167969	-12.81005859	+8.45947266	+1848	+6.75000000	-10.92041016	-0.45263672	+40.78125000	+8.61328125	-53.48144531	+1056
+1457971430.21540000	+8.50341797	-7.29931641	-0.75146484	+61.72119141	-9.47021484	-47.41699219	+2368	+8.19140625	-6.52587891	-0.52294922	+14.72167969	-12.81005859	+8.45947266	+1848	+6.75000000	-10.92041016	-0.45263672	+40.78125000	+8.63525391	-53.48144531	+1052
+1457971430.22370000	+8.50341797	-7.29931641	-0.75146484	+61.72119141	-9.47021484	-47.41699219	+2368	+8.19140625	-6.52587891	-0.52294922	+14.72167969	-12.81005859	+8.45947266	+1848	+6.75000000	-10.92041016	-0.44824219	+40.78125000	+8.63525391	-53.48144531	+1052
+1457971430.23200010	+8.50341797	-7.29931641	-0.75146484	+61.72119141	-9.47021484	-47.41699219	+2368	+8.19140625	-6.52587891	-0.52294922	+14.72167969	-12.81005859	+8.45947266	+1848	+6.75000000	-10.92041016	-0.44824219	+40.78125000	+8.63525391	-53.50341797	+1052
+1457971430.24040010	+8.50341797	-7.29931641	-0.75146484	+61.72119141	-9.47021484	-47.41699219	+2368	+8.19140625	-6.52587891	-0.52294922	+14.72167969	-12.81005859	+8.45947266	+1848	+6.75439453	-10.92041016	-0.44824219	+40.78125000	+8.63525391	-53.50341797	+1052
+1457971430.24869990	+8.50341797	-7.29931641	-0.75146484	+61.72119141	-9.47021484	-47.41699219	+2368	+8.19140625	-6.52587891	-0.52294922	+14.72167969	-12.81005859	+8.45947266	+1848	+6.75439453	-10.92041016	-0.44384766	+40.80322266	+8.63525391	-53.52539063	+1052
+1457971430.25289990	+8.50341797	-7.29931641	-0.75146484	+61.72119141	-9.47021484	-47.41699219	+2368	+8.19140625	-6.52587891	-0.52294922	+14.72167969	-12.81005859	+8.43750000	+1844	+6.75439453	-10.92041016	-0.44384766	+40.80322266	+8.63525391	-53.52539063	+1052
+1457971430.26120000	+8.50341797	-7.29931641	-0.75146484	+61.72119141	-9.47021484	-47.41699219	+2368	+8.19140625	-6.52587891	-0.52294922	+14.72167969	-12.81005859	+8.43750000	+1844	+6.75439453	-10.92041016	-0.44384766	+40.80322266	+8.63525391	-53.54736328	+1052
+1457971430.26539990	+8.50341797	-7.29931641	-0.75146484	+61.72119141	-9.47021484	-47.41699219	+2368	+8.19140625	-6.52587891	-0.52294922	+14.72167969	-12.81005859	+8.43750000	+1844	+6.75439453	-10.92041016	-0.44384766	+40.80322266	+8.63525391	-53.54736328	+1052
+1457971430.27370000	+8.50341797	-7.29931641	-0.75146484	+61.72119141	-9.47021484	-47.41699219	+2368	+8.19140625	-6.52587891	-0.52294922	+14.72167969	-12.81005859	+8.43750000	+1844	+6.75439453	-10.92041016	-0.44384766	+40.80322266	+8.63525391	-53.54736328	+1052
+1457971430.27790000	+8.50341797	-7.29931641	-0.75146484	+61.72119141	-9.47021484	-47.41699219	+2368	+8.19140625	-6.52587891	-0.52294922	+14.72167969	-12.81005859	+8.43750000	+1844	+6.75439453	-10.92041016	-0.44384766	+40.80322266	+8.63525391	-53.54736328	+1052
+1457971430.28200010	+8.50341797	-7.29931641	-0.75146484	+61.72119141	-9.47021484	-47.41699219	+2368	+8.19140625	-6.52587891	-0.52294922	+14.72167969	-12.81005859	+8.43750000	+1844	+6.75439453	-10.92041016	-0.44384766	+40.80322266	+8.63525391	-53.54736328	+1052
+1457971430.28620000	+8.50341797	-7.29931641	-0.75146484	+61.72119141	-9.44824219	-47.41699219	+2368	+8.19140625	-6.52587891	-0.52294922	+14.72167969	-12.81005859	+8.43750000	+1844	+6.75439453	-10.92041016	-0.44384766	+40.78125000	+8.65722656	-53.54736328	+1052
+1457971430.29450010	+8.50341797	-7.30371094	-0.75146484	+61.72119141	-9.44824219	-47.41699219	+2372	+8.19140625	-6.52587891	-0.52294922	+14.74365234	-12.78808594	+8.43750000	+1844	+6.75439453	-10.92041016	-0.44384766	+40.78125000	+8.65722656	-53.54736328	+1052
+1457971430.29870010	+8.50341797	-7.30371094	-0.75146484	+61.72119141	-9.44824219	-47.41699219	+2372	+8.19140625	-6.52587891	-0.52294922	+14.74365234	-12.78808594	+8.43750000	+1844	+6.75000000	-10.92041016	-0.44384766	+40.78125000	+8.65722656	-53.54736328	+1052
+1457971430.30699990	+8.50341797	-7.30371094	-0.75146484	+61.69921875	-9.44824219	-47.39501953	+2372	+8.19140625	-6.53027344	-0.52294922	+14.74365234	-12.78808594	+8.41552734	+1844	+6.75000000	-10.92041016	-0.44824219	+40.75927734	+8.65722656	-53.52539063	+1052
+1457971430.31119990	+8.50341797	-7.30371094	-0.75146484	+61.69921875	-9.42626953	-47.39501953	+2372	+8.19140625	-6.53027344	-0.52734375	+14.74365234	-12.78808594	+8.41552734	+1844	+6.75000000	-10.92041016	-0.44824219	+40.75927734	+8.65722656	-53.52539063	+1052
+1457971430.31530000	+8.50341797	-7.30371094	-0.75585938	+61.69921875	-9.42626953	-47.39501953	+2372	+8.19140625	-6.53027344	-0.52734375	+14.74365234	-12.78808594	+8.41552734	+1844	+6.74560547	-10.92041016	-0.44824219	+40.75927734	+8.65722656	-53.52539063	+1052
+1457971430.31950000	+8.50341797	-7.30371094	-0.75585938	+61.69921875	-9.42626953	-47.39501953	+2372	+8.19140625	-6.53027344	-0.52734375	+14.74365234	-12.78808594	+8.41552734	+1844	+6.74560547	-10.92041016	-0.44824219	+40.73730469	+8.65722656	-53.52539063	+1052
+1457971430.32370000	+8.50341797	-7.30371094	-0.75585938	+61.69921875	-9.40429688	-47.39501953	+2372	+8.19140625	-6.53027344	-0.52734375	+14.74365234	-12.78808594	+8.41552734	+1844	+6.74560547	-10.92480469	-0.44824219	+40.73730469	+8.65722656	-53.52539063	+1052
+1457971430.32780000	+8.50341797	-7.30371094	-0.75585938	+61.67724609	-9.40429688	-47.39501953	+2372	+8.19140625	-6.53027344	-0.52734375	+14.74365234	-12.76611328	+8.41552734	+1844	+6.74560547	-10.92480469	-0.44824219	+40.73730469	+8.65722656	-53.52539063	+1048
+1457971430.33620000	+8.49902344	-7.30371094	-0.75585938	+61.67724609	-9.38232422	-47.39501953	+2372	+8.19140625	-6.53027344	-0.52734375	+14.74365234	-12.76611328	+8.41552734	+1844	+6.74560547	-10.92480469	-0.44824219	+40.73730469	+8.65722656	-53.52539063	+1048
+1457971430.34450010	+8.49902344	-7.30810547	-0.75585938	+61.67724609	-9.36035156	-47.39501953	+2372	+8.19140625	-6.53027344	-0.52734375	+14.74365234	-12.76611328	+8.39355469	+1844	+6.74560547	-10.92480469	-0.44824219	+40.73730469	+8.67919922	-53.54736328	+1048
+1457971430.35279990	+8.49902344	-7.30810547	-0.75585938	+61.67724609	-9.36035156	-47.39501953	+2372	+8.19140625	-6.53027344	-0.52734375	+14.74365234	-12.76611328	+8.39355469	+1844	+6.75000000	-10.92480469	-0.44824219	+40.75927734	+8.67919922	-53.56933594	+1048
+1457971430.35700010	+8.49902344	-7.30810547	-0.75585938	+61.67724609	-9.33837891	-47.39501953	+2372	+8.19140625	-6.53027344	-0.52734375	+14.74365234	-12.76611328	+8.39355469	+1844	+6.75000000	-10.92480469	-0.44824219	+40.75927734	+8.67919922	-53.56933594	+1044
+1457971430.36120010	+8.50341797	-7.30810547	-0.75585938	+61.67724609	-9.33837891	-47.41699219	+2372	+8.19140625	-6.53027344	-0.52734375	+14.74365234	-12.76611328	+8.39355469	+1844	+6.75000000	-10.92480469	-0.44384766	+40.75927734	+8.67919922	-53.59130859	+1044
+1457971430.36949990	+8.50341797	-7.30810547	-0.75585938	+61.69921875	-9.31640625	-47.41699219	+2368	+8.18701172	-6.53027344	-0.52734375	+14.74365234	-12.76611328	+8.39355469	+1844	+6.75439453	-10.92480469	-0.44384766	+40.78125000	+8.70117188	-53.61328125	+1044
+1457971430.37360000	+8.50341797	-7.31250000	-0.75585938	+61.69921875	-9.31640625	-47.41699219	+2368	+8.18701172	-6.53027344	-0.52734375	+14.74365234	-12.76611328	+8.39355469	+1844	+6.75439453	-10.92480469	-0.44384766	+40.80322266	+8.70117188	-53.61328125	+1044
+1457971430.37780000	+8.50341797	-7.31250000	-0.75585938	+61.69921875	-9.31640625	-47.43896484	+2368	+8.18701172	-6.53027344	-0.52734375	+14.74365234	-12.76611328	+8.39355469	+1844	+6.75439453	-10.92480469	-0.43945313	+40.80322266	+8.70117188	-53.63525391	+1048
+1457971430.38610010	+8.50341797	-7.31250000	-0.75585938	+61.69921875	-9.29443359	-47.43896484	+2368	+8.18701172	-6.53027344	-0.52734375	+14.74365234	-12.76611328	+8.37158203	+1844	+6.75878906	-10.92480469	-0.43945313	+40.82519531	+8.72314453	-53.65722656	+1048
+1457971430.39450000	+8.50341797	-7.31250000	-0.75585938	+61.69921875	-9.27246094	-47.43896484	+2368	+8.18701172	-6.53027344	-0.52734375	+14.74365234	-12.76611328	+8.37158203	+1844	+6.75878906	-10.92480469	-0.43945313	+40.82519531	+8.72314453	-53.65722656	+1048
+1457971430.39860010	+8.50341797	-7.31250000	-0.76025391	+61.69921875	-9.27246094	-47.46093750	+2368	+8.18701172	-6.53466797	-0.53173828	+14.74365234	-12.76611328	+8.37158203	+1844	+6.75878906	-10.92480469	-0.43945313	+40.82519531	+8.72314453	-53.65722656	+1048
+1457971430.40280010	+8.50341797	-7.31250000	-0.76025391	+61.69921875	-9.25048828	-47.46093750	+2368	+8.18701172	-6.53466797	-0.53173828	+14.74365234	-12.76611328	+8.34960938	+1848	+6.75878906	-10.92480469	-0.44384766	+40.80322266	+8.72314453	-53.65722656	+1048
+1457971430.41109990	+8.49902344	-7.31250000	-0.76025391	+61.69921875	-9.22851563	-47.46093750	+2368	+8.18701172	-6.53466797	-0.53173828	+14.74365234	-12.74414063	+8.34960938	+1848	+6.75439453	-10.92919922	-0.44384766	+40.80322266	+8.74511719	-53.65722656	+1048
+1457971430.41950010	+8.49902344	-7.31689453	-0.76025391	+61.69921875	-9.20654297	-47.46093750	+2368	+8.18701172	-6.53466797	-0.53173828	+14.74365234	-12.74414063	+8.32763672	+1848	+6.75000000	-10.92919922	-0.44824219	+40.75927734	+8.74511719	-53.65722656	+1048
+1457971430.42360000	+8.49902344	-7.31689453	-0.76025391	+61.67724609	-9.20654297	-47.46093750	+2368	+8.18701172	-6.53466797	-0.53173828	+14.74365234	-12.72216797	+8.30566406	+1848	+6.74560547	-10.92919922	-0.44824219	+40.75927734	+8.74511719	-53.63525391	+1048
+1457971430.42779990	+8.49902344	-7.31689453	-0.76025391	+61.67724609	-9.18457031	-47.46093750	+2368	+8.18701172	-6.53466797	-0.53173828	+14.74365234	-12.72216797	+8.30566406	+1848	+6.74560547	-10.93359375	-0.45263672	+40.73730469	+8.74511719	-53.63525391	+1048
+1457971430.43199990	+8.49902344	-7.31689453	-0.76025391	+61.67724609	-9.18457031	-47.46093750	+2368	+8.18701172	-6.53466797	-0.53173828	+14.74365234	-12.72216797	+8.30566406	+1848	+6.74121094	-10.93359375	-0.45263672	+40.73730469	+8.76708984	-53.63525391	+1044
+1457971430.43610000	+8.49462891	-7.31689453	-0.76025391	+61.67724609	-9.16259766	-47.46093750	+2368	+8.18701172	-6.53906250	-0.53173828	+14.74365234	-12.72216797	+8.28369141	+1848	+6.74121094	-10.93359375	-0.45703125	+40.71533203	+8.76708984	-53.61328125	+1044
+1457971430.44450000	+8.49462891	-7.31689453	-0.76025391	+61.67724609	-9.14062500	-47.48291016	+2364	+8.18701172	-6.53906250	-0.53613281	+14.74365234	-12.70019531	+8.26171875	+1848	+6.73681641	-10.93798828	-0.45703125	+40.69335938	+8.76708984	-53.63525391	+1040
+1457971430.44860010	+8.49462891	-7.32128906	-0.76025391	+61.67724609	-9.14062500	-47.48291016	+2364	+8.18701172	-6.53906250	-0.53613281	+14.74365234	-12.70019531	+8.26171875	+1848	+6.73681641	-10.93798828	-0.45703125	+40.69335938	+8.78906250	-53.63525391	+1040
+1457971430.45280000	+8.49462891	-7.32128906	-0.76025391	+61.67724609	-9.14062500	-47.48291016	+2364	+8.18261719	-6.53906250	-0.53613281	+14.76562500	-12.70019531	+8.23974609	+1848	+6.73681641	-10.93798828	-0.45703125	+40.69335938	+8.78906250	-53.63525391	+1040
+1457971430.45689990	+8.49462891	-7.32128906	-0.76025391	+61.67724609	-9.11865234	-47.48291016	+2364	+8.18261719	-6.53906250	-0.53613281	+14.76562500	-12.70019531	+8.23974609	+1848	+6.73681641	-10.93798828	-0.45703125	+40.69335938	+8.78906250	-53.65722656	+1036
+1457971430.46110010	+8.49462891	-7.32128906	-0.76025391	+61.67724609	-9.11865234	-47.48291016	+2364	+8.18261719	-6.53906250	-0.53613281	+14.76562500	-12.67822266	+8.21777344	+1848	+6.73681641	-10.93798828	-0.45703125	+40.71533203	+8.78906250	-53.67919922	+1036
+1457971430.46939990	+8.49462891	-7.32128906	-0.76025391	+61.67724609	-9.11865234	-47.50488281	+2360	+8.18261719	-6.54345703	-0.53613281	+14.76562500	-12.67822266	+8.21777344	+1848	+6.74121094	-10.93798828	-0.45263672	+40.73730469	+8.81103516	-53.70117188	+1032
+1457971430.47359990	+8.49462891	-7.32128906	-0.76025391	+61.69921875	-9.11865234	-47.50488281	+2360	+8.18261719	-6.54345703	-0.53613281	+14.76562500	-12.67822266	+8.21777344	+1848	+6.74121094	-10.93798828	-0.45263672	+40.75927734	+8.81103516	-53.72314453	+1032
+1457971430.47779990	+8.49902344	-7.32128906	-0.76025391	+61.69921875	-9.09667969	-47.50488281	+2360	+8.18261719	-6.54345703	-0.53613281	+14.76562500	-12.67822266	+8.19580078	+1848	+6.74560547	-10.93798828	-0.44824219	+40.75927734	+8.81103516	-53.74511719	+1032
+1457971430.48190000	+8.49902344	-7.32128906	-0.76025391	+61.69921875	-9.09667969	-47.50488281	+2360	+8.18261719	-6.54345703	-0.53613281	+14.76562500	-12.67822266	+8.19580078	+1848	+6.74560547	-10.93798828	-0.44824219	+40.78125000	+8.83300781	-53.76708984	+1032
+1457971430.49029990	+8.49902344	-7.32128906	-0.76025391	+61.69921875	-9.09667969	-47.52685547	+2356	+8.18261719	-6.54345703	-0.54052734	+14.78759766	-12.67822266	+8.19580078	+1848	+6.75000000	-10.93798828	-0.44384766	+40.82519531	+8.83300781	-53.78906250	+1032
+1457971430.49440000	+8.49902344	-7.32128906	-0.76464844	+61.72119141	-9.09667969	-47.52685547	+2356	+8.18261719	-6.54345703	-0.54052734	+14.78759766	-12.67822266	+8.19580078	+1848	+6.75000000	-10.93798828	-0.44384766	+40.82519531	+8.83300781	-53.81103516	+1032
+1457971430.49860000	+8.49902344	-7.32128906	-0.76464844	+61.72119141	-9.09667969	-47.52685547	+2356	+8.18261719	-6.54345703	-0.54052734	+14.78759766	-12.67822266	+8.17382813	+1848	+6.75439453	-10.93798828	-0.43945313	+40.84716797	+8.85498047	-53.81103516	+1032
+1457971430.50280000	+8.49902344	-7.32128906	-0.76464844	+61.72119141	-9.09667969	-47.52685547	+2356	+8.18261719	-6.54345703	-0.54052734	+14.78759766	-12.67822266	+8.17382813	+1848	+6.75439453	-10.93798828	-0.43945313	+40.84716797	+8.85498047	-53.83300781	+1032
+1457971430.50690010	+8.49902344	-7.32128906	-0.76464844	+61.72119141	-9.09667969	-47.52685547	+2356	+8.18261719	-6.54345703	-0.54052734	+14.78759766	-12.67822266	+8.17382813	+1848	+6.75439453	-10.93798828	-0.43945313	+40.86914063	+8.85498047	-53.83300781	+1036
+1457971430.51110010	+8.49902344	-7.32128906	-0.76464844	+61.72119141	-9.07470703	-47.52685547	+2356	+8.18261719	-6.54345703	-0.54052734	+14.78759766	-12.67822266	+8.17382813	+1848	+6.75439453	-10.93798828	-0.43945313	+40.86914063	+8.85498047	-53.83300781	+1036
+1457971430.51530000	+8.49902344	-7.32128906	-0.76464844	+61.72119141	-9.07470703	-47.52685547	+2356	+8.18261719	-6.54345703	-0.54052734	+14.78759766	-12.65625000	+8.17382813	+1848	+6.75439453	-10.93798828	-0.43945313	+40.86914063	+8.87695313	-53.83300781	+1036
+1457971430.51939990	+8.49902344	-7.32128906	-0.76464844	+61.72119141	-9.07470703	-47.52685547	+2356	+8.18261719	-6.54785156	-0.54052734	+14.78759766	-12.65625000	+8.15185547	+1848	+6.75439453	-10.93798828	-0.43945313	+40.86914063	+8.87695313	-53.83300781	+1036
+1457971430.52360010	+8.49902344	-7.32568359	-0.76464844	+61.72119141	-9.07470703	-47.52685547	+2356	+8.18261719	-6.54785156	-0.54052734	+14.78759766	-12.65625000	+8.15185547	+1848	+6.75439453	-10.93798828	-0.43945313	+40.86914063	+8.87695313	-53.83300781	+1036
+1457971430.52769990	+8.49902344	-7.32568359	-0.76464844	+61.72119141	-9.05273438	-47.50488281	+2356	+8.18261719	-6.54785156	-0.54052734	+14.78759766	-12.65625000	+8.15185547	+1848	+6.75439453	-10.93798828	-0.43945313	+40.86914063	+8.87695313	-53.83300781	+1036
+1457971430.53189990	+8.49462891	-7.32568359	-0.76464844	+61.72119141	-9.05273438	-47.50488281	+2356	+8.18261719	-6.54785156	-0.54052734	+14.80957031	-12.63427734	+8.15185547	+1844	+6.75439453	-10.93798828	-0.43945313	+40.86914063	+8.89892578	-53.81103516	+1036
+1457971430.54020000	+8.49462891	-7.32568359	-0.76464844	+61.74316406	-9.03076172	-47.50488281	+2352	+8.17822266	-6.54785156	-0.54492188	+14.80957031	-12.63427734	+8.12988281	+1844	+6.75000000	-10.93798828	-0.44384766	+40.86914063	+8.89892578	-53.78906250	+1036
+1457971430.54440000	+8.49462891	-7.32568359	-0.76904297	+61.74316406	-9.03076172	-47.50488281	+2352	+8.17822266	-6.54785156	-0.54492188	+14.80957031	-12.61230469	+8.12988281	+1844	+6.75000000	-10.93798828	-0.44384766	+40.84716797	+8.89892578	-53.78906250	+1036
+1457971430.54860000	+8.49462891	-7.32568359	-0.76904297	+61.74316406	-9.00878906	-47.48291016	+2352	+8.17822266	-6.54785156	-0.54492188	+14.80957031	-12.61230469	+8.10791016	+1844	+6.75000000	-10.93798828	-0.44824219	+40.84716797	+8.89892578	-53.76708984	+1036
+1457971430.55270000	+8.49462891	-7.32568359	-0.76904297	+61.74316406	-9.00878906	-47.48291016	+2352	+8.17822266	-6.54785156	-0.54492188	+14.83154297	-12.61230469	+8.10791016	+1844	+6.74560547	-10.94238281	-0.44824219	+40.84716797	+8.92089844	-53.76708984	+1036
+1457971430.55690000	+8.49023438	-7.32568359	-0.76904297	+61.74316406	-8.98681641	-47.46093750	+2352	+8.17822266	-6.54785156	-0.54492188	+14.83154297	-12.59033203	+8.10791016	+1844	+6.74560547	-10.94238281	-0.44824219	+40.82519531	+8.92089844	-53.74511719	+1036
+1457971430.56110000	+8.49023438	-7.32568359	-0.76904297	+61.76513672	-8.98681641	-47.46093750	+2352	+8.17822266	-6.54785156	-0.54492188	+14.83154297	-12.59033203	+8.10791016	+1844	+6.74121094	-10.94238281	-0.45263672	+40.82519531	+8.92089844	-53.72314453	+1036
+1457971430.56520010	+8.49023438	-7.32568359	-0.77343750	+61.76513672	-8.98681641	-47.43896484	+2348	+8.17822266	-6.54785156	-0.54492188	+14.85351563	-12.59033203	+8.10791016	+1844	+6.74121094	-10.94238281	-0.45263672	+40.82519531	+8.92089844	-53.72314453	+1036
+1457971430.56940010	+8.49023438	-7.32568359	-0.77343750	+61.78710938	-8.96484375	-47.43896484	+2348	+8.17822266	-6.54785156	-0.54492188	+14.85351563	-12.56835938	+8.08593750	+1840	+6.74121094	-10.94238281	-0.45263672	+40.82519531	+8.94287109	-53.70117188	+1032
+1457971430.57360010	+8.49023438	-7.32568359	-0.77343750	+61.78710938	-8.96484375	-47.41699219	+2348	+8.17822266	-6.54785156	-0.54931641	+14.87548828	-12.56835938	+8.08593750	+1840	+6.74121094	-10.94238281	-0.45263672	+40.82519531	+8.94287109	-53.70117188	+1032
+1457971430.57769990	+8.49023438	-7.32128906	-0.77343750	+61.80908203	-8.96484375	-47.41699219	+2348	+8.17822266	-6.54785156	-0.54931641	+14.87548828	-12.56835938	+8.08593750	+1840	+6.74121094	-10.94238281	-0.45703125	+40.82519531	+8.94287109	-53.70117188	+1032
+1457971430.58189990	+8.49023438	-7.32128906	-0.77343750	+61.83105469	-8.94287109	-47.39501953	+2344	+8.17822266	-6.54785156	-0.54931641	+14.89746094	-12.56835938	+8.08593750	+1840	+6.74121094	-10.94238281	-0.45703125	+40.82519531	+8.94287109	-53.70117188	+1028
+1457971430.59019990	+8.49023438	-7.32128906	-0.77783203	+61.85302734	-8.94287109	-47.37304688	+2344	+8.17822266	-6.54785156	-0.54931641	+14.91943359	-12.54638672	+8.08593750	+1840	+6.74121094	-10.94238281	-0.45263672	+40.84716797	+8.96484375	-53.70117188	+1028
+1457971430.59439990	+8.49023438	-7.32128906	-0.77783203	+61.87500000	-8.94287109	-47.37304688	+2344	+8.17822266	-6.54785156	-0.54931641	+14.94140625	-12.54638672	+8.08593750	+1836	+6.74560547	-10.94238281	-0.45263672	+40.86914063	+8.96484375	-53.70117188	+1028
+1457971430.59859990	+8.49462891	-7.32128906	-0.78222656	+61.89697266	-8.92089844	-47.35107422	+2344	+8.17822266	-6.54785156	-0.55371094	+14.96337891	-12.54638672	+8.08593750	+1836	+6.74560547	-10.94238281	-0.45263672	+40.89111328	+8.96484375	-53.70117188	+1028
+1457971430.60270000	+8.49462891	-7.32128906	-0.78222656	+61.91894531	-8.92089844	-47.35107422	+2344	+8.17822266	-6.54785156	-0.55371094	+14.98535156	-12.54638672	+8.08593750	+1836	+6.75000000	-10.94238281	-0.45263672	+40.89111328	+8.96484375	-53.70117188	+1028
+1457971430.60690000	+8.49462891	-7.32128906	-0.78222656	+61.91894531	-8.89892578	-47.32910156	+2340	+8.17822266	-6.54785156	-0.55371094	+15.00732422	-12.54638672	+8.08593750	+1836	+6.75000000	-10.94238281	-0.45263672	+40.91308594	+8.96484375	-53.70117188	+1028
+1457971430.61100010	+8.49902344	-7.31689453	-0.78662109	+61.94091797	-8.89892578	-47.30712891	+2340	+8.17822266	-6.54345703	-0.55371094	+15.02929688	-12.52441406	+8.06396484	+1836	+6.75439453	-10.94238281	-0.45263672	+40.93505859	+8.96484375	-53.70117188	+1028
+1457971430.61520000	+8.49902344	-7.31689453	-0.78662109	+61.94091797	-8.85498047	-47.28515625	+2340	+8.17822266	-6.54345703	-0.55810547	+15.05126953	-12.52441406	+8.06396484	+1836	+6.75878906	-10.94238281	-0.45263672	+40.95703125	+8.98681641	-53.70117188	+1028
+1457971430.61940000	+8.49902344	-7.31689453	-0.79101563	+61.96289063	-8.83300781	-47.26318359	+2340	+8.17822266	-6.54345703	-0.55810547	+15.09521484	-12.50244141	+8.06396484	+1832	+6.75878906	-10.93798828	-0.45263672	+40.97900391	+8.98681641	-53.70117188	+1028
+1457971430.62350010	+8.50341797	-7.31689453	-0.79541016	+61.96289063	-8.76708984	-47.21923828	+2340	+8.18261719	-6.54345703	-0.56250000	+15.11718750	-12.48046875	+8.04199219	+1832	+6.76318359	-10.93798828	-0.45263672	+41.00097656	+8.98681641	-53.70117188	+1028
+1457971430.62770010	+8.50781250	-7.31689453	-0.80419922	+61.94091797	-8.65722656	-47.13134766	+2340	+8.18261719	-6.53906250	-0.56689453	+15.16113281	-12.43652344	+8.04199219	+1832	+6.76757813	-10.93798828	-0.45263672	+41.02294922	+9.00878906	-53.67919922	+1032
+1457971430.63599990	+8.51660156	-7.31689453	-0.82177734	+61.91894531	-8.34960938	-46.91162109	+2340	+8.18701172	-6.53466797	-0.57568359	+15.22705078	-12.34863281	+8.02001953	+1832	+6.77636719	-10.93359375	-0.45703125	+41.06689453	+9.03076172	-53.61328125	+1032
+1457971430.64019990	+8.52539063	-7.31689453	-0.86132813	+61.80908203	-7.75634766	-46.51611328	+2348	+8.19140625	-6.53027344	-0.58007813	+15.27099609	-12.28271484	+7.99804688	+1832	+6.78076172	-10.92919922	-0.46582031	+41.08886719	+9.07470703	-53.54736328	+1036
+1457971430.64439990	+8.53417969	-7.32128906	-0.88769531	+61.69921875	-7.22900391	-46.20849609	+2344	+8.19140625	-6.53027344	-0.58447266	+15.29296875	-12.19482422	+7.97607422	+1832	+6.78515625	-10.92919922	-0.47021484	+41.08886719	+9.11865234	-53.48144531	+1040
+1457971430.64850000	+8.53857422	-7.32128906	-0.92285156	+61.56738281	-6.72363281	-45.90087891	+2344	+8.19580078	-6.52587891	-0.59326172	+15.33691406	-12.10693359	+7.95410156	+1832	+6.78955078	-10.92480469	-0.47900391	+41.08886719	+9.16259766	-53.37158203	+1040
+1457971430.65269990	+8.54736328	-7.32568359	-0.97998047	+61.39160156	-5.62500000	-45.28564453	+2344	+8.20019531	-6.51708984	-0.60644531	+15.38085938	-11.95312500	+7.93212891	+1832	+6.79394531	-10.91601563	-0.50097656	+41.06689453	+9.25048828	-53.19580078	+1048
+1457971430.65689990	+8.54736328	-7.32568359	-1.01513672	+61.25976563	-4.98779297	-44.95605469	+2332	+8.20898438	-6.50830078	-0.61523438	+15.40283203	-11.79931641	+7.91015625	+1836	+6.79833984	-10.91162109	-0.51855469	+41.04492188	+9.33837891	-53.02001953	+1052
+1457971430.66100000	+8.54736328	-7.32568359	-1.05908203	+61.14990234	-4.37255859	-44.51660156	+2324	+8.21337891	-6.49951172	-0.63281250	+15.44677734	-11.64550781	+7.91015625	+1836	+6.80273438	-10.90283203	-0.54052734	+41.00097656	+9.44824219	-52.82226563	+1056
+1457971430.66520000	+8.54736328	-7.32568359	-1.09423828	+61.06201172	-3.64746094	-44.20898438	+2312	+8.22216797	-6.48632813	-0.65478516	+15.49072266	-11.35986328	+7.86621094	+1840	+6.80712891	-10.88085938	-0.58886719	+40.89111328	+9.66796875	-52.38281250	+1068
+1457971430.66940000	+8.54736328	-7.32568359	-1.12500000	+60.97412109	-2.92236328	-43.94531250	+2292	+8.23095703	-6.46875000	-0.67236328	+15.55664063	-11.11816406	+7.82226563	+1840	+6.81152344	-10.86328125	-0.63281250	+40.78125000	+9.84375000	-52.05322266	+1080
+1457971430.67350010	+8.54296875	-7.32568359	-1.17333984	+60.88623047	-2.17529297	-43.54980469	+2276	+8.23974609	-6.45556641	-0.69433594	+15.57861328	-10.89843750	+7.80029297	+1840	+6.81152344	-10.85009766	-0.66796875	+40.67138672	+10.01953125	-51.76757813	+1088
+1457971430.67770000	+8.54736328	-7.32128906	-1.21289063	+60.82031250	-1.36230469	-43.24218750	+2256	+8.25292969	-6.42919922	-0.72949219	+15.66650391	-10.54687500	+7.75634766	+1848	+6.82031250	-10.81933594	-0.72949219	+40.49560547	+10.32714844	-51.30615234	+1108
+1457971430.68600010	+8.54296875	-7.31250000	-1.30957031	+60.71044922	+0.28564453	-42.53906250	+2212	+8.27490234	-6.38085938	-0.78662109	+15.82031250	-10.10742188	+7.66845703	+1844	+6.83349609	-10.77099609	-0.80419922	+40.25390625	+10.70068359	-50.84472656	+1136
+1457971430.69429990	+8.53857422	-7.29931641	-1.40185547	+60.62255859	+2.02148438	-41.94580078	+2172	+8.30126953	-6.32373047	-0.85253906	+16.12792969	-9.73388672	+7.44873047	+1840	+6.86865234	-10.70947266	-0.87890625	+40.10009766	+11.07421875	-50.51513672	+1164
+1457971430.69849990	+8.54296875	-7.28613281	-1.45898438	+60.62255859	+2.83447266	-41.59423828	+2156	+8.31005859	-6.29736328	-0.88769531	+16.25976563	-9.55810547	+7.40478516	+1832	+6.88183594	-10.68310547	-0.91406250	+40.03417969	+11.20605469	-50.38330078	+1176
+1457971430.70269990	+8.53857422	-7.28173828	-1.51171875	+60.55664063	+3.73535156	-41.33056641	+2136	+8.32324219	-6.26220703	-0.93164063	+16.45751953	-9.40429688	+7.22900391	+1828	+6.90820313	-10.65234375	-0.94921875	+39.99023438	+11.38183594	-50.29541016	+1188
+1457971430.71100000	+8.54736328	-7.25097656	-1.61718750	+60.57861328	+5.40527344	-40.91308594	+2104	+8.34960938	-6.20068359	-1.00634766	+16.87500000	-9.22851563	+6.94335938	+1812	+6.94775391	-10.59082031	-1.01953125	+39.81445313	+11.68945313	-50.18554688	+1212
+1457971430.71519990	+8.54736328	-7.24218750	-1.67431641	+60.46875000	+6.24023438	-40.67138672	+2084	+8.36279297	-6.17431641	-1.04589844	+17.05078125	-9.14062500	+6.72363281	+1804	+6.97412109	-10.56005859	-1.05908203	+39.74853516	+11.86523438	-50.14160156	+1224
+1457971430.71930000	+8.55615234	-7.22460938	-1.72705078	+60.46875000	+7.03125000	-40.47363281	+2072	+8.37597656	-6.13916016	-1.07666016	+17.29248047	-9.11865234	+6.45996094	+1796	+7.00048828	-10.52490234	-1.08984375	+39.63867188	+12.01904297	-50.18554688	+1232
+1457971430.72770000	+8.56933594	-7.19384766	-1.85449219	+60.35888672	+8.59130859	-40.03417969	+2044	+8.40673828	-6.07763672	-1.17773438	+17.66601563	-8.94287109	+6.04248047	+1784	+7.05322266	-10.45458984	-1.18652344	+39.44091797	+12.30468750	-50.09765625	+1260
+1457971430.73180010	+8.58691406	-7.16748047	-1.91162109	+60.35888672	+9.31640625	-39.92431641	+2032	+8.42871094	-6.03808594	-1.22167969	+17.95166016	-8.96484375	+5.73486328	+1780	+7.07958984	-10.41943359	-1.22607422	+39.28710938	+12.43652344	-50.18554688	+1272
+1457971430.73600010	+8.60449219	-7.14111328	-1.97314453	+60.38085938	+9.99755859	-39.83642578	+2024	+8.45068359	-5.99853516	-1.27441406	+18.21533203	-8.92089844	+5.51513672	+1780	+7.10595703	-10.37988281	-1.28320313	+39.17724609	+12.54638672	-50.16357422	+1288
+1457971430.74020000	+8.61328125	-7.13232422	-2.03466797	+60.20507813	+10.70068359	-39.72656250	+2012	+8.46826172	-5.97656250	-1.32714844	+18.28125000	-8.89892578	+5.16357422	+1772	+7.13671875	-10.34912109	-1.33593750	+38.97949219	+12.67822266	-50.20751953	+1300
+1457971430.74429990	+8.63525391	-7.10156250	-2.10058594	+60.18310547	+11.38183594	-39.63867188	+2008	+8.49462891	-5.93261719	-1.37548828	+18.54492188	-8.92089844	+4.83398438	+1776	+7.16308594	-10.30957031	-1.37988281	+38.78173828	+12.81005859	-50.31738281	+1316
+1457971430.74850010	+8.66162109	-7.07519531	-2.16210938	+60.16113281	+11.97509766	-39.61669922	+2004	+8.52539063	-5.88867188	-1.43261719	+18.80859375	-8.94287109	+4.54833984	+1780	+7.18945313	-10.27001953	-1.44580078	+38.58398438	+12.89794922	-50.31738281	+1332
+1457971430.75270010	+8.67919922	-7.06201172	-2.23242188	+59.94140625	+12.61230469	-39.52880859	+1996	+8.54736328	-5.86230469	-1.48974609	+18.80859375	-8.94287109	+4.17480469	+1780	+7.21582031	-10.23486328	-1.50732422	+38.34228516	+13.00781250	-50.33935547	+1352
+1457971430.75679990	+8.70556641	-7.02685547	-2.29833984	+59.89746094	+13.18359375	-39.52880859	+2000	+8.58251953	-5.81396484	-1.54687500	+19.00634766	-8.96484375	+3.82324219	+1788	+7.24658203	-10.19091797	-1.56445313	+38.07861328	+13.09570313	-50.49316406	+1368
+1457971430.76099990	+8.74072266	-6.99169922	-2.35986328	+59.80957031	+13.68896484	-39.59472656	+2004	+8.61767578	-5.77001953	-1.60839844	+19.24804688	-9.05273438	+3.49365234	+1796	+7.27734375	-10.14697266	-1.63476563	+37.83691406	+13.13964844	-50.53710938	+1388
+1457971430.76510000	+8.76269531	-6.97851563	-2.42578125	+59.54589844	+14.21630859	-39.59472656	+2004	+8.64843750	-5.74365234	-1.66552734	+19.20410156	-9.07470703	+3.09814453	+1800	+7.30371094	-10.11181641	-1.70068359	+37.55126953	+13.20556641	-50.60302734	+1408
+1457971430.76930000	+8.80224609	-6.93457031	-2.49609375	+59.45800781	+14.69970703	-39.63867188	+2012	+8.68798828	-5.69091797	-1.73144531	+19.35791016	-9.09667969	+2.74658203	+1812	+7.33447266	-10.06347656	-1.76660156	+37.26562500	+13.27148438	-50.73486328	+1432
+1457971430.77350000	+8.84619141	-6.89941406	-2.55761719	+59.30419922	+15.13916016	-39.81445313	+2020	+8.73193359	-5.64257813	-1.78857422	+19.53369141	-9.20654297	+2.35107422	+1828	+7.36523438	-10.01513672	-1.83691406	+36.97998047	+13.31542969	-50.82275391	+1456
+1457971430.77760000	+8.88134766	-6.87744141	-2.62353516	+58.97460938	+15.57861328	-39.88037109	+2028	+8.76708984	-5.60742188	-1.85009766	+19.44580078	-9.27246094	+1.97753906	+1836	+7.40039063	-9.97558594	-1.90283203	+36.62841797	+13.35937500	-50.95458984	+1484
+1457971430.78180000	+8.92968750	-6.83349609	-2.69824219	+58.79882813	+15.97412109	-39.94628906	+2040	+8.81542969	-5.55468750	-1.92041016	+19.55566406	-9.27246094	+1.64794922	+1856	+7.43994141	-9.92285156	-1.96875000	+36.32080078	+13.40332031	-51.06445313	+1508
+1457971430.78600000	+8.98242188	-6.79394531	-2.75537109	+58.55712891	+16.32568359	-40.18798828	+2056	+8.86816406	-5.50195313	-1.97314453	+19.66552734	-9.40429688	+1.23046875	+1872	+7.47509766	-9.87011719	-2.03466797	+36.01318359	+13.40332031	-51.19628906	+1536
+1457971430.79010010	+9.02197266	-6.76757813	-2.82128906	+58.11767578	+16.67724609	-40.31982422	+2064	+8.91210938	-5.46240234	-2.03906250	+19.57763672	-9.47021484	+0.85693359	+1888	+7.51464844	-9.82177734	-2.10058594	+35.63964844	+13.40332031	-51.30615234	+1564
+1457971430.79430010	+9.07910156	-6.71923828	-2.89160156	+57.87597656	+17.00683594	-40.42968750	+2084	+8.96044922	-5.40087891	-2.10937500	+19.62158203	-9.49218750	+0.54931641	+1912	+7.56298828	-9.76025391	-2.17089844	+35.33203125	+13.42529297	-51.37207031	+1592
+1457971430.79850010	+9.14501953	-6.67529297	-2.94433594	+57.54638672	+17.27050781	-40.75927734	+2100	+9.02197266	-5.34375000	-2.15771484	+19.68750000	-9.64599609	+0.10986328	+1928	+7.60693359	-9.69873047	-2.22802734	+35.00244141	+13.40332031	-51.54785156	+1624
+1457971430.80679990	+9.26806641	-6.59619141	-3.07617188	+56.66748047	+17.81982422	-41.11083984	+2136	+9.13183594	-5.23388672	-2.28955078	+19.59960938	-9.75585938	-0.48339844	+1968	+7.71240234	-9.57128906	-2.35107422	+34.32128906	+13.35937500	-51.76757813	+1680
+1457971430.81100010	+9.33837891	-6.54785156	-3.12451172	+56.18408203	+18.03955078	-41.48437500	+2152	+9.19335938	-5.17236328	-2.33789063	+19.64355469	-9.93164063	-0.90087891	+1988	+7.76513672	-9.50537109	-2.40380859	+33.96972656	+13.31542969	-51.92138672	+1708
+1457971430.81510000	+9.40429688	-6.50830078	-3.18164063	+55.59082031	+18.25927734	-41.72607422	+2168	+9.25048828	-5.11523438	-2.39501953	+19.53369141	-10.04150391	-1.18652344	+2004	+7.82666016	-9.43945313	-2.45214844	+33.59619141	+13.24951172	-52.05322266	+1736
+1457971430.81929990	+9.47900391	-6.45556641	-3.24316406	+55.12939453	+18.45703125	-41.92382813	+2188	+9.31640625	-5.04931641	-2.46093750	+19.51171875	-10.06347656	-1.42822266	+2024	+7.89257813	-9.36035156	-2.50927734	+33.26660156	+13.18359375	-52.11914063	+1764
+1457971430.82349990	+9.55810547	-6.39843750	-3.28710938	+54.55810547	+18.61083984	-42.29736328	+2204	+9.38232422	-4.97900391	-2.50048828	+19.51171875	-10.28320313	-1.82373047	+2036	+7.95410156	-9.28564453	-2.55322266	+32.91503906	+13.07373047	-52.25097656	+1788
+1457971430.82760000	+9.63281250	-6.35009766	-3.33544922	+53.92089844	+18.74267578	-42.58300781	+2220	+9.44824219	-4.91308594	-2.55322266	+19.40185547	-10.41503906	-2.04345703	+2052	+8.01562500	-9.21093750	-2.60156250	+32.51953125	+12.94189453	-52.36083984	+1812
+1457971430.83180000	+9.71191406	-6.28857422	-3.39257813	+53.34960938	+18.87451172	-42.80273438	+2236	+9.51416016	-4.83837891	-2.61474609	+19.37988281	-10.45898438	-2.21923828	+2068	+8.08154297	-9.12304688	-2.64990234	+32.21191406	+12.83203125	-52.42675781	+1836
+1457971430.83590010	+9.79541016	-6.22705078	-3.42333984	+52.71240234	+18.96240234	-43.22021484	+2248	+9.58447266	-4.76806641	-2.64550781	+19.33593750	-10.70068359	-2.54882813	+2076	+8.14746094	-9.03515625	-2.68505859	+31.86035156	+12.65625000	-52.53662109	+1856
+1457971430.84010000	+9.87451172	-6.16113281	-3.46289063	+52.09716797	+19.00634766	-43.50585938	+2260	+9.65478516	-4.69335938	-2.68945313	+19.24804688	-10.87646484	-2.74658203	+2088	+8.21337891	-8.95166016	-2.72460938	+31.48681641	+12.48046875	-52.62451172	+1876
+1457971430.84430000	+9.95800781	-6.09960938	-3.50683594	+51.50390625	+19.09423828	-43.74755859	+2272	+9.72509766	-4.61425781	-2.74218750	+19.18212891	-10.96435547	-2.90039063	+2096	+8.28369141	-8.85937500	-2.76416016	+31.15722656	+12.28271484	-52.69042969	+1896
+1457971430.84840010	+10.03710938	-6.03369141	-3.53320313	+50.82275391	+19.11621094	-44.09912109	+2276	+9.79980469	-4.53515625	-2.76416016	+19.13818359	-11.22802734	-3.18603516	+2104	+8.34521484	-8.76708984	-2.79931641	+30.80566406	+12.06298828	-52.75634766	+1912
+1457971430.85260010	+10.12060547	-5.95019531	-3.56396484	+50.27343750	+19.07226563	-44.34082031	+2288	+9.87011719	-4.45166016	-2.79931641	+19.05029297	-11.40380859	-3.31787109	+2112	+8.40673828	-8.67480469	-2.83886719	+30.41015625	+11.84326172	-52.80029297	+1932
+1457971430.85680010	+10.19970703	-5.87988281	-3.59912109	+49.72412109	+19.07226563	-44.53857422	+2296	+9.94482422	-4.36816406	-2.83886719	+18.98437500	-11.53564453	-3.44970703	+2120	+8.47705078	-8.57812500	-2.87402344	+30.10253906	+11.57958984	-52.82226563	+1948
+1457971430.86089990	+10.27441406	-5.80078125	-3.61230469	+49.08691406	+19.02832031	-44.82421875	+2300	+10.01953125	-4.28027344	-2.85205078	+18.94042969	-11.79931641	-3.69140625	+2120	+8.53417969	-8.47705078	-2.90917969	+29.75097656	+11.29394531	-52.82226563	+1964
+1457971430.86509990	+10.35351563	-5.70849609	-3.62988281	+48.64746094	+18.89648438	-45.00000000	+2304	+10.08984375	-4.18359375	-2.87402344	+18.85253906	-12.01904297	-3.80126953	+2124	+8.59130859	-8.38037109	-2.93994141	+29.37744141	+11.03027344	-52.82226563	+1976
+1457971430.86929990	+10.43261719	-5.62500000	-3.65185547	+48.16406250	+18.80859375	-45.15380859	+2308	+10.16455078	-4.09570313	-2.90039063	+18.78662109	-12.19482422	-3.93310547	+2128	+8.65283203	-8.27490234	-2.97949219	+29.04785156	+10.76660156	-52.75634766	+1992
+1457971430.87340000	+10.50292969	-5.54150391	-3.65625000	+47.63671875	+18.69873047	-45.39550781	+2312	+10.23925781	-4.00341797	-2.90039063	+18.72070313	-12.50244141	-4.15283203	+2136	+8.70556641	-8.17382813	-3.00146484	+28.69628906	+10.45898438	-52.75634766	+2004
+1457971430.87760000	+10.57763672	-5.43603516	-3.66064453	+47.30712891	+18.50097656	-45.48339844	+2316	+10.31396484	-3.90234375	-2.90917969	+18.67675781	-12.74414063	-4.26269531	+2136	+8.75830078	-8.07275391	-3.03222656	+28.32275391	+10.17333984	-52.66845703	+2016
+1457971430.88179990	+10.64794922	-5.34814453	-3.67382813	+46.91162109	+18.34716797	-45.54931641	+2320	+10.38867188	-3.80566406	-2.91796875	+18.58886719	-12.96386719	-4.35058594	+2140	+8.81542969	-7.96728516	-3.06298828	+28.03710938	+9.90966797	-52.49267578	+2028
+1457971430.89010000	+10.77978516	-5.14599609	-3.66503906	+46.27441406	+17.97363281	-45.65917969	+2332	+10.53808594	-3.59912109	-2.90478516	+18.45703125	-13.55712891	-4.61425781	+2160	+8.91210938	-7.75634766	-3.10693359	+27.33398438	+9.36035156	-52.18505859	+2048
+1457971430.89430000	+10.84570313	-5.04492188	-3.66503906	+45.98876953	+17.75390625	-45.61523438	+2336	+10.60839844	-3.49804688	-2.90039063	+18.36914063	-13.79882813	-4.68017578	+2164	+8.96484375	-7.64208984	-3.13769531	+27.07031250	+9.11865234	-51.94335938	+2064
+1457971430.89840010	+10.91162109	-4.94384766	-3.64746094	+45.70312500	+17.51220703	-45.65917969	+2348	+10.68310547	-3.39697266	-2.87841797	+18.25927734	-14.15039063	-4.81201172	+2180	+9.01757813	-7.52783203	-3.14208984	+26.78466797	+8.78906250	-51.78955078	+2072
+1457971430.90260000	+10.97314453	-4.82958984	-3.63427734	+45.52734375	+17.27050781	-45.61523438	+2356	+10.75341797	-3.28710938	-2.86083984	+18.19335938	-14.45800781	-4.85595703	+2192	+9.06591797	-7.42236328	-3.15527344	+26.45507813	+8.52539063	-51.54785156	+2080
+1457971430.90680000	+11.03466797	-4.72851563	-3.62548828	+45.32958984	+17.00683594	-45.54931641	+2368	+10.82373047	-3.18603516	-2.84765625	+18.06152344	-14.72167969	-4.87792969	+2200	+9.11865234	-7.30810547	-3.17724609	+26.21337891	+8.28369141	-51.21826172	+2092
+1457971430.91090010	+11.09619141	-4.62304688	-3.59912109	+45.13183594	+16.74316406	-45.57128906	+2380	+10.89404297	-3.08056641	-2.81250000	+17.95166016	-15.09521484	-4.96582031	+2216	+9.17138672	-7.19384766	-3.17285156	+25.97167969	+7.97607422	-51.02050781	+2100
+1457971430.91510010	+11.15332031	-4.50878906	-3.57714844	+45.00000000	+16.45751953	-45.46142578	+2388	+10.96435547	-2.96630859	-2.79052734	+17.86376953	-15.35888672	-4.92187500	+2228	+9.21533203	-7.08837891	-3.17724609	+25.66406250	+7.73437500	-50.75683594	+2104
+1457971430.91919990	+11.21484375	-4.40332031	-3.55957031	+44.86816406	+16.19384766	-45.32958984	+2400	+11.03027344	-2.86962891	-2.76416016	+17.70996094	-15.62255859	-4.85595703	+2240	+9.27246094	-6.96533203	-3.18164063	+25.51025391	+7.47070313	-50.42724609	+2116
+1457971430.92339990	+11.27636719	-4.29345703	-3.52880859	+44.73632813	+15.90820313	-45.28564453	+2412	+11.10058594	-2.76855469	-2.72900391	+17.53417969	-15.95214844	-4.83398438	+2252	+9.32958984	-6.84667969	-3.17285156	+25.33447266	+7.16308594	-50.18554688	+2124
+1457971430.92759990	+11.32910156	-4.18798828	-3.50244141	+44.62646484	+15.62255859	-45.17578125	+2424	+11.16210938	-2.65869141	-2.69824219	+17.42431641	-16.23779297	-4.72412109	+2264	+9.37792969	-6.73681641	-3.16845703	+25.07080078	+6.89941406	-49.92187500	+2124
+1457971430.93170000	+11.38623047	-4.07812500	-3.47607422	+44.53857422	+15.31494141	-45.02197266	+2432	+11.22802734	-2.56201172	-2.66748047	+17.20458984	-16.50146484	-4.61425781	+2272	+9.43505859	-6.61376953	-3.16406250	+24.93896484	+6.61376953	-49.61425781	+2132
+1457971430.93590000	+11.45214844	-3.96826172	-3.43652344	+44.45068359	+14.98535156	-45.00000000	+2444	+11.29394531	-2.46093750	-2.62353516	+17.00683594	-16.85302734	-4.52636719	+2284	+9.49658203	-6.49511719	-3.14208984	+24.82910156	+6.24023438	-49.41650391	+2144
+1457971430.94010000	+11.50488281	-3.85839844	-3.39697266	+44.31884766	+14.65576172	-44.91210938	+2452	+11.35986328	-2.35107422	-2.58837891	+16.87500000	-17.11669922	-4.32861328	+2292	+9.54492188	-6.38525391	-3.12451172	+24.58740234	+5.93261719	-49.17480469	+2148
+1457971430.94420000	+11.56640625	-3.75292969	-3.36621094	+44.23095703	+14.34814453	-44.80224609	+2460	+11.42138672	-2.25878906	-2.55322266	+16.63330078	-17.35839844	-4.13085938	+2296	+9.60205078	-6.26220703	-3.11132813	+24.45556641	+5.60302734	-48.88916016	+2152
+1457971430.94840000	+11.62792969	-3.64746094	-3.31787109	+44.12109375	+13.99658203	-44.75830078	+2468	+11.48730469	-2.16210938	-2.50927734	+16.41357422	-17.66601563	-3.97705078	+2300	+9.66357422	-6.14355469	-3.08496094	+24.36767578	+5.22949219	-48.69140625	+2164
+1457971430.95670010	+11.73779297	-3.44091797	-3.24316406	+43.87939453	+13.38134766	-44.51660156	+2476	+11.60595703	-1.96875000	-2.42578125	+15.99609375	-18.17138672	-3.49365234	+2308	+9.76904297	-5.91503906	-3.04101563	+24.03808594	+4.57031250	-48.20800781	+2172
+1457971430.96090010	+11.79931641	-3.33544922	-3.19482422	+43.76953125	+13.02978516	-44.47265625	+2484	+11.67187500	-1.87646484	-2.37744141	+15.75439453	-18.45703125	-3.27392578	+2312	+9.82617188	-5.79199219	-3.01025391	+23.95019531	+4.15283203	-48.01025391	+2180
+1457971430.96510000	+11.85205078	-3.23437500	-3.14648438	+43.61572266	+12.72216797	-44.36279297	+2488	+11.72900391	-1.77539063	-2.33349609	+15.60058594	-18.72070313	-3.01025391	+2312	+9.87451172	-5.68652344	-2.98388672	+23.70849609	+3.80126953	-47.76855469	+2184
+1457971430.96919990	+11.90917969	-3.13330078	-3.10253906	+43.43994141	+12.39257813	-44.25292969	+2488	+11.78613281	-1.68750000	-2.28515625	+15.33691406	-18.98437500	-2.74658203	+2312	+9.92724609	-5.57666016	-2.96191406	+23.57666016	+3.47167969	-47.48291016	+2184
+1457971430.97340010	+11.96630859	-3.03222656	-3.04541016	+43.28613281	+12.04101563	-44.20898438	+2492	+11.84765625	-1.59960938	-2.23242188	+15.09521484	-19.24804688	-2.50488281	+2312	+9.97998047	-5.46240234	-2.93115234	+23.46679688	+3.05419922	-47.26318359	+2192
+1457971430.97760010	+12.01904297	-2.93554688	-2.99707031	+43.13232422	+11.71142578	-44.12109375	+2492	+11.90478516	-1.49853516	-2.17968750	+14.96337891	-19.53369141	-2.24121094	+2316	+10.02392578	-5.36132813	-2.90039063	+23.22509766	+2.72460938	-46.99951172	+2188
+1457971430.98169990	+12.07177734	-2.84326172	-2.94433594	+42.93457031	+11.40380859	-43.98925781	+2492	+11.96191406	-1.41503906	-2.12255859	+14.72167969	-19.79736328	-1.97753906	+2316	+10.07226563	-5.25585938	-2.87402344	+23.09326172	+2.37304688	-46.71386719	+2188
+1457971430.98589990	+12.12451172	-2.75097656	-2.89160156	+42.73681641	+11.11816406	-43.90136719	+2496	+12.01904297	-1.32275391	-2.06982422	+14.50195313	-20.03906250	-1.73583984	+2316	+10.12500000	-5.15039063	-2.84326172	+22.96142578	+2.02148438	-46.45019531	+2192
+1457971430.99000000	+12.17285156	-2.65429688	-2.83886719	+42.58300781	+10.81054688	-43.79150391	+2496	+12.07177734	-1.22607422	-2.00830078	+14.41406250	-20.34667969	-1.49414063	+2320	+10.16455078	-5.05371094	-2.81689453	+22.74169922	+1.71386719	-46.16455078	+2188
+1457971430.99420000	+12.22119141	-2.56640625	-2.78613281	+42.38525391	+10.52490234	-43.63769531	+2496	+12.12451172	-1.14257813	-1.94677734	+14.19433594	-20.63232422	-1.27441406	+2324	+10.20849609	-4.95703125	-2.79492188	+22.58789063	+1.40625000	-45.83496094	+2188
+1457971430.99840000	+12.26953125	-2.47851563	-2.73339844	+42.18750000	+10.26123047	-43.52783203	+2500	+12.17285156	-1.05908203	-1.88964844	+13.99658203	-20.87402344	-1.07666016	+2324	+10.25244141	-4.85595703	-2.76855469	+22.45605469	+1.09863281	-45.54931641	+2188
+1457971431.00250010	+12.31347656	-2.38183594	-2.67626953	+42.07763672	+9.95361328	-43.43994141	+2504	+12.22558594	-0.96240234	-1.81933594	+13.93066406	-21.22558594	-0.85693359	+2336	+10.28759766	-4.76367188	-2.73779297	+22.25830078	+0.79101563	-45.30761719	+2184
+1457971431.00670000	+12.35742188	-2.29833984	-2.61914063	+41.85791016	+9.64599609	-43.35205078	+2508	+12.27392578	-0.88330078	-1.75341797	+13.77685547	-21.55517578	-0.70312500	+2340	+10.32714844	-4.67578125	-2.71142578	+22.10449219	+0.50537109	-45.04394531	+2184
+1457971431.01090000	+12.39697266	-2.21484375	-2.56640625	+41.68212891	+9.42626953	-43.26416016	+2512	+12.31787109	-0.79980469	-1.69189453	+13.64501953	-21.79687500	-0.54931641	+2348	+10.37109375	-4.58349609	-2.68505859	+21.97265625	+0.24169922	-44.80224609	+2180
+1457971431.01500010	+12.44091797	-2.12255859	-2.50927734	+41.61621094	+9.14062500	-43.19824219	+2520	+12.36181641	-0.70312500	-1.62597656	+13.62304688	-22.12646484	-0.39550781	+2356	+10.40625000	-4.49560547	-2.65869141	+21.81884766	-0.04394531	-44.60449219	+2180
+1457971431.02340010	+12.51562500	-1.96875000	-2.40380859	+41.28662109	+8.70117188	-43.04443359	+2528	+12.44091797	-0.54931641	-1.49853516	+13.40332031	-22.67578125	-0.13183594	+2376	+10.48095703	-4.32421875	-2.60595703	+21.62109375	-0.57128906	-44.18701172	+2180
+1457971431.02749990	+12.54638672	-1.88085938	-2.35107422	+41.26464844	+8.41552734	-43.02246094	+2540	+12.48046875	-0.45703125	-1.43701172	+13.42529297	-23.00537109	-0.02197266	+2388	+10.51611328	-4.23632813	-2.57958984	+21.53320313	-0.87890625	-44.05517578	+2180
+1457971431.03169990	+12.58154297	-1.80615234	-2.29394531	+41.15478516	+8.15185547	-43.00048828	+2552	+12.51562500	-0.38671875	-1.36669922	+13.33740234	-23.35693359	+0.08789063	+2396	+10.54687500	-4.15722656	-2.54882813	+21.46728516	-1.16455078	-43.92333984	+2180
+1457971431.03590010	+12.61230469	-1.73144531	-2.24121094	+41.04492188	+7.95410156	-42.95654297	+2556	+12.55078125	-0.31201172	-1.31396484	+13.24951172	-23.57666016	+0.21972656	+2404	+10.58642578	-4.07812500	-2.52246094	+21.40136719	-1.42822266	-43.83544922	+2184
+1457971431.04000000	+12.64746094	-1.64355469	-2.18847656	+41.06689453	+7.69042969	-42.95654297	+2568	+12.58593750	-0.22851563	-1.25683594	+13.29345703	-23.86230469	+0.35156250	+2416	+10.61718750	-3.99462891	-2.48730469	+21.40136719	-1.75781250	-43.76953125	+2184
+1457971431.04419990	+12.67822266	-1.57324219	-2.13134766	+41.00097656	+7.42675781	-43.00048828	+2576	+12.61669922	-0.15820313	-1.19531250	+13.20556641	-24.12597656	+0.48339844	+2420	+10.64794922	-3.91992188	-2.45654297	+21.35742188	-2.06542969	-43.70361328	+2188
+1457971431.04839990	+12.70458984	-1.50732422	-2.08300781	+40.93505859	+7.25097656	-43.00048828	+2580	+12.64306641	-0.09228516	-1.14697266	+13.11767578	-24.32373047	+0.61523438	+2428	+10.68310547	-3.84082031	-2.42138672	+21.33544922	-2.35107422	-43.65966797	+2188
+1457971431.05250000	+12.73535156	-1.42382813	-2.03466797	+40.97900391	+7.05322266	-42.97851563	+2588	+12.67382813	-0.01318359	-1.09863281	+13.16162109	-24.49951172	+0.79101563	+2432	+10.71386719	-3.76171875	-2.39062500	+21.40136719	-2.63671875	-43.57177734	+2188
+1457971431.05670000	+12.76171875	-1.35791016	-1.98632813	+40.95703125	+6.83349609	-42.97851563	+2592	+12.70019531	+0.04394531	-1.05029297	+13.07373047	-24.65332031	+0.98876953	+2436	+10.74462891	-3.69140625	-2.35986328	+21.40136719	-2.92236328	-43.50585938	+2188
+1457971431.06090000	+12.78369141	-1.29199219	-1.94238281	+40.93505859	+6.67968750	-42.93457031	+2596	+12.72216797	+0.10546875	-1.01074219	+12.98583984	-24.76318359	+1.18652344	+2436	+10.77539063	-3.61669922	-2.32470703	+21.44531250	-3.20800781	-43.48388672	+2192
+1457971431.06500010	+12.81005859	-1.21728516	-1.89843750	+41.02294922	+6.50390625	-42.89062500	+2600	+12.74414063	+0.17578125	-0.96679688	+12.96386719	-24.87304688	+1.40625000	+2440	+10.80175781	-3.53759766	-2.29394531	+21.53320313	-3.47167969	-43.39599609	+2192
+1457971431.06920000	+12.83203125	-1.15576172	-1.85449219	+41.02294922	+6.32812500	-42.86865234	+2596	+12.76611328	+0.22851563	-0.92724609	+12.85400391	-24.96093750	+1.62597656	+2440	+10.82812500	-3.47167969	-2.26318359	+21.55517578	-3.73535156	-43.33007813	+2188
+1457971431.07329990	+12.85400391	-1.09423828	-1.81054688	+41.02294922	+6.17431641	-42.84667969	+2596	+12.78808594	+0.28125000	-0.89208984	+12.74414063	-25.04882813	+1.84570313	+2440	+10.85449219	-3.40576172	-2.22363281	+21.59912109	-3.99902344	-43.30810547	+2188
+1457971431.08170010	+12.89794922	-0.96679688	-1.73583984	+41.11083984	+5.91064453	-42.73681641	+2588	+12.82763672	+0.39550781	-0.82177734	+12.59033203	-25.09277344	+2.35107422	+2440	+10.90283203	-3.27392578	-2.16210938	+21.75292969	-4.41650391	-43.08837891	+2180
+1457971431.08579990	+12.91552734	-0.91406250	-1.70068359	+41.13281250	+5.82275391	-42.64892578	+2576	+12.84521484	+0.44384766	-0.79101563	+12.50244141	-25.07080078	+2.61474609	+2436	+10.92480469	-3.21240234	-2.13134766	+21.79687500	-4.59228516	-43.02246094	+2176
+1457971431.08999990	+12.92871094	-0.85693359	-1.66992188	+41.17675781	+5.75683594	-42.53906250	+2568	+12.86279297	+0.49658203	-0.76025391	+12.41455078	-25.09277344	+2.85644531	+2436	+10.94238281	-3.15087891	-2.10058594	+21.88476563	-4.74609375	-42.89062500	+2168
+1457971431.09419990	+12.94628906	-0.80419922	-1.63476563	+41.15478516	+5.69091797	-42.42919922	+2560	+12.88037109	+0.54052734	-0.72949219	+12.28271484	-25.11474609	+3.12011719	+2432	+10.96435547	-3.09375000	-2.07421875	+21.90673828	-4.87792969	-42.78076172	+2160
+1457971431.09830000	+12.96386719	-0.75146484	-1.60839844	+41.15478516	+5.62500000	-42.31933594	+2552	+12.89355469	+0.58886719	-0.69873047	+12.15087891	-25.09277344	+3.38378906	+2432	+10.98193359	-3.03662109	-2.04785156	+21.92871094	-5.00976563	-42.67089844	+2152
+1457971431.10250000	+12.97705078	-0.69873047	-1.57324219	+41.15478516	+5.53710938	-42.23144531	+2544	+12.90673828	+0.63281250	-0.66357422	+12.01904297	-25.15869141	+3.66943359	+2428	+10.99511719	-2.98388672	-2.02148438	+21.97265625	-5.11962891	-42.53906250	+2144
+1457971431.10669990	+12.99023438	-0.65917969	-1.54248047	+41.11083984	+5.47119141	-42.16552734	+2536	+12.92431641	+0.66796875	-0.62841797	+11.82128906	-25.20263672	+3.91113281	+2428	+11.01269531	-2.93994141	-1.99511719	+21.95068359	-5.20751953	-42.40722656	+2132
+1457971431.11080000	+13.00781250	-0.61523438	-1.51171875	+41.04492188	+5.42724609	-42.07763672	+2524	+12.93750000	+0.70751953	-0.59765625	+11.64550781	-25.22460938	+4.17480469	+2428	+11.02587891	-2.89160156	-1.97314453	+21.92871094	-5.27343750	-42.29736328	+2124
+1457971431.11500000	+13.01660156	-0.57568359	-1.48535156	+40.95703125	+5.40527344	-41.96777344	+2516	+12.95507813	+0.74267578	-0.56250000	+11.42578125	-25.31250000	+4.43847656	+2424	+11.03906250	-2.84765625	-1.95117188	+21.88476563	-5.31738281	-42.14355469	+2112
+1457971431.11920000	+13.02978516	-0.54052734	-1.45898438	+40.84716797	+5.38330078	-41.85791016	+2508	+12.97265625	+0.77783203	-0.52734375	+11.16210938	-25.37841797	+4.70214844	+2424	+11.04785156	-2.80810547	-1.93359375	+21.81884766	-5.36132813	-42.01171875	+2096
+1457971431.12330010	+13.04296875	-0.50537109	-1.43701172	+40.71533203	+5.38330078	-41.72607422	+2496	+12.98583984	+0.81298828	-0.49658203	+10.92041016	-25.40039063	+4.98779297	+2420	+11.06103516	-2.77294922	-1.91601563	+21.75292969	-5.38330078	-41.85791016	+2084
+1457971431.12750010	+13.05175781	-0.47460938	-1.41503906	+40.56152344	+5.36132813	-41.59423828	+2488	+12.99902344	+0.83935547	-0.46142578	+10.56884766	-25.51025391	+5.25146484	+2416	+11.06982422	-2.73339844	-1.89843750	+21.66503906	-5.36132813	-41.68212891	+2072
+1457971431.13170000	+13.06494141	-0.44384766	-1.39306641	+40.36376953	+5.33935547	-41.48437500	+2480	+13.01220703	+0.86132813	-0.42626953	+10.15136719	-25.59814453	+5.55908203	+2416	+11.07861328	-2.70263672	-1.88525391	+21.53320313	-5.33935547	-41.52832031	+2056
+1457971431.14000010	+13.08691406	-0.39111328	-1.34912109	+39.94628906	+5.31738281	-41.26464844	+2464	+13.04736328	+0.90087891	-0.36035156	+9.25048828	-25.77392578	+6.26220703	+2416	+11.09619141	-2.64111328	-1.85888672	+21.26953125	-5.29541016	-41.17675781	+2028
+1457971431.14410000	+13.10009766	-0.37353516	-1.32275391	+39.68261719	+5.29541016	-41.17675781	+2456	+13.06494141	+0.91845703	-0.32958984	+8.72314453	-25.86181641	+6.61376953	+2416	+11.10498047	-2.61474609	-1.84570313	+21.09375000	-5.25146484	-41.00097656	+2012
+1457971431.14829990	+13.11328125	-0.35595703	-1.30957031	+39.41894531	+5.31738281	-41.04492188	+2452	+13.08251953	+0.93164063	-0.30322266	+8.17382813	-25.88378906	+6.96533203	+2412	+11.11376953	-2.59277344	-1.83251953	+20.93994141	-5.20751953	-40.82519531	+2000
+1457971431.15249990	+13.12646484	-0.33398438	-1.29199219	+39.13330078	+5.33935547	-40.91308594	+2444	+13.10009766	+0.94482422	-0.27685547	+7.58056641	-25.94970703	+7.33886719	+2408	+11.11816406	-2.56640625	-1.82373047	+20.76416016	-5.14160156	-40.62744141	+1984
+1457971431.15660000	+13.13964844	-0.32080078	-1.27880859	+38.84765625	+5.33935547	-40.78125000	+2440	+13.11328125	+0.94921875	-0.25048828	+6.94335938	-25.99365234	+7.73437500	+2408	+11.12695313	-2.54443359	-1.81494141	+20.58837891	-5.07568359	-40.42968750	+1972
+1457971431.16080000	+13.14843750	-0.30761719	-1.27001953	+38.54003906	+5.40527344	-40.62744141	+2436	+13.13085938	+0.95800781	-0.23291016	+6.28417969	-25.94970703	+8.17382813	+2404	+11.13134766	-2.51806641	-1.80615234	+20.41259766	-5.00976563	-40.20996094	+1956
+1457971431.16500000	+13.16162109	-0.29003906	-1.25244141	+38.27636719	+5.38330078	-40.53955078	+2436	+13.14843750	+0.96240234	-0.21093750	+5.58105469	-25.99365234	+8.61328125	+2404	+11.13574219	-2.49609375	-1.79736328	+20.25878906	-4.96582031	-40.03417969	+1944
+1457971431.16910000	+13.17480469	-0.28125000	-1.23486328	+37.96875000	+5.33935547	-40.45166016	+2432	+13.16162109	+0.96240234	-0.18896484	+4.85595703	-26.03759766	+9.05273438	+2404	+11.14453125	-2.47412109	-1.78857422	+20.06103516	-4.94384766	-39.85839844	+1932
+1457971431.17330000	+13.18798828	-0.27246094	-1.22607422	+37.63916016	+5.36132813	-40.36376953	+2432	+13.18359375	+0.95800781	-0.17578125	+4.13085938	-25.99365234	+9.49218750	+2404	+11.14892578	-2.45654297	-1.77978516	+19.88525391	-4.89990234	-39.66064453	+1920
+1457971431.17750000	+13.20556641	-0.25927734	-1.21289063	+37.37548828	+5.31738281	-40.31982422	+2428	+13.20117188	+0.95800781	-0.15820313	+3.38378906	-26.01562500	+9.95361328	+2400	+11.15771484	-2.43457031	-1.76660156	+19.73144531	-4.94384766	-39.50683594	+1912
+1457971431.18160010	+13.21875000	-0.25488281	-1.19531250	+37.04589844	+5.27343750	-40.27587891	+2428	+13.21875000	+0.95361328	-0.14062500	+2.59277344	-26.03759766	+10.41503906	+2404	+11.16210938	-2.41259766	-1.75341797	+19.57763672	-4.98779297	-39.35302734	+1900
+1457971431.18580010	+13.23193359	-0.24609375	-1.19091797	+36.73828125	+5.29541016	-40.18798828	+2424	+13.23632813	+0.94482422	-0.13183594	+1.80175781	-25.97167969	+10.87646484	+2400	+11.17089844	-2.39062500	-1.74902344	+19.40185547	-4.96582031	-39.17724609	+1888
+1457971431.19000010	+13.24511719	-0.23730469	-1.17333984	+36.49658203	+5.22949219	-40.16601563	+2424	+13.25390625	+0.94042969	-0.11865234	+1.01074219	-25.99365234	+11.33789063	+2400	+11.17529297	-2.36865234	-1.73583984	+19.27001953	-5.05371094	-39.06738281	+1880
+1457971431.19409990	+13.25830078	-0.23291016	-1.16015625	+36.21093750	+5.14160156	-40.16601563	+2420	+13.26708984	+0.93164063	-0.10546875	+0.19775391	-26.01562500	+11.84326172	+2404	+11.17968750	-2.35107422	-1.72265625	+19.13818359	-5.16357422	-38.95751953	+1872
+1457971431.19829990	+13.27148438	-0.22851563	-1.14697266	+35.90332031	+5.07568359	-40.16601563	+2416	+13.28466797	+0.92285156	-0.09667969	-0.63720703	-25.97167969	+12.34863281	+2404	+11.18847656	-2.32910156	-1.71386719	+18.98437500	-5.20751953	-38.82568359	+1864
+1457971431.20250010	+13.28466797	-0.21972656	-1.12939453	+35.63964844	+4.94384766	-40.18798828	+2412	+13.29785156	+0.90966797	-0.07910156	-1.56005859	-26.05957031	+12.87597656	+2408	+11.19287109	-2.31152344	-1.70068359	+18.87451172	-5.38330078	-38.75976563	+1856
+1457971431.20660000	+13.29785156	-0.21972656	-1.10742188	+35.35400391	+4.83398438	-40.25390625	+2408	+13.31542969	+0.90087891	-0.06152344	-2.46093750	-26.10351563	+13.42529297	+2412	+11.19726563	-2.29394531	-1.68750000	+18.72070313	-5.53710938	-38.69384766	+1848
+1457971431.21499990	+13.31982422	-0.21093750	-1.07666016	+34.80468750	+4.61425781	-40.36376953	+2400	+13.34619141	+0.87451172	-0.03515625	-4.41650391	-26.16943359	+14.54589844	+2420	+11.20605469	-2.25878906	-1.66552734	+18.45703125	-5.82275391	-38.56201172	+1832
+1457971431.21910000	+13.33300781	-0.20654297	-1.05908203	+34.54101563	+4.50439453	-40.42968750	+2396	+13.35937500	+0.86132813	-0.02197266	-5.40527344	-26.19140625	+15.13916016	+2424	+11.21044922	-2.24560547	-1.65234375	+18.30322266	-5.99853516	-38.51806641	+1828
+1457971431.22330000	+13.33740234	-0.20654297	-1.04150391	+34.27734375	+4.39453125	-40.51757813	+2388	+13.37255859	+0.85253906	-0.00878906	-6.41601563	-26.19140625	+15.75439453	+2424	+11.21484375	-2.22802734	-1.64794922	+18.17138672	-6.10839844	-38.47412109	+1816
+1457971431.22740010	+13.34179688	-0.20214844	-1.02832031	+33.99169922	+4.30664063	-40.58349609	+2384	+13.38134766	+0.83056641	+0.00878906	-7.55859375	-26.23535156	+16.41357422	+2432	+11.21484375	-2.21484375	-1.63916016	+18.03955078	-6.26220703	-38.43017578	+1808
+1457971431.23160000	+13.35058594	-0.20214844	-1.01074219	+33.70605469	+4.21875000	-40.67138672	+2376	+13.39013672	+0.81738281	+0.02636719	-8.65722656	-26.25732422	+17.07275391	+2436	+11.21923828	-2.20166016	-1.63037109	+17.88574219	-6.41601563	-38.40820313	+1800
+1457971431.23580000	+13.35058594	-0.19775391	-0.99316406	+33.44238281	+4.13085938	-40.78125000	+2372	+13.39892578	+0.80859375	+0.04833984	-9.77783203	-26.27929688	+17.75390625	+2440	+11.21923828	-2.18847656	-1.62158203	+17.75390625	-6.54785156	-38.40820313	+1792
+1457971431.23990010	+13.35498047	-0.19775391	-0.97998047	+33.15673828	+4.13085938	-40.84716797	+2368	+13.40771484	+0.79101563	+0.06591797	-10.96435547	-26.25732422	+18.45703125	+2448	+11.21923828	-2.17529297	-1.61718750	+17.62207031	-6.65771484	-38.36425781	+1784
+1457971431.24410010	+13.35937500	-0.19335938	-0.97119141	+32.87109375	+4.13085938	-40.95703125	+2364	+13.41650391	+0.77783203	+0.07910156	-12.10693359	-26.19140625	+19.13818359	+2452	+11.21923828	-2.17089844	-1.60839844	+17.44628906	-6.74560547	-38.36425781	+1772
+1457971431.24830010	+13.35937500	-0.19335938	-0.95361328	+32.58544922	+4.13085938	-41.06689453	+2360	+13.42089844	+0.76464844	+0.09667969	-13.27148438	-26.14746094	+19.84130859	+2456	+11.21484375	-2.16210938	-1.60839844	+17.29248047	-6.81152344	-38.34228516	+1764
+1457971431.25239990	+13.35937500	-0.19335938	-0.94921875	+32.29980469	+4.21875000	-41.13281250	+2356	+13.42529297	+0.75146484	+0.11425781	-14.39208984	-26.05957031	+20.52246094	+2460	+11.21484375	-2.14892578	-1.60400391	+17.16064453	-6.87744141	-38.32031250	+1756
+1457971431.25659990	+13.35937500	-0.18896484	-0.94042969	+32.01416016	+4.32861328	-41.19873047	+2352	+13.42968750	+0.74267578	+0.12744141	-15.53466797	-25.94970703	+21.20361328	+2460	+11.21044922	-2.14013672	-1.59960938	+17.00683594	-6.92138672	-38.32031250	+1744
+1457971431.26079990	+13.35498047	-0.18896484	-0.92724609	+31.72851563	+4.41650391	-41.30859375	+2352	+13.42968750	+0.72949219	+0.14501953	-16.65527344	-25.81787109	+21.86279297	+2464	+11.20605469	-2.13574219	-1.59960938	+16.87500000	-6.96533203	-38.29833984	+1736
+1457971431.26490000	+13.35058594	-0.18457031	-0.92285156	+31.42089844	+4.59228516	-41.35253906	+2352	+13.42968750	+0.71630859	+0.15820313	-17.77587891	-25.68603516	+22.52197266	+2472	+11.20166016	-2.12255859	-1.59960938	+16.74316406	-6.98730469	-38.27636719	+1724
+1457971431.26910000	+13.34619141	-0.18457031	-0.92285156	+31.11328125	+4.79003906	-41.44042969	+2348	+13.43408203	+0.70751953	+0.17138672	-18.87451172	-25.53222656	+23.13720703	+2472	+11.19726563	-2.11816406	-1.59521484	+16.58935547	-6.98730469	-38.27636719	+1716
+1457971431.27329990	+13.34619141	-0.18457031	-0.91406250	+30.80566406	+4.96582031	-41.52832031	+2352	+13.43408203	+0.69433594	+0.18457031	-19.95117188	-25.40039063	+23.73046875	+2476	+11.19287109	-2.10937500	-1.59082031	+16.43554688	-7.03125000	-38.27636719	+1708
+1457971431.27740000	+13.34179688	-0.18017578	-0.90966797	+30.52001953	+5.20751953	-41.59423828	+2352	+13.43408203	+0.68554688	+0.19335938	-21.00585938	-25.18066406	+24.27978516	+2480	+11.18847656	-2.10058594	-1.59082031	+16.30371094	-7.03125000	-38.25439453	+1700
+1457971431.28160000	+13.34179688	-0.18017578	-0.90527344	+30.23437500	+5.42724609	-41.66015625	+2352	+13.43408203	+0.67675781	+0.20214844	-22.03857422	-24.96093750	+24.80712891	+2480	+11.18408203	-2.09179688	-1.58642578	+16.17187500	-7.03125000	-38.23242188	+1692
+1457971431.28990010	+13.33300781	-0.17578125	-0.90087891	+29.61914063	+5.93261719	-41.79199219	+2352	+13.43408203	+0.65039063	+0.21093750	-24.14794922	-24.49951172	+25.70800781	+2488	+11.17529297	-2.07421875	-1.58203125	+15.88623047	-7.03125000	-38.16650391	+1676
+1457971431.29410000	+13.32861328	-0.17578125	-0.90087891	+29.33349609	+6.21826172	-41.83593750	+2352	+13.43408203	+0.64160156	+0.21533203	-25.15869141	-24.25781250	+26.12548828	+2492	+11.17089844	-2.06103516	-1.58203125	+15.77636719	-7.00927734	-38.12255859	+1668
+1457971431.29819990	+13.32861328	-0.17138672	-0.89648438	+29.02587891	+6.45996094	-41.85791016	+2352	+13.43408203	+0.63281250	+0.21533203	-26.16943359	-23.99414063	+26.47705078	+2492	+11.16210938	-2.04785156	-1.57324219	+15.66650391	-7.05322266	-38.07861328	+1664
+1457971431.30240010	+13.32861328	-0.16699219	-0.89208984	+28.78417969	+6.70166016	-41.87988281	+2352	+13.43847656	+0.61523438	+0.21093750	-27.26806641	-23.68652344	+26.78466797	+2500	+11.15771484	-2.03906250	-1.56884766	+15.51269531	-7.03125000	-38.01269531	+1656
+1457971431.30660010	+13.32421875	-0.16699219	-0.89208984	+28.49853516	+6.92138672	-41.90185547	+2356	+13.43847656	+0.60205078	+0.20654297	-28.32275391	-23.35693359	+27.04833984	+2504	+11.15332031	-2.02587891	-1.56445313	+15.38085938	-6.98730469	-37.92480469	+1652
+1457971431.31069990	+13.32861328	-0.16699219	-0.88769531	+28.21289063	+7.14111328	-41.87988281	+2352	+13.44287109	+0.58886719	+0.20214844	-29.35546875	-23.07128906	+27.29003906	+2508	+11.14892578	-2.01269531	-1.55566406	+15.22705078	-7.00927734	-37.83691406	+1648
+1457971431.31489990	+13.32861328	-0.16259766	-0.88769531	+27.94921875	+7.38281250	-41.85791016	+2352	+13.44287109	+0.57128906	+0.19335938	-30.41015625	-22.69775391	+27.44384766	+2516	+11.14453125	-1.99951172	-1.55126953	+15.07324219	-6.94335938	-37.70507813	+1640
+1457971431.31909990	+13.32861328	-0.15820313	-0.88769531	+27.68554688	+7.60253906	-41.79199219	+2348	+13.44726563	+0.55810547	+0.18017578	-31.46484375	-22.30224609	+27.57568359	+2520	+11.14013672	-1.98632813	-1.54687500	+14.94140625	-6.87744141	-37.57324219	+1636
+1457971431.32320000	+13.32861328	-0.15820313	-0.88769531	+27.42187500	+7.80029297	-41.70410156	+2348	+13.45166016	+0.54492188	+0.17138672	-32.49755859	-21.95068359	+27.70751953	+2528	+11.13134766	-1.96875000	-1.53808594	+14.78759766	-6.85546875	-37.44140625	+1632
+1457971431.32740000	+13.32861328	-0.15380859	-0.88769531	+27.18017578	+8.04199219	-41.59423828	+2344	+13.45166016	+0.52734375	+0.15380859	-33.53027344	-21.53320313	+27.77343750	+2532	+11.12695313	-1.95556641	-1.53808594	+14.61181641	-6.72363281	-37.24365234	+1628
+1457971431.33160000	+13.32421875	-0.14941406	-0.89208984	+26.93847656	+8.23974609	-41.46240234	+2344	+13.45605469	+0.51416016	+0.14062500	-34.58496094	-21.09375000	+27.81738281	+2540	+11.11816406	-1.94238281	-1.53808594	+14.45800781	-6.59179688	-37.02392578	+1620
+1457971431.33570000	+13.32421875	-0.14501953	-0.88769531	+26.69677734	+8.41552734	-41.30859375	+2340	+13.46044922	+0.49658203	+0.13183594	-35.61767578	-20.69824219	+27.88330078	+2544	+11.11376953	-1.92480469	-1.52929688	+14.28222656	-6.52587891	-36.84814453	+1620
+1457971431.33990000	+13.32861328	-0.14062500	-0.88769531	+26.47705078	+8.61328125	-41.15478516	+2340	+13.46484375	+0.48779297	+0.11865234	-36.56250000	-20.28076172	+27.90527344	+2548	+11.10498047	-1.91162109	-1.52490234	+14.08447266	-6.35009766	-36.60644531	+1612
+1457971431.34410000	+13.32861328	-0.14062500	-0.88769531	+26.21337891	+8.78906250	-40.97900391	+2336	+13.46923828	+0.47021484	+0.10107422	-37.55126953	-19.81933594	+27.90527344	+2556	+11.10058594	-1.89843750	-1.52490234	+13.90869141	-6.17431641	-36.34277344	+1608
+1457971431.34820010	+13.32861328	-0.13623047	-0.88769531	+25.97167969	+8.96484375	-40.78125000	+2332	+13.47802734	+0.45263672	+0.09228516	-38.54003906	-19.40185547	+27.92724609	+2556	+11.09179688	-1.88525391	-1.52050781	+13.71093750	-6.02050781	-36.12304688	+1604
+1457971431.35240010	+13.32421875	-0.13623047	-0.88769531	+25.68603516	+9.18457031	-40.58349609	+2328	+13.47802734	+0.44824219	+0.08349609	-39.41894531	-18.96240234	+27.92724609	+2560	+11.08300781	-1.87207031	-1.52050781	+13.51318359	-5.80078125	-35.85937500	+1600
+1457971431.36069990	+13.31982422	-0.13183594	-0.89208984	+25.20263672	+9.62402344	-40.12207031	+2324	+13.48681641	+0.42187500	+0.06152344	-41.19873047	-18.01757813	+27.92724609	+2560	+11.06982422	-1.84570313	-1.52050781	+13.11767578	-5.33935547	-35.31005859	+1592
+1457971431.36490010	+13.31542969	-0.12744141	-0.89208984	+24.91699219	+9.82177734	-39.88037109	+2320	+13.49121094	+0.42187500	+0.06152344	-41.98974609	-17.60009766	+27.99316406	+2560	+11.06103516	-1.83691406	-1.52050781	+12.89794922	-5.07568359	-35.02441406	+1588
+1457971431.36910010	+13.31103516	-0.12744141	-0.89208984	+24.63134766	+10.04150391	-39.66064453	+2320	+13.49560547	+0.40869141	+0.05712891	-42.82470703	-17.16064453	+28.03710938	+2560	+11.05224609	-1.82373047	-1.52490234	+12.67822266	-4.83398438	-34.73876953	+1584
+1457971431.37319990	+13.30664063	-0.12744141	-0.88769531	+24.34570313	+10.21728516	-39.41894531	+2316	+13.50000000	+0.39990234	+0.05273438	-43.65966797	-16.72119141	+28.10302734	+2556	+11.04345703	-1.81494141	-1.52490234	+12.45849609	-4.57031250	-34.47509766	+1576
+1457971431.38150000	+13.30224609	-0.13183594	-0.88769531	+23.75244141	+10.63476563	-38.93554688	+2312	+13.50439453	+0.39111328	+0.05273438	-45.13183594	-15.84228516	+28.23486328	+2552	+11.03027344	-1.79736328	-1.52929688	+12.01904297	-4.08691406	-33.92578125	+1568
+1457971431.38570000	+13.29785156	-0.13183594	-0.88769531	+23.46679688	+10.87646484	-38.67187500	+2308	+13.50439453	+0.38232422	+0.05273438	-45.87890625	-15.38085938	+28.30078125	+2548	+11.02148438	-1.78417969	-1.53808594	+11.82128906	-3.80126953	-33.66210938	+1564
+1457971431.38990000	+13.29345703	-0.13623047	-0.89208984	+23.15917969	+11.09619141	-38.43017578	+2308	+13.50439453	+0.38232422	+0.05712891	-46.53808594	-14.96337891	+28.41064453	+2544	+11.01269531	-1.77539063	-1.54248047	+11.60156250	-3.53759766	-33.42041016	+1556
+1457971431.39400010	+13.28466797	-0.13623047	-0.89208984	+22.87353516	+11.33789063	-38.18847656	+2308	+13.50439453	+0.37353516	+0.05712891	-47.24121094	-14.54589844	+28.52050781	+2544	+11.00830078	-1.76660156	-1.54687500	+11.38183594	-3.27392578	-33.15673828	+1552
+1457971431.39820000	+13.28027344	-0.13623047	-0.89208984	+22.58789063	+11.53564453	-37.90283203	+2308	+13.50878906	+0.36474609	+0.05712891	-47.94433594	-14.08447266	+28.60839844	+2540	+10.99951172	-1.75341797	-1.55126953	+11.18408203	-3.03222656	-32.89306641	+1544
+1457971431.40240000	+13.27587891	-0.13623047	-0.88769531	+22.34619141	+11.71142578	-37.63916016	+2304	+13.50878906	+0.36474609	+0.06152344	-48.58154297	-13.64501953	+28.74023438	+2536	+10.99511719	-1.74462891	-1.55126953	+11.00830078	-2.79052734	-32.65136719	+1540
+1457971431.40650010	+13.27587891	-0.14062500	-0.88769531	+22.08251953	+11.88720703	-37.37548828	+2304	+13.50878906	+0.35595703	+0.06591797	-49.24072266	-13.22753906	+28.87207031	+2536	+10.98632813	-1.73583984	-1.55566406	+10.81054688	-2.57080078	-32.43164063	+1532
+1457971431.41070010	+13.27148438	-0.14062500	-0.88769531	+21.81884766	+12.08496094	-37.08984375	+2304	+13.50878906	+0.34716797	+0.06152344	-49.89990234	-12.76611328	+28.95996094	+2536	+10.98193359	-1.72265625	-1.55566406	+10.61279297	-2.35107422	-32.18994141	+1524
+1457971431.41490010	+13.27148438	-0.14062500	-0.88769531	+21.59912109	+12.28271484	-36.80419922	+2304	+13.50878906	+0.34277344	+0.06152344	-50.47119141	-12.34863281	+29.06982422	+2532	+10.97314453	-1.71386719	-1.56005859	+10.45898438	-2.13134766	-31.97021484	+1516
+1457971431.42319990	+13.26708984	-0.14062500	-0.88769531	+21.15966797	+12.65625000	-36.16699219	+2300	+13.50878906	+0.32519531	+0.04833984	-51.70166016	-11.44775391	+29.20166016	+2532	+10.95996094	-1.68750000	-1.56445313	+10.12939453	-1.69189453	-31.53076172	+1504
+1457971431.42740010	+13.26269531	-0.13183594	-0.88769531	+21.00585938	+12.83203125	-35.85937500	+2300	+13.50439453	+0.32080078	+0.04394531	-52.25097656	-11.03027344	+29.31152344	+2532	+10.95556641	-1.67431641	-1.56445313	+9.99755859	-1.49414063	-31.33300781	+1496
+1457971431.43150000	+13.26269531	-0.13183594	-0.88769531	+20.87402344	+13.00781250	-35.50781250	+2300	+13.50439453	+0.31201172	+0.03955078	-52.82226563	-10.63476563	+29.37744141	+2532	+10.94677734	-1.66113281	-1.56445313	+9.88769531	-1.31835938	-31.13525391	+1492
+1457971431.43569990	+13.26269531	-0.12744141	-0.88769531	+20.72021484	+13.13964844	-35.17822266	+2300	+13.50878906	+0.29882813	+0.02636719	-53.39355469	-10.19531250	+29.39941406	+2536	+10.94238281	-1.64794922	-1.56445313	+9.75585938	-1.12060547	-30.93750000	+1484
+1457971431.43989990	+13.26269531	-0.11865234	-0.88769531	+20.61035156	+13.29345703	-34.80468750	+2300	+13.50878906	+0.29443359	+0.01757813	-53.89892578	-9.79980469	+29.44335938	+2536	+10.93798828	-1.63476563	-1.56445313	+9.64599609	-0.96679688	-30.76171875	+1480
+1457971431.44400000	+13.26708984	-0.11865234	-0.88330078	+20.47851563	+13.46923828	-34.45312500	+2296	+13.50878906	+0.28564453	+0.00878906	-54.42626953	-9.42626953	+29.48730469	+2536	+10.93359375	-1.62158203	-1.56005859	+9.51416016	-0.79101563	-30.58593750	+1476
+1457971431.44820000	+13.26708984	-0.11425781	-0.88769531	+20.34667969	+13.64501953	-34.10156250	+2296	+13.50878906	+0.27246094	-0.00439453	-54.95361328	-9.07470703	+29.44335938	+2540	+10.92919922	-1.61279297	-1.56005859	+9.40429688	-0.61523438	-30.43212891	+1468
+1457971431.45230010	+13.26708984	-0.10986328	-0.88769531	+20.25878906	+13.82080078	-33.75000000	+2292	+13.50878906	+0.26806641	-0.01757813	-55.41503906	-8.76708984	+29.46533203	+2540	+10.92041016	-1.59960938	-1.56005859	+9.31640625	-0.46142578	-30.27832031	+1464
+1457971431.45650010	+13.26708984	-0.10546875	-0.89208984	+20.17089844	+13.99658203	-33.37646484	+2288	+13.50878906	+0.25488281	-0.02636719	-55.89843750	-8.45947266	+29.46533203	+2540	+10.91601563	-1.58642578	-1.55566406	+9.22851563	-0.28564453	-30.12451172	+1460
+1457971431.46070000	+13.26708984	-0.10107422	-0.89208984	+20.08300781	+14.17236328	-33.00292969	+2284	+13.51318359	+0.24609375	-0.03955078	-56.35986328	-8.17382813	+29.42138672	+2544	+10.91162109	-1.57324219	-1.55566406	+9.14062500	-0.10986328	-29.99267578	+1456
+1457971431.46479990	+13.26708984	-0.09228516	-0.89208984	+20.01708984	+14.30419922	-32.65136719	+2280	+13.51318359	+0.24169922	-0.04394531	-56.75537109	-7.93212891	+29.44335938	+2544	+10.90722656	-1.56005859	-1.55566406	+9.07470703	+0.04394531	-29.86083984	+1456
+1457971431.46900010	+13.26269531	-0.09667969	-0.89208984	+19.90722656	+14.45800781	-32.32177734	+2276	+13.51318359	+0.23291016	-0.05273438	-57.17285156	-7.73437500	+29.44335938	+2544	+10.90283203	-1.55566406	-1.55566406	+8.96484375	+0.19775391	-29.75097656	+1452
+1457971431.47320010	+13.26269531	-0.09667969	-0.89648438	+19.79736328	+14.63378906	-31.99218750	+2268	+13.51757813	+0.21972656	-0.06152344	-57.61230469	-7.55859375	+29.39941406	+2544	+10.89843750	-1.54687500	-1.55126953	+8.85498047	+0.37353516	-29.66308594	+1448
+1457971431.47729990	+13.26269531	-0.09667969	-0.89648438	+19.70947266	+14.76562500	-31.68457031	+2264	+13.51757813	+0.21972656	-0.06152344	-57.89794922	-7.40478516	+29.39941406	+2544	+10.89404297	-1.53808594	-1.55126953	+8.76708984	+0.52734375	-29.57519531	+1444
+1457971431.48149990	+13.26708984	-0.09667969	-0.89208984	+19.59960938	+14.89746094	-31.39892578	+2256	+13.52197266	+0.21093750	-0.06591797	-58.22753906	-7.29492188	+29.37744141	+2544	+10.89404297	-1.53808594	-1.55126953	+8.65722656	+0.70312500	-29.50927734	+1440
+1457971431.48980000	+13.25830078	-0.10546875	-0.90527344	+19.37988281	+15.22705078	-30.84960938	+2248	+13.52197266	+0.20654297	-0.06591797	-58.75488281	-7.16308594	+29.35546875	+2540	+10.88525391	-1.52929688	-1.55566406	+8.50341797	+1.07666016	-29.37744141	+1428
+1457971431.49400000	+13.25830078	-0.10986328	-0.90527344	+19.24804688	+15.35888672	-30.60791016	+2244	+13.52636719	+0.20214844	-0.06591797	-59.01855469	-7.14111328	+29.33349609	+2540	+10.88085938	-1.52929688	-1.55566406	+8.39355469	+1.25244141	-29.33349609	+1424
+1457971431.49819990	+13.25390625	-0.11865234	-0.91406250	+19.13818359	+15.53466797	-30.36621094	+2244	+13.52636719	+0.19335938	-0.06591797	-59.28222656	-7.11914063	+29.31152344	+2540	+10.88085938	-1.52929688	-1.56005859	+8.30566406	+1.45019531	-29.31152344	+1420
+1457971431.50230000	+13.25390625	-0.12304688	-0.91406250	+19.02832031	+15.62255859	-30.16845703	+2240	+13.52636719	+0.19335938	-0.06152344	-59.43603516	-7.14111328	+29.33349609	+2540	+10.87646484	-1.52490234	-1.56005859	+8.23974609	+1.60400391	-29.28955078	+1412
+1457971431.50650000	+13.24951172	-0.13183594	-0.91845703	+18.87451172	+15.73242188	-29.99267578	+2240	+13.53076172	+0.18896484	-0.05712891	-59.61181641	-7.20703125	+29.33349609	+2536	+10.87646484	-1.53369141	-1.56445313	+8.12988281	+1.77978516	-29.26757813	+1408
+1457971431.51070000	+13.24951172	-0.14501953	-0.92724609	+18.72070313	+15.90820313	-29.83886719	+2244	+13.53076172	+0.18457031	-0.05712891	-59.78759766	-7.25097656	+29.28955078	+2536	+10.87646484	-1.53808594	-1.56884766	+8.02001953	+1.95556641	-29.26757813	+1404
+1457971431.51480010	+13.24951172	-0.14941406	-0.93164063	+18.61083984	+15.99609375	-29.68505859	+2248	+13.53076172	+0.18457031	-0.05712891	-59.89746094	-7.31689453	+29.26757813	+2536	+10.87646484	-1.53808594	-1.56884766	+7.95410156	+2.13134766	-29.28955078	+1396
+1457971431.51900010	+13.24951172	-0.16259766	-0.93603516	+18.47900391	+16.10595703	-29.55322266	+2248	+13.53515625	+0.18017578	-0.05712891	-60.05126953	-7.40478516	+29.24560547	+2532	+10.87646484	-1.54248047	-1.57324219	+7.88818359	+2.30712891	-29.28955078	+1392
+1457971431.52320000	+13.24951172	-0.17138672	-0.94921875	+18.34716797	+16.25976563	-29.44335938	+2256	+13.53515625	+0.17138672	-0.06591797	-60.20507813	-7.47070313	+29.15771484	+2532	+10.87646484	-1.54687500	-1.58203125	+7.82226563	+2.50488281	-29.31152344	+1388
+1457971431.52729990	+13.24511719	-0.18017578	-0.95800781	+18.21533203	+16.34765625	-29.35546875	+2260	+13.53515625	+0.16699219	-0.06591797	-60.31494141	-7.60253906	+29.15771484	+2532	+10.87646484	-1.55126953	-1.58642578	+7.75634766	+2.65869141	-29.33349609	+1384
+1457971431.53150010	+13.24511719	-0.19335938	-0.96679688	+18.08349609	+16.43554688	-29.28955078	+2264	+13.53515625	+0.15380859	-0.06591797	-60.46875000	-7.73437500	+29.15771484	+2532	+10.87207031	-1.56005859	-1.59082031	+7.69042969	+2.81250000	-29.37744141	+1380
+1457971431.53559990	+13.24951172	-0.20654297	-0.97998047	+17.95166016	+16.56738281	-29.22363281	+2272	+13.53955078	+0.14501953	-0.07910156	-60.62255859	-7.82226563	+29.06982422	+2536	+10.87646484	-1.56445313	-1.59960938	+7.62451172	+2.96630859	-29.42138672	+1376
+1457971431.53979990	+13.25390625	-0.21533203	-0.98876953	+17.86376953	+16.63330078	-29.17968750	+2276	+13.54394531	+0.13623047	-0.09228516	-60.73242188	-7.95410156	+29.02587891	+2536	+10.87646484	-1.57324219	-1.60400391	+7.55859375	+3.09814453	-29.46533203	+1372
+1457971431.54810000	+13.25830078	-0.23730469	-1.01074219	+17.62207031	+16.83105469	-29.15771484	+2288	+13.55273438	+0.10107422	-0.12304688	-61.01806641	-8.26171875	+28.87207031	+2540	+10.88085938	-1.59082031	-1.61718750	+7.44873047	+3.38378906	-29.59716797	+1368
+1457971431.55230000	+13.26269531	-0.25048828	-1.02392578	+17.53417969	+16.89697266	-29.17968750	+2292	+13.55712891	+0.08789063	-0.13623047	-61.12792969	-8.43750000	+28.82812500	+2544	+10.88085938	-1.59521484	-1.62158203	+7.40478516	+3.47167969	-29.66308594	+1364
+1457971431.55650000	+13.26708984	-0.25927734	-1.03271484	+17.42431641	+16.96289063	-29.20166016	+2296	+13.55712891	+0.07031250	-0.15380859	-61.30371094	-8.63525391	+28.78417969	+2548	+10.88085938	-1.60400391	-1.63037109	+7.38281250	+3.58154297	-29.72900391	+1364
+1457971431.56060000	+13.27587891	-0.27246094	-1.05468750	+17.33642578	+17.09472656	-29.22363281	+2300	+13.56152344	+0.04394531	-0.18017578	-61.45751953	-8.78906250	+28.65234375	+2556	+10.88085938	-1.60839844	-1.63916016	+7.33886719	+3.71337891	-29.81689453	+1364
+1457971431.56480000	+13.28027344	-0.28125000	-1.06347656	+17.27050781	+17.11669922	-29.28955078	+2300	+13.56591797	+0.03076172	-0.19775391	-61.56738281	-9.00878906	+28.63037109	+2560	+10.88525391	-1.61718750	-1.64794922	+7.31689453	+3.77929688	-29.88281250	+1360
+1457971431.56900000	+13.28466797	-0.29443359	-1.07666016	+17.18261719	+17.13867188	-29.35546875	+2304	+13.57031250	+0.00878906	-0.21972656	-61.69921875	-9.22851563	+28.60839844	+2564	+10.88525391	-1.62597656	-1.65234375	+7.27294922	+3.84521484	-29.97070313	+1364
+1457971431.57310010	+13.28906250	-0.30761719	-1.09863281	+17.07275391	+17.22656250	-29.44335938	+2304	+13.57470703	-0.01757813	-0.24609375	-61.83105469	-9.44824219	+28.49853516	+2572	+10.88964844	-1.63476563	-1.66552734	+7.22900391	+3.95507813	-30.08056641	+1364
+1457971431.57730010	+13.29345703	-0.31201172	-1.10302734	+17.05078125	+17.22656250	-29.50927734	+2300	+13.58349609	-0.03076172	-0.26806641	-61.89697266	-9.66796875	+28.47656250	+2576	+10.88964844	-1.64355469	-1.67431641	+7.20703125	+3.99902344	-30.14648438	+1364
+1457971431.58150010	+13.30224609	-0.32519531	-1.11621094	+16.98486328	+17.22656250	-29.59716797	+2300	+13.58789063	-0.05273438	-0.29003906	-62.00683594	-9.90966797	+28.47656250	+2580	+10.89404297	-1.65234375	-1.67871094	+7.18505859	+4.04296875	-30.25634766	+1364
+1457971431.58979990	+13.31103516	-0.34277344	-1.14257813	+16.87500000	+17.29248047	-29.77294922	+2296	+13.59667969	-0.10107422	-0.35156250	-62.18261719	-10.48095703	+28.43261719	+2596	+10.89843750	-1.67871094	-1.70507813	+7.14111328	+4.17480469	-30.47607422	+1372
+1457971431.59400010	+13.31103516	-0.35595703	-1.15136719	+16.80908203	+17.29248047	-29.86083984	+2292	+13.60107422	-0.12744141	-0.37353516	-62.27050781	-10.76660156	+28.45458984	+2600	+10.90283203	-1.69189453	-1.71826172	+7.09716797	+4.24072266	-30.60791016	+1376
+1457971431.59809990	+13.31542969	-0.36474609	-1.16894531	+16.74316406	+17.31445313	-29.97070313	+2292	+13.60546875	-0.14941406	-0.40869141	-62.33642578	-11.00830078	+28.45458984	+2608	+10.90722656	-1.70507813	-1.73583984	+7.07519531	+4.30664063	-30.76171875	+1380
+1457971431.60229990	+13.32421875	-0.39111328	-1.19970703	+16.63330078	+17.33642578	-30.19042969	+2296	+13.60986328	-0.17138672	-0.43505859	-62.40234375	-11.29394531	+28.52050781	+2616	+10.91601563	-1.74023438	-1.77099609	+7.00927734	+4.41650391	-31.06933594	+1392
+1457971431.60640000	+13.33300781	-0.41748047	-1.22607422	+16.50146484	+17.31445313	-30.43212891	+2300	+13.61425781	-0.18896484	-0.46142578	-62.44628906	-11.55761719	+28.63037109	+2620	+10.92041016	-1.76660156	-1.79736328	+6.92138672	+4.50439453	-31.33300781	+1404
+1457971431.61060000	+13.33740234	-0.44384766	-1.25683594	+16.36962891	+17.33642578	-30.65185547	+2300	+13.61865234	-0.21093750	-0.49218750	-62.51220703	-11.77734375	+28.69628906	+2624	+10.92919922	-1.79296875	-1.82812500	+6.85546875	+4.59228516	-31.55273438	+1416
+1457971431.61480000	+13.35498047	-0.50097656	-1.32714844	+16.10595703	+17.35839844	-31.20117188	+2320	+13.61865234	-0.22851563	-0.51855469	-62.55615234	-12.04101563	+28.82812500	+2624	+10.93798828	-1.84130859	-1.87646484	+6.74560547	+4.74609375	-31.97021484	+1436
+1457971431.61890010	+13.35937500	-0.53613281	-1.36230469	+15.95214844	+17.35839844	-31.48681641	+2328	+13.62304688	-0.25048828	-0.54492188	-62.62207031	-12.26074219	+29.00390625	+2628	+10.94238281	-1.87207031	-1.91162109	+6.67968750	+4.81201172	-32.23388672	+1444
+1457971431.62310000	+13.36376953	-0.56689453	-1.40625000	+15.79833984	+17.42431641	-31.75048828	+2336	+13.62744141	-0.26806641	-0.58007813	-62.68798828	-12.41455078	+29.11376953	+2628	+10.94677734	-1.90283203	-1.94677734	+6.61376953	+4.92187500	-32.47558594	+1456
+1457971431.62730000	+13.36376953	-0.59765625	-1.44580078	+15.68847656	+17.46826172	-32.01416016	+2344	+13.62744141	-0.29003906	-0.61083984	-62.77587891	-12.61230469	+29.26757813	+2632	+10.95117188	-1.92919922	-1.98193359	+6.52587891	+5.03173828	-32.73925781	+1464
+1457971431.63140010	+13.36816406	-0.63281250	-1.48535156	+15.53466797	+17.49023438	-32.32177734	+2352	+13.62744141	-0.30761719	-0.64160156	-62.86376953	-12.78808594	+29.46533203	+2636	+10.95556641	-1.96435547	-2.02148438	+6.43798828	+5.11962891	-33.02490234	+1476
+1457971431.63560010	+13.37255859	-0.66796875	-1.52490234	+15.38085938	+17.53417969	-32.60742188	+2364	+13.63183594	-0.32958984	-0.68115234	-62.97363281	-12.89794922	+29.61914063	+2640	+10.96435547	-1.99951172	-2.06103516	+6.35009766	+5.22949219	-33.28857422	+1488
+1457971431.63980010	+13.37695313	-0.69873047	-1.56884766	+15.27099609	+17.57812500	-32.91503906	+2372	+13.63623047	-0.35156250	-0.72070313	-63.08349609	-13.00781250	+29.79492188	+2648	+10.96875000	-2.03466797	-2.10058594	+6.26220703	+5.33935547	-33.57421875	+1496
+1457971431.64809990	+13.39013672	-0.77783203	-1.66113281	+14.98535156	+17.73193359	-33.55224609	+2404	+13.64501953	-0.40429688	-0.79980469	-63.34716797	-13.20556641	+30.12451172	+2660	+10.97753906	-2.10498047	-2.18408203	+6.08642578	+5.55908203	-34.14550781	+1516
+1457971431.65229990	+13.39453125	-0.81298828	-1.71386719	+14.85351563	+17.84179688	-33.85986328	+2420	+13.64941406	-0.43066406	-0.84814453	-63.45703125	-13.27148438	+30.21240234	+2672	+10.98193359	-2.14453125	-2.23242188	+5.99853516	+5.69091797	-34.43115234	+1528
+1457971431.65640000	+13.39453125	-0.85253906	-1.76660156	+14.74365234	+17.95166016	-34.14550781	+2436	+13.64941406	-0.46142578	-0.89648438	-63.63281250	-13.33740234	+30.30029297	+2684	+10.98632813	-2.18408203	-2.27636719	+5.93261719	+5.82275391	-34.71679688	+1536
+1457971431.66059990	+13.40332031	-0.88769531	-1.82373047	+14.61181641	+18.06152344	-34.43115234	+2452	+13.65820313	-0.49658203	-0.94921875	-63.78662109	-13.40332031	+30.38818359	+2696	+10.99511719	-2.21923828	-2.32470703	+5.86669922	+5.93261719	-35.00244141	+1544
+1457971431.66479990	+13.40771484	-0.92724609	-1.88085938	+14.54589844	+18.17138672	-34.73876953	+2468	+13.65820313	-0.52734375	-1.00634766	-63.87451172	-13.44726563	+30.41015625	+2708	+10.99951172	-2.25878906	-2.37304688	+5.80078125	+6.04248047	-35.31005859	+1556
+1457971431.66890000	+13.41650391	-0.96679688	-1.93359375	+14.43603516	+18.28125000	-35.00244141	+2484	+13.66699219	-0.57128906	-1.06347656	-64.02832031	-13.49121094	+30.41015625	+2720	+11.00390625	-2.29833984	-2.42138672	+5.75683594	+6.17431641	-35.59570313	+1564
+1457971431.67310000	+13.42968750	-1.00634766	-1.99072266	+14.34814453	+18.34716797	-35.28808594	+2496	+13.67578125	-0.61523438	-1.12500000	-64.18212891	-13.57910156	+30.38818359	+2732	+11.01269531	-2.34228516	-2.46972656	+5.69091797	+6.26220703	-35.88134766	+1572
+1457971431.67730000	+13.43847656	-1.04589844	-2.05224609	+14.28222656	+18.47900391	-35.55175781	+2508	+13.68017578	-0.65039063	-1.19091797	-64.22607422	-13.62304688	+30.27832031	+2744	+11.01708984	-2.38623047	-2.51806641	+5.64697266	+6.37207031	-36.16699219	+1584
+1457971431.68140010	+13.44726563	-1.08544922	-2.10937500	+14.21630859	+18.58886719	-35.77148438	+2524	+13.68896484	-0.69873047	-1.26123047	-64.33593750	-13.68896484	+30.16845703	+2760	+11.02587891	-2.43017578	-2.56640625	+5.60302734	+6.45996094	-36.45263672	+1592
+1457971431.68560000	+13.46044922	-1.12939453	-2.17529297	+14.15039063	+18.69873047	-35.99121094	+2536	+13.69775391	-0.75146484	-1.32714844	-64.42382813	-13.79882813	+30.01464844	+2772	+11.03466797	-2.47412109	-2.61914063	+5.55908203	+6.54785156	-36.76025391	+1604
+1457971431.69390010	+13.48242188	-1.21728516	-2.30712891	+14.04052734	+18.89648438	-36.43066406	+2552	+13.71093750	-0.85253906	-1.47656250	-64.44580078	-13.99658203	+29.64111328	+2800	+11.04785156	-2.56640625	-2.72900391	+5.49316406	+6.76757813	-37.37548828	+1624
+1457971431.69810010	+13.50000000	-1.26562500	-2.37304688	+13.99658203	+18.96240234	-36.65039063	+2560	+13.72412109	-0.90527344	-1.55566406	-64.46777344	-14.15039063	+29.42138672	+2812	+11.06103516	-2.61474609	-2.78613281	+5.47119141	+6.85546875	-37.68310547	+1632
+1457971431.70219990	+13.50878906	-1.30957031	-2.43896484	+13.95263672	+19.02832031	-36.84814453	+2564	+13.73291016	-0.95361328	-1.63037109	-64.37988281	-14.30419922	+29.22363281	+2820	+11.06982422	-2.66748047	-2.84326172	+5.42724609	+6.96533203	-37.99072266	+1644
+1457971431.70639990	+13.52636719	-1.36230469	-2.50927734	+13.88671875	+19.07226563	-37.06787109	+2572	+13.74169922	-1.01513672	-1.70947266	-64.33593750	-14.47998047	+29.00390625	+2832	+11.07861328	-2.72021484	-2.90478516	+5.38330078	+7.07519531	-38.32031250	+1660
+1457971431.71059990	+13.54394531	-1.41943359	-2.58398438	+13.82080078	+19.16015625	-37.26562500	+2576	+13.75488281	-1.07226563	-1.78857422	-64.27001953	-14.67773438	+28.76220703	+2840	+11.09619141	-2.77734375	-2.96191406	+5.33935547	+7.14111328	-38.67187500	+1672
+1457971431.71470000	+13.55712891	-1.47656250	-2.65869141	+13.75488281	+19.22607422	-37.48535156	+2580	+13.76806641	-1.12500000	-1.87207031	-64.13818359	-14.87548828	+28.49853516	+2852	+11.10498047	-2.83886719	-3.02783203	+5.27343750	+7.29492188	-39.02343750	+1684
+1457971431.71890000	+13.57470703	-1.53369141	-2.73779297	+13.68896484	+19.29199219	-37.68310547	+2584	+13.78125000	-1.18652344	-1.95996094	-63.98437500	-15.09521484	+28.23486328	+2864	+11.11816406	-2.89599609	-3.09375000	+5.22949219	+7.42675781	-39.35302734	+1700
+1457971431.72309990	+13.58789063	-1.59521484	-2.81689453	+13.64501953	+19.37988281	-37.90283203	+2588	+13.79443359	-1.24365234	-2.03906250	-63.83056641	-15.33691406	+27.97119141	+2872	+11.13134766	-2.95751953	-3.15966797	+5.18554688	+7.53662109	-39.72656250	+1712
+1457971431.72720000	+13.59667969	-1.65673828	-2.90039063	+13.55712891	+19.46777344	-38.12255859	+2596	+13.80761719	-1.30078125	-2.12255859	-63.65478516	-15.57861328	+27.72949219	+2880	+11.14013672	-3.02783203	-3.23437500	+5.09765625	+7.73437500	-40.12207031	+1728
+1457971431.73140000	+13.60986328	-1.72265625	-2.98828125	+13.46923828	+19.55566406	-38.34228516	+2604	+13.82080078	-1.35791016	-2.20605469	-63.45703125	-15.82031250	+27.46582031	+2888	+11.15332031	-3.09375000	-3.31347656	+5.03173828	+7.93212891	-40.49560547	+1744
+1457971431.73560000	+13.62744141	-1.79296875	-3.07177734	+13.40332031	+19.59960938	-38.60595703	+2608	+13.84277344	-1.41943359	-2.28955078	-63.23730469	-16.08398438	+27.24609375	+2900	+11.16650391	-3.16845703	-3.38378906	+4.98779297	+8.06396484	-40.89111328	+1756
+1457971431.73970010	+13.64062500	-1.86767578	-3.15966797	+13.29345703	+19.70947266	-38.84765625	+2620	+13.85595703	-1.48095703	-2.37744141	-63.01757813	-16.34765625	+26.96044922	+2908	+11.17968750	-3.24755859	-3.46728516	+4.85595703	+8.28369141	-41.33056641	+1772
+1457971431.74810000	+13.66699219	-2.01708984	-3.34423828	+13.07373047	+19.95117188	-39.39697266	+2644	+13.89550781	-1.59960938	-2.55322266	-62.49023438	-16.85302734	+26.43310547	+2928	+11.21044922	-3.40136719	-3.62988281	+4.68017578	+8.70117188	-42.16552734	+1804
+1457971431.75219990	+13.67578125	-2.10058594	-3.44531250	+12.96386719	+20.14892578	-39.63867188	+2660	+13.91308594	-1.66552734	-2.64550781	-62.24853516	-17.09472656	+26.10351563	+2944	+11.21923828	-3.48925781	-3.71777344	+4.54833984	+8.96484375	-42.60498047	+1824
+1457971431.75640010	+13.68457031	-2.17968750	-3.55078125	+12.87597656	+20.36865234	-39.88037109	+2680	+13.93066406	-1.72705078	-2.74218750	-61.98486328	-17.29248047	+25.77392578	+2960	+11.23242188	-3.57275391	-3.81005859	+4.48242188	+9.25048828	-43.00048828	+1840
+1457971431.76060010	+13.70214844	-2.25878906	-3.64306641	+12.78808594	+20.47851563	-40.16601563	+2696	+13.95263672	-1.79296875	-2.83007813	-61.72119141	-17.53417969	+25.53222656	+2972	+11.24560547	-3.65625000	-3.89355469	+4.41650391	+9.44824219	-43.46191406	+1856
+1457971431.76469990	+13.71093750	-2.34667969	-3.74853516	+12.63427734	+20.72021484	-40.42968750	+2720	+13.97021484	-1.86767578	-2.92236328	-61.52343750	-17.73193359	+25.20263672	+2988	+11.25878906	-3.74853516	-3.99023438	+4.26269531	+9.75585938	-43.90136719	+1876
+1457971431.76889990	+13.71972656	-2.43457031	-3.85839844	+12.50244141	+20.96191406	-40.69335938	+2744	+13.98779297	-1.93798828	-3.02343750	-61.28173828	-17.90771484	+24.85107422	+3004	+11.26757813	-3.83642578	-4.08691406	+4.17480469	+10.06347656	-44.31884766	+1892
+1457971431.77300000	+13.73730469	-2.52246094	-3.95068359	+12.39257813	+21.09375000	-41.00097656	+2764	+14.01855469	-2.00830078	-3.11572266	-61.06201172	-18.12744141	+24.60937500	+3020	+11.28515625	-3.92871094	-4.17480469	+4.06494141	+10.26123047	-44.78027344	+1904
+1457971431.77720000	+13.75488281	-2.61914063	-4.06054688	+12.19482422	+21.35742188	-41.28662109	+2792	+14.03613281	-2.09179688	-3.22119141	-60.90820313	-18.28125000	+24.21386719	+3040	+11.29833984	-4.02978516	-4.26708984	+3.88916016	+10.56884766	-45.24169922	+1924
+1457971431.78140000	+13.76806641	-2.70703125	-4.17480469	+12.08496094	+21.64306641	-41.55029297	+2816	+14.05810547	-2.17089844	-3.33544922	-60.73242188	-18.36914063	+23.81835938	+3060	+11.31152344	-4.11767578	-4.36816406	+3.82324219	+10.85449219	-45.65917969	+1940
+1457971431.78550000	+13.79003906	-2.79492188	-4.27587891	+11.97509766	+21.81884766	-41.85791016	+2840	+14.08007813	-2.25439453	-3.43652344	-60.55664063	-18.50097656	+23.51074219	+3080	+11.32470703	-4.21435547	-4.45605469	+3.71337891	+11.07421875	-46.12060547	+1952
+1457971431.78970000	+13.80322266	-2.90039063	-4.39013672	+11.75537109	+22.14843750	-42.14355469	+2868	+14.09765625	-2.35107422	-3.55078125	-60.51269531	-18.63281250	+23.09326172	+3104	+11.33789063	-4.31542969	-4.55273438	+3.53759766	+11.38183594	-46.56005859	+1972
+1457971431.79390000	+13.81640625	-2.98828125	-4.50878906	+11.64550781	+22.45605469	-42.40722656	+2888	+14.11523438	-2.44335938	-3.66943359	-60.42480469	-18.69873047	+22.69775391	+3124	+11.35107422	-4.40771484	-4.65380859	+3.42773438	+11.66748047	-46.97753906	+1984
+1457971431.79800010	+13.84277344	-3.08496094	-4.60986328	+11.49169922	+22.58789063	-42.71484375	+2908	+14.14160156	-2.53564453	-3.77929688	-60.35888672	-18.80859375	+22.36816406	+3144	+11.36865234	-4.50439453	-4.74169922	+3.29589844	+11.84326172	-47.43896484	+1996
+1457971431.80640010	+13.89550781	-3.29150391	-4.83398438	+11.07421875	+23.09326172	-43.35205078	+2940	+14.17675781	-2.74658203	-4.03417969	-60.35888672	-18.96240234	+21.46728516	+3188	+11.40380859	-4.70214844	-4.93505859	+2.94433594	+12.32666016	-48.33984375	+2020
+1457971431.81049990	+13.92187500	-3.39697266	-4.93945313	+10.87646484	+23.26904297	-43.72558594	+2952	+14.19873047	-2.84765625	-4.15722656	-60.35888672	-19.07226563	+21.09375000	+3208	+11.42138672	-4.80322266	-5.01855469	+2.76855469	+12.48046875	-48.82324219	+2032
+1457971431.81469990	+13.94824219	-3.51123047	-5.05371094	+10.61279297	+23.53271484	-44.05517578	+2964	+14.21630859	-2.97070313	-4.28906250	-60.42480469	-19.13818359	+20.58837891	+3228	+11.43896484	-4.91308594	-5.11523438	+2.57080078	+12.70019531	-49.30664063	+2040
+1457971431.81890010	+13.97460938	-3.61230469	-5.17675781	+10.45898438	+23.79638672	-44.36279297	+2972	+14.23388672	-3.07617188	-4.42529297	-60.44677734	-19.18212891	+20.08300781	+3248	+11.46093750	-5.00976563	-5.20751953	+2.41699219	+12.89794922	-49.74609375	+2052
+1457971431.82300000	+14.00097656	-3.71337891	-5.28662109	+10.28320313	+23.97216797	-44.69238281	+2976	+14.25146484	-3.19042969	-4.55273438	-60.49072266	-19.29199219	+19.66552734	+3264	+11.47851563	-5.11083984	-5.29541016	+2.21923828	+13.05175781	-50.22949219	+2060
+1457971431.82719990	+14.02734375	-3.83203125	-5.40087891	+9.99755859	+24.21386719	-45.06591797	+2980	+14.26904297	-3.31787109	-4.68457031	-60.60058594	-19.40185547	+19.18212891	+3284	+11.49609375	-5.22509766	-5.39208984	+1.97753906	+13.27148438	-50.73486328	+2068
+1457971431.83139990	+14.05371094	-3.94189453	-5.51953125	+9.77783203	+24.43359375	-45.43945313	+2980	+14.28662109	-3.43212891	-4.82080078	-60.62255859	-19.48974609	+18.67675781	+3300	+11.51367188	-5.33056641	-5.48876953	+1.77978516	+13.46923828	-51.21826172	+2076
+1457971431.83550000	+14.08447266	-4.06054688	-5.62500000	+9.51416016	+24.54345703	-45.83496094	+2976	+14.30859375	-3.55078125	-4.94384766	-60.68847656	-19.66552734	+18.28125000	+3312	+11.53125000	-5.44042969	-5.57226563	+1.53808594	+13.62304688	-51.74560547	+2084
+1457971431.83970000	+14.11083984	-4.17919922	-5.73925781	+9.22851563	+24.71923828	-46.25244141	+2972	+14.32617188	-3.67822266	-5.07128906	-60.75439453	-19.81933594	+17.79785156	+3324	+11.55322266	-5.55468750	-5.66455078	+1.27441406	+13.79882813	-52.27294922	+2088
+1457971431.84380010	+14.14160156	-4.29785156	-5.85791016	+8.98681641	+24.93896484	-46.64794922	+2968	+14.34814453	-3.79248047	-5.20312500	-60.75439453	-19.95117188	+17.31445313	+3336	+11.57519531	-5.66894531	-5.76123047	+1.05468750	+13.99658203	-52.80029297	+2096
+1457971431.84800000	+14.16357422	-4.41650391	-5.96777344	+8.74511719	+25.11474609	-47.08740234	+2960	+14.37011719	-3.91113281	-5.32177734	-60.75439453	-20.14892578	+16.91894531	+3340	+11.58837891	-5.78320313	-5.85351563	+0.79101563	+14.19433594	-53.34960938	+2104
+1457971431.85220000	+14.18115234	-4.54833984	-6.08642578	+8.41552734	+25.35644531	-47.54882813	+2960	+14.39208984	-4.03417969	-5.43603516	-60.79833984	-20.39062500	+16.50146484	+3348	+11.61035156	-5.90625000	-5.95019531	+0.52734375	+14.41406250	-53.92089844	+2112
+1457971431.86050010	+14.21630859	-4.79443359	-6.31933594	+7.88818359	+25.72998047	-48.44970703	+2956	+14.44042969	-4.26708984	-5.66015625	-60.77636719	-20.87402344	+15.79833984	+3356	+11.63232422	-6.14794922	-6.14355469	-0.04394531	+14.85351563	-55.08544922	+2128
+1457971431.86470010	+14.23388672	-4.92626953	-6.42919922	+7.53662109	+25.88378906	-48.99902344	+2952	+14.47119141	-4.39013672	-5.76123047	-60.77636719	-21.20361328	+15.46875000	+3356	+11.64990234	-6.27539063	-6.24462891	-0.32958984	+15.09521484	-55.67871094	+2140
+1457971431.86879990	+14.25146484	-5.05371094	-6.53906250	+7.25097656	+26.05957031	-49.54833984	+2956	+14.50195313	-4.50000000	-5.86669922	-60.71044922	-21.51123047	+15.18310547	+3356	+11.66308594	-6.39843750	-6.34130859	-0.63720703	+15.31494141	-56.31591797	+2148
+1457971431.87299990	+14.26464844	-5.18554688	-6.64453125	+6.92138672	+26.16943359	-50.11962891	+2960	+14.53271484	-4.60986328	-5.96337891	-60.64453125	-21.86279297	+14.94140625	+3356	+11.66748047	-6.53027344	-6.43798828	-0.96679688	+15.53466797	-56.95312500	+2160
+1457971431.87719990	+14.27783203	-5.32617188	-6.75878906	+6.54785156	+26.36718750	-50.73486328	+2968	+14.56787109	-4.72412109	-6.06005859	-60.57861328	-22.23632813	+14.65576172	+3356	+11.68505859	-6.66210938	-6.53906250	-1.27441406	+15.77636719	-57.59033203	+2172
+1457971431.88130000	+14.29101563	-5.45800781	-6.87304688	+6.24023438	+26.56494141	-51.30615234	+2980	+14.60302734	-4.83398438	-6.15673828	-60.46875000	-22.58789063	+14.39208984	+3356	+11.69824219	-6.79394531	-6.63574219	-1.58203125	+15.97412109	-58.24951172	+2180
+1457971431.88550000	+14.29980469	-5.58984375	-6.97851563	+5.88867188	+26.69677734	-51.89941406	+2992	+14.63818359	-4.94384766	-6.24462891	-60.40283203	-22.98339844	+14.17236328	+3356	+11.70263672	-6.92578125	-6.73242188	-1.93359375	+16.21582031	-58.88671875	+2196
+1457971431.88969990	+14.31298828	-5.73046875	-7.08398438	+5.49316406	+26.87255859	-52.55859375	+3008	+14.67333984	-5.05810547	-6.33691406	-60.33691406	-23.37890625	+13.93066406	+3356	+11.71582031	-7.05761719	-6.83349609	-2.21923828	+16.43554688	-59.52392578	+2208
+1457971431.89380000	+14.32177734	-5.85791016	-7.18945313	+5.16357422	+27.00439453	-53.17382813	+3028	+14.70410156	-5.17236328	-6.42480469	-60.24902344	-23.77441406	+13.68896484	+3356	+11.72460938	-7.18066406	-6.93017578	-2.52685547	+16.63330078	-60.18310547	+2216
+1457971431.90220000	+14.35253906	-6.13916016	-7.38281250	+4.39453125	+27.13623047	-54.47021484	+3064	+14.77441406	-5.40966797	-6.60937500	-60.11718750	-24.58740234	+13.22753906	+3360	+11.74658203	-7.43994141	-7.11035156	-3.20800781	+16.94091797	-61.50146484	+2240
+1457971431.90630010	+14.36572266	-6.26660156	-7.48388672	+4.06494141	+27.22412109	-55.10742188	+3084	+14.80517578	-5.52392578	-6.70605469	-60.02929688	-24.96093750	+12.94189453	+3364	+11.75976563	-7.56738281	-7.19824219	-3.51562500	+17.05078125	-62.16064453	+2248
+1457971431.91050000	+14.38330078	-6.40283203	-7.57177734	+3.66943359	+27.22412109	-55.78857422	+3104	+14.83154297	-5.64257813	-6.80273438	-59.94140625	-25.33447266	+12.67822266	+3368	+11.76416016	-7.70361328	-7.28613281	-3.91113281	+17.18261719	-62.84179688	+2260
+1457971431.91470000	+14.40527344	-6.54345703	-7.67285156	+3.29589844	+27.33398438	-56.40380859	+3120	+14.85791016	-5.77001953	-6.91259766	-59.87548828	-25.64208984	+12.30468750	+3376	+11.79052734	-7.82226563	-7.37402344	-4.15283203	+17.27050781	-63.43505859	+2268
+1457971431.91880010	+14.43164063	-6.67529297	-7.77392578	+2.94433594	+27.42187500	-56.97509766	+3136	+14.87548828	-5.90185547	-7.02246094	-59.83154297	-25.97167969	+11.90917969	+3380	+11.80810547	-7.94531250	-7.45312500	-4.46044922	+17.31445313	-64.05029297	+2268
+1457971431.92300010	+14.44921875	-6.81591797	-7.86181641	+2.52685547	+27.44384766	-57.56835938	+3148	+14.88427734	-6.03808594	-7.12792969	-59.85351563	-26.27929688	+11.55761719	+3392	+11.81250000	-8.06835938	-7.53222656	-4.83398438	+17.38037109	-64.64355469	+2276
+1457971431.92709990	+14.47558594	-6.95654297	-7.95849609	+2.17529297	+27.48779297	-58.13964844	+3156	+14.89746094	-6.18310547	-7.24218750	-59.87548828	-26.52099609	+11.14013672	+3400	+11.84326172	-8.18261719	-7.61132813	-5.09765625	+17.40234375	-65.19287109	+2272
+1457971431.93129990	+14.50195313	-7.08398438	-8.04638672	+1.82373047	+27.50976563	-58.71093750	+3156	+14.90625000	-6.31933594	-7.36083984	-59.89746094	-26.76269531	+10.70068359	+3404	+11.86083984	-8.29687500	-7.68164063	-5.42724609	+17.40234375	-65.78613281	+2272
+1457971431.93960000	+14.56787109	-7.35644531	-8.21777344	+1.03271484	+27.44384766	-59.83154297	+3140	+14.91943359	-6.60937500	-7.59375000	-60.00732422	-27.22412109	+9.79980469	+3420	+11.90478516	-8.53417969	-7.81787109	-6.13037109	+17.33642578	-66.92871094	+2256
+1457971431.94380000	+14.60302734	-7.49267578	-8.31005859	+0.65917969	+27.48779297	-60.40283203	+3124	+14.92382813	-6.75439453	-7.72119141	-60.02929688	-27.42187500	+9.27246094	+3424	+11.93554688	-8.65722656	-7.87939453	-6.50390625	+17.29248047	-67.52197266	+2244
+1457971431.94800000	+14.62500000	-7.62890625	-8.39794922	+0.24169922	+27.55371094	-60.95214844	+3108	+14.91503906	-6.90820313	-7.83544922	-60.13916016	-27.64160156	+8.76708984	+3432	+11.94433594	-8.77587891	-7.94531250	-6.92138672	+17.29248047	-68.09326172	+2236
+1457971431.95210000	+14.65576172	-7.76513672	-8.48583984	-0.15380859	+27.61962891	-61.45751953	+3084	+14.91943359	-7.06201172	-7.94970703	-60.22705078	-27.83935547	+8.26171875	+3432	+11.97509766	-8.89013672	-8.01123047	-7.25097656	+17.27050781	-68.59863281	+2224
+1457971431.95630000	+14.68652344	-7.90136719	-8.57373047	-0.57128906	+27.66357422	-61.98486328	+3056	+14.91943359	-7.20263672	-8.06396484	-60.31494141	-28.05908203	+7.77832031	+3432	+11.99707031	-9.00439453	-8.06835938	-7.64648438	+17.22656250	-69.14794922	+2208
+1457971431.96050000	+14.69970703	-8.04199219	-8.65722656	-1.03271484	+27.72949219	-62.51220703	+3028	+14.91503906	-7.35205078	-8.16943359	-60.44677734	-28.27880859	+7.31689453	+3432	+12.00146484	-9.12304688	-8.12988281	-8.08593750	+17.24853516	-69.67529297	+2200
+1457971431.96460010	+14.72607422	-8.17382813	-8.73193359	-1.47216797	+27.70751953	-63.06152344	+2992	+14.92822266	-7.50146484	-8.26611328	-60.60058594	-28.52050781	+6.87744141	+3428	+12.02783203	-9.22851563	-8.18701172	-8.43750000	+17.20458984	-70.20263672	+2180
+1457971431.97300000	+14.76562500	-8.44628906	-8.87695313	-2.41699219	+27.79541016	-64.27001953	+2928	+14.94580078	-7.77832031	-8.45068359	-60.75439453	-29.06982422	+5.97656250	+3412	+12.04541016	-9.47900391	-8.31005859	-9.38232422	+17.24853516	-71.41113281	+2160
+1457971431.97709990	+14.78759766	-8.57812500	-8.95166016	-2.83447266	+27.81738281	-64.81933594	+2892	+14.97216797	-7.91455078	-8.52978516	-60.84228516	-29.39941406	+5.60302734	+3396	+12.06298828	-9.59765625	-8.36718750	-9.77783203	+17.27050781	-71.98242188	+2148
+1457971431.98130010	+14.80957031	-8.71435547	-9.02636719	-3.31787109	+27.90527344	-65.41259766	+2864	+14.99853516	-8.03759766	-8.60449219	-60.86425781	-29.70703125	+5.22949219	+3380	+12.07177734	-9.72509766	-8.42431641	-10.26123047	+17.27050781	-72.59765625	+2136
+1457971431.98550010	+14.80078125	-8.85058594	-9.10107422	-3.82324219	+28.10302734	-65.98388672	+2844	+15.01611328	-8.16064453	-8.66601563	-60.93017578	-30.03662109	+4.85595703	+3368	+12.05859375	-9.84375000	-8.49462891	-10.72265625	+17.44628906	-73.16894531	+2128
+1457971431.98959990	+14.80517578	-8.97802734	-9.16699219	-4.28466797	+28.21289063	-66.57714844	+2824	+15.05566406	-8.27490234	-8.71875000	-60.99609375	-30.38818359	+4.57031250	+3348	+12.05859375	-9.94921875	-8.56054688	-11.11816406	+17.57812500	-73.69628906	+2124
+1457971431.99790000	+14.79638672	-9.23730469	-9.28564453	-5.33935547	+28.32275391	-67.78564453	+2804	+15.11279297	-8.50341797	-8.81103516	-61.10595703	-31.17919922	+3.97705078	+3316	+12.03662109	-10.19531250	-8.68798828	-12.08496094	+17.81982422	-74.90478516	+2116
+1457971432.00210000	+14.80078125	-9.36035156	-9.33837891	-5.75683594	+28.32275391	-68.33496094	+2796	+15.15673828	-8.60888672	-8.85058594	-61.12792969	-31.57470703	+3.75732422	+3300	+12.04101563	-10.30517578	-8.74951172	-12.48046875	+17.90771484	-75.47607422	+2112
+1457971432.00630000	+14.80517578	-9.48779297	-9.39550781	-6.24023438	+28.38867188	-68.95019531	+2796	+15.20507813	-8.71435547	-8.88574219	-61.12792969	-32.01416016	+3.51562500	+3284	+12.03222656	-10.42822266	-8.80664063	-12.94189453	+18.01757813	-76.11328125	+2112
+1457971432.01460000	+14.79638672	-9.73828125	-9.51855469	-7.16308594	+28.63037109	-70.09277344	+2820	+15.28417969	-8.92089844	-8.96923828	-61.14990234	-32.76123047	+3.01025391	+3256	+12.01464844	-10.65234375	-8.93408203	-13.79882813	+18.32519531	-77.25585938	+2128
+1457971432.01880000	+14.79199219	-9.86572266	-9.57568359	-7.64648438	+28.67431641	-70.64208984	+2840	+15.31933594	-9.02636719	-9.00000000	-61.19384766	-33.17871094	+2.76855469	+3244	+12.00585938	-10.76660156	-8.99121094	-14.26025391	+18.41308594	-77.80517578	+2136
+1457971432.02290010	+14.77441406	-9.99316406	-9.63281250	-8.15185547	+28.76220703	-71.14746094	+2860	+15.34570313	-9.13623047	-9.04394531	-61.25976563	-33.50830078	+2.48291016	+3236	+11.98388672	-10.88085938	-9.04833984	-14.74365234	+18.52294922	-78.35449219	+2148
+1457971432.02710010	+14.77441406	-10.11181641	-9.68994141	-8.54736328	+28.82812500	-71.63085938	+2884	+15.37207031	-9.23730469	-9.08789063	-61.28173828	-33.85986328	+2.21923828	+3228	+11.98828125	-10.97753906	-9.10546875	-15.07324219	+18.56689453	-78.81591797	+2156
+1457971432.03130010	+14.77441406	-10.23046875	-9.73828125	-8.98681641	+28.80615234	-72.11425781	+2904	+15.39404297	-9.36035156	-9.11865234	-61.41357422	-34.27734375	+1.95556641	+3228	+11.97949219	-11.07861328	-9.14941406	-15.49072266	+18.58886719	-79.32128906	+2164
+1457971432.03959990	+14.81835938	-10.47656250	-9.83935547	-9.73388672	+28.63037109	-73.05908203	+2936	+15.42480469	-9.61083984	-9.25488281	-61.58935547	-34.84863281	+1.29638672	+3224	+12.00146484	-11.30273438	-9.22851563	-16.32568359	+18.41308594	-80.33203125	+2176
+1457971432.04380010	+14.84033203	-10.60839844	-9.89208984	-10.12939453	+28.54248047	-73.52050781	+2944	+15.43359375	-9.74267578	-9.32080078	-61.67724609	-35.13427734	+0.92285156	+3220	+12.01464844	-11.40820313	-9.25488281	-16.74316406	+18.28125000	-80.81542969	+2176
+1457971432.04790000	+14.85351563	-10.74023438	-9.94482422	-10.56884766	+28.52050781	-73.95996094	+2952	+15.42480469	-9.87451172	-9.39990234	-61.78710938	-35.37597656	+0.48339844	+3220	+12.01904297	-11.51367188	-9.29003906	-17.18261719	+18.17138672	-81.27685547	+2176
+1457971432.05209990	+14.87988281	-10.86767578	-10.00634766	-10.92041016	+28.47656250	-74.35546875	+2948	+15.42480469	-10.00634766	-9.47900391	-61.85302734	-35.57373047	+0.08789063	+3220	+12.04101563	-11.60595703	-9.32519531	-17.51220703	+18.03955078	-81.62841797	+2168
+1457971432.05629990	+14.91064453	-10.99072266	-10.05029297	-11.27197266	+28.30078125	-74.70703125	+2936	+15.41162109	-10.16015625	-9.54931641	-62.05078125	-35.85937500	-0.32958984	+3216	+12.05859375	-11.70703125	-9.34716797	-17.90771484	+17.84179688	-82.00195313	+2160
+1457971432.06040000	+14.93701172	-11.11816406	-10.10302734	-11.64550781	+28.12500000	-75.03662109	+2916	+15.38085938	-10.31396484	-9.63281250	-62.24853516	-36.05712891	-0.81298828	+3216	+12.07177734	-11.81250000	-9.36914063	-18.34716797	+17.60009766	-82.37548828	+2148
+1457971432.06460000	+14.98535156	-11.23681641	-10.14257813	-11.93115234	+27.88330078	-75.36621094	+2888	+15.36328125	-10.45898438	-9.71191406	-62.42431641	-36.27685547	-1.20849609	+3212	+12.10693359	-11.90917969	-9.38232422	-18.67675781	+17.29248047	-82.72705078	+2132
+1457971432.07290010	+15.04687500	-11.49609375	-10.21728516	-12.65625000	+27.44384766	-76.15722656	+2812	+15.32373047	-10.75781250	-9.86572266	-62.73193359	-36.73828125	-2.02148438	+3196	+12.15527344	-12.11132813	-9.41748047	-19.44580078	+16.80908203	-83.47412109	+2092
+1457971432.07710000	+15.09082031	-11.61914063	-10.25683594	-12.94189453	+27.22412109	-76.48681641	+2764	+15.31933594	-10.89404297	-9.94482422	-62.81982422	-36.93603516	-2.37304688	+3180	+12.18164063	-12.19921875	-9.43505859	-19.77539063	+16.58935547	-83.75976563	+2068
+1457971432.08119990	+15.13476563	-11.75097656	-10.29638672	-13.27148438	+27.02636719	-76.83837891	+2708	+15.30615234	-11.03027344	-10.01953125	-62.92968750	-37.13378906	-2.79052734	+3164	+12.20800781	-12.30468750	-9.45263672	-20.14892578	+16.34765625	-84.08935547	+2044
+1457971432.08540010	+15.14355469	-11.86962891	-10.34033203	-13.62304688	+26.96044922	-77.12402344	+2648	+15.27539063	-11.17089844	-10.07226563	-63.10546875	-37.33154297	-3.16406250	+3148	+12.21679688	-12.39257813	-9.48339844	-20.52246094	+16.25976563	-84.35302734	+2012
+1457971432.08960010	+15.16113281	-11.97949219	-10.37548828	-13.93066406	+26.80664063	-77.40966797	+2592	+15.27099609	-11.28955078	-10.10742188	-63.25927734	-37.59521484	-3.42773438	+3124	+12.22998047	-12.47607422	-9.50537109	-20.80810547	+16.10595703	-84.63867188	+1984
+1457971432.09369990	+15.17431641	-12.09375000	-10.40185547	-14.28222656	+26.67480469	-77.76123047	+2536	+15.27539063	-11.40380859	-10.14257813	-63.41308594	-37.85888672	-3.60351563	+3100	+12.24316406	-12.56835938	-9.52294922	-21.15966797	+15.97412109	-84.96826172	+1956
+1457971432.10209990	+15.18750000	-12.29589844	-10.44140625	-14.94140625	+26.34521484	-78.42041016	+2432	+15.30615234	-11.61914063	-10.18652344	-63.65478516	-38.43017578	-3.84521484	+3052	+12.24755859	-12.72656250	-9.58007813	-21.75292969	+15.84228516	-85.56152344	+1900
+1457971432.10620000	+15.18750000	-12.40576172	-10.45898438	-15.27099609	+26.25732422	-78.83789063	+2388	+15.33251953	-11.69824219	-10.20410156	-63.65478516	-38.67187500	-3.95507813	+3028	+12.24755859	-12.81005859	-9.61083984	-22.06054688	+15.88623047	-85.91308594	+1876
+1457971432.11040000	+15.16113281	-12.49804688	-10.48974609	-15.62255859	+26.32324219	-79.18945313	+2352	+15.35449219	-11.77294922	-10.20410156	-63.72070313	-38.95751953	-4.04296875	+3008	+12.22998047	-12.88476563	-9.65039063	-22.36816406	+16.01806641	-86.24267578	+1860
+1457971432.11459990	+15.14794922	-12.58593750	-10.51611328	-15.93017578	+26.38916016	-79.49707031	+2328	+15.39843750	-11.84326172	-10.19970703	-63.78662109	-39.24316406	-4.06494141	+2992	+12.21240234	-12.95507813	-9.68994141	-22.65380859	+16.14990234	-86.52832031	+1852
+1457971432.11870000	+15.12597656	-12.66943359	-10.54248047	-16.25976563	+26.43310547	-79.80468750	+2308	+15.43798828	-11.91357422	-10.18652344	-63.85253906	-39.52880859	-4.04296875	+2976	+12.19482422	-13.03417969	-9.72509766	-22.98339844	+16.23779297	-86.83593750	+1844
+1457971432.12290000	+15.09082031	-12.74853516	-10.57324219	-16.61132813	+26.56494141	-80.09033203	+2304	+15.46435547	-11.97509766	-10.18652344	-63.96240234	-39.74853516	-4.04296875	+2964	+12.16845703	-13.10009766	-9.77343750	-23.29101563	+16.45751953	-87.09960938	+1844
+1457971432.12710000	+15.06005859	-12.81445313	-10.58642578	-16.89697266	+26.63085938	-80.37597656	+2308	+15.50830078	-12.02783203	-10.17333984	-64.05029297	-40.01220703	-3.99902344	+2952	+12.14648438	-13.15722656	-9.81298828	-23.48876953	+16.58935547	-87.40722656	+1848
+1457971432.13120010	+15.02490234	-12.88916016	-10.59521484	-17.24853516	+26.67480469	-80.70556641	+2324	+15.54785156	-12.08496094	-10.15576172	-64.13818359	-40.29785156	-3.93310547	+2948	+12.12451172	-13.21435547	-9.85253906	-23.75244141	+16.76513672	-87.73681641	+1856
+1457971432.13960000	+14.97656250	-13.03417969	-10.62597656	-17.86376953	+26.76269531	-81.34277344	+2380	+15.64453125	-12.19921875	-10.13378906	-64.29199219	-40.82519531	-3.82324219	+2940	+12.08496094	-13.35058594	-9.91845703	-24.36767578	+16.98486328	-88.37402344	+1888
+1457971432.14369990	+14.96337891	-13.10888672	-10.64794922	-18.14941406	+26.80664063	-81.60644531	+2412	+15.67968750	-12.26074219	-10.12500000	-64.35791016	-41.08886719	-3.86718750	+2940	+12.06738281	-13.42089844	-9.94921875	-24.69726563	+17.09472656	-88.65966797	+1908
+1457971432.14790010	+14.94140625	-13.18359375	-10.67431641	-18.43505859	+26.89453125	-81.87011719	+2456	+15.69726563	-12.31787109	-10.13818359	-64.44580078	-41.22070313	-3.99902344	+2936	+12.04541016	-13.49121094	-9.97998047	-25.02685547	+17.20458984	-88.94531250	+1932
+1457971432.15200000	+14.92822266	-13.25830078	-10.71386719	-18.72070313	+27.07031250	-82.06787109	+2500	+15.70166016	-12.37500000	-10.16015625	-64.53369141	-41.30859375	-4.15283203	+2940	+12.03662109	-13.55273438	-10.01953125	-25.24658203	+17.31445313	-89.14306641	+1956
+1457971432.15619990	+14.91064453	-13.33740234	-10.73144531	-19.05029297	+27.02636719	-82.22167969	+2540	+15.70605469	-12.46728516	-10.16894531	-64.77539063	-41.50634766	-4.21875000	+2948	+12.03222656	-13.61425781	-10.03271484	-25.53222656	+17.27050781	-89.34082031	+1980
+1457971432.16039990	+14.91503906	-13.42089844	-10.74902344	-19.35791016	+26.91650391	-82.44140625	+2576	+15.71044922	-12.55957031	-10.19970703	-64.95117188	-41.63818359	-4.35058594	+2952	+12.03222656	-13.68896484	-10.04150391	-25.83984375	+17.11669922	-89.58251953	+2004
+1457971432.16450000	+14.93261719	-13.50439453	-10.76660156	-19.57763672	+26.76269531	-82.61718750	+2604	+15.71923828	-12.64746094	-10.22167969	-65.10498047	-41.81396484	-4.43847656	+2952	+12.04980469	-13.75927734	-10.04589844	-26.08154297	+16.91894531	-89.75830078	+2024
+1457971432.17290000	+14.98535156	-13.68896484	-10.79296875	-20.03906250	+26.36718750	-82.94677734	+2644	+15.69726563	-12.84082031	-10.28759766	-65.36865234	-42.12158203	-4.92187500	+2956	+12.07617188	-13.90869141	-10.03710938	-26.71875000	+16.47949219	-90.17578125	+2052
+1457971432.17700000	+15.02929688	-13.78564453	-10.82373047	-20.21484375	+26.21337891	-83.03466797	+2640	+15.67529297	-12.93750000	-10.34033203	-65.47851563	-42.18750000	-5.20751953	+2956	+12.10693359	-13.98339844	-10.03710938	-26.98242188	+16.21582031	-90.26367188	+2056
+1457971432.18540000	+15.09521484	-13.98339844	-10.87646484	-20.65429688	+25.86181641	-83.18847656	+2604	+15.61816406	-13.14843750	-10.44140625	-65.83007813	-42.31933594	-5.75683594	+2956	+12.15966797	-14.14160156	-10.02832031	-27.53173828	+15.64453125	-90.39550781	+2044
+1457971432.19370010	+15.16113281	-14.16357422	-10.90722656	-21.02783203	+25.40039063	-83.27636719	+2524	+15.56542969	-13.35498047	-10.52929688	-66.15966797	-42.53906250	-6.19628906	+2940	+12.20800781	-14.27343750	-10.00195313	-28.03710938	+15.02929688	-90.54931641	+2012
+1457971432.19790010	+15.19189453	-14.25585938	-10.92041016	-21.22558594	+25.13671875	-83.32031250	+2472	+15.53466797	-13.46484375	-10.56884766	-66.37939453	-42.67089844	-6.41601563	+2928	+12.22998047	-14.33935547	-9.99316406	-28.30078125	+14.69970703	-90.63720703	+1988
+1457971432.20619990	+15.27978516	-14.41845703	-10.93359375	-21.40136719	+24.58740234	-83.47412109	+2348	+15.51708984	-13.64062500	-10.63037109	-66.62109375	-42.97851563	-6.74560547	+2884	+12.29150391	-14.47998047	-9.96679688	-28.76220703	+14.08447266	-90.81298828	+1928
+1457971432.21040010	+15.29736328	-14.48876953	-10.95117188	-21.55517578	+24.52148438	-83.54003906	+2280	+15.49511719	-13.71533203	-10.66552734	-66.70898438	-43.06640625	-6.96533203	+2864	+12.30029297	-14.53710938	-9.97998047	-28.95996094	+13.97460938	-90.87890625	+1892
+1457971432.21450000	+15.31494141	-14.55468750	-10.96435547	-21.64306641	+24.41162109	-83.58398438	+2216	+15.48632813	-13.77685547	-10.70068359	-66.77490234	-43.11035156	-7.16308594	+2844	+12.31347656	-14.58544922	-9.98437500	-29.11376953	+13.86474609	-90.94482422	+1852
+1457971432.21869990	+15.32812500	-14.61621094	-10.97753906	-21.75292969	+24.32373047	-83.64990234	+2148	+15.47753906	-13.84277344	-10.73144531	-66.88476563	-43.19824219	-7.25097656	+2820	+12.31787109	-14.64257813	-9.99316406	-29.33349609	+13.75488281	-91.03271484	+1820
+1457971432.22700000	+15.31054688	-14.69531250	-10.97753906	-22.01660156	+24.21386719	-83.75976563	+2028	+15.49951172	-13.96142578	-10.71386719	-67.19238281	-43.54980469	-7.20703125	+2776	+12.30029297	-14.71728516	-10.01513672	-29.64111328	+13.73291016	-91.29638672	+1748
+1457971432.23530010	+15.27978516	-14.76123047	-10.95996094	-22.23632813	+24.14794922	-84.08935547	+1952	+15.54785156	-14.03173828	-10.68750000	-67.36816406	-43.94531250	-7.14111328	+2736	+12.27832031	-14.79199219	-10.04589844	-29.86083984	+13.84277344	-91.69189453	+1692
+1457971432.23950000	+15.27099609	-14.78759766	-10.95117188	-22.28027344	+24.12597656	-84.22119141	+1928	+15.57861328	-14.05810547	-10.67431641	-67.43408203	-44.12109375	-7.03125000	+2716	+12.26513672	-14.82275391	-10.06787109	-29.94873047	+13.93066406	-91.86767578	+1668
+1457971432.24370000	+15.25341797	-14.80957031	-10.94677734	-22.32421875	+24.19189453	-84.39697266	+1912	+15.62255859	-14.07128906	-10.66113281	-67.45605469	-44.27490234	-6.94335938	+2704	+12.25195313	-14.86230469	-10.09423828	-30.03662109	+14.08447266	-92.08740234	+1652
+1457971432.25200010	+15.18310547	-14.82275391	-10.96875000	-22.50000000	+24.49951172	-84.61669922	+1928	+15.70605469	-14.08447266	-10.60400391	-67.47802734	-44.60449219	-6.70166016	+2688	+12.19921875	-14.91064453	-10.15576172	-30.21240234	+14.54589844	-92.43896484	+1640
+1457971432.26029990	+15.11279297	-14.86230469	-10.95117188	-22.78564453	+24.54345703	-84.88037109	+1984	+15.78515625	-14.13281250	-10.52929688	-67.71972656	-45.02197266	-6.32812500	+2684	+12.14208984	-14.95898438	-10.18652344	-30.45410156	+14.80957031	-92.83447266	+1656
+1457971432.26449990	+15.09521484	-14.87988281	-10.93798828	-22.85156250	+24.52148438	-85.01220703	+2024	+15.82031250	-14.14599609	-10.49853516	-67.78564453	-45.21972656	-6.13037109	+2680	+12.12890625	-14.98095703	-10.19970703	-30.52001953	+14.87548828	-93.01025391	+1668
+1457971432.27280000	+15.06884766	-14.91064453	-10.91601563	-22.91748047	+24.41162109	-85.27587891	+2120	+15.88623047	-14.18994141	-10.43701172	-67.89550781	-45.63720703	-5.84472656	+2676	+12.10693359	-15.04248047	-10.21289063	-30.67382813	+14.91943359	-93.40576172	+1704
+1457971432.27700000	+15.06884766	-14.93261719	-10.92919922	-22.93945313	+24.41162109	-85.34179688	+2168	+15.90820313	-14.20751953	-10.42822266	-67.93945313	-45.74707031	-5.77880859	+2672	+12.11132813	-15.07324219	-10.23046875	-30.73974609	+14.96337891	-93.42773438	+1720
+1457971432.28119990	+15.06884766	-14.97216797	-10.94238281	-23.00537109	+24.38964844	-85.40771484	+2220	+15.92138672	-14.24707031	-10.41943359	-68.02734375	-45.87890625	-5.71289063	+2672	+12.11132813	-15.09960938	-10.23046875	-30.82763672	+14.91943359	-93.49365234	+1740
+1457971432.28530000	+15.06445313	-15.01611328	-10.95117188	-23.11523438	+24.32373047	-85.47363281	+2264	+15.92138672	-14.28222656	-10.42382813	-68.07128906	-45.94482422	-5.73486328	+2668	+12.10693359	-15.13037109	-10.23046875	-30.98144531	+14.83154297	-93.53759766	+1756
+1457971432.28950000	+15.06884766	-15.05126953	-10.95996094	-23.18115234	+24.25781250	-85.51757813	+2304	+15.91259766	-14.31738281	-10.43701172	-68.09326172	-45.96679688	-5.80078125	+2664	+12.11132813	-15.14794922	-10.22607422	-31.06933594	+14.74365234	-93.55957031	+1768
+1457971432.29370000	+15.07763672	-15.09521484	-10.95556641	-23.24707031	+24.10400391	-85.51757813	+2340	+15.89501953	-14.36572266	-10.44580078	-68.18115234	-46.05468750	-5.84472656	+2664	+12.12011719	-15.17431641	-10.20849609	-31.17919922	+14.52392578	-93.53759766	+1776
+1457971432.30200000	+15.13476563	-15.20068359	-10.95117188	-23.33496094	+23.59863281	-85.56152344	+2380	+15.84228516	-14.48876953	-10.48974609	-68.44482422	-46.16455078	-5.99853516	+2656	+12.16406250	-15.25341797	-10.16894531	-31.37695313	+13.90869141	-93.51562500	+1788
+1457971432.30609990	+15.17431641	-15.25781250	-10.95117188	-23.35693359	+23.35693359	-85.58349609	+2384	+15.81152344	-14.54589844	-10.52490234	-68.51074219	-46.18652344	-6.17431641	+2648	+12.19042969	-15.28857422	-10.15136719	-31.46484375	+13.62304688	-93.49365234	+1780
+1457971432.31450010	+15.24462891	-15.37646484	-10.97314453	-23.44482422	+22.93945313	-85.56152344	+2356	+15.72802734	-14.66015625	-10.60839844	-68.57666016	-46.12060547	-6.65771484	+2636	+12.23437500	-15.34130859	-10.12939453	-31.64062500	+13.16162109	-93.38378906	+1756
+1457971432.31859990	+15.27539063	-15.43798828	-10.98632813	-23.53271484	+22.74169922	-85.53955078	+2324	+15.68408203	-14.71728516	-10.65234375	-68.62060547	-46.05468750	-6.92138672	+2628	+12.25195313	-15.37207031	-10.11621094	-31.75048828	+12.91992188	-93.31787109	+1736
+1457971432.32279990	+15.29736328	-15.50390625	-10.99511719	-23.66455078	+22.58789063	-85.51757813	+2284	+15.63134766	-14.77441406	-10.70068359	-68.68652344	-46.01074219	-7.16308594	+2620	+12.26513672	-15.40283203	-10.10742188	-31.86035156	+12.70019531	-93.22998047	+1712
+1457971432.32699990	+15.31933594	-15.55664063	-10.99072266	-23.77441406	+22.34619141	-85.51757813	+2240	+15.59179688	-14.82714844	-10.73144531	-68.75244141	-45.98876953	-7.33886719	+2608	+12.27392578	-15.42480469	-10.08984375	-31.97021484	+12.48046875	-93.18603516	+1688
+1457971432.33110000	+15.33691406	-15.60937500	-10.98632813	-23.84033203	+22.14843750	-85.53955078	+2188	+15.55664063	-14.86669922	-10.76220703	-68.79638672	-45.96679688	-7.51464844	+2592	+12.28271484	-15.45556641	-10.08105469	-32.10205078	+12.28271484	-93.16406250	+1660
+1457971432.33530000	+15.35888672	-15.65332031	-10.98193359	-23.90625000	+21.97265625	-85.56152344	+2132	+15.52587891	-14.91064453	-10.78417969	-68.84033203	-45.98876953	-7.66845703	+2576	+12.28710938	-15.48193359	-10.07226563	-32.18994141	+12.12890625	-93.16406250	+1632
+1457971432.34360000	+15.38964844	-15.72363281	-10.98193359	-23.99414063	+21.75292969	-85.64941406	+2020	+15.49511719	-14.96777344	-10.81054688	-68.88427734	-46.03271484	-7.88818359	+2540	+12.30908203	-15.52587891	-10.07226563	-32.27783203	+11.93115234	-93.20800781	+1572
+1457971432.34780000	+15.38525391	-15.75000000	-10.98632813	-24.08203125	+21.77490234	-85.69335938	+1968	+15.48632813	-14.98535156	-10.81494141	-68.86230469	-46.03271484	-7.97607422	+2520	+12.30908203	-15.53466797	-10.08105469	-32.29980469	+11.95312500	-93.25195313	+1544
+1457971432.35200000	+15.37207031	-15.75878906	-10.98632813	-24.14794922	+21.81884766	-85.73730469	+1920	+15.48632813	-14.98974609	-10.81494141	-68.84033203	-46.07666016	-8.02001953	+2504	+12.30029297	-15.54345703	-10.08984375	-32.32177734	+12.01904297	-93.29589844	+1520
+1457971432.35610010	+15.35888672	-15.76757813	-10.98632813	-24.21386719	+21.84082031	-85.80322266	+1876	+15.49511719	-14.98974609	-10.80615234	-68.81835938	-46.12060547	-7.99804688	+2492	+12.29150391	-15.55224609	-10.09863281	-32.34375000	+12.10693359	-93.36181641	+1496
+1457971432.36030010	+15.34130859	-15.77197266	-10.97753906	-24.25781250	+21.90673828	-85.84716797	+1840	+15.51708984	-14.98535156	-10.78857422	-68.81835938	-46.18652344	-7.91015625	+2484	+12.27832031	-15.55664063	-10.11621094	-32.36572266	+12.23876953	-93.42773438	+1480
+1457971432.36450000	+15.33251953	-15.77197266	-10.96875000	-24.27978516	+21.90673828	-85.91308594	+1812	+15.53906250	-14.97656250	-10.76660156	-68.81835938	-46.25244141	-7.80029297	+2476	+12.26953125	-15.56103516	-10.12939453	-32.34375000	+12.32666016	-93.49365234	+1460
+1457971432.36859990	+15.31494141	-15.76757813	-10.95996094	-24.30175781	+21.95068359	-85.97900391	+1792	+15.56542969	-14.96337891	-10.74023438	-68.77441406	-46.36230469	-7.69042969	+2476	+12.26074219	-15.56542969	-10.14257813	-32.32177734	+12.45849609	-93.60351563	+1448
+1457971432.37280010	+15.30175781	-15.75878906	-10.94677734	-24.30175781	+21.97265625	-86.06689453	+1776	+15.59619141	-14.94580078	-10.71386719	-68.73046875	-46.45019531	-7.53662109	+2476	+12.24755859	-15.56982422	-10.15576172	-32.29980469	+12.59033203	-93.71337891	+1440
+1457971432.37700010	+15.28857422	-15.75439453	-10.94238281	-24.27978516	+22.03857422	-86.11083984	+1768	+15.62255859	-14.93261719	-10.69189453	-68.68652344	-46.51611328	-7.44873047	+2476	+12.23876953	-15.56982422	-10.17333984	-32.25585938	+12.74414063	-93.82324219	+1436
+1457971432.38109990	+15.27539063	-15.74560547	-10.93798828	-24.27978516	+22.08251953	-86.17675781	+1764	+15.65332031	-14.91503906	-10.66992188	-68.66455078	-46.58203125	-7.31689453	+2480	+12.22558594	-15.56542969	-10.19091797	-32.21191406	+12.89794922	-93.91113281	+1436
+1457971432.38529990	+15.26220703	-15.73242188	-10.93359375	-24.25781250	+22.14843750	-86.22070313	+1764	+15.68408203	-14.89746094	-10.64355469	-68.59863281	-46.66992188	-7.18505859	+2484	+12.21679688	-15.56542969	-10.20849609	-32.16796875	+13.07373047	-93.99902344	+1436
+1457971432.39360000	+15.23144531	-15.71044922	-10.92041016	-24.23583984	+22.28027344	-86.33056641	+1784	+15.74121094	-14.85791016	-10.59960938	-68.53271484	-46.80175781	-6.92138672	+2492	+12.18164063	-15.56103516	-10.25244141	-32.08007813	+13.46923828	-94.19677734	+1460
+1457971432.39780000	+15.21826172	-15.69726563	-10.91162109	-24.21386719	+22.32421875	-86.37451172	+1804	+15.77197266	-14.84472656	-10.57763672	-68.48876953	-46.86767578	-6.78955078	+2496	+12.16845703	-15.56542969	-10.26562500	-32.05810547	+13.60107422	-94.28466797	+1476
+1457971432.40190010	+15.20507813	-15.68408203	-10.90283203	-24.16992188	+22.34619141	-86.41845703	+1824	+15.79394531	-14.82714844	-10.56005859	-68.44482422	-46.91162109	-6.67968750	+2496	+12.15966797	-15.56542969	-10.27880859	-32.01416016	+13.73291016	-94.37255859	+1496
+1457971432.40610000	+15.19628906	-15.67089844	-10.89404297	-24.12597656	+22.36816406	-86.46240234	+1848	+15.81591797	-14.81835938	-10.54687500	-68.40087891	-46.97753906	-6.56982422	+2500	+12.15087891	-15.56982422	-10.28759766	-31.99218750	+13.79882813	-94.46044922	+1516
+1457971432.41030000	+15.19189453	-15.66210938	-10.88964844	-24.06005859	+22.41210938	-86.50634766	+1876	+15.83349609	-14.80957031	-10.53369141	-68.35693359	-47.02148438	-6.50390625	+2500	+12.14648438	-15.57421875	-10.28759766	-31.97021484	+13.82080078	-94.50439453	+1536
+1457971432.41440010	+15.18750000	-15.65332031	-10.88964844	-23.99414063	+22.43408203	-86.52832031	+1904	+15.84228516	-14.80517578	-10.52929688	-68.31298828	-47.04345703	-6.45996094	+2496	+12.14208984	-15.57861328	-10.29199219	-31.97021484	+13.84277344	-94.52636719	+1552
+1457971432.41860010	+15.18310547	-15.65332031	-10.89404297	-23.95019531	+22.45605469	-86.52832031	+1932	+15.84667969	-14.80517578	-10.52929688	-68.29101563	-47.04345703	-6.45996094	+2488	+12.14208984	-15.58740234	-10.29199219	-31.97021484	+13.79882813	-94.52636719	+1568
+1457971432.42280010	+15.18310547	-15.64892578	-10.89843750	-23.90625000	+22.47802734	-86.52832031	+1956	+15.84667969	-14.80957031	-10.53369141	-68.24707031	-47.04345703	-6.48193359	+2484	+12.14648438	-15.59619141	-10.28759766	-31.99218750	+13.75488281	-94.50439453	+1580
+1457971432.42689990	+15.18750000	-15.64892578	-10.90283203	-23.86230469	+22.47802734	-86.50634766	+1976	+15.84228516	-14.81396484	-10.54248047	-68.22509766	-47.02148438	-6.50390625	+2476	+12.14648438	-15.60498047	-10.28320313	-31.99218750	+13.68896484	-94.48242188	+1588
+1457971432.43109990	+15.18750000	-15.65332031	-10.90722656	-23.81835938	+22.47802734	-86.48437500	+1992	+15.83349609	-14.82275391	-10.55126953	-68.20312500	-46.99951172	-6.54785156	+2468	+12.15087891	-15.60937500	-10.27441406	-32.01416016	+13.60107422	-94.46044922	+1592
+1457971432.43940000	+15.20068359	-15.66210938	-10.91601563	-23.75244141	+22.41210938	-86.44042969	+2008	+15.80712891	-14.84033203	-10.57763672	-68.13720703	-46.93359375	-6.67968750	+2456	+12.15966797	-15.62255859	-10.25244141	-32.03613281	+13.44726563	-94.41650391	+1592
+1457971432.44359990	+15.20507813	-15.66650391	-10.92041016	-23.70849609	+22.39013672	-86.41845703	+2012	+15.78955078	-14.85351563	-10.59521484	-68.11523438	-46.88964844	-6.76757813	+2448	+12.15966797	-15.62695313	-10.24804688	-32.05810547	+13.38134766	-94.39453125	+1592
+1457971432.44779990	+15.21386719	-15.67529297	-10.92919922	-23.68652344	+22.39013672	-86.37451172	+2012	+15.77197266	-14.86669922	-10.61279297	-68.09326172	-46.84570313	-6.87744141	+2440	+12.16406250	-15.63134766	-10.23925781	-32.05810547	+13.31542969	-94.37255859	+1584
+1457971432.45190000	+15.21826172	-15.67968750	-10.93798828	-23.64257813	+22.39013672	-86.33056641	+2004	+15.74560547	-14.87988281	-10.63916016	-68.04931641	-46.75781250	-6.98730469	+2432	+12.16845703	-15.63574219	-10.23046875	-32.05810547	+13.22753906	-94.32861328	+1576
+1457971432.45610000	+15.22265625	-15.68847656	-10.95117188	-23.59863281	+22.36816406	-86.28662109	+1992	+15.71923828	-14.89306641	-10.66113281	-68.02734375	-46.69189453	-7.11914063	+2424	+12.17724609	-15.63574219	-10.22167969	-32.05810547	+13.13964844	-94.28466797	+1568
+1457971432.46020010	+15.23144531	-15.69287109	-10.95996094	-23.55468750	+22.36816406	-86.24267578	+1976	+15.69287109	-14.90625000	-10.68310547	-67.98339844	-46.60400391	-7.25097656	+2416	+12.18164063	-15.64013672	-10.20849609	-32.05810547	+13.05175781	-94.24072266	+1556
+1457971432.46860000	+15.24902344	-15.70166016	-10.98193359	-23.35693359	+22.30224609	-86.06689453	+1924	+15.63134766	-14.93261719	-10.73583984	-67.89550781	-46.42822266	-7.55859375	+2396	+12.19921875	-15.64453125	-10.15576172	-31.99218750	+12.67822266	-94.06494141	+1524
+1457971432.47270010	+15.25341797	-15.70166016	-10.98632813	-23.24707031	+22.30224609	-86.02294922	+1892	+15.60498047	-14.93701172	-10.75341797	-67.85156250	-46.36230469	-7.66845703	+2384	+12.20361328	-15.63574219	-10.13818359	-31.92626953	+12.56835938	-93.99902344	+1504
+1457971432.47690010	+15.25341797	-15.69287109	-10.99511719	-23.11523438	+22.32421875	-85.95703125	+1856	+15.58300781	-14.93701172	-10.77099609	-67.78564453	-46.27441406	-7.80029297	+2376	+12.20800781	-15.62255859	-10.12060547	-31.79443359	+12.50244141	-93.93310547	+1484
+1457971432.48110010	+15.25341797	-15.67968750	-10.99951172	-23.00537109	+22.34619141	-85.89111328	+1824	+15.56542969	-14.93261719	-10.77978516	-67.69775391	-46.20849609	-7.88818359	+2360	+12.21240234	-15.60937500	-10.11181641	-31.64062500	+12.48046875	-93.88916016	+1460
+1457971432.48519990	+15.24902344	-15.65332031	-11.00390625	-22.87353516	+22.43408203	-85.84716797	+1792	+15.55224609	-14.92382813	-10.78417969	-67.63183594	-46.16455078	-7.95410156	+2348	+12.21240234	-15.58300781	-10.11181641	-31.48681641	+12.56835938	-93.84521484	+1444
+1457971432.48939990	+15.23583984	-15.62255859	-11.00390625	-22.74169922	+22.54394531	-85.80322266	+1768	+15.54785156	-14.90625000	-10.77539063	-67.54394531	-46.12060547	-7.97607422	+2336	+12.20361328	-15.55664063	-10.11181641	-31.28906250	+12.65625000	-93.80126953	+1428
+1457971432.49359990	+15.22265625	-15.58740234	-11.00390625	-22.58789063	+22.63183594	-85.73730469	+1748	+15.54785156	-14.87988281	-10.75781250	-67.45605469	-46.12060547	-7.95410156	+2332	+12.19921875	-15.52587891	-10.11181641	-31.11328125	+12.78808594	-93.77929688	+1416
+1457971432.49770000	+15.20947266	-15.54345703	-10.99511719	-22.43408203	+22.71972656	-85.69335938	+1736	+15.55664063	-14.84912109	-10.73144531	-67.36816406	-46.14257813	-7.91015625	+2328	+12.19042969	-15.49511719	-10.11621094	-30.89355469	+12.94189453	-93.77929688	+1408
+1457971432.50190000	+15.19628906	-15.49511719	-10.98632813	-22.23632813	+22.80761719	-85.64941406	+1732	+15.57861328	-14.80517578	-10.69628906	-67.25830078	-46.18652344	-7.80029297	+2328	+12.17724609	-15.45117188	-10.12060547	-30.62988281	+13.11767578	-93.75732422	+1408
+1457971432.51020000	+15.16113281	-15.38964844	-10.96875000	-21.88476563	+23.07128906	-85.58349609	+1748	+15.62695313	-14.69970703	-10.61718750	-66.97265625	-46.25244141	-7.55859375	+2340	+12.15087891	-15.36767578	-10.14257813	-30.12451172	+13.60107422	-93.75732422	+1428
+1457971432.51440000	+15.12597656	-15.30175781	-10.96435547	-21.59912109	+23.35693359	-85.49560547	+1776	+15.66650391	-14.60302734	-10.56005859	-66.73095703	-46.27441406	-7.38281250	+2360	+12.12890625	-15.29736328	-10.17333984	-29.68505859	+14.06250000	-93.69140625	+1452
+1457971432.51860000	+15.09521484	-15.22265625	-10.95996094	-21.35742188	+23.57666016	-85.36376953	+1816	+15.70166016	-14.52392578	-10.50292969	-66.51123047	-46.27441406	-7.22900391	+2376	+12.10693359	-15.24023438	-10.18652344	-29.33349609	+14.39208984	-93.64746094	+1480
+1457971432.52270010	+15.07324219	-15.15673828	-10.95117188	-21.15966797	+23.73046875	-85.25390625	+1860	+15.72802734	-14.44921875	-10.46337891	-66.31347656	-46.25244141	-7.09716797	+2388	+12.09375000	-15.19189453	-10.19531250	-29.06982422	+14.63378906	-93.55957031	+1508
+1457971432.52690010	+15.04687500	-15.06445313	-10.93798828	-20.83007813	+23.90625000	-85.03417969	+1908	+15.75878906	-14.34375000	-10.41064453	-66.04980469	-46.16455078	-6.94335938	+2408	+12.08056641	-15.13037109	-10.19531250	-28.74023438	+14.87548828	-93.42773438	+1540
+1457971432.53110000	+15.02929688	-14.98974609	-10.92480469	-20.56640625	+24.01611328	-84.85839844	+1960	+15.76757813	-14.26904297	-10.37109375	-65.80810547	-46.09863281	-6.89941406	+2420	+12.07177734	-15.08642578	-10.18652344	-28.49853516	+15.00732422	-93.31787109	+1572
+1457971432.53520010	+15.02929688	-14.93701172	-10.90722656	-20.32470703	+24.03808594	-84.72656250	+2008	+15.76318359	-14.21191406	-10.36230469	-65.61035156	-45.94482422	-6.94335938	+2428	+12.07177734	-15.06005859	-10.17333984	-28.32275391	+15.02929688	-93.25195313	+1596
+1457971432.53940010	+15.04248047	-14.88867188	-10.90283203	-20.06103516	+24.06005859	-84.50683594	+2048	+15.74121094	-14.15039063	-10.37109375	-65.36865234	-45.68115234	-7.09716797	+2436	+12.08496094	-15.02929688	-10.16455078	-28.14697266	+15.02929688	-93.07617188	+1620
+1457971432.54769990	+15.06445313	-14.81396484	-10.89843750	-19.64355469	+24.12597656	-84.11132813	+2104	+15.67089844	-14.06250000	-10.43261719	-64.97314453	-45.08789063	-7.49267578	+2452	+12.10253906	-14.98535156	-10.13818359	-27.86132813	+15.02929688	-92.74658203	+1636
+1457971432.55189990	+15.07763672	-14.77001953	-10.89843750	-19.40185547	+24.16992188	-83.84765625	+2120	+15.62255859	-14.01855469	-10.47216797	-64.77539063	-44.69238281	-7.75634766	+2456	+12.11572266	-14.94580078	-10.12500000	-27.66357422	+15.00732422	-92.50488281	+1640
+1457971432.55600000	+15.09082031	-14.73046875	-10.89404297	-19.16015625	+24.16992188	-83.56201172	+2128	+15.56982422	-13.99218750	-10.50292969	-64.64355469	-44.38476563	-8.02001953	+2460	+12.12890625	-14.91503906	-10.09423828	-27.50976563	+14.91943359	-92.30712891	+1636
+1457971432.56020000	+15.10839844	-14.69531250	-10.88525391	-18.91845703	+24.12597656	-83.29833984	+2120	+15.50390625	-13.97021484	-10.53808594	-64.55566406	-44.05517578	-8.28369141	+2464	+12.14208984	-14.87988281	-10.06347656	-27.37792969	+14.83154297	-92.08740234	+1628
+1457971432.56440000	+15.13916016	-14.64257813	-10.86328125	-18.58886719	+23.99414063	-82.99072266	+2108	+15.45117188	-13.93066406	-10.56445313	-64.42382813	-43.72558594	-8.50341797	+2464	+12.15966797	-14.84033203	-10.02392578	-27.18017578	+14.69970703	-91.82373047	+1616
+1457971432.56850000	+15.16552734	-14.58984375	-10.85009766	-18.28125000	+23.97216797	-82.74902344	+2088	+15.40722656	-13.88671875	-10.59082031	-64.27001953	-43.39599609	-8.70117188	+2460	+12.17285156	-14.80078125	-9.99755859	-27.00439453	+14.63378906	-91.58203125	+1596
+1457971432.57270000	+15.18310547	-14.53710938	-10.83691406	-17.99560547	+23.97216797	-82.52929688	+2064	+15.36328125	-13.83837891	-10.60839844	-64.09423828	-43.08837891	-8.89892578	+2460	+12.17724609	-14.75683594	-9.97558594	-26.80664063	+14.67773438	-91.36230469	+1576
+1457971432.57690000	+15.20507813	-14.46679688	-10.82373047	-17.62207031	+24.03808594	-82.19970703	+2032	+15.32812500	-13.76806641	-10.63037109	-63.89648438	-42.69287109	-9.05273438	+2460	+12.19921875	-14.68652344	-9.94921875	-26.47705078	+14.69970703	-91.03271484	+1556
+1457971432.58100010	+15.22265625	-14.40966797	-10.81494141	-17.31445313	+24.08203125	-81.89208984	+1992	+15.30615234	-13.69335938	-10.64794922	-63.72070313	-42.34130859	-9.14062500	+2460	+12.21679688	-14.63818359	-9.92724609	-26.21337891	+14.74365234	-90.79101563	+1532
+1457971432.58940010	+15.20507813	-14.20751953	-10.80175781	-16.50146484	+24.47753906	-81.07910156	+1928	+15.26220703	-13.50878906	-10.60839844	-63.43505859	-41.68212891	-9.09667969	+2464	+12.19921875	-14.46679688	-9.89208984	-25.57617188	+15.13916016	-90.15380859	+1488
+1457971432.59349990	+15.18750000	-14.09765625	-10.77978516	-16.10595703	+24.67529297	-80.74951172	+1900	+15.26220703	-13.40771484	-10.57763672	-63.30322266	-41.41845703	-8.98681641	+2468	+12.19482422	-14.38769531	-9.87451172	-25.24658203	+15.35888672	-89.91210938	+1472
+1457971432.59770010	+15.16113281	-13.99218750	-10.75341797	-15.77636719	+24.85107422	-80.44189453	+1876	+15.26220703	-13.30664063	-10.53808594	-63.12744141	-41.17675781	-8.87695313	+2472	+12.17724609	-14.30419922	-9.86572266	-24.91699219	+15.64453125	-89.62646484	+1460
+1457971432.60190010	+15.15673828	-13.86035156	-10.71386719	-15.27099609	+24.98291016	-80.09033203	+1864	+15.29296875	-13.17480469	-10.48535156	-62.90771484	-40.93505859	-8.61328125	+2488	+12.17724609	-14.21191406	-9.84814453	-24.49951172	+15.86425781	-89.36279297	+1452
+1457971432.60599990	+15.13916016	-13.75048828	-10.68750000	-14.89746094	+25.22460938	-79.82666016	+1856	+15.32812500	-13.04296875	-10.43701172	-62.64404297	-40.69335938	-8.39355469	+2504	+12.16845703	-14.13281250	-9.84375000	-24.12597656	+16.19384766	-89.12109375	+1444
+1457971432.61019990	+15.09082031	-13.62304688	-10.67431641	-14.52392578	+25.64208984	-79.49707031	+1860	+15.34130859	-12.90234375	-10.38427734	-62.40234375	-40.40771484	-8.19580078	+2524	+12.14208984	-14.03613281	-9.84375000	-23.73046875	+16.65527344	-88.83544922	+1448
+1457971432.61430000	+15.06005859	-13.48242188	-10.66552734	-14.04052734	+26.03759766	-79.03564453	+1876	+15.37646484	-12.75732422	-10.33154297	-62.16064453	-40.07812500	-7.91015625	+2548	+12.12890625	-13.92626953	-9.83935547	-23.24707031	+17.09472656	-88.48388672	+1460
+1457971432.62270000	+14.98095703	-13.20556641	-10.63037109	-13.13964844	+26.71875000	-78.09082031	+1928	+15.41601563	-12.47607422	-10.21728516	-61.74316406	-39.44091797	-7.47070313	+2588	+12.07177734	-13.72851563	-9.82617188	-22.47802734	+17.95166016	-87.82470703	+1484
+1457971432.62680010	+14.95019531	-13.05175781	-10.59960938	-12.59033203	+27.00439453	-77.58544922	+1968	+15.44238281	-12.31787109	-10.15136719	-61.47949219	-39.15527344	-7.18505859	+2616	+12.05419922	-13.61865234	-9.82177734	-22.01660156	+18.36914063	-87.45117188	+1508
+1457971432.63100000	+14.91064453	-12.90673828	-10.56445313	-12.12890625	+27.29003906	-77.16796875	+2012	+15.46435547	-12.18164063	-10.08105469	-61.25976563	-38.91357422	-6.96533203	+2644	+12.02343750	-13.52197266	-9.80419922	-21.62109375	+18.72070313	-87.12158203	+1532
+1457971432.63520000	+14.87988281	-12.78369141	-10.52050781	-11.71142578	+27.50976563	-76.81640625	+2064	+15.47314453	-12.04101563	-10.03271484	-60.99609375	-38.58398438	-6.78955078	+2668	+12.00146484	-13.43408203	-9.78222656	-21.26953125	+19.05029297	-86.81396484	+1560
+1457971432.64350010	+14.87109375	-12.52001953	-10.46777344	-10.63476563	+27.94921875	-75.76171875	+2168	+15.50390625	-11.76855469	-9.94042969	-60.49072266	-37.88085938	-6.50390625	+2704	+11.99267578	-13.24072266	-9.73828125	-20.41259766	+19.59960938	-85.97900391	+1620
+1457971432.64770010	+14.84472656	-12.37939453	-10.45019531	-10.12939453	+28.25683594	-75.16845703	+2224	+15.48193359	-11.62792969	-9.90966797	-60.22705078	-37.44140625	-6.48193359	+2724	+11.97070313	-13.13964844	-9.71630859	-20.06103516	+19.90722656	-85.58349609	+1652
+1457971432.65179990	+14.83154297	-12.23437500	-10.44140625	-9.51416016	+28.56445313	-74.46533203	+2276	+15.46875000	-11.48291016	-9.87451172	-59.96337891	-36.95800781	-6.45996094	+2744	+11.97070313	-13.02539063	-9.69433594	-19.53369141	+20.17089844	-85.01220703	+1684
+1457971432.65599990	+14.81835938	-12.09375000	-10.41064453	-8.98681641	+28.74023438	-73.80615234	+2324	+15.45117188	-11.36865234	-9.83496094	-59.78759766	-36.56250000	-6.43798828	+2752	+11.96630859	-12.91552734	-9.65478516	-19.09423828	+20.32470703	-84.50683594	+1712
+1457971432.66020010	+14.81396484	-11.97070313	-10.37109375	-8.48144531	+28.82812500	-73.21289063	+2360	+15.41601563	-11.24560547	-9.81738281	-59.61181641	-36.07910156	-6.43798828	+2764	+11.96630859	-12.81445313	-9.60644531	-18.69873047	+20.36865234	-84.00146484	+1736
+1457971432.66849990	+14.84472656	-11.70703125	-10.28759766	-7.33886719	+28.91601563	-71.93847656	+2416	+15.36328125	-10.99951172	-9.76025391	-59.21630859	-35.20019531	-6.43798828	+2780	+12.00585938	-12.59912109	-9.49658203	-17.75390625	+20.36865234	-82.94677734	+1776
+1457971432.67269990	+14.84472656	-11.58837891	-10.24365234	-6.85546875	+29.00390625	-71.34521484	+2432	+15.31494141	-10.88085938	-9.73828125	-59.01855469	-34.71679688	-6.52587891	+2788	+12.01025391	-12.49365234	-9.43945313	-17.33642578	+20.41259766	-82.46337891	+1788
+1457971432.67680000	+14.86669922	-11.45214844	-10.21289063	-6.21826172	+29.09179688	-70.57617188	+2444	+15.28417969	-10.75341797	-9.72070313	-58.82080078	-34.16748047	-6.54785156	+2792	+12.04101563	-12.36621094	-9.38232422	-16.74316406	+20.41259766	-81.78222656	+1800
+1457971432.68100000	+14.88427734	-11.32031250	-10.17333984	-5.64697266	+29.15771484	-69.82910156	+2444	+15.24902344	-10.63037109	-9.69873047	-58.62304688	-33.64013672	-6.59179688	+2792	+12.06738281	-12.24755859	-9.32519531	-16.19384766	+20.41259766	-81.16699219	+1804
+1457971432.68520000	+14.87548828	-11.17529297	-10.14257813	-5.03173828	+29.31152344	-69.01611328	+2440	+15.20068359	-10.50292969	-9.67675781	-58.44726563	-33.06884766	-6.65771484	+2796	+12.07617188	-12.12011719	-9.27246094	-15.64453125	+20.47851563	-80.50781250	+1808
+1457971432.68930010	+14.87988281	-11.02587891	-10.09863281	-4.37255859	+29.39941406	-68.22509766	+2432	+15.16992188	-10.36230469	-9.64599609	-58.24951172	-32.51953125	-6.61376953	+2796	+12.09814453	-11.98388672	-9.21533203	-15.02929688	+20.47851563	-79.84863281	+1812
+1457971432.69350000	+14.87988281	-10.88525391	-10.05468750	-3.77929688	+29.48730469	-67.50000000	+2416	+15.13476563	-10.23046875	-9.60644531	-58.09570313	-32.03613281	-6.54785156	+2796	+12.11572266	-11.86083984	-9.14941406	-14.47998047	+20.45654297	-79.23339844	+1812
+1457971432.70180010	+14.87988281	-10.60400391	-9.92724609	-2.65869141	+29.53125000	-66.07177734	+2376	+15.07763672	-9.96240234	-9.50976563	-57.83203125	-31.09130859	-6.32812500	+2792	+12.13769531	-11.60156250	-9.02197266	-13.33740234	+20.45654297	-77.95898438	+1808
+1457971432.70600010	+14.87988281	-10.45898438	-9.86572266	-2.06542969	+29.59716797	-65.41259766	+2356	+15.06005859	-9.80859375	-9.46142578	-57.61230469	-30.60791016	-6.21826172	+2792	+12.15087891	-11.48291016	-8.96044922	-12.76611328	+20.50048828	-77.34375000	+1804
+1457971432.71009990	+14.85351563	-10.30078125	-9.81298828	-1.45019531	+29.77294922	-64.66552734	+2340	+15.03369141	-9.65478516	-9.39550781	-57.39257813	-30.12451172	-6.13037109	+2792	+12.14648438	-11.34667969	-8.91650391	-12.17285156	+20.69824219	-76.68457031	+1800
+1457971432.71429990	+14.84033203	-10.13818359	-9.76025391	-0.76904297	+29.92675781	-63.89648438	+2324	+15.02490234	-9.49218750	-9.32958984	-57.12890625	-29.68505859	-5.95458984	+2800	+12.15087891	-11.20605469	-8.87255859	-11.51367188	+20.87402344	-75.98144531	+1800
+1457971432.71849990	+14.82275391	-9.98437500	-9.69873047	-0.15380859	+30.05859375	-63.19335938	+2304	+15.02050781	-9.32958984	-9.25488281	-56.88720703	-29.24560547	-5.71289063	+2808	+12.14648438	-11.07861328	-8.82421875	-10.92041016	+20.98388672	-75.34423828	+1796
+1457971432.72260000	+14.77880859	-9.82617188	-9.64599609	+0.41748047	+30.27832031	-62.42431641	+2292	+15.00732422	-9.17138672	-9.17138672	-56.71142578	-28.85009766	-5.47119141	+2820	+12.12890625	-10.94677734	-8.78027344	-10.37109375	+21.20361328	-74.68505859	+1792
+1457971432.73099990	+14.72167969	-9.49658203	-9.49658203	+1.62597656	+30.47607422	-61.08398438	+2292	+15.00732422	-8.82861328	-8.97802734	-56.22802734	-28.16894531	-4.83398438	+2856	+12.09375000	-10.68750000	-8.68798828	-9.27246094	+21.53320313	-73.43261719	+1792
+1457971432.73510000	+14.68652344	-9.34716797	-9.41748047	+2.17529297	+30.54199219	-60.49072266	+2300	+15.00292969	-8.66162109	-8.87695313	-55.98632813	-27.86132813	-4.54833984	+2876	+12.06738281	-10.56445313	-8.63964844	-8.78906250	+21.75292969	-72.83935547	+1792
+1457971432.73930000	+14.66455078	-9.18896484	-9.34277344	+2.76855469	+30.60791016	-59.83154297	+2316	+15.01171875	-8.49023438	-8.77587891	-55.70068359	-27.55371094	-4.19677734	+2900	+12.05859375	-10.43261719	-8.59570313	-8.17382813	+21.92871094	-72.15820313	+1800
+1457971432.74350000	+14.63818359	-9.03515625	-9.26806641	+3.36181641	+30.67382813	-59.19433594	+2336	+15.01611328	-8.31884766	-8.67480469	-55.41503906	-27.24609375	-3.86718750	+2924	+12.04101563	-10.30957031	-8.54736328	-7.64648438	+22.10449219	-71.54296875	+1804
+1457971432.74760010	+14.59423828	-8.87695313	-9.19335938	+3.93310547	+30.80566406	-58.53515625	+2360	+15.01171875	-8.14746094	-8.57373047	-55.15136719	-26.91650391	-3.53759766	+2948	+12.01025391	-10.19091797	-8.50341797	-7.16308594	+22.32421875	-70.90576172	+1812
+1457971432.75180010	+14.56347656	-8.71435547	-9.12744141	+4.59228516	+30.91552734	-57.81005859	+2388	+15.01171875	-7.97607422	-8.47705078	-54.86572266	-26.56494141	-3.18603516	+2972	+11.99267578	-10.05908203	-8.45947266	-6.59179688	+22.52197266	-70.20263672	+1828
+1457971432.76009990	+14.50634766	-8.40673828	-8.96923828	+5.80078125	+30.89355469	-56.44775391	+2460	+14.98974609	-7.65966797	-8.27490234	-54.47021484	-25.92773438	-2.41699219	+3020	+11.94433594	-9.81738281	-8.34082031	-5.66894531	+22.74169922	-68.95019531	+1856
+1457971432.76430010	+14.48876953	-8.25732422	-8.88574219	+6.39404297	+30.82763672	-55.76660156	+2500	+14.98095703	-7.50146484	-8.17822266	-54.25048828	-25.59814453	-2.02148438	+3044	+11.93554688	-9.68554688	-8.27929688	-5.11962891	+22.78564453	-68.24707031	+1880
+1457971432.76840000	+14.46679688	-8.10791016	-8.79785156	+6.98730469	+30.73974609	-55.10742188	+2544	+14.96777344	-7.35205078	-8.07714844	-54.05273438	-25.26855469	-1.62597656	+3064	+11.92675781	-9.56250000	-8.21777344	-4.61425781	+22.85156250	-67.58789063	+1896
+1457971432.77259990	+14.45361328	-7.96289063	-8.70556641	+7.53662109	+30.62988281	-54.51416016	+2584	+14.95019531	-7.20703125	-7.98486328	-53.87695313	-24.91699219	-1.27441406	+3084	+11.91357422	-9.44384766	-8.13867188	-4.17480469	+22.82958984	-66.97265625	+1920
+1457971432.78090000	+14.44921875	-7.66406250	-8.55175781	+8.87695313	+30.41015625	-53.04199219	+2660	+14.91064453	-6.92138672	-7.83105469	-53.52539063	-24.03808594	-0.59326172	+3116	+11.92236328	-9.18457031	-7.98925781	-3.07617188	+22.71972656	-65.54443359	+1964
+1457971432.78510000	+14.43603516	-7.51464844	-8.45947266	+9.47021484	+30.25634766	-52.31689453	+2696	+14.87548828	-6.78955078	-7.74755859	-53.41552734	-23.62060547	-0.21972656	+3128	+11.91357422	-9.06152344	-7.90576172	-2.63671875	+22.63183594	-64.86328125	+1984
+1457971432.79340000	+14.42724609	-7.21582031	-8.28808594	+10.72265625	+29.92675781	-50.84472656	+2748	+14.81835938	-6.53027344	-7.58935547	-53.19580078	-22.71972656	+0.41748047	+3148	+11.92675781	-8.78906250	-7.73876953	-1.56005859	+22.34619141	-63.39111328	+2024
+1457971432.79760000	+14.43164063	-7.07519531	-8.18701172	+11.29394531	+29.64111328	-50.18554688	+2772	+14.78759766	-6.40722656	-7.50585938	-53.15185547	-22.32421875	+0.76904297	+3156	+11.93115234	-8.66162109	-7.64648438	-1.07666016	+22.14843750	-62.70996094	+2044
+1457971432.80180000	+14.44042969	-6.93457031	-8.09033203	+11.88720703	+29.37744141	-49.50439453	+2788	+14.76562500	-6.28857422	-7.42675781	-53.08593750	-21.88476563	+1.09863281	+3160	+11.94433594	-8.52539063	-7.55419922	-0.52734375	+21.92871094	-62.00683594	+2060
+1457971432.80590010	+14.44482422	-6.78955078	-7.99804688	+12.48046875	+29.17968750	-48.84521484	+2800	+14.73925781	-6.15673828	-7.35205078	-52.97607422	-21.46728516	+1.42822266	+3164	+11.95751953	-8.39794922	-7.46191406	+0.02197266	+21.70898438	-61.32568359	+2076
+1457971432.81010010	+14.43603516	-6.64453125	-7.90136719	+13.02978516	+28.95996094	-48.20800781	+2808	+14.70849609	-6.03369141	-7.26416016	-52.86621094	-21.09375000	+1.75781250	+3168	+11.96191406	-8.26611328	-7.36962891	+0.50537109	+21.51123047	-60.64453125	+2088
+1457971432.81839990	+14.43164063	-6.35449219	-7.71240234	+14.21630859	+28.58642578	-46.86767578	+2812	+14.66015625	-5.78759766	-7.10595703	-52.64648438	-20.21484375	+2.30712891	+3172	+11.97509766	-8.00244141	-7.18945313	+1.56005859	+21.09375000	-59.26025391	+2112
+1457971432.82259990	+14.42285156	-6.21386719	-7.61132813	+14.76562500	+28.34472656	-46.20849609	+2812	+14.63378906	-5.66455078	-7.00927734	-52.58056641	-19.84130859	+2.65869141	+3176	+11.97070313	-7.87060547	-7.10156250	+2.06542969	+20.91796875	-58.57910156	+2124
+1457971432.82680010	+14.41406250	-6.07763672	-7.51464844	+15.29296875	+28.12500000	-45.61523438	+2804	+14.61181641	-5.54589844	-6.91259766	-52.49267578	-19.51171875	+3.01025391	+3180	+11.97509766	-7.74316406	-7.01367188	+2.59277344	+20.74218750	-57.89794922	+2132
+1457971432.83090000	+14.39648438	-5.93701172	-7.41796875	+15.82031250	+27.97119141	-45.02197266	+2800	+14.59423828	-5.41406250	-6.82031250	-52.31689453	-19.13818359	+3.33984375	+3188	+11.97070313	-7.62011719	-6.93457031	+3.07617188	+20.58837891	-57.26074219	+2140
+1457971432.83509990	+14.37890625	-5.80517578	-7.31250000	+16.30371094	+27.77343750	-44.49462891	+2796	+14.58105469	-5.28662109	-6.70605469	-52.18505859	-18.87451172	+3.73535156	+3196	+11.96630859	-7.50146484	-6.84667969	+3.53759766	+20.43457031	-56.66748047	+2148
+1457971432.84340000	+14.35253906	-5.54150391	-7.11474609	+17.31445313	+27.42187500	-43.43994141	+2792	+14.55468750	-5.02734375	-6.50390625	-51.81152344	-18.21533203	+4.46044922	+3212	+11.95312500	-7.27294922	-6.68408203	+4.46044922	+20.23681641	-55.45898438	+2160
+1457971432.84760000	+14.32617188	-5.41406250	-7.01367188	+17.79785156	+27.29003906	-42.91259766	+2792	+14.53710938	-4.89550781	-6.38525391	-51.61376953	-17.97363281	+4.87792969	+3224	+11.93554688	-7.16308594	-6.60498047	+4.87792969	+20.17089844	-54.86572266	+2164
+1457971432.85170010	+14.29541016	-5.29541016	-6.92138672	+18.25927734	+27.20214844	-42.36328125	+2792	+14.52832031	-4.76806641	-6.27099609	-51.39404297	-17.70996094	+5.27343750	+3236	+11.92236328	-7.05322266	-6.53466797	+5.29541016	+20.14892578	-54.25048828	+2164
+1457971432.85590000	+14.26464844	-5.16796875	-6.82910156	+18.74267578	+27.09228516	-41.81396484	+2796	+14.51074219	-4.63623047	-6.15673828	-51.17431641	-17.42431641	+5.71289063	+3252	+11.90917969	-6.94775391	-6.46435547	+5.73486328	+20.12695313	-53.63525391	+2168
+1457971432.86010000	+14.24267578	-5.04931641	-6.72802734	+19.18212891	+26.91650391	-41.35253906	+2808	+14.49755859	-4.51318359	-6.03369141	-50.99853516	-17.20458984	+6.19628906	+3268	+11.89160156	-6.84228516	-6.38525391	+6.13037109	+20.06103516	-53.08593750	+2172
+1457971432.86420010	+14.21630859	-4.93505859	-6.62695313	+19.62158203	+26.74072266	-40.89111328	+2816	+14.48437500	-4.39013672	-5.91064453	-50.80078125	-16.98486328	+6.65771484	+3284	+11.87841797	-6.74121094	-6.31494141	+6.52587891	+20.01708984	-52.51464844	+2176
+1457971432.86840010	+14.18994141	-4.82080078	-6.53027344	+20.06103516	+26.60888672	-40.45166016	+2832	+14.47119141	-4.25830078	-5.79638672	-50.55908203	-16.74316406	+7.11914063	+3300	+11.86523438	-6.64453125	-6.24023438	+6.92138672	+19.97314453	-51.96533203	+2180
+1457971432.87669990	+14.14599609	-4.60546875	-6.32812500	+20.80810547	+26.25732422	-39.63867188	+2868	+14.44921875	-4.01660156	-5.55029297	-50.07568359	-16.34765625	+8.04199219	+3340	+11.83447266	-6.45556641	-6.08642578	+7.62451172	+19.81933594	-50.88867188	+2192
+1457971432.88089990	+14.12402344	-4.49560547	-6.23144531	+21.24755859	+26.05957031	-39.17724609	+2888	+14.43603516	-3.89794922	-5.44042969	-49.85595703	-16.08398438	+8.48144531	+3352	+11.82568359	-6.35888672	-6.01171875	+8.02001953	+19.73144531	-50.31738281	+2200
+1457971432.88509990	+14.10644531	-4.39013672	-6.13037109	+21.64306641	+25.83984375	-38.75976563	+2912	+14.41845703	-3.78808594	-5.32177734	-49.65820313	-15.90820313	+8.96484375	+3372	+11.81250000	-6.26220703	-5.93261719	+8.37158203	+19.57763672	-49.79003906	+2212
+1457971432.88920000	+14.08447266	-4.28906250	-6.03369141	+22.01660156	+25.64208984	-38.32031250	+2932	+14.40087891	-3.68701172	-5.21191406	-49.48242188	-15.66650391	+9.38232422	+3384	+11.80371094	-6.16992188	-5.85351563	+8.74511719	+19.44580078	-49.24072266	+2220
+1457971432.89340000	+14.06689453	-4.17480469	-5.94140625	+22.43408203	+25.46630859	-37.88085938	+2952	+14.37890625	-3.58154297	-5.10205078	-49.30664063	-15.40283203	+9.79980469	+3400	+11.79052734	-6.06445313	-5.77441406	+9.16259766	+19.31396484	-48.69140625	+2232
+1457971432.89759990	+14.05810547	-4.07373047	-5.82714844	+22.78564453	+25.09277344	-37.55126953	+2976	+14.36572266	-3.48046875	-4.98779297	-49.17480469	-15.22705078	+10.28320313	+3412	+11.78613281	-5.97216797	-5.68212891	+9.51416016	+19.02832031	-48.20800781	+2244
+1457971432.90590000	+14.04052734	-3.87597656	-5.62060547	+23.51074219	+24.54345703	-36.73828125	+3016	+14.33056641	-3.29589844	-4.79443359	-48.88916016	-14.61181641	+11.03027344	+3428	+11.77734375	-5.78320313	-5.51513672	+10.28320313	+18.58886719	-47.17529297	+2268
+1457971432.91010000	+14.03613281	-3.77490234	-5.50634766	+23.86230469	+24.16992188	-36.38671875	+3032	+14.31298828	-3.20800781	-4.69335938	-48.75732422	-14.39208984	+11.44775391	+3436	+11.77734375	-5.68652344	-5.41845703	+10.63476563	+18.28125000	-46.71386719	+2280
+1457971432.91420010	+14.03173828	-3.68261719	-5.40966797	+24.23583984	+23.92822266	-35.92529297	+3044	+14.29541016	-3.12451172	-4.60546875	-48.62548828	-14.04052734	+11.77734375	+3436	+11.77294922	-5.59423828	-5.33496094	+11.03027344	+18.03955078	-46.18652344	+2288
+1457971432.91840000	+14.02294922	-3.57714844	-5.31738281	+24.65332031	+23.66455078	-35.46386719	+3052	+14.27343750	-3.04101563	-4.52197266	-48.51562500	-13.66699219	+12.10693359	+3436	+11.77294922	-5.49755859	-5.25146484	+11.44775391	+17.79785156	-45.63720703	+2300
+1457971432.92249990	+14.01855469	-3.48046875	-5.20751953	+25.02685547	+23.31298828	-35.04638672	+3060	+14.25585938	-2.96630859	-4.42089844	-48.44970703	-13.38134766	+12.50244141	+3436	+11.77294922	-5.40087891	-5.15478516	+11.84326172	+17.49023438	-45.17578125	+2308
+1457971432.93090010	+14.00097656	-3.29150391	-5.00976563	+25.79589844	+22.71972656	-34.18945313	+3064	+14.21191406	-2.81250000	-4.24511719	-48.27392578	-12.67822266	+13.20556641	+3428	+11.76416016	-5.21630859	-4.98339844	+12.61230469	+17.00683594	-44.16503906	+2320
+1457971432.93499990	+13.99658203	-3.19921875	-4.89990234	+26.14746094	+22.34619141	-33.81591797	+3068	+14.19433594	-2.73779297	-4.14843750	-48.18603516	-12.41455078	+13.62304688	+3424	+11.76416016	-5.13281250	-4.89111328	+12.96386719	+16.67724609	-43.72558594	+2328
+1457971432.94339990	+13.98339844	-3.02343750	-4.70654297	+26.85058594	+21.75292969	-33.00292969	+3056	+14.16357422	-2.59277344	-3.97705078	-48.01025391	-11.71142578	+14.32617188	+3408	+11.75537109	-4.96582031	-4.72851563	+13.66699219	+16.23779297	-42.75878906	+2332
+1457971432.95170000	+13.95263672	-2.85644531	-4.51757813	+27.53173828	+21.22558594	-32.23388672	+3044	+14.12841797	-2.45214844	-3.78808594	-47.81250000	-11.16210938	+15.09521484	+3396	+11.74218750	-4.80761719	-4.57031250	+14.32617188	+15.82031250	-41.87988281	+2332
+1457971432.95590000	+13.93945313	-2.77294922	-4.42968750	+27.88330078	+20.96191406	-31.83837891	+3036	+14.11083984	-2.37744141	-3.69580078	-47.68066406	-10.89843750	+15.46875000	+3392	+11.73339844	-4.73291016	-4.49560547	+14.65576172	+15.62255859	-41.41845703	+2332
+1457971432.96420000	+13.90869141	-2.62353516	-4.24072266	+28.45458984	+20.39062500	-31.22314453	+3020	+14.07568359	-2.24121094	-3.49365234	-47.48291016	-10.50292969	+16.32568359	+3380	+11.71582031	-4.59228516	-4.35058594	+15.20507813	+15.22705078	-40.60546875	+2328
+1457971432.97250010	+13.87792969	-2.48291016	-4.06054688	+28.95996094	+19.84130859	-30.71777344	+3008	+14.05371094	-2.09179688	-3.29589844	-47.17529297	-10.19531250	+17.16064453	+3376	+11.70263672	-4.46484375	-4.21435547	+15.68847656	+14.87548828	-39.81445313	+2320
+1457971432.97670010	+13.85595703	-2.41699219	-3.97705078	+29.17968750	+19.62158203	-30.47607422	+3004	+14.04052734	-2.02587891	-3.19921875	-47.06542969	-10.06347656	+17.53417969	+3372	+11.68945313	-4.40771484	-4.14843750	+15.88623047	+14.72167969	-39.46289063	+2316
+1457971432.98090000	+13.83837891	-2.35107422	-3.89794922	+29.39941406	+19.40185547	-30.21240234	+3000	+14.02734375	-1.95556641	-3.10693359	-46.93359375	-9.93164063	+17.92968750	+3368	+11.68066406	-4.34619141	-4.08251953	+16.10595703	+14.54589844	-39.11132813	+2312
+1457971432.98499990	+13.82080078	-2.28955078	-3.81445313	+29.61914063	+19.16015625	-29.99267578	+3000	+14.01416016	-1.88964844	-3.01025391	-46.77978516	-9.82177734	+18.32519531	+3368	+11.67187500	-4.28466797	-4.02099609	+16.32568359	+14.37011719	-38.75976563	+2308
+1457971432.99340010	+13.78125000	-2.16650391	-3.65625000	+29.99267578	+18.67675781	-29.57519531	+3000	+13.98339844	-1.75781250	-2.82128906	-46.53808594	-9.68994141	+19.13818359	+3368	+11.64990234	-4.17480469	-3.90673828	+16.69921875	+14.08447266	-38.10058594	+2296
+1457971432.99749990	+13.76806641	-2.10937500	-3.57275391	+30.16845703	+18.39111328	-29.42138672	+3004	+13.97460938	-1.69628906	-2.72900391	-46.40625000	-9.62402344	+19.53369141	+3368	+11.64111328	-4.12207031	-3.84082031	+16.87500000	+13.86474609	-37.81494141	+2296
+1457971433.00169990	+13.75048828	-2.05664063	-3.49365234	+30.34423828	+18.14941406	-29.22363281	+3008	+13.95703125	-1.63476563	-2.64111328	-46.29638672	-9.53613281	+19.92919922	+3364	+11.63232422	-4.06933594	-3.77929688	+17.02880859	+13.68896484	-37.52929688	+2288
+1457971433.00580000	+13.73730469	-1.99951172	-3.41894531	+30.49804688	+17.92968750	-29.02587891	+3012	+13.94824219	-1.57763672	-2.55761719	-46.18652344	-9.42626953	+20.30273438	+3364	+11.62353516	-4.01660156	-3.72216797	+17.20458984	+13.53515625	-37.22167969	+2284
+1457971433.01000000	+13.72851563	-1.94677734	-3.33984375	+30.67382813	+17.68798828	-28.87207031	+3016	+13.93945313	-1.52490234	-2.47412109	-46.05468750	-9.36035156	+20.67626953	+3360	+11.61914063	-3.96826172	-3.66064453	+17.38037109	+13.31542969	-36.95800781	+2284
+1457971433.01830010	+13.70214844	-1.84130859	-3.20361328	+31.02539063	+17.27050781	-28.41064453	+3024	+13.90869141	-1.41943359	-2.32470703	-45.87890625	-9.09667969	+21.37939453	+3356	+11.60595703	-3.86279297	-3.54638672	+17.73193359	+12.96386719	-36.40869141	+2276
+1457971433.02250000	+13.69335938	-1.78857422	-3.12890625	+31.20117188	+17.00683594	-28.21289063	+3028	+13.89990234	-1.37548828	-2.25000000	-45.79101563	-8.96484375	+21.70898438	+3348	+11.60595703	-3.81005859	-3.48486328	+17.92968750	+12.74414063	-36.14501953	+2272
+1457971433.02670000	+13.68457031	-1.74023438	-3.05859375	+31.35498047	+16.76513672	-27.99316406	+3028	+13.88232422	-1.33154297	-2.18408203	-45.72509766	-8.81103516	+22.06054688	+3344	+11.59716797	-3.76171875	-3.42773438	+18.08349609	+12.54638672	-35.88134766	+2268
+1457971433.03080010	+13.67578125	-1.68750000	-2.99267578	+31.50878906	+16.54541016	-27.77343750	+3028	+13.87353516	-1.29199219	-2.11376953	-45.68115234	-8.67919922	+22.39013672	+3336	+11.59277344	-3.70898438	-3.37060547	+18.25927734	+12.37060547	-35.59570313	+2264
+1457971433.03500010	+13.67138672	-1.63916016	-2.92236328	+31.68457031	+16.28173828	-27.59765625	+3032	+13.86474609	-1.25244141	-2.04785156	-45.61523438	-8.54736328	+22.71972656	+3328	+11.59277344	-3.66064453	-3.30908203	+18.43505859	+12.12890625	-35.37597656	+2264
+1457971433.03920010	+13.66699219	-1.59082031	-2.85205078	+31.83837891	+16.06201172	-27.39990234	+3028	+13.85595703	-1.21289063	-1.99072266	-45.57128906	-8.37158203	+23.00537109	+3316	+11.58837891	-3.61230469	-3.25195313	+18.58886719	+11.90917969	-35.13427734	+2260
+1457971433.04329990	+13.66699219	-1.54687500	-2.79052734	+31.99218750	+15.84228516	-27.18017578	+3024	+13.84716797	-1.18212891	-1.93359375	-45.52734375	-8.19580078	+23.26904297	+3304	+11.58398438	-3.56396484	-3.19482422	+18.76464844	+11.71142578	-34.87060547	+2256
+1457971433.05170010	+13.65820313	-1.45898438	-2.66748047	+32.27783203	+15.44677734	-26.76269531	+3008	+13.82519531	-1.12060547	-1.82373047	-45.48339844	-7.84423828	+23.75244141	+3280	+11.57958984	-3.47167969	-3.08496094	+19.09423828	+11.33789063	-34.40917969	+2252
+1457971433.05580000	+13.65380859	-1.41503906	-2.61035156	+32.40966797	+15.27099609	-26.54296875	+3000	+13.81640625	-1.08984375	-1.77539063	-45.48339844	-7.66845703	+23.97216797	+3264	+11.57519531	-3.42333984	-3.03662109	+19.27001953	+11.18408203	-34.16748047	+2244
+1457971433.05999990	+13.65380859	-1.37109375	-2.55322266	+32.56347656	+15.07324219	-26.32324219	+2988	+13.81201172	-1.06347656	-1.72265625	-45.46142578	-7.51464844	+24.19189453	+3248	+11.57519531	-3.37939453	-2.98388672	+19.42382813	+11.00830078	-33.94775391	+2240
+1457971433.06419990	+13.64941406	-1.33154297	-2.49609375	+32.67333984	+14.89746094	-26.12548828	+2976	+13.80322266	-1.03710938	-1.67431641	-45.48339844	-7.36083984	+24.38964844	+3232	+11.57080078	-3.33544922	-2.93554688	+19.55566406	+10.85449219	-33.75000000	+2236
+1457971433.06830000	+13.64501953	-1.29638672	-2.44335938	+32.76123047	+14.74365234	-25.94970703	+2960	+13.79882813	-1.01074219	-1.62597656	-45.46142578	-7.20703125	+24.54345703	+3216	+11.56640625	-3.30029297	-2.89160156	+19.64355469	+10.72265625	-33.53027344	+2228
+1457971433.07250000	+13.64501953	-1.26123047	-2.39062500	+32.87109375	+14.61181641	-25.77392578	+2944	+13.79443359	-0.98437500	-1.57324219	-45.46142578	-7.07519531	+24.71923828	+3200	+11.56640625	-3.26513672	-2.84765625	+19.77539063	+10.61279297	-33.33251953	+2224
+1457971433.07660010	+13.64062500	-1.23046875	-2.34228516	+32.95898438	+14.50195313	-25.57617188	+2928	+13.79003906	-0.96240234	-1.52929688	-45.46142578	-6.89941406	+24.82910156	+3184	+11.56201172	-3.22998047	-2.80810547	+19.86328125	+10.52490234	-33.15673828	+2212
+1457971433.08500000	+13.63183594	-1.16894531	-2.25878906	+33.13476563	+14.34814453	-25.18066406	+2892	+13.78125000	-0.91406250	-1.44580078	-45.43945313	-6.56982422	+25.02685547	+3152	+11.55322266	-3.16845703	-2.73779297	+20.06103516	+10.41503906	-32.76123047	+2196
+1457971433.08909990	+13.62304688	-1.14257813	-2.22363281	+33.20068359	+14.32617188	-24.96093750	+2872	+13.77685547	-0.88769531	-1.40185547	-45.43945313	-6.43798828	+25.11474609	+3136	+11.54443359	-3.13769531	-2.70703125	+20.10498047	+10.43701172	-32.56347656	+2184
+1457971433.09330010	+13.61425781	-1.11621094	-2.18847656	+33.24462891	+14.28222656	-24.78515625	+2856	+13.77246094	-0.86572266	-1.35351563	-45.43945313	-6.32812500	+25.20263672	+3124	+11.53564453	-3.11572266	-2.68066406	+20.14892578	+10.43701172	-32.36572266	+2176
+1457971433.09750010	+13.60986328	-1.09423828	-2.15332031	+33.28857422	+14.26025391	-24.58740234	+2836	+13.77246094	-0.83935547	-1.30957031	-45.43945313	-6.19628906	+25.29052734	+3108	+11.53564453	-3.08935547	-2.64990234	+20.19287109	+10.43701172	-32.18994141	+2164
+1457971433.10159990	+13.60107422	-1.07226563	-2.12255859	+33.33251953	+14.26025391	-24.41162109	+2820	+13.76806641	-0.81738281	-1.27001953	-45.41748047	-6.08642578	+25.33447266	+3096	+11.52685547	-3.07177734	-2.62353516	+20.21484375	+10.45898438	-32.01416016	+2152
+1457971433.10579990	+13.59228516	-1.05468750	-2.09179688	+33.35449219	+14.26025391	-24.23583984	+2808	+13.76806641	-0.79541016	-1.23046875	-45.39550781	-5.95458984	+25.37841797	+3084	+11.52246094	-3.04980469	-2.60156250	+20.21484375	+10.48095703	-31.83837891	+2140
+1457971433.10999990	+13.58789063	-1.03710938	-2.06542969	+33.37646484	+14.30419922	-24.06005859	+2792	+13.76367188	-0.76904297	-1.19091797	-45.37353516	-5.82275391	+25.37841797	+3072	+11.51806641	-3.03222656	-2.57958984	+20.23681641	+10.52490234	-31.66259766	+2128
+1457971433.11410000	+13.57910156	-1.02392578	-2.04345703	+33.37646484	+14.34814453	-23.86230469	+2780	+13.76367188	-0.74707031	-1.15576172	-45.35156250	-5.71289063	+25.40039063	+3064	+11.51367188	-3.01464844	-2.55761719	+20.23681641	+10.59082031	-31.50878906	+2112
+1457971433.11830000	+13.57031250	-1.00634766	-2.02148438	+33.39843750	+14.39208984	-23.66455078	+2768	+13.75927734	-0.72509766	-1.11621094	-45.32958984	-5.60302734	+25.42236328	+3056	+11.50927734	-2.99707031	-2.54003906	+20.25878906	+10.63476563	-31.33300781	+2100
+1457971433.12249990	+13.56591797	-0.98876953	-1.99951172	+33.42041016	+14.47998047	-23.46679688	+2760	+13.75927734	-0.70751953	-1.08984375	-45.30761719	-5.44921875	+25.40039063	+3044	+11.50488281	-2.97949219	-2.52246094	+20.28076172	+10.67871094	-31.15722656	+2088
+1457971433.13080000	+13.54833984	-0.95800781	-1.95556641	+33.46435547	+14.52392578	-23.15917969	+2744	+13.75488281	-0.66796875	-1.01953125	-45.24169922	-5.25146484	+25.42236328	+3032	+11.49609375	-2.94433594	-2.48730469	+20.30273438	+10.72265625	-30.87158203	+2064
+1457971433.13500000	+13.54394531	-0.94482422	-1.93359375	+33.46435547	+14.56787109	-23.00537109	+2740	+13.75488281	-0.65039063	-0.99755859	-45.24169922	-5.11962891	+25.37841797	+3020	+11.49609375	-2.92675781	-2.46533203	+20.30273438	+10.74462891	-30.71777344	+2052
+1457971433.13910010	+13.54394531	-0.92724609	-1.91162109	+33.48632813	+14.56787109	-22.85156250	+2736	+13.75488281	-0.62841797	-0.97558594	-45.17578125	-4.98779297	+25.35644531	+3016	+11.49169922	-2.91357422	-2.44775391	+20.34667969	+10.72265625	-30.58593750	+2040
+1457971433.14330010	+13.53955078	-0.90966797	-1.88964844	+33.53027344	+14.56787109	-22.69775391	+2732	+13.75488281	-0.61523438	-0.94921875	-45.17578125	-4.87792969	+25.33447266	+3008	+11.49169922	-2.89160156	-2.42578125	+20.39062500	+10.70068359	-30.47607422	+2032
+1457971433.14750000	+13.53955078	-0.89648438	-1.87207031	+33.57421875	+14.61181641	-22.54394531	+2728	+13.75488281	-0.60205078	-0.93603516	-45.15380859	-4.68017578	+25.26855469	+2996	+11.49169922	-2.87402344	-2.40820313	+20.43457031	+10.70068359	-30.34423828	+2024
+1457971433.15159990	+13.53515625	-0.87451172	-1.85449219	+33.61816406	+14.61181641	-22.39013672	+2724	+13.75048828	-0.58447266	-0.92285156	-45.08789063	-4.57031250	+25.24658203	+2988	+11.49169922	-2.85205078	-2.39062500	+20.47851563	+10.67871094	-30.21240234	+2012
+1457971433.15580010	+13.53515625	-0.85693359	-1.83251953	+33.70605469	+14.58984375	-22.25830078	+2720	+13.74609375	-0.57128906	-0.90527344	-45.06591797	-4.43847656	+25.22460938	+2980	+11.48730469	-2.83007813	-2.36865234	+20.54443359	+10.65673828	-30.10253906	+2004
+1457971433.15990000	+13.53515625	-0.83496094	-1.81494141	+33.77197266	+14.56787109	-22.10449219	+2716	+13.74609375	-0.55810547	-0.89648438	-45.04394531	-4.24072266	+25.18066406	+2972	+11.49169922	-2.81250000	-2.35107422	+20.63232422	+10.61279297	-29.97070313	+1996
+1457971433.16409990	+13.53515625	-0.81298828	-1.79296875	+33.85986328	+14.50195313	-21.97265625	+2712	+13.74609375	-0.54492188	-0.88330078	-45.00000000	-4.08691406	+25.18066406	+2960	+11.49169922	-2.79052734	-2.32910156	+20.69824219	+10.52490234	-29.88281250	+1988
+1457971433.17240000	+13.53955078	-0.77783203	-1.75341797	+33.99169922	+14.41406250	-21.70898438	+2704	+13.74609375	-0.52734375	-0.87011719	-44.97802734	-3.75732422	+25.11474609	+2940	+11.49169922	-2.75097656	-2.28955078	+20.83007813	+10.41503906	-29.68505859	+1976
+1457971433.17660000	+13.54394531	-0.76025391	-1.73144531	+34.07958984	+14.34814453	-21.59912109	+2696	+13.74609375	-0.51416016	-0.86132813	-44.93408203	-3.62548828	+25.11474609	+2928	+11.49169922	-2.72900391	-2.27197266	+20.89599609	+10.34912109	-29.57519531	+1968
+1457971433.18080000	+13.54833984	-0.73828125	-1.71386719	+34.14550781	+14.28222656	-21.48925781	+2692	+13.75048828	-0.50537109	-0.85253906	-44.91210938	-3.47167969	+25.13671875	+2916	+11.49169922	-2.71142578	-2.25439453	+20.98388672	+10.28320313	-29.48730469	+1964
+1457971433.18490000	+13.54833984	-0.72070313	-1.69628906	+34.23339844	+14.26025391	-21.33544922	+2680	+13.75048828	-0.49218750	-0.85253906	-44.86816406	-3.31787109	+25.11474609	+2904	+11.49169922	-2.68945313	-2.24121094	+21.04980469	+10.26123047	-29.37744141	+1956
+1457971433.18910000	+13.54833984	-0.70312500	-1.68310547	+34.29931641	+14.19433594	-21.22558594	+2672	+13.75048828	-0.48339844	-0.84375000	-44.84619141	-3.16406250	+25.13671875	+2892	+11.48730469	-2.67187500	-2.22802734	+21.11572266	+10.21728516	-29.26757813	+1952
+1457971433.19330000	+13.54833984	-0.68994141	-1.66552734	+34.34326172	+14.12841797	-21.13769531	+2660	+13.74609375	-0.47460938	-0.83496094	-44.82421875	-3.05419922	+25.15869141	+2880	+11.48730469	-2.65869141	-2.21484375	+21.15966797	+10.17333984	-29.17968750	+1944
+1457971433.19740010	+13.55273438	-0.67675781	-1.64794922	+34.38720703	+14.08447266	-21.00585938	+2652	+13.75048828	-0.46142578	-0.82617188	-44.80224609	-2.94433594	+25.18066406	+2868	+11.48730469	-2.64111328	-2.20166016	+21.20361328	+10.15136719	-29.09179688	+1940
+1457971433.20160010	+13.55273438	-0.66357422	-1.63476563	+34.40917969	+14.01855469	-20.91796875	+2640	+13.75048828	-0.45263672	-0.81298828	-44.78027344	-2.83447266	+25.22460938	+2860	+11.48730469	-2.62792969	-2.18847656	+21.22558594	+10.10742188	-29.00390625	+1932
+1457971433.20580010	+13.55712891	-0.65478516	-1.61718750	+34.40917969	+13.97460938	-20.83007813	+2628	+13.75488281	-0.44384766	-0.80419922	-44.73632813	-2.74658203	+25.24658203	+2848	+11.48730469	-2.61914063	-2.17529297	+21.22558594	+10.08544922	-28.91601563	+1928
+1457971433.21409990	+13.55273438	-0.64160156	-1.59960938	+34.38720703	+13.97460938	-20.65429688	+2604	+13.75488281	-0.42187500	-0.77783203	-44.69238281	-2.61474609	+25.31250000	+2832	+11.48291016	-2.59716797	-2.16210938	+21.22558594	+10.12939453	-28.74023438	+1912
+1457971433.21830010	+13.55273438	-0.63281250	-1.58642578	+34.36523438	+13.95263672	-20.56640625	+2596	+13.75488281	-0.40869141	-0.76464844	-44.64843750	-2.52685547	+25.33447266	+2824	+11.47851563	-2.58837891	-2.15771484	+21.20361328	+10.15136719	-28.63037109	+1904
+1457971433.22240000	+13.54833984	-0.62841797	-1.57763672	+34.32128906	+13.95263672	-20.45654297	+2584	+13.75488281	-0.39990234	-0.74707031	-44.60449219	-2.48291016	+25.40039063	+2816	+11.47851563	-2.58398438	-2.14892578	+21.20361328	+10.17333984	-28.54248047	+1896
+1457971433.22659990	+13.54394531	-0.62402344	-1.56884766	+34.32128906	+13.95263672	-20.36865234	+2576	+13.75488281	-0.38671875	-0.72509766	-44.60449219	-2.41699219	+25.44433594	+2812	+11.47412109	-2.57519531	-2.14453125	+21.18164063	+10.19531250	-28.45458984	+1888
+1457971433.23070000	+13.54394531	-0.61962891	-1.56005859	+34.25537109	+13.95263672	-20.28076172	+2568	+13.75488281	-0.37792969	-0.70751953	-44.58251953	-2.37304688	+25.48828125	+2808	+11.47412109	-2.57080078	-2.14013672	+21.13769531	+10.21728516	-28.36669922	+1880
+1457971433.23490000	+13.53955078	-0.61962891	-1.54687500	+34.21142578	+13.95263672	-20.19287109	+2564	+13.75488281	-0.36914063	-0.68994141	-44.58251953	-2.32910156	+25.53222656	+2804	+11.46972656	-2.56640625	-2.13134766	+21.09375000	+10.23925781	-28.27880859	+1868
+1457971433.24320010	+13.53515625	-0.61523438	-1.52929688	+34.14550781	+13.97460938	-19.99511719	+2552	+13.75488281	-0.35156250	-0.65039063	-44.53857422	-2.19726563	+25.62011719	+2800	+11.46533203	-2.55761719	-2.12255859	+21.04980469	+10.32714844	-28.10302734	+1852
+1457971433.25160000	+13.52636719	-0.60644531	-1.51171875	+34.10156250	+13.99658203	-19.77539063	+2548	+13.75488281	-0.33398438	-0.61523438	-44.51660156	-2.02148438	+25.70800781	+2796	+11.46093750	-2.54443359	-2.10937500	+20.98388672	+10.39306641	-27.88330078	+1836
+1457971433.25570010	+13.52197266	-0.60205078	-1.50292969	+34.10156250	+14.01855469	-19.62158203	+2548	+13.75048828	-0.32958984	-0.60205078	-44.51660156	-1.93359375	+25.77392578	+2796	+11.45654297	-2.54003906	-2.10498047	+20.98388672	+10.43701172	-27.77343750	+1828
+1457971433.25990010	+13.52197266	-0.59326172	-1.48974609	+34.10156250	+13.97460938	-19.51171875	+2548	+13.75048828	-0.32080078	-0.58447266	-44.53857422	-1.82373047	+25.81787109	+2796	+11.45214844	-2.53125000	-2.09619141	+20.96191406	+10.45898438	-27.66357422	+1820
+1457971433.26410010	+13.52197266	-0.58447266	-1.48095703	+34.10156250	+13.97460938	-19.35791016	+2548	+13.75048828	-0.31640625	-0.57128906	-44.56054688	-1.69189453	+25.86181641	+2792	+11.45214844	-2.52246094	-2.08740234	+20.96191406	+10.45898438	-27.55371094	+1816
+1457971433.26819990	+13.51757813	-0.57568359	-1.46777344	+34.12353516	+13.95263672	-19.22607422	+2548	+13.74609375	-0.31640625	-0.55810547	-44.58251953	-1.58203125	+25.90576172	+2792	+11.44775391	-2.51367188	-2.07421875	+20.96191406	+10.48095703	-27.46582031	+1808
+1457971433.27239990	+13.51757813	-0.57128906	-1.45458984	+34.14550781	+13.93066406	-19.09423828	+2548	+13.75048828	-0.31201172	-0.54492188	-44.62646484	-1.42822266	+25.94970703	+2788	+11.44335938	-2.50488281	-2.06542969	+20.96191406	+10.48095703	-27.35595703	+1804
+1457971433.27659990	+13.51757813	-0.56250000	-1.44140625	+34.16748047	+13.93066406	-18.94042969	+2548	+13.74609375	-0.31201172	-0.53613281	-44.64843750	-1.25244141	+25.97167969	+2784	+11.44335938	-2.49609375	-2.05224609	+20.98388672	+10.48095703	-27.22412109	+1800
+1457971433.28490000	+13.51757813	-0.54052734	-1.41943359	+34.25537109	+13.86474609	-18.61083984	+2548	+13.74609375	-0.31201172	-0.52734375	-44.73632813	-0.87890625	+26.01562500	+2776	+11.43457031	-2.46972656	-2.02587891	+21.04980469	+10.45898438	-26.98242188	+1796
+1457971433.28909990	+13.51757813	-0.52734375	-1.40625000	+34.32128906	+13.82080078	-18.43505859	+2548	+13.74169922	-0.31201172	-0.51855469	-44.78027344	-0.70312500	+26.05957031	+2772	+11.43017578	-2.45654297	-2.01269531	+21.07177734	+10.43701172	-26.87255859	+1792
+1457971433.29320000	+13.51757813	-0.51416016	-1.39306641	+34.36523438	+13.79882813	-18.28125000	+2544	+13.74169922	-0.31640625	-0.51416016	-44.84619141	-0.52734375	+26.08154297	+2764	+11.43017578	-2.44335938	-1.99951172	+21.11572266	+10.39306641	-26.76269531	+1792
+1457971433.29740000	+13.51757813	-0.50537109	-1.37988281	+34.40917969	+13.75488281	-18.12744141	+2540	+13.74169922	-0.31640625	-0.50976563	-44.91210938	-0.32958984	+26.12548828	+2760	+11.42578125	-2.43017578	-1.98193359	+21.13769531	+10.37109375	-26.67480469	+1792
+1457971433.30160000	+13.52197266	-0.49218750	-1.36669922	+34.45312500	+13.68896484	-17.99560547	+2536	+13.74169922	-0.32080078	-0.50537109	-44.95605469	-0.15380859	+26.14746094	+2752	+11.42138672	-2.41699219	-1.96875000	+21.18164063	+10.32714844	-26.56494141	+1792
+1457971433.30570010	+13.52197266	-0.48779297	-1.34912109	+34.47509766	+13.62304688	-17.86376953	+2528	+13.74169922	-0.32080078	-0.50097656	-45.00000000	+0.02197266	+26.19140625	+2744	+11.42138672	-2.40820313	-1.95117188	+21.20361328	+10.30517578	-26.47705078	+1792
+1457971433.30990000	+13.52197266	-0.47900391	-1.34033203	+34.49707031	+13.60107422	-17.73193359	+2524	+13.74169922	-0.32080078	-0.49658203	-45.04394531	+0.19775391	+26.21337891	+2736	+11.41699219	-2.39501953	-1.94238281	+21.24755859	+10.28320313	-26.38916016	+1792
+1457971433.31399990	+13.52197266	-0.47021484	-1.32714844	+34.54101563	+13.55712891	-17.60009766	+2516	+13.73730469	-0.32080078	-0.49218750	-45.08789063	+0.32958984	+26.25732422	+2732	+11.41259766	-2.38623047	-1.92919922	+21.26953125	+10.26123047	-26.30126953	+1792
+1457971433.32240010	+13.52197266	-0.45703125	-1.30957031	+34.60693359	+13.49121094	-17.33642578	+2500	+13.73730469	-0.32519531	-0.47900391	-45.17578125	+0.63720703	+26.34521484	+2716	+11.40820313	-2.36865234	-1.90722656	+21.31347656	+10.26123047	-26.10351563	+1788
+1457971433.32649990	+13.51757813	-0.44824219	-1.29638672	+34.60693359	+13.42529297	-17.22656250	+2496	+13.73730469	-0.32519531	-0.46582031	-45.19775391	+0.72509766	+26.45507813	+2712	+11.40820313	-2.36425781	-1.89843750	+21.31347656	+10.26123047	-26.01562500	+1788
+1457971433.33069990	+13.51757813	-0.44824219	-1.28320313	+34.56298828	+13.35937500	-17.16064453	+2488	+13.73730469	-0.32080078	-0.45263672	-45.21972656	+0.79101563	+26.54296875	+2708	+11.40380859	-2.35986328	-1.88964844	+21.29150391	+10.26123047	-25.94970703	+1784
+1457971433.33489990	+13.51757813	-0.44824219	-1.27441406	+34.51904297	+13.33740234	-17.09472656	+2476	+13.73730469	-0.31640625	-0.43945313	-45.21972656	+0.87890625	+26.65283203	+2704	+11.40380859	-2.35546875	-1.88085938	+21.29150391	+10.28320313	-25.86181641	+1784
+1457971433.33900000	+13.51318359	-0.45263672	-1.26123047	+34.49707031	+13.29345703	-17.00683594	+2472	+13.73730469	-0.31640625	-0.42626953	-45.24169922	+0.94482422	+26.74072266	+2700	+11.39941406	-2.35546875	-1.87646484	+21.24755859	+10.30517578	-25.79589844	+1780
+1457971433.34320000	+13.51318359	-0.45263672	-1.25244141	+34.45312500	+13.27148438	-16.94091797	+2464	+13.73730469	-0.31201172	-0.41308594	-45.24169922	+0.98876953	+26.82861328	+2696	+11.39941406	-2.35546875	-1.87207031	+21.22558594	+10.30517578	-25.70800781	+1776
+1457971433.34740000	+13.50878906	-0.45263672	-1.24804688	+34.40917969	+13.27148438	-16.87500000	+2460	+13.73730469	-0.30761719	-0.39550781	-45.26367188	+1.03271484	+26.93847656	+2692	+11.39501953	-2.35546875	-1.86767578	+21.18164063	+10.34912109	-25.64208984	+1772
+1457971433.35150000	+13.50439453	-0.45703125	-1.24365234	+34.36523438	+13.27148438	-16.80908203	+2452	+13.73291016	-0.30322266	-0.37792969	-45.26367188	+1.07666016	+27.02636719	+2692	+11.39501953	-2.35546875	-1.86328125	+21.13769531	+10.39306641	-25.55419922	+1768
+1457971433.35990000	+13.50000000	-0.46142578	-1.23046875	+34.25537109	+13.24951172	-16.69921875	+2448	+13.73291016	-0.29882813	-0.34277344	-45.28564453	+1.12060547	+27.24609375	+2688	+11.39062500	-2.35986328	-1.85888672	+21.04980469	+10.45898438	-25.40039063	+1756
+1457971433.36400010	+13.50000000	-0.46582031	-1.22607422	+34.21142578	+13.22753906	-16.65527344	+2444	+13.73291016	-0.29443359	-0.32958984	-45.28564453	+1.14257813	+27.33398438	+2688	+11.38623047	-2.35986328	-1.85449219	+21.00585938	+10.48095703	-25.33447266	+1752
+1457971433.36820010	+13.49560547	-0.47021484	-1.21728516	+34.14550781	+13.20556641	-16.61132813	+2444	+13.73291016	-0.29003906	-0.31201172	-45.28564453	+1.18652344	+27.42187500	+2688	+11.38623047	-2.35986328	-1.85449219	+20.96191406	+10.50292969	-25.26855469	+1744
+1457971433.37240000	+13.49121094	-0.47460938	-1.20849609	+34.07958984	+13.18359375	-16.58935547	+2444	+13.73291016	-0.28564453	-0.29882813	-45.28564453	+1.18652344	+27.50976563	+2692	+11.38183594	-2.36425781	-1.85009766	+20.89599609	+10.52490234	-25.20263672	+1740
+1457971433.37649990	+13.49121094	-0.47900391	-1.20410156	+34.05761719	+13.18359375	-16.54541016	+2444	+13.73291016	-0.28125000	-0.28564453	-45.28564453	+1.23046875	+27.53173828	+2692	+11.38183594	-2.36425781	-1.84570313	+20.85205078	+10.54687500	-25.15869141	+1736
+1457971433.38070010	+13.48681641	-0.47900391	-1.19970703	+34.03564453	+13.18359375	-16.47949219	+2444	+13.72851563	-0.28125000	-0.27246094	-45.28564453	+1.29638672	+27.57568359	+2692	+11.38183594	-2.36425781	-1.84570313	+20.83007813	+10.54687500	-25.09277344	+1728
+1457971433.38899990	+13.48242188	-0.47900391	-1.19091797	+34.01367188	+13.18359375	-16.36962891	+2440	+13.72851563	-0.27685547	-0.25488281	-45.30761719	+1.42822266	+27.57568359	+2692	+11.37744141	-2.36425781	-1.83691406	+20.80810547	+10.56884766	-24.96093750	+1716
+1457971433.39319990	+13.48242188	-0.47900391	-1.18652344	+34.01367188	+13.16162109	-16.32568359	+2440	+13.72851563	-0.27685547	-0.24609375	-45.30761719	+1.49414063	+27.57568359	+2692	+11.37744141	-2.35986328	-1.83251953	+20.80810547	+10.56884766	-24.89501953	+1708
+1457971433.39730000	+13.47802734	-0.47900391	-1.17773438	+34.03564453	+13.11767578	-16.25976563	+2444	+13.72412109	-0.28125000	-0.24169922	-45.30761719	+1.58203125	+27.55371094	+2692	+11.37304688	-2.35546875	-1.82812500	+20.80810547	+10.54687500	-24.85107422	+1704
+1457971433.40150000	+13.47802734	-0.47460938	-1.16894531	+34.05761719	+13.09570313	-16.21582031	+2444	+13.72851563	-0.27685547	-0.24169922	-45.28564453	+1.71386719	+27.48779297	+2692	+11.37304688	-2.35107422	-1.81933594	+20.83007813	+10.52490234	-24.78515625	+1700
+1457971433.40570000	+13.47802734	-0.47021484	-1.16015625	+34.07958984	+13.05175781	-16.17187500	+2444	+13.72851563	-0.28125000	-0.24169922	-45.28564453	+1.82373047	+27.44384766	+2688	+11.37304688	-2.34667969	-1.81494141	+20.85205078	+10.48095703	-24.74121094	+1696
+1457971433.40980010	+13.47802734	-0.46582031	-1.15136719	+34.12353516	+13.02978516	-16.10595703	+2444	+13.72851563	-0.28125000	-0.24169922	-45.28564453	+1.93359375	+27.35595703	+2688	+11.37304688	-2.34228516	-1.80615234	+20.87402344	+10.43701172	-24.67529297	+1692
+1457971433.41400000	+13.47802734	-0.46142578	-1.14257813	+34.16748047	+13.00781250	-16.06201172	+2440	+13.72851563	-0.28564453	-0.24609375	-45.26367188	+2.08740234	+27.29003906	+2684	+11.36865234	-2.33789063	-1.79736328	+20.89599609	+10.41503906	-24.63134766	+1692
+1457971433.42230010	+13.47802734	-0.44824219	-1.12939453	+34.29931641	+12.94189453	-15.93017578	+2440	+13.72412109	-0.29003906	-0.25488281	-45.19775391	+2.37304688	+27.11425781	+2680	+11.36865234	-2.32031250	-1.78417969	+21.00585938	+10.32714844	-24.52148438	+1688
+1457971433.42650010	+13.47802734	-0.43945313	-1.12060547	+34.36523438	+12.89794922	-15.88623047	+2436	+13.72412109	-0.29003906	-0.25927734	-45.17578125	+2.50488281	+27.04833984	+2680	+11.36425781	-2.31152344	-1.77539063	+21.04980469	+10.28320313	-24.47753906	+1684
+1457971433.43070010	+13.47802734	-0.43066406	-1.11181641	+34.43115234	+12.85400391	-15.84228516	+2432	+13.72412109	-0.29003906	-0.26367188	-45.15380859	+2.63671875	+27.00439453	+2676	+11.36425781	-2.30712891	-1.76660156	+21.07177734	+10.23925781	-24.41162109	+1684
+1457971433.43479990	+13.47802734	-0.42626953	-1.10302734	+34.47509766	+12.83203125	-15.79833984	+2428	+13.72412109	-0.29443359	-0.26367188	-45.10986328	+2.76855469	+26.93847656	+2672	+11.35986328	-2.29833984	-1.76220703	+21.11572266	+10.17333984	-24.36767578	+1684
+1457971433.43899990	+13.47802734	-0.42187500	-1.09423828	+34.49707031	+12.78808594	-15.75439453	+2424	+13.72412109	-0.29443359	-0.26806641	-45.06591797	+2.87841797	+26.89453125	+2668	+11.35986328	-2.29394531	-1.75341797	+21.13769531	+10.12939453	-24.32373047	+1684
+1457971433.44320010	+13.48242188	-0.41748047	-1.08984375	+34.54101563	+12.76611328	-15.73242188	+2420	+13.72412109	-0.29443359	-0.27246094	-45.02197266	+2.98828125	+26.87255859	+2664	+11.35986328	-2.28515625	-1.74902344	+21.15966797	+10.08544922	-24.27978516	+1680
+1457971433.44730000	+13.48242188	-0.41308594	-1.08544922	+34.56298828	+12.76611328	-15.68847656	+2416	+13.72412109	-0.29003906	-0.27246094	-44.97802734	+3.12011719	+26.82861328	+2660	+11.35546875	-2.28076172	-1.74462891	+21.18164063	+10.04150391	-24.23583984	+1680
+1457971433.45149990	+13.47802734	-0.40869141	-1.08105469	+34.56298828	+12.74414063	-15.66650391	+2408	+13.71972656	-0.29003906	-0.27246094	-44.91210938	+3.18603516	+26.80664063	+2656	+11.35107422	-2.27636719	-1.74023438	+21.18164063	+10.01953125	-24.19189453	+1680
+1457971433.45980000	+13.47802734	-0.40429688	-1.08105469	+34.56298828	+12.74414063	-15.62255859	+2396	+13.71972656	-0.28564453	-0.26367188	-44.75830078	+3.33984375	+26.82861328	+2648	+11.34667969	-2.26757813	-1.73583984	+21.13769531	+9.95361328	-24.10400391	+1676
+1457971433.46400000	+13.47363281	-0.40429688	-1.07666016	+34.56298828	+12.72216797	-15.60058594	+2392	+13.71972656	-0.28125000	-0.25927734	-44.64843750	+3.38378906	+26.85058594	+2644	+11.34228516	-2.26318359	-1.73583984	+21.09375000	+9.93164063	-24.06005859	+1672
+1457971433.46810010	+13.47363281	-0.40429688	-1.07666016	+34.54101563	+12.72216797	-15.60058594	+2388	+13.71972656	-0.27685547	-0.25488281	-44.56054688	+3.42773438	+26.89453125	+2644	+11.34228516	-2.26318359	-1.73583984	+21.04980469	+9.88769531	-24.01611328	+1668
+1457971433.47230010	+13.47363281	-0.40429688	-1.07666016	+34.49707031	+12.72216797	-15.57861328	+2384	+13.71533203	-0.27685547	-0.24609375	-44.47265625	+3.47167969	+26.93847656	+2644	+11.33789063	-2.26318359	-1.74023438	+20.98388672	+9.86572266	-23.97216797	+1668
+1457971433.47650000	+13.46923828	-0.40869141	-1.08105469	+34.45312500	+12.72216797	-15.57861328	+2380	+13.71533203	-0.26806641	-0.24169922	-44.31884766	+3.51562500	+26.98242188	+2644	+11.33349609	-2.26318359	-1.74023438	+20.91796875	+9.84375000	-23.92822266	+1664
+1457971433.48060010	+13.46923828	-0.40869141	-1.08105469	+34.43115234	+12.70019531	-15.57861328	+2376	+13.71533203	-0.26367188	-0.23291016	-44.16503906	+3.55957031	+27.04833984	+2644	+11.32910156	-2.26318359	-1.74462891	+20.83007813	+9.82177734	-23.88427734	+1660
+1457971433.49309990	+13.46044922	-0.41308594	-1.08544922	+34.34326172	+12.70019531	-15.57861328	+2376	+13.71093750	-0.24609375	-0.21093750	-43.54980469	+3.69140625	+27.29003906	+2648	+11.31591797	-2.26757813	-1.75341797	+20.58837891	+9.73388672	-23.73046875	+1652
+1457971433.50149990	+13.46044922	-0.41748047	-1.08984375	+34.29931641	+12.67822266	-15.60058594	+2376	+13.70654297	-0.23291016	-0.19335938	-42.91259766	+3.84521484	+27.50976563	+2652	+11.30712891	-2.26757813	-1.76220703	+20.43457031	+9.60205078	-23.62060547	+1644
+1457971433.50980000	+13.45605469	-0.41748047	-1.08984375	+34.27734375	+12.63427734	-15.62255859	+2376	+13.70654297	-0.22851563	-0.18457031	-42.23144531	+3.99902344	+27.75146484	+2656	+11.29833984	-2.26757813	-1.76660156	+20.28076172	+9.44824219	-23.53271484	+1636
+1457971433.51399990	+13.45605469	-0.41748047	-1.09423828	+34.25537109	+12.61230469	-15.62255859	+2376	+13.70214844	-0.21533203	-0.17578125	-41.59423828	+4.13085938	+27.90527344	+2660	+11.29394531	-2.26757813	-1.76660156	+20.21484375	+9.31640625	-23.48876953	+1632
+1457971433.51810000	+13.45166016	-0.42187500	-1.09423828	+34.25537109	+12.59033203	-15.64453125	+2376	+13.69775391	-0.21533203	-0.17138672	-41.15478516	+4.24072266	+28.03710938	+2660	+11.28955078	-2.26318359	-1.76660156	+20.19287109	+9.20654297	-23.44482422	+1628
+1457971433.52230000	+13.45166016	-0.42187500	-1.09423828	+34.25537109	+12.54638672	-15.68847656	+2376	+13.69775391	-0.21093750	-0.17578125	-40.71533203	+4.37255859	+28.14697266	+2660	+11.28076172	-2.25878906	-1.76220703	+20.17089844	+9.05273438	-23.40087891	+1624
+1457971433.53060010	+13.44287109	-0.41748047	-1.09423828	+34.29931641	+12.30468750	-15.86425781	+2380	+13.68896484	-0.19775391	-0.17138672	-39.66064453	+4.52636719	+28.47656250	+2660	+11.27197266	-2.24121094	-1.75781250	+20.14892578	+8.67919922	-23.33496094	+1616
+1457971433.53480010	+13.44287109	-0.41308594	-1.08984375	+34.32128906	+12.17285156	-15.95214844	+2380	+13.68457031	-0.19775391	-0.17578125	-39.15527344	+4.63623047	+28.60839844	+2660	+11.26757813	-2.23681641	-1.75341797	+20.14892578	+8.48144531	-23.31298828	+1616
+1457971433.53900000	+13.43847656	-0.40429688	-1.08105469	+34.38720703	+11.84326172	-16.25976563	+2380	+13.68017578	-0.18896484	-0.17138672	-38.54003906	+4.68017578	+28.82812500	+2660	+11.26318359	-2.22802734	-1.74462891	+20.17089844	+8.21777344	-23.31298828	+1616
+1457971433.54310010	+13.43408203	-0.39550781	-1.07226563	+34.45312500	+11.60156250	-16.47949219	+2384	+13.68017578	-0.18457031	-0.16699219	-37.94677734	+4.72412109	+29.02587891	+2656	+11.25878906	-2.21923828	-1.73583984	+20.17089844	+7.97607422	-23.31298828	+1616
+1457971433.54730010	+13.43408203	-0.38671875	-1.06347656	+34.51904297	+11.42578125	-16.67724609	+2380	+13.67138672	-0.17578125	-0.17578125	-37.35351563	+4.81201172	+29.20166016	+2656	+11.25878906	-2.21044922	-1.73144531	+20.21484375	+7.75634766	-23.31298828	+1616
+1457971433.55139990	+13.42968750	-0.37792969	-1.05468750	+34.58496094	+11.18408203	-16.94091797	+2380	+13.66259766	-0.17138672	-0.17138672	-36.76025391	+4.79003906	+29.44335938	+2656	+11.25000000	-2.20166016	-1.72705078	+20.23681641	+7.47070313	-23.33496094	+1616
+1457971433.55979990	+13.42529297	-0.36035156	-1.04150391	+34.65087891	+10.85449219	-17.35839844	+2372	+13.64941406	-0.14941406	-0.16699219	-35.52978516	+4.74609375	+29.94873047	+2656	+11.24121094	-2.18847656	-1.71386719	+20.25878906	+6.96533203	-23.40087891	+1612
+1457971433.56390000	+13.42529297	-0.35595703	-1.02832031	+34.65087891	+10.67871094	-17.60009766	+2368	+13.64062500	-0.14501953	-0.15820313	-34.95849609	+4.61425781	+30.25634766	+2656	+11.23681641	-2.17968750	-1.70947266	+20.25878906	+6.65771484	-23.44482422	+1612
+1457971433.56810000	+13.42089844	-0.35595703	-1.01953125	+34.60693359	+10.52490234	-17.84179688	+2364	+13.63623047	-0.13623047	-0.14941406	-34.36523438	+4.46044922	+30.58593750	+2656	+11.23242188	-2.17529297	-1.70507813	+20.23681641	+6.39404297	-23.48876953	+1612
+1457971433.57230000	+13.41650391	-0.35595703	-1.01513672	+34.58496094	+10.37109375	-18.06152344	+2356	+13.62744141	-0.12744141	-0.14501953	-33.77197266	+4.35058594	+30.87158203	+2652	+11.22802734	-2.17089844	-1.70068359	+20.21484375	+6.17431641	-23.53271484	+1612
+1457971433.57640000	+13.41650391	-0.35595703	-1.01074219	+34.51904297	+10.26123047	-18.28125000	+2352	+13.61865234	-0.12304688	-0.13623047	-33.24462891	+4.13085938	+31.20117188	+2652	+11.22363281	-2.17089844	-1.70068359	+20.17089844	+5.91064453	-23.59863281	+1608
+1457971433.58060000	+13.40771484	-0.35595703	-1.00634766	+34.45312500	+10.12939453	-18.52294922	+2348	+13.61425781	-0.10986328	-0.12304688	-32.67333984	+3.93310547	+31.53076172	+2652	+11.21923828	-2.16650391	-1.70068359	+20.10498047	+5.69091797	-23.66455078	+1604
+1457971433.58890010	+13.39453125	-0.36035156	-0.99755859	+34.29931641	+9.90966797	-18.94042969	+2340	+13.59228516	-0.08789063	-0.10107422	-31.59667969	+3.44970703	+32.21191406	+2652	+11.20605469	-2.16650391	-1.70947266	+19.97314453	+5.31738281	-23.75244141	+1600
+1457971433.59310010	+13.38574219	-0.36474609	-0.99755859	+34.21142578	+9.82177734	-19.13818359	+2336	+13.58789063	-0.07910156	-0.08349609	-31.06933594	+3.16406250	+32.56347656	+2656	+11.20166016	-2.17089844	-1.71386719	+19.88525391	+5.14160156	-23.79638672	+1600
+1457971433.59730010	+13.38134766	-0.36914063	-0.98876953	+34.10156250	+9.68994141	-19.35791016	+2336	+13.57910156	-0.06591797	-0.07031250	-30.56396484	+2.87841797	+32.89306641	+2656	+11.19726563	-2.17529297	-1.71386719	+19.79736328	+4.96582031	-23.86230469	+1596
+1457971433.60139990	+13.37255859	-0.37353516	-0.98876953	+33.99169922	+9.62402344	-19.53369141	+2336	+13.57470703	-0.05712891	-0.05712891	-30.05859375	+2.54882813	+33.24462891	+2660	+11.19287109	-2.17529297	-1.71826172	+19.68750000	+4.81201172	-23.90625000	+1596
+1457971433.60560010	+13.36816406	-0.37792969	-0.98876953	+33.88183594	+9.58007813	-19.70947266	+2336	+13.56591797	-0.04833984	-0.03955078	-29.55322266	+2.21923828	+33.59619141	+2660	+11.18408203	-2.17968750	-1.72265625	+19.59960938	+4.65820313	-23.95019531	+1592
+1457971433.60980010	+13.35937500	-0.38671875	-0.98437500	+33.77197266	+9.51416016	-19.90722656	+2336	+13.56152344	-0.04394531	-0.02636719	-29.06982422	+1.91162109	+33.92578125	+2660	+11.17968750	-2.18408203	-1.72705078	+19.48974609	+4.52636719	-24.01611328	+1592
+1457971433.61389990	+13.35498047	-0.39111328	-0.98876953	+33.64013672	+9.53613281	-20.06103516	+2340	+13.55273438	-0.02636719	-0.00878906	-28.49853516	+1.53808594	+34.25537109	+2664	+11.17529297	-2.18847656	-1.73144531	+19.40185547	+4.41650391	-24.03808594	+1588
+1457971433.61809990	+13.34619141	-0.39550781	-0.98876953	+33.57421875	+9.53613281	-20.17089844	+2344	+13.54394531	-0.02197266	+0.00439453	-27.94921875	+1.18652344	+34.60693359	+2664	+11.16650391	-2.18847656	-1.74023438	+19.33593750	+4.32861328	-24.06005859	+1588
+1457971433.62640000	+13.33300781	-0.39990234	-0.99316406	+33.37646484	+9.60205078	-20.45654297	+2348	+13.53076172	+0.00439453	+0.03076172	-26.78466797	+0.43945313	+35.24414063	+2672	+11.15332031	-2.19287109	-1.74462891	+19.18212891	+4.08691406	-24.14794922	+1580
+1457971433.63060000	+13.32861328	-0.40429688	-0.99755859	+33.26660156	+9.71191406	-20.56640625	+2352	+13.52197266	+0.00878906	+0.05273438	-26.21337891	+0.00000000	+35.55175781	+2676	+11.14892578	-2.19726563	-1.74902344	+19.11621094	+3.99902344	-24.16992188	+1576
+1457971433.63470010	+13.32861328	-0.40869141	-0.99755859	+33.15673828	+9.75585938	-20.72021484	+2356	+13.51757813	+0.01318359	+0.06152344	-25.64208984	-0.39550781	+35.83740234	+2676	+11.14013672	-2.19726563	-1.74462891	+19.05029297	+3.86718750	-24.21386719	+1572
+1457971433.63890000	+13.32421875	-0.40869141	-1.00195313	+33.06884766	+9.90966797	-20.80810547	+2356	+13.50878906	+0.03515625	+0.07910156	-24.87304688	-0.85693359	+36.14501953	+2680	+11.13574219	-2.19726563	-1.74462891	+19.02832031	+3.77929688	-24.21386719	+1564
+1457971433.64310000	+13.32421875	-0.40869141	-1.00634766	+32.98095703	+10.08544922	-20.89599609	+2360	+13.50000000	+0.04394531	+0.09667969	-24.19189453	-1.31835938	+36.40869141	+2680	+11.13134766	-2.19287109	-1.74902344	+18.98437500	+3.69140625	-24.21386719	+1560
+1457971433.64720010	+13.32421875	-0.40869141	-1.01074219	+32.89306641	+10.23925781	-21.02783203	+2360	+13.49121094	+0.05273438	+0.10107422	-23.48876953	-1.73583984	+36.62841797	+2680	+11.12255859	-2.19287109	-1.74462891	+18.96240234	+3.60351563	-24.25781250	+1556
+1457971433.65140010	+13.31982422	-0.40869141	-1.01953125	+32.80517578	+10.45898438	-21.07177734	+2360	+13.48242188	+0.07470703	+0.11425781	-22.63183594	-2.24121094	+36.87011719	+2684	+11.11376953	-2.19287109	-1.74462891	+18.96240234	+3.53759766	-24.23583984	+1552
+1457971433.65560010	+13.31982422	-0.40869141	-1.03271484	+32.69531250	+10.74462891	-21.11572266	+2360	+13.46923828	+0.08789063	+0.13183594	-21.84082031	-2.76855469	+37.08984375	+2688	+11.10937500	-2.18847656	-1.74902344	+18.96240234	+3.49365234	-24.23583984	+1548
+1457971433.66389990	+13.31982422	-0.40869141	-1.05468750	+32.49755859	+11.33789063	-21.26953125	+2360	+13.44726563	+0.12304688	+0.15380859	-20.12695313	-3.84521484	+37.44140625	+2688	+11.09179688	-2.17968750	-1.74462891	+18.98437500	+3.38378906	-24.21386719	+1540
+1457971433.66810010	+13.31982422	-0.41308594	-1.06787109	+32.34375000	+11.68945313	-21.33544922	+2356	+13.43847656	+0.13623047	+0.16699219	-19.24804688	-4.41650391	+37.57324219	+2688	+11.08300781	-2.17968750	-1.74462891	+18.98437500	+3.33984375	-24.21386719	+1536
+1457971433.67220000	+13.31542969	-0.41308594	-1.08105469	+32.18994141	+12.06298828	-21.42333984	+2356	+13.42529297	+0.15380859	+0.17578125	-18.34716797	-4.96582031	+37.66113281	+2688	+11.07421875	-2.17968750	-1.74462891	+18.98437500	+3.33984375	-24.19189453	+1532
+1457971433.67639990	+13.31542969	-0.42187500	-1.10302734	+31.97021484	+12.67822266	-21.53320313	+2356	+13.41650391	+0.17578125	+0.18896484	-17.38037109	-5.53710938	+37.72705078	+2688	+11.06542969	-2.17529297	-1.74902344	+19.00634766	+3.33984375	-24.16992188	+1532
+1457971433.68059990	+13.31542969	-0.42626953	-1.12500000	+31.79443359	+13.18359375	-21.62109375	+2352	+13.40332031	+0.19775391	+0.19775391	-16.43554688	-6.13037109	+37.77099609	+2688	+11.05664063	-2.17529297	-1.74902344	+19.02832031	+3.33984375	-24.14794922	+1532
+1457971433.68470000	+13.31103516	-0.43066406	-1.15136719	+31.61865234	+13.71093750	-21.68701172	+2352	+13.38574219	+0.21972656	+0.20214844	-15.46875000	-6.65771484	+37.74902344	+2684	+11.04785156	-2.17529297	-1.75781250	+19.05029297	+3.36181641	-24.12597656	+1528
+1457971433.68890000	+13.30664063	-0.43505859	-1.18212891	+31.42089844	+14.34814453	-21.79687500	+2352	+13.37255859	+0.24169922	+0.21093750	-14.54589844	-7.25097656	+37.74902344	+2680	+11.03466797	-2.17529297	-1.76220703	+19.07226563	+3.38378906	-24.10400391	+1528
+1457971433.69310000	+13.29785156	-0.44824219	-1.20410156	+31.17919922	+14.83154297	-21.90673828	+2352	+13.35498047	+0.26367188	+0.21972656	-13.60107422	-7.84423828	+37.70507813	+2676	+11.02587891	-2.17968750	-1.77099609	+19.09423828	+3.40576172	-24.10400391	+1532
+1457971433.70140000	+13.28466797	-0.46582031	-1.25683594	+30.87158203	+15.77636719	-22.14843750	+2348	+13.31982422	+0.30322266	+0.22851563	-11.75537109	-9.03076172	+37.50732422	+2668	+11.00390625	-2.18847656	-1.79296875	+19.16015625	+3.53759766	-24.12597656	+1536
+1457971433.70549990	+13.28027344	-0.47900391	-1.27880859	+30.69580078	+16.14990234	-22.30224609	+2348	+13.30224609	+0.32519531	+0.23291016	-10.83251953	-9.62402344	+37.37548828	+2660	+10.99072266	-2.20166016	-1.80175781	+19.16015625	+3.55957031	-24.16992188	+1536
+1457971433.70970010	+13.26708984	-0.49658203	-1.31835938	+30.54199219	+16.67724609	-22.36816406	+2352	+13.28027344	+0.35156250	+0.22851563	-9.88769531	-10.15136719	+37.17773438	+2656	+10.97753906	-2.21044922	-1.82373047	+19.18212891	+3.64746094	-24.19189453	+1540
+1457971433.71390010	+13.25390625	-0.50097656	-1.34472656	+30.47607422	+16.98486328	-22.56591797	+2348	+13.26269531	+0.36474609	+0.22851563	-9.05273438	-10.70068359	+36.95800781	+2644	+10.96435547	-2.22363281	-1.84570313	+19.24804688	+3.71337891	-24.27978516	+1544
+1457971433.71799990	+13.24072266	-0.51416016	-1.36669922	+30.36621094	+17.27050781	-22.76367188	+2348	+13.23632813	+0.38671875	+0.22851563	-8.19580078	-11.25000000	+36.73828125	+2636	+10.95117188	-2.24121094	-1.86328125	+19.29199219	+3.71337891	-24.38964844	+1548
+1457971433.72219990	+13.22314453	-0.52734375	-1.41064453	+30.30029297	+17.68798828	-22.87353516	+2352	+13.20996094	+0.40869141	+0.21533203	-7.31689453	-11.71142578	+36.45263672	+2632	+10.93798828	-2.25439453	-1.88964844	+19.33593750	+3.82324219	-24.47753906	+1552
+1457971433.72639990	+13.20556641	-0.52734375	-1.43701172	+30.34423828	+17.86376953	-23.11523438	+2352	+13.18359375	+0.42187500	+0.20654297	-6.52587891	-12.23876953	+36.18896484	+2624	+10.92041016	-2.26757813	-1.91601563	+19.48974609	+3.84521484	-24.65332031	+1556
+1457971433.73050000	+13.18798828	-0.54492188	-1.45898438	+30.30029297	+18.01757813	-23.37890625	+2348	+13.15722656	+0.44384766	+0.19775391	-5.71289063	-12.72216797	+35.88134766	+2612	+10.90722656	-2.28955078	-1.93798828	+19.53369141	+3.82324219	-24.85107422	+1560
+1457971433.73889990	+13.15283203	-0.55810547	-1.52929688	+30.41015625	+18.41308594	-23.84033203	+2352	+13.10009766	+0.47460938	+0.15380859	-4.15283203	-13.53515625	+35.15625000	+2600	+10.88085938	-2.32470703	-1.99511719	+19.79736328	+3.91113281	-25.22460938	+1564
+1457971433.74300000	+13.13085938	-0.56689453	-1.55566406	+30.49804688	+18.47900391	-24.12597656	+2352	+13.06933594	+0.49218750	+0.13183594	-3.38378906	-13.90869141	+34.78271484	+2592	+10.86328125	-2.34667969	-2.02148438	+19.92919922	+3.91113281	-25.46630859	+1564
+1457971433.74720000	+13.10449219	-0.57568359	-1.60839844	+30.60791016	+18.72070313	-24.32373047	+2352	+13.03417969	+0.51416016	+0.09667969	-2.61474609	-14.17236328	+34.36523438	+2588	+10.84570313	-2.36865234	-2.05664063	+20.08300781	+3.99902344	-25.68603516	+1564
+1457971433.75140000	+13.08251953	-0.57568359	-1.64355469	+30.78369141	+18.76464844	-24.60937500	+2352	+12.99902344	+0.52294922	+0.06152344	-1.91162109	-14.41406250	+33.94775391	+2580	+10.82812500	-2.38183594	-2.08740234	+20.30273438	+3.99902344	-25.94970703	+1564
+1457971433.75550010	+13.05615234	-0.58447266	-1.67431641	+30.91552734	+18.78662109	-24.91699219	+2352	+12.96386719	+0.53613281	+0.02197266	-1.20849609	-14.65576172	+33.53027344	+2572	+10.80615234	-2.40820313	-2.11816406	+20.47851563	+4.02099609	-26.23535156	+1564
+1457971433.75970010	+13.02978516	-0.59326172	-1.72705078	+31.09130859	+18.96240234	-25.13671875	+2352	+12.92431641	+0.55371094	-0.02636719	-0.50537109	-14.78759766	+33.09082031	+2568	+10.78857422	-2.43017578	-2.15771484	+20.67626953	+4.10888672	-26.52099609	+1568
+1457971433.76390000	+13.00341797	-0.59326172	-1.76660156	+31.33300781	+18.96240234	-25.44433594	+2348	+12.88916016	+0.56250000	-0.07910156	+0.13183594	-14.87548828	+32.67333984	+2564	+10.76660156	-2.44775391	-2.19287109	+20.96191406	+4.15283203	-26.80664063	+1564
+1457971433.77220010	+12.94628906	-0.61523438	-1.86767578	+31.72851563	+19.13818359	-25.97167969	+2344	+12.81005859	+0.58007813	-0.19335938	+1.42822266	-14.89746094	+31.77246094	+2548	+10.71826172	-2.49609375	-2.26757813	+21.42333984	+4.32861328	-27.44384766	+1568
+1457971433.77630000	+12.91992188	-0.61962891	-1.92041016	+31.99218750	+19.16015625	-26.25732422	+2340	+12.77050781	+0.58447266	-0.25927734	+2.02148438	-14.83154297	+31.31103516	+2540	+10.69628906	-2.51806641	-2.30712891	+21.73095703	+4.43847656	-27.72949219	+1568
+1457971433.78049990	+12.88916016	-0.63281250	-1.97314453	+32.18994141	+19.18212891	-26.52099609	+2332	+12.73095703	+0.58886719	-0.32958984	+2.59277344	-14.74365234	+30.87158203	+2532	+10.66992188	-2.54882813	-2.34667969	+21.97265625	+4.57031250	-28.05908203	+1572
+1457971433.78469990	+12.85839844	-0.64599609	-2.04345703	+32.43164063	+19.33593750	-26.69677734	+2332	+12.68701172	+0.58886719	-0.40869141	+3.16406250	-14.52392578	+30.38818359	+2524	+10.64355469	-2.57519531	-2.39062500	+22.25830078	+4.76806641	-28.36669922	+1572
+1457971433.78880000	+12.82324219	-0.65478516	-2.10498047	+32.69531250	+19.35791016	-26.96044922	+2328	+12.64306641	+0.58886719	-0.48779297	+3.71337891	-14.34814453	+29.94873047	+2516	+10.61279297	-2.60156250	-2.43457031	+22.54394531	+4.94384766	-28.67431641	+1576
+1457971433.79300000	+12.79248047	-0.67675781	-2.16210938	+32.87109375	+19.35791016	-27.22412109	+2324	+12.59912109	+0.58447266	-0.56689453	+4.19677734	-14.15039063	+29.48730469	+2508	+10.58203125	-2.63671875	-2.47851563	+22.78564453	+5.16357422	-29.00390625	+1580
+1457971433.80130000	+12.72216797	-0.71191406	-2.30712891	+33.33251953	+19.51171875	-27.64160156	+2316	+12.51562500	+0.57128906	-0.74267578	+5.18554688	-13.60107422	+28.56445313	+2488	+10.51611328	-2.70703125	-2.57958984	+23.29101563	+5.69091797	-29.64111328	+1588
+1457971433.80550000	+12.68701172	-0.74267578	-2.37744141	+33.48632813	+19.51171875	-27.88330078	+2312	+12.47167969	+0.55371094	-0.82617188	+5.60302734	-13.38134766	+28.08105469	+2476	+10.48535156	-2.75097656	-2.62792969	+23.48876953	+5.97656250	-29.97070313	+1596
+1457971433.80970000	+12.65625000	-0.77343750	-2.46093750	+33.66210938	+19.62158203	-28.03710938	+2312	+12.42773438	+0.53613281	-0.92724609	+6.04248047	-12.98583984	+27.57568359	+2472	+10.45019531	-2.79052734	-2.68505859	+23.73046875	+6.30615234	-30.27832031	+1604
+1457971433.81380010	+12.61669922	-0.79980469	-2.53564453	+33.85986328	+19.62158203	-28.27880859	+2308	+12.37939453	+0.52294922	-1.01953125	+6.50390625	-12.72216797	+27.09228516	+2460	+10.41064453	-2.83447266	-2.74218750	+23.92822266	+6.65771484	-30.60791016	+1608
+1457971433.81800010	+12.57714844	-0.83935547	-2.61035156	+33.99169922	+19.59960938	-28.49853516	+2304	+12.33544922	+0.49658203	-1.10742188	+6.87744141	-12.48046875	+26.58691406	+2448	+10.37109375	-2.88720703	-2.79931641	+24.10400391	+7.00927734	-30.93750000	+1620
+1457971433.82220010	+12.54199219	-0.87890625	-2.69824219	+34.12353516	+19.64355469	-28.67431641	+2304	+12.28710938	+0.47460938	-1.21289063	+7.27294922	-12.06298828	+26.08154297	+2444	+10.33593750	-2.93554688	-2.86083984	+24.30175781	+7.38281250	-31.24511719	+1624
+1457971433.82629990	+12.49804688	-0.90966797	-2.77734375	+34.32128906	+19.57763672	-28.93798828	+2300	+12.24316406	+0.45263672	-1.30517578	+7.69042969	-11.84326172	+25.59814453	+2432	+10.29638672	-2.98828125	-2.92236328	+24.43359375	+7.75634766	-31.61865234	+1632
+1457971433.83470010	+12.41894531	-1.00634766	-2.94433594	+34.49707031	+19.51171875	-29.44335938	+2300	+12.14648438	+0.38671875	-1.49853516	+8.39355469	-11.27197266	+24.52148438	+2416	+10.21728516	-3.10693359	-3.04980469	+24.71923828	+8.52539063	-32.29980469	+1652
+1457971433.83880000	+12.37500000	-1.05029297	-3.02343750	+34.65087891	+19.37988281	-29.72900391	+2296	+12.09814453	+0.36035156	-1.59082031	+8.83300781	-11.09619141	+23.99414063	+2404	+10.16894531	-3.17285156	-3.11572266	+24.80712891	+8.92089844	-32.67333984	+1660
+1457971433.84299990	+12.33105469	-1.10742188	-3.10253906	+34.73876953	+19.24804688	-30.01464844	+2296	+12.04541016	+0.31640625	-1.67871094	+9.18457031	-10.94238281	+23.44482422	+2396	+10.12500000	-3.23876953	-3.18164063	+24.91699219	+9.29443359	-33.02490234	+1668
+1457971433.84719990	+12.29150391	-1.16015625	-3.19042969	+34.84863281	+19.18212891	-30.27832031	+2296	+11.99707031	+0.27685547	-1.78857422	+9.55810547	-10.56884766	+22.87353516	+2392	+10.08544922	-3.30468750	-3.24755859	+25.04882813	+9.68994141	-33.39843750	+1676
+1457971433.85130000	+12.24316406	-1.20410156	-3.26953125	+35.04638672	+19.00634766	-30.60791016	+2292	+11.93994141	+0.24169922	-1.88525391	+9.99755859	-10.41503906	+22.32421875	+2380	+10.03710938	-3.37500000	-3.31347656	+25.13671875	+10.08544922	-33.81591797	+1684
+1457971433.85550000	+12.19482422	-1.26562500	-3.34863281	+35.13427734	+18.83056641	-30.91552734	+2292	+11.88720703	+0.19335938	-1.97753906	+10.34912109	-10.26123047	+21.75292969	+2376	+9.98876953	-3.44531250	-3.38378906	+25.24658203	+10.43701172	-34.18945313	+1692
+1457971433.86380000	+12.10693359	-1.37548828	-3.51123047	+35.48583984	+18.45703125	-31.57470703	+2292	+11.77734375	+0.10986328	-2.17968750	+11.18408203	-9.82177734	+20.61035156	+2364	+9.90087891	-3.59472656	-3.51562500	+25.46630859	+11.14013672	-35.06835938	+1700
+1457971433.86800000	+12.05859375	-1.44140625	-3.59033203	+35.61767578	+18.21533203	-31.90429688	+2292	+11.71582031	+0.05273438	-2.27197266	+11.53564453	-9.66796875	+20.01708984	+2360	+9.85253906	-3.67382813	-3.58154297	+25.57617188	+11.46972656	-35.48583984	+1708
+1457971433.87210010	+12.01464844	-1.50732422	-3.66943359	+35.77148438	+17.99560547	-32.27783203	+2292	+11.66308594	+0.00000000	-2.38183594	+11.93115234	-9.38232422	+19.42382813	+2356	+9.81298828	-3.74853516	-3.64306641	+25.72998047	+11.77734375	-35.96923828	+1712
+1457971433.87630010	+11.96191406	-1.56445313	-3.74853516	+36.05712891	+17.77587891	-32.60742188	+2288	+11.60156250	-0.04394531	-2.47851563	+12.39257813	-9.20654297	+18.85253906	+2348	+9.76025391	-3.83203125	-3.70898438	+25.81787109	+12.10693359	-36.43066406	+1716
+1457971433.88050010	+11.90917969	-1.63037109	-3.82763672	+36.23291016	+17.53417969	-32.91503906	+2288	+11.54003906	-0.10546875	-2.57519531	+12.74414063	-9.00878906	+18.28125000	+2344	+9.71191406	-3.91113281	-3.77490234	+25.97167969	+12.43652344	-36.84814453	+1724
+1457971433.88879990	+11.81250000	-1.75781250	-3.98144531	+36.78222656	+17.02880859	-33.59619141	+2284	+11.41699219	-0.21533203	-2.78613281	+13.55712891	-8.50341797	+17.13867188	+2336	+9.61962891	-4.07373047	-3.88916016	+26.25732422	+13.00781250	-37.83691406	+1724
+1457971433.89299990	+11.75976563	-1.83251953	-4.05615234	+37.00195313	+16.80908203	-33.90380859	+2284	+11.35107422	-0.28564453	-2.88281250	+13.86474609	-8.26171875	+16.56738281	+2332	+9.57128906	-4.15283203	-3.95068359	+26.41113281	+13.31542969	-38.25439453	+1728
+1457971433.89710000	+11.71142578	-1.90283203	-4.12646484	+37.24365234	+16.52343750	-34.29931641	+2276	+11.29394531	-0.35156250	-2.98388672	+14.21630859	-7.99804688	+15.99609375	+2324	+9.53173828	-4.23632813	-3.99902344	+26.58691406	+13.53515625	-38.80371094	+1728
+1457971433.90130000	+11.65869141	-1.96875000	-4.20117188	+37.55126953	+16.32568359	-34.58496094	+2272	+11.22802734	-0.40869141	-3.08496094	+14.58984375	-7.75634766	+15.44677734	+2316	+9.47900391	-4.32421875	-4.05175781	+26.67480469	+13.84277344	-39.28710938	+1732
+1457971433.90960000	+11.55761719	-2.12255859	-4.34179688	+38.10058594	+15.86425781	-35.24414063	+2264	+11.10498047	-0.55371094	-3.28271484	+15.18310547	-7.20703125	+14.37011719	+2300	+9.38671875	-4.49560547	-4.15283203	+27.00439453	+14.37011719	-40.23193359	+1728
+1457971433.91380000	+11.50048828	-2.20166016	-4.41650391	+38.38623047	+15.71044922	-35.50781250	+2256	+11.03466797	-0.62402344	-3.37939453	+15.49072266	-6.94335938	+13.82080078	+2292	+9.33837891	-4.58789063	-4.20556641	+27.04833984	+14.69970703	-40.69335938	+1732
+1457971433.91800000	+11.44335938	-2.28076172	-4.49121094	+38.64990234	+15.55664063	-35.72753906	+2252	+10.96875000	-0.70312500	-3.47607422	+15.68847656	-6.65771484	+13.29345703	+2284	+9.28564453	-4.67578125	-4.25830078	+27.20214844	+15.00732422	-41.08886719	+1732
+1457971433.92210010	+11.39501953	-2.35986328	-4.55273438	+38.93554688	+15.33691406	-36.10107422	+2244	+10.91162109	-0.78222656	-3.56396484	+15.95214844	-6.43798828	+12.76611328	+2272	+9.24169922	-4.75927734	-4.29785156	+27.33398438	+15.20507813	-41.61621094	+1728
+1457971433.93039990	+11.27636719	-2.52685547	-4.69335938	+39.41894531	+15.09521484	-36.62841797	+2228	+10.77978516	-0.94042969	-3.74853516	+16.30371094	-5.93261719	+11.73339844	+2248	+9.14062500	-4.94824219	-4.39453125	+27.46582031	+15.84228516	-42.47314453	+1724
+1457971433.93460010	+11.22802734	-2.61035156	-4.74169922	+39.68261719	+14.89746094	-37.02392578	+2212	+10.72705078	-1.02392578	-3.82763672	+16.50146484	-5.77880859	+11.18408203	+2232	+9.09228516	-5.04052734	-4.42968750	+27.53173828	+16.06201172	-42.97851563	+1720
+1457971433.93880010	+11.16650391	-2.69824219	-4.80761719	+39.88037109	+14.83154297	-37.30957031	+2200	+10.66113281	-1.10742188	-3.91113281	+16.65527344	-5.55908203	+10.65673828	+2220	+9.03955078	-5.14160156	-4.47363281	+27.50976563	+16.39160156	-43.41796875	+1720
+1457971433.94289990	+11.10937500	-2.78613281	-4.87353516	+40.07812500	+14.76562500	-37.55126953	+2192	+10.59960938	-1.19531250	-3.99462891	+16.76513672	-5.33935547	+10.15136719	+2208	+8.98681641	-5.23388672	-4.52197266	+27.57568359	+16.67724609	-43.79150391	+1720
+1457971433.94709990	+11.05664063	-2.87402344	-4.92187500	+40.31982422	+14.61181641	-37.92480469	+2172	+10.54687500	-1.28320313	-4.06494141	+16.89697266	-5.20751953	+9.60205078	+2188	+8.93847656	-5.33056641	-4.55712891	+27.61962891	+16.89697266	-44.25292969	+1712
+1457971433.95129990	+10.99511719	-2.96630859	-4.97460938	+40.47363281	+14.58984375	-38.23242188	+2160	+10.48095703	-1.37109375	-4.13964844	+17.00683594	-5.05371094	+9.07470703	+2172	+8.87695313	-5.43603516	-4.59667969	+27.55371094	+17.22656250	-44.67041016	+1712
+1457971433.95540000	+10.93359375	-3.05419922	-5.03173828	+40.64941406	+14.52392578	-38.49609375	+2148	+10.41943359	-1.46337891	-4.21435547	+17.07275391	-4.89990234	+8.56933594	+2160	+8.82421875	-5.52832031	-4.64062500	+27.57568359	+17.46826172	-45.04394531	+1712
+1457971433.96380000	+10.82373047	-3.23876953	-5.11523438	+40.93505859	+14.30419922	-39.26513672	+2112	+10.30517578	-1.64355469	-4.33740234	+17.27050781	-4.76806641	+7.47070313	+2124	+8.71435547	-5.73486328	-4.70654297	+27.46582031	+17.92968750	-45.92285156	+1704
+1457971433.96790000	+10.76660156	-3.33105469	-5.16357422	+41.08886719	+14.23828125	-39.57275391	+2096	+10.24804688	-1.74023438	-4.39892578	+17.33642578	-4.68017578	+6.96533203	+2112	+8.65722656	-5.83154297	-4.74609375	+27.48779297	+18.14941406	-46.29638672	+1704
+1457971433.97210000	+10.71386719	-3.42333984	-5.19433594	+41.22070313	+14.10644531	-40.01220703	+2080	+10.19531250	-1.83251953	-4.45166016	+17.42431641	-4.68017578	+6.41601563	+2092	+8.60449219	-5.93261719	-4.77246094	+27.44384766	+18.30322266	-46.75781250	+1700
+1457971433.97630000	+10.65673828	-3.52001953	-5.22949219	+41.33056641	+14.06250000	-40.34179688	+2068	+10.13818359	-1.92480469	-4.50439453	+17.53417969	-4.63623047	+5.88867188	+2072	+8.54736328	-6.03808594	-4.80322266	+27.35595703	+18.52294922	-47.13134766	+1700
+1457971433.98040010	+10.59960938	-3.61230469	-5.26904297	+41.46240234	+13.97460938	-40.64941406	+2060	+10.07666016	-2.02148438	-4.56152344	+17.57812500	-4.59228516	+5.40527344	+2060	+8.49023438	-6.13476563	-4.83837891	+27.37792969	+18.67675781	-47.46093750	+1700
+1457971433.98460010	+10.54687500	-3.70458984	-5.29101563	+41.57226563	+13.82080078	-41.08886719	+2048	+10.02392578	-2.11376953	-4.60107422	+17.66601563	-4.63623047	+4.85595703	+2040	+8.43750000	-6.23583984	-4.85595703	+27.35595703	+18.76464844	-47.90039063	+1696
+1457971433.99289990	+10.43261719	-3.89355469	-5.34375000	+41.79199219	+13.57910156	-41.79199219	+2028	+9.90966797	-2.30273438	-4.68896484	+17.81982422	-4.63623047	+3.88916016	+2004	+8.32763672	-6.43798828	-4.90429688	+27.29003906	+19.02832031	-48.60351563	+1696
+1457971433.99710010	+10.38427734	-3.98583984	-5.35253906	+41.90185547	+13.40332031	-42.23144531	+2016	+9.85693359	-2.39501953	-4.71972656	+17.90771484	-4.74609375	+3.36181641	+1984	+8.27929688	-6.53906250	-4.91308594	+27.26806641	+19.07226563	-49.04296875	+1692
+1457971434.00130010	+10.33154297	-4.07812500	-5.37011719	+42.03369141	+13.27148438	-42.58300781	+2008	+9.79980469	-2.48730469	-4.75927734	+17.99560547	-4.72412109	+2.92236328	+1968	+8.22656250	-6.64013672	-4.92626953	+27.22412109	+19.13818359	-49.37255859	+1692
+1457971434.00539990	+10.27880859	-4.17041016	-5.39208984	+42.16552734	+13.11767578	-42.91259766	+2000	+9.74267578	-2.58398438	-4.79443359	+18.03955078	-4.74609375	+2.50488281	+1952	+8.17822266	-6.73681641	-4.94824219	+27.26806641	+19.20410156	-49.65820313	+1688
+1457971434.00959990	+10.23046875	-4.25830078	-5.39208984	+42.27539063	+12.91992188	-43.33007813	+1988	+9.69433594	-2.68066406	-4.81640625	+18.10546875	-4.85595703	+2.02148438	+1936	+8.12988281	-6.83349609	-4.94384766	+27.26806641	+19.20410156	-50.05371094	+1688
+1457971434.01790000	+10.12939453	-4.43847656	-5.41406250	+42.56103516	+12.56835938	-43.94531250	+1972	+9.58007813	-2.86523438	-4.87353516	+18.19335938	-4.87792969	+1.27441406	+1904	+8.03759766	-7.02685547	-4.95703125	+27.31201172	+19.24804688	-50.58105469	+1684
+1457971434.02210000	+10.08105469	-4.52636719	-5.40527344	+42.69287109	+12.32666016	-44.36279297	+1960	+9.53173828	-2.95751953	-4.88232422	+18.21533203	-5.05371094	+0.85693359	+1888	+7.99365234	-7.12353516	-4.94824219	+27.31201172	+19.20410156	-50.93261719	+1688
+1457971434.02620010	+10.03271484	-4.61425781	-5.40527344	+42.82470703	+12.10693359	-44.69238281	+1948	+9.47900391	-3.05419922	-4.89990234	+18.19335938	-5.07568359	+0.54931641	+1872	+7.95410156	-7.21582031	-4.94384766	+27.33398438	+19.16015625	-51.19628906	+1688
+1457971434.03040000	+9.98876953	-4.70214844	-5.40527344	+43.00048828	+11.88720703	-44.97802734	+1936	+9.42626953	-3.14648438	-4.92187500	+18.19335938	-5.11962891	+0.26367188	+1856	+7.91455078	-7.30810547	-4.93945313	+27.42187500	+19.13818359	-51.41601563	+1684
+1457971434.03460000	+9.94482422	-4.78564453	-5.38769531	+43.15429688	+11.64550781	-45.37353516	+1928	+9.38232422	-3.23876953	-4.91748047	+18.14941406	-5.29541016	-0.10986328	+1836	+7.87500000	-7.40039063	-4.92187500	+27.44384766	+19.07226563	-51.72363281	+1684
+1457971434.03870010	+9.89648438	-4.86914063	-5.37890625	+43.30810547	+11.42578125	-45.63720703	+1916	+9.33398438	-3.33105469	-4.92626953	+18.06152344	-5.31738281	-0.35156250	+1820	+7.83984375	-7.49267578	-4.90429688	+27.48779297	+18.98437500	-51.94335938	+1684
+1457971434.04290010	+9.85253906	-4.95263672	-5.37011719	+43.50585938	+11.16210938	-45.90087891	+1904	+9.28564453	-3.41894531	-4.93945313	+17.99560547	-5.38330078	-0.54931641	+1804	+7.80468750	-7.58056641	-4.89550781	+27.57568359	+18.91845703	-52.11914063	+1680
+1457971434.05119990	+9.76464844	-5.11523438	-5.32177734	+43.79150391	+10.63476563	-46.49414063	+1888	+9.20214844	-3.60791016	-4.92187500	+17.66601563	-5.64697266	-1.05468750	+1772	+7.72998047	-7.75195313	-4.85156250	+27.68554688	+18.69873047	-52.53662109	+1676
+1457971434.05539990	+9.72509766	-5.19433594	-5.30419922	+43.98925781	+10.34912109	-46.71386719	+1876	+9.16259766	-3.69140625	-4.91748047	+17.53417969	-5.73486328	-1.20849609	+1752	+7.69482422	-7.83544922	-4.82958984	+27.77343750	+18.58886719	-52.69042969	+1672
+1457971434.05960010	+9.68115234	-5.26904297	-5.26464844	+44.12109375	+10.04150391	-47.04345703	+1872	+9.12744141	-3.78369141	-4.89111328	+17.31445313	-5.99853516	-1.45019531	+1744	+7.65966797	-7.91894531	-4.80322266	+27.81738281	+18.43505859	-52.86621094	+1668
+1457971434.06370000	+9.64160156	-5.34375000	-5.23388672	+44.29687500	+9.73388672	-47.24121094	+1864	+9.09228516	-3.87597656	-4.87353516	+17.00683594	-6.10839844	-1.60400391	+1732	+7.62451172	-8.00244141	-4.77246094	+27.88330078	+18.28125000	-53.04199219	+1664
+1457971434.06789990	+9.60205078	-5.41845703	-5.20751953	+44.49462891	+9.42626953	-47.39501953	+1856	+9.05712891	-3.95947266	-4.86035156	+16.78710938	-6.21826172	-1.69189453	+1720	+7.58935547	-8.08593750	-4.74609375	+27.97119141	+18.14941406	-53.19580078	+1660
+1457971434.07209990	+9.56250000	-5.48876953	-5.15917969	+44.62646484	+9.09667969	-47.68066406	+1856	+9.03076172	-4.04736328	-4.82080078	+16.47949219	-6.50390625	-1.86767578	+1716	+7.54980469	-8.16503906	-4.71533203	+28.01513672	+17.97363281	-53.34960938	+1660
+1457971434.07620000	+9.52294922	-5.55908203	-5.11962891	+44.78027344	+8.74511719	-47.79052734	+1856	+9.00000000	-4.13525391	-4.79003906	+16.08398438	-6.63574219	-1.95556641	+1712	+7.51464844	-8.24414063	-4.68457031	+28.08105469	+17.77587891	-53.48144531	+1656
+1457971434.08450010	+9.45263672	-5.69091797	-5.02294922	+45.08789063	+8.02001953	-48.12011719	+1856	+8.95605469	-4.30224609	-4.71533203	+15.38085938	-7.07519531	-2.10937500	+1704	+7.43994141	-8.39355469	-4.61865234	+28.19091797	+17.38037109	-53.70117188	+1652
+1457971434.08870010	+9.41308594	-5.75683594	-4.97021484	+45.21972656	+7.64648438	-48.20800781	+1856	+8.93408203	-4.39013672	-4.67138672	+14.89746094	-7.27294922	-2.13134766	+1704	+7.40478516	-8.46826172	-4.58349609	+28.23486328	+17.16064453	-53.81103516	+1648
+1457971434.09290000	+9.38232422	-5.81396484	-4.92187500	+45.41748047	+7.27294922	-48.25195313	+1856	+8.91650391	-4.46923828	-4.63183594	+14.50195313	-7.44873047	-2.10937500	+1700	+7.36962891	-8.53857422	-4.54833984	+28.32275391	+16.96289063	-53.87695313	+1644
+1457971434.09699990	+9.35156250	-5.87548828	-4.85156250	+45.52734375	+6.85546875	-48.42773438	+1868	+8.89892578	-4.54833984	-4.56591797	+14.06250000	-7.77832031	-2.15332031	+1708	+7.33007813	-8.60888672	-4.50878906	+28.32275391	+16.72119141	-53.98681641	+1648
+1457971434.10120010	+9.31640625	-5.93261719	-4.79443359	+45.65917969	+6.43798828	-48.47167969	+1872	+8.88574219	-4.63183594	-4.51757813	+13.51318359	-7.99804688	-2.08740234	+1712	+7.30371094	-8.67919922	-4.46484375	+28.38867188	+16.45751953	-54.05273438	+1648
+1457971434.10540010	+9.29003906	-5.98974609	-4.73730469	+45.83496094	+6.04248047	-48.47167969	+1876	+8.87255859	-4.70654297	-4.46484375	+13.05175781	-8.17382813	-1.97753906	+1712	+7.27294922	-8.74511719	-4.42529297	+28.45458984	+16.23779297	-54.07470703	+1644
+1457971434.11369990	+9.23291016	-6.09960938	-4.59228516	+46.03271484	+5.14160156	-48.60351563	+1896	+8.85498047	-4.86474609	-4.33300781	+11.97509766	-8.74511719	-1.77978516	+1728	+7.20703125	-8.87255859	-4.33300781	+28.52050781	+15.68847656	-54.11865234	+1648
+1457971434.11789990	+9.21093750	-6.14794922	-4.52636719	+46.18652344	+4.72412109	-48.55957031	+1900	+8.84179688	-4.93505859	-4.27148438	+11.44775391	-8.94287109	-1.58203125	+1732	+7.18066406	-8.92968750	-4.28906250	+28.60839844	+15.42480469	-54.05273438	+1648
+1457971434.12200000	+9.18896484	-6.19628906	-4.44726563	+46.31835938	+4.24072266	-48.64746094	+1912	+8.83740234	-5.00976563	-4.19238281	+10.92041016	-9.27246094	-1.45019531	+1740	+7.15429688	-8.98681641	-4.23193359	+28.63037109	+15.13916016	-54.09667969	+1652
+1457971434.12620000	+9.16699219	-6.24462891	-4.36816406	+46.38427734	+3.77929688	-48.64746094	+1920	+8.82861328	-5.08447266	-4.12207031	+10.34912109	-9.55810547	-1.23046875	+1748	+7.13671875	-9.04833984	-4.17919922	+28.69628906	+14.80957031	-54.09667969	+1652
+1457971434.13039990	+9.14501953	-6.28857422	-4.30224609	+46.53808594	+3.33984375	-48.60351563	+1924	+8.82421875	-5.15039063	-4.05175781	+9.79980469	-9.75585938	-0.96679688	+1752	+7.11914063	-9.10107422	-4.12646484	+28.80615234	+14.54589844	-53.98681641	+1648
+1457971434.13450000	+9.13183594	-6.33251953	-4.21435547	+46.66992188	+2.85644531	-48.69140625	+1932	+8.81982422	-5.21630859	-3.97265625	+9.29443359	-10.08544922	-0.74707031	+1764	+7.10156250	-9.15380859	-4.06494141	+28.85009766	+14.23828125	-53.98681641	+1652
+1457971434.13870000	+9.10986328	-6.38085938	-4.13525391	+46.73583984	+2.39501953	-48.66943359	+1940	+8.81103516	-5.28662109	-3.89355469	+8.72314453	-10.32714844	-0.46142578	+1768	+7.09277344	-9.20654297	-3.99902344	+28.93798828	+13.90869141	-53.92089844	+1652
+1457971434.14700010	+9.08349609	-6.45556641	-3.97265625	+47.02148438	+1.47216797	-48.62548828	+1948	+8.80224609	-5.40527344	-3.73974609	+7.73437500	-10.78857422	+0.15380859	+1776	+7.07519531	-9.29882813	-3.87158203	+29.15771484	+13.29345703	-53.70117188	+1640
+1457971434.15120010	+9.07031250	-6.49951172	-3.88916016	+47.06542969	+1.03271484	-48.60351563	+1952	+8.79785156	-5.46240234	-3.65625000	+7.25097656	-11.03027344	+0.50537109	+1780	+7.07080078	-9.34716797	-3.80566406	+29.26757813	+12.96386719	-53.63525391	+1636
+1457971434.15540000	+9.05712891	-6.53027344	-3.81445313	+47.21923828	+0.61523438	-48.49365234	+1948	+8.79345703	-5.51953125	-3.58154297	+6.81152344	-11.22802734	+0.87890625	+1784	+7.06640625	-9.38671875	-3.73974609	+29.39941406	+12.70019531	-53.45947266	+1628
+1457971434.15949990	+9.05273438	-6.56103516	-3.72216797	+47.37304688	+0.15380859	-48.53759766	+1948	+8.79345703	-5.56787109	-3.49365234	+6.41601563	-11.44775391	+1.20849609	+1788	+7.06640625	-9.42626953	-3.66943359	+29.53125000	+12.39257813	-53.34960938	+1624
+1457971434.16370010	+9.04394531	-6.60058594	-3.63867188	+47.41699219	-0.24169922	-48.49365234	+1948	+8.78906250	-5.62060547	-3.41015625	+5.99853516	-11.64550781	+1.56005859	+1788	+7.06640625	-9.47021484	-3.59472656	+29.66308594	+12.08496094	-53.26171875	+1616
+1457971434.16779990	+9.03515625	-6.62695313	-3.56396484	+47.54882813	-0.61523438	-48.38378906	+1944	+8.78906250	-5.66894531	-3.33544922	+5.66894531	-11.77734375	+1.95556641	+1788	+7.06640625	-9.50537109	-3.52441406	+29.79492188	+11.84326172	-53.06396484	+1608
+1457971434.17199990	+9.03076172	-6.65771484	-3.47607422	+47.68066406	-1.01074219	-48.38378906	+1940	+8.78906250	-5.70849609	-3.25195313	+5.38330078	-11.95312500	+2.30712891	+1788	+7.06640625	-9.54492188	-3.45410156	+29.92675781	+11.57958984	-52.91015625	+1596
+1457971434.18030000	+9.01757813	-6.71484375	-3.31347656	+47.83447266	-1.69189453	-48.18603516	+1932	+8.78466797	-5.78759766	-3.08935547	+4.87792969	-12.17285156	+3.07617188	+1784	+7.06640625	-9.61523438	-3.31347656	+30.19042969	+11.09619141	-52.51464844	+1576
+1457971434.18450000	+9.01757813	-6.73681641	-3.22998047	+47.98828125	-2.04345703	-48.12011719	+1924	+8.78466797	-5.82714844	-3.00585938	+4.68017578	-12.30468750	+3.42773438	+1784	+7.06640625	-9.64599609	-3.24316406	+30.32226563	+10.85449219	-52.27294922	+1564
+1457971434.18870000	+9.00878906	-6.76757813	-3.14648438	+47.98828125	-2.32910156	-48.05419922	+1920	+8.78027344	-5.85791016	-2.91796875	+4.50439453	-12.41455078	+3.80126953	+1784	+7.06640625	-9.68115234	-3.17285156	+30.43212891	+10.63476563	-52.07519531	+1556
+1457971434.19280000	+9.00439453	-6.78955078	-3.06738281	+48.09814453	-2.61474609	-47.90039063	+1912	+8.78027344	-5.88867188	-2.83886719	+4.39453125	-12.50244141	+4.17480469	+1780	+7.06201172	-9.70751953	-3.10693359	+30.52001953	+10.45898438	-51.83349609	+1544
+1457971434.19700000	+9.00439453	-6.80712891	-2.98388672	+48.20800781	-2.90039063	-47.83447266	+1908	+8.78466797	-5.91503906	-2.75537109	+4.32861328	-12.56835938	+4.52636719	+1780	+7.06201172	-9.73828125	-3.04101563	+30.60791016	+10.26123047	-51.56982422	+1536
+1457971434.20530010	+9.00000000	-6.85107422	-2.83007813	+48.31787109	-3.40576172	-47.61474609	+1900	+8.78466797	-5.96777344	-2.59277344	+4.21875000	-12.70019531	+5.20751953	+1780	+7.05322266	-9.80419922	-2.90478516	+30.76171875	+9.93164063	-51.08642578	+1520
+1457971434.20950010	+9.00000000	-6.86865234	-2.75097656	+48.42773438	-3.64746094	-47.48291016	+1892	+8.78906250	-5.98535156	-2.51367188	+4.19677734	-12.74414063	+5.55908203	+1776	+7.04882813	-9.83056641	-2.84765625	+30.82763672	+9.75585938	-50.77880859	+1512
+1457971434.21370010	+8.99560547	-6.89062500	-2.67187500	+48.44970703	-3.88916016	-47.39501953	+1892	+8.78906250	-6.01171875	-2.43457031	+4.17480469	-12.81005859	+5.86669922	+1780	+7.04003906	-9.86132813	-2.78613281	+30.87158203	+9.58007813	-50.49316406	+1504
+1457971434.21779990	+8.99560547	-6.90380859	-2.59277344	+48.53759766	-4.10888672	-47.28515625	+1888	+8.78906250	-6.02490234	-2.35107422	+4.21875000	-12.89794922	+6.19628906	+1780	+7.03564453	-9.88330078	-2.72460938	+30.91552734	+9.40429688	-50.25146484	+1500
+1457971434.22199990	+8.99560547	-6.91699219	-2.51806641	+48.62548828	-4.37255859	-47.17529297	+1884	+8.79345703	-6.04248047	-2.27636719	+4.24072266	-12.96386719	+6.52587891	+1780	+7.03125000	-9.90966797	-2.66308594	+30.98144531	+9.22851563	-49.96582031	+1492
+1457971434.22620010	+8.99121094	-6.93457031	-2.43896484	+48.66943359	-4.59228516	-47.10937500	+1884	+8.79345703	-6.06005859	-2.19726563	+4.26269531	-13.05175781	+6.78955078	+1784	+7.02246094	-9.93603516	-2.60156250	+31.02539063	+9.05273438	-49.72412109	+1492
+1457971434.23029990	+8.99121094	-6.94775391	-2.36425781	+48.77929688	-4.81201172	-47.04345703	+1884	+8.79345703	-6.07324219	-2.11816406	+4.35058594	-13.16162109	+7.07519531	+1784	+7.01806641	-9.95800781	-2.54003906	+31.06933594	+8.85498047	-49.52636719	+1488
+1457971434.23860000	+8.99121094	-6.96972656	-2.21484375	+48.95507813	-5.27343750	-46.91162109	+1888	+8.79785156	-6.09960938	-1.96875000	+4.48242188	-13.33740234	+7.64648438	+1788	+7.00927734	-10.01074219	-2.42138672	+31.17919922	+8.48144531	-49.08691406	+1484
+1457971434.24280000	+8.99121094	-6.97851563	-2.14013672	+49.06494141	-5.51513672	-46.91162109	+1888	+8.79785156	-6.10839844	-1.89404297	+4.59228516	-13.49121094	+7.86621094	+1792	+7.00927734	-10.02832031	-2.35546875	+31.26708984	+8.23974609	-48.95507813	+1484
+1457971434.24700000	+8.99121094	-6.98730469	-2.07421875	+49.17480469	-5.75683594	-46.84570313	+1888	+8.80224609	-6.11718750	-1.82373047	+4.68017578	-13.57910156	+8.15185547	+1792	+7.01367188	-10.04589844	-2.29833984	+31.35498047	+7.99804688	-48.77929688	+1480
+1457971434.25110010	+8.98681641	-6.99609375	-2.00390625	+49.30664063	-5.97656250	-46.82373047	+1888	+8.79785156	-6.12597656	-1.75341797	+4.79003906	-13.71093750	+8.37158203	+1796	+7.01367188	-10.06787109	-2.23681641	+31.44287109	+7.75634766	-48.62548828	+1480
+1457971434.25530000	+8.98681641	-7.00048828	-1.92919922	+49.43847656	-6.24023438	-46.86767578	+1892	+8.79785156	-6.13476563	-1.67871094	+4.89990234	-13.90869141	+8.56933594	+1796	+7.01367188	-10.08105469	-2.17089844	+31.57470703	+7.49267578	-48.58154297	+1480
+1457971434.25950000	+8.98681641	-7.00488281	-1.86328125	+49.59228516	-6.48193359	-46.84570313	+1892	+8.79785156	-6.13916016	-1.62158203	+5.00976563	-14.01855469	+8.81103516	+1796	+7.02246094	-10.09863281	-2.10937500	+31.70654297	+7.22900391	-48.51562500	+1476
+1457971434.26780010	+8.98242188	-7.01806641	-1.72265625	+49.92187500	-6.92138672	-46.95556641	+1896	+8.78906250	-6.15234375	-1.48535156	+5.29541016	-14.34814453	+9.16259766	+1800	+7.03125000	-10.12939453	-1.97753906	+31.99218750	+6.70166016	-48.53759766	+1476
+1457971434.27200010	+8.97802734	-7.02246094	-1.66552734	+50.07568359	-7.16308594	-46.93359375	+1892	+8.78466797	-6.15673828	-1.42822266	+5.42724609	-14.45800781	+9.36035156	+1796	+7.04003906	-10.14257813	-1.91601563	+32.16796875	+6.43798828	-48.51562500	+1472
+1457971434.27609990	+8.97363281	-7.02246094	-1.60400391	+50.27343750	-7.36083984	-46.97753906	+1892	+8.78027344	-6.16113281	-1.37109375	+5.62500000	-14.58984375	+9.53613281	+1796	+7.04443359	-10.15136719	-1.85449219	+32.34375000	+6.19628906	-48.53759766	+1468
+1457971434.28029990	+8.96923828	-7.02685547	-1.54248047	+50.47119141	-7.55859375	-47.02148438	+1892	+8.77148438	-6.16552734	-1.30957031	+5.77880859	-14.74365234	+9.68994141	+1792	+7.05322266	-10.16455078	-1.78857422	+32.51953125	+5.91064453	-48.62548828	+1464
+1457971434.28449990	+8.96484375	-7.02685547	-1.48535156	+50.64697266	-7.75634766	-46.99951172	+1888	+8.76269531	-6.16992188	-1.25683594	+5.93261719	-14.85351563	+9.86572266	+1788	+7.05761719	-10.17773438	-1.73144531	+32.71728516	+5.66894531	-48.64746094	+1460
+1457971434.28860000	+8.95605469	-7.02685547	-1.42822266	+50.86669922	-7.93212891	-47.02148438	+1888	+8.75390625	-6.16992188	-1.20410156	+6.13037109	-14.96337891	+10.01953125	+1784	+7.06201172	-10.18652344	-1.67431641	+32.91503906	+5.44921875	-48.71337891	+1456
+1457971434.29699990	+8.93847656	-7.03125000	-1.32714844	+51.24023438	-8.23974609	-46.99951172	+1896	+8.73193359	-6.17871094	-1.10302734	+6.48193359	-15.09521484	+10.30517578	+1780	+7.06201172	-10.20849609	-1.56005859	+33.26660156	+5.05371094	-48.84521484	+1448
+1457971434.30110000	+8.92968750	-7.03125000	-1.27441406	+51.45996094	-8.34960938	-46.97753906	+1900	+8.71875000	-6.17871094	-1.05908203	+6.67968750	-15.16113281	+10.45898438	+1772	+7.05761719	-10.22167969	-1.50292969	+33.46435547	+4.89990234	-48.91113281	+1440
+1457971434.30530000	+8.91650391	-7.03564453	-1.22607422	+51.63574219	-8.45947266	-46.95556641	+1908	+8.70556641	-6.18310547	-1.01074219	+6.85546875	-15.18310547	+10.59082031	+1768	+7.05322266	-10.23486328	-1.45019531	+33.61816406	+4.74609375	-48.97705078	+1436
+1457971434.30950000	+8.90332031	-7.04003906	-1.18652344	+51.81152344	-8.54736328	-46.84570313	+1916	+8.69238281	-6.18750000	-0.97119141	+7.03125000	-15.16113281	+10.74462891	+1764	+7.04443359	-10.24804688	-1.40625000	+33.77197266	+4.61425781	-48.95507813	+1428
+1457971434.31360010	+8.88574219	-7.03564453	-1.14697266	+52.00927734	-8.61328125	-46.77978516	+1924	+8.67480469	-6.18750000	-0.92724609	+7.25097656	-15.16113281	+10.89843750	+1760	+7.03125000	-10.25683594	-1.36230469	+33.92578125	+4.52636719	-48.95507813	+1424
+1457971434.31780000	+8.86816406	-7.04003906	-1.10742188	+52.18505859	-8.67919922	-46.69189453	+1932	+8.66162109	-6.18750000	-0.88769531	+7.42675781	-15.13916016	+11.03027344	+1760	+7.01367188	-10.27441406	-1.32275391	+34.03564453	+4.43847656	-48.95507813	+1416
+1457971434.32610010	+8.83300781	-7.04003906	-1.03710938	+52.55859375	-8.74511719	-46.49414063	+1956	+8.62646484	-6.19189453	-0.81738281	+7.80029297	-15.02929688	+11.31591797	+1760	+6.97851563	-10.29638672	-1.24804688	+34.29931641	+4.35058594	-48.86718750	+1408
+1457971434.33030010	+8.81542969	-7.04003906	-1.00195313	+52.71240234	-8.76708984	-46.42822266	+1968	+8.60449219	-6.19628906	-0.78222656	+7.97607422	-14.98535156	+11.42578125	+1764	+6.95654297	-10.31396484	-1.21289063	+34.38720703	+4.30664063	-48.84521484	+1404
+1457971434.33439990	+8.79345703	-7.04443359	-0.97558594	+52.86621094	-8.76708984	-46.29638672	+1980	+8.58691406	-6.20068359	-0.75146484	+8.12988281	-14.91943359	+11.60156250	+1764	+6.93017578	-10.32714844	-1.18212891	+34.45312500	+4.28466797	-48.75732422	+1400
+1457971434.33859990	+8.77148438	-7.04443359	-0.94482422	+53.04199219	-8.78906250	-46.18652344	+1992	+8.56494141	-6.20068359	-0.72070313	+8.34960938	-14.85351563	+11.71142578	+1768	+6.90380859	-10.34472656	-1.15576172	+34.54101563	+4.26269531	-48.69140625	+1396
+1457971434.34279990	+8.74951172	-7.04443359	-0.91406250	+53.21777344	-8.78906250	-46.16455078	+2004	+8.54736328	-6.20068359	-0.68554688	+8.52539063	-14.85351563	+11.79931641	+1772	+6.88183594	-10.35791016	-1.12500000	+34.62890625	+4.24072266	-48.62548828	+1396
+1457971434.34690000	+8.72753906	-7.04443359	-0.89208984	+53.37158203	-8.83300781	-46.03271484	+2020	+8.52539063	-6.20507813	-0.66357422	+8.70117188	-14.78759766	+11.97509766	+1776	+6.85546875	-10.36669922	-1.10302734	+34.69482422	+4.21875000	-48.53759766	+1392
+1457971434.35110000	+8.70556641	-7.04443359	-0.87011719	+53.54736328	-8.83300781	-45.96679688	+2032	+8.50341797	-6.20507813	-0.63720703	+8.87695313	-14.74365234	+12.04101563	+1780	+6.82910156	-10.37988281	-1.07666016	+34.78271484	+4.19677734	-48.44970703	+1388
+1457971434.35940000	+8.66601563	-7.04443359	-0.82177734	+53.89892578	-8.92089844	-45.92285156	+2064	+8.46386719	-6.20507813	-0.58886719	+9.22851563	-14.76562500	+12.21679688	+1788	+6.78076172	-10.40625000	-1.02392578	+34.95849609	+4.10888672	-48.36181641	+1388
+1457971434.36360000	+8.64404297	-7.04443359	-0.79541016	+54.07470703	-8.94287109	-45.92285156	+2080	+8.44189453	-6.20947266	-0.56250000	+9.40429688	-14.76562500	+12.28271484	+1796	+6.75878906	-10.41503906	-0.99755859	+35.04638672	+4.08691406	-48.33984375	+1388
+1457971434.36780000	+8.62207031	-7.04443359	-0.76904297	+54.27246094	-8.96484375	-45.96679688	+2096	+8.42431641	-6.20947266	-0.53613281	+9.60205078	-14.83154297	+12.30468750	+1800	+6.74121094	-10.42822266	-0.97119141	+35.13427734	+4.04296875	-48.33984375	+1388
+1457971434.37190010	+8.60449219	-7.04003906	-0.75146484	+54.44824219	-9.00878906	-45.94482422	+2108	+8.40673828	-6.20947266	-0.51855469	+9.77783203	-14.83154297	+12.39257813	+1804	+6.71923828	-10.43701172	-0.94482422	+35.24414063	+3.97705078	-48.31787109	+1384
+1457971434.37610010	+8.58251953	-7.04443359	-0.73388672	+54.58007813	-9.03076172	-45.96679688	+2124	+8.38476563	-6.21386719	-0.50097656	+9.90966797	-14.87548828	+12.41455078	+1808	+6.70166016	-10.45019531	-0.92285156	+35.33203125	+3.95507813	-48.29589844	+1384
+1457971434.38030000	+8.56494141	-7.04003906	-0.71630859	+54.75585938	-9.07470703	-46.01074219	+2140	+8.36718750	-6.20947266	-0.47900391	+10.06347656	-14.94140625	+12.43652344	+1816	+6.68847656	-10.45458984	-0.89208984	+35.44189453	+3.88916016	-48.31787109	+1380
+1457971434.38860010	+8.53417969	-7.04443359	-0.68554688	+55.01953125	-9.09667969	-46.05468750	+2172	+8.33203125	-6.21826172	-0.45263672	+10.28320313	-14.96337891	+12.48046875	+1824	+6.66650391	-10.47216797	-0.84375000	+35.68359375	+3.86718750	-48.38378906	+1372
+1457971434.39270000	+8.52099609	-7.04443359	-0.66796875	+55.17333984	-9.09667969	-46.09863281	+2188	+8.31884766	-6.21826172	-0.43505859	+10.41503906	-15.00732422	+12.45849609	+1828	+6.65332031	-10.47656250	-0.81298828	+35.77148438	+3.86718750	-48.40576172	+1372
+1457971434.39689990	+8.50781250	-7.04443359	-0.65917969	+55.30517578	-9.05273438	-46.07666016	+2204	+8.30566406	-6.22265625	-0.43066406	+10.52490234	-14.96337891	+12.48046875	+1828	+6.64453125	-10.48535156	-0.79101563	+35.85937500	+3.91113281	-48.42773438	+1368
+1457971434.40109990	+8.49462891	-7.05761719	-0.65039063	+55.30517578	-8.98681641	-46.12060547	+2220	+8.29248047	-6.23583984	-0.42187500	+10.50292969	-14.96337891	+12.45849609	+1832	+6.63574219	-10.49414063	-0.76025391	+35.92529297	+3.99902344	-48.49365234	+1368
+1457971434.40520000	+8.48144531	-7.06201172	-0.63720703	+55.37109375	-8.92089844	-46.12060547	+2236	+8.27929688	-6.23583984	-0.41308594	+10.56884766	-14.91943359	+12.43652344	+1832	+6.62695313	-10.50292969	-0.73388672	+35.96923828	+4.08691406	-48.53759766	+1364
+1457971434.40940000	+8.47265625	-7.06640625	-0.63720703	+55.41503906	-8.81103516	-46.05468750	+2248	+8.27490234	-6.24023438	-0.41308594	+10.63476563	-14.80957031	+12.43652344	+1832	+6.61816406	-10.50732422	-0.72070313	+35.99121094	+4.19677734	-48.49365234	+1364
+1457971434.41360000	+8.45947266	-7.08398438	-0.63720703	+55.34912109	-8.67919922	-46.03271484	+2260	+8.26171875	-6.25781250	-0.41308594	+10.52490234	-14.72167969	+12.41455078	+1832	+6.60937500	-10.51611328	-0.70312500	+36.01318359	+4.37255859	-48.49365234	+1360
+1457971434.42190000	+8.44628906	-7.09716797	-0.63720703	+55.28320313	-8.39355469	-45.92285156	+2284	+8.24853516	-6.26660156	-0.41748047	+10.50292969	-14.45800781	+12.37060547	+1832	+6.58740234	-10.53369141	-0.67236328	+35.92529297	+4.72412109	-48.42773438	+1360
+1457971434.42610000	+8.43750000	-7.11474609	-0.63720703	+55.15136719	-8.19580078	-45.87890625	+2296	+8.23974609	-6.28417969	-0.42187500	+10.37109375	-14.30419922	+12.32666016	+1836	+6.57861328	-10.54248047	-0.65917969	+35.88134766	+4.94384766	-48.40576172	+1360
+1457971434.43020010	+8.42871094	-7.12792969	-0.64160156	+55.06347656	-7.99804688	-45.81298828	+2308	+8.23535156	-6.29296875	-0.42626953	+10.28320313	-14.15039063	+12.28271484	+1836	+6.56542969	-10.55566406	-0.64599609	+35.77148438	+5.18554688	-48.38378906	+1360
+1457971434.43440010	+8.41992188	-7.14111328	-0.65039063	+54.95361328	-7.80029297	-45.72509766	+2320	+8.23095703	-6.30615234	-0.43505859	+10.21728516	-13.95263672	+12.26074219	+1836	+6.54785156	-10.56445313	-0.64599609	+35.63964844	+5.42724609	-48.29589844	+1356
+1457971434.43860010	+8.41552734	-7.15429688	-0.65478516	+54.82177734	-7.58056641	-45.61523438	+2328	+8.22656250	-6.31494141	-0.43945313	+10.10742188	-13.79882813	+12.23876953	+1836	+6.53466797	-10.57324219	-0.64160156	+35.52978516	+5.69091797	-48.20800781	+1352
+1457971434.44269990	+8.40673828	-7.16748047	-0.66357422	+54.66796875	-7.38281250	-45.50537109	+2336	+8.22216797	-6.32812500	-0.44824219	+10.01953125	-13.62304688	+12.19482422	+1836	+6.51708984	-10.58203125	-0.63720703	+35.37597656	+5.93261719	-48.14208984	+1352
+1457971434.45110010	+8.39355469	-7.19384766	-0.68115234	+54.40429688	-7.00927734	-45.28564453	+2352	+8.21337891	-6.34130859	-0.46142578	+9.84375000	-13.33740234	+12.17285156	+1836	+6.48632813	-10.59960938	-0.65039063	+35.13427734	+6.30615234	-47.90039063	+1348
+1457971434.45520000	+8.38916016	-7.20703125	-0.68994141	+54.29443359	-6.83349609	-45.17578125	+2360	+8.21337891	-6.35009766	-0.47021484	+9.75585938	-13.18359375	+12.15087891	+1836	+6.46875000	-10.60839844	-0.65478516	+35.00244141	+6.50390625	-47.81250000	+1344
+1457971434.45939990	+8.38037109	-7.21582031	-0.69433594	+54.16259766	-6.67968750	-45.08789063	+2364	+8.20898438	-6.35888672	-0.47460938	+9.66796875	-13.05175781	+12.12890625	+1836	+6.45117188	-10.61718750	-0.65917969	+34.84863281	+6.67968750	-47.72460938	+1344
+1457971434.46359990	+8.37597656	-7.22021484	-0.69873047	+54.11865234	-6.59179688	-45.02197266	+2364	+8.20458984	-6.36328125	-0.47900391	+9.62402344	-12.96386719	+12.12890625	+1832	+6.43798828	-10.62158203	-0.66357422	+34.76074219	+6.81152344	-47.65869141	+1336
+1457971434.46770000	+8.37158203	-7.22900391	-0.70312500	+54.03076172	-6.48193359	-44.91210938	+2368	+8.20458984	-6.36767578	-0.48339844	+9.58007813	-12.87597656	+12.12890625	+1832	+6.42480469	-10.62597656	-0.66796875	+34.67285156	+6.94335938	-47.59277344	+1332
+1457971434.47190000	+8.36279297	-7.23779297	-0.70751953	+53.94287109	-6.37207031	-44.82421875	+2368	+8.20019531	-6.37646484	-0.48779297	+9.51416016	-12.76611328	+12.10693359	+1832	+6.40722656	-10.63476563	-0.67236328	+34.56298828	+7.07519531	-47.52685547	+1328
+1457971434.48020010	+8.35839844	-7.24658203	-0.71630859	+53.85498047	-6.26220703	-44.64843750	+2368	+8.19580078	-6.38085938	-0.49218750	+9.44824219	-12.61230469	+12.12890625	+1824	+6.38525391	-10.64355469	-0.68554688	+34.43115234	+7.22900391	-47.39501953	+1316
+1457971434.48440000	+8.34960938	-7.24658203	-0.72070313	+53.83300781	-6.24023438	-44.58251953	+2368	+8.19140625	-6.38525391	-0.49658203	+9.40429688	-12.54638672	+12.12890625	+1824	+6.37646484	-10.64355469	-0.68994141	+34.38720703	+7.29492188	-47.35107422	+1308
+1457971434.48850010	+8.34521484	-7.25097656	-0.72070313	+53.81103516	-6.19628906	-44.51660156	+2364	+8.18701172	-6.38964844	-0.49658203	+9.38232422	-12.48046875	+12.12890625	+1820	+6.36767578	-10.64794922	-0.69433594	+34.34326172	+7.33886719	-47.32910156	+1300
+1457971434.49270010	+8.34521484	-7.25097656	-0.72070313	+53.81103516	-6.19628906	-44.45068359	+2364	+8.18701172	-6.38964844	-0.49658203	+9.36035156	-12.41455078	+12.12890625	+1820	+6.36328125	-10.64794922	-0.69873047	+34.34326172	+7.38281250	-47.30712891	+1292
+1457971434.49690010	+8.34082031	-7.25097656	-0.72070313	+53.78906250	-6.17431641	-44.38476563	+2360	+8.18261719	-6.39404297	-0.49658203	+9.33837891	-12.37060547	+12.12890625	+1816	+6.35449219	-10.64794922	-0.69873047	+34.32128906	+7.40478516	-47.28515625	+1284
+1457971434.50519990	+8.33642578	-7.25097656	-0.72070313	+53.81103516	-6.19628906	-44.27490234	+2356	+8.17822266	-6.39404297	-0.49658203	+9.29443359	-12.28271484	+12.15087891	+1812	+6.35009766	-10.64794922	-0.69873047	+34.32128906	+7.44873047	-47.30712891	+1268
+1457971434.50939990	+8.33203125	-7.25097656	-0.72070313	+53.81103516	-6.19628906	-44.23095703	+2352	+8.17822266	-6.39404297	-0.49658203	+9.29443359	-12.26074219	+12.15087891	+1808	+6.35009766	-10.64794922	-0.69873047	+34.34326172	+7.47070313	-47.32910156	+1260
+1457971434.51350000	+8.33203125	-7.25097656	-0.72070313	+53.83300781	-6.21826172	-44.18701172	+2348	+8.17382813	-6.39404297	-0.49658203	+9.27246094	-12.21679688	+12.17285156	+1804	+6.35009766	-10.64794922	-0.69873047	+34.36523438	+7.47070313	-47.35107422	+1252
+1457971434.51770000	+8.33203125	-7.25097656	-0.71630859	+53.83300781	-6.24023438	-44.14306641	+2348	+8.17382813	-6.39404297	-0.49658203	+9.27246094	-12.19482422	+12.17285156	+1804	+6.35009766	-10.64794922	-0.69433594	+34.38720703	+7.49267578	-47.37304688	+1244
+1457971434.52189990	+8.33203125	-7.24658203	-0.71630859	+53.85498047	-6.26220703	-44.12109375	+2344	+8.17382813	-6.39404297	-0.49658203	+9.27246094	-12.17285156	+12.19482422	+1800	+6.35009766	-10.64355469	-0.68994141	+34.43115234	+7.49267578	-47.39501953	+1236
+1457971434.53020000	+8.33203125	-7.24658203	-0.71191406	+53.87695313	-6.30615234	-44.05517578	+2340	+8.16943359	-6.39404297	-0.49658203	+9.25048828	-12.12890625	+12.21679688	+1796	+6.35449219	-10.64355469	-0.68554688	+34.49707031	+7.49267578	-47.46093750	+1228
+1457971434.53440000	+8.33203125	-7.24658203	-0.70751953	+53.89892578	-6.32812500	-44.03320313	+2340	+8.16943359	-6.39404297	-0.49218750	+9.25048828	-12.10693359	+12.21679688	+1792	+6.35888672	-10.63916016	-0.68115234	+34.51904297	+7.51464844	-47.48291016	+1224
+1457971434.53850010	+8.33203125	-7.24658203	-0.70751953	+53.89892578	-6.32812500	-44.01123047	+2340	+8.16943359	-6.39404297	-0.49218750	+9.22851563	-12.08496094	+12.23876953	+1792	+6.36328125	-10.63916016	-0.67675781	+34.54101563	+7.51464844	-47.50488281	+1220
+1457971434.54270010	+8.33642578	-7.24658203	-0.70751953	+53.89892578	-6.35009766	-43.96728516	+2340	+8.16943359	-6.39404297	-0.49218750	+9.22851563	-12.08496094	+12.23876953	+1788	+6.36328125	-10.63476563	-0.67236328	+34.56298828	+7.51464844	-47.52685547	+1216
+1457971434.54679990	+8.33642578	-7.24218750	-0.70751953	+53.89892578	-6.37207031	-43.92333984	+2336	+8.16943359	-6.39404297	-0.49218750	+9.20654297	-12.06298828	+12.26074219	+1788	+6.36767578	-10.63476563	-0.67236328	+34.58496094	+7.53662109	-47.54882813	+1212
+1457971434.55100010	+8.33642578	-7.24218750	-0.70312500	+53.92089844	-6.37207031	-43.87939453	+2336	+8.16943359	-6.39404297	-0.49218750	+9.20654297	-12.04101563	+12.28271484	+1784	+6.37207031	-10.63476563	-0.66796875	+34.60693359	+7.53662109	-47.57080078	+1208
+1457971434.55929990	+8.34082031	-7.24218750	-0.70312500	+53.89892578	-6.37207031	-43.79150391	+2336	+8.16943359	-6.39404297	-0.48779297	+9.16259766	-11.97509766	+12.30468750	+1780	+6.37646484	-10.63037109	-0.66357422	+34.62890625	+7.58056641	-47.59277344	+1204
+1457971434.56349990	+8.34082031	-7.24218750	-0.70312500	+53.89892578	-6.37207031	-43.72558594	+2332	+8.17382813	-6.39404297	-0.48779297	+9.16259766	-11.93115234	+12.32666016	+1780	+6.37646484	-10.63037109	-0.65917969	+34.65087891	+7.58056641	-47.61474609	+1200
+1457971434.56769990	+8.34082031	-7.24658203	-0.70312500	+53.89892578	-6.35009766	-43.65966797	+2332	+8.17382813	-6.39404297	-0.48779297	+9.14062500	-11.88720703	+12.34863281	+1776	+6.37646484	-10.63037109	-0.65917969	+34.65087891	+7.60253906	-47.61474609	+1200
+1457971434.57180000	+8.34082031	-7.24658203	-0.70751953	+53.87695313	-6.32812500	-43.57177734	+2332	+8.17382813	-6.39404297	-0.48779297	+9.11865234	-11.84326172	+12.37060547	+1776	+6.37646484	-10.63037109	-0.65478516	+34.65087891	+7.64648438	-47.61474609	+1196
+1457971434.57600000	+8.34082031	-7.24658203	-0.70751953	+53.87695313	-6.30615234	-43.48388672	+2332	+8.17382813	-6.39404297	-0.48779297	+9.09667969	-11.77734375	+12.39257813	+1776	+6.37646484	-10.63037109	-0.65478516	+34.67285156	+7.69042969	-47.61474609	+1192
+1457971434.58020000	+8.33642578	-7.24658203	-0.71191406	+53.85498047	-6.26220703	-43.37402344	+2332	+8.17382813	-6.39404297	-0.48779297	+9.09667969	-11.68945313	+12.43652344	+1772	+6.37646484	-10.63037109	-0.65478516	+34.67285156	+7.73437500	-47.59277344	+1192
+1457971434.58850000	+8.33203125	-7.25097656	-0.72070313	+53.85498047	-6.13037109	-43.13232422	+2332	+8.16943359	-6.39843750	-0.49218750	+9.05273438	-11.46972656	+12.50244141	+1772	+6.37207031	-10.63037109	-0.65478516	+34.67285156	+7.86621094	-47.54882813	+1188
+1457971434.59270000	+8.32763672	-7.25537109	-0.72509766	+53.85498047	-6.06445313	-43.00048828	+2332	+8.16943359	-6.39843750	-0.49658203	+9.05273438	-11.31591797	+12.52441406	+1772	+6.36767578	-10.63476563	-0.65478516	+34.67285156	+7.95410156	-47.50488281	+1188
+1457971434.59680010	+8.32324219	-7.25976563	-0.72949219	+53.85498047	-5.97656250	-42.86865234	+2332	+8.16503906	-6.40283203	-0.49658203	+9.05273438	-11.18408203	+12.56835938	+1772	+6.36328125	-10.63476563	-0.65917969	+34.65087891	+8.04199219	-47.46093750	+1184
+1457971434.60100010	+8.31884766	-7.25976563	-0.73828125	+53.87695313	-5.88867188	-42.71484375	+2332	+8.16503906	-6.40283203	-0.50097656	+9.05273438	-10.98632813	+12.61230469	+1772	+6.35449219	-10.63916016	-0.65917969	+34.65087891	+8.21777344	-47.37304688	+1188
+1457971434.60520010	+8.31005859	-7.26416016	-0.74707031	+53.87695313	-5.77880859	-42.56103516	+2332	+8.16064453	-6.40722656	-0.50537109	+9.07470703	-10.78857422	+12.65625000	+1772	+6.34570313	-10.64355469	-0.66357422	+34.67285156	+8.39355469	-47.30712891	+1188
+1457971434.61350010	+8.29248047	-7.27294922	-0.76025391	+53.94287109	-5.53710938	-42.23144531	+2328	+8.14746094	-6.41601563	-0.51416016	+9.11865234	-10.34912109	+12.74414063	+1776	+6.32373047	-10.65673828	-0.67675781	+34.71679688	+8.85498047	-47.08740234	+1188
+1457971434.61770010	+8.28369141	-7.27734375	-0.76904297	+54.00878906	-5.42724609	-42.07763672	+2328	+8.13867188	-6.42041016	-0.52294922	+9.16259766	-10.12939453	+12.76611328	+1776	+6.31054688	-10.66113281	-0.68554688	+34.78271484	+9.09667969	-46.97753906	+1188
+1457971434.62179990	+8.27929688	-7.28173828	-0.77783203	+54.05273438	-5.31738281	-41.94580078	+2324	+8.12988281	-6.42480469	-0.52734375	+9.20654297	-9.93164063	+12.81005859	+1776	+6.30175781	-10.66992188	-0.68994141	+34.84863281	+9.31640625	-46.88964844	+1184
+1457971434.62599990	+8.26611328	-7.28173828	-0.78662109	+54.14062500	-5.18554688	-41.79199219	+2320	+8.12109375	-6.42919922	-0.53613281	+9.29443359	-9.68994141	+12.85400391	+1776	+6.29296875	-10.67431641	-0.69433594	+34.98046875	+9.60205078	-46.80175781	+1184
+1457971434.63010000	+8.25732422	-7.28613281	-0.79541016	+54.20654297	-5.07568359	-41.63818359	+2316	+8.11230469	-6.43359375	-0.54052734	+9.36035156	-9.47021484	+12.89794922	+1776	+6.28417969	-10.67871094	-0.69873047	+35.09033203	+9.84375000	-46.73583984	+1180
+1457971434.63850000	+8.23974609	-7.29492188	-0.80859375	+54.38232422	-4.83398438	-41.33056641	+2304	+8.09033203	-6.44238281	-0.55371094	+9.49218750	-9.03076172	+12.98583984	+1772	+6.27978516	-10.68750000	-0.69873047	+35.37597656	+10.28320313	-46.64794922	+1168
+1457971434.64260010	+8.23535156	-7.29931641	-0.81738281	+54.47021484	-4.74609375	-41.19873047	+2300	+8.08154297	-6.44677734	-0.56250000	+9.58007813	-8.83300781	+13.02978516	+1772	+6.27978516	-10.68750000	-0.69433594	+35.52978516	+10.48095703	-46.62597656	+1164
+1457971434.64680000	+8.22656250	-7.30371094	-0.82617188	+54.55810547	-4.65820313	-41.06689453	+2292	+8.07275391	-6.45117188	-0.56689453	+9.64599609	-8.63525391	+13.07373047	+1768	+6.27978516	-10.68750000	-0.68994141	+35.68359375	+10.67871094	-46.60400391	+1160
+1457971434.65100000	+8.21777344	-7.30810547	-0.83496094	+54.64599609	-4.54833984	-40.91308594	+2284	+8.06396484	-6.45556641	-0.57568359	+9.73388672	-8.41552734	+13.11767578	+1764	+6.28417969	-10.69189453	-0.68994141	+35.85937500	+10.87646484	-46.58203125	+1156
+1457971434.65930010	+8.20458984	-7.31250000	-0.84814453	+54.84375000	-4.39453125	-40.62744141	+2272	+8.04638672	-6.45996094	-0.58886719	+9.88769531	-8.06396484	+13.20556641	+1756	+6.28857422	-10.69189453	-0.68115234	+36.14501953	+11.25000000	-46.56005859	+1152
+1457971434.66350010	+8.19580078	-7.31689453	-0.85253906	+54.90966797	-4.30664063	-40.49560547	+2264	+8.03759766	-6.46875000	-0.59326172	+9.95361328	-7.88818359	+13.24951172	+1752	+6.28857422	-10.69628906	-0.67675781	+36.27685547	+11.42578125	-46.56005859	+1148
+1457971434.66759990	+8.19140625	-7.32128906	-0.86132813	+54.99755859	-4.24072266	-40.36376953	+2256	+8.02880859	-6.46875000	-0.60205078	+10.01953125	-7.71240234	+13.27148438	+1744	+6.28857422	-10.69628906	-0.67236328	+36.40869141	+11.62353516	-46.56005859	+1148
+1457971434.67179990	+8.18261719	-7.32568359	-0.86572266	+55.08544922	-4.17480469	-40.23193359	+2248	+8.02001953	-6.47314453	-0.60644531	+10.08544922	-7.53662109	+13.31542969	+1740	+6.28857422	-10.70068359	-0.66796875	+36.51855469	+11.79931641	-46.53808594	+1144
+1457971434.67600010	+8.17382813	-7.33007813	-0.87451172	+55.15136719	-4.10888672	-40.07812500	+2236	+8.01123047	-6.47753906	-0.61083984	+10.12939453	-7.38281250	+13.35937500	+1736	+6.28857422	-10.70507813	-0.66796875	+36.62841797	+11.95312500	-46.49414063	+1144
+1457971434.68010000	+8.16943359	-7.33007813	-0.88330078	+55.23925781	-4.04296875	-39.94628906	+2228	+8.00244141	-6.48193359	-0.61962891	+10.19531250	-7.20703125	+13.40332031	+1728	+6.28857422	-10.70507813	-0.66796875	+36.71630859	+12.12890625	-46.47216797	+1144
+1457971434.68849990	+8.15625000	-7.33886719	-0.89648438	+55.37109375	-3.95507813	-39.70458984	+2212	+7.98925781	-6.49072266	-0.62841797	+10.32714844	-6.92138672	+13.49121094	+1716	+6.28417969	-10.71386719	-0.67236328	+36.89208984	+12.43652344	-46.38427734	+1140
+1457971434.69260000	+8.14746094	-7.34326172	-0.90087891	+55.45898438	-3.91113281	-39.57275391	+2204	+7.98486328	-6.49072266	-0.63281250	+10.39306641	-6.78955078	+13.51318359	+1708	+6.27539063	-10.71826172	-0.67236328	+36.93603516	+12.56835938	-46.31835938	+1140
+1457971434.69680000	+8.14306641	-7.34326172	-0.90527344	+55.52490234	-3.88916016	-39.48486328	+2192	+7.98046875	-6.49511719	-0.63720703	+10.43701172	-6.65771484	+13.55712891	+1704	+6.27099609	-10.72265625	-0.67675781	+36.95800781	+12.72216797	-46.27441406	+1140
+1457971434.70090010	+8.13867188	-7.34765625	-0.90966797	+55.59082031	-3.86718750	-39.37500000	+2184	+7.97167969	-6.49951172	-0.64160156	+10.48095703	-6.54785156	+13.57910156	+1696	+6.26220703	-10.73144531	-0.68115234	+37.00195313	+12.83203125	-46.23046875	+1140
+1457971434.70510010	+8.12988281	-7.35205078	-0.91406250	+55.65673828	-3.84521484	-39.26513672	+2176	+7.96728516	-6.50390625	-0.64160156	+10.54687500	-6.43798828	+13.62304688	+1688	+6.25341797	-10.73583984	-0.68115234	+37.02392578	+12.96386719	-46.18652344	+1140
+1457971434.70930000	+8.12548828	-7.35205078	-0.92285156	+55.72265625	-3.84521484	-39.17724609	+2164	+7.96289063	-6.50390625	-0.64599609	+10.61279297	-6.32812500	+13.64501953	+1680	+6.24462891	-10.74023438	-0.68994141	+37.02392578	+13.07373047	-46.12060547	+1136
+1457971434.71760010	+8.11230469	-7.35644531	-0.93164063	+55.83251953	-3.86718750	-39.00146484	+2144	+7.95410156	-6.51269531	-0.65478516	+10.70068359	-6.15234375	+13.71093750	+1668	+6.22705078	-10.75341797	-0.70312500	+37.04589844	+13.24951172	-45.98876953	+1136
+1457971434.72180010	+8.10791016	-7.36083984	-0.93603516	+55.89843750	-3.86718750	-38.93554688	+2136	+7.94970703	-6.51269531	-0.65478516	+10.76660156	-6.08642578	+13.73291016	+1660	+6.21826172	-10.75781250	-0.70751953	+37.06787109	+13.33740234	-45.94482422	+1132
+1457971434.72589990	+8.10351563	-7.36083984	-0.93603516	+55.96435547	-3.88916016	-38.86962891	+2124	+7.94531250	-6.51708984	-0.65478516	+10.81054688	-6.02050781	+13.75488281	+1652	+6.21386719	-10.76220703	-0.71191406	+37.06787109	+13.40332031	-45.90087891	+1128
+1457971434.73009990	+8.09912109	-7.36523438	-0.94042969	+56.03027344	-3.91113281	-38.82568359	+2112	+7.94091797	-6.51708984	-0.65917969	+10.85449219	-5.95458984	+13.77685547	+1644	+6.20507813	-10.76660156	-0.71630859	+37.06787109	+13.49121094	-45.87890625	+1124
+1457971434.73429990	+8.09472656	-7.36523438	-0.94042969	+56.09619141	-3.93310547	-38.78173828	+2104	+7.93652344	-6.52148438	-0.65917969	+10.89843750	-5.91064453	+13.77685547	+1636	+6.19628906	-10.77539063	-0.72070313	+37.08984375	+13.55712891	-45.85693359	+1120
+1457971434.74260000	+8.09033203	-7.36523438	-0.94482422	+56.20605469	-3.97705078	-38.69384766	+2084	+7.92773438	-6.52148438	-0.65917969	+11.00830078	-5.84472656	+13.82080078	+1624	+6.18750000	-10.78417969	-0.72509766	+37.11181641	+13.66699219	-45.83496094	+1112
+1457971434.74679990	+8.08593750	-7.36523438	-0.94921875	+56.29394531	-4.02099609	-38.64990234	+2072	+7.92773438	-6.52587891	-0.65917969	+11.05224609	-5.80078125	+13.84277344	+1616	+6.18310547	-10.78417969	-0.72509766	+37.15576172	+13.71093750	-45.83496094	+1104
+1457971434.75090000	+8.08593750	-7.36962891	-0.94921875	+56.33789063	-4.04296875	-38.62792969	+2064	+7.92333984	-6.52587891	-0.65917969	+11.09619141	-5.77880859	+13.84277344	+1612	+6.18310547	-10.78857422	-0.72509766	+37.19970703	+13.73291016	-45.83496094	+1096
+1457971434.75510000	+8.08154297	-7.36962891	-0.94921875	+56.40380859	-4.06494141	-38.60595703	+2052	+7.91894531	-6.52587891	-0.65917969	+11.14013672	-5.77880859	+13.86474609	+1604	+6.18310547	-10.78857422	-0.72509766	+37.24365234	+13.77685547	-45.85693359	+1092
+1457971434.75930000	+8.08154297	-7.36962891	-0.94921875	+56.46972656	-4.08691406	-38.58398438	+2044	+7.91894531	-6.52587891	-0.65917969	+11.18408203	-5.75683594	+13.86474609	+1596	+6.18310547	-10.78857422	-0.72509766	+37.30957031	+13.82080078	-45.87890625	+1084
+1457971434.76340010	+8.08154297	-7.36962891	-0.94921875	+56.53564453	-4.13085938	-38.58398438	+2032	+7.91455078	-6.52587891	-0.65917969	+11.22802734	-5.75683594	+13.88671875	+1592	+6.18750000	-10.79296875	-0.72070313	+37.35351563	+13.84277344	-45.92285156	+1080
+1457971434.77180000	+8.07714844	-7.36962891	-0.94921875	+56.66748047	-4.17480469	-38.58398438	+2016	+7.91015625	-6.53027344	-0.65917969	+11.31591797	-5.75683594	+13.88671875	+1580	+6.19628906	-10.79296875	-0.71191406	+37.48535156	+13.90869141	-46.01074219	+1076
+1457971434.77589990	+8.07714844	-7.36962891	-0.94921875	+56.71142578	-4.19677734	-38.56201172	+2008	+7.91015625	-6.53027344	-0.65917969	+11.35986328	-5.73486328	+13.90869141	+1572	+6.20068359	-10.79296875	-0.70751953	+37.55126953	+13.93066406	-46.05468750	+1072
+1457971434.78010010	+8.07714844	-7.36962891	-0.94921875	+56.75537109	-4.21875000	-38.56201172	+2000	+7.90576172	-6.53027344	-0.66357422	+11.38183594	-5.73486328	+13.90869141	+1568	+6.20507813	-10.79296875	-0.70312500	+37.63916016	+13.95263672	-46.09863281	+1072
+1457971434.78420000	+8.07714844	-7.36962891	-0.95361328	+56.82128906	-4.24072266	-38.54003906	+1992	+7.90576172	-6.53027344	-0.66357422	+11.42578125	-5.73486328	+13.93066406	+1564	+6.21386719	-10.79296875	-0.69873047	+37.70507813	+13.97460938	-46.14257813	+1072
+1457971434.78839990	+8.07714844	-7.36962891	-0.94921875	+56.86523438	-4.24072266	-38.54003906	+1984	+7.90576172	-6.53027344	-0.66357422	+11.44775391	-5.73486328	+13.93066406	+1556	+6.21826172	-10.79296875	-0.69433594	+37.79296875	+13.99658203	-46.16455078	+1072
+1457971434.79670000	+8.07714844	-7.36962891	-0.94921875	+56.93115234	-4.26269531	-38.54003906	+1968	+7.90136719	-6.53027344	-0.66357422	+11.51367188	-5.73486328	+13.95263672	+1548	+6.22705078	-10.79296875	-0.68554688	+37.90283203	+14.04052734	-46.25244141	+1072
+1457971434.80090000	+8.07714844	-7.36962891	-0.94921875	+56.95312500	-4.28466797	-38.54003906	+1964	+7.90136719	-6.53466797	-0.66357422	+11.53564453	-5.71289063	+13.97460938	+1540	+6.23144531	-10.79296875	-0.68115234	+37.96875000	+14.06250000	-46.27441406	+1072
+1457971434.80510000	+8.07714844	-7.36962891	-0.94921875	+56.99707031	-4.28466797	-38.51806641	+1956	+7.89697266	-6.53466797	-0.66357422	+11.55761719	-5.71289063	+13.97460938	+1536	+6.23583984	-10.79296875	-0.68115234	+38.01269531	+14.08447266	-46.31835938	+1072
+1457971434.80920000	+8.07714844	-7.36962891	-0.95361328	+57.01904297	-4.28466797	-38.51806641	+1952	+7.89697266	-6.53466797	-0.66357422	+11.57958984	-5.69091797	+13.99658203	+1532	+6.24023438	-10.79296875	-0.67675781	+38.05664063	+14.10644531	-46.31835938	+1072
+1457971434.81340000	+8.07275391	-7.36962891	-0.95361328	+57.01904297	-4.28466797	-38.49609375	+1948	+7.89697266	-6.53466797	-0.66357422	+11.57958984	-5.69091797	+13.99658203	+1528	+6.24023438	-10.79296875	-0.67675781	+38.07861328	+14.12841797	-46.34033203	+1068
+1457971434.81760000	+8.07275391	-7.36962891	-0.95361328	+57.04101563	-4.28466797	-38.47412109	+1940	+7.89697266	-6.53466797	-0.66357422	+11.60156250	-5.66894531	+13.99658203	+1524	+6.24023438	-10.79296875	-0.67675781	+38.12255859	+14.15039063	-46.34033203	+1068
+1457971434.82590010	+8.07275391	-7.36962891	-0.95361328	+57.06298828	-4.28466797	-38.45214844	+1932	+7.89257813	-6.53466797	-0.66357422	+11.60156250	-5.62500000	+14.01855469	+1516	+6.24023438	-10.79296875	-0.67675781	+38.14453125	+14.17236328	-46.31835938	+1064
+1457971434.83010010	+8.06835938	-7.36962891	-0.95361328	+57.06298828	-4.28466797	-38.43017578	+1928	+7.89257813	-6.53466797	-0.66357422	+11.62353516	-5.60302734	+14.04052734	+1512	+6.24023438	-10.79296875	-0.67675781	+38.14453125	+14.19433594	-46.31835938	+1064
+1457971434.83419990	+8.06835938	-7.36962891	-0.95800781	+57.06298828	-4.28466797	-38.40820313	+1924	+7.89257813	-6.53466797	-0.66357422	+11.62353516	-5.58105469	+14.04052734	+1508	+6.23583984	-10.79736328	-0.68115234	+38.14453125	+14.19433594	-46.29638672	+1064
+1457971434.83839990	+8.06396484	-7.36962891	-0.95800781	+57.06298828	-4.28466797	-38.38623047	+1920	+7.88818359	-6.53466797	-0.66796875	+11.62353516	-5.55908203	+14.04052734	+1504	+6.23583984	-10.79736328	-0.68115234	+38.14453125	+14.21630859	-46.27441406	+1064
+1457971434.84260010	+8.06396484	-7.36962891	-0.95800781	+57.06298828	-4.28466797	-38.36425781	+1916	+7.88818359	-6.53466797	-0.66796875	+11.62353516	-5.53710938	+14.06250000	+1500	+6.23144531	-10.79736328	-0.68554688	+38.12255859	+14.21630859	-46.25244141	+1060
+1457971434.85089990	+8.05957031	-7.36962891	-0.95800781	+57.06298828	-4.28466797	-38.29833984	+1908	+7.88818359	-6.53466797	-0.66796875	+11.62353516	-5.49316406	+14.08447266	+1496	+6.22265625	-10.79736328	-0.68994141	+38.12255859	+14.23828125	-46.18652344	+1060
+1457971434.85500000	+8.05957031	-7.36523438	-0.96240234	+57.06298828	-4.28466797	-38.27636719	+1904	+7.88378906	-6.53466797	-0.66796875	+11.62353516	-5.47119141	+14.10644531	+1492	+6.21826172	-10.79736328	-0.69433594	+38.10058594	+14.23828125	-46.16455078	+1056
+1457971434.85920000	+8.05517578	-7.36523438	-0.96240234	+57.06298828	-4.28466797	-38.25439453	+1900	+7.88378906	-6.53466797	-0.66796875	+11.62353516	-5.44921875	+14.10644531	+1488	+6.21386719	-10.79736328	-0.69433594	+38.07861328	+14.26025391	-46.12060547	+1056
+1457971434.86340000	+8.05517578	-7.36523438	-0.96240234	+57.06298828	-4.28466797	-38.25439453	+1896	+7.88378906	-6.53466797	-0.66796875	+11.62353516	-5.42724609	+14.12841797	+1484	+6.20947266	-10.79736328	-0.69873047	+38.07861328	+14.26025391	-46.09863281	+1052
+1457971434.86750010	+8.05517578	-7.36523438	-0.96240234	+57.06298828	-4.30664063	-38.23242188	+1892	+7.88378906	-6.53466797	-0.66796875	+11.62353516	-5.40527344	+14.15039063	+1484	+6.20947266	-10.80175781	-0.70312500	+38.05664063	+14.26025391	-46.07666016	+1052
+1457971434.87170000	+8.05078125	-7.36523438	-0.96240234	+57.08496094	-4.30664063	-38.21044922	+1888	+7.88378906	-6.53466797	-0.66796875	+11.62353516	-5.40527344	+14.17236328	+1480	+6.20507813	-10.80175781	-0.70312500	+38.05664063	+14.26025391	-46.05468750	+1048
+1457971434.88000010	+8.05078125	-7.36523438	-0.96240234	+57.08496094	-4.35058594	-38.21044922	+1880	+7.87939453	-6.53027344	-0.66796875	+11.64550781	-5.36132813	+14.21630859	+1476	+6.20068359	-10.79736328	-0.70751953	+38.05664063	+14.26025391	-46.01074219	+1044
+1457971434.88420010	+8.05078125	-7.36083984	-0.96240234	+57.10693359	-4.37255859	-38.21044922	+1876	+7.87939453	-6.53027344	-0.66357422	+11.64550781	-5.36132813	+14.26025391	+1476	+6.20068359	-10.79736328	-0.70751953	+38.05664063	+14.26025391	-46.01074219	+1040
+1457971434.88840010	+8.05078125	-7.36083984	-0.96240234	+57.12890625	-4.39453125	-38.21044922	+1872	+7.87939453	-6.53027344	-0.66357422	+11.64550781	-5.36132813	+14.28222656	+1472	+6.20068359	-10.79736328	-0.70751953	+38.05664063	+14.26025391	-45.98876953	+1036
+1457971434.89249990	+8.04638672	-7.36083984	-0.96240234	+57.12890625	-4.43847656	-38.23242188	+1872	+7.87939453	-6.53027344	-0.66357422	+11.66748047	-5.36132813	+14.32617188	+1472	+6.20068359	-10.79736328	-0.70751953	+38.07861328	+14.26025391	-45.98876953	+1032
+1457971434.89669990	+8.05078125	-7.35644531	-0.95800781	+57.15087891	-4.46044922	-38.25439453	+1868	+7.87939453	-6.53027344	-0.66357422	+11.66748047	-5.36132813	+14.37011719	+1468	+6.20068359	-10.79736328	-0.70751953	+38.10058594	+14.26025391	-46.01074219	+1028
+1457971434.90089990	+8.05078125	-7.35644531	-0.95800781	+57.17285156	-4.48242188	-38.27636719	+1864	+7.87939453	-6.52587891	-0.65917969	+11.68945313	-5.36132813	+14.41406250	+1468	+6.20068359	-10.79736328	-0.70751953	+38.10058594	+14.26025391	-46.01074219	+1028
+1457971434.90920000	+8.05078125	-7.35644531	-0.95361328	+57.21679688	-4.54833984	-38.32031250	+1860	+7.87939453	-6.52587891	-0.65917969	+11.71142578	-5.38330078	+14.50195313	+1464	+6.20507813	-10.79296875	-0.70312500	+38.14453125	+14.23828125	-46.03271484	+1024
+1457971434.91339990	+8.05078125	-7.35205078	-0.95361328	+57.23876953	-4.59228516	-38.36425781	+1860	+7.87939453	-6.52148438	-0.65478516	+11.73339844	-5.40527344	+14.54589844	+1460	+6.20507813	-10.79296875	-0.70312500	+38.14453125	+14.23828125	-46.03271484	+1020
+1457971434.91750000	+8.05078125	-7.35205078	-0.95361328	+57.26074219	-4.63623047	-38.38623047	+1860	+7.87939453	-6.52148438	-0.65478516	+11.75537109	-5.40527344	+14.58984375	+1460	+6.20507813	-10.79296875	-0.70312500	+38.16650391	+14.23828125	-46.05468750	+1020
+1457971434.92170000	+8.05517578	-7.34765625	-0.94921875	+57.30468750	-4.65820313	-38.43017578	+1856	+7.87939453	-6.52148438	-0.65039063	+11.77734375	-5.42724609	+14.65576172	+1460	+6.20947266	-10.79296875	-0.70312500	+38.18847656	+14.23828125	-46.05468750	+1020
+1457971434.92590000	+8.05517578	-7.34765625	-0.94921875	+57.32666016	-4.70214844	-38.45214844	+1856	+7.87939453	-6.51708984	-0.64599609	+11.79931641	-5.44921875	+14.69970703	+1456	+6.20947266	-10.79296875	-0.69873047	+38.18847656	+14.23828125	-46.05468750	+1016
+1457971434.93000010	+8.05517578	-7.34765625	-0.94482422	+57.37060547	-4.74609375	-38.49609375	+1856	+7.87939453	-6.51708984	-0.64599609	+11.82128906	-5.47119141	+14.74365234	+1456	+6.21386719	-10.78857422	-0.69873047	+38.21044922	+14.21630859	-46.07666016	+1016
+1457971434.93829990	+8.05517578	-7.34326172	-0.94042969	+57.43652344	-4.81201172	-38.54003906	+1856	+7.87939453	-6.51269531	-0.64160156	+11.88720703	-5.49316406	+14.85351563	+1452	+6.21386719	-10.78857422	-0.69873047	+38.23242188	+14.21630859	-46.09863281	+1016
+1457971434.94250010	+8.05957031	-7.34326172	-0.94042969	+57.45849609	-4.83398438	-38.56201172	+1856	+7.87939453	-6.51269531	-0.63720703	+11.90917969	-5.49316406	+14.91943359	+1452	+6.21386719	-10.78857422	-0.69873047	+38.25439453	+14.21630859	-46.09863281	+1016
+1457971434.94670010	+8.05957031	-7.33886719	-0.94042969	+57.50244141	-4.87792969	-38.58398438	+1856	+7.87939453	-6.51269531	-0.63720703	+11.95312500	-5.49316406	+14.96337891	+1452	+6.21826172	-10.78857422	-0.69873047	+38.25439453	+14.21630859	-46.09863281	+1016
+1457971434.95079990	+8.05957031	-7.33886719	-0.93603516	+57.54638672	-4.89990234	-38.58398438	+1856	+7.87939453	-6.51269531	-0.63281250	+11.99707031	-5.49316406	+15.02929688	+1448	+6.21826172	-10.78857422	-0.69873047	+38.27636719	+14.19433594	-46.09863281	+1012
+1457971434.95499990	+8.05957031	-7.33447266	-0.93603516	+57.59033203	-4.94384766	-38.58398438	+1852	+7.87500000	-6.50830078	-0.63281250	+12.01904297	-5.47119141	+15.09521484	+1448	+6.21826172	-10.78857422	-0.69873047	+38.29833984	+14.19433594	-46.12060547	+1012
+1457971434.96330000	+8.05517578	-7.33007813	-0.93603516	+57.65625000	-4.98779297	-38.56201172	+1852	+7.87500000	-6.50830078	-0.63281250	+12.10693359	-5.42724609	+15.20507813	+1444	+6.21826172	-10.78417969	-0.69873047	+38.32031250	+14.17236328	-46.09863281	+1012
+1457971434.96750000	+8.05517578	-7.33007813	-0.94042969	+57.70019531	-5.00976563	-38.56201172	+1848	+7.87060547	-6.50830078	-0.62841797	+12.15087891	-5.38330078	+15.27099609	+1444	+6.21826172	-10.78417969	-0.69873047	+38.34228516	+14.17236328	-46.09863281	+1012
+1457971434.97170000	+8.05078125	-7.33007813	-0.94042969	+57.74414063	-5.03173828	-38.54003906	+1848	+7.87060547	-6.50830078	-0.62841797	+12.19482422	-5.33935547	+15.33691406	+1444	+6.21826172	-10.78417969	-0.69873047	+38.34228516	+14.17236328	-46.09863281	+1012
+1457971434.97580000	+8.04638672	-7.32568359	-0.94042969	+57.81005859	-5.05371094	-38.51806641	+1848	+7.86621094	-6.50830078	-0.62841797	+12.23876953	-5.29541016	+15.42480469	+1440	+6.21826172	-10.78417969	-0.70312500	+38.36425781	+14.15039063	-46.07666016	+1012
+1457971434.98000000	+8.04638672	-7.32568359	-0.94482422	+57.85400391	-5.07568359	-38.49609375	+1844	+7.86181641	-6.50390625	-0.62841797	+12.28271484	-5.22949219	+15.51269531	+1440	+6.21826172	-10.78417969	-0.70312500	+38.38623047	+14.15039063	-46.07666016	+1012
+1457971434.98420000	+8.04199219	-7.32568359	-0.94482422	+57.91992188	-5.09765625	-38.47412109	+1844	+7.86181641	-6.50390625	-0.63281250	+12.32666016	-5.18554688	+15.57861328	+1440	+6.21386719	-10.78857422	-0.70751953	+38.38623047	+14.15039063	-46.05468750	+1012
+1457971434.99250010	+8.03320313	-7.32128906	-0.94921875	+58.05175781	-5.16357422	-38.45214844	+1840	+7.85302734	-6.50390625	-0.63281250	+12.43652344	-5.07568359	+15.75439453	+1440	+6.20947266	-10.78857422	-0.71191406	+38.45214844	+14.15039063	-46.01074219	+1012
+1457971434.99670000	+8.02880859	-7.32128906	-0.94921875	+58.13964844	-5.18554688	-38.43017578	+1836	+7.84863281	-6.50390625	-0.63281250	+12.50244141	-5.00976563	+15.84228516	+1436	+6.20947266	-10.78857422	-0.71630859	+38.47412109	+14.15039063	-45.98876953	+1012
+1457971435.00079990	+8.02880859	-7.31689453	-0.95361328	+58.20556641	-5.20751953	-38.43017578	+1836	+7.84423828	-6.50390625	-0.63281250	+12.54638672	-4.96582031	+15.93017578	+1436	+6.20507813	-10.78857422	-0.71630859	+38.51806641	+14.17236328	-45.94482422	+1012
+1457971435.00500010	+8.02441406	-7.31689453	-0.95361328	+58.29345703	-5.22949219	-38.43017578	+1832	+7.84423828	-6.50390625	-0.63281250	+12.59033203	-4.89990234	+16.01806641	+1436	+6.20507813	-10.78857422	-0.72070313	+38.56201172	+14.17236328	-45.92285156	+1008
+1457971435.00920010	+8.02001953	-7.31689453	-0.95800781	+58.35937500	-5.27343750	-38.43017578	+1828	+7.83984375	-6.49951172	-0.63281250	+12.65625000	-4.85595703	+16.10595703	+1432	+6.20507813	-10.78857422	-0.72070313	+38.62792969	+14.19433594	-45.92285156	+1008
