# Supplementary material for: A direct effect of perception on action when grasping a cup
Source: Sci Rep. 2018 Jan 9;8:171. doi: 10.1038/s41598-017-18591-5 (PMC5760564; doi:10.1038/s41598-017-18591-5)
Supplement: Supplementary file 6 — Supplementary Information [file 41598_2017_18591_MOESM6_ESM.zip › SciRep_Data/S01instruct/S01_100instruct_Tr81.dat]

+1000000000000.00000000	+0.00000000	+0.00000000	+0.00000000	+0.00000000	+0.00000000	+0.00000000	+0	+0.00000000	+0.00000000	+0.00000000	+0.00000000	+0.00000000	+0.00000000	+0	+0.00000000	+0.00000000	+0.00000000	+0.00000000	+0.00000000	+0.00000000	+0
+1457971435.01749990	+8.01562500	-7.31250000	-0.95800781	+58.51318359	-5.33935547	-38.45214844	+1824	+7.83544922	-6.49951172	-0.63281250	+12.74414063	-4.76806641	+16.28173828	+1432	+6.20947266	-10.78857422	-0.72070313	+38.75976563	+14.23828125	-45.90087891	+1004
+1457971435.02160000	+8.01562500	-7.31250000	-0.95800781	+58.57910156	-5.36132813	-38.47412109	+1820	+7.83105469	-6.49951172	-0.62841797	+12.78808594	-4.74609375	+16.34765625	+1428	+6.20947266	-10.78857422	-0.72070313	+38.82568359	+14.28222656	-45.90087891	+1004
+1457971435.02580000	+8.01562500	-7.31250000	-0.95800781	+58.64501953	-5.38330078	-38.49609375	+1820	+7.83105469	-6.49951172	-0.62841797	+12.83203125	-4.70214844	+16.41357422	+1428	+6.21386719	-10.78857422	-0.71630859	+38.89160156	+14.30419922	-45.92285156	+1004
+1457971435.03000000	+8.01562500	-7.31250000	-0.95800781	+58.71093750	-5.40527344	-38.51806641	+1816	+7.82666016	-6.49951172	-0.62841797	+12.87597656	-4.68017578	+16.47949219	+1424	+6.21826172	-10.78857422	-0.71191406	+38.97949219	+14.34814453	-45.94482422	+1004
+1457971435.03410010	+8.01562500	-7.31250000	-0.95800781	+58.75488281	-5.42724609	-38.51806641	+1812	+7.82666016	-6.49951172	-0.62841797	+12.89794922	-4.65820313	+16.54541016	+1424	+6.22265625	-10.78857422	-0.70751953	+39.04541016	+14.37011719	-45.98876953	+1008
+1457971435.03830000	+8.01123047	-7.31250000	-0.95800781	+58.79882813	-5.42724609	-38.54003906	+1812	+7.82666016	-6.49951172	-0.62841797	+12.94189453	-4.63623047	+16.58935547	+1420	+6.22705078	-10.78857422	-0.70312500	+39.11132813	+14.41406250	-46.01074219	+1008
+1457971435.04660010	+8.01123047	-7.31250000	-0.96240234	+58.90869141	-5.47119141	-38.56201172	+1808	+7.82226563	-6.49951172	-0.62841797	+12.98583984	-4.57031250	+16.69921875	+1416	+6.23583984	-10.78857422	-0.69433594	+39.24316406	+14.45800781	-46.07666016	+1012
+1457971441.67290000	+8.06835938	-7.40917969	-0.93603516	+60.09521484	-5.60302734	-41.59423828	+1892	+7.86181641	-6.59619141	-0.61523438	+12.54638672	-6.45996094	+14.56787109	+1528	+6.27539063	-10.94238281	-0.62402344	+39.06738281	+12.78808594	-49.06494141	+988
+1457971441.68129990	+8.06835938	-7.40917969	-0.94042969	+60.09521484	-5.58105469	-41.57226563	+1892	+7.86181641	-6.60058594	-0.61523438	+12.56835938	-6.41601563	+14.56787109	+1528	+6.26660156	-10.94238281	-0.62841797	+39.02343750	+12.81005859	-48.99902344	+988
+1457971441.68540000	+8.06396484	-7.40917969	-0.94042969	+60.09521484	-5.55908203	-41.55029297	+1888	+7.86181641	-6.60058594	-0.61523438	+12.56835938	-6.41601563	+14.56787109	+1528	+6.26220703	-10.94238281	-0.63281250	+39.02343750	+12.81005859	-48.97705078	+988
+1457971441.68960000	+8.06396484	-7.40917969	-0.94042969	+60.11718750	-5.55908203	-41.55029297	+1888	+7.86181641	-6.60058594	-0.61523438	+12.56835938	-6.39404297	+14.56787109	+1528	+6.26220703	-10.94238281	-0.63281250	+39.02343750	+12.83203125	-48.97705078	+984
+1457971441.69380000	+8.06396484	-7.40917969	-0.94042969	+60.11718750	-5.53710938	-41.52832031	+1888	+7.85742188	-6.60058594	-0.61523438	+12.56835938	-6.39404297	+14.56787109	+1524	+6.26660156	-10.94238281	-0.62841797	+39.04541016	+12.83203125	-48.99902344	+984
+1457971441.69790010	+8.06396484	-7.40917969	-0.94042969	+60.11718750	-5.53710938	-41.52832031	+1888	+7.85742188	-6.60058594	-0.61523438	+12.56835938	-6.39404297	+14.56787109	+1524	+6.26660156	-10.94238281	-0.62841797	+39.06738281	+12.85400391	-48.99902344	+980
+1457971441.70210000	+8.06396484	-7.40917969	-0.94042969	+60.11718750	-5.53710938	-41.52832031	+1884	+7.85742188	-6.60058594	-0.61523438	+12.56835938	-6.39404297	+14.56787109	+1524	+6.27099609	-10.94238281	-0.62402344	+39.08935547	+12.85400391	-49.02099609	+980
+1457971441.70630000	+8.06835938	-7.40917969	-0.94042969	+60.11718750	-5.51513672	-41.52832031	+1884	+7.85742188	-6.60058594	-0.61523438	+12.56835938	-6.37207031	+14.56787109	+1524	+6.27539063	-10.93798828	-0.61962891	+39.11132813	+12.87597656	-49.04296875	+980
+1457971441.71040010	+8.06835938	-7.40917969	-0.94042969	+60.13916016	-5.51513672	-41.52832031	+1884	+7.85742188	-6.60058594	-0.61523438	+12.56835938	-6.37207031	+14.56787109	+1524	+6.27539063	-10.93798828	-0.61962891	+39.13330078	+12.87597656	-49.06494141	+980
+1457971441.71460010	+8.06835938	-7.40917969	-0.94042969	+60.13916016	-5.51513672	-41.52832031	+1884	+7.85742188	-6.60058594	-0.61962891	+12.56835938	-6.37207031	+14.56787109	+1524	+6.27539063	-10.93798828	-0.61962891	+39.15527344	+12.87597656	-49.06494141	+980
+1457971441.71880010	+8.06835938	-7.40917969	-0.94042969	+60.13916016	-5.51513672	-41.52832031	+1880	+7.85742188	-6.60058594	-0.61962891	+12.56835938	-6.37207031	+14.56787109	+1524	+6.27978516	-10.93798828	-0.61523438	+39.15527344	+12.87597656	-49.08691406	+980
+1457971441.72289990	+8.06835938	-7.41357422	-0.94042969	+60.13916016	-5.49316406	-41.52832031	+1880	+7.85742188	-6.60058594	-0.61962891	+12.56835938	-6.37207031	+14.56787109	+1524	+6.27978516	-10.93798828	-0.61523438	+39.17724609	+12.89794922	-49.08691406	+976
+1457971441.72709990	+8.06835938	-7.41357422	-0.94042969	+60.13916016	-5.49316406	-41.52832031	+1880	+7.85742188	-6.60058594	-0.61962891	+12.59033203	-6.35009766	+14.56787109	+1520	+6.28417969	-10.93798828	-0.61523438	+39.17724609	+12.89794922	-49.08691406	+976
+1457971441.73130010	+8.06835938	-7.41357422	-0.94042969	+60.13916016	-5.49316406	-41.52832031	+1880	+7.85742188	-6.60058594	-0.61962891	+12.59033203	-6.35009766	+14.56787109	+1520	+6.28417969	-10.93798828	-0.61083984	+39.19921875	+12.89794922	-49.10888672	+976
+1457971441.73540000	+8.06835938	-7.41357422	-0.94042969	+60.13916016	-5.47119141	-41.52832031	+1880	+7.85742188	-6.60058594	-0.61962891	+12.59033203	-6.35009766	+14.56787109	+1520	+6.28417969	-10.93798828	-0.61083984	+39.19921875	+12.91992188	-49.10888672	+976
+1457971441.73959990	+8.06835938	-7.41357422	-0.94482422	+60.13916016	-5.47119141	-41.52832031	+1880	+7.85742188	-6.60058594	-0.61962891	+12.59033203	-6.32812500	+14.56787109	+1520	+6.28857422	-10.93798828	-0.61083984	+39.22119141	+12.91992188	-49.13085938	+976
+1457971441.74370000	+8.06835938	-7.41357422	-0.94482422	+60.13916016	-5.44921875	-41.52832031	+1880	+7.85742188	-6.60058594	-0.61962891	+12.59033203	-6.32812500	+14.56787109	+1520	+6.28857422	-10.93798828	-0.61083984	+39.22119141	+12.94189453	-49.13085938	+976
+1457971441.74790000	+8.06835938	-7.41357422	-0.94482422	+60.13916016	-5.44921875	-41.50634766	+1880	+7.85742188	-6.60058594	-0.61962891	+12.59033203	-6.32812500	+14.56787109	+1520	+6.28857422	-10.93798828	-0.60644531	+39.22119141	+12.96386719	-49.13085938	+976
+1457971441.75210000	+8.06835938	-7.41796875	-0.94482422	+60.13916016	-5.42724609	-41.50634766	+1880	+7.85742188	-6.60058594	-0.61962891	+12.59033203	-6.30615234	+14.54589844	+1520	+6.28857422	-10.93798828	-0.60644531	+39.22119141	+12.96386719	-49.13085938	+976
+1457971441.76040010	+8.06396484	-7.41796875	-0.94482422	+60.13916016	-5.38330078	-41.48437500	+1880	+7.85742188	-6.60498047	-0.62402344	+12.59033203	-6.28417969	+14.54589844	+1516	+6.28857422	-10.93798828	-0.60644531	+39.22119141	+13.00781250	-49.13085938	+976
+1457971441.76460000	+8.06396484	-7.41796875	-0.94921875	+60.13916016	-5.36132813	-41.48437500	+1880	+7.85302734	-6.60498047	-0.62402344	+12.59033203	-6.26220703	+14.54589844	+1516	+6.28417969	-10.94238281	-0.60644531	+39.22119141	+13.02978516	-49.10888672	+976
+1457971441.76869990	+8.06396484	-7.42236328	-0.94921875	+60.11718750	-5.33935547	-41.46240234	+1876	+7.85302734	-6.60498047	-0.62402344	+12.59033203	-6.24023438	+14.52392578	+1516	+6.28417969	-10.94238281	-0.61083984	+39.22119141	+13.02978516	-49.10888672	+976
+1457971441.77290010	+8.05957031	-7.42236328	-0.94921875	+60.11718750	-5.31738281	-41.46240234	+1876	+7.85302734	-6.60498047	-0.62841797	+12.59033203	-6.21826172	+14.52392578	+1516	+6.27978516	-10.94238281	-0.61083984	+39.19921875	+13.05175781	-49.08691406	+980
+1457971441.77710010	+8.05957031	-7.42236328	-0.95361328	+60.09521484	-5.27343750	-41.44042969	+1876	+7.85302734	-6.60937500	-0.62841797	+12.56835938	-6.19628906	+14.50195313	+1516	+6.27978516	-10.94238281	-0.61083984	+39.17724609	+13.07373047	-49.06494141	+980
+1457971441.78119990	+8.05517578	-7.42675781	-0.95361328	+60.09521484	-5.25146484	-41.41845703	+1876	+7.85302734	-6.60937500	-0.62841797	+12.56835938	-6.17431641	+14.50195313	+1516	+6.27539063	-10.94677734	-0.61083984	+39.17724609	+13.09570313	-49.06494141	+980
+1457971441.78539990	+8.05517578	-7.42675781	-0.95800781	+60.07324219	-5.20751953	-41.39648438	+1876	+7.84863281	-6.60937500	-0.62841797	+12.56835938	-6.15234375	+14.47998047	+1516	+6.27099609	-10.94677734	-0.61523438	+39.15527344	+13.13964844	-49.04296875	+980
+1457971441.78959990	+8.05517578	-7.43115234	-0.95800781	+60.07324219	-5.18554688	-41.39648438	+1876	+7.84863281	-6.60937500	-0.63281250	+12.56835938	-6.13037109	+14.47998047	+1516	+6.26660156	-10.95117188	-0.61523438	+39.13330078	+13.16162109	-49.02099609	+980
+1457971441.79370000	+8.05078125	-7.43115234	-0.96240234	+60.05126953	-5.14160156	-41.37451172	+1876	+7.84863281	-6.61376953	-0.63281250	+12.56835938	-6.08642578	+14.45800781	+1516	+6.26660156	-10.95117188	-0.61962891	+39.11132813	+13.18359375	-48.99902344	+976
+1457971441.79790000	+8.05078125	-7.43115234	-0.96240234	+60.02929688	-5.11962891	-41.35253906	+1876	+7.84863281	-6.61376953	-0.63281250	+12.54638672	-6.06445313	+14.45800781	+1516	+6.26220703	-10.95117188	-0.61962891	+39.11132813	+13.20556641	-48.97705078	+976
+1457971441.80209990	+8.05078125	-7.43554688	-0.96240234	+60.02929688	-5.09765625	-41.35253906	+1876	+7.84863281	-6.61376953	-0.63720703	+12.54638672	-6.04248047	+14.43603516	+1516	+6.26220703	-10.95556641	-0.61962891	+39.08935547	+13.22753906	-48.97705078	+976
+1457971441.80620000	+8.04638672	-7.43554688	-0.96679688	+60.00732422	-5.07568359	-41.35253906	+1872	+7.84423828	-6.61816406	-0.63720703	+12.54638672	-6.02050781	+14.43603516	+1516	+6.25781250	-10.95556641	-0.61962891	+39.08935547	+13.24951172	-48.95507813	+972
+1457971441.81460000	+8.04638672	-7.43994141	-0.96679688	+60.00732422	-5.05371094	-41.33056641	+1872	+7.84423828	-6.61816406	-0.63720703	+12.52441406	-5.99853516	+14.41406250	+1516	+6.25781250	-10.95556641	-0.61962891	+39.08935547	+13.31542969	-48.95507813	+972
+1457971441.81870010	+8.04638672	-7.43994141	-0.96679688	+59.98535156	-5.03173828	-41.33056641	+1868	+7.84423828	-6.61816406	-0.64160156	+12.52441406	-5.97656250	+14.41406250	+1516	+6.26220703	-10.95556641	-0.61523438	+39.08935547	+13.33740234	-48.95507813	+972
+1457971441.82290010	+8.04638672	-7.43994141	-0.96679688	+59.98535156	-5.03173828	-41.33056641	+1868	+7.84423828	-6.62255859	-0.64160156	+12.52441406	-5.97656250	+14.41406250	+1516	+6.26220703	-10.95556641	-0.61523438	+39.08935547	+13.35937500	-48.97705078	+968
+1457971441.82699990	+8.04638672	-7.43994141	-0.96679688	+59.98535156	-5.00976563	-41.33056641	+1868	+7.84423828	-6.62255859	-0.64160156	+12.50244141	-5.95458984	+14.39208984	+1516	+6.26220703	-10.95556641	-0.61083984	+39.11132813	+13.38134766	-48.97705078	+968
+1457971441.83119990	+8.05078125	-7.44433594	-0.96679688	+59.96337891	-5.00976563	-41.33056641	+1864	+7.84423828	-6.62255859	-0.64160156	+12.50244141	-5.95458984	+14.39208984	+1516	+6.26660156	-10.95556641	-0.61083984	+39.11132813	+13.40332031	-48.97705078	+968
+1457971441.83540010	+8.05078125	-7.44433594	-0.96679688	+59.96337891	-5.00976563	-41.33056641	+1864	+7.84423828	-6.62255859	-0.64160156	+12.50244141	-5.95458984	+14.39208984	+1516	+6.26660156	-10.95556641	-0.60644531	+39.13330078	+13.40332031	-48.99902344	+972
+1457971441.83950000	+8.05078125	-7.44433594	-0.96679688	+59.96337891	-5.00976563	-41.33056641	+1864	+7.84423828	-6.62255859	-0.64160156	+12.50244141	-5.95458984	+14.39208984	+1512	+6.27099609	-10.95556641	-0.60644531	+39.13330078	+13.42529297	-48.99902344	+972
+1457971441.84369990	+8.05078125	-7.44433594	-0.96679688	+59.96337891	-4.98779297	-41.33056641	+1860	+7.84423828	-6.62255859	-0.64160156	+12.48046875	-5.93261719	+14.39208984	+1512	+6.27099609	-10.95556641	-0.60205078	+39.15527344	+13.44726563	-49.02099609	+972
+1457971441.84789990	+8.05078125	-7.44433594	-0.96679688	+59.96337891	-4.98779297	-41.35253906	+1860	+7.84423828	-6.62255859	-0.64160156	+12.48046875	-5.93261719	+14.39208984	+1512	+6.27539063	-10.95556641	-0.60205078	+39.15527344	+13.46923828	-49.02099609	+972
+1457971441.85200000	+8.05078125	-7.44433594	-0.96679688	+59.96337891	-4.98779297	-41.35253906	+1860	+7.84423828	-6.62255859	-0.64160156	+12.48046875	-5.93261719	+14.39208984	+1512	+6.27539063	-10.95556641	-0.60205078	+39.15527344	+13.46923828	-49.02099609	+972
+1457971441.86040000	+8.05078125	-7.44433594	-0.96679688	+59.96337891	-4.98779297	-41.35253906	+1860	+7.84423828	-6.62695313	-0.64160156	+12.48046875	-5.93261719	+14.37011719	+1508	+6.27978516	-10.95556641	-0.59765625	+39.17724609	+13.51318359	-49.02099609	+976
+1457971441.86450000	+8.05078125	-7.44433594	-0.96679688	+59.94140625	-4.98779297	-41.33056641	+1856	+7.84423828	-6.62695313	-0.64160156	+12.48046875	-5.93261719	+14.37011719	+1508	+6.27978516	-10.95556641	-0.59765625	+39.17724609	+13.51318359	-49.02099609	+976
+1457971441.86870000	+8.05078125	-7.44433594	-0.96679688	+59.94140625	-4.98779297	-41.33056641	+1856	+7.84423828	-6.62695313	-0.64160156	+12.45849609	-5.91064453	+14.37011719	+1508	+6.27978516	-10.95556641	-0.59765625	+39.17724609	+13.53515625	-49.02099609	+976
+1457971441.88120010	+8.05078125	-7.44433594	-0.96679688	+59.94140625	-4.96582031	-41.33056641	+1856	+7.84423828	-6.62695313	-0.64599609	+12.45849609	-5.91064453	+14.37011719	+1504	+6.27978516	-10.95556641	-0.59765625	+39.17724609	+13.55712891	-48.99902344	+976
+1457971441.88540010	+8.05078125	-7.44433594	-0.96679688	+59.94140625	-4.96582031	-41.33056641	+1852	+7.84423828	-6.62695313	-0.64599609	+12.45849609	-5.88867188	+14.37011719	+1504	+6.27539063	-10.95556641	-0.60205078	+39.15527344	+13.55712891	-48.97705078	+976
+1457971441.89369990	+8.05078125	-7.44433594	-0.96679688	+59.91943359	-4.96582031	-41.33056641	+1852	+7.84423828	-6.62695313	-0.64599609	+12.43652344	-5.88867188	+14.34814453	+1504	+6.27539063	-10.95556641	-0.60205078	+39.13330078	+13.57910156	-48.95507813	+980
+1457971441.89780000	+8.05078125	-7.44433594	-0.96679688	+59.91943359	-4.94384766	-41.33056641	+1852	+7.84423828	-6.62695313	-0.64599609	+12.43652344	-5.86669922	+14.34814453	+1504	+6.27099609	-10.95556641	-0.60644531	+39.13330078	+13.57910156	-48.93310547	+980
+1457971441.90200000	+8.05078125	-7.44433594	-0.97119141	+59.91943359	-4.94384766	-41.30859375	+1852	+7.84423828	-6.62695313	-0.64599609	+12.43652344	-5.86669922	+14.34814453	+1504	+6.27099609	-10.95556641	-0.60644531	+39.11132813	+13.57910156	-48.93310547	+980
+1457971441.90619990	+8.05078125	-7.44873047	-0.97119141	+59.91943359	-4.94384766	-41.30859375	+1852	+7.84423828	-6.62695313	-0.64599609	+12.43652344	-5.86669922	+14.34814453	+1504	+6.26660156	-10.95556641	-0.60644531	+39.11132813	+13.57910156	-48.91113281	+980
+1457971441.91030000	+8.05078125	-7.44873047	-0.97119141	+59.89746094	-4.94384766	-41.30859375	+1848	+7.84423828	-6.62695313	-0.64599609	+12.43652344	-5.84472656	+14.34814453	+1500	+6.26660156	-10.95556641	-0.61083984	+39.08935547	+13.57910156	-48.88916016	+980
+1457971441.91870000	+8.05078125	-7.44873047	-0.97119141	+59.89746094	-4.92187500	-41.30859375	+1848	+7.84423828	-6.62695313	-0.64599609	+12.41455078	-5.84472656	+14.34814453	+1500	+6.26220703	-10.95996094	-0.61523438	+39.08935547	+13.60107422	-48.86718750	+976
+1457971441.92280010	+8.05078125	-7.44873047	-0.97119141	+59.89746094	-4.92187500	-41.28662109	+1848	+7.84423828	-6.62695313	-0.65039063	+12.41455078	-5.82275391	+14.32617188	+1500	+6.26220703	-10.95996094	-0.61523438	+39.06738281	+13.60107422	-48.84521484	+976
+1457971441.93120000	+8.05078125	-7.44873047	-0.97119141	+59.87548828	-4.89990234	-41.28662109	+1844	+7.84423828	-6.62695313	-0.65039063	+12.39257813	-5.80078125	+14.32617188	+1500	+6.26220703	-10.95996094	-0.61523438	+39.06738281	+13.60107422	-48.84521484	+976
+1457971441.93530010	+8.05078125	-7.44873047	-0.97119141	+59.87548828	-4.89990234	-41.28662109	+1844	+7.84423828	-6.62695313	-0.65039063	+12.39257813	-5.80078125	+14.32617188	+1500	+6.26220703	-10.95996094	-0.61523438	+39.04541016	+13.60107422	-48.82324219	+972
+1457971441.93950010	+8.05078125	-7.44873047	-0.97119141	+59.87548828	-4.89990234	-41.28662109	+1844	+7.84423828	-6.62695313	-0.65039063	+12.39257813	-5.80078125	+14.32617188	+1500	+6.26220703	-10.95996094	-0.61523438	+39.04541016	+13.62304688	-48.82324219	+972
+1457971441.94370010	+8.05078125	-7.44873047	-0.97119141	+59.85351563	-4.89990234	-41.28662109	+1840	+7.84423828	-6.62695313	-0.65039063	+12.39257813	-5.80078125	+14.32617188	+1500	+6.26220703	-10.95996094	-0.61523438	+39.04541016	+13.62304688	-48.82324219	+972
+1457971441.94779990	+8.05078125	-7.44873047	-0.97119141	+59.85351563	-4.87792969	-41.30859375	+1840	+7.84423828	-6.63134766	-0.65039063	+12.39257813	-5.80078125	+14.32617188	+1500	+6.26220703	-10.95996094	-0.61523438	+39.04541016	+13.62304688	-48.82324219	+972
+1457971441.95199990	+8.05078125	-7.44873047	-0.97119141	+59.85351563	-4.87792969	-41.30859375	+1840	+7.84423828	-6.63134766	-0.65039063	+12.39257813	-5.77880859	+14.32617188	+1500	+6.26220703	-10.95996094	-0.61523438	+39.04541016	+13.62304688	-48.82324219	+968
+1457971441.95619990	+8.05078125	-7.44873047	-0.97119141	+59.85351563	-4.87792969	-41.30859375	+1840	+7.84423828	-6.63134766	-0.65039063	+12.39257813	-5.77880859	+14.32617188	+1500	+6.26220703	-10.95996094	-0.61523438	+39.06738281	+13.62304688	-48.84521484	+968
+1457971441.96030000	+8.05078125	-7.44873047	-0.97119141	+59.85351563	-4.87792969	-41.30859375	+1840	+7.84423828	-6.63134766	-0.65039063	+12.37060547	-5.77880859	+14.32617188	+1500	+6.26220703	-10.95996094	-0.61523438	+39.06738281	+13.62304688	-48.84521484	+968
+1457971441.96450000	+8.05078125	-7.45312500	-0.97119141	+59.85351563	-4.87792969	-41.30859375	+1836	+7.84423828	-6.63134766	-0.65039063	+12.37060547	-5.77880859	+14.32617188	+1496	+6.26220703	-10.95996094	-0.61523438	+39.06738281	+13.62304688	-48.84521484	+968
+1457971441.96869990	+8.05078125	-7.45312500	-0.97119141	+59.83154297	-4.87792969	-41.30859375	+1836	+7.84423828	-6.63134766	-0.65039063	+12.37060547	-5.77880859	+14.32617188	+1496	+6.26660156	-10.95996094	-0.61523438	+39.06738281	+13.64501953	-48.84521484	+968
+1457971441.97280000	+8.05078125	-7.45312500	-0.97119141	+59.83154297	-4.85595703	-41.33056641	+1836	+7.84423828	-6.63134766	-0.65039063	+12.37060547	-5.77880859	+14.32617188	+1496	+6.26660156	-10.95996094	-0.61083984	+39.06738281	+13.64501953	-48.86718750	+968
+1457971441.97700000	+8.05517578	-7.45312500	-0.97119141	+59.83154297	-4.85595703	-41.33056641	+1836	+7.84423828	-6.63134766	-0.65039063	+12.37060547	-5.77880859	+14.32617188	+1496	+6.26660156	-10.95996094	-0.61083984	+39.06738281	+13.64501953	-48.86718750	+968
+1457971441.98110010	+8.05517578	-7.45312500	-0.97119141	+59.83154297	-4.85595703	-41.33056641	+1836	+7.84423828	-6.63134766	-0.65039063	+12.37060547	-5.77880859	+14.30419922	+1496	+6.26660156	-10.95996094	-0.61083984	+39.06738281	+13.64501953	-48.86718750	+968
+1457971441.98950000	+8.05517578	-7.45312500	-0.97119141	+59.83154297	-4.85595703	-41.33056641	+1836	+7.84423828	-6.63134766	-0.65039063	+12.34863281	-5.77880859	+14.30419922	+1496	+6.26660156	-10.95996094	-0.61083984	+39.06738281	+13.64501953	-48.88916016	+968
+1457971441.99359990	+8.05517578	-7.45312500	-0.97119141	+59.80957031	-4.85595703	-41.33056641	+1832	+7.84423828	-6.63134766	-0.65039063	+12.34863281	-5.77880859	+14.30419922	+1496	+6.26660156	-10.95996094	-0.61083984	+39.06738281	+13.64501953	-48.88916016	+968
+1457971441.99780010	+8.05517578	-7.45312500	-0.97119141	+59.80957031	-4.83398438	-41.33056641	+1832	+7.84863281	-6.63134766	-0.65039063	+12.34863281	-5.77880859	+14.30419922	+1496	+6.26660156	-10.95996094	-0.61083984	+39.06738281	+13.64501953	-48.88916016	+964
+1457971442.00200010	+8.05517578	-7.45312500	-0.97119141	+59.80957031	-4.83398438	-41.33056641	+1832	+7.84423828	-6.63134766	-0.65478516	+12.34863281	-5.77880859	+14.30419922	+1496	+6.26660156	-10.95996094	-0.61083984	+39.06738281	+13.64501953	-48.88916016	+964
+1457971442.00609990	+8.05517578	-7.45312500	-0.97119141	+59.80957031	-4.83398438	-41.33056641	+1832	+7.84423828	-6.63134766	-0.65478516	+12.34863281	-5.77880859	+14.30419922	+1496	+6.26660156	-10.95996094	-0.61083984	+39.06738281	+13.64501953	-48.88916016	+964
+1457971442.01029990	+8.05517578	-7.45312500	-0.97119141	+59.78759766	-4.83398438	-41.33056641	+1832	+7.84423828	-6.63134766	-0.65478516	+12.34863281	-5.77880859	+14.30419922	+1492	+6.26660156	-10.95996094	-0.61083984	+39.06738281	+13.64501953	-48.88916016	+964
+1457971442.01449990	+8.05517578	-7.45751953	-0.97119141	+59.78759766	-4.83398438	-41.33056641	+1832	+7.84423828	-6.63574219	-0.65478516	+12.32666016	-5.77880859	+14.30419922	+1492	+6.26660156	-10.95996094	-0.61083984	+39.06738281	+13.64501953	-48.88916016	+964
+1457971442.01860000	+8.05078125	-7.45751953	-0.97119141	+59.78759766	-4.81201172	-41.33056641	+1832	+7.84423828	-6.63574219	-0.65478516	+12.32666016	-5.75683594	+14.30419922	+1492	+6.26660156	-10.95996094	-0.61083984	+39.04541016	+13.64501953	-48.88916016	+964
+1457971442.02280000	+8.05078125	-7.45751953	-0.97119141	+59.78759766	-4.81201172	-41.33056641	+1832	+7.84423828	-6.63574219	-0.65478516	+12.32666016	-5.75683594	+14.28222656	+1492	+6.26660156	-10.95996094	-0.61083984	+39.04541016	+13.64501953	-48.88916016	+964
+1457971442.02700000	+8.05078125	-7.45751953	-0.97119141	+59.76562500	-4.81201172	-41.33056641	+1832	+7.84423828	-6.63574219	-0.65478516	+12.32666016	-5.75683594	+14.28222656	+1492	+6.26220703	-10.95996094	-0.61083984	+39.04541016	+13.64501953	-48.86718750	+964
+1457971442.03110000	+8.05078125	-7.45751953	-0.97119141	+59.76562500	-4.81201172	-41.33056641	+1832	+7.84423828	-6.63574219	-0.65478516	+12.32666016	-5.75683594	+14.28222656	+1492	+6.26220703	-10.95996094	-0.61083984	+39.04541016	+13.64501953	-48.86718750	+964
+1457971442.03530000	+8.05078125	-7.45751953	-0.97119141	+59.76562500	-4.81201172	-41.33056641	+1828	+7.84423828	-6.63574219	-0.65478516	+12.30468750	-5.75683594	+14.28222656	+1492	+6.26220703	-10.95996094	-0.61083984	+39.02343750	+13.64501953	-48.86718750	+964
+1457971442.04360010	+8.05078125	-7.45751953	-0.97119141	+59.76562500	-4.79003906	-41.33056641	+1828	+7.84423828	-6.63574219	-0.65478516	+12.30468750	-5.73486328	+14.28222656	+1492	+6.26220703	-10.96435547	-0.61083984	+39.02343750	+13.64501953	-48.86718750	+964
+1457971442.04780010	+8.05078125	-7.45751953	-0.97119141	+59.76562500	-4.79003906	-41.33056641	+1828	+7.84423828	-6.63574219	-0.65478516	+12.30468750	-5.73486328	+14.28222656	+1492	+6.26220703	-10.96435547	-0.61083984	+39.02343750	+13.64501953	-48.86718750	+964
+1457971442.05189990	+8.05078125	-7.45751953	-0.97119141	+59.74365234	-4.79003906	-41.33056641	+1828	+7.84423828	-6.63574219	-0.65478516	+12.30468750	-5.73486328	+14.28222656	+1492	+6.26220703	-10.96435547	-0.61083984	+39.00146484	+13.64501953	-48.86718750	+964
+1457971442.05609990	+8.05078125	-7.45751953	-0.97119141	+59.74365234	-4.79003906	-41.33056641	+1828	+7.84423828	-6.63574219	-0.65478516	+12.30468750	-5.73486328	+14.28222656	+1492	+6.25781250	-10.96435547	-0.61083984	+39.00146484	+13.64501953	-48.86718750	+964
+1457971442.06030010	+8.05078125	-7.45751953	-0.97119141	+59.74365234	-4.79003906	-41.33056641	+1828	+7.84423828	-6.63574219	-0.65478516	+12.28271484	-5.73486328	+14.28222656	+1492	+6.25781250	-10.96435547	-0.61083984	+39.00146484	+13.64501953	-48.86718750	+960
+1457971442.06440000	+8.05078125	-7.45751953	-0.97119141	+59.74365234	-4.81201172	-41.33056641	+1828	+7.84423828	-6.63574219	-0.65478516	+12.28271484	-5.73486328	+14.28222656	+1492	+6.25781250	-10.96435547	-0.61083984	+39.00146484	+13.64501953	-48.86718750	+960
+1457971442.06859990	+8.05078125	-7.45751953	-0.97119141	+59.74365234	-4.81201172	-41.33056641	+1828	+7.84423828	-6.63574219	-0.65478516	+12.28271484	-5.73486328	+14.28222656	+1492	+6.26220703	-10.96435547	-0.61083984	+39.00146484	+13.64501953	-48.86718750	+960
+1457971442.07279990	+8.05078125	-7.45751953	-0.97119141	+59.74365234	-4.81201172	-41.33056641	+1828	+7.84423828	-6.63574219	-0.65478516	+12.28271484	-5.73486328	+14.28222656	+1492	+6.26220703	-10.96435547	-0.61083984	+39.00146484	+13.64501953	-48.86718750	+960
+1457971442.07690000	+8.05078125	-7.45751953	-0.97119141	+59.74365234	-4.81201172	-41.33056641	+1828	+7.84423828	-6.63574219	-0.65478516	+12.28271484	-5.73486328	+14.28222656	+1492	+6.26220703	-10.96435547	-0.61083984	+39.00146484	+13.64501953	-48.86718750	+960
+1457971442.08110000	+8.05078125	-7.45312500	-0.97119141	+59.74365234	-4.81201172	-41.33056641	+1828	+7.84423828	-6.63574219	-0.65478516	+12.28271484	-5.73486328	+14.28222656	+1492	+6.26220703	-10.96435547	-0.61083984	+39.00146484	+13.64501953	-48.86718750	+960
+1457971442.08530000	+8.05078125	-7.45312500	-0.97119141	+59.74365234	-4.81201172	-41.33056641	+1828	+7.84423828	-6.63574219	-0.65478516	+12.28271484	-5.73486328	+14.28222656	+1492	+6.26220703	-10.96435547	-0.61083984	+39.00146484	+13.64501953	-48.86718750	+960
+1457971442.08940010	+8.05517578	-7.45312500	-0.97119141	+59.76562500	-4.81201172	-41.33056641	+1828	+7.84423828	-6.63574219	-0.65478516	+12.28271484	-5.75683594	+14.28222656	+1492	+6.26220703	-10.95996094	-0.61083984	+39.00146484	+13.64501953	-48.88916016	+960
+1457971442.09360000	+8.05517578	-7.45312500	-0.97119141	+59.76562500	-4.81201172	-41.33056641	+1828	+7.84423828	-6.63574219	-0.65478516	+12.28271484	-5.75683594	+14.28222656	+1492	+6.26220703	-10.95996094	-0.60644531	+39.02343750	+13.64501953	-48.88916016	+960
+1457971442.09780000	+8.05517578	-7.45312500	-0.97119141	+59.76562500	-4.81201172	-41.33056641	+1828	+7.84423828	-6.63574219	-0.65478516	+12.28271484	-5.75683594	+14.28222656	+1492	+6.26660156	-10.95996094	-0.60644531	+39.02343750	+13.64501953	-48.88916016	+960
+1457971442.10190010	+8.05517578	-7.45312500	-0.97119141	+59.76562500	-4.83398438	-41.33056641	+1828	+7.84423828	-6.63574219	-0.65478516	+12.28271484	-5.75683594	+14.28222656	+1492	+6.26660156	-10.95996094	-0.60644531	+39.02343750	+13.64501953	-48.88916016	+960
+1457971442.10610010	+8.05517578	-7.45312500	-0.97119141	+59.76562500	-4.83398438	-41.33056641	+1828	+7.84423828	-6.63574219	-0.65478516	+12.26074219	-5.75683594	+14.28222656	+1492	+6.26660156	-10.95996094	-0.60644531	+39.02343750	+13.64501953	-48.88916016	+960
+1457971442.11030010	+8.05517578	-7.45312500	-0.97119141	+59.76562500	-4.83398438	-41.33056641	+1828	+7.84863281	-6.63574219	-0.65478516	+12.26074219	-5.75683594	+14.28222656	+1492	+6.26660156	-10.95996094	-0.60644531	+39.02343750	+13.64501953	-48.88916016	+964
+1457971442.11439990	+8.05517578	-7.45312500	-0.97119141	+59.76562500	-4.83398438	-41.33056641	+1828	+7.84863281	-6.63574219	-0.65478516	+12.26074219	-5.75683594	+14.28222656	+1492	+6.26660156	-10.95996094	-0.60644531	+39.02343750	+13.64501953	-48.88916016	+964
+1457971442.11859990	+8.05517578	-7.45312500	-0.97119141	+59.76562500	-4.83398438	-41.33056641	+1828	+7.84863281	-6.63574219	-0.65478516	+12.26074219	-5.75683594	+14.28222656	+1492	+6.26660156	-10.95996094	-0.60644531	+39.02343750	+13.64501953	-48.88916016	+964
+1457971442.12280010	+8.05517578	-7.45312500	-0.97119141	+59.76562500	-4.83398438	-41.33056641	+1828	+7.84863281	-6.63574219	-0.65478516	+12.26074219	-5.75683594	+14.28222656	+1496	+6.26660156	-10.95996094	-0.60644531	+39.02343750	+13.64501953	-48.88916016	+964
+1457971442.12690000	+8.05517578	-7.45312500	-0.97119141	+59.76562500	-4.85595703	-41.33056641	+1832	+7.84863281	-6.63574219	-0.65478516	+12.26074219	-5.75683594	+14.28222656	+1496	+6.26660156	-10.95996094	-0.60644531	+39.00146484	+13.64501953	-48.88916016	+964
+1457971442.13109990	+8.05517578	-7.45312500	-0.97119141	+59.76562500	-4.85595703	-41.33056641	+1832	+7.84863281	-6.63574219	-0.65478516	+12.26074219	-5.75683594	+14.28222656	+1496	+6.26660156	-10.95996094	-0.60644531	+39.00146484	+13.64501953	-48.88916016	+964
+1457971442.13520000	+8.05517578	-7.45312500	-0.97119141	+59.76562500	-4.85595703	-41.33056641	+1832	+7.84863281	-6.63574219	-0.65478516	+12.26074219	-5.75683594	+14.28222656	+1496	+6.26660156	-10.95996094	-0.60644531	+39.00146484	+13.64501953	-48.86718750	+964
+1457971442.13940000	+8.05517578	-7.45312500	-0.97119141	+59.74365234	-4.85595703	-41.30859375	+1832	+7.84863281	-6.63574219	-0.65478516	+12.26074219	-5.77880859	+14.28222656	+1496	+6.26220703	-10.95996094	-0.60644531	+39.00146484	+13.64501953	-48.86718750	+964
+1457971442.14360000	+8.05517578	-7.45312500	-0.97119141	+59.74365234	-4.85595703	-41.30859375	+1832	+7.84863281	-6.63574219	-0.65039063	+12.23876953	-5.77880859	+14.28222656	+1496	+6.26220703	-10.95996094	-0.60644531	+38.97949219	+13.62304688	-48.86718750	+964
+1457971442.14770010	+8.05517578	-7.45312500	-0.97119141	+59.74365234	-4.87792969	-41.30859375	+1832	+7.84863281	-6.63574219	-0.65039063	+12.23876953	-5.77880859	+14.28222656	+1496	+6.26220703	-10.95996094	-0.60644531	+38.97949219	+13.62304688	-48.84521484	+964
+1457971442.15190010	+8.05517578	-7.45312500	-0.97119141	+59.74365234	-4.87792969	-41.30859375	+1832	+7.84863281	-6.63574219	-0.65039063	+12.23876953	-5.77880859	+14.28222656	+1496	+6.26220703	-10.95996094	-0.61083984	+38.95751953	+13.62304688	-48.84521484	+964
+1457971442.15610000	+8.05517578	-7.44873047	-0.97119141	+59.74365234	-4.87792969	-41.30859375	+1832	+7.84863281	-6.63574219	-0.65039063	+12.23876953	-5.77880859	+14.28222656	+1496	+6.26220703	-10.95996094	-0.61083984	+38.95751953	+13.62304688	-48.82324219	+964
+1457971442.16440010	+8.05957031	-7.44873047	-0.96679688	+59.74365234	-4.89990234	-41.28662109	+1832	+7.84863281	-6.63574219	-0.65039063	+12.23876953	-5.77880859	+14.30419922	+1496	+6.25781250	-10.95996094	-0.61083984	+38.93554688	+13.62304688	-48.80126953	+964
+1457971442.16860010	+8.05957031	-7.44873047	-0.96679688	+59.74365234	-4.92187500	-41.28662109	+1836	+7.84863281	-6.63134766	-0.65039063	+12.23876953	-5.77880859	+14.30419922	+1496	+6.25781250	-10.95996094	-0.61083984	+38.93554688	+13.60107422	-48.80126953	+960
+1457971442.17269990	+8.05957031	-7.44873047	-0.96679688	+59.74365234	-4.92187500	-41.28662109	+1836	+7.84863281	-6.63134766	-0.65039063	+12.23876953	-5.80078125	+14.30419922	+1500	+6.25781250	-10.95996094	-0.61523438	+38.91357422	+13.60107422	-48.80126953	+960
+1457971442.17689990	+8.05957031	-7.44873047	-0.96679688	+59.74365234	-4.94384766	-41.28662109	+1836	+7.84863281	-6.63134766	-0.65039063	+12.23876953	-5.80078125	+14.30419922	+1500	+6.25781250	-10.95996094	-0.61523438	+38.91357422	+13.60107422	-48.77929688	+960
+1457971442.18109990	+8.05957031	-7.44873047	-0.96679688	+59.74365234	-4.96582031	-41.30859375	+1836	+7.84863281	-6.63134766	-0.65039063	+12.23876953	-5.80078125	+14.30419922	+1500	+6.25781250	-10.95996094	-0.61523438	+38.91357422	+13.57910156	-48.77929688	+960
+1457971442.18520000	+8.05957031	-7.44433594	-0.96679688	+59.74365234	-4.98779297	-41.30859375	+1836	+7.84863281	-6.63134766	-0.65039063	+12.23876953	-5.82275391	+14.30419922	+1500	+6.25781250	-10.95996094	-0.61523438	+38.91357422	+13.57910156	-48.77929688	+960
+1457971442.18940000	+8.05957031	-7.44433594	-0.96679688	+59.74365234	-5.00976563	-41.30859375	+1836	+7.85302734	-6.63134766	-0.64599609	+12.23876953	-5.82275391	+14.30419922	+1500	+6.25781250	-10.95996094	-0.61523438	+38.91357422	+13.55712891	-48.77929688	+960
+1457971442.19359990	+8.06396484	-7.44433594	-0.96240234	+59.74365234	-5.03173828	-41.30859375	+1840	+7.85302734	-6.63134766	-0.64599609	+12.23876953	-5.84472656	+14.30419922	+1500	+6.25781250	-10.95996094	-0.61523438	+38.91357422	+13.55712891	-48.77929688	+960
+1457971442.19770000	+8.06396484	-7.44433594	-0.96240234	+59.74365234	-5.05371094	-41.33056641	+1840	+7.85302734	-6.63134766	-0.64599609	+12.23876953	-5.86669922	+14.32617188	+1504	+6.26220703	-10.95996094	-0.61083984	+38.91357422	+13.53515625	-48.77929688	+960
+1457971442.20190000	+8.06835938	-7.43994141	-0.96240234	+59.76562500	-5.09765625	-41.35253906	+1840	+7.85302734	-6.63134766	-0.64599609	+12.23876953	-5.88867188	+14.32617188	+1504	+6.26660156	-10.95996094	-0.61083984	+38.93554688	+13.51318359	-48.80126953	+960
+1457971442.20600010	+8.06835938	-7.43994141	-0.95800781	+59.76562500	-5.11962891	-41.37451172	+1844	+7.85302734	-6.62695313	-0.64160156	+12.23876953	-5.91064453	+14.32617188	+1504	+6.26660156	-10.95556641	-0.61083984	+38.93554688	+13.49121094	-48.80126953	+960
+1457971442.21020010	+8.06835938	-7.43994141	-0.95800781	+59.78759766	-5.16357422	-41.39648438	+1844	+7.85302734	-6.62695313	-0.64160156	+12.23876953	-5.93261719	+14.32617188	+1504	+6.27539063	-10.95556641	-0.60644531	+38.95751953	+13.46923828	-48.82324219	+960
+1457971442.21440010	+8.07275391	-7.43554688	-0.95361328	+59.78759766	-5.18554688	-41.41845703	+1848	+7.85742188	-6.62695313	-0.64160156	+12.23876953	-5.97656250	+14.34814453	+1508	+6.27978516	-10.95556641	-0.60205078	+38.95751953	+13.44726563	-48.84521484	+964
+1457971442.21849990	+8.07275391	-7.43554688	-0.95361328	+59.80957031	-5.22949219	-41.44042969	+1848	+7.85742188	-6.62695313	-0.63720703	+12.23876953	-5.99853516	+14.34814453	+1508	+6.28417969	-10.95117188	-0.60205078	+38.97949219	+13.42529297	-48.86718750	+964
+1457971442.22270010	+8.07714844	-7.43115234	-0.94921875	+59.80957031	-5.27343750	-41.46240234	+1852	+7.85742188	-6.62255859	-0.63720703	+12.23876953	-6.04248047	+14.34814453	+1508	+6.28857422	-10.95117188	-0.59765625	+39.00146484	+13.38134766	-48.88916016	+968
+1457971442.22690010	+8.07714844	-7.43115234	-0.94921875	+59.83154297	-5.29541016	-41.48437500	+1856	+7.86181641	-6.62255859	-0.63720703	+12.23876953	-6.08642578	+14.37011719	+1512	+6.29296875	-10.94677734	-0.59765625	+39.00146484	+13.33740234	-48.91113281	+968
+1457971442.23099990	+8.08154297	-7.43115234	-0.94482422	+59.85351563	-5.33935547	-41.52832031	+1856	+7.86181641	-6.62255859	-0.63281250	+12.23876953	-6.13037109	+14.37011719	+1512	+6.29736328	-10.94677734	-0.59326172	+39.02343750	+13.29345703	-48.91113281	+972
+1457971442.23519990	+8.08154297	-7.42675781	-0.94482422	+59.87548828	-5.38330078	-41.55029297	+1860	+7.86181641	-6.61816406	-0.63281250	+12.26074219	-6.17431641	+14.37011719	+1512	+6.30175781	-10.94677734	-0.59326172	+39.04541016	+13.24951172	-48.93310547	+972
+1457971442.24350000	+8.08593750	-7.42236328	-0.94042969	+59.91943359	-5.44921875	-41.61621094	+1864	+7.86621094	-6.61816406	-0.62841797	+12.28271484	-6.26220703	+14.37011719	+1516	+6.30175781	-10.94238281	-0.59326172	+39.04541016	+13.18359375	-48.95507813	+972
+1457971442.24770000	+8.08593750	-7.42236328	-0.94042969	+59.94140625	-5.47119141	-41.63818359	+1868	+7.86621094	-6.61376953	-0.62841797	+12.28271484	-6.30615234	+14.37011719	+1516	+6.30615234	-10.94238281	-0.59765625	+39.02343750	+13.13964844	-48.95507813	+972
+1457971442.25190000	+8.08593750	-7.41796875	-0.93603516	+59.96337891	-5.49316406	-41.66015625	+1868	+7.86621094	-6.61376953	-0.62402344	+12.30468750	-6.35009766	+14.37011719	+1520	+6.30615234	-10.94238281	-0.59765625	+39.02343750	+13.09570313	-48.95507813	+976
+1457971442.25600000	+8.09033203	-7.41796875	-0.93603516	+59.98535156	-5.53710938	-41.70410156	+1872	+7.86621094	-6.60937500	-0.62402344	+12.32666016	-6.39404297	+14.37011719	+1520	+6.30175781	-10.94238281	-0.60205078	+39.02343750	+13.02978516	-48.95507813	+976
+1457971442.26020000	+8.09033203	-7.41357422	-0.93603516	+60.00732422	-5.55908203	-41.72607422	+1872	+7.87060547	-6.60937500	-0.62402344	+12.34863281	-6.43798828	+14.37011719	+1520	+6.30175781	-10.93798828	-0.60205078	+39.00146484	+12.98583984	-48.93310547	+976
+1457971442.26440000	+8.09033203	-7.40917969	-0.93164063	+60.02929688	-5.58105469	-41.74804688	+1876	+7.87060547	-6.60498047	-0.61962891	+12.37060547	-6.48193359	+14.37011719	+1524	+6.30175781	-10.93798828	-0.60644531	+39.00146484	+12.94189453	-48.93310547	+976
+1457971442.26850010	+8.09033203	-7.40917969	-0.93164063	+60.05126953	-5.60302734	-41.79199219	+1876	+7.87060547	-6.60498047	-0.61962891	+12.39257813	-6.52587891	+14.37011719	+1524	+6.30175781	-10.93798828	-0.61083984	+38.97949219	+12.89794922	-48.93310547	+976
+1457971442.27270010	+8.09472656	-7.40478516	-0.93164063	+60.07324219	-5.64697266	-41.81396484	+1876	+7.87500000	-6.60058594	-0.61962891	+12.41455078	-6.59179688	+14.34814453	+1528	+6.30175781	-10.93798828	-0.61523438	+38.97949219	+12.85400391	-48.91113281	+976
+1457971442.27690010	+8.09472656	-7.40039063	-0.93164063	+60.11718750	-5.66894531	-41.85791016	+1880	+7.87500000	-6.60058594	-0.61962891	+12.43652344	-6.63574219	+14.34814453	+1528	+6.30175781	-10.93359375	-0.61962891	+38.97949219	+12.78808594	-48.91113281	+976
+1457971442.28099990	+8.09472656	-7.40039063	-0.93164063	+60.13916016	-5.71289063	-41.87988281	+1880	+7.87500000	-6.59619141	-0.61962891	+12.45849609	-6.70166016	+14.32617188	+1528	+6.30175781	-10.93359375	-0.61962891	+38.95751953	+12.74414063	-48.91113281	+976
+1457971442.28520010	+8.09912109	-7.39599609	-0.93164063	+60.18310547	-5.75683594	-41.92382813	+1880	+7.87939453	-6.59179688	-0.61523438	+12.50244141	-6.76757813	+14.32617188	+1532	+6.30175781	-10.93359375	-0.62402344	+38.95751953	+12.67822266	-48.88916016	+976
+1457971442.28930000	+8.09912109	-7.39160156	-0.92724609	+60.20507813	-5.80078125	-41.96777344	+1884	+7.87939453	-6.58740234	-0.61523438	+12.52441406	-6.83349609	+14.32617188	+1532	+6.30615234	-10.92919922	-0.62841797	+38.97949219	+12.61230469	-48.88916016	+976
+1457971442.29349990	+8.10351563	-7.38720703	-0.92724609	+60.24902344	-5.84472656	-42.01171875	+1884	+7.88378906	-6.58300781	-0.61523438	+12.56835938	-6.89941406	+14.30419922	+1536	+6.31054688	-10.92480469	-0.63281250	+38.97949219	+12.54638672	-48.88916016	+976
+1457971442.29769990	+8.10791016	-7.37841797	-0.92724609	+60.31494141	-5.91064453	-42.05566406	+1888	+7.88818359	-6.57861328	-0.61523438	+12.59033203	-7.00927734	+14.30419922	+1536	+6.31933594	-10.92041016	-0.63720703	+39.02343750	+12.48046875	-48.91113281	+976
+1457971442.30180000	+8.11669922	-7.37402344	-0.92724609	+60.35888672	-5.95458984	-42.12158203	+1888	+7.89257813	-6.57421875	-0.61523438	+12.63427734	-7.09716797	+14.28222656	+1540	+6.32812500	-10.91601563	-0.64160156	+39.04541016	+12.39257813	-48.91113281	+980
+1457971442.31020000	+8.12988281	-7.35644531	-0.92724609	+60.46875000	-6.10839844	-42.25341797	+1896	+7.90136719	-6.56103516	-0.61523438	+12.70019531	-7.31689453	+14.23828125	+1544	+6.35009766	-10.89843750	-0.64599609	+39.13330078	+12.19482422	-48.99902344	+984
+1457971442.31430010	+8.14306641	-7.34765625	-0.93164063	+60.53466797	-6.19628906	-42.31933594	+1900	+7.91015625	-6.55224609	-0.61523438	+12.74414063	-7.42675781	+14.21630859	+1544	+6.36767578	-10.88964844	-0.64599609	+39.19921875	+12.10693359	-49.04296875	+988
+1457971442.31850000	+8.15185547	-7.33886719	-0.93164063	+60.60058594	-6.26220703	-42.36328125	+1904	+7.91894531	-6.54345703	-0.61962891	+12.78808594	-7.53662109	+14.21630859	+1548	+6.38525391	-10.88085938	-0.65039063	+39.26513672	+11.99707031	-49.10888672	+992
+1457971442.32270000	+8.16503906	-7.32568359	-0.93603516	+60.66650391	-6.37207031	-42.45117188	+1908	+7.92773438	-6.53466797	-0.62402344	+12.83203125	-7.71240234	+14.17236328	+1552	+6.41162109	-10.86328125	-0.65478516	+39.35302734	+11.84326172	-49.19677734	+1000
+1457971442.32680010	+8.17822266	-7.31250000	-0.93603516	+60.73242188	-6.45996094	-42.53906250	+1912	+7.93652344	-6.52148438	-0.62402344	+12.85400391	-7.86621094	+14.12841797	+1552	+6.43798828	-10.85009766	-0.65478516	+39.44091797	+11.71142578	-49.30664063	+1008
+1457971442.33100010	+8.19140625	-7.29931641	-0.94042969	+60.79833984	-6.56982422	-42.60498047	+1920	+7.94970703	-6.51269531	-0.62841797	+12.89794922	-8.02001953	+14.08447266	+1556	+6.45996094	-10.83691406	-0.65917969	+39.52880859	+11.55761719	-49.39453125	+1016
+1457971442.33520010	+8.20898438	-7.28613281	-0.94482422	+60.86425781	-6.67968750	-42.75878906	+1924	+7.96289063	-6.49511719	-0.63281250	+12.94189453	-8.23974609	+13.99658203	+1560	+6.49511719	-10.81933594	-0.66796875	+39.61669922	+11.35986328	-49.52636719	+1028
+1457971442.33929990	+8.22216797	-7.27294922	-0.94921875	+60.95214844	-6.74560547	-42.91259766	+1928	+7.97607422	-6.48193359	-0.63281250	+13.00781250	-8.48144531	+13.86474609	+1560	+6.52148438	-10.80175781	-0.67236328	+39.68261719	+11.18408203	-49.70214844	+1036
+1457971442.34349990	+8.23974609	-7.25976563	-0.95800781	+61.01806641	-6.85546875	-43.02246094	+1936	+7.98925781	-6.46875000	-0.64160156	+13.07373047	-8.70117188	+13.77685547	+1560	+6.54785156	-10.78857422	-0.68554688	+39.72656250	+10.98632813	-49.85595703	+1048
+1457971442.34770010	+8.26171875	-7.24658203	-0.96679688	+61.06201172	-6.92138672	-43.26416016	+1940	+8.00683594	-6.44677734	-0.65039063	+13.16162109	-9.00878906	+13.55712891	+1564	+6.57861328	-10.77099609	-0.70312500	+39.74853516	+10.70068359	-50.03173828	+1060
+1457971442.35180000	+8.27929688	-7.22900391	-0.97119141	+61.12792969	-6.98730469	-43.52783203	+1944	+8.02001953	-6.42919922	-0.65039063	+13.29345703	-9.36035156	+13.29345703	+1564	+6.60058594	-10.75781250	-0.71191406	+39.74853516	+10.45898438	-50.25146484	+1068
+1457971442.35599990	+8.30126953	-7.21142578	-0.98437500	+61.21582031	-7.07519531	-43.70361328	+1952	+8.03759766	-6.41162109	-0.66357422	+13.40332031	-9.64599609	+13.13964844	+1568	+6.62695313	-10.74023438	-0.73388672	+39.74853516	+10.19531250	-50.40527344	+1076
+1457971442.36010000	+8.31884766	-7.20703125	-0.99755859	+61.14990234	-7.05322266	-44.03320313	+1952	+8.05517578	-6.38964844	-0.67675781	+13.55712891	-10.04150391	+12.74414063	+1568	+6.65771484	-10.72265625	-0.76904297	+39.72656250	+9.84375000	-50.62500000	+1088
+1457971442.36430000	+8.34521484	-7.18505859	-1.00195313	+61.19384766	-7.05322266	-44.40673828	+1952	+8.07275391	-6.36767578	-0.68115234	+13.75488281	-10.48095703	+12.37060547	+1568	+6.67968750	-10.70507813	-0.78662109	+39.66064453	+9.55810547	-50.91064453	+1096
+1457971442.37260010	+8.39355469	-7.17626953	-1.03710938	+61.04003906	-6.94335938	-45.04394531	+1956	+8.10791016	-6.32812500	-0.71630859	+14.10644531	-11.18408203	+11.66748047	+1568	+6.73242188	-10.68310547	-0.83935547	+39.48486328	+8.98681641	-51.37207031	+1116
+1457971442.37680010	+8.42431641	-7.15869141	-1.05029297	+60.99609375	-6.85546875	-45.48339844	+1956	+8.12988281	-6.30175781	-0.72070313	+14.39208984	-11.66748047	+11.18408203	+1564	+6.75878906	-10.66552734	-0.86132813	+39.35302734	+8.67919922	-51.70166016	+1128
+1457971442.38100000	+8.46386719	-7.14111328	-1.07666016	+60.97412109	-6.78955078	-45.81298828	+1960	+8.15185547	-6.27978516	-0.75146484	+14.65576172	-12.01904297	+10.83251953	+1568	+6.78955078	-10.64794922	-0.89648438	+39.22119141	+8.37158203	-51.92138672	+1140
+1457971442.38509990	+8.49023438	-7.15429688	-1.09423828	+60.60058594	-6.59179688	-46.25244141	+1952	+8.17382813	-6.26220703	-0.77343750	+14.87548828	-12.41455078	+10.28320313	+1568	+6.82031250	-10.63916016	-0.92724609	+39.04541016	+8.08593750	-52.18505859	+1156
+1457971442.38930010	+8.52978516	-7.13671875	-1.11621094	+60.44677734	-6.39404297	-46.73583984	+1952	+8.19580078	-6.23144531	-0.78662109	+15.20507813	-12.89794922	+9.68994141	+1572	+6.85546875	-10.61718750	-0.95800781	+38.84765625	+7.80029297	-52.51464844	+1176
+1457971442.39350010	+8.57812500	-7.12353516	-1.14697266	+60.29296875	-6.24023438	-47.15332031	+1956	+8.23095703	-6.20507813	-0.82177734	+15.55664063	-13.29345703	+9.20654297	+1576	+6.89062500	-10.59960938	-0.99316406	+38.67187500	+7.49267578	-52.80029297	+1196
+1457971442.39759990	+8.61328125	-7.13671875	-1.17333984	+59.80957031	-5.95458984	-47.65869141	+1952	+8.25292969	-6.18750000	-0.84814453	+15.82031250	-13.71093750	+8.54736328	+1580	+6.93017578	-10.58642578	-1.02392578	+38.43017578	+7.25097656	-53.12988281	+1216
+1457971442.40179990	+8.66162109	-7.12353516	-1.20410156	+59.47998047	-5.69091797	-48.14208984	+1960	+8.28369141	-6.15234375	-0.87451172	+16.23779297	-14.19433594	+7.86621094	+1588	+6.97412109	-10.56005859	-1.05908203	+38.18847656	+6.98730469	-53.45947266	+1236
+1457971442.40599990	+8.72314453	-7.11035156	-1.23486328	+59.19433594	-5.44921875	-48.66943359	+1972	+8.32763672	-6.12158203	-0.91845703	+16.67724609	-14.56787109	+7.27294922	+1600	+7.01806641	-10.53808594	-1.08984375	+37.92480469	+6.72363281	-53.81103516	+1260
+1457971442.41010000	+8.77148438	-7.12792969	-1.26562500	+58.57910156	-5.14160156	-49.19677734	+1976	+8.35400391	-6.10400391	-0.95361328	+16.98486328	-14.98535156	+6.52587891	+1608	+7.07080078	-10.52490234	-1.12060547	+37.63916016	+6.45996094	-54.16259766	+1280
+1457971442.41430000	+8.83300781	-7.11474609	-1.30078125	+58.11767578	-4.85595703	-49.70214844	+1992	+8.39355469	-6.06445313	-0.98876953	+17.46826172	-15.44677734	+5.75683594	+1620	+7.12353516	-10.49853516	-1.15136719	+37.35351563	+6.19628906	-54.55810547	+1304
+1457971442.41849990	+8.90332031	-7.10595703	-1.33154297	+57.67822266	-4.59228516	-50.31738281	+2004	+8.44189453	-6.02929688	-1.03271484	+17.99560547	-15.84228516	+5.05371094	+1636	+7.18066406	-10.47216797	-1.19091797	+37.06787109	+5.91064453	-54.90966797	+1328
+1457971442.42260000	+8.96044922	-7.11474609	-1.37109375	+56.97509766	-4.30664063	-50.91064453	+2016	+8.47705078	-6.00732422	-1.07666016	+18.32519531	-16.25976563	+4.19677734	+1644	+7.23779297	-10.45019531	-1.22607422	+36.71630859	+5.64697266	-55.28320313	+1352
+1457971442.43100000	+9.10986328	-7.09716797	-1.43701172	+55.83251953	-3.82324219	-52.18505859	+2052	+8.57812500	-5.92822266	-1.17333984	+19.42382813	-17.13867188	+2.52685547	+1676	+7.36962891	-10.38427734	-1.29638672	+36.14501953	+4.98779297	-56.11816406	+1400
+1457971442.43510010	+9.18017578	-7.09716797	-1.47216797	+55.08544922	-3.62548828	-52.84423828	+2068	+8.61767578	-5.90185547	-1.21728516	+19.81933594	-17.57812500	+1.58203125	+1688	+7.43554688	-10.35791016	-1.33154297	+35.77148438	+4.65820313	-56.55761719	+1424
+1457971442.43930010	+9.25927734	-7.08837891	-1.51171875	+54.44824219	-3.44970703	-53.45947266	+2088	+8.67041016	-5.85791016	-1.27001953	+20.36865234	-18.01757813	+0.65917969	+1708	+7.50585938	-10.32275391	-1.36230469	+35.46386719	+4.28466797	-57.01904297	+1444
+1457971442.44339990	+9.34277344	-7.07958984	-1.53808594	+53.76708984	-3.31787109	-54.25048828	+2104	+8.72753906	-5.81396484	-1.32275391	+20.98388672	-18.45703125	-0.28564453	+1732	+7.57617188	-10.28759766	-1.40185547	+35.13427734	+3.86718750	-57.43652344	+1468
+1457971442.44759990	+9.41748047	-7.07519531	-1.57324219	+52.99804688	-3.25195313	-54.95361328	+2120	+8.77587891	-5.78320313	-1.37988281	+21.40136719	-18.89648438	-1.29638672	+1744	+7.64208984	-10.25683594	-1.44580078	+34.71679688	+3.44970703	-57.85400391	+1488
+1457971442.45180010	+9.50097656	-7.06201172	-1.61279297	+52.27294922	-3.18603516	-55.63476563	+2140	+8.83300781	-5.73486328	-1.43701172	+21.97265625	-19.31396484	-2.28515625	+1768	+7.71240234	-10.21289063	-1.48535156	+34.40917969	+2.98828125	-58.29345703	+1512
+1457971442.45590000	+9.58886719	-7.05322266	-1.63476563	+51.52587891	-3.20800781	-56.44775391	+2156	+8.89453125	-5.68652344	-1.48974609	+22.60986328	-19.79736328	-3.36181641	+1792	+7.78710938	-10.17333984	-1.53369141	+34.05761719	+2.46093750	-58.68896484	+1532
+1457971442.46009990	+9.66796875	-7.03564453	-1.66552734	+50.75683594	-3.27392578	-57.21679688	+2172	+8.94726563	-5.64697266	-1.54687500	+23.04931641	-20.25878906	-4.41650391	+1808	+7.84863281	-10.13378906	-1.58203125	+33.64013672	+1.97753906	-59.10644531	+1552
+1457971442.46429990	+9.75585938	-7.02246094	-1.70507813	+50.00976563	-3.33984375	-57.91992188	+2192	+9.00439453	-5.59423828	-1.61279297	+23.64257813	-20.63232422	-5.44921875	+1836	+7.91894531	-10.08984375	-1.63037109	+33.28857422	+1.45019531	-59.50195313	+1576
+1457971442.46840000	+9.84375000	-7.00927734	-1.72265625	+49.24072266	-3.49365234	-58.79882813	+2212	+9.07031250	-5.54150391	-1.66552734	+24.32373047	-21.09375000	-6.61376953	+1856	+7.98486328	-10.04589844	-1.68310547	+32.89306641	+0.90087891	-59.87548828	+1596
+1457971442.47260000	+9.92285156	-6.98730469	-1.74902344	+48.47167969	-3.69140625	-59.54589844	+2228	+9.12744141	-5.49755859	-1.72705078	+24.82910156	-21.51123047	-7.69042969	+1876	+8.04638672	-10.00634766	-1.73583984	+32.43164063	+0.37353516	-60.24902344	+1616
+1457971442.47680000	+10.01074219	-6.97412109	-1.78857422	+47.70263672	-3.86718750	-60.22705078	+2248	+9.18457031	-5.43603516	-1.79296875	+25.44433594	-21.81884766	-8.72314453	+1904	+8.11230469	-9.96240234	-1.79296875	+32.03613281	-0.15380859	-60.57861328	+1640
+1457971442.48510000	+10.17773438	-6.93017578	-1.83251953	+46.14257813	-4.41650391	-61.76513672	+2284	+9.31201172	-5.32177734	-1.90722656	+26.76269531	-22.60986328	-11.00830078	+1944	+8.22656250	-9.87011719	-1.91162109	+31.09130859	-1.25244141	-61.17187500	+1688
+1457971442.48930000	+10.26123047	-6.90820313	-1.86767578	+45.39550781	-4.70214844	-62.38037109	+2308	+9.37353516	-5.26025391	-1.98193359	+27.42187500	-22.82958984	-12.01904297	+1968	+8.28808594	-9.81298828	-1.97753906	+30.67382813	-1.80175781	-61.41357422	+1716
+1457971442.49340010	+10.35351563	-6.88623047	-1.88085938	+44.62646484	-5.07568359	-63.17138672	+2328	+9.44824219	-5.19433594	-2.02587891	+28.21289063	-23.20312500	-13.24951172	+1988	+8.35400391	-9.76025391	-2.03906250	+30.25634766	-2.37304688	-61.67724609	+1744
+1457971442.49760010	+10.43261719	-6.85546875	-1.90722656	+43.87939453	-5.49316406	-63.80859375	+2348	+9.50976563	-5.12841797	-2.08740234	+28.87207031	-23.48876953	-14.28222656	+2004	+8.40673828	-9.71191406	-2.10058594	+29.72900391	-2.90039063	-61.98486328	+1772
+1457971442.50180010	+10.51611328	-6.83349609	-1.94238281	+43.11035156	-5.82275391	-64.31396484	+2376	+9.57128906	-5.05810547	-2.16210938	+29.59716797	-23.64257813	-15.24902344	+2028	+8.46826172	-9.65478516	-2.16650391	+29.31152344	-3.42773438	-62.20458984	+1804
+1457971442.50589990	+10.59960938	-6.81152344	-1.95117188	+42.31933594	-6.26220703	-65.03906250	+2396	+9.64599609	-4.98779297	-2.21044922	+30.47607422	-23.92822266	-16.45751953	+2048	+8.52978516	-9.59765625	-2.22363281	+28.87207031	-3.99902344	-62.46826172	+1832
+1457971442.51009990	+10.68310547	-6.77636719	-1.96875000	+41.59423828	-6.74560547	-65.56640625	+2416	+9.70751953	-4.91748047	-2.27197266	+31.20117188	-24.12597656	-17.42431641	+2064	+8.58691406	-9.54931641	-2.28515625	+28.34472656	-4.54833984	-62.75390625	+1860
+1457971442.51420000	+10.76660156	-6.75000000	-1.99951172	+40.84716797	-7.18505859	-65.98388672	+2444	+9.77343750	-4.84277344	-2.34667969	+31.97021484	-24.19189453	-18.32519531	+2088	+8.65722656	-9.48339844	-2.35107422	+27.94921875	-5.07568359	-62.92968750	+1896
+1457971442.51840000	+10.85449219	-6.71923828	-2.00830078	+40.10009766	-7.69042969	-66.55517578	+2464	+9.84375000	-4.76367188	-2.39062500	+32.87109375	-24.43359375	-19.48974609	+2104	+8.72314453	-9.42187500	-2.40820313	+27.53173828	-5.66894531	-63.14941406	+1928
+1457971442.52259990	+10.93359375	-6.67968750	-2.02587891	+39.39697266	-8.26171875	-66.99462891	+2488	+9.90966797	-4.68896484	-2.45214844	+33.64013672	-24.56542969	-20.36865234	+2120	+8.78027344	-9.36035156	-2.46533203	+27.04833984	-6.24023438	-63.39111328	+1956
+1457971442.53090000	+11.10498047	-6.61816406	-2.05664063	+37.92480469	-9.36035156	-67.85156250	+2540	+10.04589844	-4.53076172	-2.56640625	+35.33203125	-24.78515625	-22.28027344	+2152	+8.92968750	-9.21972656	-2.57958984	+26.34521484	-7.49267578	-63.87451172	+2024
+1457971442.53510000	+11.18408203	-6.57421875	-2.06982422	+37.22167969	-9.99755859	-68.20312500	+2560	+10.11181641	-4.45166016	-2.62792969	+36.10107422	-24.87304688	-23.09326172	+2168	+8.99560547	-9.15820313	-2.62792969	+25.88378906	-8.12988281	-64.13818359	+2048
+1457971442.53920010	+11.27197266	-6.53906250	-2.09179688	+36.49658203	-10.56884766	-68.46679688	+2584	+10.17773438	-4.36816406	-2.69824219	+36.87011719	-24.87304688	-23.84033203	+2184	+9.07031250	-9.08349609	-2.68066406	+25.57617188	-8.76708984	-64.33593750	+2080
+1457971442.54340000	+11.35107422	-6.50390625	-2.10058594	+35.74951172	-11.20605469	-68.81835938	+2604	+10.25244141	-4.28466797	-2.73779297	+37.74902344	-25.00488281	-24.85107422	+2192	+9.14941406	-9.00878906	-2.72900391	+25.22460938	-9.44824219	-64.57763672	+2104
+1457971442.54760000	+11.43017578	-6.45556641	-2.10937500	+35.09033203	-11.86523438	-69.14794922	+2624	+10.31835938	-4.20117188	-2.79931641	+38.45214844	-25.07080078	-25.53222656	+2204	+9.21972656	-8.93847656	-2.77294922	+24.80712891	-10.12939453	-64.81933594	+2124
+1457971442.55170010	+11.51367188	-6.41601563	-2.12255859	+34.38720703	-12.54638672	-69.41162109	+2648	+10.38427734	-4.12207031	-2.86962891	+39.15527344	-25.04882813	-26.21337891	+2216	+9.29882813	-8.85498047	-2.82568359	+24.52148438	-10.81054688	-64.97314453	+2152
+1457971442.55590010	+11.59277344	-6.37646484	-2.13134766	+33.66210938	-13.22753906	-69.69726563	+2664	+10.45458984	-4.03857422	-2.90478516	+39.94628906	-25.18066406	-27.11425781	+2224	+9.38232422	-8.77587891	-2.86962891	+24.21386719	-11.53564453	-65.14892578	+2172
+1457971442.56010010	+11.67187500	-6.32373047	-2.13574219	+33.04687500	-13.93066406	-69.96093750	+2684	+10.52050781	-3.95507813	-2.96191406	+40.56152344	-25.24658203	-27.77343750	+2228	+9.44824219	-8.70117188	-2.91357422	+23.81835938	-12.23876953	-65.36865234	+2188
+1457971442.56419990	+11.74658203	-6.27978516	-2.15332031	+32.34375000	-14.58984375	-70.15869141	+2704	+10.58642578	-3.87158203	-3.02343750	+41.19873047	-25.22460938	-28.41064453	+2236	+9.52294922	-8.61328125	-2.96630859	+23.51074219	-12.91992188	-65.50048828	+2204
+1457971442.56839990	+11.82568359	-6.23583984	-2.15771484	+31.66259766	-15.29296875	-70.42236328	+2720	+10.66113281	-3.78808594	-3.05859375	+41.90185547	-25.37841797	-29.26757813	+2240	+9.60205078	-8.53417969	-3.00585938	+23.20312500	-13.64501953	-65.69824219	+2220
+1457971442.57670000	+11.97070313	-6.13037109	-2.17529297	+30.43212891	-16.69921875	-70.83984375	+2760	+10.79736328	-3.61669922	-3.16845703	+43.00048828	-25.44433594	-30.45410156	+2252	+9.74267578	-8.37158203	-3.09375000	+22.52197266	-15.00732422	-66.02783203	+2244
+1457971442.58090000	+12.04101563	-6.08203125	-2.17968750	+29.77294922	-17.35839844	-71.03759766	+2776	+10.87207031	-3.53320313	-3.19921875	+43.63769531	-25.59814453	-31.24511719	+2252	+9.81738281	-8.28369141	-3.13769531	+22.21435547	-15.66650391	-66.13769531	+2256
+1457971442.58509990	+12.10693359	-6.01611328	-2.18408203	+29.24560547	-18.08349609	-71.23535156	+2796	+10.94238281	-3.44091797	-3.23876953	+44.12109375	-25.68603516	-31.81640625	+2252	+9.87890625	-8.20019531	-3.18164063	+21.84082031	-16.30371094	-66.31347656	+2264
+1457971442.58920000	+12.17285156	-5.96337891	-2.19287109	+28.65234375	-18.74267578	-71.36718750	+2816	+11.01269531	-3.35302734	-3.28710938	+44.60449219	-25.75195313	-32.38769531	+2256	+9.94482422	-8.11230469	-3.22998047	+21.53320313	-16.89697266	-66.40136719	+2280
+1457971442.59340000	+12.23876953	-5.90625000	-2.19726563	+28.08105469	-19.40185547	-71.56494141	+2832	+11.08300781	-3.26513672	-3.30468750	+45.13183594	-25.94970703	-33.13476563	+2256	+10.01513672	-8.02441406	-3.27392578	+21.24755859	-17.51220703	-66.51123047	+2292
+1457971442.59750010	+12.30468750	-5.84033203	-2.19726563	+27.61962891	-20.10498047	-71.71875000	+2856	+11.15771484	-3.17285156	-3.33544922	+45.59326172	-26.10351563	-33.72802734	+2256	+10.07226563	-7.94091797	-3.31347656	+20.89599609	-18.12744141	-66.68701172	+2300
+1457971442.60170010	+12.37060547	-5.77880859	-2.20166016	+27.11425781	-20.74218750	-71.82861328	+2876	+11.23242188	-3.08056641	-3.37060547	+46.03271484	-26.21337891	-34.32128906	+2256	+10.13378906	-7.85302734	-3.36181641	+20.61035156	-18.65478516	-66.77490234	+2316
+1457971442.60590000	+12.43212891	-5.71728516	-2.19726563	+26.63085938	-21.40136719	-72.02636719	+2900	+11.30712891	-2.98828125	-3.37939453	+46.51611328	-26.45507813	-35.06835938	+2260	+10.19970703	-7.76513672	-3.40136719	+20.32470703	-19.22607422	-66.92871094	+2328
+1457971442.60999990	+12.49365234	-5.64257813	-2.19726563	+26.23535156	-22.06054688	-72.11425781	+2924	+11.37744141	-2.88720703	-3.40136719	+46.97753906	-26.65283203	-35.59570313	+2264	+10.25244141	-7.67724609	-3.44091797	+20.01708984	-19.77539063	-67.08251953	+2340
+1457971442.61420010	+12.55517578	-5.57666016	-2.20166016	+25.77392578	-22.67578125	-72.18017578	+2948	+11.45214844	-2.79052734	-3.42333984	+47.37304688	-26.85058594	-36.14501953	+2264	+10.31396484	-7.58496094	-3.48925781	+19.77539063	-20.28076172	-67.14843750	+2360
+1457971442.61840010	+12.61230469	-5.51074219	-2.19287109	+25.33447266	-23.31298828	-72.29003906	+2972	+11.52246094	-2.69824219	-3.42773438	+47.79052734	-27.11425781	-36.82617188	+2268	+10.37548828	-7.49267578	-3.52441406	+19.53369141	-20.80810547	-67.28027344	+2376
+1457971442.62249990	+12.66943359	-5.43603516	-2.18847656	+24.96093750	-23.99414063	-72.35595703	+3000	+11.59716797	-2.58837891	-3.43652344	+48.20800781	-27.37792969	-37.35351563	+2272	+10.42822266	-7.40478516	-3.56396484	+19.27001953	-21.33544922	-67.41210938	+2392
+1457971442.62669990	+12.72656250	-5.36572266	-2.18408203	+24.56542969	-24.60937500	-72.39990234	+3024	+11.66748047	-2.49609375	-3.44531250	+48.58154297	-27.61962891	-37.88085938	+2276	+10.48974609	-7.30810547	-3.60791016	+19.05029297	-21.81884766	-67.45605469	+2412
+1457971442.63089990	+12.78369141	-5.29541016	-2.17529297	+24.19189453	-25.26855469	-72.46582031	+3052	+11.73339844	-2.39941406	-3.44091797	+48.95507813	-27.92724609	-38.51806641	+2284	+10.55126953	-7.21142578	-3.63427734	+18.85253906	-22.39013672	-67.63183594	+2432
+1457971442.63920000	+12.89355469	-5.14160156	-2.16210938	+23.46679688	-26.52099609	-72.44384766	+3104	+11.87402344	-2.19287109	-3.44970703	+49.68017578	-28.52050781	-39.50683594	+2296	+10.66992188	-7.02246094	-3.69140625	+18.45703125	-23.46679688	-67.82958984	+2468
+1457971442.64340000	+12.95068359	-5.07128906	-2.14892578	+23.07128906	-27.15820313	-72.44384766	+3128	+11.93554688	-2.09619141	-3.44531250	+50.03173828	-28.82812500	-40.05615234	+2304	+10.73144531	-6.92578125	-3.71337891	+18.30322266	-24.03808594	-67.96142578	+2488
+1457971442.64750000	+13.00341797	-4.99658203	-2.14013672	+22.71972656	-27.79541016	-72.37792969	+3156	+12.00146484	-1.98632813	-3.44531250	+50.40527344	-29.15771484	-40.47363281	+2312	+10.78857422	-6.82910156	-3.73974609	+18.10546875	-24.58740234	-68.04931641	+2504
+1457971442.65170000	+13.05175781	-4.92626953	-2.13574219	+22.30224609	-28.41064453	-72.26806641	+3180	+12.06298828	-1.89843750	-3.44531250	+50.64697266	-29.44335938	-40.91308594	+2316	+10.85009766	-6.72363281	-3.76611328	+17.95166016	-25.13671875	-68.04931641	+2524
+1457971442.65590000	+13.10449219	-4.85595703	-2.12255859	+21.88476563	-29.04785156	-72.18017578	+3200	+12.12011719	-1.80615234	-3.44531250	+50.91064453	-29.72900391	-41.39648438	+2320	+10.91601563	-6.62695313	-3.78369141	+17.81982422	-25.75195313	-68.13720703	+2536
+1457971442.66000010	+13.14843750	-4.78125000	-2.10937500	+21.53320313	-29.68505859	-72.07031250	+3224	+12.18164063	-1.70068359	-3.44091797	+51.24023438	-30.05859375	-41.79199219	+2324	+10.97314453	-6.52587891	-3.79687500	+17.66601563	-26.36718750	-68.22509766	+2548
+1457971442.66420010	+13.19677734	-4.71093750	-2.10058594	+21.11572266	-30.32226563	-71.93847656	+3244	+12.23876953	-1.61718750	-3.44091797	+51.45996094	-30.34423828	-42.20947266	+2328	+11.03027344	-6.42480469	-3.81445313	+17.51220703	-26.96044922	-68.22509766	+2560
+1457971442.66829990	+13.24072266	-4.64062500	-2.08740234	+20.69824219	-30.95947266	-71.80664063	+3264	+12.29589844	-1.52929688	-3.43652344	+51.72363281	-30.65185547	-42.69287109	+2328	+11.09619141	-6.32373047	-3.81884766	+17.40234375	-27.64160156	-68.31298828	+2568
+1457971442.67249990	+13.28906250	-4.56591797	-2.07421875	+20.32470703	-31.59667969	-71.65283203	+3284	+12.34863281	-1.43261719	-3.43212891	+51.98730469	-30.95947266	-43.06640625	+2332	+11.15771484	-6.22705078	-3.82763672	+17.27050781	-28.30078125	-68.35693359	+2576
+1457971442.67670010	+13.33300781	-4.49560547	-2.06542969	+19.90722656	-32.18994141	-71.47705078	+3304	+12.40576172	-1.34912109	-3.43212891	+52.18505859	-31.22314453	-43.43994141	+2332	+11.21923828	-6.12597656	-3.84082031	+17.13867188	-28.91601563	-68.35693359	+2584
+1457971442.68080000	+13.37255859	-4.42968750	-2.04785156	+19.48974609	-32.80517578	-71.32324219	+3320	+12.45849609	-1.26123047	-3.42773438	+52.40478516	-31.50878906	-43.87939453	+2332	+11.28076172	-6.02490234	-3.84521484	+17.02880859	-29.55322266	-68.37890625	+2584
+1457971442.68499990	+13.40771484	-4.35937500	-2.03027344	+19.09423828	-33.42041016	-71.14746094	+3336	+12.50683594	-1.16894531	-3.41894531	+52.66845703	-31.81640625	-44.27490234	+2332	+11.33349609	-5.92382813	-3.85400391	+16.87500000	-30.19042969	-68.37890625	+2588
+1457971442.68919990	+13.44726563	-4.28906250	-2.01708984	+18.67675781	-34.03564453	-70.97167969	+3352	+12.55957031	-1.08984375	-3.41455078	+52.84423828	-32.08007813	-44.67041016	+2332	+11.39062500	-5.82714844	-3.86279297	+16.74316406	-30.80566406	-68.33496094	+2588
+1457971442.69750000	+13.52197266	-4.14843750	-1.97314453	+17.90771484	-35.33203125	-70.66406250	+3384	+12.66503906	-0.91845703	-3.38818359	+53.30566406	-32.71728516	-45.54931641	+2332	+11.50488281	-5.62939453	-3.85839844	+16.50146484	-32.14599609	-68.35693359	+2584
+1457971442.70580010	+13.59228516	-4.00781250	-1.92480469	+17.16064453	-36.58447266	-70.35644531	+3412	+12.77050781	-0.76025391	-3.34863281	+53.72314453	-33.37646484	-46.49414063	+2336	+11.61914063	-5.44482422	-3.85839844	+16.28173828	-33.37646484	-68.37890625	+2580
+1457971442.71000000	+13.62304688	-3.93750000	-1.89843750	+16.80908203	-37.22167969	-70.18066406	+3428	+12.82324219	-0.66796875	-3.32666016	+53.98681641	-33.70605469	-46.91162109	+2336	+11.66748047	-5.34814453	-3.85839844	+16.14990234	-33.99169922	-68.33496094	+2576
+1457971442.71420000	+13.65820313	-3.87158203	-1.87207031	+16.41357422	-37.79296875	-70.00488281	+3444	+12.87597656	-0.58886719	-3.30468750	+54.18457031	-34.05761719	-47.32910156	+2340	+11.72460938	-5.26025391	-3.86279297	+15.99609375	-34.51904297	-68.26904297	+2572
+1457971442.71830010	+13.69335938	-3.80566406	-1.84130859	+16.06201172	-38.43017578	-69.87304688	+3460	+12.92871094	-0.50537109	-3.26513672	+54.42626953	-34.45312500	-47.83447266	+2344	+11.77734375	-5.16796875	-3.85400391	+15.88623047	-35.11230469	-68.26904297	+2572
+1457971442.72250010	+13.71972656	-3.73095703	-1.80615234	+15.73242188	-39.06738281	-69.69726563	+3476	+12.98144531	-0.41308594	-3.22998047	+54.71191406	-34.84863281	-48.27392578	+2352	+11.82128906	-5.08007813	-3.84960938	+15.73242188	-35.66162109	-68.20312500	+2568
+1457971442.73079990	+13.78564453	-3.59472656	-1.73144531	+15.07324219	-40.31982422	-69.38964844	+3512	+13.08691406	-0.25488281	-3.14648438	+55.12939453	-35.72753906	-49.24072266	+2364	+11.92236328	-4.90429688	-3.84082031	+15.44677734	-36.71630859	-68.13720703	+2568
+1457971442.73499990	+13.81640625	-3.52441406	-1.69628906	+14.74365234	-40.93505859	-69.19189453	+3528	+13.14404297	-0.16259766	-3.09814453	+55.41503906	-36.18896484	-49.65820313	+2376	+11.96630859	-4.81640625	-3.83203125	+15.29296875	-37.22167969	-68.02734375	+2568
+1457971442.73920010	+13.85156250	-3.46289063	-1.66113281	+14.39208984	-41.48437500	-68.97216797	+3548	+13.19677734	-0.08349609	-3.05419922	+55.59082031	-36.62841797	-50.07568359	+2384	+12.01464844	-4.73730469	-3.83203125	+15.09521484	-37.66113281	-67.91748047	+2572
+1457971442.74330000	+13.88232422	-3.40136719	-1.61718750	+14.06250000	-42.09960938	-68.81835938	+3564	+13.24951172	-0.00439453	-2.99707031	+55.81054688	-37.13378906	-50.53710938	+2392	+12.06298828	-4.65820313	-3.81884766	+14.94140625	-38.16650391	-67.87353516	+2576
+1457971442.74749990	+13.91308594	-3.33105469	-1.57763672	+13.77685547	-42.64892578	-68.57666016	+3584	+13.30224609	+0.08789063	-2.94433594	+56.07421875	-37.63916016	-50.91064453	+2404	+12.10693359	-4.57470703	-3.81005859	+14.74365234	-38.60595703	-67.71972656	+2580
+1457971442.75160000	+13.94384766	-3.26953125	-1.54248047	+13.38134766	-43.17626953	-68.31298828	+3600	+13.35058594	+0.15820313	-2.89160156	+56.20605469	-38.14453125	-51.26220703	+2416	+12.15087891	-4.49560547	-3.80566406	+14.52392578	-39.00146484	-67.54394531	+2580
+1457971442.75580000	+13.97460938	-3.21240234	-1.50292969	+13.00781250	-43.72558594	-68.07128906	+3616	+13.39892578	+0.23291016	-2.83447266	+56.33789063	-38.64990234	-51.63574219	+2424	+12.19921875	-4.41650391	-3.79248047	+14.34814453	-39.46289063	-67.41210938	+2588
+1457971442.76000000	+14.00097656	-3.15087891	-1.46777344	+12.70019531	-44.27490234	-67.76367188	+3636	+13.44726563	+0.31640625	-2.77294922	+56.53564453	-39.19921875	-51.96533203	+2440	+12.23876953	-4.33300781	-3.78369141	+14.12841797	-39.90234375	-67.21435547	+2592
+1457971442.76830010	+14.05810547	-3.04980469	-1.39306641	+11.88720703	-45.30761719	-67.14843750	+3664	+13.53515625	+0.44384766	-2.66308594	+56.71142578	-40.23193359	-52.58056641	+2460	+12.32666016	-4.18798828	-3.75732422	+13.66699219	-40.78125000	-66.86279297	+2604
+1457971442.77250000	+14.08447266	-2.98828125	-1.35791016	+11.51367188	-45.81298828	-66.79687500	+3680	+13.57910156	+0.51855469	-2.61474609	+56.84326172	-40.75927734	-52.82226563	+2472	+12.36621094	-4.10888672	-3.74414063	+13.44726563	-41.22070313	-66.62109375	+2612
+1457971442.77659990	+14.11523438	-2.94433594	-1.32275391	+11.07421875	-46.29638672	-66.42333984	+3692	+13.62304688	+0.57568359	-2.56201172	+56.88720703	-41.26464844	-53.06396484	+2480	+12.41015625	-4.03857422	-3.73095703	+13.18359375	-41.63818359	-66.37939453	+2616
+1457971442.78500010	+14.16357422	-2.85205078	-1.26562500	+10.21728516	-47.17529297	-65.63232422	+3716	+13.69775391	+0.69433594	-2.46972656	+56.99707031	-42.25341797	-53.48144531	+2500	+12.48925781	-3.89355469	-3.70019531	+12.70019531	-42.51708984	-65.89599609	+2628
+1457971442.78909990	+14.18554688	-2.81250000	-1.23925781	+9.73388672	-47.61474609	-65.19287109	+3724	+13.73291016	+0.73828125	-2.41699219	+56.99707031	-42.73681641	-53.67919922	+2508	+12.52441406	-3.82763672	-3.68261719	+12.43652344	-42.95654297	-65.63232422	+2632
+1457971442.79329990	+14.20751953	-2.77294922	-1.21728516	+9.22851563	-48.01025391	-64.73144531	+3732	+13.76367188	+0.78662109	-2.38183594	+56.93115234	-43.17626953	-53.81103516	+2516	+12.56396484	-3.75732422	-3.66503906	+12.17285156	-43.39599609	-65.36865234	+2632
+1457971442.79749990	+14.22949219	-2.72900391	-1.19091797	+8.81103516	-48.47167969	-64.29199219	+3740	+13.79882813	+0.83496094	-2.34228516	+56.97509766	-43.63769531	-53.96484375	+2528	+12.60351563	-3.68701172	-3.64746094	+11.93115234	-43.90136719	-65.10498047	+2636
+1457971442.80160000	+14.25146484	-2.69384766	-1.16455078	+8.34960938	-48.88916016	-63.87451172	+3744	+13.82958984	+0.87890625	-2.30273438	+56.95312500	-44.09912109	-54.14062500	+2536	+12.63867188	-3.62548828	-3.62988281	+11.66748047	-44.34082031	-64.86328125	+2640
+1457971442.80580000	+14.27343750	-2.65869141	-1.13818359	+7.88818359	-49.30664063	-63.47900391	+3748	+13.86035156	+0.91845703	-2.26757813	+56.93115234	-44.51660156	-54.29443359	+2544	+12.67822266	-3.56396484	-3.60791016	+11.42578125	-44.80224609	-64.66552734	+2640
+1457971442.80999990	+14.29101563	-2.61474609	-1.11621094	+7.49267578	-49.72412109	-63.08349609	+3756	+13.89111328	+0.96679688	-2.22802734	+56.99707031	-44.95605469	-54.44824219	+2556	+12.71337891	-3.49804688	-3.58593750	+11.20605469	-45.26367188	-64.40185547	+2640
+1457971442.81410000	+14.30859375	-2.58398438	-1.08984375	+7.07519531	-50.11962891	-62.66601563	+3760	+13.91748047	+1.00634766	-2.19287109	+56.99707031	-45.37353516	-54.60205078	+2568	+12.74853516	-3.44091797	-3.56835938	+10.96435547	-45.70312500	-64.16015625	+2640
+1457971442.81830000	+14.32617188	-2.54882813	-1.07226563	+6.65771484	-50.47119141	-62.29248047	+3764	+13.94384766	+1.04150391	-2.15771484	+56.99707031	-45.76904297	-54.73388672	+2576	+12.77929688	-3.37939453	-3.55078125	+10.74462891	-46.09863281	-63.94042969	+2640
+1457971442.82660010	+14.35693359	-2.47412109	-1.02832031	+5.97656250	-51.21826172	-61.61132813	+3768	+13.99658203	+1.12500000	-2.07861328	+57.12890625	-46.62597656	-55.08544922	+2604	+12.84082031	-3.26074219	-3.51562500	+10.32714844	-46.91162109	-63.52294922	+2640
+1457971442.83080010	+14.37451172	-2.43896484	-1.00195313	+5.69091797	-51.61376953	-61.34765625	+3776	+14.01855469	+1.16015625	-2.03906250	+57.19482422	-47.06542969	-55.26123047	+2620	+12.87597656	-3.20800781	-3.48925781	+10.17333984	-47.32910156	-63.39111328	+2640
+1457971442.83909990	+14.40527344	-2.36865234	-0.94482422	+5.22949219	-52.40478516	-60.86425781	+3784	+14.07128906	+1.24365234	-1.94677734	+57.48046875	-47.96630859	-55.67871094	+2652	+12.93750000	-3.10253906	-3.44970703	+9.86572266	-48.07617188	-63.08349609	+2640
+1457971442.84330010	+14.42285156	-2.33349609	-0.91406250	+5.05371094	-52.80029297	-60.71044922	+3788	+14.09326172	+1.28320313	-1.89843750	+57.63427734	-48.42773438	-55.89843750	+2672	+12.96826172	-3.04980469	-3.42773438	+9.75585938	-48.40576172	-62.99560547	+2640
+1457971442.85159990	+14.45361328	-2.25878906	-0.85253906	+4.83398438	-53.52539063	-60.38085938	+3800	+14.13720703	+1.37109375	-1.79736328	+58.02978516	-49.37255859	-56.33789063	+2708	+13.02539063	-2.94873047	-3.39257813	+9.53613281	-48.99902344	-62.75390625	+2640
+1457971442.85579990	+14.46679688	-2.22363281	-0.82617188	+4.76806641	-53.87695313	-60.27099609	+3804	+14.15917969	+1.41064453	-1.74902344	+58.18359375	-49.87792969	-56.51367188	+2724	+13.05175781	-2.90478516	-3.37500000	+9.44824219	-49.28466797	-62.70996094	+2644
+1457971442.85990000	+14.48437500	-2.17968750	-0.79101563	+4.79003906	-54.29443359	-60.18310547	+3812	+14.18115234	+1.45458984	-1.69189453	+58.44726563	-50.40527344	-56.75537109	+2744	+13.07812500	-2.85205078	-3.35302734	+9.40429688	-49.57031250	-62.62207031	+2644
+1457971442.86830000	+14.51513672	-2.11376953	-0.72070313	+4.83398438	-55.06347656	-60.13916016	+3824	+14.21630859	+1.52929688	-1.58642578	+58.84277344	-51.50390625	-57.15087891	+2780	+13.13085938	-2.77294922	-3.31787109	+9.29443359	-50.11962891	-62.57812500	+2648
+1457971442.87660000	+14.54589844	-2.04345703	-0.65039063	+5.05371094	-55.89843750	-60.16113281	+3836	+14.25585938	+1.60400391	-1.48095703	+59.28222656	-52.66845703	-57.48046875	+2816	+13.18359375	-2.68945313	-3.27832031	+9.20654297	-50.60302734	-62.46826172	+2656
+1457971442.88080000	+14.55908203	-2.01269531	-0.62402344	+5.11962891	-56.22802734	-60.18310547	+3840	+14.26904297	+1.63476563	-1.43701172	+59.34814453	-53.21777344	-57.52441406	+2828	+13.20556641	-2.65429688	-3.26513672	+9.16259766	-50.82275391	-62.44628906	+2656
+1457971442.88910010	+14.58105469	-1.94677734	-0.56250000	+5.42724609	-57.01904297	-60.27099609	+3852	+14.29541016	+1.69628906	-1.34912109	+59.61181641	-54.42626953	-57.72216797	+2852	+13.24951172	-2.57958984	-3.23437500	+9.11865234	-51.26220703	-62.33642578	+2664
+1457971442.89330010	+14.58984375	-1.92041016	-0.54492188	+5.55908203	-57.32666016	-60.31494141	+3852	+14.30859375	+1.71826172	-1.31835938	+59.58984375	-54.99755859	-57.63427734	+2864	+13.27148438	-2.54443359	-3.22119141	+9.05273438	-51.45996094	-62.27050781	+2664
+1457971442.89739990	+14.60302734	-1.88964844	-0.51855469	+5.73486328	-57.72216797	-60.35888672	+3856	+14.32177734	+1.74462891	-1.28320313	+59.63378906	-55.61279297	-57.61230469	+2872	+13.28906250	-2.50927734	-3.20800781	+9.00878906	-51.70166016	-62.18261719	+2664
+1457971442.90159990	+14.61181641	-1.86767578	-0.49658203	+5.88867188	-58.11767578	-60.46875000	+3860	+14.33056641	+1.75781250	-1.24804688	+59.63378906	-56.22802734	-57.61230469	+2884	+13.30664063	-2.47851563	-3.19042969	+8.94287109	-51.92138672	-62.13867188	+2668
+1457971442.90570000	+14.62060547	-1.84570313	-0.47900391	+5.99853516	-58.42529297	-60.53466797	+3860	+14.33935547	+1.77099609	-1.22607422	+59.47998047	-56.79931641	-57.45849609	+2888	+13.32861328	-2.45214844	-3.18164063	+8.87695313	-52.11914063	-62.05078125	+2664
+1457971442.90990000	+14.62939453	-1.81933594	-0.46582031	+6.17431641	-58.75488281	-60.57861328	+3860	+14.35253906	+1.78417969	-1.20410156	+59.34814453	-57.37060547	-57.28271484	+2892	+13.34619141	-2.41699219	-3.17285156	+8.81103516	-52.31689453	-61.89697266	+2664
+1457971442.91409990	+14.63818359	-1.80175781	-0.45263672	+6.28417969	-59.08447266	-60.64453125	+3860	+14.35693359	+1.79296875	-1.18652344	+59.15039063	-57.94189453	-57.08496094	+2900	+13.35937500	-2.38623047	-3.16406250	+8.72314453	-52.51464844	-61.76513672	+2664
+1457971442.91820000	+14.64257813	-1.78417969	-0.44384766	+6.39404297	-59.34814453	-60.68847656	+3856	+14.36132813	+1.79736328	-1.17333984	+58.86474609	-58.49121094	-56.82128906	+2904	+13.37255859	-2.35986328	-3.15966797	+8.61328125	-52.69042969	-61.63330078	+2660
+1457971442.92240000	+14.64697266	-1.76660156	-0.43945313	+6.54785156	-59.63378906	-60.75439453	+3852	+14.36572266	+1.80175781	-1.16015625	+58.60107422	-59.04052734	-56.53564453	+2908	+13.38574219	-2.32910156	-3.15527344	+8.52539063	-52.86621094	-61.45751953	+2656
+1457971442.93070010	+14.65576172	-1.73144531	-0.42626953	+6.81152344	-60.20507813	-60.86425781	+3848	+14.37890625	+1.80615234	-1.13818359	+57.98583984	-60.16113281	-55.96435547	+2916	+13.40771484	-2.28076172	-3.14208984	+8.30566406	-53.21777344	-61.14990234	+2652
+1457971442.93490000	+14.66015625	-1.71386719	-0.42187500	+6.96533203	-60.44677734	-60.90820313	+3844	+14.38330078	+1.80615234	-1.12500000	+57.61230469	-60.71044922	-55.63476563	+2920	+13.42089844	-2.25000000	-3.13769531	+8.17382813	-53.37158203	-60.93017578	+2648
+1457971442.93910000	+14.66894531	-1.70507813	-0.41748047	+7.09716797	-60.71044922	-60.97412109	+3836	+14.39208984	+1.80615234	-1.11621094	+57.19482422	-61.23779297	-55.26123047	+2924	+13.43408203	-2.23242188	-3.13330078	+8.02001953	-53.52539063	-60.75439453	+2640
+1457971442.94320010	+14.67333984	-1.69189453	-0.40869141	+7.25097656	-60.97412109	-61.08398438	+3832	+14.39648438	+1.80615234	-1.09863281	+56.79931641	-61.80908203	-54.93164063	+2932	+13.44287109	-2.21044922	-3.12890625	+7.91015625	-53.65722656	-60.62255859	+2636
+1457971442.94740010	+14.67333984	-1.67871094	-0.40869141	+7.40478516	-61.17187500	-61.12792969	+3828	+14.40087891	+1.80615234	-1.08544922	+56.33789063	-62.35839844	-54.49218750	+2936	+13.45166016	-2.18847656	-3.12451172	+7.77832031	-53.76708984	-60.44677734	+2632
+1457971442.95569990	+14.68212891	-1.65234375	-0.39550781	+7.66845703	-61.63330078	-61.23779297	+3820	+14.41406250	+1.80175781	-1.05468750	+55.34912109	-63.52294922	-53.59130859	+2948	+13.46923828	-2.14453125	-3.12011719	+7.53662109	-53.96484375	-60.11718750	+2620
+1457971442.96409990	+14.69091797	-1.63037109	-0.37792969	+7.99804688	-62.09472656	-61.36962891	+3816	+14.43164063	+1.79736328	-1.00634766	+54.29443359	-64.75341797	-52.62451172	+2964	+13.48681641	-2.11376953	-3.11132813	+7.25097656	-54.11865234	-59.85351563	+2612
+1457971442.96820000	+14.69531250	-1.61718750	-0.36035156	+8.19580078	-62.38037109	-61.50146484	+3816	+14.44042969	+1.79736328	-0.97119141	+53.76708984	-65.43457031	-52.16308594	+2972	+13.49560547	-2.10058594	-3.10253906	+7.16308594	-54.22851563	-59.76562500	+2608
+1457971442.97240000	+14.69970703	-1.60839844	-0.34716797	+8.37158203	-62.57812500	-61.61132813	+3812	+14.44921875	+1.79736328	-0.94042969	+53.19580078	-66.09375000	-51.61376953	+2980	+13.50878906	-2.08740234	-3.09375000	+7.03125000	-54.27246094	-59.65576172	+2600
+1457971442.97659990	+14.70849609	-1.59960938	-0.33398438	+8.56933594	-62.79785156	-61.72119141	+3812	+14.46240234	+1.79296875	-0.90966797	+52.53662109	-66.77490234	-50.97656250	+2984	+13.52197266	-2.07861328	-3.08935547	+6.92138672	-54.31640625	-59.56787109	+2596
+1457971442.98070000	+14.71289063	-1.59082031	-0.32080078	+8.78906250	-63.03955078	-61.85302734	+3812	+14.47119141	+1.79296875	-0.87451172	+51.85546875	-67.47802734	-50.31738281	+2992	+13.53076172	-2.06542969	-3.08056641	+6.83349609	-54.38232422	-59.52392578	+2592
+1457971442.98490000	+14.71728516	-1.58203125	-0.30761719	+9.00878906	-63.23730469	-61.98486328	+3812	+14.48437500	+1.79296875	-0.83935547	+51.15234375	-68.18115234	-49.63623047	+3000	+13.53955078	-2.05664063	-3.07617188	+6.74560547	-54.40429688	-59.45800781	+2588
+1457971442.98900010	+14.72167969	-1.57324219	-0.29003906	+9.25048828	-63.47900391	-62.16064453	+3812	+14.49316406	+1.78857422	-0.79980469	+50.36132813	-68.88427734	-48.88916016	+3008	+13.54833984	-2.04785156	-3.06738281	+6.63574219	-54.44824219	-59.39208984	+2584
+1457971442.99320010	+14.72607422	-1.56445313	-0.27246094	+9.53613281	-63.72070313	-62.33642578	+3812	+14.50195313	+1.77978516	-0.76464844	+49.52636719	-69.58740234	-48.09814453	+3016	+13.55712891	-2.03906250	-3.06298828	+6.52587891	-54.47021484	-59.32617188	+2580
+1457971442.99740000	+14.73046875	-1.55566406	-0.25488281	+9.79980469	-63.94042969	-62.53417969	+3812	+14.51074219	+1.77539063	-0.72509766	+48.66943359	-70.31250000	-47.28515625	+3024	+13.56591797	-2.02587891	-3.05419922	+6.41601563	-54.53613281	-59.26025391	+2576
+1457971443.00149990	+14.73925781	-1.54687500	-0.23730469	+10.12939453	-64.20410156	-62.79785156	+3812	+14.51953125	+1.76660156	-0.68554688	+47.81250000	-71.03759766	-46.47216797	+3032	+13.57470703	-2.02148438	-3.04541016	+6.32812500	-54.58007813	-59.23828125	+2572
+1457971443.00570010	+14.74365234	-1.54248047	-0.21972656	+10.50292969	-64.44580078	-63.10546875	+3816	+14.52832031	+1.76220703	-0.65478516	+46.82373047	-71.69677734	-45.52734375	+3036	+13.58349609	-2.01708984	-3.03662109	+6.19628906	-54.62402344	-59.19433594	+2572
+1457971443.01399990	+14.75244141	-1.52929688	-0.19775391	+11.29394531	-64.88525391	-63.76464844	+3816	+14.54150391	+1.74462891	-0.59765625	+44.64843750	-72.94921875	-43.46191406	+3048	+13.59667969	-1.99951172	-3.01904297	+5.97656250	-54.71191406	-59.04052734	+2564
+1457971443.02239990	+14.75683594	-1.51611328	-0.18017578	+12.17285156	-65.32470703	-64.53369141	+3816	+14.55029297	+1.72705078	-0.55371094	+42.29736328	-74.04785156	-41.26464844	+3056	+13.60546875	-1.98193359	-3.01025391	+5.73486328	-54.75585938	-58.86474609	+2560
+1457971443.02650000	+14.75683594	-1.51611328	-0.16699219	+12.63427734	-65.54443359	-64.97314453	+3816	+14.55029297	+1.71386719	-0.53173828	+41.08886719	-74.57519531	-40.16601563	+3060	+13.60986328	-1.97753906	-3.00585938	+5.58105469	-54.79980469	-58.77685547	+2560
+1457971443.03070000	+14.76123047	-1.51611328	-0.16259766	+13.11767578	-65.74218750	-65.41259766	+3816	+14.55468750	+1.70068359	-0.51855469	+39.72656250	-75.01464844	-38.89160156	+3064	+13.60986328	-1.97314453	-3.00146484	+5.40527344	-54.84375000	-58.66699219	+2556
+1457971443.03490000	+14.76123047	-1.51611328	-0.16259766	+13.68896484	-65.93994141	-65.93994141	+3812	+14.55468750	+1.69189453	-0.51416016	+38.23242188	-75.41015625	-37.50732422	+3068	+13.61425781	-1.96875000	-2.99707031	+5.27343750	-54.86572266	-58.53515625	+2552
+1457971443.04320000	+14.76562500	-1.51611328	-0.16699219	+14.74365234	-66.26953125	-66.92871094	+3808	+14.55908203	+1.66552734	-0.50537109	+35.33203125	-76.13525391	-34.80468750	+3068	+13.61865234	-1.95556641	-2.98828125	+4.96582031	-54.93164063	-58.29345703	+2548
+1457971443.05150010	+14.76123047	-1.52490234	-0.17578125	+15.88623047	-66.55517578	-68.00537109	+3804	+14.55908203	+1.64355469	-0.50976563	+32.12402344	-76.68457031	-31.72851563	+3072	+13.61865234	-1.94238281	-2.98828125	+4.72412109	-54.97558594	-58.02978516	+2544
+1457971443.05570010	+14.76123047	-1.52929688	-0.18017578	+16.41357422	-66.66503906	-68.51074219	+3804	+14.55908203	+1.63037109	-0.51416016	+30.45410156	-76.94824219	-30.14648438	+3076	+13.61865234	-1.93359375	-2.98388672	+4.57031250	-54.97558594	-57.89794922	+2544
+1457971443.05979990	+14.75683594	-1.53369141	-0.18457031	+17.07275391	-66.81884766	-69.10400391	+3804	+14.55908203	+1.62158203	-0.51855469	+28.74023438	-77.16796875	-28.47656250	+3076	+13.61865234	-1.92919922	-2.98388672	+4.46044922	-54.97558594	-57.78808594	+2540
+1457971443.06820010	+14.75683594	-1.54248047	-0.18457031	+18.41308594	-67.10449219	-70.35644531	+3800	+14.55908203	+1.59960938	-0.52294922	+25.07080078	-77.62939453	-24.87304688	+3084	+13.61865234	-1.92041016	-2.97949219	+4.21875000	-54.99755859	-57.59033203	+2540
+1457971443.07649990	+14.75683594	-1.54248047	-0.18896484	+19.97314453	-67.34619141	-71.71875000	+3796	+14.56347656	+1.59082031	-0.52734375	+21.15966797	-78.06884766	-20.93994141	+3084	+13.61865234	-1.91162109	-2.97070313	+4.06494141	-55.01953125	-57.41455078	+2536
+1457971443.08069990	+14.75683594	-1.54248047	-0.18457031	+20.83007813	-67.47802734	-72.48779297	+3796	+14.56347656	+1.58203125	-0.51855469	+19.18212891	-78.31054688	-18.96240234	+3088	+13.61865234	-1.90722656	-2.96630859	+3.99902344	-55.01953125	-57.34863281	+2536
+1457971443.08480000	+14.75683594	-1.54248047	-0.17138672	+21.86279297	-67.65380859	-73.43261719	+3800	+14.56347656	+1.58642578	-0.50976563	+17.22656250	-78.55224609	-16.89697266	+3088	+13.61865234	-1.90283203	-2.96191406	+3.97705078	-54.99755859	-57.32666016	+2532
+1457971443.08900000	+14.75244141	-1.53808594	-0.15820313	+22.93945313	-67.85156250	-74.37744141	+3804	+14.56347656	+1.58642578	-0.50097656	+15.11718750	-78.79394531	-14.69970703	+3092	+13.61865234	-1.89843750	-2.95751953	+3.93310547	-54.99755859	-57.30468750	+2532
+1457971443.09320000	+14.75683594	-1.53369141	-0.14941406	+24.06005859	-67.98339844	-75.36621094	+3804	+14.56347656	+1.58203125	-0.48779297	+12.89794922	-79.03564453	-12.37060547	+3092	+13.61865234	-1.89404297	-2.95312500	+3.91113281	-54.99755859	-57.28271484	+2532
+1457971443.10150000	+14.76123047	-1.51611328	-0.11425781	+26.80664063	-68.35693359	-77.84912109	+3812	+14.56787109	+1.58642578	-0.45703125	+8.23974609	-79.54101563	-7.51464844	+3096	+13.62304688	-1.88964844	-2.93994141	+3.91113281	-54.99755859	-57.30468750	+2528
+1457971443.10570000	+14.76562500	-1.50732422	-0.10107422	+28.23486328	-68.48876953	-79.16748047	+3812	+14.57226563	+1.59082031	-0.43945313	+5.88867188	-79.76074219	-5.05371094	+3100	+13.62304688	-1.88525391	-2.93115234	+3.91113281	-55.01953125	-57.32666016	+2528
+1457971443.10980010	+14.77001953	-1.49853516	-0.07910156	+29.79492188	-68.66455078	-80.61767578	+3816	+14.57226563	+1.59960938	-0.42187500	+3.47167969	-79.98046875	-2.46093750	+3104	+13.62304688	-1.88085938	-2.92675781	+3.93310547	-55.01953125	-57.37060547	+2528
+1457971443.11400010	+14.77001953	-1.48535156	-0.06152344	+31.42089844	-68.81835938	-82.11181641	+3820	+14.57226563	+1.60400391	-0.40429688	+0.98876953	-80.17822266	+0.17578125	+3104	+13.62744141	-1.88085938	-2.91796875	+3.97705078	-55.04150391	-57.43652344	+2528
+1457971443.11820010	+14.77001953	-1.47656250	-0.05273438	+32.98095703	-68.86230469	-83.56201172	+3820	+14.57666016	+1.60839844	-0.39111328	-1.47216797	-80.33203125	+2.79052734	+3108	+13.62744141	-1.87646484	-2.90917969	+4.02099609	-55.04150391	-57.48046875	+2528
+1457971443.12229990	+14.77001953	-1.46777344	-0.03515625	+34.71679688	-68.99414063	-85.23193359	+3824	+14.57666016	+1.60839844	-0.37792969	-4.08691406	-80.48583984	+5.51513672	+3108	+13.62744141	-1.87207031	-2.90478516	+4.04296875	-55.04150391	-57.54638672	+2528
+1457971443.12649990	+14.77441406	-1.45458984	-0.01757813	+36.51855469	-69.08203125	-86.96777344	+3824	+14.57666016	+1.60839844	-0.36035156	-6.67968750	-80.63964844	+8.23974609	+3108	+13.62744141	-1.87207031	-2.89599609	+4.08691406	-55.06347656	-57.63427734	+2528
+1457971443.13070010	+14.77880859	-1.43701172	-0.00878906	+38.25439453	-69.10400391	-88.59375000	+3824	+14.57666016	+1.61279297	-0.35595703	-9.20654297	-80.72753906	+10.87646484	+3108	+13.62744141	-1.86767578	-2.88720703	+4.13085938	-55.06347656	-57.70019531	+2528
+1457971443.13480000	+14.77880859	-1.43261719	+0.00000000	+39.90234375	-69.12597656	-90.24169922	+3820	+14.57666016	+1.60839844	-0.35156250	-11.77734375	-80.77148438	+13.53515625	+3104	+13.63183594	-1.86328125	-2.87841797	+4.19677734	-55.10742188	-57.78808594	+2528
+1457971443.13899990	+14.78320313	-1.42382813	+0.00878906	+41.59423828	-69.10400391	-91.91162109	+3820	+14.57666016	+1.60839844	-0.34277344	-14.26025391	-80.83740234	+16.10595703	+3104	+13.63183594	-1.86328125	-2.86962891	+4.24072266	-55.12939453	-57.89794922	+2528
+1457971443.14310000	+14.78320313	-1.41503906	+0.01318359	+43.22021484	-69.06005859	-93.51562500	+3816	+14.57666016	+1.60400391	-0.34277344	-16.47949219	-80.85937500	+18.39111328	+3100	+13.63183594	-1.85888672	-2.86083984	+4.28466797	-55.15136719	-57.98583984	+2528
+1457971443.15150000	+14.77880859	-1.41064453	+0.00000000	+45.81298828	-68.81835938	-96.24023438	+3808	+14.57226563	+1.59082031	-0.35156250	-20.65429688	-80.81542969	+22.63183594	+3100	+13.63183594	-1.85449219	-2.84765625	+4.39453125	-55.21728516	-58.18359375	+2528
+1457971443.15560010	+14.77880859	-1.40625000	+0.00000000	+47.10937500	-68.75244141	-97.58056641	+3804	+14.56787109	+1.58642578	-0.35595703	-22.47802734	-80.79345703	+24.45556641	+3100	+13.62744141	-1.85009766	-2.83886719	+4.43847656	-55.21728516	-58.24951172	+2528
+1457971443.15980010	+14.77441406	-1.41503906	-0.00878906	+48.03222656	-68.57666016	-98.63525391	+3800	+14.56347656	+1.56884766	-0.36474609	-24.23583984	-80.72753906	+26.12548828	+3104	+13.62744141	-1.85009766	-2.83447266	+4.48242188	-55.23925781	-58.33740234	+2528
+1457971443.16400000	+14.77441406	-1.41503906	-0.02197266	+48.91113281	-68.42285156	-99.64599609	+3800	+14.56347656	+1.56005859	-0.37353516	-25.81787109	-80.68359375	+27.66357422	+3104	+13.62304688	-1.85009766	-2.83007813	+4.52636719	-55.28320313	-58.42529297	+2528
+1457971443.16810010	+14.77001953	-1.41503906	-0.01757813	+49.96582031	-68.35693359	-100.83251953	+3796	+14.55908203	+1.55126953	-0.38232422	-27.20214844	-80.66162109	+28.98193359	+3104	+13.62304688	-1.84570313	-2.82568359	+4.57031250	-55.30517578	-58.53515625	+2528
+1457971443.17230010	+14.77001953	-1.42382813	-0.03515625	+50.42724609	-68.18115234	-101.46972656	+3796	+14.55468750	+1.53808594	-0.39550781	-28.32275391	-80.59570313	+30.01464844	+3108	+13.62304688	-1.84570313	-2.82128906	+4.61425781	-55.34912109	-58.62304688	+2524
+1457971443.17650010	+14.77001953	-1.42822266	-0.04833984	+50.84472656	-68.00537109	-102.04101563	+3796	+14.55468750	+1.52929688	-0.40869141	-29.24560547	-80.52978516	+30.87158203	+3108	+13.61865234	-1.84130859	-2.81689453	+4.65820313	-55.37109375	-58.71093750	+2524
+1457971443.18059990	+14.76562500	-1.43701172	-0.04833984	+51.43798828	-67.93945313	-102.78808594	+3796	+14.55029297	+1.52050781	-0.41308594	-30.12451172	-80.52978516	+31.68457031	+3112	+13.61865234	-1.84130859	-2.81689453	+4.72412109	-55.39306641	-58.82080078	+2524
+1457971443.18479990	+14.76123047	-1.44580078	-0.06152344	+51.65771484	-67.78564453	-103.20556641	+3796	+14.54589844	+1.51171875	-0.42187500	-30.76171875	-80.48583984	+32.21191406	+3112	+13.61425781	-1.83691406	-2.81250000	+4.76806641	-55.41503906	-58.93066406	+2520
+1457971443.18899990	+14.75683594	-1.45019531	-0.07470703	+51.85546875	-67.65380859	-103.55712891	+3796	+14.54150391	+1.50292969	-0.43066406	-31.39892578	-80.46386719	+32.76123047	+3112	+13.60986328	-1.83691406	-2.81250000	+4.83398438	-55.43701172	-59.04052734	+2520
+1457971443.19310000	+14.75683594	-1.45458984	-0.07031250	+52.25097656	-67.60986328	-104.12841797	+3796	+14.53710938	+1.49853516	-0.43066406	-32.12402344	-80.48583984	+33.39843750	+3112	+13.60986328	-1.83251953	-2.80810547	+4.89990234	-55.45898438	-59.15039063	+2520
+1457971443.19730000	+14.75683594	-1.45458984	-0.07031250	+52.47070313	-67.52197266	-104.47998047	+3796	+14.53710938	+1.49414063	-0.43505859	-32.65136719	-80.50781250	+33.85986328	+3112	+13.60546875	-1.82812500	-2.80371094	+4.96582031	-55.48095703	-59.28222656	+2516
+1457971443.20149990	+14.75683594	-1.45458984	-0.07031250	+52.66845703	-67.45605469	-104.80957031	+3796	+14.53271484	+1.49414063	-0.43505859	-33.22265625	-80.50781250	+34.38720703	+3112	+13.60107422	-1.82812500	-2.79931641	+5.03173828	-55.50292969	-59.41406250	+2516
+1457971443.20560000	+14.75683594	-1.45458984	-0.06591797	+52.95410156	-67.43408203	-105.22705078	+3796	+14.53271484	+1.49414063	-0.43505859	-33.90380859	-80.55175781	+35.02441406	+3112	+13.60107422	-1.82812500	-2.79492188	+5.09765625	-55.54687500	-59.56787109	+2512
+1457971443.21390010	+14.76123047	-1.44580078	-0.06152344	+53.37158203	-67.32421875	-105.71044922	+3796	+14.53271484	+1.49853516	-0.42626953	-35.09033203	-80.61767578	+36.14501953	+3112	+13.59667969	-1.81933594	-2.78613281	+5.29541016	-55.61279297	-59.87548828	+2512
+1457971443.21810010	+14.76123047	-1.43701172	-0.05273438	+53.65722656	-67.30224609	-106.06201172	+3796	+14.53271484	+1.50732422	-0.42187500	-35.81542969	-80.63964844	+36.87011719	+3112	+13.59667969	-1.81494141	-2.77734375	+5.36132813	-55.63476563	-60.02929688	+2508
+1457971443.22230010	+14.76123047	-1.43261719	-0.04394531	+54.00878906	-67.32421875	-106.41357422	+3800	+14.53271484	+1.51171875	-0.41308594	-36.58447266	-80.70556641	+37.61718750	+3112	+13.59228516	-1.81494141	-2.77294922	+5.44921875	-55.65673828	-60.18310547	+2508
+1457971443.22639990	+14.76123047	-1.41943359	-0.03076172	+54.44824219	-67.32421875	-106.83105469	+3800	+14.53271484	+1.51611328	-0.40429688	-37.48535156	-80.74951172	+38.51806641	+3116	+13.59228516	-1.81054688	-2.76855469	+5.53710938	-55.67871094	-60.33691406	+2508
+1457971443.23060010	+14.76123047	-1.41064453	-0.02197266	+54.84375000	-67.34619141	-107.22656250	+3804	+14.53271484	+1.52490234	-0.39550781	-38.49609375	-80.79345703	+39.55078125	+3116	+13.59228516	-1.80615234	-2.76416016	+5.62500000	-55.72265625	-60.49072266	+2508
+1457971443.23480010	+14.76562500	-1.39746094	-0.01318359	+55.19531250	-67.34619141	-107.53417969	+3804	+14.53271484	+1.53369141	-0.38232422	-39.63867188	-80.83740234	+40.69335938	+3120	+13.59228516	-1.80175781	-2.75976563	+5.69091797	-55.74462891	-60.62255859	+2504
+1457971443.23889990	+14.77001953	-1.38427734	-0.00439453	+55.59082031	-67.34619141	-107.88574219	+3804	+14.53271484	+1.54687500	-0.36914063	-40.84716797	-80.85937500	+41.92382813	+3120	+13.59228516	-1.79736328	-2.75097656	+5.75683594	-55.78857422	-60.75439453	+2504
+1457971443.24309990	+14.77001953	-1.37109375	+0.00000000	+56.00830078	-67.36816406	-108.21533203	+3804	+14.53710938	+1.55566406	-0.36035156	-42.07763672	-80.88134766	+43.15429688	+3120	+13.59228516	-1.79296875	-2.74658203	+5.80078125	-55.78857422	-60.86425781	+2504
+1457971443.24729990	+14.77441406	-1.35791016	+0.00878906	+56.35986328	-67.36816406	-108.54492188	+3804	+14.53710938	+1.56884766	-0.34716797	-43.48388672	-80.90332031	+44.58251953	+3124	+13.59228516	-1.78857422	-2.74658203	+5.84472656	-55.78857422	-60.95214844	+2504
+1457971443.25140000	+14.77441406	-1.34912109	+0.01757813	+56.75537109	-67.36816406	-108.87451172	+3804	+14.53710938	+1.57763672	-0.33837891	-44.86816406	-80.90332031	+45.96679688	+3124	+13.58789063	-1.78417969	-2.74658203	+5.86669922	-55.78857422	-61.01806641	+2504
+1457971443.25560000	+14.77441406	-1.34033203	+0.02197266	+57.08496094	-67.39013672	-109.16015625	+3800	+14.53710938	+1.58642578	-0.33398438	-46.12060547	-80.88134766	+47.24121094	+3120	+13.58789063	-1.77539063	-2.74658203	+5.86669922	-55.78857422	-61.06201172	+2504
+1457971443.25980000	+14.77441406	-1.33154297	+0.02197266	+57.39257813	-67.41210938	-109.40185547	+3800	+14.53710938	+1.59521484	-0.32519531	-47.54882813	-80.83740234	+48.66943359	+3120	+13.58789063	-1.77099609	-2.75097656	+5.86669922	-55.76660156	-61.08398438	+2504
+1457971443.26390000	+14.77441406	-1.32275391	+0.02636719	+57.65625000	-67.41210938	-109.64355469	+3800	+14.53710938	+1.59960938	-0.32080078	-48.91113281	-80.79345703	+49.98779297	+3116	+13.58349609	-1.76660156	-2.75097656	+5.84472656	-55.76660156	-61.10595703	+2500
+1457971443.26810000	+14.77880859	-1.31396484	+0.02197266	+57.87597656	-67.43408203	-109.81933594	+3796	+14.53710938	+1.60400391	-0.32519531	-50.00976563	-80.74951172	+51.04248047	+3116	+13.58349609	-1.75781250	-2.75537109	+5.80078125	-55.74462891	-61.08398438	+2500
+1457971443.27230000	+14.77880859	-1.30957031	+0.01757813	+58.00781250	-67.43408203	-109.92919922	+3792	+14.53710938	+1.60839844	-0.32958984	-50.95458984	-80.63964844	+51.94335938	+3112	+13.57910156	-1.74902344	-2.76416016	+5.75683594	-55.70068359	-61.04003906	+2500
+1457971443.28060010	+14.77880859	-1.30078125	-0.00439453	+58.05175781	-67.41210938	-109.92919922	+3788	+14.53271484	+1.61279297	-0.35595703	-52.22900391	-80.46386719	+53.12988281	+3108	+13.57470703	-1.73144531	-2.78173828	+5.60302734	-55.61279297	-60.88623047	+2504
+1457971443.28480010	+14.77880859	-1.30078125	-0.02197266	+57.98583984	-67.36816406	-109.86328125	+3788	+14.52832031	+1.61279297	-0.37353516	-52.55859375	-80.37597656	+53.39355469	+3104	+13.57470703	-1.72265625	-2.79492188	+5.53710938	-55.52490234	-60.79833984	+2504
+1457971443.28889990	+14.77880859	-1.30078125	-0.03955078	+57.85400391	-67.34619141	-109.73144531	+3784	+14.52832031	+1.60839844	-0.39111328	-52.80029297	-80.26611328	+53.56933594	+3104	+13.57031250	-1.70947266	-2.80810547	+5.44921875	-55.43701172	-60.68847656	+2504
+1457971443.29310010	+14.77880859	-1.30078125	-0.05712891	+57.67822266	-67.30224609	-109.55566406	+3784	+14.52392578	+1.60839844	-0.41308594	-52.91015625	-80.15625000	+53.59130859	+3108	+13.56591797	-1.70068359	-2.82568359	+5.36132813	-55.37109375	-60.57861328	+2504
+1457971443.29720000	+14.77880859	-1.30078125	-0.07910156	+57.48046875	-67.28027344	-109.35791016	+3780	+14.52392578	+1.60400391	-0.44384766	-52.84423828	-80.04638672	+53.43750000	+3108	+13.56152344	-1.68750000	-2.83886719	+5.25146484	-55.28320313	-60.44677734	+2504
+1457971443.30139990	+14.77880859	-1.29638672	-0.10546875	+57.26074219	-67.21435547	-109.13818359	+3776	+14.51953125	+1.60400391	-0.47021484	-52.69042969	-79.91455078	+53.19580078	+3108	+13.55712891	-1.67871094	-2.85644531	+5.16357422	-55.17333984	-60.31494141	+2504
+1457971443.30559990	+14.77880859	-1.29638672	-0.13183594	+56.99707031	-67.14843750	-108.87451172	+3776	+14.51953125	+1.60839844	-0.50097656	-52.44873047	-79.82666016	+52.88818359	+3112	+13.55273438	-1.66552734	-2.87402344	+5.07568359	-55.06347656	-60.20507813	+2508
+1457971443.30970000	+14.78320313	-1.29199219	-0.16259766	+56.71142578	-67.08251953	-108.56689453	+3776	+14.51953125	+1.61279297	-0.53173828	-52.05322266	-79.69482422	+52.42675781	+3116	+13.54833984	-1.65234375	-2.89599609	+4.98779297	-54.95361328	-60.07324219	+2508
+1457971443.31390000	+14.78320313	-1.28759766	-0.19335938	+56.40380859	-66.99462891	-108.23730469	+3772	+14.51513672	+1.62158203	-0.56689453	-51.54785156	-79.56298828	+51.87744141	+3120	+13.54833984	-1.63916016	-2.92236328	+4.89990234	-54.82177734	-59.96337891	+2508
+1457971443.31810000	+14.78759766	-1.28320313	-0.22851563	+56.11816406	-66.90673828	-107.88574219	+3772	+14.51513672	+1.63037109	-0.59765625	-51.04248047	-79.45312500	+51.30615234	+3124	+13.54394531	-1.62597656	-2.94873047	+4.83398438	-54.66796875	-59.83154297	+2508
+1457971443.32220010	+14.78759766	-1.27880859	-0.26367188	+55.81054688	-66.79687500	-107.55615234	+3772	+14.51513672	+1.63916016	-0.63281250	-50.58105469	-79.34326172	+50.75683594	+3128	+13.53955078	-1.60839844	-2.97070313	+4.79003906	-54.51416016	-59.72167969	+2512
+1457971443.32640000	+14.79199219	-1.26562500	-0.29882813	+55.59082031	-66.70898438	-107.27050781	+3772	+14.51953125	+1.65234375	-0.66357422	-50.07568359	-79.23339844	+50.22949219	+3132	+13.53515625	-1.59521484	-2.99707031	+4.74609375	-54.36035156	-59.65576172	+2512
+1457971443.33060000	+14.79638672	-1.25683594	-0.33398438	+55.37109375	-66.59912109	-106.98486328	+3768	+14.51953125	+1.66992188	-0.69433594	-49.59228516	-79.14550781	+49.72412109	+3136	+13.53515625	-1.58203125	-3.02783203	+4.70214844	-54.22851563	-59.56787109	+2512
+1457971443.33890010	+14.80957031	-1.22167969	-0.40429688	+55.08544922	-66.37939453	-106.52343750	+3768	+14.53271484	+1.71386719	-0.76025391	-48.62548828	-78.96972656	+48.73535156	+3144	+13.53515625	-1.54687500	-3.08935547	+4.70214844	-53.89892578	-59.47998047	+2512
+1457971443.34310010	+14.81835938	-1.19970703	-0.43945313	+55.04150391	-66.29150391	-106.34765625	+3768	+14.53710938	+1.74023438	-0.78662109	-48.14208984	-78.90380859	+48.27392578	+3148	+13.53515625	-1.52929688	-3.12451172	+4.72412109	-53.74511719	-59.47998047	+2516
+1457971443.34719990	+14.82714844	-1.16894531	-0.47460938	+55.01953125	-66.15966797	-106.21582031	+3772	+14.54150391	+1.77099609	-0.81738281	-47.65869141	-78.85986328	+47.81250000	+3156	+13.53515625	-1.50732422	-3.15966797	+4.79003906	-53.54736328	-59.50195313	+2516
+1457971443.35139990	+14.83593750	-1.14257813	-0.50976563	+55.04150391	-66.07177734	-106.10595703	+3772	+14.55029297	+1.80175781	-0.84375000	-47.21923828	-78.83789063	+47.39501953	+3156	+13.53515625	-1.48974609	-3.19482422	+4.85595703	-53.39355469	-59.54589844	+2520
+1457971443.35560010	+14.84472656	-1.11181641	-0.54052734	+55.08544922	-65.98388672	-106.04003906	+3772	+14.55908203	+1.83251953	-0.87011719	-46.66992188	-78.83789063	+46.88964844	+3160	+13.53955078	-1.46777344	-3.23437500	+4.94384766	-53.23974609	-59.58984375	+2520
+1457971443.35970000	+14.85791016	-1.08105469	-0.57128906	+55.17333984	-65.89599609	-106.01806641	+3772	+14.56787109	+1.86767578	-0.90087891	-46.23046875	-78.83789063	+46.47216797	+3164	+13.54394531	-1.44580078	-3.27832031	+5.05371094	-53.04199219	-59.67773438	+2520
+1457971443.36389990	+14.86669922	-1.04589844	-0.59765625	+55.30517578	-65.83007813	-106.06201172	+3772	+14.57666016	+1.90283203	-0.92285156	-45.83496094	-78.88183594	+46.12060547	+3164	+13.54833984	-1.42382813	-3.31347656	+5.18554688	-52.91015625	-59.78759766	+2520
+1457971443.36800000	+14.88427734	-1.01074219	-0.62402344	+55.45898438	-65.76416016	-106.08398438	+3772	+14.58984375	+1.93798828	-0.95361328	-45.21972656	-78.90380859	+45.54931641	+3168	+13.55273438	-1.40185547	-3.35302734	+5.31738281	-52.77832031	-59.89746094	+2524
+1457971443.37220000	+14.89746094	-0.97558594	-0.65917969	+55.56884766	-65.65429688	-106.08398438	+3772	+14.59863281	+1.98193359	-0.98876953	-44.47265625	-78.94775391	+44.86816406	+3172	+13.56152344	-1.37109375	-3.40136719	+5.49316406	-52.60253906	-60.05126953	+2524
+1457971443.37640000	+14.91064453	-0.93603516	-0.68994141	+55.65673828	-65.54443359	-106.08398438	+3772	+14.60742188	+2.01269531	-1.01953125	-43.79150391	-79.01367188	+44.23095703	+3172	+13.56591797	-1.34912109	-3.44091797	+5.64697266	-52.47070313	-60.18310547	+2528
+1457971443.38050010	+14.92382813	-0.90087891	-0.72070313	+55.70068359	-65.43457031	-106.04003906	+3772	+14.61621094	+2.04785156	-1.05908203	-42.91259766	-79.03564453	+43.37402344	+3176	+13.57031250	-1.32275391	-3.48046875	+5.82275391	-52.31689453	-60.29296875	+2528
+1457971443.38890000	+14.95019531	-0.83496094	-0.79980469	+55.61279297	-65.19287109	-105.86425781	+3776	+14.62939453	+2.11816406	-1.13818359	-41.24267578	-79.14550781	+41.77001953	+3184	+13.57910156	-1.27001953	-3.56835938	+6.17431641	-52.00927734	-60.57861328	+2528
+1457971443.39720010	+14.97656250	-0.76464844	-0.89648438	+55.30517578	-64.84130859	-105.44677734	+3780	+14.63818359	+2.17968750	-1.24365234	-38.93554688	-79.12353516	+39.48486328	+3192	+13.58789063	-1.21289063	-3.65185547	+6.48193359	-51.76757813	-60.82031250	+2528
+1457971443.40549990	+15.00292969	-0.70751953	-1.00195313	+54.95361328	-64.44580078	-105.02929688	+3780	+14.64697266	+2.23681641	-1.35791016	-36.51855469	-79.10156250	+37.04589844	+3204	+13.60107422	-1.15576172	-3.74414063	+6.81152344	-51.48193359	-61.06201172	+2528
+1457971443.41389990	+15.02490234	-0.64599609	-1.12060547	+54.42626953	-64.00634766	-104.43603516	+3784	+14.65136719	+2.29833984	-1.48535156	-33.90380859	-78.96972656	+34.43115234	+3224	+13.60546875	-1.09423828	-3.83642578	+7.14111328	-51.17431641	-61.25976563	+2532
+1457971443.41800000	+15.03808594	-0.61523438	-1.18652344	+54.09667969	-63.74267578	-104.08447266	+3784	+14.65136719	+2.32470703	-1.55566406	-32.56347656	-78.88183594	+33.09082031	+3232	+13.60986328	-1.06347656	-3.88476563	+7.31689453	-51.02050781	-61.36962891	+2532
+1457971443.42220000	+15.04687500	-0.58886719	-1.25244141	+53.83300781	-63.47900391	-103.77685547	+3784	+14.65136719	+2.35107422	-1.62158203	-31.31103516	-78.81591797	+31.81640625	+3240	+13.61425781	-1.03271484	-3.93310547	+7.47070313	-50.86669922	-61.50146484	+2532
+1457971443.42639990	+15.05566406	-0.55371094	-1.31835938	+53.59130859	-63.23730469	-103.49121094	+3784	+14.65136719	+2.37744141	-1.68750000	-30.05859375	-78.72802734	+30.54199219	+3252	+13.61425781	-0.99755859	-3.98144531	+7.66845703	-50.71289063	-61.63330078	+2532
+1457971443.43050000	+15.06884766	-0.52294922	-1.37988281	+53.41552734	-62.97363281	-103.27148438	+3784	+14.65136719	+2.40820313	-1.75781250	-28.85009766	-78.64013672	+29.31152344	+3260	+13.61865234	-0.96679688	-4.02978516	+7.84423828	-50.60302734	-61.76513672	+2532
+1457971443.43470000	+15.08203125	-0.48779297	-1.44140625	+53.28369141	-62.73193359	-103.07373047	+3780	+14.65136719	+2.43896484	-1.82812500	-27.55371094	-78.53027344	+28.01513672	+3272	+13.62304688	-0.93164063	-4.07373047	+8.04199219	-50.47119141	-61.89697266	+2528
+1457971443.43890000	+15.09521484	-0.45263672	-1.50292969	+53.17382813	-62.46826172	-102.91992188	+3780	+14.65576172	+2.46972656	-1.90283203	-26.23535156	-78.39843750	+26.71875000	+3284	+13.63183594	-0.90087891	-4.12207031	+8.23974609	-50.31738281	-62.05078125	+2528
+1457971443.44720010	+15.11279297	-0.37353516	-1.61718750	+53.10791016	-61.96289063	-102.67822266	+3772	+14.66015625	+2.54443359	-2.01708984	-24.03808594	-78.31054688	+24.60937500	+3304	+13.64062500	-0.83496094	-4.21435547	+8.72314453	-50.05371094	-62.46826172	+2524
+1457971443.45129990	+15.12597656	-0.32958984	-1.67431641	+53.10791016	-61.72119141	-102.56835938	+3772	+14.66455078	+2.58398438	-2.07421875	-22.85156250	-78.24462891	+23.51074219	+3316	+13.64501953	-0.79980469	-4.25830078	+8.98681641	-49.92187500	-62.66601563	+2524
+1457971443.45970010	+15.14794922	-0.23730469	-1.75341797	+53.54736328	-61.32568359	-102.81005859	+3756	+14.67333984	+2.66748047	-2.16650391	-20.76416016	-78.24462891	+21.55517578	+3332	+13.65820313	-0.72949219	-4.33740234	+9.60205078	-49.76806641	-63.21533203	+2516
+1457971443.46799990	+15.17431641	-0.13183594	-1.81933594	+54.22851563	-60.97412109	-103.27148438	+3744	+14.69091797	+2.76855469	-2.25000000	-18.63281250	-78.33251953	+19.68750000	+3352	+13.68017578	-0.65917969	-4.41210938	+10.28320313	-49.63623047	-63.87451172	+2508
+1457971443.47630000	+15.20507813	-0.01757813	-1.87646484	+54.97558594	-60.62255859	-103.71093750	+3728	+14.70410156	+2.88281250	-2.32031250	-16.32568359	-78.39843750	+17.68798828	+3368	+13.70214844	-0.58447266	-4.48242188	+11.05224609	-49.54833984	-64.53369141	+2500
+1457971443.48050000	+15.21386719	+0.03955078	-1.90283203	+55.43701172	-60.46875000	-104.01855469	+3720	+14.71289063	+2.94433594	-2.35107422	-15.18310547	-78.48632813	+16.74316406	+3372	+13.71533203	-0.54492188	-4.51318359	+11.46972656	-49.52636719	-64.90722656	+2492
+1457971443.48470000	+15.22705078	+0.09667969	-1.92041016	+55.92041016	-60.31494141	-104.34814453	+3712	+14.72167969	+3.00146484	-2.37744141	-13.97460938	-78.57421875	+15.68847656	+3380	+13.72412109	-0.50537109	-4.54394531	+11.88720703	-49.50439453	-65.28076172	+2488
+1457971443.48880000	+15.23583984	+0.15820313	-1.94238281	+56.40380859	-60.16113281	-104.67773438	+3704	+14.73046875	+3.05859375	-2.40820313	-12.74414063	-78.64013672	+14.63378906	+3388	+13.73291016	-0.46582031	-4.57470703	+12.30468750	-49.48242188	-65.63232422	+2484
+1457971443.49300000	+15.24902344	+0.21533203	-1.95996094	+56.90917969	-60.05126953	-105.02929688	+3696	+14.73925781	+3.12011719	-2.43896484	-11.49169922	-78.70605469	+13.53515625	+3392	+13.74609375	-0.42187500	-4.60546875	+12.72216797	-49.48242188	-65.98388672	+2476
+1457971443.49720000	+15.26220703	+0.27685547	-1.98193359	+57.39257813	-59.91943359	-105.35888672	+3688	+14.74804688	+3.17724609	-2.46972656	-10.21728516	-78.75000000	+12.43652344	+3400	+13.75488281	-0.38232422	-4.63623047	+13.11767578	-49.48242188	-66.31347656	+2472
+1457971443.50130010	+15.27099609	+0.33398438	-1.99951172	+57.87597656	-59.78759766	-105.68847656	+3680	+14.75683594	+3.23876953	-2.50048828	-8.92089844	-78.81591797	+11.31591797	+3404	+13.76806641	-0.34277344	-4.66259766	+13.53515625	-49.48242188	-66.66503906	+2464
+1457971443.50970010	+15.29296875	+0.45703125	-2.06103516	+58.64501953	-59.45800781	-106.10595703	+3668	+14.76562500	+3.35302734	-2.57958984	-6.13037109	-78.81591797	+8.85498047	+3420	+13.79003906	-0.25488281	-4.72412109	+14.30419922	-49.43847656	-67.25830078	+2452
+1457971443.51379990	+15.29736328	+0.50537109	-2.09179688	+58.90869141	-59.28222656	-106.23779297	+3664	+14.76562500	+3.40576172	-2.61914063	-4.70214844	-78.79394531	+7.55859375	+3428	+13.79443359	-0.21093750	-4.75488281	+14.65576172	-49.39453125	-67.50000000	+2448
+1457971443.51799990	+15.30615234	+0.55371094	-2.12695313	+59.17236328	-59.10644531	-106.34765625	+3656	+14.76562500	+3.45410156	-2.66308594	-3.31787109	-78.72802734	+6.28417969	+3436	+13.80322266	-0.16699219	-4.78564453	+14.98535156	-49.37255859	-67.69775391	+2444
+1457971443.52210000	+15.31054688	+0.60644531	-2.16210938	+59.43603516	-58.95263672	-106.45751953	+3652	+14.76123047	+3.50244141	-2.71142578	-1.95556641	-78.66210938	+5.05371094	+3444	+13.80761719	-0.12304688	-4.82080078	+15.31494141	-49.32861328	-67.89550781	+2440
+1457971443.53049990	+15.31933594	+0.69433594	-2.23681641	+59.80957031	-58.64501953	-106.58935547	+3644	+14.76123047	+3.58154297	-2.80371094	+0.59326172	-78.48632813	+2.65869141	+3460	+13.81640625	-0.04394531	-4.88232422	+15.84228516	-49.24072266	-68.24707031	+2424
+1457971443.53880000	+15.32812500	+0.77783203	-2.33349609	+59.91943359	-58.24951172	-106.41357422	+3636	+14.74804688	+3.66064453	-2.91357422	+3.09814453	-78.20068359	+0.30761719	+3480	+13.82958984	+0.04394531	-4.95263672	+16.30371094	-49.10888672	-68.42285156	+2412
+1457971443.54710010	+15.33251953	+0.85693359	-2.42138672	+60.05126953	-57.87597656	-106.28173828	+3628	+14.73046875	+3.73974609	-3.01464844	+5.40527344	-77.91503906	-1.80175781	+3500	+13.83398438	+0.13183594	-5.01416016	+16.78710938	-48.97705078	-68.59863281	+2400
+1457971443.55130000	+15.33691406	+0.89648438	-2.46533203	+60.07324219	-57.70019531	-106.17187500	+3624	+14.72607422	+3.77050781	-3.06298828	+6.48193359	-77.73925781	-2.81250000	+3508	+13.83837891	+0.17138672	-5.04492188	+17.00683594	-48.91113281	-68.66455078	+2392
+1457971443.55960010	+15.34570313	+0.97119141	-2.53564453	+60.27099609	-57.43652344	-106.10595703	+3612	+14.71289063	+3.83642578	-3.14208984	+8.39355469	-77.54150391	-4.59228516	+3524	+13.84277344	+0.25488281	-5.09326172	+17.38037109	-48.82324219	-68.79638672	+2376
+1457971443.56380010	+15.35009766	+1.01513672	-2.56640625	+60.38085938	-57.30468750	-106.06201172	+3608	+14.70849609	+3.87597656	-3.17724609	+9.29443359	-77.40966797	-5.38330078	+3536	+13.85156250	+0.29443359	-5.11962891	+17.60009766	-48.80126953	-68.88427734	+2364
+1457971443.56800010	+15.35449219	+1.05908203	-2.58837891	+60.57861328	-57.21679688	-106.14990234	+3600	+14.69970703	+3.91992188	-3.20361328	+10.10742188	-77.36572266	-6.08642578	+3544	+13.85595703	+0.33398438	-5.13720703	+17.84179688	-48.80126953	-69.01611328	+2356
+1457971443.57209990	+15.35888672	+1.10302734	-2.61035156	+60.73242188	-57.10693359	-106.14990234	+3596	+14.69970703	+3.95947266	-3.23437500	+10.96435547	-77.27783203	-6.83349609	+3552	+13.86474609	+0.37792969	-5.15478516	+18.08349609	-48.80126953	-69.12597656	+2348
+1457971443.57629990	+15.36767578	+1.15136719	-2.63671875	+60.90820313	-57.01904297	-106.12792969	+3592	+14.69531250	+4.00781250	-3.26513672	+11.77734375	-77.16796875	-7.49267578	+3564	+13.87353516	+0.41748047	-5.17236328	+18.32519531	-48.80126953	-69.23583984	+2336
+1457971443.58049990	+15.37207031	+1.19970703	-2.64111328	+61.23779297	-56.97509766	-106.28173828	+3584	+14.69531250	+4.05615234	-3.27392578	+12.54638672	-77.18994141	-8.10791016	+3572	+13.87792969	+0.45703125	-5.18554688	+18.61083984	-48.80126953	-69.36767578	+2328
+1457971443.58460000	+15.37646484	+1.24804688	-2.64550781	+61.56738281	-56.93115234	-106.47949219	+3576	+14.69531250	+4.10449219	-3.27832031	+13.31542969	-77.21191406	-8.70117188	+3576	+13.88671875	+0.49658203	-5.19433594	+18.87451172	-48.80126953	-69.54345703	+2316
+1457971443.58880000	+15.38525391	+1.30078125	-2.64550781	+61.89697266	-56.90917969	-106.63330078	+3572	+14.69531250	+4.15722656	-3.28271484	+13.99658203	-77.21191406	-9.22851563	+3584	+13.89550781	+0.53613281	-5.20751953	+19.13818359	-48.82324219	-69.71923828	+2308
+1457971443.59710000	+15.39843750	+1.40625000	-2.62792969	+62.70996094	-56.95312500	-107.09472656	+3568	+14.70410156	+4.25830078	-3.27832031	+15.24902344	-77.32177734	-10.12939453	+3600	+13.91308594	+0.61083984	-5.21191406	+19.68750000	-48.93310547	-70.09277344	+2284
+1457971443.60130000	+15.40722656	+1.45898438	-2.61914063	+63.12744141	-56.95312500	-107.31445313	+3568	+14.70849609	+4.31542969	-3.27392578	+15.84228516	-77.38769531	-10.52490234	+3608	+13.92187500	+0.65039063	-5.21630859	+19.97314453	-48.99902344	-70.29052734	+2276
+1457971443.60540010	+15.41162109	+1.51611328	-2.60595703	+63.56689453	-56.97509766	-107.57812500	+3568	+14.71289063	+4.37255859	-3.26513672	+16.43554688	-77.47558594	-10.94238281	+3620	+13.93066406	+0.68994141	-5.21630859	+20.28076172	-49.04296875	-70.51025391	+2268
+1457971443.60960010	+15.42041016	+1.56884766	-2.59716797	+63.94042969	-56.97509766	-107.77587891	+3568	+14.71728516	+4.42968750	-3.25634766	+17.05078125	-77.51953125	-11.33789063	+3628	+13.94384766	+0.72949219	-5.22070313	+20.58837891	-49.06494141	-70.70800781	+2264
+1457971443.61789990	+15.42919922	+1.66552734	-2.57519531	+64.62158203	-56.99707031	-108.10546875	+3568	+14.72167969	+4.52636719	-3.24316406	+18.08349609	-77.60742188	-12.04101563	+3644	+13.95703125	+0.79541016	-5.22949219	+21.07177734	-49.10888672	-71.03759766	+2264
+1457971443.62210010	+15.43359375	+1.70947266	-2.56640625	+64.92919922	-56.99707031	-108.25927734	+3572	+14.72607422	+4.57470703	-3.22998047	+18.54492188	-77.67333984	-12.34863281	+3656	+13.96142578	+0.83056641	-5.22949219	+21.29150391	-49.13085938	-71.19140625	+2268
+1457971443.62630010	+15.43798828	+1.74462891	-2.55761719	+65.21484375	-57.01904297	-108.43505859	+3572	+14.73046875	+4.61425781	-3.22119141	+18.98437500	-77.73925781	-12.67822266	+3664	+13.96582031	+0.86132813	-5.22949219	+21.51123047	-49.15283203	-71.32324219	+2272
+1457971443.63459990	+15.44677734	+1.81933594	-2.55761719	+65.56640625	-56.99707031	-108.50097656	+3576	+14.73046875	+4.69335938	-3.22119141	+19.77539063	-77.71728516	-13.22753906	+3672	+13.98339844	+0.93164063	-5.22949219	+21.86279297	-49.24072266	-71.54296875	+2284
+1457971443.63879990	+15.45117188	+1.85449219	-2.56201172	+65.67626953	-56.95312500	-108.47900391	+3576	+14.73486328	+4.71972656	-3.22119141	+20.14892578	-77.69531250	-13.53515625	+3676	+13.98779297	+0.95800781	-5.22949219	+22.01660156	-49.26269531	-71.60888672	+2292
+1457971443.64710000	+15.45556641	+1.91162109	-2.57519531	+65.80810547	-56.86523438	-108.36914063	+3576	+14.73046875	+4.77246094	-3.23437500	+20.78613281	-77.58544922	-14.04052734	+3688	+13.99658203	+1.01513672	-5.23828125	+22.21435547	-49.24072266	-71.67480469	+2300
+1457971443.65130000	+15.45556641	+1.93798828	-2.58837891	+65.78613281	-56.82128906	-108.25927734	+3576	+14.72607422	+4.79003906	-3.24316406	+21.04980469	-77.49755859	-14.28222656	+3692	+13.99658203	+1.04150391	-5.24267578	+22.25830078	-49.21875000	-71.63085938	+2304
+1457971443.65540000	+15.45996094	+1.95556641	-2.59716797	+65.74218750	-56.75537109	-108.10546875	+3576	+14.72167969	+4.80761719	-3.25634766	+21.29150391	-77.40966797	-14.50195313	+3700	+14.00097656	+1.06787109	-5.24267578	+22.28027344	-49.21875000	-71.58691406	+2308
+1457971443.66380000	+15.45996094	+1.99511719	-2.62353516	+65.58837891	-56.64550781	-107.81982422	+3576	+14.71289063	+4.83398438	-3.27392578	+21.70898438	-77.25585938	-14.87548828	+3712	+14.00537109	+1.12060547	-5.24267578	+22.34619141	-49.24072266	-71.45507813	+2312
+1457971443.66790010	+15.46435547	+2.01269531	-2.63671875	+65.52246094	-56.60156250	-107.66601563	+3576	+14.70849609	+4.84716797	-3.28271484	+21.90673828	-77.18994141	-15.05126953	+3720	+14.00976563	+1.14257813	-5.24267578	+22.39013672	-49.26269531	-71.41113281	+2308
+1457971443.67210010	+15.46875000	+2.03027344	-2.64990234	+65.43457031	-56.53564453	-107.51220703	+3576	+14.70410156	+4.85595703	-3.29150391	+22.06054688	-77.10205078	-15.18310547	+3728	+14.01416016	+1.16894531	-5.24267578	+22.41210938	-49.26269531	-71.34521484	+2308
+1457971443.67619990	+15.46875000	+2.04785156	-2.66308594	+65.34667969	-56.49169922	-107.33642578	+3576	+14.69970703	+4.86914063	-3.30468750	+22.19238281	-76.99218750	-15.29296875	+3736	+14.01855469	+1.19091797	-5.24267578	+22.41210938	-49.24072266	-71.25732422	+2300
+1457971443.68039990	+15.47314453	+2.06542969	-2.67187500	+65.28076172	-56.44775391	-107.18261719	+3572	+14.69091797	+4.88671875	-3.30908203	+22.32421875	-76.92626953	-15.38085938	+3744	+14.02294922	+1.21728516	-5.24267578	+22.41210938	-49.24072266	-71.16943359	+2296
+1457971443.68460010	+15.47314453	+2.08300781	-2.68066406	+65.23681641	-56.40380859	-107.07275391	+3572	+14.69091797	+4.89550781	-3.31347656	+22.43408203	-76.86035156	-15.46875000	+3752	+14.02294922	+1.23486328	-5.23828125	+22.43408203	-49.21875000	-71.12548828	+2288
+1457971443.68870000	+15.47314453	+2.10498047	-2.68066406	+65.21484375	-56.38183594	-106.96289063	+3572	+14.68212891	+4.91308594	-3.31347656	+22.52197266	-76.81640625	-15.49072266	+3760	+14.02734375	+1.25683594	-5.23828125	+22.45605469	-49.21875000	-71.03759766	+2284
+1457971443.69289990	+15.47314453	+2.12255859	-2.68066406	+65.21484375	-56.35986328	-106.87500000	+3568	+14.67773438	+4.93505859	-3.30908203	+22.60986328	-76.79443359	-15.51269531	+3768	+14.02734375	+1.28320313	-5.23388672	+22.50000000	-49.24072266	-70.99365234	+2276
+1457971443.70120000	+15.47753906	+2.16650391	-2.67187500	+65.32470703	-56.35986328	-106.83105469	+3572	+14.67333984	+4.97021484	-3.29150391	+22.76367188	-76.79443359	-15.53466797	+3792	+14.03613281	+1.32714844	-5.21630859	+22.60986328	-49.30664063	-70.94970703	+2268
+1457971443.70540000	+15.48193359	+2.18847656	-2.65869141	+65.45654297	-56.40380859	-106.87500000	+3572	+14.67333984	+4.99658203	-3.27832031	+22.82958984	-76.83837891	-15.49072266	+3804	+14.04052734	+1.34912109	-5.20751953	+22.67578125	-49.35058594	-70.94970703	+2264
+1457971443.70960000	+15.48193359	+2.21044922	-2.64550781	+65.61035156	-56.44775391	-106.94091797	+3576	+14.67333984	+5.01855469	-3.26074219	+22.89550781	-76.88232422	-15.46875000	+3816	+14.04492188	+1.37109375	-5.19433594	+22.76367188	-49.39453125	-70.97167969	+2260
+1457971443.71370010	+15.48632813	+2.23681641	-2.62353516	+65.78613281	-56.49169922	-107.02880859	+3580	+14.67333984	+5.04492188	-3.24316406	+22.91748047	-76.92626953	-15.40283203	+3828	+14.04931641	+1.39306641	-5.18554688	+22.85156250	-49.43847656	-70.97167969	+2256
+1457971443.71790000	+15.48632813	+2.26757813	-2.60156250	+66.00585938	-56.55761719	-107.13867188	+3584	+14.66894531	+5.07128906	-3.22119141	+22.96142578	-76.99218750	-15.33691406	+3840	+14.05371094	+1.41503906	-5.17236328	+22.96142578	-49.46044922	-70.99365234	+2256
+1457971443.72210000	+15.48632813	+2.29394531	-2.57958984	+66.22558594	-56.62353516	-107.29248047	+3592	+14.66894531	+5.09765625	-3.19921875	+23.00537109	-77.08007813	-15.27099609	+3852	+14.05810547	+1.43261719	-5.15917969	+23.04931641	-49.50439453	-71.01562500	+2256
+1457971443.72620010	+15.48632813	+2.32031250	-2.54882813	+66.48925781	-56.71142578	-107.46826172	+3600	+14.67333984	+5.12402344	-3.16845703	+23.04931641	-77.18994141	-15.20507813	+3860	+14.05810547	+1.45458984	-5.14599609	+23.15917969	-49.57031250	-71.05957031	+2256
+1457971443.73460010	+15.49072266	+2.36425781	-2.49169922	+66.97265625	-56.90917969	-107.81982422	+3612	+14.67333984	+5.17675781	-3.11132813	+23.11523438	-77.40966797	-15.07324219	+3884	+14.06689453	+1.49414063	-5.11083984	+23.37890625	-49.72412109	-71.14746094	+2268
+1457971443.73869990	+15.49072266	+2.38623047	-2.46093750	+67.23632813	-57.01904297	-108.01757813	+3620	+14.67773438	+5.20312500	-3.08496094	+23.13720703	-77.54150391	-14.98535156	+3892	+14.07128906	+1.51171875	-5.09326172	+23.46679688	-49.79003906	-71.19140625	+2276
+1457971443.74289990	+15.49072266	+2.41259766	-2.43457031	+67.50000000	-57.12890625	-108.21533203	+3628	+14.67773438	+5.22949219	-3.05419922	+23.13720703	-77.67333984	-14.91943359	+3900	+14.07568359	+1.52929688	-5.08007813	+23.55468750	-49.85595703	-71.21337891	+2280
+1457971443.74710010	+15.49072266	+2.43457031	-2.40380859	+67.74169922	-57.21679688	-108.39111328	+3632	+14.67773438	+5.25585938	-3.02343750	+23.13720703	-77.78320313	-14.80957031	+3908	+14.07568359	+1.54687500	-5.06689453	+23.64257813	-49.92187500	-71.25732422	+2288
+1457971443.75120000	+15.49072266	+2.45214844	-2.37744141	+67.96142578	-57.32666016	-108.54492188	+3640	+14.67773438	+5.27783203	-2.99707031	+23.11523438	-77.91503906	-14.72167969	+3916	+14.07568359	+1.56445313	-5.04931641	+23.70849609	-49.98779297	-71.25732422	+2300
+1457971443.75539990	+15.49072266	+2.46972656	-2.35546875	+68.13720703	-57.43652344	-108.67675781	+3644	+14.67773438	+5.29980469	-2.97070313	+23.09326172	-78.02490234	-14.61181641	+3920	+14.08007813	+1.57763672	-5.03613281	+23.75244141	-50.03173828	-71.23535156	+2308
+1457971443.76370000	+15.48632813	+2.50048828	-2.32031250	+68.35693359	-57.59033203	-108.80859375	+3656	+14.67333984	+5.33056641	-2.92236328	+22.98339844	-78.22265625	-14.39208984	+3928	+14.08007813	+1.60400391	-5.01416016	+23.77441406	-50.14160156	-71.14746094	+2328
+1457971443.76790000	+15.48632813	+2.50927734	-2.30273438	+68.42285156	-57.67822266	-108.85253906	+3660	+14.66894531	+5.33935547	-2.90478516	+22.91748047	-78.31054688	-14.28222656	+3928	+14.08007813	+1.61718750	-5.00537109	+23.77441406	-50.18554688	-71.08154297	+2336
+1457971443.77200010	+15.48193359	+2.51806641	-2.29394531	+68.44482422	-57.74414063	-108.85253906	+3660	+14.66894531	+5.35253906	-2.88720703	+22.80761719	-78.37646484	-14.17236328	+3932	+14.08007813	+1.63037109	-4.99658203	+23.75244141	-50.22949219	-71.01562500	+2344
+1457971443.77620010	+15.48193359	+2.52685547	-2.28515625	+68.42285156	-57.81005859	-108.80859375	+3664	+14.66455078	+5.36132813	-2.87841797	+22.69775391	-78.42041016	-14.01855469	+3932	+14.08007813	+1.64355469	-4.98779297	+23.70849609	-50.25146484	-70.90576172	+2352
+1457971443.78040000	+15.47753906	+2.53125000	-2.28076172	+68.37890625	-57.85400391	-108.72070313	+3664	+14.66015625	+5.36572266	-2.86523438	+22.58789063	-78.46435547	-13.86474609	+3932	+14.07568359	+1.65673828	-4.98339844	+23.64257813	-50.27343750	-70.77392578	+2356
+1457971443.78449990	+15.47753906	+2.54003906	-2.28076172	+68.29101563	-57.89794922	-108.61083984	+3664	+14.65136719	+5.37011719	-2.86083984	+22.45605469	-78.48632813	-13.73291016	+3932	+14.07568359	+1.66552734	-4.97900391	+23.57666016	-50.27343750	-70.64208984	+2360
+1457971443.79290010	+15.46875000	+2.54882813	-2.28515625	+68.04931641	-57.98583984	-108.30322266	+3668	+14.63818359	+5.37451172	-2.85205078	+22.17041016	-78.50830078	-13.42529297	+3936	+14.07128906	+1.69189453	-4.97021484	+23.40087891	-50.29541016	-70.33447266	+2368
+1457971443.79699990	+15.46435547	+2.54882813	-2.28955078	+67.91748047	-58.00781250	-108.14941406	+3672	+14.63378906	+5.37890625	-2.84765625	+22.01660156	-78.50830078	-13.27148438	+3940	+14.06689453	+1.70507813	-4.96582031	+23.31298828	-50.29541016	-70.15869141	+2368
+1457971443.80119990	+15.46435547	+2.55322266	-2.29394531	+67.76367188	-58.02978516	-107.97363281	+3672	+14.62939453	+5.37890625	-2.84326172	+21.86279297	-78.50830078	-13.11767578	+3940	+14.06250000	+1.71826172	-4.96582031	+23.20312500	-50.29541016	-69.98291016	+2368
+1457971443.80539990	+15.45996094	+2.55322266	-2.29394531	+67.63183594	-58.07373047	-107.79785156	+3676	+14.62500000	+5.37890625	-2.84326172	+21.70898438	-78.50830078	-12.94189453	+3944	+14.06250000	+1.73144531	-4.96142578	+23.11523438	-50.31738281	-69.80712891	+2368
+1457971443.80950000	+15.45996094	+2.55761719	-2.29833984	+67.47802734	-58.09570313	-107.62207031	+3676	+14.62060547	+5.38330078	-2.83886719	+21.55517578	-78.48632813	-12.78808594	+3948	+14.05810547	+1.74462891	-4.95703125	+23.00537109	-50.31738281	-69.60937500	+2364
+1457971443.81370000	+15.45556641	+2.56201172	-2.30273438	+67.32421875	-58.13964844	-107.44628906	+3676	+14.61181641	+5.38330078	-2.83886719	+21.40136719	-78.48632813	-12.61230469	+3952	+14.05371094	+1.75781250	-4.95263672	+22.89550781	-50.31738281	-69.43359375	+2360
+1457971443.81789990	+15.45556641	+2.56640625	-2.30273438	+67.17041016	-58.16162109	-107.27050781	+3680	+14.60742188	+5.38769531	-2.83447266	+21.22558594	-78.48632813	-12.43652344	+3956	+14.05371094	+1.77099609	-4.94824219	+22.80761719	-50.29541016	-69.25781250	+2356
+1457971443.82200000	+15.45117188	+2.57080078	-2.30273438	+67.03857422	-58.20556641	-107.09472656	+3680	+14.60302734	+5.39208984	-2.83007813	+21.07177734	-78.48632813	-12.26074219	+3960	+14.04492188	+1.78857422	-4.94384766	+22.71972656	-50.29541016	-69.06005859	+2356
+1457971443.82620000	+15.44677734	+2.57519531	-2.30273438	+66.92871094	-58.24951172	-106.94091797	+3684	+14.59863281	+5.39648438	-2.82128906	+20.91796875	-78.48632813	-12.08496094	+3968	+14.04492188	+1.80175781	-4.93505859	+22.65380859	-50.31738281	-68.92822266	+2352
+1457971443.83030010	+15.44677734	+2.58398438	-2.29833984	+66.86279297	-58.31542969	-106.83105469	+3688	+14.59863281	+5.40087891	-2.81250000	+20.74218750	-78.50830078	-11.88720703	+3972	+14.04052734	+1.81494141	-4.92626953	+22.60986328	-50.33935547	-68.81835938	+2348
+1457971443.83450010	+15.44677734	+2.59277344	-2.28515625	+66.81884766	-58.38134766	-106.76513672	+3692	+14.59423828	+5.40527344	-2.80371094	+20.52246094	-78.55224609	-11.66748047	+3980	+14.04052734	+1.83251953	-4.91748047	+22.58789063	-50.36132813	-68.73046875	+2348
+1457971443.84279990	+15.44677734	+2.61035156	-2.25439453	+66.88476563	-58.53515625	-106.74316406	+3700	+14.58984375	+5.42285156	-2.77294922	+20.14892578	-78.64013672	-11.20605469	+3996	+14.04052734	+1.85449219	-4.89111328	+22.58789063	-50.44921875	-68.66455078	+2344
+1457971443.84699990	+15.44677734	+2.62353516	-2.23681641	+66.95068359	-58.62304688	-106.78710938	+3704	+14.58984375	+5.43603516	-2.75097656	+19.92919922	-78.70605469	-10.94238281	+4004	+14.04052734	+1.86328125	-4.87792969	+22.63183594	-50.49316406	-68.68652344	+2344
+1457971443.85120010	+15.44677734	+2.63671875	-2.21484375	+67.06054688	-58.71093750	-106.85302734	+3712	+14.58984375	+5.44921875	-2.72900391	+19.70947266	-78.79394531	-10.67871094	+4012	+14.04052734	+1.87207031	-4.86474609	+22.65380859	-50.55908203	-68.70849609	+2348
+1457971443.85529990	+15.44677734	+2.64990234	-2.19287109	+67.19238281	-58.79882813	-106.94091797	+3720	+14.58984375	+5.46240234	-2.70263672	+19.51171875	-78.85986328	-10.43701172	+4020	+14.04492188	+1.88085938	-4.85156250	+22.69775391	-50.60302734	-68.75244141	+2352
+1457971443.85949990	+15.44677734	+2.66308594	-2.16650391	+67.34619141	-58.90869141	-107.07275391	+3728	+14.59423828	+5.47998047	-2.67187500	+19.22607422	-78.99169922	-10.08544922	+4032	+14.04492188	+1.88964844	-4.83837891	+22.71972656	-50.66894531	-68.77441406	+2356
+1457971443.86369990	+15.44677734	+2.67626953	-2.13574219	+67.52197266	-58.99658203	-107.22656250	+3732	+14.59423828	+5.49316406	-2.63671875	+18.98437500	-79.10156250	-9.82177734	+4040	+14.04931641	+1.89843750	-4.82080078	+22.76367188	-50.71289063	-68.84033203	+2364
+1457971443.86780000	+15.45117188	+2.68945313	-2.10937500	+67.69775391	-59.10644531	-107.38037109	+3740	+14.59863281	+5.50634766	-2.60595703	+18.78662109	-79.21142578	-9.55810547	+4048	+14.05371094	+1.90722656	-4.80761719	+22.80761719	-50.80078125	-68.90625000	+2372
+1457971443.87200000	+15.45117188	+2.70263672	-2.08740234	+67.87353516	-59.17236328	-107.49023438	+3748	+14.60302734	+5.52392578	-2.57080078	+18.56689453	-79.34326172	-9.31640625	+4056	+14.05810547	+1.91162109	-4.79443359	+22.85156250	-50.86669922	-68.95019531	+2380
+1457971443.87620000	+15.45556641	+2.71582031	-2.06542969	+68.00537109	-59.26025391	-107.60009766	+3752	+14.60742188	+5.53710938	-2.54003906	+18.39111328	-79.43115234	-9.09667969	+4060	+14.06250000	+1.92041016	-4.77685547	+22.89550781	-50.91064453	-69.01611328	+2388
+1457971443.88030000	+15.45556641	+2.72460938	-2.04785156	+68.09326172	-59.30419922	-107.66601563	+3760	+14.61181641	+5.55029297	-2.51806641	+18.25927734	-79.49707031	-8.92089844	+4064	+14.06689453	+1.92480469	-4.76367188	+22.89550781	-50.95458984	-69.03808594	+2400
+1457971443.88450000	+15.45556641	+2.73339844	-2.03466797	+68.15917969	-59.34814453	-107.70996094	+3764	+14.61181641	+5.55908203	-2.50048828	+18.12744141	-79.54101563	-8.76708984	+4064	+14.06689453	+1.92919922	-4.75488281	+22.89550781	-50.99853516	-69.06005859	+2408
+1457971443.88870000	+15.45556641	+2.74218750	-2.02148438	+68.20312500	-59.39208984	-107.73193359	+3764	+14.61181641	+5.56787109	-2.48291016	+17.99560547	-79.56298828	-8.63525391	+4064	+14.07128906	+1.93359375	-4.74609375	+22.87353516	-51.02050781	-69.03808594	+2416
+1457971443.89280010	+15.45556641	+2.75097656	-2.01269531	+68.20312500	-59.41406250	-107.68798828	+3768	+14.61181641	+5.56787109	-2.47412109	+17.88574219	-79.56298828	-8.52539063	+4064	+14.07568359	+1.93798828	-4.74169922	+22.82958984	-51.04248047	-69.01611328	+2424
+1457971443.90120010	+15.45556641	+2.75976563	-2.00830078	+68.07128906	-59.45800781	-107.49023438	+3772	+14.61181641	+5.57226563	-2.46533203	+17.64404297	-79.51904297	-8.32763672	+4064	+14.08007813	+1.95117188	-4.72851563	+22.71972656	-51.06445313	-68.88427734	+2440
+1457971443.90529990	+15.45556641	+2.75976563	-2.01269531	+67.93945313	-59.45800781	-107.33642578	+3772	+14.61181641	+5.57226563	-2.46533203	+17.55615234	-79.47509766	-8.23974609	+4060	+14.08007813	+1.95556641	-4.72412109	+22.63183594	-51.06445313	-68.79638672	+2448
+1457971443.90949990	+15.45556641	+2.76416016	-2.01708984	+67.80761719	-59.43603516	-107.18261719	+3776	+14.61181641	+5.56787109	-2.46533203	+17.46826172	-79.40917969	-8.17382813	+4060	+14.08447266	+1.95996094	-4.72412109	+22.54394531	-51.06445313	-68.70849609	+2452
+1457971443.91360000	+15.45556641	+2.76416016	-2.02587891	+67.63183594	-59.41406250	-106.98486328	+3776	+14.61181641	+5.56347656	-2.46972656	+17.35839844	-79.34326172	-8.10791016	+4060	+14.08447266	+1.95996094	-4.72412109	+22.43408203	-51.04248047	-68.57666016	+2452
+1457971443.91779990	+15.45556641	+2.76416016	-2.03906250	+67.43408203	-59.39208984	-106.74316406	+3780	+14.60742188	+5.55908203	-2.47851563	+17.22656250	-79.25537109	-7.99804688	+4064	+14.08447266	+1.96435547	-4.72412109	+22.32421875	-50.99853516	-68.44482422	+2452
+1457971443.92199990	+15.45117188	+2.76416016	-2.04785156	+67.23632813	-59.37011719	-106.50146484	+3784	+14.60742188	+5.55468750	-2.48291016	+17.11669922	-79.18945313	-7.91015625	+4068	+14.08447266	+1.96875000	-4.72412109	+22.21435547	-50.97656250	-68.31298828	+2452
+1457971443.92610000	+15.45117188	+2.75976563	-2.06103516	+67.01660156	-59.34814453	-106.28173828	+3788	+14.60742188	+5.55029297	-2.49169922	+16.98486328	-79.10156250	-7.80029297	+4068	+14.08447266	+1.97314453	-4.72851563	+22.08251953	-50.93261719	-68.15917969	+2452
+1457971443.93030000	+15.45117188	+2.75537109	-2.07421875	+66.79687500	-59.34814453	-106.04003906	+3792	+14.60742188	+5.54589844	-2.49609375	+16.80908203	-79.03564453	-7.69042969	+4072	+14.08447266	+1.97753906	-4.72851563	+21.97265625	-50.91064453	-68.00537109	+2448
+1457971443.93450000	+15.45117188	+2.75097656	-2.08300781	+66.57714844	-59.32617188	-105.82031250	+3796	+14.60742188	+5.53710938	-2.50488281	+16.65527344	-78.96972656	-7.55859375	+4076	+14.08447266	+1.98193359	-4.72851563	+21.84082031	-50.88867188	-67.85156250	+2444
+1457971443.93860010	+15.45117188	+2.75097656	-2.09619141	+66.37939453	-59.32617188	-105.60058594	+3800	+14.60742188	+5.53271484	-2.50927734	+16.45751953	-78.90380859	-7.38281250	+4084	+14.08447266	+1.98632813	-4.73291016	+21.70898438	-50.86669922	-67.69775391	+2440
+1457971443.94700000	+15.45556641	+2.74218750	-2.10937500	+66.00585938	-59.34814453	-105.20507813	+3804	+14.60742188	+5.52832031	-2.51367188	+16.04003906	-78.79394531	-7.00927734	+4092	+14.08447266	+1.99072266	-4.73291016	+21.48925781	-50.82275391	-67.43408203	+2428
+1457971443.95110010	+15.45556641	+2.74218750	-2.11376953	+65.85205078	-59.37011719	-105.07324219	+3804	+14.60742188	+5.52392578	-2.51367188	+15.79833984	-78.75000000	-6.78955078	+4096	+14.08886719	+1.99511719	-4.73291016	+21.37939453	-50.82275391	-67.30224609	+2420
+1457971443.95530010	+15.45556641	+2.73779297	-2.11816406	+65.74218750	-59.41406250	-104.96337891	+3808	+14.60742188	+5.52392578	-2.50927734	+15.53466797	-78.75000000	-6.54785156	+4100	+14.08886719	+1.99951172	-4.73291016	+21.26953125	-50.82275391	-67.19238281	+2412
+1457971443.95950010	+15.45996094	+2.73779297	-2.11376953	+65.65429688	-59.47998047	-104.89746094	+3808	+14.61181641	+5.51953125	-2.50488281	+15.22705078	-78.75000000	-6.24023438	+4104	+14.08886719	+2.00390625	-4.72851563	+21.18164063	-50.84472656	-67.08251953	+2408
+1457971443.96359990	+15.45996094	+2.73339844	-2.10498047	+65.63232422	-59.56787109	-104.89746094	+3812	+14.61621094	+5.52392578	-2.49609375	+14.91943359	-78.77197266	-5.93261719	+4108	+14.09326172	+2.00830078	-4.72412109	+21.11572266	-50.88867188	-66.99462891	+2404
+1457971443.96779990	+15.46435547	+2.73339844	-2.09179688	+65.65429688	-59.67773438	-104.91943359	+3816	+14.61621094	+5.52392578	-2.48291016	+14.61181641	-78.81591797	-5.60302734	+4116	+14.09326172	+2.01269531	-4.71972656	+21.04980469	-50.93261719	-66.92871094	+2400
+1457971443.97199990	+15.46875000	+2.73339844	-2.07861328	+65.67626953	-59.76562500	-104.98535156	+3820	+14.62500000	+5.52832031	-2.46533203	+14.26025391	-78.88183594	-5.22949219	+4120	+14.09765625	+2.01269531	-4.71093750	+21.00585938	-50.97656250	-66.88476563	+2396
+1457971443.97610000	+15.47314453	+2.73779297	-2.06542969	+65.74218750	-59.87548828	-105.05126953	+3824	+14.62939453	+5.53271484	-2.44775391	+13.93066406	-78.96972656	-4.85595703	+4128	+14.10205078	+2.01708984	-4.70214844	+20.96191406	-51.04248047	-66.84082031	+2396
+1457971443.98029990	+15.47314453	+2.74218750	-2.04785156	+65.83007813	-59.98535156	-105.16113281	+3828	+14.63378906	+5.53710938	-2.43017578	+13.57910156	-79.05761719	-4.48242188	+4132	+14.10644531	+2.02148438	-4.69775391	+20.91796875	-51.08642578	-66.79687500	+2396
+1457971443.98440000	+15.47753906	+2.74658203	-2.03027344	+65.93994141	-60.11718750	-105.27099609	+3832	+14.63818359	+5.54589844	-2.40820313	+13.22753906	-79.14550781	-4.08691406	+4140	+14.11083984	+2.02587891	-4.68896484	+20.89599609	-51.15234375	-66.77490234	+2396
+1457971443.98860000	+15.48193359	+2.75097656	-2.01269531	+66.04980469	-60.22705078	-105.40283203	+3836	+14.64257813	+5.55029297	-2.38623047	+12.87597656	-79.27734375	-3.69140625	+4148	+14.11523438	+2.03027344	-4.68017578	+20.87402344	-51.21826172	-66.75292969	+2400
+1457971443.99280000	+15.48193359	+2.75097656	-1.99511719	+66.18164063	-60.35888672	-105.53466797	+3840	+14.65136719	+5.55908203	-2.36425781	+12.52441406	-79.38720703	-3.31787109	+4152	+14.11962891	+2.03466797	-4.67138672	+20.85205078	-51.30615234	-66.73095703	+2404
+1457971444.00110010	+15.49072266	+2.75976563	-1.95556641	+66.40136719	-60.60058594	-105.77636719	+3848	+14.66015625	+5.56787109	-2.32031250	+11.84326172	-79.62890625	-2.57080078	+4160	+14.12841797	+2.04345703	-4.65380859	+20.76416016	-51.45996094	-66.66503906	+2416
+1457971444.00530000	+15.49511719	+2.76416016	-1.94238281	+66.51123047	-60.71044922	-105.88623047	+3852	+14.66455078	+5.57226563	-2.29833984	+11.53564453	-79.73876953	-2.24121094	+4164	+14.13281250	+2.04785156	-4.64501953	+20.74218750	-51.52587891	-66.64306641	+2420
+1457971444.00939990	+15.49511719	+2.76855469	-1.92919922	+66.59912109	-60.82031250	-105.97412109	+3856	+14.66894531	+5.57666016	-2.28076172	+11.29394531	-79.82666016	-1.95556641	+4168	+14.13720703	+2.05224609	-4.64062500	+20.69824219	-51.61376953	-66.59912109	+2428
+1457971444.01360010	+15.49951172	+2.77294922	-1.91601563	+66.64306641	-60.90820313	-106.04003906	+3856	+14.67333984	+5.58105469	-2.26757813	+11.05224609	-79.91455078	-1.69189453	+4168	+14.14599609	+2.05664063	-4.63183594	+20.65429688	-51.67968750	-66.55517578	+2436
+1457971444.01780010	+15.49951172	+2.77294922	-1.90722656	+66.68701172	-60.99609375	-106.08398438	+3856	+14.67773438	+5.58105469	-2.25439453	+10.87646484	-79.98046875	-1.49414063	+4172	+14.14599609	+2.06103516	-4.62744141	+20.58837891	-51.74560547	-66.51123047	+2440
+1457971444.02189990	+15.49951172	+2.77294922	-1.90283203	+66.68701172	-61.06201172	-106.08398438	+3860	+14.67773438	+5.58105469	-2.24560547	+10.72265625	-80.02441406	-1.31835938	+4172	+14.15039063	+2.06542969	-4.62304688	+20.52246094	-51.81152344	-66.42333984	+2448
+1457971444.02609990	+15.50390625	+2.77294922	-1.89843750	+66.66503906	-61.12792969	-106.08398438	+3860	+14.68212891	+5.58105469	-2.23681641	+10.61279297	-80.06835938	-1.20849609	+4172	+14.15478516	+2.06982422	-4.61865234	+20.45654297	-51.85546875	-66.35742188	+2452
+1457971444.03029990	+15.50390625	+2.77294922	-1.89404297	+66.62109375	-61.19384766	-106.06201172	+3860	+14.68212891	+5.57666016	-2.23242188	+10.50292969	-80.11230469	-1.09863281	+4172	+14.15917969	+2.06982422	-4.61865234	+20.36865234	-51.92138672	-66.29150391	+2460
+1457971444.03440000	+15.50390625	+2.76855469	-1.89404297	+66.57714844	-61.23779297	-106.01806641	+3860	+14.68212891	+5.57226563	-2.23242188	+10.43701172	-80.11230469	-1.05468750	+4172	+14.15917969	+2.07421875	-4.61425781	+20.28076172	-51.96533203	-66.20361328	+2464
+1457971444.03860000	+15.50830078	+2.76416016	-1.89843750	+66.48925781	-61.25976563	-105.95214844	+3860	+14.68652344	+5.56787109	-2.22802734	+10.41503906	-80.13427734	-1.03271484	+4172	+14.16357422	+2.07421875	-4.61425781	+20.19287109	-52.00927734	-66.11572266	+2464
+1457971444.04279990	+15.50830078	+2.75976563	-1.89843750	+66.40136719	-61.30371094	-105.90820313	+3860	+14.68652344	+5.56347656	-2.23242188	+10.39306641	-80.13427734	-1.01074219	+4176	+14.16357422	+2.07421875	-4.61425781	+20.10498047	-52.05322266	-66.02783203	+2464
+1457971444.04690000	+15.50830078	+2.75537109	-1.90283203	+66.31347656	-61.32568359	-105.84228516	+3860	+14.68652344	+5.55908203	-2.23242188	+10.41503906	-80.13427734	-1.03271484	+4176	+14.16796875	+2.07861328	-4.61425781	+20.01708984	-52.09716797	-65.93994141	+2464
+1457971444.05530000	+15.50830078	+2.74658203	-1.91162109	+66.13769531	-61.34765625	-105.68847656	+3860	+14.68212891	+5.55029297	-2.23242188	+10.45898438	-80.11230469	-1.09863281	+4180	+14.16796875	+2.07861328	-4.60986328	+19.84130859	-52.16308594	-65.76416016	+2464
+1457971444.05940010	+15.50830078	+2.74218750	-1.91601563	+66.04980469	-61.36962891	-105.64453125	+3860	+14.68212891	+5.54589844	-2.23681641	+10.48095703	-80.11230469	-1.14257813	+4180	+14.16796875	+2.08300781	-4.60986328	+19.75341797	-52.18505859	-65.69824219	+2460
+1457971444.06360010	+15.50830078	+2.73779297	-1.92041016	+65.96191406	-61.39160156	-105.57861328	+3860	+14.68212891	+5.53710938	-2.23681641	+10.52490234	-80.11230469	-1.18652344	+4184	+14.17236328	+2.08300781	-4.60986328	+19.66552734	-52.22900391	-65.63232422	+2456
+1457971444.06769990	+15.50830078	+2.73339844	-1.92041016	+65.91796875	-61.41357422	-105.57861328	+3860	+14.68212891	+5.53271484	-2.23681641	+10.56884766	-80.11230469	-1.23046875	+4188	+14.17236328	+2.08300781	-4.60546875	+19.59960938	-52.27294922	-65.58837891	+2452
+1457971444.07189990	+15.50830078	+2.72900391	-1.92041016	+65.89599609	-61.41357422	-105.57861328	+3856	+14.68212891	+5.53271484	-2.23681641	+10.59082031	-80.11230469	-1.27441406	+4188	+14.17236328	+2.08300781	-4.60107422	+19.55566406	-52.31689453	-65.56640625	+2448
+1457971444.07610010	+15.51269531	+2.72460938	-1.92041016	+65.89599609	-61.43554688	-105.60058594	+3856	+14.68212891	+5.52832031	-2.23681641	+10.63476563	-80.13427734	-1.29638672	+4192	+14.17675781	+2.08300781	-4.59667969	+19.51171875	-52.36083984	-65.54443359	+2444
+1457971444.08020000	+15.51269531	+2.72460938	-1.91601563	+65.91796875	-61.45751953	-105.66650391	+3856	+14.68212891	+5.52832031	-2.23242188	+10.65673828	-80.13427734	-1.31835938	+4196	+14.18115234	+2.08740234	-4.58789063	+19.51171875	-52.40478516	-65.54443359	+2440
+1457971444.08439990	+15.51269531	+2.72460938	-1.91162109	+65.93994141	-61.47949219	-105.71044922	+3852	+14.68212891	+5.52392578	-2.22363281	+10.70068359	-80.17822266	-1.31835938	+4200	+14.18115234	+2.08740234	-4.58349609	+19.51171875	-52.44873047	-65.54443359	+2436
+1457971444.08859990	+15.51269531	+2.72460938	-1.90722656	+66.00585938	-61.50146484	-105.79833984	+3852	+14.68212891	+5.52392578	-2.21923828	+10.70068359	-80.20019531	-1.29638672	+4200	+14.18115234	+2.08740234	-4.57910156	+19.51171875	-52.47070313	-65.56640625	+2432
+1457971444.09270000	+15.51269531	+2.72900391	-1.89843750	+66.09375000	-61.52343750	-105.90820313	+3852	+14.68212891	+5.52832031	-2.20605469	+10.67871094	-80.24414063	-1.25244141	+4204	+14.18554688	+2.09179688	-4.57031250	+19.51171875	-52.51464844	-65.58837891	+2432
+1457971444.10110000	+15.51708984	+2.73339844	-1.88085938	+66.26953125	-61.56738281	-106.12792969	+3852	+14.68212891	+5.53271484	-2.18408203	+10.59082031	-80.35400391	-1.05468750	+4216	+14.18994141	+2.09179688	-4.55273438	+19.55566406	-52.58056641	-65.65429688	+2432
+1457971444.10520010	+15.51708984	+2.73339844	-1.87207031	+66.37939453	-61.58935547	-106.25976563	+3852	+14.68212891	+5.53710938	-2.16650391	+10.52490234	-80.39794922	-0.92285156	+4220	+14.18994141	+2.09619141	-4.54833984	+19.57763672	-52.60253906	-65.69824219	+2432
+1457971444.10940000	+15.52148438	+2.73779297	-1.86328125	+66.51123047	-61.61132813	-106.39160156	+3856	+14.68652344	+5.54589844	-2.14892578	+10.41503906	-80.48583984	-0.74707031	+4228	+14.19433594	+2.09619141	-4.53955078	+19.62158203	-52.62451172	-65.74218750	+2432
+1457971444.11360000	+15.52148438	+2.74218750	-1.85009766	+66.64306641	-61.63330078	-106.54541016	+3856	+14.68652344	+5.55029297	-2.13134766	+10.28320313	-80.52978516	-0.52734375	+4232	+14.19433594	+2.10058594	-4.53076172	+19.64355469	-52.64648438	-65.78613281	+2436
+1457971444.11770010	+15.52148438	+2.75097656	-1.83691406	+66.77490234	-61.65527344	-106.67724609	+3856	+14.69091797	+5.55908203	-2.10937500	+10.12939453	-80.59570313	-0.28564453	+4236	+14.19873047	+2.10058594	-4.52197266	+19.68750000	-52.66845703	-65.83007813	+2440
+1457971444.12190010	+15.52587891	+2.75537109	-1.82373047	+66.95068359	-61.67724609	-106.87500000	+3860	+14.69091797	+5.57226563	-2.08300781	+9.86572266	-80.66162109	+0.10986328	+4244	+14.19873047	+2.10498047	-4.51318359	+19.70947266	-52.66845703	-65.87402344	+2444
+1457971444.12610010	+15.52587891	+2.76416016	-1.81054688	+67.12646484	-61.69921875	-107.07275391	+3864	+14.69531250	+5.57666016	-2.06103516	+9.58007813	-80.68359375	+0.48339844	+4248	+14.19873047	+2.10498047	-4.50878906	+19.73144531	-52.66845703	-65.89599609	+2448
+1457971444.13019990	+15.53027344	+2.76855469	-1.79296875	+67.25830078	-61.69921875	-107.22656250	+3868	+14.69531250	+5.58544922	-2.03906250	+9.31640625	-80.70556641	+0.85693359	+4252	+14.20312500	+2.10937500	-4.50000000	+19.75341797	-52.66845703	-65.91796875	+2456
+1457971444.13439990	+15.53027344	+2.77734375	-1.77978516	+67.43408203	-61.72119141	-107.42431641	+3872	+14.69531250	+5.59423828	-2.01708984	+8.96484375	-80.68359375	+1.34033203	+4256	+14.20312500	+2.10937500	-4.49121094	+19.77539063	-52.64648438	-65.93994141	+2460
+1457971444.13850000	+15.53466797	+2.78173828	-1.76660156	+67.56591797	-61.72119141	-107.57812500	+3872	+14.69970703	+5.59423828	-1.99951172	+8.67919922	-80.59570313	+1.73583984	+4260	+14.20312500	+2.11376953	-4.48242188	+19.75341797	-52.62451172	-65.93994141	+2468
+1457971444.14270000	+15.53906250	+2.78613281	-1.75781250	+67.63183594	-61.72119141	-107.68798828	+3876	+14.69970703	+5.59423828	-1.99072266	+8.43750000	-80.50781250	+2.08740234	+4260	+14.20751953	+2.11376953	-4.47802734	+19.75341797	-52.60253906	-65.91796875	+2476
+1457971444.14689990	+15.53906250	+2.79052734	-1.74902344	+67.67578125	-61.69921875	-107.75390625	+3876	+14.69970703	+5.58984375	-1.98632813	+8.23974609	-80.31005859	+2.39501953	+4260	+14.20751953	+2.11816406	-4.47363281	+19.70947266	-52.53662109	-65.85205078	+2480
+1457971444.15520000	+15.53906250	+2.79492188	-1.74902344	+67.52197266	-61.61132813	-107.66601563	+3876	+14.69091797	+5.58105469	-1.99511719	+8.04199219	-79.84863281	+2.81250000	+4260	+14.20312500	+2.12255859	-4.47363281	+19.59960938	-52.40478516	-65.69824219	+2488
+1457971444.15940000	+15.53906250	+2.79052734	-1.75341797	+67.36816406	-61.58935547	-107.55615234	+3876	+14.68652344	+5.57226563	-2.00830078	+8.08593750	-79.51904297	+2.92236328	+4264	+14.19873047	+2.12255859	-4.47363281	+19.51171875	-52.33886719	-65.58837891	+2492
+1457971444.16350010	+15.53906250	+2.79052734	-1.76220703	+67.17041016	-61.54541016	-107.40234375	+3880	+14.68212891	+5.56347656	-2.02587891	+8.21777344	-79.18945313	+2.90039063	+4268	+14.19873047	+2.12255859	-4.47363281	+19.42382813	-52.27294922	-65.47851563	+2496
+1457971444.16770010	+15.53906250	+2.78613281	-1.77099609	+66.92871094	-61.50146484	-107.22656250	+3880	+14.67773438	+5.55468750	-2.03466797	+8.41552734	-78.92578125	+2.83447266	+4272	+14.19433594	+2.12695313	-4.47802734	+19.33593750	-52.20703125	-65.34667969	+2496
+1457971444.17190000	+15.53906250	+2.78173828	-1.78417969	+66.68701172	-61.45751953	-107.00683594	+3884	+14.67333984	+5.54589844	-2.05224609	+8.83300781	-78.53027344	+2.61474609	+4280	+14.19433594	+2.12695313	-4.47802734	+19.22607422	-52.11914063	-65.23681641	+2496
+1457971444.17600010	+15.53906250	+2.77294922	-1.79736328	+66.37939453	-61.41357422	-106.74316406	+3884	+14.66455078	+5.54589844	-2.06542969	+9.29443359	-78.17871094	+2.35107422	+4284	+14.18994141	+2.13134766	-4.48242188	+19.13818359	-52.05322266	-65.10498047	+2496
+1457971444.18020010	+15.53466797	+2.76855469	-1.80615234	+66.07177734	-61.39160156	-106.47949219	+3888	+14.66015625	+5.54589844	-2.07861328	+9.88769531	-77.87109375	+1.99951172	+4288	+14.18554688	+2.13134766	-4.48681641	+19.07226563	-51.98730469	-64.97314453	+2492
+1457971444.18440010	+15.53466797	+2.76416016	-1.81933594	+65.74218750	-61.36962891	-106.17187500	+3888	+14.65136719	+5.54150391	-2.08740234	+10.70068359	-77.47558594	+1.45019531	+4292	+14.18115234	+2.13134766	-4.49121094	+18.98437500	-51.92138672	-64.86328125	+2492
+1457971444.18849990	+15.53027344	+2.75976563	-1.83251953	+65.36865234	-61.34765625	-105.84228516	+3892	+14.64697266	+5.54589844	-2.09619141	+11.51367188	-77.16796875	+0.85693359	+4296	+14.17675781	+2.13574219	-4.49560547	+18.91845703	-51.85546875	-64.77539063	+2488
+1457971444.19269990	+15.53027344	+2.75537109	-1.84130859	+65.01708984	-61.34765625	-105.49072266	+3892	+14.64257813	+5.55468750	-2.09619141	+12.50244141	-76.92626953	+0.15380859	+4304	+14.17236328	+2.13574219	-4.50000000	+18.87451172	-51.78955078	-64.68750000	+2484
+1457971444.20100000	+15.52587891	+2.74658203	-1.85449219	+64.02832031	-61.39160156	-104.56787109	+3896	+14.64257813	+5.57226563	-2.09179688	+14.89746094	-76.39892578	-1.77978516	+4312	+14.16796875	+2.14013672	-4.50000000	+18.80859375	-51.70166016	-64.59960938	+2472
+1457971444.20520000	+15.52587891	+2.74658203	-1.85449219	+63.58886719	-61.43554688	-104.12841797	+3896	+14.64697266	+5.58544922	-2.08300781	+16.36962891	-76.22314453	-3.01025391	+4316	+14.16357422	+2.14453125	-4.50000000	+18.80859375	-51.65771484	-64.57763672	+2468
+1457971444.20939990	+15.52587891	+2.74218750	-1.85449219	+62.77587891	-61.54541016	-103.33740234	+3892	+14.64697266	+5.59423828	-2.07861328	+17.97363281	-75.98144531	-4.46044922	+4320	+14.16357422	+2.14892578	-4.50000000	+18.83056641	-51.63574219	-64.57763672	+2464
+1457971444.21350000	+15.52587891	+2.74658203	-1.85009766	+62.02880859	-61.61132813	-102.56835938	+3892	+14.64697266	+5.61181641	-2.06542969	+19.66552734	-75.80566406	-5.93261719	+4324	+14.15917969	+2.14892578	-4.50000000	+18.85253906	-51.59179688	-64.59960938	+2460
+1457971444.21770000	+15.52587891	+2.75097656	-1.84130859	+61.30371094	-61.72119141	-101.84326172	+3896	+14.65136719	+5.63378906	-2.06103516	+21.59912109	-75.58593750	-7.64648438	+4332	+14.15917969	+2.15332031	-4.50000000	+18.89648438	-51.54785156	-64.64355469	+2460
+1457971444.22180010	+15.53027344	+2.75537109	-1.82373047	+60.00732422	-61.91894531	-100.52490234	+3896	+14.65136719	+5.64257813	-2.05224609	+23.48876953	-75.34423828	-9.44824219	+4336	+14.15478516	+2.15332031	-4.50000000	+18.94042969	-51.52587891	-64.68750000	+2456
+1457971444.22600010	+15.53027344	+2.75976563	-1.81054688	+58.95263672	-62.05078125	-99.49218750	+3900	+14.65576172	+5.66015625	-2.03906250	+25.53222656	-75.16845703	-11.42578125	+4340	+14.15478516	+2.15332031	-4.50000000	+18.98437500	-51.48193359	-64.75341797	+2456
+1457971444.23020010	+15.53906250	+2.76416016	-1.79296875	+58.02978516	-62.18261719	-98.59130859	+3900	+14.66455078	+5.67333984	-2.03466797	+27.68554688	-74.90478516	-13.46923828	+4340	+14.15039063	+2.15332031	-4.50000000	+19.02832031	-51.45996094	-64.81933594	+2456
+1457971444.23429990	+15.54345703	+2.76416016	-1.78417969	+56.55761719	-62.29248047	-97.18505859	+3900	+14.66455078	+5.69091797	-2.03466797	+29.77294922	-74.57519531	-15.49072266	+4340	+14.15039063	+2.15332031	-4.50000000	+19.07226563	-51.41601563	-64.88525391	+2456
+1457971444.23850010	+15.55224609	+2.75976563	-1.78417969	+55.30517578	-62.31445313	-96.02050781	+3896	+14.66894531	+5.70410156	-2.03466797	+31.90429688	-74.24560547	-17.60009766	+4340	+14.15039063	+2.15332031	-4.50000000	+19.13818359	-51.35009766	-64.95117188	+2460
+1457971444.24270010	+15.56103516	+2.75537109	-1.77978516	+54.07470703	-62.35839844	-94.87792969	+3892	+14.67333984	+5.72167969	-2.03906250	+34.10156250	-73.82812500	-19.73144531	+4340	+14.14599609	+2.15332031	-4.50439453	+19.18212891	-51.28417969	-65.01708984	+2464
+1457971444.25099990	+15.56982422	+2.73339844	-1.80175781	+51.15234375	-62.24853516	-92.19726563	+3892	+14.66894531	+5.74804688	-2.06542969	+38.10058594	-72.83935547	-23.66455078	+4340	+14.13720703	+2.14892578	-4.51318359	+19.24804688	-51.08642578	-65.14892578	+2472
+1457971444.25519990	+15.57861328	+2.71582031	-1.82373047	+49.54833984	-62.13867188	-90.72509766	+3896	+14.66894531	+5.75683594	-2.09179688	+39.88037109	-72.22412109	-25.42236328	+4344	+14.13281250	+2.14453125	-4.52197266	+19.22607422	-50.95458984	-65.14892578	+2480
+1457971444.25930000	+15.58300781	+2.70263672	-1.85009766	+47.90039063	-61.96289063	-89.23095703	+3900	+14.66455078	+5.77001953	-2.11816406	+41.52832031	-71.58691406	-27.02636719	+4348	+14.12841797	+2.14013672	-4.53515625	+19.18212891	-50.77880859	-65.12695313	+2488
+1457971444.26350000	+15.59179688	+2.67626953	-1.87646484	+46.25244141	-61.78710938	-87.78076172	+3904	+14.66455078	+5.77441406	-2.15332031	+43.04443359	-70.92773438	-28.56445313	+4352	+14.12402344	+2.13574219	-4.55273438	+19.11621094	-50.60302734	-65.06103516	+2496
+1457971444.26770000	+15.60498047	+2.64990234	-1.92041016	+44.56054688	-61.50146484	-86.26464844	+3912	+14.66455078	+5.77880859	-2.19287109	+44.31884766	-70.18066406	-29.83886719	+4352	+14.11523438	+2.12695313	-4.57031250	+19.00634766	-50.40527344	-64.97314453	+2504
+1457971444.27180000	+15.60937500	+2.63232422	-1.96875000	+42.84667969	-61.14990234	-84.66064453	+3916	+14.65576172	+5.79199219	-2.24121094	+45.50537109	-69.41162109	-30.95947266	+4360	+14.11083984	+2.12255859	-4.59228516	+18.85253906	-50.16357422	-64.81933594	+2512
+1457971444.27600000	+15.61376953	+2.60595703	-2.02148438	+41.13281250	-60.75439453	-83.10058594	+3924	+14.65136719	+5.79638672	-2.29394531	+46.49414063	-68.62060547	-31.88232422	+4364	+14.10205078	+2.11376953	-4.61425781	+18.69873047	-49.89990234	-64.64355469	+2516
+1457971444.28020000	+15.62255859	+2.57958984	-2.07861328	+39.41894531	-60.31494141	-81.56250000	+3932	+14.63818359	+5.80078125	-2.35986328	+47.26318359	-67.74169922	-32.62939453	+4372	+14.08886719	+2.10498047	-4.64501953	+18.50097656	-49.59228516	-64.44580078	+2524
+1457971444.28430010	+15.62695313	+2.55761719	-2.13574219	+37.85888672	-59.87548828	-80.06835938	+3940	+14.62939453	+5.80078125	-2.42138672	+48.07617188	-66.95068359	-33.37646484	+4380	+14.07568359	+2.09619141	-4.68017578	+18.28125000	-49.24072266	-64.16015625	+2528
+1457971444.28850010	+15.63134766	+2.53125000	-2.19287109	+36.32080078	-59.41406250	-78.66210938	+3948	+14.62060547	+5.80078125	-2.47851563	+48.71337891	-66.15966797	-33.99169922	+4384	+14.06250000	+2.08300781	-4.71533203	+18.03955078	-48.86718750	-63.89648438	+2532
+1457971444.29259990	+15.64013672	+2.50488281	-2.25878906	+34.87060547	-58.86474609	-77.32177734	+3960	+14.62060547	+5.79638672	-2.55322266	+49.06494141	-65.32470703	-34.32128906	+4396	+14.04931641	+2.07421875	-4.75488281	+17.79785156	-48.49365234	-63.61083984	+2532
+1457971444.30100010	+15.65332031	+2.46972656	-2.39062500	+32.27783203	-57.70019531	-74.79492188	+3972	+14.61181641	+5.79199219	-2.68505859	+49.81201172	-63.87451172	-35.02441406	+4404	+14.01855469	+2.03906250	-4.85156250	+17.18261719	-47.52685547	-62.88574219	+2536
+1457971444.30510000	+15.65771484	+2.45214844	-2.46093750	+31.15722656	-57.08496094	-73.69628906	+3980	+14.60742188	+5.78759766	-2.75537109	+50.00976563	-63.10546875	-35.20019531	+4412	+14.00097656	+2.02587891	-4.89550781	+16.96289063	-47.08740234	-62.64404297	+2528
+1457971444.30929990	+15.66650391	+2.43896484	-2.52685547	+30.12451172	-56.46972656	-72.66357422	+3984	+14.60302734	+5.78759766	-2.82128906	+50.27343750	-62.44628906	-35.41992188	+4416	+13.98339844	+2.00830078	-4.94824219	+16.72119141	-46.53808594	-62.35839844	+2528
+1457971444.31349990	+15.67089844	+2.42578125	-2.58837891	+29.15771484	-55.87646484	-71.71875000	+3984	+14.59863281	+5.78320313	-2.88720703	+50.42724609	-61.78710938	-35.55175781	+4420	+13.96582031	+1.99072266	-5.00097656	+16.54541016	-46.05468750	-62.13867188	+2520
+1457971444.31760000	+15.67529297	+2.40820313	-2.65429688	+28.30078125	-55.23925781	-70.88378906	+3988	+14.59423828	+5.77880859	-2.95312500	+50.47119141	-61.14990234	-35.57373047	+4424	+13.95263672	+1.97314453	-5.04492188	+16.43554688	-45.59326172	-61.98486328	+2512
+1457971444.32180000	+15.67968750	+2.39501953	-2.70703125	+27.53173828	-54.68994141	-70.11474609	+3988	+14.59863281	+5.77001953	-3.01025391	+50.55908203	-60.66650391	-35.68359375	+4424	+13.93505859	+1.95117188	-5.09326172	+16.32568359	-45.10986328	-61.85302734	+2508
+1457971444.32600000	+15.68847656	+2.38623047	-2.75976563	+26.91650391	-54.14062500	-69.45556641	+3984	+14.59863281	+5.76123047	-3.05859375	+50.62500000	-60.20507813	-35.79345703	+4424	+13.92187500	+1.92480469	-5.13720703	+16.23779297	-44.67041016	-61.80908203	+2500
+1457971444.33010010	+15.69726563	+2.37744141	-2.82128906	+26.34521484	-53.54736328	-68.86230469	+3984	+14.60302734	+5.75244141	-3.12011719	+50.60302734	-59.69970703	-35.79345703	+4424	+13.90869141	+1.90283203	-5.18115234	+16.17187500	-44.25292969	-61.78710938	+2496
+1457971444.33430000	+15.70605469	+2.37304688	-2.87402344	+25.81787109	-52.97607422	-68.31298828	+3980	+14.60742188	+5.75244141	-3.17285156	+50.60302734	-59.28222656	-35.77148438	+4420	+13.89550781	+1.88085938	-5.22509766	+16.12792969	-43.79150391	-61.78710938	+2488
+1457971444.33850000	+15.71484375	+2.35546875	-2.93115234	+25.33447266	-52.40478516	-67.85156250	+3972	+14.61181641	+5.74365234	-3.22998047	+50.53710938	-58.79882813	-35.70556641	+4416	+13.88671875	+1.85009766	-5.26904297	+16.10595703	-43.33007813	-61.83105469	+2484
+1457971444.34260010	+15.72363281	+2.34228516	-2.98828125	+24.93896484	-51.78955078	-67.47802734	+3968	+14.61621094	+5.73486328	-3.29150391	+50.42724609	-58.35937500	-35.61767578	+4412	+13.86914063	+1.82373047	-5.31738281	+16.12792969	-42.82470703	-61.87500000	+2484
+1457971444.35100010	+15.73242188	+2.31152344	-3.10253906	+24.21386719	-50.62500000	-66.79687500	+3956	+14.62060547	+5.71728516	-3.38818359	+50.18554688	-57.61230469	-35.39794922	+4400	+13.83837891	+1.76220703	-5.42285156	+16.12792969	-41.72607422	-62.05078125	+2484
+1457971444.35509990	+15.74121094	+2.28955078	-3.16845703	+23.88427734	-49.96582031	-66.48925781	+3956	+14.62500000	+5.69970703	-3.45410156	+49.94384766	-57.15087891	-35.17822266	+4396	+13.82080078	+1.72705078	-5.47998047	+16.10595703	-41.17675781	-62.13867188	+2492
+1457971444.35929990	+15.74560547	+2.27636719	-3.24316406	+23.59863281	-49.28466797	-66.18164063	+3952	+14.62500000	+5.69091797	-3.51123047	+49.72412109	-56.77734375	-34.98046875	+4388	+13.79882813	+1.69189453	-5.54150391	+16.08398438	-40.51757813	-62.22656250	+2500
+1457971444.36350010	+15.75439453	+2.25000000	-3.31347656	+23.31298828	-48.62548828	-65.96191406	+3948	+14.62939453	+5.67333984	-3.57714844	+49.43847656	-56.29394531	-34.71679688	+4384	+13.77685547	+1.64794922	-5.60302734	+16.04003906	-39.85839844	-62.31445313	+2508
+1457971444.36760000	+15.76318359	+2.22363281	-3.39257813	+23.04931641	-47.87841797	-65.74218750	+3944	+14.63818359	+5.65136719	-3.65625000	+49.08691406	-55.78857422	-34.40917969	+4380	+13.75488281	+1.60839844	-5.66894531	+15.99609375	-39.17724609	-62.42431641	+2516
+1457971444.37179990	+15.76318359	+2.20605469	-3.48925781	+22.82958984	-47.04345703	-65.47851563	+3940	+14.63818359	+5.63378906	-3.73535156	+48.75732422	-55.23925781	-34.07958984	+4376	+13.72851563	+1.56005859	-5.74804688	+15.95214844	-38.32031250	-62.46826172	+2528
+1457971444.37590000	+15.77197266	+2.16650391	-3.58593750	+22.54394531	-46.16455078	-65.23681641	+3940	+14.63818359	+5.61181641	-3.82324219	+48.36181641	-54.62402344	-33.66210938	+4372	+13.70214844	+1.51611328	-5.82714844	+15.88623047	-37.48535156	-62.53417969	+2540
+1457971444.38010000	+15.77197266	+2.12255859	-3.69580078	+22.30224609	-45.19775391	-65.03906250	+3944	+14.63818359	+5.58105469	-3.92431641	+47.87841797	-53.94287109	-33.20068359	+4372	+13.67578125	+1.46777344	-5.90185547	+15.82031250	-36.67236328	-62.57812500	+2548
+1457971444.38430000	+15.77197266	+2.09619141	-3.81445313	+22.10449219	-44.18701172	-64.77539063	+3948	+14.63378906	+5.54589844	-4.04296875	+47.37304688	-53.15185547	-32.67333984	+4372	+13.63623047	+1.41064453	-5.99853516	+15.73242188	-35.57373047	-62.60009766	+2564
+1457971444.39260010	+15.76757813	+2.01269531	-4.06494141	+21.75292969	-42.05566406	-64.37988281	+3956	+14.62500000	+5.45800781	-4.29345703	+46.23046875	-51.45996094	-31.59667969	+4380	+13.56591797	+1.30078125	-6.16552734	+15.51269531	-33.70605469	-62.64404297	+2580
+1457971444.39680000	+15.76757813	+1.98193359	-4.20117188	+21.64306641	-40.93505859	-64.13818359	+3956	+14.61621094	+5.39648438	-4.46923828	+45.52734375	-50.29541016	-30.87158203	+4392	+13.53515625	+1.24804688	-6.25341797	+15.40283203	-32.71728516	-62.62207031	+2584
+1457971444.40510010	+15.76318359	+1.87646484	-4.47802734	+21.51123047	-38.60595703	-63.94042969	+3964	+14.59863281	+5.27783203	-4.79003906	+44.31884766	-48.14208984	-29.70703125	+4404	+13.46484375	+1.12939453	-6.42919922	+15.27099609	-30.71777344	-62.73193359	+2584
+1457971444.40930010	+15.75439453	+1.83691406	-4.62744141	+21.57714844	-37.41943359	-63.80859375	+3964	+14.58544922	+5.19873047	-4.99218750	+43.63769531	-46.75781250	-29.00390625	+4416	+13.42968750	+1.07226563	-6.52148438	+15.22705078	-29.64111328	-62.77587891	+2580
+1457971444.41339990	+15.74560547	+1.79296875	-4.77246094	+21.68701172	-36.21093750	-63.74267578	+3964	+14.56787109	+5.13281250	-5.15917969	+43.11035156	-45.63720703	-28.47656250	+4420	+13.39013672	+1.00634766	-6.60937500	+15.16113281	-28.58642578	-62.86376953	+2572
+1457971444.42179990	+15.72802734	+1.70947266	-5.06689453	+22.10449219	-33.81591797	-63.67675781	+3956	+14.52832031	+4.98339844	-5.50634766	+42.12158203	-43.26416016	-27.46582031	+4424	+13.31542969	+0.87011719	-6.78515625	+15.11718750	-26.47705078	-63.06152344	+2556
+1457971444.42590000	+15.71923828	+1.65673828	-5.20751953	+22.36816406	-32.71728516	-63.76464844	+3952	+14.51074219	+4.90429688	-5.66455078	+41.70410156	-42.20947266	-27.07031250	+4424	+13.27587891	+0.79101563	-6.87304688	+15.09521484	-25.44433594	-63.25927734	+2544
+1457971444.43010000	+15.70605469	+1.60839844	-5.34814453	+22.76367188	-31.57470703	-63.89648438	+3944	+14.48876953	+4.82958984	-5.82275391	+41.30859375	-41.13281250	-26.69677734	+4416	+13.24072266	+0.71191406	-6.95654297	+15.13916016	-24.38964844	-63.50097656	+2528
+1457971444.43429990	+15.69726563	+1.56884766	-5.47558594	+23.20312500	-30.56396484	-64.00634766	+3932	+14.47558594	+4.75048828	-5.97656250	+40.93505859	-40.12207031	-26.34521484	+4412	+13.20556641	+0.63720703	-7.03564453	+15.18310547	-23.40087891	-63.69873047	+2512
+1457971444.43840000	+15.68408203	+1.52490234	-5.60302734	+23.70849609	-29.53125000	-64.20410156	+3916	+14.45800781	+4.68017578	-6.12158203	+40.67138672	-39.13330078	-26.05957031	+4396	+13.17041016	+0.54931641	-7.11914063	+15.22705078	-22.39013672	-64.00634766	+2500
+1457971444.44260000	+15.66210938	+1.48095703	-5.73925781	+24.30175781	-28.41064453	-64.42382813	+3904	+14.42724609	+4.60546875	-6.25781250	+40.40771484	-38.16650391	-25.77392578	+4380	+13.13525391	+0.46142578	-7.19824219	+15.33691406	-21.35742188	-64.29199219	+2484
+1457971444.44670010	+15.64013672	+1.44140625	-5.86230469	+24.91699219	-27.44384766	-64.62158203	+3888	+14.40966797	+4.53515625	-6.38525391	+40.18798828	-37.28759766	-25.51025391	+4360	+13.09130859	+0.37792969	-7.27734375	+15.44677734	-20.34667969	-64.59960938	+2472
+1457971444.45510010	+15.58740234	+1.34912109	-6.11279297	+26.21337891	-25.44433594	-65.08300781	+3852	+14.35693359	+4.37695313	-6.63134766	+39.70458984	-35.57373047	-25.04882813	+4316	+13.00781250	+0.18017578	-7.43115234	+15.62255859	-18.32519531	-65.30273438	+2452
+1457971444.45919990	+15.56103516	+1.30957031	-6.22705078	+26.91650391	-24.56542969	-65.30273438	+3832	+14.33935547	+4.29345703	-6.74560547	+39.48486328	-34.78271484	-24.82910156	+4292	+12.96386719	+0.08349609	-7.50146484	+15.73242188	-17.35839844	-65.61035156	+2440
+1457971444.46339990	+15.53027344	+1.25244141	-6.33691406	+27.59765625	-23.66455078	-65.56640625	+3812	+14.31298828	+4.21435547	-6.85986328	+39.26513672	-34.01367188	-24.63134766	+4264	+12.91992188	-0.02197266	-7.57617188	+15.79833984	-16.36962891	-66.00585938	+2436
+1457971444.46760010	+15.49511719	+1.19531250	-6.45556641	+28.27880859	-22.69775391	-65.80810547	+3796	+14.28662109	+4.12646484	-6.96972656	+39.02343750	-33.22265625	-24.41162109	+4240	+12.87597656	-0.12744141	-7.64648438	+15.90820313	-15.38085938	-66.40136719	+2428
+1457971444.47170000	+15.45996094	+1.14257813	-6.56982422	+29.00390625	-21.77490234	-65.98388672	+3772	+14.26025391	+4.04736328	-7.07958984	+38.80371094	-32.45361328	-24.16992188	+4208	+12.82763672	-0.22851563	-7.72119141	+16.04003906	-14.34814453	-66.70898438	+2424
+1457971444.47589990	+15.41601563	+1.08544922	-6.68847656	+29.64111328	-20.80810547	-66.13769531	+3756	+14.22949219	+3.95947266	-7.18945313	+38.56201172	-31.68457031	-23.92822266	+4180	+12.77490234	-0.34277344	-7.79589844	+16.10595703	-13.31542969	-67.01660156	+2424
+1457971444.48009990	+15.37207031	+1.01953125	-6.82031250	+30.27832031	-19.79736328	-66.22558594	+3736	+14.18994141	+3.86718750	-7.30371094	+38.29833984	-30.87158203	-23.66455078	+4148	+12.72216797	-0.45703125	-7.86621094	+16.17187500	-12.28271484	-67.32421875	+2424
+1457971444.48840000	+15.27099609	+0.87451172	-7.07080078	+31.37695313	-17.79785156	-66.35742188	+3700	+14.11523438	+3.66503906	-7.51904297	+37.68310547	-29.26757813	-23.11523438	+4092	+12.60351563	-0.68554688	-8.01123047	+16.23779297	-10.15136719	-67.85156250	+2424
+1457971444.49260000	+15.21826172	+0.78662109	-7.19384766	+31.83837891	-16.83105469	-66.37939453	+3684	+14.07128906	+3.55078125	-7.64208984	+37.28759766	-28.38867188	-22.80761719	+4068	+12.54199219	-0.80859375	-8.08154297	+16.23779297	-9.11865234	-68.11523438	+2428
+1457971444.49670000	+15.16552734	+0.70312500	-7.32128906	+32.25585938	-15.82031250	-66.35742188	+3668	+14.02294922	+3.44091797	-7.76513672	+36.91406250	-27.53173828	-22.47802734	+4044	+12.48486328	-0.92285156	-8.14746094	+16.23779297	-8.08593750	-68.31298828	+2428
+1457971444.50090000	+15.11279297	+0.60644531	-7.44873047	+32.65136719	-14.80957031	-66.31347656	+3648	+13.97900391	+3.31787109	-7.88378906	+36.51855469	-26.65283203	-22.17041016	+4016	+12.42333984	-1.04589844	-8.21777344	+16.21582031	-7.03125000	-68.51074219	+2432
+1457971444.50510000	+15.05566406	+0.50537109	-7.58496094	+32.95898438	-13.77685547	-66.20361328	+3632	+13.92187500	+3.19482422	-8.01562500	+36.10107422	-25.70800781	-21.84082031	+3992	+12.36181641	-1.17333984	-8.27929688	+16.14990234	-5.99853516	-68.73046875	+2436
+1457971444.50920010	+14.99414063	+0.39990234	-7.72119141	+33.20068359	-12.70019531	-66.09375000	+3612	+13.86474609	+3.07177734	-8.14306641	+35.72753906	-24.76318359	-21.48925781	+3964	+12.30029297	-1.29638672	-8.34521484	+16.10595703	-4.94384766	-68.84033203	+2440
+1457971444.51340010	+14.93261719	+0.29003906	-7.85742188	+33.39843750	-11.64550781	-65.93994141	+3592	+13.80761719	+2.92675781	-8.26611328	+35.26611328	-23.81835938	-21.18164063	+3940	+12.23437500	-1.42382813	-8.41113281	+15.99609375	-3.88916016	-68.97216797	+2444
+1457971444.51760010	+14.87109375	+0.17138672	-7.99365234	+33.53027344	-10.59082031	-65.76416016	+3572	+13.74169922	+2.78173828	-8.40234375	+34.80468750	-22.78564453	-20.85205078	+3916	+12.16845703	-1.55566406	-8.46826172	+15.88623047	-2.85644531	-69.10400391	+2444
+1457971444.52589990	+14.73925781	-0.07910156	-8.24414063	+33.66210938	-8.59130859	-65.50048828	+3528	+13.60986328	+2.48730469	-8.64404297	+33.88183594	-20.96191406	-20.30273438	+3864	+12.03662109	-1.81933594	-8.57373047	+15.64453125	-0.96679688	-69.32373047	+2436
+1457971444.53000000	+14.67333984	-0.20654297	-8.36718750	+33.68408203	-7.60253906	-65.34667969	+3500	+13.53955078	+2.33349609	-8.77148438	+33.46435547	-19.99511719	-20.03906250	+3840	+11.97509766	-1.95556641	-8.62207031	+15.49072266	-0.04394531	-69.47753906	+2432
+1457971444.53420000	+14.61181641	-0.33837891	-8.48144531	+33.66210938	-6.70166016	-65.25878906	+3472	+13.47802734	+2.18847656	-8.88574219	+33.04687500	-19.16015625	-19.81933594	+3808	+11.91357422	-2.08300781	-8.66162109	+15.40283203	+0.81298828	-69.58740234	+2424
+1457971444.53839990	+14.55029297	-0.47460938	-8.59130859	+33.64013672	-5.77880859	-65.17089844	+3440	+13.40771484	+2.03027344	-8.99121094	+32.65136719	-18.32519531	-19.64355469	+3772	+11.84765625	-2.22363281	-8.70556641	+15.24902344	+1.66992188	-69.71923828	+2416
+1457971444.54250000	+14.47998047	-0.61083984	-8.70117188	+33.61816406	-4.83398438	-65.06103516	+3408	+13.33300781	+1.88085938	-9.09667969	+32.32177734	-17.46826172	-19.44580078	+3740	+11.78173828	-2.35986328	-8.74951172	+15.13916016	+2.54882813	-69.85107422	+2404
+1457971444.54670000	+14.40966797	-0.74707031	-8.79785156	+33.57421875	-3.99902344	-65.01708984	+3372	+13.26269531	+1.73583984	-9.18457031	+32.01416016	-16.76513672	-19.31396484	+3700	+11.71582031	-2.49169922	-8.78027344	+15.07324219	+3.31787109	-69.96093750	+2388
+1457971444.55090000	+14.33935547	-0.88330078	-8.88574219	+33.50830078	-3.18603516	-65.01708984	+3336	+13.18798828	+1.58203125	-9.26367188	+31.68457031	-16.06201172	-19.20410156	+3660	+11.64550781	-2.63671875	-8.81103516	+14.91943359	+4.08691406	-70.11474609	+2380
+1457971444.55500010	+14.26904297	-1.01953125	-8.97363281	+33.46435547	-2.35107422	-64.97314453	+3300	+13.11328125	+1.43261719	-9.34716797	+31.42089844	-15.33691406	-19.11621094	+3624	+11.57958984	-2.77734375	-8.84179688	+14.85351563	+4.83398438	-70.26855469	+2364
+1457971444.56340000	+14.13281250	-1.29199219	-9.09667969	+33.39843750	-1.07666016	-65.17089844	+3216	+12.98144531	+1.14697266	-9.46142578	+30.98144531	-14.32617188	-19.09423828	+3536	+11.44335938	-3.05419922	-8.87695313	+14.74365234	+6.10839844	-70.64208984	+2328
+1457971444.56750010	+14.05810547	-1.42382813	-9.16259766	+33.39843750	-0.37353516	-65.25878906	+3176	+12.90673828	+1.01074219	-9.50976563	+30.87158203	-13.79882813	-19.07226563	+3488	+11.37304688	-3.19482422	-8.89892578	+14.72167969	+6.76757813	-70.83984375	+2312
+1457971444.57170010	+13.99218750	-1.54687500	-9.20654297	+33.46435547	+0.15380859	-65.39062500	+3136	+12.84082031	+0.88769531	-9.54492188	+30.78369141	-13.42529297	-19.09423828	+3436	+11.29833984	-3.32666016	-8.91210938	+14.74365234	+7.33886719	-71.03759766	+2296
+1457971444.57590010	+13.92187500	-1.68310547	-9.25048828	+33.46435547	+0.72509766	-65.54443359	+3096	+12.77490234	+0.75146484	-9.57568359	+30.69580078	-13.05175781	-19.13818359	+3388	+11.22802734	-3.47167969	-8.92529297	+14.69970703	+7.93212891	-71.25732422	+2284
+1457971444.57999990	+13.84277344	-1.81054688	-9.29003906	+33.48632813	+1.31835938	-65.65429688	+3060	+12.69580078	+0.62402344	-9.60644531	+30.65185547	-12.61230469	-19.13818359	+3340	+11.15332031	-3.60791016	-8.93847656	+14.74365234	+8.52539063	-71.43310547	+2272
+1457971444.58419990	+13.76806641	-1.92919922	-9.31201172	+33.59619141	+1.71386719	-65.83007813	+3024	+12.62548828	+0.50537109	-9.61962891	+30.65185547	-12.37060547	-19.18212891	+3288	+11.06982422	-3.73974609	-8.94287109	+14.83154297	+9.05273438	-71.63085938	+2260
+1457971444.58839990	+13.68896484	-2.06103516	-9.32958984	+33.64013672	+2.13134766	-66.02783203	+2992	+12.55957031	+0.37353516	-9.62402344	+30.58593750	-12.08496094	-19.29199219	+3240	+10.99072266	-3.88037109	-8.94726563	+14.85351563	+9.55810547	-71.85058594	+2252
+1457971444.59250000	+13.61425781	-2.18408203	-9.35156250	+33.75000000	+2.57080078	-66.20361328	+2960	+12.48486328	+0.25048828	-9.64160156	+30.60791016	-11.77734375	-19.35791016	+3192	+10.92041016	-4.02099609	-8.94726563	+14.91943359	+10.01953125	-72.07031250	+2240
+1457971444.60089990	+13.46923828	-2.42138672	-9.36914063	+34.01367188	+3.22998047	-66.57714844	+2900	+12.34863281	+0.00878906	-9.65039063	+30.62988281	-11.31591797	-19.48974609	+3096	+10.76220703	-4.28906250	-8.94287109	+15.07324219	+10.89843750	-72.48779297	+2228
+1457971444.60500000	+13.39013672	-2.54003906	-9.37792969	+34.14550781	+3.60351563	-66.75292969	+2876	+12.26953125	-0.11425781	-9.65478516	+30.65185547	-11.03027344	-19.53369141	+3052	+10.68750000	-4.42089844	-8.93408203	+15.18310547	+11.31591797	-72.68554688	+2224
+1457971444.60920000	+13.31542969	-2.64990234	-9.38232422	+34.36523438	+3.88916016	-66.88476563	+2852	+12.19482422	-0.22412109	-9.65478516	+30.71777344	-10.78857422	-19.55566406	+3004	+10.60400391	-4.54833984	-8.92529297	+15.29296875	+11.71142578	-72.83935547	+2224
+1457971444.61330010	+13.23632813	-2.77734375	-9.38671875	+34.47509766	+4.19677734	-67.03857422	+2832	+12.12011719	-0.36035156	-9.65039063	+30.65185547	-10.54687500	-19.59960938	+2960	+10.52490234	-4.68017578	-8.91650391	+15.38085938	+12.10693359	-72.97119141	+2220
+1457971444.61750010	+13.15722656	-2.89599609	-9.38671875	+34.60693359	+4.48242188	-67.17041016	+2812	+12.03662109	-0.48779297	-9.65478516	+30.60791016	-10.26123047	-19.62158203	+2920	+10.45458984	-4.81201172	-8.90332031	+15.44677734	+12.41455078	-73.14697266	+2220
+1457971444.62170000	+13.08251953	-3.00585938	-9.38232422	+34.82666016	+4.70214844	-67.25830078	+2792	+11.96191406	-0.60644531	-9.65478516	+30.58593750	-10.04150391	-19.59960938	+2876	+10.37548828	-4.93945313	-8.88134766	+15.55664063	+12.72216797	-73.27880859	+2216
+1457971444.62579990	+13.00341797	-3.12890625	-9.37792969	+34.93652344	+4.94384766	-67.39013672	+2776	+11.88281250	-0.74267578	-9.65039063	+30.47607422	-9.77783203	-19.64355469	+2836	+10.30078125	-5.06689453	-8.86376953	+15.64453125	+13.00781250	-73.41064453	+2216
+1457971444.63420010	+12.85400391	-3.35742188	-9.37353516	+35.31005859	+5.40527344	-67.54394531	+2736	+11.72460938	-1.00195313	-9.64599609	+30.30029297	-9.25048828	-19.59960938	+2752	+10.16894531	-5.31738281	-8.80664063	+15.82031250	+13.46923828	-73.69628906	+2216
+1457971444.63829990	+12.77929688	-3.48486328	-9.36914063	+35.44189453	+5.64697266	-67.60986328	+2716	+11.64550781	-1.14257813	-9.64160156	+30.12451172	-9.00878906	-19.59960938	+2712	+10.09863281	-5.44042969	-8.78027344	+15.90820313	+13.71093750	-73.76220703	+2212
+1457971444.64249990	+12.70019531	-3.60351563	-9.36035156	+35.59570313	+5.86669922	-67.65380859	+2692	+11.55761719	-1.27880859	-9.63720703	+29.97070313	-8.70117188	-19.55566406	+2672	+10.03710938	-5.56347656	-8.74951172	+16.01806641	+13.90869141	-73.87207031	+2208
+1457971444.64669990	+12.62548828	-3.70898438	-9.34277344	+35.79345703	+6.04248047	-67.65380859	+2668	+11.47851563	-1.39746094	-9.62402344	+29.86083984	-8.52539063	-19.46777344	+2628	+9.96679688	-5.67773438	-8.71435547	+16.12792969	+14.10644531	-73.93798828	+2200
+1457971444.65080000	+12.54638672	-3.83203125	-9.32958984	+35.90332031	+6.24023438	-67.67578125	+2644	+11.39941406	-1.53808594	-9.60644531	+29.64111328	-8.32763672	-19.44580078	+2588	+9.90087891	-5.79638672	-8.68359375	+16.23779297	+14.28222656	-73.98193359	+2192
+1457971444.65500000	+12.46728516	-3.95068359	-9.31201172	+36.05712891	+6.41601563	-67.67578125	+2620	+11.31591797	-1.66992188	-9.58886719	+29.44335938	-8.10791016	-19.37988281	+2544	+9.84375000	-5.91503906	-8.63525391	+16.34765625	+14.39208984	-74.06982422	+2180
+1457971444.65920000	+12.39257813	-4.05175781	-9.28564453	+36.25488281	+6.54785156	-67.65380859	+2588	+11.24121094	-1.78857422	-9.56250000	+29.31152344	-7.99804688	-19.31396484	+2500	+9.77783203	-6.02929688	-8.59130859	+16.43554688	+14.52392578	-74.13574219	+2172
+1457971444.66330000	+12.31787109	-4.16601563	-9.26367188	+36.43066406	+6.67968750	-67.63183594	+2560	+11.17089844	-1.91601563	-9.53173828	+29.11376953	-7.88818359	-19.27001953	+2456	+9.71630859	-6.14355469	-8.55175781	+16.58935547	+14.65576172	-74.17968750	+2156
+1457971444.66750000	+12.24316406	-4.27148438	-9.23291016	+36.60644531	+6.83349609	-67.60986328	+2532	+11.09179688	-2.03906250	-9.49658203	+28.93798828	-7.73437500	-19.22607422	+2412	+9.65478516	-6.25341797	-8.50341797	+16.74316406	+14.76562500	-74.24560547	+2144
+1457971444.67170000	+12.16845703	-4.36816406	-9.19775391	+36.82617188	+6.92138672	-67.54394531	+2500	+11.02148438	-2.14892578	-9.45703125	+28.82812500	-7.71240234	-19.11621094	+2368	+9.59326172	-6.36328125	-8.45507813	+16.89697266	+14.89746094	-74.24560547	+2128
+1457971444.68000010	+12.01464844	-4.57031250	-9.11865234	+37.19970703	+7.11914063	-67.43408203	+2444	+10.87207031	-2.37304688	-9.36474609	+28.54248047	-7.60253906	-18.98437500	+2284	+9.46582031	-6.57861328	-8.35839844	+17.24853516	+15.13916016	-74.20166016	+2100
+1457971444.68409990	+11.93994141	-4.65380859	-9.06591797	+37.44140625	+7.14111328	-67.36816406	+2416	+10.81054688	-2.46972656	-9.30322266	+28.47656250	-7.69042969	-18.89648438	+2244	+9.39990234	-6.67968750	-8.30566406	+17.42431641	+15.24902344	-74.17968750	+2084
+1457971444.68829990	+11.86962891	-4.74609375	-9.01318359	+37.66113281	+7.18505859	-67.32421875	+2392	+10.74902344	-2.57958984	-9.23730469	+28.34472656	-7.73437500	-18.85253906	+2212	+9.33398438	-6.78076172	-8.25292969	+17.64404297	+15.35888672	-74.13574219	+2072
+1457971444.69250010	+11.79492188	-4.82958984	-8.95605469	+37.88085938	+7.22900391	-67.25830078	+2368	+10.67871094	-2.68066406	-9.17138672	+28.27880859	-7.75634766	-18.80859375	+2180	+9.26806641	-6.88183594	-8.19580078	+17.84179688	+15.42480469	-74.11376953	+2060
+1457971444.69660000	+11.72460938	-4.90869141	-8.89892578	+38.14453125	+7.20703125	-67.17041016	+2348	+10.62158203	-2.76416016	-9.10107422	+28.23486328	-7.88818359	-18.72070313	+2148	+9.20214844	-6.98291016	-8.13427734	+18.06152344	+15.53466797	-74.06982422	+2052
+1457971444.70079990	+11.65429688	-4.98779297	-8.83740234	+38.38623047	+7.22900391	-67.10449219	+2328	+10.56445313	-2.86083984	-9.02636719	+28.19091797	-7.99804688	-18.69873047	+2124	+9.13623047	-7.07958984	-8.08593750	+18.32519531	+15.64453125	-73.95996094	+2044
+1457971444.70499990	+11.57958984	-5.06689453	-8.77148438	+38.62792969	+7.27294922	-67.03857422	+2312	+10.50292969	-2.94873047	-8.94726563	+28.16894531	-8.06396484	-18.65478516	+2100	+9.07031250	-7.17626953	-8.02001953	+18.54492188	+15.75439453	-73.87207031	+2040
+1457971444.71330000	+11.44335938	-5.20751953	-8.63525391	+39.15527344	+7.25097656	-66.81884766	+2288	+10.39306641	-3.12011719	-8.78466797	+28.14697266	-8.32763672	-18.52294922	+2064	+8.93408203	-7.36083984	-7.90576172	+19.02832031	+15.97412109	-73.56445313	+2036
+1457971444.72160010	+11.30712891	-5.34814453	-8.48144531	+39.61669922	+7.16308594	-66.62109375	+2272	+10.27880859	-3.27832031	-8.60888672	+28.12500000	-8.56933594	-18.36914063	+2036	+8.80224609	-7.54101563	-7.76513672	+19.46777344	+16.10595703	-73.30078125	+2040
+1457971444.72580000	+11.24121094	-5.41845703	-8.40673828	+39.83642578	+7.14111328	-66.53320313	+2268	+10.22607422	-3.37060547	-8.51660156	+28.08105469	-8.67919922	-18.34716797	+2028	+8.74072266	-7.62451172	-7.70361328	+19.75341797	+16.19384766	-73.08105469	+2044
+1457971444.73000000	+11.17529297	-5.48876953	-8.32324219	+40.03417969	+7.09716797	-66.48925781	+2268	+10.16894531	-3.45410156	-8.42431641	+28.05908203	-8.81103516	-18.32519531	+2024	+8.68359375	-7.71240234	-7.62890625	+19.99511719	+16.21582031	-72.97119141	+2056
+1457971444.73410010	+11.11816406	-5.55029297	-8.24414063	+40.29785156	+7.00927734	-66.33544922	+2264	+10.12060547	-3.52441406	-8.33642578	+28.03710938	-8.94287109	-18.19335938	+2016	+8.62207031	-7.80029297	-7.55419922	+20.21484375	+16.25976563	-72.79541016	+2064
+1457971444.73830010	+11.05224609	-5.62500000	-8.16943359	+40.47363281	+6.96533203	-66.22558594	+2264	+10.06787109	-3.61230469	-8.24853516	+27.97119141	-9.03076172	-18.12744141	+2012	+8.56933594	-7.87939453	-7.48828125	+20.50048828	+16.30371094	-72.53173828	+2068
+1457971444.74250010	+10.98632813	-5.69531250	-8.07714844	+40.62744141	+6.92138672	-66.13769531	+2268	+10.01074219	-3.69580078	-8.15185547	+27.86132813	-9.11865234	-18.06152344	+2008	+8.51220703	-7.96728516	-7.40478516	+20.72021484	+16.28173828	-72.37792969	+2076
+1457971444.74659990	+10.92480469	-5.75244141	-7.99365234	+40.82519531	+6.81152344	-66.00585938	+2264	+9.96240234	-3.77050781	-8.05957031	+27.81738281	-9.25048828	-17.88574219	+2004	+8.45947266	-8.04638672	-7.32568359	+20.91796875	+16.28173828	-72.13623047	+2084
+1457971444.75079990	+10.86767578	-5.81835938	-7.90576172	+40.95703125	+6.72363281	-65.87402344	+2264	+9.90966797	-3.85839844	-7.96289063	+27.64160156	-9.33837891	-17.81982422	+2004	+8.40673828	-8.12109375	-7.25537109	+21.20361328	+16.25976563	-71.82861328	+2088
+1457971444.75500010	+10.80615234	-5.88427734	-7.80908203	+41.06689453	+6.61376953	-65.80810547	+2268	+9.85253906	-3.94628906	-7.86181641	+27.46582031	-9.44824219	-17.75390625	+2004	+8.36279297	-8.20019531	-7.16308594	+21.42333984	+16.14990234	-71.67480469	+2096
+1457971444.76329990	+10.69189453	-6.00732422	-7.62890625	+41.35253906	+6.37207031	-65.54443359	+2260	+9.75585938	-4.10888672	-7.67285156	+27.09228516	-9.68994141	-17.42431641	+2000	+8.27490234	-8.34960938	-6.99169922	+21.97265625	+15.99609375	-71.16943359	+2096
+1457971444.76740000	+10.63476563	-6.06884766	-7.52783203	+41.41845703	+6.28417969	-65.45654297	+2260	+9.70312500	-4.19238281	-7.56298828	+26.87255859	-9.82177734	-17.33642578	+2000	+8.23535156	-8.42431641	-6.89501953	+22.21435547	+15.86425781	-70.99365234	+2100
+1457971444.77160000	+10.57763672	-6.11718750	-7.43554688	+41.57226563	+6.13037109	-65.28076172	+2252	+9.65917969	-4.26708984	-7.46630859	+26.65283203	-9.97558594	-17.09472656	+1996	+8.19140625	-8.49902344	-6.80273438	+22.45605469	+15.75439453	-70.72998047	+2100
+1457971444.77580000	+10.52490234	-6.17871094	-7.34326172	+41.63818359	+6.02050781	-65.10498047	+2244	+9.61083984	-4.35058594	-7.36523438	+26.36718750	-10.08544922	-16.91894531	+1992	+8.15625000	-8.56494141	-6.71923828	+22.78564453	+15.64453125	-70.40039063	+2092
+1457971444.77990010	+10.46337891	-6.23583984	-7.23339844	+41.68212891	+5.93261719	-64.99511719	+2236	+9.55810547	-4.43847656	-7.24658203	+26.05957031	-10.23925781	-16.80908203	+1992	+8.11669922	-8.63085938	-6.61816406	+23.04931641	+15.49072266	-70.15869141	+2088
+1457971444.78410010	+10.41064453	-6.27978516	-7.13232422	+41.77001953	+5.73486328	-64.79736328	+2228	+9.51416016	-4.50439453	-7.13671875	+25.79589844	-10.43701172	-16.52343750	+1988	+8.07714844	-8.69677734	-6.52148438	+23.31298828	+15.33691406	-69.87304688	+2080
+1457971444.78830000	+10.35351563	-6.33251953	-7.03125000	+41.83593750	+5.64697266	-64.62158203	+2216	+9.47021484	-4.58349609	-7.03125000	+25.51025391	-10.54687500	-16.30371094	+1980	+8.03759766	-8.75830078	-6.43359375	+23.66455078	+15.22705078	-69.49951172	+2068
+1457971444.79239990	+10.30078125	-6.38085938	-6.91699219	+41.90185547	+5.51513672	-64.51171875	+2212	+9.43066406	-4.66259766	-6.90380859	+25.20263672	-10.76660156	-16.14990234	+1984	+8.00244141	-8.81982422	-6.32812500	+23.97216797	+15.07324219	-69.25781250	+2060
+1457971444.79660010	+10.24804688	-6.42041016	-6.81152344	+42.01171875	+5.33935547	-64.27001953	+2200	+9.39111328	-4.72851563	-6.78955078	+24.89501953	-10.98632813	-15.84228516	+1976	+7.96289063	-8.88574219	-6.22265625	+24.23583984	+14.91943359	-68.97216797	+2052
+1457971444.80080010	+10.19531250	-6.46875000	-6.71484375	+42.09960938	+5.27343750	-64.02832031	+2188	+9.35156250	-4.79882813	-6.67968750	+24.60937500	-11.09619141	-15.55664063	+1968	+7.92773438	-8.94287109	-6.13476563	+24.63134766	+14.85351563	-68.55468750	+2040
+1457971444.80909990	+10.08984375	-6.54345703	-6.48193359	+42.27539063	+4.98779297	-63.58886719	+2168	+9.27685547	-4.92626953	-6.42041016	+24.03808594	-11.51367188	-15.00732422	+1964	+7.84423828	-9.05273438	-5.93261719	+25.24658203	+14.63378906	-67.85156250	+2016
+1457971444.81329990	+10.03710938	-6.58300781	-6.37646484	+42.38525391	+4.89990234	-63.28125000	+2160	+9.24169922	-4.98779297	-6.30615234	+23.77441406	-11.62353516	-14.65576172	+1956	+7.80029297	-9.10546875	-5.84912109	+25.62011719	+14.58984375	-67.34619141	+2004
+1457971444.81740000	+9.98876953	-6.62255859	-6.25341797	+42.47314453	+4.79003906	-63.10546875	+2156	+9.20654297	-5.04931641	-6.16113281	+23.51074219	-11.86523438	-14.45800781	+1960	+7.76074219	-9.15380859	-5.74365234	+25.92773438	+14.50195313	-66.99462891	+1996
+1457971444.82160000	+9.94042969	-6.64892578	-6.13476563	+42.62695313	+4.59228516	-62.79785156	+2148	+9.17578125	-5.10205078	-6.03369141	+23.24707031	-12.06298828	-14.08447266	+1956	+7.71679688	-9.20654297	-5.64257813	+26.21337891	+14.39208984	-66.59912109	+1988
+1457971444.82579990	+9.88769531	-6.67968750	-6.02929688	+42.78076172	+4.50439453	-62.46826172	+2140	+9.14501953	-5.15039063	-5.91503906	+23.02734375	-12.17285156	-13.68896484	+1952	+7.67285156	-9.25048828	-5.55468750	+26.58691406	+14.37011719	-66.07177734	+1976
+1457971444.82990000	+9.84375000	-6.71484375	-5.89746094	+42.91259766	+4.35058594	-62.27050781	+2140	+9.11425781	-5.20312500	-5.76562500	+22.82958984	-12.41455078	-13.44726563	+1956	+7.63330078	-9.29882813	-5.44921875	+26.91650391	+14.28222656	-65.67626953	+1972
+1457971444.83410000	+9.79541016	-6.73681641	-5.78320313	+43.06640625	+4.15283203	-61.91894531	+2136	+9.08789063	-5.25146484	-5.63818359	+22.58789063	-12.59033203	-13.02978516	+1952	+7.58935547	-9.35156250	-5.35253906	+27.18017578	+14.19433594	-65.23681641	+1968
+1457971444.83820010	+9.75146484	-6.76318359	-5.67333984	+43.24218750	+4.02099609	-61.52343750	+2132	+9.05273438	-5.29541016	-5.51513672	+22.39013672	-12.67822266	-12.59033203	+1952	+7.54541016	-9.38671875	-5.26904297	+27.55371094	+14.15039063	-64.64355469	+1956
+1457971444.84240010	+9.70751953	-6.79394531	-5.54150391	+43.37402344	+3.84521484	-61.30371094	+2136	+9.02636719	-5.33935547	-5.37011719	+22.21435547	-12.89794922	-12.32666016	+1956	+7.51025391	-9.43066406	-5.16796875	+27.83935547	+14.01855469	-64.20410156	+1956
+1457971444.85069990	+9.61962891	-6.83349609	-5.30859375	+43.72558594	+3.42773438	-60.53466797	+2132	+8.96484375	-5.41845703	-5.11962891	+21.79687500	-13.16162109	-11.40380859	+1956	+7.42675781	-9.50976563	-4.98339844	+28.43261719	+13.77685547	-63.14941406	+1944
+1457971444.85489990	+9.58447266	-6.85986328	-5.17236328	+43.85742188	+3.18603516	-60.35888672	+2140	+8.94287109	-5.46240234	-4.97021484	+21.62109375	-13.42529297	-11.11816406	+1968	+7.39599609	-9.54931641	-4.87353516	+28.71826172	+13.57910156	-62.75390625	+1944
+1457971444.85910010	+9.54052734	-6.88183594	-5.05371094	+43.98925781	+2.90039063	-59.98535156	+2144	+8.91650391	-5.50195313	-4.83837891	+21.35742188	-13.60107422	-10.65673828	+1968	+7.35644531	-9.58886719	-4.77246094	+28.93798828	+13.38134766	-62.33642578	+1944
+1457971444.86319990	+9.50097656	-6.89941406	-4.94384766	+44.16503906	+2.63671875	-59.56787109	+2140	+8.88574219	-5.53710938	-4.71972656	+21.15966797	-13.68896484	-10.17333984	+1968	+7.33007813	-9.61962891	-4.68017578	+29.28955078	+13.20556641	-61.80908203	+1936
+1457971444.86739990	+9.47021484	-6.92138672	-4.80761719	+44.29687500	+2.35107422	-59.39208984	+2148	+8.86816406	-5.57666016	-4.57470703	+20.98388672	-13.97460938	-9.86572266	+1976	+7.30371094	-9.65478516	-4.57470703	+29.55322266	+12.94189453	-61.41357422	+1936
+1457971444.87159990	+9.43505859	-6.93896484	-4.68896484	+44.42871094	+1.99951172	-58.99658203	+2152	+8.83740234	-5.61621094	-4.44726563	+20.67626953	-14.12841797	-9.38232422	+1980	+7.27294922	-9.69433594	-4.46923828	+29.77294922	+12.70019531	-60.99609375	+1932
+1457971444.87570000	+9.39990234	-6.95654297	-4.57910156	+44.60449219	+1.69189453	-58.57910156	+2148	+8.81103516	-5.64697266	-4.32861328	+20.43457031	-14.21630859	-8.83300781	+1976	+7.25097656	-9.71630859	-4.37695313	+30.10253906	+12.41455078	-60.51269531	+1924
+1457971444.87990000	+9.36914063	-6.97412109	-4.44287109	+44.75830078	+1.31835938	-58.38134766	+2156	+8.79345703	-5.68212891	-4.18798828	+20.23681641	-14.52392578	-8.50341797	+1984	+7.23779297	-9.74707031	-4.26708984	+30.38818359	+12.08496094	-60.16113281	+1916
+1457971444.88820000	+9.30322266	-7.00488281	-4.20996094	+45.10986328	+0.54931641	-57.59033203	+2152	+8.73632813	-5.75244141	-3.94628906	+19.55566406	-14.78759766	-7.42675781	+1980	+7.20263672	-9.79980469	-4.06054688	+30.95947266	+11.46972656	-59.41406250	+1904
+1457971444.89240000	+9.27685547	-7.01806641	-4.07812500	+45.32958984	+0.13183594	-57.39257813	+2156	+8.72314453	-5.78320313	-3.81005859	+19.33593750	-15.09521484	-7.05322266	+1980	+7.19384766	-9.82177734	-3.95068359	+31.28906250	+11.14013672	-59.12841797	+1896
+1457971444.89660000	+9.24169922	-7.03125000	-3.95947266	+45.52734375	-0.30761719	-56.99707031	+2156	+8.69677734	-5.82714844	-3.68701172	+18.87451172	-15.24902344	-6.52587891	+1980	+7.17626953	-9.85693359	-3.84082031	+31.53076172	+10.83251953	-58.82080078	+1888
+1457971444.90070010	+9.21093750	-7.04003906	-3.85400391	+45.83496094	-0.70312500	-56.53564453	+2152	+8.67480469	-5.84912109	-3.57714844	+18.56689453	-15.31494141	-5.91064453	+1968	+7.16748047	-9.87451172	-3.74414063	+31.88232422	+10.54687500	-58.44726563	+1872
+1457971444.90490010	+9.18896484	-7.04882813	-3.72656250	+46.12060547	-1.14257813	-56.25000000	+2152	+8.66162109	-5.87548828	-3.44531250	+18.30322266	-15.57861328	-5.47119141	+1964	+7.16308594	-9.89648438	-3.63867188	+32.21191406	+10.23925781	-58.13964844	+1860
+1457971444.90910010	+9.15380859	-7.05761719	-3.61230469	+46.42822266	-1.60400391	-55.85449219	+2148	+8.63964844	-5.91943359	-3.33105469	+17.77587891	-15.68847656	-4.92187500	+1960	+7.14550781	-9.92724609	-3.53759766	+32.45361328	+9.97558594	-57.83203125	+1848
+1457971444.91319990	+9.12304688	-7.06201172	-3.51123047	+46.80175781	-2.02148438	-55.37109375	+2144	+8.61767578	-5.93701172	-3.22558594	+17.42431641	-15.73242188	-4.26269531	+1948	+7.13671875	-9.94042969	-3.44091797	+32.80517578	+9.71191406	-57.48046875	+1832
+1457971444.91739990	+9.10107422	-7.06640625	-3.38818359	+47.19726563	-2.48291016	-55.08544922	+2140	+8.60888672	-5.95898438	-3.10253906	+17.13867188	-15.93017578	-3.75732422	+1940	+7.13671875	-9.95800781	-3.33984375	+33.17871094	+9.42626953	-57.17285156	+1816
+1457971444.92150000	+9.06591797	-7.07080078	-3.27832031	+47.57080078	-2.92236328	-54.71191406	+2140	+8.58691406	-5.99853516	-2.99267578	+16.61132813	-16.01806641	-3.20800781	+1932	+7.11914063	-9.98437500	-3.24316406	+33.42041016	+9.22851563	-56.90917969	+1804
+1457971444.92989990	+9.01757813	-7.06640625	-3.06738281	+48.53759766	-3.73535156	-53.92089844	+2128	+8.56933594	-6.03369141	-2.77734375	+15.97412109	-16.19384766	-2.02148438	+1908	+7.10156250	-10.01513672	-3.05859375	+34.07958984	+8.81103516	-56.25000000	+1772
+1457971444.93400000	+8.98242188	-7.07080078	-2.96191406	+48.88916016	-4.10888672	-53.56933594	+2124	+8.54736328	-6.06445313	-2.67187500	+15.49072266	-16.23779297	-1.47216797	+1900	+7.08398438	-10.04589844	-2.97070313	+34.29931641	+8.65722656	-55.94238281	+1760
+1457971444.93820000	+8.96044922	-7.06201172	-2.86523438	+49.39453125	-4.46044922	-53.15185547	+2112	+8.53857422	-6.07763672	-2.57519531	+15.16113281	-16.25976563	-0.83496094	+1888	+7.07080078	-10.05908203	-2.88281250	+34.56298828	+8.48144531	-55.61279297	+1744
+1457971444.94240000	+8.94287109	-7.05761719	-2.76416016	+49.92187500	-4.81201172	-52.82226563	+2104	+8.53417969	-6.09082031	-2.47412109	+14.89746094	-16.32568359	-0.26367188	+1872	+7.06201172	-10.07666016	-2.80371094	+34.84863281	+8.28369141	-55.26123047	+1728
+1457971444.94650010	+8.91210938	-7.06640625	-2.66748047	+50.22949219	-5.09765625	-52.51464844	+2104	+8.51660156	-6.12158203	-2.37304688	+14.47998047	-16.36962891	+0.24169922	+1868	+7.04003906	-10.10302734	-2.72460938	+35.02441406	+8.15185547	-54.93164063	+1716
+1457971444.95070000	+8.88574219	-7.05322266	-2.57958984	+50.71289063	-5.38330078	-52.18505859	+2092	+8.50781250	-6.13037109	-2.27636719	+14.21630859	-16.41357422	+0.79101563	+1856	+7.02685547	-10.11181641	-2.64550781	+35.24414063	+7.99804688	-54.62402344	+1700
+1457971444.95490000	+8.87695313	-7.04443359	-2.48730469	+51.19628906	-5.69091797	-51.89941406	+2084	+8.50781250	-6.13916016	-2.18847656	+13.99658203	-16.43554688	+1.34033203	+1844	+7.01367188	-10.12939453	-2.57519531	+35.48583984	+7.80029297	-54.29443359	+1688
+1457971444.95900010	+8.85058594	-7.05761719	-2.39941406	+51.43798828	-5.86669922	-51.67968750	+2080	+8.49462891	-6.16113281	-2.09619141	+13.71093750	-16.47949219	+1.80175781	+1840	+6.99609375	-10.15576172	-2.50048828	+35.61767578	+7.66845703	-53.98681641	+1676
+1457971444.96740010	+8.81982422	-7.03564453	-2.23242188	+52.20703125	-6.26220703	-51.17431641	+2060	+8.49023438	-6.17431641	-1.92480469	+13.38134766	-16.52343750	+2.76855469	+1824	+6.96972656	-10.18652344	-2.35986328	+35.94726563	+7.31689453	-53.43750000	+1656
+1457971444.97149990	+8.79785156	-7.05322266	-2.15332031	+52.33886719	-6.35009766	-50.97656250	+2056	+8.47705078	-6.19189453	-1.84130859	+13.18359375	-16.54541016	+3.16406250	+1824	+6.95214844	-10.20849609	-2.29394531	+36.03515625	+7.18505859	-53.15185547	+1648
+1457971444.97569990	+8.78466797	-7.04443359	-2.07861328	+52.60253906	-6.48193359	-50.80078125	+2048	+8.47265625	-6.19628906	-1.75341797	+13.09570313	-16.61132813	+3.58154297	+1820	+6.93896484	-10.22167969	-2.22363281	+36.16699219	+6.98730469	-52.95410156	+1640
+1457971444.97989990	+8.78027344	-7.04003906	-2.00830078	+52.88818359	-6.61376953	-50.60302734	+2036	+8.47265625	-6.20507813	-1.68750000	+13.00781250	-16.58935547	+4.04296875	+1812	+6.93457031	-10.23486328	-2.16210938	+36.32080078	+6.78955078	-52.71240234	+1628
+1457971444.98400000	+8.76269531	-7.05322266	-1.93359375	+52.95410156	-6.65771484	-50.47119141	+2032	+8.46386719	-6.21386719	-1.60839844	+12.89794922	-16.58935547	+4.37255859	+1812	+6.92138672	-10.25244141	-2.10058594	+36.43066406	+6.61376953	-52.51464844	+1620
+1457971444.98819990	+8.74951172	-7.04882813	-1.86328125	+53.12988281	-6.72363281	-50.36132813	+2024	+8.45947266	-6.22265625	-1.53369141	+12.87597656	-16.65527344	+4.70214844	+1812	+6.91259766	-10.26562500	-2.03466797	+36.54052734	+6.43798828	-52.38281250	+1616
+1457971444.99650000	+8.73193359	-7.05761719	-1.73583984	+53.34960938	-6.81152344	-50.09765625	+2008	+8.45068359	-6.23583984	-1.40625000	+12.83203125	-16.61132813	+5.42724609	+1804	+6.90380859	-10.29638672	-1.91162109	+36.82617188	+6.08642578	-52.09716797	+1600
+1457971445.00070000	+8.72314453	-7.06201172	-1.66992188	+53.45947266	-6.85546875	-50.00976563	+2000	+8.44628906	-6.24462891	-1.34033203	+12.87597656	-16.63330078	+5.73486328	+1800	+6.89941406	-10.30517578	-1.84570313	+36.95800781	+5.91064453	-52.05322266	+1592
+1457971445.00480010	+8.71875000	-7.06640625	-1.61718750	+53.56933594	-6.87744141	-49.85595703	+1988	+8.44628906	-6.24902344	-1.28759766	+12.89794922	-16.54541016	+6.10839844	+1796	+6.89941406	-10.31835938	-1.78857422	+37.11181641	+5.75683594	-51.92138672	+1580
+1457971445.00900010	+8.70556641	-7.07080078	-1.56445313	+53.61328125	-6.87744141	-49.74609375	+1980	+8.43750000	-6.25781250	-1.23486328	+12.94189453	-16.50146484	+6.41601563	+1792	+6.89501953	-10.33154297	-1.72705078	+37.24365234	+5.62500000	-51.85546875	+1572
+1457971445.01320000	+8.69677734	-7.07519531	-1.50732422	+53.72314453	-6.89941406	-49.65820313	+1972	+8.43310547	-6.26220703	-1.17773438	+12.98583984	-16.47949219	+6.70166016	+1784	+6.89501953	-10.34033203	-1.66552734	+37.41943359	+5.49316406	-51.85546875	+1564
+1457971445.01729990	+8.69238281	-7.07958984	-1.45898438	+53.81103516	-6.92138672	-49.48242188	+1960	+8.42431641	-6.26660156	-1.13378906	+13.05175781	-16.39160156	+7.07519531	+1776	+6.89941406	-10.34912109	-1.61279297	+37.61718750	+5.36132813	-51.76757813	+1552
+1457971445.02150010	+8.67919922	-7.08398438	-1.41064453	+53.94287109	-6.92138672	-49.37255859	+1952	+8.41992188	-6.27099609	-1.08544922	+13.13964844	-16.32568359	+7.36083984	+1768	+6.89941406	-10.36230469	-1.56005859	+37.79296875	+5.29541016	-51.74560547	+1540
+1457971445.02979990	+8.66162109	-7.09277344	-1.32714844	+54.18457031	-6.92138672	-49.08691406	+1936	+8.40673828	-6.28417969	-0.99755859	+13.33740234	-16.14990234	+7.97607422	+1752	+6.89941406	-10.38427734	-1.45019531	+38.14453125	+5.16357422	-51.67968750	+1516
+1457971445.03399990	+8.65283203	-7.09716797	-1.28759766	+54.33837891	-6.92138672	-48.93310547	+1932	+8.39794922	-6.28857422	-0.95800781	+13.46923828	-16.06201172	+8.28369141	+1740	+6.89941406	-10.39306641	-1.40185547	+38.32031250	+5.14160156	-51.67968750	+1504
+1457971445.03819990	+8.64404297	-7.10156250	-1.24804688	+54.49218750	-6.94335938	-48.82324219	+1932	+8.38916016	-6.29296875	-0.91845703	+13.60107422	-15.97412109	+8.54736328	+1732	+6.89501953	-10.40625000	-1.34472656	+38.47412109	+5.11962891	-51.67968750	+1492
+1457971445.04230000	+8.63085938	-7.10595703	-1.21728516	+54.64599609	-6.96533203	-48.62548828	+1928	+8.38037109	-6.29736328	-0.88769531	+13.71093750	-15.82031250	+8.89892578	+1720	+6.89501953	-10.41503906	-1.30957031	+38.64990234	+5.09765625	-51.59179688	+1476
+1457971445.04650000	+8.61767578	-7.10595703	-1.18652344	+54.82177734	-6.96533203	-48.44970703	+1924	+8.36718750	-6.29736328	-0.85253906	+13.84277344	-15.71044922	+9.18457031	+1712	+6.88623047	-10.42382813	-1.27001953	+38.80371094	+5.09765625	-51.52587891	+1464
+1457971445.05069990	+8.60888672	-7.10595703	-1.15136719	+55.01953125	-6.98730469	-48.31787109	+1928	+8.35839844	-6.30175781	-0.81738281	+13.99658203	-15.62255859	+9.44824219	+1708	+6.87744141	-10.43261719	-1.22607422	+38.95751953	+5.11962891	-51.50390625	+1452
+1457971445.05480000	+8.59570313	-7.11035156	-1.12500000	+55.19531250	-7.00927734	-48.12011719	+1928	+8.34960938	-6.30175781	-0.79101563	+14.12841797	-15.49072266	+9.75585938	+1700	+6.87304688	-10.44580078	-1.19531250	+39.08935547	+5.11962891	-51.41601563	+1436
+1457971445.05900000	+8.58251953	-7.11035156	-1.09863281	+55.39306641	-7.00927734	-47.98828125	+1928	+8.33642578	-6.30615234	-0.76025391	+14.28222656	-15.38085938	+9.97558594	+1700	+6.85986328	-10.45458984	-1.16015625	+39.24316406	+5.14160156	-51.35009766	+1424
+1457971445.06320000	+8.56933594	-7.11035156	-1.06787109	+55.59082031	-7.00927734	-47.85644531	+1932	+8.32324219	-6.31054688	-0.72509766	+14.43603516	-15.29296875	+10.19531250	+1696	+6.84667969	-10.46777344	-1.12500000	+39.30908203	+5.18554688	-51.30615234	+1416
+1457971445.07150010	+8.54296875	-7.11474609	-1.02832031	+55.94238281	-7.03125000	-47.50488281	+1940	+8.30126953	-6.31054688	-0.68115234	+14.74365234	-14.98535156	+10.65673828	+1688	+6.81591797	-10.48974609	-1.07666016	+39.46289063	+5.25146484	-51.06445313	+1396
+1457971445.07559990	+8.52978516	-7.11474609	-1.00634766	+56.11816406	-7.05322266	-47.35107422	+1944	+8.28808594	-6.31494141	-0.65478516	+14.89746094	-14.89746094	+10.83251953	+1688	+6.79833984	-10.50292969	-1.05029297	+39.52880859	+5.29541016	-50.97656250	+1384
+1457971445.07979990	+8.51660156	-7.11474609	-0.98876953	+56.27197266	-7.07519531	-47.17529297	+1948	+8.27490234	-6.31494141	-0.63720703	+15.02929688	-14.74365234	+11.07421875	+1688	+6.78076172	-10.51171875	-1.03271484	+39.59472656	+5.31738281	-50.84472656	+1376
+1457971445.08400010	+8.50341797	-7.11474609	-0.97119141	+56.42578125	-7.05322266	-47.04345703	+1952	+8.26171875	-6.31494141	-0.61962891	+15.16113281	-14.63378906	+11.20605469	+1688	+6.75878906	-10.52490234	-1.01513672	+39.66064453	+5.36132813	-50.71289063	+1368
+1457971445.08810000	+8.48583984	-7.11474609	-0.94921875	+56.57958984	-7.05322266	-46.93359375	+1960	+8.24853516	-6.31933594	-0.59326172	+15.31494141	-14.54589844	+11.31591797	+1692	+6.74121094	-10.53369141	-0.99316406	+39.68261719	+5.40527344	-50.62500000	+1364
+1457971445.09229990	+8.47265625	-7.11474609	-0.93603516	+56.73339844	-7.05322266	-46.77978516	+1964	+8.23974609	-6.31933594	-0.58007813	+15.42480469	-14.39208984	+11.49169922	+1692	+6.71923828	-10.54248047	-0.97558594	+39.72656250	+5.44921875	-50.53710938	+1356
+1457971445.09649990	+8.45947266	-7.11914063	-0.91845703	+56.84326172	-7.03125000	-46.66992188	+1972	+8.22656250	-6.32373047	-0.56250000	+15.55664063	-14.28222656	+11.55761719	+1696	+6.70166016	-10.55566406	-0.95800781	+39.77050781	+5.51513672	-50.44921875	+1352
+1457971445.10060000	+8.44628906	-7.11914063	-0.90087891	+56.97509766	-7.00927734	-46.58203125	+1976	+8.21337891	-6.32373047	-0.54492188	+15.68847656	-14.19433594	+11.62353516	+1700	+6.68408203	-10.56445313	-0.93603516	+39.81445313	+5.58105469	-50.38330078	+1348
+1457971445.10900000	+8.41992188	-7.12353516	-0.87890625	+57.19482422	-6.94335938	-46.31835938	+1988	+8.19140625	-6.32812500	-0.52294922	+15.90820313	-13.93066406	+11.79931641	+1700	+6.64892578	-10.58203125	-0.90527344	+39.88037109	+5.71289063	-50.20751953	+1340
+1457971445.11310010	+8.40673828	-7.12353516	-0.86132813	+57.30468750	-6.92138672	-46.27441406	+1992	+8.17822266	-6.32812500	-0.50537109	+16.01806641	-13.86474609	+11.82128906	+1708	+6.63574219	-10.58642578	-0.88330078	+39.94628906	+5.77880859	-50.18554688	+1332
+1457971445.11730000	+8.39794922	-7.12353516	-0.85693359	+57.43652344	-6.92138672	-46.14257813	+2000	+8.16943359	-6.33251953	-0.50097656	+16.12792969	-13.75488281	+11.93115234	+1708	+6.62695313	-10.59521484	-0.87011719	+40.01220703	+5.84472656	-50.14160156	+1328
+1457971445.12150000	+8.38476563	-7.12792969	-0.84814453	+57.50244141	-6.85546875	-46.09863281	+2004	+8.15625000	-6.33691406	-0.49218750	+16.19384766	-13.66699219	+11.90917969	+1712	+6.61816406	-10.60400391	-0.85253906	+40.07812500	+5.93261719	-50.11962891	+1320
+1457971445.12560010	+8.37597656	-7.12792969	-0.83496094	+57.63427734	-6.81152344	-46.12060547	+2012	+8.14746094	-6.33691406	-0.47900391	+16.30371094	-13.62304688	+11.88720703	+1716	+6.60937500	-10.60839844	-0.83056641	+40.14404297	+6.02050781	-50.16357422	+1316
+1457971445.12980010	+8.36718750	-7.13232422	-0.83056641	+57.74414063	-6.76757813	-46.05468750	+2016	+8.13867188	-6.34130859	-0.47900391	+16.36962891	-13.51318359	+11.93115234	+1716	+6.60498047	-10.61279297	-0.80859375	+40.23193359	+6.13037109	-50.16357422	+1308
+1457971445.13400010	+8.35839844	-7.13671875	-0.82617188	+57.78808594	-6.70166016	-46.03271484	+2020	+8.12988281	-6.35009766	-0.47460938	+16.41357422	-13.42529297	+11.90917969	+1720	+6.60058594	-10.62158203	-0.79101563	+40.29785156	+6.24023438	-50.18554688	+1304
+1457971445.14229990	+8.34521484	-7.14111328	-0.81738281	+57.98583984	-6.61376953	-45.98876953	+2028	+8.11669922	-6.35449219	-0.47021484	+16.56738281	-13.29345703	+11.90917969	+1720	+6.59619141	-10.63037109	-0.75585938	+40.42968750	+6.43798828	-50.27343750	+1292
+1457971445.14640000	+8.33642578	-7.14990234	-0.81738281	+58.00781250	-6.52587891	-45.98876953	+2032	+8.10791016	-6.36328125	-0.47021484	+16.56738281	-13.22753906	+11.88720703	+1720	+6.59619141	-10.63476563	-0.74267578	+40.49560547	+6.56982422	-50.29541016	+1284
+1457971445.15060000	+8.33203125	-7.14990234	-0.81298828	+58.09570313	-6.45996094	-46.03271484	+2036	+8.09912109	-6.36767578	-0.46582031	+16.61132813	-13.18359375	+11.84326172	+1720	+6.60058594	-10.63476563	-0.72509766	+40.56152344	+6.67968750	-50.36132813	+1280
+1457971445.15479990	+8.32763672	-7.15429688	-0.81298828	+58.16162109	-6.41601563	-46.03271484	+2040	+8.09472656	-6.36767578	-0.47021484	+16.65527344	-13.13964844	+11.84326172	+1720	+6.60058594	-10.63916016	-0.71191406	+40.60546875	+6.78955078	-50.40527344	+1276
+1457971445.15890000	+8.32324219	-7.16308594	-0.81298828	+58.18359375	-6.37207031	-46.05468750	+2044	+8.09033203	-6.37646484	-0.47460938	+16.61132813	-13.07373047	+11.82128906	+1724	+6.60498047	-10.64355469	-0.69873047	+40.67138672	+6.92138672	-50.42724609	+1272
+1457971445.16310000	+8.32324219	-7.16748047	-0.81738281	+58.20556641	-6.30615234	-46.05468750	+2048	+8.08593750	-6.38085938	-0.47460938	+16.63330078	-13.00781250	+11.82128906	+1724	+6.60058594	-10.64794922	-0.68994141	+40.67138672	+7.03125000	-50.47119141	+1268
+1457971445.16730000	+8.31884766	-7.17187500	-0.81738281	+58.24951172	-6.26220703	-46.07666016	+2048	+8.08593750	-6.38525391	-0.47900391	+16.65527344	-12.96386719	+11.79931641	+1720	+6.60058594	-10.65234375	-0.68115234	+40.64941406	+7.14111328	-50.49316406	+1264
+1457971445.17560010	+8.31445313	-7.18066406	-0.82177734	+58.24951172	-6.17431641	-46.05468750	+2056	+8.08154297	-6.39404297	-0.48339844	+16.61132813	-12.85400391	+11.79931641	+1720	+6.59619141	-10.66113281	-0.67236328	+40.64941406	+7.29492188	-50.51513672	+1256
+1457971445.17980000	+8.31445313	-7.18505859	-0.82617188	+58.27148438	-6.15234375	-46.05468750	+2056	+8.08154297	-6.39843750	-0.48779297	+16.58935547	-12.81005859	+11.79931641	+1716	+6.59179688	-10.66113281	-0.67236328	+40.60546875	+7.36083984	-50.49316406	+1252
+1457971445.18390010	+8.31005859	-7.18945313	-0.82617188	+58.24951172	-6.13037109	-46.05468750	+2060	+8.08154297	-6.39843750	-0.48779297	+16.58935547	-12.76611328	+11.79931641	+1716	+6.59179688	-10.66552734	-0.67236328	+40.60546875	+7.40478516	-50.47119141	+1248
+1457971445.18810010	+8.31005859	-7.19384766	-0.83056641	+58.24951172	-6.10839844	-46.05468750	+2060	+8.08154297	-6.40283203	-0.49218750	+16.56738281	-12.74414063	+11.79931641	+1716	+6.58740234	-10.66992188	-0.67675781	+40.56152344	+7.44873047	-50.44921875	+1244
+1457971445.19230010	+8.30566406	-7.19384766	-0.83056641	+58.22753906	-6.08642578	-46.07666016	+2060	+8.07714844	-6.40722656	-0.49218750	+16.54541016	-12.72216797	+11.77734375	+1712	+6.57861328	-10.66992188	-0.67675781	+40.51757813	+7.49267578	-50.42724609	+1244
+1457971445.19639990	+8.30566406	-7.19824219	-0.83056641	+58.22753906	-6.08642578	-46.07666016	+2060	+8.07714844	-6.40722656	-0.49218750	+16.52343750	-12.70019531	+11.77734375	+1712	+6.57421875	-10.67431641	-0.68115234	+40.47363281	+7.51464844	-50.40527344	+1240
+1457971445.20059990	+8.30566406	-7.19824219	-0.83056641	+58.20556641	-6.08642578	-46.05468750	+2060	+8.07714844	-6.40722656	-0.49218750	+16.52343750	-12.67822266	+11.75537109	+1708	+6.56982422	-10.67431641	-0.68115234	+40.42968750	+7.55859375	-50.40527344	+1236
+1457971445.20890000	+8.30566406	-7.19824219	-0.83056641	+58.20556641	-6.08642578	-46.05468750	+2060	+8.07714844	-6.41162109	-0.49218750	+16.50146484	-12.65625000	+11.75537109	+1704	+6.56103516	-10.68310547	-0.68554688	+40.31982422	+7.55859375	-50.36132813	+1228
+1457971445.21310000	+8.30126953	-7.19824219	-0.83056641	+58.20556641	-6.10839844	-46.05468750	+2060	+8.08154297	-6.41162109	-0.49218750	+16.50146484	-12.65625000	+11.73339844	+1704	+6.55664063	-10.68310547	-0.68994141	+40.27587891	+7.55859375	-50.33935547	+1224
+1457971445.21729990	+8.30126953	-7.19824219	-0.83056641	+58.20556641	-6.13037109	-46.07666016	+2060	+8.08154297	-6.41162109	-0.49218750	+16.50146484	-12.65625000	+11.73339844	+1704	+6.55224609	-10.68750000	-0.69433594	+40.25390625	+7.55859375	-50.33935547	+1220
+1457971445.22140000	+8.30126953	-7.19824219	-0.82617188	+58.20556641	-6.15234375	-46.07666016	+2060	+8.08154297	-6.41162109	-0.49218750	+16.50146484	-12.65625000	+11.71142578	+1700	+6.54785156	-10.68750000	-0.69433594	+40.20996094	+7.55859375	-50.33935547	+1216
+1457971445.22560000	+8.30126953	-7.19824219	-0.82617188	+58.20556641	-6.17431641	-46.09863281	+2060	+8.08154297	-6.41162109	-0.49218750	+16.50146484	-12.65625000	+11.71142578	+1700	+6.54785156	-10.68750000	-0.69873047	+40.18798828	+7.55859375	-50.31738281	+1212
+1457971445.22970010	+8.30126953	-7.19824219	-0.82177734	+58.20556641	-6.19628906	-46.09863281	+2060	+8.08154297	-6.41162109	-0.48779297	+16.50146484	-12.67822266	+11.68945313	+1700	+6.54345703	-10.68750000	-0.69873047	+40.16601563	+7.53662109	-50.33935547	+1208
+1457971445.23390010	+8.30126953	-7.19824219	-0.82177734	+58.22753906	-6.19628906	-46.12060547	+2060	+8.08154297	-6.41162109	-0.48779297	+16.50146484	-12.67822266	+11.68945313	+1700	+6.54345703	-10.69189453	-0.69873047	+40.14404297	+7.53662109	-50.33935547	+1200
+1457971445.24219990	+8.30126953	-7.19824219	-0.81738281	+58.24951172	-6.26220703	-46.14257813	+2064	+8.08154297	-6.41162109	-0.48779297	+16.50146484	-12.70019531	+11.66748047	+1700	+6.53906250	-10.69189453	-0.69873047	+40.12207031	+7.51464844	-50.36132813	+1188
+1457971445.24640010	+8.30126953	-7.19824219	-0.81738281	+58.27148438	-6.28417969	-46.16455078	+2064	+8.08154297	-6.41162109	-0.48779297	+16.50146484	-12.70019531	+11.66748047	+1696	+6.53906250	-10.69189453	-0.69873047	+40.12207031	+7.51464844	-50.36132813	+1184
+1457971445.25060010	+8.30126953	-7.19384766	-0.81298828	+58.27148438	-6.30615234	-46.18652344	+2064	+8.08154297	-6.41162109	-0.48779297	+16.50146484	-12.70019531	+11.66748047	+1696	+6.53906250	-10.69189453	-0.69873047	+40.10009766	+7.51464844	-50.36132813	+1180
+1457971445.25469990	+8.30566406	-7.19384766	-0.81298828	+58.29345703	-6.32812500	-46.20849609	+2068	+8.08154297	-6.41162109	-0.48779297	+16.50146484	-12.72216797	+11.64550781	+1696	+6.53906250	-10.69189453	-0.69873047	+40.10009766	+7.51464844	-50.38330078	+1176
+1457971445.25889990	+8.30566406	-7.19384766	-0.80859375	+58.31542969	-6.35009766	-46.20849609	+2068	+8.08154297	-6.41162109	-0.48779297	+16.50146484	-12.72216797	+11.64550781	+1696	+6.53906250	-10.69189453	-0.69433594	+40.10009766	+7.49267578	-50.40527344	+1168
+1457971445.26309990	+8.30566406	-7.19384766	-0.80419922	+58.35937500	-6.39404297	-46.23046875	+2072	+8.08154297	-6.41162109	-0.48339844	+16.52343750	-12.72216797	+11.64550781	+1696	+6.53906250	-10.69189453	-0.69433594	+40.10009766	+7.49267578	-50.40527344	+1164
+1457971445.26720000	+8.31005859	-7.19384766	-0.80419922	+58.38134766	-6.41601563	-46.25244141	+2072	+8.08154297	-6.41162109	-0.48339844	+16.52343750	-12.74414063	+11.62353516	+1696	+6.53906250	-10.69189453	-0.69433594	+40.10009766	+7.49267578	-50.42724609	+1160
+1457971445.27560000	+8.31005859	-7.19384766	-0.79980469	+58.44726563	-6.48193359	-46.27441406	+2080	+8.08154297	-6.41162109	-0.48339844	+16.52343750	-12.74414063	+11.62353516	+1696	+6.54345703	-10.69189453	-0.68994141	+40.10009766	+7.49267578	-50.47119141	+1156
+1457971445.27970000	+8.31445313	-7.19384766	-0.79541016	+58.49121094	-6.50390625	-46.27441406	+2080	+8.08154297	-6.41162109	-0.48339844	+16.52343750	-12.76611328	+11.62353516	+1696	+6.54785156	-10.69189453	-0.68554688	+40.12207031	+7.49267578	-50.49316406	+1152
+1457971445.28390000	+8.31445313	-7.19384766	-0.79541016	+58.53515625	-6.54785156	-46.25244141	+2084	+8.08154297	-6.41162109	-0.48339844	+16.54541016	-12.76611328	+11.62353516	+1696	+6.54785156	-10.69189453	-0.68115234	+40.12207031	+7.49267578	-50.55908203	+1148
+1457971445.29220010	+8.31884766	-7.19384766	-0.79101563	+58.64501953	-6.59179688	-46.20849609	+2088	+8.08593750	-6.41162109	-0.48339844	+16.54541016	-12.76611328	+11.60156250	+1696	+6.55664063	-10.69628906	-0.67236328	+40.16601563	+7.51464844	-50.64697266	+1148
+1457971445.29640010	+8.31884766	-7.19384766	-0.79101563	+58.71093750	-6.61376953	-46.16455078	+2092	+8.08593750	-6.41162109	-0.48339844	+16.54541016	-12.78808594	+11.60156250	+1696	+6.56103516	-10.69628906	-0.66357422	+40.18798828	+7.53662109	-50.71289063	+1148
+1457971445.30049990	+8.31884766	-7.19824219	-0.79101563	+58.75488281	-6.61376953	-46.09863281	+2092	+8.08593750	-6.41162109	-0.48339844	+16.56738281	-12.78808594	+11.60156250	+1696	+6.56542969	-10.69628906	-0.65917969	+40.20996094	+7.58056641	-50.77880859	+1148
+1457971445.30469990	+8.31884766	-7.19824219	-0.79541016	+58.82080078	-6.61376953	-46.03271484	+2096	+8.08593750	-6.41162109	-0.48339844	+16.56738281	-12.76611328	+11.57958984	+1696	+6.56982422	-10.70068359	-0.65478516	+40.25390625	+7.62451172	-50.82275391	+1148
+1457971445.30890010	+8.31445313	-7.20263672	-0.79980469	+58.88671875	-6.61376953	-45.92285156	+2100	+8.08593750	-6.41162109	-0.47900391	+16.58935547	-12.76611328	+11.57958984	+1696	+6.57421875	-10.70068359	-0.64599609	+40.27587891	+7.69042969	-50.88867188	+1148
+1457971445.31300000	+8.31005859	-7.20703125	-0.80419922	+58.93066406	-6.59179688	-45.83496094	+2104	+8.08593750	-6.41162109	-0.48339844	+16.58935547	-12.74414063	+11.57958984	+1696	+6.57421875	-10.70507813	-0.64160156	+40.29785156	+7.75634766	-50.91064453	+1144
+1457971445.31719990	+8.30566406	-7.20703125	-0.80859375	+58.97460938	-6.54785156	-45.70312500	+2108	+8.08593750	-6.41601563	-0.48339844	+16.61132813	-12.72216797	+11.57958984	+1696	+6.57421875	-10.70507813	-0.63720703	+40.31982422	+7.82226563	-50.93261719	+1144
+1457971445.32550000	+8.29687500	-7.21582031	-0.82177734	+59.10644531	-6.45996094	-45.48339844	+2112	+8.08154297	-6.41601563	-0.48339844	+16.65527344	-12.63427734	+11.57958984	+1696	+6.56982422	-10.71386719	-0.63720703	+40.36376953	+8.02001953	-50.91064453	+1144
+1457971445.32970000	+8.29248047	-7.22021484	-0.82617188	+59.15039063	-6.39404297	-45.35156250	+2112	+8.08154297	-6.42041016	-0.48339844	+16.67724609	-12.59033203	+11.57958984	+1696	+6.56542969	-10.71826172	-0.63720703	+40.38574219	+8.12988281	-50.88867188	+1144
+1457971445.33390000	+8.28369141	-7.22021484	-0.83496094	+59.21630859	-6.32812500	-45.21972656	+2116	+8.07714844	-6.42480469	-0.48779297	+16.72119141	-12.45849609	+11.57958984	+1696	+6.56103516	-10.72265625	-0.64160156	+40.40771484	+8.26171875	-50.84472656	+1144
+1457971445.33800010	+8.27490234	-7.22460938	-0.83935547	+59.28222656	-6.26220703	-45.10986328	+2116	+8.07275391	-6.42919922	-0.49218750	+16.78710938	-12.34863281	+11.57958984	+1696	+6.55224609	-10.72705078	-0.64160156	+40.42968750	+8.39355469	-50.77880859	+1144
+1457971445.34220000	+8.27050781	-7.22900391	-0.84814453	+59.34814453	-6.19628906	-44.97802734	+2116	+8.06835938	-6.42919922	-0.49218750	+16.83105469	-12.21679688	+11.57958984	+1700	+6.54345703	-10.73144531	-0.64599609	+40.42968750	+8.52539063	-50.71289063	+1144
+1457971445.34640000	+8.26171875	-7.22900391	-0.85693359	+59.41406250	-6.13037109	-44.84619141	+2112	+8.05957031	-6.43798828	-0.50097656	+16.91894531	-11.97509766	+11.60156250	+1704	+6.53466797	-10.74023438	-0.65478516	+40.47363281	+8.70117188	-50.62500000	+1144
+1457971445.35470010	+8.24853516	-7.23339844	-0.87011719	+59.56787109	-5.99853516	-44.64843750	+2108	+8.04638672	-6.44677734	-0.51416016	+17.07275391	-11.57958984	+11.62353516	+1708	+6.51269531	-10.74902344	-0.66357422	+40.53955078	+8.98681641	-50.44921875	+1144
+1457971445.35890010	+8.23974609	-7.23339844	-0.87451172	+59.65576172	-5.93261719	-44.56054688	+2104	+8.03320313	-6.45117188	-0.52294922	+17.18261719	-11.33789063	+11.64550781	+1708	+6.50390625	-10.75781250	-0.66796875	+40.60546875	+9.18457031	-50.33935547	+1140
+1457971445.36299990	+8.23535156	-7.23779297	-0.87890625	+59.76562500	-5.88867188	-44.47265625	+2100	+8.02441406	-6.45556641	-0.52734375	+17.27050781	-11.14013672	+11.66748047	+1712	+6.49951172	-10.76220703	-0.67236328	+40.67138672	+9.33837891	-50.25146484	+1140
+1457971445.36719990	+8.23095703	-7.23779297	-0.88769531	+59.85351563	-5.84472656	-44.38476563	+2096	+8.01562500	-6.45996094	-0.53173828	+17.33642578	-10.98632813	+11.68945313	+1712	+6.49511719	-10.76660156	-0.67675781	+40.75927734	+9.49218750	-50.18554688	+1136
+1457971445.37140010	+8.22216797	-7.24218750	-0.89208984	+59.94140625	-5.77880859	-44.27490234	+2092	+8.01123047	-6.46435547	-0.54052734	+17.42431641	-10.83251953	+11.71142578	+1708	+6.49072266	-10.77099609	-0.67675781	+40.84716797	+9.62402344	-50.11962891	+1132
+1457971445.37550000	+8.22216797	-7.24218750	-0.89648438	+60.02929688	-5.75683594	-44.20898438	+2084	+8.00244141	-6.46875000	-0.54492188	+17.49023438	-10.72265625	+11.73339844	+1708	+6.49072266	-10.77539063	-0.67675781	+40.95703125	+9.75585938	-50.07568359	+1124
+1457971445.37969990	+8.21777344	-7.24218750	-0.90087891	+60.13916016	-5.71289063	-44.14306641	+2080	+7.99804688	-6.46875000	-0.54931641	+17.55615234	-10.63476563	+11.77734375	+1708	+6.49511719	-10.77539063	-0.67236328	+41.06689453	+9.88769531	-50.05371094	+1120
+1457971445.38380000	+8.21337891	-7.24218750	-0.90527344	+60.22705078	-5.69091797	-44.07714844	+2076	+7.99365234	-6.47314453	-0.55371094	+17.60009766	-10.54687500	+11.77734375	+1704	+6.49951172	-10.77539063	-0.66796875	+41.17675781	+9.97558594	-50.03173828	+1116
+1457971445.39220000	+8.20898438	-7.24218750	-0.90966797	+60.42480469	-5.64697266	-43.96728516	+2064	+7.98925781	-6.47314453	-0.55810547	+17.73193359	-10.41503906	+11.79931641	+1696	+6.51269531	-10.77978516	-0.66357422	+41.41845703	+10.19531250	-50.03173828	+1108
+1457971445.39630010	+8.20898438	-7.24658203	-0.90966797	+60.51269531	-5.64697266	-43.92333984	+2056	+7.98486328	-6.47753906	-0.56250000	+17.77587891	-10.34912109	+11.79931641	+1696	+6.51708984	-10.77978516	-0.65478516	+41.52832031	+10.28320313	-50.03173828	+1108
+1457971445.40050010	+8.20898438	-7.24658203	-0.91406250	+60.60058594	-5.62500000	-43.85742188	+2052	+7.98486328	-6.47753906	-0.56250000	+17.81982422	-10.30517578	+11.82128906	+1692	+6.52587891	-10.77978516	-0.65039063	+41.63818359	+10.39306641	-50.05371094	+1104
+1457971445.40470000	+8.20898438	-7.24658203	-0.91845703	+60.68847656	-5.62500000	-43.81347656	+2044	+7.98046875	-6.47753906	-0.56689453	+17.86376953	-10.23925781	+11.82128906	+1688	+6.53466797	-10.77978516	-0.64599609	+41.74804688	+10.45898438	-50.05371094	+1104
+1457971445.40879990	+8.20458984	-7.24658203	-0.91845703	+60.75439453	-5.62500000	-43.74755859	+2040	+7.98046875	-6.48193359	-0.57128906	+17.90771484	-10.19531250	+11.82128906	+1684	+6.53906250	-10.77978516	-0.64160156	+41.83593750	+10.54687500	-50.05371094	+1104
+1457971445.41300010	+8.20458984	-7.24658203	-0.92285156	+60.84228516	-5.62500000	-43.70361328	+2036	+7.97607422	-6.48193359	-0.57128906	+17.95166016	-10.15136719	+11.84326172	+1680	+6.54785156	-10.77978516	-0.63720703	+41.92382813	+10.61279297	-50.05371094	+1104
+1457971445.41720010	+8.20458984	-7.24658203	-0.92285156	+60.93017578	-5.62500000	-43.65966797	+2028	+7.97607422	-6.48193359	-0.57568359	+17.99560547	-10.10742188	+11.84326172	+1672	+6.55224609	-10.77978516	-0.63720703	+42.01171875	+10.67871094	-50.05371094	+1100
+1457971445.42129990	+8.20458984	-7.24658203	-0.92724609	+61.01806641	-5.62500000	-43.63769531	+2024	+7.97607422	-6.48193359	-0.57568359	+18.01757813	-10.08544922	+11.82128906	+1668	+6.55664063	-10.77978516	-0.63281250	+42.09960938	+10.74462891	-50.05371094	+1100
+1457971445.42969990	+8.20458984	-7.24658203	-0.93164063	+61.17187500	-5.62500000	-43.54980469	+2016	+7.97167969	-6.48632813	-0.58007813	+18.10546875	-9.99755859	+11.82128906	+1660	+6.56542969	-10.77978516	-0.63281250	+42.23144531	+10.85449219	-50.05371094	+1096
+1457971445.43380000	+8.20019531	-7.24218750	-0.93164063	+61.25976563	-5.64697266	-43.50585938	+2008	+7.97167969	-6.48632813	-0.58007813	+18.14941406	-9.97558594	+11.79931641	+1656	+6.56542969	-10.78417969	-0.63281250	+42.27539063	+10.89843750	-50.03173828	+1096
+1457971445.43800000	+8.20019531	-7.24218750	-0.93164063	+61.32568359	-5.64697266	-43.46191406	+2004	+7.97167969	-6.48632813	-0.58447266	+18.19335938	-9.93164063	+11.79931641	+1652	+6.56542969	-10.78417969	-0.63281250	+42.31933594	+10.94238281	-50.03173828	+1096
+1457971445.44219990	+8.20019531	-7.24218750	-0.93603516	+61.39160156	-5.66894531	-43.41796875	+2000	+7.96728516	-6.48632813	-0.58447266	+18.21533203	-9.88769531	+11.79931641	+1648	+6.56542969	-10.78417969	-0.63720703	+42.34130859	+10.98632813	-49.98779297	+1092
+1457971445.44630000	+8.19580078	-7.24218750	-0.93603516	+61.47949219	-5.69091797	-43.37402344	+1996	+7.96728516	-6.48632813	-0.58447266	+18.25927734	-9.84375000	+11.79931641	+1644	+6.56103516	-10.78417969	-0.63720703	+42.38525391	+11.00830078	-49.96582031	+1092
+1457971445.45050000	+8.19580078	-7.23779297	-0.94042969	+61.54541016	-5.71289063	-43.33007813	+1992	+7.96728516	-6.48632813	-0.58886719	+18.30322266	-9.82177734	+11.79931641	+1640	+6.56103516	-10.78857422	-0.64160156	+42.40722656	+11.05224609	-49.92187500	+1092
+1457971445.45460010	+8.19140625	-7.23779297	-0.94482422	+61.63330078	-5.73486328	-43.28613281	+1988	+7.96289063	-6.48632813	-0.58886719	+18.34716797	-9.77783203	+11.79931641	+1636	+6.55664063	-10.78857422	-0.64599609	+42.42919922	+11.07421875	-49.87792969	+1092
+1457971445.45880010	+8.19140625	-7.23339844	-0.94482422	+61.69921875	-5.73486328	-43.24218750	+1980	+7.96289063	-6.48193359	-0.58886719	+18.39111328	-9.73388672	+11.79931641	+1632	+6.55224609	-10.78857422	-0.65039063	+42.45117188	+11.11816406	-49.83398438	+1088
+1457971445.46709990	+8.18261719	-7.23339844	-0.94921875	+61.85302734	-5.77880859	-43.17626953	+1972	+7.95849609	-6.48193359	-0.59326172	+18.47900391	-9.64599609	+11.79931641	+1624	+6.54345703	-10.79296875	-0.65917969	+42.49511719	+11.18408203	-49.76806641	+1088
+1457971445.47129990	+8.17822266	-7.22900391	-0.94921875	+61.94091797	-5.80078125	-43.13232422	+1968	+7.95410156	-6.48193359	-0.59326172	+18.54492188	-9.58007813	+11.82128906	+1620	+6.53906250	-10.79296875	-0.66796875	+42.51708984	+11.20605469	-49.72412109	+1084
+1457971445.47550010	+8.17822266	-7.22900391	-0.95361328	+62.00683594	-5.82275391	-43.08837891	+1960	+7.94970703	-6.48193359	-0.59765625	+18.58886719	-9.53613281	+11.82128906	+1616	+6.53466797	-10.79296875	-0.67236328	+42.53906250	+11.25000000	-49.65820313	+1084
+1457971445.47960000	+8.17382813	-7.22460938	-0.95800781	+62.07275391	-5.84472656	-43.04443359	+1956	+7.94970703	-6.47753906	-0.59765625	+18.63281250	-9.47021484	+11.84326172	+1612	+6.53466797	-10.79296875	-0.67675781	+42.56103516	+11.27197266	-49.61425781	+1080
+1457971445.48379990	+8.16943359	-7.22460938	-0.95800781	+62.16064453	-5.86669922	-43.00048828	+1948	+7.94531250	-6.47753906	-0.59765625	+18.69873047	-9.42626953	+11.86523438	+1608	+6.53027344	-10.79296875	-0.68115234	+42.60498047	+11.31591797	-49.57031250	+1080
+1457971445.48799990	+8.16503906	-7.22021484	-0.96240234	+62.24853516	-5.88867188	-42.97851563	+1944	+7.94091797	-6.47753906	-0.60205078	+18.74267578	-9.36035156	+11.88720703	+1604	+6.52587891	-10.79296875	-0.68554688	+42.64892578	+11.35986328	-49.52636719	+1076
+1457971445.49210000	+8.16503906	-7.22021484	-0.96240234	+62.31445313	-5.88867188	-42.97851563	+1936	+7.93652344	-6.47314453	-0.60205078	+18.78662109	-9.31640625	+11.90917969	+1600	+6.52587891	-10.79296875	-0.68994141	+42.69287109	+11.40380859	-49.48242188	+1072
+1457971445.50050000	+8.15625000	-7.21582031	-0.96679688	+62.44628906	-5.93261719	-42.93457031	+1924	+7.92773438	-6.47314453	-0.60644531	+18.89648438	-9.20654297	+11.97509766	+1592	+6.52587891	-10.78857422	-0.68994141	+42.80273438	+11.49169922	-49.43847656	+1068
+1457971445.50460000	+8.15625000	-7.21582031	-0.96679688	+62.51220703	-5.93261719	-42.91259766	+1916	+7.92333984	-6.47314453	-0.60644531	+18.94042969	-9.16259766	+11.99707031	+1588	+6.52587891	-10.78857422	-0.68994141	+42.86865234	+11.53564453	-49.41650391	+1064
+1457971445.50880000	+8.15185547	-7.21142578	-0.97119141	+62.57812500	-5.95458984	-42.89062500	+1912	+7.91894531	-6.46875000	-0.61083984	+18.98437500	-9.09667969	+12.04101563	+1584	+6.52587891	-10.78417969	-0.68994141	+42.95654297	+11.60156250	-49.39453125	+1060
+1457971445.51300000	+8.14746094	-7.21142578	-0.97558594	+62.64404297	-5.97656250	-42.86865234	+1904	+7.91894531	-6.46875000	-0.61083984	+19.02832031	-9.05273438	+12.06298828	+1576	+6.53027344	-10.78417969	-0.68994141	+43.02246094	+11.64550781	-49.39453125	+1060
+1457971445.51710010	+8.14746094	-7.20703125	-0.97558594	+62.70996094	-5.97656250	-42.86865234	+1896	+7.91455078	-6.46875000	-0.61083984	+19.07226563	-9.03076172	+12.10693359	+1572	+6.53466797	-10.77978516	-0.68994141	+43.11035156	+11.68945313	-49.37255859	+1056
+1457971445.52130010	+8.14306641	-7.20703125	-0.97558594	+62.75390625	-5.97656250	-42.86865234	+1888	+7.91015625	-6.46875000	-0.61083984	+19.09423828	-8.98681641	+12.12890625	+1568	+6.53466797	-10.77539063	-0.68554688	+43.19824219	+11.75537109	-49.37255859	+1056
+1457971445.52550010	+8.13867188	-7.20703125	-0.97558594	+62.81982422	-5.97656250	-42.84667969	+1884	+7.90576172	-6.46435547	-0.61523438	+19.13818359	-8.96484375	+12.12890625	+1560	+6.53906250	-10.77099609	-0.68554688	+43.28613281	+11.79931641	-49.37255859	+1056
+1457971445.52959990	+8.13867188	-7.20703125	-0.97558594	+62.86376953	-5.97656250	-42.84667969	+1876	+7.90136719	-6.46435547	-0.61523438	+19.18212891	-8.94287109	+12.12890625	+1556	+6.54345703	-10.77099609	-0.68115234	+43.37402344	+11.84326172	-49.37255859	+1060
+1457971445.53790000	+8.12988281	-7.20263672	-0.97998047	+62.95166016	-5.97656250	-42.80273438	+1864	+7.89257813	-6.46435547	-0.61523438	+19.22607422	-8.89892578	+12.15087891	+1544	+6.55224609	-10.76220703	-0.67675781	+43.54980469	+11.95312500	-49.37255859	+1060
+1457971445.54210000	+8.12988281	-7.20263672	-0.97998047	+62.99560547	-5.97656250	-42.78076172	+1856	+7.89257813	-6.46435547	-0.61523438	+19.27001953	-8.87695313	+12.15087891	+1540	+6.55224609	-10.76220703	-0.67675781	+43.61572266	+11.99707031	-49.35058594	+1064
+1457971445.54629990	+8.12548828	-7.20263672	-0.98437500	+63.03955078	-5.97656250	-42.75878906	+1852	+7.88818359	-6.46435547	-0.61523438	+19.27001953	-8.83300781	+12.15087891	+1532	+6.55664063	-10.75781250	-0.67675781	+43.70361328	+12.04101563	-49.35058594	+1064
+1457971445.55040000	+8.12109375	-7.19824219	-0.98437500	+63.08349609	-5.97656250	-42.73681641	+1848	+7.88378906	-6.45996094	-0.61523438	+19.31396484	-8.81103516	+12.15087891	+1528	+6.55664063	-10.75781250	-0.67236328	+43.76953125	+12.08496094	-49.32861328	+1064
+1457971445.55460000	+8.11669922	-7.19824219	-0.98437500	+63.10546875	-5.95458984	-42.71484375	+1840	+7.87939453	-6.45996094	-0.61962891	+19.33593750	-8.78906250	+12.15087891	+1520	+6.55664063	-10.75341797	-0.67236328	+43.81347656	+12.12890625	-49.30664063	+1068
+1457971445.55880000	+8.11669922	-7.19824219	-0.98437500	+63.14941406	-5.93261719	-42.69287109	+1836	+7.87500000	-6.45996094	-0.61962891	+19.35791016	-8.74511719	+12.12890625	+1516	+6.55664063	-10.75341797	-0.67236328	+43.85742188	+12.17285156	-49.30664063	+1068
+1457971445.56290010	+8.11230469	-7.19824219	-0.98876953	+63.17138672	-5.93261719	-42.67089844	+1832	+7.87500000	-6.45996094	-0.61962891	+19.37988281	-8.72314453	+12.10693359	+1512	+6.55224609	-10.75341797	-0.67236328	+43.90136719	+12.21679688	-49.28466797	+1068
+1457971445.56710000	+8.10791016	-7.19384766	-0.98876953	+63.19335938	-5.91064453	-42.62695313	+1824	+7.87060547	-6.45996094	-0.61962891	+19.40185547	-8.67919922	+12.10693359	+1504	+6.54785156	-10.75341797	-0.67675781	+43.92333984	+12.26074219	-49.24072266	+1072
+1457971445.57540010	+8.09912109	-7.19384766	-0.99316406	+63.25927734	-5.86669922	-42.56103516	+1816	+7.86181641	-6.45996094	-0.62402344	+19.42382813	-8.59130859	+12.08496094	+1496	+6.53906250	-10.75341797	-0.68115234	+43.94531250	+12.34863281	-49.15283203	+1072
+1457971445.57960010	+8.09472656	-7.19384766	-0.99755859	+63.28125000	-5.86669922	-42.51708984	+1812	+7.85742188	-6.45996094	-0.62402344	+19.44580078	-8.54736328	+12.06298828	+1492	+6.53027344	-10.75341797	-0.68554688	+43.94531250	+12.37060547	-49.10888672	+1076
+1457971445.58380010	+8.09033203	-7.18945313	-0.99755859	+63.30322266	-5.84472656	-42.47314453	+1808	+7.85742188	-6.45996094	-0.62841797	+19.46777344	-8.50341797	+12.06298828	+1488	+6.52587891	-10.75341797	-0.68994141	+43.94531250	+12.41455078	-49.06494141	+1076
+1457971445.58789990	+8.08593750	-7.18945313	-1.00195313	+63.32519531	-5.82275391	-42.45117188	+1800	+7.85302734	-6.45556641	-0.62841797	+19.48974609	-8.45947266	+12.04101563	+1484	+6.51708984	-10.75341797	-0.69433594	+43.94531250	+12.43652344	-49.02099609	+1076
+1457971445.59209990	+8.08593750	-7.18945313	-1.00195313	+63.34716797	-5.82275391	-42.42919922	+1796	+7.84863281	-6.45556641	-0.62841797	+19.51171875	-8.39355469	+12.04101563	+1480	+6.50830078	-10.75781250	-0.69873047	+43.94531250	+12.48046875	-48.97705078	+1076
+1457971445.59629990	+8.08154297	-7.18945313	-1.00634766	+63.36914063	-5.80078125	-42.38525391	+1792	+7.84423828	-6.45556641	-0.63281250	+19.51171875	-8.37158203	+12.01904297	+1476	+6.49951172	-10.75781250	-0.70312500	+43.92333984	+12.50244141	-48.93310547	+1076
+1457971445.60460000	+8.07714844	-7.18945313	-1.00634766	+63.43505859	-5.77880859	-42.31933594	+1780	+7.83984375	-6.45556641	-0.63281250	+19.55566406	-8.28369141	+12.01904297	+1468	+6.49072266	-10.76220703	-0.70751953	+43.90136719	+12.56835938	-48.84521484	+1072
+1457971445.60870000	+8.07275391	-7.18945313	-1.01074219	+63.45703125	-5.77880859	-42.29736328	+1776	+7.83984375	-6.45996094	-0.63720703	+19.57763672	-8.23974609	+12.01904297	+1464	+6.48632813	-10.76220703	-0.71191406	+43.90136719	+12.59033203	-48.82324219	+1068
+1457971445.61290000	+8.07275391	-7.18945313	-1.01074219	+63.50097656	-5.77880859	-42.27539063	+1772	+7.83544922	-6.45556641	-0.63720703	+19.59960938	-8.21777344	+12.01904297	+1460	+6.48193359	-10.76220703	-0.71630859	+43.90136719	+12.63427734	-48.77929688	+1068
+1457971445.61710000	+8.07275391	-7.18945313	-1.01074219	+63.52294922	-5.77880859	-42.25341797	+1764	+7.83544922	-6.45556641	-0.63720703	+19.59960938	-8.19580078	+12.01904297	+1456	+6.47753906	-10.76220703	-0.71630859	+43.92333984	+12.65625000	-48.77929688	+1068
+1457971445.62120010	+8.07275391	-7.18945313	-1.01074219	+63.54492188	-5.77880859	-42.25341797	+1760	+7.83544922	-6.45556641	-0.63720703	+19.62158203	-8.17382813	+12.01904297	+1452	+6.47753906	-10.76220703	-0.71630859	+43.94531250	+12.67822266	-48.75732422	+1064
+1457971445.62540010	+8.07275391	-7.18945313	-1.01074219	+63.58886719	-5.77880859	-42.23144531	+1756	+7.83544922	-6.45556641	-0.63720703	+19.64355469	-8.15185547	+12.01904297	+1448	+6.48193359	-10.76220703	-0.71191406	+43.94531250	+12.70019531	-48.77929688	+1064
+1457971445.62960000	+8.07275391	-7.18945313	-1.01074219	+63.61083984	-5.80078125	-42.23144531	+1752	+7.83105469	-6.45556641	-0.63720703	+19.66552734	-8.15185547	+12.01904297	+1444	+6.48193359	-10.76220703	-0.71191406	+43.96728516	+12.72216797	-48.77929688	+1060
+1457971445.63790010	+8.07275391	-7.18945313	-1.01074219	+63.67675781	-5.82275391	-42.23144531	+1740	+7.83105469	-6.45996094	-0.64160156	+19.68750000	-8.12988281	+12.04101563	+1436	+6.48632813	-10.76220703	-0.70751953	+44.01123047	+12.76611328	-48.80126953	+1056
+1457971445.64210010	+8.07714844	-7.18945313	-1.01074219	+63.69873047	-5.82275391	-42.23144531	+1736	+7.83105469	-6.45996094	-0.64160156	+19.68750000	-8.12988281	+12.04101563	+1432	+6.49072266	-10.76220703	-0.70312500	+44.03320313	+12.78808594	-48.82324219	+1056
+1457971445.64619990	+8.07714844	-7.18945313	-1.01074219	+63.72070313	-5.84472656	-42.23144531	+1732	+7.83544922	-6.45996094	-0.64160156	+19.70947266	-8.12988281	+12.04101563	+1428	+6.49511719	-10.76220703	-0.70312500	+44.05517578	+12.78808594	-48.84521484	+1056
+1457971445.65039990	+8.07714844	-7.18945313	-1.01074219	+63.74267578	-5.86669922	-42.23144531	+1732	+7.83544922	-6.45996094	-0.64160156	+19.70947266	-8.15185547	+12.06298828	+1424	+6.49511719	-10.76220703	-0.69873047	+44.07714844	+12.81005859	-48.86718750	+1052
+1457971445.65459990	+8.08154297	-7.18945313	-1.01074219	+63.78662109	-5.88867188	-42.25341797	+1728	+7.83544922	-6.45556641	-0.64160156	+19.73144531	-8.15185547	+12.06298828	+1420	+6.49951172	-10.76220703	-0.69873047	+44.09912109	+12.81005859	-48.88916016	+1052
+1457971445.65870000	+8.08154297	-7.18945313	-1.01074219	+63.78662109	-5.88867188	-42.25341797	+1724	+7.83544922	-6.45556641	-0.63720703	+19.73144531	-8.15185547	+12.06298828	+1420	+6.50390625	-10.76220703	-0.69433594	+44.12109375	+12.83203125	-48.91113281	+1052
+1457971445.66710000	+8.08154297	-7.18945313	-1.01074219	+63.83056641	-5.93261719	-42.27539063	+1720	+7.83544922	-6.45556641	-0.63720703	+19.75341797	-8.17382813	+12.06298828	+1412	+6.50830078	-10.76220703	-0.68994141	+44.14306641	+12.83203125	-48.93310547	+1048
+1457971445.67120000	+8.08593750	-7.18505859	-1.01074219	+63.85253906	-5.93261719	-42.29736328	+1720	+7.83544922	-6.45556641	-0.63720703	+19.75341797	-8.17382813	+12.06298828	+1408	+6.50830078	-10.75781250	-0.68994141	+44.16503906	+12.83203125	-48.95507813	+1048
+1457971445.67540000	+8.08593750	-7.18505859	-1.00634766	+63.85253906	-5.95458984	-42.29736328	+1716	+7.83984375	-6.45556641	-0.63720703	+19.75341797	-8.19580078	+12.06298828	+1408	+6.51269531	-10.75781250	-0.68994141	+44.16503906	+12.83203125	-48.97705078	+1048
+1457971445.67960000	+8.08593750	-7.18505859	-1.00634766	+63.87451172	-5.95458984	-42.31933594	+1716	+7.83984375	-6.45556641	-0.63720703	+19.75341797	-8.19580078	+12.06298828	+1404	+6.51269531	-10.75781250	-0.68554688	+44.18701172	+12.83203125	-48.97705078	+1044
+1457971445.68370010	+8.08593750	-7.18505859	-1.00634766	+63.87451172	-5.97656250	-42.31933594	+1712	+7.83984375	-6.45556641	-0.63720703	+19.75341797	-8.19580078	+12.06298828	+1400	+6.51708984	-10.75781250	-0.68554688	+44.18701172	+12.83203125	-48.99902344	+1044
+1457971445.68790010	+8.09033203	-7.18505859	-1.00634766	+63.89648438	-5.97656250	-42.34130859	+1712	+7.83984375	-6.45556641	-0.63720703	+19.75341797	-8.19580078	+12.06298828	+1400	+6.51708984	-10.75781250	-0.68554688	+44.18701172	+12.83203125	-49.02099609	+1044
+1457971445.69199990	+8.09033203	-7.18505859	-1.00634766	+63.89648438	-5.99853516	-42.34130859	+1712	+7.83984375	-6.45556641	-0.63720703	+19.77539063	-8.21777344	+12.06298828	+1396	+6.52148438	-10.75781250	-0.68554688	+44.18701172	+12.83203125	-49.02099609	+1044
+1457971445.70040010	+8.09033203	-7.18505859	-1.00634766	+63.91845703	-6.02050781	-42.38525391	+1708	+7.83984375	-6.45556641	-0.63720703	+19.77539063	-8.21777344	+12.06298828	+1392	+6.52148438	-10.76220703	-0.68115234	+44.18701172	+12.83203125	-49.04296875	+1044
+1457971445.70450000	+8.09033203	-7.18505859	-1.00634766	+63.91845703	-6.02050781	-42.38525391	+1708	+7.83984375	-6.45556641	-0.63720703	+19.77539063	-8.21777344	+12.06298828	+1392	+6.52148438	-10.76220703	-0.68115234	+44.18701172	+12.81005859	-49.06494141	+1040
+1457971445.70869990	+8.09472656	-7.18505859	-1.00634766	+63.94042969	-6.04248047	-42.40722656	+1708	+7.83984375	-6.45556641	-0.63720703	+19.77539063	-8.23974609	+12.04101563	+1388	+6.52148438	-10.76220703	-0.68115234	+44.18701172	+12.81005859	-49.06494141	+1040
+1457971445.71289990	+8.09472656	-7.18505859	-1.00634766	+63.94042969	-6.04248047	-42.42919922	+1704	+7.83984375	-6.45556641	-0.63720703	+19.77539063	-8.23974609	+12.04101563	+1388	+6.52148438	-10.76220703	-0.68115234	+44.16503906	+12.78808594	-49.08691406	+1040
+1457971445.71700000	+8.09472656	-7.18505859	-1.00634766	+63.96240234	-6.06445313	-42.45117188	+1704	+7.83984375	-6.45556641	-0.63720703	+19.77539063	-8.23974609	+12.04101563	+1384	+6.52148438	-10.76220703	-0.68554688	+44.16503906	+12.78808594	-49.08691406	+1036
+1457971445.72120000	+8.09472656	-7.18505859	-1.00634766	+63.98437500	-6.06445313	-42.49511719	+1704	+7.83984375	-6.45556641	-0.63720703	+19.77539063	-8.26171875	+12.04101563	+1384	+6.52148438	-10.76220703	-0.68554688	+44.14306641	+12.76611328	-49.10888672	+1036
+1457971445.72540000	+8.09472656	-7.18505859	-1.00195313	+63.98437500	-6.08642578	-42.51708984	+1704	+7.84423828	-6.45556641	-0.63720703	+19.79736328	-8.26171875	+12.01904297	+1384	+6.52148438	-10.76660156	-0.68554688	+44.12109375	+12.74414063	-49.10888672	+1036
+1457971445.73370000	+8.09472656	-7.18505859	-1.00195313	+64.00634766	-6.10839844	-42.58300781	+1700	+7.84423828	-6.45556641	-0.63281250	+19.79736328	-8.28369141	+11.99707031	+1380	+6.52148438	-10.76660156	-0.68994141	+44.09912109	+12.72216797	-49.13085938	+1032
+1457971445.73790000	+8.09912109	-7.18505859	-1.00195313	+64.02832031	-6.10839844	-42.60498047	+1700	+7.84423828	-6.45556641	-0.63281250	+19.81933594	-8.30566406	+11.97509766	+1380	+6.51708984	-10.77099609	-0.68994141	+44.07714844	+12.72216797	-49.15283203	+1032
+1457971445.74200010	+8.09912109	-7.18505859	-1.00195313	+64.05029297	-6.13037109	-42.64892578	+1700	+7.84423828	-6.45556641	-0.63281250	+19.81933594	-8.32763672	+11.97509766	+1380	+6.51708984	-10.77099609	-0.68994141	+44.07714844	+12.70019531	-49.17480469	+1028
+1457971445.74620010	+8.09912109	-7.18505859	-1.00195313	+64.07226563	-6.13037109	-42.67089844	+1700	+7.84423828	-6.45556641	-0.63281250	+19.81933594	-8.34960938	+11.95312500	+1380	+6.52148438	-10.77099609	-0.68994141	+44.05517578	+12.67822266	-49.17480469	+1028
+1457971445.75040010	+8.09912109	-7.18505859	-0.99755859	+64.09423828	-6.15234375	-42.71484375	+1700	+7.84863281	-6.45556641	-0.63281250	+19.84130859	-8.37158203	+11.93115234	+1380	+6.52148438	-10.77099609	-0.68554688	+44.05517578	+12.67822266	-49.21875000	+1028
+1457971445.75449990	+8.09912109	-7.18505859	-0.99755859	+64.09423828	-6.15234375	-42.73681641	+1700	+7.84863281	-6.45556641	-0.63281250	+19.84130859	-8.39355469	+11.90917969	+1380	+6.52148438	-10.77099609	-0.68554688	+44.05517578	+12.67822266	-49.24072266	+1028
+1457971445.75869990	+8.10351563	-7.18505859	-0.99755859	+64.11621094	-6.15234375	-42.78076172	+1700	+7.84863281	-6.45556641	-0.62841797	+19.86328125	-8.41552734	+11.90917969	+1376	+6.52587891	-10.77539063	-0.68554688	+44.07714844	+12.65625000	-49.28466797	+1024
+1457971445.76700000	+8.10351563	-7.18505859	-0.99755859	+64.16015625	-6.17431641	-42.82470703	+1700	+7.85302734	-6.45556641	-0.62841797	+19.88525391	-8.48144531	+11.88720703	+1376	+6.53466797	-10.77539063	-0.67675781	+44.09912109	+12.65625000	-49.35058594	+1024
+1457971445.77119990	+8.10791016	-7.18505859	-0.99316406	+64.18212891	-6.17431641	-42.84667969	+1700	+7.85302734	-6.45556641	-0.62841797	+19.88525391	-8.50341797	+11.88720703	+1376	+6.53906250	-10.77539063	-0.67236328	+44.12109375	+12.65625000	-49.39453125	+1028
+1457971445.77530000	+8.10791016	-7.18505859	-0.99316406	+64.18212891	-6.17431641	-42.89062500	+1700	+7.85302734	-6.45556641	-0.62841797	+19.90722656	-8.52539063	+11.86523438	+1376	+6.54345703	-10.77099609	-0.66796875	+44.14306641	+12.65625000	-49.43847656	+1028
+1457971445.77950000	+8.10791016	-7.18505859	-0.99316406	+64.20410156	-6.19628906	-42.91259766	+1700	+7.85742188	-6.45556641	-0.62841797	+19.90722656	-8.54736328	+11.86523438	+1376	+6.55224609	-10.77099609	-0.66357422	+44.18701172	+12.65625000	-49.50439453	+1028
+1457971445.78370000	+8.11230469	-7.18505859	-0.99316406	+64.22607422	-6.19628906	-42.93457031	+1704	+7.85742188	-6.45556641	-0.62841797	+19.92919922	-8.56933594	+11.86523438	+1376	+6.55664063	-10.77099609	-0.65917969	+44.20898438	+12.65625000	-49.54833984	+1032
+1457971445.78780010	+8.11230469	-7.18505859	-0.99316406	+64.24804688	-6.19628906	-42.95654297	+1704	+7.85742188	-6.45556641	-0.62402344	+19.92919922	-8.59130859	+11.86523438	+1376	+6.56542969	-10.77099609	-0.65478516	+44.23095703	+12.65625000	-49.59228516	+1036
+1457971445.79200010	+8.11669922	-7.18505859	-0.98876953	+64.24804688	-6.21826172	-43.00048828	+1704	+7.85742188	-6.45556641	-0.62402344	+19.95117188	-8.63525391	+11.86523438	+1376	+6.56982422	-10.77099609	-0.65039063	+44.27490234	+12.65625000	-49.63623047	+1036
+1457971445.79620000	+8.11669922	-7.18505859	-0.98876953	+64.27001953	-6.21826172	-43.02246094	+1708	+7.86181641	-6.45556641	-0.62402344	+19.95117188	-8.65722656	+11.86523438	+1376	+6.57421875	-10.77099609	-0.64599609	+44.29687500	+12.65625000	-49.68017578	+1040
+1457971445.80450010	+8.12109375	-7.18505859	-0.98876953	+64.29199219	-6.24023438	-43.08837891	+1708	+7.86181641	-6.45556641	-0.62402344	+19.97314453	-8.67919922	+11.86523438	+1376	+6.58300781	-10.76660156	-0.64160156	+44.31884766	+12.63427734	-49.74609375	+1048
+1457971445.80870010	+8.12109375	-7.18505859	-0.98437500	+64.29199219	-6.24023438	-43.11035156	+1712	+7.86621094	-6.45556641	-0.62402344	+19.97314453	-8.70117188	+11.86523438	+1376	+6.58740234	-10.76660156	-0.63720703	+44.34082031	+12.61230469	-49.76806641	+1048
+1457971445.81279990	+8.12109375	-7.18505859	-0.98437500	+64.31396484	-6.24023438	-43.13232422	+1712	+7.86621094	-6.45556641	-0.62402344	+19.97314453	-8.72314453	+11.86523438	+1376	+6.58740234	-10.76660156	-0.63720703	+44.34082031	+12.59033203	-49.79003906	+1052
+1457971445.81699990	+8.12548828	-7.18066406	-0.98437500	+64.31396484	-6.26220703	-43.17626953	+1712	+7.86621094	-6.45556641	-0.62402344	+19.99511719	-8.74511719	+11.84326172	+1376	+6.58740234	-10.77099609	-0.63720703	+44.31884766	+12.56835938	-49.79003906	+1052
+1457971445.82119990	+8.12548828	-7.18066406	-0.98437500	+64.33593750	-6.26220703	-43.22021484	+1716	+7.86621094	-6.45556641	-0.61962891	+19.99511719	-8.76708984	+11.84326172	+1376	+6.58740234	-10.77099609	-0.63720703	+44.31884766	+12.54638672	-49.81201172	+1056
+1457971445.82530000	+8.12548828	-7.18066406	-0.97998047	+64.33593750	-6.28417969	-43.24218750	+1716	+7.87060547	-6.45556641	-0.61962891	+19.99511719	-8.78906250	+11.84326172	+1376	+6.58740234	-10.77099609	-0.63720703	+44.29687500	+12.52441406	-49.81201172	+1056
+1457971445.82950000	+8.12548828	-7.18066406	-0.97998047	+64.35791016	-6.28417969	-43.28613281	+1716	+7.87060547	-6.45556641	-0.61962891	+19.99511719	-8.81103516	+11.82128906	+1380	+6.58740234	-10.77099609	-0.64160156	+44.27490234	+12.50244141	-49.81201172	+1056
+1457971445.83780000	+8.12988281	-7.18066406	-0.97558594	+64.35791016	-6.30615234	-43.37402344	+1720	+7.87060547	-6.45556641	-0.61962891	+19.99511719	-8.85498047	+11.79931641	+1380	+6.58300781	-10.77539063	-0.64599609	+44.23095703	+12.45849609	-49.81201172	+1060
+1457971445.84200000	+8.12988281	-7.18066406	-0.97558594	+64.35791016	-6.30615234	-43.41796875	+1720	+7.87060547	-6.45556641	-0.61962891	+19.99511719	-8.87695313	+11.77734375	+1380	+6.58300781	-10.77539063	-0.64599609	+44.20898438	+12.43652344	-49.81201172	+1060
+1457971445.84610010	+8.12988281	-7.18066406	-0.97558594	+64.37988281	-6.32812500	-43.46191406	+1720	+7.87500000	-6.45556641	-0.61523438	+20.01708984	-8.89892578	+11.77734375	+1380	+6.57861328	-10.77539063	-0.64599609	+44.18701172	+12.41455078	-49.81201172	+1060
+1457971445.85030010	+8.12988281	-7.17626953	-0.97119141	+64.37988281	-6.32812500	-43.50585938	+1724	+7.87500000	-6.45556641	-0.61523438	+20.01708984	-8.92089844	+11.75537109	+1380	+6.57861328	-10.77539063	-0.65039063	+44.16503906	+12.39257813	-49.81201172	+1060
+1457971445.85450010	+8.13427734	-7.17626953	-0.97119141	+64.37988281	-6.32812500	-43.54980469	+1724	+7.87500000	-6.45556641	-0.61523438	+20.01708984	-8.94287109	+11.73339844	+1384	+6.57861328	-10.77539063	-0.65039063	+44.16503906	+12.37060547	-49.81201172	+1060
+1457971445.85859990	+8.13427734	-7.17626953	-0.97119141	+64.40185547	-6.35009766	-43.61572266	+1724	+7.87939453	-6.45556641	-0.61523438	+20.01708984	-8.96484375	+11.71142578	+1384	+6.57861328	-10.77978516	-0.65478516	+44.14306641	+12.34863281	-49.83398438	+1060
+1457971445.86279990	+8.13427734	-7.17626953	-0.96679688	+64.40185547	-6.35009766	-43.65966797	+1724	+7.87939453	-6.45117188	-0.61523438	+20.01708984	-9.00878906	+11.68945313	+1384	+6.57861328	-10.77978516	-0.65478516	+44.12109375	+12.30468750	-49.83398438	+1056
+1457971445.87109990	+8.13867188	-7.17626953	-0.96679688	+64.42382813	-6.37207031	-43.76953125	+1728	+7.88378906	-6.45117188	-0.61083984	+20.03906250	-9.07470703	+11.66748047	+1388	+6.57861328	-10.77978516	-0.65478516	+44.09912109	+12.26074219	-49.87792969	+1052
+1457971445.87529990	+8.13867188	-7.17626953	-0.96240234	+64.42382813	-6.37207031	-43.81347656	+1728	+7.88378906	-6.45117188	-0.61083984	+20.03906250	-9.09667969	+11.64550781	+1388	+6.57861328	-10.77978516	-0.65478516	+44.12109375	+12.23876953	-49.89990234	+1052
+1457971445.87949990	+8.14306641	-7.17187500	-0.96240234	+64.44580078	-6.39404297	-43.87939453	+1732	+7.88378906	-6.45117188	-0.61083984	+20.06103516	-9.14062500	+11.62353516	+1392	+6.58300781	-10.77978516	-0.65039063	+44.12109375	+12.21679688	-49.94384766	+1052
+1457971445.88360000	+8.14306641	-7.17187500	-0.96240234	+64.46777344	-6.39404297	-43.92333984	+1732	+7.88818359	-6.45117188	-0.61083984	+20.06103516	-9.18457031	+11.60156250	+1392	+6.58740234	-10.77978516	-0.65039063	+44.14306641	+12.19482422	-49.98779297	+1048
+1457971445.88780000	+8.14746094	-7.17187500	-0.96240234	+64.46777344	-6.39404297	-43.98925781	+1736	+7.88818359	-6.45117188	-0.60644531	+20.08300781	-9.22851563	+11.60156250	+1392	+6.59179688	-10.77978516	-0.64599609	+44.16503906	+12.15087891	-50.03173828	+1048
+1457971445.89610000	+8.15185547	-7.17187500	-0.95800781	+64.48974609	-6.41601563	-44.09912109	+1740	+7.89257813	-6.44677734	-0.60644531	+20.10498047	-9.29443359	+11.55761719	+1396	+6.60498047	-10.77539063	-0.64160156	+44.20898438	+12.10693359	-50.11962891	+1052
+1457971445.90030000	+8.15185547	-7.17187500	-0.95361328	+64.51171875	-6.41601563	-44.16503906	+1744	+7.89257813	-6.44677734	-0.60644531	+20.10498047	-9.33837891	+11.55761719	+1396	+6.60937500	-10.77539063	-0.63720703	+44.25292969	+12.08496094	-50.18554688	+1052
+1457971445.90450000	+8.15625000	-7.17187500	-0.95361328	+64.51171875	-6.41601563	-44.20898438	+1744	+7.89257813	-6.44677734	-0.60205078	+20.12695313	-9.36035156	+11.53564453	+1400	+6.61816406	-10.77539063	-0.63281250	+44.27490234	+12.06298828	-50.22949219	+1056
+1457971445.90860010	+8.15625000	-7.17187500	-0.95361328	+64.53369141	-6.41601563	-44.27490234	+1748	+7.89697266	-6.44677734	-0.60205078	+20.12695313	-9.40429688	+11.53564453	+1400	+6.62255859	-10.77539063	-0.62841797	+44.31884766	+12.01904297	-50.29541016	+1056
+1457971445.91280010	+8.15625000	-7.16748047	-0.94921875	+64.53369141	-6.41601563	-44.34082031	+1748	+7.89697266	-6.44677734	-0.60205078	+20.14892578	-9.44824219	+11.51367188	+1400	+6.63134766	-10.77539063	-0.62402344	+44.36279297	+11.99707031	-50.33935547	+1060
+1457971445.91689990	+8.16064453	-7.16748047	-0.94921875	+64.53369141	-6.39404297	-44.38476563	+1752	+7.89697266	-6.44677734	-0.60205078	+20.14892578	-9.47021484	+11.51367188	+1400	+6.63574219	-10.77099609	-0.61962891	+44.38476563	+11.97509766	-50.40527344	+1060
+1457971445.92529990	+8.16064453	-7.16748047	-0.94482422	+64.55566406	-6.39404297	-44.51660156	+1756	+7.89697266	-6.44677734	-0.59765625	+20.17089844	-9.51416016	+11.49169922	+1404	+6.64453125	-10.77099609	-0.61523438	+44.45068359	+11.90917969	-50.49316406	+1068
+1457971445.92940000	+8.16064453	-7.16748047	-0.94482422	+64.55566406	-6.37207031	-44.58251953	+1760	+7.90136719	-6.44677734	-0.59765625	+20.17089844	-9.55810547	+11.46972656	+1404	+6.64892578	-10.77099609	-0.61083984	+44.47265625	+11.88720703	-50.51513672	+1068
+1457971445.93359990	+8.16503906	-7.16748047	-0.94042969	+64.57763672	-6.37207031	-44.62646484	+1760	+7.90136719	-6.44677734	-0.59765625	+20.17089844	-9.55810547	+11.46972656	+1404	+6.64892578	-10.77099609	-0.61083984	+44.47265625	+11.86523438	-50.53710938	+1068
+1457971445.93779990	+8.16503906	-7.16748047	-0.94042969	+64.57763672	-6.35009766	-44.69238281	+1764	+7.90136719	-6.44677734	-0.59765625	+20.19287109	-9.58007813	+11.44775391	+1404	+6.64892578	-10.77099609	-0.61083984	+44.47265625	+11.82128906	-50.55908203	+1068
+1457971445.94190000	+8.16503906	-7.16748047	-0.94042969	+64.57763672	-6.35009766	-44.73632813	+1764	+7.90136719	-6.44238281	-0.59765625	+20.19287109	-9.60205078	+11.44775391	+1404	+6.64892578	-10.77099609	-0.61083984	+44.47265625	+11.79931641	-50.58105469	+1068
+1457971445.95030000	+8.16503906	-7.16308594	-0.93603516	+64.57763672	-6.32812500	-44.84619141	+1768	+7.90136719	-6.44238281	-0.59765625	+20.19287109	-9.62402344	+11.42578125	+1404	+6.64453125	-10.77099609	-0.61523438	+44.47265625	+11.73339844	-50.58105469	+1072
+1457971445.95440010	+8.16503906	-7.16308594	-0.93603516	+64.57763672	-6.32812500	-44.89013672	+1772	+7.90136719	-6.44238281	-0.59326172	+20.21484375	-9.64599609	+11.42578125	+1404	+6.64453125	-10.77099609	-0.61523438	+44.45068359	+11.71142578	-50.58105469	+1072
+1457971445.95860000	+8.16503906	-7.16308594	-0.93603516	+64.59960938	-6.30615234	-44.93408203	+1772	+7.90136719	-6.44238281	-0.59326172	+20.21484375	-9.64599609	+11.42578125	+1404	+6.64013672	-10.77099609	-0.61962891	+44.45068359	+11.68945313	-50.58105469	+1072
+1457971445.96280000	+8.16503906	-7.16308594	-0.93603516	+64.59960938	-6.30615234	-44.97802734	+1772	+7.90136719	-6.44238281	-0.59326172	+20.21484375	-9.66796875	+11.40380859	+1408	+6.64013672	-10.77099609	-0.61962891	+44.42871094	+11.64550781	-50.58105469	+1072
+1457971445.96690010	+8.16503906	-7.16308594	-0.93603516	+64.59960938	-6.28417969	-45.00000000	+1776	+7.90136719	-6.44238281	-0.59326172	+20.21484375	-9.66796875	+11.40380859	+1408	+6.63574219	-10.77539063	-0.62402344	+44.40673828	+11.62353516	-50.58105469	+1072
+1457971445.97110010	+8.16503906	-7.16308594	-0.93603516	+64.59960938	-6.28417969	-45.04394531	+1776	+7.90136719	-6.44238281	-0.59326172	+20.21484375	-9.66796875	+11.40380859	+1408	+6.63134766	-10.77539063	-0.62402344	+44.40673828	+11.60156250	-50.58105469	+1072
+1457971445.97939990	+8.16503906	-7.15869141	-0.93603516	+64.59960938	-6.28417969	-45.08789063	+1776	+7.90136719	-6.44238281	-0.59326172	+20.23681641	-9.68994141	+11.40380859	+1408	+6.62695313	-10.77539063	-0.63281250	+44.38476563	+11.53564453	-50.58105469	+1068
+1457971445.98359990	+8.16503906	-7.15869141	-0.93603516	+64.59960938	-6.28417969	-45.13183594	+1780	+7.90136719	-6.44238281	-0.59326172	+20.23681641	-9.68994141	+11.40380859	+1408	+6.62695313	-10.77539063	-0.63281250	+44.36279297	+11.51367188	-50.58105469	+1068
+1457971445.98779990	+8.16503906	-7.15869141	-0.93603516	+64.62158203	-6.28417969	-45.15380859	+1780	+7.90136719	-6.44238281	-0.59326172	+20.23681641	-9.68994141	+11.42578125	+1412	+6.62695313	-10.77539063	-0.63281250	+44.36279297	+11.49169922	-50.58105469	+1064
+1457971445.99190000	+8.16503906	-7.15869141	-0.93164063	+64.62158203	-6.28417969	-45.17578125	+1780	+7.90136719	-6.44238281	-0.59326172	+20.23681641	-9.71191406	+11.42578125	+1412	+6.62695313	-10.77539063	-0.63720703	+44.36279297	+11.46972656	-50.60302734	+1060
+1457971445.99609990	+8.16503906	-7.15869141	-0.93164063	+64.62158203	-6.26220703	-45.19775391	+1780	+7.90136719	-6.44238281	-0.59326172	+20.23681641	-9.71191406	+11.42578125	+1412	+6.62695313	-10.77539063	-0.63720703	+44.36279297	+11.44775391	-50.60302734	+1060
+1457971446.00020000	+8.16943359	-7.15869141	-0.93164063	+64.62158203	-6.28417969	-45.21972656	+1784	+7.90136719	-6.44238281	-0.59326172	+20.25878906	-9.71191406	+11.42578125	+1412	+6.62695313	-10.77539063	-0.63281250	+44.36279297	+11.42578125	-50.62500000	+1056
+1457971446.00440000	+8.16943359	-7.15869141	-0.93164063	+64.62158203	-6.28417969	-45.24169922	+1784	+7.90136719	-6.43798828	-0.59326172	+20.25878906	-9.71191406	+11.42578125	+1412	+6.63134766	-10.77539063	-0.63281250	+44.38476563	+11.40380859	-50.64697266	+1056
+1457971446.01270010	+8.16943359	-7.15869141	-0.93164063	+64.64355469	-6.28417969	-45.28564453	+1788	+7.90576172	-6.43798828	-0.59326172	+20.25878906	-9.73388672	+11.44775391	+1416	+6.63574219	-10.77539063	-0.63281250	+44.40673828	+11.38183594	-50.69091797	+1056
+1457971446.01690010	+8.16943359	-7.15869141	-0.93164063	+64.64355469	-6.26220703	-45.30761719	+1788	+7.90576172	-6.43798828	-0.59326172	+20.25878906	-9.73388672	+11.44775391	+1416	+6.64013672	-10.77539063	-0.62841797	+44.42871094	+11.35986328	-50.73486328	+1056
+1457971446.02110000	+8.17382813	-7.15869141	-0.93164063	+64.64355469	-6.26220703	-45.32958984	+1788	+7.90576172	-6.43798828	-0.59326172	+20.25878906	-9.75585938	+11.46972656	+1416	+6.64453125	-10.77539063	-0.62402344	+44.47265625	+11.35986328	-50.75683594	+1056
+1457971446.02519990	+8.17382813	-7.15869141	-0.93164063	+64.64355469	-6.26220703	-45.35156250	+1792	+7.90576172	-6.43798828	-0.59326172	+20.28076172	-9.75585938	+11.46972656	+1416	+6.64892578	-10.77539063	-0.62402344	+44.49462891	+11.33789063	-50.80078125	+1056
+1457971446.02940010	+8.17382813	-7.15869141	-0.92724609	+64.66552734	-6.26220703	-45.39550781	+1792	+7.90576172	-6.43798828	-0.59326172	+20.28076172	-9.77783203	+11.49169922	+1416	+6.65332031	-10.77539063	-0.61962891	+44.51660156	+11.33789063	-50.84472656	+1056
+1457971446.03360010	+8.17382813	-7.15869141	-0.92724609	+64.66552734	-6.26220703	-45.41748047	+1796	+7.90576172	-6.43798828	-0.58886719	+20.28076172	-9.77783203	+11.49169922	+1420	+6.65771484	-10.77539063	-0.61523438	+44.53857422	+11.31591797	-50.86669922	+1060
+1457971446.04189990	+8.17822266	-7.16308594	-0.92724609	+64.66552734	-6.24023438	-45.46142578	+1796	+7.90576172	-6.43798828	-0.58886719	+20.30273438	-9.79980469	+11.51367188	+1420	+6.66210938	-10.77539063	-0.61083984	+44.58251953	+11.29394531	-50.95458984	+1064
+1457971446.04609990	+8.17822266	-7.16308594	-0.92724609	+64.66552734	-6.21826172	-45.48339844	+1800	+7.91015625	-6.43798828	-0.58886719	+20.30273438	-9.82177734	+11.53564453	+1420	+6.66650391	-10.77539063	-0.60644531	+44.60449219	+11.29394531	-50.97656250	+1064
+1457971446.05020000	+8.17822266	-7.16308594	-0.92724609	+64.64355469	-6.21826172	-45.50537109	+1800	+7.91015625	-6.43798828	-0.58886719	+20.30273438	-9.84375000	+11.55761719	+1424	+6.67089844	-10.77539063	-0.60644531	+44.62646484	+11.27197266	-50.99853516	+1064
+1457971446.05440000	+8.17822266	-7.16308594	-0.92724609	+64.64355469	-6.19628906	-45.54931641	+1800	+7.91015625	-6.44238281	-0.58886719	+20.30273438	-9.86572266	+11.57958984	+1424	+6.67089844	-10.77539063	-0.60644531	+44.64843750	+11.27197266	-51.02050781	+1068
+1457971446.05859990	+8.17822266	-7.16308594	-0.92724609	+64.64355469	-6.17431641	-45.57128906	+1804	+7.91015625	-6.44238281	-0.58886719	+20.32470703	-9.86572266	+11.60156250	+1424	+6.67089844	-10.77539063	-0.60644531	+44.64843750	+11.25000000	-51.04248047	+1068
+1457971446.06270000	+8.17822266	-7.16308594	-0.92724609	+64.62158203	-6.15234375	-45.59326172	+1804	+7.91015625	-6.44238281	-0.58447266	+20.32470703	-9.88769531	+11.62353516	+1424	+6.67089844	-10.77539063	-0.60644531	+44.64843750	+11.25000000	-51.04248047	+1068
+1457971446.06690000	+8.17822266	-7.16308594	-0.92724609	+64.62158203	-6.13037109	-45.63720703	+1804	+7.91015625	-6.44238281	-0.58447266	+20.32470703	-9.88769531	+11.62353516	+1428	+6.67089844	-10.77539063	-0.60644531	+44.64843750	+11.22802734	-51.04248047	+1068
+1457971446.07520010	+8.17822266	-7.16748047	-0.92724609	+64.59960938	-6.08642578	-45.68115234	+1808	+7.91455078	-6.44238281	-0.58447266	+20.32470703	-9.90966797	+11.64550781	+1428	+6.66650391	-10.77978516	-0.60644531	+44.60449219	+11.20605469	-51.04248047	+1072
+1457971446.07940010	+8.17822266	-7.16748047	-0.92724609	+64.57763672	-6.06445313	-45.72509766	+1808	+7.91455078	-6.44238281	-0.58447266	+20.32470703	-9.90966797	+11.66748047	+1428	+6.66210938	-10.77978516	-0.61083984	+44.60449219	+11.18408203	-51.04248047	+1072
+1457971446.08349990	+8.17822266	-7.16748047	-0.92724609	+64.55566406	-6.02050781	-45.74707031	+1808	+7.91455078	-6.44238281	-0.58447266	+20.32470703	-9.93164063	+11.68945313	+1428	+6.66210938	-10.77978516	-0.61083984	+44.58251953	+11.16210938	-51.02050781	+1072
+1457971446.08769990	+8.17822266	-7.16748047	-0.92724609	+64.53369141	-5.99853516	-45.79101563	+1808	+7.91455078	-6.44238281	-0.58447266	+20.32470703	-9.93164063	+11.68945313	+1432	+6.65771484	-10.78417969	-0.61523438	+44.56054688	+11.16210938	-51.02050781	+1072
+1457971446.09190010	+8.17822266	-7.16748047	-0.92285156	+64.51171875	-5.97656250	-45.81298828	+1808	+7.91455078	-6.44238281	-0.58447266	+20.32470703	-9.93164063	+11.68945313	+1432	+6.65771484	-10.78417969	-0.61523438	+44.53857422	+11.14013672	-50.99853516	+1072
+1457971446.09600000	+8.18261719	-7.16748047	-0.92285156	+64.51171875	-5.95458984	-45.85693359	+1808	+7.91455078	-6.44238281	-0.58447266	+20.32470703	-9.93164063	+11.71142578	+1432	+6.65332031	-10.78417969	-0.61962891	+44.51660156	+11.11816406	-50.99853516	+1072
+1457971446.10019990	+8.18261719	-7.16748047	-0.92285156	+64.48974609	-5.93261719	-45.87890625	+1808	+7.91455078	-6.44238281	-0.58447266	+20.32470703	-9.93164063	+11.71142578	+1436	+6.64892578	-10.78857422	-0.61962891	+44.49462891	+11.11816406	-50.97656250	+1072
+1457971446.10850000	+8.18261719	-7.17187500	-0.92285156	+64.44580078	-5.88867188	-45.94482422	+1808	+7.91455078	-6.44677734	-0.58447266	+20.30273438	-9.95361328	+11.73339844	+1436	+6.64892578	-10.78857422	-0.62402344	+44.45068359	+11.09619141	-50.97656250	+1068
+1457971446.11270000	+8.18701172	-7.17187500	-0.92285156	+64.42382813	-5.86669922	-45.98876953	+1812	+7.91894531	-6.44677734	-0.58007813	+20.30273438	-9.95361328	+11.73339844	+1436	+6.64453125	-10.78857422	-0.62841797	+44.42871094	+11.07421875	-50.97656250	+1068
+1457971446.11690000	+8.18701172	-7.17187500	-0.92285156	+64.42382813	-5.86669922	-46.01074219	+1812	+7.91894531	-6.44677734	-0.58007813	+20.30273438	-9.95361328	+11.73339844	+1440	+6.64453125	-10.79296875	-0.62841797	+44.42871094	+11.07421875	-50.97656250	+1068
+1457971446.12100010	+8.18701172	-7.17187500	-0.91845703	+64.40185547	-5.84472656	-46.05468750	+1812	+7.91894531	-6.44677734	-0.58007813	+20.30273438	-9.97558594	+11.73339844	+1440	+6.64453125	-10.79296875	-0.62841797	+44.42871094	+11.05224609	-50.97656250	+1064
+1457971446.12520000	+8.18701172	-7.17187500	-0.91845703	+64.37988281	-5.84472656	-46.07666016	+1812	+7.91894531	-6.44677734	-0.58007813	+20.28076172	-9.97558594	+11.75537109	+1440	+6.64453125	-10.79296875	-0.62841797	+44.40673828	+11.05224609	-50.97656250	+1064
+1457971446.12940000	+8.19140625	-7.17626953	-0.91845703	+64.37988281	-5.84472656	-46.12060547	+1812	+7.91894531	-6.44677734	-0.58007813	+20.28076172	-9.99755859	+11.75537109	+1444	+6.64892578	-10.79296875	-0.62841797	+44.40673828	+11.03027344	-50.99853516	+1060
+1457971446.13770010	+8.19580078	-7.17626953	-0.91406250	+64.35791016	-5.84472656	-46.16455078	+1812	+7.92333984	-6.44677734	-0.58007813	+20.25878906	-10.04150391	+11.77734375	+1444	+6.64892578	-10.79296875	-0.62402344	+44.40673828	+11.03027344	-51.04248047	+1060
+1457971446.14190010	+8.19580078	-7.17626953	-0.91406250	+64.33593750	-5.84472656	-46.18652344	+1816	+7.92333984	-6.44677734	-0.57568359	+20.25878906	-10.04150391	+11.79931641	+1448	+6.65332031	-10.79296875	-0.62402344	+44.42871094	+11.03027344	-51.06445313	+1056
+1457971446.14599990	+8.19580078	-7.18066406	-0.91406250	+64.31396484	-5.84472656	-46.20849609	+1816	+7.92773438	-6.45117188	-0.57568359	+20.25878906	-10.06347656	+11.79931641	+1448	+6.65771484	-10.79296875	-0.61962891	+44.42871094	+11.03027344	-51.08642578	+1056
+1457971446.15019990	+8.19580078	-7.18066406	-0.91406250	+64.31396484	-5.84472656	-46.23046875	+1816	+7.92773438	-6.45117188	-0.57568359	+20.23681641	-10.08544922	+11.82128906	+1452	+6.65771484	-10.79296875	-0.61962891	+44.42871094	+11.00830078	-51.10839844	+1056
+1457971446.15430000	+8.20019531	-7.18066406	-0.91406250	+64.29199219	-5.84472656	-46.25244141	+1820	+7.92773438	-6.45117188	-0.57568359	+20.23681641	-10.10742188	+11.84326172	+1452	+6.66210938	-10.79296875	-0.61523438	+44.45068359	+11.00830078	-51.13037109	+1060
+1457971446.15850000	+8.20019531	-7.18066406	-0.91406250	+64.29199219	-5.84472656	-46.27441406	+1820	+7.93212891	-6.45117188	-0.57568359	+20.21484375	-10.12939453	+11.84326172	+1452	+6.66650391	-10.79296875	-0.61083984	+44.45068359	+11.00830078	-51.17431641	+1060
+1457971446.16269990	+8.20019531	-7.18066406	-0.91406250	+64.27001953	-5.84472656	-46.29638672	+1820	+7.93212891	-6.45117188	-0.57568359	+20.21484375	-10.12939453	+11.86523438	+1456	+6.66650391	-10.79296875	-0.61083984	+44.47265625	+11.00830078	-51.19628906	+1060
+1457971446.17100000	+8.20019531	-7.18505859	-0.90966797	+64.24804688	-5.84472656	-46.31835938	+1824	+7.93652344	-6.45117188	-0.57128906	+20.19287109	-10.15136719	+11.88720703	+1456	+6.67529297	-10.78857422	-0.60644531	+44.47265625	+11.00830078	-51.24023438	+1064
+1457971446.17520000	+8.20019531	-7.18505859	-0.90966797	+64.22607422	-5.82275391	-46.34033203	+1824	+7.93652344	-6.45117188	-0.57128906	+20.17089844	-10.15136719	+11.90917969	+1456	+6.67529297	-10.78857422	-0.60205078	+44.47265625	+11.00830078	-51.26220703	+1064
+1457971446.17930010	+8.20019531	-7.18505859	-0.90966797	+64.20410156	-5.82275391	-46.34033203	+1828	+7.93652344	-6.45117188	-0.57128906	+20.14892578	-10.15136719	+11.90917969	+1460	+6.67529297	-10.78857422	-0.60205078	+44.47265625	+11.00830078	-51.28417969	+1064
+1457971446.18350010	+8.20019531	-7.18505859	-0.90966797	+64.18212891	-5.82275391	-46.36230469	+1828	+7.93652344	-6.45117188	-0.57128906	+20.14892578	-10.15136719	+11.90917969	+1460	+6.67529297	-10.78857422	-0.60205078	+44.45068359	+11.00830078	-51.28417969	+1064
+1457971446.19180010	+8.20019531	-7.18505859	-0.90966797	+64.16015625	-5.80078125	-46.38427734	+1832	+7.94091797	-6.45556641	-0.57128906	+20.10498047	-10.15136719	+11.93115234	+1460	+6.67529297	-10.79296875	-0.60205078	+44.42871094	+10.98632813	-51.30615234	+1064
+1457971446.20020010	+8.20019531	-7.18945313	-0.90966797	+64.11621094	-5.77880859	-46.40625000	+1836	+7.94091797	-6.45556641	-0.57128906	+20.08300781	-10.15136719	+11.93115234	+1460	+6.67529297	-10.79296875	-0.60205078	+44.38476563	+10.98632813	-51.30615234	+1064
+1457971446.20849990	+8.20019531	-7.18945313	-0.90966797	+64.05029297	-5.73486328	-46.42822266	+1840	+7.94091797	-6.45556641	-0.57128906	+20.03906250	-10.12939453	+11.93115234	+1464	+6.67089844	-10.79296875	-0.60644531	+44.36279297	+10.96435547	-51.28417969	+1068
+1457971446.21680000	+8.20019531	-7.18945313	-0.90966797	+64.00634766	-5.71289063	-46.47216797	+1844	+7.94091797	-6.45556641	-0.57128906	+19.99511719	-10.10742188	+11.93115234	+1464	+6.66650391	-10.79736328	-0.60644531	+44.31884766	+10.96435547	-51.26220703	+1068
+1457971446.22519990	+8.20019531	-7.19384766	-0.90966797	+63.96240234	-5.66894531	-46.51611328	+1848	+7.94531250	-6.45996094	-0.57128906	+19.95117188	-10.10742188	+11.90917969	+1468	+6.66210938	-10.79736328	-0.61083984	+44.27490234	+10.94238281	-51.26220703	+1064
+1457971446.23760010	+8.20458984	-7.19384766	-0.90966797	+63.87451172	-5.64697266	-46.60400391	+1852	+7.94531250	-6.45996094	-0.57128906	+19.86328125	-10.10742188	+11.90917969	+1472	+6.65771484	-10.79736328	-0.61083984	+44.23095703	+10.94238281	-51.24023438	+1064
+1457971446.24600010	+8.20458984	-7.19384766	-0.90527344	+63.83056641	-5.64697266	-46.66992188	+1856	+7.94970703	-6.45996094	-0.57128906	+19.79736328	-10.10742188	+11.93115234	+1476	+6.65771484	-10.79736328	-0.61083984	+44.20898438	+10.92041016	-51.26220703	+1060
+1457971446.25009990	+8.20898438	-7.19384766	-0.90527344	+63.80859375	-5.64697266	-46.69189453	+1856	+7.94970703	-6.46435547	-0.57128906	+19.77539063	-10.12939453	+11.93115234	+1476	+6.65771484	-10.79736328	-0.61083984	+44.18701172	+10.92041016	-51.26220703	+1060
+1457971446.25850010	+8.21337891	-7.19824219	-0.90087891	+63.78662109	-5.66894531	-46.77978516	+1864	+7.95410156	-6.46435547	-0.57128906	+19.70947266	-10.17333984	+11.95312500	+1484	+6.66210938	-10.80175781	-0.61083984	+44.16503906	+10.89843750	-51.28417969	+1060
+1457971446.26259990	+8.21337891	-7.19824219	-0.90087891	+63.76464844	-5.66894531	-46.82373047	+1864	+7.95410156	-6.46435547	-0.56689453	+19.66552734	-10.19531250	+11.97509766	+1484	+6.66210938	-10.80175781	-0.61083984	+44.14306641	+10.87646484	-51.30615234	+1060
+1457971446.27099990	+8.21777344	-7.19824219	-0.89648438	+63.74267578	-5.69091797	-46.88964844	+1872	+7.96289063	-6.46435547	-0.56689453	+19.59960938	-10.23925781	+11.99707031	+1488	+6.66650391	-10.80175781	-0.60644531	+44.14306641	+10.85449219	-51.37207031	+1060
+1457971446.27510000	+8.22216797	-7.20263672	-0.89648438	+63.72070313	-5.71289063	-46.93359375	+1872	+7.96289063	-6.46435547	-0.56689453	+19.57763672	-10.26123047	+12.04101563	+1492	+6.67089844	-10.80175781	-0.60205078	+44.12109375	+10.85449219	-51.39404297	+1060
+1457971446.28350000	+8.22656250	-7.20263672	-0.89208984	+63.69873047	-5.73486328	-46.99951172	+1880	+7.96728516	-6.46435547	-0.56250000	+19.51171875	-10.30517578	+12.08496094	+1500	+6.67529297	-10.79736328	-0.59326172	+44.09912109	+10.83251953	-51.48193359	+1064
+1457971446.29180000	+8.23095703	-7.20263672	-0.89208984	+63.67675781	-5.75683594	-47.06542969	+1888	+7.97167969	-6.46875000	-0.56250000	+19.44580078	-10.34912109	+12.12890625	+1504	+6.68408203	-10.80175781	-0.58447266	+44.07714844	+10.78857422	-51.54785156	+1068
+1457971446.30010010	+8.23535156	-7.20703125	-0.89208984	+63.63281250	-5.77880859	-47.10937500	+1892	+7.97607422	-6.46875000	-0.56250000	+19.37988281	-10.37109375	+12.17285156	+1508	+6.68847656	-10.80175781	-0.58007813	+44.01123047	+10.76660156	-51.61376953	+1072
+1457971446.30430010	+8.23535156	-7.20703125	-0.88769531	+63.61083984	-5.77880859	-47.13134766	+1896	+7.98046875	-6.46875000	-0.55810547	+19.33593750	-10.37109375	+12.19482422	+1512	+6.68847656	-10.80175781	-0.58007813	+43.96728516	+10.74462891	-51.63574219	+1076
+1457971446.30839990	+8.23535156	-7.20703125	-0.88769531	+63.61083984	-5.77880859	-47.15332031	+1896	+7.98046875	-6.46875000	-0.55810547	+19.31396484	-10.37109375	+12.21679688	+1512	+6.68847656	-10.80175781	-0.58007813	+43.94531250	+10.72265625	-51.65771484	+1076
+1457971446.31259990	+8.23974609	-7.20703125	-0.88769531	+63.58886719	-5.77880859	-47.17529297	+1900	+7.98486328	-6.46875000	-0.55810547	+19.29199219	-10.34912109	+12.23876953	+1516	+6.68408203	-10.80615234	-0.58007813	+43.90136719	+10.70068359	-51.65771484	+1076
+1457971446.32090000	+8.23974609	-7.20703125	-0.88769531	+63.56689453	-5.77880859	-47.21923828	+1904	+7.98486328	-6.46875000	-0.55810547	+19.22607422	-10.34912109	+12.26074219	+1520	+6.67968750	-10.80615234	-0.58007813	+43.81347656	+10.67871094	-51.65771484	+1080
+1457971446.32509990	+8.23974609	-7.20703125	-0.88769531	+63.54492188	-5.75683594	-47.24121094	+1904	+7.98486328	-6.47314453	-0.55810547	+19.20410156	-10.32714844	+12.28271484	+1520	+6.67968750	-10.81054688	-0.58447266	+43.76953125	+10.67871094	-51.65771484	+1080
+1457971446.32929990	+8.23974609	-7.21142578	-0.88769531	+63.54492188	-5.75683594	-47.24121094	+1908	+7.98486328	-6.47314453	-0.55810547	+19.18212891	-10.32714844	+12.28271484	+1524	+6.67529297	-10.81054688	-0.58447266	+43.72558594	+10.65673828	-51.63574219	+1084
+1457971446.33340000	+8.23974609	-7.21142578	-0.88769531	+63.52294922	-5.75683594	-47.26318359	+1908	+7.98925781	-6.47314453	-0.55810547	+19.16015625	-10.30517578	+12.30468750	+1524	+6.67089844	-10.81054688	-0.58886719	+43.68164063	+10.65673828	-51.63574219	+1084
+1457971446.33760000	+8.23974609	-7.21142578	-0.88769531	+63.52294922	-5.73486328	-47.26318359	+1912	+7.98925781	-6.47314453	-0.55810547	+19.11621094	-10.30517578	+12.30468750	+1528	+6.66650391	-10.81494141	-0.58886719	+43.65966797	+10.63476563	-51.61376953	+1084
+1457971446.34590010	+8.23974609	-7.21142578	-0.88769531	+63.50097656	-5.73486328	-47.30712891	+1916	+7.98925781	-6.47753906	-0.55810547	+19.07226563	-10.28320313	+12.32666016	+1532	+6.66210938	-10.81494141	-0.59326172	+43.59375000	+10.61279297	-51.59179688	+1080
+1457971446.35010000	+8.23974609	-7.21142578	-0.88769531	+63.50097656	-5.73486328	-47.30712891	+1916	+7.98925781	-6.47753906	-0.56250000	+19.05029297	-10.26123047	+12.34863281	+1536	+6.66210938	-10.81933594	-0.59326172	+43.57177734	+10.61279297	-51.59179688	+1080
+1457971446.35430000	+8.23974609	-7.21142578	-0.88769531	+63.47900391	-5.73486328	-47.32910156	+1920	+7.98925781	-6.47753906	-0.56250000	+19.02832031	-10.26123047	+12.34863281	+1536	+6.65771484	-10.81933594	-0.59765625	+43.54980469	+10.61279297	-51.59179688	+1080
+1457971446.35840010	+8.23974609	-7.21142578	-0.88330078	+63.47900391	-5.73486328	-47.35107422	+1920	+7.98925781	-6.47753906	-0.56250000	+19.02832031	-10.26123047	+12.37060547	+1540	+6.65771484	-10.81933594	-0.59765625	+43.52783203	+10.59082031	-51.59179688	+1076
+1457971446.36680010	+8.23974609	-7.21582031	-0.88330078	+63.47900391	-5.73486328	-47.37304688	+1924	+7.99365234	-6.47753906	-0.56250000	+18.98437500	-10.26123047	+12.39257813	+1544	+6.65771484	-10.81933594	-0.59765625	+43.48388672	+10.59082031	-51.59179688	+1072
+1457971446.37089990	+8.23974609	-7.21582031	-0.88330078	+63.45703125	-5.73486328	-47.39501953	+1924	+7.99365234	-6.47753906	-0.56250000	+18.96240234	-10.26123047	+12.39257813	+1544	+6.65771484	-10.82373047	-0.59765625	+43.48388672	+10.59082031	-51.61376953	+1072
+1457971446.37509990	+8.24414063	-7.21582031	-0.88330078	+63.45703125	-5.73486328	-47.41699219	+1928	+7.99365234	-6.48193359	-0.56250000	+18.94042969	-10.26123047	+12.41455078	+1544	+6.65771484	-10.82373047	-0.59765625	+43.48388672	+10.59082031	-51.61376953	+1068
+1457971446.37930010	+8.24414063	-7.21582031	-0.88330078	+63.45703125	-5.73486328	-47.43896484	+1928	+7.99365234	-6.48193359	-0.55810547	+18.94042969	-10.26123047	+12.41455078	+1548	+6.65771484	-10.82373047	-0.59326172	+43.48388672	+10.56884766	-51.63574219	+1068
+1457971446.38340000	+8.24414063	-7.21582031	-0.87890625	+63.45703125	-5.75683594	-47.46093750	+1932	+7.99365234	-6.48193359	-0.55810547	+18.91845703	-10.26123047	+12.43652344	+1548	+6.65771484	-10.82373047	-0.59326172	+43.48388672	+10.56884766	-51.65771484	+1068
+1457971446.38759990	+8.24414063	-7.22021484	-0.87890625	+63.45703125	-5.75683594	-47.48291016	+1932	+7.99365234	-6.48193359	-0.55810547	+18.89648438	-10.26123047	+12.43652344	+1552	+6.66210938	-10.82373047	-0.59326172	+43.48388672	+10.56884766	-51.67968750	+1068
+1457971446.39590000	+8.24853516	-7.22021484	-0.87890625	+63.45703125	-5.77880859	-47.52685547	+1940	+7.99804688	-6.48193359	-0.55810547	+18.87451172	-10.28320313	+12.45849609	+1556	+6.66650391	-10.82373047	-0.58447266	+43.48388672	+10.54687500	-51.72363281	+1068
+1457971446.40010000	+8.24853516	-7.22021484	-0.87451172	+63.45703125	-5.77880859	-47.54882813	+1940	+7.99804688	-6.48193359	-0.55810547	+18.85253906	-10.30517578	+12.45849609	+1556	+6.67089844	-10.82373047	-0.58447266	+43.50585938	+10.54687500	-51.76757813	+1068
+1457971446.40840010	+8.25292969	-7.22460938	-0.87451172	+63.45703125	-5.82275391	-47.59277344	+1948	+8.00244141	-6.48632813	-0.55810547	+18.80859375	-10.32714844	+12.48046875	+1560	+6.67529297	-10.82373047	-0.57568359	+43.50585938	+10.54687500	-51.83349609	+1068
+1457971446.41669990	+8.25732422	-7.22460938	-0.87011719	+63.45703125	-5.84472656	-47.65869141	+1952	+8.00244141	-6.48632813	-0.55810547	+18.78662109	-10.34912109	+12.50244141	+1564	+6.68408203	-10.82373047	-0.57128906	+43.52783203	+10.52490234	-51.89941406	+1072
+1457971446.42510010	+8.25732422	-7.22900391	-0.87011719	+63.45703125	-5.86669922	-47.70263672	+1960	+8.00683594	-6.48632813	-0.55371094	+18.74267578	-10.37109375	+12.52441406	+1568	+6.68847656	-10.82373047	-0.56250000	+43.52783203	+10.48095703	-51.96533203	+1076
+1457971446.43759990	+8.26171875	-7.22900391	-0.86572266	+63.43505859	-5.93261719	-47.79052734	+1968	+8.01123047	-6.48632813	-0.54931641	+18.65478516	-10.41503906	+12.52441406	+1572	+6.69287109	-10.82812500	-0.56250000	+43.48388672	+10.41503906	-52.00927734	+1076
+1457971446.44590000	+8.26171875	-7.22900391	-0.86572266	+63.43505859	-5.95458984	-47.83447266	+1972	+8.01123047	-6.49072266	-0.54931641	+18.58886719	-10.43701172	+12.52441406	+1576	+6.68847656	-10.83251953	-0.56250000	+43.41796875	+10.37109375	-52.00927734	+1076
+1457971446.45009990	+8.26611328	-7.22900391	-0.86572266	+63.41308594	-5.97656250	-47.83447266	+1972	+8.01123047	-6.49072266	-0.54931641	+18.56689453	-10.43701172	+12.52441406	+1580	+6.68847656	-10.83251953	-0.56689453	+43.39599609	+10.34912109	-52.00927734	+1076
+1457971446.45420000	+8.26611328	-7.23339844	-0.86572266	+63.41308594	-5.97656250	-47.85644531	+1976	+8.01562500	-6.49072266	-0.54931641	+18.54492188	-10.43701172	+12.52441406	+1584	+6.68408203	-10.83251953	-0.56689453	+43.35205078	+10.32714844	-51.98730469	+1076
+1457971446.45840000	+8.26611328	-7.23339844	-0.86572266	+63.41308594	-5.99853516	-47.87841797	+1976	+8.01562500	-6.49072266	-0.54931641	+18.50097656	-10.45898438	+12.52441406	+1584	+6.68408203	-10.83691406	-0.57128906	+43.33007813	+10.30517578	-51.98730469	+1076
+1457971446.46670010	+8.26611328	-7.23339844	-0.86572266	+63.39111328	-6.02050781	-47.92236328	+1980	+8.01562500	-6.49072266	-0.54492188	+18.45703125	-10.45898438	+12.52441406	+1592	+6.67529297	-10.83691406	-0.57568359	+43.26416016	+10.26123047	-51.96533203	+1076
+1457971446.47090010	+8.26611328	-7.23339844	-0.86132813	+63.39111328	-6.02050781	-47.92236328	+1980	+8.01562500	-6.49072266	-0.54492188	+18.41308594	-10.45898438	+12.52441406	+1592	+6.67529297	-10.84130859	-0.58007813	+43.22021484	+10.23925781	-51.94335938	+1072
+1457971446.47499990	+8.26611328	-7.23339844	-0.86132813	+63.39111328	-6.04248047	-47.94433594	+1984	+8.02001953	-6.49072266	-0.54492188	+18.39111328	-10.45898438	+12.52441406	+1596	+6.67089844	-10.84130859	-0.58007813	+43.19824219	+10.21728516	-51.94335938	+1072
+1457971446.47919990	+8.26611328	-7.23339844	-0.86132813	+63.39111328	-6.06445313	-47.96630859	+1984	+8.02001953	-6.49072266	-0.54492188	+18.36914063	-10.48095703	+12.54638672	+1600	+6.67089844	-10.84130859	-0.58007813	+43.17626953	+10.19531250	-51.92138672	+1072
+1457971446.48750000	+8.26611328	-7.23339844	-0.86132813	+63.39111328	-6.08642578	-47.98828125	+1988	+8.02001953	-6.49072266	-0.54492188	+18.32519531	-10.48095703	+12.54638672	+1604	+6.66650391	-10.84570313	-0.58447266	+43.15429688	+10.17333984	-51.92138672	+1068
+1457971446.49589990	+8.27050781	-7.23339844	-0.86132813	+63.39111328	-6.10839844	-48.03222656	+1988	+8.02001953	-6.49072266	-0.54492188	+18.30322266	-10.50292969	+12.54638672	+1608	+6.67089844	-10.84570313	-0.58007813	+43.13232422	+10.12939453	-51.94335938	+1060
+1457971446.50000000	+8.27050781	-7.23339844	-0.86132813	+63.41308594	-6.10839844	-48.05419922	+1992	+8.02001953	-6.49072266	-0.54492188	+18.28125000	-10.50292969	+12.54638672	+1612	+6.67089844	-10.84570313	-0.58007813	+43.13232422	+10.12939453	-51.94335938	+1060
+1457971446.50840000	+8.27050781	-7.23339844	-0.86132813	+63.41308594	-6.13037109	-48.07617188	+1996	+8.02441406	-6.49072266	-0.54052734	+18.25927734	-10.52490234	+12.54638672	+1616	+6.67529297	-10.84570313	-0.57568359	+43.15429688	+10.10742188	-51.98730469	+1060
+1457971446.51250000	+8.27050781	-7.23339844	-0.85693359	+63.43505859	-6.15234375	-48.09814453	+1996	+8.02441406	-6.49072266	-0.54052734	+18.25927734	-10.52490234	+12.54638672	+1620	+6.67529297	-10.84570313	-0.57568359	+43.15429688	+10.10742188	-52.00927734	+1056
+1457971446.51670000	+8.27490234	-7.23339844	-0.85693359	+63.43505859	-6.15234375	-48.12011719	+1996	+8.02441406	-6.49072266	-0.54052734	+18.25927734	-10.54687500	+12.54638672	+1620	+6.67968750	-10.84570313	-0.57128906	+43.17626953	+10.08544922	-52.03125000	+1056
+1457971446.52090000	+8.27490234	-7.23339844	-0.85693359	+63.45703125	-6.17431641	-48.12011719	+2000	+8.02441406	-6.49072266	-0.54052734	+18.23730469	-10.54687500	+12.54638672	+1624	+6.68408203	-10.84570313	-0.57128906	+43.19824219	+10.08544922	-52.05322266	+1056
+1457971446.52920010	+8.27490234	-7.23339844	-0.85693359	+63.47900391	-6.19628906	-48.16406250	+2004	+8.02441406	-6.49072266	-0.54052734	+18.23730469	-10.56884766	+12.52441406	+1624	+6.68847656	-10.84130859	-0.56250000	+43.22021484	+10.08544922	-52.09716797	+1060
+1457971446.53340010	+8.27490234	-7.23339844	-0.85693359	+63.47900391	-6.19628906	-48.18603516	+2004	+8.02441406	-6.49072266	-0.54052734	+18.23730469	-10.56884766	+12.52441406	+1628	+6.69287109	-10.84130859	-0.56250000	+43.24218750	+10.06347656	-52.11914063	+1060
+1457971446.54169990	+8.27929688	-7.23339844	-0.85253906	+63.50097656	-6.21826172	-48.20800781	+2008	+8.02441406	-6.49072266	-0.54052734	+18.21533203	-10.56884766	+12.52441406	+1628	+6.69726563	-10.84130859	-0.55810547	+43.26416016	+10.06347656	-52.16308594	+1060
+1457971446.54580000	+8.27929688	-7.23339844	-0.85253906	+63.50097656	-6.21826172	-48.20800781	+2012	+8.02441406	-6.49072266	-0.54052734	+18.21533203	-10.59082031	+12.50244141	+1632	+6.69726563	-10.84130859	-0.55371094	+43.26416016	+10.04150391	-52.18505859	+1060
+1457971446.55000000	+8.27929688	-7.23339844	-0.85253906	+63.52294922	-6.21826172	-48.22998047	+2012	+8.02441406	-6.49072266	-0.54052734	+18.21533203	-10.59082031	+12.50244141	+1632	+6.70166016	-10.84130859	-0.55371094	+43.28613281	+10.04150391	-52.18505859	+1064
+1457971446.55830000	+8.27929688	-7.23339844	-0.85253906	+63.52294922	-6.24023438	-48.25195313	+2016	+8.02441406	-6.49072266	-0.54052734	+18.19335938	-10.59082031	+12.48046875	+1636	+6.70166016	-10.84130859	-0.55371094	+43.28613281	+10.01953125	-52.18505859	+1064
+1457971446.56250000	+8.27929688	-7.23339844	-0.85253906	+63.54492188	-6.24023438	-48.25195313	+2016	+8.02441406	-6.49072266	-0.54052734	+18.19335938	-10.59082031	+12.48046875	+1636	+6.70166016	-10.84130859	-0.55371094	+43.28613281	+10.01953125	-52.18505859	+1064
+1457971446.57080010	+8.27929688	-7.23339844	-0.85253906	+63.54492188	-6.26220703	-48.27392578	+2020	+8.02441406	-6.49072266	-0.54052734	+18.19335938	-10.61279297	+12.45849609	+1636	+6.69726563	-10.84130859	-0.55371094	+43.26416016	+9.99755859	-52.18505859	+1064
+1457971446.57920000	+8.27929688	-7.23339844	-0.84814453	+63.56689453	-6.28417969	-48.29589844	+2024	+8.02441406	-6.49072266	-0.53613281	+18.17138672	-10.61279297	+12.41455078	+1640	+6.69726563	-10.84130859	-0.55810547	+43.24218750	+9.97558594	-52.16308594	+1064
+1457971446.58330010	+8.27929688	-7.23339844	-0.84814453	+63.56689453	-6.28417969	-48.29589844	+2024	+8.02441406	-6.49072266	-0.53613281	+18.17138672	-10.61279297	+12.41455078	+1640	+6.69287109	-10.84130859	-0.55810547	+43.24218750	+9.97558594	-52.16308594	+1064
+1457971446.59170010	+8.27929688	-7.22900391	-0.84814453	+63.56689453	-6.30615234	-48.33984375	+2024	+8.02441406	-6.49072266	-0.53613281	+18.14941406	-10.61279297	+12.37060547	+1644	+6.69287109	-10.84130859	-0.55810547	+43.22021484	+9.95361328	-52.14111328	+1060
+1457971446.59999990	+8.27929688	-7.22900391	-0.84814453	+63.58886719	-6.32812500	-48.36181641	+2028	+8.02441406	-6.48632813	-0.53613281	+18.14941406	-10.63476563	+12.30468750	+1644	+6.69287109	-10.84130859	-0.56250000	+43.22021484	+9.95361328	-52.14111328	+1060
+1457971446.60419990	+8.27929688	-7.22900391	-0.84814453	+63.58886719	-6.35009766	-48.38378906	+2028	+8.02441406	-6.48632813	-0.53613281	+18.12744141	-10.63476563	+12.28271484	+1644	+6.68847656	-10.84130859	-0.56250000	+43.22021484	+9.93164063	-52.14111328	+1060
+1457971446.61250000	+8.27929688	-7.22900391	-0.84375000	+63.61083984	-6.37207031	-48.40576172	+2028	+8.02441406	-6.48632813	-0.53613281	+18.12744141	-10.67871094	+12.21679688	+1648	+6.68847656	-10.84130859	-0.56250000	+43.22021484	+9.93164063	-52.14111328	+1060
+1457971446.62080000	+8.27929688	-7.22900391	-0.84375000	+63.63281250	-6.41601563	-48.47167969	+2032	+8.02441406	-6.48632813	-0.53173828	+18.12744141	-10.70068359	+12.15087891	+1648	+6.68847656	-10.84130859	-0.56250000	+43.22021484	+9.90966797	-52.14111328	+1056
+1457971446.62500000	+8.28369141	-7.22460938	-0.83935547	+63.65478516	-6.43798828	-48.49365234	+2032	+8.02880859	-6.48632813	-0.53173828	+18.12744141	-10.72265625	+12.10693359	+1648	+6.69287109	-10.84130859	-0.56250000	+43.22021484	+9.88769531	-52.14111328	+1056
+1457971446.63330010	+8.28369141	-7.22460938	-0.83496094	+63.67675781	-6.50390625	-48.58154297	+2036	+8.02880859	-6.48193359	-0.53173828	+18.12744141	-10.76660156	+12.04101563	+1652	+6.69287109	-10.84130859	-0.56250000	+43.24218750	+9.86572266	-52.16308594	+1056
+1457971446.64159990	+8.28808594	-7.22460938	-0.83056641	+63.72070313	-6.56982422	-48.64746094	+2040	+8.02880859	-6.48193359	-0.52734375	+18.12744141	-10.83251953	+11.99707031	+1652	+6.69726563	-10.83691406	-0.55810547	+43.26416016	+9.84375000	-52.18505859	+1056
+1457971446.64580010	+8.28808594	-7.22021484	-0.83056641	+63.74267578	-6.59179688	-48.69140625	+2044	+8.02880859	-6.48193359	-0.52734375	+18.12744141	-10.85449219	+11.97509766	+1652	+6.70166016	-10.83691406	-0.55810547	+43.28613281	+9.82177734	-52.20703125	+1056
+1457971446.65409990	+8.29248047	-7.22021484	-0.82617188	+63.78662109	-6.65771484	-48.77929688	+2048	+8.03320313	-6.47753906	-0.52734375	+18.12744141	-10.89843750	+11.90917969	+1656	+6.70605469	-10.83691406	-0.55371094	+43.30810547	+9.77783203	-52.25097656	+1060
+1457971446.65829990	+8.29248047	-7.22021484	-0.82177734	+63.80859375	-6.70166016	-48.84521484	+2052	+8.03320313	-6.47753906	-0.52734375	+18.12744141	-10.92041016	+11.88720703	+1656	+6.71044922	-10.83691406	-0.54931641	+43.33007813	+9.75585938	-52.27294922	+1060
+1457971446.66249990	+8.29248047	-7.21582031	-0.82177734	+63.83056641	-6.72363281	-48.88916016	+2056	+8.03320313	-6.47753906	-0.52734375	+18.12744141	-10.94238281	+11.86523438	+1656	+6.71484375	-10.83251953	-0.54931641	+43.35205078	+9.73388672	-52.29492188	+1060
+1457971446.66660000	+8.29687500	-7.21582031	-0.81738281	+63.85253906	-6.76757813	-48.93310547	+2056	+8.03320313	-6.47753906	-0.52734375	+18.12744141	-10.96435547	+11.84326172	+1656	+6.71484375	-10.83251953	-0.54931641	+43.37402344	+9.68994141	-52.31689453	+1064
+1457971446.67500000	+8.29687500	-7.21582031	-0.81738281	+63.87451172	-6.81152344	-49.02099609	+2064	+8.03320313	-6.47314453	-0.52294922	+18.12744141	-11.00830078	+11.79931641	+1656	+6.71923828	-10.83251953	-0.54492188	+43.39599609	+9.62402344	-52.36083984	+1064
+1457971446.67910000	+8.29687500	-7.21142578	-0.81298828	+63.89648438	-6.85546875	-49.06494141	+2064	+8.03320313	-6.47314453	-0.52294922	+18.12744141	-11.00830078	+11.77734375	+1656	+6.72363281	-10.83251953	-0.54492188	+43.41796875	+9.58007813	-52.36083984	+1068
+1457971446.68330000	+8.29687500	-7.21142578	-0.81298828	+63.91845703	-6.87744141	-49.08691406	+2068	+8.03320313	-6.47314453	-0.52294922	+18.14941406	-11.03027344	+11.75537109	+1656	+6.72363281	-10.83251953	-0.54931641	+43.41796875	+9.55810547	-52.36083984	+1068
