# Supplementary material for: A direct effect of perception on action when grasping a cup
Source: Sci Rep. 2018 Jan 9;8:171. doi: 10.1038/s41598-017-18591-5 (PMC5760564; doi:10.1038/s41598-017-18591-5)
Supplement: Supplementary file 6 — Supplementary Information [file 41598_2017_18591_MOESM6_ESM.zip › SciRep_Data/S01instruct/S01_100instruct_Tr82.dat]

+1000000000000.00000000	+0.00000000	+0.00000000	+0.00000000	+0.00000000	+0.00000000	+0.00000000	+0	+0.00000000	+0.00000000	+0.00000000	+0.00000000	+0.00000000	+0.00000000	+0	+0.00000000	+0.00000000	+0.00000000	+0.00000000	+0.00000000	+0.00000000	+0
+1457971446.68750000	+8.29687500	-7.21142578	-0.81298828	+63.91845703	-6.89941406	-49.13085938	+2068	+8.03320313	-6.47314453	-0.52294922	+18.14941406	-11.05224609	+11.73339844	+1656	+6.71923828	-10.83251953	-0.54931641	+43.41796875	+9.51416016	-52.36083984	+1068
+1457971446.69160010	+8.29687500	-7.21142578	-0.80859375	+63.91845703	-6.89941406	-49.17480469	+2072	+8.03320313	-6.47314453	-0.52294922	+18.14941406	-11.05224609	+11.71142578	+1656	+6.71923828	-10.83251953	-0.54931641	+43.41796875	+9.47021484	-52.36083984	+1068
+1457971446.69989990	+8.29687500	-7.20703125	-0.80859375	+63.94042969	-6.94335938	-49.24072266	+2076	+8.03320313	-6.47314453	-0.52294922	+18.14941406	-11.07421875	+11.66748047	+1656	+6.71484375	-10.83251953	-0.55371094	+43.39599609	+9.40429688	-52.33886719	+1068
+1457971446.70409990	+8.29687500	-7.20703125	-0.80419922	+63.94042969	-6.96533203	-49.26269531	+2076	+8.03320313	-6.47314453	-0.52294922	+18.14941406	-11.07421875	+11.66748047	+1656	+6.71484375	-10.83251953	-0.55810547	+43.39599609	+9.38232422	-52.33886719	+1068
+1457971446.71240000	+8.29687500	-7.20703125	-0.80419922	+63.96240234	-7.00927734	-49.32861328	+2080	+8.03320313	-6.47314453	-0.51855469	+18.17138672	-11.09619141	+11.62353516	+1656	+6.71044922	-10.83251953	-0.56689453	+43.37402344	+9.29443359	-52.31689453	+1068
+1457971446.72079990	+8.29687500	-7.20263672	-0.79980469	+63.98437500	-7.03125000	-49.37255859	+2084	+8.03320313	-6.46875000	-0.51855469	+18.17138672	-11.09619141	+11.60156250	+1656	+6.70605469	-10.83251953	-0.57128906	+43.35205078	+9.22851563	-52.29492188	+1068
+1457971446.72490000	+8.29687500	-7.20263672	-0.79980469	+63.98437500	-7.05322266	-49.41650391	+2084	+8.03320313	-6.46875000	-0.51855469	+18.17138672	-11.11816406	+11.57958984	+1656	+6.70605469	-10.83251953	-0.57128906	+43.35205078	+9.20654297	-52.29492188	+1064
+1457971457.97429990	+8.49902344	-7.28613281	-0.65478516	+64.62158203	-9.03076172	-53.43750000	+2536	+8.20019531	-6.53906250	-0.44384766	+17.40234375	-16.47949219	+8.21777344	+1996	+6.89501953	-11.01708984	-0.37792969	+42.03369141	+6.35009766	-57.54638672	+1032
+1457971457.97840000	+8.49902344	-7.28613281	-0.65478516	+64.62158203	-9.03076172	-53.43750000	+2536	+8.20019531	-6.53906250	-0.44384766	+17.40234375	-16.47949219	+8.21777344	+2000	+6.89062500	-11.01708984	-0.37792969	+42.01171875	+6.35009766	-57.52441406	+1032
+1457971457.98260000	+8.49902344	-7.28613281	-0.65917969	+64.62158203	-9.03076172	-53.43750000	+2536	+8.20019531	-6.53906250	-0.44384766	+17.40234375	-16.47949219	+8.21777344	+2000	+6.89062500	-11.01708984	-0.37792969	+42.01171875	+6.35009766	-57.52441406	+1032
+1457971457.98670010	+8.49902344	-7.28613281	-0.65917969	+64.62158203	-9.03076172	-53.43750000	+2536	+8.20019531	-6.53906250	-0.44384766	+17.40234375	-16.47949219	+8.21777344	+2000	+6.89501953	-11.01708984	-0.37792969	+42.01171875	+6.35009766	-57.54638672	+1032
+1457971457.99090000	+8.49902344	-7.28613281	-0.65917969	+64.62158203	-9.03076172	-53.43750000	+2536	+8.20019531	-6.53906250	-0.44384766	+17.40234375	-16.47949219	+8.21777344	+2000	+6.89501953	-11.01708984	-0.37353516	+42.03369141	+6.35009766	-57.54638672	+1032
+1457971457.99510000	+8.49902344	-7.28613281	-0.65917969	+64.62158203	-9.05273438	-53.43750000	+2536	+8.20019531	-6.53906250	-0.44384766	+17.40234375	-16.47949219	+8.21777344	+2000	+6.89941406	-11.01708984	-0.37353516	+42.03369141	+6.35009766	-57.56835938	+1032
+1457971458.00340010	+8.49902344	-7.28613281	-0.65917969	+64.62158203	-9.05273438	-53.43750000	+2536	+8.20019531	-6.53906250	-0.44384766	+17.40234375	-16.50146484	+8.21777344	+2000	+6.90380859	-11.01708984	-0.36914063	+42.07763672	+6.35009766	-57.59033203	+1032
+1457971458.00760010	+8.49902344	-7.28613281	-0.65917969	+64.62158203	-9.05273438	-53.43750000	+2536	+8.20019531	-6.53906250	-0.44384766	+17.40234375	-16.50146484	+8.21777344	+2000	+6.90380859	-11.01708984	-0.36914063	+42.07763672	+6.35009766	-57.59033203	+1032
+1457971458.01169990	+8.49902344	-7.28613281	-0.65917969	+64.62158203	-9.05273438	-53.43750000	+2536	+8.20019531	-6.53906250	-0.44384766	+17.40234375	-16.50146484	+8.21777344	+2000	+6.90820313	-11.01708984	-0.36474609	+42.09960938	+6.35009766	-57.61230469	+1032
+1457971458.01589990	+8.49902344	-7.28613281	-0.65917969	+64.62158203	-9.05273438	-53.43750000	+2536	+8.20019531	-6.53906250	-0.44384766	+17.40234375	-16.50146484	+8.21777344	+2000	+6.90820313	-11.01269531	-0.36474609	+42.09960938	+6.35009766	-57.61230469	+1032
+1457971458.02010010	+8.49902344	-7.28613281	-0.65917969	+64.64355469	-9.05273438	-53.43750000	+2536	+8.20019531	-6.53906250	-0.44384766	+17.40234375	-16.52343750	+8.21777344	+2000	+6.91259766	-11.01269531	-0.36474609	+42.12158203	+6.35009766	-57.63427734	+1028
+1457971458.02420000	+8.50341797	-7.28613281	-0.65917969	+64.64355469	-9.07470703	-53.43750000	+2536	+8.20019531	-6.53906250	-0.44384766	+17.40234375	-16.52343750	+8.21777344	+1996	+6.91259766	-11.01269531	-0.36035156	+42.14355469	+6.35009766	-57.65625000	+1028
+1457971458.02839990	+8.50341797	-7.28613281	-0.65917969	+64.64355469	-9.07470703	-53.43750000	+2536	+8.20019531	-6.53906250	-0.44384766	+17.40234375	-16.52343750	+8.21777344	+1996	+6.91699219	-11.01269531	-0.36035156	+42.16552734	+6.35009766	-57.65625000	+1028
+1457971458.03259990	+8.50341797	-7.28613281	-0.65917969	+64.64355469	-9.07470703	-53.43750000	+2536	+8.20019531	-6.53906250	-0.44384766	+17.40234375	-16.52343750	+8.21777344	+1996	+6.91699219	-11.01269531	-0.35595703	+42.16552734	+6.35009766	-57.67822266	+1028
+1457971458.03670000	+8.50341797	-7.28613281	-0.65917969	+64.64355469	-9.07470703	-53.43750000	+2536	+8.20019531	-6.53906250	-0.43945313	+17.40234375	-16.52343750	+8.21777344	+1996	+6.92138672	-11.01269531	-0.35595703	+42.18750000	+6.35009766	-57.67822266	+1024
+1457971458.04090000	+8.50341797	-7.28613281	-0.65917969	+64.64355469	-9.07470703	-53.43750000	+2536	+8.20019531	-6.53906250	-0.43945313	+17.40234375	-16.52343750	+8.21777344	+1996	+6.92578125	-11.01269531	-0.35595703	+42.20947266	+6.35009766	-57.70019531	+1024
+1457971458.04510000	+8.50341797	-7.28613281	-0.65917969	+64.64355469	-9.07470703	-53.43750000	+2536	+8.20019531	-6.53906250	-0.43945313	+17.40234375	-16.52343750	+8.21777344	+1996	+6.92578125	-11.00830078	-0.35595703	+42.20947266	+6.35009766	-57.70019531	+1024
+1457971458.04920010	+8.50341797	-7.28613281	-0.65917969	+64.64355469	-9.07470703	-53.43750000	+2536	+8.20019531	-6.53906250	-0.43945313	+17.40234375	-16.52343750	+8.21777344	+1996	+6.92578125	-11.00830078	-0.35595703	+42.20947266	+6.35009766	-57.70019531	+1024
+1457971458.05340000	+8.50341797	-7.28613281	-0.65917969	+64.64355469	-9.07470703	-53.43750000	+2536	+8.20019531	-6.53906250	-0.43945313	+17.40234375	-16.52343750	+8.21777344	+1996	+6.92578125	-11.00830078	-0.35595703	+42.20947266	+6.35009766	-57.70019531	+1024
+1457971458.05760000	+8.50341797	-7.28613281	-0.65917969	+64.64355469	-9.07470703	-53.43750000	+2536	+8.20019531	-6.53906250	-0.43945313	+17.40234375	-16.52343750	+8.21777344	+1996	+6.92578125	-11.00830078	-0.35595703	+42.20947266	+6.35009766	-57.70019531	+1024
+1457971458.06170010	+8.50341797	-7.28613281	-0.65917969	+64.64355469	-9.07470703	-53.43750000	+2536	+8.20019531	-6.53906250	-0.43945313	+17.40234375	-16.52343750	+8.21777344	+1996	+6.92138672	-11.01269531	-0.35595703	+42.20947266	+6.35009766	-57.67822266	+1020
+1457971458.06590010	+8.50341797	-7.28613281	-0.65917969	+64.64355469	-9.07470703	-53.43750000	+2536	+8.20019531	-6.53906250	-0.43945313	+17.40234375	-16.52343750	+8.21777344	+1996	+6.92138672	-11.01269531	-0.35595703	+42.20947266	+6.35009766	-57.67822266	+1020
+1457971458.07419990	+8.50341797	-7.28613281	-0.65917969	+64.64355469	-9.07470703	-53.43750000	+2536	+8.20019531	-6.53906250	-0.43945313	+17.40234375	-16.52343750	+8.21777344	+1996	+6.92138672	-11.01269531	-0.36035156	+42.18750000	+6.35009766	-57.65625000	+1020
+1457971458.07839990	+8.50341797	-7.28613281	-0.65917969	+64.64355469	-9.07470703	-53.43750000	+2536	+8.20019531	-6.53906250	-0.43945313	+17.40234375	-16.52343750	+8.21777344	+1996	+6.92138672	-11.01269531	-0.36035156	+42.18750000	+6.35009766	-57.65625000	+1020
+1457971458.08250000	+8.50341797	-7.28613281	-0.65917969	+64.64355469	-9.07470703	-53.43750000	+2536	+8.20019531	-6.53906250	-0.43945313	+17.40234375	-16.52343750	+8.21777344	+1996	+6.91699219	-11.01269531	-0.36035156	+42.18750000	+6.35009766	-57.65625000	+1016
+1457971458.08670000	+8.49902344	-7.28613281	-0.65917969	+64.64355469	-9.07470703	-53.43750000	+2536	+8.20019531	-6.53906250	-0.43945313	+17.40234375	-16.52343750	+8.21777344	+1996	+6.91699219	-11.01269531	-0.36035156	+42.16552734	+6.35009766	-57.65625000	+1016
+1457971458.09089990	+8.49902344	-7.28613281	-0.65917969	+64.64355469	-9.07470703	-53.43750000	+2536	+8.20019531	-6.53906250	-0.43945313	+17.40234375	-16.52343750	+8.21777344	+1996	+6.91699219	-11.01269531	-0.36035156	+42.16552734	+6.35009766	-57.63427734	+1016
+1457971458.09500000	+8.49902344	-7.28613281	-0.65917969	+64.64355469	-9.07470703	-53.43750000	+2536	+8.20019531	-6.53906250	-0.43945313	+17.40234375	-16.52343750	+8.21777344	+1996	+6.91699219	-11.01269531	-0.36035156	+42.16552734	+6.35009766	-57.63427734	+1016
+1457971458.09920000	+8.49902344	-7.28613281	-0.65917969	+64.64355469	-9.07470703	-53.43750000	+2536	+8.20019531	-6.53906250	-0.43945313	+17.40234375	-16.52343750	+8.21777344	+1996	+6.91699219	-11.01269531	-0.36474609	+42.16552734	+6.35009766	-57.63427734	+1012
+1457971458.10340000	+8.49902344	-7.28613281	-0.65478516	+64.64355469	-9.05273438	-53.43750000	+2536	+8.20019531	-6.53906250	-0.43945313	+17.40234375	-16.52343750	+8.21777344	+1996	+6.91699219	-11.01269531	-0.36474609	+42.16552734	+6.35009766	-57.63427734	+1012
+1457971458.10750010	+8.49902344	-7.28613281	-0.65478516	+64.64355469	-9.05273438	-53.43750000	+2536	+8.20019531	-6.53906250	-0.43945313	+17.40234375	-16.52343750	+8.21777344	+1996	+6.91699219	-11.01269531	-0.36474609	+42.16552734	+6.35009766	-57.63427734	+1012
+1457971458.11170010	+8.49902344	-7.28613281	-0.65478516	+64.64355469	-9.05273438	-53.43750000	+2536	+8.20019531	-6.53906250	-0.43945313	+17.40234375	-16.52343750	+8.21777344	+1996	+6.91699219	-11.01269531	-0.36474609	+42.16552734	+6.35009766	-57.63427734	+1012
+1457971458.11590000	+8.49902344	-7.28613281	-0.65478516	+64.64355469	-9.05273438	-53.43750000	+2536	+8.20019531	-6.53906250	-0.43945313	+17.40234375	-16.52343750	+8.21777344	+1996	+6.91699219	-11.01269531	-0.36474609	+42.16552734	+6.35009766	-57.63427734	+1008
+1457971458.12420010	+8.50341797	-7.28613281	-0.65478516	+64.64355469	-9.05273438	-53.43750000	+2536	+8.20019531	-6.53906250	-0.43945313	+17.40234375	-16.52343750	+8.21777344	+1996	+6.91699219	-11.01269531	-0.36035156	+42.16552734	+6.35009766	-57.63427734	+1008
+1457971458.12840010	+8.50341797	-7.28613281	-0.65478516	+64.64355469	-9.07470703	-53.43750000	+2536	+8.20019531	-6.53906250	-0.43945313	+17.40234375	-16.52343750	+8.21777344	+1996	+6.91699219	-11.01269531	-0.36035156	+42.18750000	+6.35009766	-57.65625000	+1008
+1457971458.13249990	+8.50341797	-7.28613281	-0.65478516	+64.64355469	-9.07470703	-53.43750000	+2536	+8.20019531	-6.53906250	-0.43945313	+17.40234375	-16.54541016	+8.21777344	+1996	+6.91699219	-11.01269531	-0.36035156	+42.18750000	+6.35009766	-57.65625000	+1008
+1457971458.14500000	+8.50341797	-7.28613281	-0.65478516	+64.64355469	-9.07470703	-53.45947266	+2536	+8.20019531	-6.53906250	-0.43945313	+17.40234375	-16.54541016	+8.21777344	+1996	+6.92138672	-11.00830078	-0.36035156	+42.20947266	+6.35009766	-57.67822266	+1008
+1457971458.14920000	+8.50341797	-7.28613281	-0.65478516	+64.64355469	-9.07470703	-53.45947266	+2536	+8.20019531	-6.53906250	-0.43945313	+17.40234375	-16.54541016	+8.21777344	+1996	+6.92138672	-11.00830078	-0.35595703	+42.20947266	+6.35009766	-57.67822266	+1008
+1457971458.15330000	+8.50341797	-7.28613281	-0.65478516	+64.64355469	-9.07470703	-53.45947266	+2536	+8.20019531	-6.53906250	-0.43945313	+17.40234375	-16.54541016	+8.21777344	+1996	+6.92138672	-11.00830078	-0.35595703	+42.20947266	+6.35009766	-57.67822266	+1008
+1457971458.15750000	+8.50341797	-7.28613281	-0.65478516	+64.64355469	-9.07470703	-53.45947266	+2536	+8.20019531	-6.53906250	-0.43945313	+17.40234375	-16.54541016	+8.21777344	+1996	+6.92138672	-11.00830078	-0.35595703	+42.20947266	+6.35009766	-57.67822266	+1008
+1457971458.16170000	+8.50341797	-7.28613281	-0.65478516	+64.64355469	-9.07470703	-53.45947266	+2536	+8.20019531	-6.53906250	-0.43945313	+17.40234375	-16.54541016	+8.21777344	+1996	+6.92138672	-11.00830078	-0.35595703	+42.20947266	+6.35009766	-57.67822266	+1008
+1457971458.17000010	+8.50341797	-7.28613281	-0.65478516	+64.64355469	-9.07470703	-53.45947266	+2536	+8.20019531	-6.53906250	-0.44384766	+17.40234375	-16.54541016	+8.21777344	+1996	+6.92138672	-11.00830078	-0.35595703	+42.20947266	+6.35009766	-57.67822266	+1008
+1457971458.17420010	+8.50341797	-7.28613281	-0.65478516	+64.64355469	-9.07470703	-53.45947266	+2536	+8.20019531	-6.53906250	-0.44384766	+17.40234375	-16.54541016	+8.21777344	+1996	+6.92138672	-11.00830078	-0.35595703	+42.20947266	+6.35009766	-57.67822266	+1008
+1457971458.17829990	+8.50341797	-7.28613281	-0.65478516	+64.64355469	-9.07470703	-53.45947266	+2536	+8.20019531	-6.53906250	-0.44384766	+17.40234375	-16.54541016	+8.21777344	+1996	+6.92138672	-11.00830078	-0.35595703	+42.20947266	+6.35009766	-57.67822266	+1008
+1457971458.18249990	+8.50341797	-7.28613281	-0.65478516	+64.64355469	-9.07470703	-53.45947266	+2536	+8.20019531	-6.53906250	-0.44384766	+17.40234375	-16.54541016	+8.21777344	+1996	+6.92138672	-11.00830078	-0.35595703	+42.20947266	+6.35009766	-57.67822266	+1008
+1457971458.19080000	+8.50341797	-7.28613281	-0.65478516	+64.64355469	-9.05273438	-53.45947266	+2536	+8.20019531	-6.53906250	-0.44384766	+17.40234375	-16.54541016	+8.19580078	+1996	+6.92138672	-11.00830078	-0.36035156	+42.20947266	+6.35009766	-57.67822266	+1008
+1457971458.19499990	+8.50341797	-7.28613281	-0.65478516	+64.64355469	-9.05273438	-53.45947266	+2536	+8.20019531	-6.53906250	-0.44384766	+17.40234375	-16.54541016	+8.19580078	+1996	+6.91699219	-11.01269531	-0.36035156	+42.18750000	+6.35009766	-57.65625000	+1008
+1457971458.19919990	+8.50341797	-7.28613281	-0.65478516	+64.64355469	-9.05273438	-53.45947266	+2536	+8.20019531	-6.53906250	-0.44384766	+17.40234375	-16.54541016	+8.19580078	+1996	+6.91699219	-11.01269531	-0.36035156	+42.18750000	+6.32812500	-57.65625000	+1008
+1457971458.20330000	+8.50341797	-7.28613281	-0.65478516	+64.64355469	-9.05273438	-53.45947266	+2536	+8.20019531	-6.53906250	-0.44384766	+17.40234375	-16.54541016	+8.19580078	+1996	+6.91699219	-11.01269531	-0.36035156	+42.18750000	+6.32812500	-57.65625000	+1008
+1457971458.20750000	+8.50341797	-7.28613281	-0.65478516	+64.64355469	-9.05273438	-53.45947266	+2536	+8.20019531	-6.53906250	-0.44384766	+17.40234375	-16.54541016	+8.19580078	+1996	+6.91699219	-11.01269531	-0.36035156	+42.18750000	+6.32812500	-57.65625000	+1008
+1457971458.21170000	+8.50341797	-7.28613281	-0.65478516	+64.64355469	-9.05273438	-53.45947266	+2536	+8.20019531	-6.53906250	-0.44384766	+17.40234375	-16.54541016	+8.19580078	+1996	+6.91699219	-11.01269531	-0.36474609	+42.16552734	+6.32812500	-57.63427734	+1008
+1457971458.22000000	+8.50341797	-7.28613281	-0.65478516	+64.64355469	-9.05273438	-53.45947266	+2536	+8.20019531	-6.53906250	-0.44384766	+17.40234375	-16.54541016	+8.19580078	+1996	+6.91259766	-11.01269531	-0.36474609	+42.16552734	+6.32812500	-57.63427734	+1008
+1457971458.22410010	+8.50341797	-7.28613281	-0.65478516	+64.64355469	-9.05273438	-53.48144531	+2536	+8.20019531	-6.53906250	-0.44384766	+17.40234375	-16.54541016	+8.19580078	+1996	+6.91259766	-11.01269531	-0.36474609	+42.16552734	+6.32812500	-57.63427734	+1008
+1457971458.22830010	+8.50341797	-7.28613281	-0.65478516	+64.64355469	-9.05273438	-53.48144531	+2536	+8.20019531	-6.53906250	-0.44384766	+17.40234375	-16.54541016	+8.19580078	+1996	+6.91259766	-11.01269531	-0.36474609	+42.16552734	+6.32812500	-57.63427734	+1004
+1457971458.23250010	+8.50341797	-7.28613281	-0.65478516	+64.64355469	-9.05273438	-53.48144531	+2536	+8.20019531	-6.53906250	-0.44384766	+17.40234375	-16.54541016	+8.19580078	+1996	+6.91259766	-11.01269531	-0.36474609	+42.16552734	+6.32812500	-57.63427734	+1004
+1457971458.23659990	+8.50341797	-7.28613281	-0.65478516	+64.64355469	-9.05273438	-53.48144531	+2536	+8.20019531	-6.53906250	-0.44384766	+17.40234375	-16.54541016	+8.19580078	+1996	+6.91259766	-11.01269531	-0.36474609	+42.16552734	+6.32812500	-57.63427734	+1004
+1457971458.24079990	+8.50341797	-7.28613281	-0.65478516	+64.64355469	-9.05273438	-53.48144531	+2536	+8.20019531	-6.53906250	-0.44384766	+17.40234375	-16.54541016	+8.19580078	+1996	+6.91259766	-11.01269531	-0.36474609	+42.16552734	+6.32812500	-57.63427734	+1004
+1457971458.24499990	+8.50341797	-7.28613281	-0.65478516	+64.64355469	-9.05273438	-53.48144531	+2536	+8.20019531	-6.53906250	-0.44384766	+17.40234375	-16.54541016	+8.19580078	+1996	+6.91259766	-11.01269531	-0.36474609	+42.16552734	+6.32812500	-57.65625000	+1004
+1457971458.24910000	+8.50341797	-7.28613281	-0.65478516	+64.64355469	-9.05273438	-53.48144531	+2536	+8.20019531	-6.53906250	-0.44384766	+17.40234375	-16.54541016	+8.19580078	+1996	+6.91259766	-11.01269531	-0.36035156	+42.16552734	+6.32812500	-57.65625000	+1004
+1457971458.25330000	+8.50341797	-7.28613281	-0.65478516	+64.64355469	-9.05273438	-53.48144531	+2536	+8.20019531	-6.53906250	-0.44384766	+17.40234375	-16.54541016	+8.19580078	+1996	+6.91699219	-11.01269531	-0.36035156	+42.16552734	+6.32812500	-57.65625000	+1004
+1457971458.25749990	+8.50341797	-7.28613281	-0.65478516	+64.64355469	-9.05273438	-53.48144531	+2536	+8.20019531	-6.53906250	-0.44384766	+17.40234375	-16.54541016	+8.19580078	+1996	+6.91699219	-11.01269531	-0.36035156	+42.18750000	+6.32812500	-57.65625000	+1004
+1457971458.26580000	+8.50341797	-7.28613281	-0.65478516	+64.64355469	-9.05273438	-53.48144531	+2536	+8.20019531	-6.53906250	-0.44384766	+17.40234375	-16.54541016	+8.19580078	+1996	+6.91699219	-11.01269531	-0.36035156	+42.18750000	+6.32812500	-57.67822266	+1004
+1457971458.27000000	+8.50341797	-7.28613281	-0.65478516	+64.64355469	-9.05273438	-53.48144531	+2536	+8.20019531	-6.53906250	-0.44384766	+17.40234375	-16.54541016	+8.19580078	+1996	+6.91699219	-11.01269531	-0.36035156	+42.18750000	+6.32812500	-57.67822266	+1004
+1457971458.27410010	+8.50341797	-7.28613281	-0.65478516	+64.64355469	-9.05273438	-53.48144531	+2536	+8.20019531	-6.53906250	-0.44384766	+17.40234375	-16.54541016	+8.19580078	+1996	+6.92138672	-11.01269531	-0.35595703	+42.18750000	+6.32812500	-57.67822266	+1004
+1457971458.27830000	+8.50341797	-7.28613281	-0.65478516	+64.64355469	-9.05273438	-53.48144531	+2536	+8.20019531	-6.53906250	-0.44384766	+17.40234375	-16.56738281	+8.19580078	+1996	+6.92138672	-11.01269531	-0.35595703	+42.18750000	+6.32812500	-57.67822266	+1004
+1457971458.28250000	+8.50341797	-7.28613281	-0.65478516	+64.64355469	-9.05273438	-53.48144531	+2536	+8.20019531	-6.53906250	-0.43945313	+17.40234375	-16.56738281	+8.19580078	+1996	+6.92138672	-11.01269531	-0.35595703	+42.20947266	+6.32812500	-57.70019531	+1004
+1457971458.28660010	+8.50341797	-7.28613281	-0.65478516	+64.64355469	-9.05273438	-53.48144531	+2536	+8.20019531	-6.53906250	-0.43945313	+17.40234375	-16.56738281	+8.19580078	+1996	+6.92138672	-11.01269531	-0.35595703	+42.20947266	+6.32812500	-57.70019531	+1004
+1457971458.29080010	+8.50341797	-7.28613281	-0.65478516	+64.64355469	-9.05273438	-53.48144531	+2536	+8.20019531	-6.53906250	-0.43945313	+17.40234375	-16.56738281	+8.19580078	+1996	+6.92138672	-11.01269531	-0.35595703	+42.20947266	+6.32812500	-57.70019531	+1004
+1457971458.29489990	+8.50341797	-7.28613281	-0.65478516	+64.64355469	-9.07470703	-53.48144531	+2536	+8.20019531	-6.53906250	-0.43945313	+17.40234375	-16.56738281	+8.19580078	+1996	+6.92138672	-11.01269531	-0.35595703	+42.18750000	+6.32812500	-57.70019531	+1004
+1457971458.29909990	+8.50341797	-7.28613281	-0.65478516	+64.64355469	-9.07470703	-53.48144531	+2536	+8.20019531	-6.53906250	-0.43945313	+17.40234375	-16.56738281	+8.19580078	+1996	+6.92138672	-11.01269531	-0.35595703	+42.18750000	+6.32812500	-57.70019531	+1004
+1457971458.30329990	+8.50341797	-7.28613281	-0.65478516	+64.64355469	-9.07470703	-53.48144531	+2536	+8.20019531	-6.53906250	-0.43945313	+17.40234375	-16.56738281	+8.19580078	+1996	+6.92138672	-11.01269531	-0.35595703	+42.18750000	+6.32812500	-57.70019531	+1004
+1457971458.30740000	+8.50341797	-7.28613281	-0.65478516	+64.64355469	-9.07470703	-53.48144531	+2536	+8.20019531	-6.53906250	-0.43945313	+17.40234375	-16.56738281	+8.19580078	+2000	+6.92138672	-11.01269531	-0.35595703	+42.18750000	+6.32812500	-57.67822266	+1004
+1457971458.31160000	+8.50341797	-7.28613281	-0.65478516	+64.64355469	-9.07470703	-53.48144531	+2536	+8.20019531	-6.53906250	-0.43945313	+17.40234375	-16.56738281	+8.19580078	+2000	+6.91699219	-11.01269531	-0.35595703	+42.18750000	+6.32812500	-57.67822266	+1004
+1457971458.31580000	+8.50341797	-7.28613281	-0.65478516	+64.64355469	-9.07470703	-53.48144531	+2536	+8.20019531	-6.53906250	-0.43945313	+17.40234375	-16.56738281	+8.19580078	+2000	+6.91699219	-11.01269531	-0.36035156	+42.16552734	+6.32812500	-57.67822266	+1004
+1457971458.31990000	+8.50341797	-7.28613281	-0.65478516	+64.64355469	-9.07470703	-53.48144531	+2536	+8.20019531	-6.53906250	-0.43945313	+17.40234375	-16.56738281	+8.19580078	+2000	+6.91699219	-11.01269531	-0.36035156	+42.16552734	+6.32812500	-57.67822266	+1004
+1457971458.32410000	+8.50341797	-7.28613281	-0.65478516	+64.64355469	-9.07470703	-53.48144531	+2536	+8.20019531	-6.53906250	-0.43945313	+17.40234375	-16.56738281	+8.19580078	+2000	+6.91699219	-11.01269531	-0.36035156	+42.16552734	+6.32812500	-57.67822266	+1004
+1457971458.32830000	+8.50341797	-7.28613281	-0.65478516	+64.64355469	-9.07470703	-53.48144531	+2536	+8.20019531	-6.53906250	-0.43945313	+17.40234375	-16.56738281	+8.19580078	+2000	+6.91699219	-11.01269531	-0.36035156	+42.16552734	+6.32812500	-57.65625000	+1004
+1457971458.33240010	+8.50341797	-7.28613281	-0.65478516	+64.64355469	-9.05273438	-53.48144531	+2536	+8.20019531	-6.53906250	-0.43945313	+17.40234375	-16.54541016	+8.19580078	+2000	+6.91259766	-11.01269531	-0.36035156	+42.14355469	+6.32812500	-57.65625000	+1004
+1457971458.34080000	+8.50341797	-7.28613281	-0.65478516	+64.64355469	-9.07470703	-53.48144531	+2536	+8.20019531	-6.53906250	-0.43945313	+17.40234375	-16.54541016	+8.19580078	+2000	+6.91259766	-11.01269531	-0.36035156	+42.14355469	+6.32812500	-57.65625000	+1004
+1457971458.34489990	+8.50341797	-7.28613281	-0.65478516	+64.64355469	-9.07470703	-53.48144531	+2536	+8.20019531	-6.53906250	-0.43945313	+17.40234375	-16.54541016	+8.19580078	+2000	+6.91259766	-11.01269531	-0.36474609	+42.14355469	+6.32812500	-57.65625000	+1004
+1457971458.34910010	+8.50341797	-7.28613281	-0.65478516	+64.64355469	-9.07470703	-53.48144531	+2536	+8.20019531	-6.53906250	-0.43945313	+17.40234375	-16.54541016	+8.19580078	+2000	+6.91259766	-11.01269531	-0.36474609	+42.14355469	+6.32812500	-57.65625000	+1004
+1457971458.35330010	+8.50341797	-7.28613281	-0.65478516	+64.64355469	-9.07470703	-53.48144531	+2536	+8.20019531	-6.53906250	-0.43945313	+17.40234375	-16.54541016	+8.19580078	+2000	+6.91259766	-11.01269531	-0.36474609	+42.14355469	+6.32812500	-57.65625000	+1004
+1457971458.35739990	+8.50341797	-7.28613281	-0.65478516	+64.64355469	-9.07470703	-53.48144531	+2536	+8.20019531	-6.53906250	-0.43945313	+17.40234375	-16.54541016	+8.19580078	+2000	+6.91259766	-11.01269531	-0.36474609	+42.14355469	+6.32812500	-57.65625000	+1000
+1457971458.36159990	+8.50341797	-7.28613281	-0.65478516	+64.64355469	-9.07470703	-53.48144531	+2536	+8.20019531	-6.53906250	-0.43945313	+17.40234375	-16.54541016	+8.19580078	+2000	+6.91259766	-11.01269531	-0.36474609	+42.14355469	+6.32812500	-57.65625000	+1000
+1457971458.36579990	+8.50341797	-7.28613281	-0.65478516	+64.64355469	-9.07470703	-53.48144531	+2536	+8.20019531	-6.53906250	-0.43945313	+17.40234375	-16.54541016	+8.19580078	+2000	+6.91259766	-11.01269531	-0.36035156	+42.14355469	+6.32812500	-57.65625000	+1000
+1457971458.36990000	+8.50341797	-7.28613281	-0.65478516	+64.64355469	-9.07470703	-53.48144531	+2536	+8.20019531	-6.53906250	-0.43945313	+17.40234375	-16.54541016	+8.21777344	+2000	+6.91259766	-11.01269531	-0.36035156	+42.14355469	+6.32812500	-57.65625000	+1000
+1457971458.37410000	+8.50341797	-7.28613281	-0.65478516	+64.64355469	-9.07470703	-53.48144531	+2536	+8.20019531	-6.53906250	-0.43945313	+17.40234375	-16.54541016	+8.21777344	+2000	+6.91699219	-11.01269531	-0.36035156	+42.14355469	+6.32812500	-57.65625000	+1000
+1457971458.37820010	+8.50341797	-7.28613281	-0.65478516	+64.64355469	-9.07470703	-53.48144531	+2532	+8.20019531	-6.53906250	-0.43945313	+17.40234375	-16.54541016	+8.21777344	+2000	+6.91699219	-11.01269531	-0.36035156	+42.16552734	+6.32812500	-57.65625000	+1000
+1457971458.38240000	+8.50341797	-7.28613281	-0.65478516	+64.64355469	-9.07470703	-53.48144531	+2532	+8.20019531	-6.53906250	-0.43945313	+17.40234375	-16.56738281	+8.21777344	+2000	+6.91699219	-11.01269531	-0.36035156	+42.16552734	+6.32812500	-57.67822266	+1000
+1457971458.38660000	+8.50341797	-7.28613281	-0.65478516	+64.64355469	-9.07470703	-53.48144531	+2532	+8.20019531	-6.53906250	-0.43945313	+17.40234375	-16.56738281	+8.21777344	+2004	+6.91699219	-11.01269531	-0.36035156	+42.16552734	+6.32812500	-57.67822266	+1000
+1457971458.39070010	+8.50341797	-7.28613281	-0.65478516	+64.64355469	-9.07470703	-53.48144531	+2532	+8.20019531	-6.53906250	-0.43945313	+17.40234375	-16.56738281	+8.21777344	+2004	+6.91699219	-11.01269531	-0.35595703	+42.16552734	+6.32812500	-57.67822266	+1004
+1457971458.39910010	+8.50341797	-7.28613281	-0.65478516	+64.64355469	-9.07470703	-53.48144531	+2532	+8.20019531	-6.53906250	-0.43945313	+17.40234375	-16.56738281	+8.21777344	+2004	+6.92138672	-11.01269531	-0.35595703	+42.18750000	+6.32812500	-57.70019531	+1004
+1457971458.40319990	+8.50341797	-7.28613281	-0.65478516	+64.64355469	-9.07470703	-53.48144531	+2532	+8.20019531	-6.53906250	-0.43945313	+17.40234375	-16.56738281	+8.21777344	+2004	+6.92138672	-11.01269531	-0.35595703	+42.18750000	+6.32812500	-57.70019531	+1004
+1457971458.40739990	+8.50341797	-7.28613281	-0.65478516	+64.64355469	-9.07470703	-53.48144531	+2532	+8.20019531	-6.53906250	-0.43945313	+17.40234375	-16.56738281	+8.21777344	+2004	+6.92138672	-11.01269531	-0.35595703	+42.18750000	+6.32812500	-57.70019531	+1004
+1457971458.41160010	+8.50341797	-7.28613281	-0.65478516	+64.64355469	-9.07470703	-53.48144531	+2532	+8.20019531	-6.53906250	-0.43945313	+17.40234375	-16.56738281	+8.21777344	+2004	+6.92138672	-11.01269531	-0.35595703	+42.18750000	+6.32812500	-57.70019531	+1004
+1457971458.41570000	+8.50341797	-7.28613281	-0.65478516	+64.64355469	-9.07470703	-53.48144531	+2532	+8.20019531	-6.53906250	-0.43945313	+17.40234375	-16.56738281	+8.21777344	+2004	+6.92138672	-11.01269531	-0.35595703	+42.18750000	+6.32812500	-57.70019531	+1004
+1457971458.41989990	+8.50341797	-7.28613281	-0.65478516	+64.64355469	-9.07470703	-53.48144531	+2532	+8.20019531	-6.53906250	-0.43945313	+17.40234375	-16.56738281	+8.21777344	+2004	+6.92138672	-11.01269531	-0.35595703	+42.18750000	+6.32812500	-57.70019531	+1004
+1457971458.42409990	+8.50341797	-7.28613281	-0.65478516	+64.64355469	-9.07470703	-53.48144531	+2532	+8.20019531	-6.53906250	-0.43945313	+17.40234375	-16.56738281	+8.21777344	+2004	+6.92138672	-11.01269531	-0.35595703	+42.18750000	+6.32812500	-57.70019531	+1004
+1457971458.42820000	+8.50341797	-7.28613281	-0.65478516	+64.64355469	-9.07470703	-53.48144531	+2532	+8.20019531	-6.53906250	-0.43945313	+17.40234375	-16.56738281	+8.21777344	+2004	+6.91699219	-11.01269531	-0.35595703	+42.16552734	+6.32812500	-57.70019531	+1004
+1457971458.43240000	+8.50341797	-7.28613281	-0.65478516	+64.64355469	-9.07470703	-53.45947266	+2532	+8.20019531	-6.53906250	-0.43945313	+17.40234375	-16.56738281	+8.21777344	+2004	+6.91699219	-11.01269531	-0.35595703	+42.16552734	+6.32812500	-57.67822266	+1004
+1457971458.43660000	+8.50341797	-7.28613281	-0.65478516	+64.64355469	-9.07470703	-53.45947266	+2532	+8.20019531	-6.53906250	-0.43945313	+17.40234375	-16.56738281	+8.21777344	+2004	+6.91699219	-11.01269531	-0.35595703	+42.16552734	+6.32812500	-57.67822266	+1004
+1457971458.44070010	+8.50341797	-7.28613281	-0.65478516	+64.64355469	-9.07470703	-53.45947266	+2532	+8.20019531	-6.53906250	-0.43945313	+17.40234375	-16.54541016	+8.21777344	+2004	+6.91699219	-11.01269531	-0.36035156	+42.16552734	+6.32812500	-57.67822266	+1004
+1457971458.44490000	+8.50341797	-7.28613281	-0.65478516	+64.64355469	-9.07470703	-53.45947266	+2532	+8.20019531	-6.53906250	-0.43945313	+17.40234375	-16.54541016	+8.21777344	+2004	+6.91699219	-11.01269531	-0.36035156	+42.14355469	+6.32812500	-57.67822266	+1004
+1457971458.44899990	+8.50341797	-7.28613281	-0.65478516	+64.64355469	-9.07470703	-53.45947266	+2532	+8.20019531	-6.53906250	-0.43945313	+17.40234375	-16.54541016	+8.21777344	+2004	+6.91259766	-11.01269531	-0.36035156	+42.14355469	+6.32812500	-57.65625000	+1004
+1457971458.45320010	+8.50341797	-7.28613281	-0.65478516	+64.64355469	-9.07470703	-53.45947266	+2532	+8.20019531	-6.53906250	-0.43945313	+17.40234375	-16.54541016	+8.23974609	+2004	+6.91259766	-11.01269531	-0.36035156	+42.14355469	+6.32812500	-57.65625000	+1004
+1457971458.45740010	+8.50341797	-7.28613281	-0.65478516	+64.64355469	-9.07470703	-53.45947266	+2532	+8.20019531	-6.53906250	-0.43945313	+17.40234375	-16.54541016	+8.23974609	+2004	+6.91259766	-11.01269531	-0.36035156	+42.12158203	+6.35009766	-57.65625000	+1004
+1457971458.46149990	+8.50341797	-7.28613281	-0.65478516	+64.64355469	-9.07470703	-53.43750000	+2532	+8.20019531	-6.53906250	-0.43945313	+17.40234375	-16.54541016	+8.23974609	+2004	+6.91259766	-11.01269531	-0.36035156	+42.12158203	+6.35009766	-57.65625000	+1004
+1457971458.46569990	+8.50341797	-7.28613281	-0.65478516	+64.64355469	-9.07470703	-53.43750000	+2532	+8.20019531	-6.53906250	-0.43945313	+17.40234375	-16.54541016	+8.23974609	+2004	+6.91259766	-11.01269531	-0.36474609	+42.12158203	+6.35009766	-57.63427734	+1004
+1457971458.46989990	+8.50341797	-7.28613281	-0.65478516	+64.64355469	-9.07470703	-53.43750000	+2532	+8.20019531	-6.53906250	-0.43945313	+17.40234375	-16.54541016	+8.23974609	+2004	+6.91259766	-11.01269531	-0.36474609	+42.12158203	+6.32812500	-57.63427734	+1004
+1457971458.47400000	+8.50341797	-7.28613281	-0.65478516	+64.64355469	-9.07470703	-53.43750000	+2532	+8.20019531	-6.53906250	-0.43945313	+17.40234375	-16.54541016	+8.23974609	+2004	+6.91259766	-11.01269531	-0.36474609	+42.12158203	+6.32812500	-57.63427734	+1004
+1457971458.48239990	+8.50341797	-7.28613281	-0.65478516	+64.64355469	-9.09667969	-53.43750000	+2532	+8.20019531	-6.53906250	-0.43945313	+17.40234375	-16.54541016	+8.23974609	+2008	+6.91259766	-11.01269531	-0.36474609	+42.12158203	+6.32812500	-57.63427734	+1004
+1457971458.48650000	+8.50341797	-7.28613281	-0.65478516	+64.64355469	-9.09667969	-53.41552734	+2532	+8.20019531	-6.53906250	-0.43945313	+17.40234375	-16.54541016	+8.23974609	+2008	+6.91259766	-11.01269531	-0.36474609	+42.12158203	+6.32812500	-57.63427734	+1004
+1457971458.49070000	+8.50341797	-7.28173828	-0.65478516	+64.66552734	-9.09667969	-53.41552734	+2532	+8.20019531	-6.53906250	-0.43945313	+17.40234375	-16.54541016	+8.23974609	+2008	+6.91259766	-11.01269531	-0.36035156	+42.12158203	+6.32812500	-57.63427734	+1004
+1457971458.49490000	+8.50341797	-7.28173828	-0.65478516	+64.68750000	-9.11865234	-53.41552734	+2532	+8.20019531	-6.53906250	-0.43945313	+17.40234375	-16.56738281	+8.26171875	+2008	+6.91259766	-11.01269531	-0.36035156	+42.12158203	+6.32812500	-57.63427734	+1004
+1457971458.49900010	+8.50781250	-7.28173828	-0.65478516	+64.68750000	-9.11865234	-53.39355469	+2532	+8.20019531	-6.53906250	-0.43945313	+17.42431641	-16.56738281	+8.26171875	+2008	+6.91699219	-11.01269531	-0.36035156	+42.14355469	+6.32812500	-57.63427734	+1004
+1457971458.50320010	+8.50781250	-7.28173828	-0.65478516	+64.70947266	-9.14062500	-53.39355469	+2532	+8.20019531	-6.53906250	-0.43945313	+17.42431641	-16.56738281	+8.26171875	+2008	+6.91699219	-11.01269531	-0.36035156	+42.14355469	+6.32812500	-57.65625000	+1004
+1457971458.50740000	+8.50781250	-7.27734375	-0.65478516	+64.73144531	-9.16259766	-53.37158203	+2536	+8.20019531	-6.53466797	-0.43945313	+17.42431641	-16.56738281	+8.23974609	+2008	+6.91699219	-11.00830078	-0.36035156	+42.14355469	+6.32812500	-57.65625000	+1004
+1457971458.51149990	+8.51220703	-7.27734375	-0.65478516	+64.73144531	-9.16259766	-53.37158203	+2536	+8.20458984	-6.53466797	-0.43945313	+17.42431641	-16.56738281	+8.23974609	+2008	+6.92138672	-11.00830078	-0.36035156	+42.14355469	+6.32812500	-57.65625000	+1004
+1457971458.51570010	+8.51220703	-7.27734375	-0.65478516	+64.75341797	-9.16259766	-53.34960938	+2536	+8.20458984	-6.53466797	-0.43945313	+17.44628906	-16.58935547	+8.23974609	+2008	+6.92138672	-11.00830078	-0.36035156	+42.16552734	+6.30615234	-57.65625000	+1004
+1457971458.51990010	+8.51660156	-7.27294922	-0.65478516	+64.75341797	-9.16259766	-53.32763672	+2536	+8.20458984	-6.53466797	-0.43945313	+17.44628906	-16.58935547	+8.23974609	+2008	+6.92578125	-11.00830078	-0.35595703	+42.16552734	+6.30615234	-57.67822266	+1004
+1457971458.52399990	+8.51660156	-7.27294922	-0.65917969	+64.75341797	-9.16259766	-53.30566406	+2540	+8.20458984	-6.53466797	-0.43945313	+17.44628906	-16.58935547	+8.21777344	+2008	+6.92578125	-11.00830078	-0.35595703	+42.18750000	+6.30615234	-57.67822266	+1008
+1457971458.52819990	+8.52099609	-7.27294922	-0.65917969	+64.75341797	-9.14062500	-53.28369141	+2540	+8.20458984	-6.53027344	-0.43945313	+17.49023438	-16.58935547	+8.17382813	+2008	+6.93017578	-11.00390625	-0.36035156	+42.18750000	+6.28417969	-57.67822266	+1008
+1457971458.53230000	+8.52099609	-7.27294922	-0.66357422	+64.73144531	-9.11865234	-53.26171875	+2540	+8.20458984	-6.53027344	-0.44384766	+17.51220703	-16.61132813	+8.12988281	+2008	+6.93457031	-11.00390625	-0.36035156	+42.18750000	+6.26220703	-57.67822266	+1008
+1457971458.53650000	+8.52539063	-7.27294922	-0.66796875	+64.70947266	-9.07470703	-53.23974609	+2544	+8.20458984	-6.52587891	-0.44384766	+17.55615234	-16.61132813	+8.08593750	+2008	+6.93896484	-10.99951172	-0.36035156	+42.18750000	+6.24023438	-57.65625000	+1012
+1457971458.54070000	+8.53417969	-7.27294922	-0.67236328	+64.64355469	-8.98681641	-53.17382813	+2544	+8.20898438	-6.51269531	-0.45263672	+17.73193359	-16.61132813	+7.84423828	+2012	+6.94775391	-10.99511719	-0.36914063	+42.16552734	+6.21826172	-57.63427734	+1016
+1457971458.54480000	+8.54296875	-7.27294922	-0.68554688	+64.55566406	-8.87695313	-53.10791016	+2548	+8.21337891	-6.50390625	-0.46142578	+17.92968750	-16.63330078	+7.62451172	+2012	+6.95214844	-10.99072266	-0.37792969	+42.14355469	+6.17431641	-57.59033203	+1020
+1457971458.54900000	+8.54736328	-7.27294922	-0.69433594	+64.46777344	-8.74511719	-53.04199219	+2548	+8.21337891	-6.49511719	-0.47460938	+18.10546875	-16.61132813	+7.42675781	+2012	+6.95654297	-10.99072266	-0.38671875	+42.09960938	+6.15234375	-57.54638672	+1020
+1457971458.55320000	+8.58691406	-7.28613281	-0.74267578	+63.91845703	-8.10791016	-52.75634766	+2556	+8.21777344	-6.45996094	-0.50097656	+18.65478516	-16.58935547	+6.87744141	+2024	+6.96093750	-10.98632813	-0.40429688	+41.98974609	+6.10839844	-57.45849609	+1028
+1457971458.55730010	+8.60449219	-7.28613281	-0.76904297	+63.61083984	-7.75634766	-52.69042969	+2556	+8.22216797	-6.44238281	-0.51855469	+19.00634766	-16.61132813	+6.52587891	+2020	+6.96972656	-10.98193359	-0.42187500	+41.87988281	+6.04248047	-57.37060547	+1032
+1457971458.56150010	+8.62646484	-7.29052734	-0.79541016	+63.36914063	-7.49267578	-52.60253906	+2556	+8.21777344	-6.42919922	-0.53613281	+19.29199219	-16.61132813	+6.30615234	+2016	+6.97412109	-10.97314453	-0.44384766	+41.77001953	+5.99853516	-57.28271484	+1040
+1457971458.56570010	+8.64404297	-7.30371094	-0.82177734	+62.90771484	-7.14111328	-52.58056641	+2548	+8.21777344	-6.39843750	-0.55810547	+19.84130859	-16.63330078	+5.99853516	+2016	+6.98291016	-10.96435547	-0.47900391	+41.55029297	+5.88867188	-57.12890625	+1052
+1457971458.57399990	+8.68359375	-7.30371094	-0.86132813	+62.31445313	-6.65771484	-52.71240234	+2540	+8.21337891	-6.36328125	-0.59326172	+20.58837891	-16.76513672	+5.55908203	+2004	+7.00048828	-10.94677734	-0.53173828	+41.19873047	+5.69091797	-56.97509766	+1076
+1457971458.57820010	+8.70117188	-7.32128906	-0.88330078	+61.87500000	-6.39404297	-52.80029297	+2528	+8.21337891	-6.33251953	-0.60644531	+21.15966797	-16.85302734	+5.27343750	+1996	+7.02246094	-10.93359375	-0.57128906	+40.97900391	+5.53710938	-56.88720703	+1096
+1457971458.58229990	+8.72753906	-7.31689453	-0.89648438	+61.50146484	-6.17431641	-52.97607422	+2520	+8.20898438	-6.31054688	-0.61962891	+21.70898438	-17.02880859	+4.89990234	+1988	+7.04003906	-10.91601563	-0.59326172	+40.78125000	+5.38330078	-56.93115234	+1108
+1457971458.58649990	+8.75390625	-7.32128906	-0.92285156	+61.12792969	-5.99853516	-53.08593750	+2512	+8.20458984	-6.28857422	-0.65039063	+22.19238281	-17.09472656	+4.74609375	+1980	+7.05761719	-10.90283203	-0.61962891	+40.60546875	+5.20751953	-56.95312500	+1120
+1457971458.59069990	+8.78027344	-7.33447266	-0.94482422	+60.55664063	-5.75683594	-53.28369141	+2500	+8.20458984	-6.25781250	-0.67675781	+22.87353516	-17.20458984	+4.37255859	+1972	+7.09277344	-10.88525391	-0.65478516	+40.40771484	+4.96582031	-56.95312500	+1140
+1457971458.59480000	+8.81103516	-7.33447266	-0.96240234	+60.11718750	-5.58105469	-53.56933594	+2492	+8.20019531	-6.22705078	-0.68994141	+23.57666016	-17.42431641	+3.93310547	+1960	+7.11914063	-10.86767578	-0.67236328	+40.25390625	+4.74609375	-57.12890625	+1148
+1457971458.59900000	+8.84619141	-7.33447266	-0.99316406	+59.65576172	-5.44921875	-53.78906250	+2488	+8.19580078	-6.20068359	-0.73828125	+24.19189453	-17.51220703	+3.71337891	+1952	+7.14550781	-10.84570313	-0.70751953	+40.07812500	+4.48242188	-57.17285156	+1160
+1457971458.60310010	+8.87695313	-7.34765625	-1.01513672	+59.01855469	-5.27343750	-54.07470703	+2472	+8.19140625	-6.16552734	-0.76904297	+24.96093750	-17.62207031	+3.22998047	+1940	+7.17626953	-10.82812500	-0.74267578	+39.90234375	+4.24072266	-57.23876953	+1176
+1457971458.60730000	+8.91210938	-7.34765625	-1.03710938	+58.49121094	-5.14160156	-54.47021484	+2464	+8.19140625	-6.13476563	-0.79101563	+25.79589844	-17.86376953	+2.65869141	+1924	+7.20263672	-10.80615234	-0.76904297	+39.70458984	+3.97705078	-57.45849609	+1184
+1457971458.61150000	+8.95605469	-7.34765625	-1.07226563	+57.96386719	-5.05371094	-54.77783203	+2456	+8.19140625	-6.09960938	-0.84814453	+26.54296875	-17.92968750	+2.37304688	+1920	+7.23339844	-10.78857422	-0.81298828	+39.48486328	+3.69140625	-57.52441406	+1196
+1457971458.61560010	+8.99121094	-7.36523438	-1.10302734	+57.23876953	-4.92187500	-55.17333984	+2440	+8.18701172	-6.07324219	-0.88769531	+27.31201172	-18.03955078	+1.77978516	+1900	+7.26416016	-10.77099609	-0.85693359	+39.26513672	+3.44970703	-57.63427734	+1208
+1457971458.61980010	+9.03515625	-7.36523438	-1.12939453	+56.62353516	-4.83398438	-55.59082031	+2428	+8.18701172	-6.03369141	-0.92724609	+28.21289063	-18.21533203	+1.16455078	+1884	+7.29492188	-10.74902344	-0.89208984	+39.00146484	+3.18603516	-57.85400391	+1216
+1457971458.62400010	+9.07910156	-7.36962891	-1.17333984	+56.00830078	-4.76806641	-55.96435547	+2420	+8.19580078	-5.99414063	-0.99316406	+29.06982422	-18.28125000	+0.76904297	+1876	+7.32568359	-10.72265625	-0.95361328	+38.71582031	+2.90039063	-57.89794922	+1228
+1457971458.62809990	+9.11865234	-7.38281250	-1.21289063	+55.21728516	-4.65820313	-56.38183594	+2404	+8.19140625	-5.97216797	-1.04589844	+29.77294922	-18.30322266	+0.10986328	+1852	+7.35205078	-10.70507813	-1.01074219	+38.38623047	+2.65869141	-58.00781250	+1244
+1457971458.63229990	+9.16259766	-7.38281250	-1.25683594	+54.55810547	-4.59228516	-56.84326172	+2392	+8.19580078	-5.92822266	-1.09863281	+30.67382813	-18.41308594	-0.52734375	+1832	+7.38281250	-10.68310547	-1.06347656	+38.03466797	+2.41699219	-58.20556641	+1256
+1457971458.63649990	+9.21972656	-7.38720703	-1.30517578	+53.89892578	-4.54833984	-57.26074219	+2384	+8.20898438	-5.88867188	-1.17333984	+31.55273438	-18.43505859	-1.01074219	+1820	+7.40917969	-10.65673828	-1.13818359	+37.68310547	+2.13134766	-58.24951172	+1272
+1457971458.64060000	+9.25927734	-7.40039063	-1.35351563	+53.06396484	-4.46044922	-57.74414063	+2372	+8.20898438	-5.87109375	-1.23925781	+32.18994141	-18.43505859	-1.71386719	+1796	+7.43554688	-10.63916016	-1.20849609	+37.26562500	+1.95556641	-58.38134766	+1284
+1457971458.64479990	+9.30761719	-7.40039063	-1.40625000	+52.36083984	-4.37255859	-58.18359375	+2372	+8.22216797	-5.81835938	-1.30517578	+33.06884766	-18.45703125	-2.37304688	+1788	+7.46191406	-10.60839844	-1.27441406	+36.84814453	+1.75781250	-58.55712891	+1304
+1457971458.64899990	+9.36474609	-7.40478516	-1.46337891	+51.63574219	-4.30664063	-58.62304688	+2368	+8.24414063	-5.77441406	-1.38427734	+33.96972656	-18.43505859	-2.96630859	+1784	+7.48828125	-10.58203125	-1.36230469	+36.40869141	+1.56005859	-58.62304688	+1324
+1457971458.65730000	+9.47021484	-7.41357422	-1.59082031	+50.07568359	-4.10888672	-59.50195313	+2376	+8.27050781	-5.70410156	-1.54687500	+35.28808594	-18.28125000	-4.26269531	+1768	+7.54101563	-10.53369141	-1.52050781	+35.39794922	+1.27441406	-58.93066406	+1368
+1457971458.66150000	+9.53173828	-7.41357422	-1.65234375	+49.35058594	-4.06494141	-60.00732422	+2384	+8.30566406	-5.65576172	-1.63037109	+36.14501953	-18.25927734	-4.89990234	+1772	+7.56738281	-10.50292969	-1.61718750	+34.91455078	+1.09863281	-58.99658203	+1392
+1457971458.66980000	+9.64160156	-7.41796875	-1.79296875	+47.76855469	-3.88916016	-60.88623047	+2404	+8.34960938	-5.58105469	-1.81054688	+37.33154297	-18.01757813	-6.17431641	+1776	+7.62451172	-10.44140625	-1.79296875	+33.85986328	+0.87890625	-59.32617188	+1452
+1457971458.67400000	+9.71191406	-7.41357422	-1.85888672	+47.04345703	-3.84521484	-61.41357422	+2416	+8.39355469	-5.52832031	-1.89843750	+38.16650391	-17.97363281	-6.87744141	+1784	+7.65966797	-10.40625000	-1.88525391	+33.35449219	+0.72509766	-59.47998047	+1484
+1457971458.67810010	+9.76904297	-7.41357422	-1.92919922	+46.20849609	-3.80126953	-61.89697266	+2432	+8.41552734	-5.50195313	-1.99511719	+38.54003906	-17.81982422	-7.53662109	+1784	+7.69482422	-10.37988281	-1.97753906	+32.76123047	+0.63720703	-59.69970703	+1516
+1457971458.68230010	+9.83935547	-7.40478516	-2.01269531	+45.48339844	-3.75732422	-62.31445313	+2452	+8.45507813	-5.44482422	-2.10058594	+39.22119141	-17.66601563	-8.10791016	+1800	+7.73437500	-10.33593750	-2.06982422	+32.27783203	+0.52734375	-59.91943359	+1552
+1457971458.68639990	+9.91406250	-7.40039063	-2.07861328	+44.75830078	-3.75732422	-62.88574219	+2468	+8.51220703	-5.38769531	-2.18847656	+39.99023438	-17.62207031	-8.87695313	+1816	+7.78271484	-10.29199219	-2.16210938	+31.79443359	+0.37353516	-60.13916016	+1588
+1457971458.69059990	+9.97558594	-7.39599609	-2.15332031	+43.94531250	-3.75732422	-63.34716797	+2488	+8.54296875	-5.36132813	-2.28955078	+40.36376953	-17.46826172	-9.51416016	+1820	+7.82226563	-10.26123047	-2.25000000	+31.20117188	+0.24169922	-60.38085938	+1620
+1457971458.69479990	+10.05468750	-7.37841797	-2.23681641	+43.24218750	-3.75732422	-63.76464844	+2512	+8.59130859	-5.29541016	-2.40380859	+40.95703125	-17.27050781	-10.01953125	+1844	+7.87500000	-10.20849609	-2.34228516	+30.78369141	+0.08789063	-60.64453125	+1660
+1457971458.69890000	+10.13378906	-7.36523438	-2.30273438	+42.51708984	-3.86718750	-64.37988281	+2532	+8.65722656	-5.23828125	-2.49169922	+41.70410156	-17.24853516	-10.85449219	+1860	+7.93652344	-10.15576172	-2.43017578	+30.32226563	-0.15380859	-60.95214844	+1700
+1457971458.70310000	+10.20849609	-7.35205078	-2.37304688	+41.72607422	-3.95507813	-64.86328125	+2548	+8.70117188	-5.20312500	-2.59277344	+42.03369141	-17.11669922	-11.49169922	+1872	+7.98925781	-10.11181641	-2.51367188	+29.77294922	-0.35156250	-61.28173828	+1732
+1457971458.70729990	+10.28759766	-7.33447266	-2.46093750	+41.00097656	-4.04296875	-65.25878906	+2572	+8.75830078	-5.13720703	-2.71142578	+42.58300781	-16.94091797	-12.01904297	+1896	+8.05517578	-10.05029297	-2.60595703	+29.37744141	-0.57128906	-61.56738281	+1772
+1457971458.71140000	+10.37548828	-7.32128906	-2.51806641	+40.25390625	-4.24072266	-65.89599609	+2592	+8.83300781	-5.07568359	-2.79492188	+43.28613281	-16.94091797	-12.91992188	+1916	+8.12988281	-9.99316406	-2.68505859	+28.98193359	-0.90087891	-61.96289063	+1808
+1457971458.71560000	+10.45458984	-7.30371094	-2.58398438	+39.44091797	-4.43847656	-66.40136719	+2608	+8.89013672	-5.03173828	-2.90039063	+43.59375000	-16.85302734	-13.55712891	+1928	+8.19140625	-9.94482422	-2.75976563	+28.43261719	-1.18652344	-62.35839844	+1840
+1457971458.71980000	+10.54248047	-7.28173828	-2.66748047	+38.73779297	-4.61425781	-66.79687500	+2628	+8.95605469	-4.96582031	-3.02343750	+44.09912109	-16.67724609	-14.06250000	+1956	+8.27050781	-9.87890625	-2.84765625	+28.05908203	-1.49414063	-62.66601563	+1876
+1457971458.72390010	+10.63476563	-7.25976563	-2.71582031	+37.96875000	-4.92187500	-67.43408203	+2640	+9.03955078	-4.89990234	-3.09814453	+44.71435547	-16.69921875	-15.00732422	+1968	+8.35400391	-9.81298828	-2.92236328	+27.66357422	-1.91162109	-63.03955078	+1908
+1457971458.72810010	+10.71826172	-7.23779297	-2.77734375	+37.15576172	-5.25146484	-67.87353516	+2656	+9.10546875	-4.84716797	-3.20361328	+45.02197266	-16.65527344	-15.64453125	+1984	+8.42431641	-9.75585938	-2.99707031	+27.11425781	-2.28515625	-63.41308594	+1932
+1457971458.73230000	+10.81054688	-7.21142578	-2.85644531	+36.36474609	-5.51513672	-68.20312500	+2672	+9.18457031	-4.78125000	-3.31787109	+45.43945313	-16.54541016	-16.19384766	+2008	+8.50781250	-9.68115234	-3.08496094	+26.74072266	-2.68066406	-63.69873047	+1964
+1457971458.73639990	+10.90722656	-7.18945313	-2.90039063	+35.55175781	-5.93261719	-68.77441406	+2680	+9.27685547	-4.71093750	-3.38818359	+45.96679688	-16.63330078	-17.16064453	+2024	+8.60009766	-9.60644531	-3.15087891	+26.34521484	-3.18603516	-64.09423828	+1992
+1457971458.74060010	+10.99511719	-7.16308594	-2.94873047	+34.73876953	-6.39404297	-69.19189453	+2688	+9.36035156	-4.64941406	-3.48486328	+46.23046875	-16.67724609	-17.81982422	+2040	+8.67041016	-9.54492188	-3.22119141	+25.77392578	-3.66943359	-64.46777344	+2012
+1457971458.74480010	+11.09179688	-7.13232422	-3.01025391	+33.92578125	-6.76757813	-69.52148438	+2700	+9.44824219	-4.57910156	-3.59472656	+46.56005859	-16.61132813	-18.39111328	+2060	+8.75830078	-9.46582031	-3.30468750	+25.37841797	-4.13085938	-64.70947266	+2040
+1457971458.74889990	+11.19287109	-7.10156250	-3.03662109	+33.11279297	-7.31689453	-70.07080078	+2704	+9.54931641	-4.50878906	-3.65185547	+46.99951172	-16.76513672	-19.44580078	+2072	+8.84619141	-9.39111328	-3.37060547	+24.91699219	-4.68017578	-65.06103516	+2060
+1457971458.75309990	+11.28515625	-7.06640625	-3.07617188	+32.29980469	-7.86621094	-70.44433594	+2712	+9.64599609	-4.43408203	-3.73535156	+47.21923828	-16.87500000	-20.08300781	+2088	+8.92089844	-9.32519531	-3.43652344	+24.32373047	-5.20751953	-65.39062500	+2076
+1457971458.76140000	+11.49169922	-6.99609375	-3.14648438	+30.67382813	-8.98681641	-71.12548828	+2728	+9.85693359	-4.28466797	-3.88037109	+47.72460938	-17.13867188	-21.68701172	+2116	+9.09667969	-9.15820313	-3.58593750	+23.42285156	-6.30615234	-65.85205078	+2124
+1457971458.76560000	+11.58398438	-6.94775391	-3.17285156	+29.88281250	-9.64599609	-71.41113281	+2736	+9.96679688	-4.20117188	-3.95068359	+47.90039063	-17.40234375	-22.34619141	+2132	+9.16699219	-9.08349609	-3.65185547	+22.76367188	-6.85546875	-66.11572266	+2140
+1457971458.76970010	+11.68505859	-6.90380859	-3.20800781	+29.09179688	-10.23925781	-71.60888672	+2748	+10.07666016	-4.12207031	-4.02539063	+48.03222656	-17.55615234	-23.00537109	+2148	+9.25048828	-8.99560547	-3.73535156	+22.28027344	-7.38281250	-66.24755859	+2168
+1457971458.77390000	+11.78613281	-6.86425781	-3.21679688	+28.27880859	-10.96435547	-71.96044922	+2756	+10.19531250	-4.04296875	-4.05615234	+48.18603516	-17.86376953	-23.99414063	+2156	+9.34277344	-8.91210938	-3.79248047	+21.79687500	-8.02001953	-66.48925781	+2188
+1457971458.77810000	+11.89160156	-6.79833984	-3.22119141	+27.57568359	-11.75537109	-72.22412109	+2772	+10.31835938	-3.94628906	-4.10888672	+48.33984375	-18.25927734	-24.67529297	+2172	+9.41308594	-8.83300781	-3.85400391	+21.18164063	-8.61328125	-66.75292969	+2208
+1457971458.78220010	+11.99707031	-6.75000000	-3.23876953	+26.85058594	-12.48046875	-72.42187500	+2788	+10.43701172	-3.86718750	-4.16601563	+48.33984375	-18.52294922	-25.33447266	+2184	+9.50097656	-8.74072266	-3.92871094	+20.69824219	-9.18457031	-66.86279297	+2236
+1457971458.78640010	+12.09814453	-6.69287109	-3.23437500	+26.10351563	-13.27148438	-72.68554688	+2808	+10.56005859	-3.78369141	-4.18359375	+48.38378906	-18.94042969	-26.25732422	+2196	+9.59326172	-8.65283203	-3.98144531	+20.19287109	-9.82177734	-67.06054688	+2260
+1457971458.79060010	+12.19482422	-6.61816406	-3.23437500	+25.44433594	-14.10644531	-72.81738281	+2832	+10.68750000	-3.67822266	-4.21875000	+48.51562500	-19.44580078	-26.89453125	+2216	+9.66796875	-8.56494141	-4.03857422	+19.59960938	-10.43701172	-67.23632813	+2284
+1457971458.79469990	+12.29150391	-6.56103516	-3.24755859	+24.71923828	-14.87548828	-72.90527344	+2852	+10.81494141	-3.59472656	-4.25390625	+48.42773438	-19.84130859	-27.57568359	+2224	+9.75585938	-8.46826172	-4.10888672	+19.13818359	-11.05224609	-67.28027344	+2316
+1457971458.79889990	+12.38818359	-6.50390625	-3.23437500	+23.97216797	-15.71044922	-73.03710938	+2876	+10.93798828	-3.50683594	-4.26269531	+48.38378906	-20.32470703	-28.41064453	+2240	+9.85253906	-8.37158203	-4.15283203	+18.67675781	-11.77734375	-67.47802734	+2340
+1457971458.80310010	+12.48486328	-6.42041016	-3.22119141	+23.35693359	-16.63330078	-73.12500000	+2908	+11.06542969	-3.39257813	-4.27587891	+48.49365234	-20.96191406	-29.04785156	+2264	+9.93164063	-8.27929688	-4.20117188	+18.12744141	-12.48046875	-67.63183594	+2364
+1457971458.80720000	+12.58154297	-6.35449219	-3.21240234	+22.67578125	-17.51220703	-73.14697266	+2936	+11.19287109	-3.30908203	-4.29345703	+48.36181641	-21.46728516	-29.75097656	+2276	+10.02392578	-8.17382813	-4.25830078	+17.70996094	-13.16162109	-67.67578125	+2396
+1457971458.81139990	+12.67822266	-6.28857422	-3.19042969	+21.97265625	-18.43505859	-73.23486328	+2968	+11.31591797	-3.22119141	-4.29345703	+48.27392578	-22.01660156	-30.52001953	+2296	+10.12500000	-8.07275391	-4.28906250	+17.29248047	-13.97460938	-67.85156250	+2420
+1457971458.81970000	+12.85839844	-6.13916016	-3.15527344	+20.67626953	-20.28076172	-73.10302734	+3032	+11.56640625	-3.01464844	-4.29785156	+48.22998047	-23.31298828	-31.75048828	+2336	+10.31396484	-7.86181641	-4.36376953	+16.43554688	-15.55664063	-67.98339844	+2472
+1457971458.82390000	+12.94189453	-6.07324219	-3.13330078	+19.95117188	-21.20361328	-73.03710938	+3064	+11.68066406	-2.92236328	-4.29345703	+48.09814453	-23.88427734	-32.43164063	+2352	+10.41943359	-7.75195313	-4.38574219	+16.06201172	-16.43554688	-68.07128906	+2496
+1457971458.83220010	+13.10888672	-5.91503906	-3.08056641	+18.63281250	-23.11523438	-72.70751953	+3128	+11.91357422	-2.71582031	-4.27587891	+48.07617188	-25.22460938	-33.64013672	+2392	+10.60839844	-7.52343750	-4.44726563	+15.27099609	-18.17138672	-68.04931641	+2540
+1457971458.84050010	+13.26708984	-5.75683594	-3.01025391	+17.29248047	-25.09277344	-72.31201172	+3192	+12.13330078	-2.50488281	-4.24072266	+48.07617188	-26.56494141	-34.87060547	+2432	+10.81054688	-7.29492188	-4.46044922	+14.56787109	-20.12695313	-68.13720703	+2568
+1457971458.84470010	+13.34179688	-5.68652344	-2.97949219	+16.58935547	-26.05957031	-72.07031250	+3216	+12.24316406	-2.42138672	-4.22314453	+47.98828125	-27.22412109	-35.50781250	+2444	+10.90722656	-7.17187500	-4.47802734	+14.23828125	-21.09375000	-68.07128906	+2584
+1457971458.85299990	+13.48242188	-5.52392578	-2.89160156	+15.27099609	-28.03710938	-71.56494141	+3276	+12.44091797	-2.20605469	-4.17480469	+48.09814453	-28.54248047	-36.73828125	+2480	+11.10058594	-6.93457031	-4.48681641	+13.60107422	-23.09326172	-68.02734375	+2608
+1457971458.85719990	+13.54833984	-5.44482422	-2.85205078	+14.58984375	-29.02587891	-71.23535156	+3300	+12.54199219	-2.11816406	-4.14404297	+48.09814453	-29.20166016	-37.37548828	+2492	+11.19726563	-6.81152344	-4.49560547	+13.27148438	-24.06005859	-67.89550781	+2616
+1457971458.86550000	+13.66699219	-5.27343750	-2.75537109	+13.33740234	-30.98144531	-70.59814453	+3356	+12.72216797	-1.90283203	-4.06933594	+48.36181641	-30.54199219	-38.67187500	+2528	+11.37744141	-6.56542969	-4.48681641	+12.67822266	-26.10351563	-67.76367188	+2636
+1457971458.87389990	+13.77685547	-5.10644531	-2.65429688	+12.06298828	-32.93701172	-69.93896484	+3408	+12.89355469	-1.70947266	-3.97265625	+48.64746094	-31.88232422	-40.12207031	+2560	+11.55761719	-6.32373047	-4.47363281	+12.12890625	-28.10302734	-67.58789063	+2652
+1457971458.88220000	+13.87792969	-4.91748047	-2.52685547	+11.05224609	-35.02441406	-69.30175781	+3468	+13.06933594	-1.48974609	-3.86279297	+49.21875000	-33.33251953	-41.59423828	+2596	+11.72021484	-6.08203125	-4.44726563	+11.62353516	-30.12451172	-67.45605469	+2668
+1457971458.88640000	+13.92187500	-4.82519531	-2.46533203	+10.52490234	-35.99121094	-68.99414063	+3500	+13.13964844	-1.38427734	-3.79687500	+49.54833984	-34.01367188	-42.42919922	+2616	+11.80371094	-5.96337891	-4.43408203	+11.42578125	-31.09130859	-67.39013672	+2680
+1457971458.89470010	+14.00537109	-4.63183594	-2.32470703	+9.64599609	-38.03466797	-68.37890625	+3568	+13.29785156	-1.15576172	-3.64746094	+50.42724609	-35.50781250	-44.09912109	+2664	+11.95312500	-5.72167969	-4.39892578	+11.03027344	-33.02490234	-67.23632813	+2704
+1457971458.90300010	+14.07128906	-4.42968750	-2.17968750	+8.85498047	-40.07812500	-67.76367188	+3640	+13.43408203	-0.92285156	-3.48486328	+51.45996094	-36.97998047	-45.90087891	+2712	+12.09814453	-5.48876953	-4.34619141	+10.74462891	-35.02441406	-67.19238281	+2732
+1457971458.91129990	+14.13720703	-4.24072266	-2.02148438	+8.10791016	-42.12158203	-67.19238281	+3712	+13.57031250	-0.71630859	-3.30908203	+52.51464844	-38.40820313	-47.85644531	+2760	+12.24316406	-5.26904297	-4.28466797	+10.50292969	-36.93603516	-67.19238281	+2768
+1457971458.91549990	+14.16796875	-4.13964844	-1.94238281	+7.77832031	-43.15429688	-66.86279297	+3748	+13.63183594	-0.59765625	-3.22119141	+53.17382813	-39.13330078	-48.77929688	+2784	+12.30908203	-5.15478516	-4.25390625	+10.41503906	-37.92480469	-67.14843750	+2784
+1457971458.91969990	+14.19873047	-4.05175781	-1.86767578	+7.40478516	-44.14306641	-66.53320313	+3784	+13.69335938	-0.49658203	-3.12890625	+53.74511719	-39.81445313	-49.76806641	+2808	+12.37500000	-5.05371094	-4.22314453	+10.28320313	-38.84765625	-67.10449219	+2800
+1457971458.92800000	+14.24267578	-3.86718750	-1.71386719	+6.70166016	-46.07666016	-65.83007813	+3856	+13.80322266	-0.28125000	-2.95312500	+55.01953125	-41.13281250	-51.72363281	+2852	+12.50244141	-4.83837891	-4.14843750	+10.10742188	-40.75927734	-67.08251953	+2840
+1457971458.93630000	+14.27783203	-3.70019531	-1.56884766	+5.88867188	-47.94433594	-65.10498047	+3920	+13.90429688	-0.10546875	-2.78173828	+56.14013672	-42.34130859	-53.67919922	+2888	+12.62548828	-4.64062500	-4.07373047	+9.88769531	-42.62695313	-67.01660156	+2876
+1457971458.94470000	+14.31298828	-3.54199219	-1.43261719	+5.07568359	-49.68017578	-64.22607422	+3980	+13.99658203	+0.06591797	-2.62792969	+57.19482422	-43.46191406	-55.41503906	+2916	+12.73095703	-4.44726563	-3.99462891	+9.62402344	-44.42871094	-66.84082031	+2908
+1457971458.95300010	+14.33935547	-3.40136719	-1.30957031	+4.15283203	-51.28417969	-63.32519531	+4032	+14.07568359	+0.22851563	-2.49169922	+58.11767578	-44.42871094	-57.01904297	+2936	+12.84082031	-4.25830078	-3.91552734	+9.33837891	-46.16455078	-66.62109375	+2936
+1457971458.96129990	+14.36132813	-3.28710938	-1.20849609	+3.12011719	-52.64648438	-62.38037109	+4068	+14.14599609	+0.35595703	-2.36865234	+58.77685547	-45.28564453	-58.44726563	+2944	+12.93310547	-4.08691406	-3.84082031	+8.96484375	-47.74658203	-66.33544922	+2952
+1457971458.96550010	+14.37011719	-3.22119141	-1.16455078	+2.63671875	-53.28369141	-61.85302734	+4088	+14.18115234	+0.43066406	-2.32031250	+59.12841797	-45.68115234	-59.01855469	+2952	+12.97705078	-3.99902344	-3.81005859	+8.76708984	-48.47167969	-66.09375000	+2960
+1457971458.98219990	+14.41406250	-3.01904297	-1.01074219	+0.72509766	-55.45898438	-59.87548828	+4140	+14.29541016	+0.63720703	-2.13574219	+59.94140625	-47.13134766	-61.06201172	+2972	+13.12646484	-3.69140625	-3.68261719	+7.86621094	-51.04248047	-65.28076172	+2964
+1457971458.99050000	+14.43603516	-2.92675781	-0.94042969	-0.08789063	-56.40380859	-59.01855469	+4156	+14.33935547	+0.74267578	-2.05224609	+60.35888672	-47.83447266	-61.91894531	+2992	+13.19238281	-3.54638672	-3.62548828	+7.51464844	-52.11914063	-64.86328125	+2964
+1457971459.00300000	+14.46240234	-2.78173828	-0.84814453	-1.03271484	-57.74414063	-57.78808594	+4184	+14.39648438	+0.88330078	-1.91601563	+61.01806641	-48.95507813	-63.17138672	+3024	+13.27587891	-3.34863281	-3.55078125	+7.00927734	-53.48144531	-64.29199219	+2956
+1457971459.01130010	+14.48437500	-2.69384766	-0.77783203	-1.53808594	-58.66699219	-57.10693359	+4196	+14.42724609	+0.98437500	-1.81933594	+61.63330078	-49.76806641	-64.09423828	+3052	+13.32861328	-3.24316406	-3.50244141	+6.76757813	-54.31640625	-64.09423828	+2948
+1457971459.01550010	+14.49755859	-2.64111328	-0.73388672	-1.71386719	-59.19433594	-56.79931641	+4204	+14.44921875	+1.03710938	-1.76220703	+62.07275391	-50.22949219	-64.62158203	+3068	+13.35498047	-3.18164063	-3.47167969	+6.72363281	-54.73388672	-63.98437500	+2948
+1457971459.01959990	+14.51074219	-2.60156250	-0.69433594	-1.91162109	-59.69970703	-56.49169922	+4212	+14.46240234	+1.08984375	-1.70507813	+62.51220703	-50.69091797	-65.17089844	+3080	+13.38134766	-3.13330078	-3.44970703	+6.65771484	-55.15136719	-63.91845703	+2944
+1457971459.02379990	+14.51513672	-2.56201172	-0.65917969	-2.10937500	-60.16113281	-56.20605469	+4216	+14.47119141	+1.14257813	-1.64794922	+62.95166016	-51.13037109	-65.72021484	+3096	+13.40771484	-3.08496094	-3.42773438	+6.63574219	-55.50292969	-63.87451172	+2940
+1457971459.02800010	+14.51953125	-2.51367188	-0.61523438	-2.24121094	-60.66650391	-55.89843750	+4224	+14.48437500	+1.19970703	-1.58642578	+63.54492188	-51.63574219	-66.33544922	+3112	+13.42968750	-3.02783203	-3.40136719	+6.65771484	-55.89843750	-63.83056641	+2940
+1457971459.03629990	+14.52832031	-2.42138672	-0.54052734	-2.57080078	-61.67724609	-55.30517578	+4232	+14.49755859	+1.29199219	-1.46777344	+64.53369141	-52.62451172	-67.50000000	+3136	+13.46923828	-2.94433594	-3.35742188	+6.61376953	-56.66748047	-63.76464844	+2936
+1457971459.04049990	+14.53710938	-2.37744141	-0.50097656	-2.72460938	-62.20458984	-55.01953125	+4240	+14.50634766	+1.34472656	-1.41064453	+65.12695313	-53.15185547	-68.09326172	+3148	+13.49121094	-2.89599609	-3.33105469	+6.63574219	-57.08496094	-63.74267578	+2936
+1457971459.04460000	+14.54150391	-2.34228516	-0.46142578	-2.92236328	-62.70996094	-54.73388672	+4240	+14.51513672	+1.38867188	-1.35351563	+65.69824219	-53.67919922	-68.68652344	+3160	+13.51318359	-2.85644531	-3.30908203	+6.65771484	-57.48046875	-63.76464844	+2932
+1457971459.05300000	+14.54589844	-2.27636719	-0.39550781	-3.29589844	-63.61083984	-54.18457031	+4240	+14.52392578	+1.48095703	-1.25683594	+66.70898438	-54.71191406	-69.67529297	+3172	+13.55273438	-2.77734375	-3.26953125	+6.65771484	-58.20556641	-63.67675781	+2928
+1457971459.05710010	+14.54589844	-2.24560547	-0.36914063	-3.51562500	-64.05029297	-53.89892578	+4240	+14.52832031	+1.51171875	-1.20849609	+67.10449219	-55.23925781	-70.09277344	+3176	+13.56591797	-2.74218750	-3.25195313	+6.61376953	-58.55712891	-63.61083984	+2924
+1457971459.06550000	+14.54150391	-2.18847656	-0.32519531	-3.88916016	-64.77539063	-53.32763672	+4232	+14.52832031	+1.57324219	-1.13378906	+67.78564453	-56.31591797	-70.70800781	+3180	+13.59667969	-2.67187500	-3.22998047	+6.48193359	-59.17236328	-63.36914063	+2916
+1457971459.07380010	+14.53710938	-2.14892578	-0.29882813	-4.32861328	-65.45654297	-52.84423828	+4216	+14.53271484	+1.59960938	-1.07666016	+68.07128906	-57.43652344	-71.01562500	+3176	+13.61425781	-2.61035156	-3.20361328	+6.24023438	-59.76562500	-63.08349609	+2904
+1457971459.07789990	+14.53271484	-2.12695313	-0.29003906	-4.46044922	-65.76416016	-52.60253906	+4208	+14.53271484	+1.62158203	-1.05908203	+68.15917969	-58.00781250	-71.01562500	+3172	+13.62304688	-2.57519531	-3.19482422	+6.08642578	-60.00732422	-62.79785156	+2896
+1457971459.08209990	+14.53271484	-2.11376953	-0.28125000	-4.61425781	-66.04980469	-52.42675781	+4200	+14.53271484	+1.62158203	-1.04589844	+68.07128906	-58.60107422	-70.92773438	+3168	+13.63183594	-2.54882813	-3.19042969	+5.88867188	-60.22705078	-62.57812500	+2888
+1457971459.09040000	+14.52392578	-2.08740234	-0.27246094	-4.70214844	-66.57714844	-52.25097656	+4176	+14.52832031	+1.63037109	-1.01953125	+67.80761719	-59.89746094	-70.53222656	+3156	+13.64062500	-2.49609375	-3.18164063	+5.47119141	-60.57861328	-62.05078125	+2872
+1457971459.09879990	+14.51513672	-2.06542969	-0.27246094	-4.63623047	-67.06054688	-52.20703125	+4156	+14.52832031	+1.61279297	-1.00195313	+67.17041016	-61.30371094	-69.85107422	+3148	+13.64501953	-2.44775391	-3.18164063	+4.98779297	-60.84228516	-61.45751953	+2852
+1457971459.10710000	+14.50634766	-2.03906250	-0.26367188	-4.30664063	-67.69775391	-52.33886719	+4136	+14.51953125	+1.59082031	-0.97119141	+66.53320313	-62.81982422	-69.12597656	+3144	+13.64501953	-2.40380859	-3.17724609	+4.50439453	-61.06201172	-60.90820313	+2832
+1457971459.11540010	+14.49755859	-2.01708984	-0.25927734	-3.69140625	-68.31298828	-52.77832031	+4116	+14.51953125	+1.56884766	-0.94921875	+65.63232422	-64.42382813	-68.13720703	+3140	+13.64941406	-2.36425781	-3.17285156	+4.08691406	-61.25976563	-60.42480469	+2816
+1457971459.11960010	+14.49755859	-2.00390625	-0.25927734	-3.25195313	-68.62060547	-53.10791016	+4104	+14.51953125	+1.56005859	-0.93603516	+65.14892578	-65.21484375	-67.58789063	+3136	+13.64941406	-2.35107422	-3.17285156	+3.86718750	-61.32568359	-60.22705078	+2808
+1457971459.12789990	+14.48876953	-1.97314453	-0.24169922	-2.13134766	-69.34570313	-53.96484375	+4088	+14.51074219	+1.54687500	-0.88769531	+64.46777344	-66.88476563	-66.79687500	+3136	+13.65380859	-2.32031250	-3.16845703	+3.64746094	-61.43554688	-59.98535156	+2792
+1457971459.13210010	+14.48437500	-1.95556641	-0.22851563	-1.45019531	-69.71923828	-54.49218750	+4080	+14.50634766	+1.53808594	-0.86132813	+64.13818359	-67.71972656	-66.37939453	+3136	+13.65380859	-2.30273438	-3.16406250	+3.53759766	-61.50146484	-59.87548828	+2784
+1457971459.14039990	+14.47998047	-1.92041016	-0.20214844	+0.10986328	-70.48828125	-55.76660156	+4064	+14.50195313	+1.52929688	-0.80419922	+63.43505859	-69.34570313	-65.54443359	+3136	+13.65820313	-2.27197266	-3.14648438	+3.47167969	-61.69921875	-59.80957031	+2772
+1457971459.14459990	+14.47998047	-1.89843750	-0.18896484	+1.05468750	-70.88378906	-56.53564453	+4056	+14.49755859	+1.53369141	-0.77343750	+63.14941406	-70.15869141	-65.12695313	+3136	+13.66259766	-2.25878906	-3.13769531	+3.47167969	-61.78710938	-59.85351563	+2764
+1457971459.15290000	+14.48437500	-1.86328125	-0.15380859	+3.16406250	-71.63085938	-58.35937500	+4040	+14.49755859	+1.54687500	-0.71191406	+62.62207031	-71.67480469	-64.35791016	+3136	+13.67578125	-2.23681641	-3.12011719	+3.58154297	-61.91894531	-60.00732422	+2756
+1457971459.16120000	+14.47998047	-1.81933594	-0.12744141	+5.53710938	-72.29003906	-60.38085938	+4024	+14.49316406	+1.55566406	-0.65478516	+62.02880859	-73.10302734	-63.52294922	+3128	+13.68017578	-2.21044922	-3.10693359	+3.75732422	-62.00683594	-60.20507813	+2744
+1457971459.16540000	+14.47998047	-1.79736328	-0.11425781	+6.72363281	-72.57568359	-61.43554688	+4012	+14.48876953	+1.56005859	-0.62402344	+61.69921875	-73.80615234	-63.10546875	+3128	+13.68457031	-2.19726563	-3.10253906	+3.86718750	-62.05078125	-60.29296875	+2740
+1457971459.17370010	+14.47998047	-1.76220703	-0.08789063	+9.20654297	-73.12500000	-63.67675781	+3992	+14.48876953	+1.56884766	-0.58007813	+60.75439453	-75.14648438	-61.94091797	+3120	+13.68457031	-2.17089844	-3.08496094	+4.04296875	-62.18261719	-60.51269531	+2732
+1457971459.18210010	+14.48437500	-1.73583984	-0.08349609	+11.49169922	-73.38867188	-65.74218750	+3964	+14.48437500	+1.57324219	-0.54931641	+59.28222656	-76.37695313	-60.27099609	+3108	+13.68896484	-2.14892578	-3.07617188	+4.15283203	-62.18261719	-60.62255859	+2720
+1457971459.19039990	+14.47998047	-1.70947266	-0.07470703	+13.60107422	-73.60839844	-67.67578125	+3936	+14.47998047	+1.57324219	-0.52294922	+57.50244141	-77.51953125	-58.33740234	+3092	+13.68457031	-2.13574219	-3.07617188	+4.19677734	-62.11669922	-60.66650391	+2708
+1457971459.20289990	+14.47558594	-1.68750000	-0.09228516	+15.97412109	-73.69628906	-69.80712891	+3892	+14.46679688	+1.54248047	-0.51416016	+53.21777344	-79.07958984	-54.05273438	+3076	+13.67578125	-2.10498047	-3.07617188	+4.04296875	-61.96289063	-60.42480469	+2688
+1457971459.21120000	+14.47998047	-1.68750000	-0.10546875	+17.18261719	-73.71826172	-70.94970703	+3864	+14.45800781	+1.52929688	-0.51416016	+49.76806641	-79.98046875	-50.60302734	+3064	+13.66699219	-2.09179688	-3.08056641	+3.80126953	-61.83105469	-60.16113281	+2676
+1457971459.21960000	+14.47998047	-1.68750000	-0.12304688	+18.06152344	-73.63037109	-71.71875000	+3836	+14.44921875	+1.50292969	-0.52294922	+45.43945313	-80.72753906	-46.34033203	+3060	+13.65820313	-2.07861328	-3.08496094	+3.51562500	-61.67724609	-59.83154297	+2664
+1457971459.22370000	+14.47558594	-1.68750000	-0.13183594	+18.50097656	-73.58642578	-72.11425781	+3824	+14.44482422	+1.49414063	-0.52734375	+43.28613281	-81.10107422	-44.23095703	+3056	+13.64941406	-2.07421875	-3.08935547	+3.33984375	-61.56738281	-59.63378906	+2660
+1457971459.22790000	+14.47558594	-1.68750000	-0.13623047	+18.91845703	-73.58642578	-72.48779297	+3816	+14.44042969	+1.48095703	-0.52734375	+40.91308594	-81.43066406	-41.92382813	+3056	+13.64501953	-2.06982422	-3.08935547	+3.18603516	-61.50146484	-59.45800781	+2656
+1457971459.23200010	+14.47558594	-1.68750000	-0.14501953	+19.40185547	-73.56445313	-72.92724609	+3804	+14.43603516	+1.47216797	-0.52734375	+38.47412109	-81.73828125	-39.50683594	+3052	+13.64062500	-2.06103516	-3.09375000	+3.03222656	-61.39160156	-59.23828125	+2648
+1457971459.23620010	+14.47558594	-1.68750000	-0.14941406	+19.92919922	-73.54248047	-73.38867188	+3796	+14.43164063	+1.46337891	-0.52734375	+35.90332031	-82.04589844	-36.97998047	+3052	+13.63623047	-2.05664063	-3.09375000	+2.85644531	-61.30371094	-59.04052734	+2644
+1457971459.24449990	+14.47998047	-1.68750000	-0.15820313	+21.26953125	-73.58642578	-74.59716797	+3772	+14.42724609	+1.45458984	-0.53173828	+30.36621094	-82.57324219	-31.48681641	+3048	+13.62304688	-2.04345703	-3.09375000	+2.50488281	-61.14990234	-58.62304688	+2632
+1457971459.24869990	+14.47998047	-1.68310547	-0.15820313	+22.10449219	-73.60839844	-75.34423828	+3764	+14.42724609	+1.45458984	-0.52294922	+27.68554688	-82.85888672	-28.78417969	+3044	+13.61865234	-2.03906250	-3.09375000	+2.37304688	-61.08398438	-58.46923828	+2628
+1457971459.25289990	+14.47998047	-1.67871094	-0.15380859	+23.20312500	-73.67431641	-76.35498047	+3756	+14.42724609	+1.45019531	-0.51855469	+24.80712891	-83.12255859	-25.92773438	+3044	+13.61425781	-2.03466797	-3.08935547	+2.24121094	-61.01806641	-58.31542969	+2620
+1457971459.25700000	+14.48437500	-1.66992188	-0.14941406	+24.41162109	-73.76220703	-77.47558594	+3748	+14.42724609	+1.45458984	-0.50976563	+21.75292969	-83.36425781	-22.85156250	+3044	+13.61425781	-2.02587891	-3.08496094	+2.15332031	-60.97412109	-58.18359375	+2616
+1457971459.26120000	+14.48437500	-1.66552734	-0.14501953	+25.68603516	-73.78417969	-78.64013672	+3740	+14.42724609	+1.45898438	-0.50097656	+18.47900391	-83.60595703	-19.55566406	+3044	+13.60986328	-2.01708984	-3.08056641	+2.08740234	-60.90820313	-58.07373047	+2612
+1457971459.26539990	+14.48437500	-1.65673828	-0.13183594	+27.50976563	-73.89404297	-80.35400391	+3736	+14.43164063	+1.45458984	-0.48779297	+15.00732422	-83.86962891	-16.12792969	+3044	+13.60986328	-2.01269531	-3.07617188	+2.02148438	-60.86425781	-57.98583984	+2608
+1457971459.26950000	+14.48876953	-1.64355469	-0.12304688	+29.31152344	-74.00390625	-82.02392578	+3732	+14.43164063	+1.46337891	-0.47460938	+11.40380859	-84.11132813	-12.48046875	+3044	+13.60546875	-2.00390625	-3.07177734	+1.99951172	-60.84228516	-57.96386719	+2608
+1457971459.27790000	+14.49755859	-1.61279297	-0.08789063	+33.55224609	-74.15771484	-86.04492188	+3720	+14.43603516	+1.47656250	-0.44824219	+3.60351563	-84.50683594	-4.70214844	+3040	+13.60546875	-1.99511719	-3.05419922	+2.02148438	-60.82031250	-57.94189453	+2600
+1457971459.28620000	+14.50634766	-1.58642578	-0.05712891	+37.72705078	-74.24560547	-90.04394531	+3712	+14.44482422	+1.49414063	-0.42626953	-4.70214844	-84.81445313	+3.55957031	+3040	+13.60546875	-1.98193359	-3.04101563	+2.08740234	-60.79833984	-58.00781250	+2596
+1457971459.29450010	+14.50634766	-1.56005859	-0.03076172	+41.70410156	-74.17968750	-93.88916016	+3700	+14.44482422	+1.49853516	-0.39990234	-13.60107422	-85.03417969	+12.17285156	+3032	+13.60546875	-1.96875000	-3.02783203	+2.19726563	-60.75439453	-58.11767578	+2588
+1457971459.30279990	+14.51074219	-1.53808594	-0.00878906	+45.35156250	-74.04785156	-97.42675781	+3688	+14.44921875	+1.49414063	-0.38671875	-21.75292969	-85.14404297	+19.97314453	+3028	+13.60546875	-1.95996094	-3.01464844	+2.28515625	-60.71044922	-58.22753906	+2584
+1457971459.30699990	+14.51074219	-1.52929688	+0.00000000	+46.97753906	-73.93798828	-99.03076172	+3680	+14.45361328	+1.49853516	-0.37792969	-25.68603516	-85.16601563	+23.66455078	+3024	+13.60107422	-1.95556641	-3.00585938	+2.30712891	-60.68847656	-58.29345703	+2580
+1457971459.31119990	+14.51513672	-1.52490234	+0.00878906	+48.58154297	-73.85009766	-100.61279297	+3672	+14.45800781	+1.49853516	-0.37353516	-29.22363281	-85.16601563	+26.96044922	+3020	+13.59667969	-1.95117188	-3.00146484	+2.30712891	-60.68847656	-58.33740234	+2576
+1457971459.31530000	+14.51513672	-1.51611328	+0.00439453	+49.72412109	-73.69628906	-101.71142578	+3664	+14.45800781	+1.48974609	-0.37792969	-32.27783203	-85.10009766	+29.70703125	+3016	+13.59667969	-1.94677734	-2.99707031	+2.30712891	-60.64453125	-58.35937500	+2572
+1457971459.31950000	+14.51513672	-1.51611328	+0.00000000	+50.73486328	-73.54248047	-102.70019531	+3656	+14.46240234	+1.48535156	-0.38232422	-35.04638672	-85.05615234	+32.12402344	+3016	+13.59228516	-1.94238281	-2.99267578	+2.28515625	-60.60058594	-58.35937500	+2568
+1457971459.32780000	+14.50634766	-1.51171875	-0.01318359	+52.38281250	-73.23486328	-104.30419922	+3640	+14.46240234	+1.46777344	-0.38671875	-39.72656250	-84.94628906	+36.07910156	+3012	+13.58349609	-1.93359375	-2.98828125	+2.19726563	-60.46875000	-58.29345703	+2560
+1457971459.33200000	+14.50195313	-1.51611328	-0.02197266	+52.91015625	-73.08105469	-104.80957031	+3632	+14.46240234	+1.45898438	-0.39550781	-41.74804688	-84.88037109	+37.68310547	+3016	+13.57470703	-1.93359375	-2.98828125	+2.13134766	-60.40283203	-58.22753906	+2556
+1457971459.33620000	+14.49755859	-1.52050781	-0.03515625	+53.39355469	-72.99316406	-105.27099609	+3628	+14.46679688	+1.44580078	-0.39990234	-43.72558594	-84.81445313	+39.26513672	+3016	+13.56591797	-1.92919922	-2.98828125	+2.02148438	-60.33691406	-58.13964844	+2552
+1457971459.34030010	+14.49755859	-1.52490234	-0.04833984	+53.72314453	-72.86132813	-105.55664063	+3620	+14.46679688	+1.44140625	-0.40869141	-45.00000000	-84.70458984	+40.16601563	+3020	+13.56152344	-1.92480469	-2.98828125	+1.91162109	-60.27099609	-58.02978516	+2548
+1457971459.34450010	+14.49316406	-1.52929688	-0.06152344	+53.98681641	-72.75146484	-105.77636719	+3616	+14.46679688	+1.43261719	-0.42187500	-46.14257813	-84.59472656	+40.93505859	+3024	+13.55273438	-1.92480469	-2.98828125	+1.77978516	-60.20507813	-57.91992188	+2544
+1457971459.34870000	+14.48876953	-1.53369141	-0.07470703	+54.31640625	-72.66357422	-106.06201172	+3612	+14.47119141	+1.41943359	-0.43066406	-47.65869141	-84.48486328	+42.05566406	+3028	+13.54394531	-1.92041016	-2.98828125	+1.66992188	-60.13916016	-57.78808594	+2540
+1457971459.35279990	+14.48437500	-1.53808594	-0.08789063	+54.53613281	-72.59765625	-106.23779297	+3608	+14.47119141	+1.41503906	-0.43945313	-48.71337891	-84.35302734	+42.78076172	+3032	+13.53955078	-1.91601563	-2.98828125	+1.53808594	-60.07324219	-57.65625000	+2536
+1457971459.35700010	+14.48437500	-1.53808594	-0.09667969	+54.77783203	-72.50976563	-106.41357422	+3604	+14.47119141	+1.41064453	-0.44824219	-49.70214844	-84.22119141	+43.43994141	+3036	+13.53076172	-1.91162109	-2.99267578	+1.40625000	-59.98535156	-57.50244141	+2532
+1457971459.36120010	+14.47998047	-1.54248047	-0.10986328	+55.04150391	-72.46582031	-106.58935547	+3600	+14.47119141	+1.40185547	-0.44824219	-51.13037109	-84.08935547	+44.51660156	+3040	+13.52636719	-1.90722656	-2.99267578	+1.29638672	-59.89746094	-57.34863281	+2528
+1457971459.36529990	+14.47558594	-1.54248047	-0.11425781	+55.39306641	-72.44384766	-106.87500000	+3596	+14.47558594	+1.40185547	-0.45263672	-52.31689453	-83.95751953	+45.46142578	+3040	+13.51757813	-1.90283203	-2.99267578	+1.18652344	-59.83154297	-57.21679688	+2524
+1457971459.36949990	+14.47119141	-1.54248047	-0.11865234	+55.81054688	-72.42187500	-107.20458984	+3596	+14.47558594	+1.39746094	-0.45703125	-53.45947266	-83.80371094	+46.36230469	+3044	+13.50878906	-1.89843750	-2.99267578	+1.07666016	-59.74365234	-57.10693359	+2520
+1457971459.37369990	+14.47119141	-1.54248047	-0.11865234	+56.29394531	-72.42187500	-107.60009766	+3592	+14.47998047	+1.39746094	-0.45263672	-55.01953125	-83.64990234	+47.70263672	+3048	+13.50439453	-1.89404297	-2.98828125	+0.98876953	-59.69970703	-56.99707031	+2516
+1457971459.37780000	+14.46679688	-1.54687500	-0.11865234	+56.79931641	-72.42187500	-108.06152344	+3588	+14.48437500	+1.40185547	-0.45263672	-56.31591797	-83.47412109	+48.84521484	+3052	+13.50000000	-1.89404297	-2.98388672	+0.90087891	-59.63378906	-56.88720703	+2512
+1457971459.38610010	+14.47119141	-1.53808594	-0.10986328	+58.11767578	-72.42187500	-109.18212891	+3584	+14.48876953	+1.41064453	-0.43945313	-59.08447266	-83.12255859	+51.32812500	+3056	+13.49121094	-1.88525391	-2.97949219	+0.76904297	-59.50195313	-56.73339844	+2504
+1457971459.39030000	+14.47119141	-1.53369141	-0.10107422	+58.84277344	-72.44384766	-109.79736328	+3584	+14.48876953	+1.42382813	-0.42626953	-60.60058594	-82.94677734	+52.80029297	+3060	+13.48681641	-1.88085938	-2.97509766	+0.74707031	-59.43603516	-56.68945313	+2500
+1457971459.39450000	+14.47119141	-1.52490234	-0.09228516	+59.56787109	-72.44384766	-110.45654297	+3580	+14.49316406	+1.42822266	-0.41308594	-62.07275391	-82.77099609	+54.18457031	+3064	+13.48681641	-1.87646484	-2.97070313	+0.70312500	-59.37011719	-56.64550781	+2500
+1457971459.39860010	+14.47119141	-1.52050781	-0.08349609	+60.38085938	-72.46582031	-111.15966797	+3580	+14.49316406	+1.43701172	-0.39990234	-63.52294922	-82.59521484	+55.56884766	+3068	+13.48242188	-1.87207031	-2.96630859	+0.68115234	-59.28222656	-56.60156250	+2496
+1457971459.40280010	+14.47558594	-1.52050781	-0.07031250	+61.06201172	-72.46582031	-111.81884766	+3576	+14.49755859	+1.45019531	-0.38671875	-64.90722656	-82.39746094	+56.93115234	+3076	+13.47802734	-1.87207031	-2.96191406	+0.68115234	-59.21630859	-56.57958984	+2492
+1457971459.40700010	+14.47558594	-1.51171875	-0.06152344	+61.76513672	-72.48779297	-112.45605469	+3576	+14.50195313	+1.45458984	-0.37353516	-66.22558594	-82.22167969	+58.20556641	+3076	+13.47802734	-1.86767578	-2.95751953	+0.68115234	-59.15039063	-56.57958984	+2488
+1457971459.41109990	+14.47998047	-1.50732422	-0.04833984	+62.51220703	-72.48779297	-113.15917969	+3572	+14.50195313	+1.46337891	-0.36035156	-67.32421875	-82.06787109	+59.26025391	+3080	+13.47363281	-1.86328125	-2.95312500	+0.65917969	-59.08447266	-56.57958984	+2484
+1457971459.41529990	+14.47998047	-1.50292969	-0.03955078	+63.03955078	-72.48779297	-113.64257813	+3568	+14.50195313	+1.47656250	-0.35156250	-68.22509766	-81.91406250	+60.18310547	+3080	+13.47363281	-1.86328125	-2.94873047	+0.65917969	-58.99658203	-56.55761719	+2480
+1457971459.41950010	+14.48437500	-1.49853516	-0.03076172	+63.54492188	-72.48779297	-114.12597656	+3564	+14.50634766	+1.47656250	-0.33837891	-69.10400391	-81.78222656	+61.06201172	+3080	+13.46923828	-1.85888672	-2.94433594	+0.63720703	-58.93066406	-56.53564453	+2480
+1457971459.42360000	+14.48876953	-1.49414063	-0.02197266	+64.00634766	-72.46582031	-114.54345703	+3556	+14.50634766	+1.48095703	-0.33398438	-69.74121094	-81.65039063	+61.65527344	+3080	+13.46923828	-1.85449219	-2.94433594	+0.63720703	-58.82080078	-56.53564453	+2476
+1457971459.42779990	+14.48876953	-1.48974609	-0.02197266	+64.24804688	-72.46582031	-114.78515625	+3552	+14.50634766	+1.48535156	-0.32958984	-70.07080078	-81.56250000	+62.00683594	+3076	+13.46484375	-1.85009766	-2.94873047	+0.63720703	-58.71093750	-56.51367188	+2472
+1457971459.43199990	+14.49316406	-1.48974609	-0.01757813	+64.44580078	-72.44384766	-115.00488281	+3548	+14.50634766	+1.48535156	-0.32519531	-70.48828125	-81.45263672	+62.42431641	+3076	+13.46044922	-1.84570313	-2.94873047	+0.63720703	-58.60107422	-56.51367188	+2468
+1457971459.43610000	+14.49316406	-1.48535156	-0.02197266	+64.57763672	-72.42187500	-115.13671875	+3540	+14.50634766	+1.48535156	-0.32958984	-70.53222656	-81.36474609	+62.42431641	+3072	+13.45605469	-1.84570313	-2.95312500	+0.59326172	-58.51318359	-56.46972656	+2464
+1457971459.44030000	+14.49316406	-1.48535156	-0.02197266	+64.59960938	-72.42187500	-115.18066406	+3536	+14.50634766	+1.48535156	-0.33837891	-70.35644531	-81.32080078	+62.27050781	+3072	+13.45166016	-1.84130859	-2.95312500	+0.54931641	-58.40332031	-56.42578125	+2460
+1457971459.44860010	+14.49316406	-1.48535156	-0.03955078	+64.46777344	-72.35595703	-115.11474609	+3528	+14.50634766	+1.47656250	-0.35595703	-69.71923828	-81.21093750	+61.58935547	+3072	+13.44287109	-1.83251953	-2.96630859	+0.46142578	-58.20556641	-56.31591797	+2456
+1457971459.45689990	+14.49755859	-1.48535156	-0.06152344	+64.09423828	-72.29003906	-114.78515625	+3520	+14.50634766	+1.47216797	-0.38232422	-68.81835938	-81.14501953	+60.71044922	+3068	+13.43847656	-1.81933594	-2.97949219	+0.37353516	-57.98583984	-56.18408203	+2452
+1457971459.46110010	+14.49755859	-1.48535156	-0.07910156	+63.80859375	-72.24609375	-114.52148438	+3520	+14.50195313	+1.46777344	-0.39990234	-68.09326172	-81.10107422	+59.96337891	+3072	+13.42968750	-1.81494141	-2.99267578	+0.32958984	-57.85400391	-56.11816406	+2448
+1457971459.46530010	+14.49755859	-1.48974609	-0.09667969	+63.54492188	-72.20214844	-114.27978516	+3516	+14.50195313	+1.46777344	-0.41308594	-67.58789063	-81.07910156	+59.45800781	+3072	+13.42529297	-1.81054688	-3.00585938	+0.28564453	-57.76611328	-56.05224609	+2448
+1457971459.46939990	+14.49316406	-1.48974609	-0.11865234	+63.25927734	-72.15820313	-114.01611328	+3516	+14.50195313	+1.46337891	-0.43066406	-66.95068359	-81.05712891	+58.82080078	+3072	+13.42089844	-1.80175781	-3.01464844	+0.26367188	-57.65625000	-56.00830078	+2448
+1457971459.47359990	+14.49316406	-1.48974609	-0.14062500	+62.92968750	-72.09228516	-113.70849609	+3512	+14.50195313	+1.46337891	-0.44824219	-66.20361328	-81.03515625	+58.05175781	+3076	+13.41650391	-1.79736328	-3.02783203	+0.21972656	-57.52441406	-55.94238281	+2448
+1457971459.47779990	+14.49316406	-1.48974609	-0.16259766	+62.55615234	-72.04833984	-113.37890625	+3512	+14.50195313	+1.45898438	-0.46582031	-65.61035156	-81.03515625	+57.45849609	+3076	+13.41210938	-1.78857422	-3.04101563	+0.17578125	-57.43652344	-55.89843750	+2444
+1457971459.48190000	+14.49316406	-1.48974609	-0.18896484	+62.22656250	-71.96044922	-113.07128906	+3512	+14.50195313	+1.45898438	-0.48339844	-64.95117188	-81.01318359	+56.82128906	+3076	+13.40771484	-1.78417969	-3.05859375	+0.15380859	-57.32666016	-55.83251953	+2444
+1457971459.48610000	+14.49316406	-1.48535156	-0.21972656	+61.89697266	-71.89453125	-112.71972656	+3512	+14.49755859	+1.46337891	-0.50097656	-64.20410156	-80.99121094	+56.07421875	+3080	+13.40332031	-1.77539063	-3.07617188	+0.15380859	-57.21679688	-55.81054688	+2444
+1457971459.49440000	+14.49755859	-1.47656250	-0.29443359	+61.10595703	-71.67480469	-111.92871094	+3520	+14.49755859	+1.46777344	-0.54492188	-62.55615234	-80.94726563	+54.44824219	+3084	+13.39892578	-1.75781250	-3.10253906	+0.17578125	-57.01904297	-55.76660156	+2440
+1457971459.49860000	+14.49755859	-1.46777344	-0.32519531	+60.84228516	-71.58691406	-111.64306641	+3524	+14.49755859	+1.47216797	-0.57128906	-61.69921875	-80.94726563	+53.61328125	+3088	+13.39892578	-1.74902344	-3.12451172	+0.19775391	-56.90917969	-55.76660156	+2444
+1457971459.50280000	+14.50195313	-1.45458984	-0.36035156	+60.62255859	-71.47705078	-111.40136719	+3528	+14.50195313	+1.48095703	-0.60644531	-60.44677734	-80.92529297	+52.38281250	+3096	+13.39453125	-1.74023438	-3.14208984	+0.21972656	-56.82128906	-55.76660156	+2440
+1457971459.50690010	+14.50634766	-1.43701172	-0.39111328	+60.55664063	-71.38916016	-111.29150391	+3532	+14.50195313	+1.49414063	-0.64160156	-59.34814453	-80.90332031	+51.32812500	+3104	+13.39453125	-1.73144531	-3.15966797	+0.28564453	-56.73339844	-55.78857422	+2440
+1457971459.51530000	+14.52392578	-1.39306641	-0.44824219	+60.57861328	-71.21337891	-111.18164063	+3536	+14.51074219	+1.53808594	-0.70751953	-57.17285156	-80.90332031	+49.30664063	+3120	+13.39453125	-1.70507813	-3.20361328	+0.41748047	-56.51367188	-55.87646484	+2444
+1457971459.52360010	+14.54589844	-1.33593750	-0.49658203	+60.79833984	-71.08154297	-111.22558594	+3540	+14.51953125	+1.59521484	-0.76904297	-55.52490234	-80.94726563	+47.85644531	+3132	+13.39892578	-1.66992188	-3.25634766	+0.65917969	-56.29394531	-56.03027344	+2444
+1457971459.53189990	+14.56347656	-1.27441406	-0.54052734	+61.12792969	-70.94970703	-111.40136719	+3544	+14.53271484	+1.67431641	-0.83056641	-54.09667969	-81.05712891	+46.64794922	+3144	+13.40771484	-1.61279297	-3.34863281	+1.09863281	-55.94238281	-56.35986328	+2460
+1457971459.54020000	+14.58984375	-1.20410156	-0.58886719	+61.34765625	-70.81787109	-111.48925781	+3548	+14.54589844	+1.75781250	-0.89208984	-52.97607422	-81.16699219	+45.76904297	+3152	+13.42089844	-1.54248047	-3.44970703	+1.62597656	-55.61279297	-56.77734375	+2472
+1457971459.54440000	+14.60302734	-1.16894531	-0.61083984	+61.50146484	-70.75195313	-111.55517578	+3548	+14.55029297	+1.79296875	-0.91406250	-52.64648438	-81.23291016	+45.54931641	+3152	+13.42529297	-1.51171875	-3.49365234	+1.86767578	-55.50292969	-56.97509766	+2476
+1457971459.54860000	+14.61621094	-1.13378906	-0.64160156	+61.50146484	-70.64208984	-111.48925781	+3548	+14.55908203	+1.83251953	-0.94921875	-51.89941406	-81.27685547	+44.89013672	+3156	+13.42968750	-1.48535156	-3.52880859	+2.06542969	-55.41503906	-57.15087891	+2476
+1457971459.55270000	+14.62939453	-1.09423828	-0.68554688	+61.36962891	-70.51025391	-111.31347656	+3552	+14.56347656	+1.87646484	-0.99316406	-51.02050781	-81.34277344	+44.09912109	+3160	+13.43408203	-1.45898438	-3.57714844	+2.28515625	-55.28320313	-57.34863281	+2480
+1457971459.55690000	+14.63818359	-1.05908203	-0.72509766	+61.25976563	-70.37841797	-111.15966797	+3556	+14.56347656	+1.91162109	-1.03271484	-50.27343750	-81.38671875	+43.43994141	+3160	+13.43847656	-1.42822266	-3.61669922	+2.48291016	-55.17333984	-57.50244141	+2480
+1457971459.56110000	+14.65136719	-1.02392578	-0.76904297	+61.04003906	-70.22460938	-110.87402344	+3560	+14.56787109	+1.94238281	-1.08544922	-49.04296875	-81.40869141	+42.25341797	+3164	+13.43847656	-1.39746094	-3.66064453	+2.68066406	-55.04150391	-57.65625000	+2480
+1457971459.56940010	+14.66455078	-0.95800781	-0.85693359	+60.66650391	-69.91699219	-110.47851563	+3560	+14.56787109	+2.00830078	-1.19531250	-46.49414063	-81.45263672	+39.81445313	+3176	+13.44287109	-1.33593750	-3.74853516	+3.07617188	-54.82177734	-58.00781250	+2480
+1457971459.57360010	+14.67773438	-0.92285156	-0.91406250	+60.29296875	-69.71923828	-110.06103516	+3564	+14.57226563	+2.03906250	-1.26123047	-44.93408203	-81.45263672	+38.25439453	+3184	+13.44287109	-1.30957031	-3.79248047	+3.25195313	-54.71191406	-58.18359375	+2480
+1457971459.58189990	+14.69970703	-0.86132813	-1.03710938	+59.50195313	-69.30175781	-109.24804688	+3568	+14.57226563	+2.09619141	-1.38867188	-41.77001953	-81.45263672	+35.13427734	+3196	+13.44726563	-1.24804688	-3.88916016	+3.58154297	-54.44824219	-58.49121094	+2480
+1457971459.58610010	+14.70849609	-0.82617188	-1.09863281	+59.17236328	-69.08203125	-108.89648438	+3568	+14.57226563	+2.12695313	-1.45458984	-40.03417969	-81.43066406	+33.42041016	+3204	+13.44726563	-1.21728516	-3.93750000	+3.80126953	-54.33837891	-58.66699219	+2480
+1457971459.59439990	+14.72607422	-0.75585938	-1.22167969	+58.55712891	-68.59863281	-108.19335938	+3568	+14.56787109	+2.18847656	-1.60400391	-36.07910156	-81.34277344	+29.55322266	+3228	+13.45166016	-1.14697266	-4.03857422	+4.24072266	-54.03076172	-59.01855469	+2484
+1457971459.60270000	+14.74365234	-0.68554688	-1.34033203	+58.02978516	-68.13720703	-107.60009766	+3564	+14.57226563	+2.25439453	-1.73583984	-32.51953125	-81.27685547	+26.08154297	+3248	+13.45166016	-1.07666016	-4.13525391	+4.68017578	-53.78906250	-59.37011719	+2484
+1457971459.60690000	+14.75244141	-0.64599609	-1.39746094	+57.83203125	-67.91748047	-107.35839844	+3560	+14.57226563	+2.28955078	-1.80175781	-30.71777344	-81.21093750	+24.32373047	+3256	+13.45605469	-1.04150391	-4.18359375	+4.92187500	-53.65722656	-59.58984375	+2480
+1457971459.61100010	+14.76562500	-0.60644531	-1.45019531	+57.78808594	-67.69775391	-107.24853516	+3556	+14.57666016	+2.32910156	-1.85888672	-29.28955078	-81.23291016	+22.98339844	+3268	+13.46044922	-1.00634766	-4.22753906	+5.20751953	-53.56933594	-59.80957031	+2480
+1457971459.61940000	+14.79199219	-0.51416016	-1.55566406	+57.67822266	-67.25830078	-106.96289063	+3552	+14.57666016	+2.42138672	-1.97753906	-25.94970703	-81.12304688	+19.86328125	+3288	+13.47363281	-0.92724609	-4.32421875	+5.75683594	-53.32763672	-60.24902344	+2476
+1457971459.62770010	+14.81396484	-0.40869141	-1.63916016	+58.02978516	-66.88476563	-107.07275391	+3540	+14.58544922	+2.52246094	-2.06982422	-23.33496094	-81.14501953	+17.57812500	+3308	+13.48242188	-0.84375000	-4.40771484	+6.45996094	-53.12988281	-60.79833984	+2472
+1457971459.63599990	+14.84033203	-0.29882813	-1.70507813	+58.51318359	-66.57714844	-107.31445313	+3524	+14.59423828	+2.63671875	-2.14892578	-21.00585938	-81.14501953	+15.55664063	+3324	+13.50000000	-0.75146484	-4.48681641	+7.16308594	-52.99804688	-61.34765625	+2464
+1457971459.64439990	+14.86669922	-0.18017578	-1.76660156	+59.12841797	-66.29150391	-107.64404297	+3512	+14.60302734	+2.75976563	-2.21923828	-18.91845703	-81.21093750	+13.84277344	+3336	+13.51757813	-0.66357422	-4.56152344	+7.91015625	-52.86621094	-61.94091797	+2456
+1457971459.64850000	+14.87988281	-0.11865234	-1.79296875	+59.54589844	-66.15966797	-107.90771484	+3504	+14.60742188	+2.82568359	-2.24560547	-18.10546875	-81.25488281	+13.22753906	+3340	+13.52636719	-0.61962891	-4.59667969	+8.28369141	-52.82226563	-62.24853516	+2452
+1457971459.65269990	+14.89306641	-0.05273438	-1.81933594	+59.94140625	-66.02783203	-108.10546875	+3496	+14.61181641	+2.89160156	-2.27636719	-17.09472656	-81.27685547	+12.41455078	+3348	+13.53515625	-0.57128906	-4.63183594	+8.67919922	-52.75634766	-62.53417969	+2444
+1457971459.65689990	+14.90625000	+0.00878906	-1.84570313	+60.27099609	-65.89599609	-108.30322266	+3492	+14.61621094	+2.95312500	-2.30712891	-16.10595703	-81.27685547	+11.62353516	+3352	+13.54394531	-0.52294922	-4.66699219	+9.05273438	-52.69042969	-62.77587891	+2440
+1457971459.66520000	+14.92382813	+0.12744141	-1.89843750	+60.95214844	-65.67626953	-108.69873047	+3476	+14.62060547	+3.08496094	-2.36865234	-14.15039063	-81.32080078	+10.04150391	+3360	+13.55712891	-0.41748047	-4.73291016	+9.77783203	-52.58056641	-63.28125000	+2432
+1457971459.66940000	+14.93261719	+0.18896484	-1.92041016	+61.28173828	-65.56640625	-108.89648438	+3464	+14.62500000	+3.14208984	-2.39941406	-13.16162109	-81.34277344	+9.18457031	+3364	+13.56152344	-0.37353516	-4.76806641	+10.10742188	-52.51464844	-63.52294922	+2424
+1457971459.67350010	+14.94580078	+0.24609375	-1.95117188	+61.58935547	-65.45654297	-109.05029297	+3456	+14.62939453	+3.19921875	-2.43017578	-12.15087891	-81.36474609	+8.32763672	+3368	+13.57031250	-0.32519531	-4.79443359	+10.41503906	-52.51464844	-63.74267578	+2416
+1457971459.67770000	+14.95458984	+0.30761719	-1.98193359	+61.83105469	-65.32470703	-109.13818359	+3452	+14.62939453	+3.26074219	-2.46533203	-11.11816406	-81.36474609	+7.44873047	+3372	+13.57910156	-0.27685547	-4.82519531	+10.70068359	-52.47070313	-63.89648438	+2408
+1457971459.68190000	+14.95898438	+0.36035156	-2.01269531	+62.02880859	-65.19287109	-109.22607422	+3444	+14.63378906	+3.31347656	-2.50048828	-10.04150391	-81.36474609	+6.48193359	+3376	+13.58349609	-0.22851563	-4.86035156	+10.98632813	-52.40478516	-64.07226563	+2400
+1457971459.68600010	+14.96777344	+0.41308594	-2.04785156	+62.20458984	-65.06103516	-109.29199219	+3436	+14.62939453	+3.36621094	-2.54003906	-8.85498047	-81.34277344	+5.42724609	+3380	+13.59228516	-0.18457031	-4.89111328	+11.25000000	-52.38281250	-64.22607422	+2392
+1457971459.69020010	+14.97216797	+0.46582031	-2.08300781	+62.33642578	-64.92919922	-109.29199219	+3432	+14.62939453	+3.41894531	-2.57958984	-7.62451172	-81.29882813	+4.30664063	+3388	+13.59667969	-0.13183594	-4.92187500	+11.51367188	-52.29492188	-64.33593750	+2388
+1457971459.69429990	+14.97216797	+0.50976563	-2.12255859	+62.38037109	-64.79736328	-109.27001953	+3424	+14.62500000	+3.46289063	-2.62353516	-6.35009766	-81.25488281	+3.12011719	+3392	+13.60107422	-0.08349609	-4.95703125	+11.73339844	-52.22900391	-64.42382813	+2380
+1457971459.70269990	+14.98095703	+0.59765625	-2.19726563	+62.49023438	-64.55566406	-109.20410156	+3416	+14.61621094	+3.54638672	-2.70703125	-3.82324219	-81.16699219	+0.74707031	+3404	+13.60546875	+0.00878906	-5.01416016	+12.10693359	-52.16308594	-64.55566406	+2364
+1457971459.70680000	+14.98095703	+0.64160156	-2.23681641	+62.53417969	-64.42382813	-109.16015625	+3408	+14.61621094	+3.58593750	-2.75097656	-2.59277344	-81.10107422	-0.41748047	+3412	+13.60986328	+0.04833984	-5.04052734	+12.30468750	-52.14111328	-64.64355469	+2352
+1457971459.71100000	+14.98535156	+0.68554688	-2.26757813	+62.62207031	-64.31396484	-109.20410156	+3404	+14.61181641	+3.62109375	-2.78613281	-1.49414063	-81.10107422	-1.49414063	+3416	+13.61865234	+0.08789063	-5.06689453	+12.48046875	-52.14111328	-64.73144531	+2344
+1457971459.71519990	+14.98974609	+0.72949219	-2.30712891	+62.64404297	-64.18212891	-109.11621094	+3400	+14.60742188	+3.66064453	-2.82568359	-0.28564453	-81.01318359	-2.61474609	+3424	+13.62304688	+0.13623047	-5.09326172	+12.65625000	-52.11914063	-64.77539063	+2336
+1457971459.71930000	+14.99414063	+0.76904297	-2.34667969	+62.62207031	-64.05029297	-109.00634766	+3396	+14.60302734	+3.70019531	-2.86962891	+0.83496094	-80.94726563	-3.66943359	+3436	+13.63183594	+0.18017578	-5.11962891	+12.83203125	-52.09716797	-64.81933594	+2328
+1457971459.72350000	+14.99853516	+0.80859375	-2.37304688	+62.70996094	-63.94042969	-109.05029297	+3388	+14.59863281	+3.74414063	-2.90039063	+1.88964844	-80.92529297	-4.61425781	+3444	+13.63623047	+0.22412109	-5.14160156	+13.02978516	-52.09716797	-64.88525391	+2316
+1457971459.72770000	+14.99853516	+0.85253906	-2.40380859	+62.79785156	-63.83056641	-109.02832031	+3384	+14.59423828	+3.78369141	-2.93115234	+2.96630859	-80.88134766	-5.58105469	+3452	+13.64062500	+0.26806641	-5.16357422	+13.22753906	-52.09716797	-64.95117188	+2308
+1457971459.73180010	+15.00292969	+0.89208984	-2.43017578	+62.86376953	-63.74267578	-108.98437500	+3380	+14.58984375	+3.82324219	-2.96191406	+3.93310547	-80.81542969	-6.45996094	+3464	+13.64501953	+0.30761719	-5.18115234	+13.42529297	-52.09716797	-65.03906250	+2300
+1457971459.73600010	+15.00732422	+0.93603516	-2.44775391	+63.06152344	-63.69873047	-109.09423828	+3372	+14.58984375	+3.86279297	-2.97949219	+4.68017578	-80.83740234	-7.11914063	+3472	+13.65380859	+0.35156250	-5.19873047	+13.62304688	-52.14111328	-65.12695313	+2288
+1457971459.74429990	+15.02490234	+1.02832031	-2.48730469	+63.39111328	-63.56689453	-109.20410156	+3364	+14.58984375	+3.95068359	-3.01464844	+6.15234375	-80.83740234	-8.32763672	+3492	+13.67138672	+0.43066406	-5.22070313	+14.06250000	-52.25097656	-65.34667969	+2264
+1457971459.74850010	+15.02929688	+1.07666016	-2.48730469	+63.74267578	-63.54492188	-109.44580078	+3356	+14.58984375	+3.99902344	-3.01904297	+6.67968750	-80.92529297	-8.72314453	+3500	+13.68017578	+0.47460938	-5.22949219	+14.32617188	-52.31689453	-65.50048828	+2256
+1457971459.75270010	+15.03808594	+1.12500000	-2.49169922	+64.02832031	-63.50097656	-109.59960938	+3348	+14.59423828	+4.05175781	-3.02343750	+7.29492188	-80.94726563	-9.16259766	+3508	+13.69335938	+0.51416016	-5.23828125	+14.58984375	-52.36083984	-65.65429688	+2244
+1457971459.75679990	+15.04687500	+1.17773438	-2.49609375	+64.29199219	-63.47900391	-109.70947266	+3344	+14.59423828	+4.10449219	-3.02783203	+7.80029297	-80.96923828	-9.49218750	+3516	+13.70214844	+0.55810547	-5.24707031	+14.83154297	-52.40478516	-65.78613281	+2232
+1457971459.76510000	+15.06005859	+1.28320313	-2.48730469	+65.06103516	-63.50097656	-110.19287109	+3340	+14.59863281	+4.20556641	-3.01025391	+8.52539063	-81.16699219	-9.84375000	+3536	+13.71972656	+0.64160156	-5.25146484	+15.38085938	-52.53662109	-66.13769531	+2216
+1457971459.77350000	+15.07324219	+1.37548828	-2.46533203	+65.85205078	-63.54492188	-110.74218750	+3336	+14.60742188	+4.30664063	-2.98828125	+9.05273438	-81.34277344	-10.06347656	+3556	+13.74169922	+0.71630859	-5.24707031	+15.88623047	-52.71240234	-66.48925781	+2204
+1457971459.77760000	+15.08642578	+1.42382813	-2.45214844	+66.20361328	-63.54492188	-110.96191406	+3336	+14.61181641	+4.35937500	-2.97509766	+9.31640625	-81.43066406	-10.15136719	+3564	+13.75488281	+0.75585938	-5.24707031	+16.12792969	-52.77832031	-66.64306641	+2200
+1457971459.78180000	+15.09521484	+1.47216797	-2.43896484	+66.53320313	-63.56689453	-111.18164063	+3336	+14.62060547	+4.40771484	-2.96630859	+9.58007813	-81.49658203	-10.21728516	+3568	+13.76806641	+0.79101563	-5.24707031	+16.34765625	-52.84423828	-66.79687500	+2200
+1457971459.78600000	+15.09960938	+1.52050781	-2.42578125	+66.88476563	-63.58886719	-111.40136719	+3336	+14.62060547	+4.45605469	-2.95312500	+9.82177734	-81.58447266	-10.30517578	+3576	+13.77685547	+0.83056641	-5.24267578	+16.58935547	-52.91015625	-66.95068359	+2200
+1457971459.79430010	+15.10839844	+1.60839844	-2.40820313	+67.41210938	-63.58886719	-111.66503906	+3336	+14.62500000	+4.54394531	-2.92675781	+10.34912109	-81.73828125	-10.52490234	+3584	+13.79443359	+0.90087891	-5.23828125	+16.98486328	-52.97607422	-67.17041016	+2208
+1457971459.79850010	+15.11279297	+1.64355469	-2.39941406	+67.58789063	-63.61083984	-111.75292969	+3336	+14.62939453	+4.57910156	-2.91796875	+10.61279297	-81.76025391	-10.67871094	+3588	+13.80322266	+0.93603516	-5.23388672	+17.13867188	-53.02001953	-67.25830078	+2212
+1457971459.80259990	+15.12158203	+1.67871094	-2.39501953	+67.71972656	-63.61083984	-111.77490234	+3336	+14.62939453	+4.61425781	-2.90917969	+10.87646484	-81.82617188	-10.83251953	+3592	+13.80761719	+0.97119141	-5.22949219	+17.27050781	-53.06396484	-67.30224609	+2220
+1457971459.80679990	+15.12597656	+1.70947266	-2.39062500	+67.80761719	-63.61083984	-111.79687500	+3336	+14.63378906	+4.64501953	-2.89599609	+11.20605469	-81.87011719	-11.07421875	+3596	+13.81640625	+1.00195313	-5.22509766	+17.38037109	-53.10791016	-67.36816406	+2228
+1457971459.81510000	+15.13476563	+1.77099609	-2.39062500	+67.87353516	-63.58886719	-111.68701172	+3336	+14.62939453	+4.70214844	-2.90039063	+11.86523438	-81.82617188	-11.55761719	+3600	+13.83398438	+1.06787109	-5.22509766	+17.53417969	-53.15185547	-67.34619141	+2236
+1457971459.81929990	+15.13916016	+1.79736328	-2.39501953	+67.80761719	-63.56689453	-111.55517578	+3336	+14.62939453	+4.72412109	-2.90478516	+12.19482422	-81.78222656	-11.86523438	+3600	+13.83837891	+1.09423828	-5.22509766	+17.57812500	-53.15185547	-67.30224609	+2236
+1457971459.82349990	+15.13916016	+1.82373047	-2.40380859	+67.69775391	-63.52294922	-111.35742188	+3336	+14.62500000	+4.74169922	-2.90917969	+12.59033203	-81.71630859	-12.19482422	+3604	+13.83837891	+1.12500000	-5.22509766	+17.62207031	-53.15185547	-67.25830078	+2240
+1457971459.82760000	+15.13916016	+1.84570313	-2.41259766	+67.58789063	-63.50097656	-111.15966797	+3340	+14.62060547	+4.75927734	-2.91357422	+12.94189453	-81.69433594	-12.50244141	+3608	+13.83837891	+1.15576172	-5.22070313	+17.66601563	-53.15185547	-67.17041016	+2240
+1457971459.83180000	+15.13916016	+1.86767578	-2.42138672	+67.43408203	-63.45703125	-110.93994141	+3340	+14.62060547	+4.77246094	-2.91796875	+13.27148438	-81.65039063	-12.83203125	+3612	+13.83837891	+1.18212891	-5.22070313	+17.68798828	-53.12988281	-67.10449219	+2240
+1457971459.83600000	+15.13916016	+1.88525391	-2.43017578	+67.28027344	-63.43505859	-110.72021484	+3344	+14.61621094	+4.79003906	-2.92675781	+13.55712891	-81.58447266	-13.11767578	+3620	+13.83837891	+1.20849609	-5.22070313	+17.66601563	-53.12988281	-66.99462891	+2240
+1457971459.84430000	+15.14794922	+1.92480469	-2.44335938	+67.01660156	-63.36914063	-110.34667969	+3352	+14.61181641	+4.81640625	-2.93994141	+14.08447266	-81.43066406	-13.62304688	+3640	+13.84716797	+1.26562500	-5.21630859	+17.62207031	-53.12988281	-66.77490234	+2232
+1457971459.84840010	+15.14794922	+1.94677734	-2.45214844	+66.92871094	-63.34716797	-110.17089844	+3352	+14.60742188	+4.83398438	-2.94873047	+14.32617188	-81.36474609	-13.82080078	+3648	+13.84716797	+1.29199219	-5.21630859	+17.66601563	-53.12988281	-66.70898438	+2228
+1457971459.85260010	+15.14794922	+1.96875000	-2.45654297	+66.84082031	-63.32519531	-109.97314453	+3356	+14.60302734	+4.85156250	-2.95312500	+14.52392578	-81.32080078	-13.99658203	+3660	+13.85156250	+1.31835938	-5.21191406	+17.70996094	-53.12988281	-66.64306641	+2224
+1457971459.85680010	+15.15234375	+1.99072266	-2.46093750	+66.73095703	-63.30322266	-109.77539063	+3360	+14.59863281	+4.86914063	-2.95751953	+14.69970703	-81.23291016	-14.12841797	+3672	+13.85156250	+1.34472656	-5.21191406	+17.73193359	-53.10791016	-66.55517578	+2216
+1457971459.86089990	+15.15234375	+2.01269531	-2.46093750	+66.64306641	-63.28125000	-109.62158203	+3364	+14.59863281	+4.88671875	-2.95312500	+14.83154297	-81.21093750	-14.23828125	+3684	+13.85156250	+1.37109375	-5.20751953	+17.77587891	-53.06396484	-66.46728516	+2212
+1457971459.86509990	+15.15673828	+2.03027344	-2.46093750	+66.62109375	-63.25927734	-109.51171875	+3368	+14.59863281	+4.89990234	-2.94873047	+14.96337891	-81.21093750	-14.34814453	+3696	+13.85156250	+1.38867188	-5.20312500	+17.79785156	-53.06396484	-66.42333984	+2208
+1457971459.87340000	+15.16113281	+2.07861328	-2.44335938	+66.68701172	-63.28125000	-109.42382813	+3380	+14.59423828	+4.94384766	-2.92675781	+15.07324219	-81.23291016	-14.34814453	+3724	+13.85595703	+1.43701172	-5.18554688	+17.92968750	-53.10791016	-66.40136719	+2200
+1457971459.87760000	+15.16552734	+2.10058594	-2.43457031	+66.79687500	-63.30322266	-109.42382813	+3384	+14.59863281	+4.96582031	-2.90917969	+15.07324219	-81.25488281	-14.28222656	+3740	+13.86035156	+1.45898438	-5.17675781	+17.99560547	-53.10791016	-66.40136719	+2200
+1457971459.88179990	+15.16992188	+2.12695313	-2.41699219	+66.92871094	-63.34716797	-109.46777344	+3392	+14.59863281	+4.99218750	-2.89160156	+15.05126953	-81.29882813	-14.17236328	+3756	+13.86474609	+1.47656250	-5.17236328	+18.08349609	-53.12988281	-66.42333984	+2196
+1457971459.88590000	+15.17431641	+2.14892578	-2.39941406	+67.10449219	-63.36914063	-109.57763672	+3396	+14.60302734	+5.01855469	-2.86962891	+15.02929688	-81.36474609	-14.06250000	+3768	+13.86914063	+1.50292969	-5.15917969	+18.21533203	-53.12988281	-66.46728516	+2196
+1457971459.89010000	+15.17871094	+2.17529297	-2.37744141	+67.30224609	-63.41308594	-109.68750000	+3404	+14.60302734	+5.04492188	-2.84326172	+15.02929688	-81.45263672	-13.97460938	+3784	+13.87353516	+1.52050781	-5.14599609	+18.34716797	-53.15185547	-66.51123047	+2200
+1457971459.89430000	+15.18310547	+2.20166016	-2.35546875	+67.52197266	-63.45703125	-109.79736328	+3412	+14.60742188	+5.07128906	-2.81689453	+15.00732422	-81.54052734	-13.84277344	+3796	+13.87792969	+1.54248047	-5.13281250	+18.45703125	-53.17382813	-66.55517578	+2204
+1457971459.90260000	+15.18750000	+2.25000000	-2.31152344	+67.96142578	-63.56689453	-110.03906250	+3424	+14.61621094	+5.11962891	-2.75976563	+14.87548828	-81.71630859	-13.55712891	+3824	+13.88671875	+1.57763672	-5.10644531	+18.65478516	-53.23974609	-66.64306641	+2216
+1457971459.90680000	+15.19189453	+2.27636719	-2.28515625	+68.20312500	-63.61083984	-110.19287109	+3432	+14.62060547	+5.14599609	-2.72900391	+14.78759766	-81.80419922	-13.38134766	+3832	+13.89111328	+1.59082031	-5.09326172	+18.76464844	-53.28369141	-66.68701172	+2220
+1457971459.91090010	+15.19628906	+2.29833984	-2.25878906	+68.44482422	-63.67675781	-110.36865234	+3440	+14.62060547	+5.16796875	-2.69824219	+14.69970703	-81.91406250	-13.20556641	+3844	+13.89550781	+1.60839844	-5.07568359	+18.85253906	-53.32763672	-66.75292969	+2232
+1457971459.91919990	+15.20068359	+2.33789063	-2.21044922	+68.86230469	-63.78662109	-110.61035156	+3452	+14.62939453	+5.21630859	-2.63671875	+14.50195313	-82.08984375	-12.85400391	+3860	+13.90869141	+1.63916016	-5.04492188	+19.02832031	-53.41552734	-66.81884766	+2248
+1457971459.92339990	+15.20507813	+2.35986328	-2.19287109	+69.01611328	-63.83056641	-110.67626953	+3456	+14.62939453	+5.23828125	-2.61474609	+14.43603516	-82.13378906	-12.72216797	+3868	+13.91308594	+1.65234375	-5.03173828	+19.09423828	-53.43750000	-66.81884766	+2260
+1457971459.92759990	+15.20507813	+2.37744141	-2.17529297	+69.14794922	-63.87451172	-110.72021484	+3460	+14.62939453	+5.25585938	-2.59277344	+14.39208984	-82.17773438	-12.61230469	+3876	+13.91748047	+1.66552734	-5.01855469	+19.13818359	-53.45947266	-66.79687500	+2268
+1457971459.93170000	+15.20507813	+2.39501953	-2.15771484	+69.23583984	-63.91845703	-110.74218750	+3468	+14.62939453	+5.26904297	-2.57080078	+14.34814453	-82.19970703	-12.54638672	+3880	+13.91748047	+1.67871094	-5.00537109	+19.16015625	-53.48144531	-66.75292969	+2276
+1457971459.93590000	+15.20507813	+2.40820313	-2.14892578	+69.25781250	-63.96240234	-110.69824219	+3468	+14.62939453	+5.28222656	-2.55761719	+14.26025391	-82.19970703	-12.43652344	+3884	+13.91748047	+1.69189453	-4.99658203	+19.16015625	-53.50341797	-66.68701172	+2284
+1457971459.94010000	+15.20068359	+2.41699219	-2.14013672	+69.23583984	-64.00634766	-110.61035156	+3472	+14.62939453	+5.29101563	-2.54443359	+14.17236328	-82.19970703	-12.32666016	+3888	+13.92187500	+1.70507813	-4.98779297	+19.13818359	-53.52539063	-66.59912109	+2292
+1457971459.94420000	+15.20068359	+2.42578125	-2.13134766	+69.19189453	-64.02832031	-110.50048828	+3476	+14.62500000	+5.29541016	-2.53564453	+14.06250000	-82.17773438	-12.21679688	+3892	+13.92187500	+1.71826172	-4.97900391	+19.11621094	-53.52539063	-66.51123047	+2300
+1457971459.95260000	+15.20068359	+2.44335938	-2.12695313	+68.99414063	-64.05029297	-110.21484375	+3480	+14.62060547	+5.30419922	-2.53125000	+13.95263672	-82.04589844	-12.12890625	+3896	+13.92187500	+1.73583984	-4.96142578	+19.02832031	-53.52539063	-66.26953125	+2308
+1457971459.95670010	+15.19628906	+2.44775391	-2.12695313	+68.84033203	-64.07226563	-109.99511719	+3480	+14.61621094	+5.30859375	-2.53564453	+13.90869141	-81.95800781	-12.08496094	+3900	+13.92187500	+1.74902344	-4.95703125	+18.96240234	-53.50341797	-66.13769531	+2308
+1457971459.96090010	+15.19628906	+2.45214844	-2.12695313	+68.64257813	-64.07226563	-109.75341797	+3480	+14.60742188	+5.30859375	-2.53564453	+13.84277344	-81.87011719	-12.01904297	+3904	+13.92187500	+1.76220703	-4.95263672	+18.87451172	-53.48144531	-65.98388672	+2312
+1457971459.96510000	+15.19189453	+2.45654297	-2.12695313	+68.42285156	-64.07226563	-109.51171875	+3484	+14.60302734	+5.30859375	-2.54003906	+13.75488281	-81.76025391	-11.95312500	+3908	+13.92187500	+1.77539063	-4.94824219	+18.80859375	-53.45947266	-65.83007813	+2312
+1457971459.96919990	+15.19189453	+2.45654297	-2.13134766	+68.18115234	-64.07226563	-109.24804688	+3484	+14.59863281	+5.30859375	-2.54443359	+13.66699219	-81.67236328	-11.86523438	+3916	+13.91748047	+1.78417969	-4.94384766	+18.72070313	-53.41552734	-65.67626953	+2312
+1457971459.97340010	+15.18750000	+2.46093750	-2.13134766	+67.96142578	-64.07226563	-108.98437500	+3488	+14.59423828	+5.30859375	-2.54443359	+13.51318359	-81.58447266	-11.73339844	+3920	+13.91748047	+1.79296875	-4.93945313	+18.61083984	-53.39355469	-65.50048828	+2308
+1457971459.97760010	+15.18750000	+2.46093750	-2.13574219	+67.71972656	-64.07226563	-108.72070313	+3488	+14.59423828	+5.30859375	-2.54882813	+13.38134766	-81.49658203	-11.62353516	+3928	+13.91308594	+1.80615234	-4.93505859	+18.50097656	-53.34960938	-65.32470703	+2308
+1457971459.98169990	+15.18750000	+2.46093750	-2.13574219	+67.47802734	-64.07226563	-108.45703125	+3492	+14.58984375	+5.30859375	-2.54882813	+13.22753906	-81.38671875	-11.46972656	+3932	+13.91308594	+1.81494141	-4.92626953	+18.41308594	-53.32763672	-65.17089844	+2304
+1457971459.98589990	+15.18750000	+2.46533203	-2.13574219	+67.25830078	-64.09423828	-108.21533203	+3492	+14.58544922	+5.31298828	-2.54882813	+13.07373047	-81.32080078	-11.29394531	+3940	+13.90869141	+1.82812500	-4.92187500	+18.32519531	-53.28369141	-65.03906250	+2300
+1457971459.99009990	+15.18750000	+2.46533203	-2.13134766	+67.06054688	-64.09423828	-107.97363281	+3496	+14.58105469	+5.31298828	-2.54443359	+12.91992188	-81.25488281	-11.11816406	+3944	+13.90869141	+1.83691406	-4.91308594	+18.25927734	-53.26171875	-64.90722656	+2296
+1457971459.99840000	+15.19189453	+2.47412109	-2.11376953	+66.73095703	-64.13818359	-107.57812500	+3500	+14.57666016	+5.32177734	-2.52685547	+12.48046875	-81.16699219	-10.63476563	+3960	+13.90429688	+1.85449219	-4.89111328	+18.14941406	-53.21777344	-64.68750000	+2292
+1457971460.00250010	+15.19189453	+2.47851563	-2.10058594	+66.59912109	-64.18212891	-107.42431641	+3504	+14.57666016	+5.33056641	-2.51367188	+12.19482422	-81.16699219	-10.32714844	+3968	+13.90429688	+1.86767578	-4.87792969	+18.10546875	-53.21777344	-64.62158203	+2288
+1457971460.01090000	+15.20068359	+2.49169922	-2.06542969	+66.51123047	-64.29199219	-107.29248047	+3512	+14.57666016	+5.34814453	-2.47412109	+11.57958984	-81.18896484	-9.60205078	+3988	+13.90869141	+1.88085938	-4.84716797	+18.06152344	-53.26171875	-64.55566406	+2288
+1457971460.01500010	+15.20507813	+2.50048828	-2.04345703	+66.53320313	-64.35791016	-107.27050781	+3516	+14.58105469	+5.36132813	-2.44335938	+11.20605469	-81.23291016	-9.16259766	+3996	+13.90869141	+1.88964844	-4.82958984	+18.08349609	-53.30566406	-64.55566406	+2292
+1457971460.01920010	+15.20507813	+2.50927734	-2.02148438	+66.55517578	-64.42382813	-107.27050781	+3524	+14.58105469	+5.37451172	-2.41699219	+10.81054688	-81.29882813	-8.72314453	+4008	+13.91308594	+1.89843750	-4.80761719	+18.08349609	-53.34960938	-64.55566406	+2296
+1457971460.02340010	+15.20947266	+2.52246094	-1.99951172	+66.62109375	-64.48974609	-107.27050781	+3528	+14.58544922	+5.38769531	-2.38623047	+10.41503906	-81.36474609	-8.26171875	+4016	+13.91308594	+1.90283203	-4.79003906	+18.12744141	-53.39355469	-64.57763672	+2300
+1457971460.02749990	+15.21386719	+2.53564453	-1.97314453	+66.68701172	-64.55566406	-107.29248047	+3532	+14.58544922	+5.40527344	-2.34667969	+9.90966797	-81.45263672	-7.69042969	+4024	+13.91748047	+1.91162109	-4.77246094	+18.14941406	-53.41552734	-64.59960938	+2304
+1457971460.03169990	+15.21386719	+2.54443359	-1.94677734	+66.75292969	-64.64355469	-107.31445313	+3536	+14.58984375	+5.41845703	-2.31152344	+9.40429688	-81.54052734	-7.11914063	+4036	+13.91748047	+1.92041016	-4.75488281	+18.17138672	-53.45947266	-64.59960938	+2312
+1457971460.03590010	+15.21826172	+2.55322266	-1.92041016	+66.81884766	-64.70947266	-107.31445313	+3544	+14.58984375	+5.43164063	-2.27636719	+8.89892578	-81.58447266	-6.56982422	+4040	+13.91748047	+1.92480469	-4.73730469	+18.19335938	-53.48144531	-64.59960938	+2320
+1457971460.04419990	+15.22265625	+2.57519531	-1.87646484	+66.84082031	-64.79736328	-107.22656250	+3552	+14.59423828	+5.45361328	-2.21484375	+7.80029297	-81.69433594	-5.40527344	+4052	+13.91748047	+1.94238281	-4.70214844	+18.19335938	-53.52539063	-64.55566406	+2340
+1457971460.05250000	+15.23144531	+2.58837891	-1.84570313	+66.68701172	-64.84130859	-106.96289063	+3560	+14.59423828	+5.47119141	-2.17529297	+6.78955078	-81.67236328	-4.37255859	+4056	+13.91748047	+1.95556641	-4.67578125	+18.12744141	-53.50341797	-64.46777344	+2360
+1457971460.05670000	+15.23144531	+2.59277344	-1.83691406	+66.51123047	-64.84130859	-106.72119141	+3564	+14.59423828	+5.47558594	-2.16210938	+6.32812500	-81.62841797	-3.91113281	+4056	+13.91748047	+1.96435547	-4.66699219	+18.06152344	-53.43750000	-64.35791016	+2368
+1457971460.06500010	+15.23144531	+2.60156250	-1.83691406	+65.91796875	-64.79736328	-105.95214844	+3564	+14.58984375	+5.47119141	-2.15332031	+5.53710938	-81.43066406	-3.16406250	+4056	+13.90429688	+1.97753906	-4.66259766	+17.86376953	-53.21777344	-64.05029297	+2380
+1457971460.06920000	+15.23144531	+2.59716797	-1.84130859	+65.52246094	-64.75341797	-105.49072266	+3568	+14.58984375	+5.47119141	-2.15332031	+5.22949219	-81.27685547	-2.85644531	+4056	+13.89990234	+1.98193359	-4.66259766	+17.75390625	-53.06396484	-63.85253906	+2384
+1457971460.07329990	+15.23583984	+2.59277344	-1.85009766	+65.08300781	-64.68750000	-104.98535156	+3572	+14.58984375	+5.46240234	-2.15771484	+4.89990234	-81.10107422	-2.54882813	+4060	+13.89111328	+1.98632813	-4.66259766	+17.60009766	-52.93212891	-63.65478516	+2388
+1457971460.08170010	+15.23583984	+2.58398438	-1.87646484	+64.02832031	-64.53369141	-103.77685547	+3580	+14.58544922	+5.45361328	-2.17529297	+4.35058594	-80.70556641	-2.02148438	+4064	+13.88232422	+1.99511719	-4.66259766	+17.24853516	-52.60253906	-63.19335938	+2388
+1457971460.08999990	+15.24023438	+2.57958984	-1.90722656	+62.90771484	-64.35791016	-102.50244141	+3588	+14.58105469	+5.43603516	-2.19726563	+3.86718750	-80.26611328	-1.60400391	+4076	+13.86914063	+1.99951172	-4.67578125	+16.91894531	-52.22900391	-62.70996094	+2380
+1457971460.09830000	+15.23583984	+2.56640625	-1.93798828	+61.78710938	-64.16015625	-101.25000000	+3596	+14.57226563	+5.41845703	-2.21923828	+3.47167969	-79.76074219	-1.20849609	+4084	+13.85156250	+2.00830078	-4.68457031	+16.61132813	-51.85546875	-62.22656250	+2372
+1457971460.10669990	+15.24023438	+2.56201172	-1.96435547	+60.88623047	-64.02832031	-100.19531250	+3604	+14.56787109	+5.40087891	-2.23681641	+2.90039063	-79.27734375	-0.68115234	+4096	+13.84277344	+2.01269531	-4.68457031	+16.32568359	-51.59179688	-61.80908203	+2352
+1457971460.11080000	+15.24023438	+2.56201172	-1.96875000	+60.57861328	-63.98437500	-99.77783203	+3604	+14.56787109	+5.40087891	-2.23681641	+2.59277344	-79.05761719	-0.35156250	+4100	+13.84277344	+2.01708984	-4.68457031	+16.23779297	-51.48193359	-61.65527344	+2344
+1457971460.11500000	+15.24023438	+2.56201172	-1.96875000	+60.33691406	-63.96240234	-99.49218750	+3604	+14.56787109	+5.39648438	-2.23681641	+2.21923828	-78.85986328	+0.00000000	+4104	+13.83837891	+2.01708984	-4.68017578	+16.14990234	-51.39404297	-61.52343750	+2332
+1457971460.11920000	+15.24462891	+2.56640625	-1.96435547	+60.16113281	-63.96240234	-99.27246094	+3604	+14.56787109	+5.40087891	-2.23681641	+1.86767578	-78.66210938	+0.37353516	+4104	+13.83837891	+2.02148438	-4.68017578	+16.08398438	-51.30615234	-61.41357422	+2324
+1457971460.12330010	+15.24023438	+2.57080078	-1.95996094	+60.02929688	-63.94042969	-99.03076172	+3608	+14.56347656	+5.40527344	-2.22363281	+1.47216797	-78.50830078	+0.79101563	+4108	+13.83837891	+2.02587891	-4.67578125	+16.04003906	-51.24023438	-61.32568359	+2316
+1457971460.12750010	+15.24023438	+2.57519531	-1.95117188	+59.96337891	-63.96240234	-98.92089844	+3608	+14.56347656	+5.40966797	-2.20605469	+1.03271484	-78.37646484	+1.29638672	+4116	+13.83398438	+2.02587891	-4.67138672	+16.01806641	-51.19628906	-61.25976563	+2308
+1457971460.13170000	+15.24023438	+2.57958984	-1.93798828	+59.96337891	-63.98437500	-98.85498047	+3612	+14.56347656	+5.41845703	-2.18847656	+0.57128906	-78.28857422	+1.82373047	+4120	+13.83398438	+2.03027344	-4.66259766	+15.99609375	-51.15234375	-61.19384766	+2304
+1457971460.13579990	+15.24023438	+2.58837891	-1.92480469	+59.94140625	-64.00634766	-98.78906250	+3616	+14.56347656	+5.42724609	-2.16650391	+0.06591797	-78.20068359	+2.39501953	+4124	+13.83398438	+2.03466797	-4.65380859	+15.97412109	-51.13037109	-61.12792969	+2300
+1457971460.14000010	+15.24462891	+2.59277344	-1.91162109	+59.98535156	-64.07226563	-98.81103516	+3616	+14.56347656	+5.44042969	-2.14013672	-0.48339844	-78.06884766	+3.07617188	+4132	+13.83398438	+2.03906250	-4.64941406	+15.95214844	-51.13037109	-61.10595703	+2300
+1457971460.14829990	+15.24462891	+2.60595703	-1.87646484	+60.18310547	-64.20410156	-98.92089844	+3624	+14.56347656	+5.46240234	-2.09179688	-1.47216797	-77.87109375	+4.37255859	+4136	+13.83398438	+2.04345703	-4.63183594	+15.93017578	-51.13037109	-61.06201172	+2300
+1457971460.15249990	+15.24462891	+2.61474609	-1.86328125	+60.27099609	-64.24804688	-98.98681641	+3628	+14.55908203	+5.48437500	-2.06103516	-1.86767578	-77.73925781	+5.05371094	+4140	+13.83398438	+2.04785156	-4.62304688	+15.93017578	-51.13037109	-61.04003906	+2300
+1457971460.15660000	+15.24462891	+2.61914063	-1.85009766	+60.33691406	-64.31396484	-99.03076172	+3628	+14.55908203	+5.49755859	-2.03906250	-2.21923828	-77.56347656	+5.62500000	+4140	+13.83398438	+2.04785156	-4.61865234	+15.93017578	-51.13037109	-60.99609375	+2304
+1457971460.16080000	+15.24462891	+2.62353516	-1.83691406	+60.38085938	-64.35791016	-99.05273438	+3632	+14.55468750	+5.50195313	-2.01708984	-2.48291016	-77.38769531	+6.13037109	+4136	+13.82958984	+2.05224609	-4.60986328	+15.90820313	-51.13037109	-60.95214844	+2308
+1457971460.16500000	+15.24462891	+2.62792969	-1.82812500	+60.40283203	-64.40185547	-99.05273438	+3632	+14.55468750	+5.51953125	-1.99511719	-2.68066406	-77.12402344	+6.76757813	+4136	+13.82958984	+2.05664063	-4.60546875	+15.88623047	-51.13037109	-60.88623047	+2316
+1457971460.16910000	+15.24023438	+2.62792969	-1.81933594	+60.42480469	-64.46777344	-99.07470703	+3632	+14.55029297	+5.51953125	-1.98193359	-2.85644531	-76.88232422	+7.25097656	+4132	+13.82519531	+2.05664063	-4.60107422	+15.86425781	-51.13037109	-60.84228516	+2324
+1457971460.17330000	+15.24023438	+2.63232422	-1.81494141	+60.42480469	-64.51171875	-99.07470703	+3632	+14.55029297	+5.51513672	-1.96875000	-2.94433594	-76.61865234	+7.66845703	+4128	+13.82080078	+2.06103516	-4.59667969	+15.79833984	-51.13037109	-60.75439453	+2328
+1457971460.17750000	+15.23583984	+2.63232422	-1.81054688	+60.38085938	-64.55566406	-99.05273438	+3632	+14.54589844	+5.52392578	-1.96435547	-2.76855469	-76.24511719	+8.02001953	+4124	+13.81640625	+2.06103516	-4.59667969	+15.75439453	-51.10839844	-60.66650391	+2336
+1457971460.18160010	+15.23583984	+2.63232422	-1.81054688	+60.33691406	-64.59960938	-98.98681641	+3632	+14.54150391	+5.51953125	-1.95996094	-2.59277344	-75.93750000	+8.23974609	+4120	+13.81201172	+2.06542969	-4.59228516	+15.68847656	-51.08642578	-60.57861328	+2340
+1457971460.18580010	+15.23144531	+2.62792969	-1.81054688	+60.24902344	-64.62158203	-98.92089844	+3632	+14.53271484	+5.51074219	-1.96875000	-2.19726563	-75.56396484	+8.26171875	+4116	+13.81201172	+2.06542969	-4.59228516	+15.60058594	-51.06445313	-60.44677734	+2348
+1457971460.19000010	+15.22705078	+2.62792969	-1.81054688	+60.13916016	-64.64355469	-98.81103516	+3632	+14.52392578	+5.51074219	-1.97753906	-1.73583984	-75.19042969	+8.30566406	+4112	+13.80322266	+2.06542969	-4.59228516	+15.51269531	-51.02050781	-60.33691406	+2352
+1457971460.19829990	+15.21826172	+2.61914063	-1.82373047	+59.80957031	-64.66552734	-98.50341797	+3632	+14.51074219	+5.48437500	-1.99951172	-0.76904297	-74.46533203	+8.17382813	+4112	+13.79443359	+2.06982422	-4.59667969	+15.31494141	-50.93261719	-60.05126953	+2360
+1457971460.20250010	+15.21386719	+2.61474609	-1.83251953	+59.61181641	-64.66552734	-98.28369141	+3632	+14.50195313	+5.47558594	-2.01269531	-0.24169922	-74.09179688	+8.10791016	+4116	+13.78564453	+2.06982422	-4.60107422	+15.18310547	-50.88867188	-59.87548828	+2360
+1457971460.20660000	+15.20947266	+2.61035156	-1.84130859	+59.37011719	-64.66552734	-98.06396484	+3632	+14.49316406	+5.46679688	-2.02148438	+0.35156250	-73.78417969	+7.97607422	+4116	+13.77685547	+2.06982422	-4.60546875	+15.07324219	-50.84472656	-59.69970703	+2364
+1457971460.21079990	+15.20507813	+2.60156250	-1.85009766	+59.12841797	-64.66552734	-97.82226563	+3632	+14.48437500	+5.45800781	-2.03466797	+1.12060547	-73.45458984	+7.69042969	+4116	+13.77246094	+2.06982422	-4.60986328	+14.94140625	-50.80078125	-59.54589844	+2360
+1457971460.21499990	+15.20068359	+2.59716797	-1.86328125	+58.84277344	-64.66552734	-97.51464844	+3636	+14.47558594	+5.44482422	-2.04785156	+1.86767578	-73.12500000	+7.31689453	+4120	+13.76367188	+2.06982422	-4.61425781	+14.80957031	-50.73486328	-59.39208984	+2356
+1457971460.21910000	+15.19628906	+2.58837891	-1.87646484	+58.51318359	-64.64355469	-97.16308594	+3636	+14.46240234	+5.44921875	-2.06103516	+2.72460938	-72.86132813	+6.92138672	+4124	+13.75927734	+2.06982422	-4.61865234	+14.69970703	-50.66894531	-59.23828125	+2352
+1457971460.22740010	+15.18310547	+2.57519531	-1.90283203	+57.74414063	-64.64355469	-96.37207031	+3636	+14.44482422	+5.44482422	-2.07861328	+4.52636719	-72.37792969	+5.91064453	+4128	+13.75048828	+2.06982422	-4.63183594	+14.47998047	-50.55908203	-58.97460938	+2340
+1457971460.23160000	+15.17871094	+2.57080078	-1.92041016	+57.30468750	-64.64355469	-95.88867188	+3636	+14.43603516	+5.44482422	-2.07861328	+5.47119141	-72.22412109	+5.33935547	+4128	+13.74169922	+2.06982422	-4.63183594	+14.39208984	-50.51513672	-58.84277344	+2332
+1457971460.23580000	+15.16992188	+2.56201172	-1.92919922	+56.88720703	-64.68750000	-95.42724609	+3632	+14.43164063	+5.44921875	-2.07861328	+6.48193359	-72.09228516	+4.70214844	+4128	+13.73730469	+2.06982422	-4.63623047	+14.30419922	-50.47119141	-58.73291016	+2324
+1457971460.23990010	+15.16552734	+2.55761719	-1.93798828	+56.29394531	-64.70947266	-94.76806641	+3632	+14.42724609	+5.44042969	-2.07421875	+7.42675781	-71.98242188	+3.99902344	+4128	+13.73291016	+2.06982422	-4.63623047	+14.21630859	-50.44921875	-58.64501953	+2316
+1457971460.24410010	+15.16113281	+2.55322266	-1.94677734	+55.70068359	-64.75341797	-94.13085938	+3628	+14.42285156	+5.45800781	-2.06542969	+8.54736328	-71.91650391	+3.20800781	+4132	+13.73291016	+2.06982422	-4.63623047	+14.15039063	-50.44921875	-58.57910156	+2304
+1457971460.24830010	+15.16113281	+2.54882813	-1.94677734	+55.17333984	-64.84130859	-93.55957031	+3624	+14.41406250	+5.47998047	-2.05224609	+9.84375000	-71.89453125	+2.28515625	+4136	+13.72851563	+2.06982422	-4.63623047	+14.10644531	-50.44921875	-58.51318359	+2296
+1457971460.25239990	+15.15673828	+2.54443359	-1.94677734	+54.40429688	-64.95117188	-92.76855469	+3620	+14.40966797	+5.48876953	-2.04345703	+11.09619141	-71.82861328	+1.27441406	+4136	+13.72851563	+2.06982422	-4.63623047	+14.06250000	-50.44921875	-58.49121094	+2288
+1457971460.25659990	+15.15673828	+2.54003906	-1.94238281	+53.65722656	-65.06103516	-91.99951172	+3616	+14.40527344	+5.50195313	-2.03027344	+12.43652344	-71.78466797	+0.17578125	+4132	+13.72851563	+2.06542969	-4.63623047	+14.04052734	-50.44921875	-58.44726563	+2284
+1457971460.26079990	+15.15673828	+2.54003906	-1.93359375	+52.91015625	-65.19287109	-91.25244141	+3612	+14.40087891	+5.51953125	-2.01269531	+13.88671875	-71.78466797	-1.01074219	+4136	+13.72851563	+2.06542969	-4.63623047	+13.99658203	-50.44921875	-58.40332031	+2276
+1457971460.26490000	+15.15673828	+2.53125000	-1.92041016	+51.85546875	-65.34667969	-90.21972656	+3612	+14.40087891	+5.52832031	-1.99511719	+15.33691406	-71.76269531	-2.30712891	+4132	+13.72851563	+2.06542969	-4.63623047	+13.97460938	-50.47119141	-58.38134766	+2272
+1457971460.27329990	+15.16552734	+2.51806641	-1.89843750	+49.85595703	-65.58837891	-88.33007813	+3612	+14.39648438	+5.55908203	-1.96435547	+18.58886719	-71.69677734	-5.18554688	+4132	+13.72412109	+2.06103516	-4.62744141	+13.90869141	-50.53710938	-58.31542969	+2268
+1457971460.27740000	+15.16992188	+2.50927734	-1.88525391	+48.51562500	-65.72021484	-87.07763672	+3612	+14.39208984	+5.57226563	-1.95556641	+20.32470703	-71.56494141	-6.76757813	+4128	+13.72412109	+2.05664063	-4.62744141	+13.86474609	-50.55908203	-58.29345703	+2268
+1457971460.28160000	+15.17431641	+2.49609375	-1.88085938	+47.30712891	-65.78613281	-85.95703125	+3612	+14.39208984	+5.58544922	-1.95117188	+22.10449219	-71.41113281	-8.41552734	+4120	+13.72412109	+2.05664063	-4.62304688	+13.82080078	-50.58105469	-58.22753906	+2272
+1457971460.28580000	+15.17871094	+2.48291016	-1.87646484	+46.09863281	-65.85205078	-84.83642578	+3608	+14.38769531	+5.59423828	-1.94238281	+23.97216797	-71.25732422	-10.15136719	+4116	+13.72412109	+2.05224609	-4.62304688	+13.77685547	-50.60302734	-58.18359375	+2272
+1457971460.28990010	+15.17871094	+2.46972656	-1.87646484	+44.62646484	-65.87402344	-83.49609375	+3608	+14.38330078	+5.61181641	-1.94677734	+25.83984375	-70.99365234	-11.86523438	+4108	+13.72412109	+2.04785156	-4.62304688	+13.71093750	-50.60302734	-58.09570313	+2276
+1457971460.29410000	+15.18310547	+2.44775391	-1.87646484	+43.28613281	-65.87402344	-82.28759766	+3604	+14.37890625	+5.61621094	-1.95117188	+27.61962891	-70.70800781	-13.55712891	+4100	+13.71972656	+2.03906250	-4.62304688	+13.62304688	-50.62500000	-58.00781250	+2280
+1457971460.29830000	+15.18750000	+2.42578125	-1.88964844	+41.87988281	-65.80810547	-80.99121094	+3608	+14.37890625	+5.61621094	-1.96435547	+29.33349609	-70.33447266	-15.20507813	+4096	+13.71972656	+2.03466797	-4.62744141	+13.51318359	-50.60302734	-57.89794922	+2284
+1457971460.30240010	+15.18750000	+2.41259766	-1.90722656	+40.42968750	-65.74218750	-79.65087891	+3608	+14.37011719	+5.62060547	-1.98632813	+31.00341797	-69.91699219	-16.80908203	+4092	+13.71093750	+2.02587891	-4.63183594	+13.38134766	-50.55908203	-57.72216797	+2288
+1457971460.30660010	+15.19189453	+2.38623047	-1.92041016	+39.11132813	-65.63232422	-78.44238281	+3608	+14.36572266	+5.62060547	-2.00390625	+32.60742188	-69.49951172	-18.36914063	+4088	+13.70654297	+2.01708984	-4.64062500	+13.22753906	-50.51513672	-57.54638672	+2296
+1457971460.31069990	+15.19189453	+2.36425781	-1.95117188	+37.77099609	-65.43457031	-77.21191406	+3612	+14.36132813	+5.61621094	-2.03906250	+34.05761719	-68.97216797	-19.77539063	+4084	+13.70214844	+2.00830078	-4.64941406	+13.05175781	-50.44921875	-57.34863281	+2300
+1457971460.31909990	+15.19628906	+2.32031250	-2.01708984	+35.24414063	-64.97314453	-74.86083984	+3616	+14.34375000	+5.61181641	-2.11376953	+36.69433594	-67.82958984	-22.28027344	+4084	+13.68017578	+1.98632813	-4.69335938	+12.59033203	-50.16357422	-56.77734375	+2312
+1457971460.32320000	+15.19628906	+2.29833984	-2.06103516	+34.12353516	-64.66552734	-73.82812500	+3616	+14.33935547	+5.60742188	-2.16650391	+37.79296875	-67.17041016	-23.31298828	+4084	+13.67138672	+1.97314453	-4.71533203	+12.39257813	-49.98779297	-56.53564453	+2316
+1457971460.32740000	+15.19189453	+2.28076172	-2.09619141	+33.09082031	-64.37988281	-72.81738281	+3620	+14.33056641	+5.60302734	-2.21044922	+38.82568359	-66.57714844	-24.32373047	+4088	+13.65380859	+1.95556641	-4.74609375	+12.15087891	-49.72412109	-56.22802734	+2320
+1457971460.33160000	+15.19189453	+2.25439453	-2.13574219	+32.12402344	-64.07226563	-71.91650391	+3620	+14.32177734	+5.59423828	-2.25878906	+39.77050781	-65.96191406	-25.22460938	+4092	+13.63623047	+1.94238281	-4.77685547	+11.97509766	-49.48242188	-55.98632813	+2320
+1457971460.33570000	+15.19189453	+2.23242188	-2.18408203	+31.24511719	-63.67675781	-71.08154297	+3624	+14.31298828	+5.58544922	-2.32031250	+40.49560547	-65.25878906	-25.90576172	+4096	+13.62304688	+1.92919922	-4.80761719	+11.82128906	-49.21875000	-55.76660156	+2320
+1457971460.33990000	+15.19189453	+2.21484375	-2.23242188	+30.49804688	-63.34716797	-70.35644531	+3628	+14.30419922	+5.57666016	-2.38183594	+41.19873047	-64.62158203	-26.56494141	+4100	+13.60546875	+1.91601563	-4.84716797	+11.64550781	-48.91113281	-55.54687500	+2320
+1457971460.34410000	+15.19189453	+2.19726563	-2.27636719	+29.81689453	-62.97363281	-69.69726563	+3628	+14.29980469	+5.57226563	-2.43896484	+41.90185547	-63.98437500	-27.18017578	+4104	+13.59228516	+1.89843750	-4.88232422	+11.53564453	-48.62548828	-55.41503906	+2316
+1457971460.34820010	+15.19189453	+2.17529297	-2.32470703	+29.26757813	-62.55615234	-69.16992188	+3628	+14.29101563	+5.56787109	-2.50048828	+42.49511719	-63.32519531	-27.72949219	+4108	+13.57910156	+1.87646484	-4.91748047	+11.46972656	-48.31787109	-55.32714844	+2312
+1457971460.35240010	+15.18750000	+2.16210938	-2.36865234	+28.82812500	-62.20458984	-68.73046875	+3628	+14.28222656	+5.56787109	-2.56201172	+43.08837891	-62.70996094	-28.23486328	+4108	+13.56152344	+1.85888672	-4.96142578	+11.44775391	-47.98828125	-55.28320313	+2304
+1457971460.35660000	+15.18750000	+2.14892578	-2.41699219	+28.41064453	-61.80908203	-68.31298828	+3624	+14.27343750	+5.56347656	-2.62353516	+43.63769531	-62.07275391	-28.65234375	+4112	+13.54833984	+1.84130859	-5.00097656	+11.42578125	-47.63671875	-55.26123047	+2300
+1457971460.36490010	+15.18750000	+2.12255859	-2.50927734	+27.81738281	-61.01806641	-67.67578125	+3624	+14.26464844	+5.55908203	-2.74218750	+44.53857422	-60.88623047	-29.39941406	+4116	+13.51757813	+1.80175781	-5.08007813	+11.53564453	-46.91162109	-55.37109375	+2288
+1457971460.36910010	+15.18750000	+2.10937500	-2.55322266	+27.59765625	-60.62255859	-67.43408203	+3620	+14.25585938	+5.55908203	-2.79931641	+45.00000000	-60.33691406	-29.77294922	+4112	+13.50439453	+1.77539063	-5.11962891	+11.62353516	-46.56005859	-55.50292969	+2284
+1457971460.37319990	+15.19189453	+2.09619141	-2.60156250	+27.42187500	-60.18310547	-67.23632813	+3620	+14.25585938	+5.55908203	-2.85644531	+45.35156250	-59.76562500	-30.05859375	+4112	+13.48681641	+1.74902344	-5.16357422	+11.71142578	-46.16455078	-55.65673828	+2280
+1457971460.37739990	+15.19628906	+2.08740234	-2.64550781	+27.29003906	-59.78759766	-67.08251953	+3616	+14.25146484	+5.55908203	-2.91796875	+45.72509766	-59.19433594	-30.27832031	+4108	+13.47363281	+1.72705078	-5.20751953	+11.82128906	-45.76904297	-55.81054688	+2276
+1457971460.38150000	+15.20068359	+2.07861328	-2.69384766	+27.20214844	-59.34814453	-66.95068359	+3612	+14.24707031	+5.56347656	-2.98388672	+46.03271484	-58.62304688	-30.47607422	+4108	+13.46044922	+1.69628906	-5.25146484	+11.93115234	-45.32958984	-56.00830078	+2276
+1457971460.38570000	+15.20507813	+2.06542969	-2.74658203	+27.13623047	-58.88671875	-66.84082031	+3608	+14.24707031	+5.56347656	-3.04541016	+46.31835938	-58.07373047	-30.62988281	+4100	+13.44726563	+1.66992188	-5.29980469	+12.08496094	-44.86816406	-56.22802734	+2272
+1457971460.38990000	+15.20507813	+2.05664063	-2.79931641	+27.09228516	-58.38134766	-66.73095703	+3604	+14.23828125	+5.56347656	-3.10253906	+46.58203125	-57.54638672	-30.76171875	+4096	+13.42968750	+1.63916016	-5.35693359	+12.26074219	-44.34082031	-56.49169922	+2276
+1457971460.39400010	+15.20947266	+2.04785156	-2.85644531	+27.04833984	-57.85400391	-66.62109375	+3600	+14.23828125	+5.55468750	-3.16406250	+46.71386719	-56.99707031	-30.80566406	+4092	+13.40771484	+1.60400391	-5.40966797	+12.41455078	-43.79150391	-56.73339844	+2280
+1457971460.39820000	+15.21386719	+2.03466797	-2.91796875	+27.00439453	-57.30468750	-66.51123047	+3600	+14.23388672	+5.54589844	-3.24316406	+46.66992188	-56.38183594	-30.69580078	+4088	+13.38574219	+1.56884766	-5.46240234	+12.56835938	-43.24218750	-56.95312500	+2288
+1457971460.40240000	+15.21386719	+2.02148438	-2.99707031	+26.96044922	-56.62353516	-66.35742188	+3600	+14.22949219	+5.53710938	-3.30908203	+46.66992188	-55.87646484	-30.60791016	+4080	+13.35937500	+1.52929688	-5.53271484	+12.72216797	-42.53906250	-57.19482422	+2296
+1457971460.40650010	+15.21826172	+2.00390625	-3.07177734	+26.89453125	-55.96435547	-66.24755859	+3600	+14.22949219	+5.52392578	-3.38818359	+46.56005859	-55.30517578	-30.43212891	+4076	+13.33740234	+1.48974609	-5.59423828	+12.83203125	-41.87988281	-57.43652344	+2304
+1457971460.41490010	+15.22705078	+1.96435547	-3.26074219	+26.80664063	-54.31640625	-65.89599609	+3604	+14.22070313	+5.49755859	-3.55517578	+46.16455078	-54.14062500	-29.88281250	+4068	+13.28027344	+1.40185547	-5.73925781	+13.07373047	-40.36376953	-57.85400391	+2328
+1457971460.41899990	+15.22705078	+1.93798828	-3.36181641	+26.74072266	-53.48144531	-65.72021484	+3604	+14.21630859	+5.47119141	-3.64746094	+45.83496094	-53.50341797	-29.48730469	+4068	+13.24951172	+1.35791016	-5.81396484	+13.16162109	-39.57275391	-58.02978516	+2336
+1457971460.42319990	+15.22705078	+1.91162109	-3.46728516	+26.67480469	-52.60253906	-65.54443359	+3608	+14.20751953	+5.44042969	-3.76171875	+45.35156250	-52.77832031	-28.95996094	+4068	+13.21435547	+1.31396484	-5.88427734	+13.22753906	-38.78173828	-58.16162109	+2344
+1457971460.42740010	+15.22265625	+1.87646484	-3.61230469	+26.63085938	-51.43798828	-65.25878906	+3616	+14.19873047	+5.40966797	-3.86279297	+44.91210938	-52.16308594	-28.49853516	+4064	+13.17919922	+1.27441406	-5.96777344	+13.29345703	-37.90283203	-58.27148438	+2352
+1457971460.43150000	+15.21386719	+1.84130859	-3.72656250	+26.54296875	-50.51513672	-65.06103516	+3620	+14.18994141	+5.37011719	-3.97705078	+44.36279297	-51.48193359	-27.94921875	+4068	+13.13964844	+1.22167969	-6.04687500	+13.31542969	-37.04589844	-58.38134766	+2360
+1457971460.43569990	+15.20947266	+1.80175781	-3.85400391	+26.47705078	-49.52636719	-64.86328125	+3620	+14.17675781	+5.32617188	-4.10888672	+43.70361328	-50.69091797	-27.29003906	+4072	+13.10449219	+1.17333984	-6.12597656	+13.33740234	-36.18896484	-58.49121094	+2368
+1457971460.43989990	+15.20507813	+1.76660156	-3.98144531	+26.43310547	-48.60351563	-64.66552734	+3624	+14.16357422	+5.28222656	-4.24072266	+43.04443359	-49.92187500	-26.63085938	+4076	+13.06494141	+1.12500000	-6.20947266	+13.35937500	-35.31005859	-58.55712891	+2372
+1457971460.44400000	+15.20068359	+1.72265625	-4.10449219	+26.43310547	-47.65869141	-64.53369141	+3624	+14.15039063	+5.22949219	-4.38134766	+42.36328125	-49.15283203	-25.97167969	+4080	+13.02539063	+1.07226563	-6.29296875	+13.35937500	-34.40917969	-58.66699219	+2372
+1457971460.44820000	+15.18750000	+1.68310547	-4.24511719	+26.43310547	-46.60400391	-64.40185547	+3624	+14.13281250	+5.17675781	-4.52636719	+41.66015625	-48.31787109	-25.31250000	+4088	+12.98583984	+1.01513672	-6.38085938	+13.40332031	-33.50830078	-58.77685547	+2372
+1457971460.45240000	+15.17871094	+1.63916016	-4.38574219	+26.47705078	-45.63720703	-64.31396484	+3624	+14.11083984	+5.11083984	-4.69335938	+40.86914063	-47.37304688	-24.54345703	+4096	+12.94628906	+0.96240234	-6.46435547	+13.44726563	-32.60742188	-58.86474609	+2368
+1457971460.45650010	+15.16552734	+1.59082031	-4.51757813	+26.52099609	-44.64843750	-64.22607422	+3620	+14.08886719	+5.04931641	-4.85156250	+40.14404297	-46.51611328	-23.88427734	+4100	+12.90234375	+0.90087891	-6.55224609	+13.44726563	-31.68457031	-58.99658203	+2360
+1457971460.46479990	+15.12597656	+1.48974609	-4.79443359	+26.65283203	-42.67089844	-64.13818359	+3612	+14.03613281	+4.89990234	-5.18994141	+38.62792969	-44.62646484	-22.52197266	+4108	+12.81005859	+0.77783203	-6.72363281	+13.53515625	-29.86083984	-59.28222656	+2348
+1457971460.46900010	+15.10839844	+1.44140625	-4.92187500	+26.78466797	-41.77001953	-64.20410156	+3604	+14.00976563	+4.82958984	-5.33935547	+38.01269531	-43.83544922	-21.99462891	+4108	+12.76611328	+0.70751953	-6.80712891	+13.55712891	-28.98193359	-59.47998047	+2336
+1457971460.47320010	+15.09082031	+1.38867188	-5.05810547	+26.91650391	-40.84716797	-64.24804688	+3596	+13.98339844	+4.76367188	-5.48437500	+37.48535156	-43.04443359	-21.53320313	+4104	+12.72216797	+0.63720703	-6.89501953	+13.62304688	-28.08105469	-59.69970703	+2328
+1457971460.47729990	+15.07324219	+1.33154297	-5.18554688	+27.02636719	-39.99023438	-64.33593750	+3584	+13.95703125	+4.68896484	-5.62939453	+36.93603516	-42.25341797	-21.07177734	+4096	+12.67822266	+0.56689453	-6.97851563	+13.68896484	-27.22412109	-59.91943359	+2316
+1457971460.48149990	+15.05566406	+1.27880859	-5.31298828	+27.20214844	-39.11132813	-64.46777344	+3568	+13.93505859	+4.62304688	-5.76562500	+36.51855469	-41.52832031	-20.72021484	+4084	+12.63427734	+0.48779297	-7.06201172	+13.71093750	-26.36718750	-60.20507813	+2304
+1457971460.48569990	+15.02490234	+1.22607422	-5.43603516	+27.35595703	-38.23242188	-64.57763672	+3552	+13.90429688	+4.55712891	-5.89306641	+36.16699219	-40.82519531	-20.41259766	+4068	+12.58593750	+0.40869141	-7.14990234	+13.82080078	-25.46630859	-60.46875000	+2292
+1457971460.48980000	+14.99853516	+1.16894531	-5.55468750	+27.53173828	-37.39746094	-64.75341797	+3536	+13.87353516	+4.49121094	-6.01611328	+35.83740234	-40.16601563	-20.12695313	+4052	+12.53759766	+0.32958984	-7.23339844	+13.90869141	-24.60937500	-60.75439453	+2276
+1457971460.49400000	+14.97216797	+1.10742188	-5.66894531	+27.68554688	-36.58447266	-64.88525391	+3520	+13.84716797	+4.42089844	-6.13476563	+35.52978516	-39.52880859	-19.88525391	+4032	+12.48925781	+0.24609375	-7.31250000	+13.97460938	-23.73046875	-61.04003906	+2268
+1457971460.49819990	+14.94140625	+1.05029297	-5.78320313	+27.79541016	-35.77148438	-65.01708984	+3500	+13.81201172	+4.35058594	-6.24902344	+35.28808594	-38.86962891	-19.66552734	+4012	+12.43652344	+0.15820313	-7.39599609	+14.04052734	-22.85156250	-61.34765625	+2256
+1457971460.50650000	+14.88867188	+0.92285156	-5.99853516	+28.05908203	-34.25537109	-65.32470703	+3460	+13.75488281	+4.20556641	-6.45996094	+34.84863281	-37.72705078	-19.35791016	+3964	+12.33544922	-0.02197266	-7.55419922	+14.15039063	-21.13769531	-62.00683594	+2240
+1457971460.51070000	+14.85791016	+0.85693359	-6.10400391	+28.19091797	-33.48632813	-65.50048828	+3440	+13.72412109	+4.13525391	-6.56103516	+34.71679688	-37.13378906	-19.24804688	+3940	+12.28271484	-0.11865234	-7.63330078	+14.21630859	-20.28076172	-62.35839844	+2232
+1457971460.51480010	+14.82275391	+0.79101563	-6.21386719	+28.30078125	-32.65136719	-65.58837891	+3420	+13.68896484	+4.06933594	-6.67089844	+34.60693359	-36.51855469	-19.09423828	+3916	+12.22558594	-0.21093750	-7.71679688	+14.28222656	-19.40185547	-62.64404297	+2224
+1457971460.51900010	+14.78759766	+0.71630859	-6.32812500	+28.36669922	-31.81640625	-65.67626953	+3400	+13.65820313	+3.98583984	-6.77636719	+34.43115234	-35.90332031	-18.98437500	+3892	+12.16845703	-0.31201172	-7.79589844	+14.30419922	-18.50097656	-62.95166016	+2224
+1457971460.52320000	+14.75244141	+0.64160156	-6.44238281	+28.45458984	-30.95947266	-65.76416016	+3380	+13.61425781	+3.90234375	-6.89062500	+34.29931641	-35.22216797	-18.87451172	+3868	+12.11132813	-0.41308594	-7.87500000	+14.34814453	-17.60009766	-63.23730469	+2220
+1457971460.52729990	+14.70849609	+0.57128906	-6.55224609	+28.56445313	-30.14648438	-65.80810547	+3360	+13.57470703	+3.82324219	-6.99609375	+34.18945313	-34.58496094	-18.76464844	+3844	+12.04980469	-0.50976563	-7.95410156	+14.39208984	-16.69921875	-63.50097656	+2216
+1457971460.53150010	+14.66894531	+0.48779297	-6.66210938	+28.58642578	-29.31152344	-65.89599609	+3344	+13.53515625	+3.72656250	-7.10156250	+34.01367188	-33.94775391	-18.69873047	+3820	+11.98828125	-0.62402344	-8.03320313	+14.39208984	-15.77636719	-63.78662109	+2216
+1457971460.53979990	+14.58984375	+0.32080078	-6.89941406	+28.74023438	-27.61962891	-65.98388672	+3308	+13.44726563	+3.53320313	-7.33886719	+33.70605469	-32.51953125	-18.45703125	+3780	+11.86962891	-0.83935547	-8.18701172	+14.39208984	-14.06250000	-64.33593750	+2216
+1457971460.54399990	+14.54589844	+0.22412109	-7.01367188	+28.80615234	-26.74072266	-66.07177734	+3292	+13.39892578	+3.41894531	-7.45751953	+33.50830078	-31.79443359	-18.41308594	+3760	+11.80371094	-0.95800781	-8.26171875	+14.34814453	-13.18359375	-64.64355469	+2216
+1457971460.54810000	+14.49755859	+0.13183594	-7.14111328	+28.89404297	-25.79589844	-66.11572266	+3272	+13.34619141	+3.30468750	-7.58935547	+33.33251953	-31.00341797	-18.34716797	+3744	+11.74658203	-1.07666016	-8.33642578	+14.34814453	-12.34863281	-64.92919922	+2216
+1457971460.55230000	+14.44482422	+0.04394531	-7.26416016	+29.04785156	-24.91699219	-66.15966797	+3252	+13.28906250	+3.19921875	-7.71679688	+33.17871094	-30.21240234	-18.23730469	+3724	+11.68066406	-1.19091797	-8.40673828	+14.34814453	-11.51367188	-65.14892578	+2216
+1457971460.55650000	+14.38769531	-0.05712891	-7.38281250	+29.11376953	-24.01611328	-66.20361328	+3236	+13.23193359	+3.06738281	-7.84863281	+32.95898438	-29.42138672	-18.17138672	+3704	+11.61035156	-1.31396484	-8.48144531	+14.30419922	-10.65673828	-65.39062500	+2216
+1457971460.56060000	+14.33056641	-0.15820313	-7.51904297	+29.22363281	-23.07128906	-66.24755859	+3220	+13.17041016	+2.93554688	-7.98925781	+32.73925781	-28.56445313	-18.08349609	+3688	+11.54882813	-1.43261719	-8.55615234	+14.30419922	-9.84375000	-65.65429688	+2212
+1457971460.56480000	+14.27343750	-0.25927734	-7.63330078	+29.39941406	-22.25830078	-66.31347656	+3200	+13.10449219	+2.80810547	-8.11669922	+32.54150391	-27.81738281	-18.01757813	+3672	+11.48291016	-1.55566406	-8.61767578	+14.32617188	-9.11865234	-65.91796875	+2208
+1457971460.57310010	+14.15478516	-0.47900391	-7.87060547	+29.72900391	-20.56640625	-66.55517578	+3160	+12.97265625	+2.53125000	-8.37158203	+32.14599609	-26.25732422	-18.01757813	+3636	+11.35546875	-1.81494141	-8.74072266	+14.28222656	-7.69042969	-66.53320313	+2192
+1457971460.57730010	+14.08886719	-0.58007813	-7.98046875	+29.94873047	-19.79736328	-66.68701172	+3136	+12.90234375	+2.39501953	-8.49902344	+31.99218750	-25.53222656	-17.99560547	+3612	+11.28955078	-1.94238281	-8.80224609	+14.30419922	-7.05322266	-66.81884766	+2180
+1457971460.58150010	+14.02734375	-0.69433594	-8.09033203	+30.14648438	-19.00634766	-66.84082031	+3112	+12.83203125	+2.25000000	-8.62207031	+31.81640625	-24.80712891	-18.01757813	+3588	+11.22363281	-2.07861328	-8.85937500	+14.30419922	-6.37207031	-67.12646484	+2172
+1457971460.58559990	+13.95703125	-0.80419922	-8.20458984	+30.36621094	-18.19335938	-66.95068359	+3092	+12.75292969	+2.11376953	-8.74072266	+31.68457031	-24.06005859	-18.01757813	+3564	+11.16210938	-2.21044922	-8.91650391	+14.37011719	-5.71289063	-67.43408203	+2160
+1457971460.58979990	+13.88671875	-0.90966797	-8.30566406	+30.62988281	-17.49023438	-67.12646484	+3064	+12.67822266	+1.97753906	-8.84619141	+31.57470703	-23.42285156	-18.06152344	+3536	+11.08740234	-2.33789063	-8.96484375	+14.45800781	-5.09765625	-67.76367188	+2144
+1457971460.59400010	+13.81201172	-1.02832031	-8.39794922	+30.87158203	-16.80908203	-67.30224609	+3036	+12.60351563	+1.83251953	-8.94726563	+31.44287109	-22.80761719	-18.12744141	+3508	+11.01708984	-2.47851563	-9.01757813	+14.47998047	-4.48242188	-68.09326172	+2132
+1457971460.59809990	+13.74169922	-1.13818359	-8.49023438	+31.13525391	-16.12792969	-67.47802734	+3008	+12.52880859	+1.69189453	-9.04394531	+31.35498047	-22.21435547	-18.17138672	+3480	+10.95117188	-2.61474609	-9.06591797	+14.56787109	-3.88916016	-68.42285156	+2116
+1457971460.60229990	+13.67138672	-1.24804688	-8.56933594	+31.39892578	-15.55664063	-67.71972656	+2980	+12.45410156	+1.55566406	-9.13183594	+31.28906250	-21.70898438	-18.25927734	+3448	+10.87646484	-2.74658203	-9.10107422	+14.65576172	-3.33984375	-68.79638672	+2100
+1457971460.61060000	+13.53076172	-1.47216797	-8.71435547	+31.99218750	-14.37011719	-68.20312500	+2920	+12.30908203	+1.29199219	-9.28564453	+31.26708984	-20.74218750	-18.45703125	+3376	+10.73583984	-3.02343750	-9.18457031	+14.87548828	-2.21923828	-69.52148438	+2072
+1457971460.61480000	+13.45605469	-1.57763672	-8.78027344	+32.29980469	-13.82080078	-68.44482422	+2884	+12.23876953	+1.16455078	-9.35156250	+31.26708984	-20.32470703	-18.54492188	+3340	+10.66113281	-3.15966797	-9.21972656	+14.98535156	-1.64794922	-69.89501953	+2060
+1457971460.61890010	+13.38134766	-1.68750000	-8.84619141	+32.58544922	-13.24951172	-68.64257813	+2852	+12.16406250	+1.03710938	-9.41308594	+31.26708984	-19.88525391	-18.63281250	+3300	+10.58642578	-3.29589844	-9.25488281	+15.09521484	-1.05468750	-70.24658203	+2048
+1457971460.62310000	+13.30664063	-1.79736328	-8.90771484	+32.87109375	-12.70019531	-68.86230469	+2816	+12.09375000	+0.90966797	-9.47021484	+31.28906250	-19.48974609	-18.74267578	+3260	+10.51171875	-3.43212891	-9.28564453	+15.22705078	-0.48339844	-70.57617188	+2040
+1457971460.62730000	+13.23193359	-1.90283203	-8.95605469	+33.17871094	-12.17285156	-69.08203125	+2784	+12.02343750	+0.78662109	-9.51416016	+31.33300781	-19.16015625	-18.83056641	+3220	+10.43261719	-3.56835938	-9.31201172	+15.35888672	+0.08789063	-70.90576172	+2032
+1457971460.63140010	+13.15722656	-2.01708984	-9.00439453	+33.44238281	-11.64550781	-69.30175781	+2756	+11.95751953	+0.65917969	-9.55810547	+31.31103516	-18.78662109	-18.94042969	+3180	+10.34912109	-3.70458984	-9.34277344	+15.49072266	+0.68115234	-71.21337891	+2028
+1457971460.63980010	+13.01220703	-2.23242188	-9.09228516	+33.96972656	-10.67871094	-69.74121094	+2704	+11.81689453	+0.40869141	-9.64160156	+31.37695313	-18.10546875	-19.11621094	+3100	+10.19531250	-3.97705078	-9.37792969	+15.73242188	+1.75781250	-71.85058594	+2020
+1457971460.64389990	+12.93750000	-2.34667969	-9.13623047	+34.21142578	-10.15136719	-69.93896484	+2680	+11.74658203	+0.28125000	-9.68115234	+31.35498047	-17.75390625	-19.20410156	+3060	+10.11621094	-4.11767578	-9.39990234	+15.84228516	+2.32910156	-72.13623047	+2020
+1457971460.64809990	+12.86279297	-2.45654297	-9.17578125	+34.43115234	-9.64599609	-70.11474609	+2664	+11.67626953	+0.15380859	-9.71630859	+31.35498047	-17.40234375	-19.29199219	+3020	+10.04150391	-4.25390625	-9.41748047	+15.95214844	+2.87841797	-72.44384766	+2024
+1457971460.65229990	+12.78369141	-2.56640625	-9.21533203	+34.65087891	-9.09667969	-70.24658203	+2648	+11.60156250	+0.03076172	-9.75146484	+31.37695313	-17.05078125	-19.31396484	+2980	+9.96240234	-4.39013672	-9.43066406	+16.08398438	+3.44970703	-72.68554688	+2024
+1457971460.65640000	+12.70458984	-2.68945313	-9.25927734	+34.80468750	-8.54736328	-70.37841797	+2632	+11.52685547	-0.10986328	-9.78662109	+31.28906250	-16.65527344	-19.37988281	+2940	+9.88330078	-4.52636719	-9.44384766	+16.17187500	+3.99902344	-72.88330078	+2028
+1457971460.66059990	+12.62548828	-2.80810547	-9.29443359	+34.93652344	-8.02001953	-70.51025391	+2620	+11.45214844	-0.24609375	-9.82177734	+31.20117188	-16.25976563	-19.42382813	+2904	+9.80859375	-4.66259766	-9.45263672	+16.25976563	+4.48242188	-73.12500000	+2032
+1457971460.66479990	+12.54638672	-2.92675781	-9.32519531	+35.09033203	-7.51464844	-70.64208984	+2608	+11.37304688	-0.37353516	-9.85253906	+31.15722656	-15.88623047	-19.42382813	+2868	+9.72949219	-4.79882813	-9.45263672	+16.32568359	+4.98779297	-73.34472656	+2032
+1457971460.66890000	+12.46728516	-3.04541016	-9.35595703	+35.17822266	-6.98730469	-70.75195313	+2592	+11.29394531	-0.52294922	-9.88330078	+31.00341797	-15.49072266	-19.44580078	+2832	+9.65039063	-4.93066406	-9.46142578	+16.41357422	+5.49316406	-73.52050781	+2032
+1457971460.67730000	+12.30908203	-3.28710938	-9.41748047	+35.37597656	-5.99853516	-70.94970703	+2568	+11.13134766	-0.79541016	-9.94482422	+30.78369141	-14.67773438	-19.42382813	+2760	+9.50976563	-5.20312500	-9.45263672	+16.56738281	+6.32812500	-73.95996094	+2032
+1457971460.68140010	+12.22558594	-3.41894531	-9.45263672	+35.39794922	-5.47119141	-71.03759766	+2556	+11.05224609	-0.94921875	-9.97558594	+30.60791016	-14.23828125	-19.44580078	+2728	+9.43945313	-5.33935547	-9.44824219	+16.63330078	+6.74560547	-74.11376953	+2024
+1457971460.68560000	+12.14208984	-3.54638672	-9.47900391	+35.44189453	-4.94384766	-71.10351563	+2540	+10.96435547	-1.08984375	-10.00195313	+30.45410156	-13.79882813	-19.42382813	+2692	+9.36914063	-5.47119141	-9.43945313	+16.69921875	+7.14111328	-74.28955078	+2020
+1457971460.68980000	+12.05859375	-3.66503906	-9.50097656	+35.50781250	-4.43847656	-71.12548828	+2524	+10.87646484	-1.22607422	-10.01953125	+30.32226563	-13.40332031	-19.35791016	+2652	+9.29443359	-5.60302734	-9.42626953	+16.78710938	+7.53662109	-74.44335938	+2012
+1457971460.69390010	+11.97509766	-3.79248047	-9.52294922	+35.50781250	-3.95507813	-71.19140625	+2504	+10.79296875	-1.37988281	-10.03710938	+30.10253906	-12.98583984	-19.35791016	+2616	+9.22412109	-5.73046875	-9.41308594	+16.87500000	+7.91015625	-74.57519531	+2004
+1457971460.69810010	+11.89160156	-3.91992188	-9.53613281	+35.52978516	-3.49365234	-71.25732422	+2484	+10.70507813	-1.52050781	-10.05468750	+29.94873047	-12.56835938	-19.31396484	+2580	+9.15820313	-5.85791016	-9.39111328	+16.96289063	+8.23974609	-74.72900391	+1996
+1457971460.70219990	+11.81250000	-4.03857422	-9.54492188	+35.57373047	-3.07617188	-71.32324219	+2460	+10.62158203	-1.65673828	-10.06347656	+29.81689453	-12.21679688	-19.24804688	+2544	+9.09228516	-5.98535156	-9.36474609	+17.05078125	+8.54736328	-74.90478516	+1984
+1457971460.71059990	+11.64990234	-4.27587891	-9.55810547	+35.68359375	-2.19726563	-71.43310547	+2408	+10.45458984	-1.93359375	-10.06787109	+29.53125000	-11.49169922	-19.16015625	+2460	+8.96044922	-6.24023438	-9.31640625	+17.27050781	+9.25048828	-75.19042969	+1956
+1457971460.71470000	+11.57080078	-4.38134766	-9.55810547	+35.77148438	-1.77978516	-71.41113281	+2380	+10.37548828	-2.05664063	-10.06347656	+29.44335938	-11.18408203	-19.07226563	+2416	+8.89013672	-6.35888672	-9.28564453	+17.40234375	+9.58007813	-75.30029297	+1940
+1457971460.71890000	+11.49169922	-4.50000000	-9.56250000	+35.81542969	-1.34033203	-71.41113281	+2356	+10.29638672	-2.18847656	-10.05468750	+29.31152344	-10.87646484	-19.02832031	+2376	+8.82421875	-6.47753906	-9.25927734	+17.55615234	+9.93164063	-75.38818359	+1924
+1457971460.72309990	+11.40820313	-4.60986328	-9.55371094	+35.90332031	-0.92285156	-71.41113281	+2328	+10.21289063	-2.31152344	-10.03710938	+29.22363281	-10.52490234	-18.91845703	+2332	+8.75830078	-6.59619141	-9.22412109	+17.70996094	+10.30517578	-75.43212891	+1908
+1457971460.72720000	+11.33349609	-4.71093750	-9.53613281	+36.01318359	-0.57128906	-71.41113281	+2296	+10.13818359	-2.42578125	-10.01074219	+29.15771484	-10.30517578	-18.83056641	+2288	+8.68798828	-6.71044922	-9.18457031	+17.86376953	+10.65673828	-75.49804688	+1892
+1457971460.73140000	+11.25439453	-4.81640625	-9.51416016	+36.12304688	-0.21972656	-71.43310547	+2268	+10.06787109	-2.54882813	-9.98437500	+29.06982422	-10.06347656	-18.76464844	+2248	+8.61767578	-6.82031250	-9.14941406	+18.06152344	+11.05224609	-75.52001953	+1880
+1457971460.73560000	+11.17968750	-4.91308594	-9.49218750	+36.27685547	+0.13183594	-71.41113281	+2240	+9.99316406	-2.66308594	-9.94921875	+29.02587891	-9.79980469	-18.67675781	+2208	+8.54736328	-6.93457031	-9.10546875	+18.23730469	+11.42578125	-75.54199219	+1868
+1457971460.73970010	+11.10937500	-5.00097656	-9.46142578	+36.47460938	+0.41748047	-71.36718750	+2212	+9.93164063	-2.76416016	-9.90966797	+29.00390625	-9.64599609	-18.54492188	+2164	+8.48144531	-7.04003906	-9.06152344	+18.43505859	+11.79931641	-75.56396484	+1856
+1457971460.74810000	+10.95996094	-5.18994141	-9.40429688	+36.82617188	+1.12060547	-71.25732422	+2168	+9.79980469	-2.97509766	-9.81738281	+28.95996094	-9.27246094	-18.34716797	+2096	+8.34082031	-7.25097656	-8.97363281	+18.87451172	+12.61230469	-75.45410156	+1844
+1457971460.75219990	+10.89404297	-5.26904297	-9.36474609	+37.06787109	+1.38427734	-71.16943359	+2148	+9.73828125	-3.06298828	-9.76464844	+28.98193359	-9.14062500	-18.14941406	+2068	+8.27050781	-7.35205078	-8.92529297	+19.11621094	+13.02978516	-75.34423828	+1836
+1457971460.75640010	+10.82373047	-5.35693359	-9.32519531	+37.26562500	+1.66992188	-71.08154297	+2132	+9.68115234	-3.16845703	-9.71191406	+28.93798828	-8.98681641	-18.06152344	+2040	+8.20019531	-7.44873047	-8.88574219	+19.37988281	+13.42529297	-75.19042969	+1832
+1457971460.76060010	+10.74902344	-5.44042969	-9.28125000	+37.46337891	+1.95556641	-70.99365234	+2120	+9.61083984	-3.26513672	-9.65039063	+28.89404297	-8.81103516	-17.88574219	+2020	+8.13427734	-7.54980469	-8.82861328	+19.59960938	+13.79882813	-75.08056641	+1836
+1457971460.76469990	+10.68310547	-5.51074219	-9.22851563	+37.72705078	+2.15332031	-70.86181641	+2104	+9.55810547	-3.35302734	-9.58447266	+28.91601563	-8.72314453	-17.70996094	+1996	+8.06835938	-7.64208984	-8.77148438	+19.84130859	+14.17236328	-74.94873047	+1840
+1457971460.76889990	+10.61718750	-5.58984375	-9.18017578	+37.94677734	+2.39501953	-70.77392578	+2096	+9.50097656	-3.45410156	-9.51855469	+28.87207031	-8.59130859	-17.60009766	+1980	+8.00244141	-7.73876953	-8.71875000	+20.10498047	+14.54589844	-74.77294922	+1840
+1457971460.77300000	+10.55126953	-5.66894531	-9.12304688	+38.16650391	+2.63671875	-70.66406250	+2088	+9.43945313	-3.54638672	-9.44824219	+28.85009766	-8.43750000	-17.44628906	+1968	+7.94091797	-7.83105469	-8.65283203	+20.34667969	+14.87548828	-74.64111328	+1848
+1457971460.77720000	+10.48974609	-5.73486328	-9.07031250	+38.43017578	+2.81250000	-70.51025391	+2080	+9.38232422	-3.62548828	-9.38232422	+28.85009766	-8.37158203	-17.20458984	+1952	+7.87939453	-7.92333984	-8.59130859	+20.58837891	+15.18310547	-74.46533203	+1856
+1457971460.78550000	+10.36230469	-5.88867188	-8.95605469	+38.80371094	+3.22998047	-70.18066406	+2068	+9.26367188	-3.81005859	-9.23730469	+28.71826172	-8.06396484	-16.85302734	+1928	+7.76513672	-8.10351563	-8.45947266	+21.09375000	+15.75439453	-74.06982422	+1872
+1457971460.78970000	+10.30078125	-5.95019531	-8.89453125	+39.00146484	+3.38378906	-69.98291016	+2060	+9.21093750	-3.88916016	-9.16259766	+28.69628906	-7.97607422	-16.61132813	+1920	+7.71240234	-8.18701172	-8.38916016	+21.33544922	+15.99609375	-73.85009766	+1880
+1457971460.79390000	+10.23925781	-6.02490234	-8.82861328	+39.17724609	+3.55957031	-69.80712891	+2056	+9.15380859	-3.98144531	-9.08349609	+28.60839844	-7.82226563	-16.43554688	+1912	+7.66406250	-8.26611328	-8.32324219	+21.62109375	+16.19384766	-73.60839844	+1884
+1457971460.79800010	+10.17773438	-6.09521484	-8.75830078	+39.28710938	+3.71337891	-69.65332031	+2052	+9.09228516	-4.06933594	-9.00439453	+28.49853516	-7.66845703	-16.23779297	+1904	+7.61572266	-8.35400391	-8.23974609	+21.81884766	+16.36962891	-73.45458984	+1888
+1457971460.80220010	+10.12500000	-6.15673828	-8.69238281	+39.41894531	+3.82324219	-69.43359375	+2048	+9.03955078	-4.14843750	-8.92529297	+28.43261719	-7.60253906	-15.97412109	+1896	+7.57617188	-8.43310547	-8.15625000	+22.03857422	+16.47949219	-73.25683594	+1892
+1457971460.80640010	+10.07226563	-6.22705078	-8.62646484	+39.55078125	+3.97705078	-69.21386719	+2040	+8.98681641	-4.23632813	-8.84179688	+28.34472656	-7.47070313	-15.77636719	+1888	+7.53662109	-8.50781250	-8.08154297	+22.32421875	+16.61132813	-73.01513672	+1892
+1457971460.81049990	+10.01513672	-6.29296875	-8.54736328	+39.61669922	+4.10888672	-69.06005859	+2036	+8.92968750	-4.31982422	-8.75390625	+28.25683594	-7.33886719	-15.57861328	+1880	+7.49707031	-8.59130859	-7.98925781	+22.54394531	+16.72119141	-72.83935547	+1896
+1457971460.81890010	+9.91406250	-6.42041016	-8.39794922	+39.72656250	+4.35058594	-68.55468750	+2016	+8.83300781	-4.46923828	-8.58251953	+28.08105469	-7.16308594	-15.02929688	+1860	+7.43115234	-8.73632813	-7.82226563	+23.02734375	+16.87500000	-72.31201172	+1880
+1457971460.82300000	+9.86132813	-6.48193359	-8.31445313	+39.70458984	+4.46044922	-68.33496094	+2008	+8.78466797	-4.54833984	-8.48583984	+27.97119141	-7.05322266	-14.78759766	+1852	+7.40039063	-8.80664063	-7.72558594	+23.22509766	+16.89697266	-72.07031250	+1876
+1457971460.82719990	+9.81298828	-6.53906250	-8.22656250	+39.72656250	+4.50439453	-68.07128906	+1996	+8.74511719	-4.60986328	-8.38916016	+27.92724609	-7.05322266	-14.50195313	+1844	+7.36962891	-8.87255859	-7.62890625	+23.42285156	+16.91894531	-71.82861328	+1864
+1457971460.83550000	+9.72509766	-6.65332031	-8.05078125	+39.70458984	+4.68017578	-67.60986328	+1976	+8.66162109	-4.75048828	-8.18261719	+27.77343750	-6.94335938	-14.04052734	+1828	+7.31689453	-9.00000000	-7.44433594	+23.90625000	+16.96289063	-71.25732422	+1840
+1457971460.83970000	+9.68554688	-6.70166016	-7.95849609	+39.68261719	+4.70214844	-67.34619141	+1964	+8.63085938	-4.80761719	-8.07714844	+27.72949219	-6.98730469	-13.73291016	+1816	+7.28613281	-9.06152344	-7.34765625	+24.10400391	+16.94091797	-70.97167969	+1824
+1457971460.84390000	+9.65039063	-6.75439453	-7.87060547	+39.68261719	+4.76806641	-67.06054688	+1952	+8.59570313	-4.86914063	-7.97607422	+27.68554688	-6.96533203	-13.44726563	+1804	+7.25976563	-9.11865234	-7.25976563	+24.38964844	+16.96289063	-70.59814453	+1808
+1457971460.85220000	+9.57568359	-6.84228516	-7.66845703	+39.61669922	+4.79003906	-66.55517578	+1932	+8.53857422	-4.97460938	-7.73876953	+27.66357422	-7.05322266	-12.89794922	+1784	+7.20263672	-9.23291016	-7.06201172	+24.76318359	+16.96289063	-69.89501953	+1776
+1457971460.85630010	+9.54052734	-6.88623047	-7.57177734	+39.61669922	+4.81201172	-66.22558594	+1920	+8.51220703	-5.02734375	-7.63330078	+27.66357422	-7.07519531	-12.59033203	+1776	+7.17626953	-9.28125000	-6.97412109	+25.04882813	+16.98486328	-69.43359375	+1756
+1457971460.86050010	+9.50537109	-6.93017578	-7.45751953	+39.57275391	+4.81201172	-66.00585938	+1912	+8.49023438	-5.08007813	-7.50146484	+27.64160156	-7.14111328	-12.37060547	+1772	+7.14990234	-9.32958984	-6.87744141	+25.26855469	+16.96289063	-69.06005859	+1740
+1457971460.86470010	+9.47900391	-6.96093750	-7.35205078	+39.59472656	+4.72412109	-65.72021484	+1904	+8.47265625	-5.12402344	-7.37841797	+27.66357422	-7.25097656	-12.06298828	+1764	+7.11914063	-9.37792969	-6.77636719	+25.46630859	+16.94091797	-68.68652344	+1728
+1457971460.86879990	+9.45263672	-6.99609375	-7.24658203	+39.63867188	+4.72412109	-65.41259766	+1892	+8.45068359	-5.16357422	-7.26416016	+27.70751953	-7.29492188	-11.75537109	+1756	+7.09277344	-9.42187500	-6.68847656	+25.75195313	+16.96289063	-68.20312500	+1712
+1457971460.87299990	+9.42626953	-7.03125000	-7.12792969	+39.63867188	+4.68017578	-65.21484375	+1892	+8.43750000	-5.21191406	-7.12792969	+27.72949219	-7.38281250	-11.57958984	+1756	+7.06640625	-9.46582031	-6.58740234	+25.97167969	+16.96289063	-67.80761719	+1704
+1457971460.87719990	+9.39990234	-7.05761719	-7.01367188	+39.68261719	+4.59228516	-64.88525391	+1884	+8.41992188	-5.24707031	-7.00488281	+27.72949219	-7.49267578	-11.22802734	+1748	+7.03564453	-9.51416016	-6.48632813	+26.16943359	+16.94091797	-67.39013672	+1692
+1457971460.88550000	+9.35595703	-7.11474609	-6.78955078	+39.81445313	+4.50439453	-64.29199219	+1876	+8.39355469	-5.32617188	-6.75000000	+27.77343750	-7.62451172	-10.65673828	+1744	+6.98730469	-9.59326172	-6.29736328	+26.67480469	+16.94091797	-66.42333984	+1676
+1457971460.88969990	+9.32958984	-7.14111328	-6.67529297	+39.88037109	+4.39453125	-63.91845703	+1872	+8.38037109	-5.36132813	-6.62255859	+27.75146484	-7.69042969	-10.30517578	+1744	+6.96093750	-9.63281250	-6.20068359	+26.89453125	+16.91894531	-65.96191406	+1668
+1457971460.89380000	+9.30761719	-7.16308594	-6.56982422	+39.96826172	+4.35058594	-63.50097656	+1868	+8.36718750	-5.39208984	-6.50390625	+27.75146484	-7.66845703	-9.90966797	+1740	+6.93896484	-9.66357422	-6.11279297	+27.20214844	+16.91894531	-65.39062500	+1660
+1457971460.89800000	+9.29003906	-7.18945313	-6.44238281	+40.05615234	+4.24072266	-63.23730469	+1872	+8.35839844	-5.43164063	-6.36328125	+27.72949219	-7.77832031	-9.71191406	+1744	+6.92138672	-9.69873047	-6.00292969	+27.42187500	+16.87500000	-65.01708984	+1656
+1457971460.90220000	+9.27246094	-7.21142578	-6.32812500	+40.12207031	+4.13085938	-62.86376953	+1872	+8.34960938	-5.46679688	-6.24023438	+27.64160156	-7.82226563	-9.33837891	+1744	+6.90380859	-9.73828125	-5.89746094	+27.61962891	+16.83105469	-64.59960938	+1656
+1457971460.90630010	+9.25048828	-7.23339844	-6.22705078	+40.23193359	+4.08691406	-62.38037109	+1868	+8.34082031	-5.49755859	-6.12597656	+27.61962891	-7.77832031	-8.89892578	+1736	+6.88623047	-9.76464844	-5.80957031	+27.92724609	+16.83105469	-64.02832031	+1648
+1457971460.91050000	+9.23730469	-7.25537109	-6.09960938	+40.31982422	+3.99902344	-62.09472656	+1872	+8.33642578	-5.53271484	-5.98535156	+27.57568359	-7.86621094	-8.67919922	+1744	+6.87744141	-9.80419922	-5.69531250	+28.14697266	+16.78710938	-63.63281250	+1648
+1457971460.91880010	+9.20214844	-7.29931641	-5.88427734	+40.45166016	+3.82324219	-61.12792969	+1868	+8.31445313	-5.59863281	-5.75244141	+27.31201172	-7.80029297	-7.77832031	+1736	+6.85986328	-9.86572266	-5.49316406	+28.60839844	+16.67724609	-62.66601563	+1636
+1457971460.92300010	+9.19335938	-7.32128906	-5.76123047	+40.51757813	+3.71337891	-60.79833984	+1872	+8.31445313	-5.62939453	-5.61181641	+27.24609375	-7.86621094	-7.51464844	+1740	+6.85546875	-9.89208984	-5.38330078	+28.82812500	+16.58935547	-62.27050781	+1632
+1457971460.92709990	+9.17578125	-7.34765625	-5.65136719	+40.51757813	+3.60351563	-60.33691406	+1872	+8.30566406	-5.66894531	-5.48876953	+27.04833984	-7.86621094	-7.09716797	+1736	+6.85107422	-9.92724609	-5.27343750	+29.00390625	+16.52343750	-61.87500000	+1624
+1457971460.93129990	+9.15820313	-7.36083984	-5.55029297	+40.58349609	+3.51562500	-59.80957031	+1864	+8.30126953	-5.69091797	-5.37451172	+26.96044922	-7.82226563	-6.61376953	+1728	+6.85107422	-9.94482422	-5.17236328	+29.28955078	+16.43554688	-61.34765625	+1612
+1457971460.93549990	+9.15380859	-7.38281250	-5.42724609	+40.64941406	+3.38378906	-59.47998047	+1864	+8.30566406	-5.72167969	-5.23828125	+26.87255859	-7.91015625	-6.37207031	+1732	+6.85546875	-9.97119141	-5.05371094	+29.50927734	+16.32568359	-60.99609375	+1604
+1457971460.93960000	+9.14062500	-7.40478516	-5.31298828	+40.64941406	+3.25195313	-59.06250000	+1864	+8.30126953	-5.75683594	-5.11523438	+26.69677734	-7.93212891	-5.95458984	+1728	+6.85546875	-10.00195313	-4.94384766	+29.66308594	+16.21582031	-60.62255859	+1596
+1457971460.94380000	+9.13183594	-7.41796875	-5.20751953	+40.73730469	+3.14208984	-58.55712891	+1856	+8.29687500	-5.77880859	-5.00537109	+26.60888672	-7.93212891	-5.49316406	+1716	+6.85986328	-10.01953125	-4.83837891	+29.92675781	+16.12792969	-60.13916016	+1584
+1457971460.94800000	+9.12744141	-7.43554688	-5.08447266	+40.78125000	+2.98828125	-58.22753906	+1852	+8.30126953	-5.80517578	-4.86914063	+26.54296875	-8.02001953	-5.20751953	+1712	+6.86865234	-10.04589844	-4.72851563	+30.14648438	+15.99609375	-59.76562500	+1568
+1457971460.95630000	+9.10986328	-7.45751953	-4.86035156	+40.91308594	+2.68066406	-57.34863281	+1840	+8.29687500	-5.84912109	-4.63623047	+26.34521484	-8.10791016	-4.39453125	+1696	+6.87744141	-10.08544922	-4.51318359	+30.58593750	+15.71044922	-58.90869141	+1540
+1457971460.96050000	+9.10546875	-7.47070313	-4.74169922	+41.00097656	+2.48291016	-57.04101563	+1836	+8.30126953	-5.87109375	-4.50439453	+26.32324219	-8.23974609	-4.13085938	+1692	+6.89062500	-10.10302734	-4.40771484	+30.84960938	+15.51269531	-58.53515625	+1524
+1457971460.96460010	+9.10107422	-7.47949219	-4.62304688	+41.11083984	+2.28515625	-56.66748047	+1828	+8.30126953	-5.89746094	-4.38134766	+26.23535156	-8.34960938	-3.82324219	+1688	+6.88623047	-10.12500000	-4.29785156	+31.00341797	+15.35888672	-58.16162109	+1508
+1457971460.96880010	+9.09228516	-7.48388672	-4.51318359	+41.26464844	+2.10937500	-56.27197266	+1820	+8.30126953	-5.91064453	-4.26708984	+26.21337891	-8.41552734	-3.44970703	+1676	+6.89062500	-10.13378906	-4.20117188	+31.28906250	+15.20507813	-57.72216797	+1492
+1457971460.97300000	+9.09228516	-7.48828125	-4.39013672	+41.41845703	+1.88964844	-56.00830078	+1816	+8.31005859	-5.92822266	-4.13525391	+26.25732422	-8.59130859	-3.20800781	+1672	+6.89941406	-10.15136719	-4.09570313	+31.53076172	+15.00732422	-57.37060547	+1476
+1457971460.97709990	+9.08349609	-7.49267578	-4.27587891	+41.59423828	+1.66992188	-55.67871094	+1812	+8.30566406	-5.95019531	-4.01660156	+26.14746094	-8.67919922	-2.92236328	+1664	+6.89941406	-10.17333984	-3.99462891	+31.70654297	+14.85351563	-56.99707031	+1468
+1457971460.98130010	+9.07910156	-7.48828125	-4.16601563	+41.83593750	+1.45019531	-55.28320313	+1808	+8.31005859	-5.95898438	-3.90673828	+26.16943359	-8.74511719	-2.54882813	+1652	+6.89941406	-10.18212891	-3.89355469	+31.97021484	+14.67773438	-56.57958984	+1452
+1457971460.98550010	+9.07910156	-7.48828125	-4.04736328	+42.07763672	+1.20849609	-55.01953125	+1804	+8.31884766	-5.96777344	-3.78369141	+26.21337891	-8.92089844	-2.35107422	+1648	+6.90380859	-10.19531250	-3.80126953	+32.23388672	+14.47998047	-56.18408203	+1440
+1457971460.99379990	+9.06152344	-7.47949219	-3.83203125	+42.62695313	+0.74707031	-54.27246094	+1800	+8.31884766	-5.99414063	-3.55957031	+26.08154297	-9.09667969	-1.73583984	+1636	+6.89501953	-10.21728516	-3.61669922	+32.65136719	+14.15039063	-55.37109375	+1420
+1457971460.99799990	+9.06152344	-7.47070313	-3.71777344	+42.93457031	+0.48339844	-53.98681641	+1804	+8.33203125	-6.00292969	-3.43652344	+26.10351563	-9.27246094	-1.53808594	+1632	+6.89941406	-10.22607422	-3.52880859	+32.91503906	+13.95263672	-55.01953125	+1412
+1457971461.00210000	+9.05273438	-7.47070313	-3.60791016	+43.19824219	+0.24169922	-53.65722656	+1804	+8.33203125	-6.02490234	-3.32666016	+25.90576172	-9.33837891	-1.27441406	+1632	+6.89062500	-10.24365234	-3.43652344	+33.09082031	+13.79882813	-54.66796875	+1408
+1457971461.00630000	+9.04394531	-7.45751953	-3.50683594	+43.57177734	+0.02197266	-53.26171875	+1808	+8.33642578	-6.02929688	-3.22558594	+25.86181641	-9.40429688	-0.94482422	+1624	+6.89062500	-10.25244141	-3.34863281	+33.31054688	+13.64501953	-54.27246094	+1400
+1457971461.01040010	+9.04394531	-7.44873047	-3.40136719	+43.92333984	-0.21972656	-52.99804688	+1812	+8.34960938	-6.03369141	-3.11572266	+25.83984375	-9.55810547	-0.72509766	+1620	+6.89062500	-10.26123047	-3.26513672	+33.53027344	+13.49121094	-53.92089844	+1396
+1457971461.01460000	+9.03076172	-7.44433594	-3.30029297	+44.20898438	-0.46142578	-52.62451172	+1816	+8.34960938	-6.05566406	-3.01025391	+25.55419922	-9.60205078	-0.43945313	+1624	+6.88183594	-10.27441406	-3.17724609	+33.68408203	+13.35937500	-53.56933594	+1396
+1457971461.01880000	+9.02636719	-7.43115234	-3.20800781	+44.58251953	-0.70312500	-52.22900391	+1824	+8.35400391	-6.06005859	-2.91357422	+25.44433594	-9.66796875	-0.10986328	+1620	+6.88183594	-10.27880859	-3.09375000	+33.90380859	+13.18359375	-53.23974609	+1392
+1457971461.02290010	+9.02636719	-7.42236328	-3.10693359	+44.95605469	-0.96679688	-51.89941406	+1828	+8.37158203	-6.06445313	-2.80810547	+25.33447266	-9.79980469	+0.15380859	+1616	+6.88623047	-10.28759766	-3.01464844	+34.10156250	+13.00781250	-52.91015625	+1392
+1457971461.03130010	+9.00878906	-7.40039063	-2.92675781	+45.59326172	-1.47216797	-51.19628906	+1840	+8.38476563	-6.08642578	-2.61914063	+24.78515625	-9.93164063	+0.72509766	+1616	+6.89062500	-10.30078125	-2.85205078	+34.45312500	+12.70019531	-52.33886719	+1392
+1457971461.03539990	+9.00878906	-7.39160156	-2.83007813	+45.96679688	-1.75781250	-50.91064453	+1848	+8.40234375	-6.09082031	-2.52246094	+24.60937500	-10.06347656	+1.03271484	+1616	+6.89941406	-10.30517578	-2.76855469	+34.62890625	+12.52441406	-52.09716797	+1392
+1457971461.03959990	+9.00000000	-7.38720703	-2.74218750	+46.25244141	-2.02148438	-50.60302734	+1856	+8.40673828	-6.10839844	-2.43457031	+24.23583984	-10.12939453	+1.29638672	+1616	+6.90380859	-10.31835938	-2.68945313	+34.78271484	+12.34863281	-51.87744141	+1392
+1457971461.04380010	+9.00000000	-7.37402344	-2.65429688	+46.60400391	-2.28515625	-50.29541016	+1860	+8.41992188	-6.11279297	-2.34228516	+23.97216797	-10.26123047	+1.56005859	+1616	+6.91259766	-10.31835938	-2.60156250	+34.93652344	+12.15087891	-51.76757813	+1396
+1457971461.04790000	+9.00000000	-7.36083984	-2.57080078	+46.97753906	-2.59277344	-50.00976563	+1868	+8.43750000	-6.11718750	-2.25878906	+23.70849609	-10.39306641	+1.86767578	+1616	+6.92578125	-10.32275391	-2.52246094	+35.11230469	+11.93115234	-51.59179688	+1400
+1457971461.05209990	+8.99560547	-7.35205078	-2.48730469	+47.26318359	-2.87841797	-49.72412109	+1868	+8.44628906	-6.13476563	-2.17529297	+23.31298828	-10.50292969	+2.13134766	+1612	+6.93457031	-10.33154297	-2.44335938	+35.24414063	+11.73339844	-51.43798828	+1400
+1457971461.05629990	+8.99121094	-7.33886719	-2.40380859	+47.63671875	-3.18603516	-49.50439453	+1876	+8.45507813	-6.13476563	-2.08740234	+23.02734375	-10.67871094	+2.37304688	+1612	+6.95214844	-10.32714844	-2.35986328	+35.44189453	+11.49169922	-51.41601563	+1404
+1457971461.06040000	+8.99560547	-7.32568359	-2.32031250	+47.98828125	-3.53759766	-49.28466797	+1876	+8.47265625	-6.13916016	-2.01269531	+22.71972656	-10.83251953	+2.70263672	+1608	+6.96972656	-10.32714844	-2.28515625	+35.63964844	+11.20605469	-51.32812500	+1404
+1457971461.06880000	+8.98681641	-7.29492188	-2.16210938	+48.69140625	-4.15283203	-48.93310547	+1880	+8.49462891	-6.15234375	-1.85449219	+22.01660156	-11.14013672	+3.16406250	+1604	+7.00048828	-10.32714844	-2.12695313	+35.96923828	+10.70068359	-51.32812500	+1408
+1457971461.07290010	+8.99121094	-7.28173828	-2.08740234	+49.06494141	-4.50439453	-48.73535156	+1884	+8.51220703	-6.15234375	-1.78417969	+21.68701172	-11.29394531	+3.44970703	+1596	+7.02246094	-10.32714844	-2.05664063	+36.16699219	+10.43701172	-51.32812500	+1408
+1457971461.07710000	+8.98681641	-7.26855469	-2.00830078	+49.43847656	-4.81201172	-48.60351563	+1884	+8.52099609	-6.16113281	-1.71386719	+21.29150391	-11.42578125	+3.69140625	+1592	+7.03564453	-10.33154297	-1.98193359	+36.34277344	+10.19531250	-51.32812500	+1408
+1457971461.08119990	+8.98242188	-7.25097656	-1.93359375	+49.81201172	-5.14160156	-48.47167969	+1884	+8.53417969	-6.16552734	-1.63916016	+20.93994141	-11.57958984	+3.93310547	+1588	+7.04882813	-10.32714844	-1.90722656	+36.51855469	+9.93164063	-51.39404297	+1404
+1457971461.08540010	+8.98242188	-7.23339844	-1.86767578	+50.20751953	-5.44921875	-48.29589844	+1880	+8.54296875	-6.16552734	-1.57324219	+20.58837891	-11.68945313	+4.24072266	+1580	+7.06640625	-10.32714844	-1.84130859	+36.71630859	+9.66796875	-51.37207031	+1400
+1457971461.08960010	+8.97802734	-7.21582031	-1.80175781	+50.58105469	-5.73486328	-48.16406250	+1880	+8.55175781	-6.16992188	-1.51171875	+20.19287109	-11.77734375	+4.50439453	+1572	+7.07519531	-10.32275391	-1.77539063	+36.89208984	+9.44824219	-51.39404297	+1396
+1457971461.09369990	+8.97363281	-7.19824219	-1.73144531	+50.99853516	-6.02050781	-48.03222656	+1876	+8.56054688	-6.16992188	-1.44580078	+19.79736328	-11.86523438	+4.81201172	+1564	+7.08398438	-10.31835938	-1.70947266	+37.04589844	+9.22851563	-51.41601563	+1392
+1457971461.10209990	+8.96484375	-7.16308594	-1.60839844	+51.78955078	-6.54785156	-47.74658203	+1872	+8.57812500	-6.17431641	-1.32714844	+19.02832031	-11.93115234	+5.42724609	+1560	+7.09716797	-10.31396484	-1.59521484	+37.39746094	+8.85498047	-51.35009766	+1376
+1457971461.10620000	+8.95605469	-7.14111328	-1.55126953	+52.16308594	-6.78955078	-47.59277344	+1868	+8.58691406	-6.17431641	-1.27001953	+18.61083984	-11.90917969	+5.77880859	+1556	+7.09277344	-10.31396484	-1.54248047	+37.52929688	+8.72314453	-51.30615234	+1372
+1457971461.11040000	+8.95166016	-7.12353516	-1.49853516	+52.55859375	-7.00927734	-47.39501953	+1864	+8.59130859	-6.17431641	-1.21728516	+18.23730469	-11.84326172	+6.10839844	+1556	+7.09277344	-10.31396484	-1.49414063	+37.66113281	+8.61328125	-51.21826172	+1364
+1457971461.11459990	+8.93847656	-7.11035156	-1.44580078	+52.91015625	-7.18505859	-47.21923828	+1860	+8.59570313	-6.16992188	-1.16455078	+17.86376953	-11.77734375	+6.48193359	+1556	+7.08398438	-10.31396484	-1.44140625	+37.77099609	+8.50341797	-51.13037109	+1356
+1457971461.11870000	+8.92968750	-7.09277344	-1.39746094	+53.26171875	-7.36083984	-47.04345703	+1860	+8.60009766	-6.16992188	-1.11621094	+17.46826172	-11.68945313	+6.87744141	+1560	+7.07958984	-10.31396484	-1.39746094	+37.88085938	+8.43750000	-51.02050781	+1352
+1457971461.12290000	+8.92089844	-7.07519531	-1.35351563	+53.63525391	-7.53662109	-46.82373047	+1860	+8.60449219	-6.16992188	-1.07226563	+17.09472656	-11.53564453	+7.29492188	+1560	+7.07080078	-10.31396484	-1.35791016	+38.01269531	+8.34960938	-50.84472656	+1344
+1457971461.12710000	+8.91210938	-7.06201172	-1.30957031	+53.92089844	-7.69042969	-46.62597656	+1860	+8.60449219	-6.16552734	-1.02392578	+16.80908203	-11.40380859	+7.66845703	+1564	+7.06201172	-10.30957031	-1.31835938	+38.12255859	+8.30566406	-50.69091797	+1344
+1457971461.13540010	+8.89453125	-7.02685547	-1.23046875	+54.58007813	-7.97607422	-46.20849609	+1868	+8.60449219	-6.16552734	-0.94042969	+16.17187500	-11.11816406	+8.45947266	+1576	+7.03564453	-10.31396484	-1.24365234	+38.29833984	+8.21777344	-50.38330078	+1340
+1457971461.13960000	+8.88134766	-7.01806641	-1.19091797	+54.79980469	-8.08593750	-46.05468750	+1872	+8.60449219	-6.16113281	-0.89648438	+15.97412109	-10.98632813	+8.78906250	+1580	+7.02246094	-10.31396484	-1.20410156	+38.36425781	+8.19580078	-50.22949219	+1344
+1457971461.14369990	+8.87255859	-7.00488281	-1.14697266	+55.08544922	-8.23974609	-45.92285156	+1880	+8.60009766	-6.16113281	-0.85253906	+15.77636719	-10.92041016	+9.11865234	+1588	+7.01367188	-10.31396484	-1.16455078	+38.43017578	+8.15185547	-50.11962891	+1344
+1457971461.14790010	+8.86376953	-6.99169922	-1.11621094	+55.34912109	-8.37158203	-45.72509766	+1884	+8.60009766	-6.16113281	-0.82617188	+15.53466797	-10.76660156	+9.55810547	+1596	+7.00488281	-10.31396484	-1.13818359	+38.54003906	+8.08593750	-49.96582031	+1344
+1457971461.15210010	+8.85058594	-6.98730469	-1.08544922	+55.52490234	-8.48144531	-45.57128906	+1892	+8.59570313	-6.15234375	-0.79101563	+15.46875000	-10.65673828	+9.84375000	+1600	+6.99169922	-10.31835938	-1.10742188	+38.60595703	+8.04199219	-49.81201172	+1348
+1457971461.15619990	+8.84179688	-6.97412109	-1.05029297	+55.74462891	-8.61328125	-45.50537109	+1904	+8.59570313	-6.14794922	-0.74707031	+15.38085938	-10.67871094	+10.06347656	+1612	+6.98730469	-10.31835938	-1.06787109	+38.69384766	+7.97607422	-49.76806641	+1348
+1457971461.16039990	+8.84179688	-6.96093750	-1.02392578	+55.98632813	-8.76708984	-45.35156250	+1916	+8.59130859	-6.14794922	-0.72509766	+15.27099609	-10.56884766	+10.43701172	+1616	+6.98730469	-10.31835938	-1.04150391	+38.82568359	+7.86621094	-49.65820313	+1348
+1457971461.16450000	+8.83300781	-6.96093750	-0.99755859	+56.11816406	-8.87695313	-45.30761719	+1924	+8.58691406	-6.14355469	-0.69433594	+15.24902344	-10.56884766	+10.61279297	+1624	+6.98291016	-10.32275391	-1.01513672	+38.91357422	+7.82226563	-49.57031250	+1352
+1457971461.17290000	+8.82421875	-6.94335938	-0.94042969	+56.49169922	-9.16259766	-45.26367188	+1952	+8.58251953	-6.13916016	-0.64599609	+15.20507813	-10.63476563	+11.03027344	+1644	+6.98730469	-10.32275391	-0.94921875	+39.13330078	+7.62451172	-49.61425781	+1352
+1457971461.18120000	+8.81542969	-6.93896484	-0.88769531	+56.75537109	-9.33837891	-45.39550781	+1980	+8.57373047	-6.13916016	-0.59326172	+15.27099609	-10.83251953	+11.18408203	+1664	+6.99169922	-10.32714844	-0.88769531	+39.30908203	+7.49267578	-49.81201172	+1352
+1457971461.18540000	+8.81103516	-6.93457031	-0.88330078	+56.88720703	-9.44824219	-45.32958984	+1992	+8.57373047	-6.13916016	-0.58886719	+15.29296875	-10.83251953	+11.38183594	+1668	+7.00048828	-10.32714844	-0.87011719	+39.41894531	+7.40478516	-49.79003906	+1348
+1457971461.18950010	+8.80664063	-6.93896484	-0.86572266	+56.95312500	-9.49218750	-45.39550781	+2004	+8.56933594	-6.14355469	-0.57568359	+15.31494141	-10.89843750	+11.40380859	+1676	+7.00488281	-10.33593750	-0.85253906	+39.50683594	+7.38281250	-49.85595703	+1344
+1457971461.19370010	+8.80664063	-6.93896484	-0.84814453	+57.06298828	-9.55810547	-45.52734375	+2020	+8.56494141	-6.14794922	-0.55810547	+15.35888672	-11.00830078	+11.38183594	+1684	+7.00927734	-10.33593750	-0.83056641	+39.59472656	+7.33886719	-50.00976563	+1344
+1457971461.19790010	+8.80224609	-6.94335938	-0.84375000	+57.15087891	-9.60205078	-45.52734375	+2028	+8.56494141	-6.15234375	-0.55371094	+15.38085938	-11.03027344	+11.49169922	+1688	+7.01806641	-10.34033203	-0.81738281	+39.68261719	+7.31689453	-50.09765625	+1340
+1457971461.20199990	+8.80224609	-6.94775391	-0.83496094	+57.21679688	-9.62402344	-45.61523438	+2040	+8.56054688	-6.15673828	-0.54931641	+15.40283203	-11.07421875	+11.46972656	+1696	+7.02246094	-10.34912109	-0.79980469	+39.74853516	+7.33886719	-50.22949219	+1340
+1457971461.21040010	+8.79345703	-6.96093750	-0.83056641	+57.30468750	-9.60205078	-45.68115234	+2064	+8.55615234	-6.16992188	-0.54931641	+15.42480469	-11.09619141	+11.44775391	+1708	+7.02246094	-10.36230469	-0.77783203	+39.79248047	+7.38281250	-50.40527344	+1336
+1457971461.21450000	+8.78906250	-6.96972656	-0.83496094	+57.34863281	-9.55810547	-45.72509766	+2076	+8.55175781	-6.17871094	-0.54931641	+15.44677734	-11.09619141	+11.42578125	+1712	+7.02246094	-10.37109375	-0.76904297	+39.83642578	+7.47070313	-50.49316406	+1336
+1457971461.21869990	+8.78466797	-6.97851563	-0.83496094	+57.37060547	-9.49218750	-45.72509766	+2084	+8.54736328	-6.18750000	-0.55371094	+15.46875000	-11.03027344	+11.42578125	+1716	+7.01806641	-10.37988281	-0.76464844	+39.83642578	+7.53662109	-50.55908203	+1336
+1457971461.22289990	+8.78027344	-6.98291016	-0.83935547	+57.39257813	-9.42626953	-45.72509766	+2096	+8.53857422	-6.19189453	-0.55810547	+15.46875000	-10.96435547	+11.40380859	+1720	+7.01367188	-10.38867188	-0.76904297	+39.85839844	+7.62451172	-50.55908203	+1332
+1457971461.22700000	+8.77148438	-6.98730469	-0.84814453	+57.45849609	-9.36035156	-45.70312500	+2104	+8.53417969	-6.19628906	-0.56250000	+15.53466797	-10.89843750	+11.40380859	+1724	+7.00927734	-10.39306641	-0.76904297	+39.85839844	+7.66845703	-50.58105469	+1332
+1457971461.23120000	+8.76269531	-6.99609375	-0.85253906	+57.48046875	-9.29443359	-45.63720703	+2112	+8.52978516	-6.20507813	-0.56689453	+15.55664063	-10.78857422	+11.38183594	+1728	+7.00048828	-10.40185547	-0.77343750	+39.85839844	+7.75634766	-50.55908203	+1328
+1457971461.23530010	+8.75390625	-7.00488281	-0.85693359	+57.50244141	-9.20654297	-45.61523438	+2120	+8.52099609	-6.21386719	-0.57128906	+15.55664063	-10.70068359	+11.38183594	+1732	+6.98730469	-10.41503906	-0.77343750	+39.83642578	+7.86621094	-50.55908203	+1328
+1457971461.24370000	+8.73632813	-7.01806641	-0.87011719	+57.63427734	-9.07470703	-45.48339844	+2132	+8.50781250	-6.21826172	-0.58007813	+15.66650391	-10.54687500	+11.35986328	+1736	+6.96972656	-10.42822266	-0.77343750	+39.83642578	+8.02001953	-50.51513672	+1324
+1457971461.24780010	+8.72753906	-7.02246094	-0.87011719	+57.67822266	-9.00878906	-45.43945313	+2136	+8.49902344	-6.22705078	-0.58007813	+15.73242188	-10.45898438	+11.33789063	+1736	+6.95654297	-10.43701172	-0.77783203	+39.83642578	+8.10791016	-50.49316406	+1320
+1457971461.25200010	+8.71875000	-7.02246094	-0.87451172	+57.78808594	-8.96484375	-45.35156250	+2140	+8.49023438	-6.22705078	-0.58447266	+15.79833984	-10.37109375	+11.33789063	+1736	+6.94335938	-10.44580078	-0.78222656	+39.83642578	+8.17382813	-50.42724609	+1316
+1457971461.25620010	+8.70556641	-7.02685547	-0.87451172	+57.89794922	-8.92089844	-45.30761719	+2140	+8.48583984	-6.23144531	-0.58447266	+15.88623047	-10.30517578	+11.33789063	+1736	+6.93017578	-10.45458984	-0.78222656	+39.83642578	+8.23974609	-50.38330078	+1312
+1457971461.26029990	+8.69677734	-7.02685547	-0.87451172	+57.98583984	-8.92089844	-45.28564453	+2144	+8.47265625	-6.23144531	-0.58447266	+15.97412109	-10.23925781	+11.33789063	+1740	+6.91699219	-10.45898438	-0.78662109	+39.85839844	+8.30566406	-50.33935547	+1308
+1457971461.26449990	+8.68798828	-7.02685547	-0.87011719	+58.11767578	-8.89892578	-45.26367188	+2144	+8.46386719	-6.23583984	-0.58447266	+16.06201172	-10.19531250	+11.31591797	+1740	+6.90380859	-10.46777344	-0.78662109	+39.90234375	+8.34960938	-50.29541016	+1304
+1457971461.26869990	+8.67919922	-7.02685547	-0.87011719	+58.27148438	-8.87695313	-45.26367188	+2148	+8.45507813	-6.23583984	-0.58007813	+16.19384766	-10.17333984	+11.27197266	+1740	+6.89501953	-10.47656250	-0.78662109	+39.94628906	+8.39355469	-50.25146484	+1300
+1457971461.27280000	+8.67041016	-7.02685547	-0.86572266	+58.40332031	-8.89892578	-45.26367188	+2148	+8.44628906	-6.24023438	-0.58007813	+16.30371094	-10.15136719	+11.22802734	+1740	+6.88183594	-10.48535156	-0.78222656	+39.99023438	+8.43750000	-50.25146484	+1296
+1457971461.28119990	+8.65722656	-7.03125000	-0.85253906	+58.66699219	-8.89892578	-45.35156250	+2152	+8.42871094	-6.24462891	-0.57128906	+16.58935547	-10.17333984	+11.11816406	+1740	+6.86425781	-10.50292969	-0.76904297	+40.12207031	+8.48144531	-50.29541016	+1288
+1457971461.28530000	+8.65283203	-7.02685547	-0.84814453	+58.84277344	-8.92089844	-45.39550781	+2152	+8.42431641	-6.24462891	-0.56689453	+16.72119141	-10.19531250	+11.05224609	+1740	+6.85986328	-10.50732422	-0.76025391	+40.18798828	+8.48144531	-50.33935547	+1288
+1457971461.28950000	+8.64843750	-7.03125000	-0.84375000	+58.93066406	-8.94287109	-45.46142578	+2156	+8.41552734	-6.24902344	-0.56250000	+16.85302734	-10.23925781	+10.98632813	+1740	+6.85986328	-10.51611328	-0.75146484	+40.27587891	+8.48144531	-50.38330078	+1284
+1457971461.29370000	+8.64404297	-7.03125000	-0.83496094	+59.08447266	-8.96484375	-45.57128906	+2160	+8.40673828	-6.24902344	-0.55810547	+17.00683594	-10.30517578	+10.89843750	+1744	+6.85986328	-10.52050781	-0.73828125	+40.36376953	+8.45947266	-50.47119141	+1280
+1457971461.29780010	+8.64404297	-7.03125000	-0.83056641	+59.26025391	-8.98681641	-45.68115234	+2164	+8.40234375	-6.24902344	-0.55371094	+17.16064453	-10.39306641	+10.81054688	+1744	+6.86425781	-10.52050781	-0.72509766	+40.47363281	+8.45947266	-50.58105469	+1276
+1457971461.30200000	+8.63964844	-7.03564453	-0.82617188	+59.32617188	-9.00878906	-45.76904297	+2164	+8.39794922	-6.25341797	-0.54931641	+17.24853516	-10.48095703	+10.72265625	+1744	+6.86865234	-10.52490234	-0.71191406	+40.58349609	+8.43750000	-50.69091797	+1272
+1457971461.30620000	+8.63964844	-7.03564453	-0.81738281	+59.43603516	-9.00878906	-45.87890625	+2168	+8.39355469	-6.25781250	-0.54492188	+17.38037109	-10.54687500	+10.63476563	+1744	+6.87304688	-10.52929688	-0.69433594	+40.64941406	+8.41552734	-50.84472656	+1272
+1457971461.31450010	+8.63964844	-7.04003906	-0.80859375	+59.58984375	-9.00878906	-46.05468750	+2176	+8.38916016	-6.26220703	-0.54052734	+17.55615234	-10.70068359	+10.48095703	+1744	+6.88623047	-10.53808594	-0.66796875	+40.80322266	+8.41552734	-51.10839844	+1268
+1457971461.31859990	+8.63964844	-7.04443359	-0.80419922	+59.65576172	-9.03076172	-46.14257813	+2176	+8.38916016	-6.26220703	-0.54052734	+17.64404297	-10.76660156	+10.41503906	+1744	+6.89501953	-10.54248047	-0.65478516	+40.86914063	+8.39355469	-51.24023438	+1268
+1457971461.32279990	+8.64404297	-7.04882813	-0.80419922	+59.74365234	-9.03076172	-46.23046875	+2180	+8.38916016	-6.26660156	-0.53613281	+17.73193359	-10.83251953	+10.34912109	+1744	+6.89941406	-10.54687500	-0.64160156	+40.93505859	+8.39355469	-51.35009766	+1268
+1457971461.32699990	+8.64404297	-7.04882813	-0.79980469	+59.78759766	-9.03076172	-46.29638672	+2184	+8.38916016	-6.27099609	-0.53613281	+17.77587891	-10.89843750	+10.30517578	+1740	+6.90820313	-10.55126953	-0.63281250	+41.00097656	+8.39355469	-51.45996094	+1268
+1457971461.33110000	+8.64404297	-7.05322266	-0.79980469	+59.83154297	-9.00878906	-46.36230469	+2188	+8.38476563	-6.27099609	-0.53613281	+17.81982422	-10.92041016	+10.26123047	+1740	+6.91259766	-10.55126953	-0.61962891	+41.04492188	+8.39355469	-51.56982422	+1272
+1457971461.33530000	+8.64404297	-7.05761719	-0.79541016	+59.87548828	-9.00878906	-46.42822266	+2192	+8.38476563	-6.27539063	-0.53613281	+17.86376953	-10.96435547	+10.21728516	+1740	+6.91699219	-10.55566406	-0.61083984	+41.06689453	+8.39355469	-51.65771484	+1272
+1457971461.33950000	+8.64404297	-7.05761719	-0.79541016	+59.89746094	-8.98681641	-46.45019531	+2192	+8.38476563	-6.27978516	-0.53613281	+17.88574219	-10.98632813	+10.17333984	+1740	+6.92138672	-10.56005859	-0.60205078	+41.11083984	+8.41552734	-51.74560547	+1272
+1457971461.34360000	+8.64404297	-7.06201172	-0.79541016	+59.91943359	-8.96484375	-46.47216797	+2196	+8.38476563	-6.28417969	-0.53613281	+17.92968750	-10.98632813	+10.17333984	+1740	+6.92578125	-10.56445313	-0.59326172	+41.11083984	+8.43750000	-51.78955078	+1272
+1457971461.35200000	+8.63964844	-7.07080078	-0.79541016	+59.96337891	-8.92089844	-46.49414063	+2204	+8.38037109	-6.28857422	-0.53613281	+17.97363281	-10.98632813	+10.12939453	+1740	+6.92138672	-10.57324219	-0.58886719	+41.11083984	+8.52539063	-51.83349609	+1272
+1457971461.35610010	+8.63525391	-7.07080078	-0.79541016	+59.96337891	-8.87695313	-46.47216797	+2204	+8.38037109	-6.28857422	-0.54052734	+17.97363281	-10.96435547	+10.12939453	+1740	+6.92138672	-10.57763672	-0.58447266	+41.11083984	+8.54736328	-51.83349609	+1272
+1457971461.36030010	+8.63525391	-7.07519531	-0.79980469	+59.96337891	-8.83300781	-46.42822266	+2208	+8.37597656	-6.29296875	-0.54052734	+17.99560547	-10.92041016	+10.12939453	+1740	+6.91699219	-10.58203125	-0.58447266	+41.08886719	+8.61328125	-51.81152344	+1272
+1457971461.36450000	+8.63085938	-7.07958984	-0.79980469	+59.98535156	-8.78906250	-46.40625000	+2212	+8.37597656	-6.29736328	-0.54052734	+17.99560547	-10.87646484	+10.12939453	+1740	+6.91259766	-10.58203125	-0.58886719	+41.06689453	+8.65722656	-51.76757813	+1272
+1457971461.36859990	+8.62646484	-7.07958984	-0.80419922	+59.98535156	-8.74511719	-46.34033203	+2212	+8.37158203	-6.29736328	-0.54492188	+17.99560547	-10.81054688	+10.15136719	+1740	+6.90380859	-10.58642578	-0.58886719	+41.04492188	+8.72314453	-51.72363281	+1272
+1457971461.37280010	+8.62207031	-7.08398438	-0.80859375	+59.98535156	-8.70117188	-46.27441406	+2216	+8.36718750	-6.30175781	-0.54492188	+17.99560547	-10.74462891	+10.15136719	+1740	+6.89941406	-10.59082031	-0.59326172	+41.02294922	+8.81103516	-51.65771484	+1272
+1457971461.37700010	+8.61328125	-7.08398438	-0.81298828	+60.00732422	-8.63525391	-46.18652344	+2220	+8.36279297	-6.30175781	-0.54492188	+18.01757813	-10.67871094	+10.17333984	+1744	+6.89062500	-10.59521484	-0.59326172	+41.00097656	+8.87695313	-51.56982422	+1272
+1457971461.38109990	+8.60888672	-7.08837891	-0.81738281	+60.00732422	-8.56933594	-46.09863281	+2220	+8.35839844	-6.30175781	-0.54931641	+18.01757813	-10.59082031	+10.17333984	+1744	+6.87744141	-10.59960938	-0.60205078	+40.97900391	+8.96484375	-51.48193359	+1272
+1457971461.38940000	+8.59130859	-7.09277344	-0.83056641	+60.00732422	-8.41552734	-45.83496094	+2224	+8.34960938	-6.30615234	-0.55371094	+18.03955078	-10.34912109	+10.23925781	+1744	+6.85546875	-10.60400391	-0.61083984	+40.93505859	+9.18457031	-51.24023438	+1268
+1457971461.39360000	+8.58251953	-7.09277344	-0.83496094	+60.00732422	-8.34960938	-45.70312500	+2224	+8.34082031	-6.31054688	-0.55810547	+18.03955078	-10.23925781	+10.26123047	+1744	+6.84667969	-10.60839844	-0.61962891	+40.93505859	+9.29443359	-51.10839844	+1268
+1457971461.39780000	+8.57373047	-7.09716797	-0.84375000	+60.02929688	-8.28369141	-45.59326172	+2220	+8.33642578	-6.31054688	-0.56250000	+18.03955078	-10.10742188	+10.28320313	+1744	+6.83349609	-10.60839844	-0.62402344	+40.91308594	+9.40429688	-50.97656250	+1264
+1457971461.40190010	+8.56494141	-7.09716797	-0.84814453	+60.02929688	-8.19580078	-45.43945313	+2220	+8.32763672	-6.31054688	-0.56689453	+18.03955078	-9.93164063	+10.32714844	+1744	+6.82031250	-10.61279297	-0.63281250	+40.93505859	+9.58007813	-50.80078125	+1264
+1457971461.40610000	+8.55615234	-7.09716797	-0.85253906	+60.05126953	-8.15185547	-45.32958984	+2220	+8.31884766	-6.31494141	-0.56689453	+18.06152344	-9.79980469	+10.37109375	+1744	+6.80712891	-10.61279297	-0.64160156	+40.93505859	+9.71191406	-50.66894531	+1260
+1457971461.41030000	+8.54736328	-7.09716797	-0.85693359	+60.05126953	-8.08593750	-45.19775391	+2216	+8.31005859	-6.31494141	-0.57128906	+18.06152344	-9.66796875	+10.41503906	+1740	+6.79833984	-10.61279297	-0.64160156	+40.97900391	+9.84375000	-50.53710938	+1256
+1457971461.41440010	+8.54296875	-7.09716797	-0.86572266	+60.07324219	-8.04199219	-45.08789063	+2212	+8.30126953	-6.31494141	-0.57568359	+18.08349609	-9.51416016	+10.45898438	+1740	+6.78955078	-10.61279297	-0.64599609	+41.00097656	+9.99755859	-50.40527344	+1252
+1457971461.42280010	+8.53417969	-7.09277344	-0.87011719	+60.11718750	-7.99804688	-44.91210938	+2204	+8.28808594	-6.31494141	-0.58007813	+18.12744141	-9.31640625	+10.54687500	+1736	+6.78076172	-10.61279297	-0.64599609	+41.13281250	+10.19531250	-50.25146484	+1240
+1457971461.42689990	+8.52978516	-7.09277344	-0.87451172	+60.11718750	-7.97607422	-44.84619141	+2196	+8.28369141	-6.31494141	-0.58447266	+18.12744141	-9.22851563	+10.56884766	+1732	+6.78076172	-10.60839844	-0.64599609	+41.19873047	+10.28320313	-50.20751953	+1232
+1457971461.43109990	+8.52539063	-7.09277344	-0.87451172	+60.13916016	-7.97607422	-44.78027344	+2192	+8.27929688	-6.31494141	-0.58886719	+18.12744141	-9.16259766	+10.61279297	+1728	+6.78515625	-10.60839844	-0.64160156	+41.28662109	+10.34912109	-50.18554688	+1228
+1457971461.43530010	+8.52099609	-7.09277344	-0.87451172	+60.16113281	-7.97607422	-44.73632813	+2188	+8.27929688	-6.31494141	-0.58886719	+18.14941406	-9.14062500	+10.63476563	+1724	+6.78515625	-10.60400391	-0.63720703	+41.35253906	+10.41503906	-50.18554688	+1228
+1457971461.43940000	+8.52099609	-7.09277344	-0.87890625	+60.16113281	-7.97607422	-44.71435547	+2184	+8.27490234	-6.31494141	-0.58886719	+18.14941406	-9.09667969	+10.65673828	+1716	+6.78955078	-10.60400391	-0.63281250	+41.41845703	+10.45898438	-50.18554688	+1224
+1457971461.44359990	+8.52099609	-7.09277344	-0.87890625	+60.18310547	-7.97607422	-44.69238281	+2176	+8.27490234	-6.31494141	-0.58886719	+18.14941406	-9.09667969	+10.67871094	+1712	+6.79394531	-10.59960938	-0.62841797	+41.46240234	+10.48095703	-50.20751953	+1224
+1457971461.45190000	+8.52099609	-7.09277344	-0.87890625	+60.18310547	-8.02001953	-44.67041016	+2168	+8.27050781	-6.31494141	-0.59326172	+18.17138672	-9.07470703	+10.72265625	+1704	+6.80273438	-10.59960938	-0.61962891	+41.55029297	+10.52490234	-50.25146484	+1224
+1457971461.45610000	+8.52099609	-7.09277344	-0.87890625	+60.20507813	-8.02001953	-44.67041016	+2164	+8.27050781	-6.31494141	-0.59326172	+18.17138672	-9.07470703	+10.72265625	+1696	+6.80712891	-10.59521484	-0.61523438	+41.59423828	+10.54687500	-50.27343750	+1224
+1457971461.46030000	+8.52539063	-7.09277344	-0.87890625	+60.20507813	-8.04199219	-44.67041016	+2160	+8.27050781	-6.31494141	-0.59326172	+18.17138672	-9.09667969	+10.74462891	+1692	+6.81152344	-10.59521484	-0.61083984	+41.63818359	+10.54687500	-50.31738281	+1224
+1457971461.46440010	+8.52539063	-7.09277344	-0.87451172	+60.20507813	-8.06396484	-44.67041016	+2156	+8.27050781	-6.31494141	-0.59326172	+18.17138672	-9.09667969	+10.74462891	+1688	+6.81152344	-10.59521484	-0.61083984	+41.63818359	+10.54687500	-50.33935547	+1224
+1457971461.46860000	+8.52539063	-7.09277344	-0.87451172	+60.22705078	-8.08593750	-44.69238281	+2152	+8.27050781	-6.31494141	-0.58886719	+18.14941406	-9.11865234	+10.74462891	+1684	+6.81591797	-10.59521484	-0.60644531	+41.66015625	+10.54687500	-50.36132813	+1224
+1457971461.47270010	+8.52539063	-7.09277344	-0.87451172	+60.22705078	-8.10791016	-44.71435547	+2152	+8.27490234	-6.31494141	-0.58886719	+18.14941406	-9.14062500	+10.74462891	+1680	+6.81591797	-10.59521484	-0.60644531	+41.66015625	+10.54687500	-50.38330078	+1224
+1457971461.47690010	+8.52539063	-7.09277344	-0.87451172	+60.22705078	-8.12988281	-44.71435547	+2148	+8.27490234	-6.31494141	-0.58886719	+18.14941406	-9.16259766	+10.74462891	+1676	+6.81591797	-10.59521484	-0.60644531	+41.66015625	+10.52490234	-50.38330078	+1224
+1457971461.48519990	+8.52978516	-7.09277344	-0.87011719	+60.22705078	-8.15185547	-44.75830078	+2144	+8.27490234	-6.31494141	-0.58886719	+18.14941406	-9.18457031	+10.74462891	+1672	+6.82031250	-10.59521484	-0.60644531	+41.66015625	+10.52490234	-50.40527344	+1220
+1457971461.48939990	+8.52978516	-7.09277344	-0.87011719	+60.22705078	-8.15185547	-44.75830078	+2140	+8.27490234	-6.31494141	-0.58886719	+18.14941406	-9.18457031	+10.72265625	+1668	+6.81591797	-10.59521484	-0.60644531	+41.66015625	+10.50292969	-50.40527344	+1220
+1457971461.49359990	+8.52978516	-7.09277344	-0.87011719	+60.22705078	-8.17382813	-44.78027344	+2140	+8.27490234	-6.31494141	-0.58886719	+18.14941406	-9.20654297	+10.72265625	+1664	+6.81591797	-10.59960938	-0.60644531	+41.63818359	+10.50292969	-50.42724609	+1220
+1457971461.49770000	+8.52978516	-7.09277344	-0.87011719	+60.22705078	-8.17382813	-44.78027344	+2136	+8.27490234	-6.31494141	-0.58886719	+18.14941406	-9.20654297	+10.72265625	+1664	+6.81591797	-10.59960938	-0.60644531	+41.63818359	+10.50292969	-50.42724609	+1220
+1457971461.50190000	+8.52978516	-7.09277344	-0.87011719	+60.24902344	-8.19580078	-44.80224609	+2136	+8.27490234	-6.31494141	-0.58447266	+18.12744141	-9.22851563	+10.72265625	+1660	+6.81591797	-10.59960938	-0.60644531	+41.63818359	+10.48095703	-50.42724609	+1216
+1457971461.50609990	+8.52978516	-7.09277344	-0.87011719	+60.24902344	-8.19580078	-44.80224609	+2136	+8.27490234	-6.31494141	-0.58447266	+18.12744141	-9.22851563	+10.72265625	+1660	+6.81591797	-10.59960938	-0.60644531	+41.61621094	+10.48095703	-50.42724609	+1216
+1457971461.51440000	+8.53417969	-7.09277344	-0.86572266	+60.24902344	-8.26171875	-44.84619141	+2132	+8.27490234	-6.31933594	-0.58447266	+18.12744141	-9.25048828	+10.70068359	+1656	+6.81591797	-10.59960938	-0.60644531	+41.59423828	+10.45898438	-50.42724609	+1216
+1457971461.51860000	+8.53417969	-7.09277344	-0.86572266	+60.27099609	-8.28369141	-44.89013672	+2132	+8.27929688	-6.31933594	-0.58447266	+18.12744141	-9.25048828	+10.70068359	+1652	+6.81152344	-10.60400391	-0.61083984	+41.59423828	+10.45898438	-50.42724609	+1216
+1457971461.52270010	+8.53857422	-7.09277344	-0.86132813	+60.27099609	-8.32763672	-44.93408203	+2132	+8.27929688	-6.31933594	-0.58447266	+18.12744141	-9.27246094	+10.70068359	+1652	+6.81152344	-10.60400391	-0.61083984	+41.57226563	+10.43701172	-50.42724609	+1212
+1457971461.52690010	+8.54296875	-7.09277344	-0.85693359	+60.29296875	-8.41552734	-45.02197266	+2132	+8.27929688	-6.31933594	-0.58447266	+18.12744141	-9.29443359	+10.67871094	+1652	+6.81152344	-10.60400391	-0.61083984	+41.52832031	+10.41503906	-50.44921875	+1212
+1457971461.53110000	+8.54296875	-7.09716797	-0.85693359	+60.31494141	-8.48144531	-45.08789063	+2132	+8.27929688	-6.31933594	-0.58007813	+18.12744141	-9.31640625	+10.67871094	+1652	+6.80712891	-10.60839844	-0.61523438	+41.50634766	+10.37109375	-50.44921875	+1212
+1457971461.53520010	+8.54736328	-7.09716797	-0.85253906	+60.31494141	-8.54736328	-45.13183594	+2132	+8.27929688	-6.31933594	-0.58007813	+18.12744141	-9.36035156	+10.65673828	+1652	+6.80712891	-10.61279297	-0.61523438	+41.46240234	+10.34912109	-50.47119141	+1212
+1457971461.53940010	+8.54736328	-7.09716797	-0.84814453	+60.33691406	-8.61328125	-45.21972656	+2132	+8.28369141	-6.31933594	-0.58007813	+18.10546875	-9.42626953	+10.61279297	+1652	+6.80273438	-10.61718750	-0.61523438	+41.41845703	+10.30517578	-50.49316406	+1208
+1457971461.54769990	+8.55175781	-7.09716797	-0.84375000	+60.35888672	-8.72314453	-45.30761719	+2136	+8.28808594	-6.31933594	-0.57568359	+18.10546875	-9.55810547	+10.56884766	+1652	+6.79833984	-10.62158203	-0.61962891	+41.33056641	+10.23925781	-50.55908203	+1204
+1457971461.55189990	+8.55615234	-7.10156250	-0.83935547	+60.38085938	-8.76708984	-45.32958984	+2136	+8.29248047	-6.32373047	-0.57128906	+18.08349609	-9.62402344	+10.52490234	+1656	+6.79833984	-10.62597656	-0.61523438	+41.30859375	+10.19531250	-50.60302734	+1204
+1457971461.55600000	+8.55615234	-7.10156250	-0.83935547	+60.38085938	-8.78906250	-45.35156250	+2136	+8.29248047	-6.32373047	-0.57128906	+18.08349609	-9.66796875	+10.50292969	+1656	+6.80273438	-10.62597656	-0.61523438	+41.28662109	+10.17333984	-50.64697266	+1200
+1457971461.56020000	+8.55615234	-7.10156250	-0.83935547	+60.38085938	-8.83300781	-45.35156250	+2136	+8.29687500	-6.32373047	-0.56689453	+18.06152344	-9.73388672	+10.48095703	+1660	+6.80273438	-10.62597656	-0.61083984	+41.28662109	+10.17333984	-50.69091797	+1200
+1457971461.56440000	+8.55615234	-7.10156250	-0.83935547	+60.38085938	-8.83300781	-45.37353516	+2140	+8.29687500	-6.32373047	-0.56689453	+18.06152344	-9.77783203	+10.45898438	+1660	+6.80712891	-10.63037109	-0.60644531	+41.30859375	+10.15136719	-50.73486328	+1196
+1457971461.56850000	+8.55615234	-7.10156250	-0.83496094	+60.38085938	-8.85498047	-45.37353516	+2140	+8.29687500	-6.32373047	-0.56689453	+18.06152344	-9.82177734	+10.43701172	+1660	+6.81152344	-10.63037109	-0.60644531	+41.30859375	+10.15136719	-50.77880859	+1196
+1457971461.57270000	+8.55615234	-7.10595703	-0.83496094	+60.38085938	-8.85498047	-45.37353516	+2140	+8.29687500	-6.32812500	-0.56689453	+18.03955078	-9.84375000	+10.43701172	+1664	+6.81591797	-10.63037109	-0.60205078	+41.33056641	+10.15136719	-50.82275391	+1196
+1457971461.58100010	+8.55615234	-7.10595703	-0.83496094	+60.38085938	-8.85498047	-45.37353516	+2144	+8.30126953	-6.32812500	-0.56250000	+18.03955078	-9.86572266	+10.41503906	+1664	+6.82031250	-10.63037109	-0.59326172	+41.35253906	+10.17333984	-50.88867188	+1196
+1457971461.58520010	+8.55615234	-7.10595703	-0.83496094	+60.38085938	-8.85498047	-45.37353516	+2144	+8.30126953	-6.32812500	-0.56250000	+18.03955078	-9.88769531	+10.41503906	+1664	+6.82470703	-10.63037109	-0.58886719	+41.37451172	+10.19531250	-50.91064453	+1196
+1457971461.58940010	+8.55615234	-7.10595703	-0.83496094	+60.38085938	-8.85498047	-45.37353516	+2144	+8.30126953	-6.32812500	-0.56250000	+18.03955078	-9.88769531	+10.39306641	+1664	+6.82910156	-10.63037109	-0.58886719	+41.37451172	+10.19531250	-50.91064453	+1196
+1457971461.59349990	+8.55615234	-7.10595703	-0.83496094	+60.38085938	-8.85498047	-45.37353516	+2144	+8.30126953	-6.32812500	-0.56250000	+18.03955078	-9.88769531	+10.39306641	+1664	+6.82910156	-10.63037109	-0.58447266	+41.39648438	+10.21728516	-50.93261719	+1196
+1457971461.59770010	+8.55615234	-7.10595703	-0.83496094	+60.38085938	-8.85498047	-45.37353516	+2144	+8.30126953	-6.32812500	-0.56250000	+18.03955078	-9.88769531	+10.39306641	+1664	+6.82910156	-10.63037109	-0.58447266	+41.39648438	+10.23925781	-50.93261719	+1196
+1457971461.60190010	+8.55615234	-7.10595703	-0.83496094	+60.38085938	-8.85498047	-45.35156250	+2144	+8.29687500	-6.32812500	-0.56250000	+18.03955078	-9.86572266	+10.37109375	+1668	+6.82910156	-10.63037109	-0.58447266	+41.41845703	+10.23925781	-50.93261719	+1196
+1457971461.60599990	+8.55175781	-7.10595703	-0.83496094	+60.38085938	-8.85498047	-45.35156250	+2148	+8.29687500	-6.32812500	-0.56250000	+18.03955078	-9.86572266	+10.37109375	+1668	+6.82910156	-10.63037109	-0.58447266	+41.41845703	+10.23925781	-50.93261719	+1192
+1457971461.61019990	+8.55175781	-7.10595703	-0.83496094	+60.38085938	-8.85498047	-45.35156250	+2148	+8.29687500	-6.32812500	-0.56250000	+18.03955078	-9.86572266	+10.37109375	+1668	+6.82910156	-10.63037109	-0.58447266	+41.41845703	+10.26123047	-50.93261719	+1192
+1457971461.61850000	+8.55175781	-7.10595703	-0.83496094	+60.38085938	-8.83300781	-45.35156250	+2148	+8.29687500	-6.32812500	-0.56250000	+18.03955078	-9.86572266	+10.34912109	+1668	+6.82910156	-10.63037109	-0.58447266	+41.41845703	+10.28320313	-50.93261719	+1192
+1457971461.62270000	+8.55175781	-7.10595703	-0.83496094	+60.38085938	-8.83300781	-45.35156250	+2148	+8.29687500	-6.32812500	-0.56689453	+18.03955078	-9.84375000	+10.32714844	+1668	+6.82910156	-10.63037109	-0.58447266	+41.39648438	+10.28320313	-50.91064453	+1192
+1457971461.62680010	+8.55175781	-7.10595703	-0.83496094	+60.38085938	-8.83300781	-45.35156250	+2148	+8.29687500	-6.32812500	-0.56689453	+18.03955078	-9.84375000	+10.32714844	+1668	+6.82470703	-10.63037109	-0.58447266	+41.39648438	+10.28320313	-50.91064453	+1188
+1457971461.63100000	+8.55175781	-7.10595703	-0.83496094	+60.38085938	-8.83300781	-45.35156250	+2148	+8.29687500	-6.32812500	-0.56689453	+18.03955078	-9.84375000	+10.32714844	+1668	+6.82470703	-10.63037109	-0.58886719	+41.39648438	+10.28320313	-50.91064453	+1188
+1457971461.63520000	+8.55175781	-7.10595703	-0.83496094	+60.38085938	-8.83300781	-45.35156250	+2148	+8.29687500	-6.32812500	-0.56689453	+18.03955078	-9.84375000	+10.30517578	+1668	+6.82470703	-10.63037109	-0.58886719	+41.39648438	+10.28320313	-50.88867188	+1188
+1457971461.63930010	+8.55175781	-7.10595703	-0.83496094	+60.38085938	-8.83300781	-45.35156250	+2148	+8.29687500	-6.32812500	-0.56689453	+18.03955078	-9.82177734	+10.28320313	+1668	+6.82470703	-10.63037109	-0.58886719	+41.39648438	+10.30517578	-50.88867188	+1188
+1457971461.64350010	+8.55175781	-7.10595703	-0.83496094	+60.38085938	-8.83300781	-45.35156250	+2148	+8.29687500	-6.32812500	-0.56689453	+18.03955078	-9.82177734	+10.28320313	+1668	+6.82031250	-10.63037109	-0.58886719	+41.37451172	+10.30517578	-50.86669922	+1188
+1457971461.65179990	+8.55175781	-7.10595703	-0.83496094	+60.38085938	-8.81103516	-45.35156250	+2148	+8.29248047	-6.32812500	-0.56689453	+18.03955078	-9.82177734	+10.23925781	+1668	+6.81591797	-10.63476563	-0.59326172	+41.37451172	+10.30517578	-50.84472656	+1184
+1457971461.65599990	+8.55175781	-7.10595703	-0.83496094	+60.38085938	-8.81103516	-45.35156250	+2148	+8.29248047	-6.32812500	-0.56689453	+18.03955078	-9.82177734	+10.21728516	+1668	+6.81591797	-10.63476563	-0.59765625	+41.35253906	+10.30517578	-50.82275391	+1184
+1457971461.66020010	+8.55175781	-7.10595703	-0.83496094	+60.38085938	-8.81103516	-45.35156250	+2148	+8.29248047	-6.32812500	-0.56689453	+18.03955078	-9.82177734	+10.19531250	+1668	+6.81591797	-10.63476563	-0.59765625	+41.35253906	+10.30517578	-50.82275391	+1184
+1457971461.66430000	+8.55175781	-7.10595703	-0.83496094	+60.38085938	-8.81103516	-45.35156250	+2152	+8.29248047	-6.32812500	-0.56689453	+18.03955078	-9.82177734	+10.15136719	+1672	+6.81152344	-10.63476563	-0.59765625	+41.33056641	+10.32714844	-50.80078125	+1184
+1457971461.66849990	+8.55175781	-7.10595703	-0.83496094	+60.38085938	-8.81103516	-45.35156250	+2152	+8.29248047	-6.32812500	-0.56689453	+18.03955078	-9.82177734	+10.12939453	+1672	+6.81152344	-10.63476563	-0.60205078	+41.33056641	+10.32714844	-50.80078125	+1180
+1457971461.67269990	+8.55175781	-7.10595703	-0.83496094	+60.38085938	-8.81103516	-45.35156250	+2152	+8.29248047	-6.33251953	-0.56689453	+18.03955078	-9.82177734	+10.08544922	+1672	+6.81152344	-10.63476563	-0.60205078	+41.33056641	+10.32714844	-50.80078125	+1180
+1457971461.67680000	+8.55175781	-7.10595703	-0.83496094	+60.38085938	-8.81103516	-45.35156250	+2152	+8.29248047	-6.33251953	-0.56689453	+18.03955078	-9.84375000	+10.06347656	+1672	+6.81152344	-10.63476563	-0.60205078	+41.33056641	+10.32714844	-50.80078125	+1180
+1457971461.68100000	+8.55175781	-7.10595703	-0.83496094	+60.38085938	-8.81103516	-45.37353516	+2152	+8.29687500	-6.33251953	-0.56689453	+18.01757813	-9.86572266	+10.01953125	+1672	+6.81152344	-10.63476563	-0.60205078	+41.33056641	+10.32714844	-50.80078125	+1176
+1457971461.68520000	+8.55175781	-7.10595703	-0.83496094	+60.38085938	-8.81103516	-45.37353516	+2152	+8.29687500	-6.33251953	-0.56689453	+18.01757813	-9.88769531	+9.99755859	+1672	+6.81152344	-10.63476563	-0.60205078	+41.33056641	+10.32714844	-50.82275391	+1176
+1457971461.69350000	+8.55175781	-7.10595703	-0.83496094	+60.38085938	-8.81103516	-45.39550781	+2152	+8.29687500	-6.33251953	-0.56250000	+18.01757813	-9.93164063	+9.95361328	+1676	+6.81591797	-10.63476563	-0.60205078	+41.33056641	+10.32714844	-50.84472656	+1172
+1457971461.69759990	+8.55175781	-7.10595703	-0.83496094	+60.38085938	-8.83300781	-45.39550781	+2152	+8.30126953	-6.33251953	-0.56250000	+18.01757813	-9.95361328	+9.93164063	+1676	+6.81591797	-10.63476563	-0.59765625	+41.33056641	+10.32714844	-50.84472656	+1172
+1457971461.70180010	+8.55175781	-7.10595703	-0.83056641	+60.38085938	-8.83300781	-45.41748047	+2152	+8.30126953	-6.33251953	-0.56250000	+18.01757813	-9.99755859	+9.93164063	+1676	+6.82031250	-10.63476563	-0.59765625	+41.35253906	+10.32714844	-50.86669922	+1172
+1457971461.70600010	+8.55615234	-7.10595703	-0.83056641	+60.38085938	-8.83300781	-45.43945313	+2152	+8.30126953	-6.33251953	-0.56250000	+18.01757813	-10.01953125	+9.90966797	+1676	+6.82031250	-10.63476563	-0.59765625	+41.35253906	+10.32714844	-50.88867188	+1172
+1457971461.71009990	+8.55615234	-7.10595703	-0.83056641	+60.38085938	-8.85498047	-45.46142578	+2152	+8.30566406	-6.33251953	-0.56250000	+18.01757813	-10.04150391	+9.88769531	+1680	+6.82470703	-10.63476563	-0.59326172	+41.35253906	+10.32714844	-50.91064453	+1172
+1457971461.71429990	+8.55615234	-7.10595703	-0.83056641	+60.40283203	-8.85498047	-45.50537109	+2152	+8.30566406	-6.33251953	-0.56250000	+18.01757813	-10.06347656	+9.88769531	+1680	+6.82910156	-10.63476563	-0.59326172	+41.37451172	+10.32714844	-50.93261719	+1172
+1457971461.71849990	+8.56054688	-7.10595703	-0.82617188	+60.40283203	-8.87695313	-45.54931641	+2156	+8.30566406	-6.33691406	-0.56250000	+18.01757813	-10.08544922	+9.86572266	+1680	+6.82910156	-10.63476563	-0.58886719	+41.37451172	+10.32714844	-50.97656250	+1172
+1457971461.72680000	+8.56494141	-7.10595703	-0.82617188	+60.42480469	-8.89892578	-45.61523438	+2156	+8.31005859	-6.33691406	-0.55810547	+18.01757813	-10.12939453	+9.84375000	+1684	+6.83789063	-10.63476563	-0.58447266	+41.39648438	+10.32714844	-51.02050781	+1172
+1457971461.73099990	+8.56494141	-7.11035156	-0.82617188	+60.42480469	-8.92089844	-45.65917969	+2160	+8.31005859	-6.33691406	-0.55810547	+18.01757813	-10.12939453	+9.84375000	+1684	+6.83789063	-10.63476563	-0.58447266	+41.39648438	+10.32714844	-51.04248047	+1172
+1457971461.73510000	+8.56933594	-7.11035156	-0.82177734	+60.42480469	-8.92089844	-45.68115234	+2160	+8.31005859	-6.33691406	-0.55810547	+18.01757813	-10.15136719	+9.82177734	+1684	+6.83789063	-10.63476563	-0.58447266	+41.39648438	+10.32714844	-51.06445313	+1172
+1457971461.73930000	+8.56933594	-7.11035156	-0.82177734	+60.42480469	-8.92089844	-45.72509766	+2160	+8.31005859	-6.33691406	-0.55810547	+18.01757813	-10.15136719	+9.82177734	+1684	+6.83789063	-10.63916016	-0.58447266	+41.37451172	+10.32714844	-51.08642578	+1172
+1457971461.74350000	+8.56933594	-7.11035156	-0.82177734	+60.42480469	-8.94287109	-45.74707031	+2164	+8.31005859	-6.33691406	-0.55810547	+18.01757813	-10.15136719	+9.79980469	+1684	+6.83789063	-10.63916016	-0.58447266	+41.37451172	+10.34912109	-51.08642578	+1172
+1457971461.74760010	+8.56933594	-7.11035156	-0.82177734	+60.42480469	-8.94287109	-45.76904297	+2164	+8.31005859	-6.33691406	-0.55810547	+18.01757813	-10.15136719	+9.79980469	+1688	+6.83789063	-10.63916016	-0.58447266	+41.35253906	+10.34912109	-51.08642578	+1172
+1457971461.75180010	+8.56933594	-7.11035156	-0.82177734	+60.42480469	-8.94287109	-45.76904297	+2164	+8.31005859	-6.33691406	-0.56250000	+18.01757813	-10.15136719	+9.79980469	+1688	+6.83789063	-10.64355469	-0.58886719	+41.33056641	+10.34912109	-51.08642578	+1172
+1457971461.76009990	+8.56933594	-7.11035156	-0.82177734	+60.40283203	-8.92089844	-45.79101563	+2168	+8.31005859	-6.33691406	-0.56250000	+18.01757813	-10.12939453	+9.77783203	+1688	+6.82910156	-10.64355469	-0.59326172	+41.28662109	+10.34912109	-51.06445313	+1172
+1457971461.76430010	+8.56933594	-7.11035156	-0.82177734	+60.40283203	-8.92089844	-45.79101563	+2168	+8.31005859	-6.33691406	-0.56250000	+18.01757813	-10.12939453	+9.75585938	+1692	+6.82910156	-10.64794922	-0.59326172	+41.26464844	+10.34912109	-51.06445313	+1172
+1457971461.76850010	+8.56494141	-7.11035156	-0.82177734	+60.40283203	-8.92089844	-45.79101563	+2168	+8.31005859	-6.33691406	-0.56250000	+18.01757813	-10.12939453	+9.75585938	+1692	+6.82470703	-10.64794922	-0.59765625	+41.22070313	+10.34912109	-51.04248047	+1172
+1457971461.77259990	+8.56494141	-7.11035156	-0.82177734	+60.38085938	-8.92089844	-45.79101563	+2168	+8.31005859	-6.33691406	-0.56250000	+17.99560547	-10.12939453	+9.73388672	+1692	+6.82031250	-10.64794922	-0.59765625	+41.19873047	+10.34912109	-51.04248047	+1172
+1457971461.77679990	+8.56494141	-7.11474609	-0.82177734	+60.38085938	-8.92089844	-45.79101563	+2168	+8.31005859	-6.33691406	-0.56250000	+17.99560547	-10.10742188	+9.73388672	+1692	+6.82031250	-10.65234375	-0.60205078	+41.17675781	+10.37109375	-51.02050781	+1168
+1457971461.78090000	+8.56494141	-7.11474609	-0.82177734	+60.35888672	-8.89892578	-45.79101563	+2168	+8.31005859	-6.33691406	-0.56250000	+17.99560547	-10.10742188	+9.73388672	+1696	+6.81591797	-10.65234375	-0.60205078	+41.17675781	+10.37109375	-51.02050781	+1168
+1457971461.78510000	+8.56494141	-7.11474609	-0.82177734	+60.35888672	-8.89892578	-45.79101563	+2172	+8.31005859	-6.33691406	-0.56250000	+17.99560547	-10.10742188	+9.71191406	+1696	+6.81591797	-10.65234375	-0.60205078	+41.15478516	+10.37109375	-50.99853516	+1168
+1457971461.79340000	+8.56494141	-7.11474609	-0.82177734	+60.33691406	-8.89892578	-45.79101563	+2172	+8.31005859	-6.33691406	-0.56250000	+17.97363281	-10.10742188	+9.71191406	+1696	+6.81152344	-10.65234375	-0.60644531	+41.13281250	+10.37109375	-50.99853516	+1164
+1457971461.79760000	+8.56494141	-7.11474609	-0.82177734	+60.33691406	-8.89892578	-45.79101563	+2172	+8.31005859	-6.33691406	-0.56250000	+17.97363281	-10.10742188	+9.71191406	+1696	+6.81152344	-10.65234375	-0.60644531	+41.13281250	+10.39306641	-50.99853516	+1160
+1457971461.80180000	+8.56494141	-7.11474609	-0.82177734	+60.33691406	-8.89892578	-45.79101563	+2172	+8.31005859	-6.33691406	-0.56250000	+17.97363281	-10.10742188	+9.71191406	+1700	+6.81152344	-10.65234375	-0.60644531	+41.13281250	+10.39306641	-50.99853516	+1160
+1457971461.80590010	+8.56494141	-7.11474609	-0.82177734	+60.33691406	-8.92089844	-45.81298828	+2172	+8.31005859	-6.33691406	-0.56250000	+17.97363281	-10.10742188	+9.71191406	+1700	+6.81152344	-10.65234375	-0.60644531	+41.11083984	+10.39306641	-50.99853516	+1156
+1457971461.81010010	+8.56494141	-7.11474609	-0.82177734	+60.33691406	-8.92089844	-45.81298828	+2176	+8.31005859	-6.33691406	-0.56250000	+17.95166016	-10.10742188	+9.71191406	+1700	+6.81591797	-10.65234375	-0.60205078	+41.11083984	+10.39306641	-50.99853516	+1156
+1457971461.81430010	+8.56494141	-7.11474609	-0.82177734	+60.31494141	-8.92089844	-45.81298828	+2176	+8.31005859	-6.34130859	-0.56250000	+17.95166016	-10.10742188	+9.71191406	+1700	+6.81591797	-10.65234375	-0.60205078	+41.13281250	+10.39306641	-50.99853516	+1152
+1457971461.81839990	+8.56494141	-7.11474609	-0.82177734	+60.31494141	-8.92089844	-45.81298828	+2176	+8.31005859	-6.34130859	-0.56250000	+17.95166016	-10.10742188	+9.71191406	+1700	+6.81591797	-10.65234375	-0.60205078	+41.13281250	+10.39306641	-50.99853516	+1152
+1457971461.82680010	+8.56494141	-7.11474609	-0.82177734	+60.31494141	-8.92089844	-45.81298828	+2176	+8.31005859	-6.34130859	-0.56250000	+17.92968750	-10.10742188	+9.71191406	+1700	+6.82031250	-10.65234375	-0.60205078	+41.13281250	+10.41503906	-51.02050781	+1152
+1457971461.83090000	+8.56494141	-7.11474609	-0.82177734	+60.31494141	-8.94287109	-45.81298828	+2180	+8.31445313	-6.34130859	-0.56250000	+17.92968750	-10.12939453	+9.73388672	+1704	+6.82031250	-10.65234375	-0.59765625	+41.13281250	+10.41503906	-51.02050781	+1152
+1457971461.83509990	+8.56494141	-7.11474609	-0.82177734	+60.31494141	-8.94287109	-45.81298828	+2180	+8.31445313	-6.34130859	-0.56250000	+17.90771484	-10.12939453	+9.73388672	+1704	+6.82031250	-10.65234375	-0.59765625	+41.13281250	+10.41503906	-51.02050781	+1148
+1457971461.83929990	+8.56933594	-7.11474609	-0.82177734	+60.29296875	-8.94287109	-45.83496094	+2180	+8.31445313	-6.34130859	-0.56250000	+17.90771484	-10.12939453	+9.73388672	+1704	+6.82031250	-10.65234375	-0.59765625	+41.13281250	+10.41503906	-51.04248047	+1148
+1457971461.84340000	+8.56933594	-7.11474609	-0.81738281	+60.29296875	-8.96484375	-45.83496094	+2180	+8.31445313	-6.34130859	-0.56250000	+17.90771484	-10.12939453	+9.73388672	+1704	+6.82470703	-10.65234375	-0.59765625	+41.13281250	+10.41503906	-51.04248047	+1148
+1457971461.84760000	+8.56933594	-7.11474609	-0.81738281	+60.29296875	-8.96484375	-45.83496094	+2184	+8.31445313	-6.34130859	-0.56250000	+17.88574219	-10.15136719	+9.73388672	+1704	+6.82470703	-10.65234375	-0.59326172	+41.13281250	+10.41503906	-51.06445313	+1148
+1457971461.85170010	+8.56933594	-7.11474609	-0.81738281	+60.27099609	-8.98681641	-45.83496094	+2184	+8.31445313	-6.34130859	-0.56250000	+17.88574219	-10.15136719	+9.75585938	+1704	+6.82470703	-10.65234375	-0.59326172	+41.13281250	+10.41503906	-51.06445313	+1148
+1457971461.86010000	+8.57373047	-7.11474609	-0.81738281	+60.27099609	-9.00878906	-45.85693359	+2188	+8.31884766	-6.34130859	-0.56250000	+17.86376953	-10.15136719	+9.75585938	+1708	+6.82910156	-10.64794922	-0.59326172	+41.11083984	+10.41503906	-51.06445313	+1152
+1457971461.86420010	+8.57373047	-7.11474609	-0.81738281	+60.24902344	-9.03076172	-45.85693359	+2188	+8.31884766	-6.34130859	-0.56250000	+17.84179688	-10.17333984	+9.77783203	+1708	+6.82910156	-10.64794922	-0.59326172	+41.11083984	+10.41503906	-51.06445313	+1152
+1457971461.86840010	+8.57373047	-7.11914063	-0.81298828	+60.22705078	-9.03076172	-45.87890625	+2192	+8.31884766	-6.34130859	-0.55810547	+17.81982422	-10.17333984	+9.77783203	+1708	+6.82910156	-10.64794922	-0.59326172	+41.08886719	+10.41503906	-51.06445313	+1152
+1457971461.87260010	+8.57373047	-7.11914063	-0.81298828	+60.22705078	-9.05273438	-45.87890625	+2192	+8.31884766	-6.34130859	-0.55810547	+17.79785156	-10.17333984	+9.77783203	+1708	+6.82470703	-10.64794922	-0.59326172	+41.06689453	+10.41503906	-51.06445313	+1152
+1457971461.87669990	+8.57373047	-7.11914063	-0.81298828	+60.20507813	-9.05273438	-45.87890625	+2196	+8.31884766	-6.34130859	-0.55810547	+17.77587891	-10.19531250	+9.77783203	+1712	+6.82470703	-10.64794922	-0.59326172	+41.04492188	+10.41503906	-51.04248047	+1152
+1457971461.88089990	+8.57373047	-7.11914063	-0.81298828	+60.18310547	-9.07470703	-45.87890625	+2196	+8.32324219	-6.34130859	-0.55810547	+17.75390625	-10.19531250	+9.79980469	+1712	+6.82470703	-10.65234375	-0.59326172	+41.00097656	+10.41503906	-51.04248047	+1152
+1457971461.88509990	+8.57373047	-7.11914063	-0.81298828	+60.16113281	-9.09667969	-45.90087891	+2196	+8.32324219	-6.34130859	-0.55810547	+17.73193359	-10.19531250	+9.79980469	+1712	+6.82031250	-10.65234375	-0.59765625	+40.97900391	+10.41503906	-51.02050781	+1152
+1457971461.88920000	+8.57812500	-7.11914063	-0.80859375	+60.13916016	-9.09667969	-45.90087891	+2200	+8.32324219	-6.34130859	-0.55810547	+17.70996094	-10.19531250	+9.79980469	+1712	+6.82031250	-10.65234375	-0.59765625	+40.95703125	+10.39306641	-50.99853516	+1152
+1457971461.89759990	+8.57812500	-7.11914063	-0.80859375	+60.11718750	-9.11865234	-45.90087891	+2200	+8.32763672	-6.34130859	-0.55371094	+17.66601563	-10.21728516	+9.79980469	+1716	+6.81591797	-10.65234375	-0.60205078	+40.89111328	+10.39306641	-50.95458984	+1152
+1457971461.90170000	+8.57812500	-7.11914063	-0.80859375	+60.09521484	-9.14062500	-45.92285156	+2204	+8.32763672	-6.34130859	-0.55371094	+17.64404297	-10.21728516	+9.79980469	+1716	+6.81152344	-10.65234375	-0.60644531	+40.86914063	+10.37109375	-50.93261719	+1152
+1457971461.90590000	+8.57812500	-7.11914063	-0.80859375	+60.09521484	-9.14062500	-45.92285156	+2204	+8.32763672	-6.34130859	-0.55371094	+17.62207031	-10.23925781	+9.82177734	+1720	+6.81152344	-10.65234375	-0.60644531	+40.84716797	+10.37109375	-50.93261719	+1152
+1457971461.91010000	+8.57812500	-7.11914063	-0.80859375	+60.07324219	-9.16259766	-45.92285156	+2208	+8.32763672	-6.34130859	-0.55371094	+17.60009766	-10.23925781	+9.82177734	+1720	+6.81152344	-10.65234375	-0.60644531	+40.80322266	+10.37109375	-50.91064453	+1148
+1457971461.91420010	+8.58251953	-7.11914063	-0.80859375	+60.07324219	-9.16259766	-45.92285156	+2208	+8.32763672	-6.34130859	-0.55371094	+17.60009766	-10.23925781	+9.82177734	+1720	+6.80712891	-10.65234375	-0.61083984	+40.78125000	+10.37109375	-50.88867188	+1148
+1457971461.91840000	+8.58251953	-7.11914063	-0.80419922	+60.05126953	-9.18457031	-45.92285156	+2208	+8.33203125	-6.34130859	-0.55371094	+17.57812500	-10.26123047	+9.84375000	+1724	+6.80712891	-10.65234375	-0.61083984	+40.78125000	+10.34912109	-50.88867188	+1148
+1457971461.92260000	+8.58251953	-7.11914063	-0.80419922	+60.05126953	-9.18457031	-45.92285156	+2208	+8.33203125	-6.34130859	-0.55371094	+17.55615234	-10.26123047	+9.84375000	+1724	+6.80712891	-10.65234375	-0.61083984	+40.75927734	+10.34912109	-50.88867188	+1148
+1457971461.92670010	+8.58251953	-7.11914063	-0.80419922	+60.05126953	-9.20654297	-45.94482422	+2212	+8.33203125	-6.34130859	-0.55371094	+17.53417969	-10.28320313	+9.86572266	+1724	+6.81152344	-10.65234375	-0.61083984	+40.75927734	+10.34912109	-50.86669922	+1148
+1457971461.93499990	+8.58691406	-7.11914063	-0.80419922	+60.02929688	-9.22851563	-45.94482422	+2212	+8.33203125	-6.34130859	-0.54931641	+17.51220703	-10.30517578	+9.86572266	+1728	+6.81152344	-10.65234375	-0.60644531	+40.73730469	+10.34912109	-50.86669922	+1148
+1457971461.93919990	+8.58691406	-7.11914063	-0.80419922	+60.02929688	-9.22851563	-45.94482422	+2216	+8.33642578	-6.34130859	-0.54931641	+17.51220703	-10.30517578	+9.88769531	+1728	+6.81591797	-10.65234375	-0.60644531	+40.73730469	+10.34912109	-50.88867188	+1148
+1457971461.94339990	+8.58691406	-7.11914063	-0.80419922	+60.02929688	-9.25048828	-45.94482422	+2216	+8.33642578	-6.34130859	-0.54931641	+17.49023438	-10.32714844	+9.88769531	+1728	+6.81591797	-10.64794922	-0.60205078	+40.73730469	+10.34912109	-50.88867188	+1148
+1457971461.94750000	+8.58691406	-7.11914063	-0.80419922	+60.00732422	-9.25048828	-45.94482422	+2216	+8.33642578	-6.34130859	-0.54931641	+17.49023438	-10.32714844	+9.88769531	+1728	+6.82031250	-10.64794922	-0.60205078	+40.75927734	+10.34912109	-50.91064453	+1152
+1457971461.95170000	+8.59130859	-7.11914063	-0.80419922	+60.00732422	-9.25048828	-45.94482422	+2216	+8.33642578	-6.34130859	-0.54931641	+17.46826172	-10.32714844	+9.90966797	+1728	+6.82470703	-10.64794922	-0.59765625	+40.75927734	+10.34912109	-50.91064453	+1152
+1457971461.95590000	+8.59130859	-7.11914063	-0.80419922	+60.00732422	-9.27246094	-45.94482422	+2216	+8.33642578	-6.34130859	-0.54931641	+17.46826172	-10.34912109	+9.90966797	+1728	+6.82910156	-10.64794922	-0.59326172	+40.75927734	+10.34912109	-50.93261719	+1156
+1457971461.96000000	+8.59130859	-7.12353516	-0.80419922	+59.98535156	-9.27246094	-45.94482422	+2220	+8.33642578	-6.34130859	-0.54931641	+17.46826172	-10.34912109	+9.90966797	+1732	+6.82910156	-10.64794922	-0.59326172	+40.78125000	+10.34912109	-50.93261719	+1156
+1457971461.96840000	+8.59130859	-7.12353516	-0.80419922	+59.98535156	-9.27246094	-45.94482422	+2220	+8.33642578	-6.34130859	-0.54931641	+17.44628906	-10.34912109	+9.93164063	+1732	+6.83349609	-10.64355469	-0.58886719	+40.78125000	+10.37109375	-50.95458984	+1160
+1457971461.97250010	+8.59130859	-7.12353516	-0.80419922	+59.98535156	-9.27246094	-45.94482422	+2220	+8.33642578	-6.34130859	-0.54931641	+17.44628906	-10.34912109	+9.93164063	+1732	+6.83789063	-10.64355469	-0.58447266	+40.78125000	+10.37109375	-50.97656250	+1164
+1457971461.97670010	+8.59130859	-7.12353516	-0.80419922	+59.96337891	-9.27246094	-45.92285156	+2220	+8.33642578	-6.34130859	-0.54931641	+17.44628906	-10.34912109	+9.93164063	+1732	+6.83789063	-10.64355469	-0.58447266	+40.75927734	+10.37109375	-50.97656250	+1164
+1457971461.98090000	+8.59130859	-7.12353516	-0.80419922	+59.96337891	-9.27246094	-45.92285156	+2220	+8.33642578	-6.34130859	-0.54931641	+17.44628906	-10.34912109	+9.93164063	+1732	+6.83789063	-10.64355469	-0.58447266	+40.75927734	+10.37109375	-50.97656250	+1164
+1457971461.98499990	+8.59130859	-7.12353516	-0.80419922	+59.96337891	-9.27246094	-45.92285156	+2220	+8.33642578	-6.34130859	-0.54931641	+17.42431641	-10.34912109	+9.93164063	+1732	+6.83349609	-10.64355469	-0.58447266	+40.73730469	+10.37109375	-50.97656250	+1164
+1457971461.98920010	+8.59130859	-7.12353516	-0.80419922	+59.96337891	-9.27246094	-45.92285156	+2220	+8.33642578	-6.34130859	-0.54931641	+17.42431641	-10.34912109	+9.93164063	+1732	+6.83349609	-10.64794922	-0.58447266	+40.73730469	+10.39306641	-50.95458984	+1168
+1457971461.99749990	+8.59130859	-7.12353516	-0.80419922	+59.94140625	-9.27246094	-45.92285156	+2224	+8.33642578	-6.34130859	-0.54931641	+17.42431641	-10.32714844	+9.93164063	+1732	+6.82910156	-10.64794922	-0.58886719	+40.69335938	+10.39306641	-50.93261719	+1168
+1457971462.00169990	+8.59130859	-7.12353516	-0.80419922	+59.94140625	-9.27246094	-45.90087891	+2224	+8.33642578	-6.34130859	-0.54931641	+17.42431641	-10.32714844	+9.93164063	+1736	+6.82910156	-10.64794922	-0.58886719	+40.69335938	+10.39306641	-50.93261719	+1168
+1457971462.00580000	+8.59130859	-7.12792969	-0.80419922	+59.94140625	-9.27246094	-45.90087891	+2224	+8.33642578	-6.34130859	-0.54931641	+17.42431641	-10.32714844	+9.93164063	+1736	+6.82470703	-10.64794922	-0.58886719	+40.67138672	+10.39306641	-50.93261719	+1168
+1457971462.01000000	+8.58691406	-7.12792969	-0.80419922	+59.94140625	-9.27246094	-45.90087891	+2224	+8.33642578	-6.34130859	-0.54931641	+17.42431641	-10.32714844	+9.93164063	+1736	+6.82470703	-10.64794922	-0.58886719	+40.67138672	+10.39306641	-50.91064453	+1168
+1457971462.01420000	+8.58691406	-7.12792969	-0.80419922	+59.94140625	-9.27246094	-45.90087891	+2224	+8.33642578	-6.34130859	-0.54931641	+17.40234375	-10.32714844	+9.90966797	+1736	+6.82470703	-10.64794922	-0.59326172	+40.64941406	+10.39306641	-50.91064453	+1168
+1457971462.01830010	+8.58691406	-7.12792969	-0.80419922	+59.91943359	-9.25048828	-45.90087891	+2224	+8.33642578	-6.34130859	-0.54931641	+17.40234375	-10.30517578	+9.90966797	+1736	+6.82031250	-10.64794922	-0.59326172	+40.64941406	+10.39306641	-50.91064453	+1168
+1457971462.02670000	+8.58691406	-7.12792969	-0.80419922	+59.91943359	-9.25048828	-45.87890625	+2224	+8.33642578	-6.34570313	-0.54931641	+17.40234375	-10.30517578	+9.90966797	+1736	+6.82031250	-10.64794922	-0.59326172	+40.62744141	+10.39306641	-50.88867188	+1168
+1457971462.03080010	+8.58691406	-7.12792969	-0.80419922	+59.91943359	-9.25048828	-45.87890625	+2224	+8.33642578	-6.34570313	-0.54931641	+17.40234375	-10.30517578	+9.90966797	+1736	+6.82031250	-10.65234375	-0.59326172	+40.62744141	+10.39306641	-50.88867188	+1168
+1457971462.03500010	+8.58691406	-7.12792969	-0.80419922	+59.91943359	-9.25048828	-45.87890625	+2224	+8.33642578	-6.34570313	-0.54931641	+17.40234375	-10.30517578	+9.90966797	+1736	+6.81591797	-10.65234375	-0.59326172	+40.62744141	+10.41503906	-50.88867188	+1168
+1457971462.03920010	+8.58691406	-7.12792969	-0.80419922	+59.91943359	-9.25048828	-45.87890625	+2224	+8.33642578	-6.34570313	-0.54931641	+17.40234375	-10.30517578	+9.90966797	+1736	+6.81591797	-10.65234375	-0.59326172	+40.60546875	+10.41503906	-50.86669922	+1168
+1457971462.04329990	+8.58691406	-7.12792969	-0.80419922	+59.91943359	-9.27246094	-45.85693359	+2224	+8.33642578	-6.34570313	-0.54931641	+17.40234375	-10.28320313	+9.93164063	+1736	+6.81591797	-10.65234375	-0.59326172	+40.60546875	+10.41503906	-50.86669922	+1168
+1457971462.04749990	+8.58691406	-7.12792969	-0.80859375	+59.91943359	-9.27246094	-45.85693359	+2224	+8.33642578	-6.34570313	-0.54931641	+17.40234375	-10.28320313	+9.93164063	+1736	+6.81591797	-10.65234375	-0.59326172	+40.60546875	+10.41503906	-50.86669922	+1164
+1457971462.05580000	+8.58691406	-7.12792969	-0.80859375	+59.91943359	-9.27246094	-45.83496094	+2224	+8.33642578	-6.34570313	-0.54931641	+17.40234375	-10.28320313	+9.93164063	+1736	+6.81591797	-10.65234375	-0.59326172	+40.60546875	+10.41503906	-50.86669922	+1164
+1457971462.05999990	+8.58691406	-7.12792969	-0.80859375	+59.91943359	-9.27246094	-45.83496094	+2224	+8.33642578	-6.34570313	-0.54931641	+17.40234375	-10.28320313	+9.93164063	+1736	+6.81591797	-10.65234375	-0.59326172	+40.60546875	+10.41503906	-50.86669922	+1164
+1457971462.06419990	+8.58691406	-7.12792969	-0.80859375	+59.91943359	-9.27246094	-45.81298828	+2224	+8.33642578	-6.34570313	-0.54931641	+17.38037109	-10.28320313	+9.93164063	+1740	+6.81591797	-10.65234375	-0.59326172	+40.60546875	+10.41503906	-50.86669922	+1164
+1457971462.06830000	+8.58691406	-7.12792969	-0.80859375	+59.91943359	-9.29443359	-45.81298828	+2224	+8.33642578	-6.34570313	-0.54931641	+17.38037109	-10.28320313	+9.93164063	+1740	+6.81591797	-10.65234375	-0.59326172	+40.60546875	+10.41503906	-50.86669922	+1160
+1457971462.07250000	+8.58691406	-7.12792969	-0.80859375	+59.91943359	-9.29443359	-45.79101563	+2224	+8.33642578	-6.34570313	-0.54931641	+17.38037109	-10.28320313	+9.93164063	+1740	+6.81591797	-10.65234375	-0.59326172	+40.60546875	+10.43701172	-50.88867188	+1160
+1457971462.07670000	+8.58691406	-7.12792969	-0.80859375	+59.91943359	-9.29443359	-45.79101563	+2224	+8.33642578	-6.34570313	-0.54931641	+17.38037109	-10.28320313	+9.93164063	+1740	+6.82031250	-10.65234375	-0.59326172	+40.60546875	+10.43701172	-50.88867188	+1160
+1457971462.08500000	+8.58691406	-7.12792969	-0.80859375	+59.91943359	-9.31640625	-45.74707031	+2224	+8.33642578	-6.34570313	-0.54931641	+17.38037109	-10.28320313	+9.95361328	+1740	+6.82031250	-10.65234375	-0.58886719	+40.60546875	+10.43701172	-50.88867188	+1160
+1457971462.08909990	+8.58691406	-7.12792969	-0.80859375	+59.91943359	-9.33837891	-45.72509766	+2224	+8.33642578	-6.34570313	-0.54931641	+17.38037109	-10.28320313	+9.95361328	+1740	+6.82031250	-10.65234375	-0.58886719	+40.62744141	+10.43701172	-50.88867188	+1160
+1457971462.09330010	+8.58691406	-7.12792969	-0.80859375	+59.89746094	-9.36035156	-45.70312500	+2224	+8.33642578	-6.34570313	-0.54931641	+17.38037109	-10.28320313	+9.95361328	+1740	+6.82031250	-10.65234375	-0.58886719	+40.62744141	+10.43701172	-50.88867188	+1160
+1457971462.09750010	+8.58691406	-7.12792969	-0.80859375	+59.89746094	-9.38232422	-45.70312500	+2224	+8.33642578	-6.34570313	-0.54931641	+17.35839844	-10.28320313	+9.95361328	+1740	+6.82031250	-10.65234375	-0.58886719	+40.62744141	+10.43701172	-50.88867188	+1160
+1457971462.10159990	+8.58691406	-7.12792969	-0.80859375	+59.89746094	-9.38232422	-45.68115234	+2224	+8.33642578	-6.34570313	-0.54931641	+17.35839844	-10.28320313	+9.95361328	+1740	+6.82031250	-10.65234375	-0.58886719	+40.60546875	+10.43701172	-50.88867188	+1160
+1457971462.10579990	+8.58691406	-7.12792969	-0.80859375	+59.87548828	-9.40429688	-45.65917969	+2224	+8.33642578	-6.34570313	-0.54931641	+17.35839844	-10.28320313	+9.97558594	+1740	+6.82031250	-10.65234375	-0.58886719	+40.60546875	+10.43701172	-50.88867188	+1160
+1457971462.11410000	+8.58691406	-7.13232422	-0.80859375	+59.83154297	-9.44824219	-45.59326172	+2224	+8.33642578	-6.34570313	-0.54931641	+17.33642578	-10.26123047	+9.99755859	+1740	+6.82031250	-10.65234375	-0.58886719	+40.58349609	+10.43701172	-50.86669922	+1160
+1457971462.11830000	+8.58251953	-7.12792969	-0.80859375	+59.80957031	-9.47021484	-45.57128906	+2224	+8.33642578	-6.34570313	-0.54931641	+17.31445313	-10.26123047	+9.99755859	+1740	+6.81591797	-10.65234375	-0.58886719	+40.58349609	+10.43701172	-50.86669922	+1160
+1457971462.12249990	+8.58251953	-7.12792969	-0.80859375	+59.78759766	-9.47021484	-45.54931641	+2220	+8.33642578	-6.34570313	-0.54931641	+17.29248047	-10.26123047	+10.01953125	+1740	+6.81591797	-10.65234375	-0.58886719	+40.56152344	+10.43701172	-50.84472656	+1160
+1457971462.12660000	+8.58251953	-7.12792969	-0.80859375	+59.74365234	-9.49218750	-45.50537109	+2220	+8.33642578	-6.34570313	-0.54931641	+17.27050781	-10.23925781	+10.04150391	+1740	+6.81152344	-10.65234375	-0.59326172	+40.51757813	+10.43701172	-50.80078125	+1160
+1457971462.13080000	+8.58251953	-7.12792969	-0.80419922	+59.69970703	-9.51416016	-45.48339844	+2220	+8.33642578	-6.34570313	-0.54931641	+17.22656250	-10.23925781	+10.06347656	+1740	+6.80712891	-10.65234375	-0.59765625	+40.49560547	+10.43701172	-50.75683594	+1160
+1457971462.13910010	+8.57812500	-7.12792969	-0.80419922	+59.61181641	-9.55810547	-45.39550781	+2220	+8.33642578	-6.34130859	-0.54931641	+17.13867188	-10.19531250	+10.12939453	+1740	+6.79394531	-10.65234375	-0.60205078	+40.36376953	+10.43701172	-50.62500000	+1164
+1457971462.14330010	+8.57812500	-7.12792969	-0.80419922	+59.54589844	-9.60205078	-45.35156250	+2220	+8.33642578	-6.34130859	-0.54492188	+17.07275391	-10.17333984	+10.17333984	+1744	+6.78515625	-10.65234375	-0.61083984	+40.29785156	+10.43701172	-50.53710938	+1164
+1457971462.14750000	+8.57812500	-7.12792969	-0.80419922	+59.47998047	-9.62402344	-45.30761719	+2220	+8.33642578	-6.34130859	-0.54492188	+17.00683594	-10.17333984	+10.19531250	+1744	+6.78076172	-10.65234375	-0.61523438	+40.20996094	+10.43701172	-50.44921875	+1164
+1457971462.15159990	+8.57812500	-7.12792969	-0.80419922	+59.41406250	-9.64599609	-45.26367188	+2220	+8.33642578	-6.34130859	-0.54492188	+16.91894531	-10.12939453	+10.26123047	+1744	+6.76757813	-10.65234375	-0.61962891	+40.10009766	+10.43701172	-50.29541016	+1168
+1457971462.15580010	+8.57812500	-7.12792969	-0.80419922	+59.34814453	-9.68994141	-45.19775391	+2220	+8.34082031	-6.34130859	-0.54492188	+16.83105469	-10.12939453	+10.32714844	+1748	+6.75878906	-10.64794922	-0.62841797	+40.01220703	+10.43701172	-50.18554688	+1168
+1457971462.15990000	+8.57812500	-7.12792969	-0.80419922	+59.26025391	-9.71191406	-45.15380859	+2220	+8.34082031	-6.33691406	-0.54052734	+16.74316406	-10.10742188	+10.39306641	+1748	+6.75439453	-10.64794922	-0.63281250	+39.92431641	+10.43701172	-50.07568359	+1164
+1457971462.16829990	+8.57812500	-7.12792969	-0.79980469	+59.10644531	-9.79980469	-45.04394531	+2220	+8.34082031	-6.33691406	-0.53613281	+16.52343750	-10.08544922	+10.54687500	+1752	+6.74560547	-10.63916016	-0.63281250	+39.79248047	+10.45898438	-49.85595703	+1160
+1457971462.17240000	+8.57812500	-7.12792969	-0.79980469	+59.04052734	-9.84375000	-45.00000000	+2224	+8.34521484	-6.33691406	-0.53613281	+16.41357422	-10.06347656	+10.63476563	+1752	+6.74560547	-10.63476563	-0.63281250	+39.72656250	+10.45898438	-49.79003906	+1160
+1457971462.17660000	+8.57812500	-7.12792969	-0.79980469	+58.95263672	-9.88769531	-44.93408203	+2224	+8.34521484	-6.33691406	-0.53613281	+16.30371094	-10.06347656	+10.72265625	+1756	+6.74560547	-10.63037109	-0.63281250	+39.70458984	+10.48095703	-49.70214844	+1160
+1457971462.18080000	+8.57812500	-7.12792969	-0.79980469	+58.86474609	-9.93164063	-44.86816406	+2224	+8.34521484	-6.33691406	-0.53173828	+16.21582031	-10.04150391	+10.78857422	+1756	+6.75000000	-10.62158203	-0.62841797	+39.68261719	+10.48095703	-49.65820313	+1160
+1457971462.18490000	+8.57812500	-7.12792969	-0.79541016	+58.79882813	-9.97558594	-44.80224609	+2224	+8.34960938	-6.33251953	-0.53173828	+16.10595703	-10.04150391	+10.87646484	+1756	+6.75000000	-10.61718750	-0.62841797	+39.66064453	+10.50292969	-49.59228516	+1160
+1457971462.18910000	+8.58251953	-7.12353516	-0.79541016	+58.71093750	-10.01953125	-44.73632813	+2224	+8.34960938	-6.33251953	-0.53173828	+16.01806641	-10.01953125	+10.96435547	+1760	+6.75439453	-10.61279297	-0.62402344	+39.63867188	+10.50292969	-49.54833984	+1160
+1457971462.19740010	+8.58251953	-7.12353516	-0.79541016	+58.55712891	-10.10742188	-44.60449219	+2228	+8.34960938	-6.33251953	-0.52734375	+15.84228516	-9.99755859	+11.09619141	+1760	+6.75878906	-10.59960938	-0.61962891	+39.61669922	+10.52490234	-49.43847656	+1164
+1457971462.20160010	+8.58251953	-7.12353516	-0.79541016	+58.49121094	-10.15136719	-44.56054688	+2228	+8.34960938	-6.33251953	-0.52734375	+15.75439453	-9.99755859	+11.16210938	+1760	+6.75878906	-10.59521484	-0.61962891	+39.59472656	+10.54687500	-49.39453125	+1168
+1457971462.20580010	+8.57812500	-7.12353516	-0.79541016	+58.42529297	-10.19531250	-44.49462891	+2228	+8.35400391	-6.33251953	-0.52734375	+15.66650391	-9.97558594	+11.22802734	+1760	+6.75439453	-10.59082031	-0.61962891	+39.57275391	+10.54687500	-49.35058594	+1168
+1457971462.20989990	+8.57812500	-7.12353516	-0.79541016	+58.35937500	-10.21728516	-44.42871094	+2232	+8.35400391	-6.33251953	-0.52294922	+15.57861328	-9.95361328	+11.29394531	+1764	+6.75439453	-10.59082031	-0.61962891	+39.52880859	+10.56884766	-49.28466797	+1172
+1457971462.21409990	+8.57812500	-7.12353516	-0.79541016	+58.27148438	-10.23925781	-44.36279297	+2232	+8.34960938	-6.33251953	-0.52294922	+15.51269531	-9.93164063	+11.33789063	+1764	+6.74560547	-10.58642578	-0.62402344	+39.46289063	+10.56884766	-49.19677734	+1172
+1457971462.22240000	+8.57373047	-7.12353516	-0.79980469	+58.13964844	-10.32714844	-44.23095703	+2232	+8.34960938	-6.32812500	-0.52294922	+15.35888672	-9.88769531	+11.44775391	+1764	+6.73681641	-10.58203125	-0.63281250	+39.35302734	+10.56884766	-49.02099609	+1180
+1457971462.22659990	+8.57373047	-7.12353516	-0.79980469	+58.07373047	-10.34912109	-44.16503906	+2236	+8.34960938	-6.32812500	-0.52294922	+15.29296875	-9.86572266	+11.49169922	+1764	+6.72802734	-10.58203125	-0.63720703	+39.30908203	+10.56884766	-48.93310547	+1184
+1457971462.23079990	+8.56933594	-7.12353516	-0.79980469	+58.02978516	-10.37109375	-44.12109375	+2236	+8.34960938	-6.32812500	-0.52294922	+15.22705078	-9.84375000	+11.51367188	+1764	+6.71923828	-10.58203125	-0.64160156	+39.22119141	+10.56884766	-48.84521484	+1188
+1457971462.23490000	+8.56933594	-7.12353516	-0.79980469	+57.96386719	-10.39306641	-44.07714844	+2236	+8.34960938	-6.32812500	-0.52294922	+15.16113281	-9.82177734	+11.55761719	+1768	+6.70605469	-10.57763672	-0.65039063	+39.15527344	+10.56884766	-48.73535156	+1188
+1457971462.23910000	+8.56494141	-7.12353516	-0.79980469	+57.89794922	-10.41503906	-44.01123047	+2236	+8.34521484	-6.32812500	-0.52294922	+15.09521484	-9.79980469	+11.57958984	+1768	+6.69726563	-10.57763672	-0.65478516	+39.06738281	+10.56884766	-48.64746094	+1192
+1457971462.24320010	+8.56494141	-7.12353516	-0.79980469	+57.85400391	-10.43701172	-43.96728516	+2236	+8.34521484	-6.32812500	-0.52294922	+15.02929688	-9.77783203	+11.60156250	+1768	+6.68408203	-10.58203125	-0.66357422	+38.97949219	+10.56884766	-48.55957031	+1196
+1457971462.25160000	+8.56054688	-7.12353516	-0.79980469	+57.74414063	-10.48095703	-43.85742188	+2236	+8.34521484	-6.32812500	-0.52294922	+14.91943359	-9.73388672	+11.64550781	+1772	+6.66210938	-10.58203125	-0.67675781	+38.82568359	+10.54687500	-48.36181641	+1196
+1457971462.25570010	+8.55615234	-7.12353516	-0.79980469	+57.70019531	-10.50292969	-43.83544922	+2236	+8.34082031	-6.32812500	-0.52294922	+14.85351563	-9.71191406	+11.66748047	+1772	+6.65332031	-10.58203125	-0.68554688	+38.73779297	+10.54687500	-48.25195313	+1196
+1457971462.25990010	+8.55615234	-7.12353516	-0.79980469	+57.65625000	-10.52490234	-43.79150391	+2236	+8.34082031	-6.32812500	-0.52294922	+14.78759766	-9.68994141	+11.68945313	+1772	+6.64453125	-10.58203125	-0.68994141	+38.67187500	+10.54687500	-48.18603516	+1196
+1457971462.26410010	+8.55175781	-7.12353516	-0.79980469	+57.61230469	-10.54687500	-43.74755859	+2236	+8.34082031	-6.32812500	-0.51855469	+14.74365234	-9.68994141	+11.68945313	+1776	+6.63574219	-10.58203125	-0.69433594	+38.62792969	+10.52490234	-48.12011719	+1196
+1457971462.26819990	+8.55175781	-7.12353516	-0.79980469	+57.56835938	-10.59082031	-43.72558594	+2232	+8.34082031	-6.32812500	-0.51855469	+14.69970703	-9.68994141	+11.71142578	+1776	+6.63134766	-10.58203125	-0.69873047	+38.56201172	+10.52490234	-48.05419922	+1192
+1457971462.27239990	+8.55175781	-7.12353516	-0.79980469	+57.52441406	-10.61279297	-43.70361328	+2232	+8.34082031	-6.32812500	-0.51855469	+14.63378906	-9.68994141	+11.71142578	+1776	+6.62255859	-10.57763672	-0.69873047	+38.51806641	+10.52490234	-48.01025391	+1192
+1457971462.28070000	+8.55175781	-7.12353516	-0.79980469	+57.45849609	-10.65673828	-43.65966797	+2232	+8.33642578	-6.32812500	-0.51855469	+14.54589844	-9.68994141	+11.75537109	+1780	+6.61816406	-10.57763672	-0.70312500	+38.43017578	+10.52490234	-47.94433594	+1184
+1457971462.28490000	+8.55175781	-7.12353516	-0.79980469	+57.41455078	-10.67871094	-43.63769531	+2232	+8.33642578	-6.32812500	-0.51416016	+14.50195313	-9.68994141	+11.75537109	+1780	+6.61816406	-10.57763672	-0.70312500	+38.43017578	+10.50292969	-47.92236328	+1180
+1457971462.28909990	+8.55175781	-7.12353516	-0.79980469	+57.39257813	-10.70068359	-43.61572266	+2228	+8.33642578	-6.32812500	-0.51416016	+14.45800781	-9.68994141	+11.77734375	+1780	+6.61816406	-10.57324219	-0.69873047	+38.40820313	+10.50292969	-47.90039063	+1176
+1457971462.29320000	+8.55175781	-7.12353516	-0.79541016	+57.37060547	-10.74462891	-43.59375000	+2228	+8.33642578	-6.32812500	-0.51416016	+14.41406250	-9.71191406	+11.79931641	+1784	+6.61816406	-10.56884766	-0.69873047	+38.40820313	+10.50292969	-47.90039063	+1176
+1457971462.29740000	+8.55175781	-7.12353516	-0.79541016	+57.34863281	-10.76660156	-43.59375000	+2228	+8.33642578	-6.32812500	-0.51416016	+14.37011719	-9.71191406	+11.82128906	+1784	+6.61816406	-10.56884766	-0.69433594	+38.40820313	+10.48095703	-47.90039063	+1176
+1457971462.30160000	+8.55175781	-7.12353516	-0.79541016	+57.32666016	-10.78857422	-43.57177734	+2228	+8.34082031	-6.32812500	-0.50976563	+14.34814453	-9.73388672	+11.84326172	+1784	+6.62255859	-10.56445313	-0.68994141	+38.40820313	+10.48095703	-47.92236328	+1172
+1457971462.30990000	+8.55175781	-7.12353516	-0.79541016	+57.28271484	-10.85449219	-43.57177734	+2228	+8.34082031	-6.32812500	-0.50976563	+14.26025391	-9.75585938	+11.86523438	+1784	+6.62695313	-10.56005859	-0.68115234	+38.43017578	+10.48095703	-47.94433594	+1176
+1457971462.31410000	+8.55175781	-7.12353516	-0.79101563	+57.26074219	-10.87646484	-43.54980469	+2228	+8.34082031	-6.32812500	-0.50976563	+14.23828125	-9.77783203	+11.88720703	+1784	+6.63134766	-10.56005859	-0.67675781	+38.43017578	+10.48095703	-47.96630859	+1176
+1457971462.31820010	+8.55175781	-7.12353516	-0.79101563	+57.23876953	-10.89843750	-43.54980469	+2228	+8.34082031	-6.32812500	-0.50976563	+14.19433594	-9.77783203	+11.90917969	+1784	+6.63134766	-10.55566406	-0.67236328	+38.45214844	+10.48095703	-47.98828125	+1176
+1457971462.32240010	+8.55175781	-7.12353516	-0.79101563	+57.23876953	-10.92041016	-43.52783203	+2228	+8.34082031	-6.32812500	-0.50976563	+14.17236328	-9.79980469	+11.93115234	+1784	+6.63574219	-10.55566406	-0.67236328	+38.47412109	+10.48095703	-47.98828125	+1176
+1457971462.32649990	+8.55175781	-7.12353516	-0.79101563	+57.21679688	-10.94238281	-43.52783203	+2228	+8.34082031	-6.32812500	-0.50976563	+14.15039063	-9.82177734	+11.93115234	+1784	+6.63574219	-10.55126953	-0.66796875	+38.47412109	+10.48095703	-48.01025391	+1176
+1457971462.33069990	+8.55175781	-7.12353516	-0.79101563	+57.21679688	-10.96435547	-43.50585938	+2228	+8.33642578	-6.32812500	-0.50537109	+14.12841797	-9.82177734	+11.95312500	+1784	+6.64013672	-10.55126953	-0.66357422	+38.47412109	+10.45898438	-48.01025391	+1180
+1457971462.33900000	+8.54736328	-7.12353516	-0.79101563	+57.21679688	-10.98632813	-43.50585938	+2228	+8.33642578	-6.32812500	-0.50537109	+14.08447266	-9.84375000	+11.97509766	+1784	+6.64013672	-10.54687500	-0.66357422	+38.49609375	+10.45898438	-48.03222656	+1180
+1457971462.34320000	+8.54736328	-7.12353516	-0.79101563	+57.21679688	-10.98632813	-43.48388672	+2228	+8.33642578	-6.32812500	-0.50537109	+14.06250000	-9.84375000	+11.97509766	+1784	+6.63574219	-10.54687500	-0.66357422	+38.49609375	+10.48095703	-48.03222656	+1180
+1457971462.34740000	+8.54736328	-7.12353516	-0.79101563	+57.21679688	-10.98632813	-43.48388672	+2228	+8.33642578	-6.32812500	-0.50537109	+14.06250000	-9.84375000	+11.97509766	+1780	+6.63574219	-10.54687500	-0.66357422	+38.47412109	+10.48095703	-48.01025391	+1180
+1457971462.35150000	+8.54296875	-7.12353516	-0.79541016	+57.21679688	-11.00830078	-43.46191406	+2228	+8.33203125	-6.32812500	-0.50537109	+14.04052734	-9.84375000	+11.97509766	+1780	+6.63134766	-10.54687500	-0.66357422	+38.47412109	+10.48095703	-47.98828125	+1180
+1457971462.35570000	+8.54296875	-7.12353516	-0.79541016	+57.21679688	-10.98632813	-43.46191406	+2228	+8.33203125	-6.32812500	-0.50537109	+14.04052734	-9.82177734	+11.97509766	+1780	+6.63134766	-10.54687500	-0.66796875	+38.47412109	+10.48095703	-47.98828125	+1180
+1457971462.35990000	+8.53857422	-7.11914063	-0.79541016	+57.23876953	-10.98632813	-43.43994141	+2228	+8.33203125	-6.32812500	-0.50537109	+14.04052734	-9.82177734	+11.97509766	+1780	+6.62695313	-10.54687500	-0.66796875	+38.45214844	+10.48095703	-47.96630859	+1184
+1457971462.36820010	+8.53417969	-7.11914063	-0.79541016	+57.26074219	-10.98632813	-43.43994141	+2228	+8.32763672	-6.32812500	-0.50537109	+14.04052734	-9.79980469	+11.97509766	+1780	+6.61816406	-10.55126953	-0.67236328	+38.45214844	+10.50292969	-47.92236328	+1184
+1457971462.37240000	+8.53417969	-7.11914063	-0.79980469	+57.26074219	-10.96435547	-43.41796875	+2228	+8.32763672	-6.32812500	-0.50976563	+14.04052734	-9.79980469	+11.97509766	+1780	+6.61376953	-10.55126953	-0.67675781	+38.43017578	+10.50292969	-47.92236328	+1184
+1457971462.37649990	+8.52978516	-7.11914063	-0.79980469	+57.30468750	-10.94238281	-43.41796875	+2228	+8.32324219	-6.32812500	-0.50976563	+14.06250000	-9.77783203	+11.95312500	+1780	+6.60937500	-10.55126953	-0.68115234	+38.43017578	+10.52490234	-47.90039063	+1184
+1457971462.38070010	+8.52539063	-7.11914063	-0.79980469	+57.32666016	-10.92041016	-43.39599609	+2228	+8.32324219	-6.32812500	-0.50976563	+14.06250000	-9.77783203	+11.95312500	+1780	+6.60498047	-10.55126953	-0.68115234	+38.43017578	+10.52490234	-47.87841797	+1184
+1457971462.38899990	+8.51660156	-7.11914063	-0.80859375	+57.41455078	-10.87646484	-43.37402344	+2228	+8.31884766	-6.32812500	-0.50976563	+14.10644531	-9.73388672	+11.93115234	+1780	+6.59619141	-10.55566406	-0.68994141	+38.43017578	+10.56884766	-47.83447266	+1184
+1457971462.39730000	+8.50781250	-7.11474609	-0.81298828	+57.54638672	-10.81054688	-43.37402344	+2228	+8.31005859	-6.32812500	-0.51416016	+14.17236328	-9.68994141	+11.88720703	+1780	+6.58740234	-10.56005859	-0.69433594	+38.45214844	+10.59082031	-47.81250000	+1184
+1457971462.40570000	+8.49902344	-7.11474609	-0.81738281	+57.76611328	-10.72265625	-43.39599609	+2224	+8.29687500	-6.32812500	-0.51855469	+14.32617188	-9.62402344	+11.82128906	+1780	+6.58300781	-10.56005859	-0.69873047	+38.51806641	+10.65673828	-47.81250000	+1180
+1457971462.41400000	+8.49023438	-7.11035156	-0.81738281	+57.96386719	-10.67871094	-43.43994141	+2220	+8.28369141	-6.32812500	-0.52294922	+14.50195313	-9.58007813	+11.75537109	+1776	+6.57861328	-10.56445313	-0.69873047	+38.62792969	+10.70068359	-47.85644531	+1176
+1457971462.42230010	+8.49023438	-7.11035156	-0.82177734	+58.18359375	-10.65673828	-43.48388672	+2216	+8.27490234	-6.32373047	-0.52734375	+14.72167969	-9.58007813	+11.68945313	+1776	+6.58740234	-10.56445313	-0.69873047	+38.78173828	+10.74462891	-47.94433594	+1176
+1457971462.43070010	+8.49023438	-7.10595703	-0.82177734	+58.35937500	-10.63476563	-43.57177734	+2208	+8.26611328	-6.32373047	-0.53173828	+14.91943359	-9.62402344	+11.60156250	+1768	+6.59619141	-10.56445313	-0.68994141	+38.97949219	+10.78857422	-48.09814453	+1176
+1457971462.43479990	+8.49023438	-7.10595703	-0.82177734	+58.46923828	-10.63476563	-43.63769531	+2208	+8.26611328	-6.32373047	-0.53173828	+15.00732422	-9.64599609	+11.57958984	+1768	+6.60498047	-10.56005859	-0.68115234	+39.06738281	+10.78857422	-48.18603516	+1180
+1457971462.43899990	+8.49023438	-7.10595703	-0.82177734	+58.55712891	-10.61279297	-43.65966797	+2204	+8.26171875	-6.32373047	-0.53613281	+15.09521484	-9.66796875	+11.53564453	+1764	+6.60937500	-10.56005859	-0.67675781	+39.17724609	+10.81054688	-48.27392578	+1184
+1457971462.44320010	+8.49023438	-7.10595703	-0.82177734	+58.64501953	-10.61279297	-43.70361328	+2200	+8.26171875	-6.32373047	-0.53613281	+15.18310547	-9.68994141	+11.51367188	+1760	+6.61816406	-10.56005859	-0.66796875	+39.26513672	+10.83251953	-48.36181641	+1184
+1457971462.44730000	+8.49023438	-7.10156250	-0.82177734	+58.73291016	-10.61279297	-43.74755859	+2196	+8.26171875	-6.32373047	-0.53613281	+15.27099609	-9.73388672	+11.46972656	+1756	+6.62695313	-10.56005859	-0.66357422	+39.35302734	+10.83251953	-48.44970703	+1188
+1457971462.45569990	+8.49023438	-7.10156250	-0.82177734	+58.90869141	-10.61279297	-43.83544922	+2192	+8.25732422	-6.31933594	-0.53613281	+15.42480469	-9.77783203	+11.40380859	+1748	+6.64013672	-10.56005859	-0.65478516	+39.52880859	+10.85449219	-48.60351563	+1196
+1457971462.45980000	+8.49023438	-7.10156250	-0.82177734	+58.99658203	-10.61279297	-43.87939453	+2188	+8.25732422	-6.31933594	-0.53613281	+15.51269531	-9.82177734	+11.35986328	+1744	+6.64453125	-10.56005859	-0.65039063	+39.61669922	+10.85449219	-48.69140625	+1196
+1457971462.46820000	+8.49023438	-7.09716797	-0.82177734	+59.17236328	-10.61279297	-43.98925781	+2184	+8.25292969	-6.31933594	-0.53613281	+15.64453125	-9.86572266	+11.27197266	+1736	+6.65332031	-10.56445313	-0.64599609	+39.74853516	+10.85449219	-48.82324219	+1200
+1457971462.47230010	+8.49023438	-7.09716797	-0.82177734	+59.26025391	-10.59082031	-44.03320313	+2180	+8.25292969	-6.31933594	-0.53613281	+15.73242188	-9.90966797	+11.20605469	+1732	+6.65332031	-10.56884766	-0.64599609	+39.81445313	+10.85449219	-48.88916016	+1200
+1457971462.48060010	+8.48583984	-7.09277344	-0.82617188	+59.43603516	-10.59082031	-44.09912109	+2172	+8.24853516	-6.31494141	-0.54052734	+15.88623047	-9.95361328	+11.11816406	+1724	+6.65332031	-10.57324219	-0.64599609	+39.88037109	+10.83251953	-48.97705078	+1204
+1457971462.48480010	+8.48583984	-7.09277344	-0.82617188	+59.52392578	-10.59082031	-44.14306641	+2172	+8.24853516	-6.31494141	-0.54052734	+15.95214844	-9.97558594	+11.05224609	+1720	+6.65332031	-10.57763672	-0.65039063	+39.92431641	+10.83251953	-48.99902344	+1204
+1457971462.48900010	+8.48583984	-7.08837891	-0.82617188	+59.61181641	-10.59082031	-44.18701172	+2168	+8.24414063	-6.31494141	-0.54052734	+16.04003906	-9.99755859	+11.00830078	+1716	+6.64892578	-10.58203125	-0.65478516	+39.94628906	+10.81054688	-49.02099609	+1204
+1457971462.49309990	+8.48144531	-7.08837891	-0.82617188	+59.69970703	-10.56884766	-44.23095703	+2164	+8.24414063	-6.31494141	-0.54052734	+16.10595703	-10.01953125	+10.94238281	+1712	+6.64453125	-10.58203125	-0.65917969	+39.96826172	+10.78857422	-49.04296875	+1204
+1457971462.49729990	+8.48144531	-7.08398438	-0.82617188	+59.78759766	-10.56884766	-44.27490234	+2164	+8.23974609	-6.31494141	-0.54052734	+16.19384766	-10.04150391	+10.89843750	+1712	+6.64453125	-10.58642578	-0.66357422	+39.96826172	+10.78857422	-49.06494141	+1200
+1457971462.50560000	+8.48144531	-7.08398438	-0.83056641	+59.94140625	-10.59082031	-44.36279297	+2156	+8.23535156	-6.31494141	-0.54052734	+16.32568359	-10.10742188	+10.76660156	+1704	+6.63574219	-10.59082031	-0.66796875	+40.01220703	+10.74462891	-49.08691406	+1196
+1457971462.50980000	+8.47705078	-7.07958984	-0.83056641	+60.02929688	-10.59082031	-44.40673828	+2156	+8.23535156	-6.31494141	-0.54052734	+16.39160156	-10.12939453	+10.72265625	+1704	+6.63574219	-10.59521484	-0.67236328	+40.01220703	+10.74462891	-49.10888672	+1192
+1457971462.51399990	+8.47705078	-7.07958984	-0.83056641	+60.09521484	-10.59082031	-44.45068359	+2152	+8.23095703	-6.31054688	-0.54052734	+16.45751953	-10.17333984	+10.67871094	+1700	+6.63574219	-10.59960938	-0.67236328	+40.03417969	+10.72265625	-49.13085938	+1188
+1457971462.51810000	+8.47705078	-7.07958984	-0.83056641	+60.18310547	-10.59082031	-44.49462891	+2148	+8.23095703	-6.31054688	-0.54052734	+16.52343750	-10.19531250	+10.63476563	+1700	+6.63574219	-10.59960938	-0.67236328	+40.07812500	+10.70068359	-49.15283203	+1184
+1457971462.52650000	+8.47705078	-7.07519531	-0.83056641	+60.33691406	-10.63476563	-44.58251953	+2144	+8.22656250	-6.31054688	-0.54052734	+16.65527344	-10.28320313	+10.56884766	+1696	+6.64013672	-10.60400391	-0.67236328	+40.14404297	+10.67871094	-49.24072266	+1180
+1457971462.53060010	+8.48144531	-7.07519531	-0.83056641	+60.40283203	-10.65673828	-44.64843750	+2144	+8.22656250	-6.31054688	-0.54052734	+16.69921875	-10.32714844	+10.52490234	+1692	+6.64453125	-10.60400391	-0.66796875	+40.18798828	+10.65673828	-49.30664063	+1176
+1457971462.53480010	+8.48144531	-7.07519531	-0.83056641	+60.46875000	-10.65673828	-44.69238281	+2140	+8.22656250	-6.31054688	-0.54052734	+16.74316406	-10.39306641	+10.50292969	+1692	+6.65332031	-10.60400391	-0.66357422	+40.25390625	+10.63476563	-49.35058594	+1176
+1457971462.53900000	+8.48144531	-7.07519531	-0.83056641	+60.53466797	-10.67871094	-44.73632813	+2140	+8.22656250	-6.31054688	-0.54052734	+16.80908203	-10.43701172	+10.45898438	+1688	+6.65771484	-10.60400391	-0.65917969	+40.29785156	+10.63476563	-49.41650391	+1176
+1457971462.54310010	+8.48144531	-7.07519531	-0.82617188	+60.60058594	-10.70068359	-44.78027344	+2140	+8.22656250	-6.31054688	-0.54052734	+16.85302734	-10.48095703	+10.43701172	+1688	+6.66650391	-10.59960938	-0.65478516	+40.36376953	+10.63476563	-49.48242188	+1176
+1457971462.55139990	+8.48583984	-7.07080078	-0.82617188	+60.71044922	-10.74462891	-44.89013672	+2136	+8.22656250	-6.31054688	-0.53613281	+16.94091797	-10.59082031	+10.41503906	+1684	+6.67968750	-10.59960938	-0.64160156	+40.47363281	+10.59082031	-49.61425781	+1176
+1457971462.55559990	+8.48583984	-7.07080078	-0.82617188	+60.77636719	-10.76660156	-44.93408203	+2136	+8.22656250	-6.31054688	-0.53613281	+16.98486328	-10.63476563	+10.39306641	+1680	+6.68847656	-10.59960938	-0.63720703	+40.53955078	+10.59082031	-49.68017578	+1176
+1457971462.55979990	+8.48583984	-7.07080078	-0.82177734	+60.84228516	-10.78857422	-44.97802734	+2136	+8.22656250	-6.31054688	-0.53613281	+17.02880859	-10.67871094	+10.39306641	+1680	+6.69726563	-10.59960938	-0.63281250	+40.60546875	+10.56884766	-49.74609375	+1180
+1457971462.56390000	+8.49023438	-7.07080078	-0.82177734	+60.90820313	-10.81054688	-45.02197266	+2136	+8.22656250	-6.31054688	-0.53613281	+17.07275391	-10.74462891	+10.37109375	+1680	+6.70605469	-10.59521484	-0.62402344	+40.67138672	+10.56884766	-49.81201172	+1184
+1457971462.56810000	+8.49023438	-7.07080078	-0.82177734	+60.95214844	-10.83251953	-45.08789063	+2136	+8.22656250	-6.31054688	-0.53613281	+17.11669922	-10.78857422	+10.37109375	+1676	+6.71044922	-10.59521484	-0.61962891	+40.71533203	+10.56884766	-49.89990234	+1184
+1457971462.57640000	+8.49023438	-7.06640625	-0.81738281	+61.06201172	-10.87646484	-45.15380859	+2136	+8.22656250	-6.31054688	-0.53173828	+17.20458984	-10.85449219	+10.34912109	+1672	+6.72363281	-10.59521484	-0.61083984	+40.82519531	+10.54687500	-50.00976563	+1188
+1457971462.58060000	+8.49023438	-7.06640625	-0.81738281	+61.12792969	-10.89843750	-45.19775391	+2136	+8.22656250	-6.31054688	-0.53173828	+17.24853516	-10.89843750	+10.32714844	+1672	+6.72802734	-10.59521484	-0.60644531	+40.86914063	+10.52490234	-50.05371094	+1192
+1457971462.58480000	+8.49023438	-7.06640625	-0.81738281	+61.17187500	-10.92041016	-45.21972656	+2136	+8.22656250	-6.30615234	-0.53173828	+17.27050781	-10.94238281	+10.32714844	+1668	+6.73242188	-10.59521484	-0.60205078	+40.91308594	+10.52490234	-50.09765625	+1192
+1457971462.58890010	+8.48583984	-7.06640625	-0.81738281	+61.21582031	-10.94238281	-45.24169922	+2136	+8.22216797	-6.30615234	-0.53173828	+17.31445313	-10.96435547	+10.32714844	+1664	+6.73242188	-10.59521484	-0.60205078	+40.93505859	+10.50292969	-50.11962891	+1192
+1457971462.59310010	+8.48583984	-7.06640625	-0.81738281	+61.28173828	-10.94238281	-45.28564453	+2136	+8.22216797	-6.30615234	-0.53173828	+17.35839844	-10.98632813	+10.30517578	+1664	+6.73681641	-10.59521484	-0.60205078	+40.95703125	+10.50292969	-50.14160156	+1192
+1457971462.60139990	+8.48144531	-7.06201172	-0.81738281	+61.36962891	-10.98632813	-45.32958984	+2132	+8.21777344	-6.30615234	-0.53173828	+17.44628906	-11.05224609	+10.28320313	+1660	+6.73242188	-10.59960938	-0.60205078	+41.00097656	+10.48095703	-50.16357422	+1192
+1457971462.60560010	+8.47705078	-7.06201172	-0.81738281	+61.43554688	-11.00830078	-45.35156250	+2132	+8.21777344	-6.30615234	-0.53173828	+17.49023438	-11.07421875	+10.28320313	+1660	+6.73242188	-10.59960938	-0.60644531	+41.00097656	+10.45898438	-50.16357422	+1196
+1457971462.61389990	+8.47265625	-7.06201172	-0.81738281	+61.52343750	-11.03027344	-45.37353516	+2132	+8.20898438	-6.30175781	-0.52734375	+17.57812500	-11.09619141	+10.26123047	+1656	+6.72363281	-10.60400391	-0.61083984	+41.00097656	+10.43701172	-50.16357422	+1196
+1457971462.62229990	+8.46386719	-7.05761719	-0.81738281	+61.61132813	-11.07421875	-45.41748047	+2128	+8.20458984	-6.30175781	-0.52734375	+17.66601563	-11.14013672	+10.23925781	+1652	+6.71484375	-10.60839844	-0.61523438	+41.00097656	+10.39306641	-50.14160156	+1192
+1457971462.63060000	+8.45947266	-7.05761719	-0.81738281	+61.69921875	-11.09619141	-45.46142578	+2128	+8.20019531	-6.30175781	-0.52734375	+17.75390625	-11.20605469	+10.21728516	+1652	+6.71044922	-10.60839844	-0.62402344	+41.00097656	+10.37109375	-50.09765625	+1192
+1457971462.63470010	+8.45507813	-7.05322266	-0.81298828	+61.76513672	-11.11816406	-45.48339844	+2128	+8.19580078	-6.29736328	-0.52734375	+17.79785156	-11.22802734	+10.21728516	+1652	+6.70605469	-10.61279297	-0.62841797	+41.00097656	+10.34912109	-50.09765625	+1192
+1457971462.64310000	+8.45507813	-7.05322266	-0.81298828	+61.83105469	-11.16210938	-45.54931641	+2124	+8.19140625	-6.29736328	-0.52294922	+17.86376953	-11.29394531	+10.19531250	+1648	+6.69726563	-10.61279297	-0.63281250	+41.00097656	+10.30517578	-50.09765625	+1184
+1457971462.65140010	+8.45068359	-7.04882813	-0.80859375	+61.91894531	-11.20605469	-45.59326172	+2120	+8.18701172	-6.29736328	-0.52294922	+17.92968750	-11.33789063	+10.17333984	+1648	+6.69726563	-10.61718750	-0.63281250	+41.02294922	+10.28320313	-50.11962891	+1180
+1457971462.65969990	+8.45068359	-7.04882813	-0.80859375	+61.98486328	-11.25000000	-45.65917969	+2120	+8.18261719	-6.29736328	-0.52294922	+17.97363281	-11.42578125	+10.17333984	+1644	+6.69726563	-10.61718750	-0.63281250	+41.06689453	+10.26123047	-50.14160156	+1172
+1457971462.66810010	+8.45507813	-7.04882813	-0.80419922	+62.05078125	-11.29394531	-45.70312500	+2120	+8.18261719	-6.29296875	-0.51855469	+18.01757813	-11.49169922	+10.17333984	+1640	+6.70166016	-10.61718750	-0.62841797	+41.13281250	+10.23925781	-50.20751953	+1168
+1457971462.67639990	+8.45507813	-7.04443359	-0.80419922	+62.09472656	-11.31591797	-45.76904297	+2120	+8.18261719	-6.29296875	-0.51855469	+18.03955078	-11.53564453	+10.19531250	+1640	+6.70605469	-10.61279297	-0.61962891	+41.17675781	+10.21728516	-50.27343750	+1164
+1457971462.68470000	+8.45507813	-7.04443359	-0.79980469	+62.13867188	-11.35986328	-45.79101563	+2120	+8.18261719	-6.29296875	-0.51855469	+18.06152344	-11.60156250	+10.21728516	+1636	+6.71484375	-10.61279297	-0.61523438	+41.24267578	+10.21728516	-50.33935547	+1164
+1457971462.68890000	+8.45947266	-7.04443359	-0.79980469	+62.16064453	-11.38183594	-45.81298828	+2120	+8.18261719	-6.29296875	-0.51855469	+18.08349609	-11.62353516	+10.21728516	+1636	+6.71484375	-10.61279297	-0.61083984	+41.26464844	+10.19531250	-50.36132813	+1164
+1457971462.69720010	+8.45947266	-7.04443359	-0.79980469	+62.20458984	-11.40380859	-45.83496094	+2120	+8.18261719	-6.29296875	-0.51855469	+18.10546875	-11.66748047	+10.21728516	+1632	+6.72363281	-10.60839844	-0.60644531	+41.30859375	+10.19531250	-50.40527344	+1164
+1457971462.70549990	+8.45947266	-7.04003906	-0.79980469	+62.22656250	-11.42578125	-45.85693359	+2120	+8.18261719	-6.29296875	-0.51416016	+18.10546875	-11.71142578	+10.23925781	+1632	+6.72802734	-10.60839844	-0.60205078	+41.33056641	+10.17333984	-50.44921875	+1168
+1457971462.71390010	+8.45947266	-7.04003906	-0.79980469	+62.24853516	-11.44775391	-45.87890625	+2120	+8.18261719	-6.29296875	-0.51416016	+18.12744141	-11.73339844	+10.23925781	+1628	+6.72802734	-10.60839844	-0.60205078	+41.37451172	+10.17333984	-50.47119141	+1168
+1457971462.71799990	+8.45947266	-7.04003906	-0.79980469	+62.27050781	-11.44775391	-45.87890625	+2120	+8.18261719	-6.29296875	-0.51416016	+18.12744141	-11.73339844	+10.23925781	+1628	+6.73242188	-10.60839844	-0.60205078	+41.37451172	+10.17333984	-50.49316406	+1168
+1457971462.72219990	+8.45947266	-7.04003906	-0.79980469	+62.29248047	-11.44775391	-45.90087891	+2120	+8.18261719	-6.29296875	-0.51416016	+18.14941406	-11.75537109	+10.23925781	+1628	+6.73242188	-10.60839844	-0.60205078	+41.37451172	+10.15136719	-50.49316406	+1168
+1457971462.73050000	+8.45947266	-7.04003906	-0.79980469	+62.31445313	-11.46972656	-45.90087891	+2120	+8.18261719	-6.29296875	-0.51416016	+18.14941406	-11.75537109	+10.23925781	+1624	+6.73242188	-10.60839844	-0.60205078	+41.39648438	+10.15136719	-50.49316406	+1168
+1457971462.73470000	+8.45947266	-7.04003906	-0.79980469	+62.31445313	-11.46972656	-45.92285156	+2120	+8.17822266	-6.29296875	-0.51416016	+18.17138672	-11.75537109	+10.23925781	+1624	+6.72802734	-10.60839844	-0.60205078	+41.39648438	+10.15136719	-50.49316406	+1168
+1457971462.73889990	+8.45947266	-7.04003906	-0.79980469	+62.33642578	-11.46972656	-45.92285156	+2120	+8.17822266	-6.29296875	-0.51416016	+18.17138672	-11.77734375	+10.23925781	+1624	+6.72802734	-10.60839844	-0.60205078	+41.37451172	+10.12939453	-50.49316406	+1168
+1457971462.74720000	+8.45947266	-7.04003906	-0.79980469	+62.35839844	-11.46972656	-45.94482422	+2120	+8.17822266	-6.29296875	-0.51416016	+18.19335938	-11.77734375	+10.21728516	+1624	+6.72802734	-10.60839844	-0.60644531	+41.37451172	+10.12939453	-50.49316406	+1168
+1457971462.75140000	+8.45507813	-7.03564453	-0.79980469	+62.35839844	-11.46972656	-45.94482422	+2120	+8.17822266	-6.29296875	-0.51416016	+18.19335938	-11.77734375	+10.21728516	+1624	+6.72363281	-10.61279297	-0.60644531	+41.37451172	+10.10742188	-50.49316406	+1164
+1457971462.75550010	+8.45507813	-7.03564453	-0.79980469	+62.38037109	-11.46972656	-45.94482422	+2120	+8.17822266	-6.29296875	-0.51416016	+18.19335938	-11.77734375	+10.21728516	+1624	+6.72363281	-10.61279297	-0.60644531	+41.35253906	+10.10742188	-50.47119141	+1164
+1457971462.76390000	+8.45507813	-7.03564453	-0.79980469	+62.38037109	-11.46972656	-45.96679688	+2120	+8.17822266	-6.28857422	-0.51416016	+18.21533203	-11.77734375	+10.19531250	+1620	+6.71923828	-10.61279297	-0.61083984	+41.35253906	+10.08544922	-50.47119141	+1164
+1457971462.76799990	+8.45507813	-7.03564453	-0.79980469	+62.40234375	-11.46972656	-45.98876953	+2116	+8.17822266	-6.28857422	-0.51416016	+18.21533203	-11.79931641	+10.19531250	+1620	+6.71923828	-10.61279297	-0.61083984	+41.33056641	+10.08544922	-50.47119141	+1164
+1457971462.77220010	+8.45507813	-7.03564453	-0.79980469	+62.40234375	-11.46972656	-45.98876953	+2116	+8.17822266	-6.28857422	-0.51416016	+18.21533203	-11.79931641	+10.19531250	+1620	+6.71484375	-10.61279297	-0.61083984	+41.33056641	+10.08544922	-50.47119141	+1164
+1457971462.78049990	+8.45507813	-7.03564453	-0.79980469	+62.42431641	-11.46972656	-46.01074219	+2116	+8.17822266	-6.28857422	-0.51416016	+18.23730469	-11.79931641	+10.19531250	+1620	+6.71484375	-10.61718750	-0.61523438	+41.33056641	+10.06347656	-50.47119141	+1160
+1457971462.78469990	+8.45507813	-7.03564453	-0.79980469	+62.42431641	-11.49169922	-46.01074219	+2116	+8.17822266	-6.28857422	-0.51416016	+18.23730469	-11.79931641	+10.19531250	+1620	+6.71484375	-10.61718750	-0.61523438	+41.33056641	+10.06347656	-50.49316406	+1160
+1457971462.78880000	+8.45507813	-7.03564453	-0.79980469	+62.44628906	-11.49169922	-46.03271484	+2116	+8.17822266	-6.28857422	-0.51416016	+18.23730469	-11.79931641	+10.19531250	+1620	+6.71484375	-10.61718750	-0.61523438	+41.33056641	+10.06347656	-50.49316406	+1156
+1457971462.79300000	+8.45507813	-7.03564453	-0.79980469	+62.44628906	-11.49169922	-46.03271484	+2116	+8.17822266	-6.28857422	-0.51416016	+18.23730469	-11.79931641	+10.19531250	+1620	+6.71484375	-10.61718750	-0.61083984	+41.35253906	+10.04150391	-50.51513672	+1156
+1457971462.80130000	+8.45507813	-7.03564453	-0.79541016	+62.44628906	-11.51367188	-46.03271484	+2116	+8.17822266	-6.28857422	-0.51416016	+18.23730469	-11.82128906	+10.19531250	+1620	+6.71923828	-10.61718750	-0.61083984	+41.35253906	+10.04150391	-50.53710938	+1156
+1457971462.80550000	+8.45507813	-7.03564453	-0.79541016	+62.44628906	-11.51367188	-46.05468750	+2116	+8.17822266	-6.28857422	-0.51416016	+18.23730469	-11.82128906	+10.19531250	+1620	+6.71923828	-10.61279297	-0.61083984	+41.37451172	+10.04150391	-50.53710938	+1156
+1457971462.81380010	+8.45507813	-7.03564453	-0.79541016	+62.44628906	-11.51367188	-46.05468750	+2116	+8.17822266	-6.28857422	-0.51416016	+18.23730469	-11.82128906	+10.19531250	+1620	+6.72363281	-10.61279297	-0.60644531	+41.37451172	+10.04150391	-50.55908203	+1156
+1457971462.81800010	+8.45947266	-7.03564453	-0.79541016	+62.44628906	-11.51367188	-46.05468750	+2116	+8.17822266	-6.28857422	-0.51416016	+18.23730469	-11.82128906	+10.19531250	+1620	+6.72363281	-10.61279297	-0.60644531	+41.37451172	+10.04150391	-50.58105469	+1156
+1457971462.82629990	+8.45947266	-7.03564453	-0.79541016	+62.44628906	-11.53564453	-46.05468750	+2116	+8.17822266	-6.28857422	-0.51416016	+18.21533203	-11.82128906	+10.19531250	+1620	+6.72802734	-10.61279297	-0.60205078	+41.39648438	+10.04150391	-50.60302734	+1160
+1457971462.83049990	+8.45947266	-7.03564453	-0.79541016	+62.44628906	-11.53564453	-46.05468750	+2116	+8.17822266	-6.28857422	-0.51416016	+18.21533203	-11.82128906	+10.19531250	+1620	+6.72802734	-10.61279297	-0.60205078	+41.39648438	+10.01953125	-50.60302734	+1160
+1457971462.83880000	+8.45947266	-7.04003906	-0.79541016	+62.44628906	-11.53564453	-46.05468750	+2116	+8.17822266	-6.28857422	-0.51416016	+18.21533203	-11.84326172	+10.21728516	+1620	+6.72802734	-10.61279297	-0.60205078	+41.39648438	+10.01953125	-50.60302734	+1160
+1457971462.84719990	+8.45947266	-7.04003906	-0.79541016	+62.42431641	-11.55761719	-46.05468750	+2116	+8.17822266	-6.28857422	-0.51416016	+18.19335938	-11.84326172	+10.21728516	+1616	+6.72802734	-10.61279297	-0.60205078	+41.37451172	+10.01953125	-50.60302734	+1160
+1457971462.85130000	+8.45947266	-7.04003906	-0.79541016	+62.40234375	-11.55761719	-46.05468750	+2116	+8.18261719	-6.28857422	-0.51416016	+18.17138672	-11.84326172	+10.21728516	+1616	+6.72802734	-10.61279297	-0.60205078	+41.37451172	+10.01953125	-50.60302734	+1160
+1457971462.85550000	+8.45947266	-7.04003906	-0.79541016	+62.38037109	-11.55761719	-46.05468750	+2116	+8.18261719	-6.29296875	-0.51416016	+18.17138672	-11.84326172	+10.21728516	+1616	+6.72802734	-10.61279297	-0.60205078	+41.37451172	+10.01953125	-50.60302734	+1160
+1457971462.85960010	+8.45947266	-7.04003906	-0.79541016	+62.38037109	-11.57958984	-46.05468750	+2116	+8.18261719	-6.29296875	-0.51416016	+18.14941406	-11.84326172	+10.21728516	+1616	+6.72802734	-10.61279297	-0.60205078	+41.35253906	+10.01953125	-50.60302734	+1160
+1457971462.86380000	+8.45947266	-7.04003906	-0.79541016	+62.33642578	-11.57958984	-46.03271484	+2116	+8.18261719	-6.29296875	-0.51416016	+18.12744141	-11.84326172	+10.21728516	+1620	+6.72802734	-10.61279297	-0.60205078	+41.35253906	+10.01953125	-50.60302734	+1164
+1457971462.87210010	+8.46386719	-7.04003906	-0.79101563	+62.27050781	-11.57958984	-46.03271484	+2120	+8.18261719	-6.29296875	-0.50976563	+18.08349609	-11.84326172	+10.21728516	+1620	+6.72802734	-10.61279297	-0.60205078	+41.33056641	+10.01953125	-50.58105469	+1164
+1457971462.87630010	+8.46386719	-7.04003906	-0.79101563	+62.24853516	-11.60156250	-46.01074219	+2120	+8.18701172	-6.29296875	-0.50976563	+18.03955078	-11.82128906	+10.21728516	+1620	+6.72363281	-10.61279297	-0.60205078	+41.30859375	+10.01953125	-50.58105469	+1164
+1457971462.88050010	+8.46386719	-7.04443359	-0.79101563	+62.20458984	-11.60156250	-45.98876953	+2120	+8.18701172	-6.29296875	-0.50976563	+17.99560547	-11.82128906	+10.23925781	+1620	+6.72363281	-10.61279297	-0.60205078	+41.28662109	+10.01953125	-50.58105469	+1164
+1457971462.88459990	+8.46386719	-7.04443359	-0.79101563	+62.16064453	-11.60156250	-45.96679688	+2120	+8.18701172	-6.29296875	-0.50976563	+17.95166016	-11.79931641	+10.23925781	+1620	+6.72363281	-10.61279297	-0.60644531	+41.28662109	+10.01953125	-50.55908203	+1164
+1457971462.88879990	+8.46386719	-7.04443359	-0.79101563	+62.13867188	-11.60156250	-45.94482422	+2120	+8.18701172	-6.29296875	-0.50976563	+17.92968750	-11.79931641	+10.23925781	+1620	+6.71923828	-10.61279297	-0.60644531	+41.26464844	+9.99755859	-50.55908203	+1164
+1457971462.89710000	+8.46386719	-7.04443359	-0.79541016	+62.07275391	-11.60156250	-45.92285156	+2124	+8.19140625	-6.29736328	-0.50976563	+17.84179688	-11.77734375	+10.26123047	+1624	+6.71923828	-10.61279297	-0.60644531	+41.22070313	+9.99755859	-50.53710938	+1164
+1457971462.90130000	+8.46386719	-7.04443359	-0.79541016	+62.05078125	-11.60156250	-45.90087891	+2124	+8.19140625	-6.29736328	-0.50976563	+17.81982422	-11.77734375	+10.26123047	+1624	+6.71923828	-10.61279297	-0.60644531	+41.22070313	+9.99755859	-50.53710938	+1164
+1457971462.90549990	+8.46386719	-7.04443359	-0.79541016	+62.05078125	-11.62353516	-45.87890625	+2124	+8.19140625	-6.29736328	-0.50976563	+17.79785156	-11.75537109	+10.28320313	+1624	+6.71484375	-10.61279297	-0.60644531	+41.19873047	+9.99755859	-50.51513672	+1164
+1457971462.90960000	+8.46386719	-7.04443359	-0.79541016	+62.02880859	-11.62353516	-45.87890625	+2124	+8.19580078	-6.29736328	-0.50976563	+17.77587891	-11.75537109	+10.28320313	+1624	+6.71484375	-10.61279297	-0.60644531	+41.17675781	+9.99755859	-50.51513672	+1164
+1457971462.91380000	+8.46386719	-7.04443359	-0.79541016	+62.00683594	-11.62353516	-45.85693359	+2124	+8.19580078	-6.29736328	-0.50976563	+17.75390625	-11.75537109	+10.30517578	+1624	+6.71484375	-10.61279297	-0.60644531	+41.17675781	+9.99755859	-50.51513672	+1164
+1457971462.92210010	+8.46826172	-7.04443359	-0.79541016	+61.98486328	-11.62353516	-45.83496094	+2124	+8.19580078	-6.29736328	-0.50976563	+17.73193359	-11.73339844	+10.32714844	+1628	+6.71923828	-10.61279297	-0.60644531	+41.15478516	+10.01953125	-50.51513672	+1164
+1457971462.92630000	+8.46826172	-7.04882813	-0.79541016	+61.98486328	-11.62353516	-45.83496094	+2124	+8.19580078	-6.29736328	-0.50976563	+17.70996094	-11.73339844	+10.32714844	+1628	+6.71923828	-10.61279297	-0.60644531	+41.15478516	+10.01953125	-50.53710938	+1164
+1457971462.93050000	+8.46826172	-7.04882813	-0.79541016	+61.98486328	-11.62353516	-45.83496094	+2128	+8.19580078	-6.29736328	-0.50976563	+17.70996094	-11.73339844	+10.32714844	+1628	+6.71923828	-10.61279297	-0.60644531	+41.15478516	+10.01953125	-50.53710938	+1164
+1457971462.93880010	+8.46826172	-7.04882813	-0.79541016	+61.96289063	-11.62353516	-45.81298828	+2128	+8.19580078	-6.29736328	-0.50976563	+17.68798828	-11.71142578	+10.34912109	+1628	+6.72363281	-10.61279297	-0.60205078	+41.15478516	+10.04150391	-50.55908203	+1164
+1457971462.94289990	+8.46826172	-7.04882813	-0.79541016	+61.96289063	-11.62353516	-45.81298828	+2128	+8.19580078	-6.29736328	-0.50976563	+17.68798828	-11.71142578	+10.34912109	+1628	+6.72363281	-10.61279297	-0.59765625	+41.15478516	+10.04150391	-50.55908203	+1168
+1457971462.94709990	+8.46826172	-7.04882813	-0.79541016	+61.96289063	-11.62353516	-45.81298828	+2128	+8.19580078	-6.29736328	-0.50976563	+17.68798828	-11.71142578	+10.34912109	+1628	+6.72363281	-10.61279297	-0.59765625	+41.17675781	+10.04150391	-50.55908203	+1168
+1457971462.95129990	+8.46826172	-7.04882813	-0.79541016	+61.96289063	-11.62353516	-45.79101563	+2128	+8.19580078	-6.29736328	-0.50976563	+17.66601563	-11.71142578	+10.37109375	+1628	+6.72802734	-10.61279297	-0.59765625	+41.17675781	+10.04150391	-50.58105469	+1168
+1457971462.95960000	+8.46826172	-7.04882813	-0.79541016	+61.94091797	-11.62353516	-45.79101563	+2128	+8.19580078	-6.29736328	-0.50976563	+17.66601563	-11.68945313	+10.37109375	+1632	+6.72802734	-10.60839844	-0.59765625	+41.17675781	+10.06347656	-50.58105469	+1168
+1457971462.96380000	+8.46826172	-7.04882813	-0.79541016	+61.94091797	-11.62353516	-45.76904297	+2132	+8.19580078	-6.29736328	-0.50976563	+17.66601563	-11.68945313	+10.37109375	+1632	+6.72802734	-10.60839844	-0.59326172	+41.17675781	+10.06347656	-50.58105469	+1172
+1457971462.96790000	+8.46826172	-7.04882813	-0.79541016	+61.94091797	-11.62353516	-45.76904297	+2132	+8.19580078	-6.29736328	-0.50976563	+17.66601563	-11.68945313	+10.37109375	+1632	+6.72802734	-10.60839844	-0.59326172	+41.15478516	+10.06347656	-50.55908203	+1172
+1457971462.97210000	+8.46826172	-7.04882813	-0.79541016	+61.91894531	-11.62353516	-45.76904297	+2132	+8.19580078	-6.29736328	-0.50976563	+17.66601563	-11.66748047	+10.37109375	+1632	+6.72802734	-10.60839844	-0.59765625	+41.15478516	+10.08544922	-50.55908203	+1172
+1457971462.98040010	+8.46386719	-7.05322266	-0.79541016	+61.91894531	-11.60156250	-45.74707031	+2132	+8.19580078	-6.29736328	-0.50976563	+17.64404297	-11.66748047	+10.37109375	+1632	+6.72363281	-10.61279297	-0.59765625	+41.13281250	+10.08544922	-50.53710938	+1172
