# Supplementary material for: A direct effect of perception on action when grasping a cup
Source: Sci Rep. 2018 Jan 9;8:171. doi: 10.1038/s41598-017-18591-5 (PMC5760564; doi:10.1038/s41598-017-18591-5)
Supplement: Supplementary file 6 — Supplementary Information [file 41598_2017_18591_MOESM6_ESM.zip › SciRep_Data/S01instruct/S01_100instruct_Tr83.dat]

+1000000000000.00000000	+0.00000000	+0.00000000	+0.00000000	+0.00000000	+0.00000000	+0.00000000	+0	+0.00000000	+0.00000000	+0.00000000	+0.00000000	+0.00000000	+0.00000000	+0	+0.00000000	+0.00000000	+0.00000000	+0.00000000	+0.00000000	+0.00000000	+0
+1457971462.98460010	+8.46386719	-7.05322266	-0.79541016	+61.91894531	-11.60156250	-45.74707031	+2132	+8.19580078	-6.29736328	-0.50976563	+17.64404297	-11.66748047	+10.37109375	+1632	+6.72363281	-10.61279297	-0.59765625	+41.13281250	+10.08544922	-50.53710938	+1172
+1457971462.98880000	+8.46386719	-7.05322266	-0.79541016	+61.89697266	-11.60156250	-45.72509766	+2132	+8.19580078	-6.29736328	-0.50976563	+17.64404297	-11.64550781	+10.37109375	+1632	+6.72363281	-10.61279297	-0.60205078	+41.11083984	+10.08544922	-50.51513672	+1172
+1457971462.99710010	+8.46386719	-7.05322266	-0.79541016	+61.89697266	-11.60156250	-45.72509766	+2136	+8.19580078	-6.30175781	-0.50976563	+17.64404297	-11.64550781	+10.37109375	+1632	+6.71923828	-10.61279297	-0.60205078	+41.08886719	+10.08544922	-50.49316406	+1172
+1457971463.00539990	+8.46386719	-7.05322266	-0.79980469	+61.89697266	-11.57958984	-45.70312500	+2136	+8.19580078	-6.30175781	-0.51416016	+17.64404297	-11.62353516	+10.37109375	+1632	+6.71923828	-10.61279297	-0.60644531	+41.06689453	+10.08544922	-50.47119141	+1172
+1457971463.01370000	+8.46386719	-7.05322266	-0.79980469	+61.87500000	-11.57958984	-45.70312500	+2136	+8.19580078	-6.30175781	-0.51416016	+17.64404297	-11.62353516	+10.37109375	+1632	+6.71484375	-10.61279297	-0.60644531	+41.06689453	+10.08544922	-50.44921875	+1172
+1457971463.02210000	+8.46386719	-7.05322266	-0.79980469	+61.87500000	-11.57958984	-45.68115234	+2136	+8.19580078	-6.30175781	-0.51416016	+17.62207031	-11.60156250	+10.37109375	+1632	+6.71484375	-10.61279297	-0.61083984	+41.04492188	+10.08544922	-50.42724609	+1172
+1457971463.02620010	+8.46386719	-7.05322266	-0.79980469	+61.87500000	-11.57958984	-45.68115234	+2136	+8.19580078	-6.30175781	-0.51416016	+17.62207031	-11.60156250	+10.37109375	+1632	+6.71044922	-10.61279297	-0.61083984	+41.04492188	+10.08544922	-50.42724609	+1168
+1457971468.34480000	+8.33642578	-7.22900391	-0.81298828	+61.25976563	-12.85400391	-43.00048828	+2144	+8.09472656	-6.43798828	-0.53613281	+15.20507813	-10.98632813	+8.74511719	+1656	+6.47753906	-10.78857422	-0.60205078	+38.71582031	+11.25000000	-49.61425781	+1112
+1457971468.34890010	+8.33642578	-7.22900391	-0.81298828	+61.28173828	-12.85400391	-43.00048828	+2144	+8.09472656	-6.43798828	-0.53613281	+15.20507813	-11.00830078	+8.74511719	+1656	+6.47753906	-10.78857422	-0.60205078	+38.73779297	+11.25000000	-49.63623047	+1108
+1457971468.35310010	+8.33642578	-7.22900391	-0.81298828	+61.28173828	-12.85400391	-43.00048828	+2144	+8.09472656	-6.43798828	-0.53613281	+15.20507813	-11.00830078	+8.74511719	+1656	+6.48193359	-10.78417969	-0.59765625	+38.73779297	+11.25000000	-49.65820313	+1108
+1457971468.35730000	+8.33642578	-7.22900391	-0.81298828	+61.28173828	-12.87597656	-43.02246094	+2144	+8.09472656	-6.43798828	-0.53613281	+15.20507813	-11.00830078	+8.74511719	+1656	+6.48632813	-10.78417969	-0.59765625	+38.75976563	+11.25000000	-49.65820313	+1108
+1457971468.36139990	+8.33642578	-7.22900391	-0.81298828	+61.28173828	-12.87597656	-43.02246094	+2144	+8.09472656	-6.43798828	-0.53613281	+15.18310547	-11.03027344	+8.74511719	+1656	+6.48632813	-10.78417969	-0.59765625	+38.75976563	+11.25000000	-49.68017578	+1104
+1457971468.36560010	+8.34082031	-7.22900391	-0.81298828	+61.28173828	-12.87597656	-43.02246094	+2144	+8.09472656	-6.43798828	-0.53613281	+15.18310547	-11.03027344	+8.74511719	+1656	+6.49072266	-10.78417969	-0.59326172	+38.78173828	+11.25000000	-49.70214844	+1104
+1457971468.36980010	+8.34082031	-7.22900391	-0.81298828	+61.28173828	-12.87597656	-43.02246094	+2144	+8.09472656	-6.43798828	-0.53613281	+15.18310547	-11.03027344	+8.74511719	+1656	+6.49072266	-10.78417969	-0.59326172	+38.78173828	+11.25000000	-49.72412109	+1104
+1457971468.37389990	+8.34082031	-7.22900391	-0.80859375	+61.28173828	-12.87597656	-43.04443359	+2144	+8.09472656	-6.44238281	-0.53613281	+15.18310547	-11.05224609	+8.74511719	+1656	+6.49511719	-10.77978516	-0.58886719	+38.82568359	+11.25000000	-49.74609375	+1104
+1457971468.37809990	+8.34082031	-7.22900391	-0.80859375	+61.30371094	-12.87597656	-43.04443359	+2144	+8.09472656	-6.44238281	-0.53613281	+15.18310547	-11.05224609	+8.74511719	+1656	+6.49951172	-10.77978516	-0.58447266	+38.84765625	+11.25000000	-49.76806641	+1108
+1457971468.38229990	+8.34082031	-7.22900391	-0.80859375	+61.30371094	-12.89794922	-43.06640625	+2144	+8.09472656	-6.44238281	-0.53613281	+15.18310547	-11.07421875	+8.74511719	+1656	+6.50390625	-10.77978516	-0.58007813	+38.86962891	+11.25000000	-49.81201172	+1108
+1457971468.38640000	+8.34521484	-7.22900391	-0.80859375	+61.30371094	-12.89794922	-43.06640625	+2148	+8.09472656	-6.44238281	-0.53613281	+15.18310547	-11.07421875	+8.74511719	+1656	+6.51269531	-10.77978516	-0.57568359	+38.89160156	+11.27197266	-49.85595703	+1112
+1457971468.39060000	+8.34521484	-7.22900391	-0.80859375	+61.30371094	-12.89794922	-43.08837891	+2148	+8.09912109	-6.44238281	-0.53613281	+15.18310547	-11.07421875	+8.74511719	+1656	+6.51708984	-10.77539063	-0.57128906	+38.93554688	+11.27197266	-49.89990234	+1112
+1457971468.39890000	+8.34521484	-7.22900391	-0.80859375	+61.30371094	-12.89794922	-43.08837891	+2148	+8.09912109	-6.44238281	-0.53613281	+15.18310547	-11.09619141	+8.74511719	+1656	+6.52587891	-10.77539063	-0.56689453	+38.95751953	+11.27197266	-49.96582031	+1116
+1457971468.40310000	+8.34521484	-7.22900391	-0.80859375	+61.30371094	-12.89794922	-43.11035156	+2148	+8.09912109	-6.44238281	-0.53613281	+15.16113281	-11.09619141	+8.74511719	+1656	+6.52587891	-10.77539063	-0.56250000	+38.95751953	+11.27197266	-49.98779297	+1116
+1457971468.40730000	+8.34521484	-7.22900391	-0.80859375	+61.30371094	-12.87597656	-43.11035156	+2148	+8.09912109	-6.44238281	-0.53613281	+15.16113281	-11.09619141	+8.74511719	+1656	+6.52587891	-10.77539063	-0.56250000	+38.95751953	+11.27197266	-49.98779297	+1116
+1457971468.41140010	+8.34521484	-7.22900391	-0.80859375	+61.30371094	-12.87597656	-43.11035156	+2148	+8.09912109	-6.44238281	-0.53613281	+15.16113281	-11.09619141	+8.72314453	+1656	+6.52587891	-10.77539063	-0.56689453	+38.93554688	+11.27197266	-49.98779297	+1116
+1457971468.41980000	+8.34521484	-7.23339844	-0.80859375	+61.28173828	-12.87597656	-43.11035156	+2152	+8.09912109	-6.44238281	-0.53613281	+15.16113281	-11.09619141	+8.72314453	+1656	+6.52148438	-10.77978516	-0.57128906	+38.91357422	+11.27197266	-49.96582031	+1116
+1457971468.42389990	+8.34521484	-7.23339844	-0.80859375	+61.28173828	-12.85400391	-43.11035156	+2152	+8.09912109	-6.44238281	-0.53613281	+15.16113281	-11.09619141	+8.70117188	+1656	+6.51708984	-10.77978516	-0.57128906	+38.89160156	+11.27197266	-49.96582031	+1116
+1457971468.43220000	+8.34521484	-7.23339844	-0.81298828	+61.25976563	-12.83203125	-43.11035156	+2152	+8.09912109	-6.44238281	-0.53613281	+15.16113281	-11.07421875	+8.67919922	+1656	+6.51708984	-10.77978516	-0.57568359	+38.86962891	+11.27197266	-49.94384766	+1116
+1457971468.44059990	+8.34082031	-7.23339844	-0.81298828	+61.25976563	-12.83203125	-43.11035156	+2152	+8.09912109	-6.44238281	-0.53613281	+15.16113281	-11.07421875	+8.65722656	+1660	+6.51269531	-10.78417969	-0.57568359	+38.84765625	+11.27197266	-49.92187500	+1116
+1457971468.45310000	+8.34082031	-7.23779297	-0.81298828	+61.23779297	-12.78808594	-43.13232422	+2156	+8.09912109	-6.44677734	-0.54052734	+15.13916016	-11.07421875	+8.63525391	+1660	+6.50830078	-10.78417969	-0.58007813	+38.82568359	+11.27197266	-49.92187500	+1112
+1457971468.46140000	+8.34082031	-7.23779297	-0.81298828	+61.21582031	-12.78808594	-43.13232422	+2156	+8.09912109	-6.44677734	-0.54052734	+15.13916016	-11.05224609	+8.61328125	+1660	+6.50830078	-10.78417969	-0.58007813	+38.80371094	+11.27197266	-49.89990234	+1108
+1457971468.46970010	+8.34082031	-7.23779297	-0.81738281	+61.21582031	-12.76611328	-43.13232422	+2156	+8.09912109	-6.44677734	-0.54052734	+15.13916016	-11.07421875	+8.61328125	+1660	+6.50830078	-10.78857422	-0.58007813	+38.80371094	+11.27197266	-49.89990234	+1108
+1457971468.47810010	+8.34082031	-7.23779297	-0.81738281	+61.21582031	-12.76611328	-43.15429688	+2156	+8.09912109	-6.44677734	-0.54052734	+15.13916016	-11.07421875	+8.59130859	+1660	+6.50390625	-10.78857422	-0.58007813	+38.78173828	+11.27197266	-49.92187500	+1104
+1457971468.48639990	+8.34082031	-7.24218750	-0.81738281	+61.21582031	-12.76611328	-43.15429688	+2156	+8.09912109	-6.45117188	-0.54052734	+15.11718750	-11.07421875	+8.56933594	+1660	+6.50830078	-10.78857422	-0.58007813	+38.78173828	+11.27197266	-49.94384766	+1100
+1457971468.49470000	+8.34082031	-7.24218750	-0.81298828	+61.21582031	-12.74414063	-43.17626953	+2156	+8.09912109	-6.45117188	-0.54052734	+15.11718750	-11.09619141	+8.56933594	+1660	+6.50830078	-10.78857422	-0.58007813	+38.78173828	+11.29394531	-49.96582031	+1100
+1457971468.49889990	+8.34521484	-7.24218750	-0.81298828	+61.21582031	-12.74414063	-43.19824219	+2156	+8.09912109	-6.45117188	-0.54052734	+15.11718750	-11.09619141	+8.56933594	+1660	+6.50830078	-10.78857422	-0.57568359	+38.78173828	+11.29394531	-49.96582031	+1096
+1457971468.50300000	+8.34521484	-7.24218750	-0.81298828	+61.21582031	-12.74414063	-43.19824219	+2156	+8.09912109	-6.45117188	-0.54052734	+15.11718750	-11.09619141	+8.56933594	+1660	+6.50830078	-10.78857422	-0.57568359	+38.78173828	+11.29394531	-49.98779297	+1096
+1457971468.51550010	+8.34521484	-7.24658203	-0.81298828	+61.19384766	-12.74414063	-43.22021484	+2160	+8.09912109	-6.45556641	-0.54052734	+15.09521484	-11.11816406	+8.54736328	+1660	+6.50830078	-10.79296875	-0.57568359	+38.75976563	+11.29394531	-50.00976563	+1092
+1457971468.52390000	+8.34521484	-7.24658203	-0.81298828	+61.19384766	-12.74414063	-43.24218750	+2160	+8.09912109	-6.45556641	-0.54052734	+15.09521484	-11.11816406	+8.54736328	+1660	+6.50830078	-10.79296875	-0.57568359	+38.75976563	+11.29394531	-50.03173828	+1092
+1457971468.53220010	+8.34521484	-7.24658203	-0.81298828	+61.19384766	-12.74414063	-43.24218750	+2160	+8.09912109	-6.45556641	-0.54052734	+15.09521484	-11.11816406	+8.52539063	+1660	+6.50830078	-10.79296875	-0.57568359	+38.73779297	+11.29394531	-50.03173828	+1092
+1457971468.54049990	+8.34521484	-7.24658203	-0.81298828	+61.17187500	-12.72216797	-43.26416016	+2160	+8.09912109	-6.45556641	-0.54052734	+15.09521484	-11.11816406	+8.50341797	+1660	+6.50390625	-10.79736328	-0.57568359	+38.69384766	+11.29394531	-50.03173828	+1088
+1457971468.54889990	+8.34521484	-7.24658203	-0.81298828	+61.17187500	-12.72216797	-43.26416016	+2160	+8.09912109	-6.45556641	-0.54052734	+15.09521484	-11.11816406	+8.50341797	+1660	+6.49951172	-10.79736328	-0.58007813	+38.67187500	+11.29394531	-50.03173828	+1088
+1457971468.55300000	+8.34521484	-7.25097656	-0.81298828	+61.17187500	-12.72216797	-43.26416016	+2160	+8.09912109	-6.45556641	-0.54052734	+15.07324219	-11.11816406	+8.48144531	+1660	+6.49951172	-10.79736328	-0.58007813	+38.64990234	+11.29394531	-50.00976563	+1088
+1457971468.55720000	+8.34521484	-7.25097656	-0.81298828	+61.17187500	-12.72216797	-43.26416016	+2160	+8.09912109	-6.45556641	-0.54052734	+15.07324219	-11.11816406	+8.48144531	+1660	+6.49511719	-10.79736328	-0.58007813	+38.62792969	+11.29394531	-50.00976563	+1088
+1457971468.56139990	+8.34082031	-7.25097656	-0.81298828	+61.14990234	-12.72216797	-43.26416016	+2160	+8.09912109	-6.45556641	-0.54052734	+15.07324219	-11.11816406	+8.48144531	+1660	+6.49511719	-10.80175781	-0.58447266	+38.60595703	+11.29394531	-50.00976563	+1088
+1457971468.56970000	+8.34082031	-7.25097656	-0.81298828	+61.14990234	-12.72216797	-43.26416016	+2160	+8.09912109	-6.45556641	-0.54052734	+15.07324219	-11.11816406	+8.45947266	+1660	+6.49072266	-10.80175781	-0.58447266	+38.58398438	+11.29394531	-49.98779297	+1084
+1457971468.57390000	+8.34082031	-7.25097656	-0.81298828	+61.14990234	-12.72216797	-43.26416016	+2160	+8.09912109	-6.45556641	-0.54052734	+15.07324219	-11.11816406	+8.45947266	+1660	+6.48632813	-10.80175781	-0.58886719	+38.56201172	+11.29394531	-49.98779297	+1084
+1457971468.57800010	+8.34082031	-7.25097656	-0.81298828	+61.14990234	-12.72216797	-43.26416016	+2160	+8.09912109	-6.45556641	-0.54052734	+15.07324219	-11.11816406	+8.45947266	+1660	+6.48632813	-10.80175781	-0.58886719	+38.56201172	+11.29394531	-49.98779297	+1080
+1457971468.58220010	+8.34082031	-7.25097656	-0.81298828	+61.14990234	-12.72216797	-43.28613281	+2160	+8.09912109	-6.45556641	-0.54052734	+15.07324219	-11.11816406	+8.45947266	+1660	+6.48632813	-10.80175781	-0.58886719	+38.56201172	+11.29394531	-49.98779297	+1080
+1457971468.58629990	+8.34082031	-7.25097656	-0.81298828	+61.14990234	-12.72216797	-43.28613281	+2160	+8.09912109	-6.45556641	-0.54052734	+15.07324219	-11.11816406	+8.45947266	+1660	+6.48632813	-10.80175781	-0.58886719	+38.56201172	+11.29394531	-49.98779297	+1080
+1457971468.59050010	+8.34521484	-7.25097656	-0.81298828	+61.17187500	-12.72216797	-43.28613281	+2160	+8.09912109	-6.45556641	-0.54052734	+15.07324219	-11.11816406	+8.45947266	+1660	+6.48632813	-10.80175781	-0.58886719	+38.56201172	+11.27197266	-49.98779297	+1076
+1457971468.59470010	+8.34521484	-7.25097656	-0.81298828	+61.17187500	-12.72216797	-43.28613281	+2160	+8.09912109	-6.45556641	-0.54052734	+15.07324219	-11.11816406	+8.45947266	+1660	+6.48632813	-10.80175781	-0.58886719	+38.56201172	+11.27197266	-49.98779297	+1076
+1457971468.60299990	+8.34521484	-7.24658203	-0.81298828	+61.17187500	-12.72216797	-43.28613281	+2160	+8.09912109	-6.45556641	-0.54052734	+15.07324219	-11.14013672	+8.45947266	+1664	+6.48632813	-10.80175781	-0.58886719	+38.56201172	+11.27197266	-50.00976563	+1072
+1457971468.60719990	+8.34521484	-7.24658203	-0.81298828	+61.17187500	-12.74414063	-43.28613281	+2160	+8.09912109	-6.45556641	-0.54052734	+15.07324219	-11.14013672	+8.45947266	+1664	+6.49072266	-10.80175781	-0.58886719	+38.56201172	+11.27197266	-50.00976563	+1072
+1457971468.61130000	+8.34521484	-7.24658203	-0.81298828	+61.17187500	-12.74414063	-43.30810547	+2160	+8.09912109	-6.45556641	-0.54052734	+15.07324219	-11.14013672	+8.45947266	+1664	+6.49072266	-10.80175781	-0.58886719	+38.58398438	+11.27197266	-50.00976563	+1072
+1457971468.61550000	+8.34521484	-7.24658203	-0.81298828	+61.17187500	-12.74414063	-43.30810547	+2160	+8.10351563	-6.45556641	-0.54052734	+15.07324219	-11.14013672	+8.45947266	+1664	+6.49072266	-10.80175781	-0.58447266	+38.58398438	+11.27197266	-50.03173828	+1072
+1457971468.61970000	+8.34521484	-7.24658203	-0.81298828	+61.19384766	-12.74414063	-43.30810547	+2164	+8.10351563	-6.45556641	-0.54052734	+15.07324219	-11.14013672	+8.45947266	+1664	+6.49072266	-10.80175781	-0.58447266	+38.58398438	+11.27197266	-50.03173828	+1072
+1457971468.62380000	+8.34521484	-7.24658203	-0.81298828	+61.19384766	-12.74414063	-43.30810547	+2164	+8.10351563	-6.45556641	-0.54052734	+15.09521484	-11.14013672	+8.45947266	+1664	+6.49511719	-10.80175781	-0.58447266	+38.58398438	+11.27197266	-50.03173828	+1068
+1457971468.62800000	+8.34521484	-7.24658203	-0.81298828	+61.19384766	-12.74414063	-43.30810547	+2164	+8.10351563	-6.45556641	-0.54052734	+15.09521484	-11.14013672	+8.45947266	+1664	+6.49511719	-10.80175781	-0.58447266	+38.60595703	+11.27197266	-50.05371094	+1068
+1457971468.63220000	+8.34521484	-7.24658203	-0.81298828	+61.19384766	-12.74414063	-43.33007813	+2164	+8.10351563	-6.45556641	-0.54052734	+15.09521484	-11.14013672	+8.45947266	+1664	+6.49511719	-10.80175781	-0.58447266	+38.60595703	+11.27197266	-50.05371094	+1068
+1457971468.63630010	+8.34521484	-7.24658203	-0.81298828	+61.19384766	-12.74414063	-43.33007813	+2164	+8.10351563	-6.45556641	-0.54052734	+15.09521484	-11.16210938	+8.43750000	+1664	+6.49511719	-10.80175781	-0.58447266	+38.60595703	+11.27197266	-50.07568359	+1068
+1457971468.64050010	+8.34521484	-7.24658203	-0.81298828	+61.19384766	-12.74414063	-43.33007813	+2164	+8.10351563	-6.45556641	-0.54052734	+15.09521484	-11.16210938	+8.43750000	+1664	+6.49951172	-10.80175781	-0.58447266	+38.60595703	+11.27197266	-50.07568359	+1068
+1457971468.64470010	+8.34521484	-7.24658203	-0.81298828	+61.19384766	-12.74414063	-43.33007813	+2164	+8.10351563	-6.45556641	-0.54052734	+15.09521484	-11.16210938	+8.43750000	+1664	+6.49951172	-10.80175781	-0.58007813	+38.60595703	+11.27197266	-50.07568359	+1068
+1457971468.65300010	+8.34521484	-7.24658203	-0.81298828	+61.21582031	-12.74414063	-43.35205078	+2164	+8.10351563	-6.45556641	-0.54052734	+15.09521484	-11.16210938	+8.43750000	+1668	+6.49951172	-10.80175781	-0.58007813	+38.62792969	+11.27197266	-50.09765625	+1068
+1457971468.65710000	+8.34521484	-7.24658203	-0.81298828	+61.21582031	-12.74414063	-43.35205078	+2164	+8.10351563	-6.45556641	-0.54052734	+15.09521484	-11.16210938	+8.43750000	+1668	+6.49951172	-10.80175781	-0.58447266	+38.60595703	+11.27197266	-50.09765625	+1068
+1457971468.66129990	+8.34521484	-7.24658203	-0.81298828	+61.21582031	-12.74414063	-43.35205078	+2164	+8.10351563	-6.45996094	-0.54052734	+15.09521484	-11.16210938	+8.43750000	+1668	+6.49951172	-10.80615234	-0.58447266	+38.60595703	+11.27197266	-50.09765625	+1068
+1457971468.66549990	+8.34521484	-7.25097656	-0.81298828	+61.21582031	-12.74414063	-43.35205078	+2164	+8.10351563	-6.45996094	-0.54052734	+15.09521484	-11.16210938	+8.43750000	+1668	+6.49511719	-10.80615234	-0.58447266	+38.60595703	+11.27197266	-50.09765625	+1068
+1457971468.66960000	+8.34521484	-7.25097656	-0.81298828	+61.21582031	-12.74414063	-43.37402344	+2164	+8.10351563	-6.45996094	-0.54052734	+15.09521484	-11.16210938	+8.43750000	+1668	+6.49511719	-10.80615234	-0.58447266	+38.58398438	+11.25000000	-50.09765625	+1068
+1457971468.67380000	+8.34521484	-7.25097656	-0.81298828	+61.21582031	-12.74414063	-43.37402344	+2164	+8.10351563	-6.45996094	-0.54052734	+15.09521484	-11.16210938	+8.41552734	+1668	+6.49511719	-10.80615234	-0.58447266	+38.58398438	+11.25000000	-50.09765625	+1068
+1457971468.67800000	+8.34521484	-7.25097656	-0.81298828	+61.21582031	-12.74414063	-43.37402344	+2164	+8.10351563	-6.45996094	-0.54052734	+15.09521484	-11.16210938	+8.41552734	+1668	+6.49072266	-10.80615234	-0.58886719	+38.58398438	+11.25000000	-50.09765625	+1068
+1457971468.68210010	+8.34521484	-7.25097656	-0.81298828	+61.21582031	-12.74414063	-43.37402344	+2164	+8.10351563	-6.45996094	-0.54052734	+15.09521484	-11.16210938	+8.41552734	+1668	+6.49072266	-10.81054688	-0.58886719	+38.56201172	+11.25000000	-50.09765625	+1068
+1457971468.68630000	+8.34521484	-7.25097656	-0.81298828	+61.21582031	-12.74414063	-43.39599609	+2164	+8.10351563	-6.45996094	-0.54052734	+15.09521484	-11.16210938	+8.39355469	+1668	+6.49072266	-10.81054688	-0.58886719	+38.54003906	+11.22802734	-50.09765625	+1064
+1457971468.69050000	+8.34521484	-7.25097656	-0.81298828	+61.21582031	-12.74414063	-43.39599609	+2164	+8.10351563	-6.45996094	-0.54052734	+15.09521484	-11.18408203	+8.39355469	+1668	+6.48632813	-10.81054688	-0.58886719	+38.54003906	+11.22802734	-50.09765625	+1064
+1457971468.69460010	+8.34521484	-7.25097656	-0.81298828	+61.23779297	-12.72216797	-43.39599609	+2160	+8.10351563	-6.45996094	-0.54492188	+15.11718750	-11.18408203	+8.39355469	+1668	+6.48632813	-10.81054688	-0.59326172	+38.51806641	+11.22802734	-50.11962891	+1064
+1457971468.69880010	+8.34521484	-7.25097656	-0.81298828	+61.23779297	-12.72216797	-43.41796875	+2160	+8.10351563	-6.45996094	-0.54492188	+15.11718750	-11.18408203	+8.39355469	+1672	+6.48632813	-10.81494141	-0.59326172	+38.51806641	+11.22802734	-50.11962891	+1064
+1457971468.70300010	+8.34521484	-7.25097656	-0.81298828	+61.23779297	-12.74414063	-43.41796875	+2160	+8.10351563	-6.45996094	-0.54492188	+15.11718750	-11.18408203	+8.37158203	+1672	+6.48632813	-10.81494141	-0.59326172	+38.51806641	+11.20605469	-50.14160156	+1060
+1457971468.70709990	+8.34521484	-7.25097656	-0.81298828	+61.23779297	-12.74414063	-43.41796875	+2160	+8.10351563	-6.45996094	-0.54492188	+15.11718750	-11.18408203	+8.37158203	+1672	+6.48632813	-10.81494141	-0.59326172	+38.51806641	+11.20605469	-50.14160156	+1060
+1457971468.71129990	+8.34521484	-7.25097656	-0.81298828	+61.23779297	-12.74414063	-43.43994141	+2160	+8.10351563	-6.45996094	-0.54492188	+15.11718750	-11.20605469	+8.37158203	+1672	+6.48632813	-10.81494141	-0.58886719	+38.51806641	+11.20605469	-50.16357422	+1060
+1457971468.71550010	+8.34521484	-7.25097656	-0.81298828	+61.25976563	-12.74414063	-43.43994141	+2160	+8.10351563	-6.45996094	-0.54492188	+15.11718750	-11.20605469	+8.37158203	+1672	+6.48632813	-10.81494141	-0.58886719	+38.54003906	+11.20605469	-50.18554688	+1060
+1457971468.71960000	+8.34521484	-7.25097656	-0.81298828	+61.25976563	-12.74414063	-43.46191406	+2160	+8.10351563	-6.45996094	-0.54052734	+15.11718750	-11.20605469	+8.37158203	+1672	+6.49072266	-10.81494141	-0.58886719	+38.54003906	+11.18408203	-50.22949219	+1060
+1457971468.72379990	+8.34960938	-7.25097656	-0.81298828	+61.25976563	-12.74414063	-43.46191406	+2160	+8.10351563	-6.45996094	-0.54052734	+15.11718750	-11.22802734	+8.37158203	+1672	+6.49072266	-10.81494141	-0.58447266	+38.56201172	+11.18408203	-50.25146484	+1060
+1457971468.72799990	+8.34960938	-7.25097656	-0.80859375	+61.25976563	-12.76611328	-43.48388672	+2160	+8.10351563	-6.45996094	-0.54052734	+15.11718750	-11.22802734	+8.37158203	+1672	+6.49511719	-10.81494141	-0.58007813	+38.56201172	+11.18408203	-50.27343750	+1060
+1457971468.73210000	+8.34960938	-7.25097656	-0.80859375	+61.28173828	-12.76611328	-43.48388672	+2160	+8.10351563	-6.45996094	-0.54052734	+15.11718750	-11.22802734	+8.37158203	+1672	+6.49511719	-10.81494141	-0.58007813	+38.58398438	+11.18408203	-50.29541016	+1060
+1457971468.74040010	+8.34960938	-7.25097656	-0.80859375	+61.28173828	-12.78808594	-43.50585938	+2160	+8.10351563	-6.45996094	-0.54052734	+15.11718750	-11.25000000	+8.37158203	+1676	+6.50390625	-10.81054688	-0.57568359	+38.60595703	+11.16210938	-50.33935547	+1060
+1457971468.74460010	+8.34960938	-7.25097656	-0.80859375	+61.30371094	-12.78808594	-43.50585938	+2164	+8.10351563	-6.45996094	-0.54052734	+15.11718750	-11.27197266	+8.37158203	+1676	+6.50390625	-10.81054688	-0.57128906	+38.62792969	+11.16210938	-50.36132813	+1064
+1457971468.74880000	+8.34960938	-7.25097656	-0.80859375	+61.30371094	-12.78808594	-43.52783203	+2164	+8.10351563	-6.45996094	-0.54052734	+15.11718750	-11.27197266	+8.37158203	+1676	+6.50830078	-10.81054688	-0.57128906	+38.64990234	+11.16210938	-50.38330078	+1064
+1457971468.75289990	+8.35400391	-7.25097656	-0.80859375	+61.30371094	-12.81005859	-43.52783203	+2164	+8.10351563	-6.45996094	-0.54052734	+15.11718750	-11.27197266	+8.37158203	+1676	+6.50830078	-10.81054688	-0.56689453	+38.64990234	+11.16210938	-50.40527344	+1064
+1457971468.75710010	+8.35400391	-7.25097656	-0.80859375	+61.30371094	-12.81005859	-43.54980469	+2164	+8.10351563	-6.45996094	-0.54052734	+15.11718750	-11.29394531	+8.37158203	+1676	+6.51269531	-10.81054688	-0.56689453	+38.67187500	+11.14013672	-50.42724609	+1068
+1457971468.76130010	+8.35400391	-7.25097656	-0.80859375	+61.32568359	-12.81005859	-43.54980469	+2164	+8.10351563	-6.45996094	-0.54052734	+15.11718750	-11.29394531	+8.37158203	+1676	+6.51269531	-10.81054688	-0.56689453	+38.67187500	+11.14013672	-50.42724609	+1068
+1457971468.76539990	+8.35400391	-7.25097656	-0.80859375	+61.32568359	-12.83203125	-43.57177734	+2164	+8.10351563	-6.45996094	-0.54052734	+15.11718750	-11.29394531	+8.37158203	+1676	+6.51269531	-10.81054688	-0.56689453	+38.67187500	+11.14013672	-50.42724609	+1068
+1457971468.76959990	+8.35400391	-7.25097656	-0.80419922	+61.32568359	-12.83203125	-43.57177734	+2164	+8.10351563	-6.45996094	-0.54052734	+15.11718750	-11.31591797	+8.39355469	+1676	+6.51269531	-10.80615234	-0.56689453	+38.67187500	+11.14013672	-50.44921875	+1068
+1457971468.77379990	+8.35400391	-7.25097656	-0.80419922	+61.32568359	-12.83203125	-43.57177734	+2164	+8.10351563	-6.45996094	-0.54052734	+15.11718750	-11.31591797	+8.39355469	+1676	+6.51269531	-10.80615234	-0.56689453	+38.67187500	+11.11816406	-50.44921875	+1068
+1457971468.77790000	+8.35400391	-7.25097656	-0.80419922	+61.32568359	-12.83203125	-43.59375000	+2164	+8.10351563	-6.45996094	-0.54052734	+15.11718750	-11.31591797	+8.39355469	+1676	+6.51269531	-10.80615234	-0.56689453	+38.67187500	+11.11816406	-50.44921875	+1072
+1457971468.78210000	+8.35400391	-7.25097656	-0.80419922	+61.32568359	-12.83203125	-43.59375000	+2168	+8.10351563	-6.45996094	-0.54052734	+15.11718750	-11.33789063	+8.39355469	+1676	+6.51269531	-10.80615234	-0.56689453	+38.67187500	+11.09619141	-50.42724609	+1072
+1457971468.78629990	+8.35400391	-7.24658203	-0.80419922	+61.32568359	-12.83203125	-43.59375000	+2168	+8.10351563	-6.45996094	-0.54052734	+15.11718750	-11.33789063	+8.39355469	+1680	+6.51269531	-10.80615234	-0.56689453	+38.67187500	+11.09619141	-50.42724609	+1072
+1457971468.79040000	+8.35400391	-7.24658203	-0.80419922	+61.32568359	-12.85400391	-43.61572266	+2168	+8.10351563	-6.45996094	-0.54052734	+15.13916016	-11.33789063	+8.39355469	+1680	+6.51269531	-10.80615234	-0.56689453	+38.64990234	+11.09619141	-50.42724609	+1072
+1457971468.79460000	+8.35400391	-7.24658203	-0.80419922	+61.32568359	-12.85400391	-43.61572266	+2168	+8.10351563	-6.45996094	-0.54052734	+15.13916016	-11.33789063	+8.39355469	+1680	+6.51269531	-10.80615234	-0.57128906	+38.64990234	+11.09619141	-50.42724609	+1072
+1457971468.79880000	+8.35400391	-7.24658203	-0.80419922	+61.32568359	-12.85400391	-43.61572266	+2168	+8.10351563	-6.45996094	-0.54052734	+15.13916016	-11.33789063	+8.39355469	+1680	+6.50830078	-10.80615234	-0.57128906	+38.64990234	+11.07421875	-50.40527344	+1072
+1457971468.80290010	+8.35400391	-7.24658203	-0.80419922	+61.32568359	-12.85400391	-43.61572266	+2168	+8.10351563	-6.45996094	-0.54052734	+15.13916016	-11.33789063	+8.39355469	+1680	+6.50830078	-10.80615234	-0.57128906	+38.62792969	+11.07421875	-50.40527344	+1072
+1457971468.81130000	+8.35400391	-7.24658203	-0.79980469	+61.34765625	-12.85400391	-43.63769531	+2168	+8.10791016	-6.45996094	-0.54052734	+15.13916016	-11.35986328	+8.39355469	+1680	+6.50830078	-10.81054688	-0.57568359	+38.62792969	+11.05224609	-50.40527344	+1072
+1457971468.81539990	+8.35400391	-7.24658203	-0.79980469	+61.34765625	-12.87597656	-43.63769531	+2168	+8.10791016	-6.45996094	-0.53613281	+15.13916016	-11.35986328	+8.41552734	+1680	+6.50830078	-10.81054688	-0.57568359	+38.62792969	+11.05224609	-50.40527344	+1072
+1457971468.81960010	+8.35400391	-7.24658203	-0.79980469	+61.34765625	-12.87597656	-43.63769531	+2168	+8.10791016	-6.45996094	-0.53613281	+15.13916016	-11.35986328	+8.41552734	+1680	+6.50830078	-10.81054688	-0.57568359	+38.60595703	+11.05224609	-50.40527344	+1072
+1457971468.82370000	+8.35400391	-7.24658203	-0.79980469	+61.34765625	-12.87597656	-43.63769531	+2168	+8.10791016	-6.45996094	-0.53613281	+15.13916016	-11.38183594	+8.41552734	+1680	+6.50390625	-10.81054688	-0.57568359	+38.60595703	+11.03027344	-50.38330078	+1072
+1457971468.82789990	+8.35400391	-7.24658203	-0.79980469	+61.34765625	-12.87597656	-43.65966797	+2168	+8.10791016	-6.45996094	-0.53613281	+15.13916016	-11.38183594	+8.41552734	+1684	+6.50390625	-10.81054688	-0.57568359	+38.60595703	+11.03027344	-50.38330078	+1072
+1457971468.83209990	+8.35400391	-7.24658203	-0.79980469	+61.36962891	-12.89794922	-43.65966797	+2172	+8.10791016	-6.45996094	-0.53613281	+15.13916016	-11.38183594	+8.43750000	+1684	+6.50830078	-10.81054688	-0.57568359	+38.60595703	+11.00830078	-50.40527344	+1072
+1457971468.83620000	+8.35839844	-7.24658203	-0.79980469	+61.36962891	-12.89794922	-43.65966797	+2172	+8.10791016	-6.45556641	-0.53613281	+15.13916016	-11.40380859	+8.43750000	+1684	+6.50830078	-10.80615234	-0.57568359	+38.60595703	+11.00830078	-50.40527344	+1072
+1457971468.84040000	+8.35839844	-7.24218750	-0.79980469	+61.36962891	-12.91992188	-43.68164063	+2172	+8.10791016	-6.45556641	-0.53613281	+15.13916016	-11.42578125	+8.45947266	+1684	+6.50830078	-10.80615234	-0.57568359	+38.60595703	+10.98632813	-50.40527344	+1068
+1457971468.84460000	+8.35839844	-7.24218750	-0.79980469	+61.39160156	-12.91992188	-43.68164063	+2172	+8.10791016	-6.45556641	-0.53613281	+15.16113281	-11.42578125	+8.45947266	+1684	+6.50830078	-10.80615234	-0.57568359	+38.62792969	+10.98632813	-50.42724609	+1068
+1457971468.84870000	+8.35839844	-7.24218750	-0.79980469	+61.39160156	-12.94189453	-43.70361328	+2172	+8.10791016	-6.45556641	-0.53613281	+15.16113281	-11.46972656	+8.48144531	+1684	+6.51269531	-10.80615234	-0.57568359	+38.62792969	+10.96435547	-50.42724609	+1072
+1457971468.85290000	+8.35839844	-7.24218750	-0.79541016	+61.41357422	-12.94189453	-43.70361328	+2172	+8.10791016	-6.45556641	-0.53173828	+15.16113281	-11.49169922	+8.50341797	+1684	+6.51269531	-10.80615234	-0.57128906	+38.62792969	+10.96435547	-50.44921875	+1072
+1457971468.85710000	+8.35839844	-7.24218750	-0.79541016	+61.41357422	-12.96386719	-43.72558594	+2176	+8.11230469	-6.45556641	-0.53173828	+15.16113281	-11.51367188	+8.52539063	+1688	+6.51708984	-10.80615234	-0.57128906	+38.64990234	+10.94238281	-50.47119141	+1072
+1457971468.86120010	+8.36279297	-7.24218750	-0.79541016	+61.43554688	-12.98583984	-43.74755859	+2176	+8.11230469	-6.45556641	-0.53173828	+15.16113281	-11.55761719	+8.54736328	+1688	+6.52148438	-10.80615234	-0.57128906	+38.67187500	+10.92041016	-50.47119141	+1072
+1457971468.86540010	+8.36279297	-7.24218750	-0.79541016	+61.45751953	-13.00781250	-43.74755859	+2176	+8.11230469	-6.45556641	-0.53173828	+15.16113281	-11.57958984	+8.56933594	+1688	+6.52148438	-10.80615234	-0.56689453	+38.67187500	+10.89843750	-50.49316406	+1072
+1457971468.86960010	+8.36279297	-7.23779297	-0.79541016	+61.45751953	-13.02978516	-43.76953125	+2176	+8.11230469	-6.45117188	-0.52734375	+15.18310547	-11.62353516	+8.59130859	+1688	+6.52587891	-10.80175781	-0.56689453	+38.69384766	+10.87646484	-50.51513672	+1076
+1457971468.87369990	+8.36279297	-7.23779297	-0.79101563	+61.47949219	-13.05175781	-43.79150391	+2180	+8.11669922	-6.45117188	-0.52734375	+15.18310547	-11.66748047	+8.63525391	+1692	+6.53027344	-10.80175781	-0.56689453	+38.71582031	+10.85449219	-50.55908203	+1076
+1457971468.87789990	+8.36718750	-7.23779297	-0.79101563	+61.50146484	-13.07373047	-43.81347656	+2180	+8.11669922	-6.45117188	-0.52294922	+15.18310547	-11.71142578	+8.65722656	+1692	+6.53466797	-10.80175781	-0.56250000	+38.71582031	+10.83251953	-50.58105469	+1076
+1457971468.88210010	+8.36718750	-7.23779297	-0.79101563	+61.52343750	-13.09570313	-43.85742188	+2180	+8.11669922	-6.45117188	-0.52294922	+15.18310547	-11.73339844	+8.67919922	+1692	+6.53466797	-10.80175781	-0.56250000	+38.73779297	+10.81054688	-50.60302734	+1080
+1457971468.89039990	+8.37158203	-7.23339844	-0.78662109	+61.56738281	-13.13964844	-43.90136719	+2184	+8.12109375	-6.44677734	-0.51855469	+15.18310547	-11.79931641	+8.72314453	+1696	+6.53906250	-10.80175781	-0.56250000	+38.73779297	+10.74462891	-50.62500000	+1080
+1457971468.89450000	+8.37158203	-7.23339844	-0.78662109	+61.58935547	-13.16162109	-43.92333984	+2184	+8.12109375	-6.44677734	-0.51855469	+15.18310547	-11.84326172	+8.74511719	+1696	+6.54345703	-10.80175781	-0.56250000	+38.73779297	+10.72265625	-50.62500000	+1080
+1457971468.89870000	+8.37158203	-7.23339844	-0.78662109	+61.61132813	-13.18359375	-43.94531250	+2188	+8.12109375	-6.44677734	-0.51855469	+15.18310547	-11.86523438	+8.74511719	+1696	+6.54345703	-10.80175781	-0.56250000	+38.73779297	+10.70068359	-50.62500000	+1080
+1457971468.90290000	+8.37158203	-7.22900391	-0.78662109	+61.63330078	-13.20556641	-43.96728516	+2188	+8.12109375	-6.44677734	-0.51855469	+15.18310547	-11.88720703	+8.76708984	+1696	+6.53906250	-10.80175781	-0.56250000	+38.71582031	+10.67871094	-50.62500000	+1080
+1457971468.90700010	+8.37158203	-7.22900391	-0.78662109	+61.65527344	-13.22753906	-43.98925781	+2188	+8.12548828	-6.44677734	-0.51855469	+15.18310547	-11.88720703	+8.76708984	+1696	+6.53906250	-10.80175781	-0.56689453	+38.71582031	+10.63476563	-50.62500000	+1080
+1457971468.91120000	+8.37158203	-7.22900391	-0.78662109	+61.67724609	-13.24951172	-44.01123047	+2192	+8.12548828	-6.44677734	-0.51855469	+15.20507813	-11.90917969	+8.76708984	+1700	+6.53906250	-10.80175781	-0.56689453	+38.69384766	+10.63476563	-50.62500000	+1080
+1457971468.91540000	+8.37158203	-7.22900391	-0.78662109	+61.69921875	-13.24951172	-44.01123047	+2192	+8.12548828	-6.44238281	-0.51855469	+15.20507813	-11.90917969	+8.76708984	+1700	+6.53466797	-10.80175781	-0.57128906	+38.67187500	+10.61279297	-50.60302734	+1080
+1457971468.91950010	+8.37158203	-7.22900391	-0.78662109	+61.72119141	-13.24951172	-44.03320313	+2192	+8.12548828	-6.44238281	-0.51855469	+15.20507813	-11.90917969	+8.76708984	+1700	+6.53466797	-10.80175781	-0.57128906	+38.67187500	+10.59082031	-50.60302734	+1080
+1457971468.92370010	+8.37158203	-7.22460938	-0.78662109	+61.72119141	-13.24951172	-44.03320313	+2192	+8.12548828	-6.44238281	-0.51855469	+15.20507813	-11.90917969	+8.76708984	+1700	+6.53466797	-10.80175781	-0.57568359	+38.64990234	+10.56884766	-50.58105469	+1080
+1457971468.93199990	+8.37158203	-7.22460938	-0.79101563	+61.76513672	-13.22753906	-44.03320313	+2196	+8.12548828	-6.44238281	-0.51855469	+15.20507813	-11.90917969	+8.76708984	+1704	+6.53027344	-10.80175781	-0.58007813	+38.64990234	+10.54687500	-50.55908203	+1076
+1457971468.93619990	+8.37158203	-7.22460938	-0.79101563	+61.76513672	-13.20556641	-44.03320313	+2196	+8.12548828	-6.44238281	-0.51855469	+15.20507813	-11.90917969	+8.76708984	+1704	+6.53027344	-10.80175781	-0.58007813	+38.64990234	+10.54687500	-50.55908203	+1076
+1457971468.94039990	+8.37597656	-7.22460938	-0.79101563	+61.78710938	-13.18359375	-44.03320313	+2196	+8.12548828	-6.44238281	-0.51855469	+15.20507813	-11.90917969	+8.76708984	+1704	+6.53027344	-10.80175781	-0.58447266	+38.64990234	+10.54687500	-50.53710938	+1072
+1457971468.94450000	+8.37597656	-7.22460938	-0.79541016	+61.78710938	-13.16162109	-44.03320313	+2200	+8.12548828	-6.44238281	-0.51855469	+15.20507813	-11.88720703	+8.76708984	+1704	+6.53027344	-10.80175781	-0.58447266	+38.67187500	+10.52490234	-50.53710938	+1072
+1457971468.94870000	+8.37597656	-7.22460938	-0.79980469	+61.80908203	-13.09570313	-44.01123047	+2200	+8.12548828	-6.44238281	-0.51855469	+15.22705078	-11.88720703	+8.76708984	+1704	+6.53027344	-10.80175781	-0.58447266	+38.67187500	+10.52490234	-50.53710938	+1072
+1457971468.95289990	+8.37597656	-7.22460938	-0.79980469	+61.80908203	-13.02978516	-43.98925781	+2200	+8.12548828	-6.44238281	-0.52294922	+15.22705078	-11.86523438	+8.76708984	+1704	+6.53466797	-10.80175781	-0.58447266	+38.69384766	+10.54687500	-50.51513672	+1068
+1457971468.95700000	+8.37597656	-7.22460938	-0.80419922	+61.80908203	-12.96386719	-43.96728516	+2200	+8.12548828	-6.44238281	-0.52294922	+15.22705078	-11.86523438	+8.74511719	+1704	+6.53466797	-10.80175781	-0.58886719	+38.71582031	+10.54687500	-50.51513672	+1068
+1457971468.96120000	+8.38037109	-7.22900391	-0.81738281	+61.78710938	-12.74414063	-43.87939453	+2200	+8.12548828	-6.44238281	-0.52294922	+15.22705078	-11.84326172	+8.74511719	+1704	+6.53906250	-10.80175781	-0.58886719	+38.71582031	+10.54687500	-50.49316406	+1068
+1457971468.96540000	+8.38476563	-7.22900391	-0.83056641	+61.76513672	-12.50244141	-43.79150391	+2200	+8.12548828	-6.44238281	-0.52294922	+15.22705078	-11.82128906	+8.74511719	+1704	+6.53906250	-10.80175781	-0.58886719	+38.73779297	+10.54687500	-50.49316406	+1064
+1457971468.96950010	+8.38916016	-7.23339844	-0.84375000	+61.72119141	-12.26074219	-43.68164063	+2200	+8.12548828	-6.43798828	-0.52734375	+15.22705078	-11.79931641	+8.74511719	+1704	+6.54345703	-10.80175781	-0.59326172	+38.75976563	+10.56884766	-50.47119141	+1064
+1457971468.97779990	+8.41113281	-7.24658203	-0.92285156	+61.43554688	-10.78857422	-43.08837891	+2204	+8.12548828	-6.43359375	-0.54052734	+15.27099609	-11.62353516	+8.72314453	+1708	+6.54785156	-10.79736328	-0.59326172	+38.82568359	+10.59082031	-50.44921875	+1064
+1457971468.98200010	+8.41552734	-7.25097656	-0.95361328	+61.30371094	-10.26123047	-42.82470703	+2200	+8.12548828	-6.43359375	-0.54931641	+15.31494141	-11.51367188	+8.72314453	+1708	+6.55224609	-10.79296875	-0.59765625	+38.84765625	+10.61279297	-50.42724609	+1064
+1457971468.98620010	+8.42431641	-7.25976563	-0.99316406	+61.04003906	-9.47021484	-42.49511719	+2196	+8.12988281	-6.42041016	-0.57568359	+15.42480469	-11.16210938	+8.70117188	+1716	+6.56103516	-10.79296875	-0.60205078	+38.89160156	+10.65673828	-50.40527344	+1068
+1457971468.99029990	+8.43310547	-7.26416016	-1.02392578	+60.84228516	-8.87695313	-42.25341797	+2188	+8.12988281	-6.41162109	-0.59765625	+15.53466797	-10.87646484	+8.65722656	+1720	+6.56542969	-10.78857422	-0.61083984	+38.93554688	+10.70068359	-50.36132813	+1068
+1457971468.99449990	+8.44189453	-7.26855469	-1.06787109	+60.66650391	-8.26171875	-41.90185547	+2180	+8.13427734	-6.39843750	-0.62402344	+15.66650391	-10.59082031	+8.65722656	+1720	+6.57421875	-10.78417969	-0.61523438	+38.95751953	+10.74462891	-50.29541016	+1072
+1457971468.99869990	+8.44628906	-7.27734375	-1.10742188	+60.42480469	-7.55859375	-41.66015625	+2172	+8.13867188	-6.37207031	-0.67236328	+15.97412109	-10.04150391	+8.59130859	+1732	+6.59619141	-10.77099609	-0.64160156	+39.04541016	+10.87646484	-50.11962891	+1084
+1457971469.00280000	+8.45068359	-7.28173828	-1.14257813	+60.20507813	-6.83349609	-41.35253906	+2160	+8.14306641	-6.35009766	-0.70751953	+16.25976563	-9.73388672	+8.48144531	+1732	+6.60937500	-10.75781250	-0.66796875	+39.06738281	+10.98632813	-49.96582031	+1092
+1457971469.00700000	+8.46386719	-7.28173828	-1.19531250	+59.98535156	-6.08642578	-40.97900391	+2152	+8.14746094	-6.32812500	-0.74267578	+16.50146484	-9.44824219	+8.43750000	+1732	+6.62255859	-10.74462891	-0.69873047	+39.06738281	+11.09619141	-49.81201172	+1100
+1457971469.01120000	+8.46826172	-7.29492188	-1.24365234	+59.67773438	-5.22949219	-40.69335938	+2136	+8.15185547	-6.30175781	-0.78662109	+16.87500000	-9.11865234	+8.28369141	+1732	+6.65771484	-10.71386719	-0.77783203	+39.00146484	+11.40380859	-49.37255859	+1124
+1457971469.01530000	+8.47705078	-7.29492188	-1.28759766	+59.43603516	-4.37255859	-40.40771484	+2120	+8.16064453	-6.27539063	-0.80859375	+17.20458984	-8.98681641	+8.08593750	+1728	+6.67089844	-10.69189453	-0.83056641	+38.86962891	+11.60156250	-49.15283203	+1136
+1457971469.01950000	+8.48583984	-7.29931641	-1.34912109	+59.19433594	-3.51562500	-40.03417969	+2104	+8.16943359	-6.25341797	-0.85693359	+17.51220703	-8.74511719	+8.04199219	+1724	+6.67968750	-10.67431641	-0.88330078	+38.69384766	+11.71142578	-48.91113281	+1148
+1457971469.02780010	+8.50341797	-7.30810547	-1.45898438	+58.57910156	-1.64794922	-39.46289063	+2072	+8.18701172	-6.19628906	-0.93164063	+18.25927734	-8.48144531	+7.42675781	+1712	+6.70166016	-10.63476563	-1.01074219	+38.12255859	+12.06298828	-48.53759766	+1184
+1457971469.03200010	+8.51660156	-7.30810547	-1.52929688	+58.35937500	-0.74707031	-39.13330078	+2064	+8.20019531	-6.16552734	-0.98876953	+18.63281250	-8.26171875	+7.31689453	+1712	+6.71484375	-10.61718750	-1.07666016	+37.90283203	+12.12890625	-48.36181641	+1200
+1457971469.03620000	+8.52539063	-7.31689453	-1.59521484	+57.98583984	+0.24169922	-38.89160156	+2056	+8.20898438	-6.14794922	-1.03710938	+18.87451172	-8.12988281	+6.94335938	+1708	+6.72802734	-10.59960938	-1.13378906	+37.63916016	+12.28271484	-48.25195313	+1216
+1457971469.04029990	+8.54296875	-7.31250000	-1.65234375	+57.74414063	+1.23046875	-38.78173828	+2048	+8.22656250	-6.11718750	-1.07666016	+19.29199219	-8.08593750	+6.50390625	+1708	+6.74121094	-10.57763672	-1.18212891	+37.35351563	+12.39257813	-48.29589844	+1236
+1457971469.04450010	+8.56494141	-7.30810547	-1.72265625	+57.52441406	+2.13134766	-38.62792969	+2044	+8.25292969	-6.08203125	-1.14697266	+19.70947266	-7.93212891	+6.28417969	+1716	+6.75878906	-10.56005859	-1.24365234	+37.08984375	+12.50244141	-48.22998047	+1252
+1457971469.04860000	+8.57812500	-7.31689453	-1.79296875	+57.10693359	+3.09814453	-38.49609375	+2040	+8.26611328	-6.06884766	-1.20410156	+19.90722656	-7.82226563	+5.80078125	+1716	+6.78515625	-10.54248047	-1.30517578	+36.78222656	+12.63427734	-48.22998047	+1276
+1457971469.05279990	+8.60449219	-7.30810547	-1.85888672	+56.86523438	+4.02099609	-38.47412109	+2040	+8.28808594	-6.02929688	-1.25683594	+20.30273438	-7.80029297	+5.31738281	+1720	+6.81152344	-10.51611328	-1.35351563	+36.47460938	+12.76611328	-48.36181641	+1292
+1457971469.05699990	+8.63525391	-7.29931641	-1.93359375	+56.62353516	+4.87792969	-38.47412109	+2044	+8.32324219	-5.98974609	-1.33154297	+20.74218750	-7.73437500	+4.94384766	+1732	+6.84228516	-10.48974609	-1.42382813	+36.18896484	+12.83203125	-48.38378906	+1316
+1457971469.06110000	+8.65283203	-7.30371094	-2.00830078	+56.20605469	+5.75683594	-38.45214844	+2044	+8.34082031	-5.98095703	-1.40185547	+20.85205078	-7.64648438	+4.41650391	+1736	+6.87744141	-10.46777344	-1.48974609	+35.88134766	+12.96386719	-48.49365234	+1340
+1457971469.06530000	+8.68798828	-7.28613281	-2.08300781	+55.96435547	+6.59179688	-38.56201172	+2052	+8.37597656	-5.93701172	-1.47216797	+21.20361328	-7.64648438	+3.86718750	+1748	+6.91699219	-10.43261719	-1.54248047	+35.59570313	+13.05175781	-48.73535156	+1364
+1457971469.06950000	+8.73193359	-7.27294922	-2.15332031	+55.72265625	+7.33886719	-38.73779297	+2060	+8.41992188	-5.89746094	-1.54687500	+21.59912109	-7.66845703	+3.38378906	+1764	+6.96093750	-10.39746094	-1.60839844	+35.31005859	+13.07373047	-48.91113281	+1388
+1457971469.07360010	+8.76269531	-7.27294922	-2.23242188	+55.26123047	+8.12988281	-38.89160156	+2064	+8.44628906	-5.88427734	-1.62597656	+21.64306641	-7.64648438	+2.79052734	+1768	+7.00488281	-10.37109375	-1.67431641	+34.95849609	+13.16162109	-49.15283203	+1412
+1457971469.07780000	+8.80664063	-7.25097656	-2.30712891	+54.99755859	+8.87695313	-39.11132813	+2072	+8.48583984	-5.84033203	-1.70507813	+21.92871094	-7.64648438	+2.24121094	+1784	+7.05761719	-10.33154297	-1.73144531	+34.65087891	+13.20556641	-49.46044922	+1432
+1457971469.08610010	+8.89892578	-7.22460938	-2.45654297	+54.20654297	+10.15136719	-39.70458984	+2088	+8.57812500	-5.77880859	-1.86767578	+22.21435547	-7.77832031	+1.07666016	+1808	+7.15869141	-10.25683594	-1.86767578	+33.94775391	+13.24951172	-50.05371094	+1480
+1457971469.09030010	+8.95605469	-7.19824219	-2.54443359	+53.89892578	+10.74462891	-39.92431641	+2100	+8.62646484	-5.73486328	-1.95996094	+22.43408203	-7.75634766	+0.54931641	+1828	+7.21582031	-10.21289063	-1.92919922	+33.61816406	+13.24951172	-50.38330078	+1504
+1457971469.09450010	+9.01318359	-7.17187500	-2.61474609	+53.52539063	+11.27197266	-40.31982422	+2112	+8.68359375	-5.68652344	-2.03906250	+22.67578125	-7.91015625	-0.10986328	+1844	+7.27294922	-10.16455078	-2.00390625	+33.26660156	+13.18359375	-50.66894531	+1528
+1457971469.09859990	+9.06591797	-7.15869141	-2.69824219	+53.02001953	+11.79931641	-40.62744141	+2120	+8.73193359	-5.66455078	-2.12695313	+22.58789063	-7.95410156	-0.68115234	+1856	+7.32568359	-10.12500000	-2.06982422	+32.84912109	+13.16162109	-51.02050781	+1548
+1457971469.10279990	+9.12744141	-7.12792969	-2.78173828	+52.66845703	+12.30468750	-40.93505859	+2132	+8.78906250	-5.61621094	-2.22363281	+22.69775391	-7.93212891	-1.18652344	+1876	+7.38281250	-10.07226563	-2.14453125	+32.47558594	+13.13964844	-51.30615234	+1572
+1457971469.10700010	+9.19335938	-7.09716797	-2.84765625	+52.20703125	+12.70019531	-41.44042969	+2144	+8.85498047	-5.56787109	-2.29394531	+22.85156250	-8.10791016	-1.88964844	+1892	+7.44433594	-10.01953125	-2.21484375	+32.08007813	+13.07373047	-51.63574219	+1596
+1457971469.11110000	+9.25048828	-7.07519531	-2.92675781	+51.65771484	+13.09570313	-41.81396484	+2152	+8.90771484	-5.53271484	-2.38183594	+22.74169922	-8.17382813	-2.41699219	+1904	+7.49707031	-9.97119141	-2.28515625	+31.61865234	+13.00781250	-51.96533203	+1616
+1457971469.11529990	+9.32080078	-7.04003906	-3.01464844	+51.24023438	+13.49121094	-42.12158203	+2168	+8.97363281	-5.48437500	-2.48291016	+22.78564453	-8.12988281	-2.85644531	+1928	+7.55419922	-9.91845703	-2.35986328	+31.17919922	+13.00781250	-52.20703125	+1640
+1457971469.11949990	+9.39111328	-7.00488281	-3.08056641	+50.71289063	+13.82080078	-42.62695313	+2180	+9.04394531	-5.43164063	-2.54882813	+22.85156250	-8.30566406	-3.53759766	+1944	+7.60693359	-9.86132813	-2.43457031	+30.71777344	+12.94189453	-52.44873047	+1664
+1457971469.12360000	+9.45703125	-6.97412109	-3.15527344	+50.11962891	+14.10644531	-43.02246094	+2192	+9.10546875	-5.38769531	-2.63671875	+22.71972656	-8.37158203	-3.97705078	+1960	+7.65966797	-9.80859375	-2.50927734	+30.19042969	+12.89794922	-52.66845703	+1684
+1457971469.12780000	+9.53173828	-6.93457031	-3.23876953	+49.63623047	+14.39208984	-43.35205078	+2212	+9.17578125	-5.33056641	-2.73339844	+22.69775391	-8.30566406	-4.37255859	+1984	+7.71240234	-9.74267578	-2.59277344	+29.75097656	+12.87597656	-52.82226563	+1712
+1457971469.13610010	+9.68115234	-6.85107422	-3.36181641	+48.40576172	+14.74365234	-44.34082031	+2240	+9.32519531	-5.22509766	-2.86962891	+22.52197266	-8.59130859	-5.40527344	+2016	+7.82226563	-9.61962891	-2.73779297	+28.71826172	+12.76611328	-53.23974609	+1760
+1457971469.14030000	+9.75585938	-6.80712891	-3.44091797	+47.85644531	+14.91943359	-44.73632813	+2260	+9.39990234	-5.16357422	-2.96191406	+22.41210938	-8.54736328	-5.73486328	+2040	+7.87500000	-9.55371094	-2.81689453	+28.25683594	+12.74414063	-53.34960938	+1788
+1457971469.14439990	+9.83935547	-6.76318359	-3.48925781	+47.19726563	+15.02929688	-45.32958984	+2276	+9.48779297	-5.10644531	-3.01025391	+22.32421875	-8.78906250	-6.32812500	+2052	+7.93212891	-9.48339844	-2.88720703	+27.75146484	+12.70019531	-53.52539063	+1816
+1457971469.14860010	+9.91845703	-6.71044922	-3.54638672	+46.58203125	+15.07324219	-45.76904297	+2296	+9.56689453	-5.04492188	-3.08056641	+22.12646484	-8.87695313	-6.61376953	+2072	+7.98486328	-9.42187500	-2.95751953	+27.20214844	+12.63427734	-53.67919922	+1840
+1457971469.15280010	+10.00195313	-6.65771484	-3.61669922	+46.01074219	+15.13916016	-46.14257813	+2316	+9.65039063	-4.98339844	-3.16406250	+21.95068359	-8.87695313	-6.87744141	+2096	+8.04638672	-9.34716797	-3.03222656	+26.78466797	+12.59033203	-53.74511719	+1868
+1457971469.15689990	+10.08544922	-6.60498047	-3.65625000	+45.32958984	+15.11718750	-46.69189453	+2336	+9.73828125	-4.92187500	-3.20361328	+21.77490234	-9.11865234	-7.33886719	+2112	+8.10351563	-9.26806641	-3.09375000	+26.30126953	+12.50244141	-53.89892578	+1896
+1457971469.16109990	+10.16894531	-6.53906250	-3.70898438	+44.75830078	+15.05126953	-47.10937500	+2356	+9.82177734	-4.85156250	-3.26513672	+21.51123047	-9.22851563	-7.55859375	+2128	+8.16064453	-9.19775391	-3.15527344	+25.77392578	+12.39257813	-54.00878906	+1920
+1457971469.16529990	+10.25244141	-6.48193359	-3.76611328	+44.16503906	+15.00732422	-47.46093750	+2376	+9.91406250	-4.79003906	-3.33105469	+21.20361328	-9.29443359	-7.75634766	+2148	+8.22656250	-9.10986328	-3.22558594	+25.37841797	+12.30468750	-54.05273438	+1948
+1457971469.16940000	+10.34033203	-6.42041016	-3.79687500	+43.52783203	+14.89746094	-47.98828125	+2392	+10.00634766	-4.72851563	-3.36621094	+20.89599609	-9.60205078	-8.15185547	+2160	+8.29248047	-9.02636719	-3.27832031	+24.96093750	+12.15087891	-54.20654297	+1976
+1457971469.17360000	+10.42382813	-6.34130859	-3.83642578	+43.02246094	+14.72167969	-48.31787109	+2412	+10.09863281	-4.65380859	-3.41455078	+20.54443359	-9.77783203	-8.28369141	+2176	+8.35839844	-8.94287109	-3.33105469	+24.47753906	+11.97509766	-54.33837891	+2000
+1457971469.17779990	+10.51171875	-6.27539063	-3.88476563	+42.49511719	+14.58984375	-48.60351563	+2428	+10.19531250	-4.59228516	-3.47167969	+20.14892578	-9.88769531	-8.39355469	+2192	+8.42871094	-8.85058594	-3.39257813	+24.12597656	+11.84326172	-54.36035156	+2024
+1457971469.18190000	+10.59521484	-6.20507813	-3.90673828	+41.92382813	+14.43603516	-49.02099609	+2444	+10.29199219	-4.52636719	-3.49804688	+19.70947266	-10.19531250	-8.63525391	+2200	+8.49902344	-8.75830078	-3.43212891	+23.75244141	+11.62353516	-54.49218750	+2048
+1457971469.18610000	+10.68310547	-6.11718750	-3.94189453	+41.50634766	+14.21630859	-49.24072266	+2460	+10.38867188	-4.44726563	-3.53759766	+19.29199219	-10.41503906	-8.67919922	+2216	+8.56933594	-8.66601563	-3.47607422	+23.33496094	+11.42578125	-54.53613281	+2068
+1457971469.19030000	+10.77099609	-6.04248047	-3.98144531	+41.06689453	+14.04052734	-49.39453125	+2472	+10.48535156	-4.38134766	-3.58154297	+18.76464844	-10.59082031	-8.70117188	+2224	+8.64843750	-8.56494141	-3.52441406	+23.02734375	+11.22802734	-54.51416016	+2092
+1457971469.19440010	+10.85009766	-5.96337891	-3.99462891	+40.58349609	+13.84277344	-49.70214844	+2480	+10.58203125	-4.31542969	-3.59912109	+18.19335938	-10.89843750	-8.81103516	+2228	+8.72314453	-8.45947266	-3.55517578	+22.69775391	+10.96435547	-54.55810547	+2108
+1457971469.19860010	+10.93359375	-5.86669922	-4.01660156	+40.23193359	+13.57910156	-49.79003906	+2488	+10.67871094	-4.23193359	-3.62548828	+17.70996094	-11.18408203	-8.74511719	+2232	+8.79785156	-8.35839844	-3.59033203	+22.30224609	+10.70068359	-54.55810547	+2124
+1457971469.20269990	+11.02148438	-5.78320313	-4.04736328	+39.85839844	+13.40332031	-49.85595703	+2496	+10.77539063	-4.16162109	-3.65185547	+17.09472656	-11.40380859	-8.67919922	+2236	+8.87695313	-8.24414063	-3.62988281	+22.03857422	+10.50292969	-54.44824219	+2144
+1457971469.21110010	+11.18408203	-5.59423828	-4.06494141	+39.15527344	+12.91992188	-50.05371094	+2504	+10.97314453	-3.99902344	-3.67382813	+15.97412109	-12.04101563	-8.52539063	+2240	+9.02636719	-8.02880859	-3.67382813	+21.40136719	+9.95361328	-54.38232422	+2164
+1457971469.21519990	+11.27197266	-5.50195313	-4.08691406	+38.84765625	+12.72216797	-50.00976563	+2504	+11.06982422	-3.92431641	-3.69140625	+15.33691406	-12.30468750	-8.37158203	+2240	+9.10546875	-7.91015625	-3.70458984	+21.15966797	+9.71191406	-54.22851563	+2176
+1457971469.21939990	+11.35107422	-5.40527344	-4.08251953	+38.51806641	+12.48046875	-50.09765625	+2508	+11.16210938	-3.84521484	-3.69140625	+14.69970703	-12.59033203	-8.26171875	+2240	+9.18457031	-7.79150391	-3.71337891	+20.87402344	+9.42626953	-54.14062500	+2184
+1457971469.22359990	+11.43017578	-5.29980469	-4.08691406	+38.25439453	+12.23876953	-50.00976563	+2508	+11.25878906	-3.74414063	-3.68701172	+14.23828125	-12.89794922	-8.04199219	+2244	+9.25048828	-7.68164063	-3.73095703	+20.54443359	+9.16259766	-53.98681641	+2188
+1457971469.22770000	+11.50927734	-5.19873047	-4.09130859	+37.96875000	+12.04101563	-49.92187500	+2504	+11.35107422	-3.66064453	-3.68701172	+13.64501953	-13.18359375	-7.84423828	+2244	+9.32958984	-7.55859375	-3.75292969	+20.32470703	+8.92089844	-53.76708984	+2196
+1457971469.23190000	+11.58837891	-5.09326172	-4.07812500	+37.68310547	+11.77734375	-49.92187500	+2508	+11.43896484	-3.57275391	-3.67382813	+13.07373047	-13.49121094	-7.69042969	+2248	+9.40429688	-7.43554688	-3.75732422	+20.08300781	+8.61328125	-53.59130859	+2200
+1457971469.23610000	+11.66748047	-4.98339844	-4.06494141	+37.44140625	+11.51367188	-49.85595703	+2512	+11.52685547	-3.45849609	-3.64746094	+12.70019531	-13.88671875	-7.44873047	+2256	+9.47021484	-7.31689453	-3.76611328	+19.75341797	+8.34960938	-53.39355469	+2200
+1457971469.24020000	+11.74658203	-4.87353516	-4.05615234	+37.17773438	+11.27197266	-49.76806641	+2516	+11.61914063	-3.36621094	-3.62988281	+12.19482422	-14.23828125	-7.22900391	+2264	+9.54052734	-7.18945313	-3.77929688	+19.55566406	+8.06396484	-53.17382813	+2204
+1457971469.24440000	+11.82128906	-4.76367188	-4.02978516	+36.93603516	+10.96435547	-49.74609375	+2520	+11.70263672	-3.26513672	-3.59472656	+11.75537109	-14.56787109	-7.07519531	+2272	+9.61523438	-7.06640625	-3.77929688	+19.33593750	+7.71240234	-52.97607422	+2208
+1457971469.24860000	+11.89599609	-4.64941406	-4.00341797	+36.69433594	+10.67871094	-49.68017578	+2528	+11.79052734	-3.14648438	-3.55957031	+11.49169922	-14.98535156	-6.85546875	+2288	+9.67675781	-6.95214844	-3.77929688	+19.02832031	+7.42675781	-52.77832031	+2208
+1457971469.25270010	+11.97509766	-4.53955078	-3.98144531	+36.45263672	+10.39306641	-49.59228516	+2536	+11.87402344	-3.04541016	-3.52001953	+11.09619141	-15.35888672	-6.63574219	+2300	+9.74707031	-6.82470703	-3.78369141	+18.85253906	+7.09716797	-52.53662109	+2212
+1457971469.25690010	+12.04980469	-4.42089844	-3.94189453	+36.21093750	+10.06347656	-49.54833984	+2548	+11.95751953	-2.93554688	-3.47167969	+10.76660156	-15.75439453	-6.45996094	+2316	+9.81738281	-6.69726563	-3.77929688	+18.65478516	+6.72363281	-52.31689453	+2212
+1457971469.26110010	+12.11572266	-4.30224609	-3.90234375	+35.99121094	+9.75585938	-49.50439453	+2560	+12.03222656	-2.81250000	-3.41894531	+10.56884766	-16.19384766	-6.24023438	+2336	+9.87451172	-6.57861328	-3.77490234	+18.36914063	+6.41601563	-52.09716797	+2212
+1457971469.26519990	+12.18603516	-4.18798828	-3.86718750	+35.74951172	+9.40429688	-49.41650391	+2576	+12.11132813	-2.70263672	-3.36621094	+10.28320313	-16.63330078	-6.02050781	+2356	+9.94042969	-6.44677734	-3.77050781	+18.21533203	+6.04248047	-51.83349609	+2220
+1457971469.26939990	+12.26074219	-4.06933594	-3.81445313	+35.50781250	+9.03076172	-49.39453125	+2592	+12.19042969	-2.58837891	-3.30468750	+10.04150391	-17.07275391	-5.84472656	+2380	+10.00634766	-6.31933594	-3.75292969	+18.06152344	+5.60302734	-51.63574219	+2228
+1457971469.27360010	+12.33105469	-3.95068359	-3.76171875	+35.28808594	+8.65722656	-49.35058594	+2612	+12.26513672	-2.46093750	-3.23876953	+9.90966797	-17.53417969	-5.62500000	+2404	+10.06787109	-6.20068359	-3.73974609	+17.79785156	+5.20751953	-51.43798828	+2236
+1457971469.27769990	+12.39697266	-3.83642578	-3.71337891	+35.04638672	+8.30566406	-49.28466797	+2632	+12.34423828	-2.35546875	-3.17285156	+9.66796875	-17.99560547	-5.40527344	+2428	+10.12939453	-6.07324219	-3.72656250	+17.66601563	+4.79003906	-51.17431641	+2244
+1457971469.28600000	+12.53320313	-3.59912109	-3.59912109	+34.62890625	+7.53662109	-49.17480469	+2676	+12.48925781	-2.11376953	-3.03222656	+9.33837891	-18.85253906	-4.94384766	+2480	+10.25244141	-5.82714844	-3.67822266	+17.29248047	+3.91113281	-50.75683594	+2264
+1457971469.29020000	+12.59472656	-3.48486328	-3.54199219	+34.38720703	+7.18505859	-49.04296875	+2696	+12.55517578	-2.00830078	-2.96630859	+9.09667969	-19.22607422	-4.68017578	+2500	+10.31835938	-5.69970703	-3.66064453	+17.18261719	+3.49365234	-50.47119141	+2276
+1457971469.29440000	+12.66064453	-3.37060547	-3.48046875	+34.16748047	+6.78955078	-48.97705078	+2716	+12.62548828	-1.89843750	-2.89599609	+8.87695313	-19.62158203	-4.43847656	+2524	+10.38427734	-5.57226563	-3.62548828	+17.07275391	+2.98828125	-50.27343750	+2292
+1457971469.29850010	+12.72216797	-3.25195313	-3.41894531	+33.96972656	+6.41601563	-48.84521484	+2736	+12.69140625	-1.77978516	-2.82128906	+8.74511719	-19.99511719	-4.13085938	+2548	+10.43701172	-5.44921875	-3.59912109	+16.87500000	+2.54882813	-50.03173828	+2300
+1457971469.30270000	+12.77929688	-3.14208984	-3.35742188	+33.72802734	+6.06445313	-48.69140625	+2756	+12.75292969	-1.68310547	-2.75097656	+8.45947266	-20.36865234	-3.80126953	+2568	+10.49853516	-5.32177734	-3.57275391	+16.76513672	+2.10937500	-49.72412109	+2312
+1457971469.30690000	+12.84521484	-3.03222656	-3.28710938	+33.50830078	+5.66894531	-48.60351563	+2776	+12.82324219	-1.58203125	-2.68066406	+8.19580078	-20.69824219	-3.51562500	+2588	+10.56884766	-5.19433594	-3.52880859	+16.69921875	+1.58203125	-49.50439453	+2328
+1457971469.31100010	+12.90234375	-2.91796875	-3.22558594	+33.35449219	+5.31738281	-48.40576172	+2796	+12.88476563	-1.46777344	-2.61035156	+8.02001953	-21.00585938	-3.14208984	+2608	+10.62158203	-5.07568359	-3.48925781	+16.52343750	+1.12060547	-49.26269531	+2340
+1457971469.31520010	+12.96386719	-2.81689453	-3.16406250	+33.13476563	+5.00976563	-48.18603516	+2808	+12.94628906	-1.37548828	-2.54443359	+7.71240234	-21.29150391	-2.79052734	+2620	+10.68310547	-4.95263672	-3.45410156	+16.43554688	+0.70312500	-48.93310547	+2348
+1457971469.31940010	+13.02099609	-2.71142578	-3.09814453	+32.93701172	+4.68017578	-48.01025391	+2824	+13.00781250	-1.28320313	-2.47851563	+7.42675781	-21.51123047	-2.43896484	+2632	+10.74902344	-4.82958984	-3.41015625	+16.36962891	+0.21972656	-48.69140625	+2360
+1457971469.32349990	+13.07373047	-2.60156250	-3.03662109	+32.78320313	+4.39453125	-47.76855469	+2836	+13.06494141	-1.17773438	-2.41259766	+7.22900391	-21.75292969	-2.04345703	+2648	+10.80175781	-4.71093750	-3.36621094	+16.23779297	-0.19775391	-48.40576172	+2368
+1457971469.32769990	+13.12646484	-2.50048828	-2.97509766	+32.58544922	+4.10888672	-47.50488281	+2844	+13.12207031	-1.08984375	-2.34667969	+6.87744141	-21.97265625	-1.62597656	+2656	+10.85888672	-4.59228516	-3.33105469	+16.17187500	-0.59326172	-48.07617188	+2376
+1457971469.33189990	+13.18359375	-2.40380859	-2.91357422	+32.38769531	+3.82324219	-47.26318359	+2852	+13.17480469	-1.00634766	-2.28515625	+6.56982422	-22.12646484	-1.23046875	+2664	+10.91601563	-4.46923828	-3.28271484	+16.12792969	-1.05468750	-47.79052734	+2384
+1457971469.33600000	+13.23193359	-2.29394531	-2.84765625	+32.25585938	+3.53759766	-47.02148438	+2860	+13.23193359	-0.90527344	-2.21923828	+6.37207031	-22.36816406	-0.81298828	+2672	+10.96875000	-4.35498047	-3.23437500	+16.01806641	-1.47216797	-47.50488281	+2388
+1457971469.34019990	+13.28466797	-2.20605469	-2.78173828	+32.03613281	+3.27392578	-46.75781250	+2868	+13.28466797	-0.82617188	-2.14892578	+6.04248047	-22.58789063	-0.41748047	+2680	+11.02148438	-4.24072266	-3.19482422	+15.90820313	-1.84570313	-47.17529297	+2392
+1457971469.34439990	+13.33740234	-2.10937500	-2.72021484	+31.83837891	+3.05419922	-46.51611328	+2868	+13.33740234	-0.74267578	-2.08740234	+5.75683594	-22.74169922	-0.02197266	+2688	+11.07421875	-4.13085938	-3.14648438	+15.84228516	-2.24121094	-46.88964844	+2396
+1457971469.34850000	+13.38134766	-2.01269531	-2.65429688	+31.70654297	+2.81250000	-46.27441406	+2872	+13.38574219	-0.64599609	-2.02148438	+5.60302734	-22.93945313	+0.37353516	+2700	+11.11816406	-4.02099609	-3.10253906	+15.73242188	-2.61474609	-46.60400391	+2400
+1457971469.35680010	+13.47363281	-1.84130859	-2.53564453	+31.28906250	+2.46093750	-45.74707031	+2872	+13.48242188	-0.48779297	-1.89404297	+5.09765625	-23.22509766	+1.14257813	+2716	+11.21484375	-3.81445313	-3.02343750	+15.55664063	-3.25195313	-45.96679688	+2400
+1457971469.36100010	+13.51318359	-1.74902344	-2.47412109	+31.15722656	+2.26318359	-45.52734375	+2876	+13.52636719	-0.39111328	-1.81933594	+4.96582031	-23.42285156	+1.53808594	+2732	+11.25439453	-3.71337891	-2.98388672	+15.44677734	-3.53759766	-45.65917969	+2400
+1457971469.36520000	+13.54833984	-1.66992188	-2.41259766	+30.91552734	+2.06542969	-45.28564453	+2876	+13.56591797	-0.31640625	-1.74902344	+4.76806641	-23.62060547	+1.88964844	+2740	+11.29394531	-3.62109375	-2.94873047	+15.29296875	-3.77929688	-45.35156250	+2396
+1457971469.36929990	+13.58789063	-1.58642578	-2.35986328	+30.71777344	+1.95556641	-45.06591797	+2876	+13.60986328	-0.24169922	-1.68310547	+4.57031250	-23.75244141	+2.24121094	+2752	+11.33789063	-3.52441406	-2.90917969	+15.18310547	-4.04296875	-45.06591797	+2396
+1457971469.37350010	+13.62304688	-1.49853516	-2.29833984	+30.58593750	+1.75781250	-44.86816406	+2880	+13.64941406	-0.14941406	-1.61279297	+4.48242188	-23.97216797	+2.59277344	+2768	+11.37304688	-3.43212891	-2.87402344	+15.09521484	-4.26269531	-44.75830078	+2392
+1457971469.37770010	+13.65820313	-1.43261719	-2.23681641	+30.34423828	+1.58203125	-44.69238281	+2884	+13.68896484	-0.07910156	-1.53808594	+4.32861328	-24.16992188	+2.92236328	+2780	+11.40820313	-3.35302734	-2.84326172	+14.94140625	-4.43847656	-44.47265625	+2388
+1457971469.38179990	+13.69335938	-1.35791016	-2.18847656	+30.12451172	+1.51611328	-44.49462891	+2884	+13.72412109	-0.00439453	-1.47656250	+4.19677734	-24.27978516	+3.20800781	+2792	+11.44335938	-3.26953125	-2.80810547	+14.80957031	-4.59228516	-44.20898438	+2380
+1457971469.38599990	+13.71972656	-1.27880859	-2.13574219	+29.97070313	+1.40625000	-44.34082031	+2892	+13.75927734	+0.08349609	-1.41064453	+4.17480469	-24.43359375	+3.49365234	+2808	+11.47412109	-3.18603516	-2.77734375	+14.72167969	-4.72412109	-43.92333984	+2376
+1457971469.39019990	+13.75048828	-1.21728516	-2.08300781	+29.72900391	+1.29638672	-44.16503906	+2896	+13.79003906	+0.14941406	-1.34033203	+4.04296875	-24.58740234	+3.80126953	+2820	+11.50488281	-3.11132813	-2.75097656	+14.58984375	-4.81201172	-43.61572266	+2368
+1457971469.39430000	+13.77685547	-1.15136719	-2.03906250	+29.50927734	+1.27441406	-43.98925781	+2900	+13.82080078	+0.21972656	-1.28320313	+3.93310547	-24.63134766	+4.06494141	+2832	+11.53564453	-3.03662109	-2.72021484	+14.47998047	-4.89990234	-43.35205078	+2364
+1457971469.39850000	+13.80322266	-1.07666016	-1.99511719	+29.37744141	+1.18652344	-43.83544922	+2908	+13.84716797	+0.29882813	-1.22167969	+3.91113281	-24.78515625	+4.35058594	+2848	+11.56201172	-2.95751953	-2.69384766	+14.41406250	-4.98779297	-43.08837891	+2356
+1457971469.40269990	+13.82519531	-1.01953125	-1.94677734	+29.15771484	+1.09863281	-43.68164063	+2920	+13.87353516	+0.36035156	-1.15576172	+3.77929688	-24.91699219	+4.63623047	+2860	+11.58837891	-2.89599609	-2.66748047	+14.28222656	-5.05371094	-42.82470703	+2348
+1457971469.40680000	+13.85156250	-0.96240234	-1.90722656	+28.93798828	+1.07666016	-43.52783203	+2924	+13.90429688	+0.42187500	-1.10742188	+3.64746094	-24.96093750	+4.89990234	+2868	+11.61914063	-2.83007813	-2.63671875	+14.15039063	-5.11962891	-42.58300781	+2340
+1457971469.41100000	+13.87792969	-0.89648438	-1.86767578	+28.80615234	+1.03271484	-43.37402344	+2936	+13.93505859	+0.48779297	-1.05468750	+3.60351563	-25.02685547	+5.16357422	+2880	+11.64550781	-2.75976563	-2.60595703	+14.10644531	-5.18554688	-42.31933594	+2332
+1457971469.41520000	+13.90429688	-0.84814453	-1.82373047	+28.56445313	+1.01074219	-43.24218750	+2944	+13.96142578	+0.54052734	-1.00195313	+3.47167969	-25.09277344	+5.44921875	+2892	+11.67187500	-2.69824219	-2.57958984	+14.01855469	-5.22949219	-42.05566406	+2324
+1457971469.42350010	+13.95263672	-0.74707031	-1.76220703	+28.12500000	+1.07666016	-42.91259766	+2960	+14.00976563	+0.65478516	-0.92285156	+3.25195313	-25.04882813	+5.97656250	+2908	+11.72021484	-2.57080078	-2.52685547	+13.86474609	-5.29541016	-41.52832031	+2312
+1457971469.42770000	+13.97900391	-0.70312500	-1.73144531	+27.88330078	+1.12060547	-42.73681641	+2964	+14.03173828	+0.69433594	-0.88330078	+3.05419922	-25.04882813	+6.26220703	+2912	+11.74658203	-2.51367188	-2.50048828	+13.77685547	-5.33935547	-41.26464844	+2304
+1457971469.43179990	+14.00097656	-0.65917969	-1.70068359	+27.64160156	+1.16455078	-42.56103516	+2972	+14.05810547	+0.73828125	-0.85693359	+2.85644531	-24.93896484	+6.56982422	+2920	+11.76855469	-2.45654297	-2.47412109	+13.68896484	-5.38330078	-41.00097656	+2296
+1457971469.43600010	+14.02734375	-0.61083984	-1.66992188	+27.42187500	+1.20849609	-42.38525391	+2976	+14.08447266	+0.78222656	-0.82617188	+2.70263672	-24.89501953	+6.87744141	+2928	+11.79052734	-2.39501953	-2.44335938	+13.62304688	-5.47119141	-40.73730469	+2288
+1457971469.44010000	+14.05371094	-0.57568359	-1.63916016	+27.13623047	+1.25244141	-42.18750000	+2980	+14.11083984	+0.81738281	-0.79541016	+2.46093750	-24.85107422	+7.18505859	+2932	+11.81250000	-2.34228516	-2.41259766	+13.51318359	-5.53710938	-40.49560547	+2280
+1457971469.44429990	+14.08007813	-0.54052734	-1.61279297	+26.85058594	+1.31835938	-42.01171875	+2984	+14.13720703	+0.84814453	-0.77343750	+2.19726563	-24.71923828	+7.49267578	+2936	+11.83886719	-2.28955078	-2.38623047	+13.40332031	-5.60302734	-40.20996094	+2272
+1457971469.44849990	+14.10644531	-0.50097656	-1.58642578	+26.58691406	+1.42822266	-41.81396484	+2984	+14.16357422	+0.88330078	-0.75146484	+1.99951172	-24.63134766	+7.80029297	+2940	+11.85644531	-2.23681641	-2.35986328	+13.31542969	-5.66894531	-39.96826172	+2264
+1457971469.45260000	+14.13281250	-0.47460938	-1.56445313	+26.23535156	+1.53808594	-41.59423828	+2980	+14.18994141	+0.90966797	-0.72949219	+1.71386719	-24.52148438	+8.12988281	+2944	+11.87841797	-2.18847656	-2.33349609	+13.16162109	-5.73486328	-39.68261719	+2256
+1457971469.45680000	+14.15917969	-0.44384766	-1.54248047	+25.90576172	+1.69189453	-41.35253906	+2976	+14.21630859	+0.93603516	-0.71630859	+1.45019531	-24.34570313	+8.43750000	+2948	+11.90039063	-2.14013672	-2.31152344	+13.02978516	-5.75683594	-39.39697266	+2248
+1457971469.46100000	+14.18115234	-0.41308594	-1.52050781	+25.57617188	+1.80175781	-41.15478516	+2972	+14.23828125	+0.96240234	-0.69433594	+1.16455078	-24.23583984	+8.74511719	+2952	+11.91796875	-2.09179688	-2.28955078	+12.89794922	-5.80078125	-39.15527344	+2240
+1457971469.46510000	+14.20751953	-0.39111328	-1.49853516	+25.20263672	+1.91162109	-40.91308594	+2968	+14.26464844	+0.97998047	-0.67675781	+0.81298828	-24.14794922	+9.07470703	+2956	+11.93554688	-2.05224609	-2.26318359	+12.72216797	-5.86669922	-38.89160156	+2232
+1457971469.46930000	+14.22949219	-0.36914063	-1.48095703	+24.82910156	+2.04345703	-40.67138672	+2964	+14.29101563	+0.99316406	-0.66357422	+0.48339844	-23.99414063	+9.40429688	+2960	+11.95312500	-2.00830078	-2.24560547	+12.54638672	-5.88867188	-38.60595703	+2224
+1457971469.47350000	+14.25146484	-0.34277344	-1.45898438	+24.49951172	+2.15332031	-40.45166016	+2964	+14.31738281	+1.01513672	-0.64160156	+0.13183594	-23.95019531	+9.73388672	+2968	+11.97070313	-1.96435547	-2.22363281	+12.34863281	-5.93261719	-38.36425781	+2216
+1457971469.47760010	+14.27783203	-0.32958984	-1.43701172	+24.06005859	+2.26318359	-40.23193359	+2960	+14.34814453	+1.02832031	-0.61523438	-0.21972656	-23.90625000	+10.04150391	+2976	+11.98828125	-1.93359375	-2.20166016	+12.10693359	-5.99853516	-38.12255859	+2208
+1457971469.48180010	+14.29980469	-0.32080078	-1.42822266	+23.62060547	+2.46093750	-39.99023438	+2952	+14.37011719	+1.04150391	-0.59765625	-0.57128906	-23.84033203	+10.32714844	+2980	+12.00146484	-1.89843750	-2.18847656	+11.88720703	-5.95458984	-37.88085938	+2196
+1457971469.48600010	+14.32177734	-0.30322266	-1.41064453	+23.22509766	+2.57080078	-39.77050781	+2948	+14.39648438	+1.05468750	-0.57128906	-0.94482422	-23.84033203	+10.65673828	+2988	+12.01904297	-1.86767578	-2.17529297	+11.64550781	-5.97656250	-37.66113281	+2188
+1457971469.49009990	+14.33935547	-0.29882813	-1.39306641	+22.78564453	+2.65869141	-39.57275391	+2948	+14.42285156	+1.06787109	-0.54492188	-1.34033203	-23.84033203	+10.94238281	+2992	+12.03222656	-1.83691406	-2.16210938	+11.38183594	-5.97656250	-37.44140625	+2180
+1457971469.49850010	+14.37451172	-0.27685547	-1.36669922	+21.92871094	+2.90039063	-39.17724609	+2944	+14.46240234	+1.08544922	-0.49218750	-2.17529297	-23.92822266	+11.55761719	+3012	+12.06298828	-1.78417969	-2.14453125	+10.85449219	-5.95458984	-37.02392578	+2160
+1457971469.50260000	+14.38769531	-0.27685547	-1.34472656	+21.44531250	+2.94433594	-39.00146484	+2944	+14.48437500	+1.08984375	-0.45263672	-2.61474609	-24.03808594	+11.86523438	+3024	+12.07617188	-1.76220703	-2.13574219	+10.54687500	-5.95458984	-36.84814453	+2148
+1457971469.50679990	+14.40527344	-0.27685547	-1.34033203	+20.98388672	+3.07617188	-38.80371094	+2944	+14.50634766	+1.09423828	-0.42187500	-3.05419922	-24.14794922	+12.15087891	+3036	+12.08935547	-1.74462891	-2.13134766	+10.26123047	-5.91064453	-36.67236328	+2136
+1457971469.51090000	+14.42285156	-0.27246094	-1.31835938	+20.56640625	+3.07617188	-38.67187500	+2948	+14.53271484	+1.10302734	-0.38232422	-3.51562500	-24.30175781	+12.48046875	+3048	+12.10253906	-1.72265625	-2.12255859	+9.99755859	-5.95458984	-36.54052734	+2128
+1457971469.51510000	+14.44042969	-0.27685547	-1.30078125	+20.10498047	+3.07617188	-38.54003906	+2952	+14.55468750	+1.10302734	-0.34277344	-3.99902344	-24.47753906	+12.78808594	+3060	+12.11572266	-1.70947266	-2.11376953	+9.66796875	-5.97656250	-36.40869141	+2116
+1457971469.51930000	+14.44921875	-0.28125000	-1.29638672	+19.62158203	+3.18603516	-38.38623047	+2952	+14.57226563	+1.10742188	-0.31201172	-4.48242188	-24.58740234	+13.09570313	+3072	+12.12451172	-1.69628906	-2.11376953	+9.36035156	-5.95458984	-36.27685547	+2104
+1457971469.52340010	+14.46240234	-0.28125000	-1.27441406	+19.22607422	+3.14208984	-38.29833984	+2956	+14.58984375	+1.10742188	-0.27685547	-4.98779297	-24.76318359	+13.42529297	+3084	+12.13769531	-1.67431641	-2.10937500	+9.11865234	-5.99853516	-36.16699219	+2096
+1457971469.53180000	+14.48437500	-0.29003906	-1.24365234	+18.36914063	+3.09814453	-38.05664063	+2972	+14.62060547	+1.10302734	-0.21093750	-6.06445313	-25.00488281	+14.12841797	+3108	+12.15966797	-1.64794922	-2.10058594	+8.56933594	-6.06445313	-35.96923828	+2076
+1457971469.53590010	+14.49755859	-0.28564453	-1.22607422	+18.01757813	+2.98828125	-37.96875000	+2980	+14.63818359	+1.09863281	-0.18017578	-6.65771484	-25.15869141	+14.52392578	+3124	+12.16845703	-1.63037109	-2.09179688	+8.34960938	-6.15234375	-35.88134766	+2068
+1457971469.54010010	+14.51074219	-0.29003906	-1.20410156	+17.62207031	+2.87841797	-37.88085938	+2992	+14.65136719	+1.08984375	-0.14501953	-7.25097656	-25.31250000	+14.91943359	+3140	+12.18164063	-1.61718750	-2.08300781	+8.08593750	-6.26220703	-35.81542969	+2060
+1457971469.54430010	+14.51953125	-0.29443359	-1.19091797	+17.22656250	+2.83447266	-37.77099609	+3000	+14.66894531	+1.08544922	-0.12304688	-7.88818359	-25.40039063	+15.31494141	+3152	+12.19042969	-1.60839844	-2.07421875	+7.82226563	-6.35009766	-35.77148438	+2052
+1457971469.54839990	+14.53710938	-0.29003906	-1.17333984	+16.91894531	+2.70263672	-37.68310547	+3012	+14.68652344	+1.07226563	-0.10107422	-8.52539063	-25.42236328	+15.73242188	+3168	+12.19921875	-1.59082031	-2.06542969	+7.64648438	-6.48193359	-35.68359375	+2044
+1457971469.55259990	+14.55029297	-0.29443359	-1.15136719	+16.58935547	+2.57080078	-37.59521484	+3020	+14.69970703	+1.06347656	-0.08349609	-9.20654297	-25.44433594	+16.14990234	+3180	+12.20800781	-1.57763672	-2.05224609	+7.47070313	-6.59179688	-35.63964844	+2040
+1457971469.55679990	+14.55908203	-0.29443359	-1.14257813	+16.28173828	+2.50488281	-37.50732422	+3028	+14.71289063	+1.05029297	-0.07910156	-9.86572266	-25.37841797	+16.61132813	+3188	+12.21679688	-1.56005859	-2.04345703	+7.27294922	-6.70166016	-35.57373047	+2032
+1457971469.56090000	+14.56787109	-0.29003906	-1.12500000	+16.01806641	+2.37304688	-37.41943359	+3036	+14.72607422	+1.03271484	-0.07031250	-10.65673828	-25.33447266	+17.07275391	+3200	+12.22558594	-1.54248047	-2.03027344	+7.14111328	-6.83349609	-35.50781250	+2028
+1457971469.56510000	+14.57666016	-0.28564453	-1.10742188	+15.75439453	+2.24121094	-37.30957031	+3044	+14.73486328	+1.01513672	-0.06152344	-11.42578125	-25.29052734	+17.55615234	+3212	+12.22998047	-1.52929688	-2.02148438	+6.98730469	-6.96533203	-35.46386719	+2024
+1457971469.56929990	+14.58544922	-0.28564453	-1.09423828	+15.49072266	+2.10937500	-37.19970703	+3048	+14.74804688	+1.00195313	-0.05712891	-12.21679688	-25.18066406	+18.06152344	+3224	+12.23437500	-1.51171875	-2.00830078	+6.83349609	-7.09716797	-35.39794922	+2020
+1457971469.57340000	+14.59863281	-0.28125000	-1.07666016	+15.29296875	+1.99951172	-37.06787109	+3056	+14.76123047	+0.97558594	-0.05273438	-13.09570313	-25.09277344	+18.58886719	+3236	+12.24316406	-1.49414063	-1.99511719	+6.76757813	-7.25097656	-35.33203125	+2016
+1457971469.57760000	+14.60742188	-0.28125000	-1.06347656	+15.02929688	+1.88964844	-36.97998047	+3060	+14.77441406	+0.95800781	-0.04833984	-13.95263672	-24.98291016	+19.11621094	+3248	+12.24755859	-1.48095703	-1.98193359	+6.63574219	-7.38281250	-35.28808594	+2012
+1457971469.58180000	+14.61621094	-0.28125000	-1.04589844	+14.78759766	+1.77978516	-36.89208984	+3064	+14.78320313	+0.93603516	-0.04394531	-14.83154297	-24.85107422	+19.66552734	+3256	+12.25195313	-1.46777344	-1.96875000	+6.50390625	-7.51464844	-35.26611328	+2008
+1457971469.58590010	+14.62500000	-0.27685547	-1.03710938	+14.61181641	+1.77978516	-36.78222656	+3064	+14.79199219	+0.90527344	-0.04394531	-15.79833984	-24.69726563	+20.21484375	+3268	+12.26074219	-1.45458984	-1.95996094	+6.43798828	-7.60253906	-35.20019531	+2004
+1457971469.59010000	+14.63378906	-0.27246094	-1.03271484	+14.41406250	+1.77978516	-36.67236328	+3068	+14.80078125	+0.88330078	-0.04394531	-16.72119141	-24.52148438	+20.76416016	+3276	+12.26513672	-1.44140625	-1.94677734	+6.32812500	-7.69042969	-35.13427734	+2004
+1457971469.59840010	+14.63818359	-0.26806641	-1.01074219	+14.04052734	+1.75781250	-36.45263672	+3072	+14.81396484	+0.83056641	-0.03515625	-18.72070313	-24.21386719	+21.95068359	+3296	+12.26953125	-1.41503906	-1.93359375	+6.19628906	-7.82226563	-35.04638672	+1996
+1457971469.60260010	+14.64257813	-0.26806641	-1.00195313	+13.84277344	+1.82373047	-36.36474609	+3076	+14.81835938	+0.80419922	-0.02636719	-19.73144531	-24.08203125	+22.54394531	+3304	+12.27392578	-1.40625000	-1.92480469	+6.10839844	-7.88818359	-35.02441406	+1992
+1457971469.60669990	+14.64697266	-0.26806641	-0.98876953	+13.64501953	+1.80175781	-36.32080078	+3076	+14.82275391	+0.77783203	-0.01318359	-20.76416016	-23.97216797	+23.15917969	+3316	+12.27392578	-1.40185547	-1.91601563	+6.02050781	-7.93212891	-35.00244141	+1988
+1457971469.61089990	+14.65136719	-0.26806641	-0.97998047	+13.46923828	+1.93359375	-36.21093750	+3080	+14.83154297	+0.75146484	-0.00439453	-21.77490234	-23.81835938	+23.73046875	+3324	+12.27832031	-1.38867188	-1.90722656	+5.95458984	-7.97607422	-34.98046875	+1988
+1457971469.61509990	+14.65576172	-0.26806641	-0.97558594	+13.27148438	+2.06542969	-36.16699219	+3080	+14.83593750	+0.72949219	+0.00439453	-22.76367188	-23.66455078	+24.27978516	+3332	+12.28271484	-1.38867188	-1.90283203	+5.86669922	-7.97607422	-34.95849609	+1984
+1457971469.61920000	+14.65576172	-0.26806641	-0.96679688	+13.07373047	+2.21923828	-36.16699219	+3080	+14.83593750	+0.70312500	+0.01757813	-23.75244141	-23.51074219	+24.82910156	+3340	+12.28710938	-1.38427734	-1.89843750	+5.80078125	-7.97607422	-34.98046875	+1976
+1457971469.62340000	+14.65136719	-0.27246094	-0.96240234	+12.89794922	+2.41699219	-36.16699219	+3080	+14.84033203	+0.68115234	+0.03076172	-24.76318359	-23.37890625	+25.35644531	+3348	+12.28710938	-1.37988281	-1.89404297	+5.73486328	-7.95410156	-34.98046875	+1972
+1457971469.62760000	+14.65136719	-0.26806641	-0.95800781	+12.72216797	+2.61474609	-36.14501953	+3080	+14.84033203	+0.65917969	+0.04394531	-25.72998047	-23.22509766	+25.86181641	+3356	+12.28710938	-1.37988281	-1.89404297	+5.66894531	-7.91015625	-34.98046875	+1968
+1457971469.63170000	+14.64697266	-0.26806641	-0.95361328	+12.54638672	+2.79052734	-36.16699219	+3084	+14.84033203	+0.63720703	+0.06152344	-26.67480469	-23.09326172	+26.36718750	+3364	+12.29150391	-1.37548828	-1.88964844	+5.60302734	-7.88818359	-35.00244141	+1964
+1457971469.63590000	+14.64697266	-0.26806641	-0.94482422	+12.32666016	+2.98828125	-36.18896484	+3088	+14.83593750	+0.61962891	+0.07470703	-27.61962891	-22.91748047	+26.85058594	+3372	+12.29150391	-1.37548828	-1.88964844	+5.53710938	-7.86621094	-35.00244141	+1956
+1457971469.64010000	+14.64697266	-0.27246094	-0.94042969	+12.12890625	+3.20800781	-36.25488281	+3092	+14.83593750	+0.60205078	+0.08349609	-28.52050781	-22.76367188	+27.24609375	+3376	+12.29150391	-1.37548828	-1.88525391	+5.47119141	-7.82226563	-35.02441406	+1952
+1457971469.64420010	+14.64257813	-0.27246094	-0.93164063	+11.90917969	+3.42773438	-36.32080078	+3100	+14.83593750	+0.58007813	+0.09667969	-29.42138672	-22.60986328	+27.64160156	+3384	+12.29150391	-1.37548828	-1.88085938	+5.40527344	-7.80029297	-35.04638672	+1944
+1457971469.64840010	+14.64257813	-0.27685547	-0.93164063	+11.64550781	+3.66943359	-36.40869141	+3104	+14.83154297	+0.56250000	+0.10546875	-30.27832031	-22.39013672	+27.99316406	+3388	+12.29150391	-1.37548828	-1.88085938	+5.33935547	-7.77832031	-35.06835938	+1940
+1457971469.65260000	+14.64257813	-0.27685547	-0.92724609	+11.42578125	+3.93310547	-36.49658203	+3112	+14.83154297	+0.54931641	+0.10986328	-31.11328125	-22.17041016	+28.30078125	+3392	+12.29589844	-1.37109375	-1.87646484	+5.27343750	-7.75634766	-35.09033203	+1936
+1457971469.66090010	+14.63378906	-0.28125000	-0.92724609	+10.89843750	+4.46044922	-36.67236328	+3128	+14.82714844	+0.52294922	+0.11865234	-32.78320313	-21.73095703	+28.89404297	+3400	+12.29150391	-1.36669922	-1.87207031	+5.16357422	-7.66845703	-35.09033203	+1924
+1457971469.66500000	+14.62939453	-0.28125000	-0.92724609	+10.63476563	+4.72412109	-36.73828125	+3132	+14.81835938	+0.50537109	+0.11865234	-33.61816406	-21.46728516	+29.15771484	+3404	+12.29150391	-1.36669922	-1.87207031	+5.09765625	-7.62451172	-35.09033203	+1920
+1457971469.66919990	+14.62939453	-0.28125000	-0.92285156	+10.34912109	+4.96582031	-36.80419922	+3140	+14.81835938	+0.49218750	+0.11865234	-34.43115234	-21.20361328	+29.39941406	+3408	+12.29150391	-1.35791016	-1.86767578	+5.03173828	-7.60253906	-35.06835938	+1916
+1457971469.67339990	+14.62939453	-0.28125000	-0.92285156	+10.04150391	+5.22949219	-36.87011719	+3148	+14.81835938	+0.47460938	+0.11425781	-35.28808594	-20.89599609	+29.61914063	+3416	+12.29150391	-1.35351563	-1.86328125	+4.96582031	-7.60253906	-35.04638672	+1912
+1457971469.67750000	+14.62939453	-0.28564453	-0.91845703	+9.71191406	+5.49316406	-36.93603516	+3152	+14.81835938	+0.45703125	+0.10546875	-36.10107422	-20.56640625	+29.81689453	+3420	+12.28710938	-1.34912109	-1.85888672	+4.89990234	-7.60253906	-35.02441406	+1908
+1457971469.68170000	+14.62939453	-0.29003906	-0.91845703	+9.38232422	+5.75683594	-36.97998047	+3156	+14.81835938	+0.44384766	+0.09667969	-36.93603516	-20.23681641	+29.99267578	+3428	+12.28710938	-1.34472656	-1.85449219	+4.81201172	-7.58056641	-34.98046875	+1904
+1457971469.68590000	+14.62939453	-0.29443359	-0.92285156	+9.03076172	+6.08642578	-37.02392578	+3160	+14.81835938	+0.42626953	+0.08789063	-37.77099609	-19.88525391	+30.14648438	+3432	+12.28710938	-1.33593750	-1.85009766	+4.74609375	-7.58056641	-34.93652344	+1904
+1457971469.69000010	+14.62939453	-0.29443359	-0.92724609	+8.70117188	+6.43798828	-37.04589844	+3164	+14.81396484	+0.40869141	+0.07031250	-38.62792969	-19.48974609	+30.30029297	+3440	+12.28271484	-1.32714844	-1.84570313	+4.65820313	-7.58056641	-34.87060547	+1900
+1457971469.69840000	+14.62939453	-0.29882813	-0.93603516	+8.04199219	+7.05322266	-37.04589844	+3164	+14.81396484	+0.36914063	+0.04394531	-40.34179688	-18.74267578	+30.56396484	+3452	+12.27832031	-1.30957031	-1.83251953	+4.50439453	-7.58056641	-34.73876953	+1900
+1457971469.70670010	+14.62939453	-0.31201172	-0.93603516	+7.31689453	+7.64648438	-37.04589844	+3164	+14.81835938	+0.32958984	+0.01757813	-42.07763672	-18.01757813	+30.73974609	+3460	+12.27392578	-1.29199219	-1.82373047	+4.32861328	-7.60253906	-34.58496094	+1900
+1457971469.71499990	+14.63378906	-0.31640625	-0.93603516	+6.65771484	+8.23974609	-37.04589844	+3160	+14.82275391	+0.29443359	-0.01318359	-43.74755859	-17.29248047	+30.78369141	+3468	+12.26953125	-1.27441406	-1.80615234	+4.10888672	-7.64648438	-34.40917969	+1900
+1457971469.71919990	+14.63378906	-0.32519531	-0.94042969	+6.30615234	+8.56933594	-37.04589844	+3156	+14.82275391	+0.27685547	-0.02197266	-44.56054688	-17.00683594	+30.78369141	+3472	+12.26953125	-1.26562500	-1.80175781	+3.99902344	-7.66845703	-34.34326172	+1904
+1457971469.72340010	+14.62939453	-0.32519531	-0.94042969	+6.02050781	+8.85498047	-37.04589844	+3152	+14.82275391	+0.26367188	-0.03515625	-45.32958984	-16.69921875	+30.73974609	+3472	+12.26513672	-1.25683594	-1.79736328	+3.88916016	-7.66845703	-34.29931641	+1904
+1457971469.72750000	+14.62939453	-0.33398438	-0.94042969	+5.69091797	+9.11865234	-37.04589844	+3152	+14.82275391	+0.25048828	-0.04833984	-46.07666016	-16.41357422	+30.65185547	+3476	+12.26513672	-1.25244141	-1.79296875	+3.77929688	-7.66845703	-34.23339844	+1904
+1457971469.73169990	+14.62939453	-0.33837891	-0.94482422	+5.38330078	+9.40429688	-37.06787109	+3148	+14.82275391	+0.23730469	-0.05273438	-46.84570313	-16.21582031	+30.60791016	+3476	+12.26513672	-1.24365234	-1.79296875	+3.66943359	-7.66845703	-34.18945313	+1904
+1457971469.74000000	+14.62500000	-0.34716797	-0.93164063	+4.81201172	+9.79980469	-37.15576172	+3144	+14.82714844	+0.21533203	-0.05712891	-48.25195313	-15.86425781	+30.45410156	+3472	+12.26074219	-1.23486328	-1.78417969	+3.40576172	-7.69042969	-34.12353516	+1900
+1457971469.74420000	+14.62500000	-0.35156250	-0.93164063	+4.50439453	+10.01953125	-37.19970703	+3144	+14.82714844	+0.20654297	-0.05273438	-48.95507813	-15.75439453	+30.38818359	+3472	+12.26074219	-1.23486328	-1.78417969	+3.27392578	-7.69042969	-34.12353516	+1900
+1457971469.74830010	+14.62500000	-0.35595703	-0.92724609	+4.21875000	+10.21728516	-37.26562500	+3140	+14.82714844	+0.20654297	-0.05273438	-49.54833984	-15.62255859	+30.27832031	+3468	+12.26513672	-1.23046875	-1.77978516	+3.16406250	-7.66845703	-34.12353516	+1900
+1457971469.75250010	+14.62060547	-0.36035156	-0.92285156	+3.95507813	+10.39306641	-37.30957031	+3136	+14.82714844	+0.20214844	-0.04833984	-50.16357422	-15.49072266	+30.14648438	+3468	+12.26513672	-1.23046875	-1.77978516	+3.03222656	-7.64648438	-34.12353516	+1896
+1457971469.75670000	+14.61621094	-0.36474609	-0.92724609	+3.66943359	+10.63476563	-37.37548828	+3136	+14.82714844	+0.19335938	-0.04833984	-50.75683594	-15.35888672	+30.03662109	+3468	+12.26513672	-1.23046875	-1.77978516	+2.92236328	-7.62451172	-34.12353516	+1892
+1457971469.76500010	+14.60302734	-0.36914063	-0.92285156	+3.14208984	+10.96435547	-37.48535156	+3136	+14.82275391	+0.18896484	-0.02636719	-51.89941406	-15.22705078	+30.01464844	+3468	+12.26074219	-1.23046875	-1.78417969	+2.68066406	-7.53662109	-34.14550781	+1888
+1457971469.77329990	+14.59863281	-0.37353516	-0.91845703	+2.63671875	+11.29394531	-37.57324219	+3140	+14.81835938	+0.18896484	-0.01757813	-52.97607422	-14.96337891	+30.01464844	+3472	+12.26074219	-1.22607422	-1.78417969	+2.48291016	-7.47070313	-34.16748047	+1880
+1457971469.77749990	+14.59863281	-0.37792969	-0.91845703	+2.37304688	+11.44775391	-37.61718750	+3140	+14.81835938	+0.18017578	-0.00878906	-53.50341797	-14.83154297	+30.08056641	+3472	+12.26074219	-1.22607422	-1.78417969	+2.39501953	-7.40478516	-34.18945313	+1876
+1457971469.78169990	+14.59423828	-0.38232422	-0.91845703	+2.10937500	+11.62353516	-37.63916016	+3144	+14.81396484	+0.17578125	-0.01318359	-54.05273438	-14.58984375	+30.08056641	+3476	+12.26074219	-1.22607422	-1.78417969	+2.28515625	-7.38281250	-34.18945313	+1872
+1457971469.78580000	+14.58984375	-0.38232422	-0.91845703	+1.86767578	+11.82128906	-37.66113281	+3148	+14.81396484	+0.17578125	-0.01318359	-54.49218750	-14.41406250	+30.19042969	+3476	+12.25634766	-1.22167969	-1.78417969	+2.24121094	-7.29492188	-34.18945313	+1868
+1457971469.79000000	+14.58544922	-0.38232422	-0.92285156	+1.64794922	+12.04101563	-37.66113281	+3152	+14.80957031	+0.16699219	-0.01318359	-54.99755859	-14.17236328	+30.30029297	+3476	+12.25634766	-1.21728516	-1.78417969	+2.17529297	-7.22900391	-34.18945313	+1864
+1457971469.79419990	+14.58105469	-0.38232422	-0.92724609	+1.42822266	+12.23876953	-37.61718750	+3156	+14.80517578	+0.15820313	-0.02636719	-55.48095703	-13.84277344	+30.38818359	+3480	+12.25195313	-1.21289063	-1.77978516	+2.13134766	-7.16308594	-34.16748047	+1860
+1457971469.79830000	+14.57666016	-0.37792969	-0.92724609	+1.23046875	+12.43652344	-37.59521484	+3160	+14.80078125	+0.15820313	-0.03076172	-55.92041016	-13.55712891	+30.58593750	+3480	+12.25195313	-1.20849609	-1.77978516	+2.10937500	-7.07519531	-34.14550781	+1856
+1457971469.80670000	+14.57226563	-0.37792969	-0.92724609	+0.85693359	+12.78808594	-37.46337891	+3164	+14.79638672	+0.13183594	-0.04833984	-56.88720703	-12.89794922	+30.91552734	+3480	+12.24316406	-1.19531250	-1.77099609	+2.04345703	-6.92138672	-34.05761719	+1852
+1457971469.81080010	+14.57666016	-0.37353516	-0.93164063	+0.72509766	+13.00781250	-37.37548828	+3168	+14.79199219	+0.12744141	-0.06591797	-57.26074219	-12.52441406	+31.06933594	+3480	+12.23876953	-1.19091797	-1.76660156	+2.04345703	-6.83349609	-33.99169922	+1848
+1457971469.81500010	+14.57666016	-0.37353516	-0.93164063	+0.54931641	+13.20556641	-37.28759766	+3164	+14.78759766	+0.11425781	-0.07910156	-57.67822266	-12.17285156	+31.22314453	+3480	+12.23437500	-1.18212891	-1.76220703	+2.04345703	-6.72363281	-33.92578125	+1848
+1457971469.81909990	+14.57226563	-0.37792969	-0.93603516	+0.37353516	+13.42529297	-37.19970703	+3164	+14.78320313	+0.10107422	-0.09667969	-58.09570313	-11.79931641	+31.37695313	+3480	+12.22998047	-1.17773438	-1.75781250	+2.04345703	-6.61376953	-33.83789063	+1848
+1457971469.82329990	+14.56787109	-0.37353516	-0.94042969	+0.24169922	+13.62304688	-37.08984375	+3164	+14.77880859	+0.09667969	-0.10986328	-58.44726563	-11.44775391	+31.53076172	+3476	+12.22558594	-1.16894531	-1.75341797	+2.04345703	-6.48193359	-33.75000000	+1848
+1457971469.83160000	+14.56787109	-0.36914063	-0.94482422	+0.00000000	+14.01855469	-36.84814453	+3160	+14.76562500	+0.06152344	-0.13623047	-59.21630859	-10.76660156	+31.83837891	+3476	+12.21240234	-1.15576172	-1.74023438	+2.04345703	-6.19628906	-33.55224609	+1848
+1457971469.83579990	+14.56347656	-0.36474609	-0.94482422	-0.06591797	+14.17236328	-36.73828125	+3156	+14.76123047	+0.05273438	-0.14941406	-59.52392578	-10.43701172	+31.94824219	+3472	+12.20800781	-1.14697266	-1.73583984	+2.02148438	-6.04248047	-33.44238281	+1848
+1457971469.84410000	+14.55908203	-0.37353516	-0.94482422	-0.35156250	+14.47998047	-36.54052734	+3144	+14.75244141	+0.03076172	-0.16699219	-60.13916016	-9.93164063	+32.14599609	+3468	+12.19482422	-1.13818359	-1.72265625	+1.97753906	-5.71289063	-33.22265625	+1848
+1457971469.84830000	+14.55908203	-0.37792969	-0.94482422	-0.46142578	+14.61181641	-36.45263672	+3140	+14.74804688	+0.02636719	-0.17578125	-60.35888672	-9.68994141	+32.21191406	+3464	+12.18603516	-1.13378906	-1.71826172	+1.93359375	-5.51513672	-33.13476563	+1844
+1457971469.85250000	+14.55468750	-0.38232422	-0.94042969	-0.59326172	+14.74365234	-36.38671875	+3132	+14.74365234	+0.01318359	-0.18457031	-60.60058594	-9.49218750	+32.25585938	+3460	+12.18164063	-1.13378906	-1.71386719	+1.88964844	-5.31738281	-33.02490234	+1844
+1457971469.85660000	+14.55029297	-0.38232422	-0.94921875	-0.72509766	+14.94140625	-36.32080078	+3132	+14.73925781	+0.00439453	-0.18457031	-60.86425781	-9.33837891	+32.32177734	+3456	+12.17724609	-1.12939453	-1.71386719	+1.84570313	-5.14160156	-32.95898438	+1844
+1457971469.86080000	+14.54589844	-0.38671875	-0.94921875	-0.85693359	+15.05126953	-36.25488281	+3124	+14.73486328	+0.00000000	-0.18457031	-61.04003906	-9.20654297	+32.40966797	+3452	+12.17285156	-1.12939453	-1.70947266	+1.80175781	-4.92187500	-32.89306641	+1840
+1457971469.86500000	+14.54150391	-0.39550781	-0.95361328	-0.98876953	+15.16113281	-36.21093750	+3124	+14.72607422	-0.00878906	-0.18017578	-61.21582031	-9.09667969	+32.47558594	+3448	+12.16406250	-1.13378906	-1.70947266	+1.71386719	-4.72412109	-32.82714844	+1840
+1457971469.86910010	+14.53710938	-0.39990234	-0.95361328	-1.12060547	+15.27099609	-36.16699219	+3120	+14.72607422	-0.01318359	-0.18017578	-61.41357422	-9.00878906	+32.51953125	+3444	+12.16406250	-1.13818359	-1.70947266	+1.64794922	-4.52636719	-32.78320313	+1836
+1457971469.87330010	+14.53271484	-0.40429688	-0.95361328	-1.25244141	+15.35888672	-36.12304688	+3116	+14.72167969	-0.01318359	-0.18017578	-61.50146484	-8.92089844	+32.58544922	+3436	+12.15527344	-1.14257813	-1.70947266	+1.58203125	-4.32861328	-32.76123047	+1836
+1457971469.87750010	+14.53271484	-0.41308594	-0.95361328	-1.42822266	+15.44677734	-36.10107422	+3116	+14.72167969	-0.01757813	-0.17578125	-61.61132813	-8.85498047	+32.62939453	+3432	+12.15527344	-1.14697266	-1.71386719	+1.49414063	-4.13085938	-32.71728516	+1832
+1457971469.88579990	+14.52392578	-0.43505859	-0.96679688	-1.71386719	+15.71044922	-36.07910156	+3124	+14.72167969	-0.01757813	-0.17138672	-61.76513672	-8.76708984	+32.78320313	+3428	+12.14648438	-1.16015625	-1.71826172	+1.36230469	-3.71337891	-32.69531250	+1828
+1457971469.89000010	+14.51953125	-0.44384766	-0.97558594	-1.84570313	+15.84228516	-36.03515625	+3128	+14.71728516	-0.02636719	-0.16699219	-61.87500000	-8.72314453	+32.87109375	+3428	+12.14208984	-1.16894531	-1.72265625	+1.29638672	-3.49365234	-32.67333984	+1828
+1457971469.89410000	+14.51513672	-0.45263672	-0.98437500	-1.97753906	+15.99609375	-35.99121094	+3132	+14.71728516	-0.03515625	-0.17138672	-61.98486328	-8.63525391	+32.91503906	+3428	+12.13769531	-1.17773438	-1.73144531	+1.23046875	-3.25195313	-32.67333984	+1824
+1457971469.89829990	+14.51074219	-0.45703125	-0.99316406	-2.06542969	+16.10595703	-35.94726563	+3140	+14.71289063	-0.03955078	-0.17138672	-62.00683594	-8.56933594	+33.00292969	+3424	+12.13330078	-1.18212891	-1.73583984	+1.18652344	-3.05419922	-32.65136719	+1820
+1457971469.90240000	+14.50634766	-0.47021484	-1.00195313	-2.19726563	+16.21582031	-35.90332031	+3144	+14.71289063	-0.04833984	-0.17138672	-62.07275391	-8.52539063	+33.13476563	+3424	+12.12890625	-1.19091797	-1.74023438	+1.09863281	-2.83447266	-32.65136719	+1816
+1457971469.90660000	+14.50634766	-0.48339844	-1.01074219	-2.32910156	+16.34765625	-35.85937500	+3152	+14.71289063	-0.05712891	-0.18017578	-62.11669922	-8.43750000	+33.17871094	+3424	+12.12451172	-1.20410156	-1.74902344	+1.03271484	-2.61474609	-32.65136719	+1816
+1457971469.91080000	+14.50634766	-0.49218750	-1.02392578	-2.41699219	+16.47949219	-35.81542969	+3160	+14.71289063	-0.05712891	-0.18896484	-62.11669922	-8.37158203	+33.24462891	+3424	+12.12451172	-1.20849609	-1.75781250	+0.98876953	-2.39501953	-32.62939453	+1812
+1457971469.91490010	+14.50195313	-0.50097656	-1.03271484	-2.50488281	+16.61132813	-35.74951172	+3168	+14.71289063	-0.07031250	-0.19775391	-62.16064453	-8.30566406	+33.31054688	+3424	+12.12011719	-1.21728516	-1.76660156	+0.96679688	-2.17529297	-32.62939453	+1808
+1457971469.92330000	+14.50195313	-0.52294922	-1.07226563	-2.65869141	+16.96289063	-35.59570313	+3184	+14.71289063	-0.09228516	-0.22851563	-62.22656250	-8.10791016	+33.39843750	+3428	+12.11132813	-1.23486328	-1.78417969	+0.90087891	-1.71386719	-32.62939453	+1804
+1457971469.92740010	+14.50195313	-0.53613281	-1.08984375	-2.72460938	+17.11669922	-35.50781250	+3188	+14.71289063	-0.10546875	-0.24169922	-62.24853516	-8.02001953	+33.44238281	+3428	+12.10253906	-1.24804688	-1.79736328	+0.87890625	-1.49414063	-32.62939453	+1804
+1457971469.93160010	+14.50195313	-0.54492188	-1.11181641	-2.76855469	+17.31445313	-35.41992188	+3196	+14.71289063	-0.12304688	-0.26806641	-62.27050781	-7.91015625	+33.44238281	+3432	+12.09814453	-1.25683594	-1.81054688	+0.87890625	-1.25244141	-32.62939453	+1804
+1457971469.93580010	+14.50195313	-0.55371094	-1.12939453	-2.76855469	+17.42431641	-35.35400391	+3200	+14.71289063	-0.13623047	-0.29003906	-62.27050781	-7.80029297	+33.46435547	+3432	+12.09375000	-1.26123047	-1.82373047	+0.87890625	-1.05468750	-32.62939453	+1804
+1457971469.93989990	+14.50634766	-0.56250000	-1.15136719	-2.81250000	+17.53417969	-35.26611328	+3200	+14.71289063	-0.15380859	-0.31640625	-62.27050781	-7.69042969	+33.46435547	+3432	+12.08935547	-1.27441406	-1.83251953	+0.87890625	-0.85693359	-32.65136719	+1804
+1457971469.94409990	+14.51074219	-0.57568359	-1.17333984	-2.83447266	+17.68798828	-35.17822266	+3204	+14.71728516	-0.17138672	-0.34716797	-62.27050781	-7.55859375	+33.46435547	+3436	+12.08496094	-1.28320313	-1.85009766	+0.87890625	-0.61523438	-32.67333984	+1804
+1457971469.94829990	+14.51074219	-0.58447266	-1.19091797	-2.83447266	+17.77587891	-35.13427734	+3204	+14.71728516	-0.19775391	-0.39550781	-62.22656250	-7.40478516	+33.42041016	+3444	+12.08056641	-1.29199219	-1.86767578	+0.90087891	-0.43945313	-32.69531250	+1808
+1457971469.95240000	+14.51513672	-0.59326172	-1.20849609	-2.81250000	+17.88574219	-35.06835938	+3204	+14.72167969	-0.21972656	-0.43945313	-62.20458984	-7.27294922	+33.39843750	+3448	+12.08056641	-1.30517578	-1.88525391	+0.92285156	-0.24169922	-32.73925781	+1808
+1457971469.96079990	+14.51953125	-0.61083984	-1.25244141	-2.79052734	+18.08349609	-34.95849609	+3200	+14.72167969	-0.28125000	-0.56250000	-62.05078125	-6.94335938	+33.24462891	+3464	+12.07617188	-1.33154297	-1.92480469	+0.98876953	+0.19775391	-32.84912109	+1816
+1457971469.96490000	+14.51953125	-0.61962891	-1.27441406	-2.76855469	+18.14941406	-34.91455078	+3200	+14.72607422	-0.30761719	-0.61962891	-61.96289063	-6.83349609	+33.22265625	+3472	+12.07177734	-1.34472656	-1.95117188	+1.01074219	+0.39550781	-32.91503906	+1824
+1457971469.96910000	+14.52392578	-0.62841797	-1.29638672	-2.74658203	+18.21533203	-34.87060547	+3196	+14.73046875	-0.33398438	-0.67675781	-61.87500000	-6.72363281	+33.13476563	+3476	+12.07177734	-1.36230469	-1.97753906	+1.03271484	+0.63720703	-33.00292969	+1832
+1457971469.97740010	+14.53710938	-0.65917969	-1.37109375	-2.68066406	+18.41308594	-34.76074219	+3196	+14.73925781	-0.38671875	-0.79101563	-61.63330078	-6.56982422	+33.09082031	+3480	+12.06738281	-1.39746094	-2.03906250	+1.05468750	+1.07666016	-33.20068359	+1848
+1457971469.98569990	+14.56347656	-0.75146484	-1.55566406	-2.57080078	+18.85253906	-34.58496094	+3220	+14.75244141	-0.43066406	-0.89208984	-61.43554688	-6.52587891	+33.06884766	+3480	+12.07177734	-1.45458984	-2.12255859	+1.03271484	+1.69189453	-33.48632813	+1872
+1457971469.99410010	+14.58105469	-0.83056641	-1.71826172	-2.54882813	+19.11621094	-34.56298828	+3236	+14.76562500	-0.47900391	-0.99755859	-61.21582031	-6.50390625	+33.02490234	+3480	+12.08056641	-1.52050781	-2.22363281	+0.96679688	+2.32910156	-33.79394531	+1896
+1457971470.00239990	+14.59863281	-0.92285156	-1.86328125	-2.72460938	+19.24804688	-34.67285156	+3252	+14.78320313	-0.54052734	-1.09423828	-61.12792969	-6.59179688	+33.06884766	+3488	+12.08935547	-1.61718750	-2.36425781	+0.72509766	+3.16406250	-34.29931641	+1936
+1457971470.01070000	+14.62060547	-1.01074219	-1.99951172	-2.94433594	+19.35791016	-34.80468750	+3268	+14.80957031	-0.60205078	-1.20410156	-61.04003906	-6.67968750	+33.06884766	+3500	+12.10693359	-1.72265625	-2.51367188	+0.35156250	+3.93310547	-34.82666016	+1972
+1457971470.01490000	+14.63378906	-1.05908203	-2.06982422	-3.09814453	+19.40185547	-34.89257813	+3280	+14.82275391	-0.64160156	-1.26123047	-61.01806641	-6.74560547	+33.02490234	+3508	+12.11572266	-1.76660156	-2.57958984	+0.15380859	+4.24072266	-35.06835938	+1984
+1457971470.01910000	+14.64697266	-1.11181641	-2.15332031	-3.22998047	+19.51171875	-35.00244141	+3292	+14.84033203	-0.68115234	-1.32714844	-60.99609375	-6.81152344	+32.95898438	+3516	+12.12451172	-1.81494141	-2.65429688	+0.00000000	+4.59228516	-35.31005859	+1996
+1457971470.02320000	+14.65576172	-1.16455078	-2.23242188	-3.40576172	+19.62158203	-35.11230469	+3308	+14.84912109	-0.72070313	-1.39306641	-60.99609375	-6.89941406	+32.87109375	+3528	+12.13330078	-1.86767578	-2.72460938	-0.24169922	+4.92187500	-35.57373047	+2012
+1457971470.03160000	+14.68212891	-1.27441406	-2.39941406	-3.75732422	+19.77539063	-35.31005859	+3340	+14.88427734	-0.82177734	-1.54248047	-61.08398438	-7.03125000	+32.67333984	+3560	+12.15087891	-1.96875000	-2.87841797	-0.65917969	+5.55908203	-36.10107422	+2036
+1457971470.03990010	+14.70849609	-1.39746094	-2.57080078	-4.15283203	+19.90722656	-35.50781250	+3376	+14.91943359	-0.93603516	-1.70947266	-61.19384766	-7.16308594	+32.40966797	+3592	+12.16845703	-2.07861328	-3.03222656	-1.14257813	+6.15234375	-36.67236328	+2056
+1457971470.04410000	+14.73486328	-1.46337891	-2.65869141	-4.37255859	+19.92919922	-35.61767578	+3392	+14.94140625	-0.99316406	-1.79736328	-61.25976563	-7.22900391	+32.23388672	+3608	+12.18603516	-2.13574219	-3.11132813	-1.38427734	+6.41601563	-36.95800781	+2068
+1457971470.05240010	+14.77441406	-1.59082031	-2.85205078	-4.72412109	+20.14892578	-35.79345703	+3428	+14.97656250	-1.12939453	-1.99951172	-61.43554688	-7.31689453	+31.79443359	+3648	+12.20800781	-2.25000000	-3.28271484	-1.84570313	+7.00927734	-37.55126953	+2092
+1457971470.06069990	+14.81396484	-1.73144531	-3.05419922	-5.14160156	+20.34667969	-35.96923828	+3460	+15.02050781	-1.28320313	-2.22363281	-61.69921875	-7.36083984	+31.28906250	+3692	+12.22998047	-2.37304688	-3.46289063	-2.35107422	+7.55859375	-38.14453125	+2116
+1457971470.06489990	+14.83154297	-1.80615234	-3.16406250	-5.36132813	+20.45654297	-36.03515625	+3476	+15.03808594	-1.36669922	-2.33789063	-61.83105469	-7.40478516	+31.04736328	+3712	+12.23876953	-2.43457031	-3.55517578	-2.59277344	+7.86621094	-38.45214844	+2128
+1457971470.06900000	+14.86669922	-1.88085938	-3.26074219	-5.58105469	+20.45654297	-36.12304688	+3488	+15.06445313	-1.45019531	-2.45654297	-61.98486328	-7.42675781	+30.82763672	+3732	+12.26074219	-2.50048828	-3.64306641	-2.85644531	+8.08593750	-38.75976563	+2140
+1457971470.07320000	+14.89306641	-1.96435547	-3.36621094	-5.82275391	+20.52246094	-36.21093750	+3500	+15.08203125	-1.54248047	-2.57958984	-62.18261719	-7.44873047	+30.56396484	+3752	+12.27392578	-2.57519531	-3.73974609	-3.18603516	+8.34960938	-39.08935547	+2156
+1457971470.07740000	+14.92382813	-2.04785156	-3.47607422	-6.06445313	+20.58837891	-36.29882813	+3508	+15.10400391	-1.63037109	-2.70703125	-62.38037109	-7.47070313	+30.25634766	+3772	+12.28710938	-2.64111328	-3.83642578	-3.47167969	+8.63525391	-39.41894531	+2168
+1457971470.08570000	+14.98095703	-2.22802734	-3.70019531	-6.65771484	+20.69824219	-36.56250000	+3528	+15.15673828	-1.82812500	-2.95751953	-62.81982422	-7.62451172	+29.72900391	+3812	+12.31787109	-2.79931641	-4.03857422	-4.17480469	+9.16259766	-40.12207031	+2200
+1457971470.08990000	+15.01171875	-2.32031250	-3.82324219	-6.96533203	+20.83007813	-36.69433594	+3536	+15.17871094	-1.92480469	-3.08935547	-63.03955078	-7.66845703	+29.44335938	+3832	+12.33105469	-2.87402344	-4.14843750	-4.52636719	+9.47021484	-40.47363281	+2220
+1457971470.09400010	+15.04248047	-2.41259766	-3.93750000	-7.29492188	+20.83007813	-36.84814453	+3544	+15.20947266	-2.02587891	-3.20800781	-63.25927734	-7.80029297	+29.24560547	+3848	+12.35302734	-2.95312500	-4.24951172	-4.89990234	+9.68994141	-40.84716797	+2232
+1457971470.09820010	+15.06884766	-2.52246094	-4.05175781	-7.71240234	+20.85205078	-37.04589844	+3552	+15.23144531	-2.14013672	-3.33105469	-63.58886719	-7.93212891	+29.00390625	+3864	+12.37060547	-3.04980469	-4.35937500	-5.38330078	+9.95361328	-41.28662109	+2252
+1457971470.10240010	+15.09521484	-2.63232422	-4.17041016	-8.12988281	+20.87402344	-37.24365234	+3560	+15.25781250	-2.23681641	-3.45849609	-63.83056641	-8.06396484	+28.71826172	+3884	+12.38818359	-3.13769531	-4.47363281	-5.82275391	+10.21728516	-41.72607422	+2272
+1457971470.10649990	+15.13037109	-2.74218750	-4.28027344	-8.54736328	+20.76416016	-37.48535156	+3568	+15.29296875	-2.34228516	-3.56835938	-64.05029297	-8.30566406	+28.58642578	+3896	+12.41015625	-3.23437500	-4.57910156	-6.28417969	+10.39306641	-42.18750000	+2288
+1457971470.11069990	+15.16552734	-2.86523438	-4.39892578	-9.05273438	+20.74218750	-37.77099609	+3576	+15.32373047	-2.45654297	-3.68701172	-64.40185547	-8.52539063	+28.34472656	+3912	+12.42773438	-3.33984375	-4.69775391	-6.83349609	+10.65673828	-42.69287109	+2304
+1457971470.11490010	+15.19628906	-2.98388672	-4.52636719	-9.51416016	+20.76416016	-38.05664063	+3588	+15.35888672	-2.56201172	-3.81005859	-64.64355469	-8.72314453	+28.10302734	+3928	+12.44970703	-3.44091797	-4.82080078	-7.36083984	+10.92041016	-43.17626953	+2324
+1457971470.11900000	+15.22705078	-3.10253906	-4.64062500	-9.95361328	+20.67626953	-38.38623047	+3596	+15.39404297	-2.66748047	-3.91552734	-64.90722656	-9.05273438	+27.94921875	+3944	+12.47167969	-3.54638672	-4.93945313	-7.86621094	+11.09619141	-43.72558594	+2340
+1457971470.12730000	+15.26660156	-3.36181641	-4.89550781	-11.07421875	+20.65429688	-39.13330078	+3628	+15.46435547	-2.89599609	-4.14404297	-65.52246094	-9.64599609	+27.53173828	+3976	+12.51123047	-3.76611328	-5.19433594	-8.98681641	+11.55761719	-44.84619141	+2376
+1457971470.13150000	+15.29736328	-3.49804688	-5.00537109	-11.60156250	+20.47851563	-39.50683594	+3644	+15.50390625	-3.00585938	-4.24072266	-65.80810547	-10.04150391	+27.44384766	+3988	+12.53320313	-3.88037109	-5.30859375	-9.55810547	+11.66748047	-45.43945313	+2392
+1457971470.13570000	+15.32373047	-3.63867188	-5.12841797	-12.17285156	+20.39062500	-39.92431641	+3664	+15.54345703	-3.12890625	-4.34619141	-66.18164063	-10.41503906	+27.24609375	+4004	+12.55957031	-4.00341797	-5.43603516	-10.15136719	+11.84326172	-46.05468750	+2408
+1457971470.13980010	+15.35449219	-3.77050781	-5.25585938	-12.70019531	+20.30273438	-40.36376953	+3684	+15.58300781	-3.24755859	-4.46044922	-66.48925781	-10.78857422	+27.02636719	+4024	+12.57714844	-4.11767578	-5.56787109	-10.72265625	+12.01904297	-46.66992188	+2420
+1457971470.14400010	+15.38525391	-3.90673828	-5.36132813	-13.20556641	+20.08300781	-40.80322266	+3704	+15.62695313	-3.37060547	-4.56152344	-66.81884766	-11.22802734	+26.91650391	+4036	+12.59912109	-4.24072266	-5.68652344	-11.33789063	+12.08496094	-47.32910156	+2436
+1457971470.14820000	+15.41162109	-4.05175781	-5.48876953	-13.79882813	+20.03906250	-41.26464844	+3728	+15.67089844	-3.50244141	-4.67578125	-67.17041016	-11.62353516	+26.67480469	+4056	+12.62548828	-4.36376953	-5.81835938	-11.90917969	+12.23876953	-47.94433594	+2452
+1457971470.15229990	+15.43798828	-4.18798828	-5.62500000	-14.32617188	+19.99511719	-41.70410156	+3752	+15.70605469	-3.62988281	-4.79443359	-67.50000000	-12.01904297	+26.45507813	+4076	+12.64306641	-4.48242188	-5.95019531	-12.45849609	+12.39257813	-48.55957031	+2464
+1457971470.15650010	+15.46435547	-4.32861328	-5.73925781	-14.85351563	+19.81933594	-42.16552734	+3776	+15.74560547	-3.76171875	-4.89990234	-67.85156250	-12.45849609	+26.30126953	+4092	+12.66064453	-4.60986328	-6.06884766	-13.07373047	+12.43652344	-49.17480469	+2476
+1457971470.16479990	+15.51269531	-4.61425781	-6.00292969	-15.95214844	+19.70947266	-43.06640625	+3828	+15.81591797	-4.04296875	-5.14599609	-68.62060547	-13.24951172	+25.77392578	+4132	+12.70458984	-4.85156250	-6.31933594	-14.19433594	+12.61230469	-50.38330078	+2500
+1457971470.16899990	+15.54785156	-4.75927734	-6.11279297	-16.47949219	+19.44580078	-43.48388672	+3848	+15.85546875	-4.19677734	-5.26025391	-69.06005859	-13.71093750	+25.59814453	+4152	+12.71777344	-4.98339844	-6.42919922	-14.83154297	+12.56835938	-50.99853516	+2512
+1457971470.17319990	+15.58740234	-4.91308594	-6.23583984	-17.02880859	+19.33593750	-43.92333984	+3868	+15.89062500	-4.35498047	-5.39648438	-69.49951172	-14.08447266	+25.29052734	+4172	+12.74853516	-5.10644531	-6.54785156	-15.40283203	+12.61230469	-51.54785156	+2520
+1457971470.17730000	+15.62695313	-5.06250000	-6.36767578	-17.55615234	+19.22607422	-44.34082031	+3888	+15.92578125	-4.50878906	-5.53271484	-69.89501953	-14.45800781	+24.98291016	+4192	+12.76611328	-5.22949219	-6.66650391	-15.97412109	+12.63427734	-52.14111328	+2528
+1457971470.18150000	+15.66210938	-5.21630859	-6.48632813	-18.10546875	+19.02832031	-44.78027344	+3900	+15.95214844	-4.66699219	-5.66015625	-70.31250000	-14.89746094	+24.71923828	+4212	+12.77929688	-5.36132813	-6.77636719	-16.63330078	+12.61230469	-52.71240234	+2540
+1457971470.18569990	+15.70166016	-5.37451172	-6.61816406	-18.69873047	+18.96240234	-45.21972656	+3916	+15.97851563	-4.83398438	-5.80517578	-70.75195313	-15.27099609	+24.34570313	+4228	+12.80566406	-5.48876953	-6.89062500	-17.20458984	+12.61230469	-53.26171875	+2548
+1457971470.18980000	+15.73242188	-5.52392578	-6.75000000	-19.24804688	+18.87451172	-45.63720703	+3924	+16.00488281	-4.99658203	-5.95019531	-71.16943359	-15.64453125	+23.99414063	+4248	+12.82763672	-5.61181641	-7.00488281	-17.79785156	+12.59033203	-53.78906250	+2556
+1457971470.19400000	+15.76318359	-5.68212891	-6.86425781	-19.81933594	+18.67675781	-46.05468750	+3928	+16.02685547	-5.16796875	-6.08203125	-71.63085938	-16.06201172	+23.70849609	+4264	+12.83642578	-5.74365234	-7.11035156	-18.43505859	+12.56835938	-54.36035156	+2564
+1457971470.19820000	+15.80273438	-5.84472656	-6.97851563	-20.39062500	+18.50097656	-46.47216797	+3928	+16.05322266	-5.34375000	-6.22265625	-72.11425781	-16.45751953	+23.37890625	+4276	+12.86279297	-5.87109375	-7.22021484	-19.02832031	+12.50244141	-54.88769531	+2568
+1457971470.20650010	+15.88183594	-6.16992188	-7.20703125	-21.48925781	+18.06152344	-47.39501953	+3920	+16.09716797	-5.68652344	-6.48632813	-73.01513672	-17.33642578	+22.80761719	+4300	+12.89355469	-6.13916016	-7.43115234	-20.32470703	+12.34863281	-56.03027344	+2580
+1457971470.21059990	+15.93017578	-6.34130859	-7.32128906	-22.06054688	+17.84179688	-47.85644531	+3908	+16.12353516	-5.86230469	-6.61816406	-73.43261719	-17.73193359	+22.50000000	+4308	+12.91992188	-6.27099609	-7.53222656	-20.91796875	+12.28271484	-56.55761719	+2584
+1457971470.21479990	+15.96972656	-6.50830078	-7.43994141	-22.63183594	+17.66601563	-48.38378906	+3896	+16.14990234	-6.02050781	-6.75878906	-73.80615234	-18.12744141	+22.17041016	+4312	+12.94628906	-6.41162109	-7.64208984	-21.55517578	+12.17285156	-57.12890625	+2588
+1457971470.21900010	+15.99169922	-6.67529297	-7.54980469	-23.22509766	+17.49023438	-48.93310547	+3884	+16.17187500	-6.18750000	-6.86865234	-74.20166016	-18.58886719	+21.95068359	+4312	+12.95068359	-6.54785156	-7.74755859	-22.19238281	+12.17285156	-57.74414063	+2600
+1457971470.22309990	+16.01806641	-6.84228516	-7.65527344	-23.75244141	+17.31445313	-49.50439453	+3872	+16.20703125	-6.35009766	-6.98291016	-74.55322266	-19.05029297	+21.70898438	+4312	+12.97265625	-6.67968750	-7.85302734	-22.74169922	+12.12890625	-58.31542969	+2604
+1457971470.22729990	+16.04443359	-7.00048828	-7.76513672	-24.25781250	+17.13867188	-50.07568359	+3856	+16.23779297	-6.50390625	-7.09277344	-74.88281250	-19.51171875	+21.46728516	+4308	+12.99023438	-6.82031250	-7.95849609	-23.33496094	+12.06298828	-58.90869141	+2612
+1457971470.23149990	+16.06640625	-7.15869141	-7.85742188	-24.76318359	+16.89697266	-50.64697266	+3840	+16.26416016	-6.66210938	-7.18505859	-75.30029297	-20.01708984	+21.33544922	+4308	+12.99902344	-6.96093750	-8.06396484	-23.95019531	+12.01904297	-59.54589844	+2616
+1457971470.23560000	+16.09716797	-7.32128906	-7.94970703	-25.26855469	+16.63330078	-51.24023438	+3820	+16.30810547	-6.81591797	-7.27294922	-75.67382813	-20.50048828	+21.22558594	+4300	+13.02539063	-7.09716797	-8.16503906	-24.45556641	+11.90917969	-60.13916016	+2616
+1457971470.23980000	+16.12353516	-7.48388672	-8.04199219	-25.77392578	+16.39160156	-51.92138672	+3808	+16.35205078	-6.95654297	-7.36083984	-75.93750000	-21.00585938	+21.11572266	+4292	+13.04736328	-7.24218750	-8.27050781	-25.02685547	+11.82128906	-60.77636719	+2616
+1457971470.24400000	+16.13232422	-7.65087891	-8.13427734	-26.32324219	+16.17187500	-52.60253906	+3800	+16.39160156	-7.09277344	-7.43115234	-76.24511719	-21.53320313	+21.04980469	+4284	+13.05175781	-7.38720703	-8.37158203	-25.62011719	+11.77734375	-61.45751953	+2620
+1457971470.25230000	+16.17187500	-7.96289063	-8.32763672	-27.26806641	+15.86425781	-53.92089844	+3784	+16.49267578	-7.36523438	-7.58935547	-76.75048828	-22.50000000	+20.80810547	+4264	+13.09570313	-7.66406250	-8.57812500	-26.63085938	+11.68945313	-62.64404297	+2612
+1457971470.25650000	+16.16748047	-8.11669922	-8.41992188	-27.77343750	+15.73242188	-54.58007813	+3784	+16.52343750	-7.50146484	-7.65966797	-77.05810547	-22.98339844	+20.69824219	+4260	+13.09570313	-7.80029297	-8.68359375	-27.18017578	+11.71142578	-63.28125000	+2616
+1457971470.26060010	+16.17626953	-8.25732422	-8.50341797	-28.19091797	+15.57861328	-55.21728516	+3780	+16.57177734	-7.63330078	-7.72119141	-77.32177734	-23.46679688	+20.61035156	+4252	+13.11767578	-7.92773438	-8.78027344	-27.59765625	+11.66748047	-63.85253906	+2612
+1457971470.26480010	+16.18505859	-8.40234375	-8.58691406	-28.63037109	+15.40283203	-55.81054688	+3784	+16.61572266	-7.76953125	-7.77832031	-77.65136719	-23.99414063	+20.56640625	+4244	+13.13085938	-8.05957031	-8.87255859	-28.08105469	+11.57958984	-64.44580078	+2612
+1457971470.27309990	+16.21582031	-8.70996094	-8.75390625	-29.57519531	+14.98535156	-56.95312500	+3800	+16.69921875	-8.04638672	-7.91455078	-78.31054688	-24.93896484	+20.39062500	+4232	+13.16601563	-8.32763672	-9.05712891	-29.06982422	+11.40380859	-65.54443359	+2616
+1457971470.27729990	+16.22900391	-8.86816406	-8.83300781	-30.08056641	+14.78759766	-57.50244141	+3808	+16.73876953	-8.19580078	-7.98925781	-78.61816406	-25.42236328	+20.21484375	+4228	+13.18359375	-8.46386719	-9.14062500	-29.57519531	+11.27197266	-66.09375000	+2616
+1457971470.28559990	+16.23779297	-9.17578125	-9.00878906	-31.06933594	+14.54589844	-58.55712891	+3832	+16.77832031	-8.48583984	-8.16943359	-79.18945313	-26.23535156	+19.64355469	+4228	+13.20117188	-8.71875000	-9.31640625	-30.58593750	+11.16210938	-67.10449219	+2628
+1457971470.29390000	+16.25976563	-9.47021484	-9.18017578	-32.03613281	+14.23828125	-59.37011719	+3840	+16.78710938	-8.82861328	-8.34960938	-80.06835938	-27.07031250	+19.09423828	+4236	+13.20996094	-8.97363281	-9.46142578	-31.68457031	+10.87646484	-68.00537109	+2632
+1457971470.30230000	+16.29931641	-9.77343750	-9.32519531	-32.98095703	+13.73291016	-60.07324219	+3832	+16.79589844	-9.16699219	-8.53857422	-80.85937500	-27.90527344	+18.47900391	+4232	+13.24511719	-9.21972656	-9.59326172	-32.69531250	+10.43701172	-68.79638672	+2620
+1457971470.31060000	+16.34765625	-10.10742188	-9.47021484	-33.96972656	+13.18359375	-60.77636719	+3804	+16.77832031	-9.50976563	-8.76708984	-81.56250000	-28.65234375	+17.66601563	+4232	+13.25830078	-9.47460938	-9.72509766	-33.81591797	+10.04150391	-69.58740234	+2608
+1457971470.31480000	+16.36962891	-10.26562500	-9.54492188	-34.45312500	+12.94189453	-61.12792969	+3780	+16.76513672	-9.68994141	-8.88134766	-81.93603516	-29.04785156	+17.24853516	+4224	+13.27148438	-9.60205078	-9.78222656	-34.38720703	+9.75585938	-69.96093750	+2596
+1457971470.31890010	+16.37402344	-10.42382813	-9.62841797	-34.98046875	+12.81005859	-61.47949219	+3756	+16.73437500	-9.86132813	-8.99121094	-82.30957031	-29.42138672	+16.80908203	+4220	+13.26269531	-9.72509766	-9.84814453	-34.93652344	+9.60205078	-70.33447266	+2584
+1457971470.32730010	+16.40478516	-10.71826172	-9.75585938	-35.83740234	+12.26074219	-62.07275391	+3684	+16.69921875	-10.18652344	-9.18457031	-82.96875000	-30.19042969	+16.12792969	+4196	+13.27148438	-9.96679688	-9.95361328	-35.94726563	+9.09667969	-71.03759766	+2556
+1457971470.33139990	+16.41357422	-10.87207031	-9.81298828	-36.32080078	+11.97509766	-62.38037109	+3640	+16.67724609	-10.35791016	-9.27246094	-83.36425781	-30.60791016	+15.82031250	+4184	+13.26269531	-10.08984375	-10.01074219	-36.51855469	+8.87695313	-71.43310547	+2544
+1457971470.33559990	+16.44433594	-11.02148438	-9.85693359	-36.69433594	+11.55761719	-62.64404297	+3596	+16.67724609	-10.51171875	-9.34716797	-83.69384766	-31.04736328	+15.64453125	+4160	+13.27148438	-10.20410156	-10.05468750	-36.95800781	+8.54736328	-71.78466797	+2528
+1457971470.33979990	+16.46191406	-11.17529297	-9.90527344	-37.11181641	+11.20605469	-62.99560547	+3548	+16.67724609	-10.65673828	-9.42187500	-83.93554688	-31.46484375	+15.42480469	+4136	+13.27587891	-10.32714844	-10.10742188	-37.39746094	+8.26171875	-72.18017578	+2512
+1457971470.34390000	+16.45312500	-11.31591797	-9.95800781	-37.52929688	+10.98632813	-63.39111328	+3504	+16.66406250	-10.79736328	-9.49218750	-84.22119141	-31.90429688	+15.18310547	+4116	+13.27148438	-10.44140625	-10.16455078	-37.81494141	+8.10791016	-72.59765625	+2500
+1457971470.34809990	+16.45751953	-11.44775391	-10.01074219	-37.88085938	+10.72265625	-63.76464844	+3456	+16.67285156	-10.91601563	-9.54492188	-84.41894531	-32.29980469	+15.05126953	+4088	+13.27587891	-10.55126953	-10.21728516	-38.18847656	+7.88818359	-72.97119141	+2484
+1457971470.35640000	+16.45751953	-11.68505859	-10.11621094	-38.51806641	+10.32714844	-64.46777344	+3372	+16.69921875	-11.14892578	-9.61962891	-84.94628906	-33.15673828	+15.00732422	+4032	+13.26708984	-10.76660156	-10.32714844	-38.89160156	+7.53662109	-73.80615234	+2456
+1457971470.36060000	+16.46630859	-11.77734375	-10.14257813	-38.73779297	+10.04150391	-64.75341797	+3332	+16.73437500	-11.25000000	-9.62841797	-85.18798828	-33.59619141	+15.13916016	+4004	+13.27587891	-10.85888672	-10.37109375	-39.13330078	+7.31689453	-74.20166016	+2440
+1457971470.36470010	+16.46191406	-11.88720703	-10.15576172	-39.00146484	+9.68994141	-65.10498047	+3300	+16.76513672	-11.34228516	-9.63281250	-85.42968750	-34.03564453	+15.24902344	+3984	+13.28027344	-10.95556641	-10.41064453	-39.37500000	+7.07519531	-74.61914063	+2428
+1457971470.36890010	+16.45312500	-11.99707031	-10.17773438	-39.28710938	+9.38232422	-65.47851563	+3276	+16.80029297	-11.43457031	-9.64160156	-85.64941406	-34.47509766	+15.35888672	+3960	+13.28027344	-11.05664063	-10.45898438	-39.61669922	+6.85546875	-75.05859375	+2416
+1457971470.37310000	+16.46191406	-12.10253906	-10.19531250	-39.50683594	+9.07470703	-65.80810547	+3256	+16.84863281	-11.51367188	-9.65039063	-85.80322266	-34.89257813	+15.53466797	+3936	+13.29785156	-11.14892578	-10.50292969	-39.79248047	+6.63574219	-75.43212891	+2400
+1457971470.37719990	+16.47070313	-12.19482422	-10.22607422	-39.66064453	+8.83300781	-66.18164063	+3236	+16.90576172	-11.59277344	-9.65478516	-85.97900391	-35.31005859	+15.73242188	+3916	+13.31103516	-11.24560547	-10.55126953	-39.96826172	+6.43798828	-75.84960938	+2384
+1457971470.38140010	+16.45751953	-12.27392578	-10.25683594	-39.85839844	+8.67919922	-66.55517578	+3224	+16.94531250	-11.66308594	-9.65478516	-86.17675781	-35.70556641	+15.88623047	+3896	+13.31542969	-11.33789063	-10.59960938	-40.16601563	+6.30615234	-76.28906250	+2376
+1457971470.38969990	+16.45751953	-12.43212891	-10.29638672	-40.20996094	+8.26171875	-67.14843750	+3220	+17.03759766	-11.80371094	-9.64599609	-86.55029297	-36.38671875	+16.28173828	+3864	+13.33300781	-11.50048828	-10.66992188	-40.47363281	+5.95458984	-76.99218750	+2364
+1457971470.39389990	+16.46191406	-12.52880859	-10.30517578	-40.42968750	+7.93212891	-67.43408203	+3224	+17.07714844	-11.87841797	-9.65917969	-86.72607422	-36.71630859	+16.39160156	+3848	+13.33300781	-11.59277344	-10.70507813	-40.73730469	+5.73486328	-77.36572266	+2364
+1457971470.39809990	+16.47949219	-12.61669922	-10.31396484	-40.60546875	+7.64648438	-67.67578125	+3224	+17.11669922	-11.94433594	-9.66796875	-86.87988281	-37.02392578	+16.54541016	+3832	+13.35058594	-11.67187500	-10.73144531	-40.89111328	+5.49316406	-77.62939453	+2360
+1457971470.40220000	+16.49267578	-12.70898438	-10.32275391	-40.78125000	+7.33886719	-67.91748047	+3228	+17.14746094	-12.03222656	-9.67236328	-87.12158203	-37.37548828	+16.72119141	+3820	+13.36376953	-11.75537109	-10.75341797	-41.06689453	+5.22949219	-77.95898438	+2360
+1457971470.40640000	+16.50146484	-12.80566406	-10.34033203	-41.00097656	+7.05322266	-68.15917969	+3232	+17.17382813	-12.11572266	-9.69873047	-87.31933594	-37.70507813	+16.76513672	+3804	+13.37255859	-11.85205078	-10.77978516	-41.35253906	+4.94384766	-78.26660156	+2364
+1457971470.41059990	+16.51904297	-12.90234375	-10.37988281	-41.22070313	+6.87744141	-68.37890625	+3232	+17.19140625	-12.20361328	-9.74267578	-87.49511719	-37.94677734	+16.76513672	+3784	+13.39013672	-11.93554688	-10.81494141	-41.57226563	+4.76806641	-78.44238281	+2364
+1457971470.41470000	+16.53222656	-13.01220703	-10.40625000	-41.50634766	+6.65771484	-68.59863281	+3228	+17.20019531	-12.31347656	-9.78222656	-87.73681641	-38.23242188	+16.72119141	+3768	+13.39013672	-12.03222656	-10.83251953	-41.92382813	+4.50439453	-78.68408203	+2364
+1457971470.42310000	+16.55419922	-13.22314453	-10.48095703	-42.07763672	+6.32812500	-68.92822266	+3204	+17.16943359	-12.51562500	-9.88769531	-88.17626953	-38.64990234	+16.45751953	+3736	+13.37695313	-12.20361328	-10.87646484	-42.62695313	+4.08691406	-79.03564453	+2348
+1457971470.42720010	+16.55859375	-13.34179688	-10.50292969	-42.45117188	+6.06445313	-69.03808594	+3188	+17.14306641	-12.64306641	-9.92724609	-88.50585938	-38.89160156	+16.39160156	+3720	+13.36816406	-12.28710938	-10.88085938	-43.00048828	+3.80126953	-79.16748047	+2340
+1457971470.43140010	+16.56738281	-13.46923828	-10.52929688	-42.84667969	+5.77880859	-69.10400391	+3160	+17.11669922	-12.76611328	-9.98876953	-88.79150391	-39.13330078	+16.23779297	+3704	+13.35498047	-12.37939453	-10.89404297	-43.41796875	+3.51562500	-79.27734375	+2328
+1457971470.43560000	+16.57617188	-13.59228516	-10.55126953	-43.22021484	+5.49316406	-69.16992188	+3128	+17.09033203	-12.88916016	-10.04589844	-89.05517578	-39.37500000	+16.14990234	+3680	+13.35058594	-12.46289063	-10.90283203	-43.81347656	+3.22998047	-79.36523438	+2316
+1457971470.43969990	+16.58496094	-13.71093750	-10.59082031	-43.59375000	+5.29541016	-69.27978516	+3088	+17.05957031	-13.01220703	-10.10302734	-89.31884766	-39.63867188	+15.97412109	+3656	+13.34619141	-12.55078125	-10.91601563	-44.23095703	+2.96630859	-79.47509766	+2300
+1457971470.44800000	+16.59814453	-13.93066406	-10.66992188	-44.23095703	+5.00976563	-69.52148438	+2992	+16.97607422	-13.25830078	-10.20410156	-89.93408203	-40.07812500	+15.64453125	+3604	+13.31982422	-12.70898438	-10.95117188	-45.00000000	+2.57080078	-79.67285156	+2268
+1457971470.45219990	+16.59814453	-14.04931641	-10.68750000	-44.62646484	+4.79003906	-69.60937500	+2936	+16.94091797	-13.37695313	-10.25683594	-90.24169922	-40.25390625	+15.49072266	+3576	+13.31542969	-12.78808594	-10.96875000	-45.35156250	+2.35107422	-79.71679688	+2252
+1457971470.45639990	+16.57177734	-14.15039063	-10.70068359	-45.04394531	+4.61425781	-69.67529297	+2880	+16.89697266	-13.48681641	-10.30078125	-90.52734375	-40.42968750	+15.33691406	+3544	+13.29345703	-12.84960938	-10.98193359	-45.70312500	+2.21923828	-79.78271484	+2232
+1457971470.46470000	+16.55419922	-14.33496094	-10.70068359	-45.70312500	+4.15283203	-69.85107422	+2764	+16.85302734	-13.65820313	-10.33154297	-91.03271484	-40.89111328	+15.35888672	+3472	+13.28466797	-12.96826172	-10.99072266	-46.25244141	+1.80175781	-79.95849609	+2204
+1457971470.46890000	+16.54541016	-14.41845703	-10.70507813	-45.96679688	+3.95507813	-69.98291016	+2708	+16.83984375	-13.75488281	-10.31396484	-91.36230469	-41.19873047	+15.46875000	+3440	+13.28466797	-13.02539063	-11.00390625	-46.45019531	+1.62597656	-80.06835938	+2188
+1457971470.47300000	+16.56298828	-14.48876953	-10.68750000	-46.09863281	+3.66943359	-70.07080078	+2652	+16.84863281	-13.83398438	-10.29638672	-91.66992188	-41.46240234	+15.64453125	+3408	+13.29785156	-13.08251953	-11.00830078	-46.60400391	+1.40625000	-80.15625000	+2172
+1457971470.47720000	+16.56738281	-14.55468750	-10.68310547	-46.25244141	+3.44970703	-70.26855469	+2600	+16.87060547	-13.87792969	-10.29638672	-91.77978516	-41.66015625	+15.73242188	+3372	+13.31982422	-13.13525391	-11.03027344	-46.71386719	+1.25244141	-80.26611328	+2156
+1457971470.48550010	+16.54541016	-14.62939453	-10.64355469	-46.49414063	+3.16406250	-70.64208984	+2520	+16.91894531	-13.93945313	-10.25244141	-92.08740234	-42.01171875	+16.01806641	+3312	+13.35058594	-13.20556641	-11.05664063	-46.73583984	+1.12060547	-80.55175781	+2124
+1457971470.48970010	+16.54101563	-14.66894531	-10.62158203	-46.58203125	+3.01025391	-70.81787109	+2488	+16.94970703	-13.97460938	-10.21289063	-92.30712891	-42.20947266	+16.25976563	+3292	+13.37255859	-13.24511719	-11.06542969	-46.73583984	+1.01074219	-80.68359375	+2108
+1457971470.49390010	+16.53662109	-14.70849609	-10.60400391	-46.69189453	+2.85644531	-70.99365234	+2464	+16.98486328	-14.00537109	-10.16015625	-92.54882813	-42.42919922	+16.58935547	+3272	+13.39013672	-13.27587891	-11.07421875	-46.71386719	+0.94482422	-80.79345703	+2096
+1457971470.49799990	+16.54101563	-14.72607422	-10.57324219	-46.71386719	+2.68066406	-71.10351563	+2448	+17.03759766	-14.02734375	-10.08984375	-92.79052734	-42.67089844	+17.02880859	+3264	+13.41650391	-13.30224609	-11.06982422	-46.62597656	+0.79101563	-80.92529297	+2088
+1457971470.50219990	+16.54541016	-14.74804688	-10.54687500	-46.69189453	+2.50488281	-71.27929688	+2440	+17.09912109	-14.02734375	-10.02392578	-92.90039063	-42.89062500	+17.40234375	+3256	+13.44287109	-13.33740234	-11.06982422	-46.58203125	+0.68115234	-81.10107422	+2080
+1457971470.50640010	+16.55859375	-14.76562500	-10.52929688	-46.64794922	+2.35107422	-71.45507813	+2440	+17.16503906	-14.02294922	-9.97998047	-93.01025391	-43.06640625	+17.75390625	+3256	+13.47363281	-13.37695313	-11.06982422	-46.51611328	+0.50537109	-81.27685547	+2080
+1457971470.51050000	+16.57177734	-14.77880859	-10.52490234	-46.62597656	+2.30712891	-71.58691406	+2444	+17.22216797	-14.02734375	-9.95361328	-93.05419922	-43.17626953	+17.97363281	+3248	+13.50878906	-13.40771484	-11.07861328	-46.45019531	+0.43945313	-81.36474609	+2080
+1457971470.51880000	+16.59375000	-14.82275391	-10.51171875	-46.62597656	+2.17529297	-71.85058594	+2468	+17.31005859	-14.05810547	-9.89648438	-93.29589844	-43.39599609	+18.39111328	+3232	+13.54394531	-13.47802734	-11.08740234	-46.40625000	+0.28564453	-81.60644531	+2088
+1457971470.52300000	+16.58935547	-14.83593750	-10.51171875	-46.66992188	+2.17529297	-71.93847656	+2484	+17.33203125	-14.06250000	-9.87451172	-93.38378906	-43.48388672	+18.52294922	+3228	+13.56152344	-13.50000000	-11.09619141	-46.36230469	+0.28564453	-81.67236328	+2096
+1457971470.52720000	+16.58496094	-14.86230469	-10.50292969	-46.73583984	+2.10937500	-71.98242188	+2504	+17.35400391	-14.09765625	-9.84375000	-93.60351563	-43.59375000	+18.76464844	+3224	+13.56591797	-13.53515625	-11.07421875	-46.45019531	+0.13183594	-81.76025391	+2108
+1457971470.53130010	+16.58935547	-14.90625000	-10.50292969	-46.84570313	+2.02148438	-72.04833984	+2528	+17.37158203	-14.13720703	-9.82617188	-93.80126953	-43.72558594	+18.96240234	+3220	+13.57470703	-13.58789063	-11.06542969	-46.62597656	-0.08789063	-81.82617188	+2124
+1457971470.53550000	+16.59814453	-14.94140625	-10.51171875	-46.91162109	+1.95556641	-72.04833984	+2548	+17.38476563	-14.17675781	-9.81738281	-93.95507813	-43.81347656	+19.07226563	+3212	+13.58349609	-13.63183594	-11.05664063	-46.75781250	-0.26367188	-81.80419922	+2132
+1457971470.54380010	+16.61572266	-15.03369141	-10.52490234	-47.13134766	+1.80175781	-72.04833984	+2576	+17.38916016	-14.26464844	-9.84375000	-94.19677734	-43.96728516	+19.07226563	+3192	+13.58349609	-13.73291016	-11.05224609	-47.17529297	-0.57128906	-81.82617188	+2144
+1457971470.54800010	+16.62011719	-15.07763672	-10.53808594	-47.26318359	+1.77978516	-72.02636719	+2584	+17.37597656	-14.30419922	-9.87451172	-94.24072266	-43.98925781	+18.94042969	+3184	+13.58349609	-13.77246094	-11.06542969	-47.37304688	-0.61523438	-81.78222656	+2140
+1457971470.55220010	+16.62011719	-15.13476563	-10.54687500	-47.46093750	+1.69189453	-72.00439453	+2588	+17.34521484	-14.37011719	-9.90966797	-94.39453125	-44.03320313	+18.78662109	+3180	+13.57031250	-13.82080078	-11.06103516	-47.68066406	-0.74707031	-81.71630859	+2136
+1457971470.55629990	+16.61132813	-15.20068359	-10.56005859	-47.70263672	+1.64794922	-71.96044922	+2588	+17.30126953	-14.44921875	-9.94482422	-94.59228516	-44.07714844	+18.61083984	+3172	+13.54833984	-13.86474609	-11.06103516	-48.01025391	-0.85693359	-81.62841797	+2124
+1457971470.56049990	+16.60253906	-15.26220703	-10.56884766	-47.92236328	+1.58203125	-71.91650391	+2576	+17.25732422	-14.51953125	-9.97558594	-94.76806641	-44.12109375	+18.47900391	+3164	+13.53515625	-13.89550781	-11.05664063	-48.22998047	-0.98876953	-81.58447266	+2108
+1457971470.56469990	+16.58935547	-15.31933594	-10.58203125	-48.16406250	+1.49414063	-71.85058594	+2560	+17.21337891	-14.58544922	-10.00634766	-94.92187500	-44.16503906	+18.30322266	+3152	+13.51757813	-13.93505859	-11.04345703	-48.51562500	-1.14257813	-81.54052734	+2096
+1457971470.57300000	+16.58496094	-15.44238281	-10.58642578	-48.60351563	+1.25244141	-71.74072266	+2512	+17.13867188	-14.70849609	-10.07666016	-95.20751953	-44.27490234	+17.99560547	+3128	+13.48681641	-14.01855469	-11.03466797	-49.08691406	-1.45019531	-81.47460938	+2068
+1457971470.58130000	+16.57177734	-15.55664063	-10.59521484	-48.99902344	+1.05468750	-71.69677734	+2436	+17.05957031	-14.81396484	-10.15136719	-95.38330078	-44.34082031	+17.55615234	+3096	+13.46044922	-14.08886719	-11.04345703	-49.52636719	-1.60400391	-81.38671875	+2032
+1457971470.58550000	+16.55859375	-15.60058594	-10.59521484	-49.17480469	+0.98876953	-71.69677734	+2396	+17.02441406	-14.85791016	-10.17773438	-95.44921875	-44.36279297	+17.38037109	+3080	+13.45166016	-14.10644531	-11.04345703	-49.65820313	-1.64794922	-81.38671875	+2012
+1457971470.58970000	+16.54980469	-15.64013672	-10.59960938	-49.32861328	+0.92285156	-71.69677734	+2352	+16.99365234	-14.89746094	-10.20410156	-95.51513672	-44.40673828	+17.22656250	+3060	+13.44287109	-14.12841797	-11.04345703	-49.76806641	-1.71386719	-81.36474609	+1996
+1457971470.59380010	+16.53662109	-15.67529297	-10.59960938	-49.48242188	+0.87890625	-71.71875000	+2308	+16.97167969	-14.93261719	-10.21289063	-95.62500000	-44.45068359	+17.11669922	+3040	+13.43408203	-14.14599609	-11.03906250	-49.87792969	-1.77978516	-81.38671875	+1976
+1457971470.59800000	+16.52783203	-15.69287109	-10.58642578	-49.57031250	+0.79101563	-71.71875000	+2264	+16.95849609	-14.95458984	-10.21289063	-95.71289063	-44.49462891	+17.11669922	+3020	+13.42529297	-14.15917969	-11.03027344	-49.94384766	-1.86767578	-81.40869141	+1960
+1457971470.60630010	+16.53222656	-15.71044922	-10.56445313	-49.57031250	+0.65917969	-71.80664063	+2184	+16.95849609	-14.97216797	-10.18652344	-95.84472656	-44.62646484	+17.18261719	+2984	+13.43847656	-14.17675781	-11.01708984	-49.89990234	-1.97753906	-81.51855469	+1928
+1457971470.61050010	+16.53222656	-15.71044922	-10.56005859	-49.54833984	+0.61523438	-71.85058594	+2148	+16.97167969	-14.96777344	-10.17333984	-95.88867188	-44.67041016	+17.27050781	+2968	+13.44726563	-14.17675781	-11.01708984	-49.81201172	-1.99951172	-81.56250000	+1916
+1457971470.61459990	+16.53662109	-15.70605469	-10.55126953	-49.50439453	+0.59326172	-71.89453125	+2120	+16.98925781	-14.96337891	-10.14697266	-95.93261719	-44.71435547	+17.38037109	+2956	+13.45605469	-14.17675781	-11.01708984	-49.72412109	-2.02148438	-81.62841797	+1904
+1457971470.62299990	+16.53662109	-15.69287109	-10.53808594	-49.41650391	+0.59326172	-72.00439453	+2076	+17.02880859	-14.94140625	-10.09863281	-95.99853516	-44.80224609	+17.64404297	+2944	+13.47802734	-14.16796875	-11.00830078	-49.48242188	-2.02148438	-81.73828125	+1884
+1457971470.62710000	+16.53662109	-15.67968750	-10.52929688	-49.35058594	+0.61523438	-72.04833984	+2060	+17.05078125	-14.92822266	-10.06787109	-96.02050781	-44.82421875	+17.77587891	+2940	+13.49121094	-14.15917969	-11.00390625	-49.35058594	-2.02148438	-81.80419922	+1880
+1457971470.63130000	+16.54101563	-15.66650391	-10.51611328	-49.28466797	+0.59326172	-72.09228516	+2052	+17.07714844	-14.91503906	-10.03710938	-96.08642578	-44.86816406	+17.97363281	+2940	+13.50878906	-14.15039063	-10.99511719	-49.19677734	-2.04345703	-81.89208984	+1876
+1457971470.63960000	+16.55419922	-15.64013672	-10.49853516	-49.13085938	+0.57128906	-72.15820313	+2048	+17.12109375	-14.88867188	-9.97998047	-96.15234375	-44.93408203	+18.30322266	+2940	+13.53955078	-14.13281250	-10.98193359	-48.88916016	-2.04345703	-82.00195313	+1872
+1457971470.64380000	+16.55859375	-15.62255859	-10.48974609	-49.04296875	+0.57128906	-72.20214844	+2052	+17.14746094	-14.87109375	-9.94921875	-96.19628906	-44.97802734	+18.47900391	+2940	+13.55273438	-14.12402344	-10.97753906	-48.71337891	-2.04345703	-82.06787109	+1872
+1457971470.64800000	+16.56298828	-15.60937500	-10.48095703	-48.95507813	+0.57128906	-72.26806641	+2060	+17.16503906	-14.86230469	-9.92724609	-96.21826172	-45.00000000	+18.61083984	+2940	+13.57470703	-14.10644531	-10.97753906	-48.51562500	-1.99951172	-82.13378906	+1880
+1457971470.65210010	+16.56738281	-15.59179688	-10.47216797	-48.88916016	+0.57128906	-72.29003906	+2068	+17.18701172	-14.84912109	-9.90527344	-96.24023438	-45.02197266	+18.74267578	+2940	+13.58789063	-14.09765625	-10.96875000	-48.36181641	-1.97753906	-82.17773438	+1888
+1457971470.65630010	+16.56738281	-15.57861328	-10.46777344	-48.80126953	+0.59326172	-72.33398438	+2084	+17.20458984	-14.84033203	-9.88769531	-96.24023438	-45.04394531	+18.85253906	+2940	+13.59228516	-14.08886719	-10.96435547	-48.25195313	-1.93359375	-82.22167969	+1896
+1457971470.66050000	+16.57177734	-15.56103516	-10.45898438	-48.71337891	+0.59326172	-72.35595703	+2100	+17.21777344	-14.83154297	-9.87011719	-96.26220703	-45.04394531	+18.94042969	+2940	+13.59667969	-14.08007813	-10.95996094	-48.16406250	-1.91162109	-82.22167969	+1904
+1457971470.66459990	+16.57617188	-15.54345703	-10.45019531	-48.64746094	+0.59326172	-72.35595703	+2116	+17.22656250	-14.82275391	-9.85693359	-96.26220703	-45.06591797	+19.02832031	+2936	+13.59667969	-14.07128906	-10.95556641	-48.12011719	-1.88964844	-82.22167969	+1912
+1457971470.66880010	+16.58056641	-15.53027344	-10.43701172	-48.55957031	+0.57128906	-72.37792969	+2136	+17.23535156	-14.81835938	-9.84814453	-96.28417969	-45.08789063	+19.09423828	+2936	+13.59667969	-14.06250000	-10.95556641	-48.07617188	-1.86767578	-82.22167969	+1920
+1457971470.67709990	+16.58935547	-15.51708984	-10.43261719	-48.47167969	+0.57128906	-72.35595703	+2172	+17.24414063	-14.81835938	-9.83935547	-96.26220703	-45.08789063	+19.13818359	+2924	+13.58789063	-14.05810547	-10.95556641	-48.07617188	-1.84570313	-82.17773438	+1928
+1457971470.68129990	+16.58935547	-15.51708984	-10.43261719	-48.44970703	+0.57128906	-72.35595703	+2184	+17.24414063	-14.81396484	-9.83935547	-96.24023438	-45.08789063	+19.11621094	+2920	+13.57910156	-14.05810547	-10.95556641	-48.09814453	-1.80175781	-82.15576172	+1932
+1457971470.68540000	+16.58935547	-15.51269531	-10.43261719	-48.44970703	+0.59326172	-72.35595703	+2196	+17.23974609	-14.81396484	-9.83935547	-96.24023438	-45.08789063	+19.09423828	+2912	+13.57470703	-14.05810547	-10.95556641	-48.12011719	-1.80175781	-82.13378906	+1932
+1457971470.68960000	+16.58935547	-15.51269531	-10.43701172	-48.42773438	+0.59326172	-72.33398438	+2208	+17.23535156	-14.81835938	-9.84375000	-96.21826172	-45.08789063	+19.07226563	+2908	+13.57470703	-14.05810547	-10.95556641	-48.12011719	-1.80175781	-82.13378906	+1936
+1457971470.69380000	+16.58935547	-15.51269531	-10.43701172	-48.42773438	+0.59326172	-72.31201172	+2216	+17.23095703	-14.81835938	-9.84814453	-96.19628906	-45.08789063	+19.02832031	+2900	+13.57031250	-14.05810547	-10.95556641	-48.14208984	-1.77978516	-82.11181641	+1932
+1457971470.69790010	+16.58935547	-15.51269531	-10.43701172	-48.42773438	+0.59326172	-72.29003906	+2224	+17.22656250	-14.81835938	-9.85253906	-96.17431641	-45.06591797	+19.00634766	+2896	+13.56152344	-14.05371094	-10.95556641	-48.16406250	-1.77978516	-82.08984375	+1932
+1457971470.70210000	+16.58935547	-15.51269531	-10.43701172	-48.40576172	+0.61523438	-72.29003906	+2228	+17.22216797	-14.81835938	-9.85693359	-96.15234375	-45.06591797	+18.96240234	+2888	+13.55273438	-14.05371094	-10.95556641	-48.18603516	-1.75781250	-82.06787109	+1928
+1457971470.70630000	+16.58935547	-15.50830078	-10.43701172	-48.40576172	+0.61523438	-72.26806641	+2232	+17.21777344	-14.81835938	-9.86132813	-96.10839844	-45.06591797	+18.91845703	+2884	+13.54833984	-14.04931641	-10.95556641	-48.18603516	-1.73583984	-82.02392578	+1924
+1457971470.71040010	+16.58935547	-15.50830078	-10.44140625	-48.38378906	+0.61523438	-72.24609375	+2236	+17.19580078	-14.81396484	-9.87890625	-95.97656250	-45.02197266	+18.74267578	+2880	+13.50878906	-14.02734375	-10.94677734	-48.22998047	-1.66992188	-81.89208984	+1916
+1457971470.71460010	+16.58935547	-15.50390625	-10.44580078	-48.38378906	+0.63720703	-72.22412109	+2236	+17.17382813	-14.80957031	-9.90087891	-95.82275391	-44.97802734	+18.56689453	+2876	+13.48242188	-14.00976563	-10.94238281	-48.22998047	-1.60400391	-81.76025391	+1908
+1457971470.71880010	+16.58935547	-15.49951172	-10.45019531	-48.36181641	+0.65917969	-72.20214844	+2236	+17.15185547	-14.80078125	-9.91406250	-95.69091797	-44.93408203	+18.39111328	+2868	+13.46044922	-13.98339844	-10.93359375	-48.18603516	-1.51611328	-81.65039063	+1896
+1457971470.72709990	+16.58935547	-15.44677734	-10.45898438	-48.14208984	+0.81298828	-72.04833984	+2232	+17.06835938	-14.70849609	-9.96679688	-94.85595703	-44.64843750	+17.66601563	+2856	+13.42089844	-13.84716797	-10.88085938	-47.68066406	-1.20849609	-81.32080078	+1880
+1457971470.73130010	+16.59375000	-15.40722656	-10.45898438	-48.01025391	+0.90087891	-71.96044922	+2224	+17.05078125	-14.65136719	-9.96679688	-94.54833984	-44.53857422	+17.51220703	+2848	+13.42529297	-13.78564453	-10.86328125	-47.35107422	-1.09863281	-81.23291016	+1876
+1457971470.73540000	+16.59814453	-15.31494141	-10.45019531	-47.65869141	+1.03271484	-71.82861328	+2224	+17.05517578	-14.52832031	-9.94042969	-94.02099609	-44.31884766	+17.42431641	+2848	+13.44287109	-13.71972656	-10.84570313	-46.95556641	-1.01074219	-81.14501953	+1872
+1457971470.73959990	+16.61132813	-15.22265625	-10.43701172	-47.32910156	+1.18652344	-71.74072266	+2224	+17.08154297	-14.41845703	-9.90087891	-93.60351563	-44.16503906	+17.46826172	+2848	+13.46923828	-13.65820313	-10.83251953	-46.56005859	-0.87890625	-81.12304688	+1872
+1457971470.74379990	+16.61132813	-15.13037109	-10.43261719	-46.99951172	+1.38427734	-71.69677734	+2228	+17.11669922	-14.30859375	-9.85253906	-93.27392578	-44.01123047	+17.55615234	+2852	+13.48681641	-13.59228516	-10.82812500	-46.14257813	-0.70312500	-81.10107422	+1876
+1457971470.74790000	+16.61572266	-14.97216797	-10.42382813	-46.47216797	+1.73583984	-71.65283203	+2248	+17.17382813	-14.16796875	-9.79980469	-92.87841797	-43.79150391	+17.68798828	+2868	+13.50878906	-13.51318359	-10.82373047	-45.68115234	-0.48339844	-81.05712891	+1888
+1457971470.75210000	+16.62011719	-14.84033203	-10.41064453	-46.05468750	+1.99951172	-71.60888672	+2272	+17.22656250	-14.05371094	-9.73828125	-92.61474609	-43.61572266	+17.88574219	+2880	+13.53076172	-13.44287109	-10.81054688	-45.28564453	-0.30761719	-80.96923828	+1892
+1457971470.75620010	+16.62011719	-14.71728516	-10.38867188	-45.68115234	+2.21923828	-71.54296875	+2296	+17.26611328	-13.93945313	-9.68554688	-92.37304688	-43.39599609	+18.06152344	+2892	+13.53955078	-13.36816406	-10.80615234	-44.91210938	-0.08789063	-80.85937500	+1904
+1457971470.76040010	+16.62011719	-14.56787109	-10.35351563	-45.21972656	+2.43896484	-71.45507813	+2336	+17.31884766	-13.81201172	-9.62402344	-92.13134766	-43.17626953	+18.30322266	+2908	+13.55712891	-13.27148438	-10.79296875	-44.42871094	+0.15380859	-80.70556641	+1924
+1457971470.76869990	+16.62451172	-14.32177734	-10.28759766	-44.49462891	+2.76855469	-71.30126953	+2420	+17.39355469	-13.58789063	-9.52294922	-91.64794922	-42.78076172	+18.56689453	+2940	+13.57031250	-13.10888672	-10.77099609	-43.72558594	+0.52734375	-80.48583984	+1964
+1457971470.77290010	+16.63330078	-14.20312500	-10.27441406	-44.16503906	+3.01025391	-71.19140625	+2468	+17.42431641	-13.46923828	-9.50097656	-91.27441406	-42.49511719	+18.56689453	+2952	+13.59228516	-13.01220703	-10.77099609	-43.28613281	+0.79101563	-80.26611328	+1992
+1457971470.77710010	+16.63769531	-14.11083984	-10.26562500	-43.92333984	+3.22998047	-71.08154297	+2512	+17.43310547	-13.37695313	-9.48779297	-90.98876953	-42.25341797	+18.45703125	+2964	+13.60107422	-12.93750000	-10.76660156	-42.97851563	+0.96679688	-80.06835938	+2012
+1457971470.78119990	+16.62890625	-14.02294922	-10.26562500	-43.74755859	+3.49365234	-70.99365234	+2552	+17.41552734	-13.28466797	-9.49658203	-90.65917969	-41.92382813	+18.21533203	+2976	+13.59228516	-12.86279297	-10.76220703	-42.75878906	+1.20849609	-79.87060547	+2028
+1457971470.78539990	+16.62890625	-13.91748047	-10.27441406	-43.48388672	+3.86718750	-70.79589844	+2596	+17.39355469	-13.17919922	-9.50976563	-90.26367188	-41.52832031	+17.88574219	+2992	+13.59228516	-12.76171875	-10.76220703	-42.45117188	+1.53808594	-79.54101563	+2052
+1457971470.78959990	+16.62011719	-13.82080078	-10.27001953	-43.30810547	+4.10888672	-70.55419922	+2632	+17.35839844	-13.10449219	-9.51416016	-90.02197266	-41.22070313	+17.64404297	+3004	+13.57910156	-12.68261719	-10.73583984	-42.27539063	+1.69189453	-79.23339844	+2060
+1457971470.79370000	+16.61572266	-13.73291016	-10.25683594	-43.13232422	+4.32861328	-70.26855469	+2660	+17.32324219	-13.02978516	-9.54052734	-89.73632813	-40.86914063	+17.31445313	+3016	+13.56152344	-12.60791016	-10.71826172	-42.16552734	+1.84570313	-78.94775391	+2064
+1457971470.79790000	+16.62451172	-13.64062500	-10.24365234	-42.93457031	+4.48242188	-69.96093750	+2680	+17.28808594	-12.94189453	-9.56689453	-89.40673828	-40.49560547	+16.98486328	+3032	+13.56152344	-12.52441406	-10.69628906	-41.94580078	+1.97753906	-78.57421875	+2068
+1457971470.80209990	+16.63330078	-13.56152344	-10.22607422	-42.73681641	+4.65820313	-69.69726563	+2692	+17.24414063	-12.87158203	-9.59326172	-89.05517578	-40.16601563	+16.58935547	+3040	+13.55273438	-12.44531250	-10.67431641	-41.77001953	+2.13134766	-78.26660156	+2064
+1457971470.80620000	+16.63769531	-13.47802734	-10.22607422	-42.58300781	+4.87792969	-69.45556641	+2700	+17.19580078	-12.80126953	-9.61523438	-88.74755859	-39.85839844	+16.17187500	+3048	+13.53515625	-12.36181641	-10.66113281	-41.59423828	+2.32910156	-77.98095703	+2064
+1457971470.81460000	+16.66845703	-13.28906250	-10.23925781	-42.12158203	+5.47119141	-68.79638672	+2700	+17.10351563	-12.63427734	-9.67236328	-88.06640625	-39.02343750	+15.35888672	+3064	+13.53515625	-12.17724609	-10.61718750	-41.11083984	+2.70263672	-77.16796875	+2056
+1457971470.81870010	+16.65966797	-13.18359375	-10.23925781	-41.90185547	+5.82275391	-68.48876953	+2688	+17.04638672	-12.54638672	-9.68994141	-87.73681641	-38.60595703	+14.96337891	+3072	+13.51318359	-12.07177734	-10.59082031	-40.89111328	+2.98828125	-76.79443359	+2052
+1457971470.82290010	+16.66406250	-13.03857422	-10.21289063	-41.52832031	+6.10839844	-68.09326172	+2676	+17.01562500	-12.44091797	-9.69873047	-87.40722656	-38.16650391	+14.65576172	+3080	+13.50439453	-11.95751953	-10.55566406	-40.58349609	+3.18603516	-76.37695313	+2052
+1457971470.82699990	+16.67285156	-12.90673828	-10.18652344	-41.15478516	+6.32812500	-67.71972656	+2660	+16.98486328	-12.33544922	-9.70312500	-87.07763672	-37.77099609	+14.37011719	+3084	+13.49560547	-11.85205078	-10.52050781	-40.27587891	+3.38378906	-76.00341797	+2052
+1457971470.83119990	+16.67285156	-12.77490234	-10.15576172	-40.82519531	+6.56982422	-67.36816406	+2644	+16.95849609	-12.22998047	-9.68115234	-86.79199219	-37.41943359	+14.17236328	+3088	+13.48242188	-11.73779297	-10.49853516	-39.94628906	+3.64746094	-75.62988281	+2052
+1457971470.83540010	+16.69921875	-12.63427734	-10.11621094	-40.40771484	+6.70166016	-66.99462891	+2624	+16.95849609	-12.10693359	-9.65039063	-86.46240234	-37.04589844	+14.08447266	+3092	+13.49121094	-11.61474609	-10.45898438	-39.50683594	+3.80126953	-75.23437500	+2052
+1457971470.83950000	+16.72119141	-12.48925781	-10.08984375	-39.96826172	+6.96533203	-66.77490234	+2608	+16.96289063	-11.95312500	-9.62402344	-86.00097656	-36.62841797	+13.93066406	+3100	+13.50439453	-11.50048828	-10.43261719	-39.04541016	+4.02099609	-74.86083984	+2056
+1457971470.84369990	+16.71240234	-12.33105469	-10.06787109	-39.55078125	+7.36083984	-66.55517578	+2596	+16.94970703	-11.79492188	-9.58007813	-85.58349609	-36.21093750	+13.79882813	+3112	+13.49560547	-11.36865234	-10.40625000	-38.54003906	+4.37255859	-74.50927734	+2060
+1457971470.84789990	+16.71679688	-12.15527344	-10.03710938	-39.02343750	+7.69042969	-66.26953125	+2592	+16.95849609	-11.62353516	-9.53613281	-85.12207031	-35.72753906	+13.71093750	+3128	+13.50878906	-11.22363281	-10.37109375	-37.94677734	+4.68017578	-74.13574219	+2072
+1457971470.85620000	+16.69482422	-11.79931641	-9.95800781	-38.03466797	+8.39355469	-65.72021484	+2592	+16.97167969	-11.26757813	-9.43066406	-84.22119141	-34.78271484	+13.60107422	+3168	+13.51318359	-10.95117188	-10.30957031	-36.80419922	+5.33935547	-73.41064453	+2088
+1457971470.86040000	+16.69482422	-11.61035156	-9.90087891	-37.48535156	+8.65722656	-65.45654297	+2604	+17.00244141	-11.07421875	-9.35156250	-83.73779297	-34.38720703	+13.68896484	+3200	+13.52197266	-10.80175781	-10.27001953	-36.16699219	+5.62500000	-73.03710938	+2100
+1457971470.86450000	+16.68603516	-11.43017578	-9.85253906	-36.95800781	+8.96484375	-65.25878906	+2616	+17.03320313	-10.87646484	-9.27246094	-83.21044922	-33.99169922	+13.73291016	+3228	+13.52636719	-10.66552734	-10.23046875	-35.55175781	+5.91064453	-72.72949219	+2108
+1457971470.86870000	+16.67285156	-11.25439453	-9.79980469	-36.47460938	+9.27246094	-65.06103516	+2640	+17.05078125	-10.67871094	-9.18896484	-82.72705078	-33.61816406	+13.82080078	+3264	+13.51757813	-10.53369141	-10.19970703	-34.98046875	+6.24023438	-72.44384766	+2116
+1457971470.87290000	+16.67285156	-11.07421875	-9.75585938	-35.92529297	+9.60205078	-64.81933594	+2668	+17.08154297	-10.47656250	-9.10986328	-82.19970703	-33.17871094	+13.90869141	+3300	+13.53515625	-10.38427734	-10.16015625	-34.29931641	+6.52587891	-72.04833984	+2128
+1457971470.87700010	+16.65966797	-10.89843750	-9.71630859	-35.44189453	+9.97558594	-64.64355469	+2700	+17.10351563	-10.27001953	-9.03076172	-81.62841797	-32.76123047	+13.93066406	+3336	+13.53955078	-10.24804688	-10.12060547	-33.68408203	+6.81152344	-71.74072266	+2140
+1457971470.88120010	+16.62890625	-10.71826172	-9.67675781	-34.98046875	+10.41503906	-64.51171875	+2740	+17.10791016	-10.05908203	-8.96923828	-80.99121094	-32.27783203	+13.84277344	+3376	+13.52636719	-10.10742188	-10.08544922	-33.09082031	+7.18505859	-71.43310547	+2156
+1457971470.88540010	+16.61132813	-10.52929688	-9.63281250	-34.43115234	+10.85449219	-64.31396484	+2788	+17.11669922	-9.85253906	-8.91210938	-80.35400391	-31.81640625	+13.75488281	+3412	+13.53076172	-9.95361328	-10.04150391	-32.38769531	+7.55859375	-71.03759766	+2180
+1457971470.88949990	+16.59375000	-10.35351563	-9.58007813	-33.90380859	+11.18408203	-64.05029297	+2832	+17.11669922	-9.67236328	-8.84179688	-79.84863281	-31.42089844	+13.71093750	+3448	+13.51757813	-9.81738281	-9.98876953	-31.81640625	+7.82226563	-70.66406250	+2196
+1457971470.89369990	+16.57617188	-10.18212891	-9.53173828	-33.42041016	+11.51367188	-63.80859375	+2876	+17.10791016	-9.49658203	-8.78466797	-79.34326172	-31.00341797	+13.62304688	+3480	+13.50000000	-9.68554688	-9.94042969	-31.33300781	+8.10791016	-70.31250000	+2212
+1457971470.90200000	+16.55419922	-9.83935547	-9.43066406	-32.43164063	+12.21679688	-63.30322266	+2968	+17.10351563	-9.14062500	-8.65722656	-78.31054688	-30.25634766	+13.49121094	+3540	+13.49121094	-9.39990234	-9.81738281	-30.16845703	+8.52539063	-69.45556641	+2248
+1457971470.90619990	+16.54101563	-9.67675781	-9.37353516	-31.97021484	+12.52441406	-63.10546875	+3016	+17.07275391	-8.96484375	-8.61767578	-77.73925781	-29.81689453	+13.27148438	+3568	+13.46923828	-9.27246094	-9.75585938	-29.70703125	+8.74511719	-69.06005859	+2264
+1457971470.91030000	+16.54101563	-9.50537109	-9.32519531	-31.44287109	+12.89794922	-62.84179688	+3056	+17.04638672	-8.79345703	-8.59570313	-77.16796875	-29.31152344	+12.96386719	+3596	+13.47363281	-9.11865234	-9.68994141	-29.09179688	+8.94287109	-68.51074219	+2284
+1457971470.91450000	+16.54101563	-9.33837891	-9.27246094	-30.91552734	+13.22753906	-62.53417969	+3092	+17.00683594	-8.63525391	-8.56933594	-76.68457031	-28.82812500	+12.67822266	+3620	+13.46484375	-8.97802734	-9.61523438	-28.54248047	+9.09667969	-68.00537109	+2300
+1457971470.91870000	+16.52343750	-9.17138672	-9.21972656	-30.45410156	+13.62304688	-62.22656250	+3124	+16.95849609	-8.48144531	-8.54296875	-76.22314453	-28.34472656	+12.39257813	+3640	+13.43847656	-8.83740234	-9.54931641	-28.08105469	+9.31640625	-67.50000000	+2308
+1457971470.92280010	+16.51904297	-8.99560547	-9.16699219	-29.94873047	+14.01855469	-61.89697266	+3152	+16.92333984	-8.32763672	-8.51660156	-75.76171875	-27.86132813	+12.10693359	+3660	+13.42968750	-8.68359375	-9.47460938	-27.48779297	+9.49218750	-66.88476563	+2324
+1457971470.92700000	+16.51025391	-8.82421875	-9.10986328	-29.46533203	+14.37011719	-61.54541016	+3172	+16.88378906	-8.17822266	-8.48144531	-75.34423828	-27.39990234	+11.86523438	+3676	+13.41650391	-8.53857422	-9.38671875	-26.98242188	+9.62402344	-66.31347656	+2332
+1457971470.93120000	+16.49267578	-8.66162109	-9.03955078	-29.00390625	+14.67773438	-61.19384766	+3192	+16.83544922	-8.03759766	-8.44189453	-75.01464844	-26.93847656	+11.64550781	+3688	+13.39013672	-8.39794922	-9.30761719	-26.54296875	+9.75585938	-65.74218750	+2340
+1457971470.93530010	+16.49707031	-8.49462891	-8.96923828	-28.54248047	+14.98535156	-60.84228516	+3204	+16.79150391	-7.88378906	-8.40673828	-74.61914063	-26.41113281	+11.40380859	+3700	+13.38574219	-8.24414063	-9.21972656	-25.99365234	+9.82177734	-65.10498047	+2352
+1457971470.94370010	+16.46630859	-8.14746094	-8.83300781	-27.61962891	+15.66650391	-60.22705078	+3220	+16.70800781	-7.55859375	-8.32324219	-73.76220703	-25.37841797	+11.00830078	+3724	+13.35937500	-7.94970703	-9.05273438	-24.93896484	+10.10742188	-63.89648438	+2372
+1457971470.94779990	+16.45751953	-7.97607422	-8.76708984	-27.18017578	+16.10595703	-59.89746094	+3220	+16.67724609	-7.39599609	-8.27490234	-73.36669922	-24.82910156	+10.83251953	+3736	+13.35058594	-7.79150391	-8.96923828	-24.34570313	+10.30517578	-63.23730469	+2384
+1457971470.95199990	+16.44433594	-7.80468750	-8.70117188	-26.71875000	+16.50146484	-59.56787109	+3220	+16.64648438	-7.23339844	-8.21777344	-72.99316406	-24.32373047	+10.76660156	+3744	+13.33740234	-7.63769531	-8.88574219	-23.79638672	+10.43701172	-62.60009766	+2396
+1457971470.95619990	+16.40478516	-7.62890625	-8.63525391	-26.32324219	+16.96289063	-59.21630859	+3216	+16.60693359	-7.07958984	-8.14306641	-72.72949219	-23.81835938	+10.72265625	+3756	+13.31103516	-7.48388672	-8.80224609	-23.26904297	+10.63476563	-61.98486328	+2404
+1457971470.96030000	+16.38281250	-7.45751953	-8.55175781	-25.88378906	+17.31445313	-58.88671875	+3216	+16.58056641	-6.91259766	-8.06396484	-72.37792969	-23.31298828	+10.76660156	+3768	+13.29785156	-7.33007813	-8.70996094	-22.69775391	+10.78857422	-61.34765625	+2416
+1457971470.96450000	+16.35205078	-7.27734375	-8.47265625	-25.42236328	+17.66601563	-58.60107422	+3216	+16.55419922	-6.72802734	-7.98486328	-71.98242188	-22.78564453	+10.83251953	+3784	+13.28466797	-7.18505859	-8.62646484	-22.12646484	+10.92041016	-60.75439453	+2428
+1457971470.97280000	+16.29492188	-6.93017578	-8.28808594	-24.54345703	+18.25927734	-57.98583984	+3228	+16.51904297	-6.36767578	-7.77392578	-71.21337891	-21.90673828	+11.16210938	+3828	+13.24951172	-6.89062500	-8.45507813	-20.98388672	+11.22802734	-59.58984375	+2448
+1457971470.97700000	+16.26416016	-6.75439453	-8.20019531	-24.08203125	+18.58886719	-57.72216797	+3236	+16.51025391	-6.17431641	-7.66406250	-70.75195313	-21.46728516	+11.35986328	+3852	+13.23632813	-6.74560547	-8.36718750	-20.41259766	+11.35986328	-59.01855469	+2456
+1457971470.98110010	+16.22021484	-6.58300781	-8.11230469	-23.64257813	+18.96240234	-57.48046875	+3248	+16.48828125	-5.98974609	-7.54541016	-70.35644531	-21.04980469	+11.60156250	+3876	+13.20996094	-6.60498047	-8.28369141	-19.84130859	+11.55761719	-58.49121094	+2460
+1457971470.98530010	+16.18066406	-6.40722656	-8.02441406	-23.15917969	+19.31396484	-57.21679688	+3264	+16.47949219	-5.80078125	-7.42236328	-69.89501953	-20.65429688	+11.86523438	+3904	+13.19677734	-6.45556641	-8.20019531	-19.18212891	+11.68945313	-57.91992188	+2468
+1457971470.98950000	+16.14111328	-6.23144531	-7.93212891	-22.65380859	+19.62158203	-56.90917969	+3288	+16.46191406	-5.61181641	-7.29931641	-69.47753906	-20.25878906	+12.15087891	+3932	+13.17480469	-6.31054688	-8.11230469	-18.56689453	+11.79931641	-57.37060547	+2472
+1457971470.99359990	+16.09716797	-6.06445313	-7.83105469	-22.19238281	+19.84130859	-56.62353516	+3312	+16.43994141	-5.43164063	-7.17187500	-69.08203125	-19.88525391	+12.45849609	+3960	+13.15283203	-6.17871094	-8.02001953	-18.01757813	+11.88720703	-56.84326172	+2480
+1457971470.99780010	+16.06201172	-5.89746094	-7.72119141	-21.68701172	+20.01708984	-56.31591797	+3344	+16.42236328	-5.25585938	-7.04443359	-68.66455078	-19.55566406	+12.78808594	+3988	+13.13964844	-6.03808594	-7.92333984	-17.42431641	+11.90917969	-56.29394531	+2492
+1457971471.00200010	+16.02685547	-5.72607422	-7.61132813	-21.15966797	+20.17089844	-56.00830078	+3376	+16.40478516	-5.06689453	-6.91699219	-68.22509766	-19.22607422	+13.11767578	+4016	+13.12207031	-5.90625000	-7.82666016	-16.83105469	+11.93115234	-55.76660156	+2500
+1457971471.01029990	+15.96972656	-5.40966797	-7.39599609	-20.17089844	+20.45654297	-55.41503906	+3452	+16.36962891	-4.71972656	-6.65771484	-67.34619141	-18.63281250	+13.79882813	+4076	+13.09130859	-5.64697266	-7.63330078	-15.68847656	+11.90917969	-54.66796875	+2520
+1457971471.01449990	+15.93896484	-5.24707031	-7.29492188	-19.64355469	+20.63232422	-55.06347656	+3488	+16.34765625	-4.55712891	-6.53466797	-66.97265625	-18.32519531	+14.10644531	+4100	+13.07812500	-5.51074219	-7.53662109	-15.09521484	+11.88720703	-54.09667969	+2532
+1457971471.01860000	+15.90380859	-5.09326172	-7.17626953	-19.13818359	+20.74218750	-54.73388672	+3528	+16.31689453	-4.39892578	-6.41162109	-66.64306641	-17.99560547	+14.43603516	+4120	+13.05615234	-5.38330078	-7.43115234	-14.56787109	+11.82128906	-53.52539063	+2544
+1457971471.02280000	+15.87304688	-4.94384766	-7.07080078	-18.65478516	+20.87402344	-54.38232422	+3564	+16.28173828	-4.25390625	-6.30175781	-66.31347656	-17.62207031	+14.65576172	+4140	+13.04296875	-5.25585938	-7.33007813	-14.01855469	+11.77734375	-52.93212891	+2556
+1457971471.02700000	+15.84228516	-4.78564453	-6.96093750	-18.10546875	+21.00585938	-53.96484375	+3600	+16.24658203	-4.10888672	-6.19628906	-66.02783203	-17.24853516	+14.91943359	+4156	+13.02539063	-5.11962891	-7.22460938	-13.44726563	+11.68945313	-52.31689453	+2564
+1457971471.03110000	+15.82470703	-4.64062500	-6.83789063	-17.57812500	+20.98388672	-53.52539063	+3636	+16.21142578	-3.97705078	-6.08203125	-65.78613281	-16.91894531	+15.24902344	+4168	+13.00781250	-4.99658203	-7.11035156	-12.96386719	+11.53564453	-51.70166016	+2576
+1457971471.03530000	+15.80273438	-4.50000000	-6.72802734	-17.09472656	+21.07177734	-53.10791016	+3664	+16.18066406	-3.85400391	-5.98095703	-65.56640625	-16.54541016	+15.46875000	+4180	+12.99462891	-4.87353516	-7.00048828	-12.45849609	+11.40380859	-51.06445313	+2584
+1457971471.03950000	+15.78076172	-4.35498047	-6.62255859	-16.58935547	+21.18164063	-52.69042969	+3688	+16.14550781	-3.72656250	-5.87988281	-65.34667969	-16.14990234	+15.68847656	+4184	+12.98144531	-4.74609375	-6.89501953	-11.93115234	+11.27197266	-50.44921875	+2592
+1457971471.04780010	+15.74121094	-4.08691406	-6.39843750	-15.64453125	+21.33544922	-51.83349609	+3728	+16.07519531	-3.49365234	-5.68652344	-64.99511719	-15.35888672	+16.12792969	+4192	+12.95068359	-4.50878906	-6.67089844	-10.98632813	+10.96435547	-49.21875000	+2608
+1457971471.05200000	+15.71923828	-3.95068359	-6.29736328	-15.13916016	+21.46728516	-51.37207031	+3744	+16.03125000	-3.37939453	-5.60302734	-64.79736328	-14.89746094	+16.28173828	+4192	+12.93750000	-4.38134766	-6.56542969	-10.45898438	+10.83251953	-48.55957031	+2612
+1457971471.05609990	+15.69287109	-3.81445313	-6.18310547	-14.63378906	+21.51123047	-50.91064453	+3752	+15.99169922	-3.27392578	-5.50634766	-64.66552734	-14.50195313	+16.52343750	+4188	+12.91992188	-4.26269531	-6.45117188	-9.97558594	+10.63476563	-47.94433594	+2620
+1457971471.06030010	+15.66650391	-3.68701172	-6.07324219	-14.17236328	+21.59912109	-50.47119141	+3760	+15.95214844	-3.17285156	-5.40966797	-64.57763672	-14.10644531	+16.74316406	+4184	+12.90234375	-4.15283203	-6.34130859	-9.53613281	+10.45898438	-47.35107422	+2624
+1457971471.06440000	+15.64013672	-3.55957031	-5.96777344	-13.66699219	+21.66503906	-50.03173828	+3760	+15.91699219	-3.06298828	-5.31738281	-64.42382813	-13.71093750	+16.94091797	+4180	+12.88476563	-4.03857422	-6.23583984	-9.09667969	+10.28320313	-46.77978516	+2628
+1457971471.06859990	+15.62255859	-3.43652344	-5.85351563	-13.20556641	+21.62109375	-49.61425781	+3764	+15.88623047	-2.96191406	-5.20751953	-64.29199219	-13.40332031	+17.24853516	+4180	+12.87158203	-3.92871094	-6.12158203	-8.65722656	+10.04150391	-46.23046875	+2632
+1457971471.07279990	+15.60058594	-3.32226563	-5.74365234	-12.76611328	+21.66503906	-49.19677734	+3760	+15.85546875	-2.86083984	-5.10644531	-64.16015625	-13.07373047	+17.49023438	+4176	+12.85400391	-3.82324219	-6.01611328	-8.23974609	+9.84375000	-45.70312500	+2636
+1457971471.08110000	+15.55224609	-3.08935547	-5.52832031	-11.86523438	+21.68701172	-48.44970703	+3752	+15.78955078	-2.64550781	-4.89550781	-63.76464844	-12.43652344	+18.06152344	+4172	+12.82324219	-3.61669922	-5.80517578	-7.36083984	+9.40429688	-44.67041016	+2640
+1457971471.08530000	+15.51708984	-2.97949219	-5.42285156	-11.44775391	+21.70898438	-48.12011719	+3748	+15.75878906	-2.54443359	-4.78125000	-63.61083984	-12.15087891	+18.34716797	+4172	+12.80566406	-3.52441406	-5.70410156	-7.00927734	+9.22851563	-44.23095703	+2640
+1457971471.08940010	+15.48632813	-2.86962891	-5.31738281	-10.98632813	+21.73095703	-47.76855469	+3744	+15.72363281	-2.43457031	-4.67138672	-63.39111328	-11.86523438	+18.65478516	+4172	+12.78808594	-3.42773438	-5.60742188	-6.59179688	+9.05273438	-43.76953125	+2640
+1457971471.09360000	+15.46435547	-2.76416016	-5.20751953	-10.54687500	+21.66503906	-47.41699219	+3740	+15.70166016	-2.32470703	-4.54833984	-63.19335938	-11.64550781	+19.07226563	+4176	+12.77490234	-3.33544922	-5.50195313	-6.21826172	+8.81103516	-43.33007813	+2640
+1457971471.09780000	+15.43359375	-2.66308594	-5.09765625	-10.15136719	+21.62109375	-47.08740234	+3740	+15.67529297	-2.22363281	-4.42529297	-62.97363281	-11.44775391	+19.44580078	+4180	+12.75732422	-3.25195313	-5.40527344	-5.86669922	+8.61328125	-42.91259766	+2636
+1457971471.10190010	+15.40283203	-2.56640625	-4.99658203	-9.75585938	+21.57714844	-46.80175781	+3736	+15.65332031	-2.11376953	-4.30664063	-62.75390625	-11.20605469	+19.84130859	+4184	+12.74414063	-3.16406250	-5.31298828	-5.51513672	+8.45947266	-42.51708984	+2632
+1457971471.10610010	+15.38085938	-2.46972656	-4.87792969	-9.38232422	+21.44531250	-46.49414063	+3740	+15.63134766	-2.00830078	-4.17480469	-62.51220703	-11.05224609	+20.30273438	+4188	+12.73095703	-3.08496094	-5.21191406	-5.18554688	+8.19580078	-42.14355469	+2628
+1457971471.11439990	+15.32373047	-2.28955078	-4.67578125	-8.61328125	+21.40136719	-45.90087891	+3744	+15.58300781	-1.80175781	-3.93750000	-62.00683594	-10.63476563	+21.04980469	+4204	+12.70019531	-2.93115234	-5.03173828	-4.54833984	+7.91015625	-41.37451172	+2620
+1457971471.11859990	+15.29736328	-2.19726563	-4.57031250	-8.23974609	+21.33544922	-45.61523438	+3748	+15.56103516	-1.70068359	-3.81445313	-61.72119141	-10.43701172	+21.46728516	+4208	+12.68701172	-2.85644531	-4.93945313	-4.21875000	+7.71240234	-41.00097656	+2616
+1457971471.12280010	+15.26220703	-2.11376953	-4.47363281	-7.86621094	+21.31347656	-45.32958984	+3756	+15.53466797	-1.59960938	-3.70019531	-61.47949219	-10.23925781	+21.84082031	+4216	+12.66943359	-2.78173828	-4.85156250	-3.93310547	+7.58056641	-40.64941406	+2608
+1457971471.12690000	+15.23144531	-2.02587891	-4.38134766	-7.49267578	+21.31347656	-45.04394531	+3760	+15.50830078	-1.51171875	-3.58593750	-61.23779297	-10.04150391	+22.21435547	+4220	+12.65625000	-2.71142578	-4.77246094	-3.62548828	+7.47070313	-40.29785156	+2596
+1457971471.13109990	+15.21386719	-1.94677734	-4.28027344	-7.11914063	+21.18164063	-44.71435547	+3768	+15.49072266	-1.42382813	-3.47607422	-61.04003906	-9.88769531	+22.60986328	+4224	+12.64306641	-2.64111328	-4.68017578	-3.36181641	+7.25097656	-39.92431641	+2592
+1457971471.13520000	+15.19189453	-1.86767578	-4.18359375	-6.76757813	+21.11572266	-44.42871094	+3776	+15.46875000	-1.33593750	-3.37060547	-60.79833984	-9.66796875	+22.93945313	+4228	+12.62548828	-2.57519531	-4.59228516	-3.07617188	+7.09716797	-39.57275391	+2584
+1457971471.13940000	+15.16552734	-1.78857422	-4.09130859	-6.41601563	+21.07177734	-44.12109375	+3784	+15.44677734	-1.26123047	-3.26953125	-60.57861328	-9.49218750	+23.26904297	+4228	+12.61230469	-2.50927734	-4.50878906	-2.81250000	+6.96533203	-39.22119141	+2572
+1457971471.14360000	+15.14794922	-1.71826172	-3.99902344	-6.08642578	+20.98388672	-43.83544922	+3788	+15.42480469	-1.18212891	-3.17724609	-60.35888672	-9.29443359	+23.57666016	+4228	+12.60351563	-2.44775391	-4.42089844	-2.52685547	+6.74560547	-38.89160156	+2568
+1457971471.15190010	+15.10400391	-1.57324219	-3.82763672	-5.38330078	+20.93994141	-43.22021484	+3800	+15.37646484	-1.05029297	-3.00146484	-60.00732422	-8.89892578	+24.10400391	+4216	+12.57275391	-2.32031250	-4.26269531	-1.97753906	+6.45996094	-38.18847656	+2548
+1457971471.15610000	+15.09082031	-1.50292969	-3.74414063	-5.03173828	+20.87402344	-42.91259766	+3804	+15.35888672	-0.98876953	-2.92236328	-59.85351563	-8.70117188	+24.34570313	+4212	+12.55957031	-2.25878906	-4.17919922	-1.71386719	+6.26220703	-37.85888672	+2540
+1457971471.16020010	+15.07324219	-1.43701172	-3.66064453	-4.72412109	+20.80810547	-42.58300781	+3804	+15.33251953	-0.93164063	-2.84326172	-59.69970703	-8.50341797	+24.58740234	+4200	+12.54199219	-2.20166016	-4.09570313	-1.47216797	+6.08642578	-37.52929688	+2528
+1457971471.16440010	+15.05566406	-1.37109375	-3.58154297	-4.39453125	+20.76416016	-42.27539063	+3800	+15.31054688	-0.88330078	-2.76855469	-59.58984375	-8.30566406	+24.80712891	+4188	+12.52880859	-2.14013672	-4.02099609	-1.20849609	+5.91064453	-37.19970703	+2520
+1457971471.16860010	+15.04687500	-1.31396484	-3.49365234	-4.08691406	+20.61035156	-41.96777344	+3800	+15.29736328	-0.83935547	-2.69824219	-59.50195313	-8.12988281	+25.02685547	+4176	+12.52001953	-2.08740234	-3.93750000	-0.96679688	+5.66894531	-36.89208984	+2512
+1457971471.17269990	+15.03369141	-1.25244141	-3.41455078	-3.77929688	+20.54443359	-41.66015625	+3792	+15.27539063	-0.79101563	-2.62792969	-59.37011719	-7.93212891	+25.22460938	+4164	+12.50683594	-2.03027344	-3.85839844	-0.74707031	+5.49316406	-36.58447266	+2504
+1457971471.17689990	+15.02490234	-1.19970703	-3.33544922	-3.49365234	+20.47851563	-41.35253906	+3784	+15.25781250	-0.75146484	-2.56201172	-59.28222656	-7.73437500	+25.42236328	+4148	+12.49365234	-1.98193359	-3.78808594	-0.50537109	+5.31738281	-36.25488281	+2496
+1457971471.18109990	+15.01611328	-1.14257813	-3.26074219	-3.20800781	+20.41259766	-41.04492188	+3776	+15.24023438	-0.71191406	-2.49609375	-59.17236328	-7.55859375	+25.64208984	+4132	+12.48486328	-1.92919922	-3.70898438	-0.26367188	+5.11962891	-35.96923828	+2488
+1457971471.18940000	+14.98974609	-1.04589844	-3.12451172	-2.68066406	+20.36865234	-40.45166016	+3748	+15.20068359	-0.63720703	-2.36425781	-59.01855469	-7.16308594	+26.01562500	+4100	+12.45849609	-1.83691406	-3.57275391	+0.15380859	+4.85595703	-35.41992188	+2468
+1457971471.19770000	+14.96777344	-0.95361328	-2.98388672	-2.19726563	+20.23681641	-39.85839844	+3716	+15.17431641	-0.57128906	-2.23681641	-58.86474609	-6.78955078	+26.41113281	+4068	+12.44091797	-1.74902344	-3.43652344	+0.52734375	+4.57031250	-34.89257813	+2452
+1457971471.20190000	+14.95898438	-0.91845703	-2.91357422	-1.99951172	+20.19287109	-39.59472656	+3700	+15.16113281	-0.53613281	-2.17529297	-58.79882813	-6.61376953	+26.60888672	+4052	+12.43212891	-1.71386719	-3.37500000	+0.68115234	+4.46044922	-34.62890625	+2444
+1457971471.20610000	+14.95458984	-0.87890625	-2.84765625	-1.80175781	+20.14892578	-39.35302734	+3680	+15.15234375	-0.50537109	-2.10498047	-58.71093750	-6.45996094	+26.82861328	+4040	+12.42773438	-1.67871094	-3.30908203	+0.83496094	+4.32861328	-34.40917969	+2432
+1457971471.21020010	+14.94140625	-0.84814453	-2.79052734	-1.60400391	+20.12695313	-39.11132813	+3660	+15.13916016	-0.47021484	-2.03906250	-58.62304688	-6.32812500	+27.02636719	+4024	+12.41894531	-1.64794922	-3.25195313	+0.94482422	+4.26269531	-34.18945313	+2424
+1457971471.21849990	+14.92822266	-0.78662109	-2.67626953	-1.31835938	+20.12695313	-38.64990234	+3624	+15.12158203	-0.40869141	-1.91162109	-58.44726563	-6.04248047	+27.39990234	+4000	+12.41015625	-1.59082031	-3.14648438	+1.16455078	+4.15283203	-33.79394531	+2400
+1457971471.22270010	+14.91503906	-0.76464844	-2.62353516	-1.18652344	+20.10498047	-38.45214844	+3608	+15.11279297	-0.37792969	-1.84570313	-58.38134766	-5.93261719	+27.57568359	+3988	+12.40136719	-1.56445313	-3.09814453	+1.20849609	+4.13085938	-33.61816406	+2388
+1457971471.22690010	+14.90185547	-0.74267578	-2.57080078	-1.09863281	+20.08300781	-38.25439453	+3592	+15.09960938	-0.34716797	-1.77978516	-58.31542969	-5.82275391	+27.77343750	+3976	+12.39697266	-1.54687500	-3.04980469	+1.25244141	+4.08691406	-33.44238281	+2376
+1457971471.23099990	+14.89746094	-0.72070313	-2.51806641	-1.01074219	+20.06103516	-38.07861328	+3576	+15.09960938	-0.32080078	-1.72265625	-58.22753906	-5.71289063	+27.92724609	+3968	+12.39697266	-1.52490234	-3.00146484	+1.31835938	+4.04296875	-33.26660156	+2360
+1457971471.23519990	+14.88867188	-0.69873047	-2.46093750	-0.92285156	+19.99511719	-37.90283203	+3564	+15.09082031	-0.29003906	-1.65673828	-58.16162109	-5.64697266	+28.10302734	+3960	+12.39257813	-1.50732422	-2.95751953	+1.34033203	+3.99902344	-33.11279297	+2348
+1457971471.23939990	+14.87988281	-0.68554688	-2.40820313	-0.87890625	+19.95117188	-37.74902344	+3552	+15.08642578	-0.27246094	-1.59521484	-58.13964844	-5.58105469	+28.27880859	+3952	+12.38818359	-1.49414063	-2.91357422	+1.34033203	+3.95507813	-32.95898438	+2332
+1457971471.24350000	+14.87548828	-0.67236328	-2.36425781	-0.85693359	+19.92919922	-37.61718750	+3540	+15.08642578	-0.25048828	-1.53808594	-58.09570313	-5.51513672	+28.43261719	+3944	+12.38818359	-1.47656250	-2.86962891	+1.36230469	+3.93310547	-32.82714844	+2320
+1457971471.24770000	+14.87109375	-0.65917969	-2.32031250	-0.81298828	+19.90722656	-37.48535156	+3532	+15.08203125	-0.22851563	-1.48095703	-58.02978516	-5.47119141	+28.58642578	+3936	+12.38818359	-1.46777344	-2.83007813	+1.36230469	+3.88916016	-32.69531250	+2304
+1457971471.25190000	+14.86230469	-0.65039063	-2.27636719	-0.76904297	+19.88525391	-37.33154297	+3524	+15.07763672	-0.21093750	-1.42382813	-58.00781250	-5.42724609	+28.74023438	+3928	+12.38378906	-1.45458984	-2.79492188	+1.36230469	+3.86718750	-32.58544922	+2288
+1457971471.26020000	+14.85351563	-0.62402344	-2.19287109	-0.70312500	+19.81933594	-37.06787109	+3508	+15.07324219	-0.18017578	-1.33154297	-57.94189453	-5.29541016	+28.95996094	+3916	+12.38818359	-1.42822266	-2.72021484	+1.38427734	+3.77929688	-32.32177734	+2260
+1457971471.26440000	+14.84912109	-0.61962891	-2.14892578	-0.68115234	+19.75341797	-36.95800781	+3504	+15.06884766	-0.17578125	-1.28320313	-57.96386719	-5.27343750	+29.09179688	+3908	+12.38818359	-1.41943359	-2.68066406	+1.36230469	+3.69140625	-32.21191406	+2244
+1457971471.26850010	+14.85351563	-0.61083984	-2.10937500	-0.65917969	+19.68750000	-36.82617188	+3496	+15.07324219	-0.16699219	-1.24804688	-57.98583984	-5.20751953	+29.17968750	+3900	+12.38818359	-1.41064453	-2.64550781	+1.36230469	+3.62548828	-32.10205078	+2232
+1457971471.27270010	+14.85791016	-0.59765625	-2.06982422	-0.59326172	+19.59960938	-36.69433594	+3492	+15.07324219	-0.15820313	-1.20410156	-57.94189453	-5.16357422	+29.33349609	+3892	+12.39257813	-1.39746094	-2.61035156	+1.38427734	+3.53759766	-31.97021484	+2216
+1457971471.27690010	+14.85791016	-0.58886719	-2.02587891	-0.54931641	+19.53369141	-36.58447266	+3488	+15.07324219	-0.15820313	-1.16455078	-57.96386719	-5.14160156	+29.46533203	+3884	+12.39257813	-1.38427734	-2.57080078	+1.42822266	+3.42773438	-31.86035156	+2208
+1457971471.28099990	+14.86230469	-0.58447266	-1.99511719	-0.50537109	+19.51171875	-36.45263672	+3480	+15.07324219	-0.15380859	-1.13818359	-57.98583984	-5.05371094	+29.50927734	+3876	+12.39697266	-1.37548828	-2.54003906	+1.45019531	+3.36181641	-31.75048828	+2196
+1457971471.28520010	+14.86230469	-0.57568359	-1.95996094	-0.43945313	+19.44580078	-36.34277344	+3476	+15.07324219	-0.15380859	-1.10742188	-57.98583984	-4.98779297	+29.59716797	+3864	+12.39697266	-1.36230469	-2.50488281	+1.49414063	+3.25195313	-31.64062500	+2184
+1457971471.28930000	+14.86230469	-0.56250000	-1.92480469	-0.35156250	+19.35791016	-36.21093750	+3472	+15.06884766	-0.15380859	-1.08105469	-57.98583984	-4.92187500	+29.70703125	+3856	+12.40136719	-1.35351563	-2.46972656	+1.56005859	+3.12011719	-31.53076172	+2176
+1457971471.29349990	+14.86669922	-0.55371094	-1.89404297	-0.26367188	+19.31396484	-36.05712891	+3464	+15.06884766	-0.15380859	-1.05908203	-58.00781250	-4.83398438	+29.75097656	+3844	+12.40136719	-1.34033203	-2.43896484	+1.60400391	+3.03222656	-31.44287109	+2168
+1457971471.29769990	+14.87109375	-0.54052734	-1.85888672	-0.15380859	+19.18212891	-35.90332031	+3456	+15.07324219	-0.15380859	-1.02832031	-58.00781250	-4.79003906	+29.88281250	+3832	+12.40576172	-1.32714844	-2.40820313	+1.66992188	+2.87841797	-31.33300781	+2160
+1457971471.30600000	+14.87988281	-0.52734375	-1.79296875	+0.00000000	+18.98437500	-35.66162109	+3440	+15.07324219	-0.15380859	-0.97998047	-58.02978516	-4.68017578	+30.10253906	+3812	+12.41015625	-1.30957031	-2.34667969	+1.77978516	+2.63671875	-31.13525391	+2148
+1457971471.31020000	+14.88427734	-0.51855469	-1.76220703	+0.08789063	+18.91845703	-35.55175781	+3428	+15.07324219	-0.15380859	-0.96240234	-58.02978516	-4.61425781	+30.19042969	+3800	+12.41455078	-1.29638672	-2.32031250	+1.84570313	+2.52685547	-31.06933594	+2144
+1457971471.31430010	+14.88867188	-0.50976563	-1.73144531	+0.17578125	+18.83056641	-35.41992188	+3420	+15.07763672	-0.15380859	-0.94042969	-58.00781250	-4.54833984	+30.25634766	+3784	+12.41894531	-1.28759766	-2.28955078	+1.91162109	+2.39501953	-30.98144531	+2140
+1457971471.31850000	+14.88867188	-0.49658203	-1.70947266	+0.28564453	+18.80859375	-35.31005859	+3408	+15.07324219	-0.15380859	-0.92285156	-58.00781250	-4.48242188	+30.34423828	+3776	+12.41894531	-1.27880859	-2.26757813	+1.97753906	+2.30712891	-30.89355469	+2136
+1457971471.32270000	+14.88867188	-0.48779297	-1.68750000	+0.37353516	+18.74267578	-35.17822266	+3400	+15.07324219	-0.15380859	-0.90527344	-57.98583984	-4.43847656	+30.41015625	+3764	+12.42333984	-1.27001953	-2.25000000	+2.02148438	+2.24121094	-30.84960938	+2128
+1457971471.32680010	+14.88867188	-0.48339844	-1.66113281	+0.46142578	+18.65478516	-35.06835938	+3392	+15.06884766	-0.14941406	-0.88330078	-57.96386719	-4.39453125	+30.49804688	+3752	+12.42773438	-1.26562500	-2.22802734	+2.06542969	+2.15332031	-30.78369141	+2124
+1457971471.33100010	+14.88867188	-0.47460938	-1.63476563	+0.52734375	+18.56689453	-34.98046875	+3380	+15.06884766	-0.14501953	-0.85693359	-57.94189453	-4.35058594	+30.60791016	+3744	+12.42773438	-1.25683594	-2.20605469	+2.10937500	+2.08740234	-30.73974609	+2120
+1457971471.33520010	+14.89306641	-0.47021484	-1.61718750	+0.59326172	+18.52294922	-34.89257813	+3372	+15.06884766	-0.14062500	-0.83496094	-57.94189453	-4.32861328	+30.69580078	+3736	+12.43212891	-1.25244141	-2.18847656	+2.15332031	+2.02148438	-30.67382813	+2116
+1457971471.33929990	+14.89306641	-0.47021484	-1.59521484	+0.63720703	+18.43505859	-34.80468750	+3364	+15.06884766	-0.13623047	-0.81298828	-57.89794922	-4.30664063	+30.80566406	+3728	+12.43212891	-1.25244141	-2.17089844	+2.15332031	+1.95556641	-30.62988281	+2108
+1457971471.34770010	+14.89306641	-0.47021484	-1.56005859	+0.68115234	+18.36914063	-34.69482422	+3348	+15.06884766	-0.12304688	-0.76464844	-57.83203125	-4.28466797	+30.98144531	+3716	+12.43652344	-1.24804688	-2.14453125	+2.19726563	+1.88964844	-30.56396484	+2096
+1457971471.35180000	+14.88867188	-0.46582031	-1.54687500	+0.70312500	+18.32519531	-34.62890625	+3344	+15.06884766	-0.11865234	-0.73828125	-57.78808594	-4.26269531	+31.04736328	+3712	+12.44091797	-1.24804688	-2.13134766	+2.19726563	+1.86767578	-30.54199219	+2092
+1457971471.35599990	+14.88867188	-0.46582031	-1.52929688	+0.74707031	+18.30322266	-34.54101563	+3340	+15.06884766	-0.10986328	-0.71191406	-57.74414063	-4.26269531	+31.13525391	+3708	+12.44531250	-1.24804688	-2.11816406	+2.19726563	+1.84570313	-30.49804688	+2084
+1457971471.36019990	+14.88427734	-0.46582031	-1.51171875	+0.76904297	+18.23730469	-34.47509766	+3336	+15.06445313	-0.10107422	-0.68554688	-57.70019531	-4.26269531	+31.24511719	+3708	+12.44531250	-1.24804688	-2.10498047	+2.19726563	+1.84570313	-30.47607422	+2076
+1457971471.36430000	+14.87988281	-0.46582031	-1.49414063	+0.76904297	+18.19335938	-34.43115234	+3336	+15.06445313	-0.09667969	-0.65478516	-57.67822266	-4.28466797	+31.35498047	+3708	+12.44531250	-1.24804688	-2.09619141	+2.17529297	+1.80175781	-30.45410156	+2072
+1457971471.36850000	+14.87548828	-0.47021484	-1.47656250	+0.76904297	+18.12744141	-34.38720703	+3336	+15.06445313	-0.08789063	-0.62841797	-57.63427734	-4.30664063	+31.46484375	+3708	+12.44970703	-1.24804688	-2.08300781	+2.17529297	+1.80175781	-30.43212891	+2064
+1457971471.37260010	+14.87548828	-0.47460938	-1.45898438	+0.76904297	+18.06152344	-34.34326172	+3340	+15.06445313	-0.07910156	-0.60205078	-57.59033203	-4.30664063	+31.55273438	+3708	+12.44970703	-1.24804688	-2.07421875	+2.15332031	+1.75781250	-30.41015625	+2056
+1457971471.37680010	+14.87548828	-0.47460938	-1.44140625	+0.74707031	+17.97363281	-34.29931641	+3340	+15.06445313	-0.07470703	-0.57568359	-57.56835938	-4.30664063	+31.61865234	+3708	+12.44970703	-1.24804688	-2.06103516	+2.13134766	+1.73583984	-30.36621094	+2048
+1457971471.38509990	+14.87109375	-0.48339844	-1.41064453	+0.74707031	+17.86376953	-34.18945313	+3348	+15.06005859	-0.06591797	-0.53173828	-57.50244141	-4.30664063	+31.75048828	+3712	+12.45410156	-1.25244141	-2.03906250	+2.08740234	+1.66992188	-30.32226563	+2032
+1457971471.38930010	+14.86669922	-0.48339844	-1.39306641	+0.74707031	+17.77587891	-34.14550781	+3352	+15.06005859	-0.06152344	-0.50976563	-57.48046875	-4.32861328	+31.83837891	+3712	+12.45410156	-1.25244141	-2.03027344	+2.08740234	+1.62597656	-30.30029297	+2024
+1457971471.39759990	+14.86230469	-0.48339844	-1.36230469	+0.76904297	+17.64404297	-34.01367188	+3360	+15.05566406	-0.06152344	-0.47460938	-57.43652344	-4.28466797	+31.97021484	+3712	+12.45410156	-1.24804688	-2.00830078	+2.08740234	+1.53808594	-30.23437500	+2008
+1457971471.40179990	+14.86230469	-0.48339844	-1.34472656	+0.79101563	+17.55615234	-33.94775391	+3364	+15.05126953	-0.06152344	-0.46142578	-57.43652344	-4.26269531	+32.03613281	+3712	+12.44970703	-1.24365234	-1.99511719	+2.08740234	+1.45019531	-30.19042969	+2000
+1457971471.40599990	+14.85791016	-0.48339844	-1.32714844	+0.79101563	+17.46826172	-33.88183594	+3364	+15.04687500	-0.06152344	-0.44824219	-57.43652344	-4.21875000	+32.10205078	+3708	+12.44970703	-1.24365234	-1.98193359	+2.08740234	+1.38427734	-30.14648438	+1996
+1457971471.41010000	+14.85791016	-0.48339844	-1.30957031	+0.81298828	+17.38037109	-33.81591797	+3368	+15.04687500	-0.06152344	-0.43945313	-57.41455078	-4.19677734	+32.14599609	+3708	+12.44970703	-1.23925781	-1.96875000	+2.08740234	+1.29638672	-30.10253906	+1988
+1457971471.41430000	+14.85791016	-0.48339844	-1.29638672	+0.85693359	+17.31445313	-33.72802734	+3368	+15.04687500	-0.06591797	-0.43066406	-57.41455078	-4.15283203	+32.18994141	+3708	+12.44531250	-1.23486328	-1.95556641	+2.10937500	+1.20849609	-30.05859375	+1984
+1457971471.41849990	+14.85351563	-0.47900391	-1.27880859	+0.90087891	+17.24853516	-33.64013672	+3372	+15.04248047	-0.07031250	-0.42626953	-57.41455078	-4.08691406	+32.23388672	+3704	+12.44531250	-1.23046875	-1.94238281	+2.13134766	+1.12060547	-30.01464844	+1980
+1457971471.42680000	+14.84912109	-0.47021484	-1.25244141	+1.01074219	+17.09472656	-33.44238281	+3372	+15.02929688	-0.07470703	-0.41308594	-57.39257813	-3.99902344	+32.34375000	+3700	+12.44091797	-1.22167969	-1.92041016	+2.19726563	+0.92285156	-29.90478516	+1972
+1457971471.43100000	+14.84472656	-0.46582031	-1.23925781	+1.07666016	+17.02880859	-33.33251953	+3368	+15.02490234	-0.07910156	-0.40429688	-57.39257813	-3.95507813	+32.43164063	+3696	+12.43652344	-1.21728516	-1.90722656	+2.21923828	+0.81298828	-29.86083984	+1968
+1457971471.43510010	+14.84033203	-0.46142578	-1.22167969	+1.16455078	+16.94091797	-33.22265625	+3368	+15.02050781	-0.08349609	-0.39990234	-57.39257813	-3.88916016	+32.49755859	+3692	+12.43212891	-1.20849609	-1.89404297	+2.26318359	+0.70312500	-29.79492188	+1968
+1457971471.43930010	+14.84033203	-0.45703125	-1.20849609	+1.23046875	+16.87500000	-33.11279297	+3364	+15.01611328	-0.08789063	-0.39111328	-57.37060547	-3.84521484	+32.56347656	+3688	+12.42773438	-1.20410156	-1.87646484	+2.28515625	+0.57128906	-29.75097656	+1964
+1457971471.44339990	+14.83593750	-0.44824219	-1.19531250	+1.29638672	+16.78710938	-33.02490234	+3364	+15.01171875	-0.09228516	-0.38232422	-57.37060547	-3.80126953	+32.65136719	+3684	+12.42333984	-1.19970703	-1.86328125	+2.32910156	+0.46142578	-29.68505859	+1964
+1457971471.44759990	+14.83154297	-0.44384766	-1.18212891	+1.36230469	+16.72119141	-32.91503906	+3360	+15.00732422	-0.09667969	-0.37353516	-57.34863281	-3.73535156	+32.76123047	+3680	+12.41894531	-1.19531250	-1.85009766	+2.37304688	+0.32958984	-29.64111328	+1964
+1457971471.45590000	+14.81835938	-0.43066406	-1.15576172	+1.53808594	+16.58935547	-32.71728516	+3352	+14.99853516	-0.10107422	-0.35156250	-57.28271484	-3.66943359	+32.98095703	+3672	+12.40576172	-1.18212891	-1.82373047	+2.43896484	+0.08789063	-29.53125000	+1964
+1457971471.46009990	+14.81396484	-0.42626953	-1.14257813	+1.60400391	+16.50146484	-32.62939453	+3348	+14.98974609	-0.10107422	-0.33837891	-57.26074219	-3.62548828	+33.13476563	+3668	+12.40136719	-1.17773438	-1.81054688	+2.48291016	-0.02197266	-29.48730469	+1964
+1457971471.46429990	+14.80517578	-0.42187500	-1.12939453	+1.66992188	+16.43554688	-32.54150391	+3344	+14.98095703	-0.10107422	-0.32080078	-57.19482422	-3.58154297	+33.28857422	+3664	+12.39257813	-1.17333984	-1.80175781	+2.50488281	-0.13183594	-29.44335938	+1964
+1457971471.46840000	+14.79638672	-0.42187500	-1.11621094	+1.71386719	+16.32568359	-32.47558594	+3340	+14.97656250	-0.09667969	-0.29882813	-57.12890625	-3.55957031	+33.46435547	+3660	+12.38818359	-1.17333984	-1.78857422	+2.52685547	-0.21972656	-29.39941406	+1960
+1457971471.47260000	+14.78759766	-0.41748047	-1.09863281	+1.75781250	+16.25976563	-32.40966797	+3340	+14.96777344	-0.09228516	-0.27685547	-57.04101563	-3.53759766	+33.66210938	+3660	+12.37939453	-1.17333984	-1.77978516	+2.54882813	-0.32958984	-29.35546875	+1960
+1457971471.47680000	+14.78320313	-0.41748047	-1.08544922	+1.80175781	+16.17187500	-32.34375000	+3340	+14.96337891	-0.08789063	-0.25488281	-56.95312500	-3.51562500	+33.85986328	+3656	+12.37500000	-1.17333984	-1.76660156	+2.54882813	-0.39550781	-29.33349609	+1956
+1457971471.48090000	+14.77441406	-0.41748047	-1.07226563	+1.84570313	+16.10595703	-32.27783203	+3336	+14.95898438	-0.08349609	-0.22851563	-56.86523438	-3.51562500	+34.03564453	+3656	+12.37060547	-1.17333984	-1.75781250	+2.57080078	-0.46142578	-29.31152344	+1956
+1457971471.48930000	+14.75244141	-0.41748047	-1.04589844	+1.93359375	+16.01806641	-32.16796875	+3336	+14.94140625	-0.06591797	-0.17578125	-56.62353516	-3.47167969	+34.43115234	+3656	+12.35742188	-1.17333984	-1.74462891	+2.59277344	-0.54931641	-29.24560547	+1948
+1457971471.49340010	+14.74365234	-0.41748047	-1.03710938	+1.97753906	+15.97412109	-32.12402344	+3336	+14.93261719	-0.05712891	-0.15380859	-56.51367188	-3.44970703	+34.60693359	+3652	+12.35302734	-1.17333984	-1.73583984	+2.59277344	-0.59326172	-29.22363281	+1940
+1457971471.49760010	+14.73486328	-0.41748047	-1.02392578	+2.04345703	+15.95214844	-32.05810547	+3340	+14.92382813	-0.04394531	-0.13183594	-56.33789063	-3.40576172	+34.78271484	+3652	+12.34423828	-1.17773438	-1.73144531	+2.61474609	-0.61523438	-29.20166016	+1936
+1457971471.50180010	+14.72607422	-0.41748047	-1.01513672	+2.08740234	+15.93017578	-31.99218750	+3340	+14.91503906	-0.03515625	-0.10986328	-56.20605469	-3.38378906	+34.93652344	+3652	+12.33544922	-1.17773438	-1.72265625	+2.63671875	-0.63720703	-29.15771484	+1932
+1457971471.50589990	+14.71728516	-0.41748047	-1.00634766	+2.10937500	+15.93017578	-31.92626953	+3344	+14.91064453	-0.03076172	-0.09228516	-56.07421875	-3.33984375	+35.06835938	+3652	+12.33105469	-1.17773438	-1.71826172	+2.65869141	-0.63720703	-29.13574219	+1924
+1457971471.51009990	+14.71289063	-0.41748047	-0.99755859	+2.17529297	+15.95214844	-31.88232422	+3344	+14.90185547	-0.01757813	-0.07910156	-55.87646484	-3.27392578	+35.17822266	+3652	+12.32226563	-1.17773438	-1.70947266	+2.68066406	-0.65917969	-29.09179688	+1920
+1457971471.51840000	+14.69531250	-0.40869141	-0.98437500	+2.32910156	+16.04003906	-31.72851563	+3348	+14.88867188	-0.00878906	-0.06591797	-55.54687500	-3.12011719	+35.31005859	+3644	+12.30908203	-1.17333984	-1.69628906	+2.76855469	-0.65917969	-29.00390625	+1908
+1457971471.52259990	+14.68652344	-0.40429688	-0.98437500	+2.43896484	+16.10595703	-31.64062500	+3348	+14.87988281	+0.00000000	-0.06152344	-55.32714844	-3.05419922	+35.39794922	+3640	+12.30029297	-1.17333984	-1.69189453	+2.81250000	-0.65917969	-28.93798828	+1900
+1457971471.52670000	+14.67773438	-0.39550781	-0.98437500	+2.52685547	+16.19384766	-31.55273438	+3352	+14.87109375	+0.00000000	-0.05712891	-55.10742188	-2.98828125	+35.48583984	+3636	+12.28710938	-1.16894531	-1.68750000	+2.87841797	-0.65917969	-28.89404297	+1896
+1457971471.53090000	+14.67333984	-0.39111328	-0.98437500	+2.61474609	+16.28173828	-31.46484375	+3348	+14.86230469	+0.00000000	-0.06152344	-54.88769531	-2.90039063	+35.52978516	+3628	+12.27832031	-1.16455078	-1.67871094	+2.94433594	-0.65917969	-28.82812500	+1892
+1457971471.53510000	+14.66894531	-0.38671875	-0.97998047	+2.70263672	+16.34765625	-31.35498047	+3348	+14.85791016	+0.00878906	-0.06152344	-54.60205078	-2.83447266	+35.61767578	+3624	+12.26953125	-1.15576172	-1.67431641	+3.01025391	-0.68115234	-28.76220703	+1888
+1457971471.53920010	+14.66455078	-0.37792969	-0.97998047	+2.81250000	+16.43554688	-31.26708984	+3348	+14.85351563	+0.00878906	-0.06591797	-54.33837891	-2.76855469	+35.68359375	+3616	+12.26074219	-1.15136719	-1.66552734	+3.09814453	-0.70312500	-28.71826172	+1884
+1457971471.54340000	+14.66015625	-0.37353516	-0.97998047	+2.90039063	+16.50146484	-31.17919922	+3344	+14.84472656	+0.00439453	-0.07470703	-54.07470703	-2.72460938	+35.70556641	+3612	+12.25195313	-1.14257813	-1.65673828	+3.16406250	-0.72509766	-28.65234375	+1884
+1457971471.54760000	+14.65136719	-0.36914063	-0.97998047	+2.98828125	+16.58935547	-31.09130859	+3340	+14.84033203	+0.00878906	-0.07910156	-53.70117188	-2.70263672	+35.79345703	+3604	+12.24316406	-1.13818359	-1.65234375	+3.25195313	-0.76904297	-28.58642578	+1880
+1457971471.55590010	+14.64257813	-0.35156250	-0.98437500	+3.16406250	+16.78710938	-30.89355469	+3328	+14.82714844	+0.01318359	-0.08789063	-52.99804688	-2.72460938	+35.94726563	+3596	+12.22558594	-1.12060547	-1.64355469	+3.40576172	-0.83496094	-28.49853516	+1880
+1457971471.56010010	+14.63378906	-0.34716797	-0.98437500	+3.20800781	+16.87500000	-30.80566406	+3324	+14.82275391	+0.01757813	-0.08789063	-52.49267578	-2.79052734	+36.10107422	+3592	+12.21679688	-1.11621094	-1.63916016	+3.49365234	-0.87890625	-28.45458984	+1880
+1457971471.56419990	+14.62939453	-0.34716797	-0.98437500	+3.25195313	+16.94091797	-30.71777344	+3316	+14.81835938	+0.02197266	-0.08349609	-52.07519531	-2.90039063	+36.23291016	+3588	+12.20800781	-1.10742188	-1.63037109	+3.55957031	-0.94482422	-28.41064453	+1880
+1457971471.56839990	+14.62500000	-0.34277344	-0.98437500	+3.29589844	+17.00683594	-30.65185547	+3308	+14.81396484	+0.02636719	-0.07910156	-51.67968750	-3.03222656	+36.34277344	+3584	+12.20361328	-1.10302734	-1.62597656	+3.60351563	-1.01074219	-28.38867188	+1876
+1457971471.57259990	+14.62500000	-0.34277344	-0.97998047	+3.31787109	+17.05078125	-30.58593750	+3296	+14.80957031	+0.03515625	-0.07031250	-51.19628906	-3.20800781	+36.47460938	+3580	+12.19482422	-1.09863281	-1.62158203	+3.64746094	-1.07666016	-28.36669922	+1876
+1457971471.57670000	+14.62060547	-0.34277344	-0.97998047	+3.33984375	+17.09472656	-30.52001953	+3288	+14.80957031	+0.04394531	-0.06152344	-50.73486328	-3.38378906	+36.60644531	+3576	+12.19042969	-1.09423828	-1.62158203	+3.69140625	-1.14257813	-28.34472656	+1876
+1457971471.58090000	+14.61621094	-0.33837891	-0.97558594	+3.33984375	+17.16064453	-30.45410156	+3280	+14.80517578	+0.05712891	-0.04833984	-50.25146484	-3.58154297	+36.71630859	+3572	+12.18603516	-1.08984375	-1.61718750	+3.73535156	-1.20849609	-28.34472656	+1876
+1457971471.58509990	+14.60742188	-0.34277344	-0.97558594	+3.33984375	+17.22656250	-30.41015625	+3272	+14.80078125	+0.07031250	-0.03515625	-49.76806641	-3.82324219	+36.84814453	+3568	+12.18164063	-1.08984375	-1.61718750	+3.75732422	-1.27441406	-28.34472656	+1872
+1457971471.59340000	+14.59863281	-0.34277344	-0.97998047	+3.31787109	+17.40234375	-30.32226563	+3256	+14.79199219	+0.10546875	+0.00000000	-48.77929688	-4.37255859	+37.15576172	+3568	+12.17285156	-1.08544922	-1.61718750	+3.80126953	-1.38427734	-28.34472656	+1864
+1457971471.59750010	+14.59423828	-0.34277344	-0.97558594	+3.29589844	+17.44628906	-30.27832031	+3248	+14.78759766	+0.11865234	+0.02197266	-48.31787109	-4.63623047	+37.28759766	+3568	+12.16845703	-1.08544922	-1.61718750	+3.80126953	-1.45019531	-28.34472656	+1860
+1457971471.60170010	+14.58984375	-0.34277344	-0.97558594	+3.25195313	+17.49023438	-30.23437500	+3240	+14.78320313	+0.13623047	+0.04394531	-47.83447266	-4.94384766	+37.41943359	+3568	+12.16845703	-1.08544922	-1.62158203	+3.80126953	-1.51611328	-28.36669922	+1856
+1457971471.60590000	+14.58544922	-0.34277344	-0.97119141	+3.22998047	+17.51220703	-30.21240234	+3232	+14.78320313	+0.15820313	+0.06591797	-47.35107422	-5.25146484	+37.52929688	+3568	+12.16406250	-1.08984375	-1.62158203	+3.77929688	-1.58203125	-28.36669922	+1852
+1457971471.60999990	+14.58105469	-0.34716797	-0.97119141	+3.18603516	+17.57812500	-30.19042969	+3228	+14.77880859	+0.17578125	+0.08349609	-46.91162109	-5.53710938	+37.63916016	+3564	+12.15966797	-1.08984375	-1.62158203	+3.77929688	-1.64794922	-28.38867188	+1848
+1457971471.61420010	+14.57666016	-0.34716797	-0.97119141	+3.16406250	+17.62207031	-30.16845703	+3220	+14.77441406	+0.19335938	+0.10107422	-46.45019531	-5.82275391	+37.72705078	+3564	+12.15966797	-1.08984375	-1.62597656	+3.75732422	-1.71386719	-28.41064453	+1840
+1457971471.61840010	+14.57226563	-0.34277344	-0.97119141	+3.14208984	+17.70996094	-30.14648438	+3216	+14.77001953	+0.21093750	+0.11425781	-46.01074219	-6.08642578	+37.79296875	+3560	+12.15527344	-1.08984375	-1.62597656	+3.75732422	-1.75781250	-28.41064453	+1836
+1457971471.62249990	+14.56347656	-0.34277344	-0.97558594	+3.12011719	+17.77587891	-30.14648438	+3212	+14.76562500	+0.22851563	+0.13183594	-45.59326172	-6.35009766	+37.85888672	+3560	+12.15087891	-1.08984375	-1.63037109	+3.73535156	-1.84570313	-28.43261719	+1828
+1457971471.62669990	+14.55908203	-0.34277344	-0.97558594	+3.09814453	+17.84179688	-30.12451172	+3204	+14.76123047	+0.24169922	+0.14501953	-45.17578125	-6.61376953	+37.94677734	+3556	+12.15087891	-1.08984375	-1.63037109	+3.73535156	-1.91162109	-28.45458984	+1824
+1457971471.63500000	+14.55029297	-0.34277344	-0.97558594	+3.05419922	+17.90771484	-30.05859375	+3196	+14.75683594	+0.27246094	+0.16699219	-44.38476563	-7.07519531	+38.03466797	+3552	+12.14208984	-1.08984375	-1.63476563	+3.71337891	-2.08740234	-28.45458984	+1808
+1457971471.63920000	+14.54589844	-0.33837891	-0.97558594	+3.05419922	+17.95166016	-30.03662109	+3192	+14.75244141	+0.28564453	+0.17578125	-44.01123047	-7.29492188	+38.07861328	+3548	+12.13769531	-1.08544922	-1.63476563	+3.71337891	-2.17529297	-28.47656250	+1800
+1457971471.64340000	+14.54150391	-0.33837891	-0.97558594	+3.03222656	+17.99560547	-30.01464844	+3188	+14.74804688	+0.29882813	+0.17578125	-43.63769531	-7.49267578	+38.07861328	+3544	+12.13330078	-1.08544922	-1.63476563	+3.71337891	-2.28515625	-28.47656250	+1796
+1457971471.64750000	+14.53710938	-0.33398438	-0.97998047	+3.03222656	+18.03955078	-29.99267578	+3184	+14.74365234	+0.31201172	+0.17578125	-43.24218750	-7.64648438	+38.03466797	+3540	+12.12890625	-1.08105469	-1.63476563	+3.73535156	-2.37304688	-28.47656250	+1788
+1457971471.65170000	+14.53271484	-0.32958984	-0.97998047	+3.03222656	+18.10546875	-29.97070313	+3180	+14.73925781	+0.32080078	+0.17138672	-42.89062500	-7.80029297	+38.01269531	+3532	+12.12451172	-1.07666016	-1.63476563	+3.75732422	-2.48291016	-28.47656250	+1784
+1457971471.65590000	+14.53271484	-0.32519531	-0.98437500	+3.03222656	+18.14941406	-29.92675781	+3176	+14.73486328	+0.32958984	+0.16699219	-42.51708984	-7.93212891	+37.99072266	+3528	+12.12011719	-1.07226563	-1.63476563	+3.77929688	-2.59277344	-28.47656250	+1780
+1457971471.66000010	+14.52832031	-0.32080078	-0.98437500	+3.03222656	+18.21533203	-29.88281250	+3172	+14.73046875	+0.34277344	+0.16699219	-42.14355469	-8.08593750	+37.99072266	+3524	+12.11572266	-1.06347656	-1.63476563	+3.82324219	-2.70263672	-28.47656250	+1776
+1457971471.66420010	+14.52392578	-0.31640625	-0.98876953	+3.03222656	+18.25927734	-29.86083984	+3168	+14.72607422	+0.35156250	+0.16259766	-41.79199219	-8.28369141	+37.99072266	+3520	+12.11132813	-1.05908203	-1.63476563	+3.86718750	-2.81250000	-28.45458984	+1772
+1457971471.67249990	+14.51953125	-0.30322266	-0.98876953	+3.01025391	+18.32519531	-29.77294922	+3156	+14.72167969	+0.37353516	+0.15820313	-41.00097656	-8.61328125	+37.92480469	+3508	+12.10253906	-1.04589844	-1.63037109	+3.93310547	-3.05419922	-28.45458984	+1764
+1457971471.67670010	+14.51513672	-0.29882813	-0.98876953	+3.01025391	+18.36914063	-29.75097656	+3152	+14.71728516	+0.38232422	+0.15380859	-40.58349609	-8.76708984	+37.88085938	+3504	+12.09814453	-1.03710938	-1.63037109	+3.97705078	-3.16406250	-28.45458984	+1764
+1457971471.68080000	+14.51513672	-0.29443359	-0.99316406	+2.98828125	+18.43505859	-29.72900391	+3144	+14.71289063	+0.39550781	+0.14501953	-40.18798828	-8.92089844	+37.81494141	+3500	+12.09375000	-1.02832031	-1.63037109	+4.04296875	-3.25195313	-28.45458984	+1764
+1457971471.68499990	+14.51074219	-0.29003906	-0.99316406	+2.94433594	+18.52294922	-29.72900391	+3140	+14.70849609	+0.40869141	+0.14501953	-39.74853516	-9.09667969	+37.79296875	+3492	+12.08935547	-1.02392578	-1.63476563	+4.08691406	-3.33984375	-28.45458984	+1764
+1457971471.68919990	+14.50634766	-0.28564453	-0.99755859	+2.90039063	+18.61083984	-29.72900391	+3132	+14.70410156	+0.42187500	+0.14062500	-39.33105469	-9.29443359	+37.77099609	+3488	+12.08496094	-1.01513672	-1.63476563	+4.10888672	-3.42773438	-28.45458984	+1764
+1457971471.69330000	+14.50195313	-0.28125000	-1.00195313	+2.85644531	+18.69873047	-29.72900391	+3128	+14.70410156	+0.43505859	+0.14501953	-38.89160156	-9.51416016	+37.72705078	+3484	+12.08056641	-1.01074219	-1.63916016	+4.15283203	-3.49365234	-28.47656250	+1764
+1457971471.69750000	+14.49755859	-0.27685547	-1.00634766	+2.76855469	+18.80859375	-29.75097656	+3120	+14.69970703	+0.45263672	+0.14941406	-38.43017578	-9.77783203	+37.72705078	+3480	+12.07617188	-1.00634766	-1.64355469	+4.19677734	-3.55957031	-28.47656250	+1764
+1457971471.70170000	+14.49755859	-0.27685547	-1.01513672	+2.65869141	+18.91845703	-29.79492188	+3112	+14.69970703	+0.47021484	+0.15380859	-37.96875000	-10.04150391	+37.72705078	+3476	+12.07177734	-1.00195313	-1.64794922	+4.21875000	-3.62548828	-28.49853516	+1764
+1457971471.71000000	+14.48876953	-0.27685547	-1.02832031	+2.35107422	+19.20410156	-29.92675781	+3100	+14.69531250	+0.50537109	+0.16259766	-37.00195313	-10.56884766	+37.66113281	+3468	+12.06738281	-0.99755859	-1.66113281	+4.24072266	-3.71337891	-28.56445313	+1764
+1457971471.71420000	+14.48437500	-0.28125000	-1.03710938	+2.17529297	+19.35791016	-30.01464844	+3096	+14.69091797	+0.52734375	+0.16699219	-36.51855469	-10.83251953	+37.61718750	+3464	+12.06298828	-0.99755859	-1.66552734	+4.24072266	-3.75732422	-28.60839844	+1764
+1457971471.71830010	+14.47998047	-0.28125000	-1.05029297	+1.99951172	+19.55566406	-30.10253906	+3092	+14.68652344	+0.54492188	+0.17578125	-36.01318359	-11.09619141	+37.59521484	+3464	+12.05859375	-0.99755859	-1.67871094	+4.26269531	-3.77929688	-28.65234375	+1764
+1457971471.72250010	+14.47558594	-0.28564453	-1.06787109	+1.77978516	+19.79736328	-30.23437500	+3088	+14.68212891	+0.56689453	+0.18457031	-35.52978516	-11.42578125	+37.57324219	+3460	+12.05419922	-0.99316406	-1.68750000	+4.26269531	-3.77929688	-28.69628906	+1764
+1457971471.72670010	+14.47119141	-0.29003906	-1.08544922	+1.53808594	+19.99511719	-30.36621094	+3088	+14.67773438	+0.58447266	+0.19775391	-35.04638672	-11.73339844	+37.57324219	+3460	+12.05419922	-0.99755859	-1.70068359	+4.26269531	-3.80126953	-28.76220703	+1764
+1457971471.73079990	+14.46240234	-0.29882813	-1.09863281	+1.31835938	+20.19287109	-30.47607422	+3088	+14.67333984	+0.60644531	+0.20214844	-34.56298828	-12.04101563	+37.55126953	+3460	+12.04980469	-0.99755859	-1.70947266	+4.24072266	-3.82324219	-28.80615234	+1760
+1457971471.73499990	+14.46240234	-0.30322266	-1.11621094	+1.07666016	+20.41259766	-30.60791016	+3088	+14.66894531	+0.62841797	+0.21093750	-34.05761719	-12.30468750	+37.50732422	+3460	+12.04541016	-0.99755859	-1.72265625	+4.26269531	-3.82324219	-28.87207031	+1760
+1457971471.73920010	+14.45800781	-0.31201172	-1.12939453	+0.85693359	+20.61035156	-30.71777344	+3088	+14.66894531	+0.65039063	+0.21533203	-33.57421875	-12.59033203	+37.46337891	+3456	+12.04101563	-1.00195313	-1.73583984	+4.26269531	-3.84521484	-28.93798828	+1756
+1457971471.74749990	+14.44482422	-0.32080078	-1.16894531	+0.43945313	+21.04980469	-30.98144531	+3092	+14.65136719	+0.68994141	+0.21093750	-32.60742188	-13.09570313	+37.33154297	+3452	+12.03222656	-1.00634766	-1.76220703	+4.28466797	-3.84521484	-29.06982422	+1752
+1457971471.75160000	+14.44042969	-0.32080078	-1.19091797	+0.30761719	+21.26953125	-31.06933594	+3092	+14.64257813	+0.70751953	+0.21093750	-32.12402344	-13.33740234	+37.26562500	+3452	+12.02783203	-1.01074219	-1.77539063	+4.32861328	-3.84521484	-29.13574219	+1748
+1457971471.75580000	+14.43164063	-0.32519531	-1.20849609	+0.17578125	+21.48925781	-31.13525391	+3096	+14.63378906	+0.72509766	+0.20654297	-31.66259766	-13.55712891	+37.17773438	+3452	+12.02343750	-1.01074219	-1.79296875	+4.37255859	-3.84521484	-29.17968750	+1744
+1457971471.76000000	+14.42724609	-0.32080078	-1.22607422	+0.10986328	+21.64306641	-31.20117188	+3096	+14.62939453	+0.74267578	+0.20214844	-31.20117188	-13.77685547	+37.11181641	+3452	+12.01464844	-1.01074219	-1.80615234	+4.43847656	-3.86718750	-29.26757813	+1740
+1457971471.76410010	+14.42285156	-0.32080078	-1.23925781	+0.02197266	+21.79687500	-31.26708984	+3092	+14.62060547	+0.76025391	+0.19335938	-30.76171875	-13.99658203	+37.02392578	+3448	+12.01025391	-1.01074219	-1.81933594	+4.52636719	-3.88916016	-29.33349609	+1732
+1457971471.76830010	+14.41406250	-0.32080078	-1.26123047	-0.04394531	+21.97265625	-31.33300781	+3092	+14.61181641	+0.78222656	+0.18017578	-30.27832031	-14.17236328	+36.91406250	+3448	+12.00146484	-1.01074219	-1.83251953	+4.59228516	-3.88916016	-29.39941406	+1728
+1457971471.77659990	+14.40966797	-0.31201172	-1.29199219	-0.06591797	+22.25830078	-31.44287109	+3088	+14.59423828	+0.81738281	+0.14501953	-29.37744141	-14.50195313	+36.65039063	+3448	+11.98828125	-1.01074219	-1.86328125	+4.83398438	-3.97705078	-29.53125000	+1720
+1457971471.78080010	+14.40087891	-0.30761719	-1.31396484	-0.04394531	+22.43408203	-31.50878906	+3088	+14.58105469	+0.83496094	+0.12304688	-28.89404297	-14.63378906	+36.47460938	+3444	+11.97949219	-1.01074219	-1.88085938	+4.96582031	-3.97705078	-29.59716797	+1716
+1457971471.78500010	+14.39648438	-0.29882813	-1.33593750	-0.02197266	+22.58789063	-31.57470703	+3084	+14.57226563	+0.85253906	+0.10107422	-28.45458984	-14.80957031	+36.34277344	+3444	+11.96630859	-1.00634766	-1.89843750	+5.18554688	-4.02099609	-29.68505859	+1716
+1457971471.78909990	+14.38769531	-0.29443359	-1.35351563	+0.02197266	+22.71972656	-31.64062500	+3080	+14.55908203	+0.87011719	+0.08349609	-27.99316406	-14.98535156	+36.18896484	+3440	+11.95751953	-1.00195313	-1.91601563	+5.33935547	-4.08691406	-29.77294922	+1712
+1457971471.79329990	+14.37890625	-0.28564453	-1.37988281	+0.04394531	+22.89550781	-31.72851563	+3076	+14.54150391	+0.88769531	+0.05712891	-27.50976563	-15.13916016	+36.01318359	+3436	+11.94873047	-1.00195313	-1.93359375	+5.51513672	-4.08691406	-29.86083984	+1708
+1457971471.79749990	+14.37451172	-0.27685547	-1.39746094	+0.08789063	+23.00537109	-31.83837891	+3068	+14.52832031	+0.90527344	+0.03076172	-27.07031250	-15.31494141	+35.83740234	+3436	+11.93554688	-0.99755859	-1.95556641	+5.77880859	-4.15283203	-29.99267578	+1708
+1457971471.80580000	+14.36132813	-0.26806641	-1.44580078	+0.10986328	+23.29101563	-32.12402344	+3056	+14.49755859	+0.94921875	-0.02197266	-26.08154297	-15.68847656	+35.41992188	+3424	+11.91357422	-1.00634766	-1.99951172	+6.17431641	-4.21875000	-30.23437500	+1708
+1457971471.80999990	+14.35253906	-0.25927734	-1.47656250	+0.13183594	+23.46679688	-32.29980469	+3048	+14.47998047	+0.97119141	-0.04833984	-25.57617188	-15.88623047	+35.20019531	+3420	+11.90039063	-1.00195313	-2.02587891	+6.43798828	-4.26269531	-30.38818359	+1708
+1457971471.81410000	+14.33935547	-0.25488281	-1.50732422	+0.13183594	+23.62060547	-32.51953125	+3040	+14.46240234	+0.99755859	-0.07910156	-25.04882813	-16.06201172	+34.98046875	+3412	+11.88720703	-1.01074219	-2.04785156	+6.65771484	-4.30664063	-30.54199219	+1708
+1457971471.81830000	+14.32617188	-0.25488281	-1.54248047	+0.13183594	+23.81835938	-32.76123047	+3032	+14.43603516	+1.01953125	-0.11425781	-24.49951172	-16.23779297	+34.71679688	+3408	+11.87402344	-1.01513672	-2.07861328	+6.89941406	-4.24072266	-30.71777344	+1712
+1457971471.82250000	+14.30859375	-0.24609375	-1.59082031	+0.15380859	+24.03808594	-33.09082031	+3028	+14.41406250	+1.04150391	-0.14062500	-23.97216797	-16.45751953	+34.47509766	+3400	+11.85644531	-1.01953125	-2.10937500	+7.20703125	-4.24072266	-30.89355469	+1712
+1457971471.82660010	+14.29541016	-0.24609375	-1.63037109	+0.10986328	+24.21386719	-33.39843750	+3016	+14.39208984	+1.06347656	-0.17138672	-23.44482422	-16.67724609	+34.21142578	+3392	+11.84326172	-1.03271484	-2.14013672	+7.40478516	-4.21875000	-31.11328125	+1716
+1457971471.83489990	+14.25585938	-0.24609375	-1.73583984	+0.08789063	+24.67529297	-34.21142578	+3004	+14.33935547	+1.11181641	-0.24609375	-22.32421875	-17.02880859	+33.64013672	+3380	+11.80810547	-1.05468750	-2.21484375	+7.97607422	-4.06494141	-31.55273438	+1720
+1457971471.83909990	+14.23828125	-0.25488281	-1.77978516	+0.06591797	+24.82910156	-34.58496094	+2996	+14.30859375	+1.13378906	-0.27685547	-21.75292969	-17.22656250	+33.35449219	+3368	+11.79052734	-1.07666016	-2.25000000	+8.21777344	-3.97705078	-31.79443359	+1724
+1457971471.84330010	+14.21630859	-0.26367188	-1.83691406	+0.02197266	+25.11474609	-34.98046875	+2992	+14.27783203	+1.15576172	-0.32519531	-21.15966797	-17.35839844	+33.00292969	+3360	+11.77294922	-1.09423828	-2.29394531	+8.50341797	-3.80126953	-32.08007813	+1728
+1457971471.84740000	+14.18994141	-0.25488281	-1.89404297	+0.17578125	+25.33447266	-35.37597656	+2984	+14.24707031	+1.18212891	-0.36914063	-20.56640625	-17.46826172	+32.67333984	+3352	+11.75097656	-1.10742188	-2.33789063	+8.85498047	-3.62548828	-32.32177734	+1728
+1457971471.85159990	+14.16357422	-0.26806641	-1.94677734	+0.21972656	+25.53222656	-35.74951172	+2980	+14.21630859	+1.19970703	-0.41748047	-19.99511719	-17.60009766	+32.32177734	+3340	+11.72900391	-1.13378906	-2.38623047	+9.14062500	-3.42773438	-32.58544922	+1732
+1457971471.85579990	+14.14160156	-0.27685547	-2.01708984	+0.26367188	+25.83984375	-36.14501953	+2976	+14.17675781	+1.21289063	-0.47460938	-19.40185547	-17.62207031	+31.94824219	+3332	+11.70263672	-1.15576172	-2.43017578	+9.42626953	-3.18603516	-32.89306641	+1736
+1457971471.85990000	+14.11523438	-0.26806641	-2.07861328	+0.54931641	+26.03759766	-36.49658203	+2968	+14.14160156	+1.23486328	-0.52734375	-18.80859375	-17.70996094	+31.59667969	+3324	+11.68066406	-1.17333984	-2.48291016	+9.84375000	-2.94433594	-33.15673828	+1740
+1457971471.86830000	+14.05810547	-0.29003906	-2.21484375	+0.87890625	+26.54296875	-37.22167969	+2960	+14.06689453	+1.25683594	-0.64599609	-17.64404297	-17.75390625	+30.80566406	+3300	+11.62353516	-1.23486328	-2.58398438	+10.45898438	-2.35107422	-33.75000000	+1748
+1457971471.87240000	+14.03173828	-0.28564453	-2.28076172	+1.27441406	+26.76269531	-37.52929688	+2956	+14.03173828	+1.27001953	-0.71630859	-17.02880859	-17.73193359	+30.41015625	+3292	+11.59716797	-1.25683594	-2.63671875	+10.89843750	-2.04345703	-34.01367188	+1748
+1457971471.87660000	+14.00097656	-0.29882813	-2.34667969	+1.56005859	+26.96044922	-37.85888672	+2948	+13.99218750	+1.27880859	-0.78222656	-16.43554688	-17.70996094	+30.01464844	+3276	+11.56640625	-1.29199219	-2.68945313	+11.22802734	-1.71386719	-34.32128906	+1756
+1457971471.88080000	+13.97021484	-0.31201172	-2.43457031	+1.84570313	+27.33398438	-38.21044922	+2948	+13.94824219	+1.28320313	-0.87011719	-15.82031250	-17.57812500	+29.50927734	+3268	+11.53564453	-1.32714844	-2.74658203	+11.60156250	-1.29638672	-34.62890625	+1760
+1457971471.88490010	+13.93505859	-0.30761719	-2.50927734	+2.35107422	+27.50976563	-38.49609375	+2940	+13.90429688	+1.29199219	-0.94921875	-15.18310547	-17.49023438	+29.06982422	+3256	+11.50048828	-1.35351563	-2.80371094	+12.04101563	-0.94482422	-34.91455078	+1760
+1457971471.88910010	+13.89990234	-0.32080078	-2.58398438	+2.76855469	+27.70751953	-38.78173828	+2932	+13.86035156	+1.28759766	-1.02832031	-14.61181641	-17.42431641	+28.60839844	+3240	+11.46533203	-1.39306641	-2.86083984	+12.41455078	-0.57128906	-35.20019531	+1764
+1457971471.89330010	+13.86914063	-0.33398438	-2.67626953	+3.20800781	+28.01513672	-39.04541016	+2928	+13.81640625	+1.28759766	-1.12500000	-14.04052734	-17.20458984	+28.08105469	+3228	+11.43017578	-1.42822266	-2.91796875	+12.81005859	-0.15380859	-35.50781250	+1768
+1457971471.90159990	+13.79882813	-0.35595703	-2.82568359	+4.24072266	+28.19091797	-39.52880859	+2908	+13.72412109	+1.27441406	-1.30517578	-12.85400391	-16.96289063	+27.11425781	+3200	+11.35986328	-1.50732422	-3.03222656	+13.60107422	+0.54931641	-36.12304688	+1776
+1457971471.90570000	+13.76367188	-0.37792969	-2.92675781	+4.72412109	+28.45458984	-39.81445313	+2900	+13.67578125	+1.26562500	-1.41064453	-12.26074219	-16.72119141	+26.52099609	+3188	+11.32470703	-1.55126953	-3.09814453	+13.97460938	+0.98876953	-36.45263672	+1780
+1457971471.90990000	+13.72851563	-0.38671875	-3.00585938	+5.33935547	+28.49853516	-40.05615234	+2888	+13.62744141	+1.25683594	-1.51171875	-11.62353516	-16.52343750	+25.97167969	+3176	+11.28515625	-1.59521484	-3.15527344	+14.39208984	+1.34033203	-36.78222656	+1780
+1457971471.91409990	+13.68896484	-0.41308594	-3.08496094	+5.84472656	+28.52050781	-40.27587891	+2880	+13.57910156	+1.23486328	-1.61279297	-11.07421875	-16.36962891	+25.40039063	+3160	+11.24560547	-1.64355469	-3.21679688	+14.74365234	+1.71386719	-37.11181641	+1788
+1457971471.91820000	+13.64941406	-0.43945313	-3.18603516	+6.37207031	+28.69628906	-40.51757813	+2872	+13.52636719	+1.21728516	-1.72705078	-10.50292969	-16.08398438	+24.74121094	+3148	+11.20605469	-1.69628906	-3.28271484	+15.11718750	+2.15332031	-37.46337891	+1792
+1457971471.92240000	+13.60986328	-0.45703125	-3.26953125	+7.00927734	+28.60839844	-40.73730469	+2860	+13.47363281	+1.19531250	-1.83251953	-9.90966797	-15.90820313	+24.14794922	+3132	+11.16210938	-1.74462891	-3.34423828	+15.49072266	+2.48291016	-37.83691406	+1792
+1457971471.93070010	+13.52636719	-0.53173828	-3.44531250	+8.04199219	+28.52050781	-41.24267578	+2848	+13.36816406	+1.13378906	-2.04785156	-8.85498047	-15.51269531	+22.82958984	+3108	+11.08300781	-1.86767578	-3.47607422	+16.12792969	+3.22998047	-38.62792969	+1800
+1457971471.93490000	+13.48242188	-0.56250000	-3.52441406	+8.65722656	+28.34472656	-41.48437500	+2836	+13.31542969	+1.10742188	-2.15332031	-8.30566406	-15.33691406	+22.19238281	+3092	+11.03906250	-1.92919922	-3.53759766	+16.45751953	+3.55957031	-39.04541016	+1804
+1457971471.93910000	+13.43847656	-0.61083984	-3.60791016	+9.11865234	+28.21289063	-41.77001953	+2828	+13.26269531	+1.06347656	-2.25878906	-7.82226563	-15.20507813	+21.51123047	+3076	+10.99511719	-2.00390625	-3.60351563	+16.69921875	+3.93310547	-39.48486328	+1808
+1457971471.94320010	+13.39453125	-0.66357422	-3.70019531	+9.60205078	+28.14697266	-42.07763672	+2824	+13.20556641	+1.01953125	-2.37304688	-7.29492188	-14.94140625	+20.76416016	+3064	+10.95556641	-2.07421875	-3.66943359	+17.00683594	+4.32861328	-39.94628906	+1812
+1457971471.94740010	+13.34179688	-0.70312500	-3.78369141	+10.19531250	+27.97119141	-42.36328125	+2812	+13.14843750	+0.98437500	-2.47851563	-6.72363281	-14.80957031	+20.06103516	+3044	+10.90283203	-2.14453125	-3.73974609	+17.29248047	+4.70214844	-40.40771484	+1816
+1457971471.95160010	+13.28906250	-0.76464844	-3.87158203	+10.65673828	+27.79541016	-42.64892578	+2808	+13.08691406	+0.93164063	-2.58398438	-6.26220703	-14.67773438	+19.35791016	+3028	+10.85449219	-2.22802734	-3.81005859	+17.51220703	+5.09765625	-40.86914063	+1824
+1457971471.95569990	+13.24511719	-0.82177734	-3.95507813	+11.14013672	+27.66357422	-42.97851563	+2800	+13.02978516	+0.87890625	-2.69824219	-5.73486328	-14.45800781	+18.58886719	+3016	+10.81494141	-2.30712891	-3.87597656	+17.79785156	+5.44921875	-41.37451172	+1828
+1457971471.96409990	+13.13525391	-0.94921875	-4.12646484	+12.10693359	+27.37792969	-43.59375000	+2788	+12.91113281	+0.77343750	-2.89599609	-4.74609375	-14.26025391	+17.13867188	+2980	+10.70947266	-2.48291016	-4.01220703	+18.25927734	+6.26220703	-42.36328125	+1840
+1457971471.96820000	+13.08251953	-1.01513672	-4.20556641	+12.54638672	+27.22412109	-43.98925781	+2780	+12.84960938	+0.71191406	-3.00585938	-4.24072266	-14.06250000	+16.34765625	+2968	+10.66552734	-2.57519531	-4.07812500	+18.50097656	+6.63574219	-42.89062500	+1840
+1457971471.97240000	+13.02539063	-1.08105469	-4.28906250	+13.05175781	+27.13623047	-44.31884766	+2772	+12.78808594	+0.65917969	-3.10693359	-3.66943359	-13.93066406	+15.62255859	+2948	+10.60839844	-2.66748047	-4.14404297	+18.72070313	+7.07519531	-43.39599609	+1848
+1457971471.97659990	+12.96826172	-1.16015625	-4.37695313	+13.46923828	+27.11425781	-44.62646484	+2764	+12.72656250	+0.58886719	-3.20800781	-3.20800781	-13.77685547	+14.89746094	+2936	+10.55566406	-2.76416016	-4.21435547	+18.94042969	+7.53662109	-43.85742188	+1856
+1457971471.98070000	+12.91552734	-1.23486328	-4.45605469	+13.93066406	+27.02636719	-45.00000000	+2756	+12.66064453	+0.51855469	-3.31787109	-2.72460938	-13.55712891	+14.12841797	+2920	+10.50732422	-2.86083984	-4.27587891	+19.18212891	+7.91015625	-44.38476563	+1860
+1457971471.98490000	+12.84960938	-1.30957031	-4.54394531	+14.41406250	+27.04833984	-45.32958984	+2748	+12.59472656	+0.46142578	-3.41455078	-2.15332031	-13.42529297	+13.42529297	+2900	+10.44580078	-2.96191406	-4.34179688	+19.37988281	+8.39355469	-44.86816406	+1868
+1457971471.99320010	+12.73095703	-1.47656250	-4.70654297	+15.22705078	+27.04833984	-45.96679688	+2728	+12.46289063	+0.30322266	-3.61669922	-1.25244141	-13.05175781	+11.97509766	+2876	+10.34033203	-3.16845703	-4.46484375	+19.81933594	+9.25048828	-45.79101563	+1884
+1457971471.99740000	+12.66503906	-1.56005859	-4.79003906	+15.68847656	+27.09228516	-46.25244141	+2720	+12.39697266	+0.23730469	-3.71337891	-0.70312500	-12.87597656	+11.31591797	+2860	+10.27880859	-3.27392578	-4.52636719	+19.97314453	+9.71191406	-46.25244141	+1892
+1457971472.00149990	+12.60351563	-1.65234375	-4.87792969	+16.08398438	+27.18017578	-46.51611328	+2712	+12.32666016	+0.14501953	-3.81445313	-0.30761719	-12.67822266	+10.61279297	+2848	+10.22167969	-3.37939453	-4.59228516	+20.17089844	+10.17333984	-46.64794922	+1900
+1457971472.00570010	+12.54638672	-1.74023438	-4.95263672	+16.50146484	+27.15820313	-46.82373047	+2700	+12.26074219	+0.05712891	-3.91552734	+0.13183594	-12.43652344	+9.90966797	+2836	+10.16894531	-3.48925781	-4.64062500	+20.36865234	+10.54687500	-47.13134766	+1904
+1457971472.01399990	+12.41894531	-1.92919922	-5.11962891	+17.31445313	+27.33398438	-47.30712891	+2680	+12.12011719	-0.11865234	-4.10888672	+0.98876953	-11.99707031	+8.61328125	+2808	+10.05029297	-3.70898438	-4.75488281	+20.69824219	+11.46972656	-47.90039063	+1920
+1457971472.01819990	+12.36181641	-2.02587891	-5.18994141	+17.70996094	+27.31201172	-47.57080078	+2664	+12.05419922	-0.21533203	-4.20996094	+1.40625000	-11.73339844	+7.95410156	+2796	+10.00195313	-3.82324219	-4.79882813	+20.87402344	+11.77734375	-48.33984375	+1920
+1457971472.02239990	+12.29589844	-2.12255859	-5.26464844	+18.12744141	+27.33398438	-47.81250000	+2652	+11.97949219	-0.30322266	-4.30224609	+1.86767578	-11.53564453	+7.33886719	+2780	+9.94042969	-3.94189453	-4.84716797	+20.96191406	+12.21679688	-48.77929688	+1924
+1457971472.02650000	+12.22998047	-2.22802734	-5.34375000	+18.52294922	+27.35595703	-48.01025391	+2644	+11.90478516	-0.41308594	-4.39453125	+2.19726563	-11.31591797	+6.70166016	+2768	+9.88330078	-4.05175781	-4.89990234	+21.13769531	+12.59033203	-49.13085938	+1928
+1457971472.03070000	+12.18164063	-2.32910156	-5.40527344	+18.89648438	+27.24609375	-48.29589844	+2632	+11.83886719	-0.51416016	-4.48681641	+2.59277344	-11.11816406	+6.06445313	+2752	+9.83496094	-4.16601563	-4.93505859	+21.29150391	+12.85400391	-49.59228516	+1924
+1457971472.03490000	+12.11572266	-2.43457031	-5.47119141	+19.29199219	+27.18017578	-48.55957031	+2616	+11.76416016	-0.61523438	-4.57470703	+3.01025391	-10.92041016	+5.44921875	+2736	+9.77343750	-4.28906250	-4.97900391	+21.33544922	+13.22753906	-50.05371094	+1928
+1457971472.03900000	+12.05859375	-2.54443359	-5.54150391	+19.66552734	+27.11425781	-48.75732422	+2604	+11.69384766	-0.72509766	-4.66699219	+3.31787109	-10.70068359	+4.83398438	+2724	+9.72070313	-4.40771484	-5.02294922	+21.48925781	+13.55712891	-50.42724609	+1928
+1457971472.04740000	+11.93994141	-2.75976563	-5.65576172	+20.45654297	+26.82861328	-49.28466797	+2576	+11.54882813	-0.94042969	-4.82958984	+4.08691406	-10.37109375	+3.62548828	+2688	+9.61083984	-4.65380859	-5.09765625	+21.64306641	+14.12841797	-51.35009766	+1924
+1457971472.05150010	+11.87402344	-2.87402344	-5.72167969	+20.83007813	+26.67480469	-49.48242188	+2564	+11.47412109	-1.05908203	-4.91308594	+4.37255859	-10.19531250	+3.03222656	+2672	+9.55371094	-4.77246094	-5.13720703	+21.77490234	+14.41406250	-51.70166016	+1920
+1457971472.05570010	+11.82128906	-2.98828125	-5.76562500	+21.22558594	+26.41113281	-49.79003906	+2548	+11.40820313	-1.16894531	-4.98779297	+4.72412109	-10.08544922	+2.41699219	+2652	+9.50537109	-4.89111328	-5.16796875	+21.90673828	+14.58984375	-52.18505859	+1912
+1457971472.05990000	+11.75537109	-3.09814453	-5.81396484	+21.62109375	+26.16943359	-50.07568359	+2532	+11.32910156	-1.27880859	-5.06250000	+5.11962891	-9.97558594	+1.84570313	+2628	+9.44384766	-5.02734375	-5.19873047	+21.90673828	+14.87548828	-52.69042969	+1908
+1457971472.06399990	+11.69384766	-3.21240234	-5.86669922	+22.01660156	+25.92773438	-50.29541016	+2516	+11.25439453	-1.39746094	-5.13720703	+5.40527344	-9.82177734	+1.27441406	+2612	+9.38671875	-5.15039063	-5.23388672	+22.01660156	+15.11718750	-53.08593750	+1900
+1457971472.06820010	+11.64111328	-3.32666016	-5.89746094	+22.43408203	+25.57617188	-50.64697266	+2496	+11.18847656	-1.51171875	-5.19873047	+5.75683594	-9.77783203	+0.68115234	+2588	+9.33398438	-5.27343750	-5.26025391	+22.10449219	+15.27099609	-53.59130859	+1892
+1457971472.07649990	+11.50927734	-3.55957031	-5.98535156	+23.26904297	+25.09277344	-51.15234375	+2464	+11.03906250	-1.74462891	-5.32617188	+6.41601563	-9.60205078	-0.39550781	+2544	+9.21093750	-5.53710938	-5.32177734	+22.19238281	+15.79833984	-54.47021484	+1884
+1457971472.08069990	+11.45654297	-3.66943359	-6.01171875	+23.70849609	+24.76318359	-51.45996094	+2440	+10.96875000	-1.85888672	-5.37451172	+6.76757813	-9.60205078	-0.94482422	+2520	+9.15380859	-5.66455078	-5.34375000	+22.30224609	+15.95214844	-54.95361328	+1880
+1457971472.08480000	+11.38623047	-3.78808594	-6.04687500	+24.10400391	+24.49951172	-51.78955078	+2420	+10.89404297	-1.97314453	-5.42724609	+7.14111328	-9.53613281	-1.47216797	+2496	+9.08789063	-5.80517578	-5.37011719	+22.28027344	+16.23779297	-55.41503906	+1876
+1457971472.08900000	+11.32031250	-3.89794922	-6.08203125	+24.56542969	+24.23583984	-52.03125000	+2400	+10.81933594	-2.09179688	-5.48437500	+7.42675781	-9.47021484	-1.95556641	+2476	+9.02636719	-5.92822266	-5.40087891	+22.41210938	+16.47949219	-55.78857422	+1872
+1457971472.09320000	+11.26318359	-4.01220703	-6.09521484	+25.00488281	+23.86230469	-52.40478516	+2376	+10.75341797	-2.20605469	-5.52392578	+7.77832031	-9.53613281	-2.48291016	+2448	+8.96923828	-6.06005859	-5.41406250	+22.47802734	+16.61132813	-56.27197266	+1868
+1457971472.09730010	+11.19287109	-4.13085938	-6.12158203	+25.40039063	+23.62060547	-52.73437500	+2360	+10.67871094	-2.32031250	-5.56787109	+8.10791016	-9.51416016	-2.96630859	+2424	+8.90332031	-6.19628906	-5.43603516	+22.45605469	+16.85302734	-56.71142578	+1868
+1457971472.10150000	+11.13134766	-4.24072266	-6.15234375	+25.88378906	+23.37890625	-52.97607422	+2344	+10.60400391	-2.43896484	-5.61621094	+8.41552734	-9.47021484	-3.40576172	+2400	+8.84179688	-6.32373047	-5.45800781	+22.60986328	+17.07275391	-57.06298828	+1864
+1457971472.10980010	+11.00390625	-4.46484375	-6.18310547	+26.74072266	+22.89550781	-53.65722656	+2312	+10.46337891	-2.66748047	-5.68212891	+9.07470703	-9.51416016	-4.35058594	+2348	+8.71435547	-6.58740234	-5.48437500	+22.69775391	+17.44628906	-57.89794922	+1864
+1457971472.11400010	+10.93798828	-4.57031250	-6.20947266	+27.22412109	+22.69775391	-53.89892578	+2300	+10.38867188	-2.78173828	-5.72167969	+9.36035156	-9.49218750	-4.74609375	+2328	+8.65722656	-6.71044922	-5.50634766	+22.87353516	+17.62207031	-58.20556641	+1864
+1457971472.11820010	+10.88085938	-4.67578125	-6.21386719	+27.68554688	+22.39013672	-54.27246094	+2288	+10.32714844	-2.89599609	-5.74365234	+9.68994141	-9.55810547	-5.18554688	+2300	+8.60009766	-6.83349609	-5.51074219	+22.98339844	+17.73193359	-58.60107422	+1868
+1457971472.12229990	+10.81494141	-4.79443359	-6.22705078	+28.05908203	+22.23632813	-54.60205078	+2280	+10.25244141	-3.01025391	-5.77441406	+9.99755859	-9.53613281	-5.60302734	+2280	+8.53857422	-6.96533203	-5.51513672	+23.02734375	+17.90771484	-58.95263672	+1872
+1457971472.12649990	+10.75341797	-4.89550781	-6.24023438	+28.52050781	+22.06054688	-54.86572266	+2272	+10.18212891	-3.12451172	-5.80517578	+10.28320313	-9.53613281	-5.95458984	+2260	+8.48144531	-7.08398438	-5.52832031	+23.22509766	+18.03955078	-59.23828125	+1868
+1457971472.13480000	+10.63037109	-5.11962891	-6.24902344	+29.28955078	+21.64306641	-55.54687500	+2252	+10.04150391	-3.35302734	-5.84033203	+10.87646484	-9.60205078	-6.74560547	+2220	+8.37158203	-7.33447266	-5.52392578	+23.44482422	+18.21533203	-59.96337891	+1880
+1457971472.13899990	+10.56884766	-5.22070313	-6.26220703	+29.75097656	+21.48925781	-55.76660156	+2244	+9.97558594	-3.46289063	-5.86669922	+11.14013672	-9.58007813	-7.05322266	+2200	+8.32763672	-7.44873047	-5.52392578	+23.66455078	+18.28125000	-60.24902344	+1880
+1457971472.14310000	+10.51611328	-5.32177734	-6.25781250	+30.16845703	+21.24755859	-56.09619141	+2232	+9.90966797	-3.57714844	-5.87548828	+11.44775391	-9.66796875	-7.42675781	+2176	+8.27490234	-7.56738281	-5.51513672	+23.84033203	+18.28125000	-60.57861328	+1884
+1457971472.14730000	+10.45019531	-5.43164063	-6.25781250	+30.49804688	+21.11572266	-56.38183594	+2224	+9.83935547	-3.68701172	-5.89306641	+11.68945313	-9.62402344	-7.73437500	+2160	+8.22656250	-7.69042969	-5.50634766	+23.95019531	+18.34716797	-60.86425781	+1884
+1457971472.15150000	+10.39306641	-5.52832031	-6.26220703	+30.93750000	+20.93994141	-56.60156250	+2212	+9.76904297	-3.79687500	-5.91503906	+11.93115234	-9.60205078	-7.99804688	+2140	+8.18261719	-7.80029297	-5.50195313	+24.21386719	+18.34716797	-61.12792969	+1880
+1457971472.15560010	+10.34472656	-5.62500000	-6.24902344	+31.31103516	+20.67626953	-56.95312500	+2204	+9.70751953	-3.90673828	-5.91503906	+12.19482422	-9.68994141	-8.30566406	+2120	+8.13867188	-7.91455078	-5.48437500	+24.38964844	+18.30322266	-61.43554688	+1884
+1457971472.15980010	+10.28320313	-5.73486328	-6.24462891	+31.61865234	+20.50048828	-57.21679688	+2196	+9.63720703	-4.01660156	-5.91943359	+12.41455078	-9.68994141	-8.59130859	+2100	+8.09912109	-8.02880859	-5.46679688	+24.54345703	+18.28125000	-61.76513672	+1884
+1457971472.16810010	+10.18212891	-5.91943359	-6.22265625	+32.38769531	+20.03906250	-57.70019531	+2168	+9.50976563	-4.22314453	-5.92382813	+12.89794922	-9.77783203	-9.07470703	+2056	+8.01562500	-8.24853516	-5.42724609	+24.96093750	+18.19335938	-62.31445313	+1872
+1457971472.17230010	+10.12500000	-6.02050781	-6.20947266	+32.69531250	+19.86328125	-57.91992188	+2160	+9.44824219	-4.32861328	-5.92382813	+13.09570313	-9.75585938	-9.27246094	+2036	+7.97607422	-8.36279297	-5.40527344	+25.13671875	+18.14941406	-62.57812500	+1868
+1457971472.17650010	+10.07666016	-6.10839844	-6.19628906	+33.11279297	+19.64355469	-58.09570313	+2144	+9.38671875	-4.42529297	-5.92822266	+13.31542969	-9.75585938	-9.42626953	+2016	+7.94091797	-8.46386719	-5.38769531	+25.40039063	+18.10546875	-62.81982422	+1856
+1457971472.18059990	+10.02832031	-6.20068359	-6.16992188	+33.46435547	+19.35791016	-58.35937500	+2132	+9.32519531	-4.52636719	-5.91064453	+13.53515625	-9.82177734	-9.64599609	+1996	+7.89697266	-8.56933594	-5.36132813	+25.57617188	+18.01757813	-63.03955078	+1852
+1457971472.18479990	+9.97558594	-6.28857422	-6.14794922	+33.77197266	+19.16015625	-58.55712891	+2124	+9.26806641	-4.62744141	-5.90185547	+13.68896484	-9.84375000	-9.79980469	+1980	+7.86181641	-8.67480469	-5.33056641	+25.75195313	+17.95166016	-63.28125000	+1844
+1457971472.18899990	+9.92724609	-6.37207031	-6.13037109	+34.18945313	+18.91845703	-58.68896484	+2108	+9.21093750	-4.71972656	-5.89306641	+13.90869141	-9.88769531	-9.90966797	+1956	+7.82226563	-8.77587891	-5.30859375	+25.97167969	+17.90771484	-63.47900391	+1832
+1457971472.19310000	+9.87890625	-6.45556641	-6.09521484	+34.51904297	+18.65478516	-58.93066406	+2100	+9.15820313	-4.81201172	-5.86669922	+14.10644531	-9.99755859	-10.08544922	+1944	+7.77832031	-8.87255859	-5.27783203	+26.14746094	+17.86376953	-63.67675781	+1824
+1457971472.20149990	+9.78662109	-6.61816406	-6.03369141	+35.26611328	+18.19335938	-59.21630859	+2080	+9.05712891	-4.98779297	-5.82275391	+14.43603516	-10.10742188	-10.23925781	+1912	+7.69921875	-9.06591797	-5.22070313	+26.52099609	+17.77587891	-63.98437500	+1804
+1457971472.20560000	+9.73828125	-6.69287109	-5.99414063	+35.61767578	+17.92968750	-59.39208984	+2076	+9.00439453	-5.07568359	-5.78759766	+14.61181641	-10.21728516	-10.34912109	+1904	+7.65087891	-9.16259766	-5.18554688	+26.67480469	+17.75390625	-64.09423828	+1800
+1457971472.20980000	+9.69433594	-6.77197266	-5.95458984	+35.96923828	+17.70996094	-59.47998047	+2068	+8.95605469	-5.15917969	-5.75683594	+14.74365234	-10.28320313	-10.37109375	+1896	+7.61132813	-9.25488281	-5.15478516	+26.82861328	+17.70996094	-64.18212891	+1792
+1457971472.21400000	+9.65039063	-6.84228516	-5.92382813	+36.38671875	+17.46826172	-59.54589844	+2060	+8.91210938	-5.23828125	-5.72607422	+14.89746094	-10.37109375	-10.39306641	+1884	+7.56738281	-9.34277344	-5.12402344	+27.02636719	+17.68798828	-64.22607422	+1784
+1457971472.21810010	+9.60205078	-6.91259766	-5.87548828	+36.71630859	+17.20458984	-59.67773438	+2060	+8.86816406	-5.31738281	-5.68212891	+15.00732422	-10.52490234	-10.43701172	+1880	+7.51904297	-9.42626953	-5.08886719	+27.15820313	+17.64404297	-64.27001953	+1780
+1457971472.22230010	+9.55810547	-6.97851563	-5.82714844	+37.06787109	+16.96289063	-59.74365234	+2056	+8.82421875	-5.39648438	-5.63818359	+15.09521484	-10.65673828	-10.41503906	+1872	+7.47949219	-9.50976563	-5.05371094	+27.33398438	+17.57812500	-64.29199219	+1776
+1457971472.22639990	+9.51855469	-7.04443359	-5.78759766	+37.46337891	+16.69921875	-59.76562500	+2052	+8.78466797	-5.47119141	-5.59863281	+15.22705078	-10.78857422	-10.37109375	+1868	+7.43994141	-9.59326172	-5.01855469	+27.50976563	+17.53417969	-64.27001953	+1772
+1457971472.23480010	+9.43505859	-7.16748047	-5.67773438	+38.12255859	+16.12792969	-59.89746094	+2056	+8.70996094	-5.61621094	-5.48876953	+15.35888672	-11.14013672	-10.30517578	+1864	+7.35644531	-9.75146484	-4.93945313	+27.81738281	+17.35839844	-64.22607422	+1768
+1457971472.23889990	+9.39990234	-7.22460938	-5.62500000	+38.49609375	+15.86425781	-59.89746094	+2056	+8.67480469	-5.68212891	-5.44042969	+15.44677734	-11.29394531	-10.21728516	+1860	+7.32128906	-9.82617188	-4.89550781	+28.01513672	+17.27050781	-64.18212891	+1768
+1457971472.24309990	+9.35595703	-7.28173828	-5.56347656	+38.80371094	+15.55664063	-59.94140625	+2060	+8.63525391	-5.75244141	-5.37890625	+15.44677734	-11.51367188	-10.15136719	+1860	+7.28173828	-9.89648438	-4.85156250	+28.14697266	+17.13867188	-64.11621094	+1768
+1457971472.24729990	+9.32080078	-7.33007813	-5.50195313	+39.13330078	+15.20507813	-59.91943359	+2064	+8.60009766	-5.81396484	-5.31738281	+15.44677734	-11.71142578	-10.01953125	+1860	+7.25097656	-9.96679688	-4.80322266	+28.34472656	+16.96289063	-64.05029297	+1768
+1457971472.25140000	+9.28564453	-7.38281250	-5.44042969	+39.48486328	+14.85351563	-59.89746094	+2064	+8.56933594	-5.87548828	-5.26025391	+15.46875000	-11.90917969	-9.86572266	+1856	+7.22021484	-10.02832031	-4.75488281	+28.56445313	+16.76513672	-63.96240234	+1768
+1457971472.25560000	+9.25048828	-7.43554688	-5.37011719	+39.74853516	+14.47998047	-59.94140625	+2068	+8.53417969	-5.94140625	-5.18554688	+15.40283203	-12.19482422	-9.77783203	+1860	+7.18945313	-10.09423828	-4.70214844	+28.74023438	+16.54541016	-63.94042969	+1768
+1457971472.26390000	+9.18896484	-7.52343750	-5.22949219	+40.42968750	+13.66699219	-59.85351563	+2068	+8.47705078	-6.06005859	-5.04931641	+15.24902344	-12.67822266	-9.40429688	+1852	+7.14550781	-10.21289063	-4.58789063	+29.20166016	+16.04003906	-63.78662109	+1760
+1457971472.26810000	+9.14941406	-7.56738281	-5.14599609	+40.71533203	+13.24951172	-59.85351563	+2072	+8.45068359	-6.11718750	-4.96582031	+15.13916016	-12.98583984	-9.27246094	+1856	+7.11914063	-10.27441406	-4.52197266	+29.39941406	+15.77636719	-63.76464844	+1760
+1457971472.27230000	+9.12304688	-7.59814453	-5.07128906	+41.08886719	+12.74414063	-59.76562500	+2072	+8.42431641	-6.17431641	-4.89111328	+14.96337891	-13.27148438	-9.03076172	+1856	+7.10595703	-10.32714844	-4.45605469	+29.66308594	+15.44677734	-63.69873047	+1752
+1457971472.27640010	+9.09228516	-7.63769531	-4.99658203	+41.44042969	+12.30468750	-59.63378906	+2068	+8.39794922	-6.22705078	-4.82080078	+14.83154297	-13.49121094	-8.76708984	+1848	+7.08837891	-10.37988281	-4.39453125	+29.92675781	+15.13916016	-63.63281250	+1748
+1457971472.28060010	+9.05712891	-7.67285156	-4.90869141	+41.74804688	+11.84326172	-59.58984375	+2068	+8.37597656	-6.27978516	-4.73291016	+14.65576172	-13.82080078	-8.59130859	+1848	+7.07080078	-10.42822266	-4.32421875	+30.14648438	+14.83154297	-63.54492188	+1740
+1457971472.28480010	+9.03076172	-7.69921875	-4.82080078	+42.16552734	+11.31591797	-59.45800781	+2064	+8.35400391	-6.33251953	-4.64941406	+14.39208984	-14.10644531	-8.30566406	+1844	+7.06201172	-10.47216797	-4.25390625	+30.45410156	+14.47998047	-63.47900391	+1728
+1457971472.29310010	+8.96484375	-7.75195313	-4.64501953	+42.91259766	+10.37109375	-59.21630859	+2060	+8.31005859	-6.42480469	-4.47363281	+13.93066406	-14.65576172	-7.77832031	+1832	+7.03125000	-10.55566406	-4.10888672	+30.98144531	+13.86474609	-63.28125000	+1708
+1457971472.29720000	+8.93408203	-7.76953125	-4.55273438	+43.37402344	+9.82177734	-59.01855469	+2056	+8.29248047	-6.47314453	-4.38134766	+13.62304688	-14.94140625	-7.47070313	+1828	+7.02246094	-10.59521484	-4.02978516	+31.28906250	+13.51318359	-63.19335938	+1692
+1457971472.30139990	+8.90332031	-7.79150391	-4.47363281	+43.83544922	+9.33837891	-58.73291016	+2048	+8.27490234	-6.51269531	-4.30224609	+13.33740234	-15.11718750	-7.07519531	+1816	+7.00488281	-10.63476563	-3.95947266	+31.55273438	+13.24951172	-63.01757813	+1680
+1457971472.30559990	+8.86816406	-7.80908203	-4.37255859	+44.25292969	+8.85498047	-58.57910156	+2048	+8.25732422	-6.55224609	-4.19677734	+13.07373047	-15.40283203	-6.81152344	+1816	+6.98730469	-10.66552734	-3.88037109	+31.79443359	+12.96386719	-62.84179688	+1664
+1457971472.30970000	+8.83740234	-7.81787109	-4.28027344	+44.73632813	+8.32763672	-58.31542969	+2040	+8.23974609	-6.59179688	-4.10449219	+12.70019531	-15.64453125	-6.41601563	+1808	+6.97412109	-10.69628906	-3.80566406	+32.08007813	+12.67822266	-62.66601563	+1648
+1457971472.31810000	+8.77148438	-7.83544922	-4.09130859	+45.70312500	+7.33886719	-57.83203125	+2032	+8.20898438	-6.65771484	-3.91113281	+12.08496094	-16.04003906	-5.64697266	+1792	+6.93457031	-10.75341797	-3.66064453	+32.62939453	+12.17285156	-62.13867188	+1616
+1457971472.32220010	+8.73632813	-7.83984375	-3.99462891	+46.18652344	+6.81152344	-57.56835938	+2024	+8.19580078	-6.69287109	-3.81005859	+11.71142578	-16.23779297	-5.22949219	+1784	+6.91259766	-10.77978516	-3.58593750	+32.89306641	+11.93115234	-61.89697266	+1604
+1457971472.32640000	+8.70556641	-7.83984375	-3.91113281	+46.73583984	+6.32812500	-57.21679688	+2020	+8.17822266	-6.72363281	-3.72216797	+11.35986328	-16.32568359	-4.74609375	+1772	+6.88623047	-10.80175781	-3.51562500	+33.13476563	+11.73339844	-61.52343750	+1588
+1457971472.33060000	+8.67041016	-7.83984375	-3.80566406	+47.21923828	+5.84472656	-56.99707031	+2016	+8.16943359	-6.75000000	-3.61230469	+11.07421875	-16.52343750	-4.37255859	+1768	+6.85986328	-10.82373047	-3.44091797	+33.37646484	+11.53564453	-61.21582031	+1576
+1457971472.33470010	+8.63964844	-7.83984375	-3.70898438	+47.70263672	+5.33935547	-56.73339844	+2012	+8.15625000	-6.77636719	-3.51123047	+10.72265625	-16.65527344	-3.88916016	+1760	+6.83789063	-10.84570313	-3.36621094	+33.59619141	+11.31591797	-60.88623047	+1564
+1457971472.34310010	+8.57812500	-7.83105469	-3.52001953	+48.71337891	+4.39453125	-56.14013672	+2004	+8.13427734	-6.81152344	-3.31787109	+10.15136719	-16.80908203	-2.94433594	+1748	+6.78515625	-10.88085938	-3.22998047	+34.05761719	+10.94238281	-60.09521484	+1544
+1457971472.34719990	+8.54296875	-7.83105469	-3.42333984	+49.13085938	+3.93310547	-55.87646484	+2004	+8.11669922	-6.83349609	-3.21679688	+9.84375000	-16.91894531	-2.46093750	+1740	+6.75439453	-10.89404297	-3.15966797	+34.27734375	+10.74462891	-59.69970703	+1536
+1457971472.35139990	+8.51220703	-7.81787109	-3.33544922	+49.63623047	+3.49365234	-55.54687500	+2000	+8.10351563	-6.84667969	-3.12011719	+9.58007813	-16.94091797	-1.93359375	+1736	+6.73242188	-10.90722656	-3.09375000	+34.51904297	+10.54687500	-59.28222656	+1524
+1457971472.35560010	+8.49023438	-7.80908203	-3.22998047	+50.09765625	+3.03222656	-55.37109375	+1996	+8.09472656	-6.85986328	-3.01904297	+9.36035156	-17.00683594	-1.49414063	+1732	+6.71044922	-10.92041016	-3.01904297	+34.76074219	+10.34912109	-58.90869141	+1520
+1457971472.35970000	+8.45947266	-7.80908203	-3.13330078	+50.42724609	+2.61474609	-55.17333984	+1996	+8.08154297	-6.87304688	-2.92236328	+9.11865234	-17.07275391	-1.03271484	+1728	+6.68408203	-10.93359375	-2.94873047	+34.95849609	+10.15136719	-58.57910156	+1516
+1457971472.36389990	+8.43750000	-7.79589844	-3.04980469	+50.86669922	+2.21923828	-54.86572266	+1988	+8.06835938	-6.87744141	-2.83007813	+8.96484375	-17.07275391	-0.52734375	+1724	+6.66210938	-10.93798828	-2.87841797	+35.20019531	+9.95361328	-58.18359375	+1512
+1457971472.37220000	+8.39355469	-7.78710938	-2.86083984	+51.54785156	+1.49414063	-54.49218750	+1984	+8.04638672	-6.89501953	-2.64111328	+8.65722656	-17.11669922	+0.37353516	+1716	+6.63134766	-10.96435547	-2.73339844	+35.63964844	+9.55810547	-57.52441406	+1504
+1457971472.37640000	+8.37158203	-7.77392578	-2.77734375	+51.89941406	+1.14257813	-54.22851563	+1976	+8.03320313	-6.89501953	-2.55322266	+8.56933594	-17.11669922	+0.83496094	+1712	+6.61816406	-10.96875000	-2.65869141	+35.90332031	+9.36035156	-57.21679688	+1496
+1457971472.38050010	+8.36279297	-7.76074219	-2.68945313	+52.25097656	+0.81298828	-54.07470703	+1968	+8.02880859	-6.89941406	-2.46533203	+8.52539063	-17.11669922	+1.27441406	+1708	+6.61376953	-10.97314453	-2.58398438	+36.14501953	+9.14062500	-56.95312500	+1492
+1457971472.38470010	+8.34082031	-7.76513672	-2.60156250	+52.40478516	+0.54931641	-53.92089844	+1964	+8.01123047	-6.90380859	-2.37744141	+8.43750000	-17.11669922	+1.66992188	+1708	+6.60498047	-10.98193359	-2.50927734	+36.36474609	+8.94287109	-56.68945313	+1488
+1457971472.38890000	+8.32324219	-7.74755859	-2.52246094	+52.69042969	+0.28564453	-53.70117188	+1956	+8.00244141	-6.89941406	-2.28955078	+8.41552734	-17.11669922	+2.08740234	+1704	+6.60058594	-10.98193359	-2.43457031	+36.62841797	+8.72314453	-56.44775391	+1480
+1457971472.39299990	+8.31884766	-7.73437500	-2.43896484	+52.99804688	+0.00000000	-53.56933594	+1948	+7.99804688	-6.89941406	-2.21044922	+8.45947266	-17.11669922	+2.48291016	+1696	+6.60058594	-10.98632813	-2.35986328	+36.89208984	+8.52539063	-56.27197266	+1472
+1457971472.40140010	+8.29687500	-7.72998047	-2.28076172	+53.28369141	-0.37353516	-53.23974609	+1928	+7.98046875	-6.89501953	-2.05224609	+8.45947266	-17.05078125	+3.22998047	+1684	+6.60498047	-10.99511719	-2.20166016	+37.37548828	+8.17382813	-55.89843750	+1456
+1457971472.40549990	+8.29248047	-7.72119141	-2.20605469	+53.50341797	-0.57128906	-53.06396484	+1916	+7.98046875	-6.89062500	-1.97753906	+8.56933594	-17.02880859	+3.60351563	+1676	+6.61376953	-10.99951172	-2.13134766	+37.61718750	+7.97607422	-55.72265625	+1444
+1457971472.41389990	+8.27490234	-7.71240234	-2.06542969	+53.72314453	-0.87890625	-52.69042969	+1892	+7.96728516	-6.88623047	-1.83251953	+8.63525391	-16.91894531	+4.30664063	+1664	+6.62255859	-11.00390625	-1.98632813	+38.05664063	+7.69042969	-55.39306641	+1420
+1457971472.41800000	+8.27929688	-7.70361328	-1.99511719	+53.89892578	-1.05468750	-52.53662109	+1880	+7.96728516	-6.88183594	-1.76660156	+8.74511719	-16.85302734	+4.65820313	+1656	+6.63134766	-11.00390625	-1.91601563	+38.29833984	+7.51464844	-55.19531250	+1408
+1457971472.42220000	+8.27050781	-7.70800781	-1.92919922	+53.94287109	-1.14257813	-52.38281250	+1868	+7.96289063	-6.88183594	-1.70068359	+8.76708984	-16.78710938	+4.96582031	+1648	+6.63574219	-11.00830078	-1.84570313	+38.47412109	+7.42675781	-55.04150391	+1392
+1457971472.42639990	+8.27050781	-7.69921875	-1.86328125	+54.07470703	-1.27441406	-52.18505859	+1856	+7.96289063	-6.87304688	-1.63476563	+8.87695313	-16.69921875	+5.29541016	+1640	+6.64013672	-11.00830078	-1.77978516	+38.64990234	+7.31689453	-54.88769531	+1380
+1457971472.43470000	+8.26611328	-7.69482422	-1.74462891	+54.25048828	-1.45019531	-51.78955078	+1828	+7.96289063	-6.86865234	-1.51611328	+9.03076172	-16.45751953	+5.93261719	+1624	+6.64892578	-11.01708984	-1.65673828	+38.93554688	+7.16308594	-54.49218750	+1348
+1457971472.43890000	+8.27050781	-7.68603516	-1.68750000	+54.38232422	-1.53808594	-51.59179688	+1816	+7.96728516	-6.85986328	-1.45898438	+9.16259766	-16.34765625	+6.24023438	+1616	+6.65332031	-11.01708984	-1.59521484	+39.04541016	+7.09716797	-54.33837891	+1332
+1457971472.44300010	+8.27490234	-7.67724609	-1.63476563	+54.51416016	-1.62597656	-51.35009766	+1804	+7.97607422	-6.85546875	-1.40625000	+9.29443359	-16.19384766	+6.59179688	+1604	+6.65332031	-11.02148438	-1.54687500	+39.13330078	+7.03125000	-54.07470703	+1316
+1457971472.44720010	+8.27050781	-7.67724609	-1.58203125	+54.53613281	-1.66992188	-51.13037109	+1792	+7.97607422	-6.85546875	-1.35351563	+9.31640625	-16.04003906	+6.85546875	+1596	+6.64892578	-11.02587891	-1.49853516	+39.17724609	+7.00927734	-53.83300781	+1300
+1457971472.45129990	+8.27490234	-7.66845703	-1.53369141	+54.64599609	-1.73583984	-50.93261719	+1788	+7.98046875	-6.84667969	-1.30078125	+9.44824219	-15.93017578	+7.14111328	+1592	+6.64453125	-11.03027344	-1.44580078	+39.19921875	+6.98730469	-53.67919922	+1288
+1457971472.45549990	+8.27929688	-7.66406250	-1.48974609	+54.75585938	-1.80175781	-50.69091797	+1784	+7.99365234	-6.83789063	-1.25683594	+9.58007813	-15.75439453	+7.47070313	+1580	+6.64453125	-11.03466797	-1.40625000	+39.24316406	+6.94335938	-53.41552734	+1272
+1457971472.45970010	+8.27929688	-7.66406250	-1.44140625	+54.79980469	-1.84570313	-50.49316406	+1780	+7.99365234	-6.84228516	-1.21289063	+9.62402344	-15.60058594	+7.71240234	+1572	+6.64013672	-11.03906250	-1.36669922	+39.24316406	+6.96533203	-53.21777344	+1264
+1457971472.46799990	+8.29248047	-7.65087891	-1.35791016	+54.99755859	-1.93359375	-50.07568359	+1780	+8.01562500	-6.82910156	-1.12939453	+9.84375000	-15.29296875	+8.23974609	+1568	+6.62695313	-11.05224609	-1.28759766	+39.17724609	+6.94335938	-52.82226563	+1244
+1457971472.47219990	+8.29687500	-7.65527344	-1.32275391	+55.01953125	-1.95556641	-49.87792969	+1776	+8.02001953	-6.82910156	-1.08984375	+9.88769531	-15.13916016	+8.45947266	+1564	+6.62255859	-11.06103516	-1.25244141	+39.13330078	+6.96533203	-52.62451172	+1236
+1457971472.47630000	+8.30126953	-7.64648438	-1.28320313	+55.08544922	-1.99951172	-49.72412109	+1784	+8.03320313	-6.82470703	-1.05029297	+9.99755859	-15.05126953	+8.65722656	+1568	+6.61816406	-11.06542969	-1.21289063	+39.08935547	+6.96533203	-52.51464844	+1232
+1457971472.48050000	+8.31005859	-7.64208984	-1.25244141	+55.17333984	-2.06542969	-49.48242188	+1788	+8.04638672	-6.81591797	-1.02392578	+10.08544922	-14.87548828	+8.96484375	+1568	+6.61376953	-11.06982422	-1.18212891	+39.04541016	+6.94335938	-52.31689453	+1224
+1457971472.48470000	+8.31445313	-7.64208984	-1.22167969	+55.19531250	-2.08740234	-49.32861328	+1792	+8.05517578	-6.81591797	-0.98876953	+10.12939453	-14.74365234	+9.14062500	+1568	+6.61376953	-11.07861328	-1.15576172	+39.00146484	+6.96533203	-52.16308594	+1216
+1457971472.48880000	+8.32324219	-7.63769531	-1.18652344	+55.26123047	-2.13134766	-49.21875000	+1800	+8.06396484	-6.81152344	-0.95361328	+10.21728516	-14.67773438	+9.29443359	+1576	+6.61376953	-11.08300781	-1.11621094	+38.95751953	+6.94335938	-52.11914063	+1212
+1457971472.49720000	+8.34521484	-7.63330078	-1.12939453	+55.34912109	-2.19726563	-48.88916016	+1820	+8.09033203	-6.80712891	-0.90087891	+10.32714844	-14.43603516	+9.68994141	+1592	+6.62255859	-11.09179688	-1.05468750	+38.91357422	+6.94335938	-51.94335938	+1204
+1457971472.50130010	+8.35400391	-7.62890625	-1.09863281	+55.39306641	-2.24121094	-48.82324219	+1832	+8.09912109	-6.80273438	-0.87011719	+10.39306641	-14.39208984	+9.79980469	+1600	+6.63134766	-11.09619141	-1.01953125	+38.89160156	+6.94335938	-51.94335938	+1204
+1457971472.50550010	+8.36279297	-7.62890625	-1.07666016	+55.43701172	-2.28515625	-48.66943359	+1844	+8.11230469	-6.79833984	-0.85253906	+10.41503906	-14.28222656	+10.01953125	+1608	+6.64013672	-11.10058594	-0.98876953	+38.89160156	+6.92138672	-51.89941406	+1200
+1457971472.50970010	+8.37597656	-7.62451172	-1.05468750	+55.45898438	-2.32910156	-48.53759766	+1856	+8.12548828	-6.79394531	-0.83056641	+10.45898438	-14.19433594	+10.17333984	+1620	+6.65332031	-11.10058594	-0.96240234	+38.89160156	+6.92138672	-51.85546875	+1196
+1457971472.51379990	+8.38476563	-7.62451172	-1.02832031	+55.48095703	-2.37304688	-48.49365234	+1872	+8.13427734	-6.78955078	-0.80419922	+10.48095703	-14.17236328	+10.28320313	+1632	+6.66650391	-11.10058594	-0.92285156	+38.93554688	+6.89941406	-51.89941406	+1196
+1457971472.51799990	+8.39355469	-7.62011719	-1.01074219	+55.50292969	-2.41699219	-48.36181641	+1884	+8.14746094	-6.78515625	-0.78662109	+10.50292969	-14.10644531	+10.45898438	+1644	+6.68408203	-11.10058594	-0.89208984	+38.97949219	+6.87744141	-51.92138672	+1196
+1457971472.52630000	+8.41552734	-7.61572266	-0.96240234	+55.54687500	-2.46093750	-48.27392578	+1920	+8.16943359	-6.77636719	-0.74267578	+10.54687500	-14.04052734	+10.63476563	+1672	+6.71484375	-11.10058594	-0.82617188	+39.06738281	+6.85546875	-52.03125000	+1192
+1457971472.53049990	+8.42431641	-7.61132813	-0.94482422	+55.54687500	-2.50488281	-48.18603516	+1936	+8.17822266	-6.77636719	-0.72949219	+10.54687500	-13.97460938	+10.76660156	+1684	+6.73242188	-11.10058594	-0.79980469	+39.08935547	+6.83349609	-52.07519531	+1188
+1457971472.53460000	+8.43750000	-7.60693359	-0.92724609	+55.59082031	-2.52685547	-48.14208984	+1956	+8.19140625	-6.76757813	-0.71191406	+10.59082031	-13.95263672	+10.85449219	+1700	+6.75000000	-11.10058594	-0.76904297	+39.15527344	+6.83349609	-52.11914063	+1184
+1457971472.53880000	+8.44628906	-7.60693359	-0.90527344	+55.59082031	-2.54882813	-48.12011719	+1972	+8.20019531	-6.76757813	-0.68994141	+10.61279297	-13.95263672	+10.92041016	+1716	+6.76318359	-11.10058594	-0.73388672	+39.19921875	+6.81152344	-52.18505859	+1176
+1457971472.54300000	+8.45507813	-7.60253906	-0.89208984	+55.59082031	-2.59277344	-48.03222656	+1992	+8.20898438	-6.76318359	-0.67675781	+10.59082031	-13.90869141	+11.05224609	+1728	+6.77636719	-11.09619141	-0.71191406	+39.24316406	+6.78955078	-52.20703125	+1168
+1457971472.54710010	+8.46386719	-7.59375000	-0.87451172	+55.61279297	-2.61474609	-47.98828125	+2012	+8.21777344	-6.75439453	-0.65917969	+10.65673828	-13.88671875	+11.11816406	+1744	+6.78955078	-11.09179688	-0.68994141	+39.28710938	+6.76757813	-52.22900391	+1164
+1457971472.55550000	+8.47265625	-7.58935547	-0.84375000	+55.61279297	-2.68066406	-47.94433594	+2048	+8.23095703	-6.74560547	-0.62841797	+10.67871094	-13.88671875	+11.25000000	+1772	+6.80712891	-11.09179688	-0.64599609	+39.33105469	+6.70166016	-52.31689453	+1152
+1457971472.55960010	+8.48144531	-7.58056641	-0.82617188	+55.65673828	-2.70263672	-47.94433594	+2068	+8.23535156	-6.73681641	-0.61523438	+10.74462891	-13.88671875	+11.27197266	+1792	+6.81152344	-11.08740234	-0.62402344	+39.35302734	+6.67968750	-52.33886719	+1148
+1457971472.56380010	+8.48144531	-7.57617188	-0.80859375	+55.65673828	-2.70263672	-47.96630859	+2088	+8.24414063	-6.73242188	-0.59765625	+10.76660156	-13.93066406	+11.29394531	+1804	+6.81152344	-11.08740234	-0.60644531	+39.33105469	+6.65771484	-52.38281250	+1144
+1457971472.56800010	+8.48583984	-7.57177734	-0.79980469	+55.65673828	-2.72460938	-47.92236328	+2104	+8.24414063	-6.72802734	-0.58886719	+10.78857422	-13.90869141	+11.35986328	+1820	+6.81152344	-11.08740234	-0.59765625	+39.33105469	+6.61376953	-52.33886719	+1136
+1457971472.57209990	+8.48583984	-7.56298828	-0.79101563	+55.70068359	-2.74658203	-47.90039063	+2124	+8.24853516	-6.71923828	-0.57568359	+10.85449219	-13.90869141	+11.38183594	+1832	+6.80712891	-11.08300781	-0.58886719	+39.30908203	+6.59179688	-52.29492188	+1124
+1457971472.57629990	+8.49023438	-7.55859375	-0.77783203	+55.70068359	-2.76855469	-47.92236328	+2140	+8.25292969	-6.71484375	-0.56250000	+10.89843750	-13.93066406	+11.38183594	+1848	+6.80273438	-11.08740234	-0.57568359	+39.26513672	+6.56982422	-52.31689453	+1120
+1457971472.58460000	+8.48583984	-7.54980469	-0.76464844	+55.74462891	-2.76855469	-47.87841797	+2168	+8.25292969	-6.70605469	-0.55371094	+11.00830078	-13.90869141	+11.44775391	+1872	+6.78955078	-11.08300781	-0.57128906	+39.19921875	+6.50390625	-52.20703125	+1100
+1457971472.58880000	+8.48144531	-7.54541016	-0.75585938	+55.76660156	-2.76855469	-47.92236328	+2184	+8.25292969	-6.70166016	-0.54492188	+11.05224609	-13.93066406	+11.42578125	+1884	+6.78076172	-11.08300781	-0.57128906	+39.15527344	+6.50390625	-52.16308594	+1096
+1457971472.59299990	+8.48144531	-7.54101563	-0.75585938	+55.76660156	-2.74658203	-47.87841797	+2196	+8.25292969	-6.69726563	-0.54052734	+11.07421875	-13.90869141	+11.44775391	+1892	+6.76757813	-11.08300781	-0.57128906	+39.11132813	+6.50390625	-52.09716797	+1092
+1457971472.59710000	+8.47705078	-7.53222656	-0.75146484	+55.81054688	-2.72460938	-47.87841797	+2208	+8.25292969	-6.69287109	-0.54052734	+11.14013672	-13.88671875	+11.42578125	+1900	+6.75878906	-11.07861328	-0.57128906	+39.08935547	+6.52587891	-52.05322266	+1088
+1457971472.60130000	+8.47265625	-7.53222656	-0.74707031	+55.83251953	-2.70263672	-47.87841797	+2216	+8.24853516	-6.69287109	-0.53613281	+11.16210938	-13.86474609	+11.40380859	+1908	+6.75000000	-11.08300781	-0.57128906	+39.04541016	+6.56982422	-52.00927734	+1084
+1457971472.60540010	+8.46826172	-7.52783203	-0.75585938	+55.83251953	-2.65869141	-47.81250000	+2228	+8.24414063	-6.68847656	-0.53613281	+11.20605469	-13.82080078	+11.42578125	+1916	+6.73681641	-11.07861328	-0.58007813	+39.00146484	+6.61376953	-51.89941406	+1084
+1457971472.60960010	+8.46826172	-7.52783203	-0.75585938	+55.85449219	-2.61474609	-47.79052734	+2236	+8.24414063	-6.68847656	-0.53613281	+11.22802734	-13.77685547	+11.40380859	+1924	+6.72802734	-11.07861328	-0.58447266	+38.97949219	+6.67968750	-51.81152344	+1084
+1457971472.61789990	+8.45947266	-7.51904297	-0.76464844	+55.85449219	-2.48291016	-47.74658203	+2252	+8.23535156	-6.68408203	-0.54052734	+11.27197266	-13.66699219	+11.40380859	+1936	+6.71484375	-11.07421875	-0.59765625	+38.97949219	+6.81152344	-51.65771484	+1084
+1457971472.62210010	+8.45507813	-7.51904297	-0.76904297	+55.87646484	-2.43896484	-47.72460938	+2260	+8.23535156	-6.68408203	-0.54492188	+11.29394531	-13.62304688	+11.40380859	+1940	+6.71044922	-11.06982422	-0.59765625	+39.00146484	+6.89941406	-51.61376953	+1084
+1457971472.62630010	+8.45068359	-7.51464844	-0.77343750	+55.89843750	-2.39501953	-47.70263672	+2264	+8.23095703	-6.68408203	-0.54492188	+11.31591797	-13.55712891	+11.40380859	+1948	+6.70605469	-11.06542969	-0.60205078	+39.02343750	+6.98730469	-51.54785156	+1080
+1457971472.63039990	+8.44628906	-7.51464844	-0.77783203	+55.89843750	-2.30712891	-47.68066406	+2272	+8.22656250	-6.67968750	-0.54931641	+11.31591797	-13.49121094	+11.38183594	+1952	+6.70166016	-11.06103516	-0.60205078	+39.04541016	+7.11914063	-51.50390625	+1080
+1457971472.63459990	+8.44628906	-7.51025391	-0.78222656	+55.92041016	-2.26318359	-47.65869141	+2276	+8.22216797	-6.67968750	-0.55371094	+11.33789063	-13.44726563	+11.38183594	+1956	+6.70166016	-11.05664063	-0.60205078	+39.11132813	+7.18505859	-51.45996094	+1076
+1457971472.64290000	+8.43750000	-7.50585938	-0.79101563	+55.94238281	-2.15332031	-47.59277344	+2284	+8.21777344	-6.67968750	-0.55810547	+11.35986328	-13.31542969	+11.40380859	+1960	+6.70605469	-11.04345703	-0.60205078	+39.24316406	+7.38281250	-51.39404297	+1072
+1457971472.64710000	+8.43310547	-7.50585938	-0.79541016	+55.96435547	-2.08740234	-47.57080078	+2284	+8.21337891	-6.67529297	-0.56250000	+11.38183594	-13.22753906	+11.40380859	+1964	+6.71044922	-11.03906250	-0.60205078	+39.30908203	+7.44873047	-51.35009766	+1068
+1457971472.65130000	+8.43310547	-7.50146484	-0.79980469	+55.98632813	-2.04345703	-47.52685547	+2288	+8.20898438	-6.67529297	-0.56689453	+11.38183594	-13.16162109	+11.42578125	+1964	+6.71484375	-11.03027344	-0.60205078	+39.41894531	+7.53662109	-51.32812500	+1064
+1457971472.65540000	+8.42871094	-7.49707031	-0.80419922	+56.03027344	-1.99951172	-47.50488281	+2288	+8.20458984	-6.67089844	-0.56689453	+11.40380859	-13.09570313	+11.42578125	+1964	+6.72363281	-11.02148438	-0.59765625	+39.52880859	+7.60253906	-51.32812500	+1060
+1457971472.65960000	+8.42431641	-7.48828125	-0.80859375	+56.05224609	-1.95556641	-47.48291016	+2288	+8.19580078	-6.66650391	-0.57128906	+11.40380859	-13.02978516	+11.44775391	+1964	+6.72802734	-11.01269531	-0.59326172	+39.63867188	+7.64648438	-51.32812500	+1056
+1457971472.66790010	+8.41992188	-7.47949219	-0.81298828	+56.14013672	-1.88964844	-47.43896484	+2292	+8.18701172	-6.65771484	-0.57568359	+11.44775391	-12.91992188	+11.46972656	+1960	+6.73681641	-10.99511719	-0.58447266	+39.83642578	+7.73437500	-51.35009766	+1052
+1457971472.67210010	+8.41552734	-7.46630859	-0.81738281	+56.20605469	-1.86767578	-47.39501953	+2292	+8.18261719	-6.65332031	-0.57568359	+11.46972656	-12.85400391	+11.49169922	+1956	+6.74121094	-10.98632813	-0.58007813	+39.92431641	+7.75634766	-51.32812500	+1052
+1457971472.67630000	+8.41113281	-7.45751953	-0.81738281	+56.25000000	-1.86767578	-47.37304688	+2292	+8.17382813	-6.64892578	-0.58007813	+11.51367188	-12.83203125	+11.53564453	+1952	+6.74560547	-10.97753906	-0.58007813	+40.01220703	+7.77832031	-51.35009766	+1048
+1457971472.68039990	+8.40673828	-7.44873047	-0.81738281	+56.31591797	-1.88964844	-47.35107422	+2292	+8.16943359	-6.64013672	-0.58007813	+11.53564453	-12.78808594	+11.55761719	+1948	+6.75000000	-10.96875000	-0.57568359	+40.10009766	+7.75634766	-51.35009766	+1048
+1457971472.68460010	+8.40673828	-7.43994141	-0.81738281	+56.35986328	-1.88964844	-47.30712891	+2292	+8.16503906	-6.63134766	-0.57568359	+11.55761719	-12.76611328	+11.57958984	+1944	+6.75000000	-10.95556641	-0.57568359	+40.18798828	+7.73437500	-51.32812500	+1048
+1457971472.68870000	+8.40234375	-7.43115234	-0.81738281	+56.40380859	-1.91162109	-47.28515625	+2292	+8.16064453	-6.62255859	-0.57568359	+11.60156250	-12.76611328	+11.60156250	+1940	+6.75000000	-10.94677734	-0.57568359	+40.25390625	+7.71240234	-51.32812500	+1048
+1457971472.69709990	+8.39794922	-7.41357422	-0.81738281	+56.51367188	-1.97753906	-47.24121094	+2288	+8.15625000	-6.60937500	-0.57128906	+11.68945313	-12.76611328	+11.62353516	+1932	+6.74560547	-10.92919922	-0.58007813	+40.31982422	+7.64648438	-51.30615234	+1044
+1457971472.70120000	+8.39355469	-7.40478516	-0.81298828	+56.55761719	-1.99951172	-47.21923828	+2288	+8.15185547	-6.60058594	-0.57128906	+11.73339844	-12.76611328	+11.64550781	+1928	+6.74121094	-10.92480469	-0.58447266	+40.34179688	+7.60253906	-51.28417969	+1044
+1457971472.70540000	+8.39355469	-7.39160156	-0.81298828	+56.60156250	-2.02148438	-47.19726563	+2288	+8.15185547	-6.59179688	-0.56689453	+11.75537109	-12.74414063	+11.66748047	+1924	+6.73242188	-10.91601563	-0.58886719	+40.34179688	+7.55859375	-51.26220703	+1044
+1457971472.70960000	+8.38916016	-7.38720703	-0.81298828	+56.62353516	-2.04345703	-47.15332031	+2288	+8.14746094	-6.58300781	-0.56689453	+11.79931641	-12.74414063	+11.68945313	+1920	+6.73242188	-10.91601563	-0.58886719	+40.34179688	+7.53662109	-51.24023438	+1040
+1457971472.71370010	+8.38916016	-7.37841797	-0.81298828	+56.66748047	-2.06542969	-47.15332031	+2284	+8.14746094	-6.57421875	-0.56250000	+11.82128906	-12.74414063	+11.68945313	+1916	+6.72802734	-10.91162109	-0.59326172	+40.34179688	+7.51464844	-51.24023438	+1040
+1457971472.71790000	+8.38916016	-7.36962891	-0.81298828	+56.71142578	-2.08740234	-47.13134766	+2284	+8.14746094	-6.56982422	-0.56250000	+11.86523438	-12.74414063	+11.71142578	+1912	+6.72802734	-10.91162109	-0.59326172	+40.34179688	+7.49267578	-51.21826172	+1040
+1457971472.72620010	+8.38476563	-7.35205078	-0.80859375	+56.77734375	-2.13134766	-47.10937500	+2280	+8.14306641	-6.55664063	-0.55810547	+11.93115234	-12.72216797	+11.73339844	+1908	+6.71923828	-10.90283203	-0.60205078	+40.31982422	+7.44873047	-51.15234375	+1036
+1457971472.73040010	+8.38476563	-7.34765625	-0.80859375	+56.82128906	-2.15332031	-47.08740234	+2280	+8.14306641	-6.54785156	-0.55371094	+11.95312500	-12.72216797	+11.75537109	+1904	+6.71484375	-10.89843750	-0.60644531	+40.29785156	+7.40478516	-51.13037109	+1036
+1457971472.73460010	+8.38476563	-7.33886719	-0.80859375	+56.86523438	-2.15332031	-47.08740234	+2276	+8.14306641	-6.54345703	-0.55371094	+11.97509766	-12.70019531	+11.77734375	+1900	+6.70605469	-10.89404297	-0.61083984	+40.27587891	+7.38281250	-51.10839844	+1036
+1457971472.73869990	+8.38037109	-7.33447266	-0.80859375	+56.88720703	-2.15332031	-47.08740234	+2276	+8.14306641	-6.53906250	-0.54931641	+12.01904297	-12.70019531	+11.79931641	+1896	+6.70166016	-10.88964844	-0.61523438	+40.27587891	+7.36083984	-51.06445313	+1036
+1457971472.74289990	+8.38037109	-7.33007813	-0.80859375	+56.90917969	-2.17529297	-47.06542969	+2272	+8.13867188	-6.53027344	-0.54931641	+12.04101563	-12.67822266	+11.82128906	+1892	+6.69726563	-10.88525391	-0.61962891	+40.25390625	+7.31689453	-51.04248047	+1036
+1457971472.74710010	+8.38037109	-7.32568359	-0.80859375	+56.93115234	-2.17529297	-47.06542969	+2268	+8.13867188	-6.52587891	-0.54931641	+12.06298828	-12.65625000	+11.84326172	+1888	+6.69287109	-10.87646484	-0.62402344	+40.25390625	+7.29492188	-50.99853516	+1036
+1457971472.75539990	+8.38037109	-7.31250000	-0.80859375	+56.99707031	-2.19726563	-47.06542969	+2264	+8.13867188	-6.51708984	-0.54492188	+12.08496094	-12.61230469	+11.90917969	+1884	+6.68847656	-10.86328125	-0.62402344	+40.25390625	+7.25097656	-50.95458984	+1040
+1457971472.75950000	+8.38037109	-7.30810547	-0.80859375	+57.04101563	-2.19726563	-47.06542969	+2260	+8.13867188	-6.51269531	-0.54492188	+12.10693359	-12.59033203	+11.93115234	+1880	+6.68847656	-10.85449219	-0.62402344	+40.27587891	+7.22900391	-50.95458984	+1040
+1457971472.76370000	+8.38037109	-7.30371094	-0.80859375	+57.06298828	-2.19726563	-47.06542969	+2260	+8.13867188	-6.50830078	-0.54492188	+12.12890625	-12.56835938	+11.95312500	+1876	+6.68847656	-10.85009766	-0.62402344	+40.31982422	+7.22900391	-50.93261719	+1040
+1457971472.76790000	+8.37597656	-7.29931641	-0.80859375	+57.08496094	-2.19726563	-47.06542969	+2256	+8.13427734	-6.50390625	-0.54492188	+12.15087891	-12.54638672	+11.99707031	+1872	+6.69287109	-10.84130859	-0.61962891	+40.36376953	+7.22900391	-50.95458984	+1044
+1457971472.77200010	+8.37597656	-7.29492188	-0.80859375	+57.12890625	-2.19726563	-47.04345703	+2252	+8.13427734	-6.49951172	-0.54052734	+12.17285156	-12.52441406	+12.04101563	+1868	+6.69287109	-10.83691406	-0.61962891	+40.40771484	+7.25097656	-50.95458984	+1044
+1457971472.78040000	+8.37597656	-7.29052734	-0.80859375	+57.17285156	-2.17529297	-47.02148438	+2248	+8.12988281	-6.49511719	-0.54052734	+12.19482422	-12.45849609	+12.10693359	+1860	+6.70605469	-10.82373047	-0.60644531	+40.53955078	+7.27294922	-50.97656250	+1048
+1457971472.78449990	+8.37158203	-7.28613281	-0.80859375	+57.21679688	-2.17529297	-46.99951172	+2244	+8.12988281	-6.49072266	-0.54052734	+12.21679688	-12.41455078	+12.15087891	+1856	+6.71044922	-10.81494141	-0.60644531	+40.60546875	+7.29492188	-50.97656250	+1048
+1457971472.78870010	+8.37158203	-7.28173828	-0.81298828	+57.26074219	-2.15332031	-46.95556641	+2240	+8.12548828	-6.48632813	-0.54052734	+12.21679688	-12.39257813	+12.17285156	+1852	+6.71484375	-10.80615234	-0.60205078	+40.67138672	+7.31689453	-50.97656250	+1052
+1457971472.79290010	+8.36718750	-7.27734375	-0.81298828	+57.28271484	-2.15332031	-46.91162109	+2236	+8.12548828	-6.48193359	-0.54052734	+12.23876953	-12.34863281	+12.21679688	+1844	+6.71923828	-10.80175781	-0.59765625	+40.75927734	+7.33886719	-50.97656250	+1052
+1457971472.79699990	+8.36718750	-7.27294922	-0.81298828	+57.32666016	-2.13134766	-46.86767578	+2236	+8.12109375	-6.47753906	-0.53613281	+12.26074219	-12.30468750	+12.23876953	+1840	+6.72363281	-10.79296875	-0.59326172	+40.82519531	+7.36083984	-50.97656250	+1056
+1457971472.80119990	+8.36279297	-7.26855469	-0.81298828	+57.34863281	-2.10937500	-46.82373047	+2232	+8.11669922	-6.47753906	-0.53613281	+12.28271484	-12.26074219	+12.26074219	+1836	+6.72363281	-10.78857422	-0.58886719	+40.91308594	+7.40478516	-50.97656250	+1060
+1457971472.80950000	+8.35400391	-7.25976563	-0.81738281	+57.41455078	-2.04345703	-46.69189453	+2224	+8.11230469	-6.46875000	-0.54052734	+12.30468750	-12.12890625	+12.32666016	+1824	+6.72802734	-10.77539063	-0.58447266	+41.02294922	+7.47070313	-50.93261719	+1068
+1457971472.81370000	+8.34960938	-7.25537109	-0.82177734	+57.45849609	-2.02148438	-46.62597656	+2224	+8.10791016	-6.46435547	-0.54052734	+12.32666016	-12.08496094	+12.34863281	+1816	+6.72802734	-10.77099609	-0.58886719	+41.08886719	+7.49267578	-50.88867188	+1068
+1457971472.81789990	+8.34521484	-7.25097656	-0.82177734	+57.48046875	-1.99951172	-46.56005859	+2220	+8.10351563	-6.46435547	-0.54052734	+12.34863281	-12.01904297	+12.34863281	+1808	+6.72363281	-10.76660156	-0.58886719	+41.13281250	+7.53662109	-50.84472656	+1072
+1457971472.82200000	+8.34082031	-7.24658203	-0.82617188	+57.52441406	-1.97753906	-46.49414063	+2216	+8.09912109	-6.45996094	-0.54052734	+12.37060547	-11.95312500	+12.37060547	+1804	+6.71923828	-10.76220703	-0.59326172	+41.17675781	+7.55859375	-50.77880859	+1076
+1457971472.82620000	+8.33642578	-7.24218750	-0.82617188	+57.56835938	-1.93359375	-46.42822266	+2212	+8.09033203	-6.45556641	-0.54052734	+12.39257813	-11.88720703	+12.39257813	+1796	+6.71484375	-10.75781250	-0.59765625	+41.22070313	+7.58056641	-50.71289063	+1080
+1457971472.83040000	+8.33203125	-7.23779297	-0.83056641	+57.61230469	-1.88964844	-46.36230469	+2208	+8.08593750	-6.45117188	-0.54052734	+12.43652344	-11.82128906	+12.39257813	+1792	+6.70605469	-10.75341797	-0.60205078	+41.24267578	+7.62451172	-50.62500000	+1084
+1457971472.83870010	+8.31884766	-7.22460938	-0.83496094	+57.67822266	-1.82373047	-46.23046875	+2196	+8.07714844	-6.44238281	-0.54052734	+12.48046875	-11.68945313	+12.39257813	+1776	+6.68847656	-10.74462891	-0.61962891	+41.24267578	+7.69042969	-50.44921875	+1092
+1457971472.84279990	+8.31445313	-7.22021484	-0.83935547	+57.72216797	-1.80175781	-46.16455078	+2192	+8.07275391	-6.43798828	-0.54052734	+12.50244141	-11.62353516	+12.41455078	+1772	+6.67968750	-10.74023438	-0.62841797	+41.24267578	+7.71240234	-50.33935547	+1096
+1457971472.84699990	+8.31005859	-7.21582031	-0.83935547	+57.74414063	-1.77978516	-46.09863281	+2184	+8.06835938	-6.43359375	-0.54492188	+12.52441406	-11.55761719	+12.41455078	+1764	+6.67089844	-10.73583984	-0.63720703	+41.24267578	+7.75634766	-50.22949219	+1096
+1457971472.85120010	+8.30566406	-7.20703125	-0.84375000	+57.78808594	-1.73583984	-46.03271484	+2180	+8.06396484	-6.42919922	-0.54492188	+12.56835938	-11.49169922	+12.41455078	+1756	+6.66210938	-10.73144531	-0.64599609	+41.24267578	+7.77832031	-50.11962891	+1100
+1457971472.85529990	+8.30566406	-7.19824219	-0.84375000	+57.83203125	-1.71386719	-45.98876953	+2172	+8.05957031	-6.42480469	-0.54492188	+12.59033203	-11.44775391	+12.41455078	+1752	+6.65332031	-10.72705078	-0.65478516	+41.26464844	+7.80029297	-50.03173828	+1100
+1457971472.85949990	+8.30126953	-7.19384766	-0.84375000	+57.87597656	-1.69189453	-45.94482422	+2168	+8.05957031	-6.42041016	-0.54492188	+12.63427734	-11.40380859	+12.41455078	+1744	+6.64453125	-10.72265625	-0.65917969	+41.26464844	+7.82226563	-49.96582031	+1100
+1457971472.86780000	+8.29687500	-7.18066406	-0.84814453	+57.96386719	-1.64794922	-45.87890625	+2152	+8.05078125	-6.40722656	-0.54492188	+12.67822266	-11.31591797	+12.43652344	+1732	+6.63134766	-10.71386719	-0.66796875	+41.28662109	+7.88818359	-49.83398438	+1100
+1457971472.87200000	+8.29248047	-7.17626953	-0.84814453	+58.00781250	-1.62597656	-45.83496094	+2148	+8.05078125	-6.40283203	-0.54492188	+12.72216797	-11.27197266	+12.43652344	+1724	+6.63134766	-10.70947266	-0.67236328	+41.30859375	+7.91015625	-49.79003906	+1100
+1457971472.87620000	+8.29248047	-7.16748047	-0.85253906	+58.05175781	-1.62597656	-45.79101563	+2140	+8.04638672	-6.39843750	-0.54492188	+12.74414063	-11.22802734	+12.45849609	+1716	+6.63134766	-10.70068359	-0.67675781	+41.33056641	+7.95410156	-49.74609375	+1096
+1457971472.88030000	+8.29248047	-7.16308594	-0.85253906	+58.09570313	-1.62597656	-45.76904297	+2136	+8.04638672	-6.39404297	-0.54492188	+12.76611328	-11.20605469	+12.48046875	+1712	+6.63134766	-10.69189453	-0.67675781	+41.37451172	+7.97607422	-49.72412109	+1096
+1457971472.88450000	+8.29248047	-7.15429688	-0.85693359	+58.13964844	-1.60400391	-45.74707031	+2128	+8.04199219	-6.38525391	-0.54492188	+12.78808594	-11.16210938	+12.48046875	+1704	+6.63574219	-10.68750000	-0.67236328	+41.44042969	+7.99804688	-49.72412109	+1096
+1457971472.89280010	+8.29248047	-7.14111328	-0.85693359	+58.22753906	-1.58203125	-45.72509766	+2116	+8.04199219	-6.37207031	-0.54492188	+12.83203125	-11.11816406	+12.50244141	+1692	+6.64453125	-10.66552734	-0.66796875	+41.55029297	+8.04199219	-49.76806641	+1100
+1457971472.89700010	+8.29687500	-7.13232422	-0.85693359	+58.24951172	-1.58203125	-45.72509766	+2112	+8.04199219	-6.36767578	-0.54492188	+12.85400391	-11.09619141	+12.52441406	+1684	+6.64892578	-10.65673828	-0.66357422	+41.61621094	+8.06396484	-49.81201172	+1100
+1457971472.90120010	+8.29687500	-7.12792969	-0.85693359	+58.27148438	-1.58203125	-45.70312500	+2108	+8.04199219	-6.36328125	-0.54492188	+12.87597656	-11.07421875	+12.54638672	+1680	+6.65771484	-10.64794922	-0.65917969	+41.68212891	+8.08593750	-49.83398438	+1104
+1457971472.90529990	+8.29687500	-7.11914063	-0.86132813	+58.31542969	-1.58203125	-45.70312500	+2100	+8.03759766	-6.35888672	-0.54492188	+12.87597656	-11.05224609	+12.56835938	+1672	+6.66650391	-10.63916016	-0.65478516	+41.74804688	+8.12988281	-49.87792969	+1108
+1457971472.90949990	+8.29687500	-7.11474609	-0.86132813	+58.31542969	-1.56005859	-45.68115234	+2096	+8.03759766	-6.35449219	-0.54492188	+12.87597656	-11.03027344	+12.59033203	+1664	+6.67089844	-10.63037109	-0.65039063	+41.81396484	+8.15185547	-49.89990234	+1112
+1457971472.91360000	+8.29687500	-7.11035156	-0.86572266	+58.33740234	-1.56005859	-45.68115234	+2092	+8.03759766	-6.34570313	-0.54492188	+12.89794922	-11.00830078	+12.61230469	+1660	+6.67968750	-10.62158203	-0.64160156	+41.87988281	+8.17382813	-49.94384766	+1120
+1457971472.92199990	+8.30126953	-7.09716797	-0.86572266	+58.38134766	-1.51611328	-45.70312500	+2084	+8.03759766	-6.33691406	-0.54931641	+12.89794922	-10.96435547	+12.63427734	+1644	+6.69287109	-10.60400391	-0.63281250	+42.01171875	+8.19580078	-50.00976563	+1132
+1457971472.92610000	+8.30126953	-7.09277344	-0.87011719	+58.38134766	-1.51611328	-45.72509766	+2080	+8.03759766	-6.33251953	-0.54931641	+12.89794922	-10.94238281	+12.65625000	+1640	+6.69726563	-10.59521484	-0.63281250	+42.05566406	+8.21777344	-50.03173828	+1136
+1457971472.93030000	+8.30126953	-7.08837891	-0.87011719	+58.38134766	-1.47216797	-45.72509766	+2076	+8.03759766	-6.32812500	-0.54931641	+12.89794922	-10.89843750	+12.65625000	+1632	+6.70166016	-10.58642578	-0.62841797	+42.09960938	+8.26171875	-50.05371094	+1140
+1457971472.93450000	+8.30126953	-7.08398438	-0.87011719	+58.38134766	-1.45019531	-45.72509766	+2072	+8.03759766	-6.32373047	-0.54931641	+12.89794922	-10.87646484	+12.65625000	+1624	+6.70605469	-10.57763672	-0.62841797	+42.12158203	+8.28369141	-50.05371094	+1144
+1457971472.93860010	+8.30126953	-7.07958984	-0.87011719	+58.38134766	-1.42822266	-45.72509766	+2064	+8.03759766	-6.31933594	-0.54931641	+12.87597656	-10.83251953	+12.67822266	+1616	+6.70605469	-10.57324219	-0.62841797	+42.14355469	+8.30566406	-50.03173828	+1148
+1457971472.94700000	+8.30126953	-7.07080078	-0.87451172	+58.35937500	-1.36230469	-45.72509766	+2056	+8.03759766	-6.31054688	-0.54931641	+12.87597656	-10.76660156	+12.67822266	+1604	+6.70166016	-10.56005859	-0.63281250	+42.14355469	+8.32763672	-49.98779297	+1160
+1457971472.95110010	+8.29687500	-7.06640625	-0.87451172	+58.35937500	-1.31835938	-45.70312500	+2052	+8.03759766	-6.31054688	-0.55371094	+12.85400391	-10.72265625	+12.67822266	+1600	+6.70166016	-10.55566406	-0.63720703	+42.14355469	+8.34960938	-49.94384766	+1160
+1457971472.95530010	+8.29687500	-7.06201172	-0.87890625	+58.33740234	-1.27441406	-45.70312500	+2044	+8.03759766	-6.30615234	-0.55371094	+12.85400391	-10.67871094	+12.67822266	+1592	+6.69726563	-10.55126953	-0.64599609	+42.14355469	+8.37158203	-49.89990234	+1164
+1457971472.95950010	+8.29687500	-7.05761719	-0.87890625	+58.33740234	-1.23046875	-45.68115234	+2040	+8.03759766	-6.30175781	-0.55371094	+12.85400391	-10.63476563	+12.65625000	+1588	+6.68847656	-10.55126953	-0.65039063	+42.12158203	+8.39355469	-49.85595703	+1168
+1457971472.96359990	+8.29248047	-7.05761719	-0.87890625	+58.33740234	-1.18652344	-45.65917969	+2032	+8.03759766	-6.30175781	-0.55371094	+12.83203125	-10.56884766	+12.65625000	+1580	+6.68408203	-10.54687500	-0.65478516	+42.09960938	+8.43750000	-49.79003906	+1172
+1457971472.96779990	+8.28808594	-7.05761719	-0.88330078	+58.31542969	-1.14257813	-45.63720703	+2028	+8.03320313	-6.29736328	-0.55371094	+12.83203125	-10.52490234	+12.65625000	+1576	+6.67529297	-10.54687500	-0.66357422	+42.07763672	+8.45947266	-49.74609375	+1176
+1457971472.97610000	+8.28369141	-7.05322266	-0.88769531	+58.29345703	-1.03271484	-45.54931641	+2012	+8.03320313	-6.29736328	-0.55810547	+12.81005859	-10.39306641	+12.63427734	+1564	+6.66210938	-10.54687500	-0.67675781	+42.01171875	+8.52539063	-49.61425781	+1180
+1457971472.98029990	+8.27929688	-7.05322266	-0.89208984	+58.29345703	-0.96679688	-45.50537109	+2008	+8.02880859	-6.29296875	-0.55810547	+12.81005859	-10.32714844	+12.63427734	+1560	+6.65332031	-10.54687500	-0.68115234	+41.98974609	+8.56933594	-49.54833984	+1180
+1457971472.98449990	+8.27929688	-7.05322266	-0.89648438	+58.29345703	-0.92285156	-45.46142578	+2000	+8.02880859	-6.29296875	-0.56250000	+12.81005859	-10.26123047	+12.61230469	+1552	+6.64892578	-10.54248047	-0.68554688	+41.98974609	+8.59130859	-49.50439453	+1180
+1457971472.98860000	+8.27490234	-7.05322266	-0.89648438	+58.29345703	-0.85693359	-45.39550781	+1992	+8.02441406	-6.29296875	-0.56250000	+12.81005859	-10.19531250	+12.61230469	+1548	+6.64013672	-10.54248047	-0.69433594	+41.96777344	+8.63525391	-49.43847656	+1180
+1457971472.99280000	+8.27050781	-7.05322266	-0.90087891	+58.29345703	-0.79101563	-45.35156250	+1988	+8.02001953	-6.29296875	-0.56689453	+12.81005859	-10.10742188	+12.61230469	+1544	+6.63574219	-10.54248047	-0.69873047	+41.96777344	+8.70117188	-49.39453125	+1180
+1457971472.99690010	+8.26611328	-7.05322266	-0.90527344	+58.29345703	-0.72509766	-45.28564453	+1980	+8.01562500	-6.29296875	-0.56689453	+12.81005859	-10.04150391	+12.59033203	+1540	+6.63134766	-10.54248047	-0.69873047	+41.96777344	+8.74511719	-49.35058594	+1180
+1457971473.00530000	+8.25732422	-7.05761719	-0.90966797	+58.31542969	-0.59326172	-45.17578125	+1968	+8.01123047	-6.29736328	-0.57128906	+12.81005859	-9.86572266	+12.59033203	+1536	+6.62255859	-10.54687500	-0.70312500	+42.01171875	+8.87695313	-49.28466797	+1176
+1457971473.00939990	+8.25292969	-7.05761719	-0.91406250	+58.31542969	-0.52734375	-45.10986328	+1964	+8.00683594	-6.29736328	-0.57568359	+12.81005859	-9.77783203	+12.59033203	+1532	+6.61816406	-10.54687500	-0.70312500	+42.05566406	+8.94287109	-49.26269531	+1172
+1457971473.01780010	+8.24414063	-7.06640625	-0.92285156	+58.33740234	-0.37353516	-44.97802734	+1952	+7.99804688	-6.30175781	-0.58447266	+12.83203125	-9.58007813	+12.59033203	+1524	+6.61816406	-10.54687500	-0.69873047	+42.14355469	+9.11865234	-49.19677734	+1168
+1457971473.02189990	+8.23974609	-7.07080078	-0.92724609	+58.38134766	-0.28564453	-44.89013672	+1948	+7.99365234	-6.30175781	-0.58447266	+12.83203125	-9.47021484	+12.59033203	+1524	+6.61816406	-10.54687500	-0.69873047	+42.18750000	+9.20654297	-49.19677734	+1168
+1457971473.02609990	+8.23535156	-7.07080078	-0.93164063	+58.40332031	-0.19775391	-44.82421875	+1940	+7.98486328	-6.30615234	-0.58886719	+12.85400391	-9.36035156	+12.59033203	+1520	+6.61816406	-10.54687500	-0.69433594	+42.25341797	+9.29443359	-49.17480469	+1164
+1457971473.03029990	+8.22656250	-7.07519531	-0.93603516	+58.42529297	-0.10986328	-44.75830078	+1936	+7.98046875	-6.31054688	-0.59326172	+12.87597656	-9.25048828	+12.59033203	+1516	+6.61816406	-10.54687500	-0.68994141	+42.31933594	+9.40429688	-49.15283203	+1164
+1457971473.03860000	+8.21777344	-7.08837891	-0.94482422	+58.46923828	+0.08789063	-44.62646484	+1928	+7.96728516	-6.31933594	-0.60205078	+12.91992188	-8.98681641	+12.59033203	+1508	+6.61816406	-10.55126953	-0.68115234	+42.47314453	+9.64599609	-49.13085938	+1168
+1457971473.04279990	+8.20898438	-7.09277344	-0.94921875	+58.51318359	+0.19775391	-44.53857422	+1924	+7.96289063	-6.32373047	-0.60644531	+12.94189453	-8.87695313	+12.59033203	+1504	+6.61816406	-10.55566406	-0.67675781	+42.53906250	+9.77783203	-49.10888672	+1168
+1457971473.04690000	+8.20019531	-7.09716797	-0.95361328	+58.53515625	+0.30761719	-44.45068359	+1916	+7.95410156	-6.32812500	-0.61083984	+12.98583984	-8.72314453	+12.59033203	+1500	+6.61816406	-10.55566406	-0.67236328	+42.62695313	+9.93164063	-49.08691406	+1168
+1457971473.05110000	+8.19580078	-7.10156250	-0.95800781	+58.57910156	+0.39550781	-44.38476563	+1912	+7.94531250	-6.33251953	-0.61523438	+13.02978516	-8.59130859	+12.56835938	+1496	+6.61376953	-10.56005859	-0.66796875	+42.71484375	+10.06347656	-49.06494141	+1168
+1457971473.05530000	+8.18701172	-7.10595703	-0.96240234	+58.62304688	+0.50537109	-44.31884766	+1908	+7.93652344	-6.33691406	-0.61962891	+13.05175781	-8.48144531	+12.56835938	+1492	+6.61376953	-10.56445313	-0.66357422	+42.78076172	+10.19531250	-49.02099609	+1172
+1457971473.06360010	+8.17382813	-7.11474609	-0.97119141	+58.71093750	+0.70312500	-44.20898438	+1896	+7.92333984	-6.34570313	-0.62841797	+13.16162109	-8.21777344	+12.52441406	+1484	+6.60058594	-10.57324219	-0.65917969	+42.91259766	+10.50292969	-48.95507813	+1176
+1457971473.06769990	+8.16503906	-7.11914063	-0.97558594	+58.75488281	+0.79101563	-44.16503906	+1892	+7.91455078	-6.35009766	-0.63281250	+13.20556641	-8.10791016	+12.50244141	+1480	+6.59619141	-10.58203125	-0.65917969	+42.95654297	+10.63476563	-48.91113281	+1176
+1457971473.07189990	+8.16064453	-7.12353516	-0.97998047	+58.77685547	+0.87890625	-44.09912109	+1888	+7.91015625	-6.35888672	-0.63720703	+13.24951172	-7.99804688	+12.50244141	+1476	+6.58300781	-10.58642578	-0.66357422	+43.00048828	+10.76660156	-48.84521484	+1180
+1457971473.07610010	+8.15185547	-7.12792969	-0.98437500	+58.82080078	+0.96679688	-44.05517578	+1880	+7.90136719	-6.36328125	-0.64160156	+13.29345703	-7.88818359	+12.48046875	+1472	+6.57421875	-10.59521484	-0.66357422	+43.02246094	+10.87646484	-48.80126953	+1180
+1457971473.08020000	+8.14746094	-7.13232422	-0.98876953	+58.88671875	+1.03271484	-44.01123047	+1876	+7.89697266	-6.36328125	-0.64599609	+13.33740234	-7.80029297	+12.45849609	+1464	+6.56542969	-10.59960938	-0.66796875	+43.06640625	+10.96435547	-48.73535156	+1180
+1457971473.08859990	+8.13427734	-7.13671875	-0.99755859	+58.95263672	+1.18652344	-43.94531250	+1860	+7.88378906	-6.37207031	-0.65039063	+13.42529297	-7.62451172	+12.41455078	+1456	+6.54345703	-10.61279297	-0.67675781	+43.08837891	+11.11816406	-48.62548828	+1180
+1457971473.09270000	+8.12548828	-7.14111328	-1.00195313	+58.99658203	+1.25244141	-43.94531250	+1856	+7.87500000	-6.37646484	-0.65478516	+13.46923828	-7.55859375	+12.39257813	+1452	+6.53466797	-10.62158203	-0.68115234	+43.08837891	+11.20605469	-48.58154297	+1180
+1457971473.09690000	+8.12109375	-7.14550781	-1.00195313	+59.04052734	+1.31835938	-43.92333984	+1848	+7.87060547	-6.38085938	-0.65917969	+13.51318359	-7.47070313	+12.37060547	+1444	+6.52587891	-10.62597656	-0.68554688	+43.08837891	+11.27197266	-48.55957031	+1180
+1457971473.10110000	+8.11669922	-7.14550781	-1.00634766	+59.06250000	+1.38427734	-43.92333984	+1840	+7.86621094	-6.38525391	-0.65917969	+13.55712891	-7.42675781	+12.34863281	+1440	+6.51708984	-10.63476563	-0.68554688	+43.08837891	+11.33789063	-48.51562500	+1176
+1457971473.10520010	+8.11230469	-7.14990234	-1.00634766	+59.10644531	+1.45019531	-43.90136719	+1832	+7.86181641	-6.38964844	-0.66357422	+13.60107422	-7.36083984	+12.32666016	+1436	+6.50830078	-10.63916016	-0.68994141	+43.08837891	+11.38183594	-48.49365234	+1172
+1457971473.10940000	+8.11230469	-7.15429688	-1.01074219	+59.12841797	+1.49414063	-43.90136719	+1824	+7.86181641	-6.39404297	-0.66796875	+13.64501953	-7.31689453	+12.30468750	+1432	+6.50390625	-10.64794922	-0.69433594	+43.08837891	+11.44775391	-48.47167969	+1172
+1457971473.11770010	+8.10791016	-7.16308594	-1.01074219	+59.19433594	+1.60400391	-43.92333984	+1808	+7.85302734	-6.39843750	-0.67236328	+13.71093750	-7.22900391	+12.28271484	+1424	+6.49511719	-10.65673828	-0.69433594	+43.11035156	+11.53564453	-48.47167969	+1164
+1457971473.12190010	+8.10351563	-7.16748047	-1.01074219	+59.21630859	+1.64794922	-43.92333984	+1804	+7.85302734	-6.40283203	-0.67236328	+13.75488281	-7.20703125	+12.26074219	+1420	+6.49511719	-10.66113281	-0.69433594	+43.13232422	+11.57958984	-48.49365234	+1160
+1457971473.12610010	+8.10351563	-7.17187500	-1.01513672	+59.23828125	+1.69189453	-43.94531250	+1796	+7.85302734	-6.40722656	-0.67675781	+13.77685547	-7.16308594	+12.23876953	+1416	+6.49511719	-10.66992188	-0.68994141	+43.17626953	+11.62353516	-48.51562500	+1156
+1457971473.13019990	+8.10351563	-7.17626953	-1.01513672	+59.28222656	+1.73583984	-43.96728516	+1788	+7.84863281	-6.41162109	-0.67675781	+13.82080078	-7.14111328	+12.21679688	+1408	+6.49951172	-10.67431641	-0.68994141	+43.19824219	+11.66748047	-48.55957031	+1152
+1457971473.13439990	+8.10351563	-7.18066406	-1.01513672	+59.28222656	+1.77978516	-43.98925781	+1780	+7.84863281	-6.41601563	-0.67675781	+13.84277344	-7.14111328	+12.21679688	+1404	+6.49951172	-10.67871094	-0.68554688	+43.22021484	+11.71142578	-48.58154297	+1148
+1457971473.13860010	+8.10351563	-7.18505859	-1.01513672	+59.30419922	+1.82373047	-44.01123047	+1776	+7.84863281	-6.41601563	-0.67675781	+13.86474609	-7.11914063	+12.19482422	+1400	+6.50390625	-10.68310547	-0.67675781	+43.26416016	+11.77734375	-48.64746094	+1144
+1457971473.14689990	+8.10351563	-7.19824219	-1.01513672	+59.34814453	+1.88964844	-44.05517578	+1764	+7.84863281	-6.42480469	-0.68115234	+13.93066406	-7.07519531	+12.17285156	+1396	+6.51708984	-10.69189453	-0.66796875	+43.35205078	+11.86523438	-48.75732422	+1140
+1457971473.15100000	+8.10791016	-7.20263672	-1.01513672	+59.37011719	+1.93359375	-44.07714844	+1760	+7.84863281	-6.42919922	-0.68115234	+13.95263672	-7.07519531	+12.15087891	+1392	+6.52587891	-10.69189453	-0.65917969	+43.41796875	+11.93115234	-48.80126953	+1140
+1457971473.15520000	+8.10791016	-7.20703125	-1.01513672	+59.37011719	+1.97753906	-44.09912109	+1756	+7.84863281	-6.43359375	-0.68554688	+13.97460938	-7.05322266	+12.12890625	+1388	+6.53027344	-10.69628906	-0.65039063	+43.46191406	+11.97509766	-48.86718750	+1140
+1457971473.15940000	+8.10791016	-7.21142578	-1.01513672	+59.39208984	+2.04345703	-44.12109375	+1752	+7.84863281	-6.43798828	-0.68554688	+13.99658203	-7.05322266	+12.12890625	+1384	+6.53906250	-10.70068359	-0.64599609	+43.52783203	+12.04101563	-48.93310547	+1140
+1457971473.16350010	+8.10791016	-7.21582031	-1.01513672	+59.41406250	+2.08740234	-44.14306641	+1748	+7.84863281	-6.44238281	-0.68554688	+14.04052734	-7.03125000	+12.10693359	+1380	+6.54785156	-10.70507813	-0.63720703	+43.57177734	+12.10693359	-49.02099609	+1140
+1457971473.16770010	+8.10791016	-7.22460938	-1.01953125	+59.41406250	+2.13134766	-44.16503906	+1744	+7.84863281	-6.44677734	-0.68554688	+14.06250000	-7.00927734	+12.08496094	+1380	+6.55224609	-10.70947266	-0.62841797	+43.63769531	+12.17285156	-49.06494141	+1144
+1457971473.17600010	+8.10791016	-7.23779297	-1.01953125	+59.45800781	+2.26318359	-44.20898438	+1740	+7.84863281	-6.45556641	-0.68994141	+14.12841797	-6.96533203	+12.04101563	+1376	+6.56542969	-10.72265625	-0.61523438	+43.72558594	+12.32666016	-49.19677734	+1144
+1457971473.18020010	+8.10791016	-7.24218750	-1.01953125	+59.45800781	+2.32910156	-44.23095703	+1740	+7.84423828	-6.45996094	-0.69433594	+14.15039063	-6.94335938	+12.01904297	+1372	+6.56982422	-10.72705078	-0.61083984	+43.76953125	+12.39257813	-49.21875000	+1144
+1457971473.18440010	+8.10351563	-7.24658203	-1.02392578	+59.47998047	+2.39501953	-44.25292969	+1736	+7.84423828	-6.46435547	-0.69433594	+14.19433594	-6.89941406	+11.99707031	+1372	+6.56982422	-10.73144531	-0.60644531	+43.81347656	+12.45849609	-49.26269531	+1144
+1457971473.18849990	+8.09912109	-7.25097656	-1.02392578	+59.50195313	+2.46093750	-44.27490234	+1736	+7.84423828	-6.46875000	-0.69873047	+14.23828125	-6.87744141	+11.95312500	+1368	+6.56982422	-10.73583984	-0.60644531	+43.83544922	+12.52441406	-49.28466797	+1144
+1457971473.19269990	+8.09912109	-7.25537109	-1.02392578	+59.52392578	+2.52685547	-44.29687500	+1736	+7.83984375	-6.47314453	-0.69873047	+14.26025391	-6.83349609	+11.93115234	+1368	+6.56542969	-10.74462891	-0.60644531	+43.83544922	+12.56835938	-49.30664063	+1144
+1457971473.20100000	+8.09033203	-7.26416016	-1.02832031	+59.56787109	+2.65869141	-44.31884766	+1736	+7.83544922	-6.48193359	-0.70751953	+14.34814453	-6.74560547	+11.84326172	+1368	+6.55664063	-10.75781250	-0.60644531	+43.85742188	+12.70019531	-49.30664063	+1144
+1457971473.20520000	+8.08593750	-7.26855469	-1.03271484	+59.58984375	+2.72460938	-44.34082031	+1732	+7.83544922	-6.48632813	-0.70751953	+14.39208984	-6.72363281	+11.79931641	+1364	+6.54785156	-10.76660156	-0.60644531	+43.83544922	+12.74414063	-49.28466797	+1144
+1457971473.20939990	+8.08154297	-7.27294922	-1.03271484	+59.61181641	+2.79052734	-44.34082031	+1732	+7.83105469	-6.49072266	-0.71191406	+14.43603516	-6.65771484	+11.77734375	+1364	+6.53906250	-10.77539063	-0.61083984	+43.83544922	+12.81005859	-49.26269531	+1144
+1457971473.21350000	+8.07714844	-7.27734375	-1.03710938	+59.63378906	+2.85644531	-44.34082031	+1732	+7.82666016	-6.49511719	-0.71630859	+14.47998047	-6.61376953	+11.73339844	+1364	+6.53027344	-10.78417969	-0.61523438	+43.81347656	+12.83203125	-49.21875000	+1144
+1457971473.21770000	+8.07275391	-7.28173828	-1.03710938	+59.65576172	+2.92236328	-44.36279297	+1728	+7.82226563	-6.49951172	-0.71630859	+14.54589844	-6.59179688	+11.68945313	+1364	+6.52587891	-10.78857422	-0.61962891	+43.81347656	+12.87597656	-49.19677734	+1144
+1457971473.22600010	+8.06396484	-7.29052734	-1.04150391	+59.69970703	+3.03222656	-44.42871094	+1724	+7.81787109	-6.50830078	-0.72070313	+14.63378906	-6.50390625	+11.62353516	+1364	+6.50830078	-10.80175781	-0.62841797	+43.79150391	+12.96386719	-49.17480469	+1136
+1457971473.23020010	+8.06396484	-7.29052734	-1.04150391	+59.72167969	+3.09814453	-44.45068359	+1724	+7.81347656	-6.51269531	-0.72070313	+14.67773438	-6.48193359	+11.57958984	+1360	+6.50390625	-10.81054688	-0.62841797	+43.79150391	+13.00781250	-49.15283203	+1132
+1457971473.23429990	+8.05957031	-7.29492188	-1.04150391	+59.72167969	+3.14208984	-44.47265625	+1720	+7.80908203	-6.51708984	-0.72509766	+14.69970703	-6.45996094	+11.53564453	+1360	+6.49511719	-10.81494141	-0.62841797	+43.76953125	+13.05175781	-49.15283203	+1132
+1457971473.23850010	+8.05957031	-7.29931641	-1.04150391	+59.74365234	+3.18603516	-44.49462891	+1716	+7.80908203	-6.52148438	-0.72509766	+14.74365234	-6.43798828	+11.51367188	+1360	+6.49511719	-10.81933594	-0.62841797	+43.79150391	+13.09570313	-49.13085938	+1128
+1457971473.24679990	+8.05517578	-7.30371094	-1.04589844	+59.76562500	+3.25195313	-44.53857422	+1712	+7.80468750	-6.52587891	-0.72509766	+14.80957031	-6.39404297	+11.49169922	+1356	+6.49072266	-10.82812500	-0.62841797	+43.81347656	+13.16162109	-49.13085938	+1120
+1457971473.25099990	+8.05517578	-7.30810547	-1.04589844	+59.76562500	+3.29589844	-44.56054688	+1708	+7.80468750	-6.53027344	-0.72949219	+14.83154297	-6.39404297	+11.46972656	+1352	+6.49511719	-10.83251953	-0.62841797	+43.83544922	+13.18359375	-49.15283203	+1116
+1457971473.25519990	+8.05517578	-7.30810547	-1.04589844	+59.78759766	+3.31787109	-44.60449219	+1708	+7.80468750	-6.53027344	-0.72949219	+14.85351563	-6.39404297	+11.44775391	+1352	+6.49511719	-10.83251953	-0.62402344	+43.87939453	+13.22753906	-49.17480469	+1112
+1457971473.26350000	+8.05517578	-7.31689453	-1.04150391	+59.78759766	+3.36181641	-44.67041016	+1704	+7.80468750	-6.53466797	-0.72949219	+14.89746094	-6.39404297	+11.44775391	+1348	+6.50390625	-10.83691406	-0.61523438	+43.94531250	+13.29345703	-49.26269531	+1104
+1457971473.26770000	+8.05957031	-7.31689453	-1.04150391	+59.78759766	+3.38378906	-44.69238281	+1700	+7.80468750	-6.53906250	-0.72949219	+14.89746094	-6.39404297	+11.44775391	+1344	+6.51269531	-10.84130859	-0.61083984	+43.96728516	+13.31542969	-49.30664063	+1100
+1457971473.27180000	+8.05957031	-7.32128906	-1.04150391	+59.78759766	+3.40576172	-44.71435547	+1700	+7.80468750	-6.53906250	-0.72949219	+14.91943359	-6.39404297	+11.44775391	+1344	+6.51708984	-10.84130859	-0.60644531	+44.01123047	+13.33740234	-49.35058594	+1096
+1457971473.28020000	+8.06396484	-7.32128906	-1.04150391	+59.76562500	+3.42773438	-44.75830078	+1696	+7.80468750	-6.54345703	-0.72949219	+14.91943359	-6.41601563	+11.46972656	+1340	+6.53027344	-10.84130859	-0.59765625	+44.07714844	+13.38134766	-49.43847656	+1092
+1457971473.28430010	+8.06396484	-7.32568359	-1.04150391	+59.76562500	+3.44970703	-44.78027344	+1696	+7.80468750	-6.54345703	-0.72949219	+14.94140625	-6.41601563	+11.46972656	+1340	+6.53466797	-10.84130859	-0.59326172	+44.09912109	+13.40332031	-49.48242188	+1092
+1457971473.28850010	+8.06835938	-7.32568359	-1.04150391	+59.76562500	+3.44970703	-44.80224609	+1692	+7.80468750	-6.54345703	-0.72949219	+14.94140625	-6.43798828	+11.49169922	+1336	+6.54345703	-10.84130859	-0.58886719	+44.12109375	+13.42529297	-49.50439453	+1092
+1457971473.29270010	+8.06835938	-7.32568359	-1.04150391	+59.74365234	+3.44970703	-44.80224609	+1692	+7.80908203	-6.54345703	-0.72949219	+14.94140625	-6.43798828	+11.49169922	+1336	+6.54785156	-10.84130859	-0.58447266	+44.14306641	+13.42529297	-49.54833984	+1092
+1457971473.30100010	+8.06835938	-7.33007813	-1.04150391	+59.72167969	+3.47167969	-44.84619141	+1692	+7.80908203	-6.54785156	-0.72949219	+14.94140625	-6.45996094	+11.51367188	+1332	+6.55664063	-10.84130859	-0.57568359	+44.18701172	+13.44726563	-49.63623047	+1088
+1457971473.30510000	+8.07275391	-7.33007813	-1.04150391	+59.69970703	+3.49365234	-44.86816406	+1692	+7.80908203	-6.54785156	-0.72949219	+14.94140625	-6.45996094	+11.51367188	+1332	+6.55664063	-10.84130859	-0.57568359	+44.18701172	+13.46923828	-49.65820313	+1088
+1457971473.30929990	+8.07275391	-7.33447266	-1.04150391	+59.67773438	+3.49365234	-44.86816406	+1692	+7.80908203	-6.54785156	-0.72949219	+14.91943359	-6.45996094	+11.51367188	+1328	+6.56103516	-10.84570313	-0.57128906	+44.18701172	+13.46923828	-49.68017578	+1088
+1457971473.31349990	+8.07275391	-7.33447266	-1.04150391	+59.65576172	+3.49365234	-44.89013672	+1692	+7.80908203	-6.54785156	-0.72949219	+14.91943359	-6.45996094	+11.51367188	+1328	+6.56103516	-10.84570313	-0.57128906	+44.16503906	+13.46923828	-49.68017578	+1088
+1457971473.32180000	+8.07275391	-7.33447266	-1.03710938	+59.61181641	+3.51562500	-44.91210938	+1688	+7.81347656	-6.55224609	-0.72949219	+14.91943359	-6.45996094	+11.53564453	+1328	+6.56103516	-10.84570313	-0.57128906	+44.14306641	+13.46923828	-49.70214844	+1084
+1457971473.32600000	+8.07275391	-7.33886719	-1.03710938	+59.58984375	+3.53759766	-44.93408203	+1688	+7.81347656	-6.55224609	-0.72949219	+14.89746094	-6.48193359	+11.53564453	+1328	+6.55664063	-10.85009766	-0.57128906	+44.12109375	+13.46923828	-49.70214844	+1084
+1457971473.33010010	+8.07275391	-7.33886719	-1.03710938	+59.56787109	+3.55957031	-44.93408203	+1688	+7.81347656	-6.55224609	-0.72949219	+14.89746094	-6.48193359	+11.53564453	+1324	+6.55664063	-10.85009766	-0.57568359	+44.09912109	+13.46923828	-49.70214844	+1084
+1457971473.33430000	+8.07275391	-7.33886719	-1.03710938	+59.52392578	+3.55957031	-44.93408203	+1688	+7.81347656	-6.55224609	-0.72949219	+14.89746094	-6.48193359	+11.53564453	+1324	+6.55224609	-10.85009766	-0.57568359	+44.07714844	+13.44726563	-49.70214844	+1080
+1457971473.33850000	+8.07275391	-7.33886719	-1.03710938	+59.50195313	+3.58154297	-44.95605469	+1688	+7.81347656	-6.55224609	-0.72949219	+14.87548828	-6.45996094	+11.53564453	+1324	+6.55224609	-10.85009766	-0.57568359	+44.05517578	+13.44726563	-49.70214844	+1080
+1457971473.34680010	+8.07275391	-7.34326172	-1.04150391	+59.43603516	+3.62548828	-44.97802734	+1688	+7.81347656	-6.55664063	-0.73388672	+14.85351563	-6.45996094	+11.51367188	+1324	+6.54785156	-10.85449219	-0.58007813	+44.01123047	+13.44726563	-49.68017578	+1076
+1457971473.35100010	+8.06835938	-7.34326172	-1.04150391	+59.39208984	+3.64746094	-44.97802734	+1684	+7.81787109	-6.55664063	-0.73388672	+14.85351563	-6.45996094	+11.51367188	+1324	+6.54345703	-10.85449219	-0.58007813	+43.98925781	+13.44726563	-49.65820313	+1076
