# Supplementary material for: A direct effect of perception on action when grasping a cup
Source: Sci Rep. 2018 Jan 9;8:171. doi: 10.1038/s41598-017-18591-5 (PMC5760564; doi:10.1038/s41598-017-18591-5)
Supplement: Supplementary file 6 — Supplementary Information [file 41598_2017_18591_MOESM6_ESM.zip › SciRep_Data/S01instruct/S01_100instruct_Tr84.dat]

+1000000000000.00000000	+0.00000000	+0.00000000	+0.00000000	+0.00000000	+0.00000000	+0.00000000	+0	+0.00000000	+0.00000000	+0.00000000	+0.00000000	+0.00000000	+0.00000000	+0	+0.00000000	+0.00000000	+0.00000000	+0.00000000	+0.00000000	+0.00000000	+0
+1457971473.35509990	+8.06835938	-7.34326172	-1.04150391	+59.37011719	+3.66943359	-44.97802734	+1684	+7.81787109	-6.55664063	-0.73388672	+14.83154297	-6.43798828	+11.51367188	+1324	+6.53906250	-10.85449219	-0.58447266	+43.96728516	+13.44726563	-49.65820313	+1072
+1457971473.35929990	+8.06835938	-7.34326172	-1.04150391	+59.32617188	+3.66943359	-44.97802734	+1684	+7.81787109	-6.55664063	-0.73388672	+14.80957031	-6.43798828	+11.51367188	+1324	+6.53906250	-10.85449219	-0.58447266	+43.96728516	+13.44726563	-49.65820313	+1072
+1457971473.36350010	+8.06835938	-7.34326172	-1.04150391	+59.28222656	+3.69140625	-45.00000000	+1684	+7.81787109	-6.55664063	-0.73388672	+14.80957031	-6.43798828	+11.51367188	+1324	+6.53466797	-10.85888672	-0.58447266	+43.94531250	+13.44726563	-49.63623047	+1068
+1457971473.37179990	+8.06835938	-7.34765625	-1.04150391	+59.21630859	+3.73535156	-45.00000000	+1680	+7.81787109	-6.56103516	-0.73388672	+14.76562500	-6.41601563	+11.49169922	+1324	+6.53466797	-10.85888672	-0.58447266	+43.92333984	+13.44726563	-49.63623047	+1064
+1457971473.37590000	+8.06835938	-7.34765625	-1.04150391	+59.19433594	+3.75732422	-45.00000000	+1680	+7.81787109	-6.56103516	-0.73388672	+14.74365234	-6.39404297	+11.49169922	+1324	+6.53027344	-10.85888672	-0.58447266	+43.90136719	+13.44726563	-49.63623047	+1060
+1457971473.38430000	+8.06835938	-7.34765625	-1.04589844	+59.12841797	+3.77929688	-45.00000000	+1680	+7.82226563	-6.56103516	-0.73388672	+14.69970703	-6.37207031	+11.49169922	+1324	+6.53027344	-10.85888672	-0.58447266	+43.87939453	+13.44726563	-49.63623047	+1056
+1457971473.38840010	+8.06835938	-7.35205078	-1.04589844	+59.10644531	+3.80126953	-45.00000000	+1680	+7.82226563	-6.56103516	-0.73388672	+14.67773438	-6.37207031	+11.49169922	+1324	+6.53027344	-10.85888672	-0.58447266	+43.87939453	+13.44726563	-49.63623047	+1052
+1457971481.01020000	+8.47705078	-7.45312500	-0.77783203	+56.09619141	+0.15380859	-48.51562500	+2344	+8.23974609	-6.60937500	-0.52294922	+10.39306641	-12.37060547	+10.32714844	+1980	+6.74560547	-10.99951172	-0.40869141	+39.61669922	+8.26171875	-54.42626953	+1032
+1457971481.01430010	+8.47705078	-7.45312500	-0.77783203	+56.09619141	+0.17578125	-48.51562500	+2344	+8.23974609	-6.60937500	-0.52734375	+10.39306641	-12.37060547	+10.30517578	+1980	+6.74121094	-10.99951172	-0.41308594	+39.61669922	+8.26171875	-54.40429688	+1028
+1457971481.02270010	+8.47265625	-7.45312500	-0.77783203	+56.09619141	+0.17578125	-48.51562500	+2340	+8.23974609	-6.60937500	-0.52734375	+10.39306641	-12.37060547	+10.30517578	+1980	+6.72802734	-11.00390625	-0.42187500	+39.55078125	+8.23974609	-54.33837891	+1028
+1457971481.02679990	+8.47265625	-7.45312500	-0.77783203	+56.09619141	+0.17578125	-48.51562500	+2340	+8.23974609	-6.60937500	-0.52734375	+10.39306641	-12.37060547	+10.30517578	+1980	+6.72802734	-11.00390625	-0.42626953	+39.52880859	+8.23974609	-54.31640625	+1028
+1457971481.03099990	+8.47265625	-7.45312500	-0.77783203	+56.09619141	+0.17578125	-48.51562500	+2340	+8.23974609	-6.60937500	-0.52734375	+10.39306641	-12.37060547	+10.30517578	+1980	+6.72363281	-11.00390625	-0.42626953	+39.50683594	+8.23974609	-54.31640625	+1028
+1457971481.03510000	+8.47265625	-7.45312500	-0.77783203	+56.09619141	+0.17578125	-48.51562500	+2340	+8.23974609	-6.60937500	-0.52734375	+10.39306641	-12.37060547	+10.30517578	+1980	+6.72363281	-11.00390625	-0.42626953	+39.48486328	+8.23974609	-54.31640625	+1028
+1457971481.03930000	+8.47265625	-7.45312500	-0.77783203	+56.09619141	+0.17578125	-48.51562500	+2340	+8.23974609	-6.60937500	-0.52734375	+10.39306641	-12.37060547	+10.30517578	+1980	+6.71923828	-11.00390625	-0.42626953	+39.48486328	+8.23974609	-54.31640625	+1028
+1457971481.04349990	+8.47265625	-7.45312500	-0.77783203	+56.09619141	+0.19775391	-48.51562500	+2340	+8.23974609	-6.60937500	-0.52734375	+10.39306641	-12.37060547	+10.30517578	+1980	+6.72363281	-11.00390625	-0.42626953	+39.48486328	+8.26171875	-54.31640625	+1024
+1457971481.04760000	+8.47265625	-7.45312500	-0.77783203	+56.09619141	+0.19775391	-48.51562500	+2336	+8.23974609	-6.60937500	-0.52734375	+10.39306641	-12.37060547	+10.30517578	+1980	+6.72363281	-11.00390625	-0.42626953	+39.50683594	+8.26171875	-54.33837891	+1024
+1457971481.05180000	+8.47265625	-7.45312500	-0.77783203	+56.09619141	+0.17578125	-48.51562500	+2336	+8.23974609	-6.60937500	-0.52734375	+10.39306641	-12.37060547	+10.30517578	+1980	+6.72802734	-11.00390625	-0.42187500	+39.50683594	+8.26171875	-54.33837891	+1024
+1457971481.05600000	+8.47265625	-7.45312500	-0.77783203	+56.09619141	+0.17578125	-48.51562500	+2336	+8.23974609	-6.60937500	-0.52734375	+10.39306641	-12.37060547	+10.30517578	+1980	+6.72802734	-11.00390625	-0.42187500	+39.52880859	+8.26171875	-54.36035156	+1020
+1457971481.06430010	+8.47265625	-7.45312500	-0.77783203	+56.09619141	+0.17578125	-48.53759766	+2336	+8.23974609	-6.60937500	-0.52734375	+10.39306641	-12.37060547	+10.30517578	+1980	+6.73242188	-11.00390625	-0.41748047	+39.55078125	+8.26171875	-54.38232422	+1020
+1457971481.06850000	+8.47265625	-7.45312500	-0.77783203	+56.09619141	+0.17578125	-48.53759766	+2336	+8.23974609	-6.60937500	-0.52734375	+10.39306641	-12.37060547	+10.30517578	+1980	+6.73242188	-11.00390625	-0.41748047	+39.55078125	+8.26171875	-54.38232422	+1016
+1457971481.07259990	+8.47705078	-7.45312500	-0.77783203	+56.09619141	+0.17578125	-48.53759766	+2336	+8.23974609	-6.60937500	-0.52734375	+10.39306641	-12.37060547	+10.30517578	+1980	+6.73242188	-11.00390625	-0.41748047	+39.57275391	+8.26171875	-54.40429688	+1016
+1457971481.07680010	+8.47705078	-7.45312500	-0.77783203	+56.09619141	+0.17578125	-48.53759766	+2332	+8.23974609	-6.60937500	-0.52734375	+10.39306641	-12.37060547	+10.30517578	+1980	+6.73681641	-10.99951172	-0.41308594	+39.57275391	+8.26171875	-54.40429688	+1012
+1457971481.08100010	+8.47705078	-7.45312500	-0.77783203	+56.09619141	+0.17578125	-48.53759766	+2332	+8.23974609	-6.60937500	-0.52734375	+10.39306641	-12.37060547	+10.30517578	+1980	+6.73681641	-10.99951172	-0.41308594	+39.57275391	+8.26171875	-54.40429688	+1012
+1457971481.08509990	+8.47705078	-7.45312500	-0.77783203	+56.09619141	+0.17578125	-48.53759766	+2332	+8.23974609	-6.60937500	-0.52734375	+10.39306641	-12.37060547	+10.30517578	+1980	+6.73681641	-10.99951172	-0.41308594	+39.59472656	+8.26171875	-54.42626953	+1012
+1457971481.09349990	+8.47705078	-7.45312500	-0.77783203	+56.09619141	+0.17578125	-48.53759766	+2332	+8.23974609	-6.60937500	-0.52734375	+10.39306641	-12.37060547	+10.30517578	+1980	+6.74121094	-10.99951172	-0.41308594	+39.59472656	+8.26171875	-54.42626953	+1008
+1457971481.09760000	+8.47705078	-7.45312500	-0.77783203	+56.09619141	+0.17578125	-48.53759766	+2332	+8.23974609	-6.60937500	-0.52734375	+10.39306641	-12.37060547	+10.30517578	+1980	+6.74121094	-10.99951172	-0.41308594	+39.59472656	+8.26171875	-54.42626953	+1008
+1457971481.10180000	+8.47705078	-7.45312500	-0.77783203	+56.09619141	+0.17578125	-48.53759766	+2332	+8.23974609	-6.60937500	-0.52734375	+10.39306641	-12.37060547	+10.30517578	+1980	+6.74121094	-10.99951172	-0.41308594	+39.59472656	+8.26171875	-54.42626953	+1008
+1457971481.11010000	+8.47705078	-7.45312500	-0.77783203	+56.09619141	+0.17578125	-48.53759766	+2332	+8.23974609	-6.60937500	-0.52734375	+10.39306641	-12.37060547	+10.30517578	+1980	+6.74121094	-10.99951172	-0.41308594	+39.59472656	+8.23974609	-54.42626953	+1004
+1457971481.11430000	+8.47705078	-7.45312500	-0.77783203	+56.09619141	+0.17578125	-48.53759766	+2332	+8.23974609	-6.60937500	-0.52734375	+10.39306641	-12.37060547	+10.30517578	+1980	+6.74121094	-10.99951172	-0.41308594	+39.59472656	+8.23974609	-54.42626953	+1004
+1457971481.11840010	+8.47705078	-7.45312500	-0.77783203	+56.09619141	+0.17578125	-48.53759766	+2332	+8.23974609	-6.60937500	-0.52734375	+10.39306641	-12.37060547	+10.30517578	+1980	+6.74121094	-10.99951172	-0.41308594	+39.59472656	+8.23974609	-54.42626953	+1000
+1457971481.12680010	+8.47705078	-7.45312500	-0.77783203	+56.09619141	+0.17578125	-48.51562500	+2328	+8.23974609	-6.60937500	-0.52734375	+10.39306641	-12.37060547	+10.30517578	+1980	+6.73681641	-10.99951172	-0.41308594	+39.59472656	+8.23974609	-54.40429688	+1000
+1457971481.13089990	+8.47705078	-7.45312500	-0.77783203	+56.09619141	+0.17578125	-48.51562500	+2328	+8.23974609	-6.60937500	-0.52734375	+10.39306641	-12.37060547	+10.30517578	+1980	+6.73681641	-10.99951172	-0.41308594	+39.59472656	+8.23974609	-54.40429688	+1000
+1457971481.13509990	+8.47705078	-7.45312500	-0.77783203	+56.09619141	+0.17578125	-48.51562500	+2328	+8.23974609	-6.60937500	-0.52734375	+10.39306641	-12.37060547	+10.30517578	+1980	+6.73681641	-10.99951172	-0.41748047	+39.57275391	+8.23974609	-54.40429688	+996
+1457971481.13930010	+8.47705078	-7.45312500	-0.77783203	+56.09619141	+0.17578125	-48.51562500	+2328	+8.23974609	-6.60937500	-0.52734375	+10.39306641	-12.37060547	+10.30517578	+1980	+6.73681641	-10.99951172	-0.41748047	+39.57275391	+8.23974609	-54.40429688	+996
+1457971481.15590000	+8.47265625	-7.45312500	-0.77783203	+56.09619141	+0.17578125	-48.51562500	+2328	+8.23974609	-6.60937500	-0.52734375	+10.39306641	-12.37060547	+10.30517578	+1980	+6.73681641	-10.99951172	-0.41748047	+39.57275391	+8.23974609	-54.38232422	+992
+1457971481.16010000	+8.47265625	-7.45312500	-0.77783203	+56.09619141	+0.17578125	-48.51562500	+2328	+8.23974609	-6.60937500	-0.52734375	+10.39306641	-12.37060547	+10.30517578	+1980	+6.73681641	-10.99951172	-0.41748047	+39.57275391	+8.23974609	-54.38232422	+992
+1457971481.16430000	+8.47265625	-7.45312500	-0.77783203	+56.09619141	+0.17578125	-48.51562500	+2328	+8.23974609	-6.60937500	-0.52734375	+10.39306641	-12.37060547	+10.30517578	+1980	+6.73681641	-10.99951172	-0.41748047	+39.57275391	+8.23974609	-54.38232422	+992
+1457971481.17260000	+8.47265625	-7.45312500	-0.77783203	+56.09619141	+0.17578125	-48.51562500	+2328	+8.23974609	-6.60937500	-0.52734375	+10.39306641	-12.37060547	+10.30517578	+1984	+6.73681641	-10.99951172	-0.41748047	+39.59472656	+8.23974609	-54.38232422	+988
+1457971481.18090010	+8.47705078	-7.45312500	-0.77783203	+56.09619141	+0.17578125	-48.51562500	+2324	+8.23974609	-6.60937500	-0.52734375	+10.39306641	-12.37060547	+10.30517578	+1984	+6.73681641	-10.99951172	-0.41748047	+39.59472656	+8.23974609	-54.40429688	+988
+1457971481.18919990	+8.47705078	-7.45312500	-0.77783203	+56.09619141	+0.17578125	-48.51562500	+2324	+8.23974609	-6.60937500	-0.52734375	+10.39306641	-12.37060547	+10.30517578	+1984	+6.74121094	-10.99951172	-0.41748047	+39.61669922	+8.23974609	-54.40429688	+988
+1457971481.19759990	+8.47705078	-7.45312500	-0.77783203	+56.09619141	+0.17578125	-48.51562500	+2324	+8.23974609	-6.60937500	-0.52734375	+10.39306641	-12.37060547	+10.30517578	+1980	+6.74121094	-10.99951172	-0.41308594	+39.61669922	+8.23974609	-54.42626953	+988
+1457971481.20170000	+8.47705078	-7.45312500	-0.77783203	+56.09619141	+0.17578125	-48.51562500	+2324	+8.23974609	-6.60937500	-0.52734375	+10.39306641	-12.37060547	+10.30517578	+1980	+6.74121094	-10.99951172	-0.41308594	+39.61669922	+8.23974609	-54.42626953	+988
+1457971481.21009990	+8.47705078	-7.45312500	-0.77783203	+56.09619141	+0.17578125	-48.51562500	+2324	+8.23974609	-6.60937500	-0.52294922	+10.39306641	-12.39257813	+10.30517578	+1980	+6.74560547	-10.99951172	-0.41308594	+39.63867188	+8.23974609	-54.42626953	+988
+1457971481.21840000	+8.47705078	-7.45312500	-0.77783203	+56.09619141	+0.17578125	-48.51562500	+2324	+8.23974609	-6.60937500	-0.52294922	+10.39306641	-12.39257813	+10.30517578	+1980	+6.74560547	-10.99951172	-0.41308594	+39.63867188	+8.23974609	-54.42626953	+992
+1457971481.22670010	+8.47705078	-7.45312500	-0.77783203	+56.09619141	+0.17578125	-48.51562500	+2324	+8.23974609	-6.60937500	-0.52294922	+10.39306641	-12.39257813	+10.30517578	+1980	+6.74560547	-10.99951172	-0.41308594	+39.63867188	+8.23974609	-54.42626953	+992
+1457971481.23090000	+8.47705078	-7.45312500	-0.77783203	+56.09619141	+0.17578125	-48.51562500	+2324	+8.23974609	-6.60937500	-0.52294922	+10.39306641	-12.39257813	+10.30517578	+1980	+6.74560547	-10.99951172	-0.41308594	+39.63867188	+8.23974609	-54.42626953	+992
+1457971481.23510000	+8.47705078	-7.45312500	-0.77783203	+56.09619141	+0.17578125	-48.51562500	+2324	+8.23974609	-6.60937500	-0.52294922	+10.39306641	-12.39257813	+10.30517578	+1980	+6.74560547	-10.99951172	-0.41308594	+39.63867188	+8.21777344	-54.42626953	+992
+1457971481.23920010	+8.47705078	-7.45312500	-0.77783203	+56.09619141	+0.17578125	-48.51562500	+2324	+8.23974609	-6.60937500	-0.52294922	+10.39306641	-12.39257813	+10.30517578	+1980	+6.74560547	-10.99951172	-0.41308594	+39.63867188	+8.21777344	-54.42626953	+992
+1457971481.24340010	+8.47705078	-7.45312500	-0.77783203	+56.09619141	+0.17578125	-48.49365234	+2328	+8.23974609	-6.60937500	-0.52294922	+10.39306641	-12.39257813	+10.30517578	+1980	+6.74560547	-10.99951172	-0.41308594	+39.61669922	+8.21777344	-54.42626953	+992
+1457971481.25169990	+8.47705078	-7.45312500	-0.77783203	+56.09619141	+0.17578125	-48.49365234	+2328	+8.23974609	-6.60937500	-0.52294922	+10.39306641	-12.39257813	+10.30517578	+1980	+6.74121094	-10.99951172	-0.41748047	+39.61669922	+8.21777344	-54.40429688	+992
+1457971481.25589990	+8.47705078	-7.45312500	-0.77783203	+56.09619141	+0.17578125	-48.49365234	+2328	+8.23974609	-6.60937500	-0.52294922	+10.39306641	-12.37060547	+10.30517578	+1980	+6.74121094	-10.99951172	-0.41748047	+39.61669922	+8.21777344	-54.40429688	+992
+1457971481.26009990	+8.47705078	-7.45312500	-0.77783203	+56.09619141	+0.17578125	-48.49365234	+2328	+8.23974609	-6.60937500	-0.52294922	+10.39306641	-12.37060547	+10.30517578	+1980	+6.74121094	-10.99951172	-0.41748047	+39.61669922	+8.21777344	-54.38232422	+988
+1457971481.26840000	+8.47705078	-7.45312500	-0.77783203	+56.09619141	+0.17578125	-48.49365234	+2328	+8.23974609	-6.60937500	-0.52294922	+10.39306641	-12.37060547	+10.30517578	+1980	+6.74121094	-10.99951172	-0.41748047	+39.59472656	+8.21777344	-54.38232422	+988
+1457971481.27670000	+8.47705078	-7.45312500	-0.77783203	+56.09619141	+0.17578125	-48.49365234	+2328	+8.23974609	-6.60937500	-0.52294922	+10.39306641	-12.37060547	+10.30517578	+1980	+6.74121094	-10.99951172	-0.42187500	+39.59472656	+8.21777344	-54.38232422	+988
+1457971481.28500010	+8.47705078	-7.45312500	-0.77783203	+56.09619141	+0.17578125	-48.49365234	+2328	+8.23974609	-6.60937500	-0.52294922	+10.39306641	-12.37060547	+10.30517578	+1980	+6.74121094	-10.99951172	-0.42187500	+39.59472656	+8.21777344	-54.38232422	+988
+1457971481.29340000	+8.47705078	-7.45312500	-0.77783203	+56.09619141	+0.17578125	-48.49365234	+2328	+8.23974609	-6.60937500	-0.52294922	+10.39306641	-12.37060547	+10.30517578	+1980	+6.74121094	-10.99951172	-0.42187500	+39.61669922	+8.21777344	-54.38232422	+988
+1457971481.30170010	+8.47705078	-7.45312500	-0.77783203	+56.09619141	+0.17578125	-48.49365234	+2328	+8.23974609	-6.60937500	-0.52294922	+10.39306641	-12.37060547	+10.30517578	+1980	+6.74121094	-10.99951172	-0.41748047	+39.61669922	+8.21777344	-54.38232422	+984
+1457971481.30999990	+8.47705078	-7.45312500	-0.77783203	+56.09619141	+0.17578125	-48.49365234	+2328	+8.23974609	-6.60937500	-0.52294922	+10.39306641	-12.39257813	+10.30517578	+1980	+6.74560547	-10.99951172	-0.41748047	+39.63867188	+8.21777344	-54.38232422	+984
+1457971481.31419990	+8.47705078	-7.45312500	-0.77783203	+56.09619141	+0.17578125	-48.49365234	+2328	+8.23974609	-6.60937500	-0.52294922	+10.39306641	-12.39257813	+10.30517578	+1980	+6.74560547	-10.99951172	-0.41748047	+39.63867188	+8.21777344	-54.40429688	+988
+1457971481.32250000	+8.47705078	-7.45312500	-0.77783203	+56.09619141	+0.17578125	-48.51562500	+2328	+8.23974609	-6.60937500	-0.52294922	+10.39306641	-12.39257813	+10.32714844	+1984	+6.75000000	-10.99951172	-0.41748047	+39.66064453	+8.19580078	-54.40429688	+988
+1457971481.32670000	+8.47705078	-7.45312500	-0.77783203	+56.09619141	+0.17578125	-48.51562500	+2328	+8.23974609	-6.60937500	-0.52294922	+10.39306641	-12.39257813	+10.32714844	+1984	+6.75000000	-10.99951172	-0.41748047	+39.66064453	+8.19580078	-54.40429688	+988
+1457971481.33500000	+8.47705078	-7.45312500	-0.77783203	+56.09619141	+0.15380859	-48.51562500	+2332	+8.23974609	-6.60937500	-0.52294922	+10.39306641	-12.39257813	+10.32714844	+1984	+6.75000000	-10.99951172	-0.41308594	+39.66064453	+8.19580078	-54.40429688	+988
+1457971481.33920000	+8.47705078	-7.45312500	-0.77783203	+56.09619141	+0.15380859	-48.51562500	+2332	+8.23974609	-6.60937500	-0.52294922	+10.39306641	-12.39257813	+10.32714844	+1984	+6.75000000	-10.99951172	-0.41308594	+39.66064453	+8.19580078	-54.40429688	+988
+1457971481.34330010	+8.47705078	-7.45312500	-0.77783203	+56.09619141	+0.15380859	-48.51562500	+2332	+8.23974609	-6.60937500	-0.52294922	+10.39306641	-12.39257813	+10.32714844	+1984	+6.75000000	-10.99951172	-0.41308594	+39.68261719	+8.19580078	-54.40429688	+988
+1457971481.34750010	+8.47705078	-7.45312500	-0.77783203	+56.09619141	+0.15380859	-48.51562500	+2332	+8.23974609	-6.60937500	-0.52294922	+10.39306641	-12.39257813	+10.32714844	+1984	+6.75000000	-10.99951172	-0.41308594	+39.68261719	+8.19580078	-54.40429688	+988
+1457971481.35170010	+8.47705078	-7.45312500	-0.77783203	+56.09619141	+0.15380859	-48.51562500	+2332	+8.23974609	-6.60937500	-0.52294922	+10.39306641	-12.39257813	+10.32714844	+1984	+6.75000000	-10.99511719	-0.41308594	+39.68261719	+8.19580078	-54.40429688	+988
+1457971481.35579990	+8.47705078	-7.45312500	-0.77783203	+56.09619141	+0.15380859	-48.51562500	+2332	+8.23974609	-6.60937500	-0.52294922	+10.39306641	-12.39257813	+10.32714844	+1984	+6.75000000	-10.99511719	-0.41748047	+39.66064453	+8.19580078	-54.40429688	+988
+1457971481.35999990	+8.47705078	-7.45312500	-0.77783203	+56.09619141	+0.15380859	-48.51562500	+2332	+8.23974609	-6.60937500	-0.52294922	+10.39306641	-12.39257813	+10.32714844	+1984	+6.75000000	-10.99511719	-0.41748047	+39.66064453	+8.19580078	-54.40429688	+988
+1457971481.36420010	+8.47705078	-7.45312500	-0.77783203	+56.09619141	+0.15380859	-48.51562500	+2332	+8.23974609	-6.60937500	-0.52294922	+10.39306641	-12.39257813	+10.32714844	+1984	+6.75000000	-10.99511719	-0.41748047	+39.66064453	+8.19580078	-54.40429688	+988
+1457971481.36830000	+8.47705078	-7.45312500	-0.77343750	+56.09619141	+0.17578125	-48.51562500	+2332	+8.23974609	-6.60937500	-0.52294922	+10.39306641	-12.39257813	+10.34912109	+1984	+6.75000000	-10.99511719	-0.41748047	+39.66064453	+8.19580078	-54.38232422	+988
+1457971481.37669990	+8.47705078	-7.45312500	-0.77343750	+56.09619141	+0.17578125	-48.51562500	+2332	+8.23974609	-6.60937500	-0.52294922	+10.39306641	-12.39257813	+10.34912109	+1984	+6.74560547	-10.99511719	-0.41748047	+39.66064453	+8.19580078	-54.38232422	+988
+1457971481.38080000	+8.47705078	-7.45312500	-0.77343750	+56.09619141	+0.17578125	-48.51562500	+2336	+8.23974609	-6.60937500	-0.52294922	+10.39306641	-12.39257813	+10.34912109	+1984	+6.74560547	-10.99951172	-0.42187500	+39.63867188	+8.19580078	-54.38232422	+988
+1457971481.38500000	+8.47705078	-7.45312500	-0.77343750	+56.09619141	+0.17578125	-48.51562500	+2336	+8.23974609	-6.60937500	-0.52294922	+10.39306641	-12.37060547	+10.34912109	+1984	+6.74560547	-10.99951172	-0.42187500	+39.63867188	+8.19580078	-54.36035156	+988
+1457971481.38920000	+8.47705078	-7.45312500	-0.77343750	+56.09619141	+0.17578125	-48.51562500	+2336	+8.23974609	-6.60937500	-0.52294922	+10.39306641	-12.37060547	+10.34912109	+1984	+6.74560547	-10.99951172	-0.42187500	+39.63867188	+8.19580078	-54.36035156	+988
+1457971481.39330010	+8.47705078	-7.45312500	-0.77343750	+56.07421875	+0.17578125	-48.51562500	+2336	+8.23974609	-6.60937500	-0.52294922	+10.39306641	-12.37060547	+10.34912109	+1984	+6.74560547	-10.99951172	-0.42187500	+39.63867188	+8.19580078	-54.36035156	+988
+1457971481.39750000	+8.47705078	-7.45312500	-0.77343750	+56.07421875	+0.17578125	-48.51562500	+2336	+8.23974609	-6.60937500	-0.52294922	+10.39306641	-12.37060547	+10.34912109	+1984	+6.74560547	-10.99951172	-0.42187500	+39.63867188	+8.19580078	-54.36035156	+988
+1457971481.40170000	+8.47705078	-7.45312500	-0.77343750	+56.07421875	+0.17578125	-48.51562500	+2336	+8.23974609	-6.60937500	-0.52294922	+10.39306641	-12.37060547	+10.34912109	+1984	+6.74560547	-10.99951172	-0.42187500	+39.63867188	+8.19580078	-54.36035156	+988
+1457971481.40580010	+8.47705078	-7.45312500	-0.77343750	+56.07421875	+0.17578125	-48.51562500	+2336	+8.23974609	-6.60937500	-0.52294922	+10.39306641	-12.37060547	+10.34912109	+1984	+6.74560547	-10.99951172	-0.42187500	+39.63867188	+8.17382813	-54.36035156	+988
+1457971481.41000010	+8.47705078	-7.45312500	-0.77343750	+56.07421875	+0.17578125	-48.51562500	+2336	+8.23974609	-6.60937500	-0.52294922	+10.39306641	-12.37060547	+10.34912109	+1984	+6.74560547	-10.99511719	-0.42187500	+39.61669922	+8.17382813	-54.36035156	+988
+1457971481.41420010	+8.47705078	-7.45312500	-0.77343750	+56.07421875	+0.17578125	-48.51562500	+2336	+8.23974609	-6.60937500	-0.52294922	+10.39306641	-12.37060547	+10.34912109	+1984	+6.74560547	-10.99511719	-0.42187500	+39.63867188	+8.17382813	-54.36035156	+988
+1457971481.41829990	+8.47705078	-7.45312500	-0.77343750	+56.07421875	+0.17578125	-48.51562500	+2336	+8.23974609	-6.60937500	-0.52294922	+10.39306641	-12.37060547	+10.34912109	+1984	+6.74560547	-10.99511719	-0.42187500	+39.63867188	+8.17382813	-54.36035156	+988
+1457971481.42249990	+8.47705078	-7.45312500	-0.77343750	+56.07421875	+0.17578125	-48.51562500	+2336	+8.23974609	-6.60937500	-0.52294922	+10.39306641	-12.37060547	+10.37109375	+1984	+6.74560547	-10.99511719	-0.42187500	+39.63867188	+8.17382813	-54.36035156	+988
+1457971481.43080000	+8.47705078	-7.45312500	-0.77343750	+56.07421875	+0.17578125	-48.51562500	+2336	+8.23974609	-6.60937500	-0.52294922	+10.37109375	-12.39257813	+10.37109375	+1984	+6.74560547	-10.99511719	-0.41748047	+39.63867188	+8.17382813	-54.38232422	+988
+1457971481.43910000	+8.47705078	-7.45312500	-0.77343750	+56.07421875	+0.15380859	-48.51562500	+2340	+8.23974609	-6.60937500	-0.52294922	+10.37109375	-12.39257813	+10.37109375	+1984	+6.74560547	-10.99511719	-0.41748047	+39.63867188	+8.17382813	-54.38232422	+988
+1457971481.44330000	+8.47705078	-7.45312500	-0.77343750	+56.07421875	+0.15380859	-48.51562500	+2340	+8.23974609	-6.60937500	-0.52294922	+10.37109375	-12.39257813	+10.37109375	+1984	+6.75000000	-10.99511719	-0.41748047	+39.63867188	+8.17382813	-54.40429688	+988
+1457971481.44750000	+8.47705078	-7.45312500	-0.77343750	+56.07421875	+0.15380859	-48.51562500	+2340	+8.23974609	-6.60937500	-0.52294922	+10.37109375	-12.39257813	+10.39306641	+1984	+6.75000000	-10.99511719	-0.41748047	+39.66064453	+8.17382813	-54.40429688	+988
+1457971481.45580010	+8.47705078	-7.45312500	-0.77343750	+56.07421875	+0.15380859	-48.51562500	+2340	+8.23974609	-6.60937500	-0.52294922	+10.37109375	-12.39257813	+10.39306641	+1984	+6.75000000	-10.99511719	-0.41308594	+39.66064453	+8.17382813	-54.40429688	+992
+1457971481.46000000	+8.47705078	-7.45312500	-0.77343750	+56.07421875	+0.15380859	-48.51562500	+2340	+8.24414063	-6.60937500	-0.52294922	+10.37109375	-12.39257813	+10.39306641	+1984	+6.75000000	-10.99511719	-0.41308594	+39.66064453	+8.17382813	-54.42626953	+992
+1457971481.46409990	+8.47705078	-7.45312500	-0.77343750	+56.07421875	+0.15380859	-48.51562500	+2340	+8.24414063	-6.60937500	-0.52294922	+10.37109375	-12.39257813	+10.39306641	+1984	+6.75000000	-10.99511719	-0.41308594	+39.66064453	+8.17382813	-54.42626953	+992
+1457971481.46830010	+8.47705078	-7.45312500	-0.77343750	+56.07421875	+0.15380859	-48.51562500	+2340	+8.24414063	-6.60498047	-0.52294922	+10.37109375	-12.39257813	+10.39306641	+1984	+6.75000000	-10.99511719	-0.41308594	+39.66064453	+8.17382813	-54.42626953	+992
+1457971481.47250010	+8.47705078	-7.45312500	-0.77343750	+56.07421875	+0.15380859	-48.51562500	+2340	+8.24414063	-6.60498047	-0.52294922	+10.37109375	-12.39257813	+10.39306641	+1984	+6.75000000	-10.99511719	-0.41308594	+39.63867188	+8.17382813	-54.42626953	+992
+1457971481.47659990	+8.47705078	-7.45312500	-0.77343750	+56.07421875	+0.15380859	-48.51562500	+2340	+8.24414063	-6.60498047	-0.52294922	+10.37109375	-12.39257813	+10.41503906	+1984	+6.75000000	-10.99511719	-0.41308594	+39.63867188	+8.17382813	-54.42626953	+992
+1457971481.48079990	+8.47705078	-7.45312500	-0.77343750	+56.07421875	+0.15380859	-48.49365234	+2340	+8.24414063	-6.60498047	-0.52294922	+10.37109375	-12.39257813	+10.41503906	+1984	+6.75000000	-10.99511719	-0.41308594	+39.63867188	+8.17382813	-54.42626953	+992
+1457971481.48499990	+8.47705078	-7.45312500	-0.77343750	+56.07421875	+0.15380859	-48.49365234	+2340	+8.24414063	-6.60498047	-0.52294922	+10.37109375	-12.39257813	+10.41503906	+1984	+6.75000000	-10.99511719	-0.41308594	+39.63867188	+8.17382813	-54.42626953	+996
+1457971481.49330000	+8.47705078	-7.45312500	-0.77343750	+56.07421875	+0.15380859	-48.49365234	+2344	+8.24414063	-6.60498047	-0.52294922	+10.37109375	-12.39257813	+10.41503906	+1984	+6.74560547	-10.99511719	-0.41308594	+39.61669922	+8.17382813	-54.42626953	+996
+1457971481.49740000	+8.47705078	-7.45312500	-0.77343750	+56.07421875	+0.15380859	-48.49365234	+2344	+8.24414063	-6.60498047	-0.52294922	+10.37109375	-12.39257813	+10.41503906	+1984	+6.74560547	-10.99511719	-0.41308594	+39.61669922	+8.17382813	-54.40429688	+996
+1457971481.50160000	+8.47705078	-7.45312500	-0.77343750	+56.07421875	+0.17578125	-48.49365234	+2344	+8.24414063	-6.60498047	-0.52294922	+10.37109375	-12.39257813	+10.41503906	+1984	+6.74560547	-10.99511719	-0.41308594	+39.59472656	+8.17382813	-54.40429688	+996
+1457971481.50580000	+8.47705078	-7.45312500	-0.77343750	+56.07421875	+0.17578125	-48.49365234	+2344	+8.24414063	-6.60498047	-0.52294922	+10.37109375	-12.39257813	+10.41503906	+1984	+6.74560547	-10.99511719	-0.41748047	+39.59472656	+8.17382813	-54.40429688	+996
+1457971481.50990010	+8.47705078	-7.45312500	-0.77343750	+56.07421875	+0.17578125	-48.47167969	+2344	+8.24414063	-6.60498047	-0.52294922	+10.37109375	-12.39257813	+10.41503906	+1984	+6.74121094	-10.99511719	-0.41748047	+39.59472656	+8.17382813	-54.40429688	+996
+1457971481.51410010	+8.47705078	-7.45312500	-0.77343750	+56.07421875	+0.17578125	-48.47167969	+2344	+8.24414063	-6.60498047	-0.52294922	+10.37109375	-12.39257813	+10.41503906	+1988	+6.74121094	-10.99511719	-0.41748047	+39.59472656	+8.17382813	-54.40429688	+996
+1457971481.51830010	+8.47705078	-7.45312500	-0.77343750	+56.07421875	+0.17578125	-48.47167969	+2344	+8.24414063	-6.60498047	-0.52294922	+10.39306641	-12.39257813	+10.41503906	+1988	+6.74121094	-10.99951172	-0.41748047	+39.57275391	+8.17382813	-54.40429688	+996
+1457971481.52239990	+8.47705078	-7.45312500	-0.77343750	+56.07421875	+0.17578125	-48.47167969	+2344	+8.24414063	-6.60498047	-0.52294922	+10.39306641	-12.39257813	+10.41503906	+1988	+6.74121094	-10.99951172	-0.41748047	+39.57275391	+8.17382813	-54.40429688	+996
+1457971481.52659990	+8.47705078	-7.45312500	-0.77343750	+56.09619141	+0.17578125	-48.47167969	+2344	+8.24414063	-6.60498047	-0.52294922	+10.39306641	-12.39257813	+10.41503906	+1988	+6.74121094	-10.99951172	-0.41748047	+39.57275391	+8.17382813	-54.40429688	+996
+1457971481.53080010	+8.47705078	-7.45312500	-0.77343750	+56.09619141	+0.17578125	-48.47167969	+2344	+8.24414063	-6.60498047	-0.52294922	+10.39306641	-12.39257813	+10.41503906	+1988	+6.74121094	-10.99951172	-0.41748047	+39.57275391	+8.19580078	-54.40429688	+992
+1457971481.53490000	+8.47705078	-7.45312500	-0.77343750	+56.09619141	+0.17578125	-48.47167969	+2344	+8.24414063	-6.60498047	-0.52294922	+10.39306641	-12.41455078	+10.41503906	+1988	+6.74121094	-10.99951172	-0.41748047	+39.57275391	+8.19580078	-54.42626953	+992
+1457971481.53909990	+8.47705078	-7.45312500	-0.77343750	+56.11816406	+0.17578125	-48.47167969	+2344	+8.23974609	-6.60498047	-0.52294922	+10.41503906	-12.41455078	+10.41503906	+1988	+6.74121094	-10.99951172	-0.41748047	+39.59472656	+8.19580078	-54.42626953	+992
+1457971481.54329990	+8.47705078	-7.45312500	-0.77783203	+56.14013672	+0.19775391	-48.49365234	+2344	+8.23974609	-6.60937500	-0.52294922	+10.41503906	-12.41455078	+10.39306641	+1988	+6.74560547	-10.99951172	-0.41748047	+39.59472656	+8.19580078	-54.42626953	+992
+1457971481.55160000	+8.47705078	-7.45312500	-0.77783203	+56.18408203	+0.19775391	-48.49365234	+2344	+8.23974609	-6.60937500	-0.52734375	+10.43701172	-12.43652344	+10.37109375	+1988	+6.74560547	-10.99951172	-0.41308594	+39.61669922	+8.19580078	-54.44824219	+992
+1457971481.55580000	+8.47705078	-7.45312500	-0.78222656	+56.27197266	+0.21972656	-48.53759766	+2344	+8.23974609	-6.60937500	-0.52734375	+10.50292969	-12.45849609	+10.28320313	+1988	+6.75000000	-10.99951172	-0.41308594	+39.63867188	+8.21777344	-54.49218750	+996
+1457971481.55990000	+8.47705078	-7.45751953	-0.78662109	+56.33789063	+0.26367188	-48.55957031	+2344	+8.23974609	-6.60937500	-0.53173828	+10.59082031	-12.50244141	+10.19531250	+1988	+6.75439453	-10.99951172	-0.41308594	+39.66064453	+8.21777344	-54.51416016	+996
+1457971481.56410000	+8.48144531	-7.45751953	-0.79101563	+56.42578125	+0.28564453	-48.58154297	+2344	+8.23974609	-6.60937500	-0.53613281	+10.65673828	-12.52441406	+10.08544922	+1988	+6.75878906	-10.99951172	-0.40869141	+39.68261719	+8.23974609	-54.55810547	+996
+1457971481.56830000	+8.48144531	-7.46191406	-0.80419922	+56.55761719	+0.39550781	-48.64746094	+2348	+8.23535156	-6.61376953	-0.55371094	+10.92041016	-12.59033203	+9.73388672	+1992	+6.76757813	-11.00390625	-0.40869141	+39.74853516	+8.28369141	-54.64599609	+1000
+1457971481.57240010	+8.48583984	-7.47070313	-0.81298828	+56.66748047	+0.50537109	-48.71337891	+2348	+8.23095703	-6.61376953	-0.56689453	+11.11816406	-12.65625000	+9.42626953	+1992	+6.77636719	-11.00390625	-0.40869141	+39.79248047	+8.32763672	-54.71191406	+1000
+1457971481.57660010	+8.48583984	-7.47070313	-0.82617188	+56.73339844	+0.61523438	-48.73535156	+2348	+8.23095703	-6.61816406	-0.57568359	+11.29394531	-12.65625000	+9.18457031	+1992	+6.78515625	-11.00830078	-0.40869141	+39.83642578	+8.37158203	-54.75585938	+1004
+1457971481.58069990	+8.49023438	-7.48388672	-0.84814453	+56.73339844	+0.79101563	-48.77929688	+2352	+8.22656250	-6.61376953	-0.59765625	+11.57958984	-12.65625000	+8.78906250	+1992	+6.79394531	-11.01269531	-0.41308594	+39.85839844	+8.45947266	-54.82177734	+1008
+1457971481.58909990	+8.49902344	-7.49267578	-0.87890625	+56.68945313	+1.14257813	-48.80126953	+2348	+8.22656250	-6.61376953	-0.62402344	+11.95312500	-12.61230469	+8.28369141	+1984	+6.80712891	-11.01708984	-0.43066406	+39.85839844	+8.59130859	-54.88769531	+1012
+1457971481.59320000	+8.50341797	-7.50585938	-0.90087891	+56.53564453	+1.40625000	-48.84521484	+2344	+8.22656250	-6.60498047	-0.64160156	+12.19482422	-12.59033203	+8.02001953	+1980	+6.80712891	-11.02148438	-0.44824219	+39.79248047	+8.70117188	-54.88769531	+1012
+1457971481.59740000	+8.50781250	-7.51464844	-0.91845703	+56.40380859	+1.62597656	-48.88916016	+2340	+8.22656250	-6.60498047	-0.65039063	+12.41455078	-12.61230469	+7.75634766	+1972	+6.80712891	-11.02587891	-0.46142578	+39.70458984	+8.76708984	-54.90966797	+1016
+1457971481.60159990	+8.51660156	-7.51904297	-0.94042969	+56.29394531	+1.84570313	-48.88916016	+2336	+8.22216797	-6.60058594	-0.67236328	+12.59033203	-12.59033203	+7.58056641	+1968	+6.80712891	-11.03027344	-0.47900391	+39.59472656	+8.83300781	-54.88769531	+1016
+1457971481.60570000	+8.52539063	-7.54101563	-0.97119141	+55.98632813	+2.19726563	-48.95507813	+2328	+8.22656250	-6.58300781	-0.69433594	+12.96386719	-12.59033203	+7.31689453	+1964	+6.80712891	-11.03466797	-0.50537109	+39.46289063	+8.89892578	-54.82177734	+1020
+1457971481.60990000	+8.53857422	-7.54541016	-0.98876953	+55.81054688	+2.46093750	-49.08691406	+2320	+8.22656250	-6.57861328	-0.70312500	+13.29345703	-12.70019531	+7.00927734	+1956	+6.80712891	-11.03466797	-0.52734375	+39.33105469	+8.94287109	-54.82177734	+1024
+1457971481.61410000	+8.55615234	-7.54980469	-1.01953125	+55.63476563	+2.68066406	-49.13085938	+2316	+8.22216797	-6.56982422	-0.73388672	+13.57910156	-12.70019531	+6.83349609	+1952	+6.80712891	-11.03466797	-0.54931641	+39.17724609	+8.94287109	-54.79980469	+1032
+1457971481.61820010	+8.56494141	-7.56738281	-1.04589844	+55.26123047	+2.98828125	-49.28466797	+2304	+8.22216797	-6.54345703	-0.75585938	+14.12841797	-12.78808594	+6.52587891	+1952	+6.81152344	-11.03466797	-0.58007813	+39.00146484	+8.92089844	-54.77783203	+1040
+1457971481.62240000	+8.58251953	-7.57177734	-1.06347656	+54.99755859	+3.22998047	-49.52636719	+2296	+8.21777344	-6.53027344	-0.76464844	+14.63378906	-13.00781250	+6.13037109	+1940	+6.81591797	-11.03027344	-0.60644531	+38.82568359	+8.87695313	-54.82177734	+1048
+1457971481.62660000	+8.60888672	-7.57617188	-1.09423828	+54.73388672	+3.42773438	-49.72412109	+2284	+8.21337891	-6.51708984	-0.79980469	+15.07324219	-13.09570313	+5.95458984	+1936	+6.82470703	-11.02587891	-0.63281250	+38.67187500	+8.78906250	-54.88769531	+1060
+1457971481.63070010	+8.62646484	-7.60253906	-1.12060547	+54.27246094	+3.69140625	-49.96582031	+2268	+8.21337891	-6.48632813	-0.82617188	+15.79833984	-13.27148438	+5.55908203	+1932	+6.84228516	-11.02148438	-0.67236328	+38.45214844	+8.63525391	-54.97558594	+1076
+1457971481.63490010	+8.65283203	-7.60253906	-1.14257813	+53.92089844	+3.86718750	-50.36132813	+2256	+8.20898438	-6.46875000	-0.84375000	+16.47949219	-13.60107422	+5.07568359	+1920	+6.86425781	-11.01269531	-0.69433594	+38.27636719	+8.48144531	-55.17333984	+1088
+1457971481.63910010	+8.68798828	-7.60693359	-1.17333984	+53.56933594	+3.99902344	-50.66894531	+2248	+8.20458984	-6.44677734	-0.88769531	+17.11669922	-13.73291016	+4.83398438	+1920	+6.88623047	-11.00390625	-0.72949219	+38.12255859	+8.23974609	-55.32714844	+1100
+1457971481.64319990	+8.71435547	-7.63330078	-1.20410156	+52.97607422	+4.17480469	-51.06445313	+2228	+8.20019531	-6.41162109	-0.92285156	+18.01757813	-13.95263672	+4.32861328	+1912	+6.91699219	-10.99511719	-0.77783203	+37.90283203	+7.93212891	-55.48095703	+1120
+1457971481.64739990	+8.74951172	-7.63330078	-1.23046875	+52.53662109	+4.26269531	-51.56982422	+2216	+8.19580078	-6.38085938	-0.94482422	+18.94042969	-14.34814453	+3.73535156	+1904	+6.94775391	-10.98193359	-0.79980469	+37.74902344	+7.64648438	-55.83251953	+1132
+1457971481.65159990	+8.79785156	-7.64208984	-1.26123047	+52.07519531	+4.26269531	-52.05322266	+2208	+8.19580078	-6.35449219	-1.00195313	+19.81933594	-14.54589844	+3.36181641	+1900	+6.98291016	-10.96875000	-0.84375000	+37.59521484	+7.29492188	-56.03027344	+1144
+1457971481.65570000	+8.83300781	-7.66406250	-1.29199219	+51.37207031	+4.32861328	-52.60253906	+2196	+8.18701172	-6.32373047	-1.04150391	+20.80810547	-14.78759766	+2.72460938	+1892	+7.01806641	-10.95996094	-0.88769531	+37.41943359	+6.96533203	-56.27197266	+1160
+1457971481.65990000	+8.87695313	-7.66845703	-1.31835938	+50.80078125	+4.30664063	-53.23974609	+2188	+8.18261719	-6.28857422	-1.07666016	+21.90673828	-15.18310547	+1.99951172	+1880	+7.05761719	-10.94238281	-0.91406250	+37.22167969	+6.59179688	-56.66748047	+1172
+1457971481.66820000	+8.97802734	-7.69921875	-1.38867188	+49.41650391	+4.17480469	-54.51416016	+2172	+8.17382813	-6.22705078	-1.19531250	+23.97216797	-15.60058594	+0.79101563	+1864	+7.13232422	-10.91601563	-1.01953125	+36.80419922	+5.80078125	-57.21679688	+1196
+1457971481.67240000	+9.03076172	-7.70361328	-1.42382813	+48.75732422	+4.06494141	-55.19531250	+2172	+8.17382813	-6.18310547	-1.24365234	+25.18066406	-15.90820313	+0.00000000	+1852	+7.17626953	-10.89843750	-1.06347656	+36.56250000	+5.38330078	-57.63427734	+1208
+1457971481.67650010	+9.09228516	-7.71240234	-1.46777344	+48.05419922	+3.88916016	-55.85449219	+2172	+8.18261719	-6.14355469	-1.31835938	+26.36718750	-16.08398438	-0.57128906	+1844	+7.22021484	-10.88085938	-1.13378906	+36.32080078	+4.92187500	-57.87597656	+1224
+1457971481.68070010	+9.14062500	-7.73437500	-1.50732422	+47.17529297	+3.73535156	-56.55761719	+2168	+8.17382813	-6.12158203	-1.38867188	+27.33398438	-16.21582031	-1.40625000	+1828	+7.25537109	-10.86767578	-1.19970703	+36.01318359	+4.52636719	-58.20556641	+1240
+1457971481.68490000	+9.20214844	-7.73876953	-1.56005859	+46.42822266	+3.55957031	-57.23876953	+2172	+8.17822266	-6.06884766	-1.45019531	+28.56445313	-16.43554688	-2.21923828	+1816	+7.29931641	-10.84130859	-1.26123047	+35.70556641	+4.10888672	-58.57910156	+1252
+1457971481.68899990	+9.26806641	-7.74755859	-1.60400391	+45.65917969	+3.33984375	-57.96386719	+2176	+8.19580078	-6.02490234	-1.53369141	+29.83886719	-16.56738281	-2.90039063	+1808	+7.33886719	-10.82373047	-1.34033203	+35.39794922	+3.66943359	-58.86474609	+1272
+1457971481.69320010	+9.32080078	-7.76513672	-1.65234375	+44.75830078	+3.12011719	-58.71093750	+2180	+8.19140625	-6.00732422	-1.61279297	+30.71777344	-16.63330078	-3.75732422	+1784	+7.37402344	-10.80615234	-1.41503906	+35.00244141	+3.29589844	-59.19433594	+1284
+1457971481.69740010	+9.38671875	-7.76953125	-1.71386719	+43.96728516	+2.94433594	-59.34814453	+2188	+8.20458984	-5.95458984	-1.69628906	+31.90429688	-16.72119141	-4.54833984	+1772	+7.41357422	-10.77978516	-1.49414063	+34.62890625	+2.92236328	-59.54589844	+1304
+1457971481.70149990	+9.45263672	-7.77832031	-1.76660156	+43.15429688	+2.72460938	-60.05126953	+2200	+8.23095703	-5.90625000	-1.78417969	+33.15673828	-16.80908203	-5.33935547	+1768	+7.45312500	-10.75781250	-1.58642578	+34.23339844	+2.54882813	-59.78759766	+1328
+1457971481.70569990	+9.50976563	-7.79150391	-1.82812500	+42.25341797	+2.48291016	-60.71044922	+2212	+8.23095703	-5.88867188	-1.87207031	+33.92578125	-16.76513672	-6.17431641	+1748	+7.48388672	-10.74023438	-1.67431641	+33.72802734	+2.21923828	-60.07324219	+1348
+1457971481.70989990	+9.58007813	-7.79150391	-1.90283203	+41.48437500	+2.28515625	-61.25976563	+2228	+8.25292969	-5.83154297	-1.97314453	+35.02441406	-16.74316406	-6.89941406	+1748	+7.52343750	-10.70947266	-1.76660156	+33.31054688	+1.91162109	-60.38085938	+1372
+1457971481.71400000	+9.65039063	-7.79589844	-1.95996094	+40.69335938	+2.06542969	-61.96289063	+2244	+8.28808594	-5.77441406	-2.06103516	+36.25488281	-16.78710938	-7.75634766	+1748	+7.56298828	-10.67871094	-1.86767578	+32.87109375	+1.56005859	-60.62255859	+1400
+1457971481.71820000	+9.71191406	-7.80029297	-2.02587891	+39.85839844	+1.80175781	-62.60009766	+2260	+8.30126953	-5.76123047	-2.16210938	+36.89208984	-16.67724609	-8.56933594	+1740	+7.59814453	-10.65673828	-1.96435547	+32.34375000	+1.29638672	-60.95214844	+1424
+1457971481.72240000	+9.78662109	-7.79589844	-2.10937500	+39.11132813	+1.60400391	-63.10546875	+2284	+8.33203125	-5.69970703	-2.27636719	+37.88085938	-16.56738281	-9.22851563	+1752	+7.63769531	-10.61718750	-2.06542969	+31.88232422	+1.03271484	-61.21582031	+1460
+1457971481.72650000	+9.86132813	-7.79589844	-2.16650391	+38.34228516	+1.36230469	-63.78662109	+2308	+8.38037109	-5.64257813	-2.36865234	+39.02343750	-16.61132813	-10.15136719	+1760	+7.68603516	-10.58642578	-2.16210938	+31.42089844	+0.74707031	-61.52343750	+1492
+1457971481.73070000	+9.93164063	-7.79589844	-2.24121094	+37.55126953	+1.09863281	-64.35791016	+2328	+8.40673828	-5.62500000	-2.47851563	+39.55078125	-16.45751953	-10.94238281	+1756	+7.72558594	-10.56005859	-2.26318359	+30.87158203	+0.50537109	-61.85302734	+1524
+1457971481.73480010	+10.01074219	-7.79150391	-2.32910156	+36.87011719	+0.90087891	-64.79736328	+2356	+8.44628906	-5.55908203	-2.60156250	+40.42968750	-16.30371094	-11.55761719	+1776	+7.77392578	-10.51611328	-2.36865234	+30.41015625	+0.28564453	-62.11669922	+1564
+1457971481.73900010	+10.08984375	-7.78271484	-2.39062500	+36.14501953	+0.61523438	-65.45654297	+2380	+8.50341797	-5.50195313	-2.69384766	+41.44042969	-16.30371094	-12.52441406	+1792	+7.83105469	-10.47656250	-2.46533203	+29.94873047	+0.00000000	-62.44628906	+1600
+1457971481.74320010	+10.16455078	-7.77392578	-2.46093750	+35.41992188	+0.28564453	-65.91796875	+2404	+8.54296875	-5.47558594	-2.80810547	+41.85791016	-16.17187500	-13.24951172	+1800	+7.87500000	-10.44580078	-2.56201172	+29.37744141	-0.21972656	-62.77587891	+1636
+1457971481.74729990	+10.24804688	-7.76074219	-2.55322266	+34.76074219	+0.04394531	-66.29150391	+2432	+8.59130859	-5.40966797	-2.93994141	+42.58300781	-15.99609375	-13.82080078	+1824	+7.93652344	-10.38867188	-2.67187500	+28.98193359	-0.48339844	-63.06152344	+1676
+1457971481.75149990	+10.33593750	-7.75195313	-2.61474609	+34.07958984	-0.30761719	-66.88476563	+2456	+8.66601563	-5.34814453	-3.02783203	+43.43994141	-16.01806641	-14.83154297	+1844	+8.00683594	-10.34033203	-2.75976563	+28.56445313	-0.79101563	-63.47900391	+1716
+1457971481.75980000	+10.50292969	-7.72119141	-2.76855469	+32.73925781	-1.01074219	-67.67578125	+2504	+8.78027344	-5.24707031	-3.27832031	+44.34082031	-15.75439453	-16.12792969	+1888	+8.13867188	-10.23925781	-2.94873047	+27.64160156	-1.40625000	-64.22607422	+1792
+1457971481.76399990	+10.59960938	-7.70800781	-2.82568359	+32.05810547	-1.42822266	-68.22509766	+2520	+8.85937500	-5.18554688	-3.36621094	+45.04394531	-15.82031250	-17.20458984	+1908	+8.22216797	-10.18652344	-3.02783203	+27.24609375	-1.77978516	-64.66552734	+1828
+1457971481.76819990	+10.68750000	-7.68603516	-2.89599609	+31.37695313	-1.88964844	-68.57666016	+2540	+8.92968750	-5.13720703	-3.48046875	+45.32958984	-15.77636719	-17.88574219	+1928	+8.29248047	-10.13818359	-3.11572266	+26.71875000	-2.15332031	-65.10498047	+1856
+1457971481.77230000	+10.77978516	-7.66845703	-2.98388672	+30.73974609	-2.26318359	-68.86230469	+2560	+9.00000000	-5.07128906	-3.61230469	+45.74707031	-15.66650391	-18.43505859	+1960	+8.37597656	-10.07226563	-3.21240234	+26.38916016	-2.54882813	-65.41259766	+1892
+1457971481.77650000	+10.87646484	-7.64648438	-3.03662109	+30.08056641	-2.76855469	-69.32373047	+2576	+9.08789063	-5.00976563	-3.69580078	+46.25244141	-15.73242188	-19.46777344	+1976	+8.46826172	-10.00634766	-3.29150391	+25.99365234	-3.01025391	-65.83007813	+1924
+1457971481.78070000	+10.96435547	-7.61572266	-3.09814453	+29.42138672	-3.31787109	-69.65332031	+2592	+9.17138672	-4.94824219	-3.80566406	+46.51611328	-15.79833984	-20.14892578	+2000	+8.54296875	-9.94921875	-3.37060547	+25.48828125	-3.47167969	-66.24755859	+1948
+1457971481.78480010	+11.06103516	-7.58935547	-3.16845703	+28.78417969	-3.80126953	-69.91699219	+2608	+9.25048828	-4.88232422	-3.93310547	+46.82373047	-15.73242188	-20.69824219	+2024	+8.63525391	-9.87451172	-3.46289063	+25.15869141	-3.95507813	-66.55517578	+1980
+1457971481.78900000	+11.16210938	-7.56738281	-3.21679688	+28.10302734	-4.39453125	-70.31250000	+2616	+9.34716797	-4.81640625	-4.00781250	+47.19726563	-15.84228516	-21.73095703	+2040	+8.72753906	-9.79980469	-3.53320313	+24.78515625	-4.52636719	-66.99462891	+2008
+1457971481.79320000	+11.25878906	-7.52783203	-3.27392578	+27.46582031	-5.03173828	-70.62011719	+2628	+9.43945313	-4.74169922	-4.10449219	+47.46093750	-15.99609375	-22.39013672	+2056	+8.81103516	-9.73828125	-3.60791016	+24.30175781	-5.07568359	-67.39013672	+2024
+1457971481.79730010	+11.35546875	-7.49707031	-3.33984375	+26.82861328	-5.58105469	-70.83984375	+2640	+9.53173828	-4.67138672	-4.21875000	+47.68066406	-16.01806641	-22.98339844	+2076	+8.90332031	-9.65917969	-3.70019531	+23.92822266	-5.60302734	-67.63183594	+2052
+1457971481.80150010	+11.45654297	-7.46191406	-3.37500000	+26.14746094	-6.26220703	-71.21337891	+2648	+9.62841797	-4.60107422	-4.28466797	+47.98828125	-16.14990234	-23.95019531	+2088	+8.99560547	-9.58447266	-3.77490234	+23.53271484	-6.19628906	-67.96142578	+2072
+1457971481.80570010	+11.55322266	-7.40917969	-3.41455078	+25.55419922	-6.96533203	-71.47705078	+2660	+9.72949219	-4.51318359	-4.36816406	+48.27392578	-16.39160156	-24.56542969	+2104	+9.07470703	-9.50976563	-3.84960938	+23.02734375	-6.78955078	-68.26904297	+2088
+1457971481.80979990	+11.65429688	-7.36523438	-3.46289063	+24.91699219	-7.62451172	-71.67480469	+2672	+9.83056641	-4.43847656	-4.46484375	+48.47167969	-16.47949219	-25.15869141	+2120	+9.16259766	-9.42187500	-3.94189453	+22.65380859	-7.36083984	-68.44482422	+2108
+1457971481.81399990	+11.75097656	-7.32128906	-3.49365234	+24.25781250	-8.37158203	-71.96044922	+2680	+9.93164063	-4.35937500	-4.52197266	+48.71337891	-16.69921875	-26.05957031	+2124	+9.25927734	-9.33398438	-4.01220703	+22.25830078	-8.02001953	-68.70849609	+2128
+1457971481.81810000	+11.84765625	-7.25976563	-3.52001953	+23.68652344	-9.18457031	-72.18017578	+2692	+10.04150391	-4.26269531	-4.58789063	+49.02099609	-17.00683594	-26.69677734	+2136	+9.32958984	-9.25488281	-4.08251953	+21.75292969	-8.63525391	-68.97216797	+2144
+1457971481.82230000	+11.94433594	-7.20703125	-3.55517578	+23.07128906	-9.93164063	-72.33398438	+2704	+10.14697266	-4.17919922	-4.66259766	+49.21875000	-17.18261719	-27.31201172	+2148	+9.41748047	-9.16259766	-4.17041016	+21.33544922	-9.22851563	-69.10400391	+2168
+1457971481.82649990	+12.04101563	-7.14990234	-3.56835938	+22.43408203	-10.74462891	-72.59765625	+2716	+10.25683594	-4.09570313	-4.70214844	+49.46044922	-17.46826172	-28.21289063	+2152	+9.50537109	-9.07910156	-4.23632813	+20.91796875	-9.88769531	-69.34570313	+2188
+1457971481.83060000	+12.13330078	-7.07958984	-3.58154297	+21.88476563	-11.60156250	-72.75146484	+2732	+10.37109375	-3.98583984	-4.75048828	+49.76806641	-17.86376953	-28.85009766	+2164	+9.58007813	-8.99121094	-4.30664063	+20.43457031	-10.52490234	-69.54345703	+2204
+1457971481.83480000	+12.22998047	-7.01806641	-3.60791016	+21.29150391	-12.37060547	-72.83935547	+2752	+10.48535156	-3.89794922	-4.80761719	+49.94384766	-18.12744141	-29.48730469	+2172	+9.66357422	-8.89453125	-4.39013672	+20.03906250	-11.11816406	-69.63134766	+2232
+1457971481.84310010	+12.41015625	-6.86865234	-3.61669922	+20.17089844	-14.10644531	-73.05908203	+2796	+10.71386719	-3.68701172	-4.86474609	+50.47119141	-18.91845703	-30.95947266	+2188	+9.82617188	-8.70556641	-4.50878906	+19.18212891	-12.41455078	-69.96093750	+2276
+1457971481.84730010	+12.50244141	-6.79833984	-3.62548828	+19.57763672	-14.91943359	-73.05908203	+2816	+10.83251953	-3.59472656	-4.89990234	+50.60302734	-19.27001953	-31.64062500	+2196	+9.90966797	-8.60009766	-4.58349609	+18.80859375	-13.05175781	-70.00488281	+2304
+1457971481.85150000	+12.58593750	-6.72363281	-3.62109375	+19.00634766	-15.79833984	-73.12500000	+2844	+10.94677734	-3.49365234	-4.91308594	+50.77880859	-19.68750000	-32.43164063	+2208	+9.99755859	-8.49902344	-4.63183594	+18.43505859	-13.77685547	-70.20263672	+2332
+1457971481.85560010	+12.67382813	-6.63574219	-3.61230469	+18.52294922	-16.72119141	-73.12500000	+2872	+11.06542969	-3.37500000	-4.92626953	+51.02050781	-20.21484375	-33.09082031	+2224	+10.07666016	-8.39794922	-4.68017578	+18.03955078	-14.50195313	-70.35644531	+2356
+1457971481.85980010	+12.75732422	-6.56103516	-3.61669922	+17.95166016	-17.53417969	-73.03710938	+2900	+11.17968750	-3.27832031	-4.94384766	+51.13037109	-20.65429688	-33.77197266	+2236	+10.16455078	-8.28808594	-4.73730469	+17.68798828	-15.16113281	-70.40039063	+2384
+1457971481.86400010	+12.84082031	-6.48193359	-3.60351563	+17.40234375	-18.41308594	-73.03710938	+2928	+11.29394531	-3.17285156	-4.94824219	+51.24023438	-21.11572266	-34.54101563	+2256	+10.25683594	-8.18261719	-4.77685547	+17.38037109	-15.93017578	-70.55419922	+2412
+1457971481.86809990	+12.92431641	-6.38964844	-3.59472656	+16.94091797	-19.29199219	-72.90527344	+2960	+11.41259766	-3.04980469	-4.95263672	+51.43798828	-21.68701172	-35.13427734	+2276	+10.34033203	-8.07275391	-4.81201172	+17.02880859	-16.67724609	-70.66406250	+2436
+1457971481.87229990	+13.00341797	-6.30615234	-3.58593750	+16.39160156	-20.14892578	-72.75146484	+2988	+11.52685547	-2.95312500	-4.95703125	+51.45996094	-22.17041016	-35.77148438	+2288	+10.43261719	-7.95410156	-4.85595703	+16.72119141	-17.42431641	-70.68603516	+2468
+1457971481.87649990	+13.07812500	-6.22265625	-3.57275391	+15.84228516	-21.00585938	-72.59765625	+3020	+11.62792969	-2.84765625	-4.95263672	+51.48193359	-22.65380859	-36.43066406	+2308	+10.52490234	-7.83984375	-4.88232422	+16.43554688	-18.23730469	-70.79589844	+2492
+1457971481.88060000	+13.15283203	-6.12597656	-3.55078125	+15.38085938	-21.88476563	-72.39990234	+3052	+11.73779297	-2.72460938	-4.94824219	+51.61376953	-23.26904297	-36.97998047	+2328	+10.61279297	-7.72119141	-4.90429688	+16.12792969	-19.07226563	-70.86181641	+2512
+1457971481.88480000	+13.22314453	-6.03808594	-3.53759766	+14.85351563	-22.76367188	-72.18017578	+3080	+11.84765625	-2.62792969	-4.94384766	+51.56982422	-23.79638672	-37.59521484	+2340	+10.70507813	-7.59375000	-4.93505859	+15.86425781	-19.88525391	-70.83984375	+2536
+1457971481.88890000	+13.29345703	-5.95458984	-3.51562500	+14.30419922	-23.62060547	-71.96044922	+3108	+11.94433594	-2.52246094	-4.93066406	+51.52587891	-24.32373047	-38.18847656	+2356	+10.80175781	-7.47509766	-4.94824219	+15.60058594	-20.78613281	-70.90576172	+2556
+1457971481.89310000	+13.36376953	-5.85351563	-3.48486328	+13.88671875	-24.54345703	-71.69677734	+3136	+12.04980469	-2.39941406	-4.92187500	+51.61376953	-24.96093750	-38.71582031	+2372	+10.88964844	-7.34765625	-4.95703125	+15.33691406	-21.68701172	-70.94970703	+2568
+1457971481.89730000	+13.43408203	-5.76123047	-3.46289063	+13.38134766	-25.42236328	-71.41113281	+3160	+12.15087891	-2.29833984	-4.90869141	+51.56982422	-25.51025391	-39.26513672	+2384	+10.98193359	-7.22021484	-4.97900391	+15.09521484	-22.54394531	-70.90576172	+2584
+1457971481.90140010	+13.49560547	-5.67333984	-3.43652344	+12.87597656	-26.27929688	-71.12548828	+3184	+12.24316406	-2.19287109	-4.89111328	+51.54785156	-26.01562500	-39.83642578	+2396	+11.07421875	-7.09716797	-4.98339844	+14.87548828	-23.44482422	-70.90576172	+2596
+1457971481.90560010	+13.55712891	-5.56787109	-3.40136719	+12.43652344	-27.18017578	-70.83984375	+3212	+12.33544922	-2.06982422	-4.86914063	+51.63574219	-26.63085938	-40.31982422	+2412	+11.16210938	-6.96533203	-4.98339844	+14.63378906	-24.34570313	-70.86181641	+2604
+1457971481.90980010	+13.61425781	-5.47558594	-3.37060547	+11.95312500	-28.08105469	-70.51025391	+3236	+12.42773438	-1.96875000	-4.84716797	+51.56982422	-27.18017578	-40.86914063	+2424	+11.24560547	-6.83789063	-4.99658203	+14.37011719	-25.22460938	-70.75195313	+2612
+1457971481.91389990	+13.66699219	-5.37890625	-3.33544922	+11.44775391	-28.93798828	-70.18066406	+3260	+12.51123047	-1.86328125	-4.82080078	+51.56982422	-27.70751953	-41.41845703	+2432	+11.33789063	-6.70605469	-4.99218750	+14.15039063	-26.14746094	-70.68603516	+2616
+1457971481.92230010	+13.77246094	-5.17236328	-3.24316406	+10.59082031	-30.84960938	-69.56542969	+3308	+12.68701172	-1.63916016	-4.75048828	+51.72363281	-28.91601563	-42.56103516	+2460	+11.49609375	-6.44677734	-4.98779297	+13.71093750	-27.97119141	-70.48828125	+2624
+1457971481.92639990	+13.82080078	-5.07128906	-3.19482422	+10.15136719	-31.77246094	-69.25781250	+3336	+12.77050781	-1.52929688	-4.71093750	+51.81152344	-29.46533203	-43.17626953	+2472	+11.57958984	-6.31933594	-4.97460938	+13.53515625	-28.89404297	-70.40039063	+2628
+1457971481.93059990	+13.86914063	-4.96582031	-3.13769531	+9.77783203	-32.78320313	-68.97216797	+3360	+12.85400391	-1.40625000	-4.66259766	+52.00927734	-30.10253906	-43.76953125	+2488	+11.65429688	-6.19189453	-4.96142578	+13.31542969	-29.81689453	-70.31250000	+2628
+1457971481.93479990	+13.91748047	-4.86474609	-3.08496094	+9.38232422	-33.72802734	-68.66455078	+3388	+12.93750000	-1.29638672	-4.61425781	+52.14111328	-30.67382813	-44.38476563	+2500	+11.72900391	-6.06884766	-4.95703125	+13.09570313	-30.67382813	-70.15869141	+2632
+1457971481.93890000	+13.95703125	-4.75927734	-3.02343750	+8.98681641	-34.67285156	-68.35693359	+3416	+13.01220703	-1.18652344	-4.55273438	+52.33886719	-31.26708984	-45.08789063	+2520	+11.80810547	-5.94140625	-4.93945313	+12.94189453	-31.53076172	-70.04882813	+2636
+1457971481.94310000	+13.99218750	-4.65380859	-2.95751953	+8.63525391	-35.66162109	-68.07128906	+3444	+13.09130859	-1.05468750	-4.48681641	+52.64648438	-31.90429688	-45.72509766	+2540	+11.87402344	-5.81396484	-4.92187500	+12.74414063	-32.40966797	-69.93896484	+2640
+1457971481.94730000	+14.03173828	-4.55273438	-2.89599609	+8.26171875	-36.62841797	-67.74169922	+3476	+13.17041016	-0.94921875	-4.42089844	+52.84423828	-32.54150391	-46.40625000	+2556	+11.94433594	-5.69091797	-4.90869141	+12.54638672	-33.22265625	-69.76318359	+2644
+1457971481.95140000	+14.07128906	-4.44726563	-2.82568359	+7.88818359	-37.59521484	-67.45605469	+3504	+13.24511719	-0.83496094	-4.34179688	+53.10791016	-33.15673828	-47.15332031	+2572	+12.01464844	-5.56787109	-4.88232422	+12.41455078	-34.07958984	-69.65332031	+2652
+1457971481.95560000	+14.10644531	-4.34179688	-2.75537109	+7.58056641	-38.60595703	-67.12646484	+3536	+13.31982422	-0.71191406	-4.26269531	+53.48144531	-33.83789063	-47.83447266	+2596	+12.07617188	-5.44482422	-4.85595703	+12.23876953	-34.93652344	-69.52148438	+2660
+1457971481.95980000	+14.14160156	-4.24072266	-2.68505859	+7.25097656	-39.57275391	-66.79687500	+3568	+13.39453125	-0.60205078	-4.17919922	+53.76708984	-34.49707031	-48.55957031	+2612	+12.14208984	-5.33056641	-4.83837891	+12.06298828	-35.72753906	-69.38964844	+2668
+1457971481.96390010	+14.18115234	-4.13964844	-2.60595703	+6.94335938	-40.56152344	-66.51123047	+3600	+13.46484375	-0.48779297	-4.09130859	+54.09667969	-35.13427734	-49.30664063	+2632	+12.21240234	-5.21630859	-4.80322266	+11.93115234	-36.56250000	-69.30175781	+2680
+1457971481.96810010	+14.20751953	-4.03857422	-2.53125000	+6.63574219	-41.50634766	-66.15966797	+3628	+13.53515625	-0.36035156	-4.00781250	+54.49218750	-35.81542969	-49.92187500	+2652	+12.27392578	-5.09765625	-4.77246094	+11.77734375	-37.35351563	-69.12597656	+2692
+1457971481.97219990	+14.23828125	-3.94628906	-2.46093750	+6.26220703	-42.38525391	-65.78613281	+3656	+13.60107422	-0.25927734	-3.91992188	+54.75585938	-36.45263672	-50.58105469	+2668	+12.33544922	-4.98339844	-4.74609375	+11.55761719	-38.07861328	-68.92822266	+2704
+1457971481.97639990	+14.26904297	-3.85839844	-2.39062500	+5.91064453	-43.26416016	-65.43457031	+3688	+13.66259766	-0.15820313	-3.83203125	+55.04150391	-37.08984375	-51.24023438	+2684	+12.39697266	-4.86914063	-4.71093750	+11.42578125	-38.84765625	-68.77441406	+2716
+1457971481.98060010	+14.29541016	-3.76171875	-2.32470703	+5.55908203	-44.12109375	-65.01708984	+3716	+13.72412109	-0.03515625	-3.73974609	+55.43701172	-37.79296875	-51.83349609	+2704	+12.45410156	-4.75488281	-4.68017578	+11.22802734	-39.57275391	-68.55468750	+2732
+1457971481.98889990	+14.35253906	-3.59472656	-2.18847656	+4.81201172	-45.76904297	-64.18212891	+3768	+13.83398438	+0.14062500	-3.56396484	+55.87646484	-39.06738281	-53.02001953	+2732	+12.56396484	-4.54394531	-4.60986328	+10.83251953	-41.04492188	-68.15917969	+2756
+1457971481.99309990	+14.37451172	-3.50683594	-2.12695313	+4.43847656	-46.53808594	-63.69873047	+3792	+13.88671875	+0.24609375	-3.48046875	+56.16210938	-39.70458984	-53.48144531	+2748	+12.61669922	-4.43408203	-4.57031250	+10.61279297	-41.77001953	-67.87353516	+2768
+1457971481.99720000	+14.39648438	-3.43652344	-2.06982422	+3.99902344	-47.24121094	-63.23730469	+3812	+13.93505859	+0.32080078	-3.40136719	+56.31591797	-40.31982422	-53.96484375	+2760	+12.66943359	-4.33740234	-4.53955078	+10.32714844	-42.42919922	-67.60986328	+2776
+1457971482.00140000	+14.42285156	-3.37060547	-2.01269531	+3.55957031	-47.94433594	-62.79785156	+3828	+13.97900391	+0.39990234	-3.32666016	+56.44775391	-40.89111328	-54.38232422	+2772	+12.72216797	-4.24072266	-4.50000000	+10.08544922	-43.08837891	-67.34619141	+2788
+1457971482.00560000	+14.44042969	-3.29589844	-1.95996094	+3.12011719	-48.55957031	-62.27050781	+3848	+14.02294922	+0.49218750	-3.25634766	+56.66748047	-41.48437500	-54.71191406	+2784	+12.76611328	-4.13964844	-4.46923828	+9.82177734	-43.72558594	-66.99462891	+2796
+1457971482.00970010	+14.45800781	-3.23876953	-1.91162109	+2.59277344	-49.15283203	-61.74316406	+3860	+14.06250000	+0.55371094	-3.18603516	+56.73339844	-42.05566406	-55.08544922	+2796	+12.81005859	-4.04736328	-4.43847656	+9.51416016	-44.34082031	-66.62109375	+2800
+1457971482.01390000	+14.47558594	-3.18164063	-1.86767578	+2.08740234	-49.70214844	-61.21582031	+3872	+14.09765625	+0.61523438	-3.12890625	+56.73339844	-42.56103516	-55.34912109	+2804	+12.85400391	-3.95507813	-4.40332031	+9.20654297	-44.95605469	-66.26953125	+2808
+1457971482.01810000	+14.48876953	-3.12011719	-1.82373047	+1.62597656	-50.27343750	-60.66650391	+3884	+14.13281250	+0.68994141	-3.06738281	+56.86523438	-43.11035156	-55.63476563	+2816	+12.89355469	-3.85839844	-4.37255859	+8.92089844	-45.57128906	-65.89599609	+2812
+1457971482.02220010	+14.50195313	-3.06738281	-1.77978516	+1.12060547	-50.80078125	-60.13916016	+3892	+14.16357422	+0.74267578	-3.00146484	+56.93115234	-43.65966797	-55.96435547	+2824	+12.93310547	-3.77929688	-4.34179688	+8.56933594	-46.14257813	-65.54443359	+2812
+1457971482.02640010	+14.51953125	-3.01464844	-1.74023438	+0.61523438	-51.32812500	-59.63378906	+3900	+14.19433594	+0.79101563	-2.94873047	+56.90917969	-44.12109375	-56.18408203	+2832	+12.97265625	-3.70019531	-4.30664063	+8.26171875	-46.71386719	-65.21484375	+2812
+1457971482.03060010	+14.53271484	-2.95751953	-1.70068359	+0.17578125	-51.81152344	-59.08447266	+3908	+14.22070313	+0.85253906	-2.89599609	+56.99707031	-44.62646484	-56.40380859	+2840	+13.00781250	-3.61669922	-4.27587891	+7.95410156	-47.30712891	-64.81933594	+2812
+1457971482.03469990	+14.54589844	-2.91357422	-1.66113281	-0.32958984	-52.27294922	-58.55712891	+3912	+14.25146484	+0.90087891	-2.84326172	+57.04101563	-45.10986328	-56.62353516	+2848	+13.04736328	-3.54199219	-4.24511719	+7.60253906	-47.83447266	-64.46777344	+2812
+1457971482.03889990	+14.55468750	-2.87402344	-1.62597656	-0.81298828	-52.71240234	-58.05175781	+3916	+14.27343750	+0.94921875	-2.79052734	+57.08496094	-45.57128906	-56.86523438	+2860	+13.07812500	-3.46728516	-4.21875000	+7.31689453	-48.31787109	-64.11621094	+2808
+1457971482.04300000	+14.56347656	-2.82568359	-1.58642578	-1.25244141	-53.17382813	-57.52441406	+3920	+14.29980469	+1.00634766	-2.73779297	+57.23876953	-46.07666016	-57.10693359	+2872	+13.10888672	-3.39257813	-4.19238281	+7.05322266	-48.82324219	-63.76464844	+2808
+1457971482.04720000	+14.57666016	-2.78173828	-1.55126953	-1.71386719	-53.63525391	-56.99707031	+3924	+14.32177734	+1.05029297	-2.67626953	+57.32666016	-46.58203125	-57.37060547	+2880	+13.13964844	-3.32666016	-4.16601563	+6.74560547	-49.28466797	-63.43505859	+2804
+1457971482.05139990	+14.58544922	-2.73779297	-1.51171875	-2.15332031	-54.05273438	-56.51367188	+3928	+14.34375000	+1.09863281	-2.62353516	+57.39257813	-47.04345703	-57.59033203	+2892	+13.17041016	-3.26074219	-4.13525391	+6.50390625	-49.74609375	-63.14941406	+2800
+1457971482.05550000	+14.59863281	-2.68945313	-1.47216797	-2.50488281	-54.53613281	-56.00830078	+3932	+14.36572266	+1.14697266	-2.56640625	+57.56835938	-47.57080078	-57.85400391	+2904	+13.20117188	-3.19042969	-4.10449219	+6.26220703	-50.22949219	-62.86376953	+2800
+1457971482.05970000	+14.61181641	-2.64550781	-1.43261719	-2.87841797	-54.99755859	-55.54687500	+3936	+14.38769531	+1.19531250	-2.50927734	+57.74414063	-48.07617188	-58.16162109	+2916	+13.22753906	-3.13769531	-4.07812500	+6.02050781	-50.69091797	-62.64404297	+2796
+1457971482.06800010	+14.62939453	-2.56201172	-1.34912109	-3.55957031	-55.89843750	-54.64599609	+3948	+14.43164063	+1.29638672	-2.37744141	+58.22753906	-49.15283203	-58.79882813	+2948	+13.28906250	-3.01904297	-4.02099609	+5.66894531	-51.54785156	-62.24853516	+2792
+1457971482.07220010	+14.64257813	-2.52246094	-1.30957031	-3.88916016	-56.33789063	-54.20654297	+3952	+14.44921875	+1.34472656	-2.31591797	+58.44726563	-49.68017578	-59.10644531	+2960	+13.31542969	-2.96630859	-3.99902344	+5.49316406	-51.92138672	-62.02880859	+2788
+1457971482.07640000	+14.65136719	-2.48291016	-1.27001953	-4.19677734	-56.75537109	-53.78906250	+3956	+14.46679688	+1.39306641	-2.25000000	+58.68896484	-50.22949219	-59.39208984	+2972	+13.34179688	-2.91357422	-3.97265625	+5.36132813	-52.29492188	-61.89697266	+2788
+1457971482.08049990	+14.66015625	-2.43896484	-1.22607422	-4.48242188	-57.21679688	-53.34960938	+3960	+14.48437500	+1.44580078	-2.17968750	+58.99658203	-50.77880859	-59.72167969	+2988	+13.36816406	-2.86083984	-3.95068359	+5.25146484	-52.64648438	-61.69921875	+2788
+1457971482.08470010	+14.66894531	-2.40380859	-1.18652344	-4.76806641	-57.63427734	-52.95410156	+3968	+14.50195313	+1.48974609	-2.11376953	+59.26025391	-51.35009766	-60.02929688	+3004	+13.39013672	-2.81689453	-3.92431641	+5.09765625	-52.97607422	-61.56738281	+2784
+1457971482.08890010	+14.68212891	-2.36425781	-1.14697266	-5.03173828	-58.05175781	-52.58056641	+3972	+14.51953125	+1.52929688	-2.05224609	+59.47998047	-51.89941406	-60.27099609	+3016	+13.41650391	-2.77734375	-3.89794922	+4.96582031	-53.32763672	-61.45751953	+2784
+1457971482.09299990	+14.69531250	-2.32470703	-1.11181641	-5.27343750	-58.44726563	-52.18505859	+3976	+14.53710938	+1.57763672	-1.99072266	+59.72167969	-52.44873047	-60.49072266	+3028	+13.44287109	-2.72900391	-3.87158203	+4.81201172	-53.63525391	-61.23779297	+2780
+1457971482.09719990	+14.70849609	-2.29394531	-1.07666016	-5.51513672	-58.82080078	-51.81152344	+3980	+14.55468750	+1.61279297	-1.92919922	+59.91943359	-52.99804688	-60.73242188	+3040	+13.46923828	-2.69384766	-3.84960938	+4.65820313	-53.92089844	-61.08398438	+2780
+1457971482.10139990	+14.71728516	-2.26757813	-1.04150391	-5.75683594	-59.19433594	-51.50390625	+3984	+14.56787109	+1.65234375	-1.87646484	+60.09521484	-53.52539063	-60.90820313	+3048	+13.49121094	-2.65429688	-3.82763672	+4.54833984	-54.22851563	-60.95214844	+2776
+1457971482.10550000	+14.72607422	-2.23242188	-1.01074219	-5.97656250	-59.52392578	-51.17431641	+3988	+14.58105469	+1.69628906	-1.81933594	+60.33691406	-54.05273438	-61.06201172	+3060	+13.51318359	-2.61035156	-3.81005859	+4.39453125	-54.42626953	-60.71044922	+2776
+1457971482.10970000	+14.73046875	-2.21044922	-0.98437500	-6.19628906	-59.85351563	-50.86669922	+3988	+14.59423828	+1.72265625	-1.76660156	+60.42480469	-54.58007813	-61.17187500	+3068	+13.53076172	-2.57958984	-3.79687500	+4.19677734	-54.60205078	-60.46875000	+2768
+1457971482.11389990	+14.73925781	-2.18847656	-0.96240234	-6.39404297	-60.11718750	-50.58105469	+3992	+14.60742188	+1.74462891	-1.73144531	+60.38085938	-55.04150391	-61.12792969	+3072	+13.55273438	-2.54882813	-3.77929688	+3.99902344	-54.79980469	-60.24902344	+2764
+1457971482.12220000	+14.75683594	-2.14453125	-0.91845703	-6.72363281	-60.73242188	-50.09765625	+3996	+14.62500000	+1.78417969	-1.66113281	+60.31494141	-56.03027344	-61.04003906	+3080	+13.58349609	-2.48730469	-3.74853516	+3.58154297	-55.15136719	-59.72167969	+2756
+1457971482.12630010	+14.76562500	-2.13134766	-0.90527344	-6.87744141	-60.95214844	-49.92187500	+3992	+14.63378906	+1.79296875	-1.63916016	+60.13916016	-56.46972656	-60.86425781	+3080	+13.60107422	-2.46093750	-3.73095703	+3.33984375	-55.32714844	-59.45800781	+2752
+1457971482.13050010	+14.77001953	-2.10937500	-0.89208984	-6.94335938	-61.21582031	-49.74609375	+3992	+14.64257813	+1.81054688	-1.61718750	+59.98535156	-56.93115234	-60.66650391	+3084	+13.61425781	-2.43457031	-3.72216797	+3.09814453	-55.43701172	-59.10644531	+2744
+1457971482.13470010	+14.77880859	-2.10058594	-0.87890625	-7.03125000	-61.43554688	-49.63623047	+3988	+14.65136719	+1.81494141	-1.59521484	+59.74365234	-57.37060547	-60.42480469	+3084	+13.62744141	-2.40820313	-3.71337891	+2.83447266	-55.52490234	-58.79882813	+2740
+1457971482.13879990	+14.78320313	-2.09179688	-0.87890625	-7.03125000	-61.61132813	-49.61425781	+3984	+14.66015625	+1.81494141	-1.58642578	+59.34814453	-57.81005859	-60.05126953	+3084	+13.64062500	-2.38183594	-3.70458984	+2.61474609	-55.59082031	-58.49121094	+2732
+1457971482.14299990	+14.78759766	-2.07861328	-0.87011719	-6.94335938	-61.85302734	-49.59228516	+3984	+14.66455078	+1.81933594	-1.57763672	+59.04052734	-58.24951172	-59.69970703	+3084	+13.64941406	-2.35546875	-3.70019531	+2.39501953	-55.65673828	-58.16162109	+2728
+1457971482.14720010	+14.79199219	-2.06982422	-0.86132813	-6.85546875	-62.11669922	-49.63623047	+3980	+14.66894531	+1.81494141	-1.56445313	+58.64501953	-58.73291016	-59.30419922	+3088	+13.65820313	-2.33349609	-3.69140625	+2.15332031	-55.72265625	-57.85400391	+2720
+1457971482.15130000	+14.79638672	-2.06542969	-0.86572266	-6.70166016	-62.31445313	-49.74609375	+3976	+14.67333984	+1.80615234	-1.56445313	+58.09570313	-59.19433594	-58.77685547	+3088	+13.66259766	-2.31152344	-3.68701172	+1.93359375	-55.76660156	-57.56835938	+2716
+1457971482.15549990	+14.80078125	-2.05224609	-0.85693359	-6.48193359	-62.53417969	-49.85595703	+3972	+14.68212891	+1.80175781	-1.55566406	+57.63427734	-59.72167969	-58.31542969	+3092	+13.67138672	-2.29394531	-3.67822266	+1.73583984	-55.85449219	-57.30468750	+2708
+1457971482.15969990	+14.80517578	-2.04345703	-0.85253906	-6.17431641	-62.81982422	-50.07568359	+3968	+14.68652344	+1.79736328	-1.54687500	+57.12890625	-60.24902344	-57.81005859	+3096	+13.68017578	-2.27636719	-3.66943359	+1.56005859	-55.89843750	-57.08496094	+2704
+1457971482.16380000	+14.80517578	-2.03466797	-0.85253906	-5.75683594	-63.03955078	-50.40527344	+3964	+14.69531250	+1.79296875	-1.53808594	+56.51367188	-60.79833984	-57.19482422	+3100	+13.68896484	-2.25878906	-3.66503906	+1.42822266	-55.94238281	-56.90917969	+2696
+1457971482.16800000	+14.80957031	-2.02148438	-0.84814453	-5.36132813	-63.25927734	-50.69091797	+3960	+14.69970703	+1.79296875	-1.52929688	+56.03027344	-61.43554688	-56.64550781	+3104	+13.69775391	-2.24121094	-3.65625000	+1.31835938	-55.98632813	-56.73339844	+2692
+1457971482.17220000	+14.81396484	-2.00830078	-0.84375000	-4.85595703	-63.54492188	-51.06445313	+3956	+14.70410156	+1.78857422	-1.51171875	+55.45898438	-62.07275391	-55.98632813	+3108	+13.70214844	-2.22363281	-3.65185547	+1.20849609	-56.00830078	-56.55761719	+2688
+1457971482.17630000	+14.81835938	-1.99511719	-0.83935547	-4.21875000	-63.80859375	-51.54785156	+3956	+14.70849609	+1.78417969	-1.50292969	+54.73388672	-62.75390625	-55.21728516	+3112	+13.70654297	-2.20166016	-3.64746094	+1.20849609	-55.98632813	-56.46972656	+2684
+1457971482.18050000	+14.82275391	-1.97753906	-0.83056641	-3.53759766	-64.13818359	-52.07519531	+3952	+14.71728516	+1.77978516	-1.48095703	+54.16259766	-63.52294922	-54.58007813	+3116	+13.71533203	-2.18408203	-3.63867188	+1.20849609	-56.05224609	-56.40380859	+2680
+1457971482.18880010	+14.82714844	-1.93798828	-0.80419922	-1.84570313	-64.86328125	-53.39355469	+3956	+14.72607422	+1.77099609	-1.43261719	+52.69042969	-65.14892578	-52.97607422	+3128	+13.72851563	-2.15771484	-3.62548828	+1.25244141	-56.11816406	-56.40380859	+2672
+1457971482.19300010	+14.83154297	-1.91162109	-0.78662109	-0.61523438	-65.36865234	-54.38232422	+3956	+14.73046875	+1.77539063	-1.40185547	+52.03125000	-66.07177734	-52.18505859	+3132	+13.73291016	-2.14892578	-3.61669922	+1.29638672	-56.18408203	-56.46972656	+2668
+1457971482.19709990	+14.84033203	-1.88525391	-0.76904297	+0.54931641	-65.80810547	-55.32714844	+3956	+14.73486328	+1.77539063	-1.36669922	+51.28417969	-67.01660156	-51.30615234	+3136	+13.74609375	-2.14013672	-3.60791016	+1.36230469	-56.22802734	-56.55761719	+2668
+1457971482.20129990	+14.84033203	-1.85888672	-0.74707031	+1.75781250	-66.22558594	-56.29394531	+3960	+14.73925781	+1.77539063	-1.33593750	+50.31738281	-67.96142578	-50.22949219	+3140	+13.75048828	-2.12695313	-3.59912109	+1.47216797	-56.27197266	-56.66748047	+2664
+1457971482.20549990	+14.84472656	-1.82812500	-0.72509766	+3.36181641	-66.77490234	-57.65625000	+3964	+14.74365234	+1.77099609	-1.30078125	+49.39453125	-68.95019531	-49.19677734	+3144	+13.75927734	-2.11816406	-3.59033203	+1.60400391	-56.31591797	-56.75537109	+2664
+1457971482.20960000	+14.84912109	-1.80175781	-0.70312500	+4.63623047	-67.19238281	-58.73291016	+3964	+14.74365234	+1.76660156	-1.26123047	+48.31787109	-69.96093750	-48.01025391	+3148	+13.76367188	-2.10937500	-3.58154297	+1.71386719	-56.38183594	-56.88720703	+2664
+1457971482.21380000	+14.84912109	-1.77539063	-0.68115234	+5.91064453	-67.60986328	-59.80957031	+3964	+14.74365234	+1.75781250	-1.23046875	+47.02148438	-70.94970703	-46.64794922	+3152	+13.77246094	-2.10058594	-3.57714844	+1.80175781	-56.40380859	-56.97509766	+2660
+1457971482.21799990	+14.84912109	-1.75341797	-0.65917969	+7.18505859	-68.02734375	-60.95214844	+3960	+14.74365234	+1.74902344	-1.19091797	+45.72509766	-71.96044922	-45.24169922	+3156	+13.77685547	-2.09619141	-3.57275391	+1.88964844	-56.44775391	-57.08496094	+2656
+1457971482.22210000	+14.84912109	-1.73583984	-0.63720703	+8.48144531	-68.44482422	-62.11669922	+3960	+14.73925781	+1.74023438	-1.15136719	+44.34082031	-72.97119141	-43.76953125	+3160	+13.78125000	-2.09179688	-3.56396484	+1.97753906	-56.53564453	-57.23876953	+2656
+1457971482.22630000	+14.84912109	-1.71826172	-0.61962891	+9.73388672	-68.79638672	-63.23730469	+3960	+14.73925781	+1.73144531	-1.12060547	+42.73681641	-73.91601563	-42.07763672	+3164	+13.78564453	-2.08740234	-3.55517578	+2.04345703	-56.62353516	-57.37060547	+2652
+1457971482.23050000	+14.84912109	-1.70068359	-0.61083984	+10.96435547	-69.12597656	-64.37988281	+3956	+14.73486328	+1.71386719	-1.09423828	+40.84716797	-74.81689453	-40.12207031	+3164	+13.79443359	-2.08740234	-3.54638672	+2.08740234	-56.68945313	-57.45849609	+2648
+1457971482.23460010	+14.84912109	-1.69189453	-0.59765625	+12.15087891	-69.41162109	-65.52246094	+3948	+14.73046875	+1.70068359	-1.06787109	+38.84765625	-75.69580078	-38.10058594	+3164	+13.79882813	-2.08300781	-3.54199219	+2.13134766	-56.77734375	-57.54638672	+2648
+1457971482.23880000	+14.84472656	-1.68310547	-0.58886719	+13.33740234	-69.69726563	-66.64306641	+3944	+14.72607422	+1.68310547	-1.04150391	+36.76025391	-76.48681641	-35.96923828	+3168	+13.80322266	-2.07861328	-3.53759766	+2.17529297	-56.84326172	-57.63427734	+2644
+1457971482.24710010	+14.83593750	-1.66992188	-0.57568359	+15.62255859	-70.24658203	-68.88427734	+3932	+14.71289063	+1.64794922	-1.00634766	+31.81640625	-77.89306641	-31.00341797	+3168	+13.80761719	-2.06982422	-3.52880859	+2.24121094	-56.95312500	-57.72216797	+2640
+1457971482.25130010	+14.83154297	-1.66992188	-0.57568359	+16.69921875	-70.44433594	-69.93896484	+3924	+14.70849609	+1.62597656	-0.99316406	+29.13574219	-78.50830078	-28.34472656	+3168	+13.80761719	-2.06982422	-3.52880859	+2.19726563	-57.01904297	-57.74414063	+2636
+1457971482.25550010	+14.82714844	-1.66552734	-0.57568359	+17.79785156	-70.64208984	-71.03759766	+3916	+14.70410156	+1.60400391	-0.98876953	+26.08154297	-79.01367188	-25.35644531	+3168	+13.80761719	-2.06982422	-3.52441406	+2.17529297	-57.08496094	-57.74414063	+2632
+1457971482.25959990	+14.82275391	-1.66992188	-0.58007813	+18.89648438	-70.83984375	-72.15820313	+3908	+14.69531250	+1.58642578	-0.98437500	+23.04931641	-79.49707031	-22.34619141	+3164	+13.80761719	-2.06542969	-3.52441406	+2.10937500	-57.15087891	-57.74414063	+2628
+1457971482.26379990	+14.81835938	-1.67431641	-0.58447266	+20.01708984	-70.99365234	-73.30078125	+3904	+14.69531250	+1.56884766	-0.97558594	+20.06103516	-79.93652344	-19.40185547	+3160	+13.80761719	-2.06542969	-3.52001953	+2.06542969	-57.21679688	-57.72216797	+2620
+1457971482.26799990	+14.81396484	-1.67871094	-0.59326172	+21.13769531	-71.12548828	-74.42138672	+3896	+14.68652344	+1.54687500	-0.97998047	+16.78710938	-80.26611328	-16.17187500	+3160	+13.80761719	-2.06542969	-3.52001953	+1.99951172	-57.26074219	-57.70019531	+2616
+1457971482.27210000	+14.80957031	-1.68310547	-0.60644531	+22.28027344	-71.23535156	-75.56396484	+3888	+14.68212891	+1.53369141	-0.97998047	+13.46923828	-80.55175781	-12.89794922	+3156	+13.80322266	-2.06542969	-3.52001953	+1.95556641	-57.30468750	-57.65625000	+2612
+1457971482.27630000	+14.80517578	-1.68750000	-0.61523438	+23.46679688	-71.34521484	-76.77246094	+3884	+14.67773438	+1.52050781	-0.98437500	+10.19531250	-80.79345703	-9.64599609	+3152	+13.80322266	-2.06103516	-3.52441406	+1.88964844	-57.34863281	-57.61230469	+2608
+1457971482.28040000	+14.80078125	-1.69628906	-0.61962891	+24.74121094	-71.47705078	-78.06884766	+3880	+14.67333984	+1.50292969	-0.98876953	+6.76757813	-81.01318359	-6.26220703	+3152	+13.79882813	-2.05664063	-3.52441406	+1.82373047	-57.37060547	-57.56835938	+2604
+1457971482.28460000	+14.79638672	-1.69628906	-0.62402344	+26.10351563	-71.58691406	-79.43115234	+3872	+14.66894531	+1.48974609	-0.99316406	+3.36181641	-81.18896484	-2.90039063	+3148	+13.79882813	-2.05664063	-3.52441406	+1.75781250	-57.39257813	-57.52441406	+2604
+1457971482.28880000	+14.79199219	-1.69628906	-0.62841797	+27.50976563	-71.69677734	-80.83740234	+3868	+14.66894531	+1.47656250	-0.99755859	-0.04394531	-81.34277344	+0.43945313	+3144	+13.79443359	-2.05664063	-3.52880859	+1.69189453	-57.41455078	-57.48046875	+2600
+1457971482.29290010	+14.79199219	-1.70068359	-0.63281250	+28.93798828	-71.78466797	-82.26562500	+3860	+14.66455078	+1.45898438	-1.00195313	-3.51562500	-81.47460938	+3.84521484	+3144	+13.79003906	-2.05224609	-3.52880859	+1.64794922	-57.45849609	-57.45849609	+2596
+1457971482.29710010	+14.79199219	-1.70068359	-0.63720703	+30.43212891	-71.82861328	-83.75976563	+3856	+14.66455078	+1.45458984	-1.00195313	-6.92138672	-81.56250000	+7.20703125	+3136	+13.79003906	-2.05224609	-3.52880859	+1.58203125	-57.48046875	-57.41455078	+2592
+1457971482.30539990	+14.79199219	-1.69189453	-0.62841797	+33.72802734	-71.98242188	-87.03369141	+3844	+14.66455078	+1.44140625	-0.99755859	-13.53515625	-81.76025391	+13.75488281	+3128	+13.78564453	-2.04785156	-3.52880859	+1.53808594	-57.52441406	-57.43652344	+2584
+1457971482.30960010	+14.79199219	-1.68310547	-0.62841797	+35.35400391	-72.02636719	-88.63769531	+3840	+14.66015625	+1.43701172	-0.99755859	-16.74316406	-81.80419922	+16.94091797	+3124	+13.78564453	-2.04785156	-3.52880859	+1.53808594	-57.54638672	-57.45849609	+2580
+1457971482.31380010	+14.78759766	-1.67431641	-0.61523438	+37.15576172	-72.09228516	-90.39550781	+3836	+14.66015625	+1.43701172	-0.98437500	-19.95117188	-81.87011719	+20.14892578	+3120	+13.78564453	-2.04345703	-3.52880859	+1.53808594	-57.54638672	-57.48046875	+2580
+1457971482.31789990	+14.78759766	-1.66992188	-0.60205078	+38.86962891	-72.13623047	-92.13134766	+3832	+14.66015625	+1.42382813	-0.97558594	-23.15917969	-81.91406250	+23.24707031	+3116	+13.78564453	-2.04345703	-3.52880859	+1.56005859	-57.56835938	-57.54638672	+2576
+1457971482.32209990	+14.78759766	-1.65673828	-0.58886719	+40.62744141	-72.15820313	-93.84521484	+3832	+14.66015625	+1.42382813	-0.96679688	-26.25732422	-81.93603516	+26.27929688	+3112	+13.78125000	-2.04345703	-3.52880859	+1.60400391	-57.59033203	-57.61230469	+2572
+1457971482.32629990	+14.79199219	-1.63916016	-0.56689453	+42.51708984	-72.22412109	-95.71289063	+3828	+14.66455078	+1.42382813	-0.94921875	-29.37744141	-82.02392578	+29.33349609	+3112	+13.78564453	-2.04345703	-3.52441406	+1.64794922	-57.61230469	-57.70019531	+2572
+1457971482.33040000	+14.79638672	-1.62597656	-0.54931641	+44.12109375	-72.20214844	-97.29492188	+3828	+14.66894531	+1.42382813	-0.94042969	-32.14599609	-82.00195313	+32.05810547	+3108	+13.78564453	-2.04345703	-3.52001953	+1.71386719	-57.65625000	-57.78808594	+2572
+1457971482.33460000	+14.80078125	-1.61279297	-0.54052734	+45.68115234	-72.15820313	-98.81103516	+3824	+14.66894531	+1.42382813	-0.92724609	-34.71679688	-82.00195313	+34.60693359	+3104	+13.78564453	-2.03906250	-3.51562500	+1.80175781	-57.67822266	-57.89794922	+2568
+1457971482.33880000	+14.80078125	-1.59960938	-0.51855469	+47.32910156	-72.18017578	-100.41503906	+3824	+14.67333984	+1.42382813	-0.91406250	-37.26562500	-82.02392578	+37.11181641	+3100	+13.79003906	-2.03906250	-3.51123047	+1.88964844	-57.72216797	-58.02978516	+2568
+1457971482.34290000	+14.80078125	-1.58642578	-0.50537109	+48.73535156	-72.11425781	-101.82128906	+3820	+14.67773438	+1.42382813	-0.90087891	-39.46289063	-81.97998047	+39.24316406	+3096	+13.79003906	-2.03466797	-3.50244141	+1.99951172	-57.74414063	-58.13964844	+2568
+1457971482.34710000	+14.79638672	-1.57763672	-0.48779297	+50.09765625	-72.09228516	-103.18359375	+3820	+14.67773438	+1.41943359	-0.89208984	-41.59423828	-81.93603516	+41.28662109	+3092	+13.79443359	-2.03466797	-3.49804688	+2.08740234	-57.76611328	-58.27148438	+2564
+1457971482.35120010	+14.80078125	-1.56445313	-0.47460938	+51.41601563	-72.07031250	-104.47998047	+3816	+14.68212891	+1.41503906	-0.88330078	-43.61572266	-81.89208984	+43.24218750	+3088	+13.79443359	-2.03027344	-3.49365234	+2.19726563	-57.78808594	-58.38134766	+2564
+1457971482.35960010	+14.79638672	-1.55126953	-0.45263672	+53.67919922	-71.93847656	-106.74316406	+3808	+14.68652344	+1.41064453	-0.87011719	-47.10937500	-81.78222656	+46.60400391	+3076	+13.79443359	-2.02587891	-3.47607422	+2.37304688	-57.85400391	-58.60107422	+2564
+1457971482.36369990	+14.79638672	-1.54687500	-0.44824219	+54.62402344	-71.89453125	-107.70996094	+3804	+14.68652344	+1.41064453	-0.87011719	-48.53759766	-81.69433594	+47.94433594	+3072	+13.79443359	-2.02587891	-3.47167969	+2.43896484	-57.89794922	-58.68896484	+2560
+1457971482.36789990	+14.79638672	-1.54248047	-0.45263672	+55.37109375	-71.80664063	-108.43505859	+3796	+14.68652344	+1.41064453	-0.87451172	-49.61425781	-81.60644531	+48.97705078	+3068	+13.79443359	-2.02148438	-3.46728516	+2.50488281	-57.91992188	-58.75488281	+2560
+1457971482.37210010	+14.79199219	-1.54248047	-0.45263672	+56.03027344	-71.74072266	-109.11621094	+3792	+14.68652344	+1.40185547	-0.87890625	-50.64697266	-81.49658203	+49.94384766	+3064	+13.79443359	-2.02148438	-3.45849609	+2.54882813	-57.91992188	-58.79882813	+2560
+1457971482.37620000	+14.78759766	-1.54687500	-0.46142578	+56.55761719	-71.65283203	-109.66552734	+3788	+14.68652344	+1.39746094	-0.88769531	-51.45996094	-81.38671875	+50.66894531	+3064	+13.79443359	-2.01708984	-3.45849609	+2.57080078	-57.91992188	-58.79882813	+2556
+1457971482.38039990	+14.78320313	-1.54687500	-0.47460938	+57.04101563	-71.58691406	-110.19287109	+3784	+14.68212891	+1.38867188	-0.89208984	-52.25097656	-81.27685547	+51.37207031	+3060	+13.79003906	-2.01708984	-3.45410156	+2.57080078	-57.91992188	-58.79882813	+2552
+1457971482.38459990	+14.77441406	-1.55566406	-0.48339844	+57.50244141	-71.52099609	-110.72021484	+3780	+14.67773438	+1.37988281	-0.90087891	-53.10791016	-81.16699219	+52.09716797	+3060	+13.78564453	-2.01269531	-3.45410156	+2.54882813	-57.91992188	-58.77685547	+2552
+1457971482.38870000	+14.76562500	-1.56445313	-0.49658203	+57.83203125	-71.45507813	-111.13769531	+3780	+14.67773438	+1.37109375	-0.91406250	-53.74511719	-81.05712891	+52.62451172	+3060	+13.78125000	-2.01269531	-3.44970703	+2.50488281	-57.89794922	-58.73291016	+2548
+1457971482.39290000	+14.76123047	-1.57324219	-0.51416016	+58.09570313	-71.38916016	-111.40136719	+3780	+14.67773438	+1.36230469	-0.92724609	-54.27246094	-80.94726563	+53.04199219	+3064	+13.77685547	-2.00830078	-3.44970703	+2.43896484	-57.87597656	-58.68896484	+2544
+1457971482.39710000	+14.75683594	-1.57763672	-0.53173828	+58.31542969	-71.32324219	-111.66503906	+3776	+14.67333984	+1.35351563	-0.94482422	-54.82177734	-80.83740234	+53.48144531	+3064	+13.77246094	-2.00830078	-3.44970703	+2.39501953	-57.87597656	-58.62304688	+2544
+1457971482.40120010	+14.75244141	-1.58642578	-0.54931641	+58.57910156	-71.25732422	-111.97265625	+3780	+14.66894531	+1.34912109	-0.95800781	-55.34912109	-80.72753906	+53.89892578	+3064	+13.76806641	-2.00830078	-3.45410156	+2.32910156	-57.83203125	-58.53515625	+2540
+1457971482.40540000	+14.74804688	-1.59521484	-0.56689453	+58.71093750	-71.19140625	-112.14843750	+3780	+14.66455078	+1.34033203	-0.97119141	-55.81054688	-80.63964844	+54.25048828	+3064	+13.76367188	-2.00390625	-3.45410156	+2.24121094	-57.81005859	-58.46923828	+2540
+1457971482.41370010	+14.73486328	-1.60400391	-0.59765625	+59.10644531	-71.08154297	-112.60986328	+3780	+14.66015625	+1.32714844	-0.99316406	-56.79931641	-80.46386719	+54.99755859	+3068	+13.75488281	-1.99951172	-3.46289063	+2.08740234	-57.72216797	-58.27148438	+2536
+1457971482.41790010	+14.73046875	-1.60839844	-0.60644531	+59.32617188	-71.03759766	-112.85156250	+3780	+14.66015625	+1.31835938	-1.00195313	-57.39257813	-80.41992188	+55.48095703	+3068	+13.74609375	-1.99951172	-3.46728516	+1.99951172	-57.67822266	-58.18359375	+2536
+1457971482.42210010	+14.73046875	-1.61279297	-0.61523438	+59.58984375	-70.99365234	-113.13720703	+3780	+14.66015625	+1.31396484	-1.01074219	-58.02978516	-80.35400391	+55.98632813	+3068	+13.74169922	-1.99511719	-3.47167969	+1.91162109	-57.63427734	-58.09570313	+2536
+1457971482.42619990	+14.73046875	-1.61279297	-0.62402344	+60.00732422	-70.97167969	-113.55468750	+3780	+14.66015625	+1.31396484	-1.01513672	-58.73291016	-80.31005859	+56.60156250	+3068	+13.73730469	-1.99072266	-3.47607422	+1.84570313	-57.59033203	-58.00781250	+2532
+1457971482.43039990	+14.73046875	-1.61279297	-0.62841797	+60.31494141	-70.92773438	-113.86230469	+3776	+14.66015625	+1.31835938	-1.01953125	-59.39208984	-80.28808594	+57.19482422	+3068	+13.73291016	-1.98632813	-3.48046875	+1.80175781	-57.54638672	-57.96386719	+2532
+1457971482.43450000	+14.73486328	-1.60400391	-0.63281250	+60.66650391	-70.88378906	-114.16992188	+3776	+14.66015625	+1.32275391	-1.02392578	-60.07324219	-80.24414063	+57.83203125	+3068	+13.72851563	-1.98193359	-3.48486328	+1.75781250	-57.50244141	-57.91992188	+2532
+1457971482.43870000	+14.73486328	-1.59082031	-0.63281250	+61.19384766	-70.83984375	-114.63134766	+3772	+14.66455078	+1.33154297	-1.02392578	-60.82031250	-80.24414063	+58.51318359	+3064	+13.72412109	-1.97753906	-3.48925781	+1.75781250	-57.43652344	-57.89794922	+2532
+1457971482.44289990	+14.73925781	-1.57763672	-0.62841797	+61.67724609	-70.79589844	-115.07080078	+3772	+14.66894531	+1.34033203	-1.02392578	-61.56738281	-80.24414063	+59.26025391	+3064	+13.72412109	-1.97314453	-3.49365234	+1.75781250	-57.39257813	-57.89794922	+2528
+1457971482.44700000	+14.74365234	-1.56445313	-0.62402344	+62.20458984	-70.75195313	-115.55419922	+3768	+14.66894531	+1.35351563	-1.01953125	-62.35839844	-80.24414063	+60.02929688	+3064	+13.71972656	-1.96875000	-3.49804688	+1.80175781	-57.34863281	-57.94189453	+2528
+1457971482.45120000	+14.74804688	-1.55126953	-0.61523438	+62.77587891	-70.72998047	-116.08154297	+3764	+14.67333984	+1.36669922	-1.01953125	-63.12744141	-80.24414063	+60.79833984	+3068	+13.71972656	-1.95996094	-3.50244141	+1.86767578	-57.32666016	-57.98583984	+2528
+1457971482.45540000	+14.75244141	-1.53808594	-0.61083984	+63.25927734	-70.68603516	-116.52099609	+3760	+14.67773438	+1.37988281	-1.01953125	-63.91845703	-80.24414063	+61.58935547	+3068	+13.71972656	-1.95556641	-3.50683594	+1.95556641	-57.28271484	-58.07373047	+2528
+1457971482.45950010	+14.76123047	-1.52050781	-0.60644531	+63.78662109	-70.62011719	-116.98242188	+3756	+14.68212891	+1.39746094	-1.01513672	-64.73144531	-80.26611328	+62.42431641	+3068	+13.72412109	-1.94677734	-3.51123047	+2.06542969	-57.26074219	-58.18359375	+2524
+1457971482.46370010	+14.76562500	-1.49853516	-0.60205078	+64.31396484	-70.55419922	-117.42187500	+3752	+14.68652344	+1.41943359	-1.01513672	-65.41259766	-80.26611328	+63.10546875	+3068	+13.72412109	-1.94238281	-3.51562500	+2.19726563	-57.23876953	-58.29345703	+2524
+1457971482.47199990	+14.77880859	-1.45898438	-0.60205078	+65.14892578	-70.37841797	-118.14697266	+3744	+14.69531250	+1.46337891	-1.02392578	-66.48925781	-80.31005859	+64.24804688	+3072	+13.72851563	-1.92041016	-3.52880859	+2.50488281	-57.17285156	-58.60107422	+2524
+1457971482.47620010	+14.78320313	-1.43701172	-0.60644531	+65.47851563	-70.26855469	-118.41064453	+3740	+14.69531250	+1.48095703	-1.03271484	-66.79687500	-80.33203125	+64.57763672	+3072	+13.72851563	-1.91162109	-3.53759766	+2.68066406	-57.12890625	-58.75488281	+2524
+1457971482.48040010	+14.78759766	-1.41943359	-0.61523438	+65.76416016	-70.15869141	-118.63037109	+3740	+14.69531250	+1.50292969	-1.04589844	-67.08251953	-80.35400391	+64.86328125	+3072	+13.72851563	-1.89843750	-3.55078125	+2.92236328	-57.06298828	-58.97460938	+2524
+1457971482.48449990	+14.79199219	-1.39746094	-0.61962891	+66.00585938	-70.04882813	-118.85009766	+3736	+14.69970703	+1.52050781	-1.05908203	-67.32421875	-80.37597656	+65.10498047	+3076	+13.72851563	-1.88085938	-3.56396484	+3.16406250	-56.99707031	-59.19433594	+2524
+1457971482.48869990	+14.79638672	-1.38427734	-0.63720703	+66.09375000	-69.93896484	-118.89404297	+3732	+14.69970703	+1.53808594	-1.07666016	-67.23632813	-80.41992188	+65.01708984	+3080	+13.72851563	-1.86767578	-3.57714844	+3.36181641	-56.93115234	-59.37011719	+2524
+1457971482.49289990	+14.80517578	-1.36669922	-0.65917969	+66.04980469	-69.78515625	-118.82812500	+3732	+14.69531250	+1.55566406	-1.10742188	-66.92871094	-80.44189453	+64.70947266	+3084	+13.72851563	-1.85009766	-3.59472656	+3.60351563	-56.84326172	-59.58984375	+2528
+1457971482.49700000	+14.80517578	-1.34912109	-0.68994141	+65.96191406	-69.65332031	-118.69628906	+3732	+14.69531250	+1.57324219	-1.13378906	-66.55517578	-80.46386719	+64.29199219	+3088	+13.72851563	-1.83251953	-3.61669922	+3.82324219	-56.75537109	-59.76562500	+2528
+1457971482.50120000	+14.80957031	-1.33154297	-0.72070313	+65.74218750	-69.49951172	-118.47656250	+3732	+14.69091797	+1.58642578	-1.16894531	-65.96191406	-80.50781250	+63.65478516	+3092	+13.72412109	-1.81933594	-3.63867188	+3.99902344	-56.66748047	-59.91943359	+2532
+1457971482.50530000	+14.80957031	-1.31835938	-0.76025391	+65.47851563	-69.32373047	-118.19091797	+3736	+14.69091797	+1.59960938	-1.21289063	-65.10498047	-80.52978516	+62.75390625	+3096	+13.72412109	-1.79736328	-3.66943359	+4.19677734	-56.53564453	-60.07324219	+2536
+1457971482.50950000	+14.81396484	-1.30517578	-0.79541016	+65.21484375	-69.16992188	-117.92724609	+3736	+14.68652344	+1.61279297	-1.25244141	-64.22607422	-80.57373047	+61.80908203	+3104	+13.71533203	-1.77978516	-3.69580078	+4.35058594	-56.40380859	-60.16113281	+2536
+1457971482.51370000	+14.81396484	-1.29199219	-0.83935547	+64.84130859	-69.01611328	-117.53173828	+3736	+14.68212891	+1.62597656	-1.29638672	-63.25927734	-80.59570313	+60.79833984	+3108	+13.71533203	-1.75781250	-3.72656250	+4.48242188	-56.29394531	-60.22705078	+2540
+1457971482.52200010	+14.81396484	-1.26562500	-0.93164063	+64.00634766	-68.70849609	-116.74072266	+3740	+14.66894531	+1.65234375	-1.38867188	-60.99609375	-80.61767578	+58.42529297	+3120	+13.70214844	-1.71826172	-3.78808594	+4.72412109	-56.03027344	-60.35888672	+2544
+1457971482.52620010	+14.81396484	-1.25244141	-0.97998047	+63.61083984	-68.55468750	-116.32324219	+3740	+14.66455078	+1.66992188	-1.43701172	-59.87548828	-80.61767578	+57.26074219	+3128	+13.70214844	-1.69628906	-3.81884766	+4.83398438	-55.92041016	-60.40283203	+2544
+1457971482.53029990	+14.81835938	-1.23486328	-1.03271484	+63.19335938	-68.37890625	-115.88378906	+3740	+14.66455078	+1.68750000	-1.48974609	-58.57910156	-80.61767578	+55.94238281	+3136	+13.69775391	-1.67431641	-3.85400391	+4.94384766	-55.81054688	-60.46875000	+2544
+1457971482.53449990	+14.82275391	-1.21289063	-1.08544922	+62.81982422	-68.24707031	-115.48828125	+3740	+14.66015625	+1.70507813	-1.53808594	-57.34863281	-80.61767578	+54.68994141	+3140	+13.69335938	-1.65234375	-3.88916016	+5.05371094	-55.67871094	-60.49072266	+2548
+1457971482.53870010	+14.82275391	-1.19091797	-1.12939453	+62.53417969	-68.11523438	-115.18066406	+3740	+14.65576172	+1.72265625	-1.57763672	-56.35986328	-80.61767578	+53.70117188	+3148	+13.69335938	-1.63037109	-3.92431641	+5.18554688	-55.56884766	-60.53466797	+2548
+1457971482.54279990	+14.82275391	-1.17333984	-1.17333984	+62.29248047	-67.98339844	-114.91699219	+3736	+14.65576172	+1.74462891	-1.62158203	-55.41503906	-80.61767578	+52.75634766	+3152	+13.69335938	-1.60400391	-3.95947266	+5.31738281	-55.43701172	-60.62255859	+2548
+1457971482.54699990	+14.82714844	-1.14257813	-1.21289063	+62.11669922	-67.87353516	-114.69726563	+3732	+14.65136719	+1.77539063	-1.66113281	-54.49218750	-80.61767578	+51.87744141	+3156	+13.68896484	-1.57763672	-3.99462891	+5.47119141	-55.34912109	-60.71044922	+2548
+1457971482.55119990	+14.83593750	-1.11621094	-1.24804688	+62.00683594	-67.76367188	-114.54345703	+3732	+14.65136719	+1.80175781	-1.69628906	-53.74511719	-80.59570313	+51.19628906	+3164	+13.69335938	-1.55566406	-4.02978516	+5.62500000	-55.23925781	-60.77636719	+2548
+1457971482.55530000	+14.84033203	-1.08544922	-1.28320313	+61.94091797	-67.67578125	-114.45556641	+3728	+14.65576172	+1.83251953	-1.72705078	-53.17382813	-80.61767578	+50.69091797	+3168	+13.69335938	-1.52490234	-4.06494141	+5.80078125	-55.17333984	-60.90820313	+2548
+1457971482.55950000	+14.84912109	-1.05029297	-1.31396484	+61.96289063	-67.58789063	-114.38964844	+3724	+14.65576172	+1.86767578	-1.75781250	-52.60253906	-80.61767578	+50.22949219	+3172	+13.69775391	-1.49853516	-4.10009766	+5.99853516	-55.08544922	-61.06201172	+2548
+1457971482.56780000	+14.87109375	-0.97119141	-1.37109375	+62.16064453	-67.43408203	-114.45556641	+3712	+14.66455078	+1.94677734	-1.81054688	-51.87744141	-80.66162109	+49.74609375	+3180	+13.70654297	-1.44580078	-4.17041016	+6.48193359	-54.95361328	-61.43554688	+2544
+1457971482.57200000	+14.88427734	-0.92724609	-1.39746094	+62.31445313	-67.36816406	-114.49951172	+3708	+14.66894531	+1.99072266	-1.83691406	-51.56982422	-80.68359375	+49.57031250	+3180	+13.71093750	-1.41503906	-4.20556641	+6.72363281	-54.90966797	-61.63330078	+2544
+1457971482.57620000	+14.89306641	-0.88330078	-1.41943359	+62.49023438	-67.30224609	-114.58740234	+3704	+14.67333984	+2.03027344	-1.85888672	-51.26220703	-80.70556641	+49.41650391	+3180	+13.71533203	-1.38427734	-4.23632813	+6.96533203	-54.84375000	-61.80908203	+2540
+1457971482.58030010	+14.90185547	-0.83935547	-1.44140625	+62.68798828	-67.23632813	-114.69726563	+3696	+14.67773438	+2.07421875	-1.88085938	-51.06445313	-80.77148438	+49.37255859	+3184	+13.71972656	-1.35791016	-4.27148438	+7.20703125	-54.79980469	-62.02880859	+2540
+1457971482.58450010	+14.91503906	-0.79980469	-1.46337891	+62.88574219	-67.17041016	-114.82910156	+3688	+14.68212891	+2.11816406	-1.90283203	-50.91064453	-80.81542969	+49.35058594	+3184	+13.72412109	-1.32714844	-4.30224609	+7.49267578	-54.75585938	-62.24853516	+2536
+1457971482.58859990	+14.92822266	-0.75585938	-1.48535156	+63.06152344	-67.10449219	-114.91699219	+3684	+14.69091797	+2.16210938	-1.93359375	-50.55908203	-80.85937500	+49.13085938	+3188	+13.73291016	-1.29638672	-4.33300781	+7.73437500	-54.73388672	-62.46826172	+2532
+1457971482.59279990	+14.94140625	-0.71630859	-1.50732422	+63.17138672	-67.03857422	-114.98291016	+3676	+14.69531250	+2.21044922	-1.96435547	-50.11962891	-80.88134766	+48.84521484	+3192	+13.73730469	-1.27001953	-4.36816406	+7.97607422	-54.68994141	-62.66601563	+2528
+1457971482.59699990	+14.95458984	-0.67675781	-1.53369141	+63.30322266	-66.95068359	-115.02685547	+3668	+14.69970703	+2.25439453	-1.99072266	-49.70214844	-80.92529297	+48.53759766	+3192	+13.74169922	-1.23925781	-4.40332031	+8.23974609	-54.64599609	-62.90771484	+2524
+1457971482.60110000	+14.96337891	-0.63281250	-1.56005859	+63.41308594	-66.86279297	-115.07080078	+3664	+14.70849609	+2.29394531	-2.02587891	-49.15283203	-80.99121094	+48.12011719	+3192	+13.75048828	-1.20849609	-4.43847656	+8.50341797	-54.60205078	-63.12744141	+2520
+1457971482.60529990	+14.97216797	-0.58886719	-1.59082031	+63.43505859	-66.77490234	-115.00488281	+3656	+14.71289063	+2.33789063	-2.06103516	-48.38378906	-81.03515625	+47.46093750	+3196	+13.75488281	-1.17773438	-4.47363281	+8.74511719	-54.53613281	-63.32519531	+2520
+1457971482.60949990	+14.98095703	-0.55371094	-1.62597656	+63.41308594	-66.66503906	-114.93896484	+3652	+14.71728516	+2.37304688	-2.09619141	-47.59277344	-81.07910156	+46.73583984	+3196	+13.75927734	-1.14257813	-4.51318359	+8.98681641	-54.47021484	-63.47900391	+2516
+1457971482.61360000	+14.99414063	-0.51855469	-1.66113281	+63.34716797	-66.55517578	-114.82910156	+3644	+14.72167969	+2.40380859	-2.14013672	-46.56005859	-81.10107422	+45.76904297	+3200	+13.76367188	-1.11181641	-4.54833984	+9.18457031	-54.42626953	-63.63281250	+2512
+1457971482.62200000	+15.00732422	-0.45263672	-1.73144531	+63.17138672	-66.33544922	-114.56542969	+3628	+14.72167969	+2.47412109	-2.23681641	-44.25292969	-81.14501953	+43.54980469	+3208	+13.76806641	-1.04150391	-4.62304688	+9.55810547	-54.29443359	-63.89648438	+2508
+1457971482.62610010	+15.01611328	-0.42187500	-1.77539063	+63.01757813	-66.20361328	-114.36767578	+3624	+14.72607422	+2.50488281	-2.28076172	-43.13232422	-81.16699219	+42.45117188	+3216	+13.77246094	-1.01074219	-4.65820313	+9.73388672	-54.25048828	-64.02832031	+2504
+1457971482.63030000	+15.02050781	-0.38671875	-1.82373047	+62.77587891	-66.04980469	-114.08203125	+3616	+14.72607422	+2.53564453	-2.33789063	-41.66015625	-81.14501953	+41.00097656	+3220	+13.77685547	-0.97558594	-4.69775391	+9.90966797	-54.18457031	-64.11621094	+2500
+1457971482.63450000	+15.02929688	-0.35595703	-1.87207031	+62.53417969	-65.89599609	-113.77441406	+3612	+14.73046875	+2.56640625	-2.39062500	-40.14404297	-81.14501953	+39.50683594	+3228	+13.78125000	-0.94042969	-4.73730469	+10.04150391	-54.09667969	-64.20410156	+2496
+1457971482.63860010	+15.03369141	-0.32519531	-1.91601563	+62.33642578	-65.74218750	-113.53271484	+3604	+14.73046875	+2.59277344	-2.44335938	-38.80371094	-81.14501953	+38.16650391	+3232	+13.78125000	-0.90527344	-4.77246094	+10.21728516	-54.03076172	-64.29199219	+2492
+1457971482.64280010	+15.03808594	-0.29443359	-1.95996094	+62.13867188	-65.58837891	-113.26904297	+3596	+14.72607422	+2.62353516	-2.49169922	-37.33154297	-81.12304688	+36.71630859	+3240	+13.78125000	-0.87011719	-4.81201172	+10.34912109	-53.94287109	-64.35791016	+2488
+1457971482.64700010	+15.04248047	-0.26367188	-2.00830078	+61.91894531	-65.43457031	-113.00537109	+3592	+14.72607422	+2.65429688	-2.54443359	-35.90332031	-81.07910156	+35.28808594	+3248	+13.78564453	-0.83056641	-4.84716797	+10.48095703	-53.85498047	-64.40185547	+2488
+1457971482.65109990	+15.04687500	-0.22851563	-2.05224609	+61.74316406	-65.30273438	-112.76367188	+3584	+14.72607422	+2.68066406	-2.59277344	-34.78271484	-81.05712891	+34.16748047	+3256	+13.78564453	-0.79101563	-4.88232422	+10.63476563	-53.81103516	-64.44580078	+2480
+1457971482.65529990	+15.05126953	-0.19775391	-2.09619141	+61.54541016	-65.17089844	-112.52197266	+3576	+14.72607422	+2.71142578	-2.63671875	-33.61816406	-81.01318359	+33.00292969	+3264	+13.79003906	-0.75146484	-4.91748047	+10.74462891	-53.74511719	-64.51171875	+2476
+1457971482.65940000	+15.06005859	-0.15820313	-2.14013672	+61.41357422	-65.01708984	-112.28027344	+3568	+14.72607422	+2.75097656	-2.68505859	-32.43164063	-80.96923828	+31.88232422	+3272	+13.79882813	-0.71630859	-4.94824219	+10.89843750	-53.70117188	-64.59960938	+2472
+1457971482.66779990	+15.07324219	-0.07910156	-2.21484375	+61.32568359	-64.75341797	-111.97265625	+3552	+14.73046875	+2.82568359	-2.75976563	-30.65185547	-80.96923828	+30.21240234	+3292	+13.80761719	-0.64160156	-5.01416016	+11.25000000	-53.56933594	-64.81933594	+2456
+1457971482.67190000	+15.08203125	-0.03515625	-2.25439453	+61.23779297	-64.62158203	-111.77490234	+3544	+14.73046875	+2.86962891	-2.79492188	-29.72900391	-80.92529297	+29.35546875	+3300	+13.81640625	-0.60205078	-5.04492188	+11.40380859	-53.48144531	-64.88525391	+2452
+1457971482.67610000	+15.08642578	+0.00439453	-2.28076172	+61.32568359	-64.53369141	-111.77490234	+3536	+14.73486328	+2.90917969	-2.82128906	-29.20166016	-80.92529297	+28.91601563	+3308	+13.82080078	-0.55810547	-5.07128906	+11.62353516	-53.43750000	-64.99511719	+2444
+1457971482.68030000	+15.09521484	+0.04833984	-2.30273438	+61.47949219	-64.44580078	-111.79687500	+3524	+14.73925781	+2.95312500	-2.84326172	-28.71826172	-80.94726563	+28.52050781	+3316	+13.82519531	-0.51855469	-5.09765625	+11.82128906	-53.39355469	-65.14892578	+2436
+1457971482.68440010	+15.10400391	+0.10107422	-2.32470703	+61.63330078	-64.37988281	-111.81884766	+3516	+14.74365234	+3.00146484	-2.86962891	-28.27880859	-80.94726563	+28.19091797	+3324	+13.83398438	-0.47900391	-5.11962891	+12.04101563	-53.34960938	-65.30273438	+2428
+1457971482.68860010	+15.11718750	+0.15380859	-2.33789063	+61.87500000	-64.31396484	-111.90673828	+3508	+14.75244141	+3.04980469	-2.88281250	-28.12500000	-80.99121094	+28.14697266	+3328	+13.84716797	-0.43945313	-5.14160156	+12.26074219	-53.34960938	-65.47851563	+2420
+1457971482.69280000	+15.13037109	+0.20654297	-2.35986328	+62.07275391	-64.27001953	-111.92871094	+3500	+14.76123047	+3.09814453	-2.90039063	-27.86132813	-81.01318359	+27.99316406	+3336	+13.85595703	-0.39990234	-5.16357422	+12.48046875	-53.30566406	-65.61035156	+2412
+1457971482.69689990	+15.14355469	+0.25488281	-2.37744141	+62.24853516	-64.18212891	-111.95068359	+3492	+14.77001953	+3.15087891	-2.91357422	-27.57568359	-81.03515625	+27.81738281	+3340	+13.86914063	-0.36474609	-5.18554688	+12.70019531	-53.26171875	-65.78613281	+2404
+1457971482.70110010	+15.15673828	+0.30761719	-2.38183594	+62.55615234	-64.16015625	-112.14843750	+3484	+14.77441406	+3.20361328	-2.92236328	-27.46582031	-81.10107422	+27.83935547	+3344	+13.87792969	-0.32519531	-5.20312500	+12.96386719	-53.23974609	-65.98388672	+2396
+1457971482.70530010	+15.16552734	+0.36035156	-2.39062500	+62.81982422	-64.09423828	-112.25830078	+3476	+14.78320313	+3.25634766	-2.93554688	-27.22412109	-81.14501953	+27.75146484	+3348	+13.88671875	-0.28564453	-5.22070313	+13.22753906	-53.17382813	-66.15966797	+2388
+1457971482.70939990	+15.17871094	+0.40869141	-2.39941406	+63.06152344	-64.07226563	-112.36816406	+3468	+14.79199219	+3.30468750	-2.94433594	-27.00439453	-81.16699219	+27.61962891	+3352	+13.89550781	-0.24609375	-5.23828125	+13.44726563	-53.12988281	-66.29150391	+2380
+1457971482.71359990	+15.18750000	+0.45703125	-2.40380859	+63.28125000	-64.02832031	-112.45605469	+3464	+14.79638672	+3.35302734	-2.95312500	-26.89453125	-81.21093750	+27.64160156	+3352	+13.90869141	-0.20654297	-5.25146484	+13.64501953	-53.10791016	-66.44531250	+2372
+1457971482.72190000	+15.20947266	+0.55371094	-2.42138672	+63.67675781	-63.96240234	-112.58789063	+3452	+14.81396484	+3.44531250	-2.97070313	-26.58691406	-81.27685547	+27.53173828	+3356	+13.92626953	-0.12744141	-5.27783203	+14.04052734	-53.06396484	-66.68701172	+2356
+1457971482.72610000	+15.22265625	+0.59765625	-2.43017578	+63.85253906	-63.94042969	-112.65380859	+3448	+14.81835938	+3.48925781	-2.97949219	-26.36718750	-81.32080078	+27.37792969	+3356	+13.93505859	-0.09667969	-5.29101563	+14.21630859	-53.06396484	-66.79687500	+2348
+1457971482.73029990	+15.23583984	+0.64160156	-2.44335938	+63.91845703	-63.89648438	-112.56591797	+3444	+14.82275391	+3.53759766	-2.99267578	-25.88378906	-81.32080078	+27.02636719	+3360	+13.94824219	-0.05712891	-5.30419922	+14.37011719	-53.02001953	-66.86279297	+2340
+1457971482.73440000	+15.24462891	+0.68115234	-2.46093750	+63.91845703	-63.85253906	-112.47802734	+3440	+14.83154297	+3.57275391	-3.00585938	-25.40039063	-81.29882813	+26.58691406	+3360	+13.95263672	-0.01757813	-5.32177734	+14.50195313	-52.97607422	-66.88476563	+2336
+1457971482.73860000	+15.24902344	+0.71630859	-2.47851563	+63.89648438	-63.78662109	-112.34619141	+3436	+14.83154297	+3.60351563	-3.02343750	-24.87304688	-81.29882813	+26.10351563	+3364	+13.96142578	+0.01318359	-5.33056641	+14.58984375	-52.93212891	-66.90673828	+2328
+1457971482.74270010	+15.25781250	+0.75585938	-2.50048828	+63.83056641	-63.72070313	-112.14843750	+3432	+14.83154297	+3.64306641	-3.03662109	-24.32373047	-81.27685547	+25.62011719	+3368	+13.96582031	+0.05273438	-5.34375000	+14.69970703	-52.91015625	-66.90673828	+2320
+1457971482.74690010	+15.26220703	+0.78662109	-2.52246094	+63.69873047	-63.67675781	-111.95068359	+3428	+14.83593750	+3.67382813	-3.05419922	-23.75244141	-81.23291016	+25.09277344	+3372	+13.97021484	+0.08789063	-5.35693359	+14.76562500	-52.86621094	-66.86279297	+2316
+1457971482.75110010	+15.26660156	+0.81298828	-2.54443359	+63.50097656	-63.61083984	-111.68701172	+3424	+14.83593750	+3.70458984	-3.07617188	-23.13720703	-81.21093750	+24.52148438	+3376	+13.97460938	+0.12304688	-5.37011719	+14.78759766	-52.82226563	-66.79687500	+2308
+1457971482.75519990	+15.27099609	+0.84375000	-2.57080078	+63.32519531	-63.54492188	-111.40136719	+3420	+14.83593750	+3.73535156	-3.09375000	-22.43408203	-81.14501953	+23.86230469	+3380	+13.97900391	+0.15820313	-5.38330078	+14.80957031	-52.77832031	-66.68701172	+2300
+1457971482.75939990	+15.27539063	+0.87011719	-2.59716797	+63.12744141	-63.47900391	-111.11572266	+3416	+14.83593750	+3.76171875	-3.11572266	-21.75292969	-81.10107422	+23.20312500	+3388	+13.98339844	+0.18896484	-5.39648438	+14.80957031	-52.73437500	-66.62109375	+2296
+1457971482.76360010	+15.27978516	+0.89648438	-2.61914063	+62.95166016	-63.41308594	-110.85205078	+3412	+14.83154297	+3.78808594	-3.13769531	-21.09375000	-81.05712891	+22.56591797	+3396	+13.98339844	+0.22412109	-5.40966797	+14.83154297	-52.71240234	-66.55517578	+2288
+1457971482.77189990	+15.28417969	+0.94921875	-2.67626953	+62.44628906	-63.25927734	-110.19287109	+3404	+14.82714844	+3.84082031	-3.18164063	-19.62158203	-80.90332031	+21.15966797	+3412	+13.99218750	+0.29003906	-5.43603516	+14.87548828	-52.62451172	-66.33544922	+2276
+1457971482.77609990	+15.28417969	+0.97558594	-2.69824219	+62.22656250	-63.19335938	-109.88525391	+3400	+14.82714844	+3.86718750	-3.19921875	-19.02832031	-80.81542969	+20.61035156	+3424	+13.99218750	+0.32519531	-5.44921875	+14.89746094	-52.55859375	-66.22558594	+2272
+1457971482.78020000	+15.28857422	+0.99755859	-2.71582031	+62.07275391	-63.14941406	-109.66552734	+3396	+14.82714844	+3.89355469	-3.21240234	-18.52294922	-80.77148438	+20.12695313	+3432	+13.99218750	+0.36035156	-5.45800781	+14.94140625	-52.53662109	-66.15966797	+2268
+1457971482.78440000	+15.29296875	+1.01953125	-2.73339844	+61.94091797	-63.08349609	-109.44580078	+3392	+14.82275391	+3.91992188	-3.22558594	-18.03955078	-80.72753906	+19.68750000	+3444	+13.99658203	+0.39111328	-5.46679688	+14.96337891	-52.51464844	-66.09375000	+2260
+1457971482.78860000	+15.29736328	+1.04589844	-2.74218750	+61.89697266	-63.06152344	-109.31396484	+3388	+14.82275391	+3.94628906	-3.23437500	-17.75390625	-80.70556641	+19.44580078	+3456	+14.00097656	+0.42187500	-5.47558594	+15.02929688	-52.51464844	-66.04980469	+2252
+1457971482.79270010	+15.30175781	+1.07226563	-2.75097656	+61.85302734	-63.06152344	-109.20410156	+3380	+14.82714844	+3.97705078	-3.23876953	-17.42431641	-80.70556641	+19.16015625	+3464	+14.00976563	+0.45263672	-5.47998047	+15.07324219	-52.51464844	-66.00585938	+2244
+1457971482.79690000	+15.31054688	+1.09863281	-2.75537109	+61.85302734	-63.03955078	-109.09423828	+3376	+14.83154297	+4.00781250	-3.24316406	-17.11669922	-80.66162109	+18.94042969	+3476	+14.01855469	+0.48339844	-5.48437500	+15.18310547	-52.53662109	-66.02783203	+2236
+1457971482.80110000	+15.31494141	+1.12939453	-2.75537109	+61.91894531	-63.03955078	-109.07226563	+3372	+14.83154297	+4.03857422	-3.23876953	-17.05078125	-80.68359375	+18.94042969	+3488	+14.02734375	+0.51855469	-5.48437500	+15.31494141	-52.53662109	-66.04980469	+2232
+1457971482.80520010	+15.31933594	+1.16015625	-2.75097656	+62.02880859	-63.03955078	-109.09423828	+3368	+14.84033203	+4.06933594	-3.22998047	-16.96289063	-80.70556641	+18.91845703	+3496	+14.03173828	+0.54931641	-5.48437500	+15.46875000	-52.55859375	-66.11572266	+2224
+1457971482.80940010	+15.32812500	+1.19091797	-2.74658203	+62.13867188	-63.03955078	-109.09423828	+3364	+14.84472656	+4.10449219	-3.22558594	-16.91894531	-80.70556641	+18.96240234	+3508	+14.04052734	+0.58007813	-5.47998047	+15.60058594	-52.58056641	-66.15966797	+2220
+1457971482.81349990	+15.33691406	+1.22167969	-2.73339844	+62.33642578	-63.08349609	-109.20410156	+3364	+14.84912109	+4.13964844	-3.20800781	-17.07275391	-80.74951172	+19.20410156	+3524	+14.04931641	+0.61083984	-5.47558594	+15.75439453	-52.62451172	-66.22558594	+2212
+1457971482.81769990	+15.34570313	+1.25244141	-2.71582031	+62.57812500	-63.14941406	-109.33593750	+3364	+14.85351563	+4.16601563	-3.19042969	-17.27050781	-80.81542969	+19.51171875	+3536	+14.05810547	+0.63720703	-5.46679688	+15.88623047	-52.69042969	-66.31347656	+2212
+1457971482.82600000	+15.36328125	+1.31835938	-2.67187500	+63.17138672	-63.25927734	-109.73144531	+3372	+14.87109375	+4.23193359	-3.14648438	-17.92968750	-80.94726563	+20.34667969	+3564	+14.08007813	+0.68994141	-5.44482422	+16.21582031	-52.84423828	-66.53320313	+2212
+1457971482.83020000	+15.37207031	+1.35351563	-2.65429688	+63.43505859	-63.32519531	-109.88525391	+3372	+14.87548828	+4.26269531	-3.12451172	-18.14941406	-80.99121094	+20.67626953	+3576	+14.09326172	+0.71630859	-5.43603516	+16.36962891	-52.88818359	-66.62109375	+2216
+1457971482.83439990	+15.38525391	+1.38427734	-2.63671875	+63.67675781	-63.36914063	-110.01708984	+3376	+14.88427734	+4.29785156	-3.10693359	-18.36914063	-81.03515625	+21.02783203	+3588	+14.10205078	+0.74267578	-5.42724609	+16.50146484	-52.93212891	-66.70898438	+2220
+1457971482.83850000	+15.39404297	+1.41943359	-2.61474609	+63.91845703	-63.43505859	-110.14892578	+3380	+14.88867188	+4.32861328	-3.08496094	-18.56689453	-81.05712891	+21.31347656	+3600	+14.11083984	+0.76904297	-5.42285156	+16.65527344	-52.95410156	-66.77490234	+2224
+1457971482.84270000	+15.39843750	+1.45019531	-2.59277344	+64.16015625	-63.47900391	-110.28076172	+3384	+14.89306641	+4.35937500	-3.06738281	-18.76464844	-81.07910156	+21.62109375	+3608	+14.11523438	+0.79541016	-5.41406250	+16.76513672	-52.97607422	-66.81884766	+2228
+1457971482.84690000	+15.40283203	+1.48095703	-2.57080078	+64.42382813	-63.54492188	-110.43457031	+3388	+14.89306641	+4.39013672	-3.04980469	-18.98437500	-81.10107422	+21.95068359	+3620	+14.11962891	+0.82177734	-5.40527344	+16.87500000	-52.99804688	-66.86279297	+2236
+1457971482.85100010	+15.41162109	+1.51171875	-2.55322266	+64.59960938	-63.61083984	-110.50048828	+3392	+14.89746094	+4.41650391	-3.03222656	-19.16015625	-81.10107422	+22.21435547	+3628	+14.12402344	+0.83935547	-5.39648438	+16.91894531	-53.02001953	-66.86279297	+2244
+1457971482.85940000	+15.42041016	+1.56884766	-2.52685547	+64.81933594	-63.67675781	-110.52246094	+3400	+14.90185547	+4.46044922	-3.00585938	-19.35791016	-81.10107422	+22.56591797	+3644	+14.13720703	+0.88330078	-5.38330078	+16.96289063	-53.06396484	-66.79687500	+2260
+1457971482.86350010	+15.42041016	+1.59082031	-2.51806641	+64.84130859	-63.69873047	-110.45654297	+3404	+14.90185547	+4.48242188	-2.99707031	-19.29199219	-81.05712891	+22.56591797	+3652	+14.14160156	+0.90527344	-5.37890625	+16.98486328	-53.06396484	-66.75292969	+2268
+1457971482.86770010	+15.42480469	+1.60839844	-2.51367188	+64.81933594	-63.69873047	-110.32470703	+3404	+14.90185547	+4.50439453	-2.99267578	-19.09423828	-80.99121094	+22.41210938	+3660	+14.14160156	+0.92724609	-5.37890625	+16.98486328	-53.04199219	-66.66503906	+2276
+1457971482.87190010	+15.42480469	+1.63037109	-2.51367188	+64.73144531	-63.69873047	-110.17089844	+3408	+14.89746094	+4.52197266	-2.99267578	-18.80859375	-80.92529297	+22.17041016	+3664	+14.14160156	+0.94921875	-5.37890625	+16.94091797	-52.99804688	-66.55517578	+2280
+1457971482.87599990	+15.42480469	+1.64794922	-2.51367188	+64.62158203	-63.67675781	-109.92919922	+3412	+14.89306641	+4.53515625	-2.99267578	-18.43505859	-80.83740234	+21.86279297	+3672	+14.14160156	+0.96679688	-5.37890625	+16.89697266	-52.95410156	-66.42333984	+2280
+1457971482.88019990	+15.42041016	+1.66552734	-2.51806641	+64.46777344	-63.67675781	-109.70947266	+3416	+14.88867188	+4.54833984	-2.99707031	-18.12744141	-80.77148438	+21.55517578	+3680	+14.14160156	+0.98437500	-5.37451172	+16.85302734	-52.91015625	-66.29150391	+2284
+1457971482.88439990	+15.42041016	+1.67871094	-2.52246094	+64.29199219	-63.65478516	-109.44580078	+3420	+14.88867188	+4.56152344	-2.99707031	-17.81982422	-80.70556641	+21.26953125	+3688	+14.13720703	+1.00195313	-5.37451172	+16.78710938	-52.88818359	-66.15966797	+2284
+1457971482.88850000	+15.41601563	+1.68750000	-2.53125000	+64.09423828	-63.63281250	-109.16015625	+3424	+14.88427734	+4.57031250	-2.99707031	-17.53417969	-80.61767578	+20.98388672	+3696	+14.13281250	+1.02392578	-5.37451172	+16.69921875	-52.86621094	-66.00585938	+2284
+1457971482.89270000	+15.41601563	+1.69628906	-2.54003906	+63.87451172	-63.61083984	-108.89648438	+3428	+14.87988281	+4.57910156	-3.00146484	-17.24853516	-80.55175781	+20.67626953	+3704	+14.13281250	+1.03710938	-5.37011719	+16.63330078	-52.82226563	-65.87402344	+2284
+1457971482.90100000	+15.41162109	+1.71826172	-2.55322266	+63.45703125	-63.54492188	-108.32519531	+3436	+14.87109375	+4.59667969	-3.00585938	-16.58935547	-80.37597656	+20.01708984	+3720	+14.13281250	+1.07666016	-5.36572266	+16.50146484	-52.77832031	-65.58837891	+2276
+1457971482.90520000	+15.41162109	+1.72705078	-2.55761719	+63.25927734	-63.52294922	-108.08349609	+3436	+14.86669922	+4.60546875	-3.00585938	-16.30371094	-80.31005859	+19.73144531	+3728	+14.12841797	+1.09423828	-5.36132813	+16.45751953	-52.75634766	-65.45654297	+2272
+1457971482.90930010	+15.40722656	+1.73583984	-2.56201172	+63.08349609	-63.50097656	-107.81982422	+3440	+14.86230469	+4.61865234	-3.00585938	-16.04003906	-80.24414063	+19.46777344	+3736	+14.12841797	+1.11181641	-5.35693359	+16.41357422	-52.73437500	-65.32470703	+2268
+1457971482.91350010	+15.40722656	+1.74902344	-2.56640625	+62.90771484	-63.50097656	-107.57812500	+3444	+14.85791016	+4.62744141	-3.00146484	-15.95214844	-80.22216797	+19.35791016	+3748	+14.12841797	+1.12939453	-5.34814453	+16.36962891	-52.71240234	-65.19287109	+2260
+1457971482.91770010	+15.40722656	+1.75781250	-2.56201172	+62.79785156	-63.50097656	-107.42431641	+3448	+14.85791016	+4.63623047	-2.98828125	-15.97412109	-80.20019531	+19.37988281	+3760	+14.12402344	+1.14697266	-5.33935547	+16.34765625	-52.71240234	-65.10498047	+2256
+1457971482.92179990	+15.40722656	+1.77099609	-2.55761719	+62.73193359	-63.52294922	-107.27050781	+3452	+14.85791016	+4.64501953	-2.97509766	-16.08398438	-80.20019531	+19.48974609	+3768	+14.12402344	+1.16015625	-5.33056641	+16.32568359	-52.71240234	-65.01708984	+2252
+1457971482.92600010	+15.40722656	+1.78417969	-2.54882813	+62.70996094	-63.56689453	-107.18261719	+3456	+14.85791016	+4.65820313	-2.95751953	-16.23779297	-80.22216797	+19.66552734	+3780	+14.12841797	+1.17773438	-5.31738281	+16.32568359	-52.75634766	-64.95117188	+2244
+1457971482.93020010	+15.40722656	+1.79736328	-2.53564453	+62.73193359	-63.61083984	-107.13867188	+3460	+14.85791016	+4.67138672	-2.93994141	-16.41357422	-80.22216797	+19.86328125	+3792	+14.12841797	+1.19531250	-5.30419922	+16.34765625	-52.77832031	-64.88525391	+2240
+1457971482.93429990	+15.41162109	+1.81494141	-2.51806641	+62.77587891	-63.65478516	-107.11669922	+3464	+14.85791016	+4.68896484	-2.92236328	-16.63330078	-80.24414063	+20.10498047	+3804	+14.13281250	+1.21289063	-5.29101563	+16.36962891	-52.82226563	-64.84130859	+2236
+1457971482.93849990	+15.41601563	+1.83251953	-2.50048828	+62.88574219	-63.72070313	-107.13867188	+3472	+14.85791016	+4.70654297	-2.90039063	-16.91894531	-80.28808594	+20.45654297	+3816	+14.13281250	+1.23046875	-5.27343750	+16.41357422	-52.86621094	-64.81933594	+2236
+1457971482.94269990	+15.41601563	+1.85009766	-2.47851563	+63.03955078	-63.78662109	-107.22656250	+3480	+14.85791016	+4.72851563	-2.86962891	-17.29248047	-80.35400391	+20.89599609	+3828	+14.13720703	+1.24804688	-5.25585938	+16.47949219	-52.91015625	-64.81933594	+2236
+1457971482.94680000	+15.42041016	+1.86767578	-2.45654297	+63.19335938	-63.87451172	-107.31445313	+3488	+14.85791016	+4.74609375	-2.84326172	-17.75390625	-80.41992188	+21.42333984	+3840	+14.14160156	+1.26562500	-5.23828125	+16.54541016	-52.95410156	-64.81933594	+2236
+1457971482.95520000	+15.42480469	+1.90722656	-2.39941406	+63.56689453	-64.05029297	-107.55615234	+3504	+14.86230469	+4.78125000	-2.78613281	-18.76464844	-80.52978516	+22.56591797	+3860	+14.14599609	+1.29638672	-5.19873047	+16.65527344	-53.08593750	-64.84130859	+2244
+1457971482.95930000	+15.42919922	+1.92919922	-2.37304688	+63.78662109	-64.16015625	-107.70996094	+3512	+14.86669922	+4.79882813	-2.75537109	-19.29199219	-80.57373047	+23.15917969	+3868	+14.15039063	+1.30957031	-5.18115234	+16.69921875	-53.15185547	-64.84130859	+2248
+1457971482.96350000	+15.43359375	+1.95117188	-2.34228516	+64.02832031	-64.24804688	-107.86376953	+3520	+14.86669922	+4.82080078	-2.72900391	-19.79736328	-80.61767578	+23.73046875	+3876	+14.15478516	+1.32275391	-5.15917969	+16.74316406	-53.19580078	-64.84130859	+2256
+1457971482.96760010	+15.43798828	+1.97314453	-2.31591797	+64.22607422	-64.31396484	-107.97363281	+3532	+14.86669922	+4.83837891	-2.70263672	-20.23681641	-80.63964844	+24.25781250	+3884	+14.15478516	+1.34033203	-5.14160156	+16.80908203	-53.23974609	-64.84130859	+2264
+1457971482.97180010	+15.44238281	+1.99072266	-2.29394531	+64.37988281	-64.37988281	-108.06152344	+3536	+14.87109375	+4.85595703	-2.68066406	-20.65429688	-80.63964844	+24.74121094	+3892	+14.15917969	+1.35351563	-5.12402344	+16.83105469	-53.26171875	-64.81933594	+2272
+1457971482.97600010	+15.44238281	+2.00390625	-2.27197266	+64.46777344	-64.42382813	-108.10546875	+3544	+14.87109375	+4.87353516	-2.66308594	-21.02783203	-80.63964844	+25.18066406	+3900	+14.15917969	+1.36669922	-5.10644531	+16.85302734	-53.28369141	-64.77539063	+2284
+1457971482.98009990	+15.44677734	+2.02148438	-2.25439453	+64.51171875	-64.44580078	-108.08349609	+3552	+14.87548828	+4.88671875	-2.64550781	-21.37939453	-80.61767578	+25.59814453	+3904	+14.15917969	+1.37988281	-5.09326172	+16.85302734	-53.28369141	-64.70947266	+2292
+1457971482.98429990	+15.44677734	+2.03466797	-2.24121094	+64.51171875	-64.46777344	-108.01757813	+3556	+14.87548828	+4.89550781	-2.62792969	-21.68701172	-80.57373047	+25.94970703	+3908	+14.15917969	+1.39306641	-5.08007813	+16.80908203	-53.23974609	-64.62158203	+2304
+1457971482.98850010	+15.44677734	+2.04345703	-2.23242188	+64.44580078	-64.46777344	-107.88574219	+3560	+14.87548828	+4.90429688	-2.61914063	-21.90673828	-80.50781250	+26.19140625	+3912	+14.15917969	+1.40185547	-5.07128906	+16.74316406	-53.21777344	-64.53369141	+2312
+1457971482.99260000	+15.45117188	+2.05224609	-2.22802734	+64.29199219	-64.44580078	-107.66601563	+3564	+14.87988281	+4.90869141	-2.61474609	-21.97265625	-80.41992188	+26.25732422	+3912	+14.15917969	+1.41064453	-5.06250000	+16.67724609	-53.15185547	-64.37988281	+2320
+1457971482.99679990	+15.45117188	+2.05664063	-2.23242188	+64.07226563	-64.40185547	-107.40234375	+3564	+14.87988281	+4.91308594	-2.61474609	-21.95068359	-80.31005859	+26.23535156	+3912	+14.15917969	+1.41943359	-5.05810547	+16.56738281	-53.06396484	-64.24804688	+2324
+1457971483.00099990	+15.45556641	+2.06103516	-2.23681641	+63.80859375	-64.33593750	-107.07275391	+3568	+14.87988281	+4.91308594	-2.61474609	-21.88476563	-80.20019531	+26.14746094	+3916	+14.15478516	+1.42822266	-5.05810547	+16.47949219	-52.97607422	-64.09423828	+2328
+1457971483.00930000	+15.45117188	+2.06103516	-2.25878906	+63.17138672	-64.16015625	-106.32568359	+3572	+14.87548828	+4.91308594	-2.62353516	-21.55517578	-79.93652344	+25.79589844	+3920	+14.15039063	+1.44140625	-5.05371094	+16.28173828	-52.73437500	-63.74267578	+2332
+1457971483.01350000	+15.45117188	+2.06103516	-2.27636719	+62.77587891	-64.05029297	-105.88623047	+3580	+14.87548828	+4.90869141	-2.62792969	-21.33544922	-79.80468750	+25.53222656	+3920	+14.14599609	+1.45019531	-5.05810547	+16.14990234	-52.60253906	-63.56689453	+2332
+1457971483.01760010	+15.45117188	+2.05664063	-2.29394531	+62.35839844	-63.94042969	-105.40283203	+3584	+14.87548828	+4.90429688	-2.63671875	-21.04980469	-79.65087891	+25.22460938	+3928	+14.14160156	+1.45458984	-5.06250000	+16.01806641	-52.47070313	-63.36914063	+2332
+1457971483.02180000	+15.45556641	+2.05664063	-2.31152344	+61.96289063	-63.85253906	-104.94140625	+3588	+14.87548828	+4.89990234	-2.64990234	-20.74218750	-79.47509766	+24.87304688	+3932	+14.13720703	+1.45898438	-5.06250000	+15.90820313	-52.33886719	-63.21533203	+2328
+1457971483.02600000	+15.45556641	+2.05664063	-2.32470703	+61.61132813	-63.74267578	-104.52392578	+3592	+14.87109375	+4.89550781	-2.65869141	-20.43457031	-79.32128906	+24.49951172	+3940	+14.13720703	+1.46337891	-5.06689453	+15.82031250	-52.20703125	-63.06152344	+2320
+1457971483.03010010	+15.45556641	+2.05664063	-2.34228516	+61.25976563	-63.65478516	-104.12841797	+3596	+14.87109375	+4.89111328	-2.67187500	-20.06103516	-79.16748047	+24.10400391	+3944	+14.13281250	+1.46777344	-5.07128906	+15.73242188	-52.09716797	-62.92968750	+2316
+1457971483.03430010	+15.45556641	+2.05664063	-2.35546875	+60.93017578	-63.54492188	-103.75488281	+3600	+14.87109375	+4.89111328	-2.68066406	-19.68750000	-79.01367188	+23.70849609	+3948	+14.13281250	+1.47656250	-5.07128906	+15.66650391	-51.98730469	-62.81982422	+2308
+1457971483.03850010	+15.45556641	+2.05664063	-2.36865234	+60.66650391	-63.45703125	-103.42529297	+3604	+14.87109375	+4.89111328	-2.68945313	-19.35791016	-78.85986328	+23.35693359	+3956	+14.13281250	+1.48535156	-5.07568359	+15.62255859	-51.87744141	-62.70996094	+2300
+1457971483.04259990	+15.45996094	+2.06103516	-2.37304688	+60.46875000	-63.41308594	-103.20556641	+3604	+14.86669922	+4.89111328	-2.69384766	-19.05029297	-78.72802734	+23.04931641	+3960	+14.12841797	+1.48974609	-5.07568359	+15.60058594	-51.78955078	-62.64404297	+2288
+1457971483.04679990	+15.45996094	+2.06542969	-2.37304688	+60.35888672	-63.36914063	-103.05175781	+3608	+14.86669922	+4.89550781	-2.69824219	-18.78662109	-78.61816406	+22.80761719	+3964	+14.12841797	+1.49414063	-5.07568359	+15.57861328	-51.72363281	-62.60009766	+2280
+1457971483.05090000	+15.46435547	+2.07421875	-2.37304688	+60.29296875	-63.36914063	-102.91992188	+3612	+14.86669922	+4.89990234	-2.69824219	-18.58886719	-78.53027344	+22.60986328	+3968	+14.12402344	+1.50292969	-5.07568359	+15.57861328	-51.65771484	-62.55615234	+2272
+1457971483.05510000	+15.46435547	+2.07861328	-2.36865234	+60.29296875	-63.36914063	-102.87597656	+3616	+14.87109375	+4.90869141	-2.69384766	-18.43505859	-78.44238281	+22.47802734	+3976	+14.12402344	+1.50732422	-5.07568359	+15.57861328	-51.63574219	-62.53417969	+2268
+1457971483.06340000	+15.47314453	+2.10058594	-2.34667969	+60.44677734	-63.43505859	-102.96386719	+3624	+14.87548828	+4.93066406	-2.68066406	-18.19335938	-78.31054688	+22.34619141	+3988	+14.12841797	+1.51611328	-5.07128906	+15.62255859	-51.61376953	-62.55615234	+2256
+1457971483.06760000	+15.47314453	+2.10937500	-2.33349609	+60.55664063	-63.45703125	-103.05175781	+3632	+14.87988281	+4.94384766	-2.67187500	-18.12744141	-78.26660156	+22.34619141	+3996	+14.12841797	+1.52050781	-5.06689453	+15.66650391	-51.59179688	-62.57812500	+2252
+1457971483.07180000	+15.47753906	+2.11816406	-2.32031250	+60.71044922	-63.52294922	-103.16162109	+3636	+14.87988281	+4.95703125	-2.65869141	-18.08349609	-78.22265625	+22.39013672	+4004	+14.13281250	+1.52490234	-5.06250000	+15.71044922	-51.59179688	-62.62207031	+2252
+1457971483.07590010	+15.48193359	+2.12695313	-2.30712891	+60.86425781	-63.56689453	-103.29345703	+3644	+14.88427734	+4.97460938	-2.64550781	-18.06152344	-78.17871094	+22.45605469	+4008	+14.13281250	+1.52929688	-5.06250000	+15.75439453	-51.56982422	-62.64404297	+2252
+1457971483.08010010	+15.48193359	+2.13574219	-2.29394531	+60.99609375	-63.61083984	-103.40332031	+3648	+14.88867188	+4.98779297	-2.62792969	-18.06152344	-78.15673828	+22.56591797	+4016	+14.13281250	+1.53369141	-5.05810547	+15.77636719	-51.56982422	-62.68798828	+2252
+1457971483.08430000	+15.48632813	+2.14453125	-2.28076172	+61.14990234	-63.67675781	-103.53515625	+3652	+14.89306641	+5.00537109	-2.61474609	-18.08349609	-78.13476563	+22.67578125	+4020	+14.13720703	+1.53808594	-5.05810547	+15.82031250	-51.59179688	-62.70996094	+2256
+1457971483.08839990	+15.48632813	+2.15332031	-2.26757813	+61.32568359	-63.74267578	-103.66699219	+3656	+14.89746094	+5.01855469	-2.59716797	-18.08349609	-78.09082031	+22.74169922	+4028	+14.13720703	+1.53808594	-5.05371094	+15.84228516	-51.59179688	-62.75390625	+2260
+1457971483.09260010	+15.49072266	+2.16210938	-2.25439453	+61.45751953	-63.78662109	-103.77685547	+3660	+14.90185547	+5.03173828	-2.58398438	-18.01757813	-78.06884766	+22.76367188	+4032	+14.14160156	+1.54248047	-5.04931641	+15.86425781	-51.61376953	-62.77587891	+2264
+1457971483.09680010	+15.49072266	+2.16650391	-2.24560547	+61.58935547	-63.83056641	-103.88671875	+3664	+14.90625000	+5.04052734	-2.57519531	-17.92968750	-78.02490234	+22.76367188	+4032	+14.14160156	+1.54248047	-5.04931641	+15.88623047	-51.61376953	-62.79785156	+2272
+1457971483.10089990	+15.49511719	+2.17529297	-2.23681641	+61.69921875	-63.87451172	-103.99658203	+3668	+14.91064453	+5.04931641	-2.56640625	-17.79785156	-77.98095703	+22.67578125	+4032	+14.14599609	+1.54687500	-5.04931641	+15.88623047	-51.63574219	-62.84179688	+2276
+1457971483.10509990	+15.49511719	+2.17968750	-2.22802734	+61.78710938	-63.89648438	-104.06250000	+3672	+14.91503906	+5.05810547	-2.55761719	-17.62207031	-77.93701172	+22.56591797	+4032	+14.14599609	+1.54687500	-5.04492188	+15.88623047	-51.63574219	-62.84179688	+2284
+1457971483.11340000	+15.49511719	+2.18408203	-2.22363281	+61.89697266	-63.96240234	-104.12841797	+3672	+14.91943359	+5.06250000	-2.55322266	-17.13867188	-77.80517578	+22.19238281	+4028	+14.15039063	+1.55126953	-5.04931641	+15.88623047	-51.61376953	-62.84179688	+2296
+1457971483.11760000	+15.49511719	+2.18847656	-2.21923828	+61.91894531	-63.96240234	-104.15039063	+3672	+14.92382813	+5.05810547	-2.55322266	-16.85302734	-77.73925781	+21.92871094	+4028	+14.15039063	+1.55126953	-5.04931641	+15.86425781	-51.61376953	-62.84179688	+2304
+1457971483.12170000	+15.49511719	+2.18847656	-2.21923828	+61.91894531	-63.98437500	-104.15039063	+3672	+14.92382813	+5.05371094	-2.55761719	-16.54541016	-77.65136719	+21.62109375	+4024	+14.15039063	+1.55126953	-5.04931641	+15.84228516	-51.61376953	-62.81982422	+2308
+1457971483.12590000	+15.49511719	+2.18847656	-2.21923828	+61.94091797	-64.00634766	-104.17236328	+3672	+14.92382813	+5.04931641	-2.56201172	-16.14990234	-77.56347656	+21.24755859	+4024	+14.15478516	+1.55126953	-5.05371094	+15.82031250	-51.61376953	-62.79785156	+2316
+1457971483.13010000	+15.49511719	+2.18847656	-2.21923828	+61.91894531	-64.00634766	-104.15039063	+3672	+14.92822266	+5.04052734	-2.57080078	-15.77636719	-77.47558594	+20.85205078	+4028	+14.15478516	+1.55126953	-5.05371094	+15.79833984	-51.61376953	-62.77587891	+2320
+1457971483.13420010	+15.49511719	+2.18847656	-2.22363281	+61.91894531	-64.00634766	-104.12841797	+3672	+14.92822266	+5.03173828	-2.58398438	-15.35888672	-77.38769531	+20.43457031	+4028	+14.15478516	+1.55566406	-5.05810547	+15.77636719	-51.61376953	-62.75390625	+2324
+1457971483.13840010	+15.49511719	+2.18847656	-2.22363281	+61.89697266	-64.00634766	-104.10644531	+3672	+14.92382813	+5.02734375	-2.59277344	-14.96337891	-77.29980469	+20.01708984	+4028	+14.15478516	+1.55566406	-5.05810547	+15.75439453	-51.59179688	-62.70996094	+2328
+1457971483.14260010	+15.49511719	+2.18847656	-2.22802734	+61.87500000	-64.00634766	-104.10644531	+3672	+14.92382813	+5.01855469	-2.60156250	-14.56787109	-77.18994141	+19.64355469	+4032	+14.15478516	+1.55566406	-5.06250000	+15.73242188	-51.59179688	-62.68798828	+2332
+1457971483.14669990	+15.49511719	+2.18408203	-2.22802734	+61.85302734	-64.00634766	-104.08447266	+3672	+14.92382813	+5.00976563	-2.61035156	-14.21630859	-77.10205078	+19.27001953	+4036	+14.15478516	+1.56005859	-5.06250000	+15.68847656	-51.59179688	-62.66601563	+2332
+1457971483.15089990	+15.49511719	+2.18408203	-2.22802734	+61.83105469	-64.00634766	-104.04052734	+3672	+14.91943359	+5.00097656	-2.61914063	-13.84277344	-77.01416016	+18.91845703	+4036	+14.15478516	+1.56005859	-5.06689453	+15.66650391	-51.59179688	-62.62207031	+2336
+1457971483.15510010	+15.49511719	+2.18408203	-2.23242188	+61.80908203	-64.00634766	-104.01855469	+3672	+14.91943359	+4.99218750	-2.62792969	-13.49121094	-76.92626953	+18.56689453	+4040	+14.15478516	+1.56005859	-5.06689453	+15.64453125	-51.59179688	-62.57812500	+2336
+1457971483.16339990	+15.49511719	+2.18408203	-2.23681641	+61.74316406	-64.00634766	-103.95263672	+3672	+14.91503906	+4.98339844	-2.64111328	-12.83203125	-76.75048828	+17.97363281	+4048	+14.15478516	+1.56445313	-5.07128906	+15.57861328	-51.59179688	-62.51220703	+2336
+1457971483.16759990	+15.49072266	+2.18408203	-2.24560547	+61.69921875	-63.98437500	-103.88671875	+3672	+14.91503906	+4.98339844	-2.64550781	-12.54638672	-76.68457031	+17.73193359	+4052	+14.15478516	+1.56884766	-5.07568359	+15.55664063	-51.59179688	-62.46826172	+2336
+1457971483.17170000	+15.49072266	+2.18408203	-2.25000000	+61.65527344	-63.98437500	-103.84277344	+3672	+14.91503906	+4.98339844	-2.64550781	-12.28271484	-76.59667969	+17.55615234	+4052	+14.15478516	+1.57324219	-5.07568359	+15.51269531	-51.59179688	-62.44628906	+2332
+1457971483.17590000	+15.49072266	+2.17968750	-2.25439453	+61.61132813	-63.98437500	-103.79882813	+3672	+14.91503906	+4.98779297	-2.64111328	-12.06298828	-76.55273438	+17.42431641	+4056	+14.15478516	+1.57763672	-5.08007813	+15.49072266	-51.61376953	-62.42431641	+2328
+1457971483.18010000	+15.49072266	+2.18408203	-2.25878906	+61.58935547	-64.00634766	-103.73291016	+3668	+14.91503906	+4.99218750	-2.63671875	-11.84326172	-76.48681641	+17.31445313	+4060	+14.15478516	+1.58203125	-5.08007813	+15.49072266	-51.63574219	-62.40234375	+2328
+1457971483.18420000	+15.48632813	+2.18408203	-2.25878906	+61.56738281	-64.00634766	-103.71093750	+3668	+14.91503906	+4.99658203	-2.62792969	-11.64550781	-76.44287109	+17.27050781	+4064	+14.15478516	+1.58642578	-5.08007813	+15.49072266	-51.65771484	-62.40234375	+2324
+1457971483.18840000	+15.48632813	+2.18408203	-2.25878906	+61.58935547	-64.02832031	-103.68896484	+3668	+14.91943359	+5.00537109	-2.61914063	-11.46972656	-76.39892578	+17.24853516	+4068	+14.15478516	+1.58642578	-5.08007813	+15.49072266	-51.67968750	-62.42431641	+2324
+1457971483.19260000	+15.48632813	+2.18847656	-2.25878906	+61.61132813	-64.05029297	-103.68896484	+3668	+14.92382813	+5.01416016	-2.60595703	-11.27197266	-76.37695313	+17.22656250	+4072	+14.15917969	+1.59082031	-5.07568359	+15.51269531	-51.72363281	-62.44628906	+2320
+1457971483.20090010	+15.48632813	+2.19287109	-2.25439453	+61.72119141	-64.13818359	-103.71093750	+3668	+14.93261719	+5.04052734	-2.57958984	-10.87646484	-76.33300781	+17.24853516	+4076	+14.16357422	+1.59521484	-5.06689453	+15.55664063	-51.81152344	-62.55615234	+2320
+1457971483.20499990	+15.48632813	+2.19726563	-2.25000000	+61.80908203	-64.18212891	-103.75488281	+3668	+14.93261719	+5.05371094	-2.56201172	-10.56884766	-76.28906250	+17.20458984	+4080	+14.16796875	+1.59521484	-5.06689453	+15.60058594	-51.85546875	-62.62207031	+2324
+1457971483.20919990	+15.49072266	+2.20166016	-2.24560547	+61.89697266	-64.22607422	-103.79882813	+3668	+14.93701172	+5.06689453	-2.54882813	-10.23925781	-76.26708984	+17.11669922	+4084	+14.17236328	+1.59960938	-5.06250000	+15.64453125	-51.89941406	-62.68798828	+2324
+1457971483.21339990	+15.49072266	+2.20166016	-2.23681641	+61.96289063	-64.27001953	-103.82080078	+3668	+14.93701172	+5.07568359	-2.53564453	-9.84375000	-76.22314453	+16.94091797	+4080	+14.17236328	+1.59960938	-5.05810547	+15.66650391	-51.94335938	-62.73193359	+2328
+1457971483.21750000	+15.49072266	+2.20605469	-2.22802734	+62.07275391	-64.33593750	-103.86474609	+3672	+14.94140625	+5.08447266	-2.52685547	-9.25048828	-76.15722656	+16.61132813	+4080	+14.17675781	+1.59960938	-5.05371094	+15.68847656	-51.96533203	-62.79785156	+2332
+1457971483.22170000	+15.49072266	+2.21044922	-2.21923828	+62.16064453	-64.42382813	-103.88671875	+3672	+14.94140625	+5.08886719	-2.51806641	-8.63525391	-76.11328125	+16.23779297	+4080	+14.17675781	+1.59960938	-5.04931641	+15.73242188	-52.00927734	-62.84179688	+2336
+1457971483.22589990	+15.49072266	+2.21044922	-2.21484375	+62.22656250	-64.48974609	-103.88671875	+3672	+14.94580078	+5.09326172	-2.50927734	-7.95410156	-76.06933594	+15.77636719	+4076	+14.18115234	+1.59521484	-5.04492188	+15.73242188	-52.05322266	-62.90771484	+2344
+1457971483.23000000	+15.49072266	+2.21484375	-2.20605469	+62.29248047	-64.59960938	-103.84277344	+3676	+14.94140625	+5.09765625	-2.50927734	-6.96533203	-75.98144531	+15.02929688	+4072	+14.18115234	+1.59521484	-5.04492188	+15.75439453	-52.07519531	-62.92968750	+2348
+1457971483.23420000	+15.49072266	+2.21484375	-2.19726563	+62.27050781	-64.68750000	-103.75488281	+3676	+14.93701172	+5.10205078	-2.51367188	-5.93261719	-75.87158203	+14.23828125	+4072	+14.18554688	+1.59521484	-5.04052734	+15.75439453	-52.09716797	-62.95166016	+2352
+1457971483.23840000	+15.49072266	+2.21484375	-2.19726563	+62.20458984	-64.77539063	-103.60107422	+3676	+14.92822266	+5.10644531	-2.52246094	-4.72412109	-75.76171875	+13.27148438	+4068	+14.18554688	+1.59521484	-5.04052734	+15.73242188	-52.11914063	-62.95166016	+2356
+1457971483.24670000	+15.48632813	+2.20166016	-2.20166016	+61.67724609	-64.99511719	-102.83203125	+3676	+14.91064453	+5.10205078	-2.54882813	-1.77978516	-75.43212891	+10.74462891	+4068	+14.18554688	+1.59521484	-5.04492188	+15.66650391	-52.11914063	-62.90771484	+2368
+1457971483.25090000	+15.48193359	+2.19287109	-2.21044922	+61.28173828	-65.08300781	-102.37060547	+3676	+14.90625000	+5.09765625	-2.56201172	-0.24169922	-75.27832031	+9.38232422	+4068	+14.18554688	+1.59082031	-5.04931641	+15.62255859	-52.11914063	-62.86376953	+2368
+1457971483.25500010	+15.47753906	+2.17968750	-2.22802734	+60.62255859	-65.17089844	-101.62353516	+3680	+14.89306641	+5.09326172	-2.58398438	+1.58203125	-75.03662109	+7.73437500	+4072	+14.18115234	+1.59082031	-5.04931641	+15.60058594	-52.09716797	-62.81982422	+2372
+1457971483.25920010	+15.47753906	+2.16650391	-2.25000000	+59.87548828	-65.23681641	-100.85449219	+3684	+14.88427734	+5.09765625	-2.60595703	+3.40576172	-74.81689453	+6.10839844	+4076	+14.18115234	+1.59082031	-5.05371094	+15.55664063	-52.09716797	-62.77587891	+2376
+1457971483.26340010	+15.47314453	+2.14892578	-2.26757813	+59.15039063	-65.32470703	-100.08544922	+3688	+14.87548828	+5.10644531	-2.61914063	+5.31738281	-74.66308594	+4.41650391	+4076	+14.18115234	+1.59082031	-5.05371094	+15.49072266	-52.07519531	-62.70996094	+2376
+1457971483.26749990	+15.47314453	+2.12695313	-2.28955078	+58.16162109	-65.36865234	-99.11865234	+3692	+14.86230469	+5.10644531	-2.63671875	+7.53662109	-74.37744141	+2.37304688	+4080	+14.18115234	+1.59082031	-5.05810547	+15.44677734	-52.07519531	-62.66601563	+2376
+1457971483.27169990	+15.47314453	+2.10937500	-2.31152344	+57.12890625	-65.41259766	-98.10791016	+3696	+14.85351563	+5.11083984	-2.65869141	+9.62402344	-74.09179688	+0.48339844	+4084	+14.17675781	+1.59082031	-5.06250000	+15.40283203	-52.05322266	-62.60009766	+2380
+1457971483.27589990	+15.47314453	+2.09619141	-2.32910156	+56.11816406	-65.50048828	-97.09716797	+3696	+14.84472656	+5.11962891	-2.66748047	+11.75537109	-73.85009766	-1.45019531	+4088	+14.17675781	+1.59082031	-5.06689453	+15.33691406	-52.03125000	-62.53417969	+2376
+1457971483.28000000	+15.47314453	+2.07421875	-2.35107422	+54.84375000	-65.56640625	-95.91064453	+3696	+14.83593750	+5.11962891	-2.68066406	+14.10644531	-73.54248047	-3.62548828	+4088	+14.17236328	+1.58642578	-5.07128906	+15.24902344	-52.00927734	-62.42431641	+2376
+1457971483.28420000	+15.47314453	+2.05224609	-2.36865234	+53.54736328	-65.63232422	-94.70214844	+3696	+14.82714844	+5.13281250	-2.69384766	+16.23779297	-73.25683594	-5.58105469	+4092	+14.17236328	+1.58642578	-5.07568359	+15.16113281	-51.98730469	-62.33642578	+2376
+1457971483.29250000	+15.48193359	+2.01269531	-2.38183594	+50.75683594	-65.85205078	-92.13134766	+3688	+14.81396484	+5.15039063	-2.69824219	+20.39062500	-72.72949219	-9.42626953	+4092	+14.16357422	+1.58203125	-5.08886719	+14.91943359	-51.92138672	-62.00683594	+2372
+1457971483.29670000	+15.49072266	+1.99511719	-2.39062500	+49.26269531	-65.93994141	-90.74707031	+3684	+14.80517578	+5.16796875	-2.69824219	+22.47802734	-72.42187500	-11.29394531	+4092	+14.15917969	+1.57763672	-5.09765625	+14.74365234	-51.89941406	-61.83105469	+2368
+1457971483.30080010	+15.49511719	+1.98193359	-2.39062500	+47.85644531	-66.07177734	-89.47265625	+3680	+14.79638672	+5.18554688	-2.69384766	+24.54345703	-72.13623047	-13.16162109	+4092	+14.15478516	+1.57324219	-5.10644531	+14.61181641	-51.87744141	-61.65527344	+2364
+1457971483.30500010	+15.50390625	+1.95996094	-2.38623047	+46.09863281	-66.18164063	-87.86865234	+3672	+14.79199219	+5.20312500	-2.68066406	+26.52099609	-71.89453125	-14.98535156	+4092	+14.14599609	+1.56884766	-5.11523438	+14.39208984	-51.83349609	-61.39160156	+2360
+1457971483.30920000	+15.50830078	+1.94677734	-2.38183594	+44.56054688	-66.26953125	-86.44042969	+3668	+14.78320313	+5.22070313	-2.67187500	+28.36669922	-71.63085938	-16.65527344	+4092	+14.14160156	+1.56005859	-5.12402344	+14.21630859	-51.81152344	-61.17187500	+2356
+1457971483.31329990	+15.51269531	+1.93798828	-2.38183594	+43.04443359	-66.35742188	-85.01220703	+3660	+14.77880859	+5.23388672	-2.66748047	+29.99267578	-71.27929688	-18.10546875	+4088	+14.13720703	+1.55566406	-5.13281250	+14.04052734	-51.78955078	-60.99609375	+2352
+1457971483.31750010	+15.51708984	+1.92480469	-2.37304688	+41.39648438	-66.44531250	-83.49609375	+3652	+14.77001953	+5.24707031	-2.65869141	+31.55273438	-71.03759766	-19.53369141	+4088	+14.12841797	+1.54687500	-5.13720703	+13.86474609	-51.76757813	-60.77636719	+2352
+1457971483.32170010	+15.52148438	+1.91162109	-2.36865234	+39.99023438	-66.53320313	-82.17773438	+3648	+14.76123047	+5.26025391	-2.64990234	+33.06884766	-70.77392578	-20.89599609	+4088	+14.12402344	+1.53808594	-5.14160156	+13.73291016	-51.76757813	-60.62255859	+2348
+1457971483.32579990	+15.52148438	+1.90283203	-2.36425781	+38.58398438	-66.53320313	-80.88134766	+3640	+14.75244141	+5.27343750	-2.65429688	+34.34326172	-70.44433594	-22.03857422	+4084	+14.11962891	+1.52929688	-5.14599609	+13.62304688	-51.76757813	-60.49072266	+2348
+1457971483.32999990	+15.52587891	+1.89404297	-2.36425781	+37.24365234	-66.57714844	-79.60693359	+3632	+14.74365234	+5.29101563	-2.64990234	+35.61767578	-70.22460938	-23.15917969	+4080	+14.11523438	+1.52050781	-5.14599609	+13.51318359	-51.76757813	-60.38085938	+2352
+1457971483.33830000	+15.52148438	+1.87207031	-2.37304688	+34.76074219	-66.44531250	-77.23388672	+3616	+14.72167969	+5.30859375	-2.66308594	+37.57324219	-69.58740234	-24.82910156	+4076	+14.10205078	+1.50732422	-5.15917969	+13.33740234	-51.72363281	-60.16113281	+2356
+1457971483.34250000	+15.51708984	+1.86767578	-2.38623047	+33.64013672	-66.37939453	-76.13525391	+3608	+14.71289063	+5.31298828	-2.67187500	+38.43017578	-69.36767578	-25.57617188	+4072	+14.09326172	+1.49414063	-5.17236328	+13.27148438	-51.67968750	-60.05126953	+2364
+1457971483.34670000	+15.50830078	+1.85009766	-2.39062500	+32.62939453	-66.31347656	-75.16845703	+3604	+14.69970703	+5.31298828	-2.67626953	+39.15527344	-69.14794922	-26.19140625	+4068	+14.08007813	+1.48535156	-5.18115234	+13.18359375	-51.61376953	-59.94140625	+2368
+1457971483.35080000	+15.50390625	+1.83691406	-2.41699219	+31.61865234	-66.11572266	-74.20166016	+3600	+14.68652344	+5.31298828	-2.71142578	+39.52880859	-68.77441406	-26.49902344	+4068	+14.07128906	+1.47656250	-5.19433594	+13.09570313	-51.54785156	-59.83154297	+2376
+1457971483.35500000	+15.49951172	+1.82812500	-2.44335938	+30.71777344	-65.96191406	-73.30078125	+3600	+14.67333984	+5.31298828	-2.74218750	+39.94628906	-68.51074219	-26.82861328	+4068	+14.05810547	+1.46337891	-5.21191406	+13.00781250	-51.43798828	-59.69970703	+2384
+1457971483.35910010	+15.49072266	+1.80615234	-2.46533203	+29.90478516	-65.78613281	-72.55371094	+3596	+14.66015625	+5.30419922	-2.76855469	+40.34179688	-68.24707031	-27.15820313	+4068	+14.04492188	+1.45458984	-5.22949219	+12.91992188	-51.35009766	-59.58984375	+2392
+1457971483.36330010	+15.48632813	+1.78857422	-2.50488281	+29.17968750	-65.50048828	-71.87255859	+3592	+14.65136719	+5.29541016	-2.81250000	+40.53955078	-67.89550781	-27.33398438	+4072	+14.03173828	+1.44140625	-5.25146484	+12.83203125	-51.21826172	-59.47998047	+2396
+1457971483.36750010	+15.47753906	+1.77978516	-2.54003906	+28.63037109	-65.28076172	-71.32324219	+3588	+14.63818359	+5.29101563	-2.84765625	+40.73730469	-67.65380859	-27.46582031	+4068	+14.01416016	+1.42382813	-5.28222656	+12.74414063	-51.04248047	-59.34814453	+2404
+1457971483.37159990	+15.46875000	+1.76220703	-2.57519531	+28.03710938	-64.99511719	-70.75195313	+3588	+14.62500000	+5.27783203	-2.88720703	+40.89111328	-67.36816406	-27.55371094	+4068	+13.99658203	+1.41064453	-5.31298828	+12.67822266	-50.86669922	-59.23828125	+2408
+1457971483.38000010	+15.44677734	+1.72705078	-2.66748047	+27.00439453	-64.37988281	-69.71923828	+3584	+14.59423828	+5.25146484	-2.98388672	+40.93505859	-66.77490234	-27.53173828	+4072	+13.95703125	+1.37988281	-5.38330078	+12.54638672	-50.40527344	-58.99658203	+2408
+1457971483.38410000	+15.43798828	+1.70507813	-2.71142578	+26.54296875	-64.07226563	-69.27978516	+3580	+14.58105469	+5.23828125	-3.03222656	+40.95703125	-66.48925781	-27.53173828	+4076	+13.93505859	+1.36230469	-5.41406250	+12.48046875	-50.18554688	-58.93066406	+2408
+1457971483.38829990	+15.43359375	+1.68310547	-2.75976563	+26.08154297	-63.72070313	-68.88427734	+3580	+14.56787109	+5.22070313	-3.08496094	+40.95703125	-66.15966797	-27.50976563	+4076	+13.91308594	+1.34472656	-5.44921875	+12.45849609	-49.96582031	-58.88671875	+2404
+1457971483.39249990	+15.42480469	+1.66552734	-2.80371094	+25.72998047	-63.43505859	-68.53271484	+3572	+14.55908203	+5.20751953	-3.13330078	+40.91308594	-65.89599609	-27.44384766	+4076	+13.89550781	+1.32275391	-5.48876953	+12.41455078	-49.72412109	-58.84277344	+2400
+1457971483.39660000	+15.42041016	+1.64794922	-2.85205078	+25.35644531	-63.08349609	-68.20312500	+3568	+14.54589844	+5.18994141	-3.18603516	+40.86914063	-65.58837891	-27.37792969	+4076	+13.87353516	+1.30078125	-5.52392578	+12.39257813	-49.48242188	-58.84277344	+2392
+1457971483.40080000	+15.41162109	+1.63037109	-2.90039063	+25.02685547	-62.73193359	-67.87353516	+3564	+14.53271484	+5.17675781	-3.23876953	+40.82519531	-65.25878906	-27.31201172	+4076	+13.85595703	+1.27880859	-5.56347656	+12.41455078	-49.21875000	-58.86474609	+2380
+1457971483.40500000	+15.40722656	+1.61279297	-2.94433594	+24.74121094	-62.40234375	-67.58789063	+3556	+14.51953125	+5.15917969	-3.29150391	+40.78125000	-64.95117188	-27.22412109	+4072	+13.82958984	+1.25683594	-5.60742188	+12.45849609	-48.91113281	-58.90869141	+2372
+1457971483.40910010	+15.39843750	+1.59521484	-2.99267578	+24.43359375	-62.05078125	-67.30224609	+3548	+14.50634766	+5.14599609	-3.34423828	+40.71533203	-64.64355469	-27.13623047	+4072	+13.80761719	+1.23046875	-5.64697266	+12.50244141	-48.60351563	-58.97460938	+2360
+1457971483.41330000	+15.39404297	+1.57763672	-3.04101563	+24.14794922	-61.67724609	-67.01660156	+3540	+14.48876953	+5.12841797	-3.40136719	+40.64941406	-64.31396484	-27.00439453	+4068	+13.78564453	+1.20849609	-5.68652344	+12.56835938	-48.29589844	-59.04052734	+2348
+1457971483.41750000	+15.38525391	+1.56005859	-3.08496094	+23.88427734	-61.30371094	-66.73095703	+3532	+14.47998047	+5.11523438	-3.45410156	+40.53955078	-64.00634766	-26.87255859	+4064	+13.76367188	+1.18212891	-5.72607422	+12.61230469	-47.98828125	-59.15039063	+2340
+1457971483.42580010	+15.38085938	+1.52490234	-3.17724609	+23.42285156	-60.57861328	-66.29150391	+3516	+14.45800781	+5.08447266	-3.55957031	+40.31982422	-63.41308594	-26.60888672	+4048	+13.72412109	+1.12060547	-5.80957031	+12.81005859	-47.35107422	-59.45800781	+2324
+1457971483.43000010	+15.37646484	+1.51171875	-3.22119141	+23.24707031	-60.18310547	-66.07177734	+3504	+14.44482422	+5.07128906	-3.61230469	+40.18798828	-63.10546875	-26.43310547	+4040	+13.70654297	+1.09423828	-5.85351563	+12.91992188	-46.97753906	-59.63378906	+2316
+1457971483.43409990	+15.37207031	+1.49853516	-3.26953125	+23.11523438	-59.78759766	-65.89599609	+3496	+14.43603516	+5.05371094	-3.66503906	+40.03417969	-62.79785156	-26.25732422	+4032	+13.68457031	+1.06347656	-5.89746094	+13.02978516	-46.58203125	-59.78759766	+2308
+1457971483.43829990	+15.36767578	+1.48535156	-3.31787109	+22.98339844	-59.34814453	-65.72021484	+3484	+14.42724609	+5.04052734	-3.72216797	+39.85839844	-62.49023438	-26.03759766	+4020	+13.66259766	+1.03710938	-5.94580078	+13.16162109	-46.16455078	-59.96337891	+2304
+1457971483.44240000	+15.36328125	+1.47216797	-3.37060547	+22.87353516	-58.88671875	-65.54443359	+3476	+14.41406250	+5.02734375	-3.77929688	+39.70458984	-62.16064453	-25.81787109	+4012	+13.63183594	+1.00634766	-5.99853516	+13.31542969	-45.68115234	-60.16113281	+2304
+1457971483.45079990	+15.35009766	+1.44140625	-3.48486328	+22.71972656	-57.91992188	-65.30273438	+3460	+14.39648438	+4.98779297	-3.89355469	+39.24316406	-61.50146484	-25.33447266	+3992	+13.57910156	+0.93164063	-6.09960938	+13.55712891	-44.73632813	-60.53466797	+2308
+1457971483.45910000	+15.34130859	+1.41064453	-3.61669922	+22.69775391	-56.82128906	-65.12695313	+3452	+14.37890625	+4.93945313	-4.02978516	+38.69384766	-60.75439453	-24.76318359	+3976	+13.52636719	+0.85693359	-6.21386719	+13.82080078	-43.68164063	-60.93017578	+2316
+1457971483.46330000	+15.33691406	+1.39306641	-3.68701172	+22.74169922	-56.25000000	-65.10498047	+3448	+14.36572266	+4.91748047	-4.10449219	+38.43017578	-60.33691406	-24.47753906	+3968	+13.50000000	+0.81738281	-6.27099609	+13.95263672	-43.15429688	-61.14990234	+2320
+1457971483.46740010	+15.32812500	+1.37109375	-3.77050781	+22.82958984	-55.56884766	-65.08300781	+3444	+14.35253906	+4.89111328	-4.18798828	+38.14453125	-59.85351563	-24.16992188	+3960	+13.46484375	+0.77343750	-6.34570313	+14.12841797	-42.49511719	-61.32568359	+2328
+1457971483.47160010	+15.31494141	+1.34912109	-3.85400391	+22.89550781	-54.90966797	-65.08300781	+3440	+14.33935547	+4.85595703	-4.27148438	+37.83691406	-59.37011719	-23.88427734	+3952	+13.42968750	+0.72949219	-6.41162109	+14.23828125	-41.85791016	-61.50146484	+2332
+1457971483.47580000	+15.30615234	+1.31835938	-3.94189453	+22.96142578	-54.20654297	-65.08300781	+3440	+14.32617188	+4.82080078	-4.36376953	+37.50732422	-58.82080078	-23.57666016	+3948	+13.39453125	+0.68115234	-6.47753906	+14.32617188	-41.24267578	-61.67724609	+2336
+1457971483.47989990	+15.28857422	+1.28320313	-4.05175781	+23.02734375	-53.37158203	-65.10498047	+3444	+14.30859375	+4.77685547	-4.47363281	+37.13378906	-58.20556641	-23.22509766	+3948	+13.35498047	+0.63281250	-6.54785156	+14.41406250	-40.58349609	-61.83105469	+2340
+1457971483.48410010	+15.27539063	+1.24365234	-4.14843750	+23.09326172	-52.64648438	-65.17089844	+3444	+14.29101563	+4.72851563	-4.57470703	+36.78222656	-57.61230469	-22.96142578	+3944	+13.31982422	+0.58007813	-6.61816406	+14.50195313	-39.94628906	-62.02880859	+2340
+1457971483.48830010	+15.26220703	+1.20410156	-4.24951172	+23.18115234	-51.89941406	-65.23681641	+3444	+14.27343750	+4.68017578	-4.68457031	+36.45263672	-56.97509766	-22.71972656	+3940	+13.28466797	+0.52734375	-6.68408203	+14.56787109	-39.33105469	-62.22656250	+2340
+1457971483.49659990	+15.23144531	+1.11181641	-4.47802734	+23.35693359	-50.22949219	-65.41259766	+3440	+14.23388672	+4.56591797	-4.94384766	+35.79345703	-55.43701172	-22.17041016	+3940	+13.20996094	+0.41308594	-6.82910156	+14.67773438	-37.99072266	-62.57812500	+2328
+1457971483.50079990	+15.21386719	+1.06347656	-4.58349609	+23.42285156	-49.43847656	-65.52246094	+3436	+14.20751953	+4.51318359	-5.06250000	+35.50781250	-54.71191406	-21.95068359	+3936	+13.17041016	+0.35156250	-6.89941406	+14.74365234	-37.28759766	-62.77587891	+2320
+1457971483.50490000	+15.19189453	+1.00634766	-4.71093750	+23.48876953	-48.49365234	-65.63232422	+3436	+14.18115234	+4.44726563	-5.19873047	+35.22216797	-53.87695313	-21.73095703	+3932	+13.12646484	+0.29003906	-6.97412109	+14.78759766	-36.56250000	-62.92968750	+2308
+1457971483.50910000	+15.16992188	+0.94921875	-4.82519531	+23.51074219	-47.65869141	-65.72021484	+3428	+14.15478516	+4.38134766	-5.32617188	+34.91455078	-53.08593750	-21.53320313	+3928	+13.08251953	+0.22412109	-7.04882813	+14.80957031	-35.81542969	-63.10546875	+2300
+1457971483.51320000	+15.14794922	+0.89648438	-4.92626953	+23.55468750	-46.86767578	-65.80810547	+3424	+14.13281250	+4.31542969	-5.44921875	+34.65087891	-52.29492188	-21.35742188	+3920	+13.03857422	+0.15820313	-7.11474609	+14.80957031	-35.11230469	-63.28125000	+2288
+1457971483.51740000	+15.12597656	+0.83496094	-5.04492188	+23.57666016	-45.96679688	-65.89599609	+3416	+14.10205078	+4.24072266	-5.58544922	+34.34326172	-51.43798828	-21.18164063	+3916	+12.99462891	+0.08789063	-7.18066406	+14.80957031	-34.38720703	-63.45703125	+2280
+1457971483.52160000	+15.10839844	+0.77783203	-5.15039063	+23.64257813	-45.13183594	-66.00585938	+3404	+14.08007813	+4.17041016	-5.70849609	+34.10156250	-50.66894531	-21.04980469	+3904	+12.95507813	+0.00878906	-7.24658203	+14.80957031	-33.64013672	-63.69873047	+2268
+1457971483.52570010	+15.09082031	+0.72070313	-5.24707031	+23.75244141	-44.36279297	-66.18164063	+3392	+14.05371094	+4.10449219	-5.82714844	+33.90380859	-49.89990234	-20.96191406	+3892	+12.91113281	-0.06591797	-7.31250000	+14.83154297	-32.87109375	-63.94042969	+2260
+1457971483.52990010	+15.06884766	+0.67236328	-5.35253906	+23.84033203	-43.48388672	-66.26953125	+3380	+14.02734375	+4.04296875	-5.94580078	+33.72802734	-49.10888672	-20.80810547	+3876	+12.86718750	-0.14062500	-7.38281250	+14.85351563	-32.05810547	-64.13818359	+2252
+1457971483.53819990	+15.02490234	+0.55371094	-5.55468750	+24.03808594	-41.77001953	-66.51123047	+3352	+13.97021484	+3.90234375	-6.17431641	+33.31054688	-47.54882813	-20.50048828	+3844	+12.77490234	-0.30761719	-7.51904297	+14.85351563	-30.41015625	-64.57763672	+2236
+1457971483.54239990	+15.00292969	+0.50097656	-5.64697266	+24.16992188	-40.93505859	-66.59912109	+3336	+13.94384766	+3.83203125	-6.27099609	+33.09082031	-46.86767578	-20.41259766	+3824	+12.72656250	-0.39111328	-7.58056641	+14.87548828	-29.57519531	-64.77539063	+2228
+1457971483.54660010	+14.98095703	+0.44384766	-5.73925781	+24.32373047	-40.10009766	-66.73095703	+3320	+13.92187500	+3.75292969	-6.36767578	+32.87109375	-46.18652344	-20.30273438	+3804	+12.67822266	-0.47900391	-7.64208984	+14.87548828	-28.71826172	-65.03906250	+2224
+1457971483.55069990	+14.95898438	+0.39111328	-5.83154297	+24.54345703	-39.24316406	-66.90673828	+3304	+13.89111328	+3.67382813	-6.46875000	+32.65136719	-45.46142578	-20.19287109	+3784	+12.62988281	-0.57128906	-7.70361328	+14.91943359	-27.88330078	-65.30273438	+2220
+1457971483.55489990	+14.94140625	+0.34277344	-5.91943359	+24.80712891	-38.45214844	-67.01660156	+3288	+13.86914063	+3.60351563	-6.56542969	+32.45361328	-44.78027344	-20.03906250	+3760	+12.58154297	-0.65917969	-7.76074219	+14.94140625	-27.02636719	-65.54443359	+2212
+1457971483.55909990	+14.91943359	+0.28125000	-6.00732422	+25.09277344	-37.59521484	-67.21435547	+3268	+13.84277344	+3.52441406	-6.66210938	+32.23388672	-44.09912109	-19.92919922	+3740	+12.53759766	-0.76025391	-7.82226563	+14.96337891	-26.16943359	-65.83007813	+2208
+1457971483.56320000	+14.89746094	+0.22412109	-6.09960938	+25.42236328	-36.71630859	-67.41210938	+3252	+13.81201172	+3.44091797	-6.75439453	+32.01416016	-43.41796875	-19.79736328	+3716	+12.48486328	-0.85693359	-7.87939453	+15.02929688	-25.26855469	-66.13769531	+2208
+1457971483.57160000	+14.84472656	+0.10546875	-6.27099609	+26.14746094	-35.02441406	-67.76367188	+3216	+13.75488281	+3.26953125	-6.92578125	+31.53076172	-42.16552734	-19.55566406	+3668	+12.37939453	-1.05029297	-7.99804688	+15.11718750	-23.46679688	-66.62109375	+2204
+1457971483.57570000	+14.81396484	+0.03955078	-6.36767578	+26.52099609	-34.07958984	-67.96142578	+3200	+13.71972656	+3.17724609	-7.01806641	+31.22314453	-41.46240234	-19.42382813	+3644	+12.32226563	-1.15136719	-8.05078125	+15.18310547	-22.56591797	-66.88476563	+2204
+1457971483.57990000	+14.78320313	-0.01757813	-6.45117188	+27.00439453	-33.28857422	-68.13720703	+3180	+13.68896484	+3.08056641	-7.10156250	+30.95947266	-40.86914063	-19.29199219	+3620	+12.26513672	-1.24804688	-8.10351563	+15.24902344	-21.70898438	-67.10449219	+2204
+1457971483.58410000	+14.75244141	-0.09667969	-6.53466797	+27.42187500	-32.45361328	-68.40087891	+3164	+13.65380859	+2.97509766	-7.17626953	+30.65185547	-40.29785156	-19.22607422	+3600	+12.20800781	-1.35791016	-8.15625000	+15.27099609	-20.83007813	-67.39013672	+2204
+1457971483.58820010	+14.71728516	-0.17138672	-6.63134766	+27.88330078	-31.53076172	-68.62060547	+3152	+13.61425781	+2.86962891	-7.26855469	+30.34423828	-39.63867188	-19.11621094	+3580	+12.15087891	-1.47216797	-8.20458984	+15.31494141	-19.97314453	-67.69775391	+2208
+1457971483.59240010	+14.68212891	-0.23291016	-6.71923828	+28.45458984	-30.71777344	-68.79638672	+3132	+13.57470703	+2.76416016	-7.35644531	+30.03662109	-39.00146484	-18.98437500	+3556	+12.09375000	-1.57324219	-8.25292969	+15.38085938	-19.13818359	-67.91748047	+2208
+1457971483.59649990	+14.64257813	-0.32519531	-6.80712891	+28.91601563	-29.86083984	-69.03808594	+3120	+13.53515625	+2.64990234	-7.44433594	+29.70703125	-38.38623047	-18.89648438	+3532	+12.03662109	-1.69189453	-8.30126953	+15.40283203	-18.28125000	-68.15917969	+2212
+1457971483.60069990	+14.59863281	-0.40869141	-6.90380859	+29.42138672	-28.89404297	-69.23583984	+3112	+13.48242188	+2.53564453	-7.53662109	+29.39941406	-37.66113281	-18.78662109	+3508	+11.97509766	-1.80615234	-8.34960938	+15.44677734	-17.42431641	-68.40087891	+2212
+1457971483.60900000	+14.49755859	-0.58447266	-7.08398438	+30.43212891	-27.18017578	-69.54345703	+3084	+13.38134766	+2.28955078	-7.69921875	+28.76220703	-36.45263672	-18.65478516	+3460	+11.85205078	-2.03466797	-8.43310547	+15.51269531	-15.82031250	-68.79638672	+2216
+1457971483.61319990	+14.44042969	-0.67675781	-7.18505859	+30.91552734	-26.25732422	-69.67529297	+3072	+13.32421875	+2.15771484	-7.79150391	+28.43261719	-35.74951172	-18.58886719	+3440	+11.79052734	-2.15771484	-8.46826172	+15.51269531	-15.05126953	-69.03808594	+2212
+1457971483.61739990	+14.38769531	-0.76464844	-7.26855469	+31.46484375	-25.48828125	-69.80712891	+3056	+13.26708984	+2.03027344	-7.87500000	+28.10302734	-35.13427734	-18.50097656	+3416	+11.72900391	-2.27197266	-8.49902344	+15.55664063	-14.34814453	-69.21386719	+2208
+1457971483.62150000	+14.33056641	-0.86572266	-7.35205078	+31.94824219	-24.69726563	-69.98291016	+3040	+13.20996094	+1.89843750	-7.95410156	+27.79541016	-34.54101563	-18.50097656	+3392	+11.66748047	-2.39941406	-8.52978516	+15.53466797	-13.64501953	-69.43359375	+2208
+1457971483.62570000	+14.26904297	-0.96240234	-7.43994141	+32.43164063	-23.86230469	-70.09277344	+3024	+13.14404297	+1.76660156	-8.03759766	+27.53173828	-33.88183594	-18.47900391	+3368	+11.60595703	-2.52246094	-8.55615234	+15.55664063	-12.94189453	-69.67529297	+2200
+1457971483.62990000	+14.20751953	-1.05908203	-7.51464844	+32.93701172	-23.11523438	-70.20263672	+3000	+13.08251953	+1.63916016	-8.11230469	+27.29003906	-33.28857422	-18.43505859	+3340	+11.54443359	-2.64111328	-8.58251953	+15.60058594	-12.28271484	-69.82910156	+2192
+1457971483.63400010	+14.14599609	-1.16015625	-7.58935547	+33.39843750	-22.36816406	-70.29052734	+2980	+13.02099609	+1.50292969	-8.18261719	+27.00439453	-32.71728516	-18.43505859	+3308	+11.48291016	-2.76855469	-8.60449219	+15.57861328	-11.62353516	-70.00488281	+2184
+1457971483.64240000	+14.00537109	-1.35351563	-7.72998047	+34.32128906	-20.98388672	-70.44433594	+2936	+12.88476563	+1.24804688	-8.31005859	+26.60888672	-31.59667969	-18.43505859	+3248	+11.35107422	-3.01464844	-8.63964844	+15.64453125	-10.39306641	-70.35644531	+2164
+1457971483.64650010	+13.93505859	-1.45898438	-7.78271484	+34.73876953	-20.36865234	-70.53222656	+2912	+12.82324219	+1.11181641	-8.36279297	+26.41113281	-31.11328125	-18.50097656	+3216	+11.28515625	-3.14208984	-8.64843750	+15.64453125	-9.79980469	-70.53222656	+2152
+1457971483.65070010	+13.86914063	-1.56005859	-7.83984375	+35.13427734	-19.77539063	-70.59814453	+2888	+12.75732422	+0.97998047	-8.41113281	+26.23535156	-30.60791016	-18.54492188	+3180	+11.22363281	-3.26953125	-8.65722656	+15.66650391	-9.25048828	-70.72998047	+2136
+1457971483.65490010	+13.80322266	-1.65673828	-7.87939453	+35.59570313	-19.27001953	-70.72998047	+2860	+12.69580078	+0.85693359	-8.45068359	+26.10351563	-30.21240234	-18.56689453	+3144	+11.15771484	-3.39257813	-8.66162109	+15.73242188	-8.74511719	-70.88378906	+2124
+1457971483.65899990	+13.73730469	-1.76220703	-7.91894531	+35.99121094	-18.76464844	-70.83984375	+2832	+12.63427734	+0.72949219	-8.48583984	+25.97167969	-29.79492188	-18.63281250	+3104	+11.09179688	-3.52441406	-8.66601563	+15.75439453	-8.21777344	-71.08154297	+2112
+1457971483.66319990	+13.67138672	-1.85888672	-7.95410156	+36.38671875	-18.25927734	-70.94970703	+2804	+12.57275391	+0.61083984	-8.51660156	+25.92773438	-29.39941406	-18.69873047	+3064	+11.02587891	-3.64746094	-8.66601563	+15.82031250	-7.66845703	-71.25732422	+2096
+1457971483.66730000	+13.60107422	-1.95556641	-7.98046875	+36.80419922	-17.81982422	-71.05957031	+2776	+12.51562500	+0.50097656	-8.53417969	+25.92773438	-29.06982422	-18.74267578	+3020	+10.95556641	-3.76611328	-8.66601563	+15.93017578	-7.14111328	-71.38916016	+2084
+1457971483.67150000	+13.53515625	-2.05664063	-8.00244141	+37.15576172	-17.40234375	-71.16943359	+2752	+12.45849609	+0.37792969	-8.55175781	+25.83984375	-28.74023438	-18.80859375	+2976	+10.88525391	-3.89355469	-8.66601563	+15.97412109	-6.61376953	-71.52099609	+2076
+1457971483.67980000	+13.39892578	-2.25439453	-8.02001953	+37.88085938	-16.67724609	-71.41113281	+2704	+12.33984375	+0.14941406	-8.56054688	+25.79589844	-28.14697266	-18.91845703	+2888	+10.74462891	-4.13964844	-8.64843750	+16.12792969	-5.64697266	-71.80664063	+2056
+1457971483.68400000	+13.33300781	-2.35986328	-8.02880859	+38.18847656	-16.34765625	-71.54296875	+2680	+12.28710938	+0.03076172	-8.55615234	+25.75195313	-27.88330078	-19.02832031	+2840	+10.67431641	-4.26708984	-8.63964844	+16.19384766	-5.14160156	-71.96044922	+2052
+1457971483.68820000	+13.27148438	-2.46093750	-8.02880859	+38.49609375	-16.01806641	-71.69677734	+2660	+12.22558594	-0.08349609	-8.55175781	+25.75195313	-27.57568359	-19.09423828	+2800	+10.60400391	-4.39013672	-8.62207031	+16.30371094	-4.68017578	-72.11425781	+2048
+1457971483.69230010	+13.20556641	-2.55761719	-8.02880859	+38.82568359	-15.68847656	-71.76269531	+2644	+12.16845703	-0.18896484	-8.54736328	+25.77392578	-27.31201172	-19.09423828	+2752	+10.53369141	-4.50878906	-8.60888672	+16.41357422	-4.21875000	-72.22412109	+2040
+1457971483.69650010	+13.13964844	-2.65869141	-8.03320313	+39.08935547	-15.35888672	-71.82861328	+2628	+12.11132813	-0.30761719	-8.54296875	+25.72998047	-27.00439453	-19.13818359	+2708	+10.46337891	-4.63183594	-8.59570313	+16.47949219	-3.71337891	-72.29003906	+2040
+1457971483.70070000	+13.06933594	-2.76416016	-8.02441406	+39.35302734	-15.02929688	-71.89453125	+2612	+12.04980469	-0.42187500	-8.52978516	+25.70800781	-26.67480469	-19.16015625	+2664	+10.39306641	-4.75488281	-8.57373047	+16.56738281	-3.25195313	-72.39990234	+2040
+1457971483.70479990	+13.00341797	-2.85644531	-8.02001953	+39.61669922	-14.72167969	-71.91650391	+2600	+11.98828125	-0.52294922	-8.52099609	+25.70800781	-26.38916016	-19.11621094	+2620	+10.32275391	-4.86914063	-8.55175781	+16.65527344	-2.76855469	-72.44384766	+2044
+1457971483.70900010	+12.93310547	-2.96630859	-8.01123047	+39.81445313	-14.41406250	-71.93847656	+2588	+11.93115234	-0.65039063	-8.50341797	+25.59814453	-26.08154297	-19.11621094	+2580	+10.24804688	-4.99218750	-8.52978516	+16.72119141	-2.30712891	-72.46582031	+2048
+1457971483.71729990	+12.80126953	-3.17285156	-7.98925781	+40.16601563	-13.84277344	-71.91650391	+2568	+11.79492188	-0.87890625	-8.47705078	+25.40039063	-25.37841797	-19.00634766	+2508	+10.11181641	-5.22509766	-8.46386719	+16.83105469	-1.51611328	-72.57568359	+2060
+1457971483.72149990	+12.73095703	-3.28271484	-7.98486328	+40.29785156	-13.53515625	-71.87255859	+2560	+11.72900391	-1.00634766	-8.46386719	+25.24658203	-25.02685547	-18.96240234	+2476	+10.04589844	-5.34375000	-8.43750000	+16.89697266	-1.09863281	-72.57568359	+2068
+1457971483.72569990	+12.66064453	-3.38818359	-7.97167969	+40.40771484	-13.22753906	-71.82861328	+2548	+11.65869141	-1.12939453	-8.45068359	+25.11474609	-24.63134766	-18.89648438	+2448	+9.98437500	-5.46679688	-8.39355469	+16.96289063	-0.74707031	-72.61962891	+2076
+1457971483.72980000	+12.59033203	-3.48486328	-7.96289063	+40.53955078	-12.91992188	-71.67480469	+2540	+11.58837891	-1.23925781	-8.43750000	+24.96093750	-24.23583984	-18.72070313	+2416	+9.91845703	-5.58105469	-8.35839844	+17.00683594	-0.37353516	-72.55371094	+2080
+1457971483.73400000	+12.52001953	-3.59472656	-7.95849609	+40.60546875	-12.61230469	-71.52099609	+2532	+11.51806641	-1.36669922	-8.42431641	+24.71923828	-23.81835938	-18.61083984	+2392	+9.85253906	-5.69531250	-8.32324219	+17.02880859	+0.00000000	-72.48779297	+2080
+1457971483.73819990	+12.44970703	-3.70458984	-7.93652344	+40.62744141	-12.32666016	-71.41113281	+2520	+11.44335938	-1.48974609	-8.40673828	+24.49951172	-23.40087891	-18.47900391	+2364	+9.79101563	-5.80957031	-8.27929688	+17.07275391	+0.32958984	-72.44384766	+2084
+1457971483.74230000	+12.37939453	-3.80566406	-7.91894531	+40.69335938	-12.06298828	-71.23535156	+2508	+11.37304688	-1.59960938	-8.38476563	+24.27978516	-23.02734375	-18.25927734	+2336	+9.72509766	-5.91503906	-8.23095703	+17.11669922	+0.65917969	-72.37792969	+2084
+1457971483.74650000	+12.30908203	-3.91552734	-7.90576172	+40.69335938	-11.77734375	-71.05957031	+2496	+11.30273438	-1.72705078	-8.35839844	+24.01611328	-22.63183594	-18.12744141	+2312	+9.66357422	-6.02490234	-8.18701172	+17.16064453	+0.96679688	-72.26806641	+2080
+1457971483.75480010	+12.17724609	-4.11767578	-7.85302734	+40.73730469	-11.27197266	-70.70800781	+2464	+11.16210938	-1.95996094	-8.30126953	+23.48876953	-21.90673828	-17.73193359	+2256	+9.54492188	-6.24462891	-8.07714844	+17.27050781	+1.49414063	-72.15820313	+2076
+1457971483.75900010	+12.11132813	-4.22314453	-7.83544922	+40.73730469	-10.96435547	-70.48828125	+2448	+11.09619141	-2.07861328	-8.27490234	+23.20312500	-21.55517578	-17.55615234	+2232	+9.48779297	-6.35009766	-8.02880859	+17.33642578	+1.80175781	-72.02636719	+2064
+1457971483.76309990	+12.04101563	-4.32421875	-7.80029297	+40.73730469	-10.70068359	-70.31250000	+2436	+11.02587891	-2.18847656	-8.23095703	+22.93945313	-21.22558594	-17.38037109	+2204	+9.43066406	-6.45556641	-7.96728516	+17.40234375	+2.08740234	-71.93847656	+2060
+1457971483.76729990	+11.97949219	-4.42089844	-7.76513672	+40.73730469	-10.45898438	-70.07080078	+2416	+10.95996094	-2.28955078	-8.18701172	+22.71972656	-20.93994141	-17.09472656	+2180	+9.36914063	-6.55664063	-7.91015625	+17.46826172	+2.37304688	-71.80664063	+2052
+1457971483.77150010	+11.91357422	-4.51757813	-7.73437500	+40.71533203	-10.19531250	-69.85107422	+2400	+10.89843750	-2.39941406	-8.14306641	+22.43408203	-20.65429688	-16.89697266	+2156	+9.30761719	-6.65332031	-7.85302734	+17.55615234	+2.68066406	-71.65283203	+2040
+1457971483.77560000	+11.85205078	-4.61425781	-7.68603516	+40.69335938	-9.95361328	-69.65332031	+2388	+10.83251953	-2.50927734	-8.09033203	+22.17041016	-20.36865234	-16.72119141	+2140	+9.25048828	-6.75439453	-7.79150391	+17.66601563	+2.92236328	-71.52099609	+2032
+1457971483.78399990	+11.73339844	-4.79443359	-7.59375000	+40.69335938	-9.49218750	-69.21386719	+2360	+10.72265625	-2.70263672	-7.96728516	+21.70898438	-19.99511719	-16.25976563	+2100	+9.13183594	-6.94335938	-7.66845703	+17.88574219	+3.51562500	-71.19140625	+2012
+1457971483.79230000	+11.61914063	-4.96582031	-7.47949219	+40.73730469	-9.07470703	-68.79638672	+2336	+10.61279297	-2.88281250	-7.82666016	+21.33544922	-19.68750000	-15.82031250	+2072	+9.01318359	-7.13671875	-7.52783203	+18.08349609	+4.08691406	-70.90576172	+2000
+1457971483.79650000	+11.56201172	-5.04931641	-7.42675781	+40.73730469	-8.81103516	-68.53271484	+2324	+10.56445313	-2.97949219	-7.75634766	+21.11572266	-19.55566406	-15.62255859	+2060	+8.95605469	-7.22900391	-7.47070313	+18.23730469	+4.39453125	-70.68603516	+1996
+1457971483.80060010	+11.50488281	-5.13281250	-7.36083984	+40.73730469	-8.61328125	-68.35693359	+2320	+10.51171875	-3.06738281	-7.67724609	+20.91796875	-19.44580078	-15.44677734	+2052	+8.89453125	-7.31689453	-7.39599609	+18.36914063	+4.68017578	-70.48828125	+1992
+1457971483.80480000	+11.44775391	-5.20751953	-7.29052734	+40.73730469	-8.41552734	-68.09326172	+2312	+10.46777344	-3.14208984	-7.59375000	+20.76416016	-19.37988281	-15.16113281	+2040	+8.82861328	-7.40478516	-7.33007813	+18.45703125	+4.98779297	-70.24658203	+1992
+1457971483.80900000	+11.39062500	-5.28662109	-7.22900391	+40.73730469	-8.23974609	-67.85156250	+2308	+10.41943359	-3.23437500	-7.51464844	+20.54443359	-19.29199219	-14.94140625	+2032	+8.77148438	-7.48828125	-7.26855469	+18.63281250	+5.27343750	-69.93896484	+1992
+1457971483.81310010	+11.33789063	-5.36132813	-7.15429688	+40.73730469	-8.06396484	-67.65380859	+2308	+10.37109375	-3.31787109	-7.42236328	+20.32470703	-19.27001953	-14.76562500	+2032	+8.71435547	-7.57177734	-7.18945313	+18.76464844	+5.51513672	-69.74121094	+1996
+1457971483.82139990	+11.23242188	-5.50634766	-7.01367188	+40.75927734	-7.77832031	-67.14843750	+2304	+10.28320313	-3.47607422	-7.25097656	+19.90722656	-19.20410156	-14.26025391	+2020	+8.60009766	-7.73876953	-7.04882813	+19.05029297	+5.99853516	-69.16992188	+2004
+1457971483.82559990	+11.17968750	-5.58105469	-6.93457031	+40.75927734	-7.64648438	-66.97265625	+2308	+10.23925781	-3.55957031	-7.15429688	+19.68750000	-19.22607422	-14.08447266	+2020	+8.54736328	-7.82226563	-6.96972656	+19.18212891	+6.17431641	-68.95019531	+2012
+1457971483.82979990	+11.13134766	-5.64697266	-6.85986328	+40.78125000	-7.53662109	-66.70898438	+2312	+10.19531250	-3.63427734	-7.06640625	+19.42382813	-19.20410156	-13.77685547	+2020	+8.49023438	-7.90136719	-6.89501953	+19.29199219	+6.37207031	-68.66455078	+2020
+1457971483.83390000	+11.07861328	-5.71289063	-6.78515625	+40.78125000	-7.44873047	-66.46728516	+2312	+10.15136719	-3.71337891	-6.98291016	+19.13818359	-19.16015625	-13.51318359	+2016	+8.44189453	-7.97167969	-6.82470703	+19.48974609	+6.52587891	-68.31298828	+2024
+1457971483.83810000	+11.02587891	-5.77880859	-6.70605469	+40.78125000	-7.38281250	-66.26953125	+2316	+10.10742188	-3.79687500	-6.88183594	+18.83056641	-19.22607422	-13.31542969	+2020	+8.39794922	-8.05078125	-6.74121094	+19.64355469	+6.61376953	-68.07128906	+2032
+1457971483.84229990	+10.97753906	-5.84033203	-6.62695313	+40.82519531	-7.36083984	-66.02783203	+2316	+10.06347656	-3.87597656	-6.79394531	+18.50097656	-19.22607422	-13.02978516	+2020	+8.34960938	-8.12548828	-6.66210938	+19.75341797	+6.72363281	-67.78564453	+2040
+1457971483.84640000	+10.92480469	-5.90185547	-6.54785156	+40.84716797	-7.31689453	-65.78613281	+2320	+10.02392578	-3.95507813	-6.70605469	+18.14941406	-19.22607422	-12.74414063	+2020	+8.30566406	-8.19140625	-6.58740234	+19.97314453	+6.78955078	-67.43408203	+2040
+1457971483.85480000	+10.83251953	-6.02050781	-6.37646484	+40.93505859	-7.33886719	-65.43457031	+2324	+9.94482422	-4.11328125	-6.51708984	+17.35839844	-19.37988281	-12.23876953	+2024	+8.23095703	-8.33642578	-6.40722656	+20.30273438	+6.78955078	-66.99462891	+2048
+1457971483.85890010	+10.78857422	-6.08203125	-6.29736328	+40.97900391	-7.36083984	-65.21484375	+2320	+9.90087891	-4.19238281	-6.42919922	+16.94091797	-19.40185547	-11.93115234	+2020	+8.20019531	-8.39794922	-6.32812500	+20.54443359	+6.76757813	-66.68701172	+2048
+1457971483.86310010	+10.74023438	-6.13916016	-6.20507813	+41.04492188	-7.36083984	-65.06103516	+2320	+9.86572266	-4.27148438	-6.32373047	+16.54541016	-19.55566406	-11.71142578	+2024	+8.16943359	-8.46386719	-6.23583984	+20.76416016	+6.70166016	-66.48925781	+2048
+1457971483.86730000	+10.69628906	-6.18750000	-6.12158203	+41.15478516	-7.44873047	-64.84130859	+2316	+9.82617188	-4.35058594	-6.23144531	+16.06201172	-19.59960938	-11.38183594	+2024	+8.13427734	-8.53417969	-6.14794922	+20.93994141	+6.65771484	-66.24755859	+2044
+1457971483.87140010	+10.64794922	-6.24023438	-6.03808594	+41.24267578	-7.49267578	-64.62158203	+2312	+9.79101563	-4.42968750	-6.14794922	+15.60058594	-19.64355469	-11.05224609	+2020	+8.10791016	-8.59130859	-6.06445313	+21.22558594	+6.59179688	-65.93994141	+2036
+1457971483.87560010	+10.60400391	-6.29296875	-5.94140625	+41.33056641	-7.58056641	-64.48974609	+2308	+9.76025391	-4.50878906	-6.03808594	+15.11718750	-19.84130859	-10.83251953	+2024	+8.08593750	-8.64843750	-5.97216797	+21.46728516	+6.45996094	-65.74218750	+2028
+1457971483.87980010	+10.56005859	-6.33691406	-5.84912109	+41.48437500	-7.69042969	-64.31396484	+2300	+9.72509766	-4.58789063	-5.94140625	+14.58984375	-19.92919922	-10.50292969	+2024	+8.05517578	-8.71435547	-5.87988281	+21.66503906	+6.37207031	-65.56640625	+2020
+1457971483.88389990	+10.52050781	-6.38085938	-5.76562500	+41.63818359	-7.75634766	-64.11621094	+2296	+9.68994141	-4.65820313	-5.84912109	+14.10644531	-20.01708984	-10.12939453	+2016	+8.02880859	-8.76708984	-5.79199219	+21.95068359	+6.30615234	-65.30273438	+2008
+1457971483.89229990	+10.43261719	-6.46435547	-5.57226563	+41.98974609	-7.95410156	-63.78662109	+2280	+9.63281250	-4.80761719	-5.63818359	+13.05175781	-20.36865234	-9.53613281	+2016	+7.97607422	-8.88574219	-5.60742188	+22.43408203	+6.10839844	-64.97314453	+1988
+1457971483.89640000	+10.39306641	-6.50390625	-5.48437500	+42.18750000	-8.02001953	-63.54492188	+2268	+9.60644531	-4.87353516	-5.54589844	+12.54638672	-20.43457031	-9.14062500	+2012	+7.94970703	-8.93408203	-5.52392578	+22.74169922	+6.04248047	-64.70947266	+1972
+1457971483.90060000	+10.34912109	-6.53906250	-5.38769531	+42.40722656	-8.10791016	-63.39111328	+2264	+9.58886719	-4.94384766	-5.42724609	+12.06298828	-20.69824219	-8.87695313	+2012	+7.92773438	-8.98681641	-5.43603516	+23.02734375	+5.95458984	-64.46777344	+1956
+1457971483.90470000	+10.30517578	-6.56982422	-5.29101563	+42.62695313	-8.21777344	-63.19335938	+2252	+9.55810547	-5.01855469	-5.32617188	+11.46972656	-20.80810547	-8.50341797	+2008	+7.89257813	-9.04394531	-5.34814453	+23.24707031	+5.91064453	-64.27001953	+1944
+1457971483.90890000	+10.26123047	-6.60058594	-5.20751953	+42.86865234	-8.26171875	-62.92968750	+2244	+9.53613281	-5.07568359	-5.22949219	+10.96435547	-20.87402344	-8.08593750	+2004	+7.86181641	-9.08789063	-5.26904297	+23.53271484	+5.91064453	-63.96240234	+1928
+1457971483.91310000	+10.22167969	-6.63134766	-5.10644531	+43.13232422	-8.32763672	-62.77587891	+2240	+9.51855469	-5.14160156	-5.11083984	+10.50292969	-21.11572266	-7.77832031	+2004	+7.83544922	-9.13623047	-5.18554688	+23.79638672	+5.86669922	-63.74267578	+1916
+1457971483.91720010	+10.17773438	-6.65332031	-5.00976563	+43.39599609	-8.43750000	-62.55615234	+2232	+9.49658203	-5.21191406	-5.00537109	+9.86572266	-21.22558594	-7.38281250	+2004	+7.80029297	-9.18457031	-5.09765625	+24.01611328	+5.84472656	-63.54492188	+1904
+1457971483.92560010	+10.09863281	-6.70166016	-4.82958984	+43.98925781	-8.48144531	-62.05078125	+2220	+9.46142578	-5.32177734	-4.79882813	+8.89892578	-21.42333984	-6.61376953	+1996	+7.73876953	-9.27246094	-4.93945313	+24.56542969	+5.91064453	-62.95166016	+1884
+1457971483.92969990	+10.05468750	-6.72363281	-4.74169922	+44.25292969	-8.52539063	-61.76513672	+2212	+9.44384766	-5.38769531	-4.69775391	+8.28369141	-21.46728516	-6.17431641	+1996	+7.70361328	-9.32080078	-4.86035156	+24.76318359	+5.97656250	-62.68798828	+1876
+1457971483.93390010	+10.01074219	-6.74121094	-4.66259766	+44.56054688	-8.54736328	-61.41357422	+2208	+9.42187500	-5.43603516	-4.60546875	+7.77832031	-21.42333984	-5.71289063	+1988	+7.66845703	-9.36035156	-4.79003906	+25.04882813	+6.04248047	-62.33642578	+1864
+1457971483.93810010	+9.97119141	-6.76318359	-4.57031250	+44.86816406	-8.56933594	-61.17187500	+2204	+9.40869141	-5.48876953	-4.49560547	+7.29492188	-21.51123047	-5.31738281	+1992	+7.64208984	-9.39990234	-4.71093750	+25.31250000	+6.08642578	-62.02880859	+1856
+1457971483.94219990	+9.92724609	-6.78076172	-4.48681641	+45.10986328	-8.59130859	-60.86425781	+2204	+9.39111328	-5.55029297	-4.39892578	+6.70166016	-21.46728516	-4.87792969	+1992	+7.60693359	-9.43945313	-4.63623047	+25.51025391	+6.17431641	-61.74316406	+1852
+1457971483.94639990	+9.88769531	-6.79394531	-4.40771484	+45.41748047	-8.59130859	-60.46875000	+2200	+9.36914063	-5.59863281	-4.31103516	+6.19628906	-21.35742188	-4.39453125	+1988	+7.57177734	-9.47021484	-4.56591797	+25.77392578	+6.26220703	-61.36962891	+1848
+1457971483.95059990	+9.84814453	-6.81152344	-4.31982422	+45.70312500	-8.61328125	-60.22705078	+2200	+9.35595703	-5.64697266	-4.20996094	+5.73486328	-21.35742188	-3.97705078	+1988	+7.54980469	-9.50976563	-4.48681641	+26.01562500	+6.32812500	-61.10595703	+1844
+1457971483.95470000	+9.80859375	-6.83349609	-4.24072266	+45.94482422	-8.63525391	-59.89746094	+2196	+9.33398438	-5.69970703	-4.11767578	+5.18554688	-21.26953125	-3.51562500	+1988	+7.51904297	-9.54931641	-4.40771484	+26.23535156	+6.39404297	-60.82031250	+1840
+1457971483.96310000	+9.73828125	-6.85986328	-4.08251953	+46.49414063	-8.65722656	-59.23828125	+2192	+9.29882813	-5.78759766	-3.94189453	+4.26269531	-20.98388672	-2.59277344	+1988	+7.47509766	-9.61083984	-4.26269531	+26.78466797	+6.52587891	-60.18310547	+1828
+1457971483.96720000	+9.69873047	-6.88183594	-4.00341797	+46.66992188	-8.67919922	-58.88671875	+2188	+9.27685547	-5.83154297	-3.85839844	+3.82324219	-20.83007813	-2.13134766	+1984	+7.44873047	-9.64599609	-4.18359375	+26.98242188	+6.59179688	-59.87548828	+1828
+1457971483.97140000	+9.66357422	-6.89062500	-3.93310547	+46.91162109	-8.70117188	-58.51318359	+2184	+9.25488281	-5.87548828	-3.77490234	+3.40576172	-20.65429688	-1.64794922	+1984	+7.43115234	-9.67236328	-4.11328125	+27.26806641	+6.61376953	-59.56787109	+1820
+1457971483.97550010	+9.63281250	-6.90380859	-3.84960938	+47.15332031	-8.76708984	-58.27148438	+2180	+9.23730469	-5.91503906	-3.69140625	+3.03222656	-20.50048828	-1.18652344	+1980	+7.42236328	-9.69873047	-4.03417969	+27.55371094	+6.59179688	-59.30419922	+1812
+1457971483.97970010	+9.59765625	-6.92578125	-3.77490234	+47.30712891	-8.78906250	-57.98583984	+2176	+9.21533203	-5.95019531	-3.60791016	+2.68066406	-20.34667969	-0.74707031	+1980	+7.40478516	-9.72949219	-3.95507813	+27.77343750	+6.59179688	-59.06250000	+1804
+1457971483.98799990	+9.54492188	-6.94775391	-3.62109375	+47.72460938	-8.89892578	-57.43652344	+2160	+9.17578125	-6.02050781	-3.44970703	+2.10937500	-19.99511719	+0.10986328	+1972	+7.38720703	-9.77783203	-3.79687500	+28.36669922	+6.56982422	-58.57910156	+1784
+1457971483.99219990	+9.51416016	-6.96972656	-3.54638672	+47.83447266	-8.94287109	-57.19482422	+2152	+9.15820313	-6.05126953	-3.37060547	+1.88964844	-19.86328125	+0.50537109	+1964	+7.37402344	-9.80859375	-3.71777344	+28.63037109	+6.54785156	-58.38134766	+1776
+1457971483.99640010	+9.49218750	-6.97851563	-3.47607422	+48.01025391	-8.98681641	-56.90917969	+2140	+9.13623047	-6.07763672	-3.29150391	+1.73583984	-19.68750000	+0.90087891	+1960	+7.36962891	-9.83056641	-3.64306641	+28.91601563	+6.50390625	-58.13964844	+1760
+1457971484.00050000	+9.47021484	-6.98730469	-3.39697266	+48.20800781	-9.05273438	-56.71142578	+2128	+9.11865234	-6.10400391	-3.21679688	+1.60400391	-19.51171875	+1.29638672	+1952	+7.36523438	-9.85253906	-3.56396484	+29.22363281	+6.45996094	-57.91992188	+1748
+1457971484.00469990	+9.43945313	-7.00488281	-3.32226563	+48.31787109	-9.09667969	-56.51367188	+2116	+9.09667969	-6.12597656	-3.13769531	+1.51611328	-19.37988281	+1.64794922	+1948	+7.35644531	-9.87890625	-3.48925781	+29.46533203	+6.41601563	-57.72216797	+1732
+1457971484.00889990	+9.41748047	-7.00927734	-3.25195313	+48.49365234	-9.11865234	-56.29394531	+2104	+9.07470703	-6.14794922	-3.06298828	+1.49414063	-19.22607422	+1.99951172	+1940	+7.34765625	-9.89208984	-3.41455078	+29.75097656	+6.37207031	-57.50244141	+1716
+1457971484.01720000	+9.37353516	-7.03125000	-3.10253906	+48.77929688	-9.22851563	-55.98632813	+2076	+9.03515625	-6.18310547	-2.91357422	+1.53808594	-18.98437500	+2.61474609	+1924	+7.33447266	-9.93603516	-3.26513672	+30.32226563	+6.28417969	-57.12890625	+1684
+1457971484.02140000	+9.35595703	-7.03564453	-3.03222656	+48.95507813	-9.22851563	-55.78857422	+2060	+9.01757813	-6.19628906	-2.84326172	+1.62597656	-18.83056641	+2.92236328	+1916	+7.32568359	-9.95361328	-3.19482422	+30.58593750	+6.26220703	-56.90917969	+1668
+1457971484.02550010	+9.33398438	-7.04443359	-2.96191406	+49.13085938	-9.27246094	-55.63476563	+2048	+9.00000000	-6.20947266	-2.76855469	+1.73583984	-18.67675781	+3.20800781	+1908	+7.31689453	-9.97119141	-3.12890625	+30.84960938	+6.24023438	-56.68945313	+1652
+1457971484.02970000	+9.31201172	-7.05322266	-2.89160156	+49.26269531	-9.27246094	-55.48095703	+2036	+8.97802734	-6.21826172	-2.69824219	+1.86767578	-18.54492188	+3.49365234	+1900	+7.29931641	-9.99316406	-3.06298828	+31.06933594	+6.21826172	-56.46972656	+1636
+1457971484.03390000	+9.29443359	-7.05761719	-2.82568359	+49.43847656	-9.27246094	-55.30517578	+2024	+8.96044922	-6.22705078	-2.63232422	+2.06542969	-18.36914063	+3.77929688	+1892	+7.29052734	-10.01074219	-2.99707031	+31.31103516	+6.21826172	-56.25000000	+1624
+1457971484.03800010	+9.27246094	-7.06201172	-2.75976563	+49.63623047	-9.29443359	-55.12939453	+2012	+8.94726563	-6.23144531	-2.56201172	+2.26318359	-18.23730469	+4.06494141	+1884	+7.27734375	-10.02392578	-2.93554688	+31.57470703	+6.19628906	-55.98632813	+1608
+1457971484.04640010	+9.23291016	-7.06640625	-2.63232422	+49.96582031	-9.29443359	-54.79980469	+1992	+8.90771484	-6.24462891	-2.43017578	+2.65869141	-17.88574219	+4.61425781	+1872	+7.24218750	-10.05908203	-2.81689453	+31.99218750	+6.21826172	-55.52490234	+1584
+1457971484.05049990	+9.21533203	-7.07080078	-2.57080078	+50.16357422	-9.31640625	-54.66796875	+1980	+8.89013672	-6.24902344	-2.35986328	+2.90039063	-17.75390625	+4.87792969	+1868	+7.22900391	-10.07226563	-2.76416016	+32.21191406	+6.21826172	-55.28320313	+1576
+1457971484.05469990	+9.19335938	-7.07519531	-2.50927734	+50.31738281	-9.31640625	-54.51416016	+1976	+8.87255859	-6.25781250	-2.29833984	+3.07617188	-17.60009766	+5.16357422	+1868	+7.21142578	-10.08984375	-2.70703125	+32.40966797	+6.24023438	-55.06347656	+1568
+1457971484.05880000	+9.17578125	-7.07519531	-2.45214844	+50.49316406	-9.33837891	-54.33837891	+1968	+8.85498047	-6.25781250	-2.23681641	+3.31787109	-17.40234375	+5.47119141	+1860	+7.19384766	-10.10742188	-2.64990234	+32.58544922	+6.24023438	-54.82177734	+1560
+1457971484.06300000	+9.16259766	-7.07958984	-2.39062500	+50.69091797	-9.36035156	-54.16259766	+1960	+8.84179688	-6.25781250	-2.17529297	+3.58154297	-17.24853516	+5.75683594	+1856	+7.17626953	-10.12060547	-2.59716797	+32.78320313	+6.24023438	-54.58007813	+1556
+1457971484.07130000	+9.12744141	-7.08398438	-2.28076172	+50.97656250	-9.38232422	-53.83300781	+1952	+8.81103516	-6.26660156	-2.05664063	+3.95507813	-16.87500000	+6.37207031	+1852	+7.14550781	-10.14697266	-2.49609375	+33.13476563	+6.24023438	-54.09667969	+1544
+1457971484.07550000	+9.11865234	-7.07958984	-2.22363281	+51.15234375	-9.42626953	-53.67919922	+1948	+8.79785156	-6.26660156	-1.99951172	+4.17480469	-16.74316406	+6.67968750	+1848	+7.13671875	-10.16015625	-2.44335938	+33.33251953	+6.19628906	-53.89892578	+1540
+1457971484.08380010	+9.08789063	-7.08837891	-2.11816406	+51.39404297	-9.47021484	-53.34960938	+1940	+8.77148438	-6.27539063	-1.88964844	+4.48242188	-16.41357422	+7.29492188	+1844	+7.11474609	-10.18212891	-2.33789063	+33.68408203	+6.17431641	-53.52539063	+1532
+1457971484.08800010	+9.07910156	-7.08398438	-2.06542969	+51.54785156	-9.53613281	-53.21777344	+1936	+8.76269531	-6.27978516	-1.83691406	+4.68017578	-16.25976563	+7.60253906	+1836	+7.11035156	-10.19091797	-2.28955078	+33.85986328	+6.15234375	-53.37158203	+1528
+1457971484.09220000	+9.07031250	-7.09277344	-2.01708984	+51.59179688	-9.55810547	-53.06396484	+1932	+8.74951172	-6.28857422	-1.78417969	+4.74609375	-16.10595703	+7.88818359	+1836	+7.10595703	-10.20849609	-2.23681641	+34.03564453	+6.13037109	-53.21777344	+1524
+1457971484.10050010	+9.05273438	-7.09277344	-1.92041016	+51.81152344	-9.62402344	-52.73437500	+1920	+8.73632813	-6.28857422	-1.68750000	+5.05371094	-15.77636719	+8.52539063	+1820	+7.10156250	-10.22167969	-2.13574219	+34.38720703	+6.04248047	-52.93212891	+1512
+1457971484.10470010	+9.04394531	-7.10156250	-1.87646484	+51.83349609	-9.64599609	-52.58056641	+1912	+8.72314453	-6.29736328	-1.63916016	+5.11962891	-15.62255859	+8.78906250	+1816	+7.10156250	-10.23046875	-2.08300781	+34.54101563	+6.02050781	-52.80029297	+1504
+1457971484.10879990	+9.03955078	-7.09716797	-1.82812500	+51.92138672	-9.66796875	-52.44873047	+1904	+8.71435547	-6.29736328	-1.59521484	+5.22949219	-15.49072266	+9.05273438	+1808	+7.10156250	-10.23486328	-2.03027344	+34.71679688	+5.97656250	-52.73437500	+1496
+1457971484.11719990	+9.02636719	-7.10156250	-1.74462891	+52.05322266	-9.68994141	-52.11914063	+1888	+8.70556641	-6.30175781	-1.50732422	+5.42724609	-15.18310547	+9.58007813	+1788	+7.11035156	-10.24804688	-1.92919922	+35.09033203	+5.93261719	-52.58056641	+1476
+1457971484.12550000	+9.01757813	-7.10595703	-1.66992188	+52.16308594	-9.68994141	-51.78955078	+1868	+8.69238281	-6.30175781	-1.42822266	+5.62500000	-14.85351563	+10.08544922	+1768	+7.11035156	-10.26123047	-1.83251953	+35.37597656	+5.91064453	-52.40478516	+1456
+1457971484.12960000	+9.00878906	-7.10595703	-1.63037109	+52.20703125	-9.66796875	-51.63574219	+1856	+8.68798828	-6.30615234	-1.38867188	+5.71289063	-14.67773438	+10.30517578	+1756	+7.11035156	-10.26562500	-1.78857422	+35.50781250	+5.91064453	-52.31689453	+1444
+1457971484.13800000	+9.00000000	-7.10595703	-1.56005859	+52.31689453	-9.64599609	-51.28417969	+1840	+8.67480469	-6.30615234	-1.31835938	+5.91064453	-14.34814453	+10.74462891	+1732	+7.11474609	-10.27441406	-1.70068359	+35.81542969	+5.88867188	-52.16308594	+1416
+1457971484.14210010	+8.99121094	-7.10595703	-1.52490234	+52.36083984	-9.60205078	-51.15234375	+1836	+8.66601563	-6.30615234	-1.28320313	+5.99853516	-14.19433594	+10.92041016	+1720	+7.11035156	-10.27880859	-1.66113281	+35.92529297	+5.91064453	-52.09716797	+1408
+1457971484.14630010	+8.98681641	-7.10156250	-1.49414063	+52.42675781	-9.55810547	-50.99853516	+1832	+8.66162109	-6.30175781	-1.24804688	+6.10839844	-14.06250000	+11.09619141	+1712	+7.10595703	-10.28320313	-1.62158203	+36.03515625	+5.91064453	-52.03125000	+1396
+1457971484.15050010	+8.97802734	-7.10156250	-1.46337891	+52.49267578	-9.51416016	-50.82275391	+1828	+8.65722656	-6.30175781	-1.21728516	+6.21826172	-13.88671875	+11.29394531	+1700	+7.10156250	-10.28759766	-1.58642578	+36.14501953	+5.93261719	-51.92138672	+1384
+1457971484.15459990	+8.97363281	-7.09716797	-1.43261719	+52.55859375	-9.47021484	-50.66894531	+1824	+8.64843750	-6.30175781	-1.18652344	+6.32812500	-13.73291016	+11.44775391	+1688	+7.09277344	-10.29199219	-1.55126953	+36.25488281	+5.93261719	-51.81152344	+1376
+1457971484.15879990	+8.96484375	-7.09716797	-1.40185547	+52.62451172	-9.40429688	-50.53710938	+1824	+8.64404297	-6.29736328	-1.15136719	+6.45996094	-13.60107422	+11.57958984	+1680	+7.08398438	-10.30078125	-1.51611328	+36.32080078	+5.95458984	-51.72363281	+1364
+1457971484.16710000	+8.94726563	-7.08837891	-1.34912109	+52.73437500	-9.29443359	-50.22949219	+1824	+8.63085938	-6.29296875	-1.09423828	+6.70166016	-13.29345703	+11.90917969	+1660	+7.06201172	-10.30957031	-1.46337891	+36.45263672	+5.95458984	-51.41601563	+1348
+1457971484.17129990	+8.93847656	-7.08398438	-1.31835938	+52.80029297	-9.22851563	-50.11962891	+1824	+8.62207031	-6.28857422	-1.06347656	+6.83349609	-13.18359375	+12.01904297	+1656	+7.04882813	-10.31396484	-1.43261719	+36.51855469	+5.95458984	-51.32812500	+1344
+1457971484.17549990	+8.92968750	-7.07958984	-1.29199219	+52.86621094	-9.18457031	-49.96582031	+1824	+8.61328125	-6.28417969	-1.03710938	+6.94335938	-13.07373047	+12.17285156	+1648	+7.03564453	-10.31835938	-1.41064453	+36.58447266	+5.93261719	-51.17431641	+1336
+1457971484.17960000	+8.92089844	-7.07519531	-1.26562500	+52.91015625	-9.11865234	-49.85595703	+1828	+8.60888672	-6.27978516	-1.01074219	+7.07519531	-12.96386719	+12.28271484	+1644	+7.02246094	-10.32275391	-1.38427734	+36.65039063	+5.91064453	-51.06445313	+1332
+1457971484.18380000	+8.91210938	-7.07080078	-1.23925781	+52.97607422	-9.05273438	-49.76806641	+1832	+8.60009766	-6.27539063	-0.97998047	+7.20703125	-12.87597656	+12.39257813	+1640	+7.00927734	-10.32714844	-1.35791016	+36.67236328	+5.91064453	-50.95458984	+1332
+1457971484.18800000	+8.90332031	-7.06640625	-1.21289063	+53.04199219	-8.98681641	-49.63623047	+1836	+8.59570313	-6.27099609	-0.95361328	+7.31689453	-12.76611328	+12.52441406	+1640	+6.99609375	-10.33154297	-1.33593750	+36.71630859	+5.88867188	-50.82275391	+1328
+1457971484.19630000	+8.88574219	-7.05322266	-1.16455078	+53.12988281	-8.87695313	-49.48242188	+1848	+8.58251953	-6.26220703	-0.90087891	+7.55859375	-12.61230469	+12.72216797	+1636	+6.97412109	-10.33593750	-1.28320313	+36.82617188	+5.84472656	-50.62500000	+1324
+1457971484.20460010	+8.87255859	-7.04443359	-1.11621094	+53.21777344	-8.74511719	-49.28466797	+1860	+8.56933594	-6.25341797	-0.85253906	+7.77832031	-12.43652344	+12.94189453	+1636	+6.95214844	-10.33593750	-1.23925781	+36.93603516	+5.75683594	-50.42724609	+1324
+1457971484.21289990	+8.85498047	-7.03125000	-1.07226563	+53.30566406	-8.65722656	-49.17480469	+1876	+8.55615234	-6.24023438	-0.80859375	+7.97607422	-12.32666016	+13.11767578	+1640	+6.93896484	-10.33593750	-1.18212891	+37.08984375	+5.69091797	-50.31738281	+1320
+1457971484.22129990	+8.84179688	-7.01806641	-1.02832031	+53.41552734	-8.52539063	-49.08691406	+1896	+8.54296875	-6.23144531	-0.76464844	+8.17382813	-12.23876953	+13.27148438	+1644	+6.93457031	-10.33154297	-1.12500000	+37.28759766	+5.66894531	-50.29541016	+1320
+1457971484.22540000	+8.83740234	-7.01367188	-1.01074219	+53.45947266	-8.45947266	-48.99902344	+1904	+8.53417969	-6.23144531	-0.74707031	+8.26171875	-12.17285156	+13.38134766	+1648	+6.93017578	-10.32714844	-1.09423828	+37.39746094	+5.64697266	-50.25146484	+1316
+1457971484.23790000	+8.81542969	-6.99609375	-0.95800781	+53.61328125	-8.30566406	-48.80126953	+1932	+8.51220703	-6.21826172	-0.69873047	+8.52539063	-11.97509766	+13.60107422	+1656	+6.93457031	-10.31396484	-1.01513672	+37.77099609	+5.62500000	-50.18554688	+1304
+1457971484.24630000	+8.79785156	-6.98730469	-0.92724609	+53.74511719	-8.17382813	-48.71337891	+1956	+8.49462891	-6.20947266	-0.66796875	+8.72314453	-11.86523438	+13.73291016	+1660	+6.93017578	-10.30517578	-0.96240234	+38.01269531	+5.64697266	-50.18554688	+1300
+1457971484.25460000	+8.78466797	-6.97412109	-0.90527344	+53.85498047	-8.04199219	-48.55957031	+1972	+8.48144531	-6.20068359	-0.64160156	+8.89892578	-11.68945313	+13.86474609	+1664	+6.92578125	-10.29638672	-0.91406250	+38.25439453	+5.69091797	-50.11962891	+1300
+1457971484.25880000	+8.77148438	-6.97412109	-0.89648438	+53.92089844	-7.97607422	-48.49365234	+1984	+8.47265625	-6.20068359	-0.62841797	+8.98681641	-11.62353516	+13.90869141	+1668	+6.92138672	-10.29199219	-0.89208984	+38.34228516	+5.73486328	-50.09765625	+1300
+1457971484.26710010	+8.75390625	-6.96533203	-0.88330078	+54.00878906	-7.86621094	-48.29589844	+2000	+8.45068359	-6.19189453	-0.61523438	+9.11865234	-11.42578125	+14.04052734	+1668	+6.90820313	-10.28759766	-0.87011719	+38.51806641	+5.82275391	-49.89990234	+1300
+1457971484.27130010	+8.74511719	-6.96093750	-0.87451172	+54.07470703	-7.80029297	-48.20800781	+2008	+8.44189453	-6.19189453	-0.60205078	+9.20654297	-11.33789063	+14.08447266	+1668	+6.89941406	-10.28320313	-0.85693359	+38.60595703	+5.86669922	-49.85595703	+1300
+1457971484.27539990	+8.73193359	-6.95654297	-0.87011719	+54.11865234	-7.75634766	-48.12011719	+2016	+8.43310547	-6.18750000	-0.59765625	+9.27246094	-11.22802734	+14.15039063	+1668	+6.89062500	-10.28320313	-0.85253906	+38.67187500	+5.91064453	-49.72412109	+1300
+1457971484.27959990	+8.72314453	-6.95654297	-0.86572266	+54.16259766	-7.69042969	-48.03222656	+2024	+8.41992188	-6.18750000	-0.59326172	+9.33837891	-11.14013672	+14.17236328	+1668	+6.88183594	-10.28320313	-0.84375000	+38.71582031	+5.97656250	-49.63623047	+1300
+1457971484.28370000	+8.70996094	-6.95214844	-0.86132813	+54.20654297	-7.62451172	-47.94433594	+2032	+8.41113281	-6.18750000	-0.58447266	+9.40429688	-11.05224609	+14.21630859	+1668	+6.86425781	-10.28320313	-0.83496094	+38.71582031	+6.04248047	-49.54833984	+1304
+1457971484.29210000	+8.68798828	-6.95214844	-0.85693359	+54.25048828	-7.51464844	-47.72460938	+2044	+8.39355469	-6.18310547	-0.58007813	+9.49218750	-10.83251953	+14.30419922	+1664	+6.83349609	-10.28759766	-0.83935547	+38.71582031	+6.15234375	-49.30664063	+1304
+1457971484.29620000	+8.67919922	-6.94775391	-0.85693359	+54.27246094	-7.44873047	-47.63671875	+2048	+8.38037109	-6.18310547	-0.57568359	+9.55810547	-10.72265625	+14.34814453	+1664	+6.81591797	-10.28759766	-0.83496094	+38.71582031	+6.21826172	-49.21875000	+1304
+1457971484.30040000	+8.67041016	-6.94775391	-0.85693359	+54.31640625	-7.40478516	-47.52685547	+2052	+8.37158203	-6.18310547	-0.57568359	+9.60205078	-10.61279297	+14.39208984	+1660	+6.79833984	-10.28759766	-0.84375000	+38.71582031	+6.28417969	-49.06494141	+1304
+1457971484.30460000	+8.65722656	-6.94775391	-0.85693359	+54.31640625	-7.33886719	-47.41699219	+2056	+8.36279297	-6.18310547	-0.57568359	+9.60205078	-10.50292969	+14.43603516	+1656	+6.78515625	-10.29199219	-0.84814453	+38.69384766	+6.32812500	-48.93310547	+1304
+1457971484.30870010	+8.64843750	-6.94335938	-0.85693359	+54.33837891	-7.29492188	-47.30712891	+2060	+8.35400391	-6.18310547	-0.57128906	+9.64599609	-10.39306641	+14.47998047	+1656	+6.76757813	-10.29199219	-0.85253906	+38.69384766	+6.39404297	-48.84521484	+1304
+1457971484.31710000	+8.63085938	-6.94335938	-0.85693359	+54.38232422	-7.18505859	-47.10937500	+2064	+8.34082031	-6.18310547	-0.57128906	+9.71191406	-10.19531250	+14.54589844	+1652	+6.74121094	-10.29199219	-0.86132813	+38.69384766	+6.50390625	-48.66943359	+1300
+1457971484.32119990	+8.62207031	-6.94335938	-0.86132813	+54.38232422	-7.14111328	-46.99951172	+2068	+8.33203125	-6.18310547	-0.57128906	+9.73388672	-10.10742188	+14.61181641	+1648	+6.73242188	-10.29638672	-0.86132813	+38.67187500	+6.56982422	-48.60351563	+1296
+1457971484.32960010	+8.60888672	-6.94775391	-0.86132813	+54.38232422	-7.05322266	-46.75781250	+2068	+8.31884766	-6.18750000	-0.57568359	+9.75585938	-9.90966797	+14.72167969	+1644	+6.71044922	-10.29638672	-0.87011719	+38.67187500	+6.65771484	-48.44970703	+1288
+1457971484.33369990	+8.60009766	-6.94335938	-0.86572266	+54.40429688	-7.03125000	-46.62597656	+2068	+8.31445313	-6.18310547	-0.57568359	+9.77783203	-9.79980469	+14.78759766	+1640	+6.70605469	-10.29638672	-0.87011719	+38.69384766	+6.70166016	-48.38378906	+1284
+1457971484.33789990	+8.60009766	-6.94335938	-0.86572266	+54.42626953	-7.00927734	-46.53808594	+2068	+8.31005859	-6.18310547	-0.57568359	+9.79980469	-9.73388672	+14.85351563	+1636	+6.70166016	-10.29638672	-0.87011719	+38.73779297	+6.74560547	-48.33984375	+1280
+1457971484.34620000	+8.58691406	-6.94335938	-0.86572266	+54.44824219	-6.98730469	-46.29638672	+2068	+8.30126953	-6.18310547	-0.57128906	+9.82177734	-9.58007813	+14.96337891	+1632	+6.69287109	-10.29199219	-0.87011719	+38.80371094	+6.81152344	-48.25195313	+1268
+1457971484.35460000	+8.58251953	-6.94335938	-0.86132813	+54.47021484	-6.98730469	-46.09863281	+2064	+8.29687500	-6.18310547	-0.56689453	+9.84375000	-9.47021484	+15.09521484	+1624	+6.69287109	-10.28759766	-0.86132813	+38.89160156	+6.85546875	-48.22998047	+1264
+1457971484.35870000	+8.58251953	-6.94335938	-0.86132813	+54.49218750	-7.00927734	-46.01074219	+2064	+8.29687500	-6.18310547	-0.56689453	+9.86572266	-9.42626953	+15.16113281	+1624	+6.69726563	-10.28759766	-0.85693359	+38.95751953	+6.87744141	-48.20800781	+1260
+1457971484.36290000	+8.58251953	-6.94335938	-0.85693359	+54.49218750	-7.03125000	-45.90087891	+2064	+8.29248047	-6.18310547	-0.56250000	+9.86572266	-9.40429688	+15.22705078	+1620	+6.69726563	-10.28320313	-0.85253906	+39.00146484	+6.87744141	-48.20800781	+1260
+1457971484.36700010	+8.57812500	-6.94335938	-0.85693359	+54.49218750	-7.05322266	-45.81298828	+2064	+8.29248047	-6.18310547	-0.56250000	+9.88769531	-9.36035156	+15.27099609	+1620	+6.70166016	-10.28320313	-0.84814453	+39.04541016	+6.87744141	-48.18603516	+1260
+1457971484.37540010	+8.57812500	-6.93896484	-0.84814453	+54.55810547	-7.14111328	-45.68115234	+2064	+8.28808594	-6.18310547	-0.55371094	+9.90966797	-9.33837891	+15.38085938	+1616	+6.71044922	-10.27880859	-0.83935547	+39.17724609	+6.87744141	-48.18603516	+1260
+1457971484.38369990	+8.57812500	-6.93896484	-0.83935547	+54.58007813	-7.22900391	-45.59326172	+2064	+8.28808594	-6.17871094	-0.54492188	+9.93164063	-9.36035156	+15.44677734	+1612	+6.71484375	-10.27880859	-0.82617188	+39.26513672	+6.83349609	-48.18603516	+1264
+1457971484.38790010	+8.58251953	-6.93896484	-0.83496094	+54.60205078	-7.27294922	-45.52734375	+2068	+8.28808594	-6.17871094	-0.54052734	+9.95361328	-9.38232422	+15.46875000	+1612	+6.71923828	-10.27880859	-0.82177734	+39.30908203	+6.81152344	-48.20800781	+1264
+1457971484.39200000	+8.57812500	-6.93896484	-0.83056641	+54.62402344	-7.31689453	-45.50537109	+2068	+8.28808594	-6.17871094	-0.53613281	+9.97558594	-9.40429688	+15.49072266	+1612	+6.71923828	-10.27880859	-0.81738281	+39.33105469	+6.78955078	-48.20800781	+1264
+1457971484.39619990	+8.58251953	-6.93896484	-0.82617188	+54.64599609	-7.36083984	-45.46142578	+2068	+8.28808594	-6.17871094	-0.53173828	+9.97558594	-9.42626953	+15.51269531	+1612	+6.72363281	-10.27880859	-0.81298828	+39.35302734	+6.76757813	-48.22998047	+1268
+1457971484.40450000	+8.57812500	-6.93896484	-0.82177734	+54.68994141	-7.47070313	-45.39550781	+2072	+8.28808594	-6.17871094	-0.52294922	+10.01953125	-9.47021484	+15.53466797	+1608	+6.72363281	-10.27880859	-0.80419922	+39.37500000	+6.72363281	-48.22998047	+1268
+1457971484.40870000	+8.57812500	-6.93896484	-0.81738281	+54.71191406	-7.51464844	-45.37353516	+2076	+8.28808594	-6.17871094	-0.51855469	+10.01953125	-9.49218750	+15.53466797	+1608	+6.72363281	-10.27880859	-0.80419922	+39.39697266	+6.70166016	-48.20800781	+1268
+1457971484.41700010	+8.57812500	-6.93896484	-0.80859375	+54.75585938	-7.58056641	-45.35156250	+2080	+8.28808594	-6.17871094	-0.50976563	+10.06347656	-9.55810547	+15.55664063	+1612	+6.71923828	-10.28320313	-0.80419922	+39.37500000	+6.63574219	-48.20800781	+1268
+1457971484.42540000	+8.57812500	-6.93896484	-0.79980469	+54.79980469	-7.64648438	-45.30761719	+2084	+8.28808594	-6.17871094	-0.50537109	+10.08544922	-9.58007813	+15.53466797	+1612	+6.71484375	-10.28759766	-0.79980469	+39.35302734	+6.59179688	-48.18603516	+1268
+1457971484.42950010	+8.57373047	-6.93896484	-0.79541016	+54.82177734	-7.66845703	-45.26367188	+2088	+8.28808594	-6.17871094	-0.50097656	+10.10742188	-9.60205078	+15.53466797	+1612	+6.71044922	-10.29199219	-0.80419922	+39.35302734	+6.56982422	-48.18603516	+1268
+1457971484.43779990	+8.57373047	-6.93896484	-0.79101563	+54.86572266	-7.71240234	-45.21972656	+2092	+8.28369141	-6.17871094	-0.49658203	+10.15136719	-9.62402344	+15.53466797	+1616	+6.70605469	-10.29638672	-0.80419922	+39.30908203	+6.52587891	-48.14208984	+1268
+1457971484.44199990	+8.57373047	-6.93896484	-0.79101563	+54.88769531	-7.73437500	-45.17578125	+2096	+8.28369141	-6.17871094	-0.49658203	+10.17333984	-9.62402344	+15.53466797	+1616	+6.70166016	-10.30078125	-0.80859375	+39.30908203	+6.50390625	-48.12011719	+1268
+1457971484.45030000	+8.56933594	-6.94335938	-0.78662109	+54.93164063	-7.73437500	-45.10986328	+2100	+8.28369141	-6.18310547	-0.49218750	+10.19531250	-9.62402344	+15.53466797	+1620	+6.69726563	-10.30517578	-0.80859375	+39.28710938	+6.48193359	-48.07617188	+1264
+1457971484.45450000	+8.56933594	-6.94335938	-0.78662109	+54.95361328	-7.75634766	-45.08789063	+2104	+8.28369141	-6.18310547	-0.48779297	+10.21728516	-9.62402344	+15.53466797	+1620	+6.69287109	-10.30957031	-0.81298828	+39.26513672	+6.48193359	-48.05419922	+1264
+1457971484.45869990	+8.56494141	-6.94335938	-0.78662109	+54.97558594	-7.75634766	-45.04394531	+2104	+8.28369141	-6.18310547	-0.48779297	+10.23925781	-9.62402344	+15.51269531	+1620	+6.68847656	-10.31396484	-0.81298828	+39.26513672	+6.48193359	-48.03222656	+1264
+1457971484.46280000	+8.56494141	-6.94775391	-0.78662109	+54.99755859	-7.73437500	-45.00000000	+2108	+8.28369141	-6.18310547	-0.48779297	+10.26123047	-9.62402344	+15.51269531	+1624	+6.68847656	-10.31835938	-0.81298828	+39.26513672	+6.48193359	-48.01025391	+1260
+1457971484.47120000	+8.56054688	-6.94775391	-0.78662109	+55.06347656	-7.73437500	-44.91210938	+2112	+8.28369141	-6.18750000	-0.48339844	+10.28320313	-9.60205078	+15.51269531	+1624	+6.68408203	-10.32275391	-0.81298828	+39.28710938	+6.50390625	-47.96630859	+1256
+1457971484.47530010	+8.56054688	-6.95214844	-0.78662109	+55.08544922	-7.71240234	-44.86816406	+2116	+8.27929688	-6.18750000	-0.48339844	+10.30517578	-9.60205078	+15.51269531	+1628	+6.68408203	-10.32714844	-0.81298828	+39.30908203	+6.52587891	-47.96630859	+1252
+1457971484.48370000	+8.56054688	-6.95654297	-0.78662109	+55.17333984	-7.69042969	-44.80224609	+2116	+8.27929688	-6.19189453	-0.48339844	+10.37109375	-9.58007813	+15.51269531	+1628	+6.68847656	-10.33154297	-0.80419922	+39.39697266	+6.56982422	-47.96630859	+1248
+1457971484.48779990	+8.56054688	-6.95654297	-0.78662109	+55.19531250	-7.69042969	-44.78027344	+2120	+8.27929688	-6.19189453	-0.48339844	+10.39306641	-9.55810547	+15.49072266	+1632	+6.68847656	-10.33593750	-0.79980469	+39.44091797	+6.61376953	-47.96630859	+1244
+1457971484.49200010	+8.56054688	-6.95654297	-0.78662109	+55.23925781	-7.66845703	-44.73632813	+2120	+8.27490234	-6.19628906	-0.47900391	+10.41503906	-9.55810547	+15.49072266	+1632	+6.69287109	-10.33593750	-0.79541016	+39.50683594	+6.65771484	-47.98828125	+1244
+1457971484.49620010	+8.55615234	-6.96093750	-0.78662109	+55.28320313	-7.66845703	-44.71435547	+2124	+8.27490234	-6.19628906	-0.47900391	+10.45898438	-9.53613281	+15.49072266	+1632	+6.69726563	-10.34033203	-0.79101563	+39.57275391	+6.70166016	-48.01025391	+1244
+1457971484.50029990	+8.55615234	-6.96093750	-0.79101563	+55.30517578	-7.64648438	-44.69238281	+2124	+8.27490234	-6.19628906	-0.47900391	+10.48095703	-9.53613281	+15.49072266	+1632	+6.70166016	-10.34033203	-0.78222656	+39.63867188	+6.72363281	-48.01025391	+1244
+1457971484.50869990	+8.55615234	-6.96533203	-0.79101563	+55.39306641	-7.62451172	-44.62646484	+2128	+8.27050781	-6.20068359	-0.47900391	+10.54687500	-9.49218750	+15.46875000	+1636	+6.71044922	-10.34472656	-0.77343750	+39.77050781	+6.81152344	-48.05419922	+1248
+1457971484.51280000	+8.55615234	-6.96533203	-0.79101563	+55.43701172	-7.60253906	-44.60449219	+2128	+8.27050781	-6.20068359	-0.47900391	+10.59082031	-9.49218750	+15.46875000	+1636	+6.71484375	-10.34472656	-0.76904297	+39.83642578	+6.85546875	-48.05419922	+1248
+1457971484.52110000	+8.55175781	-6.96533203	-0.79101563	+55.52490234	-7.58056641	-44.56054688	+2128	+8.26611328	-6.20507813	-0.47900391	+10.67871094	-9.44824219	+15.46875000	+1636	+6.71484375	-10.34912109	-0.76025391	+39.94628906	+6.96533203	-48.07617188	+1248
+1457971484.52950000	+8.54736328	-6.96972656	-0.79101563	+55.59082031	-7.55859375	-44.49462891	+2132	+8.25732422	-6.20947266	-0.47900391	+10.74462891	-9.40429688	+15.44677734	+1632	+6.71484375	-10.35351563	-0.75585938	+40.01220703	+7.05322266	-48.05419922	+1252
+1457971484.53780010	+8.54296875	-6.96972656	-0.79541016	+55.63476563	-7.51464844	-44.42871094	+2132	+8.25292969	-6.20947266	-0.48339844	+10.81054688	-9.33837891	+15.44677734	+1632	+6.71044922	-10.35791016	-0.75585938	+40.05615234	+7.11914063	-48.01025391	+1252
+1457971484.55029990	+8.52978516	-6.97412109	-0.79980469	+55.70068359	-7.44873047	-44.31884766	+2132	+8.24414063	-6.21386719	-0.48339844	+10.89843750	-9.20654297	+15.44677734	+1632	+6.69287109	-10.36669922	-0.76464844	+40.05615234	+7.22900391	-47.90039063	+1252
+1457971484.55859990	+8.52539063	-6.97412109	-0.79980469	+55.72265625	-7.40478516	-44.23095703	+2128	+8.23535156	-6.21826172	-0.48779297	+10.94238281	-9.11865234	+15.44677734	+1628	+6.67968750	-10.37548828	-0.77343750	+40.03417969	+7.31689453	-47.81250000	+1252
+1457971484.56699990	+8.51660156	-6.97851563	-0.80419922	+55.76660156	-7.36083984	-44.14306641	+2128	+8.23095703	-6.21826172	-0.48779297	+10.98632813	-9.03076172	+15.44677734	+1628	+6.66650391	-10.37988281	-0.78222656	+39.99023438	+7.38281250	-47.70263672	+1248
+1457971484.57530000	+8.51220703	-6.97851563	-0.80859375	+55.78857422	-7.33886719	-44.05517578	+2124	+8.22656250	-6.22265625	-0.48779297	+11.03027344	-8.96484375	+15.46875000	+1624	+6.65332031	-10.38427734	-0.79101563	+39.96826172	+7.42675781	-47.61474609	+1244
+1457971484.58360000	+8.50341797	-6.97851563	-0.80859375	+55.83251953	-7.33886719	-43.98925781	+2120	+8.21777344	-6.22265625	-0.48779297	+11.05224609	-8.89892578	+15.49072266	+1624	+6.64013672	-10.38867188	-0.79541016	+39.96826172	+7.49267578	-47.54882813	+1240
+1457971484.58780000	+8.50341797	-6.97851563	-0.81298828	+55.83251953	-7.33886719	-43.96728516	+2120	+8.21777344	-6.22265625	-0.48779297	+11.07421875	-8.87695313	+15.49072266	+1620	+6.64013672	-10.38867188	-0.79541016	+39.96826172	+7.51464844	-47.52685547	+1236
+1457971484.59610010	+8.49902344	-6.97851563	-0.81298828	+55.89843750	-7.36083984	-43.92333984	+2116	+8.21337891	-6.22265625	-0.48779297	+11.11816406	-8.85498047	+15.53466797	+1620	+6.63574219	-10.39306641	-0.79541016	+40.01220703	+7.55859375	-47.50488281	+1228
+1457971484.60439990	+8.49462891	-6.97851563	-0.81298828	+55.94238281	-7.38281250	-43.90136719	+2112	+8.20898438	-6.22265625	-0.48779297	+11.16210938	-8.83300781	+15.55664063	+1616	+6.64013672	-10.39306641	-0.79101563	+40.07812500	+7.58056641	-47.50488281	+1220
+1457971484.60859990	+8.49462891	-6.97851563	-0.80859375	+55.96435547	-7.40478516	-43.90136719	+2108	+8.20458984	-6.22265625	-0.48779297	+11.18408203	-8.83300781	+15.57861328	+1612	+6.64013672	-10.38867188	-0.79101563	+40.12207031	+7.60253906	-47.50488281	+1216
+1457971484.61279990	+8.49462891	-6.97412109	-0.80859375	+55.98632813	-7.42675781	-43.90136719	+2108	+8.20458984	-6.22265625	-0.48779297	+11.20605469	-8.85498047	+15.60058594	+1612	+6.64453125	-10.38867188	-0.78662109	+40.16601563	+7.60253906	-47.52685547	+1216
+1457971484.61690000	+8.49462891	-6.97412109	-0.80859375	+56.00830078	-7.44873047	-43.90136719	+2108	+8.20019531	-6.22265625	-0.48779297	+11.25000000	-8.85498047	+15.62255859	+1612	+6.64892578	-10.38867188	-0.78662109	+40.20996094	+7.60253906	-47.54882813	+1216
+1457971484.62529990	+8.49462891	-6.97412109	-0.80859375	+56.07421875	-7.49267578	-43.90136719	+2104	+8.20019531	-6.22265625	-0.48339844	+11.29394531	-8.87695313	+15.64453125	+1608	+6.65332031	-10.38427734	-0.77783203	+40.29785156	+7.62451172	-47.59277344	+1212
+1457971484.62940000	+8.49462891	-6.97412109	-0.80859375	+56.07421875	-7.51464844	-43.90136719	+2104	+8.19580078	-6.22265625	-0.48339844	+11.31591797	-8.87695313	+15.66650391	+1608	+6.65771484	-10.38427734	-0.77783203	+40.34179688	+7.62451172	-47.61474609	+1212
+1457971484.63780000	+8.49023438	-6.96972656	-0.80859375	+56.11816406	-7.53662109	-43.90136719	+2104	+8.19580078	-6.21826172	-0.48339844	+11.33789063	-8.89892578	+15.68847656	+1604	+6.66210938	-10.38427734	-0.77343750	+40.40771484	+7.64648438	-47.63671875	+1212
+1457971484.64610000	+8.49023438	-6.96972656	-0.80859375	+56.14013672	-7.55859375	-43.90136719	+2100	+8.19140625	-6.21826172	-0.48339844	+11.38183594	-8.92089844	+15.71044922	+1600	+6.66650391	-10.37988281	-0.76904297	+40.47363281	+7.64648438	-47.65869141	+1216
+1457971484.65030000	+8.49023438	-6.96972656	-0.80859375	+56.14013672	-7.58056641	-43.90136719	+2100	+8.19140625	-6.21826172	-0.48339844	+11.38183594	-8.92089844	+15.71044922	+1600	+6.66650391	-10.37988281	-0.76904297	+40.49560547	+7.64648438	-47.68066406	+1216
+1457971484.65440010	+8.48583984	-6.96972656	-0.80859375	+56.14013672	-7.58056641	-43.90136719	+2100	+8.18701172	-6.21826172	-0.48339844	+11.40380859	-8.94287109	+15.71044922	+1600	+6.66650391	-10.37988281	-0.76904297	+40.49560547	+7.64648438	-47.68066406	+1216
+1457971484.66280010	+8.48583984	-6.96972656	-0.80859375	+56.14013672	-7.60253906	-43.87939453	+2100	+8.18701172	-6.21826172	-0.48339844	+11.42578125	-8.94287109	+15.71044922	+1596	+6.66650391	-10.37988281	-0.76904297	+40.53955078	+7.64648438	-47.65869141	+1216
+1457971484.66689990	+8.48144531	-6.96972656	-0.80859375	+56.14013672	-7.60253906	-43.87939453	+2100	+8.18261719	-6.21826172	-0.48339844	+11.42578125	-8.92089844	+15.71044922	+1596	+6.66650391	-10.37548828	-0.76904297	+40.53955078	+7.66845703	-47.65869141	+1216
+1457971484.67109990	+8.47705078	-6.96972656	-0.80859375	+56.14013672	-7.60253906	-43.85742188	+2100	+8.18261719	-6.21826172	-0.48339844	+11.42578125	-8.92089844	+15.73242188	+1596	+6.66210938	-10.37548828	-0.77343750	+40.53955078	+7.66845703	-47.63671875	+1216
+1457971484.67520000	+8.47705078	-6.96972656	-0.80859375	+56.14013672	-7.60253906	-43.83544922	+2100	+8.17822266	-6.21826172	-0.48339844	+11.44775391	-8.89892578	+15.71044922	+1596	+6.66210938	-10.37548828	-0.77343750	+40.53955078	+7.66845703	-47.61474609	+1216
+1457971484.68359990	+8.46826172	-6.96972656	-0.80859375	+56.14013672	-7.58056641	-43.81347656	+2096	+8.17382813	-6.21826172	-0.48339844	+11.44775391	-8.87695313	+15.71044922	+1596	+6.65332031	-10.37988281	-0.77783203	+40.53955078	+7.69042969	-47.57080078	+1220
+1457971484.68770000	+8.46386719	-6.96972656	-0.80859375	+56.11816406	-7.58056641	-43.79150391	+2096	+8.16943359	-6.21826172	-0.48339844	+11.44775391	-8.85498047	+15.71044922	+1596	+6.64892578	-10.37988281	-0.78222656	+40.53955078	+7.69042969	-47.52685547	+1220
+1457971484.69190000	+8.45947266	-6.96972656	-0.81298828	+56.11816406	-7.55859375	-43.76953125	+2096	+8.16503906	-6.21826172	-0.48339844	+11.46972656	-8.85498047	+15.71044922	+1596	+6.64013672	-10.37988281	-0.78662109	+40.51757813	+7.71240234	-47.48291016	+1220
+1457971484.69610000	+8.45507813	-6.96972656	-0.81298828	+56.14013672	-7.55859375	-43.74755859	+2092	+8.16503906	-6.22265625	-0.48339844	+11.46972656	-8.83300781	+15.71044922	+1596	+6.63134766	-10.37988281	-0.79101563	+40.49560547	+7.73437500	-47.43896484	+1220
+1457971484.70440010	+8.44628906	-6.96972656	-0.81298828	+56.14013672	-7.53662109	-43.65966797	+2092	+8.15625000	-6.22265625	-0.48339844	+11.49169922	-8.76708984	+15.71044922	+1592	+6.61376953	-10.38427734	-0.79980469	+40.47363281	+7.80029297	-47.30712891	+1224
+1457971484.70860000	+8.44189453	-6.96533203	-0.81738281	+56.16210938	-7.51464844	-43.63769531	+2088	+8.15185547	-6.22265625	-0.48339844	+11.49169922	-8.74511719	+15.73242188	+1592	+6.60498047	-10.38427734	-0.80419922	+40.47363281	+7.84423828	-47.24121094	+1220
+1457971484.71269990	+8.43750000	-6.96533203	-0.81738281	+56.16210938	-7.51464844	-43.59375000	+2088	+8.14746094	-6.22265625	-0.48779297	+11.49169922	-8.72314453	+15.73242188	+1592	+6.59619141	-10.38427734	-0.80859375	+40.49560547	+7.86621094	-47.19726563	+1220
+1457971484.71690010	+8.43310547	-6.96533203	-0.81738281	+56.18408203	-7.49267578	-43.54980469	+2084	+8.13867188	-6.22265625	-0.48779297	+11.51367188	-8.70117188	+15.73242188	+1592	+6.59179688	-10.38427734	-0.80859375	+40.51757813	+7.91015625	-47.15332031	+1220
+1457971484.72110010	+8.42871094	-6.96533203	-0.82177734	+56.20605469	-7.49267578	-43.52783203	+2084	+8.13427734	-6.22265625	-0.48779297	+11.51367188	-8.67919922	+15.75439453	+1592	+6.58740234	-10.37988281	-0.80859375	+40.53955078	+7.95410156	-47.13134766	+1216
+1457971484.72939990	+8.41992188	-6.96533203	-0.82177734	+56.25000000	-7.49267578	-43.43994141	+2076	+8.12548828	-6.22265625	-0.48779297	+11.53564453	-8.61328125	+15.77636719	+1588	+6.58300781	-10.37988281	-0.80859375	+40.60546875	+8.02001953	-47.08740234	+1208
+1457971484.73359990	+8.41552734	-6.96533203	-0.82617188	+56.25000000	-7.47070313	-43.39599609	+2076	+8.12109375	-6.22265625	-0.48779297	+11.53564453	-8.59130859	+15.79833984	+1584	+6.58300781	-10.37548828	-0.80419922	+40.67138672	+8.06396484	-47.06542969	+1208
+1457971484.73770000	+8.41113281	-6.96093750	-0.82617188	+56.27197266	-7.49267578	-43.37402344	+2072	+8.11669922	-6.22265625	-0.49218750	+11.55761719	-8.56933594	+15.82031250	+1584	+6.58300781	-10.37548828	-0.80419922	+40.71533203	+8.08593750	-47.04345703	+1208
+1457971484.74190000	+8.41113281	-6.96093750	-0.83056641	+56.29394531	-7.49267578	-43.33007813	+2068	+8.11230469	-6.22265625	-0.49218750	+11.55761719	-8.54736328	+15.84228516	+1580	+6.58300781	-10.37109375	-0.79980469	+40.78125000	+8.12988281	-47.04345703	+1204
+1457971484.74600010	+8.40673828	-6.96093750	-0.83056641	+56.29394531	-7.47070313	-43.28613281	+2068	+8.10791016	-6.22265625	-0.49218750	+11.55761719	-8.52539063	+15.86425781	+1580	+6.58300781	-10.37109375	-0.79541016	+40.82519531	+8.15185547	-47.02148438	+1204
+1457971484.75440000	+8.40234375	-6.96093750	-0.83496094	+56.29394531	-7.47070313	-43.22021484	+2064	+8.10351563	-6.21826172	-0.49218750	+11.55761719	-8.48144531	+15.88623047	+1572	+6.58300781	-10.36669922	-0.79101563	+40.91308594	+8.21777344	-46.99951172	+1204
+1457971484.75850010	+8.39794922	-6.96093750	-0.83496094	+56.29394531	-7.44873047	-43.19824219	+2060	+8.09912109	-6.21826172	-0.49218750	+11.57958984	-8.45947266	+15.90820313	+1568	+6.58300781	-10.36230469	-0.79101563	+40.95703125	+8.23974609	-46.99951172	+1204
+1457971484.76270010	+8.39355469	-6.96093750	-0.83496094	+56.29394531	-7.44873047	-43.15429688	+2056	+8.09472656	-6.21826172	-0.49218750	+11.57958984	-8.43750000	+15.93017578	+1564	+6.58300781	-10.36230469	-0.79101563	+41.00097656	+8.26171875	-46.97753906	+1204
+1457971484.77099990	+8.38476563	-6.96093750	-0.83935547	+56.27197266	-7.42675781	-43.06640625	+2052	+8.08593750	-6.21826172	-0.49658203	+11.57958984	-8.37158203	+15.95214844	+1560	+6.57861328	-10.35791016	-0.79101563	+41.04492188	+8.32763672	-46.88964844	+1208
+1457971484.77940010	+8.37597656	-6.96093750	-0.84375000	+56.25000000	-7.38281250	-42.97851563	+2048	+8.08154297	-6.21826172	-0.49658203	+11.57958984	-8.28369141	+15.97412109	+1552	+6.56982422	-10.35791016	-0.79541016	+41.06689453	+8.37158203	-46.80175781	+1208
+1457971484.79189990	+8.36279297	-6.96093750	-0.84814453	+56.22802734	-7.29492188	-42.84667969	+2036	+8.06835938	-6.21826172	-0.50097656	+11.55761719	-8.17382813	+15.99609375	+1544	+6.54345703	-10.35791016	-0.80859375	+41.02294922	+8.45947266	-46.60400391	+1216
+1457971484.80020000	+8.35400391	-6.96093750	-0.85253906	+56.22802734	-7.22900391	-42.75878906	+2028	+8.05957031	-6.21826172	-0.50097656	+11.57958984	-8.06396484	+16.01806641	+1536	+6.52587891	-10.36230469	-0.82177734	+40.97900391	+8.52539063	-46.47216797	+1220
+1457971484.80440000	+8.34960938	-6.96093750	-0.85693359	+56.22802734	-7.20703125	-42.71484375	+2024	+8.05517578	-6.21826172	-0.50097656	+11.57958984	-8.02001953	+16.01806641	+1532	+6.51269531	-10.36230469	-0.82617188	+40.95703125	+8.54736328	-46.38427734	+1220
+1457971484.80850010	+8.34521484	-6.96093750	-0.85693359	+56.22802734	-7.18505859	-42.67089844	+2016	+8.05078125	-6.21826172	-0.50537109	+11.57958984	-7.97607422	+16.04003906	+1528	+6.50390625	-10.36230469	-0.83496094	+40.93505859	+8.59130859	-46.29638672	+1220
+1457971484.81690000	+8.33642578	-6.95654297	-0.86132813	+56.25000000	-7.14111328	-42.60498047	+2008	+8.04638672	-6.21826172	-0.50537109	+11.57958984	-7.88818359	+16.04003906	+1524	+6.48632813	-10.36230469	-0.84375000	+40.91308594	+8.63525391	-46.18652344	+1220
+1457971484.82100010	+8.33642578	-6.95654297	-0.86132813	+56.27197266	-7.11914063	-42.58300781	+2000	+8.04199219	-6.21826172	-0.50537109	+11.60156250	-7.84423828	+16.06201172	+1520	+6.47753906	-10.36669922	-0.84814453	+40.89111328	+8.65722656	-46.14257813	+1216
+1457971484.82520010	+8.33203125	-6.95654297	-0.86572266	+56.27197266	-7.09716797	-42.56103516	+1996	+8.03759766	-6.21826172	-0.50976563	+11.60156250	-7.82226563	+16.06201172	+1516	+6.47314453	-10.36669922	-0.85253906	+40.89111328	+8.67919922	-46.09863281	+1212
+1457971484.82929990	+8.32763672	-6.95654297	-0.86572266	+56.29394531	-7.09716797	-42.51708984	+1992	+8.03320313	-6.21826172	-0.50976563	+11.62353516	-7.77832031	+16.08398438	+1512	+6.46875000	-10.36669922	-0.85253906	+40.91308594	+8.70117188	-46.07666016	+1208
+1457971484.83349990	+8.32763672	-6.95654297	-0.86572266	+56.31591797	-7.07519531	-42.49511719	+1984	+8.03320313	-6.21386719	-0.50976563	+11.62353516	-7.75634766	+16.08398438	+1508	+6.46435547	-10.36669922	-0.85693359	+40.93505859	+8.72314453	-46.05468750	+1204
+1457971484.83769990	+8.32324219	-6.95654297	-0.86572266	+56.33789063	-7.07519531	-42.49511719	+1980	+8.02880859	-6.21386719	-0.50976563	+11.64550781	-7.75634766	+16.10595703	+1504	+6.46435547	-10.36230469	-0.85693359	+40.95703125	+8.74511719	-46.03271484	+1200
+1457971484.84180000	+8.32324219	-6.95654297	-0.87011719	+56.35986328	-7.09716797	-42.47314453	+1972	+8.02880859	-6.21386719	-0.50976563	+11.64550781	-7.73437500	+16.10595703	+1500	+6.46435547	-10.36230469	-0.85693359	+40.97900391	+8.74511719	-46.03271484	+1196
+1457971484.84600000	+8.32324219	-6.95214844	-0.87011719	+56.38183594	-7.09716797	-42.47314453	+1968	+8.02441406	-6.21386719	-0.50976563	+11.66748047	-7.73437500	+16.12792969	+1496	+6.46875000	-10.36230469	-0.85253906	+41.02294922	+8.76708984	-46.05468750	+1192
+1457971484.85430000	+8.32324219	-6.95214844	-0.86572266	+56.42578125	-7.09716797	-42.47314453	+1956	+8.02441406	-6.21386719	-0.50976563	+11.71142578	-7.73437500	+16.12792969	+1488	+6.47314453	-10.35791016	-0.84814453	+41.08886719	+8.78906250	-46.07666016	+1188
+1457971484.85850000	+8.32324219	-6.95214844	-0.86572266	+56.44775391	-7.11914063	-42.49511719	+1952	+8.02001953	-6.21386719	-0.50976563	+11.71142578	-7.73437500	+16.14990234	+1484	+6.47753906	-10.35791016	-0.84814453	+41.13281250	+8.78906250	-46.09863281	+1188
+1457971484.86270000	+8.32324219	-6.95214844	-0.86572266	+56.44775391	-7.11914063	-42.49511719	+1948	+8.02001953	-6.21386719	-0.50976563	+11.73339844	-7.75634766	+16.14990234	+1480	+6.47753906	-10.35791016	-0.84375000	+41.17675781	+8.78906250	-46.12060547	+1184
+1457971484.86680010	+8.32324219	-6.95214844	-0.86572266	+56.46972656	-7.14111328	-42.49511719	+1944	+8.02001953	-6.21386719	-0.50976563	+11.75537109	-7.75634766	+16.14990234	+1476	+6.48193359	-10.35791016	-0.83935547	+41.19873047	+8.81103516	-46.14257813	+1184
+1457971484.87100010	+8.32324219	-6.95214844	-0.86572266	+56.49169922	-7.14111328	-42.49511719	+1940	+8.02001953	-6.21386719	-0.50976563	+11.75537109	-7.77832031	+16.14990234	+1472	+6.48632813	-10.35351563	-0.83935547	+41.24267578	+8.81103516	-46.16455078	+1184
+1457971484.87520000	+8.32324219	-6.95214844	-0.86572266	+56.51367188	-7.16308594	-42.51708984	+1936	+8.02001953	-6.21386719	-0.50976563	+11.77734375	-7.77832031	+16.17187500	+1468	+6.49072266	-10.35351563	-0.83496094	+41.26464844	+8.81103516	-46.18652344	+1184
+1457971484.88350010	+8.32324219	-6.95214844	-0.86132813	+56.53564453	-7.16308594	-42.53906250	+1932	+8.02001953	-6.21386719	-0.50976563	+11.79931641	-7.80029297	+16.14990234	+1464	+6.49511719	-10.35351563	-0.83056641	+41.33056641	+8.81103516	-46.23046875	+1180
+1457971484.88770010	+8.32324219	-6.95214844	-0.86132813	+56.55761719	-7.18505859	-42.53906250	+1928	+8.01562500	-6.21386719	-0.50537109	+11.79931641	-7.82226563	+16.14990234	+1460	+6.49511719	-10.35351563	-0.83056641	+41.33056641	+8.81103516	-46.25244141	+1180
+1457971484.89179990	+8.31884766	-6.95214844	-0.86132813	+56.55761719	-7.18505859	-42.56103516	+1924	+8.01562500	-6.21386719	-0.50537109	+11.82128906	-7.82226563	+16.14990234	+1456	+6.49511719	-10.35351563	-0.82617188	+41.35253906	+8.81103516	-46.25244141	+1180
+1457971484.89599990	+8.31884766	-6.95214844	-0.86132813	+56.57958984	-7.18505859	-42.56103516	+1924	+8.01562500	-6.21386719	-0.50537109	+11.82128906	-7.84423828	+16.14990234	+1452	+6.49951172	-10.35351563	-0.82617188	+41.37451172	+8.83300781	-46.27441406	+1180
+1457971484.90019990	+8.31884766	-6.95214844	-0.86132813	+56.57958984	-7.18505859	-42.56103516	+1920	+8.01562500	-6.21386719	-0.50537109	+11.84326172	-7.84423828	+16.12792969	+1452	+6.49951172	-10.35351563	-0.82617188	+41.37451172	+8.83300781	-46.27441406	+1180
+1457971484.90430000	+8.31884766	-6.95214844	-0.86132813	+56.57958984	-7.18505859	-42.58300781	+1916	+8.01562500	-6.21386719	-0.50537109	+11.84326172	-7.84423828	+16.12792969	+1448	+6.49951172	-10.35351563	-0.82617188	+41.39648438	+8.83300781	-46.27441406	+1176
+1457971484.90850000	+8.31884766	-6.95214844	-0.86132813	+56.60156250	-7.18505859	-42.58300781	+1916	+8.01562500	-6.21386719	-0.50537109	+11.84326172	-7.86621094	+16.12792969	+1444	+6.49951172	-10.35351563	-0.82617188	+41.39648438	+8.83300781	-46.29638672	+1176
+1457971484.91680000	+8.31445313	-6.95214844	-0.86132813	+56.62353516	-7.18505859	-42.58300781	+1912	+8.01123047	-6.21386719	-0.50537109	+11.86523438	-7.86621094	+16.10595703	+1440	+6.49951172	-10.35351563	-0.82617188	+41.39648438	+8.83300781	-46.29638672	+1176
+1457971484.92100000	+8.31445313	-6.95214844	-0.86132813	+56.62353516	-7.18505859	-42.58300781	+1908	+8.01123047	-6.21386719	-0.50537109	+11.88720703	-7.86621094	+16.08398438	+1440	+6.49951172	-10.35351563	-0.82617188	+41.39648438	+8.83300781	-46.29638672	+1172
+1457971484.92510010	+8.31445313	-6.95214844	-0.86132813	+56.62353516	-7.18505859	-42.58300781	+1908	+8.01123047	-6.21386719	-0.50537109	+11.88720703	-7.86621094	+16.08398438	+1436	+6.49511719	-10.35351563	-0.82617188	+41.39648438	+8.83300781	-46.29638672	+1172
+1457971484.92930010	+8.31445313	-6.95214844	-0.86132813	+56.64550781	-7.16308594	-42.58300781	+1908	+8.01123047	-6.21386719	-0.50537109	+11.88720703	-7.86621094	+16.06201172	+1432	+6.49511719	-10.35351563	-0.83056641	+41.39648438	+8.83300781	-46.29638672	+1172
+1457971484.93350010	+8.31005859	-6.95214844	-0.86132813	+56.64550781	-7.16308594	-42.58300781	+1904	+8.01123047	-6.21386719	-0.50537109	+11.90917969	-7.84423828	+16.06201172	+1432	+6.49511719	-10.35791016	-0.83056641	+41.39648438	+8.83300781	-46.27441406	+1172
+1457971484.93759990	+8.31005859	-6.95214844	-0.86132813	+56.66748047	-7.16308594	-42.58300781	+1904	+8.01123047	-6.21386719	-0.50537109	+11.90917969	-7.84423828	+16.04003906	+1432	+6.49072266	-10.35791016	-0.83056641	+41.39648438	+8.83300781	-46.27441406	+1172
+1457971484.94600010	+8.31005859	-6.95214844	-0.86132813	+56.66748047	-7.14111328	-42.58300781	+1900	+8.00683594	-6.21386719	-0.50537109	+11.93115234	-7.84423828	+16.01806641	+1428	+6.48632813	-10.35791016	-0.83496094	+41.37451172	+8.83300781	-46.25244141	+1168
+1457971484.95009990	+8.31005859	-6.95214844	-0.86572266	+56.68945313	-7.14111328	-42.58300781	+1900	+8.00683594	-6.21826172	-0.50537109	+11.93115234	-7.84423828	+16.01806641	+1424	+6.48632813	-10.36230469	-0.83496094	+41.37451172	+8.83300781	-46.25244141	+1168
+1457971484.95429990	+8.30566406	-6.95214844	-0.86572266	+56.68945313	-7.14111328	-42.58300781	+1896	+8.00683594	-6.21826172	-0.50976563	+11.93115234	-7.82226563	+15.99609375	+1424	+6.48193359	-10.36230469	-0.83935547	+41.37451172	+8.85498047	-46.25244141	+1168
+1457971484.95849990	+8.30566406	-6.95214844	-0.86572266	+56.68945313	-7.14111328	-42.60498047	+1896	+8.00683594	-6.21826172	-0.50976563	+11.95312500	-7.82226563	+15.99609375	+1424	+6.48193359	-10.36230469	-0.83935547	+41.37451172	+8.85498047	-46.25244141	+1164
+1457971484.96260000	+8.30566406	-6.95214844	-0.86572266	+56.71142578	-7.11914063	-42.60498047	+1896	+8.00683594	-6.21826172	-0.50976563	+11.95312500	-7.82226563	+15.97412109	+1420	+6.48193359	-10.36669922	-0.83935547	+41.37451172	+8.85498047	-46.27441406	+1164
+1457971484.96680000	+8.30566406	-6.95654297	-0.86572266	+56.71142578	-7.11914063	-42.60498047	+1896	+8.00683594	-6.21826172	-0.50976563	+11.95312500	-7.82226563	+15.97412109	+1420	+6.47753906	-10.36669922	-0.83935547	+41.37451172	+8.87695313	-46.27441406	+1160
+1457971484.97100000	+8.30566406	-6.95654297	-0.86572266	+56.71142578	-7.11914063	-42.60498047	+1892	+8.00683594	-6.21826172	-0.50976563	+11.95312500	-7.82226563	+15.97412109	+1420	+6.48193359	-10.36669922	-0.83935547	+41.39648438	+8.87695313	-46.29638672	+1160
+1457971484.97930000	+8.30566406	-6.95654297	-0.86572266	+56.73339844	-7.11914063	-42.60498047	+1892	+8.00683594	-6.21826172	-0.50976563	+11.97509766	-7.80029297	+15.95214844	+1416	+6.48193359	-10.36669922	-0.83935547	+41.41845703	+8.89892578	-46.31835938	+1156
+1457971484.98340010	+8.31005859	-6.95654297	-0.86572266	+56.73339844	-7.11914063	-42.60498047	+1892	+8.00683594	-6.21826172	-0.50976563	+11.97509766	-7.80029297	+15.95214844	+1416	+6.48632813	-10.36669922	-0.83496094	+41.44042969	+8.89892578	-46.36230469	+1156
+1457971484.98760010	+8.31005859	-6.95654297	-0.86572266	+56.73339844	-7.11914063	-42.60498047	+1888	+8.00683594	-6.21826172	-0.50976563	+11.97509766	-7.82226563	+15.95214844	+1416	+6.48632813	-10.36669922	-0.83496094	+41.46240234	+8.92089844	-46.38427734	+1160
+1457971484.99180010	+8.31005859	-6.95654297	-0.86572266	+56.73339844	-7.11914063	-42.60498047	+1888	+8.00683594	-6.21826172	-0.50976563	+11.97509766	-7.82226563	+15.95214844	+1416	+6.49072266	-10.36669922	-0.83056641	+41.46240234	+8.92089844	-46.40625000	+1160
+1457971484.99589990	+8.31005859	-6.95654297	-0.86572266	+56.73339844	-7.11914063	-42.60498047	+1888	+8.00683594	-6.21826172	-0.50976563	+11.97509766	-7.82226563	+15.93017578	+1412	+6.49072266	-10.36669922	-0.83056641	+41.48437500	+8.92089844	-46.42822266	+1160
+1457971485.00009990	+8.31005859	-6.95654297	-0.86572266	+56.73339844	-7.11914063	-42.60498047	+1888	+8.00683594	-6.21826172	-0.50976563	+11.97509766	-7.82226563	+15.93017578	+1412	+6.49511719	-10.36669922	-0.82617188	+41.50634766	+8.92089844	-46.45019531	+1160
+1457971485.00430010	+8.31005859	-6.95654297	-0.86572266	+56.73339844	-7.11914063	-42.62695313	+1888	+8.00683594	-6.21826172	-0.50976563	+11.97509766	-7.82226563	+15.93017578	+1412	+6.49951172	-10.36669922	-0.82617188	+41.52832031	+8.94287109	-46.47216797	+1160
+1457971485.01259990	+8.31005859	-6.95654297	-0.86572266	+56.73339844	-7.11914063	-42.62695313	+1884	+8.00683594	-6.21826172	-0.50976563	+11.97509766	-7.82226563	+15.93017578	+1408	+6.50390625	-10.36669922	-0.82177734	+41.55029297	+8.94287109	-46.53808594	+1164
+1457971485.01679990	+8.31005859	-6.95654297	-0.86572266	+56.73339844	-7.11914063	-42.62695313	+1884	+8.01123047	-6.21826172	-0.50976563	+11.97509766	-7.82226563	+15.90820313	+1408	+6.50390625	-10.36669922	-0.81738281	+41.55029297	+8.94287109	-46.56005859	+1164
+1457971485.02090000	+8.31445313	-6.96093750	-0.86572266	+56.73339844	-7.11914063	-42.64892578	+1884	+8.01123047	-6.21826172	-0.50976563	+11.99707031	-7.82226563	+15.90820313	+1408	+6.50830078	-10.36669922	-0.81738281	+41.57226563	+8.94287109	-46.58203125	+1168
+1457971485.02510000	+8.31445313	-6.96093750	-0.86572266	+56.73339844	-7.11914063	-42.64892578	+1884	+8.01123047	-6.22265625	-0.50976563	+11.99707031	-7.82226563	+15.90820313	+1408	+6.50830078	-10.36669922	-0.81738281	+41.57226563	+8.94287109	-46.60400391	+1168
+1457971485.02930000	+8.31445313	-6.96093750	-0.86572266	+56.73339844	-7.11914063	-42.67089844	+1884	+8.01123047	-6.22265625	-0.50976563	+11.99707031	-7.84423828	+15.88623047	+1408	+6.51269531	-10.36669922	-0.81298828	+41.57226563	+8.94287109	-46.60400391	+1168
+1457971485.03340010	+8.31445313	-6.96093750	-0.86572266	+56.73339844	-7.11914063	-42.67089844	+1884	+8.01123047	-6.22265625	-0.50976563	+11.99707031	-7.84423828	+15.88623047	+1408	+6.51269531	-10.36669922	-0.81298828	+41.57226563	+8.94287109	-46.62597656	+1168
+1457971485.04180000	+8.31445313	-6.96093750	-0.86572266	+56.73339844	-7.11914063	-42.71484375	+1884	+8.01123047	-6.22265625	-0.50976563	+11.99707031	-7.84423828	+15.84228516	+1404	+6.51269531	-10.37109375	-0.81298828	+41.55029297	+8.94287109	-46.64794922	+1172
+1457971485.04590010	+8.31884766	-6.96093750	-0.86132813	+56.73339844	-7.11914063	-42.73681641	+1884	+8.01123047	-6.22265625	-0.50976563	+12.01904297	-7.86621094	+15.84228516	+1404	+6.50830078	-10.37109375	-0.81738281	+41.55029297	+8.94287109	-46.64794922	+1172
+1457971485.05010010	+8.31884766	-6.96533203	-0.86132813	+56.73339844	-7.11914063	-42.75878906	+1884	+8.01562500	-6.22265625	-0.50976563	+12.01904297	-7.86621094	+15.82031250	+1404	+6.50830078	-10.37109375	-0.81738281	+41.52832031	+8.92089844	-46.64794922	+1172
+1457971485.05430010	+8.31884766	-6.96533203	-0.86132813	+56.73339844	-7.11914063	-42.78076172	+1884	+8.01562500	-6.22265625	-0.50976563	+12.01904297	-7.86621094	+15.79833984	+1404	+6.50830078	-10.37109375	-0.81738281	+41.50634766	+8.92089844	-46.64794922	+1172
+1457971485.05839990	+8.31884766	-6.96533203	-0.86132813	+56.73339844	-7.11914063	-42.82470703	+1884	+8.01562500	-6.22265625	-0.51416016	+12.04101563	-7.86621094	+15.75439453	+1408	+6.50390625	-10.37548828	-0.81738281	+41.48437500	+8.92089844	-46.64794922	+1172
+1457971485.06259990	+8.31884766	-6.96533203	-0.86132813	+56.73339844	-7.11914063	-42.84667969	+1884	+8.01562500	-6.22705078	-0.51416016	+12.04101563	-7.86621094	+15.73242188	+1408	+6.50390625	-10.37548828	-0.82177734	+41.48437500	+8.92089844	-46.64794922	+1172
+1457971485.07090000	+8.31884766	-6.96533203	-0.86132813	+56.73339844	-7.09716797	-42.89062500	+1884	+8.02001953	-6.22705078	-0.51416016	+12.06298828	-7.88818359	+15.68847656	+1408	+6.49951172	-10.37988281	-0.82177734	+41.44042969	+8.89892578	-46.64794922	+1172
+1457971485.07509990	+8.32324219	-6.96533203	-0.86132813	+56.75537109	-7.09716797	-42.91259766	+1884	+8.02001953	-6.22705078	-0.51416016	+12.06298828	-7.88818359	+15.66650391	+1408	+6.49951172	-10.37988281	-0.82617188	+41.44042969	+8.89892578	-46.64794922	+1172
+1457971485.07920000	+8.32324219	-6.96972656	-0.86132813	+56.75537109	-7.09716797	-42.93457031	+1884	+8.02001953	-6.22705078	-0.51416016	+12.08496094	-7.88818359	+15.64453125	+1408	+6.49951172	-10.37988281	-0.82617188	+41.41845703	+8.87695313	-46.66992188	+1168
+1457971485.08340000	+8.32324219	-6.96972656	-0.86132813	+56.75537109	-7.07519531	-42.95654297	+1884	+8.02001953	-6.22705078	-0.51416016	+12.08496094	-7.88818359	+15.62255859	+1408	+6.49951172	-10.37988281	-0.82617188	+41.41845703	+8.87695313	-46.66992188	+1168
+1457971485.08760000	+8.32324219	-6.96972656	-0.85693359	+56.77734375	-7.07519531	-42.97851563	+1884	+8.02001953	-6.22705078	-0.51416016	+12.10693359	-7.91015625	+15.60058594	+1412	+6.49951172	-10.37988281	-0.82617188	+41.41845703	+8.87695313	-46.66992188	+1164
+1457971485.09170010	+8.32324219	-6.96972656	-0.85693359	+56.77734375	-7.07519531	-43.00048828	+1884	+8.02001953	-6.23144531	-0.51416016	+12.10693359	-7.91015625	+15.57861328	+1412	+6.49951172	-10.37988281	-0.82617188	+41.41845703	+8.87695313	-46.69189453	+1164
+1457971485.09590010	+8.32324219	-6.96972656	-0.85693359	+56.77734375	-7.07519531	-43.02246094	+1884	+8.02441406	-6.23144531	-0.51416016	+12.12890625	-7.91015625	+15.57861328	+1412	+6.49951172	-10.38427734	-0.82617188	+41.44042969	+8.87695313	-46.71386719	+1164
+1457971485.10419990	+8.32763672	-6.96972656	-0.85693359	+56.79931641	-7.05322266	-43.04443359	+1884	+8.02441406	-6.23144531	-0.51416016	+12.15087891	-7.91015625	+15.55664063	+1412	+6.50830078	-10.38427734	-0.82177734	+41.48437500	+8.87695313	-46.73583984	+1164
+1457971485.10840010	+8.32763672	-6.97412109	-0.85693359	+56.82128906	-7.05322266	-43.06640625	+1884	+8.02441406	-6.23144531	-0.51416016	+12.17285156	-7.93212891	+15.55664063	+1412	+6.50830078	-10.38427734	-0.82177734	+41.50634766	+8.87695313	-46.75781250	+1164
+1457971485.11260010	+8.32763672	-6.97412109	-0.85693359	+56.82128906	-7.05322266	-43.08837891	+1884	+8.02441406	-6.23144531	-0.51416016	+12.17285156	-7.93212891	+15.53466797	+1412	+6.51269531	-10.37988281	-0.81738281	+41.52832031	+8.87695313	-46.77978516	+1164
+1457971485.11669990	+8.32763672	-6.97412109	-0.85693359	+56.84326172	-7.05322266	-43.08837891	+1884	+8.02441406	-6.23144531	-0.51416016	+12.19482422	-7.93212891	+15.53466797	+1412	+6.51708984	-10.37988281	-0.81738281	+41.55029297	+8.89892578	-46.80175781	+1164
+1457971485.12089990	+8.32763672	-6.97412109	-0.85693359	+56.84326172	-7.05322266	-43.11035156	+1884	+8.02441406	-6.23144531	-0.51855469	+12.19482422	-7.93212891	+15.53466797	+1416	+6.52148438	-10.37988281	-0.81298828	+41.59423828	+8.89892578	-46.82373047	+1164
+1457971485.12509990	+8.33203125	-6.97412109	-0.85693359	+56.86523438	-7.05322266	-43.11035156	+1884	+8.02441406	-6.23144531	-0.51855469	+12.21679688	-7.93212891	+15.53466797	+1416	+6.52587891	-10.37988281	-0.81298828	+41.61621094	+8.92089844	-46.84570313	+1168
+1457971485.12920000	+8.33203125	-6.97412109	-0.85693359	+56.86523438	-7.03125000	-43.11035156	+1884	+8.02441406	-6.23144531	-0.51855469	+12.21679688	-7.93212891	+15.53466797	+1416	+6.52587891	-10.37988281	-0.80859375	+41.66015625	+8.92089844	-46.86767578	+1168
+1457971485.13750000	+8.33203125	-6.97412109	-0.85693359	+56.88720703	-7.03125000	-43.13232422	+1884	+8.02441406	-6.23583984	-0.51855469	+12.23876953	-7.93212891	+15.53466797	+1416	+6.53466797	-10.37988281	-0.80419922	+41.70410156	+8.94287109	-46.88964844	+1172
+1457971485.14170000	+8.33203125	-6.97851563	-0.85693359	+56.88720703	-7.03125000	-43.13232422	+1884	+8.02441406	-6.23583984	-0.51855469	+12.26074219	-7.91015625	+15.53466797	+1416	+6.53466797	-10.37988281	-0.80419922	+41.74804688	+8.96484375	-46.91162109	+1172
+1457971485.14590000	+8.33203125	-6.97851563	-0.85693359	+56.90917969	-7.00927734	-43.13232422	+1888	+8.02441406	-6.23583984	-0.51855469	+12.26074219	-7.91015625	+15.51269531	+1416	+6.53906250	-10.38427734	-0.80419922	+41.77001953	+8.98681641	-46.91162109	+1172
+1457971485.15000010	+8.33203125	-6.97851563	-0.85693359	+56.90917969	-7.00927734	-43.15429688	+1888	+8.02441406	-6.23583984	-0.51855469	+12.28271484	-7.91015625	+15.51269531	+1416	+6.53906250	-10.38427734	-0.80419922	+41.77001953	+8.98681641	-46.93359375	+1176
+1457971485.15420010	+8.33203125	-6.97851563	-0.85693359	+56.93115234	-6.98730469	-43.15429688	+1888	+8.02441406	-6.23583984	-0.51855469	+12.28271484	-7.91015625	+15.51269531	+1416	+6.53906250	-10.38427734	-0.80419922	+41.79199219	+9.00878906	-46.93359375	+1176
+1457971485.15840010	+8.32763672	-6.97851563	-0.85693359	+56.93115234	-6.96533203	-43.15429688	+1888	+8.02441406	-6.23583984	-0.52294922	+12.30468750	-7.88818359	+15.49072266	+1416	+6.53906250	-10.38427734	-0.80419922	+41.79199219	+9.03076172	-46.93359375	+1176
+1457971485.16669990	+8.32763672	-6.97851563	-0.85693359	+56.95312500	-6.94335938	-43.15429688	+1888	+8.02441406	-6.23583984	-0.52294922	+12.34863281	-7.86621094	+15.46875000	+1416	+6.53466797	-10.38867188	-0.80419922	+41.81396484	+9.05273438	-46.91162109	+1180
+1457971485.17090010	+8.32763672	-6.97851563	-0.86132813	+56.97509766	-6.92138672	-43.15429688	+1888	+8.02441406	-6.24023438	-0.52294922	+12.34863281	-7.86621094	+15.46875000	+1416	+6.53466797	-10.39306641	-0.80859375	+41.81396484	+9.07470703	-46.91162109	+1180
+1457971485.17500000	+8.32763672	-6.97851563	-0.86132813	+56.99707031	-6.89941406	-43.15429688	+1888	+8.02441406	-6.24023438	-0.52294922	+12.37060547	-7.84423828	+15.44677734	+1416	+6.53027344	-10.39306641	-0.80859375	+41.81396484	+9.07470703	-46.88964844	+1180
+1457971485.17919990	+8.32324219	-6.97851563	-0.86132813	+57.01904297	-6.87744141	-43.17626953	+1888	+8.02001953	-6.24023438	-0.52294922	+12.39257813	-7.84423828	+15.42480469	+1416	+6.52587891	-10.39746094	-0.81298828	+41.79199219	+9.09667969	-46.88964844	+1180
+1457971485.18339990	+8.32324219	-6.97851563	-0.86132813	+57.01904297	-6.85546875	-43.17626953	+1888	+8.02001953	-6.24023438	-0.52734375	+12.41455078	-7.82226563	+15.40283203	+1420	+6.52148438	-10.39746094	-0.81298828	+41.79199219	+9.09667969	-46.86767578	+1180
+1457971485.19170000	+8.31884766	-6.97851563	-0.86572266	+57.06298828	-6.81152344	-43.17626953	+1888	+8.02001953	-6.24023438	-0.52734375	+12.45849609	-7.80029297	+15.35888672	+1420	+6.51708984	-10.40185547	-0.81738281	+41.79199219	+9.11865234	-46.84570313	+1180
+1457971485.19590000	+8.31884766	-6.97851563	-0.86572266	+57.08496094	-6.78955078	-43.19824219	+1888	+8.01562500	-6.24462891	-0.52734375	+12.48046875	-7.77832031	+15.33691406	+1420	+6.51269531	-10.40185547	-0.82177734	+41.79199219	+9.14062500	-46.84570313	+1180
+1457971485.20000000	+8.31884766	-6.97851563	-0.86572266	+57.10693359	-6.78955078	-43.19824219	+1888	+8.01562500	-6.24462891	-0.52734375	+12.50244141	-7.77832031	+15.31494141	+1420	+6.51269531	-10.40625000	-0.82177734	+41.81396484	+9.14062500	-46.84570313	+1176
+1457971485.20420000	+8.31884766	-6.97851563	-0.86572266	+57.10693359	-6.76757813	-43.22021484	+1888	+8.01562500	-6.24462891	-0.53173828	+12.52441406	-7.75634766	+15.31494141	+1424	+6.50830078	-10.40625000	-0.82617188	+41.81396484	+9.14062500	-46.84570313	+1176
+1457971485.20840000	+8.31445313	-6.97851563	-0.87011719	+57.12890625	-6.76757813	-43.22021484	+1884	+8.01562500	-6.24462891	-0.53173828	+12.56835938	-7.75634766	+15.29296875	+1424	+6.50830078	-10.40625000	-0.82617188	+41.83593750	+9.14062500	-46.84570313	+1172
+1457971485.21670010	+8.31445313	-6.97851563	-0.87011719	+57.17285156	-6.74560547	-43.24218750	+1884	+8.01123047	-6.24462891	-0.53173828	+12.61230469	-7.73437500	+15.27099609	+1424	+6.51269531	-10.40625000	-0.82617188	+41.90185547	+9.16259766	-46.86767578	+1168
+1457971485.22079990	+8.31445313	-6.97851563	-0.87011719	+57.19482422	-6.74560547	-43.26416016	+1884	+8.01123047	-6.24462891	-0.53173828	+12.63427734	-7.73437500	+15.27099609	+1424	+6.51269531	-10.40625000	-0.82617188	+41.94580078	+9.16259766	-46.88964844	+1168
+1457971485.22499990	+8.31445313	-6.97851563	-0.87011719	+57.19482422	-6.74560547	-43.26416016	+1884	+8.01123047	-6.24902344	-0.53173828	+12.65625000	-7.73437500	+15.24902344	+1424	+6.51708984	-10.40625000	-0.82177734	+41.98974609	+9.18457031	-46.91162109	+1168
+1457971485.22919990	+8.31445313	-6.97851563	-0.87011719	+57.21679688	-6.74560547	-43.28613281	+1880	+8.01123047	-6.24902344	-0.53173828	+12.67822266	-7.73437500	+15.24902344	+1424	+6.52148438	-10.40625000	-0.82177734	+42.01171875	+9.18457031	-46.93359375	+1168
+1457971485.23330000	+8.31445313	-6.97851563	-0.87011719	+57.23876953	-6.74560547	-43.28613281	+1880	+8.01123047	-6.24902344	-0.53173828	+12.70019531	-7.75634766	+15.24902344	+1424	+6.52587891	-10.40185547	-0.82177734	+42.05566406	+9.18457031	-46.95556641	+1168
+1457971485.23750000	+8.31445313	-6.97851563	-0.87011719	+57.23876953	-6.74560547	-43.28613281	+1880	+8.01123047	-6.24902344	-0.53173828	+12.72216797	-7.75634766	+15.24902344	+1424	+6.53027344	-10.40185547	-0.81738281	+42.09960938	+9.18457031	-46.99951172	+1168
+1457971485.24580000	+8.31445313	-6.97851563	-0.87011719	+57.28271484	-6.76757813	-43.30810547	+1880	+8.01123047	-6.24902344	-0.53173828	+12.76611328	-7.75634766	+15.24902344	+1424	+6.53466797	-10.40185547	-0.81298828	+42.18750000	+9.20654297	-47.04345703	+1168
+1457971485.25000000	+8.31445313	-6.97851563	-0.86572266	+57.28271484	-6.76757813	-43.33007813	+1880	+8.01123047	-6.24902344	-0.53173828	+12.76611328	-7.75634766	+15.27099609	+1424	+6.53906250	-10.40185547	-0.80859375	+42.23144531	+9.20654297	-47.06542969	+1172
+1457971485.25420000	+8.31445313	-6.97851563	-0.86572266	+57.30468750	-6.76757813	-43.33007813	+1880	+8.00683594	-6.24902344	-0.53173828	+12.78808594	-7.75634766	+15.27099609	+1424	+6.54345703	-10.40185547	-0.80859375	+42.27539063	+9.20654297	-47.08740234	+1172
+1457971485.25830010	+8.31445313	-6.97412109	-0.86572266	+57.30468750	-6.74560547	-43.35205078	+1880	+8.00683594	-6.24902344	-0.53173828	+12.81005859	-7.75634766	+15.27099609	+1424	+6.54785156	-10.39746094	-0.80419922	+42.29736328	+9.22851563	-47.10937500	+1172
+1457971485.26250000	+8.31445313	-6.97412109	-0.86572266	+57.32666016	-6.74560547	-43.35205078	+1880	+8.00683594	-6.24462891	-0.53173828	+12.83203125	-7.75634766	+15.27099609	+1424	+6.54785156	-10.39746094	-0.80419922	+42.34130859	+9.22851563	-47.13134766	+1176
+1457971485.26670000	+8.31445313	-6.97412109	-0.86572266	+57.32666016	-6.74560547	-43.35205078	+1880	+8.00683594	-6.24462891	-0.53173828	+12.85400391	-7.75634766	+15.24902344	+1424	+6.54785156	-10.39746094	-0.80419922	+42.36328125	+9.22851563	-47.15332031	+1176
+1457971485.27500010	+8.31445313	-6.97412109	-0.86572266	+57.34863281	-6.72363281	-43.37402344	+1880	+8.00244141	-6.24462891	-0.53173828	+12.87597656	-7.75634766	+15.24902344	+1420	+6.55224609	-10.39746094	-0.80419922	+42.40722656	+9.25048828	-47.15332031	+1176
+1457971485.27920010	+8.31005859	-6.97412109	-0.86572266	+57.34863281	-6.72363281	-43.37402344	+1880	+8.00244141	-6.24462891	-0.53613281	+12.89794922	-7.73437500	+15.24902344	+1420	+6.55224609	-10.39746094	-0.80419922	+42.40722656	+9.25048828	-47.15332031	+1176
+1457971485.28329990	+8.31005859	-6.97412109	-0.86572266	+57.37060547	-6.70166016	-43.37402344	+1880	+8.00244141	-6.24462891	-0.53613281	+12.91992188	-7.73437500	+15.22705078	+1420	+6.54785156	-10.39746094	-0.80419922	+42.42919922	+9.25048828	-47.17529297	+1176
+1457971485.28749990	+8.31005859	-6.97412109	-0.86572266	+57.37060547	-6.70166016	-43.37402344	+1880	+7.99804688	-6.24462891	-0.53613281	+12.94189453	-7.71240234	+15.22705078	+1420	+6.54785156	-10.39746094	-0.80419922	+42.42919922	+9.25048828	-47.15332031	+1180
+1457971485.29160000	+8.30566406	-6.97412109	-0.87011719	+57.37060547	-6.67968750	-43.37402344	+1880	+7.99804688	-6.24462891	-0.53613281	+12.96386719	-7.69042969	+15.20507813	+1416	+6.54345703	-10.40185547	-0.80419922	+42.45117188	+9.27246094	-47.15332031	+1180
+1457971485.29580000	+8.30566406	-6.97412109	-0.87011719	+57.39257813	-6.65771484	-43.37402344	+1876	+7.99804688	-6.24462891	-0.53613281	+12.98583984	-7.69042969	+15.20507813	+1416	+6.54345703	-10.40185547	-0.80859375	+42.45117188	+9.27246094	-47.13134766	+1180
+1457971485.30410000	+8.29687500	-6.96972656	-0.87011719	+57.39257813	-6.61376953	-43.37402344	+1876	+7.99365234	-6.24462891	-0.53613281	+13.02978516	-7.64648438	+15.18310547	+1416	+6.53466797	-10.40185547	-0.81298828	+42.45117188	+9.29443359	-47.10937500	+1180
+1457971485.30830000	+8.29687500	-6.96972656	-0.87451172	+57.39257813	-6.59179688	-43.35205078	+1876	+7.98925781	-6.24462891	-0.54052734	+13.05175781	-7.60253906	+15.16113281	+1416	+6.53027344	-10.40185547	-0.81738281	+42.45117188	+9.29443359	-47.08740234	+1180
+1457971485.31250000	+8.29248047	-6.96972656	-0.87451172	+57.39257813	-6.56982422	-43.35205078	+1876	+7.98925781	-6.24462891	-0.54052734	+13.07373047	-7.58056641	+15.13916016	+1412	+6.52587891	-10.40625000	-0.82177734	+42.45117188	+9.31640625	-47.06542969	+1180
+1457971485.31660010	+8.28808594	-6.96972656	-0.87890625	+57.39257813	-6.54785156	-43.35205078	+1876	+7.98486328	-6.24462891	-0.54052734	+13.09570313	-7.55859375	+15.11718750	+1412	+6.51708984	-10.40625000	-0.82617188	+42.45117188	+9.33837891	-47.02148438	+1180
+1457971485.32080010	+8.28808594	-6.96972656	-0.87890625	+57.41455078	-6.52587891	-43.35205078	+1872	+7.98486328	-6.24462891	-0.54052734	+13.09570313	-7.53662109	+15.09521484	+1412	+6.51269531	-10.40625000	-0.82617188	+42.47314453	+9.36035156	-46.99951172	+1180
+1457971485.32500000	+8.28369141	-6.96972656	-0.87890625	+57.41455078	-6.50390625	-43.35205078	+1872	+7.98046875	-6.24462891	-0.54052734	+13.11767578	-7.51464844	+15.09521484	+1412	+6.50830078	-10.40625000	-0.83056641	+42.47314453	+9.38232422	-46.97753906	+1180
+1457971485.33330010	+8.27929688	-6.96972656	-0.88330078	+57.41455078	-6.48193359	-43.33007813	+1872	+7.97607422	-6.24462891	-0.54492188	+13.16162109	-7.47070313	+15.05126953	+1408	+6.50390625	-10.40625000	-0.83496094	+42.51708984	+9.40429688	-46.95556641	+1176
+1457971485.33750010	+8.27929688	-6.96972656	-0.88330078	+57.43652344	-6.45996094	-43.33007813	+1868	+7.97607422	-6.24462891	-0.54492188	+13.16162109	-7.47070313	+15.05126953	+1408	+6.50390625	-10.40625000	-0.83496094	+42.53906250	+9.42626953	-46.93359375	+1172
+1457971485.34159990	+8.27929688	-6.96972656	-0.88330078	+57.43652344	-6.45996094	-43.33007813	+1868	+7.97607422	-6.24462891	-0.54492188	+13.18359375	-7.44873047	+15.02929688	+1404	+6.50390625	-10.40625000	-0.83496094	+42.58300781	+9.44824219	-46.93359375	+1168
+1457971485.34579990	+8.27929688	-6.96972656	-0.88769531	+57.43652344	-6.43798828	-43.35205078	+1864	+7.97167969	-6.24462891	-0.54931641	+13.18359375	-7.44873047	+15.00732422	+1404	+6.50830078	-10.40625000	-0.83496094	+42.62695313	+9.47021484	-46.93359375	+1168
+1457971485.34999990	+8.27929688	-6.96972656	-0.88769531	+57.45849609	-6.43798828	-43.35205078	+1864	+7.97167969	-6.24462891	-0.54931641	+13.20556641	-7.42675781	+14.98535156	+1404	+6.50830078	-10.40625000	-0.83496094	+42.67089844	+9.51416016	-46.95556641	+1164
+1457971485.35830000	+8.27929688	-6.96972656	-0.88769531	+57.45849609	-6.43798828	-43.37402344	+1860	+7.97167969	-6.24462891	-0.54931641	+13.22753906	-7.42675781	+14.96337891	+1400	+6.51708984	-10.40185547	-0.82617188	+42.75878906	+9.55810547	-46.97753906	+1164
+1457971485.36250000	+8.27929688	-6.96972656	-0.88769531	+57.48046875	-6.43798828	-43.37402344	+1860	+7.97167969	-6.24462891	-0.54931641	+13.22753906	-7.42675781	+14.94140625	+1396	+6.51708984	-10.40185547	-0.82617188	+42.80273438	+9.58007813	-46.99951172	+1164
+1457971485.36660000	+8.27929688	-6.96972656	-0.88769531	+57.48046875	-6.43798828	-43.39599609	+1860	+7.97167969	-6.24462891	-0.54931641	+13.24951172	-7.42675781	+14.91943359	+1396	+6.52148438	-10.40185547	-0.82177734	+42.82470703	+9.58007813	-47.02148438	+1164
+1457971485.37080000	+8.27929688	-6.96972656	-0.88769531	+57.48046875	-6.43798828	-43.39599609	+1860	+7.96728516	-6.24462891	-0.54931641	+13.24951172	-7.42675781	+14.89746094	+1392	+6.52587891	-10.40185547	-0.82177734	+42.86865234	+9.60205078	-47.02148438	+1164
+1457971485.37490010	+8.27929688	-6.96972656	-0.88330078	+57.48046875	-6.43798828	-43.41796875	+1856	+7.96728516	-6.24462891	-0.54931641	+13.24951172	-7.42675781	+14.87548828	+1392	+6.52587891	-10.39746094	-0.81738281	+42.91259766	+9.62402344	-47.04345703	+1164
+1457971485.37910010	+8.27929688	-6.96972656	-0.88330078	+57.50244141	-6.41601563	-43.43994141	+1856	+7.96728516	-6.24462891	-0.55371094	+13.27148438	-7.42675781	+14.85351563	+1388	+6.53027344	-10.39746094	-0.81738281	+42.93457031	+9.62402344	-47.06542969	+1164
+1457971485.38739990	+8.27929688	-6.97412109	-0.88330078	+57.50244141	-6.41601563	-43.46191406	+1856	+7.96728516	-6.24902344	-0.55371094	+13.27148438	-7.42675781	+14.80957031	+1384	+6.53466797	-10.39746094	-0.81298828	+42.97851563	+9.66796875	-47.08740234	+1164
+1457971485.39159990	+8.27929688	-6.97412109	-0.88330078	+57.50244141	-6.41601563	-43.48388672	+1852	+7.96728516	-6.24902344	-0.55371094	+13.29345703	-7.40478516	+14.78759766	+1384	+6.53466797	-10.39746094	-0.81298828	+43.00048828	+9.66796875	-47.08740234	+1164
+1457971485.39580010	+8.27929688	-6.97412109	-0.88330078	+57.50244141	-6.41601563	-43.48388672	+1852	+7.96728516	-6.24902344	-0.55371094	+13.29345703	-7.40478516	+14.76562500	+1380	+6.53466797	-10.39746094	-0.81298828	+43.00048828	+9.68994141	-47.08740234	+1164
+1457971485.39990000	+8.27929688	-6.97412109	-0.88330078	+57.50244141	-6.41601563	-43.50585938	+1852	+7.96728516	-6.24902344	-0.55371094	+13.29345703	-7.40478516	+14.72167969	+1380	+6.53466797	-10.39746094	-0.81298828	+43.02246094	+9.68994141	-47.08740234	+1164
+1457971485.40409990	+8.27929688	-6.97412109	-0.88330078	+57.50244141	-6.41601563	-43.50585938	+1852	+7.96728516	-6.24902344	-0.55371094	+13.29345703	-7.40478516	+14.69970703	+1376	+6.53466797	-10.39746094	-0.81298828	+43.02246094	+9.68994141	-47.08740234	+1164
+1457971485.40829990	+8.27929688	-6.97412109	-0.88330078	+57.50244141	-6.41601563	-43.52783203	+1852	+7.96728516	-6.24902344	-0.55371094	+13.31542969	-7.40478516	+14.65576172	+1376	+6.53466797	-10.40185547	-0.81298828	+43.02246094	+9.68994141	-47.08740234	+1164
+1457971485.41660000	+8.27490234	-6.97412109	-0.88330078	+57.50244141	-6.41601563	-43.54980469	+1848	+7.96728516	-6.24902344	-0.55810547	+13.31542969	-7.40478516	+14.58984375	+1372	+6.53027344	-10.40185547	-0.81738281	+43.02246094	+9.71191406	-47.08740234	+1164
+1457971485.42080000	+8.27490234	-6.97412109	-0.88330078	+57.50244141	-6.41601563	-43.54980469	+1848	+7.96728516	-6.24902344	-0.55810547	+13.31542969	-7.40478516	+14.56787109	+1372	+6.52587891	-10.40185547	-0.81738281	+43.00048828	+9.71191406	-47.06542969	+1168
+1457971485.42490010	+8.27490234	-6.97412109	-0.88330078	+57.50244141	-6.43798828	-43.57177734	+1848	+7.96728516	-6.24902344	-0.55810547	+13.31542969	-7.38281250	+14.52392578	+1368	+6.52148438	-10.40185547	-0.82177734	+43.00048828	+9.71191406	-47.06542969	+1168
+1457971485.42910000	+8.27490234	-6.97851563	-0.88330078	+57.48046875	-6.43798828	-43.57177734	+1848	+7.96728516	-6.24902344	-0.55810547	+13.31542969	-7.38281250	+14.47998047	+1368	+6.52148438	-10.40625000	-0.82177734	+42.97851563	+9.71191406	-47.04345703	+1168
+1457971485.43330000	+8.27490234	-6.97851563	-0.88769531	+57.48046875	-6.43798828	-43.59375000	+1844	+7.96289063	-6.24902344	-0.55810547	+13.31542969	-7.38281250	+14.45800781	+1368	+6.51708984	-10.40625000	-0.82617188	+42.95654297	+9.71191406	-47.04345703	+1164
+1457971485.43740010	+8.27490234	-6.97851563	-0.88769531	+57.48046875	-6.43798828	-43.61572266	+1844	+7.96289063	-6.24902344	-0.55810547	+13.31542969	-7.40478516	+14.41406250	+1364	+6.51269531	-10.40625000	-0.83056641	+42.93457031	+9.68994141	-47.02148438	+1164
+1457971485.44569990	+8.27490234	-6.97851563	-0.88769531	+57.48046875	-6.45996094	-43.63769531	+1840	+7.96728516	-6.24902344	-0.55810547	+13.31542969	-7.40478516	+14.34814453	+1364	+6.50830078	-10.41064453	-0.83496094	+42.91259766	+9.68994141	-46.99951172	+1164
+1457971485.44989990	+8.27490234	-6.97851563	-0.88769531	+57.45849609	-6.45996094	-43.65966797	+1840	+7.96728516	-6.24902344	-0.55810547	+13.29345703	-7.42675781	+14.30419922	+1364	+6.50830078	-10.41064453	-0.83496094	+42.89062500	+9.68994141	-46.99951172	+1160
+1457971485.45409990	+8.27490234	-6.97851563	-0.88330078	+57.45849609	-6.48193359	-43.68164063	+1840	+7.96728516	-6.24902344	-0.55810547	+13.29345703	-7.44873047	+14.28222656	+1360	+6.50830078	-10.41064453	-0.83496094	+42.89062500	+9.68994141	-46.99951172	+1160
+1457971485.45820000	+8.27490234	-6.97851563	-0.88330078	+57.45849609	-6.48193359	-43.70361328	+1840	+7.96728516	-6.24902344	-0.55810547	+13.29345703	-7.44873047	+14.26025391	+1360	+6.50830078	-10.41064453	-0.83496094	+42.89062500	+9.66796875	-46.99951172	+1156
+1457971485.46240000	+8.27490234	-6.97851563	-0.88330078	+57.45849609	-6.50390625	-43.72558594	+1840	+7.96728516	-6.24902344	-0.55810547	+13.29345703	-7.47070313	+14.23828125	+1360	+6.50830078	-10.41064453	-0.83496094	+42.89062500	+9.66796875	-47.02148438	+1156
+1457971485.46659990	+8.27929688	-6.97851563	-0.88330078	+57.45849609	-6.52587891	-43.74755859	+1840	+7.96728516	-6.24902344	-0.55810547	+13.27148438	-7.51464844	+14.21630859	+1360	+6.50830078	-10.41064453	-0.83496094	+42.89062500	+9.66796875	-47.02148438	+1152
+1457971485.47490000	+8.27929688	-6.97851563	-0.87890625	+57.43652344	-6.56982422	-43.81347656	+1840	+7.97167969	-6.24902344	-0.55371094	+13.27148438	-7.55859375	+14.17236328	+1360	+6.50830078	-10.41064453	-0.83496094	+42.89062500	+9.64599609	-47.04345703	+1148
+1457971485.47910000	+8.28369141	-6.97851563	-0.87890625	+57.43652344	-6.59179688	-43.85742188	+1840	+7.97167969	-6.24902344	-0.55371094	+13.27148438	-7.60253906	+14.15039063	+1360	+6.50830078	-10.41064453	-0.83496094	+42.89062500	+9.64599609	-47.04345703	+1148
+1457971485.48320010	+8.28369141	-6.97851563	-0.87451172	+57.43652344	-6.63574219	-43.90136719	+1840	+7.97607422	-6.24902344	-0.55371094	+13.24951172	-7.62451172	+14.12841797	+1360	+6.51269531	-10.41064453	-0.83056641	+42.89062500	+9.64599609	-47.06542969	+1148
+1457971485.48740010	+8.28808594	-6.97851563	-0.87451172	+57.43652344	-6.65771484	-43.94531250	+1844	+7.97607422	-6.24902344	-0.55371094	+13.24951172	-7.66845703	+14.10644531	+1360	+6.51269531	-10.41064453	-0.83056641	+42.89062500	+9.64599609	-47.06542969	+1148
+1457971485.49160000	+8.28808594	-6.97851563	-0.87011719	+57.43652344	-6.70166016	-43.98925781	+1844	+7.97607422	-6.24902344	-0.55371094	+13.22753906	-7.69042969	+14.10644531	+1360	+6.51269531	-10.41064453	-0.83056641	+42.89062500	+9.62402344	-47.08740234	+1144
+1457971485.49569990	+8.29248047	-6.97412109	-0.87011719	+57.41455078	-6.74560547	-44.03320313	+1848	+7.98046875	-6.24902344	-0.54931641	+13.22753906	-7.73437500	+14.08447266	+1360	+6.51269531	-10.41064453	-0.83056641	+42.89062500	+9.62402344	-47.08740234	+1144
+1457971485.50410010	+8.29687500	-6.97412109	-0.86132813	+57.41455078	-6.83349609	-44.14306641	+1852	+7.98486328	-6.24902344	-0.54931641	+13.20556641	-7.80029297	+14.06250000	+1360	+6.51708984	-10.41064453	-0.82617188	+42.91259766	+9.62402344	-47.10937500	+1144
+1457971485.50819990	+8.30126953	-6.97412109	-0.86132813	+57.39257813	-6.87744141	-44.18701172	+1852	+7.98486328	-6.24902344	-0.54931641	+13.18359375	-7.84423828	+14.04052734	+1360	+6.52148438	-10.41064453	-0.82617188	+42.91259766	+9.60205078	-47.13134766	+1144
+1457971485.51239990	+8.30566406	-6.97412109	-0.85693359	+57.39257813	-6.92138672	-44.20898438	+1856	+7.98925781	-6.24902344	-0.54492188	+13.18359375	-7.88818359	+14.04052734	+1364	+6.52148438	-10.40625000	-0.82617188	+42.91259766	+9.58007813	-47.15332031	+1144
+1457971485.51659990	+8.30566406	-6.97412109	-0.85693359	+57.37060547	-6.96533203	-44.25292969	+1860	+7.98925781	-6.24902344	-0.54492188	+13.16162109	-7.91015625	+14.01855469	+1364	+6.52587891	-10.40625000	-0.82177734	+42.91259766	+9.55810547	-47.17529297	+1144
+1457971485.52070000	+8.31005859	-6.97412109	-0.85253906	+57.37060547	-7.00927734	-44.29687500	+1860	+7.99365234	-6.24902344	-0.54492188	+13.13964844	-7.95410156	+13.99658203	+1364	+6.52587891	-10.40625000	-0.82177734	+42.91259766	+9.53613281	-47.19726563	+1144
+1457971485.52490000	+8.31005859	-6.97412109	-0.85253906	+57.34863281	-7.03125000	-44.31884766	+1864	+7.99365234	-6.24902344	-0.54492188	+13.11767578	-7.97607422	+13.99658203	+1364	+6.53027344	-10.40625000	-0.82177734	+42.89062500	+9.51416016	-47.21923828	+1144
+1457971485.52900000	+8.31445313	-6.97412109	-0.84814453	+57.32666016	-7.07519531	-44.34082031	+1868	+7.99804688	-6.24902344	-0.54052734	+13.09570313	-8.02001953	+13.97460938	+1364	+6.53027344	-10.40625000	-0.82177734	+42.86865234	+9.47021484	-47.24121094	+1144
+1457971485.53740000	+8.31445313	-6.97412109	-0.84375000	+57.28271484	-7.16308594	-44.38476563	+1872	+7.99804688	-6.24902344	-0.54052734	+13.05175781	-8.06396484	+13.95263672	+1368	+6.53027344	-10.40625000	-0.82177734	+42.80273438	+9.38232422	-47.24121094	+1148
+1457971485.54150010	+8.31884766	-6.96972656	-0.84375000	+57.26074219	-7.20703125	-44.40673828	+1872	+8.00244141	-6.24462891	-0.54052734	+13.02978516	-8.10791016	+13.93066406	+1368	+6.53027344	-10.40625000	-0.82177734	+42.75878906	+9.31640625	-47.26318359	+1148
+1457971485.54570010	+8.31884766	-6.96972656	-0.84375000	+57.23876953	-7.25097656	-44.42871094	+1876	+8.00244141	-6.24462891	-0.53613281	+12.98583984	-8.12988281	+13.90869141	+1372	+6.53027344	-10.40185547	-0.82617188	+42.71484375	+9.27246094	-47.26318359	+1148
+1457971485.54990010	+8.32324219	-6.96972656	-0.83935547	+57.21679688	-7.29492188	-44.45068359	+1880	+8.00683594	-6.24462891	-0.53613281	+12.96386719	-8.17382813	+13.88671875	+1372	+6.52587891	-10.40625000	-0.82617188	+42.64892578	+9.20654297	-47.24121094	+1148
+1457971485.55399990	+8.32324219	-6.96972656	-0.83935547	+57.19482422	-7.33886719	-44.47265625	+1880	+8.00683594	-6.24462891	-0.53613281	+12.94189453	-8.19580078	+13.88671875	+1376	+6.52587891	-10.40625000	-0.83056641	+42.58300781	+9.16259766	-47.24121094	+1148
+1457971485.55819990	+8.32324219	-6.96972656	-0.83935547	+57.17285156	-7.38281250	-44.49462891	+1884	+8.01123047	-6.24462891	-0.53173828	+12.89794922	-8.21777344	+13.86474609	+1376	+6.52148438	-10.40625000	-0.83496094	+42.51708984	+9.09667969	-47.21923828	+1148
+1457971485.56240010	+8.32763672	-6.96972656	-0.83496094	+57.15087891	-7.42675781	-44.51660156	+1884	+8.01123047	-6.24462891	-0.53173828	+12.87597656	-8.26171875	+13.84277344	+1380	+6.52148438	-10.40625000	-0.83496094	+42.47314453	+9.05273438	-47.21923828	+1148
+1457971485.57069990	+8.33203125	-6.96972656	-0.83056641	+57.10693359	-7.53662109	-44.56054688	+1892	+8.02001953	-6.24462891	-0.52734375	+12.81005859	-8.32763672	+13.82080078	+1384	+6.51708984	-10.40625000	-0.83935547	+42.36328125	+8.92089844	-47.21923828	+1144
+1457971485.57489990	+8.33642578	-6.96972656	-0.83056641	+57.08496094	-7.58056641	-44.60449219	+1896	+8.02001953	-6.24462891	-0.52734375	+12.78808594	-8.37158203	+13.82080078	+1388	+6.52148438	-10.40625000	-0.83935547	+42.31933594	+8.87695313	-47.21923828	+1144
+1457971485.57900000	+8.33642578	-6.96972656	-0.82617188	+57.08496094	-7.64648438	-44.64843750	+1896	+8.02441406	-6.24023438	-0.52294922	+12.76611328	-8.41552734	+13.79882813	+1392	+6.52148438	-10.40185547	-0.83935547	+42.27539063	+8.83300781	-47.24121094	+1144
+1457971485.58320000	+8.34082031	-6.96972656	-0.82177734	+57.06298828	-7.71240234	-44.69238281	+1900	+8.02880859	-6.24023438	-0.52294922	+12.74414063	-8.48144531	+13.79882813	+1396	+6.52587891	-10.40185547	-0.83496094	+42.25341797	+8.76708984	-47.28515625	+1144
+1457971485.58740000	+8.34521484	-6.96972656	-0.82177734	+57.04101563	-7.77832031	-44.73632813	+1904	+8.03320313	-6.24023438	-0.51855469	+12.70019531	-8.52539063	+13.77685547	+1400	+6.53027344	-10.40185547	-0.83056641	+42.23144531	+8.72314453	-47.30712891	+1148
+1457971485.59150000	+8.34960938	-6.96972656	-0.81738281	+57.01904297	-7.84423828	-44.78027344	+1912	+8.03759766	-6.24023438	-0.51855469	+12.67822266	-8.56933594	+13.77685547	+1404	+6.53466797	-10.39746094	-0.83056641	+42.23144531	+8.67919922	-47.35107422	+1148
+1457971485.59980010	+8.35839844	-6.96972656	-0.80859375	+56.99707031	-7.97607422	-44.89013672	+1920	+8.04199219	-6.24023438	-0.51416016	+12.63427734	-8.67919922	+13.75488281	+1408	+6.54785156	-10.39746094	-0.81738281	+42.23144531	+8.59130859	-47.46093750	+1156
+1457971485.60400010	+8.36279297	-6.96972656	-0.80419922	+56.99707031	-8.06396484	-44.93408203	+1924	+8.04638672	-6.23583984	-0.51416016	+12.63427734	-8.72314453	+13.75488281	+1412	+6.55664063	-10.39306641	-0.81298828	+42.23144531	+8.52539063	-47.52685547	+1160
+1457971485.60820010	+8.36718750	-6.96972656	-0.79980469	+56.97509766	-8.12988281	-45.00000000	+1932	+8.05078125	-6.23583984	-0.50976563	+12.61230469	-8.78906250	+13.75488281	+1416	+6.56542969	-10.38867188	-0.80419922	+42.25341797	+8.48144531	-47.59277344	+1164
+1457971485.61229990	+8.36718750	-6.96972656	-0.79541016	+56.97509766	-8.19580078	-45.04394531	+1936	+8.05517578	-6.23583984	-0.50976563	+12.59033203	-8.83300781	+13.73291016	+1420	+6.57421875	-10.38867188	-0.79980469	+42.25341797	+8.43750000	-47.63671875	+1168
+1457971485.61649990	+8.37158203	-6.96972656	-0.79101563	+56.95312500	-8.26171875	-45.10986328	+1944	+8.05957031	-6.23583984	-0.50537109	+12.59033203	-8.87695313	+13.73291016	+1420	+6.57861328	-10.38427734	-0.79541016	+42.25341797	+8.39355469	-47.70263672	+1176
+1457971485.62069990	+8.37597656	-6.96972656	-0.78662109	+56.93115234	-8.34960938	-45.17578125	+1948	+8.05957031	-6.23583984	-0.50537109	+12.56835938	-8.92089844	+13.73291016	+1424	+6.58740234	-10.38427734	-0.79101563	+42.25341797	+8.32763672	-47.76855469	+1180
+1457971485.62480000	+8.38037109	-6.96972656	-0.78222656	+56.93115234	-8.41552734	-45.21972656	+1952	+8.06396484	-6.23583984	-0.50537109	+12.54638672	-8.96484375	+13.71093750	+1428	+6.59179688	-10.38427734	-0.78662109	+42.25341797	+8.28369141	-47.81250000	+1184
+1457971485.63319990	+8.38476563	-6.96533203	-0.77783203	+56.88720703	-8.54736328	-45.30761719	+1964	+8.06835938	-6.23144531	-0.50097656	+12.52441406	-9.03076172	+13.71093750	+1432	+6.59619141	-10.37988281	-0.78222656	+42.23144531	+8.19580078	-47.85644531	+1192
+1457971485.63730000	+8.38476563	-6.96533203	-0.77343750	+56.86523438	-8.61328125	-45.35156250	+1968	+8.07275391	-6.23144531	-0.50097656	+12.52441406	-9.05273438	+13.71093750	+1436	+6.60058594	-10.37988281	-0.78222656	+42.20947266	+8.12988281	-47.87841797	+1196
+1457971485.64150000	+8.38916016	-6.96533203	-0.77343750	+56.86523438	-8.67919922	-45.39550781	+1976	+8.07275391	-6.23144531	-0.49658203	+12.52441406	-9.07470703	+13.68896484	+1436	+6.60058594	-10.37988281	-0.78222656	+42.16552734	+8.08593750	-47.87841797	+1200
+1457971485.64570000	+8.38916016	-6.96533203	-0.76904297	+56.84326172	-8.74511719	-45.41748047	+1980	+8.07714844	-6.23144531	-0.49658203	+12.50244141	-9.09667969	+13.68896484	+1440	+6.59619141	-10.37988281	-0.78662109	+42.12158203	+8.04199219	-47.87841797	+1200
+1457971485.64980010	+8.39355469	-6.96533203	-0.76464844	+56.82128906	-8.81103516	-45.46142578	+1984	+8.07714844	-6.23144531	-0.49658203	+12.50244141	-9.11865234	+13.68896484	+1440	+6.59619141	-10.38427734	-0.78662109	+42.07763672	+7.99804688	-47.87841797	+1204
+1457971485.65820000	+8.39355469	-6.96533203	-0.76025391	+56.79931641	-8.94287109	-45.52734375	+1996	+8.08154297	-6.23144531	-0.49218750	+12.50244141	-9.14062500	+13.66699219	+1444	+6.59179688	-10.38427734	-0.79541016	+41.98974609	+7.91015625	-47.85644531	+1208
+1457971485.66230010	+8.39794922	-6.96533203	-0.75585938	+56.77734375	-9.00878906	-45.54931641	+2000	+8.08154297	-6.23144531	-0.49218750	+12.50244141	-9.16259766	+13.66699219	+1448	+6.58740234	-10.38867188	-0.79541016	+41.92382813	+7.86621094	-47.83447266	+1212
+1457971485.66650010	+8.39794922	-6.96533203	-0.75585938	+56.75537109	-9.09667969	-45.57128906	+2004	+8.08154297	-6.22705078	-0.49218750	+12.50244141	-9.16259766	+13.68896484	+1448	+6.58300781	-10.38867188	-0.79980469	+41.87988281	+7.84423828	-47.81250000	+1212
+1457971485.67070010	+8.39794922	-6.96533203	-0.75146484	+56.75537109	-9.16259766	-45.59326172	+2008	+8.08593750	-6.22705078	-0.49218750	+12.48046875	-9.16259766	+13.68896484	+1452	+6.57861328	-10.38867188	-0.80419922	+41.83593750	+7.80029297	-47.79052734	+1212
+1457971485.67479990	+8.40234375	-6.96093750	-0.75146484	+56.75537109	-9.22851563	-45.61523438	+2012	+8.08593750	-6.22705078	-0.48779297	+12.48046875	-9.18457031	+13.68896484	+1452	+6.57421875	-10.38867188	-0.80859375	+41.79199219	+7.75634766	-47.76855469	+1212
+1457971485.68310000	+8.40673828	-6.96093750	-0.74707031	+56.73339844	-9.38232422	-45.65917969	+2024	+8.09033203	-6.22705078	-0.48779297	+12.48046875	-9.20654297	+13.68896484	+1460	+6.56982422	-10.39306641	-0.81298828	+41.70410156	+7.69042969	-47.74658203	+1212
+1457971485.68730000	+8.40673828	-6.96093750	-0.74267578	+56.73339844	-9.44824219	-45.68115234	+2028	+8.09033203	-6.22705078	-0.48779297	+12.48046875	-9.20654297	+13.71093750	+1460	+6.56982422	-10.39306641	-0.81738281	+41.66015625	+7.64648438	-47.74658203	+1212
+1457971485.69149990	+8.41113281	-6.96093750	-0.73828125	+56.73339844	-9.51416016	-45.70312500	+2032	+8.09033203	-6.22705078	-0.48339844	+12.48046875	-9.22851563	+13.71093750	+1464	+6.56542969	-10.39306641	-0.81738281	+41.61621094	+7.60253906	-47.74658203	+1208
+1457971485.69560000	+8.41113281	-6.95654297	-0.73828125	+56.73339844	-9.60205078	-45.72509766	+2036	+8.09472656	-6.22265625	-0.48339844	+12.48046875	-9.25048828	+13.73291016	+1468	+6.56542969	-10.39306641	-0.81738281	+41.59423828	+7.58056641	-47.74658203	+1208
+1457971485.69980000	+8.41552734	-6.95654297	-0.73388672	+56.73339844	-9.66796875	-45.74707031	+2040	+8.09472656	-6.22265625	-0.48339844	+12.48046875	-9.25048828	+13.75488281	+1468	+6.56542969	-10.39306641	-0.81738281	+41.57226563	+7.53662109	-47.74658203	+1204
+1457971485.70400000	+8.41992188	-6.95654297	-0.73388672	+56.73339844	-9.75585938	-45.76904297	+2048	+8.09472656	-6.22265625	-0.48339844	+12.48046875	-9.27246094	+13.75488281	+1472	+6.56982422	-10.39306641	-0.81738281	+41.55029297	+7.49267578	-47.76855469	+1204
+1457971485.71230010	+8.42431641	-6.95654297	-0.72509766	+56.71142578	-9.90966797	-45.83496094	+2060	+8.09912109	-6.22265625	-0.47900391	+12.48046875	-9.31640625	+13.79882813	+1480	+6.57421875	-10.39306641	-0.81298828	+41.52832031	+7.40478516	-47.81250000	+1200
+1457971485.71650000	+8.42871094	-6.95654297	-0.72509766	+56.71142578	-9.99755859	-45.85693359	+2064	+8.10351563	-6.21826172	-0.47900391	+12.48046875	-9.36035156	+13.82080078	+1484	+6.57861328	-10.38867188	-0.81298828	+41.50634766	+7.38281250	-47.85644531	+1200
+1457971485.72059990	+8.43310547	-6.95654297	-0.72070313	+56.71142578	-10.06347656	-45.87890625	+2068	+8.10791016	-6.21826172	-0.47460938	+12.48046875	-9.38232422	+13.84277344	+1484	+6.58300781	-10.38867188	-0.80859375	+41.50634766	+7.33886719	-47.90039063	+1204
+1457971485.72480010	+8.43310547	-6.95654297	-0.71630859	+56.71142578	-10.15136719	-45.90087891	+2076	+8.10791016	-6.21826172	-0.47460938	+12.48046875	-9.42626953	+13.86474609	+1488	+6.59179688	-10.38867188	-0.80419922	+41.52832031	+7.29492188	-47.94433594	+1204
+1457971485.72900010	+8.43750000	-6.95654297	-0.71630859	+56.71142578	-10.21728516	-45.94482422	+2080	+8.11230469	-6.21826172	-0.47021484	+12.48046875	-9.44824219	+13.90869141	+1492	+6.59619141	-10.38427734	-0.79541016	+41.52832031	+7.25097656	-48.01025391	+1208
+1457971485.73729990	+8.44189453	-6.95214844	-0.71191406	+56.68945313	-10.37109375	-45.98876953	+2092	+8.11669922	-6.21386719	-0.47021484	+12.45849609	-9.53613281	+13.95263672	+1500	+6.60937500	-10.37988281	-0.78662109	+41.55029297	+7.16308594	-48.09814453	+1212
+1457971485.74149990	+8.44628906	-6.95214844	-0.70751953	+56.68945313	-10.43701172	-46.01074219	+2100	+8.12109375	-6.21386719	-0.46582031	+12.45849609	-9.58007813	+13.97460938	+1504	+6.61816406	-10.37988281	-0.78222656	+41.57226563	+7.11914063	-48.16406250	+1216
+1457971485.74560000	+8.44628906	-6.95214844	-0.70751953	+56.68945313	-10.48095703	-46.05468750	+2104	+8.12548828	-6.21386719	-0.46582031	+12.45849609	-9.62402344	+13.99658203	+1504	+6.62695313	-10.37548828	-0.77783203	+41.57226563	+7.07519531	-48.22998047	+1220
+1457971485.74980000	+8.45068359	-6.95214844	-0.70312500	+56.66748047	-10.54687500	-46.07666016	+2112	+8.12548828	-6.21386719	-0.46142578	+12.45849609	-9.66796875	+14.01855469	+1508	+6.63134766	-10.37548828	-0.77343750	+41.57226563	+7.03125000	-48.27392578	+1224
+1457971485.75390010	+8.45068359	-6.95214844	-0.70312500	+56.66748047	-10.59082031	-46.09863281	+2116	+8.12988281	-6.21386719	-0.46142578	+12.43652344	-9.68994141	+14.01855469	+1512	+6.63574219	-10.37548828	-0.76904297	+41.57226563	+6.98730469	-48.29589844	+1228
+1457971485.75810000	+8.45068359	-6.95214844	-0.69873047	+56.66748047	-10.63476563	-46.12060547	+2124	+8.12988281	-6.21386719	-0.45703125	+12.43652344	-9.73388672	+14.04052734	+1512	+6.63574219	-10.37548828	-0.76904297	+41.55029297	+6.94335938	-48.33984375	+1228
+1457971485.76640010	+8.45507813	-6.95214844	-0.69873047	+56.64550781	-10.72265625	-46.16455078	+2132	+8.13427734	-6.20947266	-0.45703125	+12.43652344	-9.77783203	+14.04052734	+1520	+6.64013672	-10.37548828	-0.76904297	+41.50634766	+6.87744141	-48.38378906	+1232
+1457971485.77060010	+8.45507813	-6.94775391	-0.69433594	+56.64550781	-10.76660156	-46.18652344	+2140	+8.13867188	-6.20947266	-0.45263672	+12.43652344	-9.79980469	+14.04052734	+1520	+6.64013672	-10.37548828	-0.76904297	+41.48437500	+6.83349609	-48.38378906	+1232
+1457971485.77480010	+8.45507813	-6.94775391	-0.69433594	+56.62353516	-10.81054688	-46.20849609	+2144	+8.13867188	-6.20947266	-0.45263672	+12.43652344	-9.82177734	+14.04052734	+1524	+6.63574219	-10.37548828	-0.76904297	+41.44042969	+6.78955078	-48.38378906	+1232
+1457971485.77889990	+8.45947266	-6.94775391	-0.68994141	+56.62353516	-10.85449219	-46.23046875	+2148	+8.13867188	-6.20947266	-0.45263672	+12.43652344	-9.84375000	+14.04052734	+1524	+6.63574219	-10.37548828	-0.77343750	+41.41845703	+6.76757813	-48.38378906	+1232
+1457971485.78309990	+8.45947266	-6.94775391	-0.68994141	+56.62353516	-10.89843750	-46.27441406	+2152	+8.14306641	-6.20947266	-0.44824219	+12.43652344	-9.86572266	+14.04052734	+1528	+6.63134766	-10.37548828	-0.77343750	+41.37451172	+6.72363281	-48.38378906	+1232
+1457971485.79140000	+8.45947266	-6.94335938	-0.68554688	+56.60156250	-10.96435547	-46.31835938	+2164	+8.14306641	-6.20947266	-0.44824219	+12.43652344	-9.88769531	+14.04052734	+1532	+6.62695313	-10.37988281	-0.78222656	+41.30859375	+6.67968750	-48.36181641	+1232
+1457971485.79559990	+8.45947266	-6.94335938	-0.68554688	+56.60156250	-10.98632813	-46.31835938	+2168	+8.14306641	-6.20507813	-0.44824219	+12.43652344	-9.90966797	+14.01855469	+1532	+6.62255859	-10.37988281	-0.78222656	+41.26464844	+6.63574219	-48.33984375	+1232
+1457971485.79979990	+8.45947266	-6.94335938	-0.68115234	+56.60156250	-11.03027344	-46.34033203	+2172	+8.14306641	-6.20507813	-0.44824219	+12.43652344	-9.90966797	+14.01855469	+1532	+6.61816406	-10.37988281	-0.78662109	+41.22070313	+6.61376953	-48.33984375	+1232
+1457971485.80810000	+8.45947266	-6.94335938	-0.67675781	+56.57958984	-11.09619141	-46.38427734	+2180	+8.14746094	-6.20507813	-0.44384766	+12.45849609	-9.93164063	+14.01855469	+1536	+6.61376953	-10.38427734	-0.79101563	+41.15478516	+6.54785156	-48.31787109	+1228
+1457971485.81230000	+8.46386719	-6.94335938	-0.67675781	+56.57958984	-11.11816406	-46.40625000	+2184	+8.14746094	-6.20507813	-0.44384766	+12.45849609	-9.93164063	+14.01855469	+1540	+6.61376953	-10.38427734	-0.79541016	+41.13281250	+6.52587891	-48.31787109	+1228
+1457971485.82060000	+8.46386719	-6.93896484	-0.67236328	+56.57958984	-11.20605469	-46.45019531	+2196	+8.15185547	-6.20507813	-0.44384766	+12.45849609	-9.95361328	+14.01855469	+1544	+6.60937500	-10.38427734	-0.79541016	+41.08886719	+6.48193359	-48.31787109	+1224
+1457971485.82480000	+8.46386719	-6.93896484	-0.67236328	+56.57958984	-11.22802734	-46.47216797	+2200	+8.15185547	-6.20507813	-0.44384766	+12.45849609	-9.97558594	+14.01855469	+1544	+6.60937500	-10.38427734	-0.79541016	+41.08886719	+6.45996094	-48.31787109	+1220
+1457971485.82890010	+8.46826172	-6.93896484	-0.66796875	+56.55761719	-11.27197266	-46.47216797	+2204	+8.15185547	-6.20068359	-0.44384766	+12.45849609	-9.97558594	+14.04052734	+1544	+6.60937500	-10.38427734	-0.79541016	+41.06689453	+6.43798828	-48.31787109	+1216
+1457971485.83719990	+8.46826172	-6.93896484	-0.66796875	+56.55761719	-11.33789063	-46.49414063	+2212	+8.15185547	-6.20068359	-0.43945313	+12.45849609	-10.01953125	+14.04052734	+1548	+6.61376953	-10.37988281	-0.79541016	+41.06689453	+6.37207031	-48.36181641	+1216
+1457971485.84139990	+8.47265625	-6.93896484	-0.66357422	+56.55761719	-11.38183594	-46.51611328	+2216	+8.15625000	-6.20068359	-0.43945313	+12.45849609	-10.01953125	+14.06250000	+1552	+6.61816406	-10.37988281	-0.79101563	+41.08886719	+6.35009766	-48.38378906	+1216
+1457971485.84559990	+8.47265625	-6.93896484	-0.66357422	+56.57958984	-11.40380859	-46.53808594	+2220	+8.15625000	-6.20068359	-0.43945313	+12.45849609	-10.04150391	+14.06250000	+1552	+6.62255859	-10.37988281	-0.79101563	+41.08886719	+6.32812500	-48.40576172	+1216
+1457971485.84970000	+8.47265625	-6.93896484	-0.66357422	+56.57958984	-11.44775391	-46.56005859	+2224	+8.15625000	-6.20068359	-0.43945313	+12.45849609	-10.06347656	+14.06250000	+1556	+6.62695313	-10.37988281	-0.78662109	+41.11083984	+6.30615234	-48.42773438	+1216
+1457971485.85390000	+8.47705078	-6.93896484	-0.65917969	+56.57958984	-11.46972656	-46.56005859	+2228	+8.15625000	-6.20068359	-0.43945313	+12.45849609	-10.06347656	+14.08447266	+1556	+6.63134766	-10.37548828	-0.78222656	+41.13281250	+6.28417969	-48.47167969	+1216
+1457971485.86220000	+8.47705078	-6.93896484	-0.65917969	+56.57958984	-11.51367188	-46.58203125	+2236	+8.16064453	-6.20068359	-0.43505859	+12.45849609	-10.10742188	+14.10644531	+1560	+6.64013672	-10.37548828	-0.77783203	+41.17675781	+6.26220703	-48.53759766	+1220
+1457971485.86640000	+8.48144531	-6.93896484	-0.65917969	+56.57958984	-11.53564453	-46.60400391	+2240	+8.16064453	-6.20068359	-0.43505859	+12.48046875	-10.12939453	+14.10644531	+1560	+6.64453125	-10.37109375	-0.77343750	+41.19873047	+6.24023438	-48.55957031	+1220
+1457971485.87060000	+8.48144531	-6.93896484	-0.65917969	+56.57958984	-11.55761719	-46.60400391	+2244	+8.16064453	-6.19628906	-0.43505859	+12.48046875	-10.15136719	+14.12841797	+1560	+6.64892578	-10.37109375	-0.76904297	+41.22070313	+6.21826172	-48.60351563	+1224
+1457971485.87470010	+8.48144531	-6.93896484	-0.65478516	+56.60156250	-11.57958984	-46.62597656	+2248	+8.16064453	-6.19628906	-0.43505859	+12.48046875	-10.15136719	+14.12841797	+1564	+6.65332031	-10.36669922	-0.76904297	+41.24267578	+6.19628906	-48.62548828	+1224
+1457971485.88310000	+8.48583984	-6.93457031	-0.65478516	+56.60156250	-11.60156250	-46.64794922	+2252	+8.16503906	-6.19628906	-0.43505859	+12.48046875	-10.19531250	+14.15039063	+1568	+6.65771484	-10.36669922	-0.76464844	+41.26464844	+6.17431641	-48.66943359	+1228
+1457971485.88720010	+8.48583984	-6.93457031	-0.65478516	+56.60156250	-11.60156250	-46.66992188	+2256	+8.16503906	-6.19628906	-0.43066406	+12.48046875	-10.19531250	+14.15039063	+1568	+6.66210938	-10.36669922	-0.76025391	+41.26464844	+6.15234375	-48.69140625	+1228
+1457971485.89140010	+8.48583984	-6.93457031	-0.65478516	+56.60156250	-11.62353516	-46.66992188	+2260	+8.16503906	-6.19628906	-0.43066406	+12.48046875	-10.21728516	+14.15039063	+1568	+6.66210938	-10.36669922	-0.76025391	+41.26464844	+6.13037109	-48.69140625	+1228
+1457971485.89969990	+8.48583984	-6.93457031	-0.65478516	+56.60156250	-11.62353516	-46.69189453	+2264	+8.16503906	-6.19628906	-0.43066406	+12.48046875	-10.21728516	+14.17236328	+1572	+6.66210938	-10.36669922	-0.76464844	+41.26464844	+6.10839844	-48.69140625	+1228
+1457971485.90389990	+8.48583984	-6.93457031	-0.65039063	+56.60156250	-11.62353516	-46.69189453	+2264	+8.16503906	-6.19189453	-0.43066406	+12.48046875	-10.23925781	+14.17236328	+1572	+6.66210938	-10.36669922	-0.76464844	+41.24267578	+6.10839844	-48.69140625	+1228
+1457971485.90800000	+8.48583984	-6.93457031	-0.65039063	+56.60156250	-11.62353516	-46.69189453	+2268	+8.16503906	-6.19189453	-0.43066406	+12.48046875	-10.23925781	+14.17236328	+1572	+6.66210938	-10.36669922	-0.76464844	+41.24267578	+6.08642578	-48.69140625	+1228
+1457971485.91220000	+8.48583984	-6.93457031	-0.65039063	+56.60156250	-11.62353516	-46.69189453	+2268	+8.16503906	-6.19189453	-0.43066406	+12.48046875	-10.23925781	+14.17236328	+1576	+6.65771484	-10.36669922	-0.76904297	+41.22070313	+6.08642578	-48.69140625	+1228
+1457971485.91640000	+8.48583984	-6.93457031	-0.65039063	+56.60156250	-11.62353516	-46.69189453	+2268	+8.16503906	-6.19189453	-0.43066406	+12.48046875	-10.23925781	+14.17236328	+1576	+6.65771484	-10.36669922	-0.76904297	+41.19873047	+6.06445313	-48.66943359	+1228
+1457971485.92470000	+8.48583984	-6.93457031	-0.65039063	+56.60156250	-11.62353516	-46.69189453	+2272	+8.16943359	-6.19189453	-0.43066406	+12.48046875	-10.23925781	+14.17236328	+1580	+6.65332031	-10.37109375	-0.77343750	+41.17675781	+6.06445313	-48.66943359	+1224
+1457971485.92890000	+8.48583984	-6.93457031	-0.65039063	+56.60156250	-11.62353516	-46.69189453	+2276	+8.16943359	-6.19189453	-0.43066406	+12.48046875	-10.23925781	+14.17236328	+1580	+6.65332031	-10.37109375	-0.77343750	+41.15478516	+6.06445313	-48.64746094	+1224
+1457971485.93300010	+8.48583984	-6.93457031	-0.65039063	+56.57958984	-11.62353516	-46.69189453	+2276	+8.16943359	-6.19189453	-0.43066406	+12.48046875	-10.23925781	+14.17236328	+1580	+6.64892578	-10.37109375	-0.77783203	+41.15478516	+6.06445313	-48.64746094	+1224
+1457971485.94140010	+8.48583984	-6.93457031	-0.65478516	+56.57958984	-11.62353516	-46.69189453	+2276	+8.16943359	-6.19189453	-0.43066406	+12.48046875	-10.23925781	+14.19433594	+1580	+6.64892578	-10.37109375	-0.77783203	+41.13281250	+6.04248047	-48.64746094	+1220
+1457971485.94970010	+8.48583984	-6.93017578	-0.65478516	+56.57958984	-11.62353516	-46.69189453	+2280	+8.16943359	-6.19189453	-0.42626953	+12.48046875	-10.23925781	+14.19433594	+1584	+6.64453125	-10.37109375	-0.77783203	+41.11083984	+6.04248047	-48.64746094	+1216
+1457971485.95390010	+8.48583984	-6.93017578	-0.65478516	+56.57958984	-11.62353516	-46.69189453	+2280	+8.16943359	-6.19189453	-0.42626953	+12.48046875	-10.23925781	+14.19433594	+1584	+6.64453125	-10.37109375	-0.77783203	+41.11083984	+6.04248047	-48.64746094	+1216
+1457971485.95799990	+8.48583984	-6.93017578	-0.65478516	+56.57958984	-11.62353516	-46.69189453	+2280	+8.16943359	-6.19189453	-0.42626953	+12.48046875	-10.23925781	+14.21630859	+1584	+6.64453125	-10.37548828	-0.77783203	+41.11083984	+6.04248047	-48.64746094	+1212
+1457971485.96639990	+8.48583984	-6.93017578	-0.65478516	+56.57958984	-11.62353516	-46.71386719	+2284	+8.16943359	-6.19189453	-0.42626953	+12.48046875	-10.23925781	+14.21630859	+1588	+6.64892578	-10.37548828	-0.77783203	+41.11083984	+6.04248047	-48.64746094	+1208
+1457971485.97050000	+8.48583984	-6.93017578	-0.65478516	+56.57958984	-11.62353516	-46.71386719	+2284	+8.16943359	-6.19189453	-0.42626953	+12.48046875	-10.23925781	+14.23828125	+1588	+6.64892578	-10.37548828	-0.77783203	+41.11083984	+6.04248047	-48.66943359	+1208
+1457971485.97890000	+8.48583984	-6.93017578	-0.65478516	+56.57958984	-11.62353516	-46.71386719	+2288	+8.16943359	-6.19189453	-0.42626953	+12.45849609	-10.26123047	+14.26025391	+1588	+6.64892578	-10.37548828	-0.77783203	+41.11083984	+6.04248047	-48.69140625	+1208
+1457971485.98300000	+8.48583984	-6.93017578	-0.65478516	+56.57958984	-11.62353516	-46.71386719	+2288	+8.16943359	-6.19189453	-0.42626953	+12.45849609	-10.26123047	+14.28222656	+1588	+6.64892578	-10.37109375	-0.77343750	+41.11083984	+6.04248047	-48.69140625	+1204
+1457971485.98720000	+8.48583984	-6.93017578	-0.65039063	+56.57958984	-11.62353516	-46.71386719	+2288	+8.16943359	-6.19189453	-0.42626953	+12.45849609	-10.26123047	+14.28222656	+1592	+6.64892578	-10.37109375	-0.77343750	+41.11083984	+6.04248047	-48.69140625	+1204
+1457971485.99550010	+8.48583984	-6.93017578	-0.65039063	+56.57958984	-11.62353516	-46.71386719	+2288	+8.17382813	-6.19189453	-0.42626953	+12.45849609	-10.28320313	+14.32617188	+1592	+6.65332031	-10.37109375	-0.77343750	+41.13281250	+6.02050781	-48.71337891	+1204
+1457971485.99970010	+8.48583984	-6.93017578	-0.65039063	+56.57958984	-11.62353516	-46.71386719	+2292	+8.17382813	-6.19189453	-0.42626953	+12.45849609	-10.28320313	+14.34814453	+1592	+6.65332031	-10.37109375	-0.76904297	+41.13281250	+6.02050781	-48.73535156	+1204
+1457971486.00379990	+8.48583984	-6.93017578	-0.65039063	+56.57958984	-11.62353516	-46.71386719	+2292	+8.17382813	-6.19189453	-0.42626953	+12.43652344	-10.28320313	+14.37011719	+1592	+6.65332031	-10.37109375	-0.76904297	+41.13281250	+6.02050781	-48.73535156	+1204
+1457971486.01220010	+8.48583984	-6.93017578	-0.65039063	+56.57958984	-11.62353516	-46.71386719	+2292	+8.17382813	-6.19189453	-0.42626953	+12.43652344	-10.28320313	+14.41406250	+1592	+6.65771484	-10.37109375	-0.76904297	+41.13281250	+6.02050781	-48.75732422	+1204
+1457971486.01630000	+8.48583984	-6.93017578	-0.65039063	+56.57958984	-11.62353516	-46.71386719	+2292	+8.17382813	-6.19189453	-0.42626953	+12.43652344	-10.30517578	+14.43603516	+1592	+6.65771484	-10.37109375	-0.76904297	+41.13281250	+6.02050781	-48.75732422	+1204
