# Supplementary material for: A direct effect of perception on action when grasping a cup
Source: Sci Rep. 2018 Jan 9;8:171. doi: 10.1038/s41598-017-18591-5 (PMC5760564; doi:10.1038/s41598-017-18591-5)
Supplement: Supplementary file 6 — Supplementary Information [file 41598_2017_18591_MOESM6_ESM.zip › SciRep_Data/S01instruct/S01_100instruct_Tr85.dat]

+1000000000000.00000000	+0.00000000	+0.00000000	+0.00000000	+0.00000000	+0.00000000	+0.00000000	+0	+0.00000000	+0.00000000	+0.00000000	+0.00000000	+0.00000000	+0.00000000	+0	+0.00000000	+0.00000000	+0.00000000	+0.00000000	+0.00000000	+0.00000000	+0
+1457971486.02049990	+8.48583984	-6.93017578	-0.65039063	+56.57958984	-11.62353516	-46.71386719	+2292	+8.17382813	-6.19189453	-0.42187500	+12.43652344	-10.30517578	+14.45800781	+1596	+6.65771484	-10.37109375	-0.76904297	+41.13281250	+6.02050781	-48.75732422	+1204
+1457971486.02880000	+8.48583984	-6.93017578	-0.65039063	+56.57958984	-11.62353516	-46.73583984	+2296	+8.17822266	-6.19189453	-0.42187500	+12.41455078	-10.28320313	+14.47998047	+1596	+6.65771484	-10.37548828	-0.76904297	+41.13281250	+5.99853516	-48.75732422	+1204
+1457971486.03720000	+8.48583984	-6.93017578	-0.65039063	+56.57958984	-11.64550781	-46.73583984	+2296	+8.17822266	-6.19189453	-0.42187500	+12.41455078	-10.28320313	+14.50195313	+1596	+6.65332031	-10.37548828	-0.76904297	+41.11083984	+5.99853516	-48.75732422	+1204
+1457971486.04550000	+8.48583984	-6.93017578	-0.65039063	+56.55761719	-11.64550781	-46.75781250	+2300	+8.17822266	-6.19189453	-0.42187500	+12.39257813	-10.28320313	+14.52392578	+1600	+6.65332031	-10.37548828	-0.77343750	+41.06689453	+5.97656250	-48.73535156	+1204
+1457971486.05380010	+8.49023438	-6.93017578	-0.65039063	+56.55761719	-11.64550781	-46.75781250	+2300	+8.17822266	-6.19189453	-0.42187500	+12.39257813	-10.28320313	+14.54589844	+1600	+6.64892578	-10.37548828	-0.77343750	+41.04492188	+5.97656250	-48.73535156	+1204
+1457971486.06209990	+8.49023438	-6.93017578	-0.64599609	+56.55761719	-11.64550781	-46.77978516	+2304	+8.17822266	-6.19189453	-0.42187500	+12.37060547	-10.30517578	+14.56787109	+1604	+6.64892578	-10.37548828	-0.77783203	+41.02294922	+5.97656250	-48.73535156	+1204
+1457971486.06629990	+8.49023438	-6.93457031	-0.64599609	+56.53564453	-11.64550781	-46.80175781	+2304	+8.18261719	-6.19189453	-0.42187500	+12.37060547	-10.30517578	+14.56787109	+1604	+6.64892578	-10.37988281	-0.77783203	+41.00097656	+5.95458984	-48.73535156	+1200
+1457971492.03040000	+8.56494141	-7.03564453	-0.75585938	+60.42480469	-15.00732422	-44.71435547	+2252	+8.24414063	-6.29736328	-0.50097656	+10.23925781	-12.10693359	+11.79931641	+1696	+6.72363281	-10.58203125	-0.69433594	+39.13330078	+7.73437500	-50.69091797	+1140
+1457971492.03460000	+8.56494141	-7.03564453	-0.75585938	+60.42480469	-15.00732422	-44.71435547	+2252	+8.24414063	-6.29736328	-0.50097656	+10.23925781	-12.12890625	+11.79931641	+1692	+6.72802734	-10.58203125	-0.69433594	+39.15527344	+7.73437500	-50.71289063	+1140
+1457971492.03870010	+8.56494141	-7.03564453	-0.75585938	+60.42480469	-15.00732422	-44.73632813	+2252	+8.24414063	-6.29736328	-0.50097656	+10.23925781	-12.12890625	+11.79931641	+1692	+6.73242188	-10.57763672	-0.68554688	+39.19921875	+7.73437500	-50.75683594	+1144
+1457971492.04290010	+8.56494141	-7.03564453	-0.75585938	+60.42480469	-15.02929688	-44.73632813	+2252	+8.24414063	-6.29736328	-0.50097656	+10.23925781	-12.12890625	+11.82128906	+1692	+6.74121094	-10.57763672	-0.68115234	+39.22119141	+7.73437500	-50.77880859	+1148
+1457971492.04710010	+8.56494141	-7.03564453	-0.75585938	+60.42480469	-15.02929688	-44.73632813	+2252	+8.24414063	-6.29736328	-0.50097656	+10.23925781	-12.12890625	+11.82128906	+1692	+6.74560547	-10.57324219	-0.67675781	+39.24316406	+7.73437500	-50.80078125	+1148
+1457971492.05119990	+8.56933594	-7.03564453	-0.75585938	+60.42480469	-15.05126953	-44.75830078	+2256	+8.24414063	-6.29736328	-0.50097656	+10.23925781	-12.12890625	+11.82128906	+1692	+6.75439453	-10.57324219	-0.67236328	+39.28710938	+7.71240234	-50.86669922	+1152
+1457971492.05539990	+8.56933594	-7.03125000	-0.75146484	+60.42480469	-15.05126953	-44.78027344	+2256	+8.24414063	-6.29736328	-0.50097656	+10.23925781	-12.15087891	+11.84326172	+1692	+6.75878906	-10.57324219	-0.66796875	+39.30908203	+7.71240234	-50.88867188	+1156
+1457971492.05960010	+8.56933594	-7.03125000	-0.75146484	+60.42480469	-15.07324219	-44.78027344	+2256	+8.24414063	-6.29736328	-0.50097656	+10.23925781	-12.15087891	+11.84326172	+1692	+6.76318359	-10.56884766	-0.66796875	+39.33105469	+7.69042969	-50.91064453	+1160
+1457971492.06370000	+8.56933594	-7.03125000	-0.75146484	+60.42480469	-15.07324219	-44.80224609	+2256	+8.24414063	-6.29736328	-0.50097656	+10.21728516	-12.15087891	+11.84326172	+1692	+6.76318359	-10.56884766	-0.66796875	+39.33105469	+7.69042969	-50.91064453	+1160
+1457971492.07209990	+8.57373047	-7.03564453	-0.75146484	+60.42480469	-15.07324219	-44.82421875	+2260	+8.24414063	-6.29736328	-0.50097656	+10.21728516	-12.15087891	+11.84326172	+1692	+6.76318359	-10.57324219	-0.66796875	+39.28710938	+7.66845703	-50.91064453	+1164
+1457971492.07620000	+8.57373047	-7.03564453	-0.75146484	+60.40283203	-15.09521484	-44.84619141	+2260	+8.24414063	-6.29736328	-0.50097656	+10.21728516	-12.17285156	+11.84326172	+1692	+6.75878906	-10.57324219	-0.66796875	+39.28710938	+7.66845703	-50.88867188	+1164
+1457971492.08040000	+8.57373047	-7.03564453	-0.75146484	+60.40283203	-15.09521484	-44.84619141	+2260	+8.24414063	-6.29736328	-0.50097656	+10.21728516	-12.17285156	+11.84326172	+1692	+6.75439453	-10.57324219	-0.67236328	+39.26513672	+7.66845703	-50.88867188	+1168
+1457971492.08460000	+8.57373047	-7.03564453	-0.75146484	+60.40283203	-15.07324219	-44.84619141	+2260	+8.24414063	-6.29736328	-0.50097656	+10.21728516	-12.17285156	+11.84326172	+1692	+6.75439453	-10.57324219	-0.67236328	+39.22119141	+7.64648438	-50.86669922	+1168
+1457971492.08870010	+8.56933594	-7.03564453	-0.75146484	+60.40283203	-15.07324219	-44.86816406	+2260	+8.24414063	-6.29736328	-0.50097656	+10.21728516	-12.17285156	+11.84326172	+1692	+6.75000000	-10.57324219	-0.67675781	+39.22119141	+7.64648438	-50.86669922	+1168
+1457971492.09699990	+8.56933594	-7.03564453	-0.75146484	+60.38085938	-15.07324219	-44.89013672	+2264	+8.24414063	-6.29736328	-0.50097656	+10.21728516	-12.17285156	+11.84326172	+1692	+6.75000000	-10.57763672	-0.67675781	+39.19921875	+7.64648438	-50.84472656	+1172
+1457971492.10540010	+8.56933594	-7.03564453	-0.75146484	+60.38085938	-15.07324219	-44.89013672	+2264	+8.24414063	-6.29736328	-0.50097656	+10.21728516	-12.17285156	+11.84326172	+1692	+6.74560547	-10.57763672	-0.67675781	+39.17724609	+7.64648438	-50.84472656	+1172
+1457971492.10949990	+8.56933594	-7.03564453	-0.75146484	+60.35888672	-15.05126953	-44.91210938	+2264	+8.24414063	-6.29736328	-0.50097656	+10.21728516	-12.17285156	+11.84326172	+1692	+6.74560547	-10.57763672	-0.68115234	+39.17724609	+7.64648438	-50.84472656	+1172
+1457971492.11369990	+8.56933594	-7.03564453	-0.75146484	+60.35888672	-15.05126953	-44.91210938	+2264	+8.24414063	-6.29736328	-0.50097656	+10.21728516	-12.17285156	+11.82128906	+1692	+6.74560547	-10.57763672	-0.68115234	+39.17724609	+7.64648438	-50.84472656	+1168
+1457971492.12200000	+8.56933594	-7.03564453	-0.75146484	+60.35888672	-15.05126953	-44.93408203	+2264	+8.24414063	-6.29736328	-0.50097656	+10.19531250	-12.17285156	+11.82128906	+1692	+6.74560547	-10.57763672	-0.68115234	+39.15527344	+7.64648438	-50.84472656	+1168
+1457971492.12620000	+8.56933594	-7.03564453	-0.75146484	+60.35888672	-15.05126953	-44.93408203	+2264	+8.24853516	-6.29736328	-0.50097656	+10.19531250	-12.17285156	+11.82128906	+1692	+6.74560547	-10.57763672	-0.68115234	+39.15527344	+7.64648438	-50.84472656	+1168
+1457971492.14290000	+8.57373047	-7.03564453	-0.75146484	+60.38085938	-15.05126953	-44.97802734	+2268	+8.24853516	-6.29736328	-0.50097656	+10.19531250	-12.19482422	+11.82128906	+1692	+6.74560547	-10.57763672	-0.68115234	+39.15527344	+7.64648438	-50.84472656	+1164
+1457971492.14700010	+8.57373047	-7.03564453	-0.75146484	+60.38085938	-15.05126953	-44.97802734	+2268	+8.24853516	-6.29736328	-0.50097656	+10.19531250	-12.19482422	+11.79931641	+1692	+6.74560547	-10.57763672	-0.68115234	+39.15527344	+7.64648438	-50.86669922	+1164
+1457971492.15120010	+8.57373047	-7.03564453	-0.75146484	+60.38085938	-15.05126953	-45.00000000	+2268	+8.24853516	-6.29736328	-0.50097656	+10.19531250	-12.19482422	+11.79931641	+1692	+6.74560547	-10.57763672	-0.68115234	+39.15527344	+7.64648438	-50.86669922	+1164
+1457971492.15949990	+8.57373047	-7.03564453	-0.75146484	+60.40283203	-15.05126953	-45.00000000	+2268	+8.24853516	-6.29736328	-0.50097656	+10.19531250	-12.19482422	+11.79931641	+1692	+6.74560547	-10.57763672	-0.67675781	+39.15527344	+7.64648438	-50.88867188	+1164
+1457971492.16790010	+8.57373047	-7.03564453	-0.75146484	+60.40283203	-15.05126953	-45.00000000	+2268	+8.24853516	-6.29736328	-0.50097656	+10.19531250	-12.21679688	+11.79931641	+1692	+6.74560547	-10.57763672	-0.67675781	+39.17724609	+7.64648438	-50.91064453	+1164
+1457971492.17199990	+8.57373047	-7.03564453	-0.75146484	+60.40283203	-15.05126953	-45.00000000	+2268	+8.24853516	-6.29736328	-0.50097656	+10.19531250	-12.21679688	+11.77734375	+1692	+6.74560547	-10.57763672	-0.67675781	+39.17724609	+7.64648438	-50.91064453	+1164
+1457971492.18030000	+8.57373047	-7.03564453	-0.75146484	+60.40283203	-15.02929688	-45.00000000	+2268	+8.24853516	-6.29736328	-0.50097656	+10.19531250	-12.21679688	+11.77734375	+1692	+6.74560547	-10.57763672	-0.67675781	+39.17724609	+7.64648438	-50.93261719	+1164
+1457971492.18450000	+8.57373047	-7.03564453	-0.75146484	+60.40283203	-15.02929688	-45.00000000	+2268	+8.24853516	-6.29736328	-0.50097656	+10.19531250	-12.21679688	+11.77734375	+1692	+6.74560547	-10.57763672	-0.67675781	+39.17724609	+7.64648438	-50.93261719	+1164
+1457971492.18870000	+8.57373047	-7.03564453	-0.75146484	+60.40283203	-15.02929688	-45.02197266	+2272	+8.24853516	-6.29736328	-0.50097656	+10.19531250	-12.21679688	+11.77734375	+1692	+6.74560547	-10.57763672	-0.67675781	+39.17724609	+7.64648438	-50.93261719	+1164
+1457971492.19280000	+8.57373047	-7.03564453	-0.75585938	+60.40283203	-15.02929688	-45.00000000	+2272	+8.24853516	-6.29736328	-0.50097656	+10.21728516	-12.21679688	+11.75537109	+1692	+6.74560547	-10.57763672	-0.67675781	+39.17724609	+7.64648438	-50.93261719	+1164
+1457971492.20120000	+8.57373047	-7.03564453	-0.75585938	+60.40283203	-15.02929688	-45.00000000	+2272	+8.24853516	-6.29736328	-0.50097656	+10.21728516	-12.21679688	+11.75537109	+1692	+6.74560547	-10.57763672	-0.67675781	+39.15527344	+7.64648438	-50.93261719	+1164
+1457971492.20950010	+8.57373047	-7.03564453	-0.75585938	+60.40283203	-15.00732422	-45.00000000	+2272	+8.24853516	-6.29736328	-0.50097656	+10.21728516	-12.21679688	+11.75537109	+1692	+6.74121094	-10.58203125	-0.68115234	+39.13330078	+7.64648438	-50.93261719	+1164
+1457971492.21370010	+8.57373047	-7.03564453	-0.75585938	+60.40283203	-15.00732422	-45.00000000	+2272	+8.24853516	-6.29736328	-0.50097656	+10.21728516	-12.21679688	+11.73339844	+1692	+6.73681641	-10.58203125	-0.68115234	+39.13330078	+7.62451172	-50.93261719	+1164
+1457971492.22199990	+8.57373047	-7.03564453	-0.75585938	+60.40283203	-15.00732422	-45.00000000	+2272	+8.24853516	-6.29736328	-0.50097656	+10.21728516	-12.21679688	+11.73339844	+1692	+6.73242188	-10.58203125	-0.68554688	+39.08935547	+7.62451172	-50.91064453	+1164
+1457971492.22620010	+8.57373047	-7.03564453	-0.75585938	+60.40283203	-15.00732422	-45.00000000	+2272	+8.24853516	-6.29736328	-0.50097656	+10.21728516	-12.21679688	+11.73339844	+1692	+6.73242188	-10.58203125	-0.68994141	+39.08935547	+7.62451172	-50.91064453	+1164
+1457971492.23449990	+8.57373047	-7.03564453	-0.75585938	+60.40283203	-15.00732422	-45.00000000	+2272	+8.24853516	-6.29736328	-0.50097656	+10.21728516	-12.21679688	+11.73339844	+1692	+6.72802734	-10.58642578	-0.68994141	+39.06738281	+7.62451172	-50.91064453	+1160
+1457971492.24280000	+8.57373047	-7.03564453	-0.75585938	+60.40283203	-15.00732422	-45.00000000	+2272	+8.24853516	-6.29736328	-0.50097656	+10.21728516	-12.21679688	+11.73339844	+1692	+6.72363281	-10.58642578	-0.69433594	+39.04541016	+7.60253906	-50.91064453	+1160
+1457971492.25110010	+8.57373047	-7.03564453	-0.75585938	+60.40283203	-15.00732422	-45.00000000	+2272	+8.24853516	-6.29736328	-0.50097656	+10.21728516	-12.21679688	+11.71142578	+1692	+6.72802734	-10.58642578	-0.69433594	+39.04541016	+7.60253906	-50.91064453	+1156
+1457971492.25530000	+8.57373047	-7.03564453	-0.75585938	+60.40283203	-15.00732422	-45.00000000	+2272	+8.24853516	-6.29736328	-0.50097656	+10.21728516	-12.21679688	+11.71142578	+1692	+6.72802734	-10.58642578	-0.68994141	+39.04541016	+7.60253906	-50.93261719	+1156
+1457971492.26360010	+8.57373047	-7.03564453	-0.75585938	+60.40283203	-15.00732422	-45.00000000	+2272	+8.24853516	-6.29736328	-0.50097656	+10.21728516	-12.21679688	+11.71142578	+1692	+6.72802734	-10.58642578	-0.68994141	+39.06738281	+7.60253906	-50.95458984	+1156
+1457971492.27200010	+8.57373047	-7.03564453	-0.75585938	+60.40283203	-15.00732422	-45.02197266	+2272	+8.24853516	-6.29736328	-0.50097656	+10.21728516	-12.21679688	+11.71142578	+1692	+6.73242188	-10.58642578	-0.68554688	+39.08935547	+7.58056641	-50.97656250	+1156
+1457971492.28029990	+8.57373047	-7.03564453	-0.75585938	+60.40283203	-15.00732422	-45.02197266	+2272	+8.24853516	-6.29736328	-0.50097656	+10.21728516	-12.23876953	+11.71142578	+1692	+6.73242188	-10.58642578	-0.68554688	+39.08935547	+7.58056641	-50.99853516	+1156
+1457971492.28860000	+8.57373047	-7.03564453	-0.75585938	+60.40283203	-15.00732422	-45.02197266	+2272	+8.24853516	-6.29736328	-0.50097656	+10.21728516	-12.23876953	+11.71142578	+1692	+6.73681641	-10.58203125	-0.68115234	+39.11132813	+7.58056641	-51.02050781	+1156
+1457971492.29699990	+8.57373047	-7.03564453	-0.75585938	+60.40283203	-15.00732422	-45.02197266	+2272	+8.24853516	-6.29736328	-0.50097656	+10.21728516	-12.23876953	+11.73339844	+1692	+6.73681641	-10.58203125	-0.68115234	+39.11132813	+7.58056641	-51.02050781	+1156
+1457971492.30110000	+8.57373047	-7.03564453	-0.75585938	+60.40283203	-15.00732422	-45.02197266	+2272	+8.24853516	-6.29736328	-0.50097656	+10.21728516	-12.23876953	+11.73339844	+1692	+6.73681641	-10.58203125	-0.68115234	+39.11132813	+7.58056641	-51.02050781	+1156
+1457971492.30950000	+8.57373047	-7.03564453	-0.75585938	+60.40283203	-15.00732422	-45.02197266	+2272	+8.24853516	-6.29736328	-0.50097656	+10.21728516	-12.23876953	+11.73339844	+1692	+6.74121094	-10.58203125	-0.68115234	+39.11132813	+7.55859375	-51.04248047	+1156
+1457971492.31360010	+8.57373047	-7.03564453	-0.75585938	+60.40283203	-15.00732422	-45.02197266	+2272	+8.24853516	-6.29736328	-0.50097656	+10.21728516	-12.23876953	+11.73339844	+1692	+6.74121094	-10.58203125	-0.68115234	+39.11132813	+7.55859375	-51.04248047	+1156
+1457971492.31780000	+8.57373047	-7.03564453	-0.75585938	+60.40283203	-15.00732422	-45.02197266	+2272	+8.24853516	-6.29736328	-0.50097656	+10.21728516	-12.26074219	+11.73339844	+1692	+6.74121094	-10.58203125	-0.68115234	+39.11132813	+7.55859375	-51.04248047	+1156
+1457971492.32200000	+8.57373047	-7.03564453	-0.75146484	+60.40283203	-15.00732422	-45.02197266	+2272	+8.24853516	-6.29736328	-0.50097656	+10.21728516	-12.26074219	+11.73339844	+1692	+6.74121094	-10.58203125	-0.68115234	+39.11132813	+7.55859375	-51.04248047	+1156
+1457971492.32610010	+8.57373047	-7.03564453	-0.75146484	+60.40283203	-15.00732422	-45.02197266	+2272	+8.24853516	-6.29736328	-0.50097656	+10.21728516	-12.26074219	+11.73339844	+1692	+6.73681641	-10.58203125	-0.68115234	+39.11132813	+7.55859375	-51.04248047	+1156
+1457971492.33030010	+8.57373047	-7.03564453	-0.75146484	+60.38085938	-15.00732422	-45.02197266	+2272	+8.24853516	-6.29736328	-0.50097656	+10.21728516	-12.26074219	+11.73339844	+1692	+6.73681641	-10.58203125	-0.68115234	+39.11132813	+7.55859375	-51.02050781	+1152
+1457971492.33439990	+8.57373047	-7.03564453	-0.75146484	+60.38085938	-15.00732422	-45.04394531	+2272	+8.24853516	-6.29736328	-0.50097656	+10.21728516	-12.26074219	+11.73339844	+1692	+6.73681641	-10.58203125	-0.68115234	+39.08935547	+7.55859375	-51.02050781	+1152
+1457971492.34279990	+8.57373047	-7.03564453	-0.75146484	+60.38085938	-15.02929688	-45.04394531	+2272	+8.24853516	-6.29736328	-0.50097656	+10.21728516	-12.26074219	+11.73339844	+1692	+6.73681641	-10.58203125	-0.68115234	+39.08935547	+7.53662109	-51.02050781	+1152
+1457971492.34690000	+8.57373047	-7.03564453	-0.75146484	+60.38085938	-15.02929688	-45.04394531	+2276	+8.24853516	-6.29736328	-0.50097656	+10.21728516	-12.26074219	+11.73339844	+1692	+6.73681641	-10.58203125	-0.68554688	+39.08935547	+7.53662109	-51.02050781	+1152
+1457971492.35110000	+8.57373047	-7.03564453	-0.75146484	+60.38085938	-15.02929688	-45.04394531	+2276	+8.24853516	-6.29736328	-0.49658203	+10.21728516	-12.26074219	+11.73339844	+1692	+6.73681641	-10.58203125	-0.68554688	+39.08935547	+7.53662109	-50.99853516	+1152
+1457971492.35529990	+8.57373047	-7.03564453	-0.75146484	+60.38085938	-15.02929688	-45.04394531	+2276	+8.24853516	-6.29736328	-0.49658203	+10.21728516	-12.26074219	+11.73339844	+1696	+6.73681641	-10.58642578	-0.68554688	+39.06738281	+7.53662109	-50.99853516	+1152
+1457971492.35940000	+8.57373047	-7.03564453	-0.75146484	+60.38085938	-15.02929688	-45.04394531	+2276	+8.24853516	-6.29736328	-0.49658203	+10.21728516	-12.26074219	+11.73339844	+1696	+6.73242188	-10.58642578	-0.68554688	+39.06738281	+7.53662109	-50.99853516	+1152
+1457971492.36360000	+8.57373047	-7.03564453	-0.75146484	+60.38085938	-15.02929688	-45.04394531	+2276	+8.24853516	-6.29736328	-0.49658203	+10.21728516	-12.26074219	+11.75537109	+1696	+6.73242188	-10.58642578	-0.68554688	+39.06738281	+7.53662109	-50.99853516	+1152
+1457971492.36780000	+8.57373047	-7.03564453	-0.75146484	+60.38085938	-15.02929688	-45.04394531	+2276	+8.24853516	-6.29736328	-0.49658203	+10.21728516	-12.26074219	+11.75537109	+1696	+6.73242188	-10.58642578	-0.68554688	+39.06738281	+7.53662109	-50.99853516	+1152
+1457971492.37190010	+8.57373047	-7.03564453	-0.75146484	+60.38085938	-15.02929688	-45.04394531	+2276	+8.24853516	-6.29736328	-0.49658203	+10.21728516	-12.26074219	+11.75537109	+1696	+6.73242188	-10.58642578	-0.68554688	+39.06738281	+7.53662109	-50.99853516	+1152
+1457971492.37610010	+8.57373047	-7.03564453	-0.75146484	+60.38085938	-15.02929688	-45.04394531	+2276	+8.24853516	-6.29736328	-0.49658203	+10.19531250	-12.26074219	+11.75537109	+1696	+6.73242188	-10.58203125	-0.68554688	+39.06738281	+7.51464844	-50.99853516	+1148
+1457971492.38439990	+8.57373047	-7.03564453	-0.75146484	+60.38085938	-15.02929688	-45.04394531	+2276	+8.24853516	-6.29736328	-0.49658203	+10.19531250	-12.26074219	+11.75537109	+1696	+6.73681641	-10.58203125	-0.68554688	+39.08935547	+7.51464844	-50.99853516	+1148
+1457971492.38860010	+8.57373047	-7.03564453	-0.75146484	+60.38085938	-15.02929688	-45.06591797	+2276	+8.24853516	-6.29736328	-0.49658203	+10.19531250	-12.26074219	+11.75537109	+1696	+6.73681641	-10.58203125	-0.68554688	+39.08935547	+7.51464844	-50.99853516	+1148
+1457971492.39280010	+8.57373047	-7.03564453	-0.75146484	+60.38085938	-15.02929688	-45.06591797	+2276	+8.24853516	-6.29736328	-0.49658203	+10.19531250	-12.28271484	+11.77734375	+1696	+6.73681641	-10.58203125	-0.68554688	+39.08935547	+7.51464844	-50.99853516	+1148
+1457971492.39689990	+8.57373047	-7.03564453	-0.74707031	+60.40283203	-15.05126953	-45.06591797	+2276	+8.24853516	-6.29736328	-0.49658203	+10.19531250	-12.28271484	+11.77734375	+1696	+6.73681641	-10.58203125	-0.68554688	+39.08935547	+7.51464844	-50.99853516	+1148
+1457971492.40109990	+8.57373047	-7.03564453	-0.74707031	+60.40283203	-15.05126953	-45.06591797	+2276	+8.24853516	-6.29736328	-0.49658203	+10.19531250	-12.28271484	+11.77734375	+1696	+6.73681641	-10.58203125	-0.68554688	+39.08935547	+7.51464844	-50.99853516	+1148
+1457971492.40520000	+8.57373047	-7.03564453	-0.74707031	+60.40283203	-15.05126953	-45.06591797	+2276	+8.24853516	-6.29736328	-0.49658203	+10.19531250	-12.28271484	+11.77734375	+1696	+6.73681641	-10.58203125	-0.68115234	+39.11132813	+7.51464844	-51.02050781	+1148
+1457971492.40940000	+8.57373047	-7.03564453	-0.74707031	+60.40283203	-15.05126953	-45.06591797	+2276	+8.24853516	-6.29736328	-0.49658203	+10.19531250	-12.28271484	+11.77734375	+1696	+6.74121094	-10.58203125	-0.68115234	+39.11132813	+7.49267578	-51.02050781	+1148
+1457971492.41360000	+8.57373047	-7.03564453	-0.74707031	+60.40283203	-15.05126953	-45.06591797	+2276	+8.24853516	-6.29736328	-0.49658203	+10.19531250	-12.28271484	+11.79931641	+1696	+6.74121094	-10.58203125	-0.68115234	+39.11132813	+7.49267578	-51.02050781	+1148
+1457971492.41770010	+8.57373047	-7.03564453	-0.74707031	+60.40283203	-15.05126953	-45.06591797	+2276	+8.24853516	-6.29736328	-0.49658203	+10.19531250	-12.30468750	+11.79931641	+1696	+6.74121094	-10.58203125	-0.68115234	+39.13330078	+7.49267578	-51.02050781	+1148
+1457971492.42190000	+8.57373047	-7.03564453	-0.74707031	+60.40283203	-15.05126953	-45.08789063	+2276	+8.24853516	-6.29736328	-0.49218750	+10.19531250	-12.30468750	+11.79931641	+1696	+6.74121094	-10.58203125	-0.68115234	+39.13330078	+7.49267578	-51.02050781	+1148
+1457971492.42610000	+8.57373047	-7.03564453	-0.74707031	+60.40283203	-15.05126953	-45.08789063	+2280	+8.24853516	-6.29736328	-0.49218750	+10.19531250	-12.30468750	+11.82128906	+1696	+6.74121094	-10.58203125	-0.68115234	+39.13330078	+7.49267578	-51.04248047	+1148
+1457971492.43020010	+8.57373047	-7.03564453	-0.74707031	+60.40283203	-15.07324219	-45.08789063	+2280	+8.24853516	-6.29736328	-0.49218750	+10.19531250	-12.30468750	+11.82128906	+1700	+6.74121094	-10.58203125	-0.68115234	+39.13330078	+7.49267578	-51.04248047	+1148
+1457971492.43440010	+8.57373047	-7.03564453	-0.74707031	+60.42480469	-15.07324219	-45.08789063	+2280	+8.24853516	-6.29296875	-0.49218750	+10.19531250	-12.30468750	+11.82128906	+1700	+6.74121094	-10.58203125	-0.68115234	+39.13330078	+7.49267578	-51.04248047	+1148
+1457971492.43860010	+8.57373047	-7.03564453	-0.74707031	+60.42480469	-15.07324219	-45.08789063	+2280	+8.24853516	-6.29296875	-0.49218750	+10.19531250	-12.32666016	+11.84326172	+1700	+6.74121094	-10.58203125	-0.68115234	+39.13330078	+7.47070313	-51.04248047	+1148
+1457971492.44269990	+8.57373047	-7.03564453	-0.74707031	+60.42480469	-15.07324219	-45.08789063	+2280	+8.24853516	-6.29296875	-0.49218750	+10.21728516	-12.32666016	+11.84326172	+1700	+6.74121094	-10.58203125	-0.68115234	+39.13330078	+7.47070313	-51.04248047	+1148
+1457971492.45110010	+8.57373047	-7.03564453	-0.74707031	+60.42480469	-15.07324219	-45.08789063	+2280	+8.24853516	-6.29296875	-0.49218750	+10.21728516	-12.32666016	+11.86523438	+1700	+6.74121094	-10.58203125	-0.68115234	+39.13330078	+7.47070313	-51.02050781	+1148
+1457971492.45520000	+8.57373047	-7.03564453	-0.74707031	+60.42480469	-15.07324219	-45.08789063	+2280	+8.24853516	-6.29296875	-0.49218750	+10.21728516	-12.32666016	+11.86523438	+1700	+6.74121094	-10.58203125	-0.68115234	+39.13330078	+7.47070313	-51.02050781	+1152
+1457971492.45939990	+8.57373047	-7.03564453	-0.74707031	+60.42480469	-15.07324219	-45.08789063	+2280	+8.24853516	-6.29296875	-0.48779297	+10.21728516	-12.32666016	+11.86523438	+1700	+6.73681641	-10.58203125	-0.68115234	+39.13330078	+7.47070313	-51.02050781	+1152
+1457971492.46770000	+8.57373047	-7.03125000	-0.74707031	+60.44677734	-15.07324219	-45.10986328	+2280	+8.24853516	-6.29296875	-0.48779297	+10.21728516	-12.32666016	+11.88720703	+1700	+6.73681641	-10.58203125	-0.68554688	+39.13330078	+7.44873047	-51.02050781	+1152
+1457971492.47190000	+8.57373047	-7.03125000	-0.74707031	+60.44677734	-15.07324219	-45.10986328	+2280	+8.24853516	-6.29296875	-0.48779297	+10.21728516	-12.32666016	+11.88720703	+1700	+6.73681641	-10.58203125	-0.68554688	+39.11132813	+7.44873047	-51.02050781	+1152
+1457971492.47610000	+8.57373047	-7.03125000	-0.74707031	+60.44677734	-15.07324219	-45.10986328	+2280	+8.24853516	-6.29296875	-0.48779297	+10.21728516	-12.34863281	+11.88720703	+1700	+6.73681641	-10.58203125	-0.68554688	+39.11132813	+7.44873047	-50.99853516	+1148
+1457971492.48020010	+8.56933594	-7.03125000	-0.74707031	+60.44677734	-15.07324219	-45.10986328	+2280	+8.24853516	-6.29296875	-0.48779297	+10.21728516	-12.34863281	+11.88720703	+1700	+6.73681641	-10.58203125	-0.68554688	+39.11132813	+7.42675781	-50.99853516	+1148
+1457971492.48440000	+8.56933594	-7.03125000	-0.74707031	+60.46875000	-15.07324219	-45.13183594	+2280	+8.24853516	-6.29296875	-0.48779297	+10.23925781	-12.34863281	+11.88720703	+1700	+6.73681641	-10.58203125	-0.68554688	+39.11132813	+7.42675781	-50.99853516	+1148
+1457971492.48850010	+8.56933594	-7.03125000	-0.74267578	+60.46875000	-15.07324219	-45.13183594	+2280	+8.24853516	-6.29296875	-0.48779297	+10.23925781	-12.34863281	+11.90917969	+1700	+6.73681641	-10.58203125	-0.68554688	+39.13330078	+7.42675781	-50.99853516	+1148
+1457971492.49270010	+8.56933594	-7.03125000	-0.74267578	+60.46875000	-15.07324219	-45.15380859	+2280	+8.24853516	-6.29296875	-0.48779297	+10.23925781	-12.37060547	+11.90917969	+1700	+6.73681641	-10.58203125	-0.68554688	+39.13330078	+7.40478516	-51.02050781	+1148
+1457971492.49690010	+8.56933594	-7.03125000	-0.74267578	+60.49072266	-15.07324219	-45.15380859	+2280	+8.24853516	-6.29296875	-0.48779297	+10.23925781	-12.37060547	+11.90917969	+1700	+6.73681641	-10.58203125	-0.68554688	+39.13330078	+7.40478516	-51.02050781	+1148
+1457971492.50099990	+8.56933594	-7.02685547	-0.74267578	+60.51269531	-15.07324219	-45.17578125	+2280	+8.24853516	-6.29296875	-0.48779297	+10.23925781	-12.37060547	+11.90917969	+1700	+6.73681641	-10.58203125	-0.68554688	+39.15527344	+7.38281250	-51.02050781	+1148
+1457971492.50519990	+8.57373047	-7.02685547	-0.74267578	+60.51269531	-15.09521484	-45.19775391	+2280	+8.24853516	-6.29296875	-0.48779297	+10.23925781	-12.39257813	+11.90917969	+1700	+6.73681641	-10.58203125	-0.68554688	+39.15527344	+7.38281250	-51.04248047	+1148
+1457971492.50939990	+8.57373047	-7.02685547	-0.74267578	+60.53466797	-15.09521484	-45.21972656	+2280	+8.24853516	-6.29296875	-0.48779297	+10.26123047	-12.39257813	+11.90917969	+1700	+6.74121094	-10.57763672	-0.68554688	+39.17724609	+7.36083984	-51.04248047	+1148
+1457971492.51350000	+8.57373047	-7.02685547	-0.74267578	+60.53466797	-15.09521484	-45.24169922	+2280	+8.24853516	-6.29296875	-0.48779297	+10.26123047	-12.39257813	+11.93115234	+1700	+6.74121094	-10.57763672	-0.68115234	+39.19921875	+7.36083984	-51.06445313	+1148
+1457971492.51770000	+8.57373047	-7.02246094	-0.74267578	+60.55664063	-15.07324219	-45.26367188	+2284	+8.24853516	-6.28857422	-0.48779297	+10.26123047	-12.41455078	+11.93115234	+1700	+6.74560547	-10.57763672	-0.68115234	+39.19921875	+7.36083984	-51.06445313	+1148
+1457971492.52189990	+8.57373047	-7.02246094	-0.73828125	+60.57861328	-15.07324219	-45.28564453	+2284	+8.24853516	-6.28857422	-0.48779297	+10.26123047	-12.41455078	+11.93115234	+1700	+6.74560547	-10.57763672	-0.68115234	+39.22119141	+7.33886719	-51.08642578	+1152
+1457971492.52600000	+8.57812500	-7.02246094	-0.73828125	+60.57861328	-15.07324219	-45.30761719	+2284	+8.24853516	-6.28857422	-0.48779297	+10.26123047	-12.41455078	+11.93115234	+1700	+6.75000000	-10.57763672	-0.68115234	+39.24316406	+7.33886719	-51.08642578	+1152
+1457971492.53440000	+8.58251953	-7.02246094	-0.74267578	+60.57861328	-15.02929688	-45.32958984	+2284	+8.24853516	-6.28857422	-0.48779297	+10.26123047	-12.41455078	+11.93115234	+1700	+6.75439453	-10.57324219	-0.67675781	+39.26513672	+7.31689453	-51.10839844	+1152
+1457971492.53850010	+8.58251953	-7.01806641	-0.74267578	+60.57861328	-14.98535156	-45.35156250	+2284	+8.24853516	-6.28857422	-0.48779297	+10.26123047	-12.41455078	+11.93115234	+1700	+6.75878906	-10.57324219	-0.67675781	+39.28710938	+7.31689453	-51.10839844	+1152
+1457971492.54270010	+8.58691406	-7.01806641	-0.74267578	+60.57861328	-14.94140625	-45.35156250	+2288	+8.24853516	-6.28857422	-0.48779297	+10.26123047	-12.41455078	+11.93115234	+1700	+6.75878906	-10.57324219	-0.67675781	+39.28710938	+7.31689453	-51.10839844	+1156
+1457971492.54690000	+8.58691406	-7.01806641	-0.74707031	+60.55664063	-14.89746094	-45.35156250	+2288	+8.25292969	-6.28857422	-0.48779297	+10.26123047	-12.41455078	+11.93115234	+1700	+6.76318359	-10.57324219	-0.67675781	+39.28710938	+7.31689453	-51.10839844	+1156
+1457971492.55100010	+8.59570313	-7.01367188	-0.75146484	+60.51269531	-14.76562500	-45.35156250	+2292	+8.25292969	-6.28857422	-0.49218750	+10.26123047	-12.41455078	+11.93115234	+1700	+6.76757813	-10.56884766	-0.67675781	+39.28710938	+7.31689453	-51.10839844	+1156
+1457971492.55520010	+8.60009766	-7.01367188	-0.76025391	+60.46875000	-14.61181641	-45.32958984	+2292	+8.25292969	-6.28857422	-0.49218750	+10.26123047	-12.39257813	+11.93115234	+1700	+6.76757813	-10.56884766	-0.67675781	+39.28710938	+7.31689453	-51.08642578	+1156
+1457971492.55929990	+8.60449219	-7.01367188	-0.76904297	+60.40283203	-14.45800781	-45.28564453	+2296	+8.25292969	-6.28857422	-0.49218750	+10.26123047	-12.39257813	+11.90917969	+1704	+6.76757813	-10.56884766	-0.68115234	+39.28710938	+7.33886719	-51.06445313	+1156
+1457971492.56349990	+8.61328125	-7.00927734	-0.79101563	+60.27099609	-14.04052734	-45.17578125	+2300	+8.26171875	-6.28417969	-0.50097656	+10.21728516	-12.32666016	+11.88720703	+1704	+6.77197266	-10.56445313	-0.68554688	+39.26513672	+7.33886719	-51.02050781	+1160
+1457971492.56769990	+8.61767578	-7.00927734	-0.80419922	+60.16113281	-13.71093750	-45.08789063	+2300	+8.26611328	-6.28417969	-0.50537109	+10.19531250	-12.26074219	+11.84326172	+1708	+6.77197266	-10.56005859	-0.68994141	+39.24316406	+7.36083984	-50.97656250	+1160
+1457971492.57180000	+8.62207031	-7.00927734	-0.82617188	+60.05126953	-13.35937500	-44.95605469	+2300	+8.27050781	-6.27978516	-0.51416016	+10.17333984	-12.19482422	+11.82128906	+1708	+6.77636719	-10.56005859	-0.69433594	+39.22119141	+7.38281250	-50.91064453	+1160
+1457971492.57600000	+8.63085938	-7.00488281	-0.86132813	+59.91943359	-12.74414063	-44.78027344	+2304	+8.28808594	-6.27099609	-0.54052734	+10.08544922	-11.95312500	+11.68945313	+1720	+6.77636719	-10.55126953	-0.71191406	+39.15527344	+7.42675781	-50.80078125	+1164
+1457971492.58020000	+8.63085938	-7.00048828	-0.87890625	+59.83154297	-12.30468750	-44.69238281	+2296	+8.30566406	-6.25781250	-0.55810547	+10.01953125	-11.79931641	+11.55761719	+1724	+6.78076172	-10.54248047	-0.72509766	+39.11132813	+7.49267578	-50.69091797	+1168
+1457971492.58430000	+8.63085938	-7.00048828	-0.90966797	+59.72167969	-11.86523438	-44.51660156	+2296	+8.31445313	-6.24902344	-0.57568359	+9.95361328	-11.66748047	+11.46972656	+1728	+6.78515625	-10.53369141	-0.74267578	+39.04541016	+7.53662109	-50.58105469	+1172
+1457971492.58850000	+8.63964844	-6.99609375	-0.93603516	+59.67773438	-11.31591797	-44.45068359	+2288	+8.33642578	-6.23144531	-0.60644531	+9.88769531	-11.49169922	+11.31591797	+1736	+6.78955078	-10.51611328	-0.77783203	+38.93554688	+7.62451172	-50.36132813	+1180
+1457971492.59270000	+8.63964844	-6.99169922	-0.95800781	+59.61181641	-10.76660156	-44.38476563	+2280	+8.34521484	-6.21826172	-0.61962891	+9.84375000	-11.44775391	+11.16210938	+1740	+6.79833984	-10.49853516	-0.80419922	+38.84765625	+7.71240234	-50.25146484	+1188
+1457971492.59680010	+8.63964844	-6.98730469	-0.99755859	+59.52392578	-10.17333984	-44.16503906	+2272	+8.35400391	-6.20507813	-0.64160156	+9.82177734	-11.38183594	+11.11816406	+1740	+6.80273438	-10.48095703	-0.83056641	+38.75976563	+7.75634766	-50.11962891	+1192
+1457971492.60100010	+8.64404297	-6.98291016	-1.02832031	+59.47998047	-9.51416016	-44.09912109	+2260	+8.36718750	-6.19189453	-0.66357422	+9.79980469	-11.35986328	+11.00830078	+1740	+6.82470703	-10.45019531	-0.87451172	+38.69384766	+7.86621094	-49.96582031	+1208
+1457971492.60520010	+8.64843750	-6.97851563	-1.05908203	+59.43603516	-8.85498047	-44.03320313	+2248	+8.37597656	-6.17431641	-0.67675781	+9.82177734	-11.40380859	+10.87646484	+1736	+6.83789063	-10.42382813	-0.90087891	+38.64990234	+7.91015625	-49.96582031	+1216
+1457971492.60929990	+8.64843750	-6.96972656	-1.11181641	+59.39208984	-8.15185547	-43.81347656	+2236	+8.38916016	-6.15673828	-0.70312500	+9.82177734	-11.40380859	+10.83251953	+1736	+6.85546875	-10.40185547	-0.93164063	+38.62792969	+7.93212891	-49.94384766	+1228
+1457971492.61350010	+8.65283203	-6.96533203	-1.15136719	+59.32617188	-7.36083984	-43.74755859	+2224	+8.39794922	-6.13916016	-0.72949219	+9.82177734	-11.44775391	+10.70068359	+1732	+6.88183594	-10.36669922	-0.97119141	+38.62792969	+7.99804688	-49.94384766	+1240
+1457971492.61770010	+8.65722656	-6.95214844	-1.18652344	+59.28222656	-6.56982422	-43.70361328	+2204	+8.41113281	-6.11718750	-0.74707031	+9.86572266	-11.55761719	+10.52490234	+1728	+6.89941406	-10.34033203	-0.99316406	+38.56201172	+8.02001953	-50.05371094	+1248
+1457971492.62179990	+8.66162109	-6.94335938	-1.24365234	+59.26025391	-5.77880859	-43.52783203	+2192	+8.42431641	-6.09521484	-0.78222656	+9.90966797	-11.57958984	+10.45898438	+1724	+6.91699219	-10.31835938	-1.02832031	+38.51806641	+8.06396484	-50.05371094	+1256
+1457971492.62599990	+8.66162109	-6.93896484	-1.29199219	+59.15039063	-4.92187500	-43.46191406	+2172	+8.43750000	-6.07763672	-0.81298828	+9.90966797	-11.64550781	+10.26123047	+1720	+6.94335938	-10.29199219	-1.06347656	+38.49609375	+8.12988281	-50.11962891	+1264
+1457971492.63019990	+8.66601563	-6.92578125	-1.34033203	+59.12841797	-4.06494141	-43.46191406	+2152	+8.45507813	-6.05566406	-0.83935547	+9.97558594	-11.77734375	+10.01953125	+1716	+6.96533203	-10.26123047	-1.08984375	+38.38623047	+8.19580078	-50.22949219	+1272
+1457971492.63850000	+8.67919922	-6.90380859	-1.46337891	+58.97460938	-2.37304688	-43.24218750	+2112	+8.48583984	-6.01171875	-0.92724609	+9.99755859	-11.84326172	+9.66796875	+1716	+7.00927734	-10.20410156	-1.18652344	+38.21044922	+8.34960938	-50.25146484	+1288
+1457971492.64260010	+8.68359375	-6.88183594	-1.52050781	+58.95263672	-1.51611328	-43.24218750	+2096	+8.50341797	-5.98095703	-0.96240234	+10.10742188	-11.99707031	+9.40429688	+1716	+7.03125000	-10.17333984	-1.22167969	+38.07861328	+8.45947266	-50.38330078	+1296
+1457971492.64680000	+8.69677734	-6.85986328	-1.58642578	+58.95263672	-0.72509766	-43.15429688	+2084	+8.52978516	-5.95458984	-1.01953125	+10.19531250	-12.01904297	+9.22851563	+1720	+7.05761719	-10.13818359	-1.27880859	+37.94677734	+8.52539063	-50.38330078	+1308
+1457971492.65100000	+8.70556641	-6.85546875	-1.65673828	+58.75488281	+0.13183594	-43.13232422	+2068	+8.54736328	-5.93701172	-1.06347656	+10.12939453	-12.10693359	+8.89892578	+1720	+7.07958984	-10.10742188	-1.33154297	+37.79296875	+8.67919922	-50.44921875	+1320
+1457971492.65510010	+8.71875000	-6.82910156	-1.72265625	+58.73291016	+0.94482422	-43.15429688	+2060	+8.56933594	-5.90185547	-1.11181641	+10.23925781	-12.23876953	+8.56933594	+1724	+7.10156250	-10.07666016	-1.37988281	+37.55126953	+8.81103516	-50.58105469	+1332
+1457971492.65930010	+8.74072266	-6.80273438	-1.79296875	+58.73291016	+1.66992188	-43.19824219	+2052	+8.60009766	-5.86669922	-1.17333984	+10.32714844	-12.30468750	+8.32763672	+1736	+7.11914063	-10.04150391	-1.45019531	+37.35351563	+8.92089844	-50.58105469	+1344
+1457971492.66350010	+8.74951172	-6.79394531	-1.86328125	+58.49121094	+2.43896484	-43.17626953	+2044	+8.62207031	-5.84912109	-1.23046875	+10.26123047	-12.37060547	+7.95410156	+1740	+7.14550781	-10.01074219	-1.51611328	+37.08984375	+9.09667969	-50.62500000	+1360
+1457971492.66759990	+8.77148438	-6.76318359	-1.93798828	+58.44726563	+3.16406250	-43.22021484	+2044	+8.65283203	-5.80957031	-1.28759766	+10.37109375	-12.48046875	+7.60253906	+1752	+7.16748047	-9.97119141	-1.57324219	+36.84814453	+9.25048828	-50.75683594	+1376
+1457971492.67179990	+8.79785156	-6.72802734	-2.01269531	+58.40332031	+3.80126953	-43.30810547	+2044	+8.68798828	-5.77441406	-1.35351563	+10.48095703	-12.59033203	+7.29492188	+1764	+7.19384766	-9.92724609	-1.65234375	+36.60644531	+9.36035156	-50.77880859	+1396
+1457971492.67600010	+8.81542969	-6.71484375	-2.09179688	+58.13964844	+4.46044922	-43.33007813	+2040	+8.71435547	-5.75244141	-1.41943359	+10.37109375	-12.67822266	+6.92138672	+1776	+7.21582031	-9.89648438	-1.72265625	+36.27685547	+9.53613281	-50.86669922	+1412
+1457971492.68010000	+8.84619141	-6.67968750	-2.17089844	+58.07373047	+5.07568359	-43.41796875	+2048	+8.74951172	-5.70849609	-1.48535156	+10.45898438	-12.76611328	+6.56982422	+1792	+7.24218750	-9.84814453	-1.78857422	+35.99121094	+9.68994141	-51.02050781	+1436
+1457971492.68429990	+8.88134766	-6.64453125	-2.24560547	+57.98583984	+5.60302734	-43.59375000	+2056	+8.79345703	-5.66455078	-1.55126953	+10.56884766	-12.91992188	+6.19628906	+1812	+7.27294922	-9.80419922	-1.86767578	+35.70556641	+9.79980469	-51.13037109	+1460
+1457971492.68849990	+8.90771484	-6.62695313	-2.32470703	+57.67822266	+6.17431641	-43.70361328	+2060	+8.82861328	-5.63818359	-1.62158203	+10.45898438	-13.02978516	+5.82275391	+1824	+7.29931641	-9.76904297	-1.94238281	+35.35400391	+9.95361328	-51.26220703	+1484
+1457971492.69260000	+8.94726563	-6.58740234	-2.40820313	+57.56835938	+6.67968750	-43.79150391	+2072	+8.87255859	-5.58984375	-1.70068359	+10.52490234	-13.11767578	+5.47119141	+1848	+7.33447266	-9.71630859	-2.01269531	+35.04638672	+10.10742188	-51.45996094	+1508
+1457971492.69680000	+8.99560547	-6.54785156	-2.47851563	+57.43652344	+7.11914063	-44.05517578	+2084	+8.92089844	-5.54589844	-1.76660156	+10.61279297	-13.29345703	+5.07568359	+1868	+7.36962891	-9.66796875	-2.09179688	+34.73876953	+10.19531250	-51.61376953	+1536
+1457971492.70100000	+9.03076172	-6.52148438	-2.56201172	+57.08496094	+7.58056641	-44.18701172	+2096	+8.96044922	-5.51074219	-1.84130859	+10.48095703	-13.40332031	+4.72412109	+1884	+7.40039063	-9.62841797	-2.16650391	+34.34326172	+10.30517578	-51.81152344	+1560
+1457971492.70510010	+9.07470703	-6.47753906	-2.64990234	+56.93115234	+7.99804688	-44.29687500	+2112	+9.00878906	-5.46240234	-1.92041016	+10.50292969	-13.46923828	+4.41650391	+1908	+7.44433594	-9.56689453	-2.24121094	+34.03564453	+10.41503906	-52.05322266	+1592
+1457971492.70930000	+9.13183594	-6.43798828	-2.72021484	+56.71142578	+8.32763672	-44.60449219	+2128	+9.06591797	-5.40966797	-1.98632813	+10.56884766	-13.68896484	+4.02099609	+1932	+7.49267578	-9.51416016	-2.31152344	+33.75000000	+10.43701172	-52.31689453	+1620
+1457971492.71339990	+9.17578125	-6.40722656	-2.79931641	+56.33789063	+8.70117188	-44.80224609	+2140	+9.11425781	-5.37011719	-2.06542969	+10.41503906	-13.82080078	+3.69140625	+1948	+7.53222656	-9.46142578	-2.38183594	+33.35449219	+10.52490234	-52.60253906	+1648
+1457971492.71760010	+9.23291016	-6.35888672	-2.88281250	+56.11816406	+9.03076172	-44.97802734	+2160	+9.16699219	-5.31738281	-2.14892578	+10.39306641	-13.86474609	+3.40576172	+1976	+7.58496094	-9.39990234	-2.45654297	+33.06884766	+10.56884766	-52.86621094	+1680
+1457971492.72180010	+9.29443359	-6.31494141	-2.94873047	+55.83251953	+9.29443359	-45.35156250	+2176	+9.22851563	-5.26464844	-2.21484375	+10.41503906	-14.10644531	+2.98828125	+1996	+7.63769531	-9.33837891	-2.52246094	+32.73925781	+10.56884766	-53.19580078	+1708
+1457971492.72589990	+9.34716797	-6.27978516	-3.02783203	+55.41503906	+9.58007813	-45.57128906	+2188	+9.28125000	-5.22070313	-2.28955078	+10.26123047	-14.21630859	+2.70263672	+2012	+7.69042969	-9.28125000	-2.58837891	+32.34375000	+10.59082031	-53.54736328	+1732
+1457971492.73009990	+9.41308594	-6.22705078	-3.11132813	+55.12939453	+9.86572266	-45.76904297	+2208	+9.34277344	-5.16357422	-2.37304688	+10.21728516	-14.23828125	+2.43896484	+2036	+7.74755859	-9.21093750	-2.65869141	+32.05810547	+10.59082031	-53.81103516	+1760
+1457971492.73429990	+9.48339844	-6.17871094	-3.17285156	+54.75585938	+10.08544922	-46.14257813	+2220	+9.40429688	-5.10644531	-2.43896484	+10.17333984	-14.45800781	+2.06542969	+2052	+7.80468750	-9.14062500	-2.71582031	+31.75048828	+10.54687500	-54.18457031	+1784
+1457971492.73840000	+9.54492188	-6.13476563	-3.24755859	+54.31640625	+10.28320313	-46.40625000	+2236	+9.46142578	-5.05371094	-2.50927734	+10.01953125	-14.56787109	+1.77978516	+2072	+7.86181641	-9.07910156	-2.77294922	+31.35498047	+10.48095703	-54.51416016	+1808
+1457971492.74679990	+9.68554688	-6.02490234	-3.38378906	+53.52539063	+10.65673828	-47.06542969	+2264	+9.59326172	-4.92626953	-2.64990234	+9.88769531	-14.83154297	+1.16455078	+2108	+7.98925781	-8.92089844	-2.89599609	+30.76171875	+10.34912109	-55.06347656	+1856
+1457971492.75090000	+9.75585938	-5.97216797	-3.44531250	+53.08593750	+10.81054688	-47.37304688	+2272	+9.65478516	-4.86474609	-2.72021484	+9.73388672	-14.94140625	+0.90087891	+2120	+8.05078125	-8.85058594	-2.94873047	+30.36621094	+10.26123047	-55.37109375	+1872
+1457971492.75510000	+9.83056641	-5.91064453	-3.52001953	+52.69042969	+10.98632813	-47.61474609	+2284	+9.72070313	-4.79882813	-2.79492188	+9.64599609	-14.98535156	+0.63720703	+2136	+8.11230469	-8.76708984	-3.01025391	+30.08056641	+10.19531250	-55.54687500	+1892
+1457971492.75930000	+9.90527344	-5.84912109	-3.56835938	+52.20703125	+11.09619141	-48.05419922	+2292	+9.79101563	-4.72851563	-2.84765625	+9.58007813	-15.18310547	+0.24169922	+2148	+8.17822266	-8.68359375	-3.05859375	+29.75097656	+10.06347656	-55.83251953	+1908
+1457971492.76340010	+9.97998047	-5.78320313	-3.62548828	+51.78955078	+11.16210938	-48.33984375	+2304	+9.85693359	-4.65380859	-2.90917969	+9.44824219	-15.31494141	+0.00000000	+2160	+8.23535156	-8.60449219	-3.10693359	+29.37744141	+9.93164063	-56.03027344	+1924
+1457971492.76760010	+10.05468750	-5.71728516	-3.68701172	+51.37207031	+11.27197266	-48.60351563	+2312	+9.92724609	-4.57910156	-2.97509766	+9.36035156	-15.35888672	-0.24169922	+2176	+8.30126953	-8.51220703	-3.16406250	+29.09179688	+9.84375000	-56.11816406	+1940
+1457971492.77180000	+10.12939453	-5.64697266	-3.72656250	+50.88867188	+11.33789063	-48.99902344	+2316	+9.99755859	-4.50439453	-3.01904297	+9.27246094	-15.60058594	-0.59326172	+2184	+8.36279297	-8.42431641	-3.21240234	+28.76220703	+9.71191406	-56.27197266	+1956
+1457971492.77589990	+10.20410156	-5.56347656	-3.77050781	+50.51513672	+11.31591797	-49.28466797	+2324	+10.06347656	-4.42089844	-3.06738281	+9.18457031	-15.77636719	-0.83496094	+2192	+8.41992188	-8.33203125	-3.26074219	+28.41064453	+9.58007813	-56.35986328	+1968
+1457971492.78430010	+10.35351563	-5.40966797	-3.84960938	+49.68017578	+11.33789063	-49.94384766	+2328	+10.20849609	-4.24951172	-3.14648438	+9.05273438	-16.19384766	-1.45019531	+2208	+8.53857422	-8.14306641	-3.35742188	+27.81738281	+9.31640625	-56.42578125	+1996
+1457971492.78839990	+10.42822266	-5.31738281	-3.88037109	+49.39453125	+11.25000000	-50.20751953	+2336	+10.27880859	-4.15283203	-3.18603516	+9.03076172	-16.41357422	-1.64794922	+2220	+8.59130859	-8.04638672	-3.39697266	+27.48779297	+9.16259766	-56.44775391	+2008
+1457971492.79259990	+10.50292969	-5.23388672	-3.91992188	+49.04296875	+11.20605469	-50.44921875	+2340	+10.35351563	-4.06054688	-3.22119141	+8.98681641	-16.58935547	-1.86767578	+2224	+8.65283203	-7.94531250	-3.44531250	+27.24609375	+9.00878906	-56.40380859	+2024
+1457971492.79670000	+10.57324219	-5.14599609	-3.93750000	+48.66943359	+11.14013672	-50.80078125	+2340	+10.42382813	-3.96826172	-3.23876953	+8.92089844	-16.91894531	-2.17529297	+2228	+8.70996094	-7.84423828	-3.47607422	+26.96044922	+8.81103516	-56.40380859	+2036
+1457971492.80090000	+10.64355469	-5.04492188	-3.95507813	+48.44970703	+10.98632813	-51.02050781	+2344	+10.49414063	-3.86279297	-3.25634766	+8.94287109	-17.20458984	-2.32910156	+2236	+8.76269531	-7.74755859	-3.51123047	+26.65283203	+8.63525391	-56.33789063	+2048
+1457971492.80510000	+10.71386719	-4.94824219	-3.97705078	+48.18603516	+10.87646484	-51.21826172	+2348	+10.56445313	-3.76171875	-3.27832031	+8.89892578	-17.46826172	-2.48291016	+2240	+8.82421875	-7.63769531	-3.55517578	+26.45507813	+8.45947266	-56.20605469	+2064
+1457971492.80920000	+10.78417969	-4.85595703	-3.98144531	+47.90039063	+10.70068359	-51.52587891	+2352	+10.63476563	-3.66064453	-3.27392578	+8.87695313	-17.86376953	-2.70263672	+2248	+8.88134766	-7.53222656	-3.57714844	+26.21337891	+8.21777344	-56.14013672	+2076
+1457971492.81340000	+10.85009766	-4.74609375	-3.98583984	+47.72460938	+10.50292969	-51.72363281	+2360	+10.70507813	-3.54638672	-3.27832031	+8.94287109	-18.21533203	-2.79052734	+2252	+8.93847656	-7.42675781	-3.60351563	+25.97167969	+7.97607422	-56.07421875	+2088
+1457971492.81760000	+10.92041016	-4.64501953	-3.99462891	+47.52685547	+10.30517578	-51.92138672	+2360	+10.77539063	-3.44531250	-3.28271484	+8.92089844	-18.56689453	-2.90039063	+2256	+9.00000000	-7.31250000	-3.63427734	+25.81787109	+7.71240234	-55.96435547	+2104
+1457971492.82170010	+10.99072266	-4.53955078	-3.98144531	+47.30712891	+10.06347656	-52.20703125	+2372	+10.84570313	-3.33984375	-3.26953125	+8.92089844	-19.02832031	-3.07617188	+2268	+9.06152344	-7.20263672	-3.64306641	+25.64208984	+7.36083984	-55.94238281	+2116
+1457971492.83010010	+11.12695313	-4.32421875	-3.96826172	+47.02148438	+9.53613281	-52.51464844	+2388	+10.97753906	-3.11132813	-3.24755859	+9.03076172	-19.79736328	-3.09814453	+2284	+9.18457031	-6.97851563	-3.66943359	+25.33447266	+6.70166016	-55.72265625	+2140
+1457971492.83419990	+11.19287109	-4.21435547	-3.94628906	+46.84570313	+9.22851563	-52.75634766	+2400	+11.04345703	-3.00585938	-3.22119141	+9.05273438	-20.25878906	-3.16406250	+2296	+9.24609375	-6.86425781	-3.66943359	+25.20263672	+6.28417969	-55.65673828	+2148
+1457971492.83839990	+11.25878906	-4.10009766	-3.92871094	+46.75781250	+8.92089844	-52.88818359	+2412	+11.10498047	-2.88281250	-3.19921875	+9.14062500	-20.69824219	-3.12011719	+2304	+9.30761719	-6.75000000	-3.66943359	+25.04882813	+5.91064453	-55.56884766	+2156
+1457971492.84260010	+11.32470703	-3.98583984	-3.91113281	+46.62597656	+8.59130859	-52.97607422	+2424	+11.17089844	-2.77734375	-3.17724609	+9.14062500	-21.11572266	-3.09814453	+2312	+9.37353516	-6.62695313	-3.67382813	+25.00488281	+5.47119141	-55.41503906	+2168
+1457971492.84670000	+11.39062500	-3.87597656	-3.87158203	+46.49414063	+8.21777344	-53.21777344	+2436	+11.22802734	-2.66748047	-3.13769531	+9.16259766	-21.62109375	-3.09814453	+2324	+9.43945313	-6.50390625	-3.66064453	+24.93896484	+4.96582031	-55.39306641	+2176
+1457971492.85089990	+11.45654297	-3.76171875	-3.83642578	+46.38427734	+7.84423828	-53.30566406	+2448	+11.28955078	-2.54003906	-3.10693359	+9.27246094	-22.03857422	-2.98828125	+2332	+9.50097656	-6.38525391	-3.64746094	+24.80712891	+4.50439453	-55.30517578	+2184
+1457971492.85509990	+11.52246094	-3.64746094	-3.80566406	+46.25244141	+7.49267578	-53.34960938	+2456	+11.34667969	-2.43457031	-3.07617188	+9.29443359	-22.43408203	-2.87841797	+2336	+9.56689453	-6.26220703	-3.63427734	+24.76318359	+4.02099609	-55.17333984	+2192
+1457971492.85920000	+11.58837891	-3.53759766	-3.75732422	+46.14257813	+7.09716797	-53.52539063	+2468	+11.40380859	-2.32470703	-3.02783203	+9.33837891	-22.91748047	-2.81250000	+2344	+9.63281250	-6.13916016	-3.61230469	+24.71923828	+3.49365234	-55.08544922	+2200
+1457971492.86340000	+11.64990234	-3.41894531	-3.71777344	+46.03271484	+6.72363281	-53.54736328	+2476	+11.46093750	-2.21044922	-2.98828125	+9.40429688	-23.33496094	-2.65869141	+2348	+9.69433594	-6.02490234	-3.59033203	+24.63134766	+3.01025391	-54.99755859	+2204
+1457971492.86760000	+11.71142578	-3.30908203	-3.67822266	+45.92285156	+6.35009766	-53.52539063	+2480	+11.51367188	-2.10058594	-2.94873047	+9.42626953	-23.70849609	-2.52685547	+2352	+9.76025391	-5.89746094	-3.57275391	+24.60937500	+2.52685547	-54.84375000	+2208
+1457971492.87170000	+11.77294922	-3.19482422	-3.62109375	+45.81298828	+5.95458984	-53.61328125	+2488	+11.57080078	-1.99072266	-2.89599609	+9.49218750	-24.14794922	-2.41699219	+2356	+9.82177734	-5.77441406	-3.54199219	+24.60937500	+1.99951172	-54.73388672	+2216
+1457971492.87590000	+11.83007813	-3.07617188	-3.57275391	+45.72509766	+5.58105469	-53.59130859	+2492	+11.61914063	-1.87207031	-2.85205078	+9.58007813	-24.52148438	-2.21923828	+2360	+9.87451172	-5.65576172	-3.51562500	+24.52148438	+1.49414063	-54.60205078	+2216
+1457971492.88000010	+11.88720703	-2.96630859	-3.52441406	+45.61523438	+5.20751953	-53.56933594	+2492	+11.66748047	-1.76660156	-2.80371094	+9.58007813	-24.87304688	-2.06542969	+2360	+9.93603516	-5.53271484	-3.49365234	+24.49951172	+1.01074219	-54.44824219	+2220
+1457971492.88420010	+11.94433594	-2.85644531	-3.46289063	+45.50537109	+4.81201172	-53.61328125	+2500	+11.72021484	-1.66113281	-2.74658203	+9.62402344	-25.31250000	-1.93359375	+2360	+9.99316406	-5.40966797	-3.45849609	+24.49951172	+0.48339844	-54.33837891	+2224
+1457971492.88840010	+11.99267578	-2.74218750	-3.40136719	+45.41748047	+4.41650391	-53.59130859	+2500	+11.76855469	-1.54687500	-2.68945313	+9.71191406	-25.68603516	-1.73583984	+2364	+10.04150391	-5.29541016	-3.42333984	+24.43359375	+0.00000000	-54.20654297	+2224
+1457971492.89669990	+12.09814453	-2.52685547	-3.28710938	+45.19775391	+3.75732422	-53.52539063	+2504	+11.86083984	-1.33593750	-2.57080078	+9.84375000	-26.41113281	-1.45019531	+2364	+10.14697266	-5.06689453	-3.35742188	+24.38964844	-0.96679688	-53.89892578	+2224
+1457971492.90089990	+12.14208984	-2.41699219	-3.22558594	+45.10986328	+3.40576172	-53.48144531	+2504	+11.90478516	-1.22607422	-2.50927734	+9.97558594	-26.78466797	-1.29638672	+2368	+10.19091797	-4.95703125	-3.32666016	+24.30175781	-1.42822266	-53.74511719	+2224
+1457971492.90500000	+12.18603516	-2.31591797	-3.16406250	+44.97802734	+3.09814453	-53.43750000	+2504	+11.94873047	-1.12500000	-2.44335938	+10.01953125	-27.13623047	-1.16455078	+2368	+10.23486328	-4.84716797	-3.29589844	+24.27978516	-1.88964844	-53.56933594	+2224
+1457971492.90920000	+12.22998047	-2.21484375	-3.09814453	+44.86816406	+2.76855469	-53.43750000	+2504	+11.98828125	-1.02832031	-2.37744141	+10.08544922	-27.53173828	-1.05468750	+2372	+10.28320313	-4.74169922	-3.25634766	+24.25781250	-2.37304688	-53.43750000	+2224
+1457971492.91339990	+12.26953125	-2.10937500	-3.02783203	+44.80224609	+2.41699219	-53.41552734	+2508	+12.02783203	-0.91845703	-2.30273438	+10.26123047	-27.92724609	-0.92285156	+2376	+10.32275391	-4.63623047	-3.22119141	+24.16992188	-2.81250000	-53.28369141	+2224
+1457971492.91750000	+12.30908203	-2.01708984	-2.96630859	+44.64843750	+2.13134766	-53.39355469	+2508	+12.06738281	-0.82177734	-2.23242188	+10.34912109	-28.32275391	-0.83496094	+2380	+10.36230469	-4.53515625	-3.19042969	+24.10400391	-3.25195313	-53.10791016	+2220
+1457971492.92170000	+12.35302734	-1.92041016	-2.89599609	+44.51660156	+1.82373047	-53.39355469	+2512	+12.11132813	-0.72509766	-2.16210938	+10.45898438	-28.71826172	-0.76904297	+2384	+10.40625000	-4.43847656	-3.15087891	+24.06005859	-3.73535156	-52.97607422	+2220
+1457971492.92590000	+12.38818359	-1.82373047	-2.83007813	+44.40673828	+1.53808594	-53.37158203	+2516	+12.14648438	-0.62402344	-2.08740234	+10.65673828	-29.11376953	-0.68115234	+2388	+10.44140625	-4.34179688	-3.11132813	+23.97216797	-4.17480469	-52.84423828	+2220
+1457971492.93000010	+12.42333984	-1.74023438	-2.76416016	+44.25292969	+1.25244141	-53.32763672	+2516	+12.18603516	-0.53613281	-2.01269531	+10.74462891	-29.50927734	-0.61523438	+2392	+10.48095703	-4.24951172	-3.07617188	+23.90625000	-4.61425781	-52.66845703	+2220
+1457971492.93420000	+12.45849609	-1.65234375	-2.69384766	+44.09912109	+0.98876953	-53.32763672	+2520	+12.22119141	-0.44824219	-1.93798828	+10.85449219	-29.90478516	-0.59326172	+2396	+10.52050781	-4.15722656	-3.03662109	+23.84033203	-5.07568359	-52.55859375	+2220
+1457971492.93840000	+12.48925781	-1.56005859	-2.62792969	+43.96728516	+0.72509766	-53.28369141	+2524	+12.25634766	-0.34716797	-1.86328125	+11.03027344	-30.25634766	-0.50537109	+2404	+10.55126953	-4.06933594	-3.00146484	+23.73046875	-5.47119141	-52.38281250	+2220
+1457971492.94250010	+12.52001953	-1.48535156	-2.56201172	+43.76953125	+0.46142578	-53.21777344	+2528	+12.29150391	-0.26806641	-1.78857422	+11.11816406	-30.60791016	-0.43945313	+2408	+10.58203125	-3.98144531	-2.96630859	+23.64257813	-5.84472656	-52.18505859	+2220
+1457971492.94670010	+12.55517578	-1.40625000	-2.49609375	+43.59375000	+0.19775391	-53.19580078	+2532	+12.32226563	-0.18896484	-1.71826172	+11.18408203	-30.95947266	-0.37353516	+2412	+10.62158203	-3.89355469	-2.92675781	+23.55468750	-6.26220703	-52.05322266	+2220
+1457971492.95079990	+12.58593750	-1.32275391	-2.43017578	+43.43994141	-0.02197266	-53.10791016	+2532	+12.35742188	-0.10107422	-1.64794922	+11.33789063	-31.26708984	-0.28564453	+2416	+10.65234375	-3.81005859	-2.88720703	+23.46679688	-6.67968750	-51.89941406	+2220
+1457971492.95499990	+12.61669922	-1.25244141	-2.36865234	+43.22021484	-0.24169922	-52.99804688	+2536	+12.38818359	-0.02636719	-1.57324219	+11.38183594	-31.57470703	-0.19775391	+2416	+10.68310547	-3.73095703	-2.85205078	+23.35693359	-7.03125000	-51.72363281	+2220
+1457971492.95919990	+12.64746094	-1.18212891	-2.31152344	+43.00048828	-0.41748047	-52.93212891	+2536	+12.41894531	+0.04394531	-1.50732422	+11.40380859	-31.83837891	-0.10986328	+2420	+10.71386719	-3.64746094	-2.80810547	+23.29101563	-7.42675781	-51.59179688	+2220
+1457971492.96330000	+12.67382813	-1.10742188	-2.25000000	+42.86865234	-0.59326172	-52.80029297	+2540	+12.44970703	+0.12744141	-1.45019531	+11.53564453	-32.01416016	+0.02197266	+2420	+10.74023438	-3.56835938	-2.77294922	+23.20312500	-7.75634766	-51.41601563	+2216
+1457971492.96750000	+12.70458984	-1.04150391	-2.19726563	+42.62695313	-0.76904297	-52.66845703	+2540	+12.47607422	+0.18896484	-1.38867188	+11.51367188	-32.16796875	+0.17578125	+2420	+10.77099609	-3.49365234	-2.73779297	+23.11523438	-8.06396484	-51.19628906	+2212
+1457971492.97580000	+12.75732422	-0.90527344	-2.09619141	+42.29736328	-0.98876953	-52.31689453	+2536	+12.52880859	+0.32519531	-1.27880859	+11.51367188	-32.40966797	+0.54931641	+2420	+10.82373047	-3.33984375	-2.65869141	+22.98339844	-8.65722656	-50.82275391	+2208
+1457971492.98000000	+12.77929688	-0.85253906	-2.04785156	+42.07763672	-1.09863281	-52.14111328	+2532	+12.55517578	+0.37792969	-1.22607422	+11.44775391	-32.51953125	+0.74707031	+2416	+10.84570313	-3.26513672	-2.62792969	+22.89550781	-8.89892578	-50.60302734	+2200
+1457971492.98420000	+12.80566406	-0.79541016	-2.00390625	+41.87988281	-1.16455078	-51.94335938	+2528	+12.57714844	+0.43505859	-1.18212891	+11.38183594	-32.56347656	+0.94482422	+2412	+10.87207031	-3.19921875	-2.58398438	+22.82958984	-9.16259766	-50.42724609	+2196
+1457971492.98830010	+12.83203125	-0.72949219	-1.95556641	+41.77001953	-1.23046875	-51.74560547	+2524	+12.60351563	+0.49658203	-1.13378906	+11.38183594	-32.60742188	+1.16455078	+2412	+10.89404297	-3.12451172	-2.54882813	+22.80761719	-9.40429688	-50.20751953	+2188
+1457971492.99250010	+12.85400391	-0.68115234	-1.91162109	+41.57226563	-1.29638672	-51.56982422	+2516	+12.62548828	+0.54931641	-1.08984375	+11.31591797	-32.62939453	+1.38427734	+2408	+10.91601563	-3.06298828	-2.51367188	+22.71972656	-9.60205078	-49.98779297	+2180
+1457971492.99670000	+12.87597656	-0.62841797	-1.87646484	+41.37451172	-1.27441406	-51.37207031	+2508	+12.64746094	+0.60205078	-1.05468750	+11.22802734	-32.60742188	+1.60400391	+2404	+10.93798828	-2.99707031	-2.47851563	+22.67578125	-9.79980469	-49.79003906	+2172
+1457971493.00079990	+12.89794922	-0.57568359	-1.83691406	+41.24267578	-1.27441406	-51.19628906	+2504	+12.66503906	+0.65478516	-1.01074219	+11.20605469	-32.60742188	+1.84570313	+2404	+10.95556641	-2.93115234	-2.44775391	+22.63183594	-9.93164063	-49.52636719	+2164
+1457971493.00500010	+12.91552734	-0.52734375	-1.79736328	+41.06689453	-1.27441406	-50.99853516	+2496	+12.68701172	+0.70312500	-0.97119141	+11.09619141	-32.62939453	+2.06542969	+2400	+10.97314453	-2.87841797	-2.41699219	+22.56591797	-10.04150391	-49.26269531	+2152
+1457971493.00920010	+12.93310547	-0.48339844	-1.76660156	+40.89111328	-1.23046875	-50.80078125	+2488	+12.70458984	+0.74707031	-0.93603516	+10.98632813	-32.56347656	+2.30712891	+2396	+10.99072266	-2.82128906	-2.38623047	+22.50000000	-10.15136719	-49.04296875	+2140
+1457971493.01329990	+12.95068359	-0.43505859	-1.73583984	+40.73730469	-1.20849609	-50.62500000	+2480	+12.72216797	+0.79101563	-0.89648438	+10.89843750	-32.58544922	+2.52685547	+2392	+11.00830078	-2.75976563	-2.35986328	+22.45605469	-10.28320313	-48.80126953	+2128
+1457971493.01749990	+12.96826172	-0.39550781	-1.70068359	+40.51757813	-1.16455078	-50.47119141	+2472	+12.73974609	+0.83056641	-0.85693359	+10.78857422	-32.62939453	+2.72460938	+2392	+11.02148438	-2.71582031	-2.32910156	+22.36816406	-10.37109375	-48.55957031	+2116
+1457971493.02169990	+12.98583984	-0.36035156	-1.66992188	+40.29785156	-1.07666016	-50.31738281	+2468	+12.75292969	+0.87451172	-0.82177734	+10.67871094	-32.62939453	+2.92236328	+2388	+11.03466797	-2.66748047	-2.30273438	+22.28027344	-10.43701172	-48.33984375	+2100
+1457971493.02580000	+12.99902344	-0.32080078	-1.63476563	+40.07812500	-1.03271484	-50.18554688	+2460	+12.77050781	+0.91406250	-0.78662109	+10.54687500	-32.65136719	+3.12011719	+2384	+11.04785156	-2.61914063	-2.27636719	+22.19238281	-10.48095703	-48.09814453	+2088
+1457971493.03000000	+13.01660156	-0.29003906	-1.59960938	+39.81445313	-0.98876953	-50.07568359	+2452	+12.78808594	+0.94921875	-0.74707031	+10.39306641	-32.67333984	+3.31787109	+2384	+11.06103516	-2.57958984	-2.25439453	+22.06054688	-10.52490234	-47.87841797	+2072
+1457971493.03410010	+13.02978516	-0.26367188	-1.57763672	+39.55078125	-0.87890625	-49.89990234	+2444	+12.80566406	+0.98437500	-0.71191406	+10.23925781	-32.67333984	+3.51562500	+2380	+11.06982422	-2.54003906	-2.23242188	+21.92871094	-10.52490234	-47.63671875	+2056
+1457971493.03830000	+13.04296875	-0.23291016	-1.55126953	+39.28710938	-0.76904297	-49.74609375	+2436	+12.81884766	+1.01953125	-0.67675781	+10.04150391	-32.71728516	+3.71337891	+2380	+11.07861328	-2.50048828	-2.21484375	+21.77490234	-10.50292969	-47.39501953	+2044
+1457971493.04250000	+13.05175781	-0.21093750	-1.52490234	+38.95751953	-0.68115234	-49.59228516	+2428	+12.83642578	+1.04589844	-0.63720703	+9.79980469	-32.73925781	+3.91113281	+2376	+11.08300781	-2.46972656	-2.19726563	+21.59912109	-10.48095703	-47.15332031	+2028
+1457971493.04660010	+13.06494141	-0.18457031	-1.50292969	+38.62792969	-0.57128906	-49.41650391	+2420	+12.85400391	+1.07226563	-0.60644531	+9.53613281	-32.76123047	+4.15283203	+2376	+11.09179688	-2.43457031	-2.17968750	+21.42333984	-10.45898438	-46.91162109	+2012
+1457971493.05080010	+13.07812500	-0.16259766	-1.48095703	+38.32031250	-0.50537109	-49.28466797	+2416	+12.86718750	+1.09863281	-0.57128906	+9.22851563	-32.78320313	+4.37255859	+2376	+11.09619141	-2.40380859	-2.16210938	+21.22558594	-10.41503906	-46.66992188	+1996
+1457971493.05909990	+13.10449219	-0.13623047	-1.43701172	+37.55126953	-0.30761719	-48.95507813	+2400	+12.90673828	+1.13818359	-0.50537109	+8.50341797	-32.76123047	+4.89990234	+2372	+11.10498047	-2.35546875	-2.13134766	+20.74218750	-10.28320313	-46.18652344	+1968
+1457971493.06329990	+13.11328125	-0.11865234	-1.41943359	+37.22167969	-0.19775391	-48.75732422	+2396	+12.92871094	+1.15136719	-0.47900391	+8.08593750	-32.71728516	+5.16357422	+2368	+11.10937500	-2.32910156	-2.11816406	+20.47851563	-10.17333984	-45.92285156	+1952
+1457971493.06750010	+13.12646484	-0.10986328	-1.40185547	+36.82617188	-0.10986328	-48.55957031	+2388	+12.94628906	+1.16455078	-0.45263672	+7.58056641	-32.67333984	+5.49316406	+2364	+11.11376953	-2.30712891	-2.10937500	+20.21484375	-10.08544922	-45.63720703	+1936
+1457971493.07160000	+13.13964844	-0.09667969	-1.39306641	+36.43066406	+0.02197266	-48.29589844	+2380	+12.96826172	+1.17333984	-0.43066406	+7.05322266	-32.56347656	+5.82275391	+2360	+11.11376953	-2.28515625	-2.09619141	+19.95117188	-9.97558594	-45.35156250	+1924
+1457971493.07579990	+13.14843750	-0.08349609	-1.37988281	+36.12304688	+0.10986328	-48.07617188	+2376	+12.99023438	+1.17773438	-0.40869141	+6.48193359	-32.49755859	+6.17431641	+2356	+11.11376953	-2.26318359	-2.08740234	+19.66552734	-9.84375000	-45.04394531	+1908
+1457971493.07999990	+13.15722656	-0.07910156	-1.36669922	+35.74951172	+0.17578125	-47.83447266	+2372	+13.01220703	+1.17773438	-0.38671875	+5.82275391	-32.40966797	+6.54785156	+2352	+11.11376953	-2.24121094	-2.07421875	+19.37988281	-9.73388672	-44.75830078	+1896
+1457971493.08410000	+13.17041016	-0.07470703	-1.35791016	+35.35400391	+0.28564453	-47.57080078	+2364	+13.03857422	+1.17773438	-0.37353516	+5.16357422	-32.23388672	+6.96533203	+2348	+11.11816406	-2.22363281	-2.06542969	+19.09423828	-9.62402344	-44.42871094	+1880
+1457971493.08830000	+13.18359375	-0.06152344	-1.34472656	+35.06835938	+0.30761719	-47.32910156	+2364	+13.06054688	+1.17333984	-0.36035156	+4.46044922	-32.12402344	+7.38281250	+2344	+11.11816406	-2.20166016	-2.05224609	+18.83056641	-9.51416016	-44.12109375	+1868
+1457971493.09250000	+13.19677734	-0.06152344	-1.33154297	+34.73876953	+0.35156250	-47.06542969	+2360	+13.08691406	+1.16455078	-0.34277344	+3.69140625	-31.97021484	+7.82226563	+2344	+11.11816406	-2.18408203	-2.04345703	+18.54492188	-9.42626953	-43.81347656	+1856
+1457971493.09660010	+13.20556641	-0.05712891	-1.33154297	+34.38720703	+0.43945313	-46.77978516	+2352	+13.10888672	+1.15576172	-0.33837891	+2.92236328	-31.75048828	+8.26171875	+2340	+11.12255859	-2.16650391	-2.03466797	+18.23730469	-9.29443359	-43.50585938	+1844
+1457971493.10080000	+13.21875000	-0.04833984	-1.32275391	+34.14550781	+0.48339844	-46.51611328	+2348	+13.13525391	+1.14697266	-0.32958984	+2.13134766	-31.59667969	+8.72314453	+2336	+11.12255859	-2.14453125	-2.02148438	+17.99560547	-9.20654297	-43.19824219	+1832
+1457971493.10489990	+13.23193359	-0.04833984	-1.31396484	+33.85986328	+0.48339844	-46.25244141	+2340	+13.15722656	+1.12939453	-0.32080078	+1.29638672	-31.44287109	+9.20654297	+2336	+11.12255859	-2.12695313	-2.01269531	+17.73193359	-9.14062500	-42.89062500	+1820
+1457971493.10910010	+13.24072266	-0.04833984	-1.30957031	+33.57421875	+0.54931641	-45.94482422	+2332	+13.17480469	+1.11621094	-0.32080078	+0.46142578	-31.20117188	+9.68994141	+2336	+11.12255859	-2.10498047	-2.00390625	+17.49023438	-9.05273438	-42.58300781	+1808
+1457971493.11330010	+13.24951172	-0.03955078	-1.29638672	+33.35449219	+0.48339844	-45.72509766	+2328	+13.19677734	+1.09863281	-0.31201172	-0.37353516	-31.09130859	+10.19531250	+2336	+11.12255859	-2.08300781	-1.99511719	+17.27050781	-9.03076172	-42.31933594	+1800
+1457971493.12159990	+13.27148438	-0.03955078	-1.27441406	+32.82714844	+0.37353516	-45.28564453	+2320	+13.23632813	+1.06347656	-0.29443359	-2.08740234	-30.80566406	+11.20605469	+2340	+11.12255859	-2.05224609	-1.97314453	+16.78710938	-8.94287109	-41.79199219	+1780
+1457971493.12579990	+13.28027344	-0.03515625	-1.26123047	+32.62939453	+0.26367188	-45.10986328	+2316	+13.25390625	+1.04589844	-0.28125000	-2.92236328	-30.73974609	+11.73339844	+2340	+11.12255859	-2.03466797	-1.95996094	+16.58935547	-8.98681641	-41.57226563	+1768
+1457971493.12990000	+13.28906250	-0.03515625	-1.24365234	+32.40966797	+0.15380859	-44.93408203	+2308	+13.27148438	+1.02832031	-0.27246094	-3.73535156	-30.65185547	+12.23876953	+2340	+11.12255859	-2.02148438	-1.94677734	+16.39160156	-9.03076172	-41.37451172	+1760
+1457971493.13410000	+13.29345703	-0.03515625	-1.23925781	+32.18994141	+0.08789063	-44.75830078	+2304	+13.28027344	+1.01513672	-0.25927734	-4.54833984	-30.54199219	+12.74414063	+2340	+11.12255859	-2.00830078	-1.94677734	+16.17187500	-8.98681641	-41.15478516	+1748
+1457971493.13829990	+13.30224609	-0.03515625	-1.21728516	+31.99218750	-0.08789063	-44.62646484	+2300	+13.28906250	+0.99755859	-0.24169922	-5.36132813	-30.54199219	+13.27148438	+2344	+11.12255859	-1.99511719	-1.93359375	+16.01806641	-9.07470703	-41.02294922	+1740
+1457971493.14240000	+13.30664063	-0.03515625	-1.19970703	+31.77246094	-0.28564453	-44.53857422	+2300	+13.29785156	+0.98876953	-0.22412109	-6.15234375	-30.54199219	+13.79882813	+2348	+11.11816406	-1.98632813	-1.92041016	+15.84228516	-9.14062500	-40.86914063	+1732
+1457971493.14660000	+13.31103516	-0.03076172	-1.18212891	+31.57470703	-0.43945313	-44.42871094	+2296	+13.30664063	+0.97558594	-0.20654297	-6.94335938	-30.49804688	+14.32617188	+2348	+11.11816406	-1.97314453	-1.91601563	+15.66650391	-9.16259766	-40.73730469	+1720
+1457971493.15080000	+13.31542969	-0.03076172	-1.16015625	+31.39892578	-0.68115234	-44.36279297	+2296	+13.31542969	+0.96679688	-0.18017578	-7.73437500	-30.56396484	+14.89746094	+2352	+11.11816406	-1.95996094	-1.90722656	+15.51269531	-9.27246094	-40.62744141	+1712
+1457971493.15490010	+13.31542969	-0.03076172	-1.13378906	+31.20117188	-0.90087891	-44.31884766	+2296	+13.31982422	+0.95800781	-0.15820313	-8.50341797	-30.62988281	+15.42480469	+2356	+11.11816406	-1.95556641	-1.89404297	+15.33691406	-9.36035156	-40.56152344	+1704
+1457971493.15910010	+13.31542969	-0.03076172	-1.11621094	+31.00341797	-1.09863281	-44.27490234	+2296	+13.31982422	+0.94921875	-0.13183594	-9.25048828	-30.69580078	+15.97412109	+2356	+11.11816406	-1.95117188	-1.88964844	+15.18310547	-9.40429688	-40.49560547	+1692
+1457971493.16330000	+13.31982422	-0.03076172	-1.09423828	+30.80566406	-1.29638672	-44.25292969	+2292	+13.32421875	+0.94482422	-0.10546875	-9.99755859	-30.76171875	+16.52343750	+2360	+11.11816406	-1.94238281	-1.88085938	+15.07324219	-9.53613281	-40.45166016	+1684
+1457971493.16739990	+13.31982422	-0.03076172	-1.07226563	+30.62988281	-1.47216797	-44.20898438	+2292	+13.32421875	+0.94042969	-0.08349609	-10.74462891	-30.80566406	+17.07275391	+2360	+11.11816406	-1.93798828	-1.87207031	+14.91943359	-9.64599609	-40.42968750	+1676
+1457971493.17160010	+13.31542969	-0.03076172	-1.05029297	+30.45410156	-1.66992188	-44.23095703	+2296	+13.32421875	+0.93603516	-0.05712891	-11.44775391	-30.82763672	+17.60009766	+2360	+11.11376953	-1.93359375	-1.86767578	+14.80957031	-9.71191406	-40.40771484	+1668
+1457971493.17580010	+13.31103516	-0.03076172	-1.03271484	+30.25634766	-1.77978516	-44.20898438	+2296	+13.32421875	+0.93164063	-0.03515625	-12.19482422	-30.87158203	+18.14941406	+2364	+11.11376953	-1.92480469	-1.85888672	+14.72167969	-9.82177734	-40.38574219	+1660
+1457971493.18409990	+13.30664063	-0.02636719	-0.98876953	+29.90478516	-2.04345703	-44.23095703	+2300	+13.32421875	+0.92285156	+0.01318359	-13.66699219	-30.93750000	+19.24804688	+2372	+11.10498047	-1.92041016	-1.84570313	+14.47998047	-9.99755859	-40.40771484	+1644
+1457971493.18820000	+13.30224609	-0.02636719	-0.97558594	+29.70703125	-2.04345703	-44.18701172	+2300	+13.32421875	+0.91845703	+0.03076172	-14.34814453	-30.87158203	+19.75341797	+2372	+11.10498047	-1.91162109	-1.83691406	+14.41406250	-10.08544922	-40.40771484	+1636
+1457971493.19240000	+13.30224609	-0.02636719	-0.96240234	+29.53125000	-2.02148438	-44.14306641	+2300	+13.32421875	+0.91406250	+0.04833984	-15.05126953	-30.82763672	+20.25878906	+2372	+11.10058594	-1.90722656	-1.82812500	+14.32617188	-10.15136719	-40.40771484	+1628
+1457971493.19660000	+13.29785156	-0.02636719	-0.94482422	+29.35546875	-2.02148438	-44.16503906	+2304	+13.32421875	+0.90966797	+0.06591797	-15.73242188	-30.76171875	+20.72021484	+2376	+11.09619141	-1.90283203	-1.81933594	+14.23828125	-10.23925781	-40.40771484	+1624
+1457971493.20070000	+13.29345703	-0.02636719	-0.93603516	+29.15771484	-1.86767578	-44.12109375	+2300	+13.31982422	+0.90527344	+0.07910156	-16.36962891	-30.62988281	+21.15966797	+2376	+11.09179688	-1.89843750	-1.81054688	+14.19433594	-10.26123047	-40.38574219	+1616
+1457971493.20490000	+13.28906250	-0.02197266	-0.93164063	+28.98193359	-1.71386719	-44.07714844	+2300	+13.31542969	+0.89648438	+0.08789063	-17.02880859	-30.45410156	+21.57714844	+2376	+11.08740234	-1.88964844	-1.80615234	+14.12841797	-10.26123047	-40.36376953	+1608
+1457971493.20910000	+13.28466797	-0.01757813	-0.91845703	+28.82812500	-1.60400391	-44.05517578	+2304	+13.31982422	+0.89208984	+0.09667969	-17.66601563	-30.30029297	+21.97265625	+2376	+11.08300781	-1.88085938	-1.78857422	+14.08447266	-10.32714844	-40.34179688	+1604
+1457971493.21320010	+13.28027344	-0.01318359	-0.91406250	+28.63037109	-1.38427734	-43.98925781	+2304	+13.31542969	+0.88330078	+0.10107422	-18.25927734	-30.08056641	+22.34619141	+2376	+11.07861328	-1.87207031	-1.77978516	+14.04052734	-10.30517578	-40.29785156	+1600
+1457971493.21740010	+13.27587891	-0.01318359	-0.90966797	+28.45458984	-1.14257813	-43.92333984	+2304	+13.31542969	+0.87890625	+0.10546875	-18.87451172	-29.86083984	+22.67578125	+2380	+11.06982422	-1.86328125	-1.77539063	+13.99658203	-10.28320313	-40.23193359	+1592
+1457971493.22160010	+13.27148438	-0.00878906	-0.90087891	+28.27880859	-0.92285156	-43.90136719	+2304	+13.31542969	+0.87011719	+0.10986328	-19.44580078	-29.66308594	+22.98339844	+2380	+11.06542969	-1.85449219	-1.75781250	+13.93066406	-10.32714844	-40.18798828	+1588
+1457971493.22989990	+13.27148438	-0.00439453	-0.89648438	+27.92724609	-0.37353516	-43.76953125	+2304	+13.31982422	+0.85253906	+0.10546875	-20.58837891	-29.04785156	+23.48876953	+2380	+11.05664063	-1.83251953	-1.74023438	+13.86474609	-10.19531250	-39.96826172	+1580
+1457971493.23410010	+13.26708984	+0.00000000	-0.89208984	+27.75146484	-0.06591797	-43.70361328	+2300	+13.31982422	+0.84814453	+0.10546875	-21.13769531	-28.76220703	+23.70849609	+2380	+11.04785156	-1.82373047	-1.72705078	+13.82080078	-10.15136719	-39.85839844	+1576
+1457971493.23819990	+13.26269531	+0.00439453	-0.89208984	+27.57568359	+0.24169922	-43.65966797	+2300	+13.31982422	+0.83496094	+0.10107422	-21.73095703	-28.43261719	+23.92822266	+2384	+11.04345703	-1.81054688	-1.71826172	+13.77685547	-10.06347656	-39.74853516	+1572
+1457971493.24239990	+13.25830078	+0.00439453	-0.89648438	+27.37792969	+0.57128906	-43.59375000	+2296	+13.31982422	+0.83056641	+0.09228516	-22.30224609	-28.10302734	+24.12597656	+2384	+11.03466797	-1.80175781	-1.70947266	+13.73291016	-9.97558594	-39.61669922	+1564
+1457971493.24659990	+13.25830078	+0.00878906	-0.89208984	+27.20214844	+0.87890625	-43.54980469	+2296	+13.32421875	+0.82617188	+0.09228516	-22.87353516	-27.77343750	+24.36767578	+2388	+11.03027344	-1.78857422	-1.69628906	+13.68896484	-9.93164063	-39.48486328	+1564
+1457971493.25070000	+13.25830078	+0.00878906	-0.89208984	+27.00439453	+1.18652344	-43.50585938	+2296	+13.32421875	+0.81298828	+0.08789063	-23.55468750	-27.44384766	+24.58740234	+2388	+11.02587891	-1.77978516	-1.68750000	+13.62304688	-9.82177734	-39.35302734	+1556
+1457971493.25490000	+13.25830078	+0.01318359	-0.88769531	+26.80664063	+1.49414063	-43.48388672	+2292	+13.32861328	+0.80419922	+0.08789063	-24.19189453	-27.09228516	+24.80712891	+2392	+11.02148438	-1.77099609	-1.67871094	+13.57910156	-9.71191406	-39.19921875	+1552
+1457971493.25900010	+13.25830078	+0.01757813	-0.88330078	+26.60888672	+1.80175781	-43.48388672	+2292	+13.33300781	+0.79980469	+0.08349609	-24.82910156	-26.74072266	+25.07080078	+2392	+11.01708984	-1.75781250	-1.66992188	+13.51318359	-9.60205078	-39.04541016	+1548
+1457971493.26320000	+13.25830078	+0.01757813	-0.88330078	+26.36718750	+2.15332031	-43.48388672	+2288	+13.33740234	+0.78222656	+0.08349609	-25.62011719	-26.38916016	+25.31250000	+2392	+11.01269531	-1.75341797	-1.66113281	+13.42529297	-9.49218750	-38.89160156	+1544
+1457971493.26740000	+13.25390625	+0.01757813	-0.88330078	+26.12548828	+2.50488281	-43.48388672	+2284	+13.34179688	+0.77783203	+0.08349609	-26.34521484	-25.99365234	+25.59814453	+2392	+11.00830078	-1.74462891	-1.65673828	+13.33740234	-9.36035156	-38.73779297	+1536
+1457971493.27150010	+13.25390625	+0.01757813	-0.88330078	+25.90576172	+2.83447266	-43.50585938	+2280	+13.34619141	+0.77783203	+0.08349609	-27.09228516	-25.59814453	+25.90576172	+2392	+11.00390625	-1.73583984	-1.64794922	+13.27148438	-9.22851563	-38.58398438	+1532
+1457971493.27570010	+13.24951172	+0.01318359	-0.88330078	+25.59814453	+3.20800781	-43.52783203	+2280	+13.34619141	+0.76025391	+0.08789063	-28.01513672	-25.22460938	+26.25732422	+2396	+10.99951172	-1.72705078	-1.64355469	+13.13964844	-9.07470703	-38.43017578	+1524
+1457971493.27990010	+13.24511719	+0.01318359	-0.88330078	+25.31250000	+3.58154297	-43.54980469	+2276	+13.35058594	+0.75585938	+0.09228516	-28.89404297	-24.82910156	+26.63085938	+2400	+10.99511719	-1.72265625	-1.63916016	+13.02978516	-8.94287109	-38.27636719	+1520
+1457971493.28399990	+13.24511719	+0.01318359	-0.87451172	+25.04882813	+3.91113281	-43.61572266	+2276	+13.35937500	+0.75146484	+0.10107422	-29.77294922	-24.41162109	+27.04833984	+2400	+10.99072266	-1.71826172	-1.63476563	+12.89794922	-8.81103516	-38.12255859	+1512
+1457971493.28819990	+13.24072266	+0.00878906	-0.87451172	+24.69726563	+4.30664063	-43.68164063	+2272	+13.35937500	+0.73388672	+0.10986328	-30.82763672	-23.99414063	+27.44384766	+2404	+10.98632813	-1.71386719	-1.63037109	+12.76611328	-8.65722656	-37.94677734	+1508
+1457971493.29650000	+13.23632813	+0.00439453	-0.86572266	+24.03808594	+5.07568359	-43.85742188	+2268	+13.36816406	+0.72070313	+0.11865234	-32.76123047	-23.04931641	+28.23486328	+2408	+10.98193359	-1.70068359	-1.62597656	+12.48046875	-8.37158203	-37.61718750	+1496
+1457971493.30069990	+13.23193359	-0.00439453	-0.87011719	+23.66455078	+5.51513672	-43.94531250	+2268	+13.36816406	+0.70751953	+0.12744141	-33.85986328	-22.56591797	+28.63037109	+2412	+10.97753906	-1.70068359	-1.62158203	+12.28271484	-8.21777344	-37.46337891	+1488
+1457971493.30489990	+13.22753906	-0.00878906	-0.87011719	+23.31298828	+5.95458984	-44.01123047	+2268	+13.37255859	+0.69873047	+0.12744141	-34.93652344	-22.03857422	+29.00390625	+2416	+10.97314453	-1.69189453	-1.62158203	+12.12890625	-8.06396484	-37.28759766	+1484
+1457971493.30900000	+13.22314453	-0.00878906	-0.86572266	+22.93945313	+6.35009766	-44.07714844	+2264	+13.37695313	+0.68994141	+0.13183594	-35.96923828	-21.51123047	+29.35546875	+2420	+10.96875000	-1.68750000	-1.61718750	+11.97509766	-7.93212891	-37.11181641	+1480
+1457971493.31320000	+13.22314453	-0.01757813	-0.86572266	+22.56591797	+6.74560547	-44.14306641	+2264	+13.37695313	+0.67236328	+0.13623047	-37.08984375	-20.98388672	+29.70703125	+2424	+10.96875000	-1.68310547	-1.61279297	+11.77734375	-7.80029297	-36.93603516	+1472
+1457971493.31740000	+13.21875000	-0.02197266	-0.86132813	+22.17041016	+7.16308594	-44.20898438	+2264	+13.37695313	+0.66357422	+0.13623047	-38.18847656	-20.41259766	+30.01464844	+2428	+10.96435547	-1.67431641	-1.60839844	+11.62353516	-7.66845703	-36.73828125	+1468
+1457971493.32150010	+13.21435547	-0.02636719	-0.86132813	+21.79687500	+7.55859375	-44.27490234	+2264	+13.38134766	+0.65039063	+0.14062500	-39.26513672	-19.86328125	+30.27832031	+2432	+10.95996094	-1.66992188	-1.60400391	+11.44775391	-7.53662109	-36.56250000	+1464
+1457971493.32570000	+13.21435547	-0.03076172	-0.85693359	+21.42333984	+7.95410156	-44.34082031	+2264	+13.38574219	+0.63720703	+0.13623047	-40.31982422	-19.27001953	+30.52001953	+2436	+10.95996094	-1.66552734	-1.60400391	+11.25000000	-7.40478516	-36.36474609	+1460
+1457971493.32990000	+13.20996094	-0.03076172	-0.85693359	+21.04980469	+8.34960938	-44.36279297	+2264	+13.38574219	+0.62402344	+0.13183594	-41.39648438	-18.67675781	+30.69580078	+2444	+10.95556641	-1.65234375	-1.59960938	+11.07421875	-7.29492188	-36.18896484	+1456
+1457971493.33400010	+13.20996094	-0.03515625	-0.85693359	+20.67626953	+8.74511719	-44.36279297	+2264	+13.39013672	+0.60644531	+0.12304688	-42.45117188	-18.06152344	+30.82763672	+2448	+10.95117188	-1.64355469	-1.59521484	+10.92041016	-7.16308594	-35.99121094	+1452
+1457971493.33820010	+13.20556641	-0.03955078	-0.85693359	+20.32470703	+9.11865234	-44.36279297	+2264	+13.39013672	+0.59765625	+0.11865234	-43.43994141	-17.49023438	+30.95947266	+2452	+10.94677734	-1.63476563	-1.59082031	+10.72265625	-7.05322266	-35.79345703	+1448
+1457971493.34229990	+13.20556641	-0.03955078	-0.85693359	+19.99511719	+9.47021484	-44.34082031	+2260	+13.39453125	+0.58007813	+0.10986328	-44.47265625	-16.91894531	+31.06933594	+2460	+10.94238281	-1.62597656	-1.58642578	+10.54687500	-6.92138672	-35.61767578	+1444
+1457971493.34649990	+13.20556641	-0.03955078	-0.85693359	+19.64355469	+9.84375000	-44.29687500	+2260	+13.39892578	+0.56250000	+0.09667969	-45.50537109	-16.30371094	+31.13525391	+2468	+10.93798828	-1.61279297	-1.57763672	+10.39306641	-6.81152344	-35.41992188	+1444
+1457971493.35480000	+13.20556641	-0.04394531	-0.85253906	+19.00634766	+10.43701172	-44.20898438	+2256	+13.40332031	+0.53173828	+0.07910156	-47.35107422	-15.16113281	+31.28906250	+2480	+10.92919922	-1.59082031	-1.56884766	+10.04150391	-6.61376953	-35.04638672	+1436
+1457971493.35900000	+13.20996094	-0.04394531	-0.85693359	+18.67675781	+10.76660156	-44.14306641	+2256	+13.40771484	+0.51416016	+0.06591797	-48.29589844	-14.58984375	+31.28906250	+2484	+10.92480469	-1.57763672	-1.56445313	+9.86572266	-6.48193359	-34.84863281	+1436
+1457971493.36319990	+13.20996094	-0.04394531	-0.85253906	+18.39111328	+11.03027344	-44.07714844	+2252	+13.41210938	+0.50537109	+0.05712891	-49.08691406	-14.08447266	+31.35498047	+2488	+10.92041016	-1.56884766	-1.56005859	+9.68994141	-6.37207031	-34.67285156	+1432
+1457971493.36730000	+13.20996094	-0.04394531	-0.85253906	+18.10546875	+11.31591797	-44.01123047	+2248	+13.41650391	+0.48779297	+0.04394531	-49.94384766	-13.55712891	+31.42089844	+2492	+10.91601563	-1.55566406	-1.55566406	+9.51416016	-6.24023438	-34.49707031	+1432
+1457971493.37150000	+13.20996094	-0.04394531	-0.85693359	+17.81982422	+11.60156250	-43.87939453	+2244	+13.42089844	+0.46582031	+0.03076172	-50.77880859	-12.98583984	+31.42089844	+2496	+10.91162109	-1.54248047	-1.55126953	+9.33837891	-6.10839844	-34.32128906	+1428
+1457971493.37570000	+13.20556641	-0.04394531	-0.85693359	+17.53417969	+11.82128906	-43.79150391	+2244	+13.42089844	+0.46142578	+0.02197266	-51.45996094	-12.50244141	+31.55273438	+2496	+10.90722656	-1.53369141	-1.54687500	+9.16259766	-5.99853516	-34.14550781	+1428
+1457971493.37980010	+13.20556641	-0.04394531	-0.85693359	+17.22656250	+12.01904297	-43.72558594	+2240	+13.42529297	+0.44384766	+0.01757813	-52.20703125	-12.01904297	+31.66259766	+2500	+10.89843750	-1.52490234	-1.54248047	+8.96484375	-5.86669922	-33.99169922	+1424
+1457971493.38400010	+13.20556641	-0.04833984	-0.85693359	+16.94091797	+12.26074219	-43.63769531	+2240	+13.42968750	+0.42626953	+0.00878906	-52.95410156	-11.49169922	+31.75048828	+2500	+10.89404297	-1.51611328	-1.54248047	+8.76708984	-5.73486328	-33.83789063	+1420
+1457971493.38820000	+13.20556641	-0.05273438	-0.85693359	+16.65527344	+12.43652344	-43.54980469	+2236	+13.43408203	+0.42626953	+0.00439453	-53.50341797	-11.03027344	+31.92626953	+2500	+10.88964844	-1.50732422	-1.53808594	+8.59130859	-5.60302734	-33.68408203	+1420
+1457971493.39229990	+13.20556641	-0.05712891	-0.85253906	+16.34765625	+12.59033203	-43.48388672	+2232	+13.43847656	+0.41308594	+0.00000000	-54.14062500	-10.56884766	+32.10205078	+2496	+10.88525391	-1.49853516	-1.53808594	+8.39355469	-5.44921875	-33.53027344	+1416
+1457971493.39650010	+13.20556641	-0.06152344	-0.85693359	+16.06201172	+12.81005859	-43.41796875	+2232	+13.43847656	+0.39550781	+0.00000000	-54.75585938	-10.08544922	+32.25585938	+2496	+10.88085938	-1.49414063	-1.53808594	+8.17382813	-5.29541016	-33.39843750	+1412
+1457971493.40070010	+13.20117188	-0.06591797	-0.85693359	+15.79833984	+12.94189453	-43.33007813	+2228	+13.44287109	+0.39550781	+0.00000000	-55.23925781	-9.66796875	+32.49755859	+2492	+10.87646484	-1.48974609	-1.53808594	+7.97607422	-5.14160156	-33.26660156	+1408
+1457971493.40479990	+13.20117188	-0.07031250	-0.85253906	+15.49072266	+13.09570313	-43.26416016	+2224	+13.44287109	+0.38232422	+0.00439453	-55.76660156	-9.20654297	+32.73925781	+2492	+10.87207031	-1.48535156	-1.53369141	+7.75634766	-4.98779297	-33.13476563	+1404
+1457971493.41310000	+13.19677734	-0.08349609	-0.85253906	+14.91943359	+13.35937500	-43.15429688	+2220	+13.44287109	+0.36474609	+0.00878906	-56.71142578	-8.32763672	+33.24462891	+2488	+10.86328125	-1.47656250	-1.53369141	+7.33886719	-4.70214844	-32.91503906	+1396
+1457971493.41730000	+13.19238281	-0.09667969	-0.85253906	+14.63378906	+13.46923828	-43.13232422	+2220	+13.44287109	+0.35595703	+0.01757813	-57.17285156	-7.91015625	+33.53027344	+2484	+10.85888672	-1.47656250	-1.53369141	+7.11914063	-4.54833984	-32.80517578	+1392
+1457971493.42150000	+13.19238281	-0.10546875	-0.85253906	+14.32617188	+13.57910156	-43.08837891	+2220	+13.44726563	+0.34716797	+0.02197266	-57.63427734	-7.49267578	+33.81591797	+2484	+10.85449219	-1.47216797	-1.53808594	+6.87744141	-4.39453125	-32.69531250	+1384
+1457971493.42560010	+13.19238281	-0.11425781	-0.84814453	+14.08447266	+13.66699219	-43.06640625	+2220	+13.44726563	+0.33837891	+0.03076172	-58.02978516	-7.07519531	+34.07958984	+2480	+10.85009766	-1.47216797	-1.53808594	+6.65771484	-4.26269531	-32.60742188	+1380
+1457971493.42980000	+13.19238281	-0.12304688	-0.84814453	+13.82080078	+13.77685547	-43.04443359	+2220	+13.44726563	+0.32958984	+0.03515625	-58.44726563	-6.67968750	+34.34326172	+2480	+10.85009766	-1.47216797	-1.53808594	+6.43798828	-4.13085938	-32.51953125	+1376
+1457971493.43400000	+13.18798828	-0.13623047	-0.85253906	+13.55712891	+13.90869141	-43.00048828	+2224	+13.44726563	+0.32080078	+0.03515625	-58.86474609	-6.30615234	+34.56298828	+2476	+10.84570313	-1.47216797	-1.53808594	+6.24023438	-3.99902344	-32.43164063	+1372
+1457971493.43810010	+13.18798828	-0.14062500	-0.85253906	+13.35937500	+13.99658203	-42.97851563	+2224	+13.44726563	+0.31201172	+0.03955078	-59.26025391	-5.93261719	+34.80468750	+2476	+10.84130859	-1.46777344	-1.53808594	+6.02050781	-3.88916016	-32.36572266	+1364
+1457971493.44230010	+13.18798828	-0.14941406	-0.85253906	+13.11767578	+14.06250000	-42.97851563	+2228	+13.44726563	+0.29882813	+0.04394531	-59.65576172	-5.58105469	+35.02441406	+2472	+10.83691406	-1.46777344	-1.53808594	+5.82275391	-3.77929688	-32.29980469	+1360
+1457971493.44650010	+13.18798828	-0.16259766	-0.85253906	+12.87597656	+14.15039063	-42.95654297	+2232	+13.44726563	+0.28564453	+0.04394531	-60.07324219	-5.25146484	+35.20019531	+2472	+10.83691406	-1.46777344	-1.53808594	+5.62500000	-3.66943359	-32.23388672	+1356
+1457971493.45059990	+13.19238281	-0.16699219	-0.85253906	+12.72216797	+14.21630859	-42.95654297	+2232	+13.44726563	+0.27685547	+0.04394531	-60.42480469	-4.92187500	+35.37597656	+2472	+10.83251953	-1.46777344	-1.53369141	+5.44921875	-3.58154297	-32.16796875	+1352
+1457971493.45479990	+13.19238281	-0.17578125	-0.84814453	+12.54638672	+14.28222656	-42.95654297	+2236	+13.45166016	+0.26367188	+0.03955078	-60.79833984	-4.63623047	+35.50781250	+2472	+10.83251953	-1.46777344	-1.53369141	+5.27343750	-3.49365234	-32.12402344	+1348
+1457971493.45900010	+13.19677734	-0.18457031	-0.85253906	+12.34863281	+14.37011719	-42.95654297	+2240	+13.45166016	+0.25048828	+0.03515625	-61.17187500	-4.37255859	+35.57373047	+2472	+10.83251953	-1.47216797	-1.53369141	+5.07568359	-3.40576172	-32.08007813	+1344
+1457971493.46310000	+13.19677734	-0.18457031	-0.85253906	+12.23876953	+14.43603516	-42.95654297	+2240	+13.45605469	+0.24169922	+0.02636719	-61.47949219	-4.13085938	+35.66162109	+2472	+10.82812500	-1.46777344	-1.52929688	+4.94384766	-3.33984375	-32.05810547	+1340
+1457971493.46729990	+13.20117188	-0.19335938	-0.85693359	+12.10693359	+14.50195313	-42.95654297	+2240	+13.45605469	+0.22412109	+0.01757813	-61.83105469	-3.91113281	+35.70556641	+2472	+10.82812500	-1.47216797	-1.52929688	+4.81201172	-3.29589844	-32.01416016	+1336
+1457971493.47560000	+13.20556641	-0.20654297	-0.86572266	+11.86523438	+14.67773438	-42.97851563	+2244	+13.45605469	+0.19775391	-0.00439453	-62.49023438	-3.58154297	+35.72753906	+2476	+10.82812500	-1.47216797	-1.52929688	+4.59228516	-3.14208984	-31.99218750	+1332
+1457971493.47980000	+13.20556641	-0.21093750	-0.87011719	+11.77734375	+14.74365234	-42.97851563	+2244	+13.45605469	+0.18017578	-0.01318359	-62.79785156	-3.47167969	+35.72753906	+2476	+10.82812500	-1.47656250	-1.52929688	+4.48242188	-3.07617188	-31.99218750	+1332
+1457971493.48400000	+13.20996094	-0.21533203	-0.87451172	+11.66748047	+14.80957031	-43.00048828	+2240	+13.46044922	+0.16259766	-0.03076172	-63.10546875	-3.38378906	+35.68359375	+2480	+10.82812500	-1.48095703	-1.52929688	+4.37255859	-3.03222656	-32.01416016	+1328
+1457971493.48810010	+13.21435547	-0.21972656	-0.87451172	+11.60156250	+14.85351563	-43.00048828	+2240	+13.46484375	+0.15380859	-0.03955078	-63.34716797	-3.33984375	+35.70556641	+2480	+10.82812500	-1.48095703	-1.52490234	+4.32861328	-2.96630859	-32.03613281	+1328
+1457971493.49230000	+13.21875000	-0.22851563	-0.87890625	+11.51367188	+14.89746094	-43.02246094	+2236	+13.46484375	+0.13623047	-0.04833984	-63.61083984	-3.31787109	+35.70556641	+2484	+10.82812500	-1.48535156	-1.52490234	+4.24072266	-2.90039063	-32.05810547	+1328
+1457971493.50060010	+13.22753906	-0.23730469	-0.89208984	+11.35986328	+15.05126953	-43.06640625	+2232	+13.46923828	+0.10546875	-0.07910156	-64.07226563	-3.33984375	+35.66162109	+2484	+10.83251953	-1.49414063	-1.53369141	+4.15283203	-2.70263672	-32.16796875	+1328
+1457971493.50480010	+13.22753906	-0.24609375	-0.89648438	+11.29394531	+15.09521484	-43.08837891	+2228	+13.46923828	+0.09228516	-0.09228516	-64.31396484	-3.40576172	+35.68359375	+2484	+10.83251953	-1.50292969	-1.53369141	+4.08691406	-2.59277344	-32.23388672	+1332
+1457971493.50889990	+13.23193359	-0.25488281	-0.90527344	+11.22802734	+15.16113281	-43.11035156	+2228	+13.47363281	+0.07470703	-0.10986328	-64.53369141	-3.47167969	+35.63964844	+2488	+10.83251953	-1.51171875	-1.54248047	+4.04296875	-2.48291016	-32.32177734	+1332
+1457971493.51309990	+13.23193359	-0.25927734	-0.90966797	+11.18408203	+15.20507813	-43.13232422	+2224	+13.47363281	+0.06591797	-0.11425781	-64.66552734	-3.60351563	+35.72753906	+2488	+10.83691406	-1.51611328	-1.54687500	+4.02099609	-2.39501953	-32.38769531	+1336
+1457971493.51729990	+13.23632813	-0.26806641	-0.91845703	+11.11816406	+15.24902344	-43.17626953	+2224	+13.47363281	+0.05273438	-0.11865234	-64.84130859	-3.75732422	+35.81542969	+2488	+10.83691406	-1.52929688	-1.55126953	+3.97705078	-2.28515625	-32.47558594	+1336
+1457971493.52140000	+13.23632813	-0.27685547	-0.92285156	+11.05224609	+15.29296875	-43.22021484	+2220	+13.47802734	+0.03955078	-0.13623047	-64.99511719	-3.93310547	+35.83740234	+2488	+10.84130859	-1.54248047	-1.56005859	+3.93310547	-2.15332031	-32.58544922	+1340
+1457971493.52560000	+13.24072266	-0.28125000	-0.93164063	+11.00830078	+15.31494141	-43.24218750	+2220	+13.47802734	+0.03076172	-0.14062500	-65.08300781	-4.15283203	+35.94726563	+2488	+10.84130859	-1.55126953	-1.56445313	+3.91113281	-2.04345703	-32.67333984	+1344
+1457971493.52979990	+13.24072266	-0.29003906	-0.93603516	+10.94238281	+15.31494141	-43.28613281	+2220	+13.48242188	+0.01757813	-0.14941406	-65.21484375	-4.39453125	+36.05712891	+2488	+10.84570313	-1.56445313	-1.57324219	+3.88916016	-1.93359375	-32.80517578	+1348
+1457971493.53390000	+13.24511719	-0.29882813	-0.94482422	+10.89843750	+15.35888672	-43.35205078	+2216	+13.48242188	+0.00439453	-0.16699219	-65.34667969	-4.63623047	+36.07910156	+2488	+10.84570313	-1.57763672	-1.58203125	+3.84521484	-1.77978516	-32.93701172	+1352
+1457971493.53810000	+13.24511719	-0.30322266	-0.95361328	+10.85449219	+15.38085938	-43.39599609	+2216	+13.48242188	-0.00439453	-0.17578125	-65.39062500	-4.92187500	+36.23291016	+2488	+10.85009766	-1.58642578	-1.59521484	+3.84521484	-1.66992188	-33.06884766	+1352
+1457971493.54640010	+13.24951172	-0.32080078	-0.96679688	+10.74462891	+15.40283203	-43.50585938	+2216	+13.48681641	-0.03076172	-0.19775391	-65.52246094	-5.55908203	+36.43066406	+2492	+10.85449219	-1.62158203	-1.62158203	+3.80126953	-1.40625000	-33.39843750	+1360
+1457971493.55060010	+13.24951172	-0.33398438	-0.97998047	+10.67871094	+15.40283203	-43.59375000	+2220	+13.48681641	-0.03515625	-0.21093750	-65.54443359	-5.93261719	+36.56250000	+2492	+10.85888672	-1.63916016	-1.63916016	+3.77929688	-1.27441406	-33.61816406	+1368
+1457971493.55480000	+13.25390625	-0.35156250	-0.99755859	+10.59082031	+15.40283203	-43.70361328	+2224	+13.49121094	-0.05273438	-0.21972656	-65.61035156	-6.32812500	+36.69433594	+2496	+10.86767578	-1.66113281	-1.65673828	+3.75732422	-1.14257813	-33.85986328	+1372
+1457971493.55890010	+13.25390625	-0.36914063	-1.01074219	+10.52490234	+15.40283203	-43.81347656	+2228	+13.49121094	-0.06591797	-0.23730469	-65.65429688	-6.70166016	+36.76025391	+2500	+10.87207031	-1.68310547	-1.67871094	+3.75732422	-1.01074219	-34.10156250	+1380
+1457971493.56310010	+13.26269531	-0.40869141	-1.05468750	+10.32714844	+15.40283203	-44.14306641	+2244	+13.49121094	-0.07910156	-0.25927734	-65.67626953	-7.09716797	+36.82617188	+2504	+10.88085938	-1.72265625	-1.71386719	+3.75732422	-0.81298828	-34.51904297	+1392
+1457971493.56719990	+13.26708984	-0.44384766	-1.09423828	+10.17333984	+15.35888672	-44.40673828	+2256	+13.49560547	-0.09667969	-0.28125000	-65.72021484	-7.49267578	+36.87011719	+2508	+10.88525391	-1.74902344	-1.73583984	+3.75732422	-0.72509766	-34.84863281	+1400
+1457971493.57139990	+13.27148438	-0.47460938	-1.12939453	+10.06347656	+15.33691406	-44.64843750	+2268	+13.49560547	-0.10986328	-0.31201172	-65.74218750	-7.86621094	+36.87011719	+2516	+10.89404297	-1.77539063	-1.76660156	+3.77929688	-0.61523438	-35.11230469	+1404
+1457971493.57559990	+13.28027344	-0.52734375	-1.19091797	+9.93164063	+15.24902344	-45.06591797	+2292	+13.49560547	-0.12744141	-0.33837891	-65.76416016	-8.28369141	+36.89208984	+2520	+10.89843750	-1.80615234	-1.79736328	+3.82324219	-0.57128906	-35.50781250	+1412
+1457971493.57970000	+13.28466797	-0.55371094	-1.22607422	+9.86572266	+15.16113281	-45.32958984	+2304	+13.50000000	-0.14941406	-0.36914063	-65.83007813	-8.67919922	+36.91406250	+2528	+10.90283203	-1.83251953	-1.82373047	+3.84521484	-0.54931641	-35.81542969	+1416
+1457971493.58390000	+13.29345703	-0.58007813	-1.26123047	+9.82177734	+15.09521484	-45.52734375	+2316	+13.50000000	-0.16699219	-0.39990234	-65.89599609	-9.07470703	+36.89208984	+2536	+10.91162109	-1.85888672	-1.85449219	+3.88916016	-0.50537109	-36.07910156	+1424
+1457971493.58810000	+13.29785156	-0.60205078	-1.29638672	+9.82177734	+15.00732422	-45.74707031	+2324	+13.50439453	-0.19335938	-0.43505859	-65.96191406	-9.44824219	+36.82617188	+2544	+10.91601563	-1.88085938	-1.88085938	+3.93310547	-0.52734375	-36.38671875	+1428
+1457971493.59220000	+13.30664063	-0.62841797	-1.32714844	+9.79980469	+14.94140625	-45.96679688	+2332	+13.50439453	-0.21533203	-0.47460938	-66.04980469	-9.82177734	+36.73828125	+2552	+10.92480469	-1.90722656	-1.90722656	+3.97705078	-0.54931641	-36.69433594	+1432
+1457971493.60060000	+13.31982422	-0.67675781	-1.40185547	+9.75585938	+14.87548828	-46.36230469	+2344	+13.50878906	-0.26806641	-0.56689453	-66.20361328	-10.50292969	+36.49658203	+2568	+10.93798828	-1.96435547	-1.97753906	+4.08691406	-0.52734375	-37.33154297	+1448
+1457971493.60470010	+13.32421875	-0.70312500	-1.44140625	+9.75585938	+14.83154297	-46.53808594	+2352	+13.50878906	-0.29443359	-0.61083984	-66.29150391	-10.83251953	+36.36474609	+2576	+10.94238281	-1.99072266	-2.00830078	+4.13085938	-0.54931641	-37.63916016	+1452
+1457971493.60890010	+13.33300781	-0.72949219	-1.48095703	+9.75585938	+14.80957031	-46.73583984	+2356	+13.51318359	-0.32519531	-0.65917969	-66.37939453	-11.16210938	+36.21093750	+2584	+10.94677734	-2.02148438	-2.04345703	+4.19677734	-0.57128906	-37.94677734	+1460
+1457971493.61310010	+13.33740234	-0.75146484	-1.52490234	+9.77783203	+14.78759766	-46.91162109	+2360	+13.51318359	-0.35156250	-0.70751953	-66.46728516	-11.49169922	+36.05712891	+2592	+10.95117188	-2.04785156	-2.07861328	+4.24072266	-0.59326172	-38.27636719	+1468
+1457971493.61719990	+13.34619141	-0.78222656	-1.56445313	+9.75585938	+14.74365234	-47.13134766	+2360	+13.51757813	-0.38671875	-0.75585938	-66.57714844	-11.82128906	+35.88134766	+2600	+10.95996094	-2.08300781	-2.11376953	+4.28466797	-0.59326172	-38.60595703	+1476
+1457971493.62140010	+13.35498047	-0.80859375	-1.60839844	+9.75585938	+14.76562500	-47.37304688	+2364	+13.51757813	-0.41748047	-0.80859375	-66.64306641	-12.15087891	+35.68359375	+2604	+10.96435547	-2.11816406	-2.15332031	+4.32861328	-0.59326172	-38.95751953	+1484
+1457971493.62560010	+13.35937500	-0.83935547	-1.65673828	+9.75585938	+14.78759766	-47.59277344	+2368	+13.52197266	-0.44384766	-0.86572266	-66.70898438	-12.45849609	+35.44189453	+2612	+10.96875000	-2.14892578	-2.19726563	+4.37255859	-0.57128906	-39.28710938	+1496
+1457971493.62969990	+13.36376953	-0.87011719	-1.70507813	+9.71191406	+14.83154297	-47.81250000	+2372	+13.52197266	-0.47460938	-0.92285156	-66.75292969	-12.76611328	+35.20019531	+2620	+10.97314453	-2.18847656	-2.24121094	+4.41650391	-0.54931641	-39.63867188	+1504
+1457971493.63389990	+13.36816406	-0.90527344	-1.76660156	+9.68994141	+14.91943359	-48.05419922	+2376	+13.52636719	-0.50537109	-0.97998047	-66.79687500	-13.07373047	+34.95849609	+2628	+10.98193359	-2.22363281	-2.28515625	+4.48242188	-0.48339844	-40.01220703	+1516
+1457971493.63809990	+13.36816406	-0.93603516	-1.81933594	+9.68994141	+15.00732422	-48.29589844	+2380	+13.52636719	-0.53613281	-1.03710938	-66.79687500	-13.40332031	+34.71679688	+2632	+10.98193359	-2.26318359	-2.33789063	+4.52636719	-0.39550781	-40.38574219	+1528
+1457971493.64220000	+13.37255859	-0.97558594	-1.88085938	+9.66796875	+15.07324219	-48.55957031	+2384	+13.52636719	-0.56689453	-1.09863281	-66.79687500	-13.71093750	+34.45312500	+2640	+10.98632813	-2.30712891	-2.38623047	+4.57031250	-0.30761719	-40.75927734	+1540
+1457971493.64640000	+13.37695313	-1.01074219	-1.93798828	+9.64599609	+15.18310547	-48.84521484	+2392	+13.53076172	-0.59765625	-1.16015625	-66.79687500	-14.04052734	+34.16748047	+2648	+10.99072266	-2.34667969	-2.43896484	+4.61425781	-0.21972656	-41.13281250	+1552
+1457971493.65050010	+13.37695313	-1.04589844	-2.00390625	+9.62402344	+15.31494141	-49.10888672	+2396	+13.53515625	-0.62402344	-1.22167969	-66.75292969	-14.37011719	+33.88183594	+2656	+10.99072266	-2.39501953	-2.49169922	+4.63623047	-0.08789063	-41.52832031	+1568
+1457971493.65890000	+13.37695313	-1.13378906	-2.14013672	+9.49218750	+15.62255859	-49.74609375	+2416	+13.54394531	-0.68994141	-1.35351563	-66.66503906	-15.07324219	+33.24462891	+2668	+10.99951172	-2.49169922	-2.61035156	+4.68017578	+0.24169922	-42.34130859	+1596
+1457971493.66300010	+13.37255859	-1.17773438	-2.21484375	+9.42626953	+15.82031250	-50.07568359	+2432	+13.54833984	-0.71630859	-1.41943359	-66.57714844	-15.42480469	+32.87109375	+2676	+10.99951172	-2.54443359	-2.67626953	+4.68017578	+0.43945313	-42.78076172	+1612
+1457971493.66720010	+13.37255859	-1.22167969	-2.28955078	+9.36035156	+16.04003906	-50.38330078	+2448	+13.55273438	-0.75585938	-1.48974609	-66.48925781	-15.77636719	+32.49755859	+2688	+10.99951172	-2.59716797	-2.74218750	+4.70214844	+0.65917969	-43.19824219	+1624
+1457971493.67140010	+13.37255859	-1.27001953	-2.36865234	+9.29443359	+16.25976563	-50.69091797	+2460	+13.56152344	-0.79101563	-1.56445313	-66.40136719	-16.14990234	+32.10205078	+2696	+11.00390625	-2.64990234	-2.80810547	+4.74609375	+0.85693359	-43.61572266	+1640
+1457971493.67549990	+13.37255859	-1.31835938	-2.44775391	+9.20654297	+16.45751953	-51.02050781	+2480	+13.56591797	-0.82617188	-1.63916016	-66.26953125	-16.52343750	+31.68457031	+2708	+11.00390625	-2.71142578	-2.87841797	+4.72412109	+1.07666016	-44.05517578	+1652
+1457971493.67969990	+13.36816406	-1.37109375	-2.53125000	+9.09667969	+16.67724609	-51.37207031	+2496	+13.57031250	-0.87011719	-1.71826172	-66.18164063	-16.94091797	+31.24511719	+2720	+11.00390625	-2.76855469	-2.94873047	+4.72412109	+1.31835938	-44.49462891	+1668
+1457971493.68390010	+13.37255859	-1.42382813	-2.61474609	+9.00878906	+16.87500000	-51.72363281	+2516	+13.58349609	-0.91406250	-1.79736328	-66.04980469	-17.35839844	+30.73974609	+2732	+11.00830078	-2.82568359	-3.01904297	+4.72412109	+1.51611328	-44.93408203	+1680
+1457971493.68800000	+13.37255859	-1.48095703	-2.69824219	+8.87695313	+17.09472656	-52.07519531	+2536	+13.58789063	-0.95361328	-1.88525391	-65.89599609	-17.77587891	+30.25634766	+2740	+11.00830078	-2.89160156	-3.08935547	+4.68017578	+1.73583984	-45.41748047	+1696
+1457971493.69219990	+13.37255859	-1.54248047	-2.78613281	+8.74511719	+17.33642578	-52.44873047	+2556	+13.59667969	-1.00634766	-1.97314453	-65.76416016	-18.19335938	+29.72900391	+2756	+11.01269531	-2.95751953	-3.16845703	+4.68017578	+1.95556641	-45.85693359	+1712
+1457971493.69639990	+13.38134766	-1.60400391	-2.87841797	+8.61328125	+17.55615234	-52.80029297	+2572	+13.60986328	-1.06347656	-2.06542969	-65.58837891	-18.61083984	+29.13574219	+2768	+11.01708984	-3.01904297	-3.23876953	+4.68017578	+2.15332031	-46.31835938	+1724
+1457971493.70050000	+13.38134766	-1.66552734	-2.97070313	+8.45947266	+17.77587891	-53.17382813	+2592	+13.61425781	-1.11621094	-2.16210938	-65.39062500	-19.05029297	+28.56445313	+2780	+11.01708984	-3.08935547	-3.31787109	+4.61425781	+2.37304688	-46.80175781	+1736
+1457971493.70890000	+13.39892578	-1.79296875	-3.15966797	+8.19580078	+18.14941406	-53.87695313	+2628	+13.63183594	-1.24365234	-2.36425781	-65.03906250	-19.88525391	+27.35595703	+2808	+11.03027344	-3.22119141	-3.47607422	+4.63623047	+2.72460938	-47.72460938	+1760
+1457971493.71300010	+13.40332031	-1.86328125	-3.25634766	+8.02001953	+18.32519531	-54.25048828	+2640	+13.64062500	-1.30517578	-2.46972656	-64.81933594	-20.32470703	+26.78466797	+2820	+11.03027344	-3.29589844	-3.55517578	+4.54833984	+2.92236328	-48.20800781	+1772
+1457971493.71720000	+13.41210938	-1.93359375	-3.35302734	+7.88818359	+18.50097656	-54.60205078	+2656	+13.64501953	-1.37548828	-2.57958984	-64.62158203	-20.72021484	+26.19140625	+2836	+11.03466797	-3.36621094	-3.63867188	+4.54833984	+3.12011719	-48.66943359	+1784
+1457971493.72129990	+13.42968750	-2.00390625	-3.44970703	+7.73437500	+18.63281250	-54.99755859	+2664	+13.65820313	-1.45019531	-2.68945313	-64.40185547	-21.11572266	+25.59814453	+2848	+11.04785156	-3.44091797	-3.71337891	+4.52636719	+3.20800781	-49.17480469	+1792
+1457971493.72550010	+13.43847656	-2.08300781	-3.55078125	+7.53662109	+18.80859375	-55.39306641	+2672	+13.66259766	-1.52050781	-2.80810547	-64.16015625	-21.48925781	+25.00488281	+2860	+11.05224609	-3.52001953	-3.79687500	+4.43847656	+3.40576172	-49.65820313	+1808
+1457971493.72970010	+13.45166016	-2.15771484	-3.65625000	+7.40478516	+18.98437500	-55.74462891	+2680	+13.66699219	-1.59960938	-2.92675781	-63.94042969	-21.84082031	+24.43359375	+2872	+11.05664063	-3.59033203	-3.88916016	+4.43847656	+3.60351563	-50.11962891	+1816
+1457971493.73379990	+13.46923828	-2.23681641	-3.75732422	+7.25097656	+19.07226563	-56.14013672	+2684	+13.68017578	-1.67871094	-3.04541016	-63.72070313	-22.17041016	+23.90625000	+2884	+11.06982422	-3.66503906	-3.96386719	+4.43847656	+3.69140625	-50.60302734	+1824
+1457971493.73799990	+13.48242188	-2.32031250	-3.86279297	+7.05322266	+19.24804688	-56.53564453	+2688	+13.68017578	-1.75781250	-3.16406250	-63.50097656	-22.50000000	+23.37890625	+2896	+11.07421875	-3.75292969	-4.05615234	+4.35058594	+3.91113281	-51.10839844	+1836
+1457971493.74219990	+13.49560547	-2.39941406	-3.97265625	+6.92138672	+19.40185547	-56.90917969	+2692	+13.68896484	-1.83691406	-3.28710938	-63.28125000	-22.78564453	+22.89550781	+2908	+11.07861328	-3.82763672	-4.14843750	+4.32861328	+4.10888672	-51.54785156	+1848
+1457971493.74630000	+13.51318359	-2.48291016	-4.06933594	+6.78955078	+19.44580078	-57.30468750	+2688	+13.70214844	-1.92041016	-3.40136719	-63.12744141	-23.07128906	+22.52197266	+2916	+11.09179688	-3.91113281	-4.23193359	+4.28466797	+4.19677734	-52.05322266	+1856
+1457971493.75469990	+13.53955078	-2.66308594	-4.28906250	+6.41601563	+19.75341797	-58.13964844	+2688	+13.71533203	-2.09179688	-3.65185547	-62.73193359	-23.59863281	+21.66503906	+2932	+11.10937500	-4.08691406	-4.42089844	+4.08691406	+4.61425781	-53.02001953	+1876
+1457971493.75880000	+13.55712891	-2.75097656	-4.39013672	+6.24023438	+19.79736328	-58.60107422	+2684	+13.72851563	-2.17529297	-3.76171875	-62.57812500	-23.88427734	+21.37939453	+2936	+11.12255859	-4.17919922	-4.50439453	+4.02099609	+4.74609375	-53.54736328	+1884
+1457971493.76300000	+13.57031250	-2.85205078	-4.50000000	+5.99853516	+19.97314453	-59.06250000	+2684	+13.73730469	-2.26757813	-3.88037109	-62.46826172	-24.16992188	+21.00585938	+2948	+11.13134766	-4.27587891	-4.60107422	+3.84521484	+4.98779297	-54.05273438	+1896
+1457971493.76720000	+13.57910156	-2.94433594	-4.61865234	+5.84472656	+20.14892578	-59.47998047	+2684	+13.75048828	-2.35107422	-4.00341797	-62.27050781	-24.36767578	+20.65429688	+2956	+11.13574219	-4.36816406	-4.70654297	+3.75732422	+5.25146484	-54.51416016	+1908
+1457971493.77130010	+13.59667969	-3.04101563	-4.71972656	+5.66894531	+20.21484375	-59.94140625	+2684	+13.76806641	-2.43896484	-4.10449219	-62.16064453	-24.67529297	+20.45654297	+2960	+11.14892578	-4.46044922	-4.79882813	+3.66943359	+5.40527344	-55.01953125	+1916
+1457971493.77550010	+13.60546875	-3.14208984	-4.82519531	+5.42724609	+20.34667969	-60.42480469	+2688	+13.78125000	-2.53564453	-4.21435547	-62.11669922	-24.96093750	+20.17089844	+2968	+11.15332031	-4.57031250	-4.89990234	+3.47167969	+5.66894531	-55.54687500	+1928
+1457971493.77970000	+13.61425781	-3.24316406	-4.94384766	+5.22949219	+20.52246094	-60.88623047	+2692	+13.79443359	-2.61914063	-4.32861328	-61.96289063	-25.20263672	+19.88525391	+2972	+11.16210938	-4.66699219	-5.00537109	+3.33984375	+5.95458984	-56.07421875	+1940
+1457971493.78379990	+13.62744141	-3.34423828	-5.04052734	+5.03173828	+20.54443359	-61.39160156	+2696	+13.82080078	-2.70703125	-4.42089844	-61.87500000	-25.53222656	+19.75341797	+2976	+11.17089844	-4.77246094	-5.09765625	+3.16406250	+6.10839844	-56.62353516	+1952
+1457971493.78800010	+13.64062500	-3.45410156	-5.15039063	+4.74609375	+20.69824219	-61.91894531	+2708	+13.83837891	-2.80810547	-4.53515625	-61.83105469	-25.81787109	+19.42382813	+2984	+11.17968750	-4.88232422	-5.19873047	+2.94433594	+6.37207031	-57.17285156	+1964
+1457971493.79220010	+13.64941406	-3.55957031	-5.26904297	+4.52636719	+20.89599609	-62.38037109	+2720	+13.85595703	-2.89599609	-4.64941406	-61.67724609	-26.05957031	+19.11621094	+2992	+11.18847656	-4.98779297	-5.30419922	+2.79052734	+6.63574219	-57.70019531	+1976
+1457971493.79629990	+13.66259766	-3.66503906	-5.36572266	+4.30664063	+20.96191406	-62.90771484	+2732	+13.88232422	-2.98388672	-4.74169922	-61.58935547	-26.38916016	+18.94042969	+2996	+11.19287109	-5.09326172	-5.40087891	+2.61474609	+6.85546875	-58.24951172	+1988
+1457971493.80049990	+13.66699219	-3.77929688	-5.47998047	+4.02099609	+21.18164063	-63.41308594	+2752	+13.90429688	-3.08496094	-4.84716797	-61.54541016	-26.69677734	+18.63281250	+3004	+11.20166016	-5.20751953	-5.50634766	+2.37304688	+7.14111328	-58.79882813	+2004
+1457971493.80880000	+13.68896484	-3.99462891	-5.69970703	+3.55957031	+21.42333984	-64.33593750	+2788	+13.94824219	-3.27832031	-5.05371094	-61.43554688	-27.26806641	+18.14941406	+3020	+11.21044922	-5.42724609	-5.70410156	+1.97753906	+7.58056641	-59.89746094	+2032
+1457971493.81300000	+13.70214844	-4.11328125	-5.80957031	+3.25195313	+21.59912109	-64.79736328	+2812	+13.97021484	-3.38818359	-5.15917969	-61.45751953	-27.53173828	+17.81982422	+3032	+11.22363281	-5.54150391	-5.80517578	+1.73583984	+7.80029297	-60.42480469	+2048
+1457971493.81710000	+13.71533203	-4.22314453	-5.92382813	+3.01025391	+21.77490234	-65.23681641	+2832	+13.99218750	-3.48925781	-5.27783203	-61.39160156	-27.77343750	+17.46826172	+3040	+11.23242188	-5.64697266	-5.90625000	+1.53808594	+8.02001953	-60.95214844	+2060
+1457971493.82130000	+13.72851563	-4.33740234	-6.02490234	+2.72460938	+21.81884766	-65.72021484	+2852	+14.01416016	-3.59472656	-5.37890625	-61.41357422	-28.08105469	+17.22656250	+3048	+11.23681641	-5.76123047	-5.99414063	+1.27441406	+8.17382813	-61.52343750	+2072
+1457971493.82550000	+13.74609375	-4.46484375	-6.13916016	+2.41699219	+22.03857422	-66.15966797	+2872	+14.03173828	-3.71337891	-5.49316406	-61.41357422	-28.32275391	+16.83105469	+3064	+11.25439453	-5.87548828	-6.09082031	+1.03271484	+8.34960938	-62.02880859	+2084
+1457971493.82960010	+13.76367188	-4.57470703	-6.26220703	+2.15332031	+22.23632813	-66.55517578	+2892	+14.04931641	-3.82763672	-5.61621094	-61.41357422	-28.52050781	+16.43554688	+3076	+11.26318359	-5.98535156	-6.18750000	+0.81298828	+8.52539063	-62.53417969	+2096
+1457971493.83380010	+13.77685547	-4.69335938	-6.36767578	+1.86767578	+22.32421875	-66.95068359	+2908	+14.06689453	-3.94189453	-5.72607422	-61.45751953	-28.76220703	+16.12792969	+3084	+11.27197266	-6.09960938	-6.27539063	+0.52734375	+8.65722656	-63.06152344	+2104
+1457971493.83800010	+13.79882813	-4.82080078	-6.48193359	+1.51611328	+22.52197266	-67.36816406	+2924	+14.08447266	-4.06933594	-5.84472656	-61.52343750	-28.98193359	+15.68847656	+3100	+11.28955078	-6.20947266	-6.36767578	+0.28564453	+8.81103516	-63.52294922	+2112
+1457971493.84209990	+13.81640625	-4.93945313	-6.59619141	+1.23046875	+22.67578125	-67.71972656	+2932	+14.09326172	-4.19238281	-5.96777344	-61.56738281	-29.17968750	+15.27099609	+3112	+11.30273438	-6.31933594	-6.45996094	+0.04394531	+8.92089844	-64.00634766	+2116
+1457971493.84629990	+13.83398438	-5.06250000	-6.69726563	+0.90087891	+22.71972656	-68.11523438	+2940	+14.10644531	-4.32421875	-6.08203125	-61.69921875	-29.42138672	+14.91943359	+3124	+11.31152344	-6.43359375	-6.53906250	-0.26367188	+8.98681641	-64.51171875	+2120
+1457971493.85050010	+13.86474609	-5.18994141	-6.80273438	+0.54931641	+22.80761719	-68.51074219	+2944	+14.11962891	-4.46484375	-6.20507813	-61.80908203	-29.61914063	+14.45800781	+3136	+11.33789063	-6.54785156	-6.62255859	-0.52734375	+9.03076172	-64.97314453	+2120
+1457971493.85460000	+13.88671875	-5.31298828	-6.91699219	+0.24169922	+22.91748047	-68.90625000	+2940	+14.13281250	-4.58789063	-6.33691406	-61.83105469	-29.79492188	+13.99658203	+3148	+11.35546875	-6.66210938	-6.71044922	-0.79101563	+9.09667969	-65.45654297	+2116
+1457971493.85879990	+13.90869141	-5.44042969	-7.01806641	-0.08789063	+23.00537109	-69.27978516	+2936	+14.14160156	-4.71533203	-6.45117188	-61.91894531	-30.03662109	+13.60107422	+3156	+11.36865234	-6.77636719	-6.79394531	-1.09863281	+9.18457031	-65.93994141	+2116
+1457971493.86710000	+13.95263672	-5.69531250	-7.24218750	-0.74707031	+23.26904297	-70.00488281	+2920	+14.16796875	-4.98339844	-6.69726563	-62.02880859	-30.38818359	+12.65625000	+3172	+11.40820313	-7.00488281	-6.96093750	-1.62597656	+9.33837891	-66.84082031	+2100
+1457971493.87130000	+13.97021484	-5.82275391	-7.34765625	-1.09863281	+23.35693359	-70.37841797	+2908	+14.17236328	-5.11523438	-6.81152344	-62.11669922	-30.60791016	+12.23876953	+3180	+11.41699219	-7.11914063	-7.04443359	-1.95556641	+9.40429688	-67.30224609	+2096
+1457971493.87540010	+13.99218750	-5.95019531	-7.43994141	-1.42822266	+23.40087891	-70.75195313	+2892	+14.18994141	-5.25146484	-6.92138672	-62.20458984	-30.82763672	+11.82128906	+3184	+11.43896484	-7.22900391	-7.12353516	-2.21923828	+9.47021484	-67.76367188	+2084
+1457971493.87960000	+14.01416016	-6.07763672	-7.54101563	-1.73583984	+23.44482422	-71.14746094	+2872	+14.20751953	-5.37451172	-7.03564453	-62.22656250	-31.04736328	+11.42578125	+3184	+11.45654297	-7.34765625	-7.20703125	-2.48291016	+9.53613281	-68.24707031	+2072
+1457971493.88380000	+14.03173828	-6.20507813	-7.63330078	-2.08740234	+23.46679688	-71.54296875	+2856	+14.22070313	-5.49755859	-7.13232422	-62.29248047	-31.31103516	+11.09619141	+3184	+11.46533203	-7.46630859	-7.29052734	-2.81250000	+9.66796875	-68.73046875	+2068
+1457971493.88790010	+14.05371094	-6.33251953	-7.72558594	-2.39501953	+23.51074219	-71.93847656	+2840	+14.24707031	-5.62500000	-7.23339844	-62.31445313	-31.55273438	+10.74462891	+3180	+11.48730469	-7.58056641	-7.36962891	-3.05419922	+9.75585938	-69.21386719	+2056
+1457971493.89210010	+14.07568359	-6.45996094	-7.82226563	-2.68066406	+23.57666016	-72.33398438	+2824	+14.27343750	-5.73925781	-7.33447266	-62.29248047	-31.77246094	+10.41503906	+3176	+11.50048828	-7.70361328	-7.45312500	-3.33984375	+9.88769531	-69.71923828	+2048
+1457971493.89630010	+14.08007813	-6.58740234	-7.91455078	-3.01025391	+23.68652344	-72.72949219	+2816	+14.29101563	-5.85351563	-7.42675781	-62.29248047	-32.01416016	+10.08544922	+3172	+11.50048828	-7.82226563	-7.54541016	-3.64746094	+10.10742188	-70.20263672	+2044
+1457971493.90039990	+14.09326172	-6.71044922	-8.00244141	-3.29589844	+23.75244141	-73.12500000	+2804	+14.32617188	-5.96777344	-7.51464844	-62.24853516	-32.27783203	+9.82177734	+3164	+11.51367188	-7.93212891	-7.63330078	-3.88916016	+10.28320313	-70.66406250	+2040
+1457971493.90459990	+14.10644531	-6.82910156	-8.09033203	-3.58154297	+23.79638672	-73.52050781	+2800	+14.35693359	-6.07324219	-7.59375000	-62.24853516	-32.54150391	+9.60205078	+3156	+11.51806641	-8.05078125	-7.71679688	-4.15283203	+10.43701172	-71.16943359	+2036
+1457971493.90879990	+14.11083984	-6.95654297	-8.16943359	-3.91113281	+23.84033203	-73.91601563	+2800	+14.37890625	-6.18750000	-7.67285156	-62.27050781	-32.82714844	+9.38232422	+3152	+11.51806641	-8.16503906	-7.80029297	-4.46044922	+10.63476563	-71.65283203	+2040
+1457971493.91290000	+14.12402344	-7.07958984	-8.24414063	-4.19677734	+23.79638672	-74.33349609	+2800	+14.41845703	-6.30175781	-7.74755859	-62.29248047	-33.13476563	+9.20654297	+3144	+11.53125000	-8.27929688	-7.88378906	-4.68017578	+10.76660156	-72.13623047	+2040
+1457971493.92129990	+14.14599609	-7.32128906	-8.39355469	-4.76806641	+23.75244141	-75.23437500	+2816	+14.48437500	-6.51269531	-7.89257813	-62.22656250	-33.77197266	+8.81103516	+3128	+11.52685547	-8.51660156	-8.05078125	-5.29541016	+11.14013672	-73.21289063	+2056
+1457971493.92540000	+14.16357422	-7.44433594	-8.47265625	-5.05371094	+23.79638672	-75.62988281	+2828	+14.52392578	-6.61816406	-7.96289063	-62.18261719	-34.05761719	+8.61328125	+3120	+11.54443359	-8.62646484	-8.13427734	-5.51513672	+11.27197266	-73.67431641	+2068
+1457971493.92960000	+14.17675781	-7.56738281	-8.55175781	-5.33935547	+23.81835938	-76.04736328	+2844	+14.55908203	-6.72802734	-8.03320313	-62.18261719	-34.38720703	+8.41552734	+3116	+11.54882813	-8.74511719	-8.20458984	-5.80078125	+11.38183594	-74.17968750	+2076
+1457971493.93380000	+14.17675781	-7.69042969	-8.63085938	-5.66894531	+23.86230469	-76.46484375	+2864	+14.58105469	-6.83789063	-8.10791016	-62.18261719	-34.67285156	+8.17382813	+3112	+11.54443359	-8.85937500	-8.28808594	-6.10839844	+11.51367188	-74.66308594	+2092
+1457971493.93790010	+14.18554688	-7.80908203	-8.70117188	-5.95458984	+23.86230469	-76.88232422	+2884	+14.61181641	-6.95214844	-8.17822266	-62.18261719	-34.98046875	+7.97607422	+3108	+11.56201172	-8.96484375	-8.36279297	-6.32812500	+11.60156250	-75.10253906	+2104
+1457971493.94210000	+14.19873047	-7.92773438	-8.76269531	-6.26220703	+23.77441406	-77.27783203	+2900	+14.63378906	-7.07080078	-8.24414063	-62.22656250	-35.35400391	+7.77832031	+3108	+11.56640625	-9.07470703	-8.42871094	-6.61376953	+11.62353516	-75.60791016	+2116
+1457971493.94630000	+14.21630859	-8.05078125	-8.83300781	-6.56982422	+23.66455078	-77.69531250	+2920	+14.65136719	-7.18945313	-8.31884766	-62.27050781	-35.66162109	+7.53662109	+3108	+11.57519531	-9.19335938	-8.49023438	-6.94335938	+11.60156250	-76.15722656	+2132
+1457971493.95040010	+14.24707031	-8.17382813	-8.90332031	-6.83349609	+23.57666016	-78.06884766	+2936	+14.67773438	-7.31689453	-8.40234375	-62.29248047	-35.96923828	+7.25097656	+3108	+11.60156250	-9.29882813	-8.55175781	-7.18505859	+11.51367188	-76.59667969	+2140
+1457971493.95460010	+14.27343750	-8.30126953	-8.97802734	-7.14111328	+23.51074219	-78.46435547	+2944	+14.69531250	-7.44433594	-8.48144531	-62.29248047	-36.27685547	+6.92138672	+3108	+11.62353516	-9.41748047	-8.60449219	-7.49267578	+11.40380859	-77.10205078	+2144
+1457971493.95869990	+14.29101563	-8.42871094	-9.05273438	-7.44873047	+23.46679688	-78.85986328	+2956	+14.69970703	-7.57177734	-8.56494141	-62.29248047	-36.54052734	+6.54785156	+3112	+11.63232422	-9.53613281	-8.66162109	-7.84423828	+11.33789063	-77.58544922	+2152
+1457971493.96709990	+14.34814453	-8.68359375	-9.20214844	-8.02001953	+23.35693359	-79.54101563	+2956	+14.72167969	-7.83544922	-8.73632813	-62.31445313	-37.06787109	+5.82275391	+3112	+11.68505859	-9.75146484	-8.76708984	-8.39355469	+11.05224609	-78.44238281	+2144
+1457971493.97120000	+14.36572266	-8.81542969	-9.27685547	-8.34960938	+23.29101563	-79.87060547	+2948	+14.71728516	-7.97607422	-8.81982422	-62.38037109	-37.30957031	+5.42724609	+3116	+11.70263672	-9.86132813	-8.81982422	-8.72314453	+10.94238281	-78.85986328	+2136
+1457971493.97540000	+14.40087891	-8.93847656	-9.34277344	-8.61328125	+23.15917969	-80.15625000	+2932	+14.72607422	-8.12109375	-8.90332031	-62.44628906	-37.55126953	+5.05371094	+3112	+11.73339844	-9.96679688	-8.86816406	-8.96484375	+10.74462891	-79.25537109	+2124
+1457971493.97960000	+14.43603516	-9.06591797	-9.40869141	-8.87695313	+23.04931641	-80.48583984	+2908	+14.73046875	-8.25732422	-8.99121094	-62.46826172	-37.79296875	+4.63623047	+3112	+11.75976563	-10.07666016	-8.90771484	-9.29443359	+10.54687500	-79.73876953	+2108
+1457971493.98370000	+14.46679688	-9.19775391	-9.47460938	-9.18457031	+22.89550781	-80.83740234	+2880	+14.72607422	-8.39794922	-9.07031250	-62.51220703	-38.05664063	+4.19677734	+3108	+11.77294922	-10.19531250	-8.95166016	-9.66796875	+10.41503906	-80.20019531	+2092
+1457971493.98790000	+14.51513672	-9.32519531	-9.54052734	-9.42626953	+22.74169922	-81.14501953	+2848	+14.73925781	-8.52978516	-9.15380859	-62.49023438	-38.25439453	+3.82324219	+3100	+11.80371094	-10.29638672	-9.00000000	-9.95361328	+10.21728516	-80.57373047	+2072
+1457971493.99210000	+14.55468750	-9.45703125	-9.60644531	-9.68994141	+22.65380859	-81.49658203	+2808	+14.75244141	-8.66162109	-9.23730469	-62.46826172	-38.47412109	+3.42773438	+3088	+11.83007813	-10.41503906	-9.04394531	-10.28320313	+10.08544922	-81.01318359	+2048
+1457971493.99620010	+14.56347656	-9.58447266	-9.67675781	-10.01953125	+22.67578125	-81.78222656	+2772	+14.74804688	-8.79345703	-9.30761719	-62.51220703	-38.67187500	+3.01025391	+3080	+11.83886719	-10.52050781	-9.10107422	-10.61279297	+10.06347656	-81.36474609	+2028
+1457971494.00040010	+14.59423828	-9.69873047	-9.73388672	-10.26123047	+22.58789063	-82.04589844	+2728	+14.76562500	-8.92089844	-9.36914063	-62.53417969	-38.89160156	+2.68066406	+3068	+11.86083984	-10.61718750	-9.14501953	-10.85449219	+9.99755859	-81.76025391	+2000
+1457971494.00869990	+14.62939453	-9.92724609	-9.83496094	-10.81054688	+22.43408203	-82.61718750	+2648	+14.78759766	-9.17138672	-9.47460938	-62.66601563	-39.39697266	+2.04345703	+3044	+11.87402344	-10.82373047	-9.24169922	-11.49169922	+9.95361328	-82.59521484	+1952
+1457971494.01290010	+14.65576172	-10.04150391	-9.87011719	-11.05224609	+22.25830078	-82.92480469	+2608	+14.81835938	-9.28564453	-9.51855469	-62.73193359	-39.66064453	+1.82373047	+3028	+11.89160156	-10.92041016	-9.28125000	-11.75537109	+9.88769531	-83.01269531	+1928
+1457971494.01710010	+14.67773438	-10.15136719	-9.91406250	-11.31591797	+22.19238281	-83.32031250	+2572	+14.84912109	-9.37792969	-9.55810547	-62.70996094	-39.92431641	+1.60400391	+3008	+11.90039063	-11.02587891	-9.32519531	-12.06298828	+9.90966797	-83.49609375	+1908
+1457971494.02119990	+14.67773438	-10.25683594	-9.95800781	-11.62353516	+22.19238281	-83.67187500	+2548	+14.87548828	-9.47460938	-9.59326172	-62.70996094	-40.16601563	+1.36230469	+2996	+11.89160156	-11.12695313	-9.37792969	-12.34863281	+10.01953125	-83.93554688	+1892
+1457971494.02539990	+14.69531250	-10.35351563	-9.99755859	-11.84326172	+22.14843750	-84.00146484	+2520	+14.92382813	-9.56689453	-9.62402344	-62.70996094	-40.42968750	+1.18652344	+2984	+11.90039063	-11.21923828	-9.42626953	-12.59033203	+10.10742188	-84.30908203	+1880
+1457971494.02950000	+14.70849609	-10.45019531	-10.02392578	-12.10693359	+22.08251953	-84.33105469	+2504	+14.96337891	-9.65917969	-9.64160156	-62.75390625	-40.71533203	+1.05468750	+2972	+11.90478516	-11.31591797	-9.47021484	-12.85400391	+10.19531250	-84.72656250	+1868
+1457971494.03370000	+14.69531250	-10.54248047	-10.05908203	-12.41455078	+22.10449219	-84.61669922	+2496	+14.98974609	-9.74707031	-9.66357422	-62.84179688	-40.93505859	+0.85693359	+2964	+11.88720703	-11.40380859	-9.52294922	-13.13964844	+10.37109375	-85.10009766	+1868
+1457971494.03790000	+14.69531250	-10.63037109	-10.08544922	-12.67822266	+22.06054688	-84.90234375	+2492	+15.03369141	-9.83056641	-9.68115234	-62.90771484	-41.22070313	+0.74707031	+2960	+11.88720703	-11.48291016	-9.56689453	-13.35937500	+10.48095703	-85.47363281	+1868
+1457971494.04200010	+14.68652344	-10.71826172	-10.10742188	-13.00781250	+22.06054688	-85.23193359	+2500	+15.07763672	-9.91845703	-9.68994141	-62.97363281	-41.52832031	+0.63720703	+2960	+11.87841797	-11.57080078	-9.60644531	-13.62304688	+10.59082031	-85.89111328	+1872
+1457971494.05040000	+14.69531250	-10.89843750	-10.15576172	-13.55712891	+21.92871094	-85.91308594	+2532	+15.16113281	-10.07666016	-9.72949219	-63.08349609	-42.01171875	+0.35156250	+2952	+11.87841797	-11.74658203	-9.68115234	-14.17236328	+10.72265625	-86.68212891	+1896
+1457971494.05450010	+14.70410156	-10.99511719	-10.17773438	-13.82080078	+21.84082031	-86.26464844	+2556	+15.20068359	-10.16894531	-9.74707031	-63.14941406	-42.29736328	+0.21972656	+2952	+11.87841797	-11.83886719	-9.71191406	-14.45800781	+10.76660156	-87.07763672	+1916
+1457971494.05870010	+14.70410156	-11.08300781	-10.19970703	-14.10644531	+21.81884766	-86.57226563	+2588	+15.22265625	-10.24804688	-9.78222656	-63.19335938	-42.47314453	-0.02197266	+2952	+11.86962891	-11.93115234	-9.75146484	-14.76562500	+10.85449219	-87.45117188	+1936
+1457971494.06290010	+14.70849609	-11.16650391	-10.24365234	-14.37011719	+21.88476563	-86.79199219	+2620	+15.25341797	-10.32714844	-9.82177734	-63.21533203	-42.58300781	-0.24169922	+2952	+11.87841797	-12.01025391	-9.79541016	-14.98535156	+10.96435547	-87.69287109	+1956
+1457971494.06699990	+14.70849609	-11.26757813	-10.27001953	-14.67773438	+21.81884766	-87.01171875	+2652	+15.27099609	-10.43701172	-9.84814453	-63.36914063	-42.80273438	-0.46142578	+2956	+11.87841797	-12.08935547	-9.82617188	-15.27099609	+10.94238281	-87.95654297	+1976
+1457971494.07119990	+14.71289063	-11.36865234	-10.30078125	-15.00732422	+21.75292969	-87.23144531	+2684	+15.27539063	-10.54687500	-9.89648438	-63.47900391	-42.93457031	-0.76904297	+2960	+11.88281250	-12.18164063	-9.85253906	-15.62255859	+10.89843750	-88.26416016	+1996
+1457971494.07540010	+14.73046875	-11.46533203	-10.32714844	-15.27099609	+21.66503906	-87.45117188	+2712	+15.27978516	-10.64794922	-9.94042969	-63.58886719	-43.06640625	-1.03271484	+2960	+11.90478516	-12.26513672	-9.87011719	-15.90820313	+10.78857422	-88.50585938	+2008
+1457971494.07950000	+14.74804688	-11.56640625	-10.35791016	-15.53466797	+21.55517578	-87.67089844	+2732	+15.28417969	-10.76220703	-9.98876953	-63.69873047	-43.24218750	-1.31835938	+2960	+11.91796875	-12.35742188	-9.88330078	-16.23779297	+10.63476563	-88.81347656	+2024
+1457971494.08789990	+14.81835938	-11.77734375	-10.43701172	-15.93017578	+21.33544922	-88.06640625	+2756	+15.27978516	-10.98632813	-10.12500000	-63.83056641	-43.39599609	-2.02148438	+2964	+11.96630859	-12.54199219	-9.91845703	-16.85302734	+10.26123047	-89.29687500	+2032
+1457971494.09200000	+14.85351563	-11.89599609	-10.47216797	-16.17187500	+21.20361328	-88.26416016	+2756	+15.26660156	-11.11376953	-10.18652344	-63.96240234	-43.48388672	-2.37304688	+2960	+11.99707031	-12.63427734	-9.93164063	-17.16064453	+10.08544922	-89.51660156	+2028
+1457971494.09620000	+14.87109375	-12.00585938	-10.51611328	-16.43554688	+21.15966797	-88.39599609	+2744	+15.24023438	-11.23242188	-10.25244141	-64.07226563	-43.54980469	-2.79052734	+2960	+12.01025391	-12.71777344	-9.95361328	-17.49023438	+9.95361328	-89.67041016	+2012
+1457971494.10040000	+14.89306641	-12.11572266	-10.56005859	-16.67724609	+21.09375000	-88.54980469	+2728	+15.22265625	-11.34667969	-10.30957031	-64.16015625	-43.63769531	-3.16406250	+2952	+12.03662109	-12.79687500	-9.96679688	-17.77587891	+9.77783203	-89.82421875	+1992
+1457971494.10450010	+14.91503906	-12.22558594	-10.59521484	-16.94091797	+20.98388672	-88.68164063	+2704	+15.20947266	-11.46533203	-10.36230469	-64.27001953	-43.72558594	-3.47167969	+2940	+12.05859375	-12.88037109	-9.97558594	-18.08349609	+9.53613281	-90.02197266	+1972
+1457971494.10870000	+14.94140625	-12.33544922	-10.63476563	-17.18261719	+20.87402344	-88.85742188	+2672	+15.19628906	-11.58398438	-10.42382813	-64.37988281	-43.83544922	-3.77929688	+2932	+12.07617188	-12.96826172	-9.97998047	-18.41308594	+9.31640625	-90.21972656	+1948
+1457971494.11700010	+15.01171875	-12.54638672	-10.67871094	-17.53417969	+20.47851563	-89.29687500	+2592	+15.19189453	-11.79931641	-10.50732422	-64.55566406	-44.18701172	-4.28466797	+2892	+12.13330078	-13.13964844	-9.97558594	-18.96240234	+8.78906250	-90.68115234	+1892
+1457971494.12120010	+15.02929688	-12.65185547	-10.70507813	-17.75390625	+20.39062500	-89.51660156	+2544	+15.17871094	-11.90039063	-10.54248047	-64.64355469	-44.34082031	-4.59228516	+2876	+12.14208984	-13.21435547	-9.99316406	-19.22607422	+8.70117188	-90.85693359	+1864
+1457971494.12529990	+15.05566406	-12.74853516	-10.73144531	-17.95166016	+20.25878906	-89.69238281	+2500	+15.18750000	-11.99267578	-10.56884766	-64.68750000	-44.53857422	-4.79003906	+2856	+12.15966797	-13.28027344	-10.00634766	-19.44580078	+8.59130859	-91.03271484	+1828
+1457971494.12949990	+15.06884766	-12.84960938	-10.75341797	-18.17138672	+20.17089844	-89.93408203	+2452	+15.20068359	-12.07617188	-10.59521484	-64.75341797	-44.71435547	-4.94384766	+2836	+12.17285156	-13.35498047	-10.02392578	-19.66552734	+8.52539063	-91.23046875	+1796
+1457971494.13369990	+15.06005859	-12.93310547	-10.77539063	-18.41308594	+20.19287109	-90.13183594	+2408	+15.20947266	-12.15966797	-10.59960938	-64.84130859	-44.91210938	-5.07568359	+2820	+12.17285156	-13.40771484	-10.04589844	-19.86328125	+8.56933594	-91.36230469	+1768
+1457971494.13780000	+15.06445313	-13.00341797	-10.77099609	-18.56689453	+20.06103516	-90.37353516	+2368	+15.24023438	-12.22998047	-10.59082031	-64.92919922	-45.19775391	-5.09765625	+2808	+12.17285156	-13.46484375	-10.05468750	-20.03906250	+8.52539063	-91.60400391	+1744
+1457971494.14200000	+15.06884766	-13.06933594	-10.76220703	-18.69873047	+19.95117188	-90.61523438	+2340	+15.27099609	-12.29150391	-10.57763672	-64.99511719	-45.46142578	-5.11962891	+2792	+12.17285156	-13.53076172	-10.05908203	-20.23681641	+8.50341797	-91.88964844	+1724
+1457971494.15030000	+15.08203125	-13.19238281	-10.74462891	-18.96240234	+19.66552734	-91.07666016	+2296	+15.35449219	-12.40136719	-10.55566406	-65.12695313	-46.01074219	-5.05371094	+2772	+12.16845703	-13.64062500	-10.09863281	-20.54443359	+8.59130859	-92.37304688	+1696
+1457971494.15450000	+15.08203125	-13.26269531	-10.73583984	-19.09423828	+19.59960938	-91.36230469	+2288	+15.39843750	-12.45849609	-10.53808594	-65.19287109	-46.29638672	-5.00976563	+2764	+12.16845703	-13.69335938	-10.12939453	-20.67626953	+8.74511719	-92.61474609	+1692
+1457971494.15870000	+15.06005859	-13.31542969	-10.73583984	-19.24804688	+19.64355469	-91.62597656	+2288	+15.43798828	-12.50244141	-10.51171875	-65.21484375	-46.58203125	-4.98779297	+2760	+12.15966797	-13.74169922	-10.16455078	-20.78613281	+8.96484375	-92.83447266	+1692
+1457971494.16280010	+15.05126953	-13.35937500	-10.74023438	-19.31396484	+19.70947266	-91.80175781	+2296	+15.48193359	-12.54638672	-10.48974609	-65.23681641	-46.80175781	-4.96582031	+2756	+12.15087891	-13.77685547	-10.20410156	-20.87402344	+9.18457031	-93.01025391	+1700
+1457971494.16700010	+15.04687500	-13.39892578	-10.73583984	-19.40185547	+19.68750000	-91.93359375	+2312	+15.52587891	-12.59472656	-10.46337891	-65.32470703	-47.04345703	-4.87792969	+2756	+12.14208984	-13.82080078	-10.22167969	-21.02783203	+9.31640625	-93.22998047	+1712
+1457971494.17120000	+15.03808594	-13.44287109	-10.73144531	-19.46777344	+19.66552734	-92.06542969	+2332	+15.56542969	-12.64306641	-10.45458984	-65.39062500	-47.21923828	-4.83398438	+2752	+12.12890625	-13.86914063	-10.24365234	-21.18164063	+9.42626953	-93.42773438	+1732
+1457971494.17529990	+15.03808594	-13.47802734	-10.71826172	-19.51171875	+19.59960938	-92.19726563	+2364	+15.60937500	-12.68701172	-10.43261719	-65.45654297	-47.46093750	-4.74609375	+2756	+12.12451172	-13.90869141	-10.26562500	-21.31347656	+9.55810547	-93.60351563	+1752
+1457971494.17950010	+15.02929688	-13.53076172	-10.70507813	-19.59960938	+19.53369141	-92.37304688	+2400	+15.64013672	-12.74414063	-10.41064453	-65.52246094	-47.72460938	-4.74609375	+2760	+12.11132813	-13.95263672	-10.28759766	-21.46728516	+9.64599609	-93.82324219	+1776
+1457971494.18359990	+15.03369141	-13.58789063	-10.69628906	-19.66552734	+19.42382813	-92.59277344	+2440	+15.66650391	-12.79687500	-10.41064453	-65.50048828	-47.90039063	-4.83398438	+2760	+12.11132813	-14.01416016	-10.30517578	-21.66503906	+9.66796875	-94.06494141	+1804
+1457971494.19199990	+15.05566406	-13.71972656	-10.72265625	-19.81933594	+19.40185547	-92.79052734	+2508	+15.71484375	-12.92871094	-10.42822266	-65.50048828	-48.18603516	-5.11962891	+2760	+12.12890625	-14.12402344	-10.34033203	-21.99462891	+9.64599609	-94.32861328	+1844
+1457971494.19610000	+15.05566406	-13.78125000	-10.74902344	-19.90722656	+19.40185547	-92.85644531	+2536	+15.71484375	-12.99462891	-10.45019531	-65.47851563	-48.25195313	-5.36132813	+2756	+12.12890625	-14.18115234	-10.34912109	-22.23632813	+9.60205078	-94.46044922	+1864
+1457971494.20030000	+15.06005859	-13.84277344	-10.77978516	-19.99511719	+19.44580078	-92.90039063	+2560	+15.71044922	-13.06494141	-10.47216797	-65.47851563	-48.33984375	-5.64697266	+2756	+12.13330078	-14.22949219	-10.35791016	-22.43408203	+9.55810547	-94.50439453	+1876
+1457971494.20450000	+15.06445313	-13.92187500	-10.78857422	-20.14892578	+19.31396484	-92.94433594	+2580	+15.68847656	-13.15283203	-10.48974609	-65.54443359	-48.44970703	-5.95458984	+2756	+12.13769531	-14.28222656	-10.34912109	-22.69775391	+9.33837891	-94.59228516	+1884
+1457971494.20860000	+15.08642578	-14.01416016	-10.80175781	-20.25878906	+19.09423828	-93.01025391	+2584	+15.66650391	-13.24072266	-10.52490234	-65.56640625	-48.51562500	-6.32812500	+2756	+12.15087891	-14.35253906	-10.34033203	-22.98339844	+9.05273438	-94.70214844	+1888
+1457971494.21280000	+15.11718750	-14.10205078	-10.81054688	-20.34667969	+18.85253906	-93.07617188	+2580	+15.65332031	-13.31982422	-10.55126953	-65.56640625	-48.62548828	-6.65771484	+2748	+12.17285156	-14.41845703	-10.32714844	-23.24707031	+8.74511719	-94.79003906	+1880
+1457971494.21700000	+15.14355469	-14.19433594	-10.81933594	-20.45654297	+18.65478516	-93.18603516	+2568	+15.63574219	-13.39892578	-10.58203125	-65.52246094	-48.73535156	-7.05322266	+2744	+12.18603516	-14.48876953	-10.31835938	-23.53271484	+8.45947266	-94.87792969	+1868
+1457971494.22110010	+15.16552734	-14.27783203	-10.84570313	-20.56640625	+18.50097656	-93.27392578	+2544	+15.60937500	-13.47363281	-10.61718750	-65.45654297	-48.77929688	-7.47070313	+2740	+12.19921875	-14.55468750	-10.30517578	-23.81835938	+8.19580078	-94.96582031	+1848
+1457971494.22950010	+15.21386719	-14.44921875	-10.91162109	-20.76416016	+18.28125000	-93.27392578	+2460	+15.55664063	-13.63183594	-10.69628906	-65.41259766	-48.82324219	-8.37158203	+2728	+12.22998047	-14.67773438	-10.27880859	-24.36767578	+7.60253906	-95.00976563	+1796
+1457971494.23359990	+15.21826172	-14.52832031	-10.93798828	-20.93994141	+18.17138672	-93.22998047	+2408	+15.52148438	-13.71093750	-10.71826172	-65.47851563	-48.86718750	-8.78906250	+2724	+12.22998047	-14.72167969	-10.27441406	-24.63134766	+7.40478516	-94.98779297	+1760
+1457971494.23779990	+15.24023438	-14.58984375	-10.93798828	-21.00585938	+17.90771484	-93.22998047	+2356	+15.49511719	-13.77246094	-10.72265625	-65.52246094	-48.97705078	-9.09667969	+2716	+12.23437500	-14.76562500	-10.25683594	-24.89501953	+7.14111328	-95.05371094	+1720
+1457971494.24200010	+15.25781250	-14.65136719	-10.93798828	-21.07177734	+17.70996094	-93.27392578	+2304	+15.46875000	-13.82958984	-10.72705078	-65.61035156	-49.08691406	-9.36035156	+2712	+12.23437500	-14.81396484	-10.24804688	-25.11474609	+6.94335938	-95.11962891	+1684
+1457971494.24609990	+15.27099609	-14.71728516	-10.93798828	-21.15966797	+17.49023438	-93.31787109	+2248	+15.45556641	-13.89550781	-10.72265625	-65.65429688	-49.26269531	-9.62402344	+2708	+12.23876953	-14.86669922	-10.23925781	-25.37841797	+6.74560547	-95.18554688	+1644
+1457971494.25029990	+15.29736328	-14.76562500	-10.92919922	-21.18164063	+17.27050781	-93.33984375	+2192	+15.46435547	-13.93945313	-10.71386719	-65.69824219	-49.39453125	-9.75585938	+2700	+12.24755859	-14.91503906	-10.22167969	-25.57617188	+6.50390625	-95.29541016	+1604
+1457971494.25449990	+15.31933594	-14.80517578	-10.93798828	-21.18164063	+17.18261719	-93.38378906	+2136	+15.47753906	-13.97021484	-10.71386719	-65.67626953	-49.48242188	-9.93164063	+2692	+12.25634766	-14.96337891	-10.22607422	-25.77392578	+6.41601563	-95.40527344	+1568
+1457971494.25860000	+15.31494141	-14.83154297	-10.94238281	-21.26953125	+17.18261719	-93.38378906	+2084	+15.48632813	-14.00537109	-10.70068359	-65.72021484	-49.61425781	-10.08544922	+2680	+12.24316406	-14.98095703	-10.24365234	-25.88378906	+6.52587891	-95.44921875	+1532
+1457971494.26690010	+15.30615234	-14.86230469	-10.92919922	-21.35742188	+17.11669922	-93.38378906	+2000	+15.50830078	-14.05371094	-10.66992188	-65.89599609	-49.79003906	-10.17333984	+2668	+12.22119141	-15.02050781	-10.27001953	-26.10351563	+6.72363281	-95.62500000	+1476
+1457971494.27110000	+15.29736328	-14.87988281	-10.91162109	-21.40136719	+17.05078125	-93.38378906	+1972	+15.52587891	-14.08447266	-10.63916016	-66.04980469	-49.94384766	-10.10742188	+2668	+12.20800781	-15.03808594	-10.27880859	-26.21337891	+6.83349609	-95.71289063	+1456
+1457971494.27530000	+15.29296875	-14.88867188	-10.88964844	-21.40136719	+16.96289063	-93.40576172	+1952	+15.55664063	-14.09765625	-10.59521484	-66.18164063	-50.11962891	-9.97558594	+2664	+12.20361328	-15.05126953	-10.27441406	-26.27929688	+6.87744141	-95.84472656	+1440
+1457971494.27940010	+15.29296875	-14.88867188	-10.86328125	-21.40136719	+16.89697266	-93.44970703	+1940	+15.59179688	-14.10644531	-10.55126953	-66.31347656	-50.31738281	-9.79980469	+2668	+12.19482422	-15.06445313	-10.28320313	-26.32324219	+6.98730469	-95.99853516	+1432
+1457971494.28360010	+15.28857422	-14.88427734	-10.83691406	-21.37939453	+16.85302734	-93.49365234	+1940	+15.64013672	-14.11083984	-10.52050781	-66.37939453	-50.47119141	-9.64599609	+2672	+12.18603516	-15.07763672	-10.29638672	-26.36718750	+7.16308594	-96.15234375	+1432
+1457971494.28780010	+15.28417969	-14.88427734	-10.82373047	-21.40136719	+16.83105469	-93.53759766	+1944	+15.67529297	-14.11523438	-10.50732422	-66.42333984	-50.55908203	-9.53613281	+2672	+12.17724609	-15.08203125	-10.30957031	-26.41113281	+7.31689453	-96.24023438	+1440
+1457971494.29189990	+15.27539063	-14.88867188	-10.81054688	-21.44531250	+16.83105469	-93.58154297	+1956	+15.71484375	-14.12841797	-10.48974609	-66.51123047	-50.66894531	-9.40429688	+2668	+12.16845703	-15.09521484	-10.32714844	-26.45507813	+7.49267578	-96.32812500	+1452
+1457971494.29609990	+15.25781250	-14.89746094	-10.79736328	-21.48925781	+16.85302734	-93.64746094	+1976	+15.74560547	-14.13720703	-10.47656250	-66.62109375	-50.75683594	-9.22851563	+2668	+12.15087891	-15.10400391	-10.34472656	-26.49902344	+7.71240234	-96.41601563	+1472
+1457971494.30440000	+15.23144531	-14.90185547	-10.76220703	-21.59912109	+16.85302734	-93.73535156	+2040	+15.78955078	-14.15478516	-10.43261719	-66.92871094	-50.93261719	-8.87695313	+2664	+12.13330078	-15.10400391	-10.36230469	-26.54296875	+7.97607422	-96.54785156	+1516
+1457971494.30859990	+15.22705078	-14.91064453	-10.74462891	-21.62109375	+16.78710938	-93.77929688	+2076	+15.81152344	-14.17236328	-10.41503906	-67.08251953	-51.04248047	-8.70117188	+2664	+12.12890625	-15.11718750	-10.35791016	-26.60888672	+7.97607422	-96.61376953	+1544
+1457971494.31279990	+15.22265625	-14.92382813	-10.73144531	-21.66503906	+16.72119141	-93.82324219	+2116	+15.83349609	-14.18554688	-10.40625000	-67.21435547	-51.15234375	-8.54736328	+2656	+12.12890625	-15.13037109	-10.35351563	-26.65283203	+7.95410156	-96.65771484	+1568
+1457971494.31690000	+15.22265625	-14.93701172	-10.72265625	-21.70898438	+16.65527344	-93.88916016	+2156	+15.85107422	-14.20751953	-10.40185547	-67.32421875	-51.24023438	-8.41552734	+2652	+12.12451172	-15.14355469	-10.34912109	-26.74072266	+7.91015625	-96.72363281	+1600
+1457971494.32110000	+15.22265625	-14.95898438	-10.71386719	-21.77490234	+16.58935547	-93.95507813	+2196	+15.85986328	-14.22509766	-10.40625000	-67.41210938	-51.30615234	-8.32763672	+2644	+12.12890625	-15.16552734	-10.34033203	-26.82861328	+7.84423828	-96.76757813	+1624
+1457971494.32530000	+15.22265625	-14.98535156	-10.71386719	-21.84082031	+16.56738281	-94.02099609	+2232	+15.85546875	-14.24267578	-10.41943359	-67.50000000	-51.30615234	-8.30566406	+2640	+12.13330078	-15.18310547	-10.34472656	-26.91650391	+7.82226563	-96.76757813	+1648
+1457971494.32940010	+15.22265625	-15.02050781	-10.71386719	-21.95068359	+16.50146484	-94.08691406	+2264	+15.84228516	-14.27783203	-10.43701172	-67.60986328	-51.32812500	-8.30566406	+2636	+12.13769531	-15.20507813	-10.33593750	-27.02636719	+7.71240234	-96.74560547	+1664
+1457971494.33360000	+15.22705078	-15.06005859	-10.71826172	-22.03857422	+16.43554688	-94.15283203	+2288	+15.81591797	-14.31298828	-10.45898438	-67.74169922	-51.30615234	-8.32763672	+2632	+12.13769531	-15.22705078	-10.32714844	-27.15820313	+7.55859375	-96.72363281	+1680
+1457971494.34190010	+15.23583984	-15.14355469	-10.73144531	-22.23632813	+16.28173828	-94.24072266	+2320	+15.76757813	-14.38769531	-10.49414063	-68.00537109	-51.32812500	-8.39355469	+2624	+12.14648438	-15.27099609	-10.29638672	-27.42187500	+7.22900391	-96.65771484	+1696
+1457971494.34610010	+15.24462891	-15.19189453	-10.74023438	-22.32421875	+16.19384766	-94.28466797	+2320	+15.74121094	-14.42724609	-10.51611328	-68.09326172	-51.30615234	-8.43750000	+2616	+12.15087891	-15.30175781	-10.27880859	-27.59765625	+7.03125000	-96.63574219	+1696
+1457971494.35019990	+15.25781250	-15.24462891	-10.74902344	-22.43408203	+16.06201172	-94.35058594	+2312	+15.71484375	-14.46240234	-10.54248047	-68.18115234	-51.28417969	-8.52539063	+2612	+12.15966797	-15.33251953	-10.25683594	-27.75146484	+6.78955078	-96.61376953	+1688
+1457971494.35439990	+15.26660156	-15.30175781	-10.76220703	-22.54394531	+15.97412109	-94.41650391	+2292	+15.68408203	-14.49755859	-10.57324219	-68.22509766	-51.24023438	-8.63525391	+2604	+12.17285156	-15.36767578	-10.23925781	-27.90527344	+6.56982422	-96.59179688	+1680
+1457971494.35859990	+15.27539063	-15.35888672	-10.78417969	-22.65380859	+15.95214844	-94.48242188	+2264	+15.64892578	-14.53710938	-10.60400391	-68.29101563	-51.19628906	-8.76708984	+2596	+12.17724609	-15.39404297	-10.23046875	-28.08105469	+6.37207031	-96.54785156	+1664
+1457971494.36270000	+15.27978516	-15.41601563	-10.80175781	-22.76367188	+15.93017578	-94.57031250	+2232	+15.61376953	-14.57226563	-10.63476563	-68.33496094	-51.15234375	-8.87695313	+2588	+12.18164063	-15.42480469	-10.21728516	-28.23486328	+6.21826172	-96.50390625	+1640
+1457971494.37109990	+15.28857422	-15.51269531	-10.83691406	-22.96142578	+15.88623047	-94.65820313	+2140	+15.55664063	-14.63818359	-10.67431641	-68.46679688	-51.06445313	-9.05273438	+2568	+12.19042969	-15.47314453	-10.19970703	-28.52050781	+5.93261719	-96.41601563	+1588
+1457971494.37520000	+15.29296875	-15.54785156	-10.84130859	-23.02734375	+15.82031250	-94.70214844	+2092	+15.53906250	-14.66455078	-10.68310547	-68.53271484	-51.06445313	-9.09667969	+2556	+12.19042969	-15.49072266	-10.18212891	-28.63037109	+5.80078125	-96.41601563	+1556
+1457971494.37940000	+15.29296875	-15.56982422	-10.84130859	-23.07128906	+15.79833984	-94.74609375	+2040	+15.52587891	-14.68212891	-10.68750000	-68.55468750	-51.06445313	-9.11865234	+2540	+12.19482422	-15.50830078	-10.16894531	-28.69628906	+5.69091797	-96.43798828	+1528
+1457971494.38360000	+15.28857422	-15.58740234	-10.83691406	-23.09326172	+15.79833984	-94.83398438	+1992	+15.52148438	-14.69531250	-10.68750000	-68.57666016	-51.10839844	-9.11865234	+2524	+12.19482422	-15.52148438	-10.16455078	-28.74023438	+5.66894531	-96.45996094	+1500
+1457971494.38770010	+15.28417969	-15.59619141	-10.83251953	-23.11523438	+15.79833984	-94.92187500	+1944	+15.52587891	-14.69970703	-10.68310547	-68.59863281	-51.13037109	-9.09667969	+2508	+12.19921875	-15.52587891	-10.16455078	-28.74023438	+5.66894531	-96.50390625	+1472
+1457971494.39190010	+15.28417969	-15.60058594	-10.82373047	-23.11523438	+15.82031250	-94.98779297	+1896	+15.53027344	-14.69970703	-10.67431641	-68.59863281	-51.15234375	-9.07470703	+2492	+12.19921875	-15.52587891	-10.16455078	-28.69628906	+5.69091797	-96.54785156	+1444
+1457971494.39610000	+15.27978516	-15.59619141	-10.81933594	-23.09326172	+15.86425781	-95.05371094	+1852	+15.53906250	-14.69970703	-10.65673828	-68.62060547	-51.19628906	-9.00878906	+2480	+12.19921875	-15.52148438	-10.16894531	-28.65234375	+5.77880859	-96.56982422	+1420
+1457971494.40019990	+15.27539063	-15.58740234	-10.81494141	-23.09326172	+15.88623047	-95.09765625	+1816	+15.55224609	-14.69531250	-10.64355469	-68.62060547	-51.24023438	-8.96484375	+2472	+12.19921875	-15.51708984	-10.16894531	-28.60839844	+5.82275391	-96.59179688	+1396
+1457971494.40440010	+15.26660156	-15.57421875	-10.80175781	-23.07128906	+15.90820313	-95.11962891	+1784	+15.56542969	-14.69091797	-10.62597656	-68.62060547	-51.30615234	-8.89892578	+2464	+12.19482422	-15.50830078	-10.16894531	-28.56445313	+5.88867188	-96.61376953	+1376
+1457971494.41269990	+15.25781250	-15.55224609	-10.77978516	-23.04931641	+15.90820313	-95.18554688	+1732	+15.59179688	-14.67773438	-10.59082031	-68.64257813	-51.39404297	-8.74511719	+2448	+12.19042969	-15.49951172	-10.17333984	-28.47656250	+5.97656250	-96.67968750	+1344
+1457971494.41689990	+15.25341797	-15.53906250	-10.77099609	-23.02734375	+15.90820313	-95.20751953	+1712	+15.60498047	-14.66894531	-10.57763672	-68.62060547	-51.43798828	-8.70117188	+2444	+12.19042969	-15.49511719	-10.17333984	-28.45458984	+5.99853516	-96.70166016	+1332
+1457971494.42100000	+15.24902344	-15.53027344	-10.76220703	-22.98339844	+15.90820313	-95.22949219	+1696	+15.61816406	-14.66015625	-10.56445313	-68.62060547	-51.48193359	-8.63525391	+2436	+12.18603516	-15.48632813	-10.17333984	-28.41064453	+6.04248047	-96.72363281	+1324
+1457971494.42520000	+15.24902344	-15.51708984	-10.75341797	-22.96142578	+15.93017578	-95.25146484	+1680	+15.62695313	-14.65136719	-10.55566406	-68.62060547	-51.50390625	-8.61328125	+2432	+12.18603516	-15.47314453	-10.17773438	-28.32275391	+6.13037109	-96.76757813	+1316
+1457971494.42940000	+15.24462891	-15.49951172	-10.74462891	-22.93945313	+15.93017578	-95.27343750	+1672	+15.63574219	-14.64697266	-10.54248047	-68.59863281	-51.54785156	-8.56933594	+2424	+12.18164063	-15.45996094	-10.17773438	-28.21289063	+6.21826172	-96.78955078	+1316
+1457971494.43350010	+15.24023438	-15.48632813	-10.73583984	-22.89550781	+15.95214844	-95.29541016	+1668	+15.64453125	-14.63818359	-10.53369141	-68.59863281	-51.56982422	-8.52539063	+2420	+12.17724609	-15.44677734	-10.17773438	-28.12500000	+6.28417969	-96.83349609	+1316
+1457971494.43770000	+15.23144531	-15.45117188	-10.71826172	-22.82958984	+15.95214844	-95.31738281	+1672	+15.65771484	-14.62060547	-10.51611328	-68.55468750	-51.61376953	-8.45947266	+2420	+12.16406250	-15.41162109	-10.18212891	-27.88330078	+6.48193359	-96.89941406	+1328
+1457971494.44190000	+15.22265625	-15.42041016	-10.70068359	-22.76367188	+15.97412109	-95.31738281	+1680	+15.67529297	-14.60742188	-10.49414063	-68.53271484	-51.65771484	-8.41552734	+2420	+12.15527344	-15.37646484	-10.18212891	-27.70751953	+6.61376953	-96.94335938	+1344
+1457971494.45020010	+15.21826172	-15.35888672	-10.66552734	-22.54394531	+15.95214844	-95.33935547	+1716	+15.70605469	-14.56347656	-10.45458984	-68.37890625	-51.76757813	-8.32763672	+2420	+12.14648438	-15.33251953	-10.16894531	-27.37792969	+6.70166016	-96.98730469	+1388
+1457971494.45440010	+15.22265625	-15.33251953	-10.65234375	-22.41210938	+15.90820313	-95.31738281	+1736	+15.71923828	-14.53710938	-10.43701172	-68.26904297	-51.81152344	-8.32763672	+2424	+12.15087891	-15.31494141	-10.16455078	-27.26806641	+6.67968750	-96.96533203	+1412
+1457971494.45849990	+15.22705078	-15.30615234	-10.64794922	-22.28027344	+15.88623047	-95.29541016	+1756	+15.72802734	-14.51513672	-10.42382813	-68.15917969	-51.81152344	-8.34960938	+2424	+12.15527344	-15.31054688	-10.15576172	-27.18017578	+6.63574219	-96.89941406	+1428
+1457971494.46269990	+15.23583984	-15.28857422	-10.64794922	-22.14843750	+15.88623047	-95.22949219	+1776	+15.72802734	-14.48876953	-10.41503906	-67.96142578	-51.81152344	-8.45947266	+2424	+12.15966797	-15.30615234	-10.15136719	-27.15820313	+6.59179688	-96.85546875	+1444
+1457971494.46690010	+15.24462891	-15.27539063	-10.64794922	-22.03857422	+15.86425781	-95.16357422	+1788	+15.72363281	-14.46240234	-10.40625000	-67.78564453	-51.76757813	-8.56933594	+2420	+12.16406250	-15.30175781	-10.14697266	-27.13623047	+6.50390625	-96.76757813	+1452
+1457971494.47100000	+15.25341797	-15.26660156	-10.65234375	-21.95068359	+15.84228516	-95.07568359	+1796	+15.71044922	-14.44482422	-10.41064453	-67.63183594	-51.72363281	-8.70117188	+2420	+12.16845703	-15.30175781	-10.13818359	-27.13623047	+6.41601563	-96.67968750	+1456
+1457971494.47519990	+15.26220703	-15.25781250	-10.65234375	-21.84082031	+15.77636719	-95.00976563	+1796	+15.69287109	-14.42285156	-10.41943359	-67.41210938	-51.63574219	-8.87695313	+2420	+12.17285156	-15.30175781	-10.12939453	-27.11425781	+6.32812500	-96.61376953	+1456
+1457971494.47939990	+15.27539063	-15.25341797	-10.65673828	-21.73095703	+15.71044922	-94.92187500	+1792	+15.66650391	-14.40527344	-10.43261719	-67.21435547	-51.52587891	-9.07470703	+2420	+12.17724609	-15.30175781	-10.12060547	-27.11425781	+6.21826172	-96.54785156	+1452
+1457971494.48350000	+15.28857422	-15.24462891	-10.65673828	-21.62109375	+15.66650391	-94.85595703	+1780	+15.63574219	-14.38330078	-10.44580078	-67.03857422	-51.41601563	-9.27246094	+2416	+12.18603516	-15.29736328	-10.11181641	-27.09228516	+6.13037109	-96.48193359	+1440
+1457971494.48770000	+15.31054688	-15.23583984	-10.66113281	-21.44531250	+15.57861328	-94.74609375	+1764	+15.59619141	-14.35693359	-10.46337891	-66.79687500	-51.24023438	-9.55810547	+2416	+12.19482422	-15.29736328	-10.10302734	-27.07031250	+5.97656250	-96.37207031	+1428
+1457971494.49600010	+15.34570313	-15.20068359	-10.66552734	-21.13769531	+15.46875000	-94.52636719	+1720	+15.53466797	-14.29980469	-10.49853516	-66.44531250	-50.91064453	-9.90966797	+2416	+12.21240234	-15.28417969	-10.08105469	-26.98242188	+5.77880859	-96.13037109	+1392
+1457971494.50020000	+15.35888672	-15.16113281	-10.66552734	-20.87402344	+15.42480469	-94.35058594	+1692	+15.51269531	-14.25146484	-10.50292969	-66.29150391	-50.71289063	-9.95361328	+2416	+12.22119141	-15.24902344	-10.06347656	-26.85058594	+5.66894531	-95.91064453	+1372
+1457971494.50430010	+15.36767578	-15.11279297	-10.65673828	-20.63232422	+15.40283203	-94.17480469	+1668	+15.49951172	-14.19433594	-10.49414063	-66.18164063	-50.55908203	-9.93164063	+2416	+12.22558594	-15.21826172	-10.05029297	-26.71875000	+5.60302734	-95.73486328	+1352
+1457971494.50850010	+15.36767578	-15.06005859	-10.64794922	-20.41259766	+15.38085938	-94.02099609	+1640	+15.49951172	-14.13720703	-10.47656250	-66.13769531	-50.44921875	-9.79980469	+2420	+12.22998047	-15.17871094	-10.03710938	-26.54296875	+5.60302734	-95.55908203	+1332
+1457971494.51270010	+15.37646484	-14.96777344	-10.62597656	-20.03906250	+15.33691406	-93.75732422	+1620	+15.51708984	-14.05371094	-10.44580078	-66.07177734	-50.31738281	-9.58007813	+2428	+12.23437500	-15.11279297	-10.01953125	-26.23535156	+5.62500000	-95.33935547	+1316
+1457971494.51679990	+15.38085938	-14.87548828	-10.59960938	-19.68750000	+15.35888672	-93.58154297	+1608	+15.53906250	-13.96582031	-10.41943359	-65.98388672	-50.20751953	-9.36035156	+2440	+12.23437500	-15.05566406	-10.01074219	-25.97167969	+5.75683594	-95.20751953	+1304
+1457971494.52099990	+15.37207031	-14.77880859	-10.57763672	-19.37988281	+15.46875000	-93.40576172	+1604	+15.56542969	-13.88232422	-10.38867188	-65.89599609	-50.07568359	-9.14062500	+2452	+12.22558594	-14.99414063	-10.01074219	-25.68603516	+5.97656250	-95.07568359	+1300
+1457971494.52519990	+15.35449219	-14.64257813	-10.56005859	-18.96240234	+15.66650391	-93.14208984	+1616	+15.60498047	-13.77246094	-10.34912109	-65.78613281	-49.89990234	-8.83300781	+2468	+12.22119141	-14.91503906	-10.01513672	-25.33447266	+6.28417969	-94.89990234	+1304
+1457971494.52930000	+15.33691406	-14.53271484	-10.54248047	-18.65478516	+15.84228516	-92.92236328	+1632	+15.64453125	-13.68017578	-10.30517578	-65.76416016	-49.74609375	-8.50341797	+2488	+12.21240234	-14.84912109	-10.01513672	-25.04882813	+6.56982422	-94.74609375	+1312
+1457971494.53769990	+15.27099609	-14.29980469	-10.49853516	-18.08349609	+16.30371094	-92.35107422	+1708	+15.71484375	-13.46923828	-10.22167969	-65.63232422	-49.37255859	-7.80029297	+2528	+12.17724609	-14.67333984	-10.03271484	-24.41162109	+7.29492188	-94.32861328	+1360
+1457971494.54180000	+15.24023438	-14.18554688	-10.47216797	-17.81982422	+16.52343750	-92.06542969	+1760	+15.74560547	-13.36816406	-10.17773438	-65.56640625	-49.21875000	-7.49267578	+2548	+12.15527344	-14.59423828	-10.03271484	-24.12597656	+7.64648438	-94.15283203	+1392
+1457971494.54600000	+15.21826172	-14.08886719	-10.45019531	-17.53417969	+16.67724609	-91.82373047	+1820	+15.77197266	-13.27587891	-10.14257813	-65.47851563	-49.02099609	-7.25097656	+2564	+12.14648438	-14.52832031	-10.03271484	-23.86230469	+7.88818359	-93.99902344	+1428
+1457971494.55020000	+15.20947266	-13.97900391	-10.43701172	-17.20458984	+16.89697266	-91.51611328	+1884	+15.79394531	-13.16601563	-10.11621094	-65.39062500	-48.73535156	-6.98730469	+2580	+12.14648438	-14.44921875	-10.03271484	-23.51074219	+8.17382813	-93.73535156	+1472
+1457971494.55430010	+15.20068359	-13.89990234	-10.42822266	-16.96289063	+17.09472656	-91.27441406	+1948	+15.80712891	-13.08251953	-10.09863281	-65.25878906	-48.47167969	-6.83349609	+2592	+12.14208984	-14.38330078	-10.03271484	-23.24707031	+8.41552734	-93.53759766	+1508
+1457971494.55850010	+15.18310547	-13.82080078	-10.41943359	-16.74316406	+17.31445313	-91.01074219	+2012	+15.79833984	-12.99462891	-10.09423828	-65.08300781	-48.09814453	-6.78955078	+2604	+12.13330078	-14.31298828	-10.03710938	-23.00537109	+8.70117188	-93.29589844	+1552
+1457971494.56270000	+15.16113281	-13.73730469	-10.43261719	-16.52343750	+17.66601563	-90.65917969	+2076	+15.79394531	-12.89794922	-10.09863281	-64.86328125	-47.70263672	-6.74560547	+2620	+12.13330078	-14.23388672	-10.05029297	-22.69775391	+9.00878906	-92.94433594	+1592
+1457971494.56680010	+15.14355469	-13.68017578	-10.42382813	-16.36962891	+17.79785156	-90.30761719	+2128	+15.76757813	-12.83642578	-10.08105469	-64.77539063	-47.41699219	-6.72363281	+2624	+12.13330078	-14.16357422	-10.03710938	-22.47802734	+9.11865234	-92.63671875	+1624
+1457971494.57100010	+15.13037109	-13.62304688	-10.42822266	-16.19384766	+17.95166016	-89.97802734	+2176	+15.73242188	-12.77050781	-10.08984375	-64.68750000	-47.06542969	-6.74560547	+2632	+12.13769531	-14.10644531	-10.01513672	-22.28027344	+9.14062500	-92.37304688	+1652
+1457971494.57509990	+15.14355469	-13.55273438	-10.41943359	-15.90820313	+17.99560547	-89.62646484	+2212	+15.70166016	-12.69580078	-10.08544922	-64.55566406	-46.73583984	-6.72363281	+2636	+12.15966797	-14.03613281	-9.98876953	-21.99462891	+9.11865234	-92.04345703	+1672
+1457971494.58349990	+15.16992188	-13.42529297	-10.39746094	-15.33691406	+18.12744141	-89.03320313	+2256	+15.63574219	-12.56835938	-10.10302734	-64.20410156	-46.03271484	-6.85546875	+2644	+12.19042969	-13.90869141	-9.93603516	-21.46728516	+9.11865234	-91.45019531	+1700
+1457971494.58760000	+15.18750000	-13.35937500	-10.40625000	-15.02929688	+18.25927734	-88.68164063	+2264	+15.60498047	-12.49804688	-10.12500000	-63.98437500	-45.61523438	-6.94335938	+2648	+12.22119141	-13.83398438	-9.91845703	-21.13769531	+9.09667969	-91.07666016	+1700
+1457971494.59180000	+15.20068359	-13.30224609	-10.41064453	-14.76562500	+18.34716797	-88.33007813	+2256	+15.55664063	-12.43212891	-10.13818359	-63.80859375	-45.24169922	-7.05322266	+2644	+12.24316406	-13.77685547	-9.88769531	-20.87402344	+9.05273438	-90.74707031	+1700
+1457971494.59600000	+15.19189453	-13.22753906	-10.41943359	-14.52392578	+18.56689453	-87.91259766	+2244	+15.50390625	-12.36181641	-10.15136719	-63.63281250	-44.80224609	-7.20703125	+2644	+12.25195313	-13.70214844	-9.86132813	-20.61035156	+9.07470703	-90.35156250	+1688
+1457971494.60010000	+15.20068359	-13.13085938	-10.41064453	-14.10644531	+18.65478516	-87.45117188	+2228	+15.46875000	-12.27392578	-10.14697266	-63.43505859	-44.42871094	-7.20703125	+2644	+12.26953125	-13.61425781	-9.82617188	-20.28076172	+9.05273438	-89.95605469	+1680
+1457971494.60430000	+15.20507813	-13.03857422	-10.39306641	-13.73291016	+18.69873047	-87.03369141	+2208	+15.43798828	-12.19482422	-10.13378906	-63.28125000	-44.12109375	-7.18505859	+2644	+12.28271484	-13.53515625	-9.79101563	-19.99511719	+9.03076172	-89.60449219	+1668
+1457971494.60850000	+15.21386719	-12.94189453	-10.37548828	-13.35937500	+18.74267578	-86.59423828	+2180	+15.40722656	-12.11572266	-10.12060547	-63.14941406	-43.81347656	-7.14111328	+2640	+12.29150391	-13.45166016	-9.75585938	-19.68750000	+9.05273438	-89.25292969	+1652
+1457971494.61260010	+15.23583984	-12.83642578	-10.34912109	-12.87597656	+18.69873047	-86.15478516	+2152	+15.39843750	-12.02343750	-10.09863281	-62.97363281	-43.50585938	-6.98730469	+2636	+12.30908203	-13.36376953	-9.71191406	-19.31396484	+9.00878906	-88.87939453	+1636
+1457971494.61680010	+15.24902344	-12.72216797	-10.33593750	-12.37060547	+18.83056641	-85.75927734	+2124	+15.38964844	-11.90478516	-10.08544922	-62.70996094	-43.13232422	-6.89941406	+2640	+12.32666016	-13.28466797	-9.68115234	-18.96240234	+9.07470703	-88.57177734	+1620
+1457971494.62509990	+15.23144531	-12.45410156	-10.28759766	-11.42578125	+19.22607422	-84.77050781	+2084	+15.38525391	-11.64990234	-10.03710938	-62.13867188	-42.36328125	-6.65771484	+2648	+12.32226563	-13.07812500	-9.64160156	-18.19335938	+9.51416016	-87.75878906	+1596
+1457971494.62930010	+15.21826172	-12.32226563	-10.25683594	-10.96435547	+19.37988281	-84.28710938	+2068	+15.38525391	-11.51806641	-9.99755859	-61.85302734	-42.01171875	-6.50390625	+2648	+12.31787109	-12.98144531	-9.62402344	-17.79785156	+9.75585938	-87.38525391	+1584
+1457971494.63350010	+15.18750000	-12.18603516	-10.23046875	-10.54687500	+19.62158203	-83.73779297	+2060	+15.38085938	-11.39062500	-9.94482422	-61.65527344	-41.68212891	-6.32812500	+2656	+12.29589844	-12.87158203	-9.61083984	-17.44628906	+10.08544922	-86.96777344	+1576
+1457971494.64179990	+15.16552734	-11.87402344	-10.13818359	-9.44824219	+19.84130859	-82.70507813	+2068	+15.42919922	-11.08740234	-9.80859375	-61.10595703	-41.13281250	-5.73486328	+2688	+12.27392578	-12.64306641	-9.55810547	-16.58935547	+10.61279297	-86.19873047	+1580
+1457971494.64599990	+15.14355469	-11.72460938	-10.08544922	-8.94287109	+19.97314453	-82.24365234	+2084	+15.44238281	-10.92919922	-9.74707031	-60.77636719	-40.80322266	-5.49316406	+2704	+12.25195313	-12.52880859	-9.54052734	-16.17187500	+10.94238281	-85.82519531	+1588
+1457971494.65010000	+15.13476563	-11.57519531	-10.04150391	-8.41552734	+20.10498047	-81.71630859	+2108	+15.47753906	-10.76660156	-9.68554688	-60.42480469	-40.47363281	-5.20751953	+2724	+12.24755859	-12.40576172	-9.52734375	-15.68847656	+11.25000000	-85.38574219	+1604
+1457971494.65430000	+15.11279297	-11.43017578	-9.99755859	-7.93212891	+20.30273438	-81.25488281	+2140	+15.49511719	-10.60839844	-9.62402344	-60.05126953	-40.16601563	-5.03173828	+2744	+12.23437500	-12.30029297	-9.50976563	-15.24902344	+11.60156250	-84.99023438	+1616
+1457971494.65840010	+15.06884766	-11.28515625	-9.96240234	-7.49267578	+20.58837891	-80.72753906	+2180	+15.49511719	-10.45019531	-9.55810547	-59.69970703	-39.81445313	-4.87792969	+2764	+12.20361328	-12.18603516	-9.49658203	-14.87548828	+11.99707031	-84.55078125	+1636
+1457971494.66680000	+15.02050781	-10.97753906	-9.87011719	-6.48193359	+20.93994141	-79.56298828	+2280	+15.51269531	-10.15136719	-9.42187500	-59.08447266	-39.17724609	-4.54833984	+2812	+12.17724609	-11.94873047	-9.45263672	-13.97460938	+12.61230469	-83.58398438	+1688
+1457971494.67090010	+15.00292969	-10.84130859	-9.81738281	-6.02050781	+21.00585938	-79.03564453	+2332	+15.50390625	-10.01513672	-9.35595703	-58.82080078	-38.84765625	-4.43847656	+2832	+12.15966797	-11.83447266	-9.42626953	-13.60107422	+12.85400391	-83.12255859	+1720
+1457971494.67510010	+14.99414063	-10.70068359	-9.76904297	-5.51513672	+21.09375000	-78.48632813	+2384	+15.50830078	-9.87011719	-9.29003906	-58.53515625	-38.51806641	-4.24072266	+2856	+12.15966797	-11.71142578	-9.39111328	-13.09570313	+13.02978516	-82.61718750	+1752
+1457971494.67930010	+14.98095703	-10.56884766	-9.72509766	-5.03173828	+21.20361328	-77.95898438	+2436	+15.49951172	-9.72949219	-9.22412109	-58.24951172	-38.18847656	-4.10888672	+2876	+12.15087891	-11.59716797	-9.35156250	-12.70019531	+13.20556641	-82.15576172	+1780
+1457971494.68339990	+14.96777344	-10.43701172	-9.67675781	-4.57031250	+21.29150391	-77.43164063	+2488	+15.48193359	-9.59326172	-9.18017578	-57.94189453	-37.79296875	-4.04296875	+2892	+12.14648438	-11.49609375	-9.30761719	-12.34863281	+13.31542969	-81.73828125	+1808
+1457971494.68759990	+14.96777344	-10.30517578	-9.64599609	-4.04296875	+21.42333984	-76.81640625	+2536	+15.45996094	-9.45703125	-9.14941406	-57.61230469	-37.30957031	-4.04296875	+2912	+12.15527344	-11.38183594	-9.26806641	-11.88720703	+13.42529297	-81.16699219	+1836
+1457971494.69180010	+14.96337891	-10.18212891	-9.60205078	-3.58154297	+21.48925781	-76.20117188	+2572	+15.42919922	-9.34716797	-9.10986328	-57.41455078	-36.89208984	-4.02099609	+2920	+12.16406250	-11.27197266	-9.21972656	-11.49169922	+13.49121094	-80.63964844	+1856
+1457971494.69590000	+14.95019531	-10.05908203	-9.56689453	-3.16406250	+21.57714844	-75.58593750	+2604	+15.38525391	-9.24169922	-9.07031250	-57.26074219	-36.45263672	-4.02099609	+2928	+12.15966797	-11.16210938	-9.17138672	-11.14013672	+13.57910156	-80.09033203	+1876
+1457971494.70429990	+14.95019531	-9.79980469	-9.48779297	-2.15332031	+21.66503906	-74.20166016	+2652	+15.31054688	-9.01318359	-8.98681641	-56.93115234	-35.52978516	-3.86718750	+2940	+12.18164063	-10.92919922	-9.06152344	-10.32714844	+13.60107422	-78.94775391	+1912
+1457971494.70840000	+14.95019531	-9.67675781	-9.43505859	-1.71386719	+21.62109375	-73.56445313	+2664	+15.26660156	-8.90332031	-8.96044922	-56.77734375	-35.04638672	-3.82324219	+2944	+12.18164063	-10.82373047	-8.99560547	-9.99755859	+13.53515625	-78.42041016	+1920
+1457971494.71260000	+14.96337891	-9.55371094	-9.38671875	-1.20849609	+21.57714844	-72.90527344	+2672	+15.23583984	-8.78466797	-8.92968750	-56.60156250	-34.54101563	-3.71337891	+2948	+12.20361328	-10.70507813	-8.92968750	-9.60205078	+13.42529297	-77.82714844	+1932
+1457971494.71680000	+14.96777344	-9.42626953	-9.33837891	-0.72509766	+21.59912109	-72.26806641	+2668	+15.20068359	-8.66601563	-8.89892578	-56.40380859	-34.05761719	-3.66943359	+2952	+12.21679688	-10.59521484	-8.86376953	-9.20654297	+13.38134766	-77.29980469	+1936
+1457971494.72090010	+14.95019531	-9.29882813	-9.29443359	-0.28564453	+21.66503906	-71.58691406	+2660	+15.15673828	-8.55175781	-8.85498047	-56.25000000	-33.61816406	-3.58154297	+2952	+12.21240234	-10.48095703	-8.80664063	-8.87695313	+13.40332031	-76.72851563	+1936
+1457971494.72510000	+14.95019531	-9.16259766	-9.25488281	+0.21972656	+21.73095703	-70.86181641	+2648	+15.13037109	-8.43750000	-8.81103516	-56.09619141	-33.15673828	-3.51562500	+2952	+12.22558594	-10.36230469	-8.74951172	-8.43750000	+13.40332031	-76.11328125	+1940
+1457971494.72919990	+14.94580078	-9.03515625	-9.20654297	+0.68115234	+21.73095703	-70.15869141	+2636	+15.09960938	-8.31884766	-8.76708984	-55.94238281	-32.69531250	-3.40576172	+2952	+12.22998047	-10.24804688	-8.68798828	-8.06396484	+13.35937500	-75.52001953	+1940
+1457971494.73340010	+14.92382813	-8.90332031	-9.14941406	+1.07666016	+21.75292969	-69.45556641	+2616	+15.06445313	-8.19580078	-8.70996094	-55.83251953	-32.25585938	-3.27392578	+2948	+12.22119141	-10.12939453	-8.62646484	-7.71240234	+13.38134766	-74.90478516	+1936
+1457971494.73760010	+14.91503906	-8.77148438	-9.07910156	+1.53808594	+21.68701172	-68.79638672	+2604	+15.04687500	-8.06835938	-8.63964844	-55.70068359	-31.90429688	-3.07617188	+2956	+12.22119141	-10.00634766	-8.56054688	-7.29492188	+13.33740234	-74.33349609	+1932
+1457971494.74589990	+14.87548828	-8.49902344	-8.94287109	+2.39501953	+21.66503906	-67.60986328	+2576	+15.01171875	-7.79589844	-8.49023438	-55.30517578	-31.24511719	-2.68066406	+2972	+12.20361328	-9.77783203	-8.44189453	-6.54785156	+13.38134766	-73.25683594	+1932
+1457971494.75009990	+14.86230469	-8.36279297	-8.86816406	+2.85644531	+21.64306641	-67.01660156	+2568	+15.00732422	-7.65966797	-8.40673828	-55.10742188	-30.98144531	-2.43896484	+2984	+12.19921875	-9.65917969	-8.38476563	-6.15234375	+13.40332031	-72.70751953	+1932
+1457971494.75420000	+14.84472656	-8.22656250	-8.79785156	+3.29589844	+21.66503906	-66.44531250	+2564	+15.00292969	-7.51904297	-8.32324219	-54.88769531	-30.69580078	-2.19726563	+2996	+12.19042969	-9.54931641	-8.32763672	-5.75683594	+13.46923828	-72.18017578	+1932
+1457971494.75840000	+14.80517578	-8.09033203	-8.72314453	+3.71337891	+21.70898438	-65.87402344	+2564	+14.98974609	-7.37841797	-8.22216797	-54.73388672	-30.45410156	-1.91162109	+3008	+12.16406250	-9.43505859	-8.27929688	-5.38330078	+13.60107422	-71.63085938	+1936
+1457971494.76259990	+14.77880859	-7.94970703	-8.64843750	+4.15283203	+21.73095703	-65.28076172	+2572	+14.98095703	-7.23779297	-8.12548828	-54.53613281	-30.19042969	-1.62597656	+3028	+12.15087891	-9.31201172	-8.22656250	-4.96582031	+13.71093750	-71.05957031	+1940
+1457971494.76670000	+14.75244141	-7.80908203	-8.56933594	+4.59228516	+21.73095703	-64.70947266	+2584	+14.97656250	-7.08837891	-8.02441406	-54.33837891	-29.92675781	-1.29638672	+3044	+12.13330078	-9.19775391	-8.17382813	-4.57031250	+13.82080078	-70.51025391	+1944
+1457971494.77090000	+14.72167969	-7.67724609	-8.48144531	+5.00976563	+21.68701172	-64.18212891	+2600	+14.96777344	-6.94775391	-7.91894531	-54.18457031	-29.70703125	-0.92285156	+3064	+12.11132813	-9.08789063	-8.11669922	-4.24072266	+13.90869141	-69.98291016	+1952
+1457971494.77510000	+14.69970703	-7.54101563	-8.39355469	+5.44921875	+21.62109375	-63.65478516	+2620	+14.96777344	-6.80273438	-7.81347656	-54.00878906	-29.46533203	-0.54931641	+3088	+12.09814453	-8.97802734	-8.05957031	-3.84521484	+13.97460938	-69.45556641	+1964
+1457971494.78340010	+14.65136719	-7.27734375	-8.22216797	+6.32812500	+21.53320313	-62.64404297	+2676	+14.95898438	-6.52587891	-7.59375000	-53.72314453	-29.06982422	+0.28564453	+3132	+12.06298828	-8.76269531	-7.93652344	-3.14208984	+14.12841797	-68.44482422	+2000
+1457971494.78760000	+14.62939453	-7.14550781	-8.14306641	+6.78955078	+21.53320313	-62.07275391	+2708	+14.95019531	-6.39404297	-7.49707031	-53.56933594	-28.78417969	+0.68115234	+3152	+12.05859375	-8.64843750	-7.88378906	-2.74658203	+14.21630859	-67.85156250	+2016
+1457971494.79169990	+14.61181641	-7.01367188	-8.06396484	+7.22900391	+21.46728516	-61.50146484	+2740	+14.94140625	-6.26220703	-7.40478516	-53.41552734	-28.49853516	+1.07666016	+3172	+12.04541016	-8.53857422	-7.82666016	-2.37304688	+14.28222656	-67.28027344	+2036
+1457971494.79590010	+14.59423828	-6.89062500	-7.97607422	+7.66845703	+21.40136719	-60.95214844	+2776	+14.92822266	-6.13037109	-7.30371094	-53.30566406	-28.21289063	+1.47216797	+3192	+12.02783203	-8.43310547	-7.75634766	-2.06542969	+14.30419922	-66.75292969	+2056
+1457971494.80010010	+14.57666016	-6.76757813	-7.89697266	+8.10791016	+21.35742188	-60.38085938	+2812	+14.91064453	-6.00732422	-7.21582031	-53.17382813	-27.88330078	+1.82373047	+3208	+12.02343750	-8.32324219	-7.69042969	-1.69189453	+14.30419922	-66.15966797	+2076
+1457971494.80419990	+14.55908203	-6.63574219	-7.81787109	+8.54736328	+21.26953125	-59.78759766	+2844	+14.89306641	-5.88867188	-7.12353516	-53.08593750	-27.57568359	+2.19726563	+3224	+12.01464844	-8.20898438	-7.62451172	-1.34033203	+14.28222656	-65.58837891	+2100
+1457971494.80839990	+14.55029297	-6.51708984	-7.72558594	+8.94287109	+21.09375000	-59.26025391	+2880	+14.87548828	-5.77880859	-7.03125000	-53.02001953	-27.26806641	+2.59277344	+3240	+12.01025391	-8.10791016	-7.54541016	-1.05468750	+14.19433594	-65.06103516	+2120
+1457971494.81250000	+14.54589844	-6.40283203	-7.64208984	+9.36035156	+20.96191406	-58.68896484	+2908	+14.85791016	-5.66894531	-6.95214844	-52.97607422	-26.93847656	+2.92236328	+3252	+12.01464844	-7.99804688	-7.47070313	-0.68115234	+14.10644531	-64.46777344	+2140
+1457971494.81670000	+14.53710938	-6.28417969	-7.56298828	+9.77783203	+20.83007813	-58.11767578	+2932	+14.83593750	-5.56347656	-6.87304688	-52.88818359	-26.58691406	+3.22998047	+3264	+12.01464844	-7.88818359	-7.39599609	-0.30761719	+13.99658203	-63.87451172	+2156
+1457971494.82090000	+14.53271484	-6.16992188	-7.47070313	+10.15136719	+20.67626953	-57.61230469	+2960	+14.81396484	-5.45361328	-6.78955078	-52.80029297	-26.27929688	+3.51562500	+3272	+12.01025391	-7.78271484	-7.31250000	+0.00000000	+13.86474609	-63.32519531	+2176
+1457971494.82920000	+14.52392578	-5.95019531	-7.31689453	+10.92041016	+20.45654297	-56.44775391	+2992	+14.76562500	-5.26025391	-6.65771484	-52.64648438	-25.51025391	+3.91113281	+3280	+12.01904297	-7.56298828	-7.15869141	+0.72509766	+13.62304688	-62.13867188	+2200
+1457971494.83340000	+14.51513672	-5.84033203	-7.23339844	+11.29394531	+20.30273438	-55.89843750	+3000	+14.73486328	-5.16357422	-6.58300781	-52.58056641	-25.13671875	+4.13085938	+3284	+12.01904297	-7.45751953	-7.07519531	+1.05468750	+13.44726563	-61.58935547	+2212
+1457971494.83750010	+14.51074219	-5.73046875	-7.14990234	+11.66748047	+20.14892578	-55.34912109	+3004	+14.70849609	-5.07128906	-6.51269531	-52.53662109	-24.80712891	+4.32861328	+3284	+12.01904297	-7.34765625	-6.99169922	+1.40625000	+13.29345703	-61.01806641	+2220
+1457971494.84170010	+14.50195313	-5.61621094	-7.07080078	+12.04101563	+20.01708984	-54.79980469	+3008	+14.68652344	-4.97460938	-6.44238281	-52.44873047	-24.45556641	+4.54833984	+3284	+12.01904297	-7.24218750	-6.91259766	+1.75781250	+13.16162109	-60.46875000	+2224
+1457971494.84590010	+14.49316406	-5.51074219	-6.97412109	+12.39257813	+19.81933594	-54.31640625	+3008	+14.66455078	-4.88232422	-6.35888672	-52.38281250	-24.16992188	+4.81201172	+3288	+12.01904297	-7.14111328	-6.82470703	+2.10937500	+12.96386719	-59.96337891	+2232
+1457971494.84999990	+14.48876953	-5.40966797	-6.88623047	+12.74414063	+19.66552734	-53.83300781	+3004	+14.64257813	-4.79003906	-6.28417969	-52.29492188	-23.84033203	+5.00976563	+3288	+12.02343750	-7.04003906	-6.74560547	+2.46093750	+12.81005859	-59.41406250	+2236
+1457971494.85419990	+14.48437500	-5.30859375	-6.80712891	+13.11767578	+19.53369141	-53.32763672	+2996	+14.62060547	-4.69335938	-6.21386719	-52.16308594	-23.48876953	+5.20751953	+3284	+12.02343750	-6.94335938	-6.66650391	+2.79052734	+12.70019531	-58.90869141	+2236
+1457971494.86250000	+14.45361328	-5.10644531	-6.64013672	+13.82080078	+19.37988281	-52.36083984	+2984	+14.58105469	-4.50439453	-6.04687500	-51.94335938	-22.91748047	+5.71289063	+3288	+12.01025391	-6.75000000	-6.50830078	+3.44970703	+12.54638672	-57.89794922	+2240
+1457971494.86669990	+14.43164063	-5.00097656	-6.56103516	+14.21630859	+19.31396484	-51.87744141	+2976	+14.55908203	-4.40332031	-5.96337891	-51.78955078	-22.60986328	+5.99853516	+3288	+12.00146484	-6.65771484	-6.43798828	+3.77929688	+12.48046875	-57.39257813	+2236
+1457971494.87089990	+14.41406250	-4.89550781	-6.47314453	+14.56787109	+19.20410156	-51.43798828	+2968	+14.54589844	-4.30664063	-5.86669922	-51.70166016	-22.36816406	+6.37207031	+3296	+11.99267578	-6.56542969	-6.35888672	+4.10888672	+12.39257813	-56.93115234	+2236
+1457971494.87500000	+14.39648438	-4.79882813	-6.38085938	+14.89746094	+19.07226563	-51.02050781	+2964	+14.53271484	-4.20996094	-5.77001953	-51.59179688	-22.12646484	+6.74560547	+3300	+11.98388672	-6.47753906	-6.28857422	+4.39453125	+12.37060547	-56.44775391	+2236
+1457971494.87920000	+14.37451172	-4.69775391	-6.29736328	+15.27099609	+18.98437500	-50.62500000	+2960	+14.51953125	-4.10888672	-5.67773438	-51.41601563	-21.86279297	+7.09716797	+3304	+11.97070313	-6.38964844	-6.22265625	+4.70214844	+12.34863281	-55.98632813	+2232
+1457971494.88330010	+14.35253906	-4.60107422	-6.20507813	+15.60058594	+18.87451172	-50.27343750	+2964	+14.51074219	-4.00781250	-5.56787109	-51.26220703	-21.70898438	+7.53662109	+3316	+11.95751953	-6.31054688	-6.14794922	+4.96582031	+12.30468750	-55.56884766	+2232
+1457971494.89170000	+14.30859375	-4.41650391	-6.03808594	+16.23779297	+18.78662109	-49.52636719	+2968	+14.48876953	-3.81005859	-5.37011719	-50.91064453	-21.26953125	+8.28369141	+3332	+11.93554688	-6.15234375	-6.01611328	+5.49316406	+12.30468750	-54.68994141	+2232
+1457971494.89580010	+14.28662109	-4.32421875	-5.95458984	+16.56738281	+18.69873047	-49.17480469	+2976	+14.47558594	-3.71337891	-5.26025391	-50.77880859	-21.09375000	+8.72314453	+3340	+11.91796875	-6.07324219	-5.94580078	+5.75683594	+12.28271484	-54.25048828	+2232
+1457971494.90000010	+14.26025391	-4.24072266	-5.87109375	+16.85302734	+18.67675781	-48.84521484	+2988	+14.46240234	-3.62109375	-5.15917969	-50.62500000	-20.89599609	+9.09667969	+3352	+11.90478516	-5.99853516	-5.88427734	+6.02050781	+12.30468750	-53.81103516	+2232
+1457971494.90420010	+14.23388672	-4.14404297	-5.78759766	+17.18261719	+18.61083984	-48.49365234	+3000	+14.44921875	-3.52880859	-5.06250000	-50.47119141	-20.67626953	+9.47021484	+3360	+11.88720703	-5.91503906	-5.82275391	+6.30615234	+12.32666016	-53.34960938	+2236
+1457971494.91249990	+14.19873047	-3.97265625	-5.61181641	+17.75390625	+18.39111328	-47.90039063	+3032	+14.43164063	-3.34863281	-4.86035156	-50.16357422	-20.34667969	+10.23925781	+3380	+11.86523438	-5.76562500	-5.68212891	+6.78955078	+12.21679688	-52.53662109	+2248
+1457971494.92080000	+14.16357422	-3.80566406	-5.44042969	+18.32519531	+18.17138672	-47.32910156	+3068	+14.40527344	-3.18164063	-4.67138672	-49.89990234	-19.97314453	+10.89843750	+3392	+11.84765625	-5.62060547	-5.53710938	+7.27294922	+12.08496094	-51.74560547	+2260
+1457971494.92919990	+14.12841797	-3.64746094	-5.29541016	+18.89648438	+18.12744141	-46.62597656	+3100	+14.37011719	-3.02783203	-4.50878906	-49.63623047	-19.44580078	+11.38183594	+3396	+11.83007813	-5.47119141	-5.40527344	+7.80029297	+11.99707031	-50.84472656	+2272
+1457971494.93750000	+14.10205078	-3.48925781	-5.13720703	+19.44580078	+17.97363281	-45.94482422	+3124	+14.33496094	-2.88720703	-4.35058594	-49.46044922	-18.91845703	+11.86523438	+3392	+11.81689453	-5.32177734	-5.25585938	+8.32763672	+11.77734375	-50.00976563	+2288
+1457971494.94580010	+14.08447266	-3.33544922	-4.97460938	+20.03906250	+17.73193359	-45.28564453	+3144	+14.29980469	-2.76416016	-4.19677734	-49.30664063	-18.39111328	+12.32666016	+3388	+11.80371094	-5.17675781	-5.10205078	+8.85498047	+11.51367188	-49.19677734	+2300
+1457971494.95420000	+14.06689453	-3.19042969	-4.82958984	+20.58837891	+17.60009766	-44.56054688	+3148	+14.26464844	-2.64550781	-4.06494141	-49.15283203	-17.77587891	+12.67822266	+3372	+11.79931641	-5.03173828	-4.94824219	+9.38232422	+11.29394531	-48.33984375	+2308
+1457971494.96250010	+14.04931641	-3.04980469	-4.68017578	+21.11572266	+17.46826172	-43.87939453	+3140	+14.22070313	-2.53564453	-3.92871094	-49.04296875	-17.20458984	+13.02978516	+3356	+11.78613281	-4.89550781	-4.79882813	+9.88769531	+11.05224609	-47.50488281	+2316
+1457971494.96659990	+14.03613281	-2.97949219	-4.60986328	+21.40136719	+17.40234375	-43.52783203	+3136	+14.19873047	-2.47851563	-3.86718750	-48.97705078	-16.87500000	+13.18359375	+3348	+11.77734375	-4.82519531	-4.72851563	+10.17333984	+10.96435547	-47.06542969	+2316
+1457971494.97079990	+14.02734375	-2.90917969	-4.53515625	+21.66503906	+17.29248047	-43.19824219	+3128	+14.18554688	-2.42578125	-3.79248047	-48.91113281	-16.61132813	+13.38134766	+3340	+11.77294922	-4.75488281	-4.65380859	+10.43701172	+10.81054688	-46.66992188	+2316
+1457971494.97499990	+14.01855469	-2.84326172	-4.45605469	+21.88476563	+17.18261719	-42.91259766	+3116	+14.16796875	-2.37744141	-3.72216797	-48.88916016	-16.36962891	+13.55712891	+3332	+11.76855469	-4.69335938	-4.57910156	+10.65673828	+10.67871094	-46.29638672	+2312
+1457971494.97910000	+14.00537109	-2.78173828	-4.38134766	+22.10449219	+17.09472656	-42.64892578	+3104	+14.15039063	-2.32031250	-3.65625000	-48.82324219	-16.12792969	+13.73291016	+3324	+11.75976563	-4.63183594	-4.50878906	+10.87646484	+10.56884766	-45.92285156	+2312
+1457971494.98330000	+13.99658203	-2.72021484	-4.30224609	+22.32421875	+16.98486328	-42.40722656	+3096	+14.13720703	-2.26757813	-3.57714844	-48.75732422	-15.95214844	+13.95263672	+3316	+11.75537109	-4.57031250	-4.43847656	+11.09619141	+10.43701172	-45.57128906	+2308
+1457971494.99160000	+13.97460938	-2.60595703	-4.15722656	+22.67578125	+16.85302734	-41.94580078	+3068	+14.10644531	-2.15771484	-3.43652344	-48.60351563	-15.53466797	+14.30419922	+3304	+11.73339844	-4.46044922	-4.31103516	+11.49169922	+10.26123047	-44.86816406	+2300
+1457971494.99580000	+13.95703125	-2.54882813	-4.08691406	+22.87353516	+16.78710938	-41.70410156	+3056	+14.09326172	-2.10058594	-3.36181641	-48.49365234	-15.35888672	+14.47998047	+3300	+11.72460938	-4.40332031	-4.25390625	+11.71142578	+10.19531250	-44.53857422	+2296
+1457971495.00000000	+13.93945313	-2.49169922	-4.02099609	+23.02734375	+16.72119141	-41.50634766	+3044	+14.07568359	-2.04785156	-3.28710938	-48.40576172	-15.22705078	+14.67773438	+3296	+11.71142578	-4.35058594	-4.19677734	+11.86523438	+10.15136719	-44.20898438	+2288
+1457971495.00410010	+13.92187500	-2.44335938	-3.95068359	+23.18115234	+16.65527344	-41.30859375	+3036	+14.05810547	-1.99072266	-3.20800781	-48.33984375	-15.07324219	+14.89746094	+3296	+11.69824219	-4.30224609	-4.13964844	+12.04101563	+10.10742188	-43.90136719	+2280
+1457971495.00830010	+13.90429688	-2.39062500	-3.87597656	+23.33496094	+16.54541016	-41.13281250	+3028	+14.04931641	-1.93798828	-3.12890625	-48.25195313	-14.96337891	+15.13916016	+3296	+11.68945313	-4.25390625	-4.07812500	+12.21679688	+10.01953125	-43.63769531	+2276
+1457971495.01250000	+13.88671875	-2.34228516	-3.80566406	+23.46679688	+16.45751953	-40.95703125	+3020	+14.03613281	-1.88964844	-3.05419922	-48.18603516	-14.83154297	+15.38085938	+3292	+11.67626953	-4.20996094	-4.02539063	+12.34863281	+9.97558594	-43.33007813	+2268
+1457971495.01659990	+13.86914063	-2.29833984	-3.73974609	+23.59863281	+16.39160156	-40.75927734	+3016	+14.02734375	-1.83251953	-2.97949219	-48.07617188	-14.69970703	+15.60058594	+3292	+11.66308594	-4.16601563	-3.97265625	+12.48046875	+9.97558594	-43.04443359	+2260
+1457971495.02500010	+13.83398438	-2.20605469	-3.61230469	+23.88427734	+16.28173828	-40.38574219	+3012	+14.00537109	-1.72705078	-2.83007813	-47.85644531	-14.43603516	+16.06201172	+3292	+11.63671875	-4.08691406	-3.87158203	+12.74414063	+9.93164063	-42.47314453	+2248
+1457971495.02909990	+13.81640625	-2.16210938	-3.55078125	+24.03808594	+16.23779297	-40.14404297	+3008	+13.98779297	-1.67871094	-2.75976563	-47.76855469	-14.28222656	+16.30371094	+3292	+11.62792969	-4.04296875	-3.82324219	+12.89794922	+9.95361328	-42.16552734	+2240
+1457971495.03329990	+13.80322266	-2.11816406	-3.48925781	+24.19189453	+16.17187500	-39.92431641	+3008	+13.97900391	-1.63476563	-2.68945313	-47.70263672	-14.15039063	+16.54541016	+3292	+11.61474609	-3.99902344	-3.77050781	+13.02978516	+9.90966797	-41.90185547	+2236
+1457971495.03740000	+13.78125000	-2.07421875	-3.42773438	+24.32373047	+16.10595703	-39.68261719	+3012	+13.96582031	-1.58642578	-2.62353516	-47.61474609	-13.99658203	+16.80908203	+3292	+11.60156250	-3.95947266	-3.72216797	+13.16162109	+9.90966797	-41.59423828	+2228
+1457971495.04160000	+13.76367188	-2.03466797	-3.37060547	+24.47753906	+16.04003906	-39.44091797	+3012	+13.95263672	-1.54687500	-2.55761719	-47.57080078	-13.84277344	+17.05078125	+3288	+11.58837891	-3.91992188	-3.67382813	+13.29345703	+9.90966797	-41.30859375	+2220
+1457971495.04580000	+13.75488281	-1.99511719	-3.30468750	+24.60937500	+15.93017578	-39.22119141	+3016	+13.94384766	-1.50732422	-2.48730469	-47.50488281	-13.68896484	+17.31445313	+3288	+11.57958984	-3.88476563	-3.61669922	+13.42529297	+9.82177734	-41.04492188	+2216
+1457971495.04990010	+13.74609375	-1.95996094	-3.24316406	+24.74121094	+15.86425781	-38.97949219	+3016	+13.93505859	-1.46777344	-2.42578125	-47.43896484	-13.51318359	+17.53417969	+3284	+11.57080078	-3.84521484	-3.56396484	+13.53515625	+9.77783203	-40.75927734	+2212
+1457971495.05830000	+13.72412109	-1.87646484	-3.12890625	+25.04882813	+15.68847656	-38.47412109	+3016	+13.91308594	-1.40185547	-2.31152344	-47.32910156	-13.16162109	+17.92968750	+3272	+11.55761719	-3.76611328	-3.45849609	+13.84277344	+9.64599609	-40.18798828	+2204
+1457971495.06240010	+13.71533203	-1.84130859	-3.07617188	+25.20263672	+15.64453125	-38.21044922	+3016	+13.89990234	-1.37109375	-2.25878906	-47.28515625	-12.96386719	+18.08349609	+3264	+11.54882813	-3.72656250	-3.40576172	+13.97460938	+9.60205078	-39.92431641	+2200
+1457971495.06660010	+13.70214844	-1.80175781	-3.02343750	+25.35644531	+15.60058594	-37.92480469	+3012	+13.88671875	-1.34472656	-2.20605469	-47.26318359	-12.74414063	+18.23730469	+3256	+11.54003906	-3.68701172	-3.35302734	+14.12841797	+9.51416016	-39.61669922	+2196
+1457971495.07489990	+13.69335938	-1.72705078	-2.91357422	+25.64208984	+15.38085938	-37.41943359	+3000	+13.86914063	-1.29199219	-2.10498047	-47.21923828	-12.34863281	+18.54492188	+3232	+11.52685547	-3.60791016	-3.24316406	+14.41406250	+9.29443359	-39.11132813	+2188
+1457971495.08330010	+13.68457031	-1.66113281	-2.80371094	+25.88378906	+15.18310547	-36.97998047	+2984	+13.85156250	-1.24365234	-2.00830078	-47.15332031	-12.01904297	+18.76464844	+3208	+11.51367188	-3.53320313	-3.14208984	+14.72167969	+9.05273438	-38.58398438	+2184
+1457971495.09159990	+13.67578125	-1.59082031	-2.70263672	+26.16943359	+15.05126953	-36.47460938	+2960	+13.83398438	-1.19970703	-1.92041016	-47.08740234	-11.60156250	+18.91845703	+3180	+11.50488281	-3.46289063	-3.04101563	+15.00732422	+8.85498047	-38.07861328	+2176
+1457971495.09990000	+13.65820313	-1.52929688	-2.61035156	+26.43310547	+14.96337891	-36.01318359	+2932	+13.81640625	-1.15576172	-1.83691406	-47.04345703	-11.22802734	+19.05029297	+3152	+11.49169922	-3.39257813	-2.94873047	+15.29296875	+8.72314453	-37.59521484	+2164
+1457971495.10410000	+13.65380859	-1.49853516	-2.56201172	+26.54296875	+14.91943359	-35.77148438	+2916	+13.81201172	-1.13378906	-1.79736328	-46.99951172	-11.03027344	+19.11621094	+3136	+11.48291016	-3.36181641	-2.90917969	+15.42480469	+8.65722656	-37.35351563	+2156
+1457971495.10830000	+13.64941406	-1.46777344	-2.51806641	+26.67480469	+14.87548828	-35.55175781	+2900	+13.80322266	-1.11181641	-1.75341797	-46.95556641	-10.85449219	+19.20410156	+3124	+11.48291016	-3.33544922	-2.86523438	+15.55664063	+8.59130859	-37.13378906	+2152
+1457971495.11660000	+13.63623047	-1.41503906	-2.43017578	+26.87255859	+14.78759766	-35.13427734	+2864	+13.79003906	-1.06787109	-1.66552734	-46.88964844	-10.54687500	+19.40185547	+3100	+11.46972656	-3.28271484	-2.79052734	+15.75439453	+8.54736328	-36.67236328	+2136
+1457971495.12069990	+13.63183594	-1.39306641	-2.39062500	+26.98242188	+14.78759766	-34.91455078	+2848	+13.78564453	-1.04150391	-1.62158203	-46.84570313	-10.39306641	+19.48974609	+3092	+11.46533203	-3.26074219	-2.75537109	+15.86425781	+8.56933594	-36.45263672	+2128
+1457971495.12490010	+13.61865234	-1.37109375	-2.35546875	+27.04833984	+14.80957031	-34.69482422	+2836	+13.78125000	-1.02392578	-1.57763672	-46.80175781	-10.23925781	+19.57763672	+3080	+11.45654297	-3.24316406	-2.72460938	+15.93017578	+8.59130859	-36.23291016	+2116
+1457971495.13319990	+13.60107422	-1.33154297	-2.28955078	+27.22412109	+14.87548828	-34.25537109	+2808	+13.77246094	-0.97558594	-1.49414063	-46.69189453	-9.90966797	+19.77539063	+3064	+11.44335938	-3.19921875	-2.66308594	+16.08398438	+8.67919922	-35.79345703	+2096
+1457971495.13739990	+13.58789063	-1.31396484	-2.25439453	+27.29003906	+14.87548828	-34.05761719	+2796	+13.76367188	-0.94921875	-1.45019531	-46.66992188	-9.75585938	+19.88525391	+3056	+11.43457031	-3.18603516	-2.63671875	+16.12792969	+8.74511719	-35.57373047	+2088
+1457971495.14570000	+13.57470703	-1.27880859	-2.18408203	+27.37792969	+14.91943359	-33.68408203	+2780	+13.75488281	-0.90966797	-1.36230469	-46.60400391	-9.49218750	+20.10498047	+3048	+11.42138672	-3.15087891	-2.58398438	+16.19384766	+8.85498047	-35.15625000	+2064
+1457971495.14990000	+13.56591797	-1.26123047	-2.15332031	+27.42187500	+14.94140625	-33.48632813	+2772	+13.75048828	-0.88769531	-1.31835938	-46.56005859	-9.36035156	+20.19287109	+3044	+11.41699219	-3.13769531	-2.55761719	+16.21582031	+8.92089844	-34.95849609	+2056
+1457971495.15820000	+13.55273438	-1.23486328	-2.09619141	+27.50976563	+15.05126953	-33.11279297	+2760	+13.74169922	-0.84814453	-1.23925781	-46.51611328	-9.07470703	+20.34667969	+3036	+11.40820313	-3.10693359	-2.50927734	+16.28173828	+9.05273438	-34.54101563	+2036
+1457971495.16240000	+13.53955078	-1.22167969	-2.06982422	+27.53173828	+15.09521484	-32.91503906	+2756	+13.73730469	-0.83056641	-1.20849609	-46.49414063	-8.89892578	+20.39062500	+3028	+11.39941406	-3.09375000	-2.48291016	+16.30371094	+9.11865234	-34.34326172	+2024
+1457971495.16660000	+13.53076172	-1.20410156	-2.03906250	+27.57568359	+15.13916016	-32.71728516	+2756	+13.73291016	-0.81738281	-1.17333984	-46.49414063	-8.72314453	+20.45654297	+3024	+11.39062500	-3.07617188	-2.46093750	+16.36962891	+9.18457031	-34.12353516	+2016
+1457971495.17070010	+13.52636719	-1.18652344	-2.01269531	+27.64160156	+15.18310547	-32.51953125	+2752	+13.73291016	-0.79980469	-1.14257813	-46.47216797	-8.52539063	+20.47851563	+3020	+11.39062500	-3.05419922	-2.43457031	+16.41357422	+9.22851563	-33.92578125	+2008
+1457971495.17490010	+13.52197266	-1.16894531	-1.98632813	+27.70751953	+15.20507813	-32.32177734	+2752	+13.72412109	-0.78222656	-1.11621094	-46.45019531	-8.34960938	+20.52246094	+3016	+11.38183594	-3.03662109	-2.40820313	+16.45751953	+9.25048828	-33.72802734	+2000
+1457971495.18319990	+13.51318359	-1.13378906	-1.92919922	+27.79541016	+15.24902344	-31.92626953	+2748	+13.71972656	-0.76025391	-1.06347656	-46.47216797	-7.95410156	+20.52246094	+3004	+11.37304688	-3.00146484	-2.35986328	+16.58935547	+9.31640625	-33.33251953	+1988
+1457971495.18740010	+13.51318359	-1.11621094	-1.90722656	+27.88330078	+15.29296875	-31.72851563	+2744	+13.71972656	-0.74707031	-1.04150391	-46.45019531	-7.73437500	+20.52246094	+2996	+11.36865234	-2.97949219	-2.32910156	+16.65527344	+9.31640625	-33.13476563	+1980
+1457971495.19569990	+13.50439453	-1.07666016	-1.86328125	+28.08105469	+15.40283203	-31.26708984	+2736	+13.71533203	-0.72509766	-1.01513672	-46.45019531	-7.20703125	+20.45654297	+2976	+11.36425781	-2.93554688	-2.28076172	+16.87500000	+9.33837891	-32.73925781	+1972
+1457971495.20400000	+13.50000000	-1.03710938	-1.81494141	+28.27880859	+15.44677734	-30.84960938	+2728	+13.70654297	-0.70751953	-0.98876953	-46.42822266	-6.70166016	+20.41259766	+2952	+11.35546875	-2.89160156	-2.23242188	+17.09472656	+9.38232422	-32.36572266	+1960
+1457971495.20820000	+13.50000000	-1.01953125	-1.79736328	+28.38867188	+15.46875000	-30.62988281	+2720	+13.70654297	-0.69433594	-0.97558594	-46.42822266	-6.43798828	+20.39062500	+2940	+11.35546875	-2.86523438	-2.21044922	+17.20458984	+9.38232422	-32.18994141	+1956
+1457971495.21650000	+13.50000000	-0.97998047	-1.75341797	+28.58642578	+15.49072266	-30.23437500	+2704	+13.70214844	-0.67675781	-0.94921875	-46.40625000	-5.99853516	+20.41259766	+2920	+11.35107422	-2.82568359	-2.16210938	+17.40234375	+9.33837891	-31.86035156	+1948
+1457971495.22070000	+13.50000000	-0.96240234	-1.73583984	+28.69628906	+15.53466797	-30.03662109	+2692	+13.70214844	-0.66796875	-0.94042969	-46.40625000	-5.75683594	+20.39062500	+2908	+11.34667969	-2.80810547	-2.14013672	+17.49023438	+9.38232422	-31.70654297	+1944
+1457971495.22900010	+13.50000000	-0.93164063	-1.70068359	+28.87207031	+15.57861328	-29.70703125	+2668	+13.70214844	-0.64599609	-0.91845703	-46.38427734	-5.33935547	+20.43457031	+2884	+11.34228516	-2.77294922	-2.10498047	+17.66601563	+9.40429688	-31.39892578	+1936
+1457971495.23740010	+13.49560547	-0.90087891	-1.66992188	+29.02587891	+15.64453125	-29.37744141	+2644	+13.69775391	-0.62841797	-0.88769531	-46.36230469	-4.98779297	+20.52246094	+2860	+11.33789063	-2.74218750	-2.07861328	+17.79785156	+9.47021484	-31.13525391	+1924
+1457971495.24569990	+13.49121094	-0.87890625	-1.64355469	+29.09179688	+15.68847656	-29.13574219	+2620	+13.69775391	-0.60644531	-0.84814453	-46.31835938	-4.74609375	+20.67626953	+2844	+11.33789063	-2.72021484	-2.05224609	+17.84179688	+9.51416016	-30.89355469	+1908
+1457971495.24990010	+13.49121094	-0.87011719	-1.62597656	+29.13574219	+15.68847656	-29.02587891	+2608	+13.70214844	-0.59326172	-0.83056641	-46.29638672	-4.65820313	+20.76416016	+2836	+11.33349609	-2.71142578	-2.03906250	+17.84179688	+9.55810547	-30.78369141	+1900
+1457971495.26239990	+13.48242188	-0.85253906	-1.59521484	+29.15771484	+15.82031250	-28.71826172	+2576	+13.70214844	-0.55810547	-0.76904297	-46.25244141	-4.39453125	+20.98388672	+2820	+11.33349609	-2.68945313	-2.01708984	+17.86376953	+9.73388672	-30.45410156	+1872
+1457971495.27070000	+13.47363281	-0.83496094	-1.57324219	+29.20166016	+15.86425781	-28.52050781	+2564	+13.70214844	-0.53173828	-0.72949219	-46.18652344	-4.24072266	+21.15966797	+2816	+11.32910156	-2.68066406	-2.00390625	+17.84179688	+9.84375000	-30.25634766	+1852
+1457971495.27480010	+13.46923828	-0.83056641	-1.56445313	+29.20166016	+15.88623047	-28.43261719	+2560	+13.70214844	-0.52294922	-0.70751953	-46.16455078	-4.17480469	+21.24755859	+2812	+11.32910156	-2.67187500	-1.99511719	+17.84179688	+9.88769531	-30.16845703	+1844
+1457971495.28320000	+13.46044922	-0.82177734	-1.53808594	+29.20166016	+15.93017578	-28.23486328	+2556	+13.70654297	-0.50097656	-0.66796875	-46.14257813	-4.04296875	+21.40136719	+2808	+11.32910156	-2.66308594	-1.98193359	+17.84179688	+9.97558594	-29.97070313	+1824
+1457971495.28730010	+13.46044922	-0.81298828	-1.52929688	+29.22363281	+15.97412109	-28.12500000	+2556	+13.70654297	-0.48779297	-0.65478516	-46.09863281	-3.93310547	+21.42333984	+2808	+11.32910156	-2.65429688	-1.97314453	+17.84179688	+10.01953125	-29.88281250	+1816
+1457971495.29150010	+13.46044922	-0.80419922	-1.52050781	+29.28955078	+16.01806641	-27.99316406	+2556	+13.70654297	-0.47900391	-0.64160156	-46.09863281	-3.82324219	+21.46728516	+2804	+11.32910156	-2.64550781	-1.96875000	+17.88574219	+10.06347656	-29.77294922	+1808
+1457971495.29979990	+13.45605469	-0.78662109	-1.50732422	+29.37744141	+16.08398438	-27.72949219	+2556	+13.70654297	-0.46142578	-0.62402344	-46.05468750	-3.53759766	+21.48925781	+2796	+11.32910156	-2.62792969	-1.95117188	+17.95166016	+10.12939453	-29.57519531	+1796
+1457971495.30399990	+13.45605469	-0.77783203	-1.49853516	+29.44335938	+16.12792969	-27.57568359	+2556	+13.70654297	-0.45703125	-0.61523438	-46.07666016	-3.40576172	+21.48925781	+2796	+11.32910156	-2.61474609	-1.94238281	+17.99560547	+10.15136719	-29.46533203	+1788
+1457971495.30819990	+13.45605469	-0.76464844	-1.48535156	+29.50927734	+16.12792969	-27.44384766	+2556	+13.71093750	-0.45263672	-0.60644531	-46.07666016	-3.25195313	+21.51123047	+2788	+11.32910156	-2.60595703	-1.92919922	+18.03955078	+10.15136719	-29.35546875	+1784
+1457971495.31230000	+13.46044922	-0.75146484	-1.47216797	+29.57519531	+16.12792969	-27.29003906	+2556	+13.71093750	-0.44384766	-0.60205078	-46.05468750	-3.07617188	+21.48925781	+2784	+11.32910156	-2.59277344	-1.91601563	+18.10546875	+10.12939453	-29.26757813	+1780
+1457971495.31649990	+13.46044922	-0.74267578	-1.46337891	+29.66308594	+16.12792969	-27.13623047	+2556	+13.71533203	-0.44384766	-0.59765625	-46.07666016	-2.92236328	+21.48925781	+2776	+11.32910156	-2.57958984	-1.90283203	+18.17138672	+10.12939453	-29.15771484	+1780
+1457971495.32069990	+13.46484375	-0.72949219	-1.45458984	+29.72900391	+16.17187500	-26.98242188	+2552	+13.71533203	-0.43945313	-0.59326172	-46.09863281	-2.72460938	+21.44531250	+2772	+11.32910156	-2.56640625	-1.89404297	+18.23730469	+10.10742188	-29.06982422	+1776
+1457971495.32900000	+13.46923828	-0.70751953	-1.43701172	+29.88281250	+16.21582031	-26.67480469	+2548	+13.71972656	-0.43505859	-0.59326172	-46.12060547	-2.35107422	+21.35742188	+2752	+11.33349609	-2.54443359	-1.86767578	+18.36914063	+10.08544922	-28.87207031	+1772
+1457971495.33320000	+13.47363281	-0.69433594	-1.42822266	+29.99267578	+16.23779297	-26.52099609	+2540	+13.71972656	-0.43066406	-0.59326172	-46.14257813	-2.15332031	+21.33544922	+2744	+11.33349609	-2.53125000	-1.85888672	+18.45703125	+10.08544922	-28.76220703	+1772
+1457971495.33730010	+13.47802734	-0.68115234	-1.41503906	+30.08056641	+16.23779297	-26.36718750	+2536	+13.72412109	-0.43066406	-0.59326172	-46.14257813	-1.97753906	+21.33544922	+2736	+11.33349609	-2.51806641	-1.84570313	+18.52294922	+10.08544922	-28.67431641	+1768
+1457971495.34150000	+13.47802734	-0.67236328	-1.40625000	+30.14648438	+16.21582031	-26.23535156	+2528	+13.72412109	-0.42626953	-0.58886719	-46.16455078	-1.82373047	+21.33544922	+2728	+11.33349609	-2.50927734	-1.83691406	+18.56689453	+10.06347656	-28.58642578	+1768
+1457971495.34559990	+13.48242188	-0.66357422	-1.39746094	+30.19042969	+16.23779297	-26.10351563	+2520	+13.72851563	-0.42626953	-0.58447266	-46.18652344	-1.66992188	+21.31347656	+2720	+11.33349609	-2.49609375	-1.82373047	+18.61083984	+10.04150391	-28.49853516	+1768
+1457971495.34980010	+13.48681641	-0.65478516	-1.38427734	+30.25634766	+16.21582031	-25.99365234	+2516	+13.72851563	-0.42187500	-0.58007813	-46.18652344	-1.51611328	+21.33544922	+2712	+11.33789063	-2.48730469	-1.81494141	+18.65478516	+10.04150391	-28.41064453	+1768
+1457971495.35809990	+13.49121094	-0.64160156	-1.36669922	+30.34423828	+16.25976563	-25.75195313	+2496	+13.73291016	-0.41308594	-0.57128906	-46.18652344	-1.23046875	+21.35742188	+2696	+11.33789063	-2.47412109	-1.79736328	+18.72070313	+10.04150391	-28.21289063	+1764
+1457971495.36649990	+13.49121094	-0.63281250	-1.35351563	+30.38818359	+16.25976563	-25.53222656	+2480	+13.73291016	-0.40429688	-0.55371094	-46.16455078	-1.01074219	+21.44531250	+2688	+11.33789063	-2.46533203	-1.78417969	+18.72070313	+10.10742188	-28.03710938	+1756
+1457971495.37480000	+13.48681641	-0.62841797	-1.34033203	+30.43212891	+16.25976563	-25.31250000	+2464	+13.73730469	-0.39111328	-0.52734375	-46.14257813	-0.83496094	+21.59912109	+2680	+11.33789063	-2.45654297	-1.77539063	+18.72070313	+10.17333984	-27.86132813	+1748
+1457971495.38310000	+13.48681641	-0.62841797	-1.32275391	+30.38818359	+16.23779297	-25.15869141	+2456	+13.73730469	-0.37792969	-0.50097656	-46.09863281	-0.70312500	+21.77490234	+2680	+11.33789063	-2.45654297	-1.77099609	+18.63281250	+10.23925781	-27.68554688	+1736
+1457971495.39150000	+13.48681641	-0.63281250	-1.30957031	+30.34423828	+16.23779297	-25.00488281	+2448	+13.74169922	-0.36474609	-0.47460938	-46.07666016	-0.59326172	+21.95068359	+2680	+11.34228516	-2.45654297	-1.76660156	+18.56689453	+10.30517578	-27.53173828	+1724
+1457971495.39980010	+13.47802734	-0.63281250	-1.30517578	+30.32226563	+16.25976563	-24.82910156	+2444	+13.73730469	-0.35156250	-0.44384766	-46.05468750	-0.48339844	+22.10449219	+2684	+11.34228516	-2.45654297	-1.76220703	+18.50097656	+10.39306641	-27.35595703	+1712
+1457971495.40400000	+13.47802734	-0.62841797	-1.30078125	+30.32226563	+16.23779297	-24.74121094	+2444	+13.73730469	-0.34716797	-0.43066406	-46.03271484	-0.41748047	+22.21435547	+2688	+11.33789063	-2.45654297	-1.76220703	+18.47900391	+10.43701172	-27.29003906	+1704
+1457971495.41230010	+13.47802734	-0.62841797	-1.28320313	+30.32226563	+16.14990234	-24.58740234	+2448	+13.73730469	-0.33837891	-0.40429688	-46.03271484	-0.30761719	+22.39013672	+2692	+11.34228516	-2.45214844	-1.75781250	+18.41308594	+10.45898438	-27.15820313	+1692
+1457971495.41650010	+13.47802734	-0.62402344	-1.27441406	+30.30029297	+16.08398438	-24.52148438	+2448	+13.73730469	-0.33837891	-0.39111328	-46.05468750	-0.26367188	+22.47802734	+2692	+11.34228516	-2.45214844	-1.75341797	+18.39111328	+10.45898438	-27.09228516	+1688
+1457971495.42059990	+13.47802734	-0.62402344	-1.26562500	+30.30029297	+16.04003906	-24.45556641	+2452	+13.73730469	-0.33837891	-0.38232422	-46.05468750	-0.19775391	+22.54394531	+2696	+11.34228516	-2.44775391	-1.74902344	+18.36914063	+10.45898438	-27.02636719	+1684
+1457971495.42479990	+13.47802734	-0.61962891	-1.25683594	+30.32226563	+16.01806641	-24.36767578	+2452	+13.73730469	-0.33398438	-0.37353516	-46.05468750	-0.13183594	+22.58789063	+2696	+11.34228516	-2.44775391	-1.74462891	+18.36914063	+10.43701172	-26.96044922	+1680
+1457971495.42890000	+13.47363281	-0.61523438	-1.25244141	+30.36621094	+15.97412109	-24.27978516	+2456	+13.73730469	-0.33398438	-0.36914063	-46.05468750	-0.04394531	+22.63183594	+2700	+11.34228516	-2.43896484	-1.73583984	+18.39111328	+10.41503906	-26.89453125	+1676
+1457971495.43310000	+13.47802734	-0.61083984	-1.24365234	+30.43212891	+15.93017578	-24.16992188	+2456	+13.73730469	-0.33398438	-0.36474609	-46.07666016	+0.04394531	+22.67578125	+2700	+11.34228516	-2.43457031	-1.73144531	+18.39111328	+10.39306641	-26.82861328	+1676
+1457971495.44140010	+13.47802734	-0.59326172	-1.22607422	+30.54199219	+15.79833984	-23.99414063	+2460	+13.73730469	-0.33837891	-0.35595703	-46.12060547	+0.21972656	+22.76367188	+2700	+11.34228516	-2.42138672	-1.71386719	+18.45703125	+10.30517578	-26.74072266	+1672
+1457971495.44560000	+13.47802734	-0.58886719	-1.21289063	+30.58593750	+15.73242188	-23.92822266	+2460	+13.73730469	-0.33837891	-0.35156250	-46.14257813	+0.30761719	+22.78564453	+2700	+11.34228516	-2.41259766	-1.70507813	+18.47900391	+10.23925781	-26.69677734	+1672
+1457971495.45390010	+13.48681641	-0.57568359	-1.19531250	+30.69580078	+15.60058594	-23.75244141	+2460	+13.74169922	-0.34277344	-0.34716797	-46.16455078	+0.52734375	+22.80761719	+2692	+11.34228516	-2.39941406	-1.68310547	+18.56689453	+10.10742188	-26.58691406	+1672
+1457971495.45810010	+13.48681641	-0.56689453	-1.18652344	+30.76171875	+15.57861328	-23.66455078	+2456	+13.74169922	-0.34716797	-0.34716797	-46.16455078	+0.63720703	+22.78564453	+2692	+11.34228516	-2.39062500	-1.67431641	+18.61083984	+10.04150391	-26.54296875	+1672
+1457971495.46639990	+13.48681641	-0.55371094	-1.16894531	+30.91552734	+15.53466797	-23.46679688	+2448	+13.74169922	-0.35156250	-0.34716797	-46.16455078	+0.87890625	+22.74169922	+2684	+11.33789063	-2.37744141	-1.65673828	+18.69873047	+9.93164063	-26.45507813	+1672
+1457971495.47059990	+13.48681641	-0.54931641	-1.16455078	+30.98144531	+15.51269531	-23.37890625	+2444	+13.74169922	-0.35156250	-0.34716797	-46.16455078	+0.98876953	+22.71972656	+2680	+11.33789063	-2.36865234	-1.64794922	+18.74267578	+9.88769531	-26.41113281	+1676
+1457971495.47480010	+13.48681641	-0.54052734	-1.15136719	+31.02539063	+15.46875000	-23.31298828	+2440	+13.74169922	-0.35156250	-0.34277344	-46.16455078	+1.09863281	+22.67578125	+2676	+11.33789063	-2.36425781	-1.63916016	+18.78662109	+9.84375000	-26.36718750	+1676
+1457971495.48309990	+13.48242188	-0.53613281	-1.13378906	+31.09130859	+15.44677734	-23.20312500	+2428	+13.74169922	-0.35156250	-0.33398438	-46.14257813	+1.25244141	+22.58789063	+2672	+11.33349609	-2.35546875	-1.62597656	+18.83056641	+9.77783203	-26.27929688	+1676
+1457971495.48729990	+13.48242188	-0.53613281	-1.12939453	+31.11328125	+15.44677734	-23.13720703	+2424	+13.73730469	-0.35156250	-0.32958984	-46.09863281	+1.34033203	+22.52197266	+2668	+11.32910156	-2.35107422	-1.62158203	+18.85253906	+9.75585938	-26.23535156	+1676
+1457971495.49140000	+13.47802734	-0.53173828	-1.12500000	+31.13525391	+15.46875000	-23.09326172	+2416	+13.73730469	-0.34716797	-0.32519531	-46.05468750	+1.40625000	+22.45605469	+2668	+11.32910156	-2.35107422	-1.61279297	+18.85253906	+9.73388672	-26.19140625	+1676
+1457971495.49970010	+13.46923828	-0.53173828	-1.12060547	+31.17919922	+15.53466797	-23.00537109	+2408	+13.73291016	-0.33837891	-0.31201172	-45.96679688	+1.51611328	+22.28027344	+2668	+11.32031250	-2.34667969	-1.60839844	+18.87451172	+9.75585938	-26.10351563	+1672
+1457971495.50810000	+13.46044922	-0.53173828	-1.11181641	+31.15722656	+15.57861328	-22.96142578	+2400	+13.72851563	-0.32519531	-0.29003906	-45.85693359	+1.53808594	+22.14843750	+2668	+11.31591797	-2.35107422	-1.60839844	+18.85253906	+9.77783203	-26.01562500	+1668
+1457971495.51640010	+13.45166016	-0.53173828	-1.10302734	+31.15722656	+15.62255859	-22.96142578	+2400	+13.72412109	-0.31201172	-0.26806641	-45.70312500	+1.53808594	+22.01660156	+2672	+11.30712891	-2.35107422	-1.60839844	+18.83056641	+9.79980469	-25.94970703	+1664
+1457971495.52469990	+13.44287109	-0.53613281	-1.09863281	+31.13525391	+15.68847656	-22.93945313	+2396	+13.71533203	-0.29882813	-0.25048828	-45.52734375	+1.53808594	+21.84082031	+2672	+11.29833984	-2.35546875	-1.60839844	+18.78662109	+9.79980469	-25.88378906	+1660
+1457971495.52889990	+13.43408203	-0.53613281	-1.09863281	+31.13525391	+15.71044922	-22.93945313	+2400	+13.71533203	-0.29443359	-0.24169922	-45.43945313	+1.53808594	+21.77490234	+2672	+11.29394531	-2.35546875	-1.61279297	+18.76464844	+9.79980469	-25.83984375	+1660
+1457971495.53309990	+13.42968750	-0.53613281	-1.09423828	+31.13525391	+15.75439453	-22.93945313	+2400	+13.71093750	-0.29003906	-0.23730469	-45.35156250	+1.53808594	+21.68701172	+2676	+11.28955078	-2.35546875	-1.61279297	+18.76464844	+9.79980469	-25.79589844	+1656
+1457971495.53720000	+13.42529297	-0.53613281	-1.09423828	+31.13525391	+15.75439453	-22.93945313	+2400	+13.70654297	-0.28564453	-0.22851563	-45.24169922	+1.53808594	+21.62109375	+2676	+11.28515625	-2.35546875	-1.61279297	+18.76464844	+9.77783203	-25.77392578	+1652
+1457971495.54559990	+13.41650391	-0.53613281	-1.08544922	+31.15722656	+15.75439453	-22.96142578	+2404	+13.70214844	-0.28125000	-0.21533203	-45.04394531	+1.58203125	+21.51123047	+2680	+11.28076172	-2.35546875	-1.61279297	+18.76464844	+9.68994141	-25.70800781	+1644
+1457971495.54970000	+13.41210938	-0.53613281	-1.08105469	+31.17919922	+15.75439453	-22.96142578	+2408	+13.69775391	-0.27685547	-0.21093750	-44.89013672	+1.62597656	+21.44531250	+2680	+11.27636719	-2.35546875	-1.60839844	+18.76464844	+9.62402344	-25.68603516	+1640
+1457971495.55390000	+13.40771484	-0.53173828	-1.07666016	+31.20117188	+15.75439453	-22.98339844	+2408	+13.69775391	-0.27685547	-0.21093750	-44.75830078	+1.69189453	+21.37939453	+2676	+11.27197266	-2.35107422	-1.60400391	+18.78662109	+9.55810547	-25.66406250	+1640
+1457971495.55810000	+13.40771484	-0.53173828	-1.07226563	+31.24511719	+15.75439453	-23.00537109	+2408	+13.69335938	-0.27685547	-0.21093750	-44.62646484	+1.77978516	+21.31347656	+2676	+11.26757813	-2.34667969	-1.60400391	+18.80859375	+9.47021484	-25.64208984	+1636
+1457971495.56640010	+13.40332031	-0.52294922	-1.06347656	+31.33300781	+15.73242188	-23.04931641	+2412	+13.68896484	-0.27246094	-0.21533203	-44.27490234	+1.95556641	+21.24755859	+2672	+11.26318359	-2.33789063	-1.59521484	+18.89648438	+9.22851563	-25.57617188	+1632
+1457971495.57060000	+13.39892578	-0.51855469	-1.05908203	+31.39892578	+15.71044922	-23.07128906	+2412	+13.68457031	-0.27246094	-0.21533203	-44.09912109	+2.08740234	+21.24755859	+2672	+11.25878906	-2.33349609	-1.59082031	+18.94042969	+9.09667969	-25.53222656	+1632
+1457971495.57890010	+13.39453125	-0.50976563	-1.05029297	+31.53076172	+15.64453125	-23.15917969	+2408	+13.68017578	-0.26806641	-0.21972656	-43.65966797	+2.35107422	+21.26953125	+2664	+11.25000000	-2.31591797	-1.57763672	+19.05029297	+8.72314453	-25.46630859	+1632
+1457971495.58719990	+13.39453125	-0.50097656	-1.04150391	+31.64062500	+15.60058594	-23.26904297	+2404	+13.67578125	-0.26806641	-0.22412109	-43.13232422	+2.65869141	+21.35742188	+2656	+11.24560547	-2.30273438	-1.56445313	+19.18212891	+8.32763672	-25.37841797	+1632
+1457971495.59139990	+13.39453125	-0.49658203	-1.03271484	+31.70654297	+15.55664063	-23.31298828	+2400	+13.67578125	-0.26806641	-0.22851563	-42.86865234	+2.81250000	+21.42333984	+2652	+11.24121094	-2.29394531	-1.55566406	+19.22607422	+8.10791016	-25.33447266	+1632
+1457971495.59550000	+13.39013672	-0.49658203	-1.03271484	+31.77246094	+15.53466797	-23.37890625	+2396	+13.67138672	-0.26367188	-0.22851563	-42.60498047	+2.96630859	+21.48925781	+2648	+11.23681641	-2.28955078	-1.55126953	+19.29199219	+7.93212891	-25.29052734	+1632
+1457971495.60390000	+13.38574219	-0.48779297	-1.02392578	+31.90429688	+15.46875000	-23.55468750	+2384	+13.66259766	-0.25927734	-0.21972656	-41.85791016	+3.18603516	+21.79687500	+2644	+11.23242188	-2.27636719	-1.54687500	+19.35791016	+7.53662109	-25.22460938	+1628
+1457971495.60800000	+13.38574219	-0.48779297	-1.01953125	+31.94824219	+15.44677734	-23.66455078	+2380	+13.65820313	-0.25927734	-0.21972656	-41.55029297	+3.29589844	+21.92871094	+2640	+11.22802734	-2.27636719	-1.54248047	+19.35791016	+7.36083984	-25.20263672	+1628
+1457971495.61220000	+13.38134766	-0.48339844	-1.01513672	+32.01416016	+15.38085938	-23.79638672	+2372	+13.65380859	-0.25048828	-0.21093750	-41.11083984	+3.31787109	+22.12646484	+2636	+11.22363281	-2.27197266	-1.54248047	+19.37988281	+7.16308594	-25.18066406	+1624
+1457971495.61640000	+13.38134766	-0.48339844	-1.01074219	+32.03613281	+15.31494141	-23.92822266	+2368	+13.65380859	-0.24609375	-0.20214844	-40.71533203	+3.33984375	+22.32421875	+2636	+11.22363281	-2.27636719	-1.54248047	+19.35791016	+6.98730469	-25.15869141	+1624
+1457971495.62050010	+13.37695313	-0.48779297	-1.00634766	+32.05810547	+15.24902344	-24.08203125	+2364	+13.64941406	-0.24169922	-0.20214844	-40.31982422	+3.40576172	+22.50000000	+2632	+11.21923828	-2.27636719	-1.54687500	+19.33593750	+6.81152344	-25.15869141	+1620
+1457971495.62890010	+13.36816406	-0.49218750	-0.99755859	+32.05810547	+15.07324219	-24.47753906	+2356	+13.64062500	-0.22851563	-0.17138672	-39.30908203	+3.25195313	+23.04931641	+2636	+11.21044922	-2.28076172	-1.55126953	+19.27001953	+6.45996094	-25.18066406	+1616
+1457971495.63299990	+13.36376953	-0.49658203	-0.99316406	+32.05810547	+14.98535156	-24.63134766	+2352	+13.63623047	-0.22412109	-0.16699219	-38.84765625	+3.22998047	+23.26904297	+2632	+11.21044922	-2.28515625	-1.55566406	+19.24804688	+6.30615234	-25.18066406	+1616
+1457971495.63720010	+13.35498047	-0.50097656	-0.98876953	+32.03613281	+14.83154297	-24.89501953	+2352	+13.63183594	-0.21093750	-0.15380859	-38.27636719	+3.09814453	+23.59863281	+2636	+11.20605469	-2.28955078	-1.56005859	+19.20410156	+6.10839844	-25.22460938	+1612
+1457971495.64140010	+13.35058594	-0.50537109	-0.98437500	+32.01416016	+14.69970703	-25.11474609	+2352	+13.62744141	-0.20214844	-0.13623047	-37.72705078	+2.94433594	+23.95019531	+2640	+11.20166016	-2.29394531	-1.56005859	+19.16015625	+5.93261719	-25.26855469	+1612
+1457971495.64549990	+13.34179688	-0.50976563	-0.97558594	+31.99218750	+14.54589844	-25.31250000	+2352	+13.62304688	-0.19775391	-0.12744141	-37.17773438	+2.85644531	+24.25781250	+2640	+11.19726563	-2.29833984	-1.56445313	+19.11621094	+5.75683594	-25.31250000	+1608
+1457971495.64969990	+13.33740234	-0.51416016	-0.96679688	+31.92626953	+14.37011719	-25.55419922	+2352	+13.61865234	-0.18457031	-0.11425781	-36.58447266	+2.68066406	+24.63134766	+2644	+11.19287109	-2.30273438	-1.56445313	+19.07226563	+5.55908203	-25.37841797	+1604
+1457971495.65380000	+13.33300781	-0.51855469	-0.96240234	+31.88232422	+14.23828125	-25.75195313	+2356	+13.61865234	-0.17578125	-0.10107422	-36.01318359	+2.52685547	+25.02685547	+2648	+11.18847656	-2.30712891	-1.56884766	+19.02832031	+5.36132813	-25.42236328	+1600
+1457971495.65800000	+13.32861328	-0.52294922	-0.95361328	+31.83837891	+14.08447266	-25.92773438	+2356	+13.61425781	-0.16699219	-0.09667969	-35.41992188	+2.43896484	+25.40039063	+2652	+11.18408203	-2.31152344	-1.56884766	+19.00634766	+5.18554688	-25.48828125	+1596
+1457971495.66630010	+13.31542969	-0.52294922	-0.94482422	+31.77246094	+13.84277344	-26.25732422	+2360	+13.60107422	-0.14941406	-0.07910156	-34.25537109	+2.15332031	+26.23535156	+2656	+11.17529297	-2.31152344	-1.57324219	+18.96240234	+4.81201172	-25.59814453	+1588
+1457971495.67050000	+13.31542969	-0.52294922	-0.93603516	+31.75048828	+13.68896484	-26.41113281	+2360	+13.59667969	-0.14501953	-0.07031250	-33.68408203	+2.06542969	+26.69677734	+2656	+11.17089844	-2.30712891	-1.56884766	+18.96240234	+4.61425781	-25.64208984	+1584
+1457971495.67470000	+13.31103516	-0.52294922	-0.93164063	+31.72851563	+13.57910156	-26.52099609	+2360	+13.59228516	-0.13623047	-0.06591797	-33.13476563	+1.95556641	+27.13623047	+2652	+11.16650391	-2.30712891	-1.56445313	+18.98437500	+4.39453125	-25.68603516	+1580
+1457971495.67880010	+13.31103516	-0.52294922	-0.92724609	+31.68457031	+13.49121094	-26.63085938	+2360	+13.58789063	-0.13183594	-0.06152344	-32.56347656	+1.86767578	+27.61962891	+2652	+11.16210938	-2.30273438	-1.56445313	+18.98437500	+4.21875000	-25.75195313	+1576
+1457971495.68300010	+13.30664063	-0.52294922	-0.91845703	+31.64062500	+13.35937500	-26.76269531	+2356	+13.58349609	-0.12304688	-0.05712891	-31.99218750	+1.80175781	+28.08105469	+2652	+11.15771484	-2.30273438	-1.56005859	+19.00634766	+4.02099609	-25.79589844	+1572
+1457971495.68720010	+13.30664063	-0.52294922	-0.91406250	+31.59667969	+13.31542969	-26.85058594	+2356	+13.57910156	-0.11425781	-0.05712891	-31.42089844	+1.73583984	+28.56445313	+2648	+11.15332031	-2.29833984	-1.55566406	+19.02832031	+3.84521484	-25.83984375	+1568
+1457971495.69129990	+13.30224609	-0.52294922	-0.91406250	+31.57470703	+13.29345703	-26.91650391	+2352	+13.57470703	-0.10986328	-0.05273438	-30.87158203	+1.66992188	+29.04785156	+2644	+11.14892578	-2.29394531	-1.55126953	+19.07226563	+3.66943359	-25.86181641	+1568
+1457971495.69970010	+13.29785156	-0.52294922	-0.90966797	+31.50878906	+13.24951172	-27.04833984	+2344	+13.55712891	-0.10107422	-0.05712891	-29.75097656	+1.53808594	+30.01464844	+2640	+11.14013672	-2.28076172	-1.54687500	+19.16015625	+3.31787109	-25.94970703	+1564
+1457971495.70380000	+13.29785156	-0.51855469	-0.91406250	+31.46484375	+13.24951172	-27.11425781	+2340	+13.54833984	-0.09667969	-0.05273438	-29.17968750	+1.40625000	+30.49804688	+2640	+11.13574219	-2.28076172	-1.54687500	+19.20410156	+3.14208984	-25.99365234	+1560
+1457971495.70799990	+13.29785156	-0.51855469	-0.90966797	+31.42089844	+13.24951172	-27.20214844	+2336	+13.54394531	-0.09228516	-0.05273438	-28.63037109	+1.29638672	+30.95947266	+2636	+11.13134766	-2.27636719	-1.54687500	+19.22607422	+2.98828125	-26.03759766	+1560
+1457971495.71219990	+13.29345703	-0.51855469	-0.91406250	+31.39892578	+13.27148438	-27.26806641	+2328	+13.53515625	-0.08349609	-0.04833984	-27.97119141	+1.12060547	+31.44287109	+2636	+11.12695313	-2.27197266	-1.54248047	+19.29199219	+2.81250000	-26.08154297	+1556
+1457971495.71630000	+13.29345703	-0.52294922	-0.91406250	+31.33300781	+13.33740234	-27.33398438	+2324	+13.53076172	-0.07470703	-0.03955078	-27.35595703	+0.90087891	+31.88232422	+2636	+11.12255859	-2.27197266	-1.54248047	+19.31396484	+2.63671875	-26.14746094	+1556
+1457971495.72050000	+13.29345703	-0.52734375	-0.91845703	+31.24511719	+13.42529297	-27.42187500	+2320	+13.51757813	-0.07031250	-0.03955078	-26.74072266	+0.68115234	+32.25585938	+2632	+11.11816406	-2.27636719	-1.54687500	+19.33593750	+2.52685547	-26.21337891	+1556
+1457971495.72470000	+13.28906250	-0.52734375	-0.92285156	+31.17919922	+13.49121094	-27.48779297	+2316	+13.50878906	-0.05712891	-0.03076172	-25.99365234	+0.37353516	+32.67333984	+2636	+11.11376953	-2.27636719	-1.55126953	+19.37988281	+2.37304688	-26.27929688	+1556
+1457971495.72880010	+13.28906250	-0.53173828	-0.92724609	+31.11328125	+13.60107422	-27.57568359	+2312	+13.50000000	-0.04833984	-0.02197266	-25.29052734	+0.02197266	+33.04687500	+2636	+11.10937500	-2.28076172	-1.55566406	+19.40185547	+2.24121094	-26.34521484	+1556
+1457971495.73709990	+13.28027344	-0.54052734	-0.94482422	+30.95947266	+13.84277344	-27.79541016	+2308	+13.47802734	-0.02636719	-0.00439453	-23.77441406	-0.79101563	+33.66210938	+2640	+11.09619141	-2.28515625	-1.56884766	+19.46777344	+2.04345703	-26.49902344	+1560
+1457971495.74130010	+13.27587891	-0.54492188	-0.94921875	+30.87158203	+13.99658203	-27.92724609	+2308	+13.46484375	-0.01318359	+0.00878906	-22.98339844	-1.29638672	+33.92578125	+2640	+11.09179688	-2.29394531	-1.57763672	+19.44580078	+1.95556641	-26.58691406	+1564
+1457971495.74550010	+13.27148438	-0.55371094	-0.96240234	+30.76171875	+14.17236328	-28.05908203	+2308	+13.45605469	+0.00000000	+0.02197266	-22.19238281	-1.80175781	+34.10156250	+2640	+11.08740234	-2.30712891	-1.59082031	+19.44580078	+1.88964844	-26.69677734	+1568
+1457971495.74959990	+13.26708984	-0.56250000	-0.97558594	+30.62988281	+14.39208984	-28.21289063	+2308	+13.44287109	+0.02197266	+0.03515625	-21.26953125	-2.37304688	+34.29931641	+2648	+11.07861328	-2.31152344	-1.59960938	+19.46777344	+1.82373047	-26.78466797	+1568
+1457971495.75379990	+13.26269531	-0.57128906	-0.98876953	+30.52001953	+14.61181641	-28.36669922	+2308	+13.43408203	+0.03955078	+0.04833984	-20.36865234	-2.96630859	+34.43115234	+2648	+11.07421875	-2.32470703	-1.61279297	+19.46777344	+1.75781250	-26.89453125	+1572
+1457971495.75799990	+13.25390625	-0.58007813	-1.00195313	+30.41015625	+14.83154297	-28.52050781	+2312	+13.42089844	+0.05273438	+0.05273438	-19.48974609	-3.51562500	+34.47509766	+2648	+11.06542969	-2.33349609	-1.62597656	+19.46777344	+1.73583984	-26.98242188	+1576
+1457971495.76210000	+13.24072266	-0.59326172	-1.02392578	+30.27832031	+15.13916016	-28.71826172	+2316	+13.40771484	+0.07470703	+0.06591797	-18.54492188	-4.13085938	+34.51904297	+2652	+11.06103516	-2.34667969	-1.64355469	+19.48974609	+1.71386719	-27.09228516	+1580
+1457971495.76630000	+13.23193359	-0.60205078	-1.04150391	+30.19042969	+15.38085938	-28.89404297	+2320	+13.39013672	+0.09667969	+0.07470703	-17.62207031	-4.72412109	+34.51904297	+2652	+11.05224609	-2.35546875	-1.65673828	+19.48974609	+1.71386719	-27.18017578	+1580
+1457971495.77460000	+13.20996094	-0.61962891	-1.08544922	+29.99267578	+15.88623047	-29.22363281	+2332	+13.36376953	+0.13623047	+0.08349609	-15.75439453	-5.88867188	+34.40917969	+2656	+11.03466797	-2.37744141	-1.68750000	+19.55566406	+1.66992188	-27.39990234	+1584
+1457971495.77880000	+13.20117188	-0.62841797	-1.10302734	+29.90478516	+16.10595703	-29.39941406	+2336	+13.35058594	+0.15820313	+0.08789063	-14.80957031	-6.48193359	+34.32128906	+2652	+11.02148438	-2.39062500	-1.70507813	+19.57763672	+1.64794922	-27.53173828	+1584
+1457971495.78300000	+13.18798828	-0.64160156	-1.12939453	+29.83886719	+16.36962891	-29.55322266	+2340	+13.33300781	+0.17578125	+0.08789063	-13.86474609	-7.03125000	+34.16748047	+2652	+11.01269531	-2.40380859	-1.72265625	+19.59960938	+1.64794922	-27.64160156	+1588
+1457971495.78710010	+13.17919922	-0.64599609	-1.15136719	+29.77294922	+16.58935547	-29.75097656	+2344	+13.31982422	+0.19335938	+0.07910156	-13.00781250	-7.53662109	+34.01367188	+2648	+11.00390625	-2.40820313	-1.73583984	+19.68750000	+1.62597656	-27.77343750	+1588
+1457971495.79130010	+13.16601563	-0.65478516	-1.17333984	+29.72900391	+16.76513672	-29.92675781	+2348	+13.30224609	+0.21093750	+0.07470703	-12.10693359	-7.99804688	+33.83789063	+2644	+10.99511719	-2.42138672	-1.75341797	+19.75341797	+1.60400391	-27.90527344	+1588
+1457971495.79550000	+13.15722656	-0.65917969	-1.20410156	+29.68505859	+17.00683594	-30.05859375	+2352	+13.28027344	+0.23291016	+0.05712891	-11.22802734	-8.41552734	+33.64013672	+2644	+10.98193359	-2.43017578	-1.77539063	+19.81933594	+1.62597656	-28.03710938	+1588
+1457971495.79959990	+13.14404297	-0.66357422	-1.22607422	+29.64111328	+17.16064453	-30.25634766	+2352	+13.25830078	+0.24609375	+0.04394531	-10.43701172	-8.85498047	+33.42041016	+2640	+10.97314453	-2.43896484	-1.78857422	+19.92919922	+1.58203125	-28.19091797	+1588
+1457971495.80380010	+13.13085938	-0.67236328	-1.24804688	+29.59716797	+17.31445313	-30.45410156	+2356	+13.23632813	+0.25927734	+0.02636719	-9.62402344	-9.25048828	+33.20068359	+2636	+10.95996094	-2.44775391	-1.80615234	+20.03906250	+1.51611328	-28.36669922	+1584
+1457971495.81209990	+13.10888672	-0.68115234	-1.30957031	+29.55322266	+17.64404297	-30.84960938	+2356	+13.19238281	+0.28564453	-0.01318359	-8.08593750	-9.97558594	+32.73925781	+2624	+10.93359375	-2.46533203	-1.84130859	+20.28076172	+1.45019531	-28.69628906	+1584
+1457971495.81629990	+13.10009766	-0.68994141	-1.33154297	+29.50927734	+17.75390625	-31.09130859	+2352	+13.17041016	+0.29882813	-0.03515625	-7.36083984	-10.30517578	+32.47558594	+2616	+10.92041016	-2.47851563	-1.85888672	+20.41259766	+1.40625000	-28.89404297	+1584
+1457971495.82040000	+13.08251953	-0.69873047	-1.37109375	+29.46533203	+17.95166016	-31.28906250	+2352	+13.14404297	+0.31201172	-0.06591797	-6.63574219	-10.56884766	+32.21191406	+2608	+10.90722656	-2.49169922	-1.88085938	+20.52246094	+1.40625000	-29.06982422	+1584
+1457971495.82460000	+13.07373047	-0.70751953	-1.40185547	+29.44335938	+18.06152344	-31.55273438	+2348	+13.11767578	+0.31640625	-0.09667969	-5.97656250	-10.85449219	+31.92626953	+2600	+10.89404297	-2.50048828	-1.90283203	+20.69824219	+1.36230469	-29.28955078	+1584
+1457971495.82880000	+13.05615234	-0.71630859	-1.42822266	+29.39941406	+18.14941406	-31.79443359	+2344	+13.08691406	+0.32519531	-0.12744141	-5.31738281	-11.09619141	+31.64062500	+2592	+10.88085938	-2.51367188	-1.92041016	+20.83007813	+1.34033203	-29.48730469	+1584
+1457971495.83290000	+13.04296875	-0.72949219	-1.47216797	+29.39941406	+18.32519531	-31.99218750	+2340	+13.06054688	+0.33398438	-0.16699219	-4.63623047	-11.29394531	+31.33300781	+2584	+10.86328125	-2.53125000	-1.95117188	+20.96191406	+1.36230469	-29.68505859	+1588
+1457971495.83710000	+13.02539063	-0.73388672	-1.50732422	+29.37744141	+18.36914063	-32.25585938	+2336	+13.02978516	+0.34277344	-0.19775391	-4.02099609	-11.55761719	+31.04736328	+2576	+10.85009766	-2.54443359	-1.97314453	+21.13769531	+1.36230469	-29.92675781	+1588
+1457971495.84540010	+12.99462891	-0.76464844	-1.58642578	+29.28955078	+18.56689453	-32.78320313	+2328	+12.97265625	+0.35156250	-0.27246094	-2.81250000	-11.97509766	+30.41015625	+2552	+10.81494141	-2.58398438	-2.03027344	+21.37939453	+1.40625000	-30.38818359	+1596
+1457971495.84960010	+12.97705078	-0.77783203	-1.62158203	+29.26757813	+18.58886719	-33.06884766	+2320	+12.94189453	+0.35595703	-0.31201172	-2.26318359	-12.15087891	+30.05859375	+2540	+10.79736328	-2.60595703	-2.06103516	+21.51123047	+1.45019531	-30.62988281	+1600
+1457971495.85380010	+12.95947266	-0.79541016	-1.65673828	+29.20166016	+18.58886719	-33.37646484	+2316	+12.91113281	+0.35595703	-0.35156250	-1.69189453	-12.32666016	+29.72900391	+2528	+10.77539063	-2.63232422	-2.08740234	+21.59912109	+1.51611328	-30.87158203	+1604
+1457971495.85789990	+12.93750000	-0.81738281	-1.70947266	+29.15771484	+18.72070313	-33.59619141	+2312	+12.88037109	+0.36035156	-0.39990234	-1.12060547	-12.41455078	+29.33349609	+2516	+10.75781250	-2.65869141	-2.12695313	+21.70898438	+1.64794922	-31.11328125	+1612
+1457971495.86209990	+12.91552734	-0.83056641	-1.75341797	+29.13574219	+18.74267578	-33.90380859	+2308	+12.84521484	+0.36035156	-0.44384766	-0.59326172	-12.56835938	+28.95996094	+2504	+10.73583984	-2.68945313	-2.16650391	+21.81884766	+1.75781250	-31.35498047	+1616
+1457971495.86630010	+12.88916016	-0.85693359	-1.79736328	+29.06982422	+18.72070313	-34.18945313	+2304	+12.81445313	+0.36035156	-0.48779297	-0.08789063	-12.70019531	+28.58642578	+2492	+10.71386719	-2.72021484	-2.20166016	+21.90673828	+1.86767578	-31.61865234	+1624
+1457971495.87040000	+12.86718750	-0.87890625	-1.85449219	+29.04785156	+18.80859375	-34.40917969	+2304	+12.77929688	+0.35595703	-0.54052734	+0.41748047	-12.74414063	+28.19091797	+2480	+10.69189453	-2.75097656	-2.24560547	+21.99462891	+2.02148438	-31.86035156	+1628
+1457971495.87459990	+12.84521484	-0.89648438	-1.89843750	+29.04785156	+18.76464844	-34.71679688	+2300	+12.74853516	+0.35156250	-0.59326172	+0.87890625	-12.85400391	+27.79541016	+2468	+10.66552734	-2.78613281	-2.28955078	+22.08251953	+2.15332031	-32.14599609	+1636
+1457971495.88290000	+12.79687500	-0.95800781	-2.00390625	+28.91601563	+18.74267578	-35.28808594	+2300	+12.68261719	+0.33837891	-0.70312500	+1.77978516	-12.94189453	+26.96044922	+2452	+10.61718750	-2.86083984	-2.37744141	+22.19238281	+2.48291016	-32.69531250	+1648
+1457971495.88710000	+12.77050781	-0.98437500	-2.05664063	+28.91601563	+18.69873047	-35.59570313	+2300	+12.65185547	+0.32519531	-0.76025391	+2.21923828	-12.98583984	+26.54296875	+2440	+10.58642578	-2.90039063	-2.42578125	+22.25830078	+2.65869141	-33.00292969	+1656
+1457971495.89120010	+12.74414063	-1.01513672	-2.10937500	+28.87207031	+18.63281250	-35.90332031	+2300	+12.61669922	+0.31201172	-0.81298828	+2.59277344	-13.02978516	+26.10351563	+2432	+10.56005859	-2.94433594	-2.47412109	+22.30224609	+2.83447266	-33.28857422	+1660
+1457971495.89540000	+12.71337891	-1.05029297	-2.17089844	+28.85009766	+18.65478516	-36.12304688	+2300	+12.58154297	+0.29882813	-0.88769531	+3.01025391	-12.91992188	+25.68603516	+2424	+10.53369141	-2.98388672	-2.52246094	+22.36816406	+3.03222656	-33.57421875	+1668
+1457971495.89960000	+12.68701172	-1.07666016	-2.22802734	+28.87207031	+18.56689453	-36.43066406	+2300	+12.54638672	+0.28125000	-0.94921875	+3.38378906	-12.94189453	+25.24658203	+2420	+10.50292969	-3.02783203	-2.57519531	+22.43408203	+3.20800781	-33.90380859	+1672
+1457971495.90370010	+12.65625000	-1.11181641	-2.28515625	+28.85009766	+18.47900391	-36.71630859	+2304	+12.51123047	+0.25927734	-1.01513672	+3.69140625	-12.94189453	+24.80712891	+2412	+10.47216797	-3.07177734	-2.62353516	+22.47802734	+3.38378906	-34.21142578	+1680
+1457971495.91210010	+12.60351563	-1.18212891	-2.40820313	+28.87207031	+18.32519531	-37.30957031	+2304	+12.44531250	+0.21972656	-1.16015625	+4.37255859	-12.78808594	+23.92822266	+2400	+10.41503906	-3.15966797	-2.72460938	+22.60986328	+3.73535156	-34.87060547	+1688
+1457971495.91619990	+12.57714844	-1.22167969	-2.46093750	+28.85009766	+18.21533203	-37.61718750	+2308	+12.41015625	+0.18896484	-1.23046875	+4.65820313	-12.74414063	+23.48876953	+2392	+10.38427734	-3.20800781	-2.77294922	+22.67578125	+3.88916016	-35.22216797	+1692
+1457971495.92039990	+12.55078125	-1.26562500	-2.53125000	+28.82812500	+18.17138672	-37.90283203	+2308	+12.37500000	+0.15820313	-1.31396484	+4.96582031	-12.59033203	+23.04931641	+2388	+10.35791016	-3.25195313	-2.82568359	+22.74169922	+4.06494141	-35.55175781	+1692
+1457971495.92459990	+12.52001953	-1.30078125	-2.59277344	+28.89404297	+18.08349609	-38.21044922	+2308	+12.33984375	+0.13183594	-1.39306641	+5.27343750	-12.50244141	+22.58789063	+2380	+10.32275391	-3.30029297	-2.87841797	+22.82958984	+4.21875000	-35.92529297	+1696
+1457971495.92870000	+12.48925781	-1.34472656	-2.65429688	+28.89404297	+17.97363281	-38.49609375	+2304	+12.30029297	+0.09667969	-1.46777344	+5.51513672	-12.43652344	+22.17041016	+2376	+10.28759766	-3.34863281	-2.93115234	+22.89550781	+4.39453125	-36.25488281	+1700
+1457971495.93290000	+12.46289063	-1.38867188	-2.72021484	+28.91601563	+17.90771484	-38.78173828	+2304	+12.26513672	+0.06152344	-1.56005859	+5.77880859	-12.23876953	+21.73095703	+2372	+10.26123047	-3.39697266	-2.98388672	+22.98339844	+4.52636719	-36.62841797	+1700
+1457971495.94120000	+12.39697266	-1.47656250	-2.84765625	+28.98193359	+17.68798828	-39.41894531	+2296	+12.19042969	-0.00878906	-1.72265625	+6.26220703	-12.08496094	+20.85205078	+2356	+10.19531250	-3.49804688	-3.08496094	+23.13720703	+4.83398438	-37.37548828	+1704
+1457971495.94540000	+12.37060547	-1.52929688	-2.91357422	+29.00390625	+17.60009766	-39.74853516	+2288	+12.15087891	-0.05273438	-1.81054688	+6.48193359	-11.90917969	+20.41259766	+2348	+10.16455078	-3.55078125	-3.13769531	+23.22509766	+4.96582031	-37.77099609	+1704
+1457971495.94960000	+12.33984375	-1.57324219	-2.97949219	+29.04785156	+17.51220703	-40.07812500	+2280	+12.11132813	-0.08789063	-1.89843750	+6.76757813	-11.82128906	+19.97314453	+2340	+10.12939453	-3.60791016	-3.19042969	+23.26904297	+5.14160156	-38.16650391	+1704
+1457971495.95790000	+12.27832031	-1.68310547	-3.11572266	+29.06982422	+17.35839844	-40.73730469	+2268	+12.03222656	-0.18017578	-2.07421875	+7.18505859	-11.53564453	+19.07226563	+2324	+10.06787109	-3.72216797	-3.29589844	+23.42285156	+5.44921875	-38.93554688	+1704
+1457971495.96199990	+12.24316406	-1.73144531	-3.18603516	+29.11376953	+17.29248047	-41.06689453	+2260	+11.99267578	-0.22412109	-2.16210938	+7.42675781	-11.44775391	+18.63281250	+2312	+10.02832031	-3.78369141	-3.35302734	+23.44482422	+5.66894531	-39.33105469	+1704
+1457971495.96620010	+12.20361328	-1.78857422	-3.25634766	+29.13574219	+17.20458984	-41.37451172	+2252	+11.94873047	-0.27685547	-2.24560547	+7.60253906	-11.33789063	+18.17138672	+2304	+9.98876953	-3.84521484	-3.41015625	+23.48876953	+5.86669922	-39.72656250	+1708
+1457971495.97040010	+12.17285156	-1.84570313	-3.32666016	+29.15771484	+17.13867188	-41.72607422	+2244	+11.90917969	-0.32519531	-2.33789063	+7.80029297	-11.18408203	+17.70996094	+2296	+9.95800781	-3.90673828	-3.46289063	+23.57666016	+6.02050781	-40.14404297	+1704
+1457971495.97449990	+12.13330078	-1.90283203	-3.39697266	+29.20166016	+17.07275391	-42.07763672	+2236	+11.86523438	-0.36914063	-2.42138672	+8.02001953	-11.09619141	+17.24853516	+2284	+9.91845703	-3.97705078	-3.52441406	+23.57666016	+6.26220703	-40.53955078	+1708
+1457971495.97869990	+12.09814453	-1.96875000	-3.46728516	+29.20166016	+17.02880859	-42.40722656	+2232	+11.82128906	-0.42626953	-2.50927734	+8.19580078	-11.00830078	+16.78710938	+2272	+9.87451172	-4.04296875	-3.58593750	+23.57666016	+6.50390625	-40.91308594	+1708
+1457971495.98289990	+12.06298828	-2.03027344	-3.53759766	+29.20166016	+16.96289063	-42.78076172	+2224	+11.78173828	-0.47900391	-2.59716797	+8.39355469	-10.87646484	+16.30371094	+2264	+9.83935547	-4.11328125	-3.63867188	+23.62060547	+6.70166016	-41.35253906	+1708
+1457971495.99120000	+11.97949219	-2.15771484	-3.68261719	+29.26757813	+16.89697266	-43.46191406	+2208	+11.68945313	-0.59326172	-2.76416016	+8.76708984	-10.67871094	+15.33691406	+2240	+9.75146484	-4.26269531	-3.76171875	+23.59863281	+7.25097656	-42.12158203	+1716
+1457971495.99540000	+11.93994141	-2.22363281	-3.75292969	+29.28955078	+16.85302734	-43.81347656	+2204	+11.64550781	-0.65039063	-2.85205078	+8.94287109	-10.54687500	+14.87548828	+2232	+9.71191406	-4.33740234	-3.81884766	+23.62060547	+7.49267578	-42.53906250	+1716
+1457971495.99950000	+11.89599609	-2.28955078	-3.82324219	+29.33349609	+16.83105469	-44.16503906	+2196	+11.60156250	-0.70751953	-2.93994141	+9.14062500	-10.45898438	+14.37011719	+2220	+9.66357422	-4.41650391	-3.88037109	+23.55468750	+7.80029297	-42.91259766	+1724
+1457971496.00370000	+11.84765625	-2.36425781	-3.89794922	+29.35546875	+16.78710938	-44.47265625	+2196	+11.55322266	-0.77343750	-3.02343750	+9.29443359	-10.34912109	+13.88671875	+2212	+9.61523438	-4.49560547	-3.94628906	+23.55468750	+8.08593750	-43.28613281	+1728
+1457971496.00790000	+11.81250000	-2.43457031	-3.96386719	+29.37744141	+16.72119141	-44.86816406	+2188	+11.50927734	-0.83496094	-3.10693359	+9.47021484	-10.26123047	+13.40332031	+2204	+9.57128906	-4.57470703	-3.99902344	+23.55468750	+8.30566406	-43.72558594	+1728
+1457971496.01200010	+11.76855469	-2.50488281	-4.03417969	+29.42138672	+16.67724609	-45.21972656	+2184	+11.46093750	-0.89648438	-3.19042969	+9.64599609	-10.17333984	+12.91992188	+2192	+9.52294922	-4.65820313	-4.06054688	+23.48876953	+8.61328125	-44.12109375	+1736
+1457971496.02040000	+11.68505859	-2.65429688	-4.17041016	+29.48730469	+16.52343750	-45.94482422	+2180	+11.36865234	-1.03271484	-3.35302734	+9.93164063	-9.99755859	+11.95312500	+2172	+9.43066406	-4.82080078	-4.17480469	+23.46679688	+9.11865234	-44.93408203	+1744
+1457971496.02449990	+11.63671875	-2.72900391	-4.23632813	+29.55322266	+16.47949219	-46.27441406	+2180	+11.31591797	-1.09863281	-3.43652344	+10.10742188	-9.88769531	+11.46972656	+2164	+9.37792969	-4.90869141	-4.23193359	+23.40087891	+9.42626953	-45.32958984	+1748
+1457971496.02870010	+11.58837891	-2.80371094	-4.31103516	+29.61914063	+16.41357422	-46.56005859	+2180	+11.26757813	-1.17333984	-3.52001953	+10.21728516	-9.79980469	+11.00830078	+2156	+9.33398438	-4.98779297	-4.28906250	+23.42285156	+9.66796875	-45.68115234	+1752
+1457971496.03290010	+11.55322266	-2.88281250	-4.36816406	+29.68505859	+16.25976563	-46.95556641	+2172	+11.22363281	-1.24365234	-3.59912109	+10.37109375	-9.73388672	+10.52490234	+2144	+9.29003906	-5.07128906	-4.33740234	+23.44482422	+9.84375000	-46.14257813	+1752
+1457971496.03699990	+11.50488281	-2.95751953	-4.43408203	+29.75097656	+16.17187500	-47.30712891	+2172	+11.17089844	-1.31396484	-3.67822266	+10.52490234	-9.66796875	+10.04150391	+2136	+9.24169922	-5.15917969	-4.39013672	+23.37890625	+10.08544922	-46.53808594	+1756
+1457971496.04530000	+11.42578125	-3.11132813	-4.55273438	+29.92675781	+15.86425781	-48.03222656	+2160	+11.07421875	-1.46777344	-3.83642578	+10.76660156	-9.53613281	+9.09667969	+2116	+9.15820313	-5.32177734	-4.48242188	+23.44482422	+10.41503906	-47.39501953	+1752
+1457971496.04950000	+11.38183594	-3.19042969	-4.61425781	+30.03662109	+15.77636719	-48.36181641	+2156	+11.02148438	-1.53808594	-3.91552734	+10.92041016	-9.47021484	+8.61328125	+2108	+9.10986328	-5.40966797	-4.53076172	+23.40087891	+10.61279297	-47.83447266	+1752
+1457971496.05370000	+11.33789063	-3.26953125	-4.67578125	+30.14648438	+15.64453125	-48.64746094	+2152	+10.96875000	-1.61718750	-3.99462891	+11.03027344	-9.38232422	+8.17382813	+2100	+9.07031250	-5.48876953	-4.57910156	+23.46679688	+10.76660156	-48.20800781	+1748
+1457971496.05780010	+11.29833984	-3.34863281	-4.72851563	+30.25634766	+15.44677734	-49.04296875	+2140	+10.92041016	-1.69628906	-4.06933594	+11.20605469	-9.36035156	+7.69042969	+2084	+9.03076172	-5.57226563	-4.61425781	+23.51074219	+10.85449219	-48.69140625	+1744
+1457971496.06200000	+11.25439453	-3.42773438	-4.78564453	+30.36621094	+15.33691406	-49.37255859	+2132	+10.86767578	-1.77099609	-4.14404297	+11.35986328	-9.29443359	+7.20703125	+2072	+8.98681641	-5.66015625	-4.65820313	+23.48876953	+11.00830078	-49.08691406	+1740
+1457971496.06620000	+11.21044922	-3.50683594	-4.84277344	+30.52001953	+15.20507813	-49.65820313	+2124	+10.81494141	-1.85449219	-4.22314453	+11.46972656	-9.20654297	+6.76757813	+2064	+8.94726563	-5.74365234	-4.70654297	+23.57666016	+11.14013672	-49.46044922	+1732
+1457971496.07450010	+11.12695313	-3.66503906	-4.94384766	+30.78369141	+14.87548828	-50.38330078	+2100	+10.71386719	-2.00830078	-4.35937500	+11.79931641	-9.16259766	+5.84472656	+2036	+8.86816406	-5.91503906	-4.77246094	+23.62060547	+11.31591797	-50.36132813	+1716
+1457971496.07870010	+11.08300781	-3.74414063	-4.99658203	+30.93750000	+14.76562500	-50.66894531	+2088	+10.65673828	-2.09179688	-4.43408203	+11.95312500	-9.09667969	+5.40527344	+2024	+8.82861328	-5.99853516	-4.81640625	+23.70849609	+11.44775391	-50.73486328	+1708
+1457971496.08279990	+11.04345703	-3.82324219	-5.04052734	+31.11328125	+14.58984375	-51.06445313	+2072	+10.60839844	-2.17089844	-4.49560547	+12.15087891	-9.09667969	+4.92187500	+2008	+8.79345703	-6.08642578	-4.84277344	+23.75244141	+11.53564453	-51.19628906	+1696
+1457971496.08699990	+10.99511719	-3.90673828	-5.08886719	+31.22314453	+14.52392578	-51.37207031	+2060	+10.55566406	-2.25000000	-4.56152344	+12.34863281	-9.03076172	+4.48242188	+1996	+8.74951172	-6.17871094	-4.88232422	+23.75244141	+11.68945313	-51.56982422	+1688
+1457971496.09120010	+10.94677734	-3.98583984	-5.14599609	+31.39892578	+14.45800781	-51.63574219	+2048	+10.49853516	-2.32910156	-4.63183594	+12.52441406	-8.94287109	+4.06494141	+1980	+8.70996094	-6.26660156	-4.92187500	+23.84033203	+11.84326172	-51.89941406	+1680
+1457971496.09530000	+10.90722656	-4.06494141	-5.18554688	+31.57470703	+14.32617188	-51.98730469	+2032	+10.45019531	-2.40820313	-4.68896484	+12.74414063	-8.96484375	+3.62548828	+1960	+8.67041016	-6.35009766	-4.94824219	+23.88427734	+11.93115234	-52.29492188	+1672
+1457971496.10369990	+10.81054688	-4.22753906	-5.27783203	+31.88232422	+14.26025391	-52.53662109	+2012	+10.34033203	-2.56640625	-4.81201172	+13.11767578	-8.81103516	+2.81250000	+1932	+8.57812500	-6.53027344	-5.02294922	+23.95019531	+12.30468750	-52.93212891	+1656
+1457971496.10780000	+10.76660156	-4.30224609	-5.30859375	+32.08007813	+14.15039063	-52.88818359	+1996	+10.29199219	-2.64550781	-4.85595703	+13.33740234	-8.83300781	+2.35107422	+1912	+8.53417969	-6.62255859	-5.04931641	+23.97216797	+12.43652344	-53.30566406	+1648
+1457971496.11200000	+10.71386719	-4.39013672	-5.35253906	+32.18994141	+14.15039063	-53.17382813	+1988	+10.23925781	-2.72460938	-4.91308594	+13.53515625	-8.76708984	+1.95556641	+1900	+8.48583984	-6.71484375	-5.08007813	+23.97216797	+12.63427734	-53.63525391	+1644
+1457971496.11620000	+10.66992188	-4.46923828	-5.39648438	+32.38769531	+14.17236328	-53.41552734	+1980	+10.18652344	-2.80371094	-4.97021484	+13.73291016	-8.67919922	+1.58203125	+1888	+8.44189453	-6.80712891	-5.11523438	+24.01611328	+12.83203125	-53.89892578	+1636
+1457971496.12030010	+10.62158203	-4.54394531	-5.42724609	+32.56347656	+14.12841797	-53.74511719	+1968	+10.14257813	-2.88281250	-5.00976563	+13.97460938	-8.72314453	+1.18652344	+1872	+8.39355469	-6.89501953	-5.14160156	+24.03808594	+13.00781250	-54.20654297	+1632
+1457971496.12450000	+10.57324219	-4.63183594	-5.46679688	+32.69531250	+14.17236328	-53.98681641	+1964	+10.08544922	-2.96191406	-5.05810547	+14.15039063	-8.61328125	+0.79101563	+1860	+8.34521484	-6.99169922	-5.17236328	+24.01611328	+13.22753906	-54.49218750	+1632
+1457971496.13280010	+10.48095703	-4.78125000	-5.53271484	+33.06884766	+14.15039063	-54.51416016	+1952	+9.98876953	-3.11572266	-5.14160156	+14.54589844	-8.56933594	+0.06591797	+1836	+8.24853516	-7.16308594	-5.22949219	+24.08203125	+13.57910156	-55.04150391	+1624
+1457971496.13700010	+10.43261719	-4.86474609	-5.56347656	+33.20068359	+14.17236328	-54.77783203	+1948	+9.94042969	-3.19921875	-5.18115234	+14.67773438	-8.50341797	-0.30761719	+1828	+8.20019531	-7.25537109	-5.25146484	+24.08203125	+13.75488281	-55.32714844	+1620
+1457971496.14109990	+10.38867188	-4.93945313	-5.59423828	+33.39843750	+14.19433594	-54.99755859	+1944	+9.89208984	-3.27832031	-5.22509766	+14.85351563	-8.43750000	-0.61523438	+1820	+8.15625000	-7.33886719	-5.27783203	+24.12597656	+13.93066406	-55.59082031	+1620
+1457971496.14529990	+10.34472656	-5.01855469	-5.61621094	+33.57421875	+14.15039063	-55.30517578	+1936	+9.84814453	-3.35302734	-5.25585938	+15.00732422	-8.50341797	-1.01074219	+1808	+8.11230469	-7.43115234	-5.29101563	+24.14794922	+14.06250000	-55.92041016	+1616
+1457971496.14949990	+10.30078125	-5.10205078	-5.64257813	+33.70605469	+14.19433594	-55.52490234	+1936	+9.79980469	-3.43652344	-5.29101563	+15.11718750	-8.41552734	-1.36230469	+1800	+8.06835938	-7.51904297	-5.31298828	+24.14794922	+14.21630859	-56.20605469	+1612
+1457971496.15780000	+10.21728516	-5.25585938	-5.69091797	+34.05761719	+14.15039063	-55.98632813	+1924	+9.71191406	-3.59472656	-5.35693359	+15.35888672	-8.41552734	-1.99951172	+1784	+7.98486328	-7.68603516	-5.33935547	+24.23583984	+14.39208984	-56.82128906	+1604
+1457971496.16199990	+10.17773438	-5.33496094	-5.70849609	+34.18945313	+14.15039063	-56.20605469	+1920	+9.66357422	-3.67822266	-5.38769531	+15.40283203	-8.34960938	-2.35107422	+1780	+7.94970703	-7.76953125	-5.35253906	+24.25781250	+14.47998047	-57.12890625	+1600
+1457971496.16610000	+10.13818359	-5.40966797	-5.73046875	+34.38720703	+14.12841797	-56.38183594	+1916	+9.61962891	-3.75292969	-5.42285156	+15.46875000	-8.32763672	-2.63671875	+1772	+7.91455078	-7.84863281	-5.36132813	+24.34570313	+14.54589844	-57.43652344	+1592
+1457971496.17030000	+10.10302734	-5.48437500	-5.73925781	+34.56298828	+14.04052734	-56.64550781	+1908	+9.58007813	-3.83642578	-5.44042969	+15.53466797	-8.39355469	-2.98828125	+1760	+7.87939453	-7.93212891	-5.36572266	+24.38964844	+14.58984375	-57.78808594	+1592
+1457971496.17450000	+10.06347656	-5.55908203	-5.75683594	+34.71679688	+14.01855469	-56.84326172	+1900	+9.53613281	-3.91992188	-5.46679688	+15.51269531	-8.34960938	-3.29589844	+1752	+7.84863281	-8.01123047	-5.36572266	+24.43359375	+14.61181641	-58.11767578	+1584
+1457971496.18280010	+9.98876953	-5.70849609	-5.77880859	+35.09033203	+13.90869141	-57.23876953	+1884	+9.45703125	-4.07373047	-5.51074219	+15.57861328	-8.41552734	-3.88916016	+1732	+7.79150391	-8.16943359	-5.36572266	+24.56542969	+14.63378906	-58.82080078	+1572
+1457971496.18700000	+9.95361328	-5.78320313	-5.78759766	+35.26611328	+13.88671875	-57.37060547	+1872	+9.41748047	-4.15722656	-5.53271484	+15.53466797	-8.39355469	-4.17480469	+1724	+7.76513672	-8.24853516	-5.36132813	+24.63134766	+14.63378906	-59.12841797	+1564
+1457971496.19109990	+9.92285156	-5.85351563	-5.80078125	+35.46386719	+13.82080078	-57.50244141	+1860	+9.37792969	-4.23193359	-5.55029297	+15.53466797	-8.39355469	-4.43847656	+1708	+7.74316406	-8.32763672	-5.35693359	+24.74121094	+14.65576172	-59.41406250	+1556
+1457971496.19530010	+9.88769531	-5.92822266	-5.80078125	+35.66162109	+13.73291016	-57.67822266	+1848	+9.34277344	-4.31103516	-5.55908203	+15.49072266	-8.45947266	-4.72412109	+1696	+7.71240234	-8.40234375	-5.34814453	+24.78515625	+14.65576172	-59.69970703	+1548
+1457971496.19939990	+9.85253906	-5.99853516	-5.80078125	+35.83740234	+13.66699219	-57.83203125	+1836	+9.30322266	-4.39013672	-5.56787109	+15.42480469	-8.48144531	-4.98779297	+1684	+7.69042969	-8.47705078	-5.33935547	+24.87304688	+14.63378906	-59.98535156	+1536
+1457971496.20779990	+9.78662109	-6.13037109	-5.79638672	+36.25488281	+13.49121094	-58.09570313	+1812	+9.23730469	-4.53955078	-5.57666016	+15.33691406	-8.61328125	-5.49316406	+1652	+7.63769531	-8.62207031	-5.31298828	+25.00488281	+14.67773438	-60.49072266	+1516
+1457971496.21190000	+9.75585938	-6.19628906	-5.79199219	+36.45263672	+13.42529297	-58.18359375	+1800	+9.20654297	-4.61425781	-5.58105469	+15.24902344	-8.65722656	-5.71289063	+1636	+7.62011719	-8.69677734	-5.29980469	+25.09277344	+14.65576172	-60.71044922	+1508
+1457971496.21610000	+9.72509766	-6.26220703	-5.78759766	+36.69433594	+13.33740234	-58.27148438	+1784	+9.17578125	-4.68457031	-5.58105469	+15.20507813	-8.70117188	-5.93261719	+1616	+7.59814453	-8.77148438	-5.29101563	+25.15869141	+14.72167969	-60.86425781	+1496
+1457971496.22030000	+9.68994141	-6.32373047	-5.77441406	+36.89208984	+13.24951172	-58.38134766	+1776	+9.14501953	-4.75927734	-5.57226563	+15.16113281	-8.81103516	-6.17431641	+1604	+7.56738281	-8.84179688	-5.26904297	+25.20263672	+14.76562500	-61.01806641	+1488
+1457971496.22440000	+9.66357422	-6.38525391	-5.76123047	+37.08984375	+13.16162109	-58.44726563	+1768	+9.11865234	-4.82519531	-5.56347656	+15.09521484	-8.87695313	-6.35009766	+1592	+7.54101563	-8.90771484	-5.25585938	+25.26855469	+14.78759766	-61.12792969	+1476
+1457971496.23280000	+9.60205078	-6.49951172	-5.72607422	+37.52929688	+12.94189453	-58.60107422	+1752	+9.06591797	-4.96142578	-5.53271484	+14.98535156	-9.05273438	-6.72363281	+1572	+7.48388672	-9.04394531	-5.22070313	+25.33447266	+14.94140625	-61.23779297	+1460
+1457971496.23690010	+9.57568359	-6.55664063	-5.70410156	+37.72705078	+12.83203125	-58.66699219	+1744	+9.04394531	-5.02294922	-5.51074219	+14.94140625	-9.18457031	-6.87744141	+1564	+7.45751953	-9.10546875	-5.19873047	+25.40039063	+14.96337891	-61.28173828	+1452
+1457971496.24110010	+9.54931641	-6.60498047	-5.68652344	+37.96875000	+12.72216797	-58.68896484	+1740	+9.02197266	-5.08447266	-5.49316406	+14.89746094	-9.27246094	-7.00927734	+1556	+7.43115234	-9.17138672	-5.18115234	+25.44433594	+15.05126953	-61.25976563	+1444
+1457971496.24530010	+9.52294922	-6.66210938	-5.65576172	+38.16650391	+12.56835938	-58.77685547	+1740	+9.00000000	-5.14599609	-5.46240234	+14.87548828	-9.40429688	-7.18505859	+1552	+7.39599609	-9.23730469	-5.15478516	+25.42236328	+15.11718750	-61.25976563	+1444
+1457971496.24939990	+9.50097656	-6.71044922	-5.62939453	+38.34228516	+12.43652344	-58.79882813	+1736	+8.98242188	-5.20312500	-5.43603516	+14.85351563	-9.53613281	-7.29492188	+1548	+7.37402344	-9.29882813	-5.13281250	+25.46630859	+15.13916016	-61.21582031	+1444
+1457971496.25780010	+9.45703125	-6.80712891	-5.56347656	+38.73779297	+12.12890625	-58.86474609	+1736	+8.94726563	-5.31298828	-5.37451172	+14.78759766	-9.79980469	-7.51464844	+1540	+7.31689453	-9.41748047	-5.08447266	+25.48828125	+15.20507813	-61.08398438	+1440
+1457971496.26189990	+9.43505859	-6.85546875	-5.52832031	+38.89160156	+11.95312500	-58.86474609	+1740	+8.92968750	-5.36572266	-5.33935547	+14.74365234	-9.93164063	-7.58056641	+1540	+7.29492188	-9.47021484	-5.05810547	+25.53222656	+15.20507813	-60.97412109	+1440
+1457971496.26609990	+9.41748047	-6.89941406	-5.49316406	+39.08935547	+11.75537109	-58.86474609	+1740	+8.91650391	-5.41845703	-5.29980469	+14.74365234	-10.08544922	-7.64648438	+1540	+7.26855469	-9.52294922	-5.02734375	+25.57617188	+15.18310547	-60.88623047	+1440
+1457971496.27029990	+9.39990234	-6.94335938	-5.44482422	+39.22119141	+11.55761719	-58.93066406	+1744	+8.89892578	-5.47119141	-5.26025391	+14.69970703	-10.26123047	-7.73437500	+1540	+7.24658203	-9.57568359	-4.99218750	+25.55419922	+15.13916016	-60.82031250	+1444
+1457971496.27440000	+9.38671875	-6.98730469	-5.40527344	+39.37500000	+11.33789063	-58.95263672	+1752	+8.89013672	-5.51953125	-5.21630859	+14.67773438	-10.43701172	-7.75634766	+1544	+7.23339844	-9.62841797	-4.95703125	+25.59814453	+15.02929688	-60.75439453	+1448
+1457971496.27860000	+9.37353516	-7.03125000	-5.36132813	+39.52880859	+11.11816406	-58.93066406	+1752	+8.87695313	-5.56787109	-5.17675781	+14.65576172	-10.59082031	-7.80029297	+1544	+7.21582031	-9.68115234	-4.92187500	+25.64208984	+14.96337891	-60.68847656	+1452
+1457971496.28690000	+9.34716797	-7.11474609	-5.26464844	+39.77050781	+10.63476563	-58.97460938	+1764	+8.85058594	-5.66015625	-5.08447266	+14.56787109	-10.94238281	-7.82226563	+1548	+7.19384766	-9.77783203	-4.83837891	+25.72998047	+14.69970703	-60.55664063	+1456
+1457971496.29110000	+9.33398438	-7.15429688	-5.21630859	+39.90234375	+10.39306641	-58.97460938	+1764	+8.83740234	-5.70410156	-5.04052734	+14.52392578	-11.11816406	-7.80029297	+1548	+7.18945313	-9.82177734	-4.79443359	+25.79589844	+14.52392578	-60.49072266	+1456
+1457971496.29520010	+9.32519531	-7.19384766	-5.15917969	+39.99023438	+10.12939453	-58.99658203	+1768	+8.82421875	-5.74804688	-4.98779297	+14.43603516	-11.31591797	-7.80029297	+1552	+7.18066406	-9.86572266	-4.74609375	+25.83984375	+14.32617188	-60.46875000	+1456
+1457971496.29940010	+9.31640625	-7.22900391	-5.10644531	+40.07812500	+9.84375000	-58.99658203	+1772	+8.81542969	-5.79199219	-4.93505859	+14.37011719	-11.53564453	-7.77832031	+1552	+7.18066406	-9.90527344	-4.69775391	+25.92773438	+14.10644531	-60.44677734	+1452
+1457971496.30360010	+9.30761719	-7.26416016	-5.05371094	+40.18798828	+9.58007813	-58.99658203	+1772	+8.80664063	-5.83154297	-4.88671875	+14.32617188	-11.71142578	-7.73437500	+1552	+7.18066406	-9.94482422	-4.64941406	+25.99365234	+13.90869141	-60.40283203	+1452
+1457971496.31189990	+9.29443359	-7.33886719	-4.93066406	+40.36376953	+9.00878906	-59.04052734	+1772	+8.78906250	-5.91064453	-4.77246094	+14.17236328	-12.12890625	-7.64648438	+1552	+7.18505859	-10.02392578	-4.53955078	+26.16943359	+13.44726563	-60.38085938	+1440
+1457971496.31609990	+9.29003906	-7.36962891	-4.87353516	+40.47363281	+8.74511719	-59.01855469	+1772	+8.78466797	-5.94580078	-4.72412109	+14.10644531	-12.28271484	-7.53662109	+1548	+7.18945313	-10.06347656	-4.48681641	+26.27929688	+13.22753906	-60.35888672	+1432
+1457971496.32020000	+9.28564453	-7.40478516	-4.81201172	+40.58349609	+8.45947266	-59.01855469	+1768	+8.77587891	-5.98535156	-4.65820313	+14.01855469	-12.50244141	-7.49267578	+1548	+7.19384766	-10.09863281	-4.42968750	+26.36718750	+13.00781250	-60.31494141	+1424
+1457971496.32439990	+9.28125000	-7.43115234	-4.75048828	+40.67138672	+8.17382813	-58.99658203	+1764	+8.76708984	-6.02050781	-4.60107422	+13.90869141	-12.70019531	-7.38281250	+1548	+7.19824219	-10.13378906	-4.37255859	+26.47705078	+12.76611328	-60.27099609	+1412
+1457971496.32859990	+9.27246094	-7.45751953	-4.68896484	+40.80322266	+7.91015625	-58.93066406	+1760	+8.76269531	-6.05126953	-4.54394531	+13.82080078	-12.85400391	-7.25097656	+1540	+7.19824219	-10.16455078	-4.31542969	+26.58691406	+12.54638672	-60.22705078	+1404
+1457971496.33270000	+9.26806641	-7.48388672	-4.62304688	+40.91308594	+7.64648438	-58.93066406	+1756	+8.75830078	-6.08642578	-4.47802734	+13.73291016	-13.05175781	-7.16308594	+1540	+7.20263672	-10.19531250	-4.25830078	+26.69677734	+12.34863281	-60.16113281	+1392
+1457971496.34110000	+9.26367188	-7.53222656	-4.49121094	+41.19873047	+7.11914063	-58.84277344	+1748	+8.74951172	-6.14355469	-4.35498047	+13.51318359	-13.38134766	-6.85546875	+1532	+7.20703125	-10.25683594	-4.14404297	+26.93847656	+11.97509766	-60.00732422	+1368
+1457971496.34520010	+9.25488281	-7.55419922	-4.42529297	+41.35253906	+6.87744141	-58.77685547	+1744	+8.74951172	-6.16992188	-4.28466797	+13.42529297	-13.55712891	-6.72363281	+1528	+7.20263672	-10.28320313	-4.09130859	+27.04833984	+11.82128906	-59.91943359	+1356
+1457971496.34940000	+9.25488281	-7.57177734	-4.35937500	+41.52832031	+6.61376953	-58.71093750	+1740	+8.74951172	-6.20068359	-4.21875000	+13.27148438	-13.71093750	-6.54785156	+1524	+7.20263672	-10.30957031	-4.03417969	+27.18017578	+11.64550781	-59.80957031	+1348
+1457971496.35349990	+9.25048828	-7.58496094	-4.29345703	+41.72607422	+6.39404297	-58.60107422	+1732	+8.74511719	-6.22265625	-4.15722656	+13.13964844	-13.82080078	-6.32812500	+1520	+7.19824219	-10.33593750	-3.97705078	+27.29003906	+11.51367188	-59.69970703	+1336
+1457971496.35770010	+9.24169922	-7.60253906	-4.22314453	+41.92382813	+6.15234375	-58.51318359	+1732	+8.74511719	-6.24462891	-4.08691406	+13.02978516	-13.99658203	-6.17431641	+1520	+7.19384766	-10.35791016	-3.92431641	+27.39990234	+11.38183594	-59.52392578	+1328
+1457971496.36190010	+9.23730469	-7.60693359	-4.15722656	+42.14355469	+5.91064453	-58.40332031	+1728	+8.74511719	-6.27099609	-4.01660156	+12.83203125	-14.15039063	-5.97656250	+1516	+7.18505859	-10.37988281	-3.87158203	+27.53173828	+11.22802734	-59.37011719	+1320
+1457971496.36599990	+9.22851563	-7.62011719	-4.09130859	+42.38525391	+5.66894531	-58.27148438	+1724	+8.74511719	-6.28857422	-3.94628906	+12.70019531	-14.28222656	-5.73486328	+1516	+7.18066406	-10.40185547	-3.81884766	+27.66357422	+11.11816406	-59.21630859	+1316
+1457971496.37439990	+9.21972656	-7.62890625	-3.95068359	+42.93457031	+5.18554688	-58.05175781	+1724	+8.74951172	-6.33251953	-3.80126953	+12.32666016	-14.61181641	-5.31738281	+1516	+7.16748047	-10.44140625	-3.71337891	+27.94921875	+10.85449219	-58.90869141	+1308
+1457971496.37850000	+9.21093750	-7.63330078	-3.88476563	+43.22021484	+4.94384766	-57.89794922	+1728	+8.74951172	-6.35009766	-3.73535156	+12.12890625	-14.72167969	-5.05371094	+1516	+7.16308594	-10.45898438	-3.66064453	+28.10302734	+10.72265625	-58.75488281	+1308
+1457971496.38270000	+9.20214844	-7.63769531	-3.81445313	+43.50585938	+4.70214844	-57.76611328	+1728	+8.75390625	-6.36328125	-3.65625000	+11.95312500	-14.91943359	-4.83398438	+1520	+7.15429688	-10.47656250	-3.60791016	+28.25683594	+10.56884766	-58.60107422	+1308
+1457971496.38689990	+9.19775391	-7.63330078	-3.74853516	+43.85742188	+4.41650391	-57.59033203	+1732	+8.75390625	-6.38525391	-3.58593750	+11.68945313	-15.07324219	-4.57031250	+1524	+7.14990234	-10.48974609	-3.55517578	+28.41064453	+10.43701172	-58.42529297	+1308
+1457971496.39100000	+9.18896484	-7.62890625	-3.67822266	+44.18701172	+4.13085938	-57.43652344	+1736	+8.75830078	-6.39843750	-3.51562500	+11.44775391	-15.22705078	-4.28466797	+1524	+7.14990234	-10.50292969	-3.49804688	+28.60839844	+10.23925781	-58.27148438	+1312
+1457971496.39520000	+9.18017578	-7.62890625	-3.60791016	+44.49462891	+3.84521484	-57.32666016	+1740	+8.76269531	-6.41162109	-3.43652344	+11.20605469	-15.42480469	-4.04296875	+1528	+7.14990234	-10.51611328	-3.44531250	+28.80615234	+10.06347656	-58.13964844	+1312
+1457971496.40350010	+9.16259766	-7.61572266	-3.46728516	+45.26367188	+3.18603516	-57.04101563	+1752	+8.76269531	-6.44238281	-3.29150391	+10.65673828	-15.75439453	-3.47167969	+1536	+7.15429688	-10.53369141	-3.33105469	+29.26757813	+9.66796875	-57.87597656	+1316
+1457971496.40770010	+9.15380859	-7.60693359	-3.39697266	+45.63720703	+2.85644531	-56.93115234	+1756	+8.76708984	-6.45556641	-3.22119141	+10.37109375	-15.95214844	-3.18603516	+1536	+7.15869141	-10.54248047	-3.26953125	+29.48730469	+9.47021484	-57.83203125	+1320
+1457971496.41190000	+9.14941406	-7.59814453	-3.32666016	+46.05468750	+2.50488281	-56.77734375	+1764	+8.77148438	-6.46875000	-3.14648438	+10.08544922	-16.12792969	-2.87841797	+1540	+7.16748047	-10.55126953	-3.20800781	+29.75097656	+9.22851563	-57.76611328	+1324
+1457971496.41599990	+9.14062500	-7.58935547	-3.26074219	+46.45019531	+2.17529297	-56.66748047	+1768	+8.77148438	-6.47753906	-3.07617188	+9.79980469	-16.28173828	-2.57080078	+1544	+7.17626953	-10.55566406	-3.14208984	+30.03662109	+9.00878906	-57.67822266	+1328
+1457971496.42020010	+9.13183594	-7.57617188	-3.19042969	+46.84570313	+1.82373047	-56.55761719	+1772	+8.77148438	-6.48632813	-3.00585938	+9.53613281	-16.45751953	-2.26318359	+1544	+7.18945313	-10.56005859	-3.08056641	+30.32226563	+8.78906250	-57.61230469	+1332
+1457971496.42440010	+9.12744141	-7.56738281	-3.12011719	+47.26318359	+1.47216797	-56.44775391	+1776	+8.77148438	-6.49951172	-2.93554688	+9.22851563	-16.61132813	-1.93359375	+1544	+7.20263672	-10.56445313	-3.01904297	+30.62988281	+8.54736328	-57.54638672	+1332
+1457971496.42849990	+9.11865234	-7.54980469	-3.04980469	+47.68066406	+1.14257813	-56.33789063	+1780	+8.77148438	-6.50830078	-2.86962891	+8.94287109	-16.74316406	-1.58203125	+1548	+7.22021484	-10.56445313	-2.95751953	+30.95947266	+8.32763672	-57.45849609	+1336
+1457971496.43680000	+9.10546875	-7.52343750	-2.91357422	+48.49365234	+0.48339844	-56.18408203	+1784	+8.77148438	-6.51708984	-2.73339844	+8.43750000	-17.00683594	-0.92285156	+1544	+7.25537109	-10.56445313	-2.82568359	+31.64062500	+7.88818359	-57.39257813	+1340
+1457971496.44100000	+9.09667969	-7.50585938	-2.84765625	+48.88916016	+0.19775391	-56.07421875	+1784	+8.77148438	-6.52148438	-2.67187500	+8.21777344	-17.09472656	-0.59326172	+1544	+7.26855469	-10.56005859	-2.76416016	+31.97021484	+7.71240234	-57.32666016	+1336
+1457971496.44520000	+9.09228516	-7.48828125	-2.77734375	+49.30664063	-0.06591797	-56.00830078	+1784	+8.77148438	-6.52148438	-2.60595703	+8.04199219	-17.16064453	-0.26367188	+1540	+7.28173828	-10.56005859	-2.69824219	+32.29980469	+7.53662109	-57.26074219	+1336
+1457971496.44930010	+9.08349609	-7.47509766	-2.71582031	+49.61425781	-0.28564453	-55.94238281	+1780	+8.76708984	-6.52148438	-2.54443359	+7.88818359	-17.22656250	+0.08789063	+1536	+7.29931641	-10.56005859	-2.63671875	+32.65136719	+7.36083984	-57.19482422	+1332
+1457971496.45350000	+9.07910156	-7.45312500	-2.65429688	+49.98779297	-0.50537109	-55.83251953	+1780	+8.76708984	-6.52148438	-2.48291016	+7.73437500	-17.27050781	+0.43945313	+1532	+7.31250000	-10.55566406	-2.57519531	+32.98095703	+7.22900391	-57.10693359	+1328
+1457971496.45770000	+9.07031250	-7.43554688	-2.59277344	+50.36132813	-0.70312500	-55.72265625	+1776	+8.76269531	-6.51708984	-2.42578125	+7.62451172	-17.27050781	+0.76904297	+1532	+7.32568359	-10.54687500	-2.52246094	+33.31054688	+7.07519531	-56.97509766	+1320
+1457971496.46180010	+9.06591797	-7.42236328	-2.53125000	+50.62500000	-0.85693359	-55.65673828	+1772	+8.75830078	-6.51269531	-2.36425781	+7.55859375	-17.29248047	+1.09863281	+1528	+7.33447266	-10.54248047	-2.46533203	+33.64013672	+6.94335938	-56.84326172	+1316
+1457971496.47020010	+9.05273438	-7.37841797	-2.41259766	+51.24023438	-1.12060547	-55.48095703	+1764	+8.74951172	-6.49951172	-2.25000000	+7.49267578	-17.27050781	+1.75781250	+1524	+7.34765625	-10.53369141	-2.36425781	+34.21142578	+6.72363281	-56.55761719	+1300
+1457971496.47429990	+9.04394531	-7.36962891	-2.35546875	+51.43798828	-1.20849609	-55.41503906	+1760	+8.74951172	-6.49072266	-2.19287109	+7.55859375	-17.27050781	+2.06542969	+1524	+7.35205078	-10.52929688	-2.31591797	+34.47509766	+6.61376953	-56.40380859	+1292
+1457971496.47849990	+9.03955078	-7.34765625	-2.30273438	+51.67968750	-1.27441406	-55.32714844	+1760	+8.74511719	-6.47753906	-2.14013672	+7.62451172	-17.27050781	+2.37304688	+1524	+7.35644531	-10.52490234	-2.26318359	+34.69482422	+6.52587891	-56.25000000	+1288
+1457971496.48270010	+9.03515625	-7.33007813	-2.25000000	+51.92138672	-1.36230469	-55.23925781	+1756	+8.74072266	-6.46875000	-2.08300781	+7.69042969	-17.24853516	+2.68066406	+1524	+7.35644531	-10.52050781	-2.22363281	+34.93652344	+6.41601563	-56.05224609	+1280
+1457971496.48680000	+9.02636719	-7.31689453	-2.19726563	+52.07519531	-1.42822266	-55.15136719	+1756	+8.73632813	-6.45996094	-2.03027344	+7.77832031	-17.22656250	+2.96630859	+1528	+7.35205078	-10.51611328	-2.18408203	+35.13427734	+6.32812500	-55.83251953	+1272
+1457971496.49099990	+9.02197266	-7.29492188	-2.14892578	+52.29492188	-1.49414063	-55.08544922	+1752	+8.73193359	-6.44238281	-1.97753906	+7.88818359	-17.20458984	+3.25195313	+1528	+7.35205078	-10.50732422	-2.14453125	+35.33203125	+6.19628906	-55.70068359	+1268
+1457971496.49930000	+9.00878906	-7.26416016	-2.04785156	+52.62451172	-1.64794922	-54.93164063	+1752	+8.72753906	-6.42041016	-1.87646484	+8.15185547	-17.18261719	+3.82324219	+1536	+7.34765625	-10.49853516	-2.07421875	+35.70556641	+5.93261719	-55.32714844	+1260
+1457971496.50350000	+9.00439453	-7.24658203	-1.99951172	+52.80029297	-1.73583984	-54.88769531	+1756	+8.72314453	-6.40283203	-1.82812500	+8.32763672	-17.22656250	+4.06494141	+1540	+7.34326172	-10.48974609	-2.03466797	+35.85937500	+5.80078125	-55.19531250	+1260
+1457971496.50760010	+9.00439453	-7.22900391	-1.95117188	+52.97607422	-1.82373047	-54.84375000	+1760	+8.71875000	-6.38964844	-1.77978516	+8.48144531	-17.22656250	+4.32861328	+1544	+7.34326172	-10.48535156	-1.99951172	+36.03515625	+5.64697266	-55.06347656	+1260
+1457971496.51180010	+9.00000000	-7.21582031	-1.90722656	+53.10791016	-1.91162109	-54.79980469	+1760	+8.71435547	-6.38085938	-1.73144531	+8.63525391	-17.24853516	+4.59228516	+1548	+7.33886719	-10.48095703	-1.96435547	+36.18896484	+5.49316406	-54.95361328	+1260
+1457971496.51600000	+8.99560547	-7.20263672	-1.85888672	+53.28369141	-2.02148438	-54.75585938	+1764	+8.71435547	-6.36767578	-1.68310547	+8.81103516	-17.31445313	+4.81201172	+1556	+7.34326172	-10.47656250	-1.92480469	+36.34277344	+5.33935547	-54.88769531	+1264
+1457971496.52430010	+8.98681641	-7.17187500	-1.77978516	+53.61328125	-2.26318359	-54.64599609	+1768	+8.70556641	-6.34130859	-1.59521484	+9.14062500	-17.38037109	+5.31738281	+1560	+7.34326172	-10.46337891	-1.85888672	+36.67236328	+4.98779297	-54.71191406	+1268
+1457971496.52850010	+8.98681641	-7.15429688	-1.73583984	+53.78906250	-2.39501953	-54.64599609	+1772	+8.70117188	-6.32812500	-1.55126953	+9.31640625	-17.42431641	+5.53710938	+1568	+7.34765625	-10.45458984	-1.81933594	+36.84814453	+4.79003906	-54.71191406	+1272
+1457971496.53259990	+8.98242188	-7.14111328	-1.69628906	+53.94287109	-2.52685547	-54.60205078	+1776	+8.70117188	-6.31494141	-1.51171875	+9.49218750	-17.49023438	+5.77880859	+1568	+7.35644531	-10.44580078	-1.78417969	+37.04589844	+4.59228516	-54.68994141	+1276
+1457971496.53679990	+8.98242188	-7.12792969	-1.65673828	+54.11865234	-2.68066406	-54.58007813	+1776	+8.69677734	-6.30615234	-1.46777344	+9.64599609	-17.53417969	+5.97656250	+1572	+7.36523438	-10.43701172	-1.74462891	+37.24365234	+4.41650391	-54.73388672	+1284
+1457971496.54099990	+8.97802734	-7.11474609	-1.61718750	+54.29443359	-2.81250000	-54.55810547	+1780	+8.69238281	-6.29296875	-1.42822266	+9.82177734	-17.60009766	+6.17431641	+1572	+7.36962891	-10.43261719	-1.70507813	+37.41943359	+4.26269531	-54.77783203	+1288
+1457971496.54510000	+8.97363281	-7.10156250	-1.58203125	+54.47021484	-2.96630859	-54.51416016	+1776	+8.68798828	-6.28417969	-1.38867188	+9.97558594	-17.64404297	+6.41601563	+1576	+7.37841797	-10.42382813	-1.66552734	+37.61718750	+4.08691406	-54.79980469	+1292
+1457971496.55349990	+8.96923828	-7.07519531	-1.50732422	+54.82177734	-3.22998047	-54.49218750	+1776	+8.67480469	-6.26220703	-1.31835938	+10.28320313	-17.73193359	+6.78955078	+1572	+7.40039063	-10.40625000	-1.58642578	+38.03466797	+3.75732422	-54.88769531	+1296
+1457971496.55760000	+8.96484375	-7.06201172	-1.48095703	+54.97558594	-3.36181641	-54.44824219	+1772	+8.67041016	-6.25341797	-1.28759766	+10.43701172	-17.73193359	+7.00927734	+1568	+7.40917969	-10.39746094	-1.55126953	+38.25439453	+3.60351563	-54.90966797	+1296
+1457971496.56180000	+8.96044922	-7.04882813	-1.45019531	+55.15136719	-3.49365234	-54.42626953	+1772	+8.66162109	-6.24462891	-1.25244141	+10.59082031	-17.75390625	+7.16308594	+1568	+7.41357422	-10.38867188	-1.51611328	+38.45214844	+3.47167969	-54.95361328	+1296
+1457971496.56600000	+8.95166016	-7.03564453	-1.41503906	+55.32714844	-3.60351563	-54.40429688	+1772	+8.65283203	-6.23144531	-1.21728516	+10.72265625	-17.77587891	+7.33886719	+1564	+7.42236328	-10.37988281	-1.48095703	+38.64990234	+3.33984375	-54.97558594	+1296
+1457971496.57010010	+8.94726563	-7.02685547	-1.38867188	+55.48095703	-3.71337891	-54.36035156	+1772	+8.64404297	-6.22265625	-1.19091797	+10.85449219	-17.77587891	+7.51464844	+1560	+7.42675781	-10.37109375	-1.45019531	+38.84765625	+3.22998047	-54.99755859	+1292
+1457971496.57430010	+8.94287109	-7.01367188	-1.36230469	+55.65673828	-3.82324219	-54.33837891	+1776	+8.63964844	-6.21386719	-1.16015625	+11.00830078	-17.79785156	+7.64648438	+1552	+7.43115234	-10.36230469	-1.41503906	+39.04541016	+3.12011719	-55.04150391	+1292
+1457971496.57850000	+8.93408203	-7.00488281	-1.33154297	+55.81054688	-3.91113281	-54.31640625	+1776	+8.63085938	-6.20507813	-1.12939453	+11.14013672	-17.77587891	+7.77832031	+1548	+7.43115234	-10.35791016	-1.38427734	+39.22119141	+3.05419922	-55.04150391	+1284
+1457971496.58680010	+8.91650391	-6.97851563	-1.28759766	+56.09619141	-4.06494141	-54.18457031	+1776	+8.60888672	-6.18750000	-1.08105469	+11.38183594	-17.70996094	+8.06396484	+1536	+7.42675781	-10.34472656	-1.33593750	+39.52880859	+2.87841797	-54.93164063	+1268
+1457971496.59089990	+8.90332031	-6.96972656	-1.26562500	+56.25000000	-4.13085938	-54.14062500	+1780	+8.60009766	-6.17871094	-1.05468750	+11.51367188	-17.68798828	+8.19580078	+1532	+7.41796875	-10.34033203	-1.30957031	+39.66064453	+2.81250000	-54.88769531	+1264
+1457971496.59509990	+8.89453125	-6.95654297	-1.23925781	+56.38183594	-4.19677734	-54.09667969	+1780	+8.58691406	-6.16992188	-1.03271484	+11.62353516	-17.62207031	+8.32763672	+1528	+7.41357422	-10.33154297	-1.29638672	+39.79248047	+2.74658203	-54.79980469	+1256
+1457971496.59929990	+8.88134766	-6.94775391	-1.21728516	+56.51367188	-4.24072266	-54.03076172	+1784	+8.57812500	-6.16113281	-1.00634766	+11.73339844	-17.60009766	+8.41552734	+1524	+7.40039063	-10.32714844	-1.27441406	+39.92431641	+2.70263672	-54.71191406	+1248
+1457971496.60760000	+8.85937500	-6.92578125	-1.17773438	+56.75537109	-4.32861328	-53.87695313	+1788	+8.55615234	-6.14355469	-0.95800781	+11.95312500	-17.51220703	+8.61328125	+1516	+7.36962891	-10.32275391	-1.24365234	+40.07812500	+2.63671875	-54.51416016	+1240
+1457971496.61180000	+8.84619141	-6.91699219	-1.16015625	+56.86523438	-4.37255859	-53.78906250	+1792	+8.54296875	-6.13916016	-0.93603516	+12.06298828	-17.44628906	+8.72314453	+1512	+7.35644531	-10.31835938	-1.23046875	+40.16601563	+2.59277344	-54.38232422	+1240
+1457971496.61590000	+8.83300781	-6.90820313	-1.13818359	+56.97509766	-4.39453125	-53.70117188	+1796	+8.52978516	-6.13037109	-0.91845703	+12.17285156	-17.38037109	+8.81103516	+1512	+7.33886719	-10.31835938	-1.21728516	+40.20996094	+2.57080078	-54.25048828	+1236
+1457971496.62010000	+8.81982422	-6.89941406	-1.12060547	+57.08496094	-4.41650391	-53.61328125	+1796	+8.52099609	-6.12158203	-0.89648438	+12.26074219	-17.31445313	+8.92089844	+1508	+7.32128906	-10.31396484	-1.20849609	+40.27587891	+2.52685547	-54.09667969	+1236
+1457971496.62430000	+8.80664063	-6.89062500	-1.10302734	+57.17285156	-4.46044922	-53.52539063	+1800	+8.50781250	-6.11718750	-0.87890625	+12.34863281	-17.24853516	+9.03076172	+1508	+7.30371094	-10.30957031	-1.19970703	+40.31982422	+2.50488281	-53.94287109	+1236
+1457971496.63260010	+8.78027344	-6.86865234	-1.06787109	+57.37060547	-4.50439453	-53.32763672	+1808	+8.48144531	-6.09960938	-0.83496094	+12.52441406	-17.13867188	+9.22851563	+1504	+7.26855469	-10.30517578	-1.17773438	+40.45166016	+2.46093750	-53.67919922	+1240
+1457971496.63680010	+8.76708984	-6.86425781	-1.05029297	+57.43652344	-4.54833984	-53.21777344	+1812	+8.46826172	-6.09521484	-0.81738281	+12.59033203	-17.09472656	+9.31640625	+1504	+7.25097656	-10.30078125	-1.16455078	+40.51757813	+2.41699219	-53.56933594	+1240
+1457971496.64089990	+8.75390625	-6.85546875	-1.03271484	+57.52441406	-4.57031250	-53.12988281	+1816	+8.45947266	-6.09082031	-0.79541016	+12.65625000	-17.00683594	+9.42626953	+1504	+7.23339844	-10.29638672	-1.15576172	+40.56152344	+2.41699219	-53.41552734	+1244
+1457971496.64510010	+8.74072266	-6.84667969	-1.01513672	+57.61230469	-4.57031250	-53.02001953	+1820	+8.44628906	-6.08203125	-0.77783203	+12.72216797	-16.94091797	+9.53613281	+1504	+7.22021484	-10.29199219	-1.13818359	+40.62744141	+2.39501953	-53.32763672	+1248
+1457971496.65339990	+8.71875000	-6.83349609	-0.98437500	+57.74414063	-4.63623047	-52.77832031	+1828	+8.42431641	-6.07324219	-0.74267578	+12.83203125	-16.78710938	+9.79980469	+1500	+7.19824219	-10.28320313	-1.10742188	+40.78125000	+2.37304688	-53.12988281	+1252
+1457971496.65759990	+8.70556641	-6.82470703	-0.97119141	+57.81005859	-4.65820313	-52.66845703	+1832	+8.41552734	-6.06445313	-0.72509766	+12.89794922	-16.74316406	+9.93164063	+1500	+7.18945313	-10.27441406	-1.08984375	+40.86914063	+2.35107422	-53.04199219	+1256
+1457971496.66170000	+8.69677734	-6.82031250	-0.95361328	+57.85400391	-4.68017578	-52.55859375	+1840	+8.40234375	-6.06445313	-0.70751953	+12.91992188	-16.67724609	+10.06347656	+1500	+7.18066406	-10.27001953	-1.06787109	+40.95703125	+2.35107422	-52.95410156	+1256
+1457971496.66590000	+8.68359375	-6.81152344	-0.94042969	+57.91992188	-4.72412109	-52.44873047	+1844	+8.39355469	-6.05566406	-0.68994141	+12.96386719	-16.58935547	+10.19531250	+1500	+7.17626953	-10.26123047	-1.05029297	+41.04492188	+2.32910156	-52.88818359	+1260
+1457971496.67010000	+8.67919922	-6.80712891	-0.92285156	+58.00781250	-4.74609375	-52.33886719	+1848	+8.38476563	-6.05126953	-0.67236328	+13.00781250	-16.52343750	+10.32714844	+1500	+7.17187500	-10.25683594	-1.02832031	+41.15478516	+2.35107422	-52.84423828	+1260
+1457971496.67840000	+8.66162109	-6.79394531	-0.89208984	+58.09570313	-4.81201172	-52.11914063	+1860	+8.36718750	-6.03808594	-0.64160156	+13.07373047	-16.39160156	+10.59082031	+1496	+7.16748047	-10.24365234	-0.98437500	+41.33056641	+2.35107422	-52.75634766	+1260
+1457971496.68260000	+8.65283203	-6.78955078	-0.87890625	+58.16162109	-4.83398438	-51.98730469	+1868	+8.36279297	-6.03369141	-0.62402344	+13.09570313	-16.32568359	+10.72265625	+1496	+7.16308594	-10.23925781	-0.96240234	+41.41845703	+2.35107422	-52.71240234	+1260
+1457971496.68670010	+8.64404297	-6.78515625	-0.86572266	+58.18359375	-4.85595703	-51.87744141	+1876	+8.35400391	-6.03369141	-0.61083984	+13.09570313	-16.23779297	+10.87646484	+1496	+7.15869141	-10.23486328	-0.94042969	+41.50634766	+2.35107422	-52.64648438	+1260
+1457971496.69090010	+8.63964844	-6.77636719	-0.85253906	+58.24951172	-4.89990234	-51.76757813	+1880	+8.34521484	-6.02490234	-0.59326172	+13.13964844	-16.19384766	+11.00830078	+1496	+7.15869141	-10.22607422	-0.91845703	+41.57226563	+2.35107422	-52.62451172	+1264
+1457971496.69919990	+8.63085938	-6.76757813	-0.82177734	+58.33740234	-4.96582031	-51.56982422	+1896	+8.33642578	-6.01611328	-0.56250000	+13.13964844	-16.06201172	+11.25000000	+1496	+7.15429688	-10.21289063	-0.87890625	+41.72607422	+2.32910156	-52.49267578	+1272
+1457971496.70339990	+8.62646484	-6.75878906	-0.80859375	+58.38134766	-5.00976563	-51.45996094	+1904	+8.32763672	-6.01171875	-0.54931641	+13.16162109	-16.01806641	+11.35986328	+1500	+7.14990234	-10.20849609	-0.86132813	+41.77001953	+2.30712891	-52.44873047	+1276
+1457971496.70760010	+8.62207031	-6.75439453	-0.79541016	+58.42529297	-5.03173828	-51.37207031	+1912	+8.32763672	-6.00292969	-0.53173828	+13.20556641	-15.95214844	+11.49169922	+1500	+7.14111328	-10.20410156	-0.84375000	+41.79199219	+2.30712891	-52.38281250	+1280
+1457971496.71170000	+8.61767578	-6.75000000	-0.78222656	+58.42529297	-5.07568359	-51.26220703	+1920	+8.31884766	-6.00292969	-0.51855469	+13.16162109	-15.88623047	+11.57958984	+1500	+7.13671875	-10.19970703	-0.83056641	+41.81396484	+2.28515625	-52.31689453	+1284
+1457971496.71589990	+8.61328125	-6.74121094	-0.76904297	+58.44726563	-5.09765625	-51.17431641	+1932	+8.31884766	-5.99853516	-0.50097656	+13.18359375	-15.84228516	+11.68945313	+1500	+7.12792969	-10.19970703	-0.81298828	+41.81396484	+2.28515625	-52.27294922	+1292
+1457971496.72420000	+8.60449219	-6.73242188	-0.74707031	+58.46923828	-5.16357422	-50.93261719	+1948	+8.31005859	-5.98974609	-0.47900391	+13.13964844	-15.73242188	+11.88720703	+1504	+7.10595703	-10.19531250	-0.79980469	+41.74804688	+2.21923828	-52.03125000	+1300
+1457971496.72840000	+8.60009766	-6.72802734	-0.73828125	+58.49121094	-5.18554688	-50.84472656	+1956	+8.31005859	-5.98535156	-0.46142578	+13.13964844	-15.68847656	+11.97509766	+1508	+7.09716797	-10.19091797	-0.79101563	+41.72607422	+2.19726563	-51.94335938	+1304
+1457971496.73260000	+8.59570313	-6.72363281	-0.72949219	+58.51318359	-5.22949219	-50.73486328	+1964	+8.30566406	-5.98095703	-0.45263672	+13.13964844	-15.60058594	+12.06298828	+1508	+7.08398438	-10.18652344	-0.78662109	+41.70410156	+2.17529297	-51.81152344	+1308
+1457971496.74090000	+8.58691406	-6.71484375	-0.70751953	+58.46923828	-5.25146484	-50.55908203	+1980	+8.30126953	-5.97656250	-0.42626953	+13.07373047	-15.51269531	+12.19482422	+1516	+7.05761719	-10.18652344	-0.77783203	+41.57226563	+2.15332031	-51.65771484	+1312
+1457971496.74499990	+8.58251953	-6.71484375	-0.70312500	+58.46923828	-5.27343750	-50.42724609	+1988	+8.30126953	-5.97656250	-0.42187500	+13.05175781	-15.42480469	+12.28271484	+1516	+7.04443359	-10.18652344	-0.77783203	+41.50634766	+2.15332031	-51.52587891	+1316
+1457971496.74920010	+8.57812500	-6.71484375	-0.69873047	+58.42529297	-5.27343750	-50.31738281	+1996	+8.29687500	-5.97656250	-0.41308594	+13.00781250	-15.35888672	+12.34863281	+1516	+7.03125000	-10.19091797	-0.77783203	+41.44042969	+2.17529297	-51.43798828	+1320
+1457971496.75749990	+8.57373047	-6.71044922	-0.68994141	+58.38134766	-5.27343750	-50.09765625	+2008	+8.29687500	-5.97216797	-0.39990234	+12.94189453	-15.20507813	+12.48046875	+1520	+7.00927734	-10.19091797	-0.78222656	+41.30859375	+2.17529297	-51.24023438	+1320
+1457971496.76169990	+8.56933594	-6.71044922	-0.68554688	+58.35937500	-5.25146484	-50.00976563	+2012	+8.29248047	-5.97216797	-0.39990234	+12.91992188	-15.13916016	+12.52441406	+1520	+7.00048828	-10.19091797	-0.78222656	+41.26464844	+2.19726563	-51.15234375	+1320
+1457971496.76589990	+8.56494141	-6.71044922	-0.68115234	+58.33740234	-5.22949219	-49.94384766	+2020	+8.29248047	-5.97216797	-0.39550781	+12.87597656	-15.05126953	+12.56835938	+1524	+6.99169922	-10.19091797	-0.78222656	+41.22070313	+2.24121094	-51.06445313	+1320
+1457971496.77000000	+8.56054688	-6.71044922	-0.68115234	+58.29345703	-5.20751953	-49.83398438	+2024	+8.28808594	-5.97216797	-0.39550781	+12.83203125	-14.96337891	+12.63427734	+1524	+6.98291016	-10.19091797	-0.78222656	+41.19873047	+2.28515625	-50.99853516	+1320
+1457971496.77839990	+8.55615234	-6.71484375	-0.68115234	+58.24951172	-5.14160156	-49.65820313	+2032	+8.28808594	-5.97656250	-0.39111328	+12.76611328	-14.80957031	+12.72216797	+1524	+6.97412109	-10.19091797	-0.78222656	+41.15478516	+2.37304688	-50.88867188	+1320
+1457971496.78250000	+8.55175781	-6.71484375	-0.68115234	+58.22753906	-5.09765625	-49.52636719	+2036	+8.28369141	-5.97656250	-0.39111328	+12.72216797	-14.69970703	+12.76611328	+1528	+6.96972656	-10.19091797	-0.77783203	+41.13281250	+2.43896484	-50.84472656	+1320
+1457971496.79090000	+8.54736328	-6.71923828	-0.68554688	+58.20556641	-5.03173828	-49.32861328	+2044	+8.27929688	-5.97656250	-0.39550781	+12.65625000	-14.52392578	+12.87597656	+1528	+6.96533203	-10.19091797	-0.77783203	+41.15478516	+2.57080078	-50.75683594	+1320
+1457971496.79920010	+8.54296875	-6.72363281	-0.68994141	+58.18359375	-4.96582031	-49.15283203	+2048	+8.27490234	-5.98095703	-0.39990234	+12.61230469	-14.32617188	+13.00781250	+1528	+6.96533203	-10.18652344	-0.76904297	+41.22070313	+2.72460938	-50.69091797	+1320
+1457971496.80749990	+8.53857422	-6.72363281	-0.69433594	+58.18359375	-4.89990234	-48.95507813	+2056	+8.27050781	-5.98535156	-0.39990234	+12.54638672	-14.12841797	+13.11767578	+1528	+6.96972656	-10.18212891	-0.76025391	+41.30859375	+2.87841797	-50.64697266	+1324
+1457971496.81170010	+8.53857422	-6.72802734	-0.69433594	+58.20556641	-4.87792969	-48.86718750	+2056	+8.26611328	-5.98535156	-0.40429688	+12.52441406	-14.04052734	+13.18359375	+1528	+6.96972656	-10.18212891	-0.75585938	+41.35253906	+2.94433594	-50.62500000	+1328
+1457971496.81999990	+8.52978516	-6.72802734	-0.69873047	+58.20556641	-4.83398438	-48.64746094	+2060	+8.26171875	-5.98974609	-0.40429688	+12.50244141	-13.86474609	+13.29345703	+1524	+6.97412109	-10.17773438	-0.74267578	+41.46240234	+3.12011719	-50.55908203	+1332
+1457971496.82830000	+8.52099609	-6.73242188	-0.70312500	+58.22753906	-4.81201172	-48.47167969	+2060	+8.25292969	-5.98974609	-0.40429688	+12.45849609	-13.68896484	+13.42529297	+1524	+6.97412109	-10.17773438	-0.73828125	+41.55029297	+3.27392578	-50.47119141	+1340
+1457971496.83250000	+8.51660156	-6.73242188	-0.70312500	+58.24951172	-4.79003906	-48.38378906	+2060	+8.25292969	-5.98974609	-0.40429688	+12.43652344	-13.60107422	+13.49121094	+1520	+6.97412109	-10.17773438	-0.73388672	+41.61621094	+3.33984375	-50.42724609	+1344
+1457971496.83670000	+8.51220703	-6.73242188	-0.70312500	+58.27148438	-4.79003906	-48.31787109	+2064	+8.24853516	-5.99414063	-0.40429688	+12.43652344	-13.53515625	+13.53515625	+1520	+6.96972656	-10.17773438	-0.73388672	+41.66015625	+3.40576172	-50.38330078	+1344
+1457971496.84080000	+8.50781250	-6.73242188	-0.70312500	+58.27148438	-4.76806641	-48.25195313	+2064	+8.24414063	-5.99414063	-0.40429688	+12.41455078	-13.46923828	+13.57910156	+1516	+6.96533203	-10.17773438	-0.72949219	+41.68212891	+3.47167969	-50.33935547	+1348
+1457971496.84500000	+8.50341797	-6.73242188	-0.70751953	+58.29345703	-4.76806641	-48.16406250	+2064	+8.23974609	-5.99853516	-0.40429688	+12.41455078	-13.40332031	+13.62304688	+1516	+6.96093750	-10.17773438	-0.72949219	+41.68212891	+3.51562500	-50.27343750	+1352
+1457971496.85330010	+8.49462891	-6.73681641	-0.70751953	+58.29345703	-4.74609375	-48.03222656	+2064	+8.23095703	-5.99853516	-0.40429688	+12.39257813	-13.27148438	+13.68896484	+1512	+6.94335938	-10.18212891	-0.73388672	+41.68212891	+3.62548828	-50.11962891	+1356
+1457971496.85750010	+8.49023438	-6.73681641	-0.71191406	+58.31542969	-4.72412109	-47.98828125	+2064	+8.23095703	-6.00292969	-0.40429688	+12.39257813	-13.20556641	+13.73291016	+1512	+6.93457031	-10.18212891	-0.73828125	+41.66015625	+3.66943359	-50.00976563	+1360
+1457971496.86170010	+8.48583984	-6.73681641	-0.71191406	+58.29345703	-4.72412109	-47.92236328	+2064	+8.22656250	-6.00292969	-0.40429688	+12.39257813	-13.13964844	+13.75488281	+1508	+6.92578125	-10.18652344	-0.74707031	+41.63818359	+3.71337891	-49.92187500	+1364
+1457971496.86579990	+8.48144531	-6.73681641	-0.71191406	+58.31542969	-4.70214844	-47.87841797	+2064	+8.22216797	-6.00292969	-0.40429688	+12.37060547	-13.09570313	+13.77685547	+1508	+6.91699219	-10.18652344	-0.75146484	+41.61621094	+3.73535156	-49.83398438	+1364
+1457971496.86999990	+8.47705078	-6.73681641	-0.71191406	+58.31542969	-4.70214844	-47.83447266	+2064	+8.21777344	-6.00292969	-0.40429688	+12.37060547	-13.05175781	+13.77685547	+1504	+6.90820313	-10.19091797	-0.76025391	+41.59423828	+3.77929688	-49.74609375	+1368
+1457971496.87830000	+8.46826172	-6.73681641	-0.71630859	+58.31542969	-4.68017578	-47.74658203	+2064	+8.21337891	-6.00732422	-0.40429688	+12.34863281	-12.96386719	+13.82080078	+1500	+6.88623047	-10.19531250	-0.76904297	+41.50634766	+3.82324219	-49.57031250	+1368
+1457971496.88249990	+8.46386719	-6.74121094	-0.71630859	+58.29345703	-4.65820313	-47.70263672	+2060	+8.20898438	-6.00732422	-0.40429688	+12.34863281	-12.91992188	+13.82080078	+1500	+6.87304688	-10.19970703	-0.77783203	+41.46240234	+3.86718750	-49.48242188	+1368
+1457971496.88669990	+8.46386719	-6.74121094	-0.71630859	+58.29345703	-4.65820313	-47.65869141	+2060	+8.20898438	-6.00732422	-0.40429688	+12.34863281	-12.87597656	+13.84277344	+1500	+6.86425781	-10.19970703	-0.78222656	+41.41845703	+3.88916016	-49.39453125	+1368
+1457971496.89080000	+8.45947266	-6.74121094	-0.71630859	+58.29345703	-4.65820313	-47.61474609	+2060	+8.20458984	-6.00732422	-0.40429688	+12.32666016	-12.83203125	+13.86474609	+1496	+6.85546875	-10.20410156	-0.78662109	+41.39648438	+3.91113281	-49.32861328	+1368
+1457971496.89500000	+8.45507813	-6.74121094	-0.71630859	+58.29345703	-4.65820313	-47.57080078	+2060	+8.20458984	-6.00732422	-0.40429688	+12.32666016	-12.78808594	+13.88671875	+1496	+6.85107422	-10.20410156	-0.79101563	+41.37451172	+3.95507813	-49.24072266	+1364
+1457971496.90330000	+8.44628906	-6.74560547	-0.71630859	+58.29345703	-4.65820313	-47.48291016	+2056	+8.19580078	-6.01171875	-0.40429688	+12.30468750	-12.72216797	+13.93066406	+1492	+6.83789063	-10.20410156	-0.79980469	+41.35253906	+3.99902344	-49.13085938	+1360
+1457971496.90750000	+8.44628906	-6.74560547	-0.71630859	+58.29345703	-4.65820313	-47.43896484	+2056	+8.19580078	-6.01171875	-0.40429688	+12.28271484	-12.67822266	+13.95263672	+1492	+6.83349609	-10.20410156	-0.79980469	+41.35253906	+4.04296875	-49.08691406	+1356
+1457971496.91160010	+8.44189453	-6.74560547	-0.71630859	+58.29345703	-4.65820313	-47.37304688	+2052	+8.19140625	-6.01171875	-0.40429688	+12.26074219	-12.63427734	+13.97460938	+1488	+6.82910156	-10.20410156	-0.79980469	+41.35253906	+4.08691406	-49.04296875	+1352
+1457971496.91580010	+8.43750000	-6.75000000	-0.71630859	+58.29345703	-4.65820313	-47.30712891	+2052	+8.18701172	-6.01171875	-0.40429688	+12.26074219	-12.61230469	+13.99658203	+1488	+6.82910156	-10.20410156	-0.79541016	+41.35253906	+4.10888672	-49.02099609	+1348
+1457971496.92000010	+8.43750000	-6.75000000	-0.72070313	+58.29345703	-4.65820313	-47.24121094	+2048	+8.18701172	-6.01171875	-0.40429688	+12.23876953	-12.56835938	+14.01855469	+1488	+6.82910156	-10.20410156	-0.79541016	+41.37451172	+4.15283203	-48.99902344	+1348
+1457971496.92829990	+8.42871094	-6.75000000	-0.72070313	+58.27148438	-4.70214844	-47.10937500	+2048	+8.17822266	-6.01611328	-0.40429688	+12.19482422	-12.48046875	+14.10644531	+1484	+6.82910156	-10.20410156	-0.79101563	+41.41845703	+4.24072266	-48.93310547	+1340
+1457971496.93249990	+8.42431641	-6.75439453	-0.72070313	+58.27148438	-4.70214844	-47.04345703	+2044	+8.17382813	-6.01611328	-0.40869141	+12.15087891	-12.43652344	+14.12841797	+1480	+6.82910156	-10.19970703	-0.78662109	+41.46240234	+4.28466797	-48.91113281	+1340
+1457971496.94080000	+8.41992188	-6.75439453	-0.72070313	+58.24951172	-4.74609375	-46.91162109	+2044	+8.16943359	-6.01611328	-0.40869141	+12.10693359	-12.37060547	+14.21630859	+1476	+6.82910156	-10.19970703	-0.77783203	+41.52832031	+4.39453125	-48.86718750	+1340
+1457971496.94499990	+8.41552734	-6.75878906	-0.72070313	+58.24951172	-4.76806641	-46.82373047	+2040	+8.16503906	-6.01611328	-0.40869141	+12.06298828	-12.32666016	+14.26025391	+1476	+6.82470703	-10.19531250	-0.77343750	+41.55029297	+4.43847656	-48.84521484	+1340
+1457971496.95330000	+8.40673828	-6.76318359	-0.72070313	+58.20556641	-4.83398438	-46.69189453	+2040	+8.15625000	-6.02050781	-0.40429688	+11.97509766	-12.26074219	+14.34814453	+1472	+6.82470703	-10.19531250	-0.76904297	+41.59423828	+4.52636719	-48.77929688	+1344
+1457971496.95750000	+8.40234375	-6.76318359	-0.72070313	+58.20556641	-4.85595703	-46.62597656	+2036	+8.15185547	-6.02050781	-0.40429688	+11.95312500	-12.23876953	+14.39208984	+1472	+6.82031250	-10.19091797	-0.76904297	+41.59423828	+4.54833984	-48.71337891	+1344
+1457971496.96160010	+8.39794922	-6.76318359	-0.72070313	+58.18359375	-4.89990234	-46.58203125	+2036	+8.14746094	-6.02490234	-0.40429688	+11.90917969	-12.21679688	+14.43603516	+1468	+6.81591797	-10.19091797	-0.76904297	+41.59423828	+4.59228516	-48.66943359	+1344
+1457971496.96989990	+8.38476563	-6.76757813	-0.72070313	+58.13964844	-4.98779297	-46.49414063	+2032	+8.13867188	-6.02490234	-0.40429688	+11.82128906	-12.17285156	+14.50195313	+1468	+6.79833984	-10.19091797	-0.77343750	+41.57226563	+4.61425781	-48.53759766	+1348
+1457971496.97410010	+8.38037109	-6.76757813	-0.72070313	+58.11767578	-5.03173828	-46.45019531	+2032	+8.13427734	-6.02929688	-0.40429688	+11.77734375	-12.17285156	+14.52392578	+1468	+6.78955078	-10.19091797	-0.77343750	+41.52832031	+4.61425781	-48.47167969	+1352
+1457971496.97830010	+8.37597656	-6.77197266	-0.71630859	+58.09570313	-5.07568359	-46.42822266	+2032	+8.12988281	-6.02929688	-0.39990234	+11.73339844	-12.17285156	+14.56787109	+1464	+6.77636719	-10.19531250	-0.77783203	+41.48437500	+4.61425781	-48.42773438	+1352
+1457971496.98239990	+8.37158203	-6.77197266	-0.71630859	+58.07373047	-5.14160156	-46.40625000	+2028	+8.12548828	-6.02929688	-0.39990234	+11.68945313	-12.17285156	+14.58984375	+1464	+6.76757813	-10.19531250	-0.78222656	+41.44042969	+4.61425781	-48.33984375	+1356
+1457971496.98659990	+8.36279297	-6.77197266	-0.71630859	+58.05175781	-5.18554688	-46.36230469	+2028	+8.12109375	-6.03369141	-0.39990234	+11.64550781	-12.17285156	+14.61181641	+1464	+6.75439453	-10.19970703	-0.78662109	+41.37451172	+4.59228516	-48.27392578	+1360
+1457971496.99079990	+8.35839844	-6.77636719	-0.71630859	+58.05175781	-5.25146484	-46.34033203	+2028	+8.11230469	-6.03369141	-0.39550781	+11.62353516	-12.19482422	+14.63378906	+1464	+6.74121094	-10.20410156	-0.79101563	+41.30859375	+4.57031250	-48.18603516	+1360
+1457971496.99910000	+8.34521484	-6.77636719	-0.71191406	+58.02978516	-5.38330078	-46.29638672	+2024	+8.10351563	-6.03369141	-0.39111328	+11.55761719	-12.21679688	+14.67773438	+1464	+6.71484375	-10.20849609	-0.80419922	+41.17675781	+4.50439453	-48.05419922	+1360
+1457971497.00330000	+8.33642578	-6.77636719	-0.71191406	+58.02978516	-5.44921875	-46.29638672	+2024	+8.09912109	-6.03808594	-0.39111328	+11.51367188	-12.26074219	+14.67773438	+1464	+6.70166016	-10.21289063	-0.80859375	+41.11083984	+4.48242188	-48.01025391	+1360
+1457971497.00740000	+8.33203125	-6.78076172	-0.70751953	+58.02978516	-5.49316406	-46.27441406	+2020	+8.09472656	-6.03808594	-0.38671875	+11.49169922	-12.28271484	+14.69970703	+1464	+6.68847656	-10.21289063	-0.81298828	+41.04492188	+4.46044922	-47.94433594	+1360
+1457971497.01160000	+8.32324219	-6.78076172	-0.70751953	+58.05175781	-5.55908203	-46.25244141	+2020	+8.09033203	-6.04248047	-0.38671875	+11.46972656	-12.30468750	+14.69970703	+1464	+6.67529297	-10.21728516	-0.81738281	+40.97900391	+4.43847656	-47.90039063	+1360
+1457971497.01580000	+8.31884766	-6.78076172	-0.70312500	+58.05175781	-5.60302734	-46.23046875	+2020	+8.08593750	-6.04248047	-0.38232422	+11.44775391	-12.32666016	+14.72167969	+1464	+6.66650391	-10.22167969	-0.81738281	+40.93505859	+4.41650391	-47.87841797	+1356
+1457971497.01990010	+8.31445313	-6.78515625	-0.70312500	+58.07373047	-5.66894531	-46.20849609	+2016	+8.07714844	-6.04248047	-0.38232422	+11.44775391	-12.34863281	+14.72167969	+1464	+6.65332031	-10.22607422	-0.82177734	+40.91308594	+4.39453125	-47.83447266	+1352
+1457971497.02830000	+8.30126953	-6.78515625	-0.70312500	+58.13964844	-5.75683594	-46.14257813	+2012	+8.06835938	-6.04687500	-0.37792969	+11.42578125	-12.37060547	+14.74365234	+1464	+6.64013672	-10.23046875	-0.82177734	+40.86914063	+4.37255859	-47.79052734	+1344
+1457971497.03239990	+8.29687500	-6.78515625	-0.70312500	+58.16162109	-5.80078125	-46.12060547	+2012	+8.05957031	-6.05126953	-0.37792969	+11.40380859	-12.39257813	+14.76562500	+1464	+6.63574219	-10.23046875	-0.82177734	+40.86914063	+4.37255859	-47.79052734	+1340
+1457971497.03660010	+8.29248047	-6.78955078	-0.70312500	+58.20556641	-5.84472656	-46.07666016	+2008	+8.05517578	-6.05126953	-0.37353516	+11.40380859	-12.39257813	+14.78759766	+1464	+6.63134766	-10.23046875	-0.81738281	+40.89111328	+4.37255859	-47.79052734	+1336
