# Supplementary material for: A direct effect of perception on action when grasping a cup
Source: Sci Rep. 2018 Jan 9;8:171. doi: 10.1038/s41598-017-18591-5 (PMC5760564; doi:10.1038/s41598-017-18591-5)
Supplement: Supplementary file 6 — Supplementary Information [file 41598_2017_18591_MOESM6_ESM.zip › SciRep_Data/S01instruct/S01_100instruct_Tr86.dat]

+1000000000000.00000000	+0.00000000	+0.00000000	+0.00000000	+0.00000000	+0.00000000	+0.00000000	+0	+0.00000000	+0.00000000	+0.00000000	+0.00000000	+0.00000000	+0.00000000	+0	+0.00000000	+0.00000000	+0.00000000	+0.00000000	+0.00000000	+0.00000000	+0
+1457971497.04080010	+8.28808594	-6.78955078	-0.70312500	+58.22753906	-5.86669922	-46.05468750	+2008	+8.05078125	-6.05126953	-0.37353516	+11.40380859	-12.41455078	+14.78759766	+1464	+6.62695313	-10.23046875	-0.81738281	+40.91308594	+4.39453125	-47.79052734	+1332
+1457971497.04489990	+8.28369141	-6.78955078	-0.70312500	+58.27148438	-5.91064453	-46.01074219	+2004	+8.04638672	-6.05566406	-0.37353516	+11.42578125	-12.41455078	+14.80957031	+1464	+6.62695313	-10.23046875	-0.81298828	+40.93505859	+4.39453125	-47.81250000	+1332
+1457971497.05320000	+8.27490234	-6.79394531	-0.70312500	+58.33740234	-5.95458984	-45.92285156	+2000	+8.03320313	-6.06005859	-0.37353516	+11.42578125	-12.39257813	+14.83154297	+1460	+6.62695313	-10.23486328	-0.80419922	+41.00097656	+4.43847656	-47.81250000	+1324
+1457971497.05740000	+8.27490234	-6.79394531	-0.70312500	+58.38134766	-5.97656250	-45.85693359	+2000	+8.02880859	-6.06005859	-0.37353516	+11.44775391	-12.37060547	+14.85351563	+1456	+6.62695313	-10.23486328	-0.79980469	+41.06689453	+4.48242188	-47.83447266	+1324
+1457971497.06160000	+8.27050781	-6.79833984	-0.70312500	+58.40332031	-5.99853516	-45.81298828	+1996	+8.02441406	-6.06005859	-0.37353516	+11.44775391	-12.34863281	+14.87548828	+1452	+6.62695313	-10.23046875	-0.79541016	+41.11083984	+4.50439453	-47.83447266	+1324
+1457971497.06570010	+8.26611328	-6.79833984	-0.70751953	+58.42529297	-5.99853516	-45.79101563	+1996	+8.02001953	-6.06005859	-0.37353516	+11.46972656	-12.32666016	+14.87548828	+1452	+6.63134766	-10.23046875	-0.79541016	+41.15478516	+4.52636719	-47.85644531	+1320
+1457971497.06990000	+8.26611328	-6.79833984	-0.70751953	+58.46923828	-6.02050781	-45.74707031	+1992	+8.01562500	-6.06445313	-0.37353516	+11.46972656	-12.32666016	+14.89746094	+1448	+6.63134766	-10.23046875	-0.79101563	+41.19873047	+4.54833984	-47.85644531	+1320
+1457971505.07060000	+8.51660156	-7.11035156	-0.72070313	+58.88671875	-7.80029297	-45.17578125	+2316	+8.28369141	-6.29296875	-0.44384766	+8.96484375	-13.99658203	+9.99755859	+1788	+6.72363281	-10.64355469	-0.62841797	+37.74902344	+6.26220703	-51.56982422	+1164
+1457971505.07480000	+8.51660156	-7.11035156	-0.72070313	+58.88671875	-7.80029297	-45.19775391	+2316	+8.28369141	-6.29296875	-0.44384766	+8.96484375	-13.99658203	+9.99755859	+1788	+6.72363281	-10.64355469	-0.62402344	+37.74902344	+6.26220703	-51.59179688	+1164
+1457971505.07900000	+8.51660156	-7.11035156	-0.72070313	+58.88671875	-7.80029297	-45.19775391	+2316	+8.28369141	-6.29296875	-0.44384766	+8.96484375	-13.99658203	+9.99755859	+1788	+6.72802734	-10.64355469	-0.62402344	+37.77099609	+6.26220703	-51.59179688	+1164
+1457971505.08730010	+8.51660156	-7.11035156	-0.71630859	+58.88671875	-7.80029297	-45.19775391	+2316	+8.28369141	-6.29296875	-0.44384766	+8.96484375	-14.01855469	+9.99755859	+1788	+6.73242188	-10.64355469	-0.61962891	+37.79296875	+6.26220703	-51.63574219	+1164
+1457971505.09139990	+8.51660156	-7.11035156	-0.71630859	+58.90869141	-7.82226563	-45.19775391	+2316	+8.28369141	-6.29296875	-0.44384766	+8.96484375	-14.01855469	+10.01953125	+1788	+6.73242188	-10.64355469	-0.61523438	+37.81494141	+6.26220703	-51.63574219	+1164
+1457971505.09559990	+8.52099609	-7.11035156	-0.71630859	+58.90869141	-7.82226563	-45.19775391	+2316	+8.28369141	-6.29296875	-0.44384766	+8.96484375	-14.01855469	+10.01953125	+1788	+6.74121094	-10.63916016	-0.61083984	+37.85888672	+6.26220703	-51.67968750	+1164
+1457971505.09980010	+8.52099609	-7.11035156	-0.71630859	+58.90869141	-7.84423828	-45.19775391	+2320	+8.28369141	-6.29296875	-0.44384766	+8.96484375	-14.01855469	+10.01953125	+1788	+6.74560547	-10.63916016	-0.60644531	+37.88085938	+6.26220703	-51.72363281	+1168
+1457971505.10390000	+8.52099609	-7.11035156	-0.71630859	+58.90869141	-7.84423828	-45.19775391	+2320	+8.28369141	-6.29296875	-0.44384766	+8.96484375	-14.04052734	+10.01953125	+1788	+6.75000000	-10.63476563	-0.60205078	+37.92480469	+6.26220703	-51.74560547	+1168
+1457971505.10809990	+8.52099609	-7.11035156	-0.71630859	+58.93066406	-7.86621094	-45.21972656	+2320	+8.28808594	-6.28857422	-0.44384766	+8.96484375	-14.04052734	+10.04150391	+1788	+6.75878906	-10.63476563	-0.59765625	+37.96875000	+6.26220703	-51.81152344	+1172
+1457971505.11229990	+8.52539063	-7.11035156	-0.71630859	+58.93066406	-7.86621094	-45.21972656	+2320	+8.28808594	-6.28857422	-0.43945313	+8.96484375	-14.04052734	+10.04150391	+1788	+6.76757813	-10.63037109	-0.58886719	+38.01269531	+6.24023438	-51.85546875	+1176
+1457971505.11640000	+8.52539063	-7.11035156	-0.71191406	+58.93066406	-7.88818359	-45.21972656	+2320	+8.28808594	-6.28857422	-0.43945313	+8.96484375	-14.06250000	+10.04150391	+1788	+6.77197266	-10.63037109	-0.58447266	+38.03466797	+6.24023438	-51.87744141	+1180
+1457971505.12060000	+8.52539063	-7.11035156	-0.71191406	+58.93066406	-7.88818359	-45.21972656	+2320	+8.28808594	-6.28857422	-0.43945313	+8.96484375	-14.06250000	+10.04150391	+1788	+6.77636719	-10.63037109	-0.58447266	+38.05664063	+6.24023438	-51.89941406	+1180
+1457971505.12480000	+8.52539063	-7.11035156	-0.71191406	+58.93066406	-7.88818359	-45.21972656	+2320	+8.28808594	-6.28857422	-0.43945313	+8.96484375	-14.06250000	+10.06347656	+1788	+6.77636719	-10.63037109	-0.58007813	+38.05664063	+6.24023438	-51.89941406	+1180
+1457971505.12890010	+8.52539063	-7.11035156	-0.71191406	+58.93066406	-7.91015625	-45.21972656	+2324	+8.28808594	-6.28857422	-0.43945313	+8.96484375	-14.06250000	+10.06347656	+1788	+6.77636719	-10.63037109	-0.58007813	+38.05664063	+6.21826172	-51.87744141	+1184
+1457971505.13310000	+8.52539063	-7.11035156	-0.71191406	+58.93066406	-7.91015625	-45.21972656	+2324	+8.28808594	-6.28857422	-0.43945313	+8.96484375	-14.06250000	+10.06347656	+1788	+6.77197266	-10.63037109	-0.58447266	+38.03466797	+6.21826172	-51.87744141	+1184
+1457971505.13730000	+8.52539063	-7.11035156	-0.71191406	+58.93066406	-7.91015625	-45.21972656	+2324	+8.28808594	-6.28857422	-0.43945313	+8.96484375	-14.06250000	+10.06347656	+1788	+6.77197266	-10.63037109	-0.58447266	+38.03466797	+6.21826172	-51.85546875	+1184
+1457971505.14140010	+8.52539063	-7.11035156	-0.71191406	+58.93066406	-7.91015625	-45.21972656	+2324	+8.28808594	-6.28857422	-0.43945313	+8.96484375	-14.08447266	+10.06347656	+1788	+6.76757813	-10.63037109	-0.58886719	+38.01269531	+6.21826172	-51.83349609	+1184
+1457971505.14560010	+8.52539063	-7.10595703	-0.71191406	+58.93066406	-7.91015625	-45.21972656	+2324	+8.28808594	-6.28857422	-0.43945313	+8.96484375	-14.08447266	+10.06347656	+1788	+6.76757813	-10.63476563	-0.58886719	+37.99072266	+6.21826172	-51.83349609	+1184
+1457971505.14980010	+8.52539063	-7.10595703	-0.71191406	+58.93066406	-7.91015625	-45.21972656	+2324	+8.28808594	-6.28857422	-0.43945313	+8.96484375	-14.08447266	+10.06347656	+1788	+6.76318359	-10.63476563	-0.58886719	+37.99072266	+6.21826172	-51.81152344	+1188
+1457971505.15389990	+8.52539063	-7.10595703	-0.71191406	+58.93066406	-7.91015625	-45.21972656	+2324	+8.28808594	-6.28857422	-0.43945313	+8.96484375	-14.08447266	+10.06347656	+1788	+6.76318359	-10.63476563	-0.59326172	+37.96875000	+6.21826172	-51.81152344	+1188
+1457971505.16230010	+8.52539063	-7.10595703	-0.71191406	+58.90869141	-7.91015625	-45.19775391	+2324	+8.28808594	-6.28857422	-0.43945313	+8.96484375	-14.08447266	+10.06347656	+1788	+6.75878906	-10.63476563	-0.59326172	+37.94677734	+6.19628906	-51.78955078	+1184
+1457971505.16640000	+8.52539063	-7.10595703	-0.71191406	+58.90869141	-7.91015625	-45.19775391	+2324	+8.28808594	-6.28857422	-0.43945313	+8.96484375	-14.08447266	+10.06347656	+1788	+6.75878906	-10.63476563	-0.59326172	+37.94677734	+6.19628906	-51.78955078	+1184
+1457971505.17059990	+8.52539063	-7.10595703	-0.71191406	+58.90869141	-7.91015625	-45.19775391	+2324	+8.28808594	-6.28857422	-0.43945313	+8.96484375	-14.08447266	+10.08544922	+1788	+6.75878906	-10.63476563	-0.59765625	+37.94677734	+6.19628906	-51.76757813	+1184
+1457971505.17470000	+8.52539063	-7.10595703	-0.71191406	+58.90869141	-7.91015625	-45.19775391	+2324	+8.28808594	-6.28857422	-0.43945313	+8.96484375	-14.08447266	+10.08544922	+1788	+6.75878906	-10.63476563	-0.59765625	+37.92480469	+6.19628906	-51.76757813	+1184
+1457971505.17890000	+8.52539063	-7.10595703	-0.71191406	+58.90869141	-7.91015625	-45.19775391	+2324	+8.28808594	-6.28857422	-0.43945313	+8.96484375	-14.08447266	+10.08544922	+1792	+6.75878906	-10.63476563	-0.59765625	+37.92480469	+6.19628906	-51.76757813	+1184
+1457971505.18310000	+8.52539063	-7.10595703	-0.71191406	+58.90869141	-7.91015625	-45.19775391	+2324	+8.28808594	-6.28417969	-0.43945313	+8.96484375	-14.08447266	+10.08544922	+1792	+6.75439453	-10.63476563	-0.59765625	+37.92480469	+6.19628906	-51.74560547	+1184
+1457971505.18720010	+8.52539063	-7.10595703	-0.71191406	+58.90869141	-7.91015625	-45.19775391	+2324	+8.28808594	-6.28417969	-0.43945313	+8.96484375	-14.08447266	+10.08544922	+1792	+6.75439453	-10.63476563	-0.59765625	+37.92480469	+6.19628906	-51.74560547	+1184
+1457971505.19560000	+8.52539063	-7.10595703	-0.71191406	+58.90869141	-7.93212891	-45.19775391	+2324	+8.28808594	-6.28417969	-0.43505859	+8.96484375	-14.08447266	+10.08544922	+1792	+6.75439453	-10.63476563	-0.59765625	+37.92480469	+6.19628906	-51.74560547	+1180
+1457971505.19970010	+8.52539063	-7.10595703	-0.71191406	+58.90869141	-7.93212891	-45.19775391	+2324	+8.28808594	-6.28417969	-0.43505859	+8.96484375	-14.08447266	+10.08544922	+1792	+6.75439453	-10.63476563	-0.59765625	+37.92480469	+6.19628906	-51.74560547	+1180
+1457971505.20390010	+8.52539063	-7.10595703	-0.71191406	+58.90869141	-7.93212891	-45.19775391	+2324	+8.28808594	-6.28417969	-0.43505859	+8.96484375	-14.10644531	+10.08544922	+1792	+6.75439453	-10.63476563	-0.59765625	+37.92480469	+6.19628906	-51.74560547	+1180
+1457971505.20810010	+8.52539063	-7.10595703	-0.71191406	+58.90869141	-7.93212891	-45.19775391	+2324	+8.28808594	-6.28417969	-0.43505859	+8.96484375	-14.10644531	+10.08544922	+1792	+6.75439453	-10.63476563	-0.59765625	+37.92480469	+6.19628906	-51.74560547	+1180
+1457971505.21219990	+8.52539063	-7.10595703	-0.71191406	+58.90869141	-7.93212891	-45.19775391	+2324	+8.28808594	-6.28417969	-0.43505859	+8.96484375	-14.10644531	+10.08544922	+1792	+6.75878906	-10.63476563	-0.59765625	+37.92480469	+6.19628906	-51.74560547	+1180
+1457971505.21639990	+8.52539063	-7.10595703	-0.71191406	+58.90869141	-7.95410156	-45.19775391	+2324	+8.28808594	-6.28417969	-0.43505859	+8.96484375	-14.10644531	+10.10742188	+1792	+6.75878906	-10.63476563	-0.59765625	+37.92480469	+6.17431641	-51.76757813	+1180
+1457971505.22059990	+8.52539063	-7.10595703	-0.71191406	+58.90869141	-7.95410156	-45.19775391	+2324	+8.28808594	-6.28417969	-0.43505859	+8.96484375	-14.12841797	+10.10742188	+1792	+6.75878906	-10.63476563	-0.59765625	+37.92480469	+6.17431641	-51.76757813	+1180
+1457971505.22890000	+8.52539063	-7.10595703	-0.71191406	+58.90869141	-7.95410156	-45.19775391	+2328	+8.28808594	-6.28417969	-0.43505859	+8.96484375	-14.12841797	+10.10742188	+1796	+6.75878906	-10.63037109	-0.59765625	+37.92480469	+6.17431641	-51.76757813	+1180
+1457971505.23309990	+8.52539063	-7.10595703	-0.71191406	+58.90869141	-7.97607422	-45.21972656	+2328	+8.28808594	-6.28417969	-0.43505859	+8.96484375	-14.12841797	+10.10742188	+1796	+6.75878906	-10.63037109	-0.59765625	+37.92480469	+6.17431641	-51.76757813	+1176
+1457971505.23720000	+8.52539063	-7.10156250	-0.71191406	+58.90869141	-7.97607422	-45.21972656	+2328	+8.28808594	-6.28417969	-0.43505859	+8.96484375	-14.12841797	+10.10742188	+1796	+6.75878906	-10.63037109	-0.59765625	+37.92480469	+6.17431641	-51.76757813	+1176
+1457971505.24140000	+8.52539063	-7.10156250	-0.71191406	+58.90869141	-7.97607422	-45.21972656	+2328	+8.28808594	-6.28417969	-0.43505859	+8.96484375	-14.15039063	+10.10742188	+1796	+6.75878906	-10.63037109	-0.59765625	+37.92480469	+6.17431641	-51.76757813	+1176
+1457971505.24550010	+8.52539063	-7.10156250	-0.71191406	+58.90869141	-7.97607422	-45.21972656	+2328	+8.29248047	-6.28417969	-0.43505859	+8.96484375	-14.15039063	+10.10742188	+1796	+6.75878906	-10.63037109	-0.59765625	+37.92480469	+6.17431641	-51.76757813	+1176
+1457971505.24970010	+8.52539063	-7.10156250	-0.71191406	+58.90869141	-7.97607422	-45.21972656	+2328	+8.29248047	-6.28417969	-0.43505859	+8.96484375	-14.15039063	+10.12939453	+1796	+6.75878906	-10.63037109	-0.59765625	+37.92480469	+6.17431641	-51.76757813	+1176
+1457971505.25799990	+8.52539063	-7.10156250	-0.71191406	+58.90869141	-7.99804688	-45.21972656	+2328	+8.29248047	-6.27978516	-0.43066406	+8.96484375	-14.15039063	+10.12939453	+1796	+6.75878906	-10.63037109	-0.59765625	+37.92480469	+6.15234375	-51.74560547	+1176
+1457971505.26220010	+8.52539063	-7.10156250	-0.71191406	+58.90869141	-7.99804688	-45.19775391	+2328	+8.29248047	-6.27978516	-0.43066406	+8.96484375	-14.15039063	+10.12939453	+1796	+6.75439453	-10.63037109	-0.59765625	+37.90283203	+6.15234375	-51.74560547	+1176
+1457971505.26640010	+8.52539063	-7.10156250	-0.71191406	+58.90869141	-7.99804688	-45.19775391	+2332	+8.29248047	-6.27978516	-0.43066406	+8.96484375	-14.17236328	+10.12939453	+1796	+6.75439453	-10.63037109	-0.60205078	+37.90283203	+6.15234375	-51.74560547	+1176
+1457971505.27049990	+8.52539063	-7.10156250	-0.71191406	+58.90869141	-7.99804688	-45.19775391	+2332	+8.29248047	-6.27978516	-0.43066406	+8.96484375	-14.17236328	+10.12939453	+1796	+6.75439453	-10.63037109	-0.60205078	+37.90283203	+6.15234375	-51.72363281	+1176
+1457971505.27469990	+8.52539063	-7.10156250	-0.71191406	+58.90869141	-7.99804688	-45.19775391	+2332	+8.29248047	-6.27978516	-0.43066406	+8.96484375	-14.17236328	+10.12939453	+1796	+6.75439453	-10.63476563	-0.60205078	+37.88085938	+6.15234375	-51.72363281	+1176
+1457971505.28300000	+8.52539063	-7.10156250	-0.71191406	+58.88671875	-7.99804688	-45.19775391	+2332	+8.29248047	-6.27978516	-0.43066406	+8.96484375	-14.17236328	+10.12939453	+1796	+6.75000000	-10.63476563	-0.60205078	+37.85888672	+6.15234375	-51.70166016	+1176
+1457971505.29140000	+8.52539063	-7.10156250	-0.71191406	+58.88671875	-7.99804688	-45.19775391	+2332	+8.29248047	-6.27978516	-0.43066406	+8.96484375	-14.17236328	+10.12939453	+1800	+6.75000000	-10.63476563	-0.60644531	+37.83691406	+6.15234375	-51.67968750	+1176
+1457971505.29970000	+8.52539063	-7.10156250	-0.71191406	+58.88671875	-7.99804688	-45.19775391	+2332	+8.29248047	-6.27978516	-0.43066406	+8.96484375	-14.17236328	+10.12939453	+1800	+6.74560547	-10.63476563	-0.60644531	+37.83691406	+6.13037109	-51.67968750	+1172
+1457971505.30800010	+8.52539063	-7.10156250	-0.71191406	+58.88671875	-7.99804688	-45.19775391	+2332	+8.29248047	-6.27978516	-0.43066406	+8.96484375	-14.17236328	+10.12939453	+1800	+6.74560547	-10.63476563	-0.60644531	+37.81494141	+6.13037109	-51.65771484	+1172
+1457971505.31640010	+8.52539063	-7.10156250	-0.71191406	+58.88671875	-7.99804688	-45.19775391	+2332	+8.29248047	-6.27978516	-0.43066406	+8.96484375	-14.17236328	+10.12939453	+1800	+6.74560547	-10.63476563	-0.60644531	+37.81494141	+6.13037109	-51.65771484	+1168
+1457971505.32049990	+8.52539063	-7.10156250	-0.71191406	+58.88671875	-7.99804688	-45.19775391	+2332	+8.29248047	-6.27978516	-0.43066406	+8.96484375	-14.17236328	+10.12939453	+1800	+6.74560547	-10.63476563	-0.60644531	+37.81494141	+6.13037109	-51.67968750	+1168
+1457971505.32470010	+8.52539063	-7.10156250	-0.71191406	+58.88671875	-7.99804688	-45.19775391	+2332	+8.29248047	-6.27978516	-0.43066406	+8.96484375	-14.17236328	+10.12939453	+1800	+6.74560547	-10.63476563	-0.60644531	+37.81494141	+6.13037109	-51.67968750	+1168
+1457971505.32880000	+8.52539063	-7.10156250	-0.71191406	+58.88671875	-8.02001953	-45.19775391	+2332	+8.29248047	-6.27978516	-0.43066406	+8.96484375	-14.19433594	+10.12939453	+1800	+6.74560547	-10.63476563	-0.60644531	+37.81494141	+6.13037109	-51.67968750	+1168
+1457971505.33299990	+8.52539063	-7.10156250	-0.71191406	+58.88671875	-8.02001953	-45.19775391	+2332	+8.29248047	-6.27978516	-0.43066406	+8.96484375	-14.19433594	+10.12939453	+1800	+6.74560547	-10.63476563	-0.60644531	+37.83691406	+6.13037109	-51.67968750	+1168
+1457971505.33719990	+8.52539063	-7.10156250	-0.71191406	+58.88671875	-8.02001953	-45.19775391	+2336	+8.29248047	-6.27978516	-0.43066406	+8.96484375	-14.19433594	+10.12939453	+1800	+6.75000000	-10.63037109	-0.60644531	+37.83691406	+6.10839844	-51.67968750	+1168
+1457971505.34130000	+8.52539063	-7.10156250	-0.71191406	+58.88671875	-8.02001953	-45.19775391	+2336	+8.29248047	-6.27978516	-0.43066406	+8.94287109	-14.19433594	+10.12939453	+1800	+6.75000000	-10.63037109	-0.60644531	+37.83691406	+6.10839844	-51.67968750	+1168
+1457971505.34550000	+8.52539063	-7.09716797	-0.71191406	+58.88671875	-8.02001953	-45.19775391	+2336	+8.29248047	-6.27978516	-0.43066406	+8.94287109	-14.19433594	+10.15136719	+1800	+6.75000000	-10.63037109	-0.60644531	+37.83691406	+6.10839844	-51.67968750	+1168
+1457971505.34970000	+8.52539063	-7.09716797	-0.70751953	+58.88671875	-8.02001953	-45.19775391	+2336	+8.29248047	-6.27978516	-0.42626953	+8.94287109	-14.19433594	+10.15136719	+1800	+6.75000000	-10.63037109	-0.60644531	+37.83691406	+6.10839844	-51.67968750	+1168
+1457971505.35380010	+8.52539063	-7.09716797	-0.70751953	+58.88671875	-8.02001953	-45.19775391	+2336	+8.29248047	-6.27978516	-0.42626953	+8.94287109	-14.19433594	+10.15136719	+1800	+6.75000000	-10.63037109	-0.60644531	+37.83691406	+6.10839844	-51.67968750	+1168
+1457971505.35800000	+8.52539063	-7.09716797	-0.70751953	+58.88671875	-8.02001953	-45.19775391	+2336	+8.29248047	-6.27978516	-0.42626953	+8.94287109	-14.19433594	+10.15136719	+1800	+6.75000000	-10.63037109	-0.60205078	+37.83691406	+6.10839844	-51.67968750	+1168
+1457971505.36220000	+8.52539063	-7.09716797	-0.70751953	+58.88671875	-8.02001953	-45.19775391	+2336	+8.29248047	-6.27978516	-0.42626953	+8.94287109	-14.19433594	+10.15136719	+1800	+6.75000000	-10.63037109	-0.60644531	+37.83691406	+6.10839844	-51.67968750	+1164
+1457971505.36630010	+8.52539063	-7.09716797	-0.70751953	+58.88671875	-8.04199219	-45.19775391	+2336	+8.29248047	-6.27978516	-0.42626953	+8.94287109	-14.19433594	+10.15136719	+1800	+6.75000000	-10.63037109	-0.60644531	+37.83691406	+6.10839844	-51.67968750	+1164
+1457971505.37470010	+8.52539063	-7.09716797	-0.70751953	+58.88671875	-8.04199219	-45.21972656	+2336	+8.29248047	-6.27978516	-0.42626953	+8.94287109	-14.19433594	+10.15136719	+1800	+6.75000000	-10.63037109	-0.60644531	+37.83691406	+6.10839844	-51.67968750	+1164
+1457971505.37879990	+8.52539063	-7.09716797	-0.70751953	+58.88671875	-8.04199219	-45.21972656	+2336	+8.29248047	-6.27978516	-0.42626953	+8.94287109	-14.19433594	+10.15136719	+1800	+6.75000000	-10.63037109	-0.60644531	+37.83691406	+6.10839844	-51.67968750	+1164
+1457971505.38299990	+8.52539063	-7.09716797	-0.70751953	+58.88671875	-8.04199219	-45.21972656	+2336	+8.29248047	-6.27978516	-0.42626953	+8.94287109	-14.19433594	+10.15136719	+1800	+6.75000000	-10.63037109	-0.60644531	+37.83691406	+6.10839844	-51.67968750	+1164
+1457971505.38720010	+8.52539063	-7.09716797	-0.70751953	+58.88671875	-8.04199219	-45.19775391	+2336	+8.29248047	-6.27978516	-0.42626953	+8.94287109	-14.19433594	+10.15136719	+1800	+6.75000000	-10.63037109	-0.60644531	+37.81494141	+6.08642578	-51.65771484	+1164
+1457971505.39130000	+8.52539063	-7.09716797	-0.70751953	+58.88671875	-8.04199219	-45.19775391	+2336	+8.29248047	-6.27978516	-0.42626953	+8.94287109	-14.19433594	+10.15136719	+1800	+6.74560547	-10.63037109	-0.60644531	+37.81494141	+6.08642578	-51.65771484	+1164
+1457971505.39549990	+8.52539063	-7.09716797	-0.70751953	+58.88671875	-8.04199219	-45.19775391	+2336	+8.29248047	-6.27978516	-0.42626953	+8.94287109	-14.19433594	+10.15136719	+1800	+6.74560547	-10.63037109	-0.61083984	+37.81494141	+6.08642578	-51.65771484	+1164
+1457971505.39960000	+8.52539063	-7.09716797	-0.70751953	+58.88671875	-8.04199219	-45.19775391	+2336	+8.29248047	-6.27978516	-0.42626953	+8.94287109	-14.19433594	+10.15136719	+1800	+6.74560547	-10.63037109	-0.61083984	+37.79296875	+6.08642578	-51.63574219	+1164
+1457971505.40380000	+8.52539063	-7.09716797	-0.70751953	+58.88671875	-8.04199219	-45.19775391	+2336	+8.29248047	-6.27978516	-0.42626953	+8.94287109	-14.19433594	+10.15136719	+1800	+6.74560547	-10.63037109	-0.61083984	+37.79296875	+6.08642578	-51.63574219	+1164
+1457971505.40800000	+8.52539063	-7.09716797	-0.70751953	+58.88671875	-8.04199219	-45.19775391	+2340	+8.29248047	-6.27978516	-0.42626953	+8.92089844	-14.19433594	+10.15136719	+1800	+6.74121094	-10.63037109	-0.61083984	+37.79296875	+6.08642578	-51.63574219	+1164
+1457971505.41210010	+8.52539063	-7.09716797	-0.70751953	+58.88671875	-8.04199219	-45.19775391	+2340	+8.29248047	-6.27978516	-0.42626953	+8.92089844	-14.19433594	+10.15136719	+1800	+6.74121094	-10.63037109	-0.61083984	+37.79296875	+6.08642578	-51.61376953	+1164
+1457971505.41630010	+8.52539063	-7.09716797	-0.70751953	+58.88671875	-8.04199219	-45.19775391	+2340	+8.29248047	-6.27978516	-0.42626953	+8.92089844	-14.19433594	+10.15136719	+1800	+6.74121094	-10.63037109	-0.61083984	+37.77099609	+6.08642578	-51.61376953	+1164
+1457971505.42050000	+8.52539063	-7.09716797	-0.70751953	+58.88671875	-8.04199219	-45.19775391	+2340	+8.29248047	-6.27978516	-0.42626953	+8.92089844	-14.19433594	+10.15136719	+1804	+6.74121094	-10.63476563	-0.61523438	+37.77099609	+6.08642578	-51.61376953	+1164
+1457971505.42459990	+8.52539063	-7.09716797	-0.70751953	+58.88671875	-8.04199219	-45.19775391	+2340	+8.29248047	-6.27978516	-0.42626953	+8.92089844	-14.19433594	+10.15136719	+1804	+6.74121094	-10.63476563	-0.61523438	+37.77099609	+6.08642578	-51.61376953	+1164
+1457971505.42880010	+8.52539063	-7.09716797	-0.70751953	+58.88671875	-8.04199219	-45.19775391	+2340	+8.29248047	-6.27978516	-0.42626953	+8.92089844	-14.19433594	+10.17333984	+1804	+6.74121094	-10.63476563	-0.61523438	+37.77099609	+6.08642578	-51.61376953	+1164
+1457971505.43300010	+8.52539063	-7.09716797	-0.70751953	+58.88671875	-8.04199219	-45.19775391	+2340	+8.29248047	-6.27978516	-0.42626953	+8.92089844	-14.19433594	+10.17333984	+1804	+6.74121094	-10.63037109	-0.61523438	+37.77099609	+6.08642578	-51.61376953	+1164
+1457971505.43709990	+8.52539063	-7.09716797	-0.70751953	+58.88671875	-8.04199219	-45.19775391	+2340	+8.29248047	-6.27978516	-0.42626953	+8.92089844	-14.19433594	+10.17333984	+1804	+6.74121094	-10.63037109	-0.61523438	+37.77099609	+6.08642578	-51.61376953	+1164
+1457971505.44129990	+8.52539063	-7.09716797	-0.70751953	+58.88671875	-8.04199219	-45.19775391	+2340	+8.29248047	-6.27978516	-0.42626953	+8.92089844	-14.19433594	+10.17333984	+1804	+6.74121094	-10.63037109	-0.61523438	+37.77099609	+6.08642578	-51.61376953	+1164
+1457971505.44960000	+8.52539063	-7.09716797	-0.70751953	+58.88671875	-8.04199219	-45.19775391	+2340	+8.29248047	-6.27978516	-0.42626953	+8.92089844	-14.19433594	+10.17333984	+1804	+6.74121094	-10.63037109	-0.61083984	+37.77099609	+6.08642578	-51.61376953	+1164
+1457971505.45380000	+8.52539063	-7.09716797	-0.70751953	+58.88671875	-8.04199219	-45.19775391	+2340	+8.29248047	-6.27978516	-0.42626953	+8.92089844	-14.19433594	+10.17333984	+1804	+6.74121094	-10.63037109	-0.61083984	+37.77099609	+6.08642578	-51.63574219	+1164
+1457971505.45799990	+8.52539063	-7.09716797	-0.70751953	+58.88671875	-8.04199219	-45.19775391	+2340	+8.29248047	-6.27978516	-0.42626953	+8.92089844	-14.19433594	+10.17333984	+1804	+6.74121094	-10.63037109	-0.61083984	+37.79296875	+6.08642578	-51.63574219	+1164
+1457971505.46210000	+8.52539063	-7.09716797	-0.70751953	+58.88671875	-8.04199219	-45.21972656	+2340	+8.29248047	-6.27978516	-0.42626953	+8.92089844	-14.19433594	+10.17333984	+1804	+6.74560547	-10.63037109	-0.61083984	+37.79296875	+6.06445313	-51.63574219	+1164
+1457971505.46630000	+8.52539063	-7.09716797	-0.70751953	+58.88671875	-8.04199219	-45.21972656	+2340	+8.29248047	-6.27978516	-0.42626953	+8.92089844	-14.21630859	+10.17333984	+1804	+6.74560547	-10.63037109	-0.61083984	+37.79296875	+6.06445313	-51.63574219	+1164
+1457971505.47050000	+8.52539063	-7.09716797	-0.70751953	+58.90869141	-8.04199219	-45.21972656	+2340	+8.29248047	-6.27978516	-0.42626953	+8.92089844	-14.21630859	+10.17333984	+1804	+6.74560547	-10.63037109	-0.61083984	+37.79296875	+6.06445313	-51.65771484	+1164
+1457971505.47460010	+8.52539063	-7.09716797	-0.70751953	+58.90869141	-8.04199219	-45.21972656	+2340	+8.29248047	-6.27978516	-0.42626953	+8.92089844	-14.21630859	+10.17333984	+1804	+6.74560547	-10.63037109	-0.61083984	+37.81494141	+6.06445313	-51.65771484	+1164
+1457971505.47880010	+8.52539063	-7.09716797	-0.70751953	+58.90869141	-8.04199219	-45.21972656	+2340	+8.29248047	-6.27978516	-0.42626953	+8.92089844	-14.21630859	+10.17333984	+1804	+6.74560547	-10.63037109	-0.60644531	+37.81494141	+6.08642578	-51.65771484	+1164
+1457971505.48289990	+8.52539063	-7.09716797	-0.70751953	+58.90869141	-8.02001953	-45.24169922	+2340	+8.29248047	-6.27978516	-0.42626953	+8.94287109	-14.21630859	+10.17333984	+1804	+6.74560547	-10.63037109	-0.60644531	+37.81494141	+6.08642578	-51.67968750	+1164
+1457971505.48709990	+8.52539063	-7.09716797	-0.71191406	+58.93066406	-7.99804688	-45.26367188	+2340	+8.29248047	-6.27978516	-0.42626953	+8.94287109	-14.21630859	+10.15136719	+1804	+6.74560547	-10.63037109	-0.60644531	+37.81494141	+6.08642578	-51.67968750	+1164
+1457971505.49130010	+8.52539063	-7.09716797	-0.71191406	+58.95263672	-7.99804688	-45.26367188	+2340	+8.29248047	-6.27978516	-0.43066406	+8.94287109	-14.21630859	+10.15136719	+1804	+6.74560547	-10.63037109	-0.60644531	+37.81494141	+6.08642578	-51.67968750	+1164
+1457971505.49540000	+8.52539063	-7.10156250	-0.72070313	+59.01855469	-7.86621094	-45.37353516	+2344	+8.29248047	-6.27978516	-0.43066406	+8.96484375	-14.21630859	+10.10742188	+1804	+6.74560547	-10.63037109	-0.60644531	+37.81494141	+6.08642578	-51.67968750	+1164
+1457971505.49959990	+8.52099609	-7.10156250	-0.72949219	+59.06250000	-7.75634766	-45.46142578	+2344	+8.28808594	-6.27978516	-0.43505859	+8.98681641	-14.21630859	+10.04150391	+1808	+6.74560547	-10.63037109	-0.61083984	+37.81494141	+6.08642578	-51.70166016	+1164
+1457971505.50790000	+8.51220703	-7.11914063	-0.76464844	+59.26025391	-7.16308594	-45.76904297	+2352	+8.28369141	-6.28857422	-0.45703125	+9.18457031	-14.15039063	+9.66796875	+1816	+6.74121094	-10.63476563	-0.61083984	+37.81494141	+6.15234375	-51.74560547	+1164
+1457971505.51210000	+8.50341797	-7.12353516	-0.78222656	+59.32617188	-6.89941406	-45.90087891	+2352	+8.27929688	-6.29736328	-0.47460938	+9.33837891	-14.08447266	+9.36035156	+1820	+6.74121094	-10.63916016	-0.61523438	+37.81494141	+6.21826172	-51.76757813	+1164
+1457971505.51630000	+8.50341797	-7.13232422	-0.79980469	+59.34814453	-6.65771484	-45.92285156	+2352	+8.27050781	-6.30175781	-0.49658203	+9.47021484	-13.97460938	+9.09667969	+1820	+6.73681641	-10.64355469	-0.61962891	+37.81494141	+6.28417969	-51.81152344	+1164
+1457971505.52040000	+8.49902344	-7.14111328	-0.82177734	+59.34814453	-6.35009766	-45.98876953	+2348	+8.26171875	-6.31494141	-0.54492188	+9.84375000	-13.71093750	+8.45947266	+1832	+6.72802734	-10.65673828	-0.63281250	+37.81494141	+6.52587891	-51.89941406	+1168
+1457971505.52460000	+8.49462891	-7.14550781	-0.83935547	+59.37011719	-6.10839844	-46.09863281	+2344	+8.25292969	-6.31933594	-0.56689453	+10.01953125	-13.57910156	+8.08593750	+1832	+6.72363281	-10.66552734	-0.64599609	+37.83691406	+6.72363281	-51.98730469	+1168
+1457971505.52880000	+8.49462891	-7.15429688	-0.86132813	+59.39208984	-5.84472656	-46.09863281	+2340	+8.24853516	-6.32373047	-0.59326172	+10.17333984	-13.40332031	+7.86621094	+1832	+6.72363281	-10.67431641	-0.65917969	+37.85888672	+6.92138672	-52.07519531	+1168
+1457971505.53290010	+8.49462891	-7.16308594	-0.88330078	+59.39208984	-5.53710938	-46.18652344	+2336	+8.24414063	-6.32812500	-0.62402344	+10.39306641	-13.24951172	+7.55859375	+1832	+6.72363281	-10.68310547	-0.67675781	+37.92480469	+7.29492188	-52.18505859	+1168
+1457971505.53710010	+8.49462891	-7.17187500	-0.90087891	+59.39208984	-5.22949219	-46.31835938	+2328	+8.23974609	-6.33251953	-0.64599609	+10.56884766	-13.16162109	+7.25097656	+1828	+6.73242188	-10.68750000	-0.68554688	+37.99072266	+7.55859375	-52.31689453	+1168
+1457971505.54130010	+8.49462891	-7.17626953	-0.93164063	+59.39208984	-4.92187500	-46.36230469	+2320	+8.23535156	-6.33691406	-0.67675781	+10.72265625	-13.00781250	+7.05322266	+1824	+6.73681641	-10.69189453	-0.69433594	+38.05664063	+7.80029297	-52.40478516	+1168
+1457971505.54539990	+8.49462891	-7.19384766	-0.95800781	+59.32617188	-4.57031250	-46.47216797	+2312	+8.23095703	-6.33691406	-0.70312500	+10.94238281	-12.89794922	+6.78955078	+1816	+6.75000000	-10.69628906	-0.70312500	+38.12255859	+8.04199219	-52.51464844	+1168
+1457971505.54959990	+8.49902344	-7.19824219	-0.97558594	+59.32617188	-4.24072266	-46.64794922	+2300	+8.22656250	-6.34130859	-0.72509766	+11.18408203	-12.87597656	+6.45996094	+1808	+6.76757813	-10.69628906	-0.70751953	+38.18847656	+8.23974609	-52.66845703	+1164
+1457971505.55370000	+8.50781250	-7.20263672	-1.01074219	+59.32617188	-3.95507813	-46.73583984	+2288	+8.22216797	-6.34130859	-0.76464844	+11.38183594	-12.78808594	+6.26220703	+1800	+6.78076172	-10.69628906	-0.72070313	+38.25439453	+8.41552734	-52.75634766	+1164
+1457971505.55790000	+8.51220703	-7.22021484	-1.04150391	+59.19433594	-3.60351563	-46.93359375	+2280	+8.21777344	-6.34130859	-0.79541016	+11.64550781	-12.74414063	+5.95458984	+1792	+6.79833984	-10.69628906	-0.73828125	+38.32031250	+8.56933594	-52.84423828	+1164
+1457971505.56209990	+8.52099609	-7.22021484	-1.06787109	+59.15039063	-3.27392578	-47.19726563	+2264	+8.21337891	-6.33691406	-0.82177734	+11.95312500	-12.85400391	+5.58105469	+1776	+6.82031250	-10.69189453	-0.74267578	+38.38623047	+8.70117188	-53.06396484	+1164
+1457971505.56620000	+8.53417969	-7.22460938	-1.10302734	+59.12841797	-3.01025391	-47.39501953	+2252	+8.21337891	-6.33251953	-0.86572266	+12.23876953	-12.87597656	+5.36132813	+1772	+6.83789063	-10.68750000	-0.76464844	+38.43017578	+8.76708984	-53.19580078	+1168
+1457971505.57040000	+8.54296875	-7.24218750	-1.13818359	+58.90869141	-2.65869141	-47.68066406	+2240	+8.20898438	-6.32812500	-0.90087891	+12.56835938	-12.96386719	+4.96582031	+1756	+6.86425781	-10.68750000	-0.78662109	+38.47412109	+8.85498047	-53.37158203	+1168
+1457971505.57460000	+8.55615234	-7.24218750	-1.16455078	+58.82080078	-2.37304688	-48.07617188	+2224	+8.20898438	-6.31933594	-0.92285156	+12.96386719	-13.18359375	+4.50439453	+1744	+6.88623047	-10.68310547	-0.79980469	+38.45214844	+8.89892578	-53.65722656	+1172
+1457971505.58290000	+8.59130859	-7.26416016	-1.24365234	+58.38134766	-1.84570313	-48.77929688	+2188	+8.20898438	-6.30615234	-1.01513672	+13.73291016	-13.46923828	+3.75732422	+1720	+6.93457031	-10.67431641	-0.87011719	+38.36425781	+8.81103516	-53.96484375	+1176
+1457971505.58710000	+8.61328125	-7.26416016	-1.27441406	+58.20556641	-1.58203125	-49.28466797	+2172	+8.21337891	-6.28857422	-1.05029297	+14.21630859	-13.79882813	+3.22998047	+1704	+6.95654297	-10.66992188	-0.89648438	+38.27636719	+8.72314453	-54.29443359	+1176
+1457971505.59120010	+8.64404297	-7.26416016	-1.31835938	+58.02978516	-1.40625000	-49.70214844	+2156	+8.21777344	-6.27539063	-1.11181641	+14.67773438	-13.99658203	+2.87841797	+1696	+6.98291016	-10.66113281	-0.94921875	+38.18847656	+8.54736328	-54.44824219	+1184
+1457971505.59540010	+8.66601563	-7.28613281	-1.36230469	+57.56835938	-1.16455078	-50.20751953	+2136	+8.21777344	-6.26660156	-1.16015625	+15.11718750	-14.23828125	+2.28515625	+1680	+7.00488281	-10.65673828	-0.99755859	+38.05664063	+8.43750000	-54.62402344	+1188
+1457971505.59960010	+8.69238281	-7.28173828	-1.40625000	+57.28271484	-0.94482422	-50.77880859	+2120	+8.22216797	-6.24462891	-1.19970703	+15.68847656	-14.58984375	+1.64794922	+1664	+7.02246094	-10.64794922	-1.04150391	+37.83691406	+8.26171875	-54.97558594	+1192
+1457971505.60369990	+8.73193359	-7.28173828	-1.45458984	+56.99707031	-0.81298828	-51.32812500	+2112	+8.23535156	-6.22705078	-1.27001953	+16.25976563	-14.80957031	+1.18652344	+1660	+7.04443359	-10.63916016	-1.10302734	+37.63916016	+8.06396484	-55.15136719	+1204
+1457971505.60789990	+8.75830078	-7.30371094	-1.50732422	+56.44775391	-0.59326172	-51.92138672	+2100	+8.23535156	-6.21826172	-1.33154297	+16.76513672	-15.05126953	+0.48339844	+1644	+7.06640625	-10.63476563	-1.16894531	+37.41943359	+7.88818359	-55.39306641	+1216
+1457971505.61209990	+8.79345703	-7.30371094	-1.56005859	+56.03027344	-0.41748047	-52.53662109	+2096	+8.24414063	-6.19189453	-1.38867188	+17.42431641	-15.35888672	-0.21972656	+1636	+7.08837891	-10.62597656	-1.22607422	+37.11181641	+7.69042969	-55.72265625	+1224
+1457971505.61620000	+8.84179688	-7.30371094	-1.61279297	+55.63476563	-0.26367188	-53.17382813	+2096	+8.26171875	-6.16552734	-1.47216797	+18.10546875	-15.53466797	-0.81298828	+1632	+7.11035156	-10.61279297	-1.30517578	+36.82617188	+7.47070313	-55.92041016	+1240
+1457971505.62040000	+8.87255859	-7.32128906	-1.67431641	+54.97558594	-0.08789063	-53.81103516	+2092	+8.26611328	-6.15234375	-1.54687500	+18.65478516	-15.73242188	-1.56005859	+1624	+7.13232422	-10.60400391	-1.37988281	+36.49658203	+7.29492188	-56.16210938	+1260
+1457971505.62459990	+8.91650391	-7.32128906	-1.74023438	+54.49218750	+0.06591797	-54.40429688	+2100	+8.27490234	-6.12158203	-1.62158203	+19.40185547	-15.93017578	-2.30712891	+1624	+7.15869141	-10.58642578	-1.45458984	+36.18896484	+7.09716797	-56.46972656	+1280
+1457971505.62870000	+8.96923828	-7.32128906	-1.80615234	+53.98681641	+0.19775391	-55.08544922	+2108	+8.30126953	-6.09082031	-1.70947266	+20.19287109	-16.08398438	-2.98828125	+1628	+7.18505859	-10.56884766	-1.53808594	+35.88134766	+6.89941406	-56.71142578	+1300
+1457971505.63290000	+9.00439453	-7.33447266	-1.87207031	+53.30566406	+0.35156250	-55.74462891	+2116	+8.30566406	-6.07324219	-1.79736328	+20.78613281	-16.19384766	-3.80126953	+1624	+7.21142578	-10.56005859	-1.62158203	+35.50781250	+6.74560547	-57.01904297	+1324
+1457971505.64120010	+9.11425781	-7.33447266	-2.02148438	+52.20703125	+0.65917969	-57.06298828	+2144	+8.34960938	-5.99414063	-1.98193359	+22.47802734	-16.36962891	-5.29541016	+1636	+7.27294922	-10.51611328	-1.79296875	+34.78271484	+6.43798828	-57.65625000	+1376
+1457971505.64540000	+9.16259766	-7.34326172	-2.09619141	+51.48193359	+0.79101563	-57.70019531	+2156	+8.36279297	-5.97656250	-2.08300781	+23.09326172	-16.36962891	-6.08642578	+1636	+7.30810547	-10.49853516	-1.87646484	+34.38720703	+6.32812500	-58.00781250	+1400
+1457971505.64949990	+9.21972656	-7.33886719	-2.18847656	+50.91064453	+0.94482422	-58.24951172	+2176	+8.38476563	-5.92822266	-2.18847656	+23.92822266	-16.34765625	-6.76757813	+1652	+7.34765625	-10.46777344	-1.96435547	+34.05761719	+6.17431641	-58.35937500	+1432
+1457971505.65370010	+9.28564453	-7.33886719	-2.25878906	+50.31738281	+1.07666016	-58.97460938	+2192	+8.41992188	-5.88427734	-2.28515625	+24.89501953	-16.39160156	-7.55859375	+1660	+7.39160156	-10.44140625	-2.05664063	+33.72802734	+6.02050781	-58.71093750	+1460
+1457971505.65790010	+9.33837891	-7.34326172	-2.34228516	+49.57031250	+1.16455078	-59.58984375	+2208	+8.43750000	-5.86230469	-2.39501953	+25.53222656	-16.34765625	-8.30566406	+1660	+7.43115234	-10.41943359	-2.14453125	+33.31054688	+5.88867188	-59.08447266	+1484
+1457971505.66199990	+9.40429688	-7.33447266	-2.43896484	+48.99902344	+1.29638672	-60.11718750	+2228	+8.46386719	-5.80517578	-2.51367188	+26.38916016	-16.23779297	-8.89892578	+1680	+7.48388672	-10.37988281	-2.23242188	+33.00292969	+5.73486328	-59.45800781	+1516
+1457971505.66619990	+9.47460938	-7.33007813	-2.50927734	+48.38378906	+1.34033203	-60.90820313	+2244	+8.50781250	-5.75244141	-2.61035156	+27.35595703	-16.30371094	-9.73388672	+1688	+7.54101563	-10.34472656	-2.31591797	+32.67333984	+5.53710938	-59.89746094	+1544
+1457971505.67039990	+9.54052734	-7.33007813	-2.59716797	+47.63671875	+1.36230469	-61.50146484	+2260	+8.53417969	-5.72607422	-2.72021484	+27.97119141	-16.21582031	-10.41503906	+1692	+7.58935547	-10.31396484	-2.40380859	+32.25585938	+5.33935547	-60.33691406	+1568
+1457971505.67450000	+9.61083984	-7.31689453	-2.69824219	+47.02148438	+1.42822266	-61.96289063	+2280	+8.56494141	-5.66455078	-2.84765625	+28.80615234	-16.06201172	-10.96435547	+1712	+7.65087891	-10.27001953	-2.49169922	+31.94824219	+5.14160156	-60.73242188	+1596
+1457971505.68290000	+9.76025391	-7.30810547	-2.84765625	+45.59326172	+1.36230469	-63.30322266	+2304	+8.64843750	-5.57666016	-3.05859375	+30.38818359	-16.01806641	-12.45849609	+1728	+7.76953125	-10.19970703	-2.66308594	+31.15722656	+4.63623047	-61.65527344	+1640
+1457971505.68700000	+9.83935547	-7.29052734	-2.94873047	+44.93408203	+1.34033203	-63.76464844	+2320	+8.69238281	-5.51074219	-3.18603516	+31.20117188	-15.84228516	-12.96386719	+1748	+7.83544922	-10.14697266	-2.75537109	+30.84960938	+4.35058594	-62.05078125	+1668
+1457971505.69120000	+9.92285156	-7.27734375	-3.01464844	+44.20898438	+1.20849609	-64.51171875	+2328	+8.74951172	-5.44921875	-3.28271484	+32.12402344	-15.88623047	-13.79882813	+1760	+7.90576172	-10.09863281	-2.83886719	+30.47607422	+4.02099609	-62.49023438	+1688
+1457971505.69540000	+10.00195313	-7.26855469	-3.08935547	+43.43994141	+1.03271484	-65.06103516	+2340	+8.78906250	-5.40966797	-3.39697266	+32.71728516	-15.79833984	-14.43603516	+1768	+7.95849609	-10.05908203	-2.92675781	+30.01464844	+3.69140625	-62.95166016	+1708
+1457971505.70370010	+10.17333984	-7.23339844	-3.23876953	+41.96777344	+0.70312500	-66.24755859	+2360	+8.90332031	-5.27783203	-3.61230469	+34.36523438	-15.68847656	-15.82031250	+1796	+8.09912109	-9.94921875	-3.11132813	+29.28955078	+2.92236328	-63.76464844	+1752
+1457971505.70779990	+10.25683594	-7.21142578	-3.30908203	+41.17675781	+0.41748047	-66.77490234	+2372	+8.95605469	-5.22509766	-3.72656250	+34.95849609	-15.62255859	-16.47949219	+1804	+8.15625000	-9.90527344	-3.19482422	+28.78417969	+2.52685547	-64.20410156	+1768
+1457971505.71199990	+10.34912109	-7.19384766	-3.39697266	+40.42968750	+0.19775391	-67.17041016	+2384	+9.01318359	-5.15478516	-3.84960938	+35.68359375	-15.44677734	-17.02880859	+1824	+8.22216797	-9.84375000	-3.29589844	+28.38867188	+2.15332031	-64.53369141	+1792
+1457971505.71620010	+10.44140625	-7.17187500	-3.44970703	+39.61669922	-0.08789063	-67.82958984	+2392	+9.08349609	-5.08447266	-3.93310547	+36.51855469	-15.49072266	-17.90771484	+1836	+8.29248047	-9.79101563	-3.38378906	+27.97119141	+1.69189453	-64.92919922	+1812
+1457971505.72030000	+10.52490234	-7.14111328	-3.51123047	+38.84765625	-0.46142578	-68.33496094	+2404	+9.14501953	-5.02294922	-4.03857422	+37.11181641	-15.44677734	-18.56689453	+1848	+8.34521484	-9.73828125	-3.47167969	+27.42187500	+1.25244141	-65.32470703	+1828
+1457971505.72869990	+10.71386719	-7.08398438	-3.62548828	+37.26562500	-1.20849609	-69.36767578	+2428	+9.28564453	-4.87353516	-4.23193359	+38.56201172	-15.38085938	-20.03906250	+1884	+8.47705078	-9.60644531	-3.66064453	+26.58691406	+0.30761719	-65.98388672	+1876
+1457971505.73280000	+10.80615234	-7.04443359	-3.67822266	+36.49658203	-1.69189453	-69.82910156	+2440	+9.36035156	-4.79443359	-4.32421875	+39.15527344	-15.40283203	-20.69824219	+1900	+8.52978516	-9.54931641	-3.74414063	+26.05957031	-0.15380859	-66.35742188	+1892
+1457971505.73700000	+10.89843750	-7.01367188	-3.73974609	+35.72753906	-2.10937500	-70.20263672	+2456	+9.43505859	-4.71533203	-4.42968750	+39.81445313	-15.31494141	-21.31347656	+1920	+8.59570313	-9.47900391	-3.84521484	+25.66406250	-0.61523438	-66.57714844	+1924
+1457971505.74120000	+10.99511719	-6.98291016	-3.77490234	+34.91455078	-2.59277344	-70.75195313	+2468	+9.51416016	-4.63623047	-4.49560547	+40.49560547	-15.42480469	-22.23632813	+1932	+8.66162109	-9.41308594	-3.92431641	+25.22460938	-1.16455078	-66.95068359	+1944
+1457971505.74530010	+11.08740234	-6.93017578	-3.81445313	+34.18945313	-3.16406250	-71.14746094	+2488	+9.59765625	-4.54833984	-4.57910156	+41.06689453	-15.51269531	-22.89550781	+1952	+8.72314453	-9.34716797	-4.00341797	+24.71923828	-1.69189453	-67.28027344	+1968
+1457971505.74950000	+11.17968750	-6.89501953	-3.86279297	+33.42041016	-3.66943359	-71.49902344	+2504	+9.67675781	-4.46484375	-4.66699219	+41.63818359	-15.49072266	-23.51074219	+1968	+8.78906250	-9.27246094	-4.09570313	+24.34570313	-2.19726563	-67.50000000	+2000
+1457971505.75370000	+11.27636719	-6.85546875	-3.88916016	+32.60742188	-4.24072266	-71.96044922	+2520	+9.76464844	-4.38134766	-4.72412109	+42.23144531	-15.66650391	-24.38964844	+1984	+8.85937500	-9.20214844	-4.16601563	+23.92822266	-2.79052734	-67.82958984	+2024
+1457971505.76200010	+11.46093750	-6.75439453	-3.95947266	+31.15722656	-5.49316406	-72.55371094	+2560	+9.93603516	-4.19677734	-4.86914063	+43.26416016	-15.90820313	-25.66406250	+2020	+8.99560547	-9.03955078	-4.31982422	+23.13720703	-3.95507813	-68.29101563	+2080
+1457971505.76620010	+11.55322266	-6.71044922	-3.97265625	+30.36621094	-6.17431641	-72.92724609	+2572	+10.02392578	-4.10888672	-4.91308594	+43.74755859	-16.12792969	-26.52099609	+2028	+9.07470703	-8.96484375	-4.38134766	+22.78564453	-4.61425781	-68.62060547	+2108
+1457971505.77029990	+11.64550781	-6.64453125	-3.99462891	+29.72900391	-6.92138672	-73.19091797	+2592	+10.11621094	-4.00781250	-4.97021484	+44.20898438	-16.39160156	-27.11425781	+2048	+9.14501953	-8.88134766	-4.43847656	+22.39013672	-5.29541016	-68.90625000	+2132
+1457971505.77449990	+11.73779297	-6.60058594	-4.02099609	+28.98193359	-7.60253906	-73.38867188	+2612	+10.20410156	-3.91992188	-5.03173828	+44.60449219	-16.58935547	-27.75146484	+2060	+9.22412109	-8.79345703	-4.50878906	+22.10449219	-5.95458984	-69.06005859	+2160
+1457971505.77870010	+11.82568359	-6.55224609	-4.02978516	+28.21289063	-8.34960938	-73.65234375	+2628	+10.29199219	-3.83203125	-5.07128906	+44.97802734	-16.85302734	-28.54248047	+2068	+9.31201172	-8.70556641	-4.55712891	+21.79687500	-6.70166016	-69.34570313	+2184
+1457971505.78280000	+11.91796875	-6.48193359	-4.03857422	+27.59765625	-9.14062500	-73.80615234	+2644	+10.38427734	-3.72656250	-5.11962891	+45.37353516	-17.18261719	-29.09179688	+2080	+9.38671875	-8.61767578	-4.60546875	+21.46728516	-7.44873047	-69.56542969	+2204
+1457971505.78699990	+12.00146484	-6.42919922	-4.05615234	+26.87255859	-9.90966797	-73.91601563	+2660	+10.47216797	-3.63867188	-5.16796875	+45.65917969	-17.44628906	-29.68505859	+2088	+9.47460938	-8.52099609	-4.66699219	+21.20361328	-8.21777344	-69.69726563	+2228
+1457971505.79530000	+12.16845703	-6.30175781	-4.06054688	+25.53222656	-11.57958984	-74.11376953	+2688	+10.64794922	-3.44531250	-5.23828125	+46.23046875	-18.14941406	-30.91552734	+2100	+9.64160156	-8.33203125	-4.74609375	+20.63232422	-9.84375000	-70.09277344	+2260
+1457971505.79950000	+12.25195313	-6.24462891	-4.06933594	+24.85107422	-12.41455078	-74.15771484	+2700	+10.73583984	-3.35742188	-5.27783203	+46.42822266	-18.45703125	-31.48681641	+2104	+9.72949219	-8.23095703	-4.79882813	+20.41259766	-10.65673828	-70.15869141	+2280
+1457971505.80360010	+12.33105469	-6.18310547	-4.06494141	+24.16992188	-13.24951172	-74.22363281	+2712	+10.82373047	-3.26953125	-5.29541016	+46.62597656	-18.85253906	-32.14599609	+2108	+9.81738281	-8.12988281	-4.82958984	+20.19287109	-11.51367188	-70.35644531	+2288
+1457971505.80780010	+12.41015625	-6.10400391	-4.05615234	+23.62060547	-14.15039063	-74.22363281	+2728	+10.91601563	-3.16406250	-5.32617188	+46.86767578	-19.27001953	-32.65136719	+2108	+9.90087891	-8.02880859	-4.86035156	+19.92919922	-12.37060547	-70.51025391	+2296
+1457971505.81200000	+12.48925781	-6.04248047	-4.05615234	+22.98339844	-14.98535156	-74.20166016	+2736	+11.00390625	-3.07177734	-5.35693359	+46.99951172	-19.62158203	-33.15673828	+2108	+9.98876953	-7.92333984	-4.89990234	+19.70947266	-13.20556641	-70.57617188	+2308
+1457971505.82030010	+12.62988281	-5.89306641	-4.02978516	+21.84082031	-16.72119141	-74.13574219	+2756	+11.17968750	-2.86962891	-5.38330078	+47.35107422	-20.47851563	-34.25537109	+2116	+10.14697266	-7.71679688	-4.95703125	+19.22607422	-14.87548828	-70.77392578	+2316
+1457971505.82450010	+12.70458984	-5.82275391	-4.02099609	+21.26953125	-17.55615234	-74.04785156	+2764	+11.27197266	-2.77734375	-5.40087891	+47.46093750	-20.85205078	-34.76074219	+2116	+10.23046875	-7.61132813	-4.99658203	+18.98437500	-15.64453125	-70.75195313	+2320
+1457971505.83279990	+12.83642578	-5.66015625	-3.97265625	+20.28076172	-19.33593750	-73.93798828	+2788	+11.45214844	-2.57519531	-5.39648438	+47.74658203	-21.79687500	-35.81542969	+2128	+10.38427734	-7.40039063	-5.03613281	+18.52294922	-17.29248047	-70.92773438	+2320
+1457971505.83699990	+12.90673828	-5.58544922	-3.95068359	+19.79736328	-20.17089844	-73.82812500	+2800	+11.54443359	-2.47851563	-5.39648438	+47.85644531	-22.23632813	-36.32080078	+2132	+10.45898438	-7.29492188	-5.06250000	+18.30322266	-18.01757813	-70.90576172	+2324
+1457971505.84110000	+12.97265625	-5.50634766	-3.91992188	+19.35791016	-21.02783203	-73.80615234	+2816	+11.63671875	-2.37744141	-5.37890625	+48.01025391	-22.71972656	-36.93603516	+2140	+10.53808594	-7.18945313	-5.07568359	+18.10546875	-18.80859375	-70.97167969	+2324
+1457971505.84530000	+13.03857422	-5.41845703	-3.88476563	+18.98437500	-21.92871094	-73.71826172	+2832	+11.73339844	-2.25878906	-5.36132813	+48.20800781	-23.26904297	-37.39746094	+2152	+10.60839844	-7.08398438	-5.09326172	+17.84179688	-19.55566406	-71.01562500	+2324
+1457971505.85360000	+13.16601563	-5.24707031	-3.81445313	+18.21533203	-23.59863281	-73.49853516	+2868	+11.91796875	-2.05224609	-5.31298828	+48.44970703	-24.30175781	-38.47412109	+2172	+10.75341797	-6.87304688	-5.12402344	+17.40234375	-20.98388672	-70.97167969	+2332
+1457971505.85780000	+13.22314453	-5.15039063	-3.77050781	+17.90771484	-24.52148438	-73.38867188	+2892	+12.01025391	-1.93359375	-5.27783203	+48.69140625	-24.89501953	-38.95751953	+2188	+10.81933594	-6.76757813	-5.13281250	+17.13867188	-21.68701172	-70.97167969	+2336
+1457971505.86200000	+13.28466797	-5.06689453	-3.72656250	+17.55615234	-25.40039063	-73.27880859	+2916	+12.10693359	-1.83251953	-5.24267578	+48.80126953	-25.46630859	-39.48486328	+2200	+10.88964844	-6.65771484	-5.15039063	+16.91894531	-22.36816406	-70.88378906	+2344
+1457971505.86610010	+13.34619141	-4.98339844	-3.67822266	+17.22656250	-26.27929688	-73.19091797	+2940	+12.19482422	-1.73144531	-5.19873047	+48.93310547	-26.03759766	-40.03417969	+2216	+10.96435547	-6.55224609	-5.15039063	+16.74316406	-23.11523438	-70.88378906	+2352
+1457971505.87030010	+13.40771484	-4.88671875	-3.62548828	+16.96289063	-27.22412109	-73.05908203	+2968	+12.28710938	-1.60839844	-5.15039063	+49.19677734	-26.71875000	-40.53955078	+2232	+11.03466797	-6.44677734	-5.15478516	+16.52343750	-23.86230469	-70.83984375	+2360
+1457971505.87859990	+13.52197266	-4.71533203	-3.52441406	+16.36962891	-29.02587891	-72.77343750	+3028	+12.46728516	-1.40625000	-5.04492188	+49.46044922	-27.94921875	-41.59423828	+2260	+11.17529297	-6.24023438	-5.15478516	+16.10595703	-25.31250000	-70.72998047	+2380
+1457971505.88280010	+13.57031250	-4.61865234	-3.46728516	+16.12792969	-29.94873047	-72.59765625	+3060	+12.55078125	-1.28759766	-4.99218750	+49.72412109	-28.63037109	-42.05566406	+2280	+11.24560547	-6.13037109	-5.15039063	+15.90820313	-26.05957031	-70.64208984	+2392
+1457971505.89109990	+13.67138672	-4.45605469	-3.36181641	+15.44677734	-31.77246094	-72.18017578	+3120	+12.71337891	-1.10302734	-4.87792969	+49.92187500	-29.90478516	-43.02246094	+2308	+11.38623047	-5.91943359	-5.14160156	+15.51269531	-27.59765625	-70.40039063	+2420
+1457971505.89940000	+13.75927734	-4.29345703	-3.24316406	+14.78759766	-33.64013672	-71.71875000	+3184	+12.86279297	-0.90966797	-4.75488281	+50.22949219	-31.31103516	-43.96728516	+2336	+11.51806641	-5.70410156	-5.11962891	+15.09521484	-29.20166016	-70.13671875	+2448
+1457971505.90360000	+13.79882813	-4.21875000	-3.19042969	+14.41406250	-34.54101563	-71.47705078	+3208	+12.93310547	-0.82617188	-4.70214844	+50.29541016	-31.92626953	-44.40673828	+2348	+11.59277344	-5.60302734	-5.10205078	+14.91943359	-30.05859375	-70.02685547	+2464
+1457971505.90780000	+13.83837891	-4.13525391	-3.13330078	+14.08447266	-35.46386719	-71.19140625	+3236	+13.00341797	-0.72949219	-4.64501953	+50.47119141	-32.62939453	-44.80224609	+2360	+11.65869141	-5.49755859	-5.08007813	+14.72167969	-30.93750000	-69.89501953	+2476
+1457971505.91190000	+13.87353516	-4.06494141	-3.08056641	+13.68896484	-36.34277344	-70.88378906	+3260	+13.07373047	-0.65478516	-4.58789063	+50.53710938	-33.31054688	-45.24169922	+2368	+11.72900391	-5.40087891	-5.06689453	+14.47998047	-31.77246094	-69.74121094	+2488
+1457971505.91610000	+13.90429688	-3.99023438	-3.02783203	+13.29345703	-37.17773438	-70.57617188	+3284	+13.13525391	-0.57568359	-4.53515625	+50.60302734	-33.92578125	-45.63720703	+2376	+11.79492188	-5.29980469	-5.04492188	+14.28222656	-32.62939453	-69.58740234	+2500
+1457971505.92030000	+13.93505859	-3.91552734	-2.97509766	+12.89794922	-38.05664063	-70.24658203	+3304	+13.19238281	-0.48339844	-4.47802734	+50.73486328	-34.60693359	-45.98876953	+2384	+11.85644531	-5.19433594	-5.01855469	+14.08447266	-33.50830078	-69.43359375	+2508
+1457971505.92860010	+13.99218750	-3.79687500	-2.86523438	+11.95312500	-39.74853516	-69.56542969	+3336	+13.30664063	-0.34716797	-4.35937500	+50.80078125	-35.88134766	-46.75781250	+2400	+11.98388672	-5.00097656	-4.97460938	+13.62304688	-35.22216797	-69.08203125	+2524
+1457971505.93689990	+14.04492188	-3.67382813	-2.75976563	+11.05224609	-41.37451172	-68.81835938	+3364	+13.41650391	-0.20214844	-4.23632813	+50.99853516	-37.26562500	-47.52685547	+2412	+12.09814453	-4.81640625	-4.92187500	+13.13964844	-36.89208984	-68.73046875	+2532
+1457971505.94109990	+14.06689453	-3.61230469	-2.70263672	+10.63476563	-42.18750000	-68.48876953	+3380	+13.46923828	-0.13183594	-4.17041016	+51.08642578	-37.92480469	-47.92236328	+2420	+12.15966797	-4.72851563	-4.88671875	+12.94189453	-37.74902344	-68.59863281	+2536
+1457971505.94939990	+14.11962891	-3.48925781	-2.59716797	+9.73388672	-43.70361328	-67.65380859	+3404	+13.57031250	+0.01318359	-4.04296875	+51.32812500	-39.26513672	-48.60351563	+2436	+12.26953125	-4.55273438	-4.83398438	+12.48046875	-39.33105469	-68.20312500	+2540
+1457971505.95770000	+14.16357422	-3.37939453	-2.47851563	+8.87695313	-45.21972656	-66.88476563	+3428	+13.66259766	+0.15820313	-3.89355469	+51.72363281	-40.62744141	-49.37255859	+2460	+12.37060547	-4.37695313	-4.77246094	+12.08496094	-40.80322266	-67.82958984	+2540
+1457971505.96610000	+14.21191406	-3.26953125	-2.35546875	+8.04199219	-46.69189453	-66.09375000	+3452	+13.75488281	+0.29443359	-3.73535156	+52.14111328	-42.01171875	-50.18554688	+2488	+12.46728516	-4.21875000	-4.71093750	+11.64550781	-42.18750000	-67.47802734	+2544
+1457971505.97440000	+14.26025391	-3.15087891	-2.24121094	+7.31689453	-48.09814453	-65.19287109	+3480	+13.84277344	+0.44384766	-3.56835938	+52.75634766	-43.39599609	-51.02050781	+2524	+12.56396484	-4.06494141	-4.64941406	+11.25000000	-43.46191406	-67.08251953	+2548
+1457971505.97860000	+14.28222656	-3.08935547	-2.17968750	+6.98730469	-48.77929688	-64.79736328	+3500	+13.88232422	+0.51855469	-3.48046875	+53.08593750	-44.05517578	-51.48193359	+2540	+12.61230469	-3.99023438	-4.61425781	+11.09619141	-44.09912109	-66.92871094	+2552
+1457971505.98270010	+14.30859375	-3.02343750	-2.11816406	+6.70166016	-49.43847656	-64.35791016	+3516	+13.92187500	+0.59765625	-3.39257813	+53.48144531	-44.73632813	-51.92138672	+2560	+12.65625000	-3.91113281	-4.58349609	+10.92041016	-44.64843750	-66.70898438	+2556
+1457971505.98690010	+14.33056641	-2.97509766	-2.05664063	+6.35009766	-50.09765625	-63.91845703	+3532	+13.96142578	+0.66357422	-3.30468750	+53.83300781	-45.39550781	-52.38281250	+2576	+12.69580078	-3.84521484	-4.55712891	+10.67871094	-45.17578125	-66.48925781	+2560
+1457971505.99519990	+14.36572266	-2.86523438	-1.93798828	+5.73486328	-51.39404297	-63.08349609	+3568	+14.02734375	+0.79980469	-3.13330078	+54.60205078	-46.64794922	-53.28369141	+2612	+12.77929688	-3.70019531	-4.49121094	+10.32714844	-46.25244141	-66.07177734	+2572
+1457971505.99939990	+14.38330078	-2.81689453	-1.87646484	+5.44921875	-52.03125000	-62.66601563	+3588	+14.06250000	+0.85693359	-3.04101563	+54.99755859	-47.28515625	-53.81103516	+2632	+12.81445313	-3.63867188	-4.46044922	+10.12939453	-46.75781250	-65.87402344	+2576
+1457971506.00770000	+14.41845703	-2.70703125	-1.77099609	+4.94384766	-53.19580078	-61.83105469	+3624	+14.12402344	+0.97998047	-2.89160156	+55.67871094	-48.42773438	-54.64599609	+2660	+12.89355469	-3.50683594	-4.39453125	+9.79980469	-47.76855469	-65.45654297	+2588
+1457971506.01189990	+14.43603516	-2.66748047	-1.71826172	+4.63623047	-53.74511719	-61.43554688	+3640	+14.15478516	+1.02832031	-2.81250000	+56.00830078	-48.97705078	-55.10742188	+2672	+12.92871094	-3.44970703	-4.36376953	+9.58007813	-48.25195313	-65.25878906	+2596
+1457971506.01609990	+14.44482422	-2.62353516	-1.67431641	+4.35058594	-54.25048828	-61.06201172	+3652	+14.17675781	+1.07666016	-2.74658203	+56.27197266	-49.46044922	-55.48095703	+2684	+12.95947266	-3.39697266	-4.33300781	+9.36035156	-48.71337891	-65.06103516	+2600
+1457971506.02440000	+14.46679688	-2.54882813	-1.57763672	+3.80126953	-55.37109375	-60.38085938	+3680	+14.22070313	+1.15576172	-2.61914063	+56.82128906	-50.47119141	-56.27197266	+2704	+13.02099609	-3.28271484	-4.27587891	+8.96484375	-49.63623047	-64.57763672	+2608
+1457971506.02850010	+14.47558594	-2.51806641	-1.54248047	+3.49365234	-55.83251953	-60.00732422	+3688	+14.24267578	+1.18652344	-2.57080078	+56.93115234	-50.91064453	-56.53564453	+2712	+13.05175781	-3.23437500	-4.24511719	+8.72314453	-50.09765625	-64.33593750	+2612
+1457971506.03270010	+14.47998047	-2.48730469	-1.50292969	+3.20800781	-56.33789063	-59.67773438	+3696	+14.26025391	+1.22167969	-2.52246094	+57.10693359	-51.35009766	-56.82128906	+2720	+13.07812500	-3.17724609	-4.21435547	+8.50341797	-50.58105469	-64.07226563	+2616
+1457971506.04099990	+14.49316406	-2.43457031	-1.43701172	+2.61474609	-57.26074219	-59.08447266	+3708	+14.29541016	+1.26562500	-2.43457031	+57.30468750	-52.20703125	-57.32666016	+2732	+13.13085938	-3.09375000	-4.15283203	+8.04199219	-51.50390625	-63.61083984	+2620
+1457971506.04940010	+14.50634766	-2.39062500	-1.37548828	+2.08740234	-58.13964844	-58.51318359	+3716	+14.32617188	+1.31396484	-2.35986328	+57.48046875	-53.04199219	-57.72216797	+2740	+13.17919922	-3.00585938	-4.10009766	+7.55859375	-52.33886719	-63.06152344	+2620
+1457971506.05349990	+14.50634766	-2.37304688	-1.34472656	+1.82373047	-58.55712891	-58.29345703	+3716	+14.33496094	+1.32714844	-2.32470703	+57.50244141	-53.43750000	-57.87597656	+2748	+13.20117188	-2.96630859	-4.07373047	+7.31689453	-52.73437500	-62.79785156	+2616
+1457971506.05769990	+14.50634766	-2.35107422	-1.31396484	+1.64794922	-59.01855469	-58.07373047	+3720	+14.34375000	+1.34912109	-2.28955078	+57.61230469	-53.85498047	-58.02978516	+2756	+13.22314453	-2.92236328	-4.04736328	+7.09716797	-53.12988281	-62.53417969	+2616
+1457971506.06189990	+14.51074219	-2.33349609	-1.28320313	+1.47216797	-59.45800781	-57.89794922	+3724	+14.35253906	+1.36669922	-2.25000000	+57.65625000	-54.29443359	-58.16162109	+2764	+13.24072266	-2.88720703	-4.02099609	+6.87744141	-53.52539063	-62.29248047	+2612
+1457971506.07020000	+14.51953125	-2.28955078	-1.23046875	+1.23046875	-60.31494141	-57.59033203	+3724	+14.37451172	+1.39306641	-2.17968750	+57.76611328	-55.19531250	-58.42529297	+2780	+13.28027344	-2.81250000	-3.97265625	+6.50390625	-54.25048828	-61.80908203	+2608
+1457971506.07850000	+14.52392578	-2.25000000	-1.16894531	+1.23046875	-61.14990234	-57.50244141	+3732	+14.39648438	+1.43261719	-2.09619141	+58.00781250	-56.16210938	-58.73291016	+2800	+13.31982422	-2.75097656	-3.92871094	+6.17431641	-54.86572266	-61.47949219	+2604
+1457971506.08690000	+14.53271484	-2.19287109	-1.10302734	+1.53808594	-62.09472656	-57.54638672	+3740	+14.41406250	+1.48095703	-2.00830078	+58.35937500	-57.19482422	-59.01855469	+2824	+13.35937500	-2.68945313	-3.88476563	+5.95458984	-55.41503906	-61.21582031	+2600
+1457971506.09100010	+14.53710938	-2.16650391	-1.07226563	+1.77978516	-62.51220703	-57.67822266	+3748	+14.41845703	+1.49853516	-1.95996094	+58.51318359	-57.74414063	-59.15039063	+2840	+13.37695313	-2.65869141	-3.86718750	+5.91064453	-55.67871094	-61.10595703	+2596
+1457971506.09520010	+14.54150391	-2.13574219	-1.03710938	+2.10937500	-62.99560547	-57.83203125	+3752	+14.43164063	+1.52050781	-1.90722656	+58.75488281	-58.33740234	-59.37011719	+2852	+13.39453125	-2.62792969	-3.84521484	+5.86669922	-55.92041016	-61.04003906	+2596
+1457971506.09929990	+14.54589844	-2.11376953	-1.00195313	+2.46093750	-63.50097656	-58.07373047	+3756	+14.44042969	+1.53808594	-1.85449219	+58.99658203	-58.93066406	-59.61181641	+2864	+13.40771484	-2.60595703	-3.82324219	+5.82275391	-56.16210938	-61.01806641	+2596
+1457971506.10349990	+14.55029297	-2.09179688	-0.96679688	+2.87841797	-63.96240234	-58.35937500	+3760	+14.44921875	+1.56005859	-1.80615234	+59.17236328	-59.52392578	-59.76562500	+2876	+13.42529297	-2.58398438	-3.80126953	+5.84472656	-56.40380859	-61.04003906	+2592
+1457971506.11180000	+14.56347656	-2.03466797	-0.89648438	+3.91113281	-64.92919922	-59.06250000	+3772	+14.46679688	+1.59960938	-1.70068359	+59.65576172	-60.77636719	-60.16113281	+2900	+13.46044922	-2.54003906	-3.76171875	+5.88867188	-56.86523438	-61.08398438	+2592
+1457971506.11599990	+14.56787109	-2.00830078	-0.86572266	+4.50439453	-65.36865234	-59.50195313	+3772	+14.47558594	+1.61718750	-1.65673828	+59.80957031	-61.39160156	-60.29296875	+2908	+13.47363281	-2.51806641	-3.74414063	+5.91064453	-57.04101563	-61.12792969	+2592
+1457971506.12019990	+14.57226563	-1.98193359	-0.83496094	+5.14160156	-65.83007813	-59.96337891	+3776	+14.48437500	+1.63476563	-1.60839844	+60.02929688	-62.02880859	-60.46875000	+2916	+13.49121094	-2.49609375	-3.73095703	+5.99853516	-57.23876953	-61.17187500	+2592
+1457971506.12430000	+14.57226563	-1.96435547	-0.80419922	+5.75683594	-66.26953125	-60.44677734	+3776	+14.48876953	+1.63916016	-1.56005859	+60.18310547	-62.66601563	-60.62255859	+2924	+13.50000000	-2.47851563	-3.71337891	+6.02050781	-57.43652344	-61.19384766	+2592
+1457971506.12850000	+14.57666016	-1.94677734	-0.77783203	+6.39404297	-66.68701172	-60.95214844	+3780	+14.49316406	+1.64794922	-1.52490234	+60.18310547	-63.28125000	-60.62255859	+2928	+13.51318359	-2.46093750	-3.69580078	+6.04248047	-57.63427734	-61.23779297	+2592
+1457971506.13680010	+14.58105469	-1.92041016	-0.72949219	+7.64648438	-67.45605469	-61.98486328	+3776	+14.50634766	+1.65234375	-1.44140625	+60.29296875	-64.59960938	-60.79833984	+2936	+13.53076172	-2.42578125	-3.66064453	+6.06445313	-58.02978516	-61.25976563	+2592
+1457971506.14100000	+14.58105469	-1.90722656	-0.70751953	+8.30566406	-67.82958984	-62.57812500	+3772	+14.51074219	+1.65234375	-1.41503906	+60.18310547	-65.21484375	-60.73242188	+2940	+13.54394531	-2.41699219	-3.64746094	+6.04248047	-58.22753906	-61.28173828	+2592
+1457971506.14520000	+14.58105469	-1.89404297	-0.68994141	+8.98681641	-68.11523438	-63.12744141	+3768	+14.51074219	+1.65673828	-1.39306641	+60.02929688	-65.80810547	-60.57861328	+2940	+13.55273438	-2.39941406	-3.63867188	+6.04248047	-58.38134766	-61.23779297	+2592
+1457971506.14930010	+14.58105469	-1.88085938	-0.67675781	+9.64599609	-68.40087891	-63.67675781	+3764	+14.51513672	+1.65234375	-1.37109375	+59.78759766	-66.42333984	-60.38085938	+2940	+13.56152344	-2.38623047	-3.62548828	+5.99853516	-58.53515625	-61.19384766	+2592
+1457971506.15350010	+14.58105469	-1.87207031	-0.66796875	+10.37109375	-68.66455078	-64.29199219	+3760	+14.51513672	+1.64794922	-1.35351563	+59.45800781	-67.01660156	-60.07324219	+2940	+13.56591797	-2.37304688	-3.61669922	+5.95458984	-58.66699219	-61.12792969	+2592
+1457971506.15770010	+14.58105469	-1.86328125	-0.65917969	+11.03027344	-68.88427734	-64.86328125	+3752	+14.51513672	+1.63916016	-1.33593750	+59.10644531	-67.60986328	-59.78759766	+2944	+13.57031250	-2.35546875	-3.60791016	+5.88867188	-58.77685547	-61.01806641	+2592
+1457971506.16179990	+14.57666016	-1.85888672	-0.65478516	+11.73339844	-69.08203125	-65.47851563	+3744	+14.51074219	+1.62597656	-1.31835938	+58.68896484	-68.20312500	-59.43603516	+2944	+13.57031250	-2.34667969	-3.59912109	+5.80078125	-58.86474609	-60.95214844	+2588
+1457971506.16599990	+14.57666016	-1.85009766	-0.65039063	+12.48046875	-69.27978516	-66.15966797	+3736	+14.51074219	+1.61718750	-1.30957031	+58.11767578	-68.77441406	-58.93066406	+2944	+13.57031250	-2.33349609	-3.59033203	+5.73486328	-58.97460938	-60.86425781	+2588
+1457971506.17020010	+14.57666016	-1.84130859	-0.64599609	+13.24951172	-69.45556641	-66.84082031	+3728	+14.51074219	+1.60839844	-1.30517578	+57.48046875	-69.34570313	-58.33740234	+2948	+13.57470703	-2.32031250	-3.58154297	+5.64697266	-59.06250000	-60.75439453	+2588
+1457971506.17430000	+14.57666016	-1.83251953	-0.64599609	+14.12841797	-69.58740234	-67.58789063	+3720	+14.51074219	+1.59960938	-1.30078125	+56.79931641	-69.89501953	-57.67822266	+2948	+13.57910156	-2.31152344	-3.57714844	+5.58105469	-59.10644531	-60.68847656	+2584
+1457971506.18260000	+14.57666016	-1.81054688	-0.65039063	+16.04003906	-69.76318359	-69.23583984	+3704	+14.50634766	+1.58203125	-1.29638672	+55.30517578	-70.99365234	-56.22802734	+2948	+13.57910156	-2.29394531	-3.56835938	+5.55908203	-59.15039063	-60.62255859	+2580
+1457971506.18680000	+14.57666016	-1.80175781	-0.65917969	+17.05078125	-69.82910156	-70.13671875	+3700	+14.50634766	+1.57324219	-1.29199219	+54.44824219	-71.54296875	-55.39306641	+2948	+13.57910156	-2.28076172	-3.56835938	+5.53710938	-59.15039063	-60.57861328	+2580
+1457971506.19100000	+14.58105469	-1.78857422	-0.65917969	+18.17138672	-69.87304688	-71.10351563	+3692	+14.50195313	+1.56445313	-1.29199219	+53.56933594	-72.07031250	-54.51416016	+2948	+13.57910156	-2.27197266	-3.56396484	+5.53710938	-59.12841797	-60.53466797	+2580
+1457971506.19510010	+14.58105469	-1.77539063	-0.65917969	+19.40185547	-69.93896484	-72.20214844	+3688	+14.50195313	+1.55566406	-1.28759766	+52.62451172	-72.61962891	-53.59130859	+2948	+13.57910156	-2.26318359	-3.55957031	+5.55908203	-59.12841797	-60.53466797	+2576
+1457971506.19930010	+14.58105469	-1.76220703	-0.66357422	+20.63232422	-69.98291016	-73.30078125	+3680	+14.50195313	+1.55126953	-1.28320313	+51.65771484	-73.14697266	-52.60253906	+2948	+13.57910156	-2.25439453	-3.55517578	+5.58105469	-59.10644531	-60.55664063	+2576
+1457971506.20350000	+14.58544922	-1.74462891	-0.65917969	+21.95068359	-70.04882813	-74.46533203	+3676	+14.50195313	+1.54687500	-1.27441406	+50.71289063	-73.71826172	-51.63574219	+2952	+13.57910156	-2.25000000	-3.55078125	+5.62500000	-59.08447266	-60.62255859	+2572
+1457971506.20760010	+14.58544922	-1.72705078	-0.65478516	+23.40087891	-70.11474609	-75.73974609	+3672	+14.50634766	+1.54687500	-1.26562500	+49.63623047	-74.24560547	-50.53710938	+2952	+13.57910156	-2.24121094	-3.54638672	+5.69091797	-59.06250000	-60.66650391	+2572
+1457971506.21180010	+14.59423828	-1.70947266	-0.65039063	+24.80712891	-70.13671875	-76.94824219	+3668	+14.50634766	+1.54687500	-1.26123047	+48.53759766	-74.75097656	-49.37255859	+2952	+13.58349609	-2.23681641	-3.54199219	+5.75683594	-59.04052734	-60.73242188	+2568
+1457971506.21600010	+14.59863281	-1.69189453	-0.64160156	+26.23535156	-70.18066406	-78.20068359	+3668	+14.50634766	+1.55126953	-1.24804688	+47.54882813	-75.27832031	-48.31787109	+2956	+13.58349609	-2.22802734	-3.53759766	+5.86669922	-58.99658203	-60.82031250	+2568
+1457971506.22009990	+14.59863281	-1.67431641	-0.63720703	+27.70751953	-70.20263672	-79.49707031	+3664	+14.51074219	+1.55126953	-1.23046875	+46.47216797	-75.80566406	-47.19726563	+2956	+13.58789063	-2.22363281	-3.53320313	+5.95458984	-58.95263672	-60.90820313	+2568
+1457971506.22849990	+14.60742188	-1.64355469	-0.61523438	+30.52001953	-70.29052734	-82.00195313	+3660	+14.51513672	+1.56005859	-1.19970703	+44.12109375	-76.83837891	-44.73632813	+2960	+13.58789063	-2.21044922	-3.52441406	+6.15234375	-58.86474609	-61.06201172	+2564
+1457971506.23680000	+14.61181641	-1.61279297	-0.58447266	+33.50830078	-70.44433594	-84.68261719	+3660	+14.51953125	+1.56445313	-1.17333984	+41.33056641	-77.82714844	-41.87988281	+2964	+13.59228516	-2.20166016	-3.51562500	+6.32812500	-58.79882813	-61.21582031	+2560
+1457971506.24510000	+14.62060547	-1.58642578	-0.56250000	+36.38671875	-70.51025391	-87.25341797	+3656	+14.52832031	+1.56445313	-1.13818359	+38.32031250	-78.75000000	-38.86962891	+2964	+13.59667969	-2.18847656	-3.50244141	+6.50390625	-58.73291016	-61.36962891	+2552
+1457971506.24930000	+14.62500000	-1.57324219	-0.54931641	+37.85888672	-70.55419922	-88.59375000	+3652	+14.53271484	+1.56884766	-1.12060547	+36.71630859	-79.18945313	-37.24365234	+2968	+13.60107422	-2.18408203	-3.49804688	+6.56982422	-58.68896484	-61.43554688	+2552
+1457971506.25760010	+14.62939453	-1.55566406	-0.54052734	+40.64941406	-70.57617188	-91.14257813	+3648	+14.53271484	+1.57324219	-1.09863281	+32.91503906	-79.98046875	-33.53027344	+2968	+13.60107422	-2.17089844	-3.48925781	+6.65771484	-58.60107422	-61.45751953	+2548
+1457971506.26180010	+14.62500000	-1.55126953	-0.52734375	+42.07763672	-70.59814453	-92.50488281	+3644	+14.53271484	+1.56884766	-1.08984375	+30.87158203	-80.37597656	-31.57470703	+2968	+13.60107422	-2.16650391	-3.48486328	+6.67968750	-58.53515625	-61.43554688	+2544
+1457971506.26589990	+14.62500000	-1.54248047	-0.53173828	+43.35205078	-70.55419922	-93.66943359	+3640	+14.53710938	+1.56445313	-1.08544922	+28.54248047	-80.68359375	-29.37744141	+2968	+13.60107422	-2.16210938	-3.48486328	+6.65771484	-58.49121094	-61.41357422	+2540
+1457971506.27010010	+14.62500000	-1.53808594	-0.53173828	+44.73632813	-70.55419922	-95.00976563	+3632	+14.53710938	+1.55126953	-1.08544922	+26.08154297	-80.99121094	-27.07031250	+2968	+13.60107422	-2.15771484	-3.48046875	+6.61376953	-58.44726563	-61.32568359	+2536
+1457971506.27430010	+14.62500000	-1.53808594	-0.52734375	+46.14257813	-70.53222656	-96.35009766	+3624	+14.53710938	+1.54687500	-1.08105469	+23.64257813	-81.27685547	-24.78515625	+2968	+13.59667969	-2.14892578	-3.48046875	+6.56982422	-58.40332031	-61.25976563	+2532
+1457971506.27839990	+14.62500000	-1.53369141	-0.53613281	+47.39501953	-70.46630859	-97.51464844	+3620	+14.53710938	+1.54248047	-1.08544922	+21.15966797	-81.49658203	-22.45605469	+2964	+13.59667969	-2.14453125	-3.48046875	+6.48193359	-58.35937500	-61.14990234	+2528
+1457971506.28259990	+14.62060547	-1.53369141	-0.54931641	+48.49365234	-70.37841797	-98.56933594	+3616	+14.53710938	+1.52929688	-1.08984375	+18.52294922	-81.71630859	-20.08300781	+2968	+13.59228516	-2.14013672	-3.48046875	+6.39404297	-58.31542969	-61.01806641	+2524
+1457971506.28679990	+14.61621094	-1.53369141	-0.56250000	+49.54833984	-70.29052734	-99.58007813	+3612	+14.53710938	+1.51611328	-1.08984375	+15.93017578	-81.91406250	-17.73193359	+2968	+13.58789063	-2.13574219	-3.48046875	+6.28417969	-58.27148438	-60.86425781	+2520
+1457971506.29090000	+14.61181641	-1.53369141	-0.57128906	+50.62500000	-70.22460938	-100.61279297	+3608	+14.53271484	+1.50732422	-1.09863281	+13.35937500	-82.06787109	-15.40283203	+2972	+13.58349609	-2.13134766	-3.48046875	+6.17431641	-58.20556641	-60.71044922	+2516
+1457971506.29510000	+14.60742188	-1.53808594	-0.58007813	+51.54785156	-70.13671875	-101.53564453	+3604	+14.53271484	+1.49414063	-1.10742188	+10.70068359	-82.17773438	-12.98583984	+2976	+13.57910156	-2.12255859	-3.48046875	+6.02050781	-58.16162109	-60.53466797	+2512
+1457971506.30340000	+14.59863281	-1.53808594	-0.59765625	+53.43750000	-70.02685547	-103.38134766	+3596	+14.52832031	+1.46777344	-1.12500000	+5.82275391	-82.37548828	-8.67919922	+2984	+13.57031250	-2.11376953	-3.48486328	+5.73486328	-58.05175781	-60.18310547	+2504
+1457971506.30760000	+14.59863281	-1.54248047	-0.61523438	+54.03076172	-69.93896484	-103.93066406	+3592	+14.52832031	+1.45458984	-1.13378906	+3.49365234	-82.39746094	-6.59179688	+2988	+13.56152344	-2.10937500	-3.48925781	+5.58105469	-58.00781250	-60.00732422	+2500
+1457971506.31180000	+14.59423828	-1.54248047	-0.63720703	+54.55810547	-69.82910156	-104.41406250	+3588	+14.53271484	+1.45019531	-1.14697266	+1.36230469	-82.41943359	-4.70214844	+2992	+13.55712891	-2.10498047	-3.48925781	+5.42724609	-57.96386719	-59.83154297	+2496
+1457971506.31590010	+14.58984375	-1.54248047	-0.63720703	+55.34912109	-69.85107422	-105.18310547	+3584	+14.53271484	+1.44580078	-1.14257813	-0.61523438	-82.52929688	-2.92236328	+2992	+13.55273438	-2.10058594	-3.48925781	+5.29541016	-57.91992188	-59.65576172	+2488
+1457971506.32010010	+14.58984375	-1.54248047	-0.64160156	+55.81054688	-69.78515625	-105.62255859	+3580	+14.53271484	+1.44140625	-1.14697266	-2.52685547	-82.55126953	-1.23046875	+2992	+13.54833984	-2.09619141	-3.49365234	+5.16357422	-57.85400391	-59.50195313	+2484
+1457971506.32430010	+14.58544922	-1.53808594	-0.65039063	+56.25000000	-69.76318359	-106.01806641	+3576	+14.53710938	+1.43701172	-1.15136719	-4.39453125	-82.55126953	+0.41748047	+2992	+13.54394531	-2.08740234	-3.49365234	+5.05371094	-57.81005859	-59.37011719	+2480
+1457971506.32839990	+14.58105469	-1.52929688	-0.64599609	+56.88720703	-69.78515625	-106.61132813	+3572	+14.53710938	+1.43261719	-1.14697266	-6.21826172	-82.61718750	+2.04345703	+2996	+13.53955078	-2.08300781	-3.49365234	+4.94384766	-57.76611328	-59.23828125	+2476
+1457971506.33260010	+14.58105469	-1.52929688	-0.64599609	+57.34863281	-69.80712891	-107.05078125	+3568	+14.54589844	+1.43701172	-1.14697266	-7.97607422	-82.63916016	+3.66943359	+2996	+13.53955078	-2.07421875	-3.49365234	+4.85595703	-57.74414063	-59.12841797	+2472
+1457971506.33670000	+14.58105469	-1.51611328	-0.64599609	+57.81005859	-69.80712891	-107.44628906	+3564	+14.55029297	+1.44140625	-1.14257813	-9.60205078	-82.66113281	+5.20751953	+2996	+13.53515625	-2.06982422	-3.49365234	+4.79003906	-57.72216797	-59.06250000	+2468
+1457971506.34089990	+14.58105469	-1.50732422	-0.63720703	+58.40332031	-69.87304688	-107.99560547	+3560	+14.55908203	+1.44580078	-1.13378906	-11.31591797	-82.72705078	+6.81152344	+2996	+13.53515625	-2.06542969	-3.48925781	+4.74609375	-57.70019531	-59.01855469	+2464
+1457971506.34920000	+14.58544922	-1.48535156	-0.62402344	+59.30419922	-69.96093750	-108.76464844	+3556	+14.57226563	+1.46337891	-1.10742188	-14.91943359	-82.85888672	+10.23925781	+3000	+13.53515625	-2.05664063	-3.48925781	+4.70214844	-57.67822266	-58.97460938	+2456
+1457971506.35340000	+14.58544922	-1.47216797	-0.61523438	+59.83154297	-70.00488281	-109.20410156	+3552	+14.57666016	+1.47216797	-1.09863281	-16.67724609	-82.88085938	+11.93115234	+3000	+13.53515625	-2.04785156	-3.48486328	+4.70214844	-57.65625000	-58.95263672	+2452
+1457971506.35760000	+14.58984375	-1.46337891	-0.60644531	+60.33691406	-70.04882813	-109.68750000	+3552	+14.58544922	+1.48535156	-1.08544922	-18.65478516	-82.96875000	+13.86474609	+3004	+13.53515625	-2.03906250	-3.48486328	+4.70214844	-57.63427734	-58.95263672	+2448
+1457971506.36170010	+14.58984375	-1.45019531	-0.59326172	+60.95214844	-70.11474609	-110.25878906	+3552	+14.58984375	+1.49414063	-1.06787109	-20.69824219	-83.03466797	+15.84228516	+3004	+13.53076172	-2.03466797	-3.48486328	+4.70214844	-57.61230469	-58.95263672	+2444
+1457971506.36590000	+14.58984375	-1.43701172	-0.58447266	+61.47949219	-70.15869141	-110.74218750	+3548	+14.59423828	+1.50732422	-1.06347656	-22.60986328	-83.03466797	+17.68798828	+3004	+13.53076172	-2.03027344	-3.48486328	+4.72412109	-57.59033203	-58.97460938	+2440
+1457971506.37010000	+14.58984375	-1.42822266	-0.58007813	+61.98486328	-70.18066406	-111.22558594	+3544	+14.60302734	+1.51171875	-1.05468750	-24.76318359	-83.07861328	+19.75341797	+3004	+13.53076172	-2.02148438	-3.48046875	+4.72412109	-57.59033203	-58.97460938	+2440
+1457971506.37840010	+14.59423828	-1.40185547	-0.56689453	+63.10546875	-70.24658203	-112.28027344	+3540	+14.61181641	+1.53369141	-1.04589844	-28.95996094	-83.12255859	+23.79638672	+3004	+13.53076172	-2.00830078	-3.48046875	+4.74609375	-57.56835938	-58.99658203	+2432
+1457971506.38260010	+14.59423828	-1.39306641	-0.56689453	+63.67675781	-70.26855469	-112.80761719	+3536	+14.61181641	+1.54687500	-1.04150391	-31.20117188	-83.14453125	+25.97167969	+3000	+13.53076172	-2.00390625	-3.48046875	+4.74609375	-57.54638672	-58.99658203	+2432
+1457971506.38669990	+14.59423828	-1.38427734	-0.56250000	+64.22607422	-70.26855469	-113.35693359	+3532	+14.61181641	+1.55126953	-1.04150391	-33.50830078	-83.16650391	+28.14697266	+3000	+13.53076172	-1.99511719	-3.48486328	+4.74609375	-57.50244141	-58.99658203	+2428
+1457971506.39089990	+14.59423828	-1.37988281	-0.56689453	+64.66552734	-70.26855469	-113.79638672	+3528	+14.61181641	+1.55566406	-1.05468750	-35.22216797	-83.10058594	+29.75097656	+3000	+13.53076172	-1.98632813	-3.48925781	+4.74609375	-57.45849609	-58.97460938	+2428
+1457971506.39510010	+14.58984375	-1.37548828	-0.57128906	+65.08300781	-70.24658203	-114.23583984	+3524	+14.61181641	+1.56005859	-1.06347656	-37.24365234	-83.05664063	+31.64062500	+3000	+13.53076172	-1.97753906	-3.49365234	+4.72412109	-57.41455078	-58.95263672	+2428
+1457971506.39920000	+14.58984375	-1.37109375	-0.58007813	+65.45654297	-70.22460938	-114.63134766	+3520	+14.60742188	+1.56445313	-1.07226563	-39.15527344	-83.03466797	+33.39843750	+3000	+13.52636719	-1.96875000	-3.49804688	+4.72412109	-57.37060547	-58.90869141	+2428
+1457971506.40339990	+14.58984375	-1.36669922	-0.59326172	+65.78613281	-70.20263672	-114.93896484	+3516	+14.60742188	+1.56445313	-1.09423828	-40.49560547	-82.94677734	+34.58496094	+3000	+13.52636719	-1.95996094	-3.50683594	+4.70214844	-57.32666016	-58.88671875	+2428
+1457971506.40750000	+14.58984375	-1.36230469	-0.61083984	+65.96191406	-70.13671875	-115.11474609	+3516	+14.60742188	+1.56445313	-1.11621094	-41.83593750	-82.88085938	+35.79345703	+3004	+13.52197266	-1.95117188	-3.51562500	+4.65820313	-57.26074219	-58.84277344	+2428
+1457971506.41590000	+14.58984375	-1.35791016	-0.65039063	+66.20361328	-70.02685547	-115.37841797	+3512	+14.59863281	+1.56884766	-1.16455078	-44.01123047	-82.77099609	+37.68310547	+3008	+13.51757813	-1.92919922	-3.53320313	+4.63623047	-57.12890625	-58.73291016	+2428
+1457971506.42000010	+14.58984375	-1.35351563	-0.67236328	+66.18164063	-69.93896484	-115.35644531	+3508	+14.59423828	+1.57324219	-1.19091797	-44.67041016	-82.70507813	+38.25439453	+3012	+13.51757813	-1.91601563	-3.54638672	+4.61425781	-57.06298828	-58.68896484	+2428
+1457971506.42420010	+14.58984375	-1.34912109	-0.69433594	+66.11572266	-69.85107422	-115.26855469	+3508	+14.58984375	+1.57763672	-1.21728516	-45.26367188	-82.66113281	+38.71582031	+3016	+13.51318359	-1.90722656	-3.55957031	+4.61425781	-56.97509766	-58.64501953	+2428
+1457971506.42840000	+14.58984375	-1.34472656	-0.72070313	+66.04980469	-69.78515625	-115.18066406	+3504	+14.58544922	+1.57763672	-1.23925781	-45.87890625	-82.63916016	+39.24316406	+3020	+13.50878906	-1.88964844	-3.57714844	+4.61425781	-56.86523438	-58.57910156	+2432
+1457971506.43249990	+14.59423828	-1.34033203	-0.74267578	+65.85205078	-69.69726563	-115.00488281	+3504	+14.58105469	+1.58203125	-1.27001953	-46.09863281	-82.57324219	+39.37500000	+3024	+13.50878906	-1.87646484	-3.59033203	+4.61425781	-56.77734375	-58.55712891	+2432
+1457971506.43670010	+14.59863281	-1.33154297	-0.76904297	+65.65429688	-69.60937500	-114.74121094	+3504	+14.57666016	+1.59521484	-1.29638672	-46.20849609	-82.55126953	+39.41894531	+3032	+13.50439453	-1.86328125	-3.60351563	+4.61425781	-56.68945313	-58.53515625	+2432
+1457971506.44090010	+14.60302734	-1.31835938	-0.79541016	+65.54443359	-69.52148438	-114.58740234	+3504	+14.57666016	+1.60400391	-1.31835938	-46.51611328	-82.57324219	+39.70458984	+3036	+13.50439453	-1.84570313	-3.62109375	+4.65820313	-56.60156250	-58.53515625	+2432
+1457971506.44499990	+14.60742188	-1.30957031	-0.81738281	+65.36865234	-69.45556641	-114.38964844	+3500	+14.57666016	+1.62158203	-1.34033203	-46.29638672	-82.52929688	+39.50683594	+3040	+13.50000000	-1.82812500	-3.63867188	+4.72412109	-56.49169922	-58.53515625	+2436
+1457971506.44919990	+14.61621094	-1.29199219	-0.83935547	+65.17089844	-69.34570313	-114.10400391	+3500	+14.57226563	+1.64355469	-1.36669922	-45.98876953	-82.50732422	+39.22119141	+3048	+13.50000000	-1.81054688	-3.66064453	+4.79003906	-56.38183594	-58.55712891	+2436
+1457971506.45339990	+14.62500000	-1.27001953	-0.86132813	+64.99511719	-69.25781250	-113.86230469	+3500	+14.57226563	+1.66552734	-1.38427734	-46.07666016	-82.55126953	+39.37500000	+3052	+13.50000000	-1.78857422	-3.68261719	+4.89990234	-56.27197266	-58.60107422	+2440
+1457971506.45750000	+14.62939453	-1.25683594	-0.88330078	+64.81933594	-69.19189453	-113.64257813	+3500	+14.57226563	+1.68310547	-1.40185547	-45.85693359	-82.57324219	+39.17724609	+3056	+13.50000000	-1.76660156	-3.70458984	+5.03173828	-56.11816406	-58.68896484	+2440
+1457971506.46170000	+14.63818359	-1.23046875	-0.90087891	+64.68750000	-69.10400391	-113.40087891	+3500	+14.57226563	+1.70947266	-1.41943359	-45.57128906	-82.57324219	+38.95751953	+3060	+13.50000000	-1.74023438	-3.72656250	+5.18554688	-56.00830078	-58.77685547	+2444
+1457971506.46589990	+14.64697266	-1.20410156	-0.92285156	+64.57763672	-69.01611328	-113.20312500	+3500	+14.57666016	+1.74023438	-1.43261719	-45.37353516	-82.59521484	+38.84765625	+3064	+13.50000000	-1.71826172	-3.74853516	+5.33935547	-55.89843750	-58.88671875	+2444
+1457971506.47000000	+14.66015625	-1.17333984	-0.94042969	+64.51171875	-68.92822266	-113.02734375	+3500	+14.58105469	+1.76660156	-1.45019531	-45.02197266	-82.61718750	+38.54003906	+3068	+13.50439453	-1.69189453	-3.77929688	+5.53710938	-55.74462891	-59.04052734	+2444
+1457971506.47840000	+14.68212891	-1.11181641	-0.97558594	+64.40185547	-68.77441406	-112.71972656	+3504	+14.58984375	+1.83691406	-1.48535156	-44.07714844	-82.66113281	+37.83691406	+3080	+13.51318359	-1.63916016	-3.82763672	+5.93261719	-55.52490234	-59.34814453	+2444
+1457971506.48250010	+14.69531250	-1.07226563	-0.99755859	+64.35791016	-68.66455078	-112.56591797	+3504	+14.59423828	+1.87207031	-1.50292969	-43.50585938	-82.68310547	+37.35351563	+3084	+13.51757813	-1.61279297	-3.85839844	+6.17431641	-55.39306641	-59.54589844	+2448
+1457971506.48670010	+14.70849609	-1.03271484	-1.01513672	+64.33593750	-68.57666016	-112.41210938	+3508	+14.60302734	+1.90722656	-1.52050781	-42.86865234	-82.70507813	+36.80419922	+3088	+13.52197266	-1.58203125	-3.88916016	+6.39404297	-55.26123047	-59.69970703	+2448
+1457971506.49079990	+14.71728516	-0.99316406	-1.04150391	+64.27001953	-68.48876953	-112.21435547	+3508	+14.60742188	+1.94238281	-1.54248047	-42.18750000	-82.72705078	+36.21093750	+3092	+13.52636719	-1.55566406	-3.91552734	+6.54785156	-55.15136719	-59.80957031	+2448
+1457971506.49499990	+14.73046875	-0.94921875	-1.06347656	+64.24804688	-68.40087891	-112.08251953	+3508	+14.61621094	+1.98193359	-1.56445313	-41.52832031	-82.74902344	+35.59570313	+3096	+13.53076172	-1.52929688	-3.94628906	+6.74560547	-55.04150391	-59.98535156	+2448
+1457971506.49920010	+14.74365234	-0.91406250	-1.08544922	+64.24804688	-68.33496094	-112.01660156	+3508	+14.62060547	+2.01269531	-1.58642578	-40.86914063	-82.77099609	+35.00244141	+3100	+13.53515625	-1.49853516	-3.97705078	+6.94335938	-54.95361328	-60.11718750	+2444
+1457971506.50330000	+14.75244141	-0.87890625	-1.11621094	+64.18212891	-68.24707031	-111.86279297	+3508	+14.62939453	+2.04785156	-1.61279297	-39.90234375	-82.77099609	+34.10156250	+3104	+13.53955078	-1.47216797	-4.00341797	+7.07519531	-54.88769531	-60.22705078	+2444
+1457971506.50749990	+14.76562500	-0.83935547	-1.14697266	+64.05029297	-68.15917969	-111.66503906	+3508	+14.63818359	+2.08740234	-1.64794922	-38.80371094	-82.77099609	+33.06884766	+3112	+13.54394531	-1.44580078	-4.03857422	+7.22900391	-54.77783203	-60.31494141	+2444
+1457971506.51169990	+14.77441406	-0.80859375	-1.17773438	+63.94042969	-68.04931641	-111.48925781	+3508	+14.64257813	+2.11816406	-1.67871094	-37.77099609	-82.77099609	+32.05810547	+3116	+13.54833984	-1.41503906	-4.06494141	+7.36083984	-54.68994141	-60.40283203	+2440
+1457971506.51580000	+14.78320313	-0.78222656	-1.21728516	+63.67675781	-67.93945313	-111.18164063	+3504	+14.65136719	+2.14892578	-1.71826172	-36.54052734	-82.74902344	+30.84960938	+3120	+13.55712891	-1.38427734	-4.10009766	+7.47070313	-54.60205078	-60.46875000	+2440
+1457971506.52000000	+14.78759766	-0.75146484	-1.26562500	+63.39111328	-67.80761719	-110.83007813	+3504	+14.65576172	+2.18847656	-1.76220703	-35.22216797	-82.72705078	+29.57519531	+3128	+13.55712891	-1.35791016	-4.13085938	+7.58056641	-54.49218750	-60.53466797	+2440
+1457971506.52420000	+14.79199219	-0.72509766	-1.30517578	+63.12744141	-67.69775391	-110.52246094	+3504	+14.65576172	+2.21484375	-1.80175781	-34.05761719	-82.70507813	+28.41064453	+3132	+13.55712891	-1.32275391	-4.16601563	+7.69042969	-54.38232422	-60.57861328	+2440
+1457971506.52830000	+14.80078125	-0.69873047	-1.34912109	+62.84179688	-67.58789063	-110.21484375	+3500	+14.66015625	+2.23681641	-1.84570313	-32.73925781	-82.63916016	+27.09228516	+3140	+13.56591797	-1.29199219	-4.20117188	+7.77832031	-54.31640625	-60.60058594	+2440
+1457971506.53670000	+14.81396484	-0.64599609	-1.43701172	+62.31445313	-67.34619141	-109.64355469	+3492	+14.66455078	+2.29394531	-1.93359375	-30.38818359	-82.57324219	+24.76318359	+3152	+13.57031250	-1.22607422	-4.26708984	+7.95410156	-54.16259766	-60.66650391	+2436
+1457971506.54080010	+14.82275391	-0.61962891	-1.48535156	+62.02880859	-67.19238281	-109.33593750	+3488	+14.66455078	+2.32031250	-1.98193359	-29.06982422	-82.48535156	+23.44482422	+3160	+13.57470703	-1.19091797	-4.29785156	+8.06396484	-54.09667969	-60.73242188	+2436
+1457971506.54500010	+14.83154297	-0.59765625	-1.53808594	+61.65527344	-67.03857422	-108.94042969	+3488	+14.66455078	+2.35107422	-2.03466797	-27.66357422	-82.39746094	+22.10449219	+3172	+13.57910156	-1.16015625	-4.33300781	+8.15185547	-53.98681641	-60.77636719	+2436
+1457971506.54920010	+14.84033203	-0.56689453	-1.59082031	+61.30371094	-66.86279297	-108.52294922	+3484	+14.66455078	+2.38183594	-2.08740234	-26.27929688	-82.30957031	+20.74218750	+3180	+13.58349609	-1.12500000	-4.37255859	+8.26171875	-53.87695313	-60.82031250	+2432
+1457971506.55329990	+14.84472656	-0.53613281	-1.63476563	+61.10595703	-66.73095703	-108.25927734	+3480	+14.66455078	+2.41259766	-2.13574219	-25.15869141	-82.24365234	+19.66552734	+3188	+13.58789063	-1.08984375	-4.40771484	+8.39355469	-53.78906250	-60.86425781	+2432
+1457971506.55749990	+14.85351563	-0.50537109	-1.67871094	+60.93017578	-66.57714844	-108.06152344	+3476	+14.66455078	+2.44335938	-2.17968750	-24.12597656	-82.19970703	+18.67675781	+3196	+13.59228516	-1.05468750	-4.44287109	+8.52539063	-53.70117188	-60.95214844	+2432
+1457971506.56160000	+14.86230469	-0.47021484	-1.71826172	+60.79833984	-66.44531250	-107.86376953	+3472	+14.66455078	+2.47851563	-2.22363281	-23.13720703	-82.13378906	+17.75390625	+3204	+13.59667969	-1.01953125	-4.47802734	+8.65722656	-53.59130859	-61.04003906	+2432
+1457971506.56580000	+14.87548828	-0.43505859	-1.75341797	+60.77636719	-66.31347656	-107.77587891	+3468	+14.66455078	+2.51367188	-2.26318359	-22.21435547	-82.08984375	+16.89697266	+3216	+13.60546875	-0.97998047	-4.50878906	+8.83300781	-53.54736328	-61.14990234	+2428
+1457971506.56999990	+14.88867188	-0.39990234	-1.78857422	+60.73242188	-66.20361328	-107.66601563	+3460	+14.66894531	+2.54882813	-2.31152344	-21.15966797	-82.02392578	+15.90820313	+3224	+13.60986328	-0.94482422	-4.54394531	+8.98681641	-53.48144531	-61.28173828	+2424
+1457971506.57410000	+14.90185547	-0.35595703	-1.82373047	+60.73242188	-66.04980469	-107.57812500	+3456	+14.66894531	+2.59277344	-2.35546875	-20.08300781	-81.95800781	+14.91943359	+3232	+13.62304688	-0.91406250	-4.57470703	+9.18457031	-53.39355469	-61.45751953	+2424
+1457971506.57830000	+14.91503906	-0.31201172	-1.85449219	+60.84228516	-65.93994141	-107.60009766	+3452	+14.67773438	+2.63671875	-2.38623047	-19.35791016	-81.97998047	+14.30419922	+3240	+13.63183594	-0.87890625	-4.60546875	+9.40429688	-53.32763672	-61.67724609	+2420
+1457971506.58250000	+14.92822266	-0.26806641	-1.88085938	+60.93017578	-65.80810547	-107.57812500	+3444	+14.68212891	+2.68066406	-2.41699219	-18.56689453	-81.97998047	+13.62304688	+3248	+13.64062500	-0.84375000	-4.64062500	+9.64599609	-53.26171875	-61.89697266	+2416
+1457971506.58660010	+14.94140625	-0.21972656	-1.91162109	+61.01806641	-65.69824219	-107.53417969	+3440	+14.69091797	+2.72900391	-2.44775391	-17.81982422	-81.95800781	+13.00781250	+3252	+13.65380859	-0.80859375	-4.67138672	+9.86572266	-53.17382813	-62.09472656	+2412
+1457971506.59500000	+14.96777344	-0.11865234	-1.94238281	+61.54541016	-65.54443359	-107.86376953	+3428	+14.70410156	+2.82128906	-2.50048828	-16.61132813	-82.00195313	+12.01904297	+3264	+13.67138672	-0.73388672	-4.72851563	+10.39306641	-53.08593750	-62.55615234	+2404
+1457971506.59910010	+14.98535156	-0.07031250	-1.95556641	+61.85302734	-65.47851563	-108.06152344	+3420	+14.71289063	+2.86962891	-2.52246094	-15.97412109	-82.04589844	+11.49169922	+3268	+13.68457031	-0.69873047	-4.75488281	+10.67871094	-53.06396484	-62.81982422	+2400
+1457971506.60330010	+15.00292969	-0.02197266	-1.97314453	+62.11669922	-65.41259766	-108.25927734	+3416	+14.72607422	+2.91796875	-2.54443359	-15.42480469	-82.08984375	+11.07421875	+3276	+13.70214844	-0.66357422	-4.78125000	+10.94238281	-53.04199219	-63.08349609	+2396
+1457971506.60750010	+15.01611328	+0.03076172	-1.99072266	+62.33642578	-65.34667969	-108.34716797	+3412	+14.73486328	+2.97070313	-2.56640625	-14.76562500	-82.11181641	+10.54687500	+3280	+13.71533203	-0.62402344	-4.80761719	+11.22802734	-53.02001953	-63.32519531	+2392
+1457971506.61159990	+15.03369141	+0.07910156	-2.01269531	+62.51220703	-65.25878906	-108.41308594	+3404	+14.74804688	+3.01904297	-2.59277344	-14.08447266	-82.13378906	+9.97558594	+3284	+13.73291016	-0.58886719	-4.83398438	+11.49169922	-52.99804688	-63.58886719	+2384
+1457971506.61579990	+15.04687500	+0.12744141	-2.03027344	+62.73193359	-65.19287109	-108.52294922	+3400	+14.76123047	+3.06298828	-2.61474609	-13.46923828	-82.17773438	+9.47021484	+3288	+13.74609375	-0.54931641	-4.86035156	+11.77734375	-52.99804688	-63.83056641	+2380
+1457971506.61999990	+15.06005859	+0.17578125	-2.04785156	+62.92968750	-65.10498047	-108.61083984	+3396	+14.77001953	+3.11132813	-2.63232422	-12.85400391	-82.22167969	+8.96484375	+3292	+13.75488281	-0.50976563	-4.88671875	+12.04101563	-52.95410156	-64.05029297	+2376
+1457971506.62410000	+15.07324219	+0.21972656	-2.06542969	+63.03955078	-65.06103516	-108.67675781	+3392	+14.77880859	+3.15527344	-2.65429688	-12.26074219	-82.26562500	+8.45947266	+3296	+13.76367188	-0.47460938	-4.91308594	+12.30468750	-52.93212891	-64.24804688	+2372
+1457971506.62830000	+15.08642578	+0.25927734	-2.08740234	+63.12744141	-64.97314453	-108.67675781	+3388	+14.78759766	+3.19921875	-2.68066406	-11.62353516	-82.28759766	+7.88818359	+3300	+13.77685547	-0.43505859	-4.93505859	+12.52441406	-52.93212891	-64.40185547	+2368
+1457971506.63249990	+15.09960938	+0.30322266	-2.11376953	+63.17138672	-64.90722656	-108.63281250	+3384	+14.79638672	+3.24316406	-2.71142578	-10.89843750	-82.26562500	+7.27294922	+3308	+13.79003906	-0.39111328	-4.96582031	+12.74414063	-52.93212891	-64.53369141	+2364
+1457971506.63660000	+15.11279297	+0.34277344	-2.13574219	+63.17138672	-64.81933594	-108.56689453	+3384	+14.80517578	+3.27832031	-2.73779297	-10.12939453	-82.24365234	+6.54785156	+3312	+13.79882813	-0.35595703	-4.99218750	+12.94189453	-52.91015625	-64.68750000	+2356
+1457971506.64080000	+15.12597656	+0.37792969	-2.17089844	+63.10546875	-64.75341797	-108.43505859	+3384	+14.81396484	+3.31347656	-2.77294922	-9.33837891	-82.22167969	+5.80078125	+3320	+13.81201172	-0.32080078	-5.01416016	+13.09570313	-52.93212891	-64.81933594	+2352
+1457971506.64490010	+15.13476563	+0.41748047	-2.20605469	+62.92968750	-64.64355469	-108.14941406	+3384	+14.81835938	+3.35302734	-2.80810547	-8.48144531	-82.17773438	+5.00976563	+3328	+13.82080078	-0.28125000	-5.04052734	+13.24951172	-52.88818359	-64.88525391	+2348
+1457971506.64910010	+15.14355469	+0.45263672	-2.25000000	+62.70996094	-64.51171875	-107.84179688	+3384	+14.82275391	+3.38378906	-2.84326172	-7.64648438	-82.11181641	+4.21875000	+3336	+13.82958984	-0.24169922	-5.07128906	+13.38134766	-52.84423828	-64.90722656	+2344
+1457971506.65330000	+15.15234375	+0.48339844	-2.28955078	+62.46826172	-64.40185547	-107.55615234	+3380	+14.82275391	+3.41455078	-2.87841797	-6.85546875	-82.04589844	+3.44970703	+3344	+13.83398438	-0.20654297	-5.09765625	+13.49121094	-52.82226563	-64.92919922	+2340
+1457971506.65739990	+15.16113281	+0.51855469	-2.32910156	+62.27050781	-64.29199219	-107.24853516	+3384	+14.82714844	+3.44970703	-2.91796875	-5.99853516	-81.93603516	+2.63671875	+3352	+13.84277344	-0.16699219	-5.12402344	+13.60107422	-52.75634766	-64.92919922	+2336
+1457971506.66160010	+15.16552734	+0.54931641	-2.36865234	+62.00683594	-64.18212891	-106.91894531	+3384	+14.82714844	+3.47607422	-2.95751953	-5.18554688	-81.84814453	+1.84570313	+3364	+13.84716797	-0.12744141	-5.15478516	+13.68896484	-52.71240234	-64.92919922	+2336
+1457971506.66989990	+15.18750000	+0.61083984	-2.44775391	+61.52343750	-63.96240234	-106.28173828	+3384	+14.83154297	+3.53320313	-3.03222656	-3.82324219	-81.65039063	+0.50537109	+3388	+13.86035156	-0.05712891	-5.20312500	+13.82080078	-52.64648438	-64.88525391	+2324
+1457971506.67409990	+15.19628906	+0.64160156	-2.49169922	+61.28173828	-63.85253906	-105.95214844	+3384	+14.83154297	+3.56396484	-3.07177734	-3.12011719	-81.54052734	-0.13183594	+3400	+13.87353516	-0.02197266	-5.22949219	+13.88671875	-52.62451172	-64.86328125	+2320
+1457971506.67829990	+15.20507813	+0.67675781	-2.52246094	+61.14990234	-63.74267578	-105.71044922	+3384	+14.83593750	+3.59472656	-3.10253906	-2.52685547	-81.49658203	-0.70312500	+3412	+13.87792969	+0.01318359	-5.25585938	+13.97460938	-52.58056641	-64.86328125	+2316
+1457971506.68240000	+15.21386719	+0.70751953	-2.55761719	+60.97412109	-63.63281250	-105.46875000	+3384	+14.83593750	+3.62548828	-3.13330078	-1.84570313	-81.40869141	-1.34033203	+3424	+13.88671875	+0.04833984	-5.27783203	+14.04052734	-52.51464844	-64.84130859	+2312
+1457971506.68660000	+15.21826172	+0.74267578	-2.59277344	+60.79833984	-63.52294922	-105.20507813	+3384	+14.84033203	+3.66064453	-3.16845703	-1.27441406	-81.29882813	-1.86767578	+3436	+13.89550781	+0.08789063	-5.30419922	+14.12841797	-52.47070313	-64.81933594	+2308
+1457971506.69080000	+15.22705078	+0.77783203	-2.61474609	+60.77636719	-63.45703125	-105.09521484	+3384	+14.84033203	+3.69580078	-3.18603516	-0.87890625	-81.27685547	-2.21923828	+3448	+13.90429688	+0.12744141	-5.32617188	+14.23828125	-52.40478516	-64.81933594	+2304
+1457971506.69490000	+15.23583984	+0.81298828	-2.63232422	+60.79833984	-63.43505859	-105.05126953	+3380	+14.84912109	+3.72656250	-3.20361328	-0.46142578	-81.25488281	-2.59277344	+3460	+13.90869141	+0.16259766	-5.34375000	+14.37011719	-52.38281250	-64.88525391	+2296
+1457971506.69910000	+15.24902344	+0.85253906	-2.64550781	+60.86425781	-63.39111328	-105.02929688	+3380	+14.85351563	+3.76611328	-3.22119141	-0.08789063	-81.25488281	-2.90039063	+3468	+13.92187500	+0.19335938	-5.36132813	+14.50195313	-52.38281250	-64.97314453	+2292
+1457971506.70330000	+15.26220703	+0.89208984	-2.65429688	+61.04003906	-63.36914063	-105.13916016	+3380	+14.86230469	+3.80566406	-3.22998047	+0.19775391	-81.29882813	-3.12011719	+3480	+13.93505859	+0.22851563	-5.37451172	+14.65576172	-52.38281250	-65.06103516	+2284
+1457971506.70740010	+15.27539063	+0.93164063	-2.65869141	+61.21582031	-63.34716797	-105.24902344	+3376	+14.87548828	+3.84521484	-3.23437500	+0.52734375	-81.34277344	-3.36181641	+3488	+13.94824219	+0.26367188	-5.38330078	+14.80957031	-52.40478516	-65.17089844	+2276
+1457971506.71160010	+15.28857422	+0.97558594	-2.65869141	+61.41357422	-63.34716797	-105.38085938	+3376	+14.88427734	+3.88916016	-3.24316406	+0.85693359	-81.36474609	-3.60351563	+3496	+13.96582031	+0.29882813	-5.39648438	+14.98535156	-52.42675781	-65.30273438	+2268
+1457971506.71569990	+15.29736328	+1.01953125	-2.65429688	+61.69921875	-63.34716797	-105.60058594	+3376	+14.89746094	+3.93310547	-3.23876953	+1.12060547	-81.45263672	-3.77929688	+3508	+13.97460938	+0.33398438	-5.40527344	+15.18310547	-52.40478516	-65.43457031	+2260
+1457971506.71989990	+15.30615234	+1.06347656	-2.64990234	+62.00683594	-63.34716797	-105.82031250	+3380	+14.90625000	+3.97265625	-3.23437500	+1.47216797	-81.54052734	-4.02099609	+3516	+13.98779297	+0.36474609	-5.41406250	+15.40283203	-52.42675781	-65.61035156	+2252
+1457971506.72820000	+15.33251953	+1.14697266	-2.63232422	+62.60009766	-63.41308594	-106.30371094	+3388	+14.93261719	+4.05615234	-3.22998047	+2.06542969	-81.69433594	-4.43847656	+3536	+14.00976563	+0.43066406	-5.42724609	+15.79833984	-52.47070313	-65.93994141	+2248
+1457971506.73239990	+15.34570313	+1.19091797	-2.62353516	+62.95166016	-63.45703125	-106.56738281	+3392	+14.94580078	+4.10009766	-3.22119141	+2.32910156	-81.78222656	-4.61425781	+3544	+14.02294922	+0.46582031	-5.42724609	+15.99609375	-52.53662109	-66.09375000	+2248
+1457971506.73659990	+15.35449219	+1.23046875	-2.61035156	+63.32519531	-63.47900391	-106.89697266	+3400	+14.95898438	+4.13964844	-3.21679688	+2.65869141	-81.87011719	-4.87792969	+3552	+14.03613281	+0.49218750	-5.42724609	+16.19384766	-52.60253906	-66.26953125	+2248
+1457971506.74070000	+15.36767578	+1.27441406	-2.60156250	+63.61083984	-63.50097656	-107.11669922	+3404	+14.96777344	+4.17480469	-3.21240234	+3.05419922	-81.95800781	-5.18554688	+3560	+14.05371094	+0.52294922	-5.42724609	+16.34765625	-52.64648438	-66.44531250	+2248
+1457971506.74490000	+15.37646484	+1.31835938	-2.60156250	+63.85253906	-63.50097656	-107.24853516	+3408	+14.98095703	+4.21435547	-3.20800781	+3.51562500	-81.97998047	-5.53710938	+3568	+14.06689453	+0.55371094	-5.43603516	+16.52343750	-52.69042969	-66.57714844	+2252
+1457971506.74910000	+15.38525391	+1.35351563	-2.60156250	+64.00634766	-63.47900391	-107.33642578	+3408	+14.98974609	+4.24951172	-3.20800781	+3.95507813	-82.02392578	-5.91064453	+3576	+14.07568359	+0.58447266	-5.44042969	+16.65527344	-52.71240234	-66.66503906	+2256
+1457971506.75320010	+15.38964844	+1.38867188	-2.60156250	+64.13818359	-63.47900391	-107.40234375	+3412	+14.99414063	+4.28027344	-3.21240234	+4.46044922	-82.00195313	-6.37207031	+3580	+14.08007813	+0.61083984	-5.44482422	+16.78710938	-52.71240234	-66.75292969	+2260
+1457971506.75740000	+15.39404297	+1.42382813	-2.60156250	+64.27001953	-63.47900391	-107.44628906	+3416	+14.99853516	+4.31103516	-3.22119141	+4.96582031	-82.00195313	-6.78955078	+3588	+14.08886719	+0.64599609	-5.44921875	+16.89697266	-52.73437500	-66.79687500	+2268
+1457971506.76160000	+15.40283203	+1.45458984	-2.60595703	+64.35791016	-63.45703125	-107.46826172	+3416	+15.00292969	+4.33300781	-3.22558594	+5.49316406	-81.97998047	-7.27294922	+3596	+14.09326172	+0.67236328	-5.45361328	+16.98486328	-52.73437500	-66.84082031	+2272
+1457971506.76570010	+15.40722656	+1.48095703	-2.61914063	+64.31396484	-63.41308594	-107.38037109	+3420	+15.00732422	+4.35498047	-3.23876953	+6.02050781	-81.93603516	-7.77832031	+3604	+14.10205078	+0.69433594	-5.45800781	+17.00683594	-52.75634766	-66.84082031	+2276
+1457971506.77410010	+15.41162109	+1.52929688	-2.65429688	+64.11621094	-63.30322266	-107.02880859	+3432	+15.01171875	+4.39892578	-3.26074219	+7.03125000	-81.84814453	-8.72314453	+3620	+14.11962891	+0.75146484	-5.47119141	+17.07275391	-52.77832031	-66.77490234	+2280
+1457971506.77819990	+15.41601563	+1.55566406	-2.67187500	+63.98437500	-63.25927734	-106.83105469	+3436	+15.00732422	+4.41650391	-3.28271484	+7.60253906	-81.73828125	-9.27246094	+3632	+14.12402344	+0.77783203	-5.47998047	+17.07275391	-52.75634766	-66.73095703	+2280
+1457971506.78239990	+15.41601563	+1.57763672	-2.69384766	+63.83056641	-63.17138672	-106.58935547	+3436	+15.00732422	+4.43408203	-3.30029297	+8.10791016	-81.65039063	-9.75585938	+3644	+14.12402344	+0.80419922	-5.49316406	+17.09472656	-52.71240234	-66.64306641	+2280
+1457971506.78660010	+15.41601563	+1.59521484	-2.71582031	+63.61083984	-63.10546875	-106.32568359	+3440	+15.00292969	+4.45166016	-3.31787109	+8.59130859	-81.54052734	-10.21728516	+3656	+14.12841797	+0.83056641	-5.50195313	+17.07275391	-52.69042969	-66.55517578	+2280
+1457971506.79070000	+15.41601563	+1.61279297	-2.74218750	+63.36914063	-63.01757813	-106.01806641	+3444	+14.99414063	+4.46923828	-3.33544922	+9.05273438	-81.43066406	-10.63476563	+3668	+14.12841797	+0.85693359	-5.51074219	+17.07275391	-52.64648438	-66.46728516	+2276
+1457971506.79489990	+15.41601563	+1.62597656	-2.75976563	+63.19335938	-62.97363281	-105.82031250	+3448	+14.99414063	+4.48242188	-3.34863281	+9.42626953	-81.36474609	-10.98632813	+3680	+14.13281250	+0.87890625	-5.51953125	+17.07275391	-52.62451172	-66.40136719	+2272
+1457971506.79900000	+15.41601563	+1.64355469	-2.77734375	+63.03955078	-62.90771484	-105.64453125	+3452	+14.98974609	+4.50000000	-3.36181641	+9.84375000	-81.32080078	-11.38183594	+3692	+14.13281250	+0.90527344	-5.52392578	+17.07275391	-52.62451172	-66.35742188	+2264
+1457971506.80320000	+15.42041016	+1.66113281	-2.79052734	+62.92968750	-62.86376953	-105.49072266	+3452	+14.98974609	+4.51318359	-3.37060547	+10.21728516	-81.27685547	-11.75537109	+3704	+14.13720703	+0.92724609	-5.52832031	+17.09472656	-52.64648438	-66.31347656	+2256
+1457971506.80740000	+15.42041016	+1.67871094	-2.80371094	+62.84179688	-62.81982422	-105.38085938	+3452	+14.99414063	+4.52636719	-3.37939453	+10.54687500	-81.23291016	-12.08496094	+3716	+14.14160156	+0.94482422	-5.53271484	+17.09472656	-52.64648438	-66.26953125	+2248
+1457971506.81150010	+15.42480469	+1.69628906	-2.81689453	+62.75390625	-62.77587891	-105.24902344	+3456	+14.98974609	+4.54833984	-3.38378906	+10.85449219	-81.21093750	-12.34863281	+3728	+14.15039063	+0.96679688	-5.53710938	+17.11669922	-52.66845703	-66.24755859	+2236
+1457971506.81990000	+15.42480469	+1.73583984	-2.82568359	+62.79785156	-62.73193359	-105.18310547	+3456	+14.98974609	+4.58789063	-3.38378906	+11.44775391	-81.23291016	-12.81005859	+3748	+14.15478516	+1.01074219	-5.54150391	+17.31445313	-52.66845703	-66.31347656	+2220
+1457971506.82399990	+15.42919922	+1.75781250	-2.82128906	+62.88574219	-62.73193359	-105.24902344	+3460	+14.99414063	+4.60986328	-3.37939453	+11.73339844	-81.25488281	-13.02978516	+3764	+14.15917969	+1.03271484	-5.54150391	+17.44628906	-52.69042969	-66.35742188	+2212
+1457971506.82820010	+15.42919922	+1.77978516	-2.81250000	+63.03955078	-62.75390625	-105.38085938	+3460	+14.99414063	+4.63623047	-3.36621094	+11.95312500	-81.34277344	-13.18359375	+3776	+14.16357422	+1.05468750	-5.53710938	+17.57812500	-52.73437500	-66.42333984	+2208
+1457971506.83240010	+15.43359375	+1.80175781	-2.79931641	+63.25927734	-62.79785156	-105.57861328	+3468	+15.00292969	+4.65820313	-3.35302734	+12.15087891	-81.43066406	-13.31542969	+3792	+14.16796875	+1.07666016	-5.53271484	+17.68798828	-52.80029297	-66.53320313	+2204
+1457971506.83649990	+15.43798828	+1.82373047	-2.78173828	+63.52294922	-62.84179688	-105.79833984	+3472	+15.00732422	+4.68457031	-3.33544922	+12.32666016	-81.51855469	-13.42529297	+3804	+14.17675781	+1.09423828	-5.52392578	+17.84179688	-52.88818359	-66.64306641	+2204
+1457971506.84069990	+15.44238281	+1.85009766	-2.75976563	+63.85253906	-62.88574219	-106.08398438	+3480	+15.01611328	+4.71533203	-3.31787109	+12.52441406	-81.65039063	-13.53515625	+3820	+14.18554688	+1.11621094	-5.51513672	+18.01757813	-52.95410156	-66.79687500	+2204
+1457971506.84489990	+15.44677734	+1.87646484	-2.74218750	+64.18212891	-62.95166016	-106.34765625	+3488	+15.02050781	+4.74169922	-3.30029297	+12.70019531	-81.73828125	-13.62304688	+3828	+14.18994141	+1.13378906	-5.50634766	+18.19335938	-53.02001953	-66.92871094	+2204
+1457971506.84900000	+15.45117188	+1.90722656	-2.72021484	+64.48974609	-62.99560547	-106.61132813	+3496	+15.02490234	+4.76806641	-3.28271484	+12.85400391	-81.82617188	-13.71093750	+3840	+14.19873047	+1.15576172	-5.49755859	+18.36914063	-53.08593750	-67.03857422	+2208
+1457971506.85320000	+15.45556641	+1.93359375	-2.69824219	+64.81933594	-63.06152344	-106.87500000	+3504	+15.02929688	+4.79882813	-3.26513672	+13.05175781	-81.93603516	-13.82080078	+3852	+14.20312500	+1.17773438	-5.48876953	+18.56689453	-53.15185547	-67.17041016	+2216
+1457971506.85739990	+15.45996094	+1.95996094	-2.67626953	+65.14892578	-63.10546875	-107.13867188	+3516	+15.03369141	+4.82519531	-3.24755859	+13.24951172	-82.02392578	-13.93066406	+3864	+14.20751953	+1.19970703	-5.47998047	+18.74267578	-53.21777344	-67.30224609	+2224
+1457971506.86150000	+15.45996094	+1.98193359	-2.65429688	+65.47851563	-63.17138672	-107.42431641	+3524	+15.03369141	+4.85156250	-3.22998047	+13.49121094	-82.13378906	-14.06250000	+3872	+14.21191406	+1.21728516	-5.47119141	+18.94042969	-53.28369141	-67.43408203	+2232
+1457971506.86980010	+15.46435547	+2.02587891	-2.61035156	+66.04980469	-63.30322266	-107.88574219	+3540	+15.04248047	+4.89990234	-3.19921875	+13.88671875	-82.26562500	-14.32617188	+3888	+14.22070313	+1.25683594	-5.45361328	+19.20410156	-53.41552734	-67.58789063	+2256
+1457971506.87400010	+15.46875000	+2.04785156	-2.59277344	+66.29150391	-63.36914063	-108.08349609	+3548	+15.04248047	+4.92187500	-3.18603516	+14.10644531	-82.30957031	-14.47998047	+3896	+14.22509766	+1.27441406	-5.44482422	+19.31396484	-53.48144531	-67.65380859	+2264
+1457971506.87820010	+15.47314453	+2.06982422	-2.57958984	+66.48925781	-63.41308594	-108.21533203	+3556	+15.04248047	+4.93945313	-3.17724609	+14.41406250	-82.35351563	-14.72167969	+3900	+14.22949219	+1.28759766	-5.44042969	+19.40185547	-53.54736328	-67.71972656	+2276
+1457971506.88229990	+15.47314453	+2.08740234	-2.57080078	+66.62109375	-63.43505859	-108.28125000	+3560	+15.03808594	+4.96142578	-3.16845703	+14.72167969	-82.35351563	-14.96337891	+3904	+14.23388672	+1.30517578	-5.43603516	+19.48974609	-53.56933594	-67.74169922	+2284
+1457971506.88649990	+15.47314453	+2.10058594	-2.56640625	+66.68701172	-63.45703125	-108.30322266	+3564	+15.03808594	+4.97460938	-3.16845703	+15.05126953	-82.35351563	-15.24902344	+3908	+14.23388672	+1.31835938	-5.43164063	+19.53369141	-53.59130859	-67.71972656	+2296
+1457971506.89070010	+15.47314453	+2.11376953	-2.56201172	+66.70898438	-63.45703125	-108.28125000	+3568	+15.03369141	+4.99218750	-3.16406250	+15.40283203	-82.30957031	-15.55664063	+3912	+14.23388672	+1.33593750	-5.42724609	+19.55566406	-53.61328125	-67.67578125	+2304
+1457971506.89479990	+15.47314453	+2.12255859	-2.56201172	+66.68701172	-63.47900391	-108.23730469	+3568	+15.02929688	+5.00097656	-3.16845703	+15.71044922	-82.26562500	-15.84228516	+3912	+14.23388672	+1.34472656	-5.42724609	+19.55566406	-53.61328125	-67.63183594	+2308
+1457971506.89899990	+15.47314453	+2.12695313	-2.56201172	+66.64306641	-63.47900391	-108.14941406	+3572	+15.02490234	+5.00976563	-3.16845703	+16.01806641	-82.22167969	-16.12792969	+3916	+14.23388672	+1.35791016	-5.42724609	+19.53369141	-53.61328125	-67.56591797	+2312
+1457971506.90319990	+15.47314453	+2.13574219	-2.56201172	+66.57714844	-63.47900391	-108.06152344	+3572	+15.02050781	+5.01855469	-3.17285156	+16.30371094	-82.15576172	-16.41357422	+3920	+14.23388672	+1.36669922	-5.42724609	+19.51171875	-53.61328125	-67.47802734	+2316
+1457971506.90730000	+15.47314453	+2.14013672	-2.56640625	+66.48925781	-63.47900391	-107.92968750	+3572	+15.02050781	+5.02294922	-3.17724609	+16.58935547	-82.11181641	-16.67724609	+3924	+14.23388672	+1.37548828	-5.42285156	+19.46777344	-53.61328125	-67.41210938	+2320
+1457971506.91150000	+15.47314453	+2.14453125	-2.57080078	+66.35742188	-63.45703125	-107.77587891	+3572	+15.01611328	+5.02734375	-3.18164063	+16.83105469	-82.02392578	-16.94091797	+3932	+14.23388672	+1.38427734	-5.42285156	+19.40185547	-53.61328125	-67.32421875	+2320
+1457971506.91980000	+15.47314453	+2.14892578	-2.58398438	+66.09375000	-63.43505859	-107.42431641	+3572	+15.00732422	+5.03613281	-3.19042969	+17.27050781	-81.87011719	-17.35839844	+3944	+14.23388672	+1.39746094	-5.42724609	+19.31396484	-53.59130859	-67.12646484	+2316
+1457971506.92400000	+15.47314453	+2.15332031	-2.58837891	+65.93994141	-63.41308594	-107.24853516	+3572	+15.00292969	+5.03613281	-3.19482422	+17.42431641	-81.80419922	-17.51220703	+3948	+14.23388672	+1.40625000	-5.42724609	+19.24804688	-53.56933594	-67.03857422	+2312
+1457971506.92820000	+15.47314453	+2.15771484	-2.59277344	+65.76416016	-63.41308594	-107.05078125	+3572	+14.99853516	+5.04052734	-3.19921875	+17.49023438	-81.71630859	-17.60009766	+3956	+14.23388672	+1.41503906	-5.42724609	+19.18212891	-53.54736328	-66.92871094	+2308
+1457971506.93230010	+15.47314453	+2.15771484	-2.59716797	+65.61035156	-63.39111328	-106.87500000	+3568	+14.99414063	+5.04052734	-3.19921875	+17.51220703	-81.67236328	-17.64404297	+3964	+14.22949219	+1.42382813	-5.42724609	+19.13818359	-53.52539063	-66.84082031	+2304
+1457971506.93650010	+15.47314453	+2.16210938	-2.60156250	+65.45654297	-63.39111328	-106.67724609	+3568	+14.99414063	+5.04052734	-3.19482422	+17.51220703	-81.60644531	-17.62207031	+3972	+14.22949219	+1.42822266	-5.42285156	+19.07226563	-53.50341797	-66.75292969	+2296
+1457971506.94070010	+15.47314453	+2.16650391	-2.60595703	+65.34667969	-63.39111328	-106.52343750	+3568	+14.98974609	+5.04492188	-3.19482422	+17.44628906	-81.58447266	-17.55615234	+3980	+14.22949219	+1.43701172	-5.42285156	+19.02832031	-53.50341797	-66.66503906	+2292
+1457971506.94479990	+15.47314453	+2.17529297	-2.60156250	+65.21484375	-63.39111328	-106.32568359	+3568	+14.98974609	+5.05371094	-3.18603516	+17.35839844	-81.54052734	-17.46826172	+3988	+14.22949219	+1.44580078	-5.41845703	+18.98437500	-53.50341797	-66.57714844	+2288
+1457971506.94899990	+15.47314453	+2.17968750	-2.60156250	+65.08300781	-63.41308594	-106.14990234	+3564	+14.98974609	+5.05810547	-3.18164063	+17.22656250	-81.51855469	-17.29248047	+3996	+14.22949219	+1.45458984	-5.41406250	+18.96240234	-53.48144531	-66.51123047	+2284
+1457971506.95310000	+15.47753906	+2.18847656	-2.59716797	+64.99511719	-63.43505859	-105.99609375	+3564	+14.98974609	+5.06689453	-3.17285156	+17.02880859	-81.49658203	-17.07275391	+4008	+14.22949219	+1.46777344	-5.40966797	+18.94042969	-53.48144531	-66.44531250	+2280
+1457971506.95729990	+15.47753906	+2.20166016	-2.58398438	+64.92919922	-63.45703125	-105.84228516	+3568	+14.98974609	+5.07568359	-3.15966797	+16.83105469	-81.49658203	-16.83105469	+4020	+14.22949219	+1.47656250	-5.40087891	+18.91845703	-53.48144531	-66.37939453	+2276
+1457971506.96149990	+15.47753906	+2.21484375	-2.57080078	+64.90722656	-63.50097656	-105.75439453	+3572	+14.99414063	+5.08447266	-3.14208984	+16.56738281	-81.49658203	-16.52343750	+4028	+14.22949219	+1.48974609	-5.39208984	+18.91845703	-53.48144531	-66.33544922	+2276
+1457971506.96980000	+15.48193359	+2.24560547	-2.53125000	+64.92919922	-63.65478516	-105.62255859	+3580	+14.99414063	+5.10644531	-3.10693359	+15.95214844	-81.54052734	-15.79833984	+4052	+14.22949219	+1.51171875	-5.37011719	+18.94042969	-53.52539063	-66.26953125	+2276
+1457971506.97400000	+15.48632813	+2.25878906	-2.50488281	+64.97314453	-63.74267578	-105.57861328	+3588	+14.99853516	+5.11962891	-3.08496094	+15.60058594	-81.58447266	-15.38085938	+4060	+14.22949219	+1.52490234	-5.35693359	+18.96240234	-53.54736328	-66.24755859	+2280
+1457971506.97810010	+15.48632813	+2.27636719	-2.48291016	+65.03906250	-63.83056641	-105.55664063	+3592	+14.99853516	+5.13281250	-3.06298828	+15.24902344	-81.60644531	-14.94140625	+4072	+14.23388672	+1.53808594	-5.34375000	+18.98437500	-53.56933594	-66.24755859	+2288
+1457971506.98230000	+15.49072266	+2.29394531	-2.45214844	+65.12695313	-63.91845703	-105.53466797	+3600	+14.99853516	+5.15039063	-3.03662109	+14.83154297	-81.67236328	-14.41406250	+4084	+14.23388672	+1.55126953	-5.32617188	+19.05029297	-53.61328125	-66.24755859	+2292
+1457971506.98650000	+15.49072266	+2.30712891	-2.42578125	+65.19287109	-64.00634766	-105.53466797	+3608	+15.00292969	+5.16796875	-3.00585938	+14.41406250	-81.71630859	-13.88671875	+4092	+14.23388672	+1.56445313	-5.30859375	+19.07226563	-53.63525391	-66.24755859	+2304
+1457971506.99060010	+15.49511719	+2.32031250	-2.40380859	+65.21484375	-64.09423828	-105.49072266	+3612	+15.00292969	+5.18115234	-2.97949219	+13.99658203	-81.73828125	-13.38134766	+4100	+14.23828125	+1.57324219	-5.29541016	+19.11621094	-53.67919922	-66.22558594	+2312
+1457971506.99480010	+15.49511719	+2.33349609	-2.37744141	+65.25878906	-64.20410156	-105.46875000	+3620	+15.00292969	+5.19433594	-2.94873047	+13.46923828	-81.80419922	-12.74414063	+4108	+14.23828125	+1.58642578	-5.27783203	+19.13818359	-53.70117188	-66.20361328	+2324
+1457971506.99900010	+15.49951172	+2.34667969	-2.35107422	+65.28076172	-64.29199219	-105.42480469	+3628	+15.00292969	+5.20751953	-2.91357422	+13.00781250	-81.87011719	-12.19482422	+4116	+14.23828125	+1.59521484	-5.26464844	+19.13818359	-53.72314453	-66.18164063	+2336
+1457971507.00309990	+15.49951172	+2.35546875	-2.33349609	+65.23681641	-64.35791016	-105.33691406	+3632	+15.00292969	+5.22070313	-2.88720703	+12.59033203	-81.91406250	-11.66748047	+4124	+14.23828125	+1.60400391	-5.25146484	+19.13818359	-53.76708984	-66.13769531	+2348
+1457971507.00729990	+15.49951172	+2.35986328	-2.32031250	+65.14892578	-64.40185547	-105.18310547	+3632	+14.99853516	+5.22949219	-2.86083984	+12.15087891	-81.93603516	-11.16210938	+4128	+14.23828125	+1.61718750	-5.23828125	+19.11621094	-53.78906250	-66.04980469	+2360
+1457971507.01149990	+15.49951172	+2.36865234	-2.31591797	+64.97314453	-64.42382813	-104.96337891	+3632	+14.99853516	+5.23828125	-2.84326172	+11.77734375	-81.93603516	-10.72265625	+4128	+14.23828125	+1.62158203	-5.22509766	+19.05029297	-53.81103516	-65.96191406	+2368
+1457971507.01979990	+15.49951172	+2.36865234	-2.31152344	+64.55566406	-64.42382813	-104.43603516	+3632	+14.98974609	+5.24267578	-2.81689453	+11.20605469	-81.87011719	-10.01953125	+4132	+14.23388672	+1.63916016	-5.20751953	+18.91845703	-53.78906250	-65.74218750	+2384
+1457971507.02390000	+15.49951172	+2.36865234	-2.31152344	+64.29199219	-64.42382813	-104.12841797	+3632	+14.98535156	+5.23828125	-2.80371094	+10.92041016	-81.82617188	-9.71191406	+4132	+14.23388672	+1.64355469	-5.20312500	+18.83056641	-53.76708984	-65.58837891	+2388
+1457971507.02810000	+15.49511719	+2.36865234	-2.31591797	+63.98437500	-64.37988281	-103.79882813	+3632	+14.97656250	+5.23828125	-2.79931641	+10.65673828	-81.76025391	-9.42626953	+4132	+14.22949219	+1.65234375	-5.19433594	+18.72070313	-53.74511719	-65.41259766	+2392
+1457971507.03230000	+15.49511719	+2.36425781	-2.32470703	+63.65478516	-64.35791016	-103.42529297	+3632	+14.97216797	+5.23388672	-2.79492188	+10.41503906	-81.69433594	-9.14062500	+4132	+14.22509766	+1.66113281	-5.18994141	+18.58886719	-53.70117188	-65.21484375	+2396
+1457971507.03640010	+15.49072266	+2.36425781	-2.33349609	+63.28125000	-64.31396484	-103.02978516	+3632	+14.96777344	+5.23388672	-2.79492188	+10.17333984	-81.60644531	-8.87695313	+4132	+14.22070313	+1.66552734	-5.18554688	+18.45703125	-53.63525391	-65.01708984	+2396
+1457971507.04060010	+15.49072266	+2.35986328	-2.34667969	+62.92968750	-64.24804688	-102.63427734	+3632	+14.96337891	+5.22949219	-2.79492188	+9.93164063	-81.49658203	-8.61328125	+4132	+14.21630859	+1.67431641	-5.18115234	+18.32519531	-53.59130859	-64.81933594	+2396
+1457971507.04480000	+15.48632813	+2.35986328	-2.35986328	+62.55615234	-64.16015625	-102.23876953	+3632	+14.95898438	+5.22509766	-2.79931641	+9.75585938	-81.38671875	-8.41552734	+4132	+14.21191406	+1.67871094	-5.17675781	+18.19335938	-53.50341797	-64.62158203	+2392
+1457971507.04889990	+15.48632813	+2.35546875	-2.37304688	+62.16064453	-64.07226563	-101.79931641	+3632	+14.95019531	+5.22070313	-2.80371094	+9.55810547	-81.25488281	-8.19580078	+4136	+14.20312500	+1.68750000	-5.17675781	+18.06152344	-53.39355469	-64.40185547	+2384
+1457971507.05310010	+15.48632813	+2.35546875	-2.38623047	+61.78710938	-63.98437500	-101.35986328	+3636	+14.94580078	+5.22070313	-2.80810547	+9.38232422	-81.12304688	-7.97607422	+4136	+14.19873047	+1.69628906	-5.17675781	+17.95166016	-53.28369141	-64.20410156	+2380
+1457971507.05730010	+15.48193359	+2.35546875	-2.39941406	+61.43554688	-63.89648438	-100.98632813	+3636	+14.93701172	+5.21630859	-2.81250000	+9.20654297	-80.99121094	-7.77832031	+4140	+14.18994141	+1.70507813	-5.17236328	+17.84179688	-53.17382813	-64.00634766	+2372
+1457971507.06559990	+15.47753906	+2.35546875	-2.41259766	+60.86425781	-63.76464844	-100.34912109	+3640	+14.93261719	+5.21630859	-2.81250000	+8.89892578	-80.74951172	-7.33886719	+4148	+14.18115234	+1.71826172	-5.16796875	+17.68798828	-52.95410156	-63.74267578	+2356
+1457971507.06979990	+15.47753906	+2.35986328	-2.41699219	+60.64453125	-63.69873047	-100.08544922	+3640	+14.92822266	+5.21630859	-2.81250000	+8.78906250	-80.61767578	-7.16308594	+4152	+14.17675781	+1.72265625	-5.16357422	+17.64404297	-52.86621094	-63.65478516	+2348
+1457971507.07390000	+15.47753906	+2.36425781	-2.42138672	+60.46875000	-63.65478516	-99.86572266	+3644	+14.92822266	+5.22070313	-2.81250000	+8.72314453	-80.48583984	-7.05322266	+4156	+14.17236328	+1.72705078	-5.15917969	+17.62207031	-52.77832031	-63.61083984	+2340
+1457971507.07810000	+15.48193359	+2.37304688	-2.42138672	+60.35888672	-63.61083984	-99.68994141	+3644	+14.92382813	+5.22949219	-2.80810547	+8.72314453	-80.37597656	-6.96533203	+4160	+14.17236328	+1.72705078	-5.15478516	+17.62207031	-52.69042969	-63.61083984	+2336
+1457971507.08229990	+15.48193359	+2.37744141	-2.41699219	+60.29296875	-63.58886719	-99.60205078	+3648	+14.92382813	+5.23828125	-2.79931641	+8.78906250	-80.26611328	-6.94335938	+4164	+14.17236328	+1.73144531	-5.15039063	+17.64404297	-52.62451172	-63.63281250	+2328
+1457971507.08640000	+15.48193359	+2.38623047	-2.40820313	+60.27099609	-63.56689453	-99.55810547	+3652	+14.92822266	+5.24707031	-2.79052734	+8.94287109	-80.15625000	-7.00927734	+4168	+14.16796875	+1.73583984	-5.14599609	+17.68798828	-52.55859375	-63.65478516	+2324
+1457971507.09060000	+15.48193359	+2.39941406	-2.39941406	+60.29296875	-63.56689453	-99.51416016	+3656	+14.92822266	+5.25585938	-2.77734375	+9.14062500	-80.06835938	-7.11914063	+4176	+14.16796875	+1.73583984	-5.14160156	+17.73193359	-52.49267578	-63.69873047	+2320
+1457971507.09480000	+15.48193359	+2.40820313	-2.38623047	+60.35888672	-63.58886719	-99.53613281	+3660	+14.93261719	+5.26904297	-2.75976563	+9.49218750	-79.98046875	-7.40478516	+4180	+14.16796875	+1.74023438	-5.13281250	+17.79785156	-52.47070313	-63.76464844	+2320
+1457971507.09890010	+15.48632813	+2.41699219	-2.36865234	+60.44677734	-63.61083984	-99.60205078	+3664	+14.93701172	+5.27783203	-2.74218750	+9.93164063	-79.87060547	-7.75634766	+4184	+14.16796875	+1.74023438	-5.12402344	+17.86376953	-52.44873047	-63.85253906	+2320
+1457971507.10310010	+15.48632813	+2.42578125	-2.35546875	+60.57861328	-63.65478516	-99.71191406	+3672	+14.94140625	+5.29101563	-2.72460938	+10.43701172	-79.80468750	-8.21777344	+4188	+14.17236328	+1.74023438	-5.11962891	+17.92968750	-52.42675781	-63.96240234	+2324
+1457971507.10719990	+15.49072266	+2.43896484	-2.33789063	+60.68847656	-63.67675781	-99.77783203	+3676	+14.95019531	+5.30859375	-2.71142578	+11.20605469	-79.67285156	-8.92089844	+4192	+14.17236328	+1.74462891	-5.11083984	+17.99560547	-52.40478516	-64.02832031	+2328
+1457971507.11560010	+15.49511719	+2.45654297	-2.30712891	+60.90820313	-63.74267578	-99.90966797	+3684	+14.95898438	+5.33496094	-2.68505859	+13.00781250	-79.34326172	-10.59082031	+4192	+14.17675781	+1.74462891	-5.10205078	+18.10546875	-52.33886719	-64.18212891	+2336
+1457971507.11970000	+15.49511719	+2.46533203	-2.29833984	+61.01806641	-63.78662109	-99.95361328	+3688	+14.95898438	+5.35253906	-2.67187500	+14.30419922	-79.10156250	-11.82128906	+4196	+14.17675781	+1.74902344	-5.09765625	+18.14941406	-52.29492188	-64.22607422	+2340
+1457971507.12389990	+15.49511719	+2.47412109	-2.28515625	+61.08398438	-63.80859375	-99.97558594	+3688	+14.96337891	+5.36132813	-2.66308594	+15.51269531	-78.81591797	-12.98583984	+4192	+14.17236328	+1.74902344	-5.09326172	+18.19335938	-52.27294922	-64.27001953	+2348
+1457971507.12809990	+15.49511719	+2.47851563	-2.27636719	+61.10595703	-63.83056641	-99.95361328	+3692	+14.96777344	+5.37011719	-2.65869141	+16.76513672	-78.55224609	-14.21630859	+4192	+14.17236328	+1.75341797	-5.08886719	+18.21533203	-52.22900391	-64.29199219	+2352
+1457971507.13220000	+15.49511719	+2.48291016	-2.27197266	+61.10595703	-63.85253906	-99.90966797	+3692	+14.96777344	+5.37890625	-2.66308594	+18.39111328	-78.04687500	-15.75439453	+4192	+14.16796875	+1.75341797	-5.08886719	+18.21533203	-52.18505859	-64.29199219	+2356
+1457971507.13640000	+15.49951172	+2.48730469	-2.26757813	+61.08398438	-63.87451172	-99.82177734	+3692	+14.96777344	+5.38330078	-2.67626953	+19.79736328	-77.56347656	-17.11669922	+4192	+14.16796875	+1.75781250	-5.08886719	+18.21533203	-52.11914063	-64.29199219	+2364
+1457971507.14060000	+15.49951172	+2.48730469	-2.26757813	+60.99609375	-63.87451172	-99.66796875	+3692	+14.96777344	+5.38769531	-2.68066406	+21.22558594	-77.12402344	-18.47900391	+4192	+14.16357422	+1.75781250	-5.09326172	+18.19335938	-52.05322266	-64.27001953	+2368
+1457971507.14470010	+15.49951172	+2.49169922	-2.27197266	+60.86425781	-63.87451172	-99.47021484	+3692	+14.96337891	+5.40087891	-2.70263672	+23.00537109	-76.39892578	-20.06103516	+4196	+14.16357422	+1.76220703	-5.09765625	+18.17138672	-51.98730469	-64.24804688	+2372
+1457971507.14890000	+15.49511719	+2.49169922	-2.27636719	+60.66650391	-63.85253906	-99.20654297	+3696	+14.95898438	+5.39648438	-2.72460938	+24.34570313	-75.76171875	-21.31347656	+4200	+14.15917969	+1.76220703	-5.10205078	+18.14941406	-51.89941406	-64.18212891	+2376
+1457971507.15720010	+15.49072266	+2.48291016	-2.30273438	+60.09521484	-63.80859375	-98.52539063	+3700	+14.95458984	+5.39648438	-2.75976563	+26.91650391	-74.48730469	-23.64257813	+4208	+14.15039063	+1.76660156	-5.11523438	+18.08349609	-51.70166016	-64.07226563	+2380
+1457971507.16140010	+15.49072266	+2.48291016	-2.31591797	+59.74365234	-63.76464844	-98.08593750	+3700	+14.95019531	+5.39208984	-2.78173828	+28.10302734	-73.85009766	-24.69726563	+4216	+14.14160156	+1.77099609	-5.12402344	+18.03955078	-51.59179688	-64.00634766	+2380
+1457971507.16560010	+15.48632813	+2.47412109	-2.33349609	+59.34814453	-63.74267578	-97.64648438	+3704	+14.95019531	+5.38769531	-2.80371094	+29.26757813	-73.16894531	-25.72998047	+4224	+14.13720703	+1.77099609	-5.13281250	+17.99560547	-51.48193359	-63.94042969	+2380
+1457971507.16969990	+15.48632813	+2.46533203	-2.35546875	+58.77685547	-63.67675781	-97.03125000	+3712	+14.95019531	+5.39208984	-2.82568359	+30.36621094	-72.48779297	-26.60888672	+4228	+14.13281250	+1.77099609	-5.14160156	+17.92968750	-51.37207031	-63.89648438	+2380
+1457971507.17389990	+15.48193359	+2.46093750	-2.37744141	+58.18359375	-63.61083984	-96.39404297	+3716	+14.94580078	+5.39208984	-2.84765625	+31.48681641	-71.85058594	-27.53173828	+4236	+14.12841797	+1.77539063	-5.15039063	+17.88574219	-51.24023438	-63.83056641	+2376
+1457971507.17800000	+15.48193359	+2.45214844	-2.39501953	+57.63427734	-63.54492188	-95.82275391	+3716	+14.94580078	+5.39208984	-2.86523438	+32.56347656	-71.19140625	-28.41064453	+4240	+14.12402344	+1.77539063	-5.15917969	+17.84179688	-51.13037109	-63.78662109	+2372
+1457971507.18220000	+15.47753906	+2.44335938	-2.41699219	+56.90917969	-63.45703125	-95.07568359	+3720	+14.94140625	+5.39648438	-2.87841797	+33.59619141	-70.64208984	-29.24560547	+4244	+14.11523438	+1.77539063	-5.16796875	+17.81982422	-51.02050781	-63.76464844	+2368
+1457971507.18639990	+15.47753906	+2.43896484	-2.43896484	+56.20605469	-63.36914063	-94.35058594	+3724	+14.93701172	+5.40087891	-2.88281250	+34.62890625	-70.11474609	-30.05859375	+4248	+14.11083984	+1.77539063	-5.17675781	+17.79785156	-50.88867188	-63.74267578	+2360
+1457971507.19050000	+15.47753906	+2.43457031	-2.45214844	+55.54687500	-63.32519531	-93.71337891	+3724	+14.93701172	+5.40527344	-2.89599609	+35.61767578	-69.54345703	-30.80566406	+4252	+14.10644531	+1.77539063	-5.18554688	+17.77587891	-50.77880859	-63.74267578	+2352
+1457971507.19470000	+15.47753906	+2.42138672	-2.46533203	+54.71191406	-63.25927734	-92.94433594	+3724	+14.94140625	+5.40527344	-2.89160156	+36.58447266	-69.12597656	-31.59667969	+4252	+14.10205078	+1.77539063	-5.19433594	+17.75390625	-50.66894531	-63.74267578	+2348
+1457971507.20300010	+15.49072266	+2.41699219	-2.46972656	+53.28369141	-63.19335938	-91.66992188	+3720	+14.94580078	+5.44042969	-2.87841797	+38.69384766	-68.31298828	-33.22265625	+4264	+14.09765625	+1.77099609	-5.20312500	+17.77587891	-50.47119141	-63.83056641	+2332
+1457971507.20720010	+15.49511719	+2.41259766	-2.46972656	+52.44873047	-63.17138672	-90.94482422	+3720	+14.94580078	+5.45361328	-2.86962891	+39.72656250	-67.93945313	-34.01367188	+4264	+14.09765625	+1.77099609	-5.20751953	+17.79785156	-50.38330078	-63.87451172	+2328
+1457971507.21140000	+15.50390625	+2.41259766	-2.46533203	+51.63574219	-63.12744141	-90.24169922	+3712	+14.94580078	+5.47558594	-2.85644531	+40.78125000	-67.58789063	-34.80468750	+4268	+14.09765625	+1.77099609	-5.21191406	+17.81982422	-50.29541016	-63.96240234	+2320
+1457971507.21550010	+15.51269531	+2.40820313	-2.45654297	+50.86669922	-63.10546875	-89.60449219	+3712	+14.94580078	+5.49316406	-2.84765625	+41.87988281	-67.21435547	-35.66162109	+4272	+14.09326172	+1.76660156	-5.21191406	+17.84179688	-50.20751953	-64.02832031	+2316
+1457971507.21970010	+15.52148438	+2.40820313	-2.44775391	+49.89990234	-63.10546875	-88.79150391	+3708	+14.94580078	+5.51074219	-2.83447266	+42.93457031	-66.81884766	-36.45263672	+4276	+14.09326172	+1.76220703	-5.21191406	+17.88574219	-50.11962891	-64.11621094	+2316
+1457971507.22390010	+15.53027344	+2.40380859	-2.43896484	+48.99902344	-63.08349609	-88.04443359	+3704	+14.94140625	+5.53271484	-2.82568359	+44.01123047	-66.42333984	-37.26562500	+4276	+14.09326172	+1.76220703	-5.21630859	+17.90771484	-50.03173828	-64.18212891	+2312
+1457971507.22799990	+15.53906250	+2.39941406	-2.43457031	+48.05419922	-63.03955078	-87.25341797	+3700	+14.94140625	+5.55468750	-2.82128906	+45.06591797	-65.98388672	-38.03466797	+4280	+14.09326172	+1.75781250	-5.21630859	+17.92968750	-49.96582031	-64.24804688	+2312
+1457971507.23219990	+15.55224609	+2.39501953	-2.43017578	+46.95556641	-62.99560547	-86.30859375	+3696	+14.94140625	+5.58105469	-2.82128906	+46.07666016	-65.50048828	-38.75976563	+4280	+14.09326172	+1.75341797	-5.21630859	+17.95166016	-49.87792969	-64.31396484	+2316
+1457971507.23639990	+15.56103516	+2.38183594	-2.43017578	+45.96679688	-62.95166016	-85.49560547	+3696	+14.94140625	+5.59863281	-2.82128906	+47.06542969	-65.01708984	-39.48486328	+4280	+14.09326172	+1.74902344	-5.22070313	+17.95166016	-49.79003906	-64.35791016	+2320
+1457971507.24470000	+15.57861328	+2.35986328	-2.45214844	+43.79150391	-62.73193359	-83.64990234	+3692	+14.93261719	+5.63378906	-2.85644531	+48.86718750	-63.80859375	-40.71533203	+4284	+14.09326172	+1.74023438	-5.22949219	+17.88574219	-49.61425781	-64.40185547	+2332
+1457971507.24889990	+15.58300781	+2.34228516	-2.46972656	+42.67089844	-62.60009766	-82.72705078	+3692	+14.92382813	+5.64697266	-2.87841797	+49.68017578	-63.12744141	-41.26464844	+4288	+14.08886719	+1.73144531	-5.23388672	+17.84179688	-49.52636719	-64.37988281	+2340
+1457971507.25300000	+15.58740234	+2.32470703	-2.50048828	+41.48437500	-62.35839844	-81.67236328	+3692	+14.91503906	+5.65576172	-2.92236328	+50.36132813	-62.35839844	-41.66015625	+4292	+14.08447266	+1.72705078	-5.24707031	+17.77587891	-49.39453125	-64.31396484	+2348
+1457971507.25720000	+15.58740234	+2.30712891	-2.53564453	+40.31982422	-62.16064453	-80.66162109	+3696	+14.90625000	+5.66455078	-2.96630859	+51.04248047	-61.63330078	-42.05566406	+4300	+14.08007813	+1.71826172	-5.25585938	+17.68798828	-49.28466797	-64.24804688	+2356
+1457971507.26130010	+15.59179688	+2.27636719	-2.56640625	+39.19921875	-61.94091797	-79.73876953	+3704	+14.89746094	+5.66455078	-3.00585938	+51.65771484	-60.88623047	-42.42919922	+4304	+14.07568359	+1.71386719	-5.26904297	+17.60009766	-49.17480469	-64.16015625	+2364
+1457971507.26550010	+15.59619141	+2.25000000	-2.60595703	+38.01269531	-61.67724609	-78.75000000	+3712	+14.88867188	+5.66015625	-3.07617188	+52.03125000	-60.00732422	-42.56103516	+4312	+14.07128906	+1.70068359	-5.28222656	+17.46826172	-49.04296875	-64.05029297	+2372
+1457971507.26970010	+15.59619141	+2.22363281	-2.65429688	+36.89208984	-61.39160156	-77.76123047	+3716	+14.87548828	+5.66015625	-3.13769531	+52.44873047	-59.23828125	-42.75878906	+4320	+14.06689453	+1.69628906	-5.29980469	+17.35839844	-48.91113281	-63.96240234	+2380
+1457971507.27379990	+15.60058594	+2.19287109	-2.69824219	+35.77148438	-61.08398438	-76.83837891	+3720	+14.86669922	+5.65136719	-3.19921875	+52.86621094	-58.49121094	-42.97851563	+4328	+14.06250000	+1.68750000	-5.31738281	+17.22656250	-48.80126953	-63.83056641	+2388
+1457971507.27800010	+15.60058594	+2.16210938	-2.75097656	+34.69482422	-60.73242188	-75.93750000	+3728	+14.85351563	+5.63818359	-3.27832031	+53.10791016	-57.63427734	-43.02246094	+4336	+14.05371094	+1.67431641	-5.33496094	+17.09472656	-48.64746094	-63.69873047	+2392
+1457971507.28220010	+15.60058594	+2.13574219	-2.80371094	+33.68408203	-60.38085938	-75.08056641	+3732	+14.84033203	+5.62500000	-3.34423828	+53.43750000	-56.93115234	-43.15429688	+4344	+14.04492188	+1.66552734	-5.35693359	+16.91894531	-48.47167969	-63.54492188	+2396
+1457971507.29049990	+15.60058594	+2.07421875	-2.90478516	+31.66259766	-59.63378906	-73.38867188	+3740	+14.80957031	+5.60742188	-3.49365234	+53.85498047	-55.48095703	-43.17626953	+4360	+14.02734375	+1.63476563	-5.40527344	+16.56738281	-48.12011719	-63.19335938	+2400
+1457971507.29469990	+15.59619141	+2.04345703	-2.95312500	+30.71777344	-59.23828125	-72.59765625	+3740	+14.80078125	+5.58544922	-3.55517578	+54.07470703	-54.95361328	-43.28613281	+4368	+14.00976563	+1.61279297	-5.44921875	+16.30371094	-47.81250000	-62.92968750	+2404
+1457971507.29880000	+15.59619141	+2.01269531	-3.00146484	+29.81689453	-58.84277344	-71.85058594	+3744	+14.78759766	+5.57666016	-3.61230469	+54.33837891	-54.47021484	-43.43994141	+4372	+13.99218750	+1.59082031	-5.48876953	+16.06201172	-47.52685547	-62.68798828	+2404
+1457971507.30300000	+15.60498047	+1.98193359	-3.04101563	+29.00390625	-58.46923828	-71.19140625	+3744	+14.77880859	+5.55908203	-3.67382813	+54.47021484	-53.94287109	-43.46191406	+4376	+13.97900391	+1.56884766	-5.52392578	+15.86425781	-47.26318359	-62.51220703	+2400
+1457971507.30720000	+15.60937500	+1.95556641	-3.08935547	+28.21289063	-58.05175781	-70.51025391	+3740	+14.77441406	+5.54589844	-3.72656250	+54.66796875	-53.56933594	-43.59375000	+4376	+13.96142578	+1.53808594	-5.57226563	+15.62255859	-46.91162109	-62.29248047	+2400
+1457971507.31130000	+15.61376953	+1.93798828	-3.13769531	+27.46582031	-57.59033203	-69.82910156	+3736	+14.76123047	+5.54150391	-3.77490234	+54.90966797	-53.21777344	-43.70361328	+4376	+13.94384766	+1.51171875	-5.61621094	+15.44677734	-46.60400391	-62.13867188	+2392
+1457971507.31550000	+15.61376953	+1.91601563	-3.16845703	+26.82861328	-57.17285156	-69.27978516	+3732	+14.74804688	+5.54150391	-3.82763672	+55.10742188	-52.86621094	-43.74755859	+4372	+13.93066406	+1.48535156	-5.65136719	+15.33691406	-46.31835938	-62.05078125	+2384
+1457971507.31970000	+15.61816406	+1.89843750	-3.20800781	+26.16943359	-56.71142578	-68.68652344	+3724	+14.73925781	+5.53271484	-3.85400391	+55.34912109	-52.69042969	-43.94531250	+4364	+13.91308594	+1.45898438	-5.69091797	+15.27099609	-46.01074219	-62.00683594	+2376
+1457971507.32380010	+15.61816406	+1.88085938	-3.24755859	+25.55419922	-56.22802734	-68.13720703	+3720	+14.73046875	+5.52832031	-3.88476563	+55.56884766	-52.51464844	-44.09912109	+4356	+13.89550781	+1.43261719	-5.72607422	+15.24902344	-45.72509766	-62.02880859	+2368
+1457971507.32800010	+15.62255859	+1.86328125	-3.27832031	+24.98291016	-55.78857422	-67.63183594	+3712	+14.72607422	+5.51953125	-3.92431641	+55.72265625	-52.31689453	-44.16503906	+4348	+13.88232422	+1.40625000	-5.75683594	+15.24902344	-45.43945313	-62.07275391	+2360
+1457971507.33629990	+15.63574219	+1.82812500	-3.35302734	+23.90625000	-54.79980469	-66.64306641	+3700	+14.71728516	+5.51074219	-3.97265625	+56.00830078	-52.16308594	-44.38476563	+4328	+13.85595703	+1.35351563	-5.81835938	+15.31494141	-44.89013672	-62.24853516	+2352
+1457971507.34050010	+15.64453125	+1.81054688	-3.39257813	+23.46679688	-54.29443359	-66.24755859	+3696	+14.71289063	+5.50634766	-4.00341797	+56.14013672	-52.05322266	-44.45068359	+4316	+13.84277344	+1.32714844	-5.84912109	+15.38085938	-44.60449219	-62.40234375	+2348
+1457971507.34460000	+15.64892578	+1.79736328	-3.43652344	+23.00537109	-53.72314453	-65.85205078	+3692	+14.70849609	+5.50634766	-4.02978516	+56.22802734	-51.96533203	-44.49462891	+4304	+13.82958984	+1.30078125	-5.88427734	+15.46875000	-44.27490234	-62.55615234	+2348
+1457971507.35299990	+15.65332031	+1.76220703	-3.52880859	+22.17041016	-52.53662109	-65.08300781	+3680	+14.69970703	+5.48437500	-4.10449219	+56.25000000	-51.74560547	-44.47265625	+4280	+13.79882813	+1.23486328	-5.95898438	+15.64453125	-43.54980469	-62.88574219	+2356
+1457971507.35710000	+15.65332031	+1.74462891	-3.58154297	+21.73095703	-51.94335938	-64.70947266	+3676	+14.69091797	+5.47119141	-4.14404297	+56.22802734	-51.61376953	-44.40673828	+4268	+13.77685547	+1.19531250	-6.00732422	+15.73242188	-43.11035156	-63.08349609	+2364
+1457971507.36130000	+15.65332031	+1.71386719	-3.63427734	+21.31347656	-51.35009766	-64.42382813	+3676	+14.68652344	+5.45361328	-4.18798828	+56.14013672	-51.48193359	-44.31884766	+4256	+13.75927734	+1.15576172	-6.05126953	+15.82031250	-42.69287109	-63.28125000	+2372
+1457971507.36550000	+15.65771484	+1.68750000	-3.70019531	+20.89599609	-50.64697266	-64.13818359	+3676	+14.68212891	+5.42724609	-4.24072266	+55.98632813	-51.32812500	-44.16503906	+4252	+13.73730469	+1.11621094	-6.09521484	+15.88623047	-42.25341797	-63.47900391	+2380
+1457971507.37380000	+15.66210938	+1.62597656	-3.83642578	+20.14892578	-49.30664063	-63.65478516	+3672	+14.66894531	+5.37011719	-4.37695313	+55.50292969	-50.84472656	-43.70361328	+4240	+13.69775391	+1.02392578	-6.20507813	+16.04003906	-41.22070313	-63.87451172	+2404
+1457971507.37800000	+15.65771484	+1.59082031	-3.91992188	+19.77539063	-48.53759766	-63.45703125	+3672	+14.66015625	+5.33056641	-4.45605469	+55.17333984	-50.53710938	-43.39599609	+4236	+13.67138672	+0.97998047	-6.26220703	+16.08398438	-40.71533203	-64.07226563	+2412
+1457971507.38210010	+15.65332031	+1.55566406	-4.00341797	+19.44580078	-47.79052734	-63.23730469	+3668	+14.64697266	+5.28222656	-4.55712891	+54.73388672	-50.14160156	-42.97851563	+4236	+13.64501953	+0.92724609	-6.32812500	+16.14990234	-40.07812500	-64.24804688	+2420
+1457971507.38630010	+15.64453125	+1.51611328	-4.08691406	+19.07226563	-47.02148438	-63.06152344	+3664	+14.63378906	+5.22509766	-4.66259766	+54.22851563	-49.70214844	-42.53906250	+4236	+13.61865234	+0.87451172	-6.38964844	+16.14990234	-39.50683594	-64.40185547	+2428
+1457971507.39050010	+15.63574219	+1.47216797	-4.18359375	+18.72070313	-46.18652344	-62.88574219	+3664	+14.62060547	+5.16796875	-4.76806641	+53.70117188	-49.24072266	-42.07763672	+4236	+13.59228516	+0.82177734	-6.45117188	+16.17187500	-38.93554688	-64.53369141	+2432
+1457971507.39459990	+15.62695313	+1.43261719	-4.27587891	+18.41308594	-45.39550781	-62.73193359	+3660	+14.60302734	+5.08886719	-4.90869141	+53.04199219	-48.64746094	-41.46240234	+4244	+13.56152344	+0.76025391	-6.52587891	+16.19384766	-38.25439453	-64.68750000	+2436
+1457971507.39879990	+15.61816406	+1.38427734	-4.37255859	+18.12744141	-44.58251953	-62.66601563	+3656	+14.58984375	+5.01855469	-5.03173828	+52.44873047	-48.09814453	-40.93505859	+4248	+13.53076172	+0.70312500	-6.59179688	+16.19384766	-37.66113281	-64.84130859	+2432
+1457971507.40300010	+15.61376953	+1.33154297	-4.47363281	+17.88574219	-43.74755859	-62.64404297	+3652	+14.57226563	+4.94824219	-5.15478516	+51.85546875	-47.54882813	-40.45166016	+4252	+13.50439453	+0.64160156	-6.65332031	+16.21582031	-37.06787109	-65.01708984	+2428
+1457971507.40710000	+15.60498047	+1.29199219	-4.57031250	+17.70996094	-42.93457031	-62.57812500	+3648	+14.55468750	+4.86474609	-5.29980469	+51.17431641	-46.86767578	-39.83642578	+4256	+13.47363281	+0.58007813	-6.72363281	+16.23779297	-36.38671875	-65.17089844	+2420
+1457971507.41540000	+15.58740234	+1.19531250	-4.78125000	+17.44628906	-41.17675781	-62.60009766	+3628	+14.52392578	+4.71533203	-5.55029297	+50.03173828	-45.70312500	-38.84765625	+4252	+13.42089844	+0.45263672	-6.85986328	+16.30371094	-35.11230469	-65.50048828	+2396
+1457971507.41960000	+15.56982422	+1.14697266	-4.89550781	+17.42431641	-40.20996094	-62.60009766	+3624	+14.50195313	+4.63623047	-5.67333984	+49.46044922	-45.10986328	-38.34228516	+4248	+13.38574219	+0.39111328	-6.92578125	+16.34765625	-34.45312500	-65.67626953	+2384
+1457971507.42380000	+15.55664063	+1.09423828	-5.00097656	+17.42431641	-39.37500000	-62.70996094	+3612	+14.48437500	+4.55712891	-5.78759766	+48.95507813	-44.56054688	-37.88085938	+4240	+13.35498047	+0.31640625	-6.99169922	+16.36962891	-33.79394531	-65.89599609	+2372
+1457971507.42790010	+15.54345703	+1.04589844	-5.10205078	+17.51220703	-38.51806641	-62.86376953	+3600	+14.46679688	+4.48242188	-5.89746094	+48.44970703	-44.03320313	-37.46337891	+4232	+13.32861328	+0.24609375	-7.05322266	+16.43554688	-33.13476563	-66.13769531	+2360
+1457971507.43210010	+15.53466797	+1.00634766	-5.19433594	+17.68798828	-37.74902344	-62.97363281	+3588	+14.45361328	+4.39892578	-6.00732422	+47.92236328	-43.50585938	-37.02392578	+4224	+13.29345703	+0.17578125	-7.11474609	+16.50146484	-32.47558594	-66.35742188	+2344
+1457971507.43630000	+15.52148438	+0.95361328	-5.28662109	+17.88574219	-36.97998047	-63.19335938	+3572	+14.44042969	+4.32861328	-6.10839844	+47.50488281	-43.04443359	-36.67236328	+4208	+13.27148438	+0.09667969	-7.17626953	+16.58935547	-31.81640625	-66.66503906	+2332
+1457971507.44039990	+15.51269531	+0.90527344	-5.38330078	+18.19335938	-36.16699219	-63.45703125	+3560	+14.42724609	+4.25830078	-6.19189453	+47.13134766	-42.64892578	-36.36474609	+4188	+13.24072266	+0.01757813	-7.23779297	+16.72119141	-31.11328125	-66.97265625	+2320
+1457971507.44880010	+15.48632813	+0.81738281	-5.55029297	+18.94042969	-34.73876953	-64.00634766	+3524	+14.40087891	+4.11767578	-6.35449219	+46.40625000	-41.87988281	-35.74951172	+4144	+13.17919922	-0.14501953	-7.36523438	+16.94091797	-29.70703125	-67.60986328	+2304
+1457971507.45289990	+15.46435547	+0.77343750	-5.64257813	+19.40185547	-33.94775391	-64.33593750	+3504	+14.38330078	+4.04296875	-6.43798828	+46.05468750	-41.46240234	-35.44189453	+4120	+13.14404297	-0.23291016	-7.42675781	+17.07275391	-28.95996094	-67.93945313	+2296
+1457971507.45709990	+15.44677734	+0.73388672	-5.72167969	+19.92919922	-33.31054688	-64.66552734	+3488	+14.36572266	+3.96826172	-6.50830078	+45.70312500	-41.13281250	-35.15625000	+4096	+13.10449219	-0.31640625	-7.48388672	+17.22656250	-28.25683594	-68.26904297	+2288
+1457971507.46129990	+15.42480469	+0.67675781	-5.79638672	+20.43457031	-32.65136719	-65.06103516	+3472	+14.35253906	+3.88916016	-6.57861328	+45.37353516	-40.82519531	-34.91455078	+4072	+13.06933594	-0.41308594	-7.54101563	+17.33642578	-27.50976563	-68.62060547	+2280
+1457971507.46540000	+15.40722656	+0.61962891	-5.87988281	+20.98388672	-31.92626953	-65.47851563	+3456	+14.33935547	+3.81005859	-6.65771484	+45.02197266	-40.45166016	-34.62890625	+4048	+13.03857422	-0.50976563	-7.59814453	+17.44628906	-26.80664063	-68.99414063	+2276
+1457971507.46960000	+15.38964844	+0.57128906	-5.95898438	+21.57714844	-31.31103516	-65.87402344	+3436	+14.32177734	+3.73095703	-6.73242188	+44.69238281	-40.12207031	-34.34326172	+4020	+13.00341797	-0.60205078	-7.65527344	+17.57812500	-26.10351563	-69.30175781	+2272
+1457971507.47379990	+15.36767578	+0.50976563	-6.03369141	+22.14843750	-30.67382813	-66.33544922	+3420	+14.30859375	+3.64306641	-6.80712891	+44.34082031	-39.79248047	-34.10156250	+3992	+12.96826172	-0.70751953	-7.71240234	+17.66601563	-25.37841797	-69.63134766	+2272
+1457971507.48210000	+15.31494141	+0.39111328	-6.20068359	+23.37890625	-29.28955078	-67.17041016	+3384	+14.26464844	+3.47167969	-6.96093750	+43.63769531	-39.00146484	-33.53027344	+3936	+12.88476563	-0.91406250	-7.83105469	+17.86376953	-23.86230469	-70.22460938	+2272
+1457971507.48630000	+15.28417969	+0.31640625	-6.28417969	+23.90625000	-28.60839844	-67.58789063	+3368	+14.23828125	+3.36181641	-7.04443359	+43.19824219	-38.58398438	-33.22265625	+3912	+12.84082031	-1.02392578	-7.88818359	+17.88574219	-23.09326172	-70.46630859	+2276
+1457971507.49040010	+15.25781250	+0.23730469	-6.37207031	+24.45556641	-27.90527344	-67.98339844	+3352	+14.20751953	+3.25195313	-7.13671875	+42.73681641	-38.10058594	-32.89306641	+3888	+12.79687500	-1.13818359	-7.94531250	+17.90771484	-22.36816406	-70.72998047	+2280
+1457971507.49460010	+15.22265625	+0.17138672	-6.45556641	+25.04882813	-27.24609375	-68.35693359	+3336	+14.18115234	+3.14648438	-7.22900391	+42.29736328	-37.66113281	-32.54150391	+3864	+12.75292969	-1.24804688	-7.99804688	+17.92968750	-21.64306641	-70.94970703	+2280
+1457971507.49869990	+15.18750000	+0.07910156	-6.54345703	+25.55419922	-26.54296875	-68.75244141	+3324	+14.15039063	+3.02343750	-7.32128906	+41.81396484	-37.17773438	-32.23388672	+3840	+12.70898438	-1.36669922	-8.05078125	+17.90771484	-20.91796875	-71.16943359	+2284
+1457971507.50289990	+15.15673828	-0.00878906	-6.63574219	+26.03759766	-25.81787109	-69.12597656	+3312	+14.11523438	+2.90039063	-7.41796875	+41.30859375	-36.67236328	-31.90429688	+3820	+12.66503906	-1.48974609	-8.10351563	+17.86376953	-20.19287109	-71.41113281	+2288
+1457971507.51120000	+15.08642578	-0.19335938	-6.83789063	+26.96044922	-24.32373047	-69.67529297	+3284	+14.03613281	+2.64550781	-7.62890625	+40.25390625	-35.50781250	-31.13525391	+3772	+12.57275391	-1.72705078	-8.20898438	+17.75390625	-18.72070313	-71.69677734	+2292
+1457971507.51959990	+14.99853516	-0.39111328	-7.03125000	+27.81738281	-22.78564453	-70.13671875	+3256	+13.93945313	+2.37744141	-7.83544922	+39.17724609	-34.32128906	-30.36621094	+3728	+12.47607422	-1.96875000	-8.30566406	+17.62207031	-17.24853516	-71.96044922	+2292
+1457971507.52790000	+14.91064453	-0.61523438	-7.22460938	+28.49853516	-21.24755859	-70.53222656	+3228	+13.83837891	+2.08300781	-8.03320313	+38.03466797	-33.11279297	-29.68505859	+3688	+12.37060547	-2.22363281	-8.39355469	+17.40234375	-15.77636719	-72.26806641	+2288
+1457971507.53210000	+14.86669922	-0.72070313	-7.31689453	+28.87207031	-20.54443359	-70.66406250	+3208	+13.78564453	+1.94238281	-8.12988281	+37.48535156	-32.51953125	-29.33349609	+3664	+12.32226563	-2.35107422	-8.43310547	+17.29248047	-15.09521484	-72.39990234	+2280
+1457971507.53620000	+14.82275391	-0.83496094	-7.41357422	+29.20166016	-19.79736328	-70.79589844	+3188	+13.73291016	+1.79736328	-8.22216797	+36.95800781	-31.94824219	-29.00390625	+3636	+12.27392578	-2.48291016	-8.47265625	+17.20458984	-14.39208984	-72.55371094	+2272
+1457971507.54040000	+14.77441406	-0.94482422	-7.50585938	+29.53125000	-19.05029297	-70.92773438	+3168	+13.67578125	+1.65673828	-8.31005859	+36.47460938	-31.39892578	-28.71826172	+3612	+12.22119141	-2.61035156	-8.50781250	+17.11669922	-13.66699219	-72.70751953	+2264
+1457971507.54870010	+14.67333984	-1.17333984	-7.67724609	+30.16845703	-17.62207031	-71.08154297	+3128	+13.57031250	+1.37988281	-8.46386719	+35.50781250	-30.32226563	-28.12500000	+3552	+12.11132813	-2.86962891	-8.57812500	+16.94091797	-12.19482422	-72.97119141	+2248
+1457971507.55290010	+14.61621094	-1.28759766	-7.75634766	+30.43212891	-16.91894531	-71.14746094	+3108	+13.50878906	+1.24365234	-8.52978516	+35.06835938	-29.79492188	-27.86132813	+3520	+12.05419922	-3.00146484	-8.60888672	+16.89697266	-11.46972656	-73.08105469	+2236
+1457971507.56119990	+14.51074219	-1.51171875	-7.87500000	+31.09130859	-15.79833984	-71.36718750	+3064	+13.41210938	+0.97119141	-8.63085938	+34.25537109	-28.98193359	-27.44384766	+3448	+11.93554688	-3.26513672	-8.65283203	+16.78710938	-10.08544922	-73.41064453	+2216
+1457971507.56539990	+14.45800781	-1.62158203	-7.93212891	+31.39892578	-15.22705078	-71.45507813	+3040	+13.36376953	+0.83935547	-8.67041016	+33.88183594	-28.60839844	-27.26806641	+3408	+11.87402344	-3.39697266	-8.67041016	+16.76513672	-9.38232422	-73.58642578	+2208
+1457971507.57370000	+14.35253906	-1.84130859	-8.03320313	+32.05810547	-14.21630859	-71.63085938	+3000	+13.27148438	+0.58886719	-8.73632813	+33.20068359	-27.94921875	-26.89453125	+3324	+11.75097656	-3.66064453	-8.70996094	+16.72119141	-8.02001953	-73.89404297	+2192
+1457971507.57789990	+14.29101563	-1.94677734	-8.08154297	+32.38769531	-13.68896484	-71.67480469	+2980	+13.21875000	+0.46582031	-8.75830078	+32.91503906	-27.61962891	-26.71875000	+3280	+11.68505859	-3.79248047	-8.72753906	+16.76513672	-7.29492188	-74.02587891	+2188
+1457971507.58200000	+14.22949219	-2.05224609	-8.11669922	+32.73925781	-13.24951172	-71.78466797	+2964	+13.17480469	+0.35156250	-8.77587891	+32.65136719	-27.35595703	-26.54296875	+3236	+11.61914063	-3.91992188	-8.73632813	+16.83105469	-6.61376953	-74.15771484	+2184
+1457971507.58620000	+14.16796875	-2.16210938	-8.14306641	+33.02490234	-12.83203125	-71.87255859	+2948	+13.12646484	+0.22412109	-8.78466797	+32.34375000	-27.07031250	-26.38916016	+3192	+11.54882813	-4.05175781	-8.74511719	+16.83105469	-5.95458984	-74.28955078	+2184
+1457971507.59040000	+14.10205078	-2.27197266	-8.17382813	+33.33251953	-12.39257813	-71.96044922	+2936	+13.07812500	+0.09228516	-8.79785156	+32.01416016	-26.76269531	-26.25732422	+3148	+11.48291016	-4.18359375	-8.75390625	+16.85302734	-5.31738281	-74.42138672	+2184
+1457971507.59450010	+14.04052734	-2.37304688	-8.19580078	+33.70605469	-12.04101563	-72.07031250	+2920	+13.02978516	-0.02636719	-8.80664063	+31.72851563	-26.52099609	-26.05957031	+3104	+11.40820313	-4.31103516	-8.75390625	+16.89697266	-4.72412109	-74.55322266	+2184
+1457971507.60290000	+13.91308594	-2.59277344	-8.23974609	+34.34326172	-11.27197266	-72.24609375	+2896	+12.92431641	-0.28125000	-8.81982422	+31.06933594	-25.99365234	-25.72998047	+3016	+11.27197266	-4.57470703	-8.75830078	+17.00683594	-3.47167969	-74.81689453	+2192
+1457971507.60700010	+13.84716797	-2.69384766	-8.26611328	+34.67285156	-10.87646484	-72.26806641	+2884	+12.87158203	-0.39990234	-8.82861328	+30.76171875	-25.72998047	-25.48828125	+2972	+11.20166016	-4.69775391	-8.75390625	+17.07275391	-2.90039063	-74.90478516	+2200
+1457971507.61120010	+13.77685547	-2.80371094	-8.28808594	+34.95849609	-10.48095703	-72.31201172	+2876	+12.81445313	-0.53613281	-8.83300781	+30.38818359	-25.44433594	-25.31250000	+2928	+11.13134766	-4.82519531	-8.75390625	+17.13867188	-2.30712891	-74.99267578	+2204
+1457971507.61540010	+13.70214844	-2.91357422	-8.31005859	+35.26611328	-10.06347656	-72.33398438	+2868	+12.74853516	-0.66796875	-8.84619141	+29.97070313	-25.09277344	-25.07080078	+2892	+11.06542969	-4.95263672	-8.74511719	+17.20458984	-1.77978516	-75.10253906	+2208
+1457971507.61949990	+13.63183594	-3.01464844	-8.32324219	+35.57373047	-9.68994141	-72.35595703	+2860	+12.68261719	-0.79541016	-8.85498047	+29.57519531	-24.76318359	-24.76318359	+2852	+10.99951172	-5.07568359	-8.72753906	+17.29248047	-1.25244141	-75.19042969	+2212
+1457971507.62369990	+13.56152344	-3.12890625	-8.33642578	+35.81542969	-9.31640625	-72.37792969	+2848	+12.61669922	-0.94042969	-8.85937500	+29.09179688	-24.43359375	-24.52148438	+2820	+10.92919922	-5.19873047	-8.71435547	+17.35839844	-0.74707031	-75.25634766	+2216
+1457971507.63200000	+13.41210938	-3.33984375	-8.37158203	+36.38671875	-8.54736328	-72.33398438	+2824	+12.47167969	-1.21728516	-8.88134766	+28.08105469	-23.73046875	-23.92822266	+2756	+10.80175781	-5.44482422	-8.67041016	+17.51220703	+0.15380859	-75.43212891	+2220
+1457971507.63620000	+13.33740234	-3.44970703	-8.38916016	+36.65039063	-8.12988281	-72.29003906	+2812	+12.40136719	-1.35791016	-8.89013672	+27.55371094	-23.40087891	-23.64257813	+2724	+10.74023438	-5.56787109	-8.65722656	+17.57812500	+0.65917969	-75.47607422	+2216
+1457971507.64039990	+13.26269531	-3.55957031	-8.40234375	+36.91406250	-7.71240234	-72.22412109	+2796	+12.32226563	-1.49853516	-8.89013672	+27.00439453	-23.00537109	-23.31298828	+2696	+10.67431641	-5.68652344	-8.62646484	+17.68798828	+1.09863281	-75.56396484	+2216
+1457971507.64450000	+13.18359375	-3.65625000	-8.41552734	+37.19970703	-7.31689453	-72.11425781	+2780	+12.24755859	-1.62597656	-8.89892578	+26.47705078	-22.65380859	-22.91748047	+2668	+10.61279297	-5.80078125	-8.60009766	+17.79785156	+1.53808594	-75.56396484	+2212
+1457971507.64870000	+13.10449219	-3.76611328	-8.42871094	+37.41943359	-6.89941406	-72.00439453	+2764	+12.17285156	-1.77099609	-8.89892578	+25.88378906	-22.28027344	-22.56591797	+2640	+10.55566406	-5.91943359	-8.56933594	+17.90771484	+1.97753906	-75.56396484	+2204
+1457971507.65280010	+13.02539063	-3.87597656	-8.43310547	+37.63916016	-6.50390625	-71.87255859	+2744	+12.08935547	-1.91162109	-8.89013672	+25.26855469	-21.92871094	-22.21435547	+2612	+10.49414063	-6.03369141	-8.53417969	+18.01757813	+2.37304688	-75.58593750	+2200
+1457971507.66120000	+12.87597656	-4.07373047	-8.42871094	+38.16650391	-5.84472656	-71.60888672	+2700	+11.94433594	-2.17529297	-8.85937500	+24.12597656	-21.35742188	-21.44531250	+2548	+10.36230469	-6.25341797	-8.46386719	+18.25927734	+3.22998047	-75.49804688	+2176
+1457971507.66529990	+12.79687500	-4.17480469	-8.41992188	+38.38623047	-5.49316406	-71.45507813	+2676	+11.86962891	-2.30712891	-8.83300781	+23.55468750	-21.07177734	-21.11572266	+2516	+10.30078125	-6.36767578	-8.41992188	+18.36914063	+3.64746094	-75.47607422	+2164
+1457971507.66950010	+12.71777344	-4.26269531	-8.41113281	+38.67187500	-5.20751953	-71.25732422	+2648	+11.79931641	-2.42138672	-8.80664063	+23.02734375	-20.85205078	-20.69824219	+2480	+10.23486328	-6.47314453	-8.37597656	+18.50097656	+4.04296875	-75.38818359	+2152
+1457971507.67779990	+12.56396484	-4.45166016	-8.38037109	+39.13330078	-4.59228516	-70.88378906	+2600	+11.66308594	-2.65869141	-8.73193359	+21.99462891	-20.39062500	-19.97314453	+2416	+10.10742188	-6.68408203	-8.29687500	+18.80859375	+4.89990234	-75.16845703	+2128
+1457971507.68199990	+12.48925781	-4.53076172	-8.35400391	+39.39697266	-4.39453125	-70.68603516	+2572	+11.60595703	-2.76416016	-8.67919922	+21.53320313	-20.23681641	-19.57763672	+2388	+10.03271484	-6.78515625	-8.24853516	+18.96240234	+5.31738281	-75.01464844	+2116
+1457971507.68619990	+12.41455078	-4.62304688	-8.32324219	+39.63867188	-4.17480469	-70.51025391	+2548	+11.54443359	-2.87402344	-8.62646484	+21.07177734	-20.10498047	-19.22607422	+2364	+9.96240234	-6.88623047	-8.20458984	+19.11621094	+5.75683594	-74.83886719	+2104
+1457971507.69030000	+12.33544922	-4.70654297	-8.28808594	+39.83642578	-3.95507813	-70.33447266	+2524	+11.48291016	-2.97949219	-8.56494141	+20.63232422	-19.97314453	-18.89648438	+2340	+9.89648438	-6.98730469	-8.15625000	+19.27001953	+6.15234375	-74.68505859	+2096
+1457971507.69450000	+12.26513672	-4.78125000	-8.24414063	+40.12207031	-3.84521484	-70.15869141	+2504	+11.42578125	-3.07617188	-8.49462891	+20.25878906	-19.90722656	-18.54492188	+2320	+9.82177734	-7.08398438	-8.10351563	+19.42382813	+6.52587891	-74.50927734	+2088
+1457971507.69870000	+12.19482422	-4.86035156	-8.19580078	+40.36376953	-3.69140625	-70.00488281	+2488	+11.37304688	-3.17285156	-8.42871094	+19.88525391	-19.81933594	-18.25927734	+2300	+9.74707031	-7.18066406	-8.05517578	+19.59960938	+6.94335938	-74.31152344	+2084
+1457971507.70700000	+12.04980469	-5.00097656	-8.09472656	+40.91308594	-3.47167969	-69.69726563	+2456	+11.26318359	-3.34863281	-8.28808594	+19.29199219	-19.66552734	-17.64404297	+2264	+9.60644531	-7.36962891	-7.94531250	+19.95117188	+7.69042969	-73.91601563	+2084
+1457971507.71120000	+11.97949219	-5.08007813	-8.04199219	+41.13281250	-3.36181641	-69.54345703	+2448	+11.21044922	-3.44091797	-8.21337891	+18.98437500	-19.55566406	-17.35839844	+2252	+9.53613281	-7.46191406	-7.89257813	+20.14892578	+8.04199219	-73.69628906	+2084
+1457971507.71530010	+11.90917969	-5.15478516	-7.98046875	+41.35253906	-3.25195313	-69.36767578	+2440	+11.15332031	-3.52880859	-8.13867188	+18.72070313	-19.46777344	-17.07275391	+2240	+9.46582031	-7.54980469	-7.83105469	+20.34667969	+8.37158203	-73.49853516	+2092
+1457971507.71950010	+11.83886719	-5.21191406	-7.91894531	+41.63818359	-3.22998047	-69.21386719	+2428	+11.10058594	-3.60791016	-8.05957031	+18.50097656	-19.40185547	-16.76513672	+2228	+9.39550781	-7.63769531	-7.76953125	+20.52246094	+8.70117188	-73.27880859	+2096
+1457971507.72359990	+11.76855469	-5.28662109	-7.85302734	+41.87988281	-3.16406250	-69.06005859	+2424	+11.04345703	-3.70019531	-7.98486328	+18.21533203	-19.29199219	-16.52343750	+2224	+9.32519531	-7.72119141	-7.71679688	+20.76416016	+8.98681641	-72.99316406	+2104
+1457971507.72779990	+11.69824219	-5.35253906	-7.78271484	+42.12158203	-3.09814453	-68.92822266	+2424	+10.98632813	-3.78808594	-7.90576172	+17.95166016	-19.20410156	-16.28173828	+2216	+9.26367188	-7.80468750	-7.64648438	+20.98388672	+9.22851563	-72.83935547	+2112
+1457971507.73610000	+11.56640625	-5.47998047	-7.65527344	+42.67089844	-3.03222656	-68.53271484	+2412	+10.87207031	-3.95068359	-7.76513672	+17.42431641	-18.94042969	-15.66650391	+2200	+9.14062500	-7.96289063	-7.51904297	+21.48925781	+9.68994141	-72.37792969	+2128
+1457971507.74029990	+11.49609375	-5.54589844	-7.58496094	+42.93457031	-2.94433594	-68.35693359	+2412	+10.81054688	-4.03417969	-7.68164063	+17.16064453	-18.78662109	-15.42480469	+2196	+9.08349609	-8.04638672	-7.43994141	+21.73095703	+9.88769531	-72.20214844	+2136
+1457971507.74449990	+11.42578125	-5.59863281	-7.52343750	+43.24218750	-2.92236328	-68.04931641	+2404	+10.75341797	-4.10888672	-7.61572266	+16.87500000	-18.61083984	-15.02929688	+2188	+9.02636719	-8.12548828	-7.36962891	+21.97265625	+10.08544922	-71.98242188	+2144
+1457971507.74860000	+11.35546875	-5.66894531	-7.46630859	+43.50585938	-2.85644531	-67.74169922	+2400	+10.69189453	-4.20117188	-7.54541016	+16.52343750	-18.39111328	-14.69970703	+2180	+8.97363281	-8.19140625	-7.30371094	+22.28027344	+10.26123047	-71.69677734	+2148
+1457971507.75280000	+11.28515625	-5.73046875	-7.39160156	+43.76953125	-2.79052734	-67.50000000	+2396	+10.63037109	-4.28906250	-7.46630859	+16.14990234	-18.21533203	-14.41406250	+2176	+8.92968750	-8.26611328	-7.22021484	+22.54394531	+10.39306641	-71.49902344	+2152
+1457971507.75700000	+11.21484375	-5.77880859	-7.32568359	+44.09912109	-2.79052734	-67.14843750	+2388	+10.56884766	-4.36816406	-7.39160156	+15.75439453	-18.01757813	-14.01855469	+2168	+8.87695313	-8.33642578	-7.14111328	+22.80761719	+10.52490234	-71.27929688	+2152
+1457971507.76530000	+11.07861328	-5.90185547	-7.18505859	+44.67041016	-2.65869141	-66.48925781	+2380	+10.45019531	-4.53955078	-7.23339844	+14.94140625	-17.64404297	-13.35937500	+2160	+8.79345703	-8.47265625	-6.98291016	+23.42285156	+10.81054688	-70.79589844	+2144
+1457971507.76950000	+11.01269531	-5.95019531	-7.11914063	+45.00000000	-2.65869141	-66.04980469	+2368	+10.39306641	-4.61865234	-7.16308594	+14.47998047	-17.44628906	-12.89794922	+2148	+8.74951172	-8.54296875	-6.89941406	+23.68652344	+10.92041016	-70.57617188	+2140
+1457971507.77360010	+10.94238281	-6.00732422	-7.05761719	+45.30761719	-2.59277344	-65.58837891	+2356	+10.33593750	-4.69775391	-7.08837891	+14.04052734	-17.18261719	-12.45849609	+2136	+8.70996094	-8.60449219	-6.82470703	+24.01611328	+11.07421875	-70.24658203	+2128
+1457971507.77780010	+10.87646484	-6.06005859	-6.97851563	+45.59326172	-2.57080078	-65.23681641	+2352	+10.28320313	-4.77685547	-6.99609375	+13.57910156	-17.07275391	-12.10693359	+2132	+8.67041016	-8.67041016	-6.73242188	+24.30175781	+11.20605469	-70.00488281	+2116
+1457971507.78200010	+10.81054688	-6.10400391	-6.90380859	+45.92285156	-2.59277344	-64.75341797	+2340	+10.23046875	-4.85156250	-6.91259766	+13.09570313	-16.89697266	-11.64550781	+2120	+8.62207031	-8.73632813	-6.64892578	+24.54345703	+11.33789063	-69.71923828	+2104
+1457971507.78609990	+10.74462891	-6.15234375	-6.83349609	+46.23046875	-2.57080078	-64.29199219	+2328	+10.17773438	-4.92626953	-6.82910156	+12.63427734	-16.67724609	-11.20605469	+2108	+8.58251953	-8.78906250	-6.57421875	+24.87304688	+11.46972656	-69.32373047	+2088
+1457971507.79029990	+10.68310547	-6.20507813	-6.74121094	+46.53808594	-2.59277344	-63.91845703	+2320	+10.12939453	-5.00097656	-6.72802734	+12.17285156	-16.61132813	-10.85449219	+2104	+8.54296875	-8.85058594	-6.48193359	+25.13671875	+11.57958984	-69.03808594	+2072
+1457971507.79450010	+10.62158203	-6.24023438	-6.65771484	+46.84570313	-2.68066406	-63.50097656	+2308	+10.08544922	-5.06689453	-6.63574219	+11.71142578	-16.52343750	-10.37109375	+2092	+8.49902344	-8.91210938	-6.39404297	+25.37841797	+11.66748047	-68.73046875	+2060
+1457971507.80279990	+10.51171875	-6.32812500	-6.48193359	+47.46093750	-2.79052734	-62.68798828	+2288	+10.00195313	-5.19433594	-6.43359375	+10.92041016	-16.34765625	-9.55810547	+2072	+8.41552734	-9.02636719	-6.22265625	+25.94970703	+11.88720703	-68.00537109	+2028
+1457971507.80690000	+10.45458984	-6.36328125	-6.38964844	+47.74658203	-2.90039063	-62.27050781	+2280	+9.96240234	-5.24707031	-6.33251953	+10.54687500	-16.28173828	-9.07470703	+2064	+8.36718750	-9.08349609	-6.13476563	+26.12548828	+11.99707031	-67.65380859	+2016
+1457971507.81110000	+10.40185547	-6.39843750	-6.30615234	+48.05419922	-2.96630859	-61.83105469	+2268	+9.92285156	-5.29980469	-6.23583984	+10.21728516	-16.17187500	-8.61328125	+2052	+8.32324219	-9.13623047	-6.06005859	+26.43310547	+12.10693359	-67.19238281	+2000
+1457971507.81530000	+10.34912109	-6.43798828	-6.20507813	+48.31787109	-3.09814453	-61.52343750	+2264	+9.88769531	-5.35693359	-6.12158203	+9.90966797	-16.19384766	-8.23974609	+2052	+8.28369141	-9.18896484	-5.97216797	+26.65283203	+12.15087891	-66.81884766	+1988
+1457971507.81940010	+10.30078125	-6.46875000	-6.10400391	+48.55957031	-3.22998047	-61.17187500	+2256	+9.85253906	-5.40527344	-6.01171875	+9.58007813	-16.17187500	-7.80029297	+2044	+8.23095703	-9.24169922	-5.88427734	+26.85058594	+12.21679688	-66.40136719	+1980
+1457971507.82360010	+10.25244141	-6.49951172	-6.01171875	+48.84521484	-3.36181641	-60.77636719	+2248	+9.81738281	-5.44921875	-5.91064453	+9.31640625	-16.08398438	-7.33886719	+2036	+8.18261719	-9.28564453	-5.80957031	+27.13623047	+12.26074219	-65.89599609	+1968
+1457971507.82780000	+10.20849609	-6.53027344	-5.90185547	+49.08691406	-3.51562500	-60.55664063	+2248	+9.78662109	-5.49755859	-5.79199219	+9.07470703	-16.14990234	-7.00927734	+2040	+8.14306641	-9.33398438	-5.71728516	+27.35595703	+12.26074219	-65.54443359	+1964
+1457971507.83189990	+10.16455078	-6.56103516	-5.80078125	+49.28466797	-3.69140625	-60.20507813	+2244	+9.75146484	-5.54150391	-5.68212891	+8.78906250	-16.12792969	-6.54785156	+2036	+8.09472656	-9.38671875	-5.62939453	+27.53173828	+12.26074219	-65.17089844	+1960
+1457971507.84030010	+10.08105469	-6.61816406	-5.59863281	+49.76806641	-3.99902344	-59.61181641	+2240	+9.68994141	-5.62500000	-5.46240234	+8.34960938	-16.08398438	-5.75683594	+2032	+8.01562500	-9.47460938	-5.45800781	+28.01513672	+12.26074219	-64.31396484	+1952
+1457971507.84439990	+10.03710938	-6.64892578	-5.49755859	+49.92187500	-4.15283203	-59.28222656	+2236	+9.65917969	-5.66455078	-5.35693359	+8.08593750	-16.04003906	-5.27343750	+2032	+7.97167969	-9.52294922	-5.37451172	+28.21289063	+12.21679688	-63.89648438	+1952
+1457971507.84859990	+9.99755859	-6.67089844	-5.40527344	+50.14160156	-4.30664063	-58.90869141	+2232	+9.62402344	-5.70410156	-5.25585938	+7.84423828	-15.90820313	-4.81201172	+2032	+7.93652344	-9.55810547	-5.29541016	+28.49853516	+12.19482422	-63.41308594	+1948
+1457971507.85279990	+9.96679688	-6.69726563	-5.29541016	+50.31738281	-4.46044922	-58.68896484	+2236	+9.59765625	-5.74365234	-5.13720703	+7.62451172	-15.93017578	-4.43847656	+2036	+7.90576172	-9.59765625	-5.20312500	+28.71826172	+12.10693359	-63.03955078	+1952
+1457971507.85690000	+9.92724609	-6.72802734	-5.19433594	+50.44921875	-4.63623047	-58.35937500	+2232	+9.56689453	-5.78320313	-5.03173828	+7.31689453	-15.86425781	-3.97705078	+2036	+7.87060547	-9.63720703	-5.11083984	+28.91601563	+12.01904297	-62.68798828	+1952
+1457971507.86110000	+9.88769531	-6.75000000	-5.10644531	+50.62500000	-4.79003906	-57.96386719	+2228	+9.53613281	-5.81835938	-4.93505859	+7.09716797	-15.71044922	-3.47167969	+2032	+7.83984375	-9.66796875	-5.03173828	+29.20166016	+11.97509766	-62.22656250	+1948
+1457971507.86529990	+9.85693359	-6.77636719	-4.99658203	+50.80078125	-4.96582031	-57.76611328	+2232	+9.50976563	-5.85351563	-4.82080078	+6.87744141	-15.71044922	-3.09814453	+2036	+7.81347656	-9.70751953	-4.93505859	+29.44335938	+11.86523438	-61.89697266	+1948
+1457971507.87360000	+9.79101563	-6.82470703	-4.80761719	+51.02050781	-5.25146484	-57.01904297	+2220	+9.44824219	-5.92382813	-4.62744141	+6.32812500	-15.38085938	-2.06542969	+2032	+7.76953125	-9.76904297	-4.75488281	+29.94873047	+11.68945313	-61.14990234	+1936
+1457971507.87770010	+9.76025391	-6.84667969	-4.70214844	+51.15234375	-5.42724609	-56.77734375	+2220	+9.42626953	-5.95898438	-4.51757813	+6.13037109	-15.33691406	-1.62597656	+2032	+7.75634766	-9.79980469	-4.66259766	+30.21240234	+11.57958984	-60.82031250	+1932
+1457971507.88190010	+9.72509766	-6.87304688	-4.60546875	+51.19628906	-5.58105469	-56.42578125	+2212	+9.39550781	-5.98974609	-4.41650391	+5.86669922	-15.18310547	-1.12060547	+2028	+7.73437500	-9.83496094	-4.56591797	+30.43212891	+11.49169922	-60.46875000	+1924
+1457971507.88610010	+9.69433594	-6.89062500	-4.51757813	+51.28417969	-5.73486328	-56.03027344	+2204	+9.36474609	-6.01611328	-4.32421875	+5.66894531	-14.98535156	-0.57128906	+2024	+7.72119141	-9.85253906	-4.48242188	+30.71777344	+11.38183594	-60.05126953	+1908
+1457971507.89019990	+9.66796875	-6.91259766	-4.41650391	+51.39404297	-5.88867188	-55.78857422	+2196	+9.34277344	-6.04687500	-4.21875000	+5.49316406	-14.91943359	-0.13183594	+2020	+7.71240234	-9.87890625	-4.38574219	+30.98144531	+11.27197266	-59.74365234	+1900
+1457971507.89439990	+9.64160156	-6.93457031	-4.31982422	+51.43798828	-6.06445313	-55.45898438	+2188	+9.31640625	-6.07324219	-4.11767578	+5.31738281	-14.78759766	+0.37353516	+2016	+7.69482422	-9.90527344	-4.28906250	+31.20117188	+11.16210938	-59.43603516	+1888
+1457971507.89860010	+9.61083984	-6.94775391	-4.23193359	+51.52587891	-6.21826172	-55.08544922	+2176	+9.29003906	-6.09960938	-4.02539063	+5.18554688	-14.61181641	+0.87890625	+2008	+7.68164063	-9.92724609	-4.20117188	+31.48681641	+11.07421875	-59.04052734	+1868
+1457971507.90269990	+9.58886719	-6.96533203	-4.12646484	+51.61376953	-6.37207031	-54.82177734	+2164	+9.26806641	-6.12158203	-3.91992188	+5.09765625	-14.52392578	+1.31835938	+2004	+7.67285156	-9.94921875	-4.10449219	+31.72851563	+10.96435547	-58.71093750	+1852
+1457971507.91109990	+9.53173828	-6.99609375	-3.94189453	+51.74560547	-6.70166016	-54.16259766	+2140	+9.21972656	-6.15673828	-3.73095703	+4.94384766	-14.23828125	+2.28515625	+1988	+7.64648438	-9.98876953	-3.92431641	+32.21191406	+10.76660156	-58.00781250	+1816
+1457971507.91520000	+9.50976563	-7.00488281	-3.84521484	+51.83349609	-6.87744141	-53.89892578	+2128	+9.19775391	-6.17431641	-3.62988281	+4.94384766	-14.15039063	+2.70263672	+1980	+7.63330078	-10.00195313	-3.83642578	+32.45361328	+10.63476563	-57.65625000	+1800
+1457971507.91940000	+9.48339844	-7.01806641	-3.75292969	+51.89941406	-7.05322266	-53.61328125	+2116	+9.17138672	-6.18750000	-3.53320313	+4.92187500	-14.06250000	+3.14208984	+1972	+7.61572266	-10.02392578	-3.75292969	+32.62939453	+10.52490234	-57.30468750	+1784
+1457971507.92360000	+9.45703125	-7.02246094	-3.66503906	+52.00927734	-7.20703125	-53.28369141	+2100	+9.14941406	-6.19628906	-3.44091797	+4.96582031	-13.95263672	+3.58154297	+1964	+7.59814453	-10.03710938	-3.66943359	+32.87109375	+10.41503906	-56.90917969	+1764
+1457971507.92770000	+9.43505859	-7.03125000	-3.56835938	+52.11914063	-7.38281250	-53.06396484	+2088	+9.13183594	-6.20507813	-3.33984375	+5.05371094	-13.90869141	+3.95507813	+1956	+7.58056641	-10.05029297	-3.58593750	+33.11279297	+10.30517578	-56.55761719	+1744
+1457971507.93190000	+9.40869141	-7.04003906	-3.47607422	+52.20703125	-7.55859375	-52.82226563	+2080	+9.10546875	-6.21386719	-3.24316406	+5.11962891	-13.84277344	+4.30664063	+1948	+7.55859375	-10.06787109	-3.50683594	+33.28857422	+10.19531250	-56.22802734	+1732
+1457971507.93610000	+9.38671875	-7.04443359	-3.38818359	+52.36083984	-7.71240234	-52.55859375	+2068	+9.08349609	-6.21826172	-3.15527344	+5.22949219	-13.73291016	+4.68017578	+1940	+7.53662109	-10.08105469	-3.42773438	+33.50830078	+10.10742188	-55.87646484	+1716
+1457971507.94020010	+9.36914063	-7.04443359	-3.30029297	+52.51464844	-7.86621094	-52.33886719	+2056	+9.06591797	-6.22265625	-3.06298828	+5.38330078	-13.66699219	+5.03173828	+1932	+7.51904297	-10.09423828	-3.35302734	+33.70605469	+9.99755859	-55.50292969	+1704
+1457971507.94860010	+9.31640625	-7.04443359	-3.13330078	+52.80029297	-8.17382813	-51.81152344	+2036	+9.02197266	-6.22705078	-2.88720703	+5.64697266	-13.46923828	+5.69091797	+1920	+7.47070313	-10.12060547	-3.20800781	+34.05761719	+9.79980469	-54.79980469	+1680
+1457971507.95269990	+9.29882813	-7.04443359	-3.04980469	+52.97607422	-8.30566406	-51.59179688	+2028	+9.00439453	-6.22705078	-2.79931641	+5.84472656	-13.40332031	+5.99853516	+1912	+7.44873047	-10.12939453	-3.13769531	+34.27734375	+9.68994141	-54.44824219	+1668
+1457971507.95689990	+9.27685547	-7.04882813	-2.96630859	+53.10791016	-8.43750000	-51.37207031	+2024	+8.97802734	-6.23583984	-2.71582031	+5.95458984	-13.31542969	+6.28417969	+1908	+7.42236328	-10.14697266	-3.06738281	+34.43115234	+9.62402344	-54.14062500	+1660
+1457971507.96100000	+9.25488281	-7.04443359	-2.89160156	+53.30566406	-8.54736328	-51.13037109	+2016	+8.96044922	-6.23144531	-2.63671875	+6.15234375	-13.18359375	+6.56982422	+1904	+7.40039063	-10.15136719	-3.00146484	+34.62890625	+9.55810547	-53.78906250	+1652
+1457971507.96519990	+9.23730469	-7.04003906	-2.81250000	+53.50341797	-8.65722656	-50.91064453	+2012	+8.94287109	-6.23144531	-2.55322266	+6.35009766	-13.11767578	+6.83349609	+1900	+7.37841797	-10.16015625	-2.93115234	+34.82666016	+9.47021484	-53.48144531	+1648
+1457971507.96939990	+9.21533203	-7.04443359	-2.73779297	+53.63525391	-8.74511719	-50.69091797	+2008	+8.92089844	-6.23583984	-2.47851563	+6.45996094	-12.98583984	+7.11914063	+1896	+7.35644531	-10.17773438	-2.86523438	+34.98046875	+9.42626953	-53.19580078	+1644
+1457971507.97770000	+9.18017578	-7.03125000	-2.59716797	+54.03076172	-8.94287109	-50.20751953	+1996	+8.89013672	-6.23144531	-2.33349609	+6.83349609	-12.72216797	+7.69042969	+1888	+7.32128906	-10.19091797	-2.73339844	+35.37597656	+9.31640625	-52.60253906	+1632
+1457971507.98190000	+9.15820313	-7.03564453	-2.53125000	+54.11865234	-9.00878906	-49.94384766	+1992	+8.86816406	-6.23583984	-2.26318359	+6.92138672	-12.56835938	+7.97607422	+1884	+7.30371094	-10.19970703	-2.66748047	+35.52978516	+9.27246094	-52.33886719	+1628
+1457971507.98600010	+9.14062500	-7.02685547	-2.46533203	+54.29443359	-9.09667969	-49.68017578	+1984	+8.85058594	-6.23144531	-2.19726563	+7.09716797	-12.39257813	+8.26171875	+1880	+7.29052734	-10.19970703	-2.60156250	+35.74951172	+9.22851563	-52.05322266	+1620
+1457971507.99440000	+9.11425781	-7.02685547	-2.33789063	+54.58007813	-9.25048828	-49.21875000	+1972	+8.82421875	-6.23144531	-2.06103516	+7.31689453	-12.12890625	+8.83300781	+1868	+7.27734375	-10.21289063	-2.46972656	+36.14501953	+9.16259766	-51.59179688	+1612
+1457971507.99850010	+9.10107422	-7.01806641	-2.27636719	+54.73388672	-9.31640625	-48.97705078	+1964	+8.80664063	-6.22705078	-1.99951172	+7.47070313	-11.95312500	+9.11865234	+1864	+7.26855469	-10.21289063	-2.40380859	+36.34277344	+9.14062500	-51.37207031	+1604
+1457971508.00270010	+9.09228516	-7.01367188	-2.21484375	+54.88769531	-9.40429688	-48.75732422	+1956	+8.80224609	-6.22265625	-1.93798828	+7.62451172	-11.82128906	+9.40429688	+1856	+7.26855469	-10.21289063	-2.33789063	+36.54052734	+9.11865234	-51.17431641	+1596
+1457971508.00690010	+9.07470703	-7.01806641	-2.15771484	+54.95361328	-9.47021484	-48.49365234	+1948	+8.78466797	-6.22705078	-1.87646484	+7.66845703	-11.66748047	+9.71191406	+1848	+7.26416016	-10.21728516	-2.27197266	+36.71630859	+9.09667969	-50.97656250	+1588
+1457971508.01099990	+9.06591797	-7.00927734	-2.10058594	+55.08544922	-9.53613281	-48.25195313	+1940	+8.77587891	-6.22265625	-1.81933594	+7.80029297	-11.49169922	+10.01953125	+1840	+7.26416016	-10.21728516	-2.20605469	+36.91406250	+9.05273438	-50.80078125	+1580
+1457971508.01519990	+9.06152344	-7.00488281	-2.04785156	+55.23925781	-9.62402344	-48.01025391	+1928	+8.76708984	-6.21826172	-1.76220703	+7.93212891	-11.35986328	+10.32714844	+1828	+7.26416016	-10.21289063	-2.14453125	+37.11181641	+9.00878906	-50.58105469	+1568
+1457971508.01939990	+9.04833984	-7.00488281	-1.99072266	+55.28320313	-9.68994141	-47.76855469	+1920	+8.75830078	-6.21826172	-1.70947266	+7.97607422	-11.20605469	+10.59082031	+1820	+7.25976563	-10.21289063	-2.08300781	+37.28759766	+9.00878906	-50.38330078	+1556
+1457971508.02769990	+9.03515625	-6.98730469	-1.88964844	+55.52490234	-9.82177734	-47.30712891	+1896	+8.74511719	-6.20507813	-1.59960938	+8.21777344	-10.94238281	+11.18408203	+1800	+7.25976563	-10.20849609	-1.96435547	+37.61718750	+8.94287109	-50.05371094	+1532
+1457971508.03180000	+9.03076172	-6.98730469	-1.83691406	+55.56884766	-9.86572266	-47.10937500	+1884	+8.73632813	-6.20507813	-1.54687500	+8.26171875	-10.81054688	+11.42578125	+1788	+7.25976563	-10.20849609	-1.90722656	+37.74902344	+8.92089844	-49.87792969	+1520
+1457971508.03600000	+9.02197266	-6.97851563	-1.78857422	+55.65673828	-9.90966797	-46.91162109	+1872	+8.73193359	-6.20068359	-1.49414063	+8.37158203	-10.67871094	+11.68945313	+1780	+7.25976563	-10.20849609	-1.84570313	+37.88085938	+8.89892578	-49.76806641	+1508
+1457971508.04020000	+9.02197266	-6.96972656	-1.74023438	+55.74462891	-9.95361328	-46.64794922	+1860	+8.72753906	-6.19189453	-1.45019531	+8.48144531	-10.52490234	+11.97509766	+1768	+7.25537109	-10.20410156	-1.79736328	+37.99072266	+8.87695313	-49.54833984	+1496
+1457971508.04430010	+9.01318359	-6.96533203	-1.69628906	+55.78857422	-9.97558594	-46.45019531	+1848	+8.72314453	-6.18750000	-1.40185547	+8.52539063	-10.37109375	+12.19482422	+1756	+7.25097656	-10.20410156	-1.74902344	+38.07861328	+8.85498047	-49.37255859	+1484
+1457971508.04850010	+9.00878906	-6.95654297	-1.65234375	+55.85449219	-9.99755859	-46.25244141	+1840	+8.71875000	-6.17871094	-1.35351563	+8.63525391	-10.23925781	+12.41455078	+1748	+7.24218750	-10.19970703	-1.69628906	+38.16650391	+8.83300781	-49.24072266	+1472
+1457971508.05270000	+9.00439453	-6.94775391	-1.61279297	+55.94238281	-10.01953125	-46.01074219	+1828	+8.71435547	-6.16992188	-1.31396484	+8.74511719	-10.08544922	+12.67822266	+1736	+7.23779297	-10.19970703	-1.65234375	+38.25439453	+8.78906250	-49.04296875	+1460
+1457971508.06100010	+8.99121094	-6.93457031	-1.52929688	+56.05224609	-10.01953125	-45.63720703	+1812	+8.70556641	-6.16113281	-1.22607422	+8.92089844	-9.79980469	+13.02978516	+1720	+7.21582031	-10.19531250	-1.56884766	+38.34228516	+8.78906250	-48.73535156	+1440
+1457971508.06520010	+8.98681641	-6.92578125	-1.48974609	+56.09619141	-9.99755859	-45.41748047	+1808	+8.70556641	-6.15234375	-1.18652344	+9.00878906	-9.64599609	+13.24951172	+1708	+7.20263672	-10.19531250	-1.52929688	+38.36425781	+8.76708984	-48.55957031	+1432
+1457971508.06929990	+8.97802734	-6.92138672	-1.45458984	+56.14013672	-9.97558594	-45.24169922	+1800	+8.70117188	-6.14794922	-1.14697266	+9.07470703	-9.49218750	+13.40332031	+1700	+7.18945313	-10.19970703	-1.48974609	+38.38623047	+8.76708984	-48.38378906	+1424
+1457971508.07769990	+8.96923828	-6.90380859	-1.38427734	+56.25000000	-9.95361328	-44.84619141	+1796	+8.69238281	-6.13037109	-1.07666016	+9.27246094	-9.18457031	+13.73291016	+1688	+7.16308594	-10.19970703	-1.41943359	+38.43017578	+8.74511719	-48.07617188	+1412
+1457971508.08180000	+8.96044922	-6.89501953	-1.34912109	+56.31591797	-9.90966797	-44.67041016	+1796	+8.68798828	-6.12597656	-1.04150391	+9.36035156	-9.03076172	+13.88671875	+1684	+7.14990234	-10.19970703	-1.38867188	+38.43017578	+8.74511719	-47.90039063	+1408
+1457971508.08600000	+8.95166016	-6.88623047	-1.31396484	+56.38183594	-9.88769531	-44.51660156	+1796	+8.68359375	-6.11718750	-1.00195313	+9.44824219	-8.89892578	+14.01855469	+1680	+7.13671875	-10.19531250	-1.35351563	+38.47412109	+8.72314453	-47.76855469	+1404
+1457971508.09019990	+8.94726563	-6.88183594	-1.28320313	+56.42578125	-9.88769531	-44.34082031	+1796	+8.68359375	-6.10839844	-0.97119141	+9.53613281	-8.74511719	+14.17236328	+1672	+7.12353516	-10.19531250	-1.32275391	+38.49609375	+8.70117188	-47.63671875	+1400
+1457971508.09430000	+8.94287109	-6.87304688	-1.25244141	+56.49169922	-9.86572266	-44.18701172	+1800	+8.67919922	-6.10400391	-0.94042969	+9.62402344	-8.63525391	+14.28222656	+1668	+7.11035156	-10.19531250	-1.28759766	+38.51806641	+8.70117188	-47.52685547	+1400
+1457971508.10270000	+8.92968750	-6.85546875	-1.19091797	+56.62353516	-9.86572266	-43.90136719	+1808	+8.66601563	-6.09082031	-0.87890625	+9.79980469	-8.39355469	+14.54589844	+1664	+7.08837891	-10.19091797	-1.22167969	+38.58398438	+8.65722656	-47.32910156	+1396
+1457971508.10680010	+8.92089844	-6.84667969	-1.16015625	+56.71142578	-9.86572266	-43.74755859	+1812	+8.66162109	-6.08203125	-0.84814453	+9.90966797	-8.28369141	+14.65576172	+1664	+7.07958984	-10.19091797	-1.19091797	+38.62792969	+8.63525391	-47.21923828	+1392
+1457971508.11100010	+8.91650391	-6.83789063	-1.12939453	+56.79931641	-9.88769531	-43.65966797	+1820	+8.65722656	-6.07324219	-0.81738281	+9.99755859	-8.23974609	+14.76562500	+1664	+7.07519531	-10.18652344	-1.15576172	+38.71582031	+8.59130859	-47.15332031	+1392
+1457971508.11509990	+8.91210938	-6.82910156	-1.10302734	+56.88720703	-9.93164063	-43.50585938	+1824	+8.65283203	-6.06884766	-0.79541016	+10.10742188	-8.15185547	+14.91943359	+1664	+7.07519531	-10.18212891	-1.12500000	+38.80371094	+8.54736328	-47.06542969	+1388
+1457971508.11929990	+8.90332031	-6.82031250	-1.07666016	+56.95312500	-9.95361328	-43.39599609	+1832	+8.64843750	-6.06005859	-0.76904297	+10.19531250	-8.08593750	+15.02929688	+1664	+7.07080078	-10.17773438	-1.09423828	+38.86962891	+8.50341797	-46.99951172	+1384
+1457971508.12350010	+8.89892578	-6.81152344	-1.04589844	+57.04101563	-10.01953125	-43.33007813	+1844	+8.64404297	-6.05126953	-0.73828125	+10.28320313	-8.06396484	+15.11718750	+1668	+7.06640625	-10.17333984	-1.05908203	+38.97949219	+8.45947266	-46.97753906	+1380
+1457971508.13179990	+8.89013672	-6.80273438	-1.00195313	+57.19482422	-10.10742188	-43.13232422	+1860	+8.63085938	-6.04248047	-0.69433594	+10.43701172	-7.99804688	+15.31494141	+1668	+7.06640625	-10.16455078	-0.99755859	+39.13330078	+8.37158203	-46.93359375	+1376
+1457971508.13599990	+8.88574219	-6.79394531	-0.97558594	+57.30468750	-10.17333984	-43.11035156	+1872	+8.62646484	-6.03808594	-0.66357422	+10.52490234	-8.04199219	+15.35888672	+1672	+7.06640625	-10.16015625	-0.96240234	+39.22119141	+8.34960938	-46.97753906	+1376
+1457971508.14010000	+8.88574219	-6.78955078	-0.95800781	+57.37060547	-10.26123047	-42.97851563	+1880	+8.62207031	-6.03369141	-0.65478516	+10.59082031	-7.99804688	+15.49072266	+1672	+7.06640625	-10.15576172	-0.94042969	+39.30908203	+8.28369141	-46.93359375	+1372
+1457971508.14430000	+8.87695313	-6.78515625	-0.94042969	+57.41455078	-10.30517578	-42.93457031	+1888	+8.61767578	-6.02929688	-0.63720703	+10.63476563	-7.99804688	+15.53466797	+1672	+7.06640625	-10.15576172	-0.91845703	+39.37500000	+8.26171875	-46.91162109	+1372
+1457971508.14850000	+8.87255859	-6.78076172	-0.92285156	+57.48046875	-10.37109375	-42.93457031	+1900	+8.61328125	-6.02490234	-0.61523438	+10.70068359	-8.04199219	+15.53466797	+1676	+7.07080078	-10.15136719	-0.89208984	+39.44091797	+8.21777344	-46.97753906	+1376
+1457971508.15260000	+8.87255859	-6.77636719	-0.91406250	+57.54638672	-10.43701172	-42.84667969	+1904	+8.60888672	-6.02050781	-0.60644531	+10.76660156	-8.02001953	+15.62255859	+1676	+7.07080078	-10.14697266	-0.87451172	+39.52880859	+8.17382813	-46.93359375	+1376
+1457971508.16100000	+8.85937500	-6.77636719	-0.88769531	+57.59033203	-10.45898438	-42.84667969	+1924	+8.59570313	-6.02490234	-0.58447266	+10.78857422	-8.08593750	+15.60058594	+1680	+7.06640625	-10.14697266	-0.83935547	+39.55078125	+8.19580078	-46.99951172	+1380
+1457971508.16510010	+8.85498047	-6.77636719	-0.88330078	+57.61230469	-10.48095703	-42.75878906	+1932	+8.59130859	-6.02490234	-0.58007813	+10.81054688	-8.04199219	+15.64453125	+1676	+7.05761719	-10.14697266	-0.83496094	+39.55078125	+8.21777344	-46.95556641	+1380
+1457971508.16930010	+8.85058594	-6.78076172	-0.87890625	+57.59033203	-10.45898438	-42.75878906	+1940	+8.58691406	-6.02490234	-0.57568359	+10.78857422	-8.02001953	+15.60058594	+1676	+7.05322266	-10.15136719	-0.82617188	+39.55078125	+8.26171875	-46.95556641	+1380
+1457971508.17350010	+8.84179688	-6.78515625	-0.87451172	+57.59033203	-10.43701172	-42.75878906	+1944	+8.58251953	-6.02929688	-0.57128906	+10.76660156	-8.02001953	+15.55664063	+1676	+7.04443359	-10.15576172	-0.81738281	+39.48486328	+8.32763672	-46.95556641	+1384
+1457971508.17759990	+8.83740234	-6.78515625	-0.87451172	+57.54638672	-10.43701172	-42.67089844	+1952	+8.57812500	-6.03369141	-0.57128906	+10.76660156	-7.95410156	+15.55664063	+1676	+7.03564453	-10.15576172	-0.82177734	+39.46289063	+8.37158203	-46.86767578	+1384
+1457971508.18179990	+8.82861328	-6.78955078	-0.87890625	+57.52441406	-10.39306641	-42.62695313	+1960	+8.56933594	-6.03369141	-0.57568359	+10.72265625	-7.91015625	+15.53466797	+1676	+7.02246094	-10.16015625	-0.82177734	+39.41894531	+8.43750000	-46.77978516	+1384
+1457971508.19010000	+8.81542969	-6.79833984	-0.88330078	+57.43652344	-10.28320313	-42.51708984	+1972	+8.56054688	-6.04248047	-0.58007813	+10.67871094	-7.77832031	+15.49072266	+1676	+6.99169922	-10.16894531	-0.83056641	+39.26513672	+8.63525391	-46.60400391	+1388
+1457971508.19429990	+8.80664063	-6.80273438	-0.88769531	+57.41455078	-10.21728516	-42.45117188	+1976	+8.55615234	-6.04248047	-0.58007813	+10.65673828	-7.73437500	+15.46875000	+1676	+6.97851563	-10.17333984	-0.83496094	+39.22119141	+8.70117188	-46.51611328	+1384
+1457971508.19840000	+8.79785156	-6.80712891	-0.89208984	+57.34863281	-10.15136719	-42.38525391	+1980	+8.55175781	-6.04687500	-0.58007813	+10.61279297	-7.66845703	+15.44677734	+1676	+6.96533203	-10.17773438	-0.84375000	+39.15527344	+8.81103516	-46.42822266	+1384
+1457971508.20260000	+8.78906250	-6.81152344	-0.89208984	+57.30468750	-10.08544922	-42.31933594	+1984	+8.54296875	-6.05126953	-0.58447266	+10.59082031	-7.60253906	+15.42480469	+1672	+6.94775391	-10.18212891	-0.84814453	+39.08935547	+8.89892578	-46.29638672	+1384
+1457971508.20680000	+8.78027344	-6.81152344	-0.89648438	+57.26074219	-10.06347656	-42.20947266	+1988	+8.53857422	-6.05126953	-0.58447266	+10.56884766	-7.53662109	+15.42480469	+1672	+6.93457031	-10.18652344	-0.85693359	+39.02343750	+8.96484375	-46.20849609	+1380
+1457971508.21510000	+8.76269531	-6.81591797	-0.90527344	+57.21679688	-9.97558594	-42.03369141	+1996	+8.52539063	-6.05566406	-0.58886719	+10.54687500	-7.40478516	+15.42480469	+1672	+6.90820313	-10.19091797	-0.87011719	+38.95751953	+9.11865234	-45.96679688	+1376
+1457971508.22340010	+8.74951172	-6.81591797	-0.90966797	+57.19482422	-9.95361328	-41.87988281	+1996	+8.51660156	-6.06005859	-0.58886719	+10.52490234	-7.31689453	+15.42480469	+1668	+6.88183594	-10.19091797	-0.87890625	+38.93554688	+9.20654297	-45.74707031	+1368
+1457971508.23180010	+8.73632813	-6.81591797	-0.90966797	+57.21679688	-9.95361328	-41.77001953	+1996	+8.50341797	-6.06005859	-0.58886719	+10.52490234	-7.22900391	+15.42480469	+1664	+6.86425781	-10.19531250	-0.88330078	+38.95751953	+9.31640625	-45.59326172	+1356
+1457971508.23589990	+8.73193359	-6.81591797	-0.90966797	+57.21679688	-9.95361328	-41.70410156	+1996	+8.49902344	-6.06005859	-0.58886719	+10.52490234	-7.20703125	+15.42480469	+1660	+6.85986328	-10.19531250	-0.88330078	+38.97949219	+9.33837891	-45.54931641	+1348
+1457971508.24009990	+8.72753906	-6.81591797	-0.90966797	+57.23876953	-9.95361328	-41.66015625	+1996	+8.49462891	-6.06005859	-0.58886719	+10.54687500	-7.18505859	+15.42480469	+1656	+6.85546875	-10.19091797	-0.88330078	+39.00146484	+9.38232422	-45.50537109	+1344
+1457971508.24429990	+8.72314453	-6.81591797	-0.90966797	+57.23876953	-9.97558594	-41.59423828	+1996	+8.49023438	-6.06005859	-0.58886719	+10.54687500	-7.16308594	+15.42480469	+1656	+6.85107422	-10.19091797	-0.88330078	+39.02343750	+9.40429688	-45.46142578	+1336
+1457971508.24840000	+8.71875000	-6.81591797	-0.90527344	+57.23876953	-9.99755859	-41.55029297	+1992	+8.48583984	-6.06005859	-0.58886719	+10.54687500	-7.14111328	+15.42480469	+1652	+6.85107422	-10.19091797	-0.87890625	+39.06738281	+9.42626953	-45.43945313	+1328
+1457971508.25679990	+8.71435547	-6.81591797	-0.90527344	+57.28271484	-10.06347656	-41.50634766	+1992	+8.47705078	-6.06005859	-0.58447266	+10.56884766	-7.14111328	+15.44677734	+1648	+6.85546875	-10.18652344	-0.87011719	+39.17724609	+9.44824219	-45.43945313	+1320
+1457971508.26090000	+8.71435547	-6.81591797	-0.90087891	+57.30468750	-10.08544922	-41.48437500	+1992	+8.47265625	-6.06005859	-0.58447266	+10.59082031	-7.16308594	+15.44677734	+1644	+6.85546875	-10.18652344	-0.86572266	+39.22119141	+9.47021484	-45.46142578	+1320
+1457971508.26510000	+8.71435547	-6.81591797	-0.90087891	+57.32666016	-10.10742188	-41.46240234	+1992	+8.47265625	-6.06005859	-0.58007813	+10.61279297	-7.16308594	+15.44677734	+1640	+6.85986328	-10.18652344	-0.85693359	+39.28710938	+9.49218750	-45.48339844	+1316
+1457971508.26920010	+8.71435547	-6.81591797	-0.89648438	+57.30468750	-10.12939453	-41.46240234	+1992	+8.46826172	-6.06005859	-0.58007813	+10.61279297	-7.18505859	+15.44677734	+1640	+6.86425781	-10.18212891	-0.85253906	+39.30908203	+9.49218750	-45.52734375	+1316
+1457971508.27340010	+8.71435547	-6.81591797	-0.89648438	+57.32666016	-10.15136719	-41.46240234	+1992	+8.46826172	-6.06445313	-0.57568359	+10.61279297	-7.18505859	+15.44677734	+1636	+6.86865234	-10.18212891	-0.84375000	+39.35302734	+9.51416016	-45.54931641	+1312
+1457971508.28169990	+8.71435547	-6.81591797	-0.89208984	+57.32666016	-10.19531250	-41.44042969	+1992	+8.46826172	-6.06445313	-0.57568359	+10.63476563	-7.22900391	+15.44677734	+1628	+6.87304688	-10.18212891	-0.83496094	+39.41894531	+9.53613281	-45.61523438	+1312
+1457971508.28590010	+8.71435547	-6.81591797	-0.88769531	+57.34863281	-10.21728516	-41.44042969	+1992	+8.46826172	-6.06445313	-0.57568359	+10.63476563	-7.25097656	+15.44677734	+1628	+6.87744141	-10.18212891	-0.83056641	+39.44091797	+9.53613281	-45.63720703	+1312
+1457971508.29419990	+8.71875000	-6.81591797	-0.88330078	+57.37060547	-10.26123047	-41.44042969	+1992	+8.46826172	-6.06445313	-0.57128906	+10.65673828	-7.29492188	+15.42480469	+1620	+6.88623047	-10.18212891	-0.82617188	+39.46289063	+9.53613281	-45.70312500	+1312
+1457971508.29839990	+8.71875000	-6.81591797	-0.88330078	+57.37060547	-10.28320313	-41.46240234	+1992	+8.46826172	-6.06445313	-0.57128906	+10.67871094	-7.31689453	+15.42480469	+1620	+6.88623047	-10.18212891	-0.82177734	+39.48486328	+9.53613281	-45.72509766	+1308
+1457971508.30259990	+8.71875000	-6.81591797	-0.87890625	+57.37060547	-10.32714844	-41.46240234	+1996	+8.46826172	-6.06445313	-0.56689453	+10.67871094	-7.33886719	+15.42480469	+1616	+6.88623047	-10.18212891	-0.82177734	+39.48486328	+9.51416016	-45.74707031	+1308
+1457971508.30670000	+8.71875000	-6.82031250	-0.87890625	+57.39257813	-10.34912109	-41.46240234	+1996	+8.46826172	-6.06445313	-0.56689453	+10.67871094	-7.33886719	+15.40283203	+1616	+6.88623047	-10.18212891	-0.82177734	+39.48486328	+9.51416016	-45.76904297	+1308
+1457971508.31510000	+8.72314453	-6.82031250	-0.87451172	+57.39257813	-10.39306641	-41.48437500	+2000	+8.46826172	-6.06445313	-0.56689453	+10.70068359	-7.38281250	+15.40283203	+1612	+6.89062500	-10.18212891	-0.81738281	+39.46289063	+9.51416016	-45.79101563	+1304
+1457971508.31920000	+8.72314453	-6.82031250	-0.87451172	+57.41455078	-10.41503906	-41.48437500	+2000	+8.46826172	-6.06445313	-0.56689453	+10.70068359	-7.40478516	+15.40283203	+1612	+6.89062500	-10.18212891	-0.81738281	+39.46289063	+9.49218750	-45.79101563	+1304
+1457971508.32340000	+8.72314453	-6.82031250	-0.87011719	+57.41455078	-10.43701172	-41.50634766	+2004	+8.46826172	-6.06445313	-0.56689453	+10.70068359	-7.40478516	+15.40283203	+1608	+6.89062500	-10.18652344	-0.81738281	+39.46289063	+9.49218750	-45.79101563	+1304
+1457971508.32760000	+8.72314453	-6.82031250	-0.87011719	+57.41455078	-10.45898438	-41.50634766	+2004	+8.46826172	-6.06445313	-0.56250000	+10.72265625	-7.42675781	+15.38085938	+1608	+6.89062500	-10.18652344	-0.81738281	+39.46289063	+9.49218750	-45.79101563	+1300
+1457971508.33170010	+8.72753906	-6.82031250	-0.87011719	+57.43652344	-10.50292969	-41.52832031	+2008	+8.47265625	-6.06445313	-0.56250000	+10.72265625	-7.42675781	+15.38085938	+1604	+6.88623047	-10.18652344	-0.81738281	+39.44091797	+9.49218750	-45.81298828	+1300
+1457971508.33999990	+8.72753906	-6.82031250	-0.86572266	+57.45849609	-10.54687500	-41.52832031	+2012	+8.47265625	-6.06445313	-0.56250000	+10.72265625	-7.44873047	+15.38085938	+1604	+6.88623047	-10.18652344	-0.81738281	+39.41894531	+9.47021484	-45.81298828	+1300
+1457971508.34419990	+8.73193359	-6.82031250	-0.86132813	+57.45849609	-10.59082031	-41.55029297	+2012	+8.47265625	-6.06445313	-0.56250000	+10.74462891	-7.47070313	+15.35888672	+1604	+6.88623047	-10.19091797	-0.82177734	+39.39697266	+9.44824219	-45.83496094	+1296
+1457971508.34840010	+8.73193359	-6.82470703	-0.86132813	+57.48046875	-10.61279297	-41.55029297	+2016	+8.47265625	-6.06884766	-0.56250000	+10.74462891	-7.49267578	+15.35888672	+1604	+6.88183594	-10.19091797	-0.82177734	+39.35302734	+9.42626953	-45.85693359	+1296
+1457971508.35250000	+8.73193359	-6.82470703	-0.85693359	+57.50244141	-10.65673828	-41.55029297	+2020	+8.47265625	-6.06884766	-0.55810547	+10.76660156	-7.51464844	+15.33691406	+1604	+6.88183594	-10.19531250	-0.82177734	+39.33105469	+9.42626953	-45.85693359	+1296
+1457971508.36089990	+8.73632813	-6.82470703	-0.85693359	+57.52441406	-10.70068359	-41.55029297	+2024	+8.47705078	-6.06884766	-0.55371094	+10.81054688	-7.62451172	+15.27099609	+1604	+6.87744141	-10.20849609	-0.82617188	+39.22119141	+9.36035156	-45.94482422	+1296
+1457971508.36920000	+8.74072266	-6.82470703	-0.85253906	+57.56835938	-10.74462891	-41.55029297	+2032	+8.48144531	-6.06884766	-0.54931641	+10.87646484	-7.73437500	+15.20507813	+1608	+6.87744141	-10.21728516	-0.82617188	+39.13330078	+9.33837891	-46.05468750	+1292
+1457971508.37340000	+8.74511719	-6.82910156	-0.85253906	+57.59033203	-10.76660156	-41.55029297	+2036	+8.48583984	-6.07324219	-0.54492188	+10.89843750	-7.77832031	+15.16113281	+1608	+6.87744141	-10.22167969	-0.82617188	+39.11132813	+9.33837891	-46.14257813	+1292
+1457971508.38170000	+8.74511719	-6.82910156	-0.85253906	+57.63427734	-10.78857422	-41.55029297	+2040	+8.49023438	-6.07324219	-0.54492188	+10.96435547	-7.88818359	+15.09521484	+1612	+6.88623047	-10.23046875	-0.81738281	+39.13330078	+9.36035156	-46.27441406	+1288
+1457971508.38590000	+8.74951172	-6.82910156	-0.85253906	+57.65625000	-10.78857422	-41.52832031	+2040	+8.49023438	-6.07763672	-0.54052734	+11.00830078	-7.91015625	+15.05126953	+1612	+6.89501953	-10.23046875	-0.81298828	+39.15527344	+9.38232422	-46.36230469	+1292
+1457971508.39420010	+8.74951172	-6.83349609	-0.84814453	+57.70019531	-10.81054688	-41.52832031	+2044	+8.49462891	-6.07763672	-0.54052734	+11.07421875	-7.97607422	+14.98535156	+1616	+6.90820313	-10.23486328	-0.79980469	+39.26513672	+9.44824219	-46.51611328	+1296
+1457971508.39840010	+8.74951172	-6.83349609	-0.84814453	+57.74414063	-10.81054688	-41.52832031	+2048	+8.49462891	-6.07763672	-0.54052734	+11.11816406	-7.99804688	+14.96337891	+1620	+6.91259766	-10.23486328	-0.79541016	+39.30908203	+9.49218750	-46.58203125	+1296
+1457971508.40249990	+8.74951172	-6.83349609	-0.84814453	+57.76611328	-10.81054688	-41.52832031	+2048	+8.49462891	-6.08203125	-0.54052734	+11.14013672	-8.02001953	+14.94140625	+1620	+6.91699219	-10.23486328	-0.78662109	+39.37500000	+9.51416016	-46.66992188	+1300
+1457971508.40669990	+8.74951172	-6.83349609	-0.85253906	+57.78808594	-10.81054688	-41.50634766	+2052	+8.49462891	-6.08203125	-0.54052734	+11.18408203	-8.04199219	+14.91943359	+1620	+6.92578125	-10.23486328	-0.78222656	+39.41894531	+9.55810547	-46.71386719	+1300
+1457971508.41090010	+8.74951172	-6.83789063	-0.85253906	+57.83203125	-10.81054688	-41.50634766	+2052	+8.49462891	-6.08203125	-0.54052734	+11.20605469	-8.04199219	+14.89746094	+1624	+6.92578125	-10.23925781	-0.77783203	+39.46289063	+9.58007813	-46.77978516	+1304
+1457971508.41500000	+8.74951172	-6.83789063	-0.85253906	+57.85400391	-10.81054688	-41.50634766	+2056	+8.49462891	-6.08203125	-0.54052734	+11.25000000	-8.04199219	+14.87548828	+1624	+6.93017578	-10.23925781	-0.77343750	+39.52880859	+9.62402344	-46.82373047	+1304
+1457971508.41919990	+8.74951172	-6.83789063	-0.85253906	+57.87597656	-10.81054688	-41.50634766	+2056	+8.49462891	-6.08203125	-0.54052734	+11.27197266	-8.06396484	+14.85351563	+1624	+6.93457031	-10.23925781	-0.76904297	+39.55078125	+9.64599609	-46.86767578	+1304
+1457971508.42330000	+8.74951172	-6.83789063	-0.85253906	+57.91992188	-10.81054688	-41.48437500	+2060	+8.49023438	-6.08642578	-0.54052734	+11.31591797	-8.06396484	+14.85351563	+1628	+6.93457031	-10.23925781	-0.76904297	+39.59472656	+9.66796875	-46.91162109	+1304
+1457971508.43170000	+8.74511719	-6.84228516	-0.85253906	+57.98583984	-10.81054688	-41.48437500	+2060	+8.49023438	-6.08642578	-0.54052734	+11.35986328	-8.06396484	+14.80957031	+1628	+6.93457031	-10.24365234	-0.76464844	+39.63867188	+9.71191406	-46.95556641	+1308
+1457971508.43580010	+8.74511719	-6.84228516	-0.85253906	+58.00781250	-10.81054688	-41.48437500	+2060	+8.49023438	-6.08642578	-0.54052734	+11.40380859	-8.08593750	+14.78759766	+1628	+6.93457031	-10.24804688	-0.76904297	+39.66064453	+9.73388672	-46.97753906	+1308
+1457971508.44000010	+8.74511719	-6.84228516	-0.85693359	+58.05175781	-10.81054688	-41.48437500	+2064	+8.48583984	-6.08642578	-0.54492188	+11.42578125	-8.08593750	+14.76562500	+1632	+6.93017578	-10.25244141	-0.76904297	+39.66064453	+9.75585938	-46.99951172	+1308
+1457971508.44420000	+8.74072266	-6.84228516	-0.85693359	+58.07373047	-10.81054688	-41.46240234	+2064	+8.48583984	-6.08642578	-0.54492188	+11.44775391	-8.08593750	+14.74365234	+1632	+6.92578125	-10.25683594	-0.77343750	+39.66064453	+9.75585938	-46.99951172	+1312
+1457971508.44829990	+8.74072266	-6.84667969	-0.85693359	+58.11767578	-10.81054688	-41.46240234	+2064	+8.48583984	-6.09082031	-0.54492188	+11.49169922	-8.10791016	+14.72167969	+1632	+6.92138672	-10.25683594	-0.77783203	+39.66064453	+9.77783203	-46.97753906	+1312
+1457971508.45250010	+8.73632813	-6.84667969	-0.85693359	+58.13964844	-10.83251953	-41.46240234	+2064	+8.48144531	-6.09082031	-0.54492188	+11.51367188	-8.10791016	+14.69970703	+1632	+6.91699219	-10.26123047	-0.78222656	+39.63867188	+9.77783203	-46.97753906	+1312
+1457971508.45670010	+8.73632813	-6.84667969	-0.85693359	+58.16162109	-10.83251953	-41.48437500	+2064	+8.48144531	-6.09082031	-0.54492188	+11.53564453	-8.12988281	+14.67773438	+1632	+6.91259766	-10.26562500	-0.78662109	+39.63867188	+9.77783203	-46.97753906	+1312
+1457971508.46079990	+8.73193359	-6.84667969	-0.85693359	+58.18359375	-10.85449219	-41.48437500	+2064	+8.48144531	-6.09082031	-0.54492188	+11.55761719	-8.12988281	+14.65576172	+1636	+6.90820313	-10.27001953	-0.79101563	+39.61669922	+9.77783203	-46.95556641	+1312
+1457971508.46499990	+8.73193359	-6.84667969	-0.85693359	+58.20556641	-10.85449219	-41.50634766	+2064	+8.48144531	-6.09082031	-0.54492188	+11.57958984	-8.15185547	+14.63378906	+1636	+6.90380859	-10.27441406	-0.79541016	+39.59472656	+9.77783203	-46.95556641	+1312
+1457971508.47330000	+8.73193359	-6.85107422	-0.85693359	+58.24951172	-10.87646484	-41.55029297	+2064	+8.47705078	-6.09521484	-0.54492188	+11.62353516	-8.19580078	+14.56787109	+1636	+6.89501953	-10.27880859	-0.79980469	+39.55078125	+9.77783203	-46.95556641	+1308
+1457971508.47750000	+8.72753906	-6.85107422	-0.85253906	+58.27148438	-10.89843750	-41.57226563	+2064	+8.47705078	-6.09521484	-0.54052734	+11.64550781	-8.23974609	+14.54589844	+1636	+6.89062500	-10.28320313	-0.80419922	+39.52880859	+9.77783203	-46.95556641	+1308
+1457971508.48169990	+8.72753906	-6.85107422	-0.85253906	+58.27148438	-10.92041016	-41.59423828	+2064	+8.47705078	-6.09521484	-0.54052734	+11.66748047	-8.26171875	+14.54589844	+1636	+6.89062500	-10.28320313	-0.80419922	+39.52880859	+9.75585938	-46.95556641	+1304
+1457971508.48580000	+8.73193359	-6.85107422	-0.85253906	+58.29345703	-10.94238281	-41.61621094	+2064	+8.47705078	-6.09521484	-0.54052734	+11.66748047	-8.28369141	+14.52392578	+1636	+6.89062500	-10.28320313	-0.80859375	+39.50683594	+9.73388672	-46.97753906	+1300
+1457971508.49000000	+8.73193359	-6.85107422	-0.85253906	+58.29345703	-10.96435547	-41.63818359	+2068	+8.47705078	-6.09521484	-0.54052734	+11.66748047	-8.32763672	+14.50195313	+1640	+6.89062500	-10.28759766	-0.80859375	+39.50683594	+9.73388672	-46.99951172	+1296
+1457971508.49410010	+8.73193359	-6.85107422	-0.84814453	+58.29345703	-10.98632813	-41.66015625	+2068	+8.47705078	-6.09521484	-0.54052734	+11.68945313	-8.34960938	+14.50195313	+1640	+6.89501953	-10.28759766	-0.80419922	+39.50683594	+9.71191406	-47.02148438	+1292
+1457971508.49830010	+8.73193359	-6.85107422	-0.84814453	+58.31542969	-11.00830078	-41.68212891	+2068	+8.47705078	-6.09521484	-0.53613281	+11.68945313	-8.39355469	+14.47998047	+1640	+6.89501953	-10.28759766	-0.80419922	+39.50683594	+9.71191406	-47.06542969	+1288
+1457971508.50250010	+8.73632813	-6.85107422	-0.84814453	+58.31542969	-11.03027344	-41.70410156	+2068	+8.48144531	-6.09960938	-0.53613281	+11.68945313	-8.41552734	+14.47998047	+1640	+6.89941406	-10.28759766	-0.79980469	+39.50683594	+9.68994141	-47.08740234	+1288
+1457971508.51079990	+8.73632813	-6.85107422	-0.84375000	+58.33740234	-11.07421875	-41.74804688	+2072	+8.48144531	-6.09960938	-0.53613281	+11.68945313	-8.48144531	+14.47998047	+1644	+6.90820313	-10.28320313	-0.79541016	+39.52880859	+9.66796875	-47.15332031	+1284
+1457971508.51500010	+8.74072266	-6.85107422	-0.83935547	+58.33740234	-11.11816406	-41.77001953	+2072	+8.48144531	-6.09960938	-0.53173828	+11.68945313	-8.50341797	+14.47998047	+1644	+6.91259766	-10.28320313	-0.79101563	+39.55078125	+9.66796875	-47.19726563	+1280
+1457971508.51910000	+8.74072266	-6.84667969	-0.83935547	+58.33740234	-11.14013672	-41.79199219	+2076	+8.48583984	-6.09960938	-0.53173828	+11.68945313	-8.52539063	+14.47998047	+1644	+6.91699219	-10.28320313	-0.79101563	+39.55078125	+9.64599609	-47.21923828	+1280
+1457971508.52329990	+8.74511719	-6.84667969	-0.83935547	+58.35937500	-11.16210938	-41.81396484	+2076	+8.48583984	-6.09960938	-0.53173828	+11.68945313	-8.56933594	+14.47998047	+1648	+6.92138672	-10.28320313	-0.78662109	+39.57275391	+9.64599609	-47.26318359	+1280
+1457971508.52749990	+8.74511719	-6.84667969	-0.83496094	+58.35937500	-11.18408203	-41.83593750	+2080	+8.48583984	-6.09960938	-0.53173828	+11.68945313	-8.59130859	+14.47998047	+1648	+6.92578125	-10.28320313	-0.78222656	+39.57275391	+9.64599609	-47.28515625	+1280
+1457971508.53160000	+8.74951172	-6.84667969	-0.83496094	+58.35937500	-11.20605469	-41.85791016	+2084	+8.48583984	-6.09960938	-0.53173828	+11.68945313	-8.61328125	+14.47998047	+1648	+6.92578125	-10.27880859	-0.78222656	+39.59472656	+9.62402344	-47.30712891	+1280
+1457971508.53580000	+8.74951172	-6.84667969	-0.83496094	+58.35937500	-11.22802734	-41.87988281	+2084	+8.48583984	-6.09960938	-0.53173828	+11.66748047	-8.63525391	+14.47998047	+1648	+6.93017578	-10.27880859	-0.77783203	+39.61669922	+9.62402344	-47.35107422	+1280
+1457971508.54000000	+8.74951172	-6.84667969	-0.83056641	+58.38134766	-11.27197266	-41.87988281	+2088	+8.48583984	-6.09960938	-0.52734375	+11.66748047	-8.65722656	+14.50195313	+1648	+6.93457031	-10.27880859	-0.77343750	+39.61669922	+9.62402344	-47.37304688	+1280
+1457971508.54830000	+8.75390625	-6.84667969	-0.83056641	+58.38134766	-11.29394531	-41.90185547	+2092	+8.49023438	-6.09960938	-0.52734375	+11.66748047	-8.67919922	+14.50195313	+1652	+6.93896484	-10.27880859	-0.77343750	+39.63867188	+9.60205078	-47.39501953	+1280
+1457971508.55250000	+8.75390625	-6.84667969	-0.83056641	+58.38134766	-11.31591797	-41.90185547	+2092	+8.49023438	-6.09521484	-0.52734375	+11.66748047	-8.67919922	+14.50195313	+1652	+6.93896484	-10.27880859	-0.76904297	+39.63867188	+9.60205078	-47.39501953	+1280
+1457971508.55660010	+8.75390625	-6.84228516	-0.83056641	+58.38134766	-11.31591797	-41.90185547	+2096	+8.49023438	-6.09521484	-0.52734375	+11.66748047	-8.70117188	+14.50195313	+1652	+6.93896484	-10.27880859	-0.76904297	+39.63867188	+9.60205078	-47.41699219	+1276
+1457971508.56080010	+8.75390625	-6.84228516	-0.83056641	+58.38134766	-11.33789063	-41.90185547	+2096	+8.49023438	-6.09521484	-0.52734375	+11.66748047	-8.70117188	+14.50195313	+1652	+6.93896484	-10.27880859	-0.76904297	+39.63867188	+9.60205078	-47.41699219	+1276
+1457971508.56500010	+8.75390625	-6.84228516	-0.83056641	+58.38134766	-11.33789063	-41.87988281	+2100	+8.49023438	-6.09521484	-0.52734375	+11.66748047	-8.70117188	+14.50195313	+1652	+6.93896484	-10.27880859	-0.76904297	+39.63867188	+9.60205078	-47.41699219	+1276
+1457971508.56909990	+8.75390625	-6.84228516	-0.83056641	+58.38134766	-11.33789063	-41.87988281	+2100	+8.49023438	-6.09521484	-0.52734375	+11.66748047	-8.72314453	+14.50195313	+1652	+6.93896484	-10.27880859	-0.76904297	+39.63867188	+9.60205078	-47.41699219	+1276
+1457971508.57329990	+8.75390625	-6.84228516	-0.83056641	+58.38134766	-11.33789063	-41.87988281	+2104	+8.49023438	-6.09521484	-0.52734375	+11.66748047	-8.72314453	+14.50195313	+1656	+6.93896484	-10.27880859	-0.76904297	+39.61669922	+9.60205078	-47.41699219	+1276
+1457971508.57740000	+8.75390625	-6.84228516	-0.83056641	+58.38134766	-11.33789063	-41.87988281	+2104	+8.49023438	-6.09521484	-0.52734375	+11.66748047	-8.72314453	+14.50195313	+1656	+6.93896484	-10.27880859	-0.76904297	+39.61669922	+9.60205078	-47.39501953	+1276
+1457971508.58579990	+8.74951172	-6.84228516	-0.83056641	+58.38134766	-11.33789063	-41.85791016	+2108	+8.49023438	-6.09521484	-0.52734375	+11.66748047	-8.72314453	+14.50195313	+1656	+6.93457031	-10.27880859	-0.77343750	+39.61669922	+9.60205078	-47.39501953	+1272
+1457971508.58990000	+8.74951172	-6.84228516	-0.83056641	+58.38134766	-11.33789063	-41.85791016	+2108	+8.49023438	-6.09521484	-0.52734375	+11.66748047	-8.72314453	+14.50195313	+1656	+6.93457031	-10.27880859	-0.77343750	+39.61669922	+9.60205078	-47.39501953	+1272
+1457971508.59410000	+8.74951172	-6.84228516	-0.83056641	+58.38134766	-11.33789063	-41.85791016	+2108	+8.49023438	-6.09521484	-0.52734375	+11.66748047	-8.72314453	+14.50195313	+1656	+6.93457031	-10.27880859	-0.77343750	+39.61669922	+9.60205078	-47.37304688	+1272
+1457971508.59830000	+8.74951172	-6.84228516	-0.83056641	+58.38134766	-11.33789063	-41.85791016	+2108	+8.48583984	-6.09521484	-0.52294922	+11.66748047	-8.72314453	+14.50195313	+1656	+6.93457031	-10.27880859	-0.77343750	+39.61669922	+9.60205078	-47.37304688	+1272
+1457971508.60240010	+8.74951172	-6.84228516	-0.83056641	+58.40332031	-11.33789063	-41.85791016	+2112	+8.48583984	-6.09521484	-0.52294922	+11.68945313	-8.72314453	+14.50195313	+1656	+6.93017578	-10.27880859	-0.77343750	+39.61669922	+9.60205078	-47.37304688	+1272
+1457971508.60660000	+8.74951172	-6.84228516	-0.83056641	+58.40332031	-11.33789063	-41.83593750	+2112	+8.48583984	-6.09521484	-0.52294922	+11.68945313	-8.72314453	+14.50195313	+1656	+6.93017578	-10.27880859	-0.77343750	+39.59472656	+9.60205078	-47.37304688	+1272
+1457971508.61080000	+8.74511719	-6.83789063	-0.83056641	+58.42529297	-11.33789063	-41.83593750	+2112	+8.48583984	-6.09521484	-0.52294922	+11.68945313	-8.72314453	+14.50195313	+1656	+6.93017578	-10.27880859	-0.77783203	+39.61669922	+9.60205078	-47.37304688	+1268
+1457971508.61490010	+8.74511719	-6.83789063	-0.83056641	+58.44726563	-11.33789063	-41.83593750	+2112	+8.48583984	-6.09521484	-0.52294922	+11.71142578	-8.72314453	+14.50195313	+1656	+6.93017578	-10.27880859	-0.77783203	+39.61669922	+9.60205078	-47.35107422	+1268
+1457971508.62330010	+8.73632813	-6.83349609	-0.83056641	+58.55712891	-11.35986328	-41.81396484	+2112	+8.48144531	-6.09082031	-0.52294922	+11.75537109	-8.74511719	+14.47998047	+1656	+6.92578125	-10.27880859	-0.77783203	+39.63867188	+9.60205078	-47.35107422	+1268
+1457971508.62739990	+8.73193359	-6.82910156	-0.83056641	+58.62304688	-11.35986328	-41.79199219	+2112	+8.47705078	-6.09082031	-0.52294922	+11.79931641	-8.76708984	+14.47998047	+1656	+6.92578125	-10.27880859	-0.77783203	+39.66064453	+9.60205078	-47.35107422	+1268
+1457971508.63159990	+8.72753906	-6.82470703	-0.83056641	+58.75488281	-11.38183594	-41.79199219	+2112	+8.47265625	-6.08642578	-0.52294922	+11.86523438	-8.81103516	+14.47998047	+1656	+6.92578125	-10.27880859	-0.77783203	+39.72656250	+9.60205078	-47.37304688	+1264
+1457971508.63579990	+8.72314453	-6.82031250	-0.83056641	+58.84277344	-11.40380859	-41.79199219	+2108	+8.46826172	-6.08203125	-0.52294922	+11.93115234	-8.85498047	+14.47998047	+1656	+6.92578125	-10.27441406	-0.77783203	+39.77050781	+9.60205078	-47.37304688	+1264
+1457971508.63990000	+8.71875000	-6.81591797	-0.83056641	+58.95263672	-11.44775391	-41.81396484	+2108	+8.45947266	-6.08203125	-0.52294922	+11.99707031	-8.89892578	+14.45800781	+1652	+6.92578125	-10.27441406	-0.77343750	+39.83642578	+9.60205078	-47.39501953	+1264
+1457971508.64410000	+8.71435547	-6.81152344	-0.83056641	+59.06250000	-11.46972656	-41.81396484	+2108	+8.45068359	-6.07763672	-0.51855469	+12.10693359	-8.96484375	+14.45800781	+1652	+6.93017578	-10.27001953	-0.77343750	+39.92431641	+9.58007813	-47.41699219	+1268
+1457971508.64820000	+8.70996094	-6.80712891	-0.83056641	+59.17236328	-11.51367188	-41.83593750	+2108	+8.44628906	-6.07324219	-0.51855469	+12.19482422	-9.00878906	+14.45800781	+1652	+6.93017578	-10.27001953	-0.76904297	+40.03417969	+9.58007813	-47.46093750	+1268
+1457971508.65660000	+8.70556641	-6.79833984	-0.83056641	+59.39208984	-11.55761719	-41.87988281	+2104	+8.42871094	-6.06884766	-0.51855469	+12.39257813	-9.14062500	+14.43603516	+1648	+6.93896484	-10.26123047	-0.76464844	+40.27587891	+9.55810547	-47.52685547	+1272
+1457971508.66070010	+8.70117188	-6.79394531	-0.83056641	+59.47998047	-11.57958984	-41.90185547	+2104	+8.42431641	-6.06445313	-0.51416016	+12.45849609	-9.20654297	+14.43603516	+1644	+6.94335938	-10.26123047	-0.76025391	+40.38574219	+9.55810547	-47.54882813	+1276
+1457971508.66490010	+8.69677734	-6.79394531	-0.82617188	+59.56787109	-11.60156250	-41.90185547	+2104	+8.41992188	-6.06445313	-0.51416016	+12.54638672	-9.25048828	+14.41406250	+1640	+6.94335938	-10.25683594	-0.76025391	+40.49560547	+9.53613281	-47.59277344	+1276
+1457971508.66910000	+8.69238281	-6.78955078	-0.82617188	+59.65576172	-11.62353516	-41.92382813	+2104	+8.41113281	-6.06005859	-0.50976563	+12.61230469	-9.29443359	+14.39208984	+1640	+6.94775391	-10.25244141	-0.76025391	+40.62744141	+9.53613281	-47.61474609	+1280
+1457971508.67319990	+8.68798828	-6.78955078	-0.82617188	+59.74365234	-11.64550781	-41.94580078	+2100	+8.40673828	-6.06005859	-0.50976563	+12.65625000	-9.33837891	+14.37011719	+1636	+6.94775391	-10.25244141	-0.75585938	+40.71533203	+9.51416016	-47.65869141	+1280
+1457971508.67740010	+8.68359375	-6.78515625	-0.82617188	+59.80957031	-11.66748047	-41.94580078	+2100	+8.40234375	-6.06005859	-0.50976563	+12.72216797	-9.38232422	+14.37011719	+1632	+6.94775391	-10.25244141	-0.76025391	+40.80322266	+9.49218750	-47.65869141	+1280
+1457971508.68160010	+8.67919922	-6.78515625	-0.82617188	+59.87548828	-11.66748047	-41.96777344	+2100	+8.39355469	-6.06005859	-0.50976563	+12.76611328	-9.40429688	+14.34814453	+1628	+6.94335938	-10.25244141	-0.76025391	+40.86914063	+9.47021484	-47.65869141	+1284
+1457971508.68569990	+8.67480469	-6.78076172	-0.83056641	+59.94140625	-11.68945313	-41.96777344	+2096	+8.38916016	-6.05566406	-0.50537109	+12.81005859	-9.44824219	+14.32617188	+1628	+6.93896484	-10.25244141	-0.76464844	+40.93505859	+9.47021484	-47.65869141	+1284
+1457971508.69409990	+8.66601563	-6.77636719	-0.83056641	+60.05126953	-11.71142578	-42.01171875	+2092	+8.38037109	-6.05566406	-0.50537109	+12.89794922	-9.49218750	+14.26025391	+1620	+6.93017578	-10.25244141	-0.77343750	+41.02294922	+9.42626953	-47.63671875	+1288
+1457971508.69820000	+8.66601563	-6.77636719	-0.83056641	+60.07324219	-11.71142578	-42.01171875	+2092	+8.38037109	-6.05566406	-0.50097656	+12.91992188	-9.51416016	+14.23828125	+1620	+6.92578125	-10.25683594	-0.77783203	+41.04492188	+9.40429688	-47.61474609	+1292
+1457971508.70240000	+8.66162109	-6.77636719	-0.83056641	+60.11718750	-11.71142578	-42.01171875	+2088	+8.37597656	-6.05566406	-0.50097656	+12.94189453	-9.53613281	+14.21630859	+1616	+6.91699219	-10.25683594	-0.78662109	+41.04492188	+9.38232422	-47.59277344	+1292
+1457971508.70660000	+8.65722656	-6.77636719	-0.83056641	+60.11718750	-11.71142578	-42.01171875	+2088	+8.37597656	-6.05566406	-0.50097656	+12.96386719	-9.53613281	+14.19433594	+1612	+6.91259766	-10.25683594	-0.79101563	+41.04492188	+9.38232422	-47.57080078	+1292
+1457971508.71070000	+8.65722656	-6.77636719	-0.83056641	+60.11718750	-11.71142578	-42.01171875	+2088	+8.37158203	-6.05566406	-0.50097656	+12.96386719	-9.53613281	+14.19433594	+1612	+6.90820313	-10.26123047	-0.79541016	+41.04492188	+9.36035156	-47.54882813	+1292
+1457971508.71490000	+8.65722656	-6.77636719	-0.83056641	+60.13916016	-11.71142578	-42.01171875	+2084	+8.37158203	-6.05566406	-0.50097656	+12.96386719	-9.55810547	+14.17236328	+1608	+6.89941406	-10.26123047	-0.79980469	+41.02294922	+9.33837891	-47.52685547	+1292
+1457971508.71910000	+8.65722656	-6.77636719	-0.83056641	+60.11718750	-11.71142578	-42.03369141	+2080	+8.37158203	-6.05566406	-0.50097656	+12.96386719	-9.55810547	+14.15039063	+1608	+6.89941406	-10.26123047	-0.80419922	+41.00097656	+9.33837891	-47.50488281	+1292
+1457971508.72320010	+8.65283203	-6.77636719	-0.83056641	+60.11718750	-11.73339844	-42.03369141	+2080	+8.37158203	-6.05566406	-0.50097656	+12.96386719	-9.55810547	+14.15039063	+1604	+6.89501953	-10.26562500	-0.80419922	+41.00097656	+9.31640625	-47.50488281	+1292
+1457971508.73149990	+8.65722656	-6.77636719	-0.83056641	+60.09521484	-11.73339844	-42.03369141	+2076	+8.37158203	-6.05566406	-0.50097656	+12.94189453	-9.58007813	+14.12841797	+1600	+6.89062500	-10.26562500	-0.80859375	+40.95703125	+9.31640625	-47.50488281	+1284
+1457971508.73569990	+8.65722656	-6.78076172	-0.83056641	+60.07324219	-11.73339844	-42.03369141	+2072	+8.37158203	-6.05566406	-0.49658203	+12.91992188	-9.58007813	+14.12841797	+1600	+6.89062500	-10.26562500	-0.80859375	+40.93505859	+9.31640625	-47.50488281	+1284
+1457971508.73990010	+8.65722656	-6.78076172	-0.83056641	+60.05126953	-11.73339844	-42.05566406	+2072	+8.37158203	-6.05566406	-0.49658203	+12.89794922	-9.58007813	+14.12841797	+1596	+6.89062500	-10.26562500	-0.80859375	+40.93505859	+9.31640625	-47.50488281	+1280
+1457971508.74400000	+8.65722656	-6.78076172	-0.83056641	+60.05126953	-11.73339844	-42.05566406	+2068	+8.37158203	-6.05566406	-0.49658203	+12.89794922	-9.58007813	+14.12841797	+1596	+6.89062500	-10.26562500	-0.80419922	+40.91308594	+9.31640625	-47.50488281	+1280
+1457971508.74819990	+8.65722656	-6.78076172	-0.83056641	+60.02929688	-11.73339844	-42.05566406	+2068	+8.37597656	-6.05566406	-0.49658203	+12.87597656	-9.58007813	+14.12841797	+1596	+6.89062500	-10.26562500	-0.80419922	+40.91308594	+9.31640625	-47.52685547	+1276
+1457971508.75239990	+8.66162109	-6.78076172	-0.83056641	+60.02929688	-11.75537109	-42.05566406	+2064	+8.37597656	-6.05566406	-0.49658203	+12.87597656	-9.60205078	+14.12841797	+1592	+6.89501953	-10.26562500	-0.80419922	+40.91308594	+9.29443359	-47.52685547	+1276
+1457971508.75650000	+8.66162109	-6.78076172	-0.83056641	+60.00732422	-11.75537109	-42.05566406	+2064	+8.37597656	-6.05566406	-0.49658203	+12.87597656	-9.60205078	+14.12841797	+1592	+6.89501953	-10.26562500	-0.80419922	+40.91308594	+9.29443359	-47.54882813	+1272
+1457971508.76490000	+8.66162109	-6.78076172	-0.83056641	+60.00732422	-11.75537109	-42.07763672	+2060	+8.37597656	-6.05566406	-0.49658203	+12.85400391	-9.60205078	+14.12841797	+1592	+6.89501953	-10.26562500	-0.80419922	+40.89111328	+9.29443359	-47.54882813	+1272
+1457971508.76900010	+8.66162109	-6.78076172	-0.82617188	+59.98535156	-11.75537109	-42.07763672	+2060	+8.37597656	-6.05566406	-0.49658203	+12.85400391	-9.60205078	+14.12841797	+1588	+6.89941406	-10.26562500	-0.79980469	+40.89111328	+9.29443359	-47.57080078	+1272
+1457971508.77320000	+8.66162109	-6.78076172	-0.82617188	+59.98535156	-11.77734375	-42.07763672	+2060	+8.37597656	-6.05566406	-0.49658203	+12.83203125	-9.62402344	+14.12841797	+1588	+6.89941406	-10.26562500	-0.79980469	+40.89111328	+9.29443359	-47.57080078	+1268
+1457971508.77740000	+8.66601563	-6.78076172	-0.82617188	+59.96337891	-11.77734375	-42.09960938	+2060	+8.38037109	-6.05566406	-0.49658203	+12.83203125	-9.62402344	+14.12841797	+1588	+6.89941406	-10.26562500	-0.79980469	+40.89111328	+9.29443359	-47.57080078	+1268
+1457971508.78150010	+8.67041016	-6.78515625	-0.82177734	+59.91943359	-11.84326172	-42.16552734	+2060	+8.38037109	-6.05566406	-0.49658203	+12.78808594	-9.66796875	+14.12841797	+1588	+6.90380859	-10.26562500	-0.79980469	+40.89111328	+9.27246094	-47.59277344	+1268
+1457971508.78570010	+8.67919922	-6.78515625	-0.81738281	+59.85351563	-11.90917969	-42.20947266	+2060	+8.38476563	-6.05566406	-0.49658203	+12.76611328	-9.68994141	+14.12841797	+1588	+6.90380859	-10.26562500	-0.79541016	+40.89111328	+9.27246094	-47.61474609	+1268
+1457971508.78990010	+8.68359375	-6.78515625	-0.81298828	+59.83154297	-11.95312500	-42.27539063	+2064	+8.38916016	-6.05566406	-0.49218750	+12.72216797	-9.73388672	+14.12841797	+1588	+6.90820313	-10.26123047	-0.79541016	+40.89111328	+9.25048828	-47.63671875	+1268
+1457971508.79819990	+8.70117188	-6.78515625	-0.79541016	+59.69970703	-12.12890625	-42.47314453	+2072	+8.40234375	-6.05566406	-0.48779297	+12.56835938	-9.90966797	+14.10644531	+1592	+6.91699219	-10.26123047	-0.78662109	+40.82519531	+9.18457031	-47.72460938	+1272
+1457971508.80230000	+8.70556641	-6.78515625	-0.79101563	+59.63378906	-12.19482422	-42.53906250	+2076	+8.40673828	-6.05566406	-0.48339844	+12.52441406	-9.97558594	+14.10644531	+1592	+6.92138672	-10.26123047	-0.78222656	+40.80322266	+9.16259766	-47.76855469	+1272
+1457971508.80650000	+8.70996094	-6.78076172	-0.78662109	+59.58984375	-12.23876953	-42.60498047	+2080	+8.41552734	-6.05566406	-0.47900391	+12.43652344	-10.06347656	+14.08447266	+1596	+6.92578125	-10.26123047	-0.77783203	+40.73730469	+9.09667969	-47.81250000	+1276
+1457971508.81069990	+8.70996094	-6.78076172	-0.78662109	+59.54589844	-12.26074219	-42.64892578	+2080	+8.41992188	-6.05566406	-0.47900391	+12.39257813	-10.12939453	+14.08447266	+1596	+6.93017578	-10.25683594	-0.77783203	+40.69335938	+9.03076172	-47.83447266	+1276
+1457971508.81480000	+8.70996094	-6.78076172	-0.78662109	+59.50195313	-12.28271484	-42.69287109	+2084	+8.42431641	-6.05566406	-0.47460938	+12.34863281	-10.17333984	+14.08447266	+1600	+6.93017578	-10.25683594	-0.77783203	+40.62744141	+8.98681641	-47.85644531	+1276
+1457971508.81900000	+8.70996094	-6.78076172	-0.78222656	+59.47998047	-12.30468750	-42.73681641	+2084	+8.42871094	-6.05566406	-0.47460938	+12.30468750	-10.21728516	+14.06250000	+1600	+6.93017578	-10.25683594	-0.77783203	+40.53955078	+8.92089844	-47.85644531	+1276
+1457971508.82320000	+8.70996094	-6.78076172	-0.78222656	+59.43603516	-12.30468750	-42.75878906	+2088	+8.42871094	-6.05566406	-0.47021484	+12.26074219	-10.23925781	+14.04052734	+1604	+6.93017578	-10.26123047	-0.78222656	+40.47363281	+8.87695313	-47.85644531	+1276
+1457971508.83150010	+8.70996094	-6.78076172	-0.78222656	+59.37011719	-12.32666016	-42.82470703	+2092	+8.43310547	-6.05566406	-0.47021484	+12.19482422	-10.26123047	+14.01855469	+1608	+6.92138672	-10.26123047	-0.78662109	+40.34179688	+8.78906250	-47.81250000	+1276
+1457971508.83570000	+8.70996094	-6.78076172	-0.78222656	+59.34814453	-12.32666016	-42.84667969	+2092	+8.43310547	-6.05566406	-0.47021484	+12.15087891	-10.28320313	+14.01855469	+1608	+6.92138672	-10.26123047	-0.79101563	+40.27587891	+8.76708984	-47.79052734	+1276
+1457971508.83979990	+8.70996094	-6.78076172	-0.78222656	+59.30419922	-12.32666016	-42.84667969	+2096	+8.43750000	-6.05566406	-0.47021484	+12.12890625	-10.28320313	+14.01855469	+1612	+6.91699219	-10.26123047	-0.79101563	+40.23193359	+8.74511719	-47.76855469	+1276
+1457971508.84400010	+8.70996094	-6.78076172	-0.78222656	+59.26025391	-12.30468750	-42.86865234	+2096	+8.43750000	-6.05566406	-0.46582031	+12.10693359	-10.26123047	+14.01855469	+1612	+6.91259766	-10.26562500	-0.79541016	+40.16601563	+8.74511719	-47.74658203	+1276
+1457971508.84820010	+8.70996094	-6.78515625	-0.78222656	+59.21630859	-12.30468750	-42.86865234	+2096	+8.43750000	-6.05566406	-0.46582031	+12.06298828	-10.26123047	+14.01855469	+1612	+6.91259766	-10.26562500	-0.79980469	+40.14404297	+8.72314453	-47.72460938	+1272
+1457971508.85229990	+8.70996094	-6.78515625	-0.78222656	+59.19433594	-12.30468750	-42.86865234	+2100	+8.43750000	-6.05566406	-0.46582031	+12.04101563	-10.26123047	+14.01855469	+1616	+6.90820313	-10.26562500	-0.79980469	+40.10009766	+8.70117188	-47.70263672	+1272
+1457971508.85649990	+8.71435547	-6.78515625	-0.78222656	+59.15039063	-12.30468750	-42.89062500	+2100	+8.43750000	-6.05566406	-0.46582031	+12.01904297	-10.26123047	+14.01855469	+1616	+6.90820313	-10.26562500	-0.79980469	+40.07812500	+8.70117188	-47.70263672	+1268
+1457971508.86480000	+8.71435547	-6.78515625	-0.78222656	+59.10644531	-12.30468750	-42.89062500	+2104	+8.44189453	-6.06005859	-0.46582031	+11.97509766	-10.23925781	+14.04052734	+1620	+6.90820313	-10.26562500	-0.79980469	+40.05615234	+8.70117188	-47.68066406	+1264
+1457971508.86900000	+8.71435547	-6.78515625	-0.78222656	+59.06250000	-12.30468750	-42.89062500	+2104	+8.44189453	-6.06005859	-0.46582031	+11.95312500	-10.23925781	+14.04052734	+1620	+6.90820313	-10.26562500	-0.79980469	+40.03417969	+8.70117188	-47.68066406	+1264
+1457971508.87319990	+8.71435547	-6.78515625	-0.78222656	+59.04052734	-12.30468750	-42.89062500	+2108	+8.44189453	-6.06005859	-0.46582031	+11.90917969	-10.21728516	+14.06250000	+1624	+6.91259766	-10.26123047	-0.79980469	+40.03417969	+8.70117188	-47.68066406	+1260
+1457971508.87730000	+8.71435547	-6.78515625	-0.78222656	+59.01855469	-12.30468750	-42.89062500	+2108	+8.44189453	-6.06005859	-0.46582031	+11.88720703	-10.21728516	+14.06250000	+1624	+6.91259766	-10.26123047	-0.79541016	+40.03417969	+8.70117188	-47.70263672	+1260
+1457971508.88150000	+8.71875000	-6.78515625	-0.78222656	+58.99658203	-12.30468750	-42.89062500	+2108	+8.44189453	-6.06005859	-0.46582031	+11.86523438	-10.19531250	+14.08447266	+1624	+6.91699219	-10.26123047	-0.79541016	+40.03417969	+8.70117188	-47.70263672	+1260
+1457971508.88560010	+8.71875000	-6.78955078	-0.78222656	+58.95263672	-12.30468750	-42.86865234	+2108	+8.44189453	-6.06005859	-0.46582031	+11.84326172	-10.19531250	+14.10644531	+1628	+6.91699219	-10.26123047	-0.79101563	+40.03417969	+8.70117188	-47.70263672	+1260
+1457971508.88980010	+8.71875000	-6.78955078	-0.78222656	+58.93066406	-12.30468750	-42.86865234	+2112	+8.44628906	-6.06005859	-0.46582031	+11.82128906	-10.17333984	+14.10644531	+1628	+6.92138672	-10.25683594	-0.79101563	+40.05615234	+8.70117188	-47.70263672	+1260
+1457971508.89809990	+8.71875000	-6.78955078	-0.77783203	+58.86474609	-12.28271484	-42.84667969	+2112	+8.44628906	-6.06005859	-0.46582031	+11.75537109	-10.15136719	+14.15039063	+1632	+6.92578125	-10.25683594	-0.78222656	+40.05615234	+8.72314453	-47.72460938	+1264
+1457971508.90229990	+8.72314453	-6.78955078	-0.77783203	+58.82080078	-12.28271484	-42.82470703	+2116	+8.44628906	-6.06005859	-0.46582031	+11.71142578	-10.12939453	+14.17236328	+1632	+6.92578125	-10.25244141	-0.77783203	+40.05615234	+8.72314453	-47.72460938	+1264
+1457971508.90650010	+8.72314453	-6.79394531	-0.77783203	+58.75488281	-12.26074219	-42.80273438	+2116	+8.44628906	-6.06005859	-0.46582031	+11.66748047	-10.10742188	+14.19433594	+1632	+6.93017578	-10.25244141	-0.77783203	+40.05615234	+8.74511719	-47.72460938	+1268
+1457971508.91059990	+8.72314453	-6.79394531	-0.77783203	+58.68896484	-12.26074219	-42.75878906	+2116	+8.45068359	-6.06445313	-0.46582031	+11.60156250	-10.06347656	+14.21630859	+1636	+6.93017578	-10.25244141	-0.77343750	+40.03417969	+8.74511719	-47.70263672	+1268
+1457971508.91899990	+8.72314453	-6.79833984	-0.78222656	+58.49121094	-12.21679688	-42.64892578	+2120	+8.45068359	-6.06445313	-0.47021484	+11.44775391	-9.97558594	+14.28222656	+1636	+6.93017578	-10.24804688	-0.77343750	+39.99023438	+8.78906250	-47.63671875	+1272
+1457971508.92310000	+8.72314453	-6.79833984	-0.78222656	+58.38134766	-12.19482422	-42.58300781	+2124	+8.45507813	-6.06445313	-0.47021484	+11.35986328	-9.93164063	+14.30419922	+1640	+6.92578125	-10.24804688	-0.77343750	+39.92431641	+8.81103516	-47.59277344	+1272
+1457971508.92730000	+8.72314453	-6.80273438	-0.78222656	+58.24951172	-12.17285156	-42.49511719	+2124	+8.45507813	-6.06884766	-0.47021484	+11.25000000	-9.86572266	+14.34814453	+1640	+6.92138672	-10.24804688	-0.77343750	+39.85839844	+8.83300781	-47.52685547	+1276
+1457971508.93150000	+8.72314453	-6.80712891	-0.78662109	+58.02978516	-12.12890625	-42.38525391	+2128	+8.45947266	-6.07324219	-0.47021484	+11.07421875	-9.75585938	+14.39208984	+1644	+6.91259766	-10.24804688	-0.77783203	+39.74853516	+8.85498047	-47.41699219	+1280
+1457971508.93560000	+8.72314453	-6.81152344	-0.78662109	+57.81005859	-12.08496094	-42.25341797	+2128	+8.46386719	-6.07324219	-0.47021484	+10.89843750	-9.64599609	+14.43603516	+1644	+6.90380859	-10.24804688	-0.78222656	+39.63867188	+8.89892578	-47.30712891	+1280
+1457971508.93980000	+8.72314453	-6.81591797	-0.78662109	+57.61230469	-12.04101563	-42.14355469	+2132	+8.46386719	-6.07763672	-0.47460938	+10.72265625	-9.55810547	+14.47998047	+1648	+6.89062500	-10.24804688	-0.78662109	+39.48486328	+8.94287109	-47.17529297	+1284
+1457971508.94810010	+8.72314453	-6.82910156	-0.79101563	+57.06298828	-11.97509766	-41.85791016	+2140	+8.47265625	-6.08642578	-0.47460938	+10.23925781	-9.31640625	+14.61181641	+1656	+6.85986328	-10.25244141	-0.80859375	+39.08935547	+9.03076172	-46.80175781	+1296
+1457971508.95230010	+8.72314453	-6.83789063	-0.79541016	+56.84326172	-11.95312500	-41.74804688	+2140	+8.47705078	-6.09082031	-0.47460938	+10.04150391	-9.20654297	+14.65576172	+1660	+6.84667969	-10.25244141	-0.81738281	+38.89160156	+9.07470703	-46.62597656	+1300
+1457971508.95639990	+8.72314453	-6.84228516	-0.79101563	+56.57958984	-11.93115234	-41.61621094	+2144	+8.48144531	-6.09521484	-0.47021484	+9.77783203	-9.11865234	+14.72167969	+1664	+6.82470703	-10.25683594	-0.82617188	+38.62792969	+9.11865234	-46.42822266	+1304
+1457971508.96059990	+8.72314453	-6.85107422	-0.79101563	+56.33789063	-11.93115234	-41.50634766	+2148	+8.48583984	-6.09960938	-0.47021484	+9.53613281	-9.03076172	+14.78759766	+1668	+6.81152344	-10.25683594	-0.83496094	+38.40820313	+9.14062500	-46.25244141	+1304
+1457971508.96479990	+8.72314453	-6.85546875	-0.79101563	+56.11816406	-11.93115234	-41.44042969	+2148	+8.49023438	-6.10400391	-0.47021484	+9.31640625	-8.98681641	+14.83154297	+1676	+6.79394531	-10.25683594	-0.84375000	+38.21044922	+9.18457031	-46.12060547	+1304
+1457971508.96890000	+8.72314453	-6.85986328	-0.79101563	+55.85449219	-11.93115234	-41.33056641	+2152	+8.49462891	-6.10839844	-0.46582031	+9.09667969	-8.92089844	+14.89746094	+1680	+6.78076172	-10.26123047	-0.84814453	+37.99072266	+9.20654297	-45.96679688	+1304
+1457971508.97729990	+8.72753906	-6.87304688	-0.78662109	+55.43701172	-11.99707031	-41.15478516	+2156	+8.50781250	-6.11279297	-0.46142578	+8.67919922	-8.85498047	+15.05126953	+1692	+6.76757813	-10.25683594	-0.85253906	+37.63916016	+9.22851563	-45.76904297	+1300
+1457971508.98140000	+8.73193359	-6.87744141	-0.78222656	+55.21728516	-12.04101563	-41.08886719	+2160	+8.51220703	-6.11718750	-0.45703125	+8.48144531	-8.83300781	+15.11718750	+1696	+6.75878906	-10.25683594	-0.85253906	+37.48535156	+9.22851563	-45.68115234	+1296
+1457971508.98560000	+8.73193359	-6.88183594	-0.77783203	+55.04150391	-12.10693359	-41.04492188	+2164	+8.51220703	-6.11718750	-0.45703125	+8.28369141	-8.83300781	+15.18310547	+1704	+6.75878906	-10.25244141	-0.85253906	+37.37548828	+9.20654297	-45.61523438	+1292
+1457971508.98980000	+8.73632813	-6.88623047	-0.77343750	+54.84375000	-12.15087891	-41.00097656	+2168	+8.51660156	-6.12158203	-0.45263672	+8.08593750	-8.83300781	+15.27099609	+1712	+6.75439453	-10.24804688	-0.85253906	+37.24365234	+9.20654297	-45.57128906	+1288
+1457971508.99390010	+8.74072266	-6.88623047	-0.76904297	+54.66796875	-12.21679688	-40.95703125	+2172	+8.52539063	-6.12158203	-0.44824219	+7.91015625	-8.85498047	+15.31494141	+1720	+6.75439453	-10.24365234	-0.84375000	+37.15576172	+9.18457031	-45.54931641	+1288
+1457971508.99810000	+8.74072266	-6.89062500	-0.76464844	+54.49218750	-12.28271484	-40.93505859	+2180	+8.52978516	-6.12597656	-0.44384766	+7.73437500	-8.87695313	+15.38085938	+1724	+6.75439453	-10.23925781	-0.83935547	+37.04589844	+9.18457031	-45.54931641	+1288
+1457971509.00640010	+8.74511719	-6.89941406	-0.75585938	+54.16259766	-12.41455078	-40.84716797	+2188	+8.53417969	-6.13037109	-0.43945313	+7.38281250	-8.92089844	+15.51269531	+1736	+6.75439453	-10.23046875	-0.83056641	+36.84814453	+9.14062500	-45.50537109	+1288
+1457971509.01060010	+8.74951172	-6.90380859	-0.75146484	+54.00878906	-12.48046875	-40.82519531	+2192	+8.53857422	-6.13037109	-0.43505859	+7.20703125	-8.94287109	+15.57861328	+1744	+6.75878906	-10.22607422	-0.82617188	+36.76025391	+9.09667969	-45.48339844	+1288
+1457971509.01480010	+8.75390625	-6.90380859	-0.75146484	+53.85498047	-12.54638672	-40.78125000	+2200	+8.54296875	-6.13476563	-0.43066406	+7.03125000	-8.94287109	+15.64453125	+1748	+6.75878906	-10.22167969	-0.82177734	+36.67236328	+9.07470703	-45.43945313	+1292
+1457971509.01889990	+8.75390625	-6.90820313	-0.74707031	+53.70117188	-12.59033203	-40.75927734	+2204	+8.54736328	-6.13476563	-0.43066406	+6.87744141	-8.96484375	+15.68847656	+1756	+6.75878906	-10.22167969	-0.81738281	+36.58447266	+9.05273438	-45.41748047	+1292
+1457971509.02309990	+8.75390625	-6.91259766	-0.74267578	+53.54736328	-12.65625000	-40.73730469	+2212	+8.55175781	-6.13916016	-0.42626953	+6.70166016	-8.98681641	+15.73242188	+1764	+6.75439453	-10.21728516	-0.81738281	+36.47460938	+9.03076172	-45.39550781	+1292
+1457971509.02729990	+8.75830078	-6.91699219	-0.74267578	+53.39355469	-12.70019531	-40.71533203	+2216	+8.55175781	-6.13916016	-0.42187500	+6.52587891	-9.00878906	+15.75439453	+1768	+6.75000000	-10.21289063	-0.81298828	+36.36474609	+9.03076172	-45.35156250	+1296
+1457971509.03140000	+8.75830078	-6.92138672	-0.73828125	+53.21777344	-12.72216797	-40.69335938	+2224	+8.55615234	-6.14355469	-0.42187500	+6.35009766	-9.03076172	+15.79833984	+1776	+6.75000000	-10.21289063	-0.81298828	+36.25488281	+9.00878906	-45.30761719	+1296
+1457971509.03970000	+8.75830078	-6.93017578	-0.73388672	+52.88818359	-12.78808594	-40.60546875	+2236	+8.56494141	-6.15234375	-0.41748047	+6.02050781	-9.00878906	+15.86425781	+1788	+6.73242188	-10.20849609	-0.81298828	+35.96923828	+8.98681641	-45.19775391	+1300
+1457971509.04390000	+8.75830078	-6.93457031	-0.73388672	+52.69042969	-12.81005859	-40.56152344	+2240	+8.56494141	-6.15234375	-0.41748047	+5.82275391	-9.00878906	+15.88623047	+1796	+6.72363281	-10.21289063	-0.81738281	+35.79345703	+8.98681641	-45.10986328	+1304
+1457971509.04810000	+8.75830078	-6.93896484	-0.73388672	+52.51464844	-12.83203125	-40.51757813	+2248	+8.56933594	-6.15673828	-0.41308594	+5.64697266	-8.98681641	+15.90820313	+1804	+6.71044922	-10.21289063	-0.82617188	+35.61767578	+8.98681641	-45.00000000	+1304
+1457971509.05220010	+8.75830078	-6.94335938	-0.73388672	+52.33886719	-12.85400391	-40.47363281	+2256	+8.56933594	-6.16113281	-0.41308594	+5.47119141	-8.98681641	+15.93017578	+1808	+6.69726563	-10.21289063	-0.83056641	+35.44189453	+8.98681641	-44.91210938	+1308
+1457971509.05640010	+8.75830078	-6.95214844	-0.72949219	+52.14111328	-12.85400391	-40.42968750	+2260	+8.57373047	-6.16552734	-0.40869141	+5.27343750	-8.96484375	+15.93017578	+1816	+6.68847656	-10.21289063	-0.83496094	+35.26611328	+8.98681641	-44.82421875	+1308
+1457971509.06060000	+8.75830078	-6.95654297	-0.72949219	+51.94335938	-12.85400391	-40.38574219	+2268	+8.57812500	-6.16992188	-0.40869141	+5.07568359	-8.94287109	+15.95214844	+1824	+6.67089844	-10.21728516	-0.83935547	+35.06835938	+9.00878906	-44.71435547	+1312
+1457971509.06469990	+8.75390625	-6.96093750	-0.72949219	+51.74560547	-12.85400391	-40.34179688	+2272	+8.57812500	-6.17431641	-0.40869141	+4.87792969	-8.92089844	+15.97412109	+1832	+6.65771484	-10.21728516	-0.84814453	+34.84863281	+9.03076172	-44.62646484	+1312
+1457971509.07310010	+8.75390625	-6.97412109	-0.72509766	+51.35009766	-12.87597656	-40.25390625	+2284	+8.58691406	-6.18310547	-0.40429688	+4.50439453	-8.85498047	+16.01806641	+1848	+6.62695313	-10.22607422	-0.86132813	+34.43115234	+9.05273438	-44.40673828	+1316
+1457971509.07719990	+8.75390625	-6.98291016	-0.72509766	+51.15234375	-12.87597656	-40.18798828	+2292	+8.58691406	-6.18750000	-0.40429688	+4.30664063	-8.83300781	+16.04003906	+1856	+6.61376953	-10.22607422	-0.86572266	+34.25537109	+9.07470703	-44.29687500	+1312
+1457971509.08139990	+8.75390625	-6.98291016	-0.72509766	+50.99853516	-12.87597656	-40.12207031	+2296	+8.59130859	-6.19189453	-0.40429688	+4.13085938	-8.81103516	+16.08398438	+1864	+6.60058594	-10.23046875	-0.87451172	+34.05761719	+9.09667969	-44.20898438	+1312
+1457971509.08559990	+8.74951172	-6.99169922	-0.72509766	+50.80078125	-12.89794922	-40.07812500	+2304	+8.59130859	-6.19628906	-0.40429688	+3.95507813	-8.78906250	+16.10595703	+1872	+6.58740234	-10.23046875	-0.87890625	+33.88183594	+9.09667969	-44.09912109	+1312
+1457971509.08970000	+8.74951172	-6.99609375	-0.72509766	+50.62500000	-12.89794922	-40.03417969	+2312	+8.59130859	-6.20068359	-0.40429688	+3.75732422	-8.76708984	+16.14990234	+1880	+6.57861328	-10.23046875	-0.88330078	+33.72802734	+9.11865234	-44.03320313	+1308
+1457971509.09390000	+8.74951172	-7.00048828	-0.72509766	+50.49316406	-12.91992188	-40.01220703	+2316	+8.59570313	-6.20507813	-0.40429688	+3.62548828	-8.74511719	+16.17187500	+1888	+6.56542969	-10.23046875	-0.88769531	+33.59619141	+9.14062500	-43.96728516	+1304
+1457971509.09809990	+8.74951172	-7.00488281	-0.72070313	+50.36132813	-12.94189453	-39.96826172	+2324	+8.59570313	-6.20947266	-0.40429688	+3.47167969	-8.72314453	+16.21582031	+1896	+6.56103516	-10.23046875	-0.88769531	+33.46435547	+9.16259766	-43.90136719	+1300
+1457971509.10640000	+8.74951172	-7.01367188	-0.72070313	+50.11962891	-12.96386719	-39.88037109	+2336	+8.60009766	-6.21386719	-0.40429688	+3.22998047	-8.67919922	+16.30371094	+1912	+6.54785156	-10.23046875	-0.88769531	+33.26660156	+9.20654297	-43.79150391	+1292
+1457971509.11060000	+8.74951172	-7.01806641	-0.72070313	+50.03173828	-12.98583984	-39.83642578	+2340	+8.60009766	-6.21826172	-0.40429688	+3.09814453	-8.65722656	+16.32568359	+1920	+6.54785156	-10.23046875	-0.88769531	+33.22265625	+9.22851563	-43.76953125	+1284
+1457971509.11470010	+8.74511719	-7.02246094	-0.72070313	+49.89990234	-13.00781250	-39.79248047	+2348	+8.59570313	-6.22265625	-0.40429688	+2.98828125	-8.61328125	+16.36962891	+1924	+6.54345703	-10.22607422	-0.88769531	+33.17871094	+9.25048828	-43.72558594	+1280
+1457971509.11890010	+8.74511719	-7.02246094	-0.72070313	+49.85595703	-13.00781250	-39.74853516	+2352	+8.59570313	-6.22265625	-0.40429688	+2.92236328	-8.59130859	+16.39160156	+1932	+6.54345703	-10.22607422	-0.88330078	+33.13476563	+9.27246094	-43.70361328	+1276
+1457971509.12299990	+8.74511719	-7.02685547	-0.71630859	+49.79003906	-13.02978516	-39.72656250	+2356	+8.59570313	-6.22705078	-0.40869141	+2.83447266	-8.59130859	+16.43554688	+1940	+6.54345703	-10.22167969	-0.88330078	+33.11279297	+9.31640625	-43.68164063	+1272
+1457971509.12719990	+8.74072266	-7.03125000	-0.71630859	+49.72412109	-13.02978516	-39.70458984	+2364	+8.59570313	-6.22705078	-0.40869141	+2.74658203	-8.54736328	+16.45751953	+1944	+6.54345703	-10.22167969	-0.87890625	+33.11279297	+9.33837891	-43.68164063	+1272
+1457971509.13550000	+8.74072266	-7.03564453	-0.71630859	+49.65820313	-13.02978516	-39.66064453	+2372	+8.59130859	-6.23144531	-0.40869141	+2.65869141	-8.52539063	+16.47949219	+1956	+6.54345703	-10.21728516	-0.87011719	+33.11279297	+9.40429688	-43.65966797	+1268
+1457971509.13969990	+8.73632813	-7.03564453	-0.71630859	+49.61425781	-13.02978516	-39.63867188	+2376	+8.58691406	-6.23583984	-0.41308594	+2.61474609	-8.48144531	+16.47949219	+1964	+6.54345703	-10.21289063	-0.87011719	+33.13476563	+9.44824219	-43.65966797	+1268
+1457971509.14389990	+8.73632813	-7.03564453	-0.71630859	+49.59228516	-13.00781250	-39.61669922	+2376	+8.58691406	-6.23583984	-0.41308594	+2.59277344	-8.45947266	+16.47949219	+1968	+6.54345703	-10.21289063	-0.86572266	+33.15673828	+9.47021484	-43.65966797	+1264
+1457971509.14800000	+8.73193359	-7.04003906	-0.72070313	+49.57031250	-13.00781250	-39.59472656	+2380	+8.58251953	-6.23583984	-0.41308594	+2.54882813	-8.43750000	+16.50146484	+1976	+6.53906250	-10.21289063	-0.86572266	+33.15673828	+9.51416016	-43.63769531	+1264
+1457971509.15220000	+8.72753906	-7.04003906	-0.72070313	+49.54833984	-12.98583984	-39.55078125	+2384	+8.58251953	-6.23583984	-0.41748047	+2.52685547	-8.41552734	+16.47949219	+1980	+6.53906250	-10.21289063	-0.86572266	+33.17871094	+9.55810547	-43.63769531	+1260
+1457971509.16050000	+8.72314453	-7.04443359	-0.72070313	+49.54833984	-12.96386719	-39.52880859	+2388	+8.57812500	-6.24023438	-0.41748047	+2.52685547	-8.39355469	+16.47949219	+1988	+6.53027344	-10.20849609	-0.86132813	+33.20068359	+9.64599609	-43.59375000	+1260
+1457971509.16470000	+8.72314453	-7.04443359	-0.72509766	+49.54833984	-12.94189453	-39.50683594	+2392	+8.57373047	-6.24023438	-0.41748047	+2.50488281	-8.37158203	+16.47949219	+1992	+6.52587891	-10.21289063	-0.86572266	+33.22265625	+9.68994141	-43.59375000	+1260
+1457971509.16890000	+8.71875000	-7.04443359	-0.72509766	+49.54833984	-12.94189453	-39.48486328	+2392	+8.57373047	-6.24023438	-0.41748047	+2.50488281	-8.34960938	+16.45751953	+1992	+6.52148438	-10.21289063	-0.86572266	+33.22265625	+9.73388672	-43.57177734	+1260
+1457971509.17300010	+8.71875000	-7.04443359	-0.72509766	+49.54833984	-12.91992188	-39.48486328	+2392	+8.56933594	-6.24023438	-0.42187500	+2.50488281	-8.32763672	+16.45751953	+1996	+6.51708984	-10.21289063	-0.86572266	+33.22265625	+9.77783203	-43.54980469	+1260
+1457971509.17720010	+8.71435547	-7.04882813	-0.72949219	+49.54833984	-12.89794922	-39.46289063	+2396	+8.56933594	-6.24023438	-0.42187500	+2.50488281	-8.32763672	+16.45751953	+2000	+6.50830078	-10.21728516	-0.87011719	+33.22265625	+9.82177734	-43.50585938	+1260
+1457971509.18140010	+8.70996094	-7.04882813	-0.72949219	+49.54833984	-12.85400391	-39.41894531	+2396	+8.56933594	-6.24023438	-0.42187500	+2.50488281	-8.30566406	+16.45751953	+2000	+6.50390625	-10.21728516	-0.87011719	+33.22265625	+9.88769531	-43.48388672	+1260
+1457971509.18549990	+8.70556641	-7.04882813	-0.73388672	+49.57031250	-12.83203125	-39.37500000	+2396	+8.56494141	-6.24023438	-0.42187500	+2.50488281	-8.28369141	+16.43554688	+2004	+6.49511719	-10.22167969	-0.87451172	+33.22265625	+9.93164063	-43.43994141	+1260
+1457971509.19380000	+8.68798828	-7.05322266	-0.74707031	+49.65820313	-12.70019531	-39.26513672	+2400	+8.56054688	-6.24462891	-0.42626953	+2.54882813	-8.23974609	+16.41357422	+2004	+6.47753906	-10.22607422	-0.88330078	+33.24462891	+10.04150391	-43.37402344	+1260
+1457971509.19800000	+8.67919922	-7.05322266	-0.75585938	+49.70214844	-12.63427734	-39.19921875	+2400	+8.55615234	-6.24462891	-0.42626953	+2.57080078	-8.19580078	+16.39160156	+2008	+6.46875000	-10.23046875	-0.88769531	+33.24462891	+10.10742188	-43.33007813	+1260
+1457971509.20219990	+8.67041016	-7.05322266	-0.76025391	+49.76806641	-12.56835938	-39.15527344	+2400	+8.55175781	-6.24462891	-0.43066406	+2.59277344	-8.15185547	+16.36962891	+2008	+6.45996094	-10.23046875	-0.89208984	+33.26660156	+10.17333984	-43.28613281	+1260
+1457971509.20630000	+8.65722656	-7.05322266	-0.77343750	+49.87792969	-12.45849609	-39.06738281	+2400	+8.53857422	-6.24462891	-0.43945313	+2.70263672	-8.02001953	+16.30371094	+2012	+6.44677734	-10.23486328	-0.89648438	+33.28857422	+10.26123047	-43.26416016	+1260
+1457971509.21050000	+8.64843750	-7.05322266	-0.77783203	+49.98779297	-12.39257813	-39.00146484	+2396	+8.52539063	-6.24462891	-0.44384766	+2.79052734	-7.91015625	+16.23779297	+2012	+6.43798828	-10.23925781	-0.90087891	+33.31054688	+10.32714844	-43.22021484	+1256
+1457971509.21470000	+8.64404297	-7.05322266	-0.78662109	+50.09765625	-12.34863281	-38.97949219	+2392	+8.51660156	-6.24902344	-0.44824219	+2.90039063	-7.84423828	+16.19384766	+2012	+6.43359375	-10.24365234	-0.90527344	+33.37646484	+10.39306641	-43.19824219	+1256
+1457971509.22300000	+8.63525391	-7.04882813	-0.79541016	+50.31738281	-12.26074219	-38.93554688	+2384	+8.49023438	-6.24462891	-0.46582031	+3.20800781	-7.62451172	+16.06201172	+2012	+6.42480469	-10.24804688	-0.90966797	+33.50830078	+10.52490234	-43.19824219	+1248
+1457971509.22720000	+8.63085938	-7.04443359	-0.79541016	+50.42724609	-12.21679688	-38.93554688	+2376	+8.48583984	-6.24462891	-0.47021484	+3.33984375	-7.55859375	+16.01806641	+2008	+6.42480469	-10.24804688	-0.90966797	+33.61816406	+10.56884766	-43.22021484	+1244
+1457971509.23130010	+8.62646484	-7.04443359	-0.79980469	+50.53710938	-12.19482422	-38.95751953	+2368	+8.47705078	-6.24462891	-0.47460938	+3.47167969	-7.51464844	+15.99609375	+2008	+6.42480469	-10.25244141	-0.90966797	+33.70605469	+10.63476563	-43.26416016	+1236
+1457971509.23550010	+8.62646484	-7.04443359	-0.79980469	+50.66894531	-12.17285156	-38.95751953	+2364	+8.47265625	-6.24462891	-0.47900391	+3.58154297	-7.49267578	+15.97412109	+2000	+6.42919922	-10.25244141	-0.90527344	+33.81591797	+10.67871094	-43.30810547	+1236
+1457971509.23970010	+8.62207031	-7.04003906	-0.80419922	+50.77880859	-12.12890625	-38.95751953	+2356	+8.46826172	-6.24462891	-0.47900391	+3.69140625	-7.47070313	+15.95214844	+1996	+6.43359375	-10.25244141	-0.90087891	+33.92578125	+10.72265625	-43.35205078	+1232
+1457971509.24379990	+8.62207031	-7.04003906	-0.80419922	+50.86669922	-12.10693359	-38.95751953	+2352	+8.46386719	-6.24462891	-0.48339844	+3.77929688	-7.44873047	+15.93017578	+1992	+6.43798828	-10.25244141	-0.89648438	+34.03564453	+10.74462891	-43.39599609	+1228
+1457971509.24799990	+8.62207031	-7.03564453	-0.80859375	+50.97656250	-12.08496094	-38.97949219	+2344	+8.45947266	-6.24023438	-0.48779297	+3.88916016	-7.42675781	+15.90820313	+1984	+6.44238281	-10.25244141	-0.89208984	+34.16748047	+10.78857422	-43.43994141	+1228
+1457971509.25630000	+8.61767578	-7.03125000	-0.80859375	+51.21826172	-12.04101563	-39.00146484	+2332	+8.45068359	-6.24023438	-0.48779297	+4.06494141	-7.42675781	+15.86425781	+1972	+6.45996094	-10.24804688	-0.88330078	+34.43115234	+10.85449219	-43.57177734	+1228
+1457971509.26050000	+8.61767578	-7.03125000	-0.80859375	+51.30615234	-12.01904297	-39.02343750	+2328	+8.45068359	-6.24023438	-0.49218750	+4.15283203	-7.40478516	+15.84228516	+1964	+6.46435547	-10.24804688	-0.87890625	+34.54101563	+10.87646484	-43.61572266	+1228
+1457971509.26469990	+8.61328125	-7.02685547	-0.81298828	+51.41601563	-11.97509766	-39.02343750	+2320	+8.44628906	-6.24023438	-0.49218750	+4.24072266	-7.40478516	+15.82031250	+1956	+6.47314453	-10.24804688	-0.87011719	+34.65087891	+10.89843750	-43.68164063	+1228
+1457971509.26880000	+8.61328125	-7.02685547	-0.81298828	+51.48193359	-11.95312500	-39.02343750	+2316	+8.44189453	-6.24023438	-0.49218750	+4.32861328	-7.40478516	+15.79833984	+1952	+6.47753906	-10.24804688	-0.86572266	+34.76074219	+10.94238281	-43.72558594	+1228
+1457971509.27300000	+8.60888672	-7.02685547	-0.81738281	+51.56982422	-11.90917969	-39.02343750	+2308	+8.43750000	-6.24023438	-0.49658203	+4.39453125	-7.38281250	+15.77636719	+1944	+6.48193359	-10.24804688	-0.86132813	+34.87060547	+10.96435547	-43.79150391	+1232
+1457971509.27710010	+8.60888672	-7.02685547	-0.81738281	+51.65771484	-11.88720703	-39.00146484	+2304	+8.43750000	-6.24023438	-0.49658203	+4.48242188	-7.36083984	+15.77636719	+1936	+6.48632813	-10.24804688	-0.86132813	+34.95849609	+10.98632813	-43.81347656	+1228
+1457971509.28550000	+8.60449219	-7.02246094	-0.82617188	+51.76757813	-11.79931641	-39.00146484	+2292	+8.42871094	-6.24023438	-0.50097656	+4.61425781	-7.31689453	+15.73242188	+1924	+6.49072266	-10.24804688	-0.85693359	+35.11230469	+11.05224609	-43.85742188	+1228
+1457971509.28959990	+8.60009766	-7.02246094	-0.82617188	+51.83349609	-11.75537109	-38.97949219	+2284	+8.42431641	-6.24023438	-0.50097656	+4.68017578	-7.29492188	+15.68847656	+1916	+6.49072266	-10.24804688	-0.85693359	+35.17822266	+11.07421875	-43.87939453	+1228
+1457971509.29380010	+8.60009766	-7.02246094	-0.83056641	+51.87744141	-11.71142578	-38.97949219	+2280	+8.42431641	-6.24023438	-0.50537109	+4.72412109	-7.27294922	+15.66650391	+1912	+6.48632813	-10.25244141	-0.85693359	+35.22216797	+11.11816406	-43.87939453	+1228
+1457971509.29800010	+8.59570313	-7.02685547	-0.83496094	+51.92138672	-11.66748047	-38.95751953	+2276	+8.41992188	-6.24023438	-0.50537109	+4.79003906	-7.22900391	+15.64453125	+1904	+6.48632813	-10.25683594	-0.86132813	+35.26611328	+11.14013672	-43.87939453	+1228
+1457971509.30209990	+8.59130859	-7.02685547	-0.83496094	+51.96533203	-11.62353516	-38.93554688	+2272	+8.41552734	-6.24023438	-0.50976563	+4.83398438	-7.20703125	+15.62255859	+1900	+6.47753906	-10.25683594	-0.86132813	+35.28808594	+11.18408203	-43.85742188	+1228
+1457971509.30629990	+8.58691406	-7.02685547	-0.83935547	+51.98730469	-11.57958984	-38.91357422	+2264	+8.41552734	-6.24023438	-0.50976563	+4.87792969	-7.16308594	+15.62255859	+1892	+6.47314453	-10.26123047	-0.86572266	+35.31005859	+11.22802734	-43.83544922	+1228
+1457971509.31049990	+8.58251953	-7.02685547	-0.84375000	+52.00927734	-11.53564453	-38.89160156	+2260	+8.41113281	-6.24462891	-0.51416016	+4.92187500	-7.11914063	+15.60058594	+1888	+6.46875000	-10.26562500	-0.87011719	+35.31005859	+11.25000000	-43.81347656	+1228
+1457971509.31880000	+8.57812500	-7.02685547	-0.84814453	+52.07519531	-11.44775391	-38.84765625	+2248	+8.40673828	-6.24462891	-0.51416016	+4.96582031	-7.03125000	+15.57861328	+1876	+6.45556641	-10.27001953	-0.87890625	+35.33203125	+11.31591797	-43.74755859	+1228
+1457971509.32300000	+8.57373047	-7.02685547	-0.85253906	+52.09716797	-11.40380859	-38.82568359	+2244	+8.40234375	-6.24462891	-0.51855469	+5.00976563	-7.00927734	+15.55664063	+1872	+6.45117188	-10.27441406	-0.88330078	+35.33203125	+11.33789063	-43.70361328	+1228
+1457971509.32710000	+8.57373047	-7.02685547	-0.85253906	+52.09716797	-11.38183594	-38.80371094	+2236	+8.40234375	-6.24462891	-0.51855469	+5.03173828	-6.96533203	+15.55664063	+1868	+6.44238281	-10.27880859	-0.88769531	+35.31005859	+11.35986328	-43.65966797	+1224
+1457971509.33130000	+8.56933594	-7.02685547	-0.85693359	+52.11914063	-11.35986328	-38.78173828	+2232	+8.39794922	-6.24462891	-0.51855469	+5.05371094	-6.94335938	+15.55664063	+1860	+6.43798828	-10.27880859	-0.89208984	+35.31005859	+11.40380859	-43.63769531	+1224
+1457971509.33550000	+8.56933594	-7.02685547	-0.85693359	+52.11914063	-11.33789063	-38.78173828	+2228	+8.39794922	-6.24902344	-0.51855469	+5.05371094	-6.92138672	+15.53466797	+1856	+6.43359375	-10.28320313	-0.89208984	+35.31005859	+11.42578125	-43.61572266	+1220
+1457971509.33960010	+8.56494141	-7.02685547	-0.85693359	+52.14111328	-11.31591797	-38.75976563	+2220	+8.39794922	-6.24902344	-0.52294922	+5.07568359	-6.89941406	+15.53466797	+1852	+6.42919922	-10.28320313	-0.89648438	+35.31005859	+11.44775391	-43.59375000	+1216
+1457971509.34789990	+8.56494141	-7.02685547	-0.85693359	+52.16308594	-11.29394531	-38.73779297	+2208	+8.39355469	-6.24902344	-0.52294922	+5.09765625	-6.87744141	+15.53466797	+1844	+6.42919922	-10.28759766	-0.89648438	+35.33203125	+11.46972656	-43.57177734	+1208
+1457971509.35209990	+8.56494141	-7.02685547	-0.85693359	+52.18505859	-11.29394531	-38.73779297	+2204	+8.39355469	-6.24902344	-0.52294922	+5.11962891	-6.87744141	+15.53466797	+1840	+6.42919922	-10.28759766	-0.89648438	+35.35400391	+11.46972656	-43.57177734	+1204
+1457971509.35630010	+8.56494141	-7.02685547	-0.85693359	+52.18505859	-11.29394531	-38.75976563	+2200	+8.39355469	-6.24902344	-0.52294922	+5.11962891	-6.87744141	+15.53466797	+1832	+6.42919922	-10.28759766	-0.89648438	+35.37597656	+11.46972656	-43.59375000	+1200
+1457971509.36040000	+8.56494141	-7.02685547	-0.85693359	+52.20703125	-11.31591797	-38.75976563	+2192	+8.38916016	-6.24902344	-0.52294922	+5.14160156	-6.87744141	+15.53466797	+1828	+6.43359375	-10.28320313	-0.89208984	+35.39794922	+11.49169922	-43.59375000	+1196
+1457971509.36459990	+8.56494141	-7.02685547	-0.85693359	+52.20703125	-11.31591797	-38.78173828	+2188	+8.38916016	-6.24902344	-0.52294922	+5.14160156	-6.87744141	+15.55664063	+1824	+6.43798828	-10.28320313	-0.89208984	+35.41992188	+11.49169922	-43.61572266	+1196
+1457971509.36879990	+8.56494141	-7.02685547	-0.85693359	+52.22900391	-11.33789063	-38.78173828	+2184	+8.38916016	-6.24902344	-0.52294922	+5.14160156	-6.87744141	+15.55664063	+1820	+6.43798828	-10.28320313	-0.88769531	+35.44189453	+11.49169922	-43.63769531	+1192
+1457971509.37710000	+8.56494141	-7.02685547	-0.85253906	+52.22900391	-11.35986328	-38.80371094	+2180	+8.39355469	-6.24902344	-0.52294922	+5.16357422	-6.92138672	+15.55664063	+1812	+6.44238281	-10.28320313	-0.88330078	+35.48583984	+11.46972656	-43.68164063	+1188
+1457971509.38130000	+8.56494141	-7.02685547	-0.85253906	+52.25097656	-11.38183594	-38.82568359	+2176	+8.39355469	-6.24902344	-0.51855469	+5.16357422	-6.92138672	+15.57861328	+1812	+6.44677734	-10.28320313	-0.88330078	+35.48583984	+11.46972656	-43.68164063	+1188
+1457971509.38540010	+8.56933594	-7.02685547	-0.85253906	+52.25097656	-11.38183594	-38.82568359	+2172	+8.39355469	-6.24462891	-0.51855469	+5.16357422	-6.94335938	+15.57861328	+1808	+6.44677734	-10.27880859	-0.87890625	+35.50781250	+11.46972656	-43.70361328	+1188
+1457971509.38960000	+8.56933594	-7.02685547	-0.84814453	+52.25097656	-11.40380859	-38.84765625	+2168	+8.39355469	-6.24462891	-0.51855469	+5.16357422	-6.96533203	+15.57861328	+1804	+6.45117188	-10.27880859	-0.87890625	+35.50781250	+11.46972656	-43.72558594	+1184
+1457971509.39380000	+8.56933594	-7.02685547	-0.84814453	+52.25097656	-11.40380859	-38.84765625	+2168	+8.39355469	-6.24462891	-0.51855469	+5.16357422	-6.96533203	+15.57861328	+1800	+6.45117188	-10.27880859	-0.87890625	+35.52978516	+11.44775391	-43.72558594	+1184
+1457971509.39790010	+8.56933594	-7.02685547	-0.84814453	+52.25097656	-11.42578125	-38.86962891	+2164	+8.39355469	-6.24462891	-0.51855469	+5.16357422	-6.98730469	+15.57861328	+1800	+6.45556641	-10.27880859	-0.87890625	+35.52978516	+11.44775391	-43.72558594	+1184
+1457971509.40210010	+8.56933594	-7.02685547	-0.84814453	+52.27294922	-11.42578125	-38.86962891	+2160	+8.39355469	-6.24462891	-0.51855469	+5.16357422	-6.98730469	+15.57861328	+1796	+6.45556641	-10.27880859	-0.87451172	+35.52978516	+11.44775391	-43.74755859	+1180
+1457971509.41039990	+8.57373047	-7.02246094	-0.84814453	+52.27294922	-11.44775391	-38.89160156	+2156	+8.39355469	-6.24462891	-0.51855469	+5.18554688	-7.00927734	+15.60058594	+1792	+6.45556641	-10.27880859	-0.87451172	+35.52978516	+11.42578125	-43.76953125	+1180
+1457971509.41459990	+8.57373047	-7.02246094	-0.84814453	+52.27294922	-11.44775391	-38.89160156	+2156	+8.39355469	-6.24462891	-0.51855469	+5.18554688	-7.00927734	+15.60058594	+1788	+6.45996094	-10.27880859	-0.87451172	+35.52978516	+11.42578125	-43.76953125	+1180
+1457971509.41880010	+8.57373047	-7.02246094	-0.84375000	+52.27294922	-11.46972656	-38.91357422	+2152	+8.39794922	-6.24462891	-0.51855469	+5.18554688	-7.03125000	+15.60058594	+1788	+6.45996094	-10.27880859	-0.87451172	+35.52978516	+11.40380859	-43.76953125	+1176
+1457971509.42290000	+8.57373047	-7.02246094	-0.84375000	+52.27294922	-11.49169922	-38.91357422	+2152	+8.39794922	-6.24462891	-0.51855469	+5.18554688	-7.03125000	+15.60058594	+1784	+6.45996094	-10.27441406	-0.87451172	+35.52978516	+11.40380859	-43.79150391	+1176
+1457971509.42709990	+8.57373047	-7.02246094	-0.84375000	+52.27294922	-11.49169922	-38.93554688	+2152	+8.39794922	-6.24462891	-0.51855469	+5.16357422	-7.03125000	+15.60058594	+1784	+6.46435547	-10.27441406	-0.87451172	+35.52978516	+11.38183594	-43.79150391	+1176
+1457971509.43120000	+8.57812500	-7.02246094	-0.83935547	+52.27294922	-11.53564453	-38.95751953	+2148	+8.39794922	-6.24462891	-0.51855469	+5.16357422	-7.05322266	+15.60058594	+1780	+6.46435547	-10.27441406	-0.87451172	+35.50781250	+11.35986328	-43.81347656	+1176
+1457971509.43960000	+8.57812500	-7.02246094	-0.83935547	+52.27294922	-11.57958984	-39.00146484	+2148	+8.39794922	-6.24462891	-0.51416016	+5.16357422	-7.05322266	+15.60058594	+1776	+6.46435547	-10.27880859	-0.87451172	+35.48583984	+11.31591797	-43.81347656	+1176
+1457971509.44370010	+8.58251953	-7.02246094	-0.83496094	+52.27294922	-11.62353516	-39.02343750	+2148	+8.39794922	-6.24462891	-0.51416016	+5.16357422	-7.07519531	+15.60058594	+1776	+6.46435547	-10.27880859	-0.87451172	+35.44189453	+11.29394531	-43.81347656	+1172
+1457971509.44790010	+8.58251953	-7.02246094	-0.83496094	+52.27294922	-11.64550781	-39.06738281	+2148	+8.39794922	-6.24462891	-0.51416016	+5.16357422	-7.09716797	+15.60058594	+1776	+6.46435547	-10.27880859	-0.87451172	+35.41992188	+11.25000000	-43.81347656	+1172
+1457971509.45210000	+8.58251953	-7.02246094	-0.83056641	+52.27294922	-11.66748047	-39.08935547	+2148	+8.39794922	-6.24462891	-0.51416016	+5.16357422	-7.09716797	+15.60058594	+1772	+6.46435547	-10.27880859	-0.87890625	+35.39794922	+11.22802734	-43.81347656	+1172
+1457971509.45619990	+8.58251953	-7.02246094	-0.83056641	+52.27294922	-11.68945313	-39.11132813	+2148	+8.40234375	-6.24023438	-0.51416016	+5.16357422	-7.11914063	+15.60058594	+1772	+6.45996094	-10.27880859	-0.87890625	+35.35400391	+11.20605469	-43.81347656	+1172
+1457971509.46040010	+8.58691406	-7.02246094	-0.83056641	+52.27294922	-11.71142578	-39.13330078	+2148	+8.40234375	-6.24023438	-0.51416016	+5.16357422	-7.14111328	+15.60058594	+1772	+6.45996094	-10.28320313	-0.88330078	+35.33203125	+11.18408203	-43.79150391	+1172
+1457971509.46869990	+8.58691406	-7.02246094	-0.82617188	+52.27294922	-11.73339844	-39.15527344	+2148	+8.40234375	-6.24023438	-0.50976563	+5.16357422	-7.16308594	+15.60058594	+1772	+6.45556641	-10.28320313	-0.88330078	+35.28808594	+11.16210938	-43.79150391	+1172
+1457971509.47289990	+8.58691406	-7.02246094	-0.82617188	+52.27294922	-11.73339844	-39.15527344	+2148	+8.40234375	-6.24023438	-0.50976563	+5.16357422	-7.18505859	+15.60058594	+1768	+6.45556641	-10.28320313	-0.88330078	+35.28808594	+11.14013672	-43.81347656	+1168
+1457971509.47709990	+8.58691406	-7.02246094	-0.82617188	+52.29492188	-11.73339844	-39.15527344	+2148	+8.40234375	-6.24023438	-0.50976563	+5.16357422	-7.18505859	+15.60058594	+1768	+6.45556641	-10.28320313	-0.88330078	+35.26611328	+11.14013672	-43.81347656	+1168
+1457971509.48120000	+8.58691406	-7.02246094	-0.82617188	+52.29492188	-11.73339844	-39.17724609	+2148	+8.40234375	-6.24023438	-0.50976563	+5.16357422	-7.20703125	+15.60058594	+1768	+6.45556641	-10.28320313	-0.88330078	+35.26611328	+11.14013672	-43.81347656	+1168
+1457971509.48540000	+8.58691406	-7.02246094	-0.82617188	+52.31689453	-11.73339844	-39.17724609	+2148	+8.40673828	-6.24023438	-0.50976563	+5.16357422	-7.20703125	+15.60058594	+1768	+6.45556641	-10.28320313	-0.88330078	+35.26611328	+11.11816406	-43.81347656	+1164
+1457971509.48959990	+8.58691406	-7.02246094	-0.82617188	+52.31689453	-11.73339844	-39.17724609	+2148	+8.40673828	-6.24023438	-0.50976563	+5.18554688	-7.22900391	+15.60058594	+1768	+6.45556641	-10.28320313	-0.88330078	+35.28808594	+11.11816406	-43.83544922	+1164
+1457971509.49790000	+8.58691406	-7.02246094	-0.82617188	+52.33886719	-11.73339844	-39.17724609	+2148	+8.40673828	-6.24023438	-0.50976563	+5.18554688	-7.22900391	+15.60058594	+1768	+6.45996094	-10.28320313	-0.88330078	+35.31005859	+11.11816406	-43.85742188	+1164
+1457971509.50200010	+8.58691406	-7.02246094	-0.82617188	+52.33886719	-11.73339844	-39.17724609	+2148	+8.40673828	-6.24023438	-0.50976563	+5.18554688	-7.25097656	+15.60058594	+1768	+6.45996094	-10.28320313	-0.87890625	+35.33203125	+11.11816406	-43.87939453	+1164
+1457971509.50620010	+8.58691406	-7.02246094	-0.82617188	+52.33886719	-11.73339844	-39.19921875	+2148	+8.40234375	-6.24023438	-0.50976563	+5.18554688	-7.25097656	+15.60058594	+1768	+6.46435547	-10.28320313	-0.87890625	+35.33203125	+11.11816406	-43.90136719	+1164
+1457971509.51040010	+8.58691406	-7.02246094	-0.82617188	+52.36083984	-11.73339844	-39.19921875	+2148	+8.40234375	-6.24023438	-0.50976563	+5.18554688	-7.25097656	+15.60058594	+1768	+6.46435547	-10.28320313	-0.87890625	+35.35400391	+11.11816406	-43.90136719	+1164
+1457971509.51449990	+8.58691406	-7.02246094	-0.82617188	+52.36083984	-11.73339844	-39.19921875	+2148	+8.40234375	-6.24023438	-0.50976563	+5.18554688	-7.25097656	+15.60058594	+1768	+6.46875000	-10.28320313	-0.87451172	+35.37597656	+11.11816406	-43.92333984	+1168
+1457971509.52290010	+8.58691406	-7.02246094	-0.82617188	+52.36083984	-11.73339844	-39.19921875	+2144	+8.40234375	-6.24023438	-0.50976563	+5.20751953	-7.25097656	+15.60058594	+1764	+6.46875000	-10.28320313	-0.87451172	+35.39794922	+11.11816406	-43.94531250	+1168
+1457971509.52700000	+8.58691406	-7.02246094	-0.82617188	+52.38281250	-11.73339844	-39.19921875	+2144	+8.40234375	-6.24023438	-0.50976563	+5.20751953	-7.27294922	+15.60058594	+1764	+6.47314453	-10.28320313	-0.87011719	+35.41992188	+11.11816406	-43.96728516	+1168
+1457971509.53119990	+8.58691406	-7.02246094	-0.82617188	+52.38281250	-11.73339844	-39.19921875	+2144	+8.40234375	-6.24023438	-0.50976563	+5.20751953	-7.27294922	+15.60058594	+1764	+6.47314453	-10.28320313	-0.87011719	+35.44189453	+11.11816406	-43.98925781	+1172
+1457971509.53539990	+8.58691406	-7.02246094	-0.82617188	+52.38281250	-11.73339844	-39.19921875	+2144	+8.40234375	-6.24023438	-0.50976563	+5.20751953	-7.27294922	+15.60058594	+1764	+6.47753906	-10.28320313	-0.87011719	+35.44189453	+11.11816406	-44.01123047	+1172
+1457971509.53950000	+8.58691406	-7.02246094	-0.82617188	+52.38281250	-11.73339844	-39.19921875	+2144	+8.40234375	-6.24023438	-0.50976563	+5.20751953	-7.27294922	+15.60058594	+1764	+6.47753906	-10.28320313	-0.86572266	+35.46386719	+11.11816406	-44.01123047	+1172
+1457971509.54370000	+8.58691406	-7.02246094	-0.82617188	+52.40478516	-11.73339844	-39.19921875	+2144	+8.40234375	-6.24462891	-0.50976563	+5.20751953	-7.27294922	+15.60058594	+1764	+6.47753906	-10.28320313	-0.86572266	+35.46386719	+11.11816406	-44.03320313	+1172
+1457971509.54790000	+8.58691406	-7.02246094	-0.82617188	+52.40478516	-11.73339844	-39.19921875	+2144	+8.40234375	-6.24462891	-0.50976563	+5.20751953	-7.29492188	+15.60058594	+1764	+6.47753906	-10.28320313	-0.86572266	+35.46386719	+11.11816406	-44.05517578	+1176
+1457971509.55620000	+8.58691406	-7.02246094	-0.82617188	+52.40478516	-11.73339844	-39.19921875	+2144	+8.40234375	-6.24462891	-0.50976563	+5.20751953	-7.29492188	+15.60058594	+1764	+6.47753906	-10.28320313	-0.86572266	+35.46386719	+11.09619141	-44.05517578	+1176
+1457971509.56040000	+8.58691406	-7.02246094	-0.82617188	+52.40478516	-11.75537109	-39.19921875	+2144	+8.40234375	-6.24462891	-0.50976563	+5.20751953	-7.29492188	+15.60058594	+1764	+6.47753906	-10.28320313	-0.86572266	+35.46386719	+11.09619141	-44.07714844	+1176
+1457971509.56450010	+8.58691406	-7.02246094	-0.82617188	+52.42675781	-11.75537109	-39.19921875	+2144	+8.40234375	-6.24462891	-0.50976563	+5.20751953	-7.31689453	+15.60058594	+1764	+6.47753906	-10.28320313	-0.86572266	+35.46386719	+11.09619141	-44.07714844	+1176
+1457971509.56870010	+8.58691406	-7.02246094	-0.82617188	+52.42675781	-11.75537109	-39.19921875	+2144	+8.40673828	-6.24462891	-0.50976563	+5.20751953	-7.31689453	+15.60058594	+1764	+6.47753906	-10.28320313	-0.86572266	+35.44189453	+11.07421875	-44.07714844	+1180
+1457971509.57699990	+8.58691406	-7.02246094	-0.82617188	+52.42675781	-11.77734375	-39.22119141	+2144	+8.40673828	-6.24462891	-0.50537109	+5.20751953	-7.33886719	+15.60058594	+1764	+6.47314453	-10.28759766	-0.87011719	+35.41992188	+11.05224609	-44.07714844	+1180
+1457971509.58119990	+8.58691406	-7.02246094	-0.82617188	+52.42675781	-11.77734375	-39.22119141	+2148	+8.40673828	-6.24462891	-0.50537109	+5.20751953	-7.33886719	+15.60058594	+1764	+6.47314453	-10.28759766	-0.87011719	+35.39794922	+11.05224609	-44.07714844	+1180
+1457971509.58530000	+8.58691406	-7.02246094	-0.82617188	+52.42675781	-11.79931641	-39.22119141	+2148	+8.40673828	-6.24462891	-0.50537109	+5.20751953	-7.33886719	+15.60058594	+1764	+6.47314453	-10.28759766	-0.87011719	+35.37597656	+11.03027344	-44.07714844	+1184
+1457971509.58950000	+8.59130859	-7.02246094	-0.82617188	+52.42675781	-11.79931641	-39.22119141	+2148	+8.40673828	-6.24462891	-0.50537109	+5.20751953	-7.36083984	+15.60058594	+1764	+6.47314453	-10.28759766	-0.87011719	+35.35400391	+11.03027344	-44.07714844	+1184
+1457971509.59369990	+8.59130859	-7.02246094	-0.82617188	+52.44873047	-11.82128906	-39.22119141	+2148	+8.40673828	-6.24462891	-0.50537109	+5.20751953	-7.36083984	+15.60058594	+1768	+6.46875000	-10.28759766	-0.87451172	+35.33203125	+11.00830078	-44.09912109	+1184
+1457971509.59780000	+8.59130859	-7.02246094	-0.82617188	+52.44873047	-11.84326172	-39.22119141	+2148	+8.40673828	-6.24462891	-0.50537109	+5.20751953	-7.38281250	+15.60058594	+1768	+6.46875000	-10.28759766	-0.87451172	+35.33203125	+11.00830078	-44.09912109	+1184
+1457971509.60620000	+8.59130859	-7.02246094	-0.82617188	+52.47070313	-11.88720703	-39.22119141	+2148	+8.40673828	-6.24462891	-0.50537109	+5.22949219	-7.40478516	+15.60058594	+1768	+6.46875000	-10.28759766	-0.87011719	+35.31005859	+10.98632813	-44.12109375	+1184
+1457971509.61030010	+8.59130859	-7.02246094	-0.82617188	+52.47070313	-11.90917969	-39.19921875	+2148	+8.40673828	-6.24462891	-0.50537109	+5.22949219	-7.42675781	+15.62255859	+1768	+6.46875000	-10.28759766	-0.87011719	+35.31005859	+10.98632813	-44.12109375	+1184
+1457971509.61450000	+8.59130859	-7.02246094	-0.82617188	+52.49267578	-11.93115234	-39.19921875	+2152	+8.40673828	-6.24462891	-0.50537109	+5.22949219	-7.42675781	+15.62255859	+1768	+6.47314453	-10.28759766	-0.87011719	+35.31005859	+10.98632813	-44.14306641	+1188
+1457971509.61870000	+8.59570313	-7.02246094	-0.82617188	+52.49267578	-11.97509766	-39.17724609	+2152	+8.41113281	-6.24462891	-0.50097656	+5.22949219	-7.42675781	+15.64453125	+1772	+6.47314453	-10.28759766	-0.87011719	+35.31005859	+10.98632813	-44.16503906	+1188
+1457971509.62280010	+8.59570313	-7.02246094	-0.82617188	+52.51464844	-12.01904297	-39.15527344	+2152	+8.41113281	-6.24462891	-0.50097656	+5.22949219	-7.44873047	+15.64453125	+1772	+6.47753906	-10.28759766	-0.86572266	+35.33203125	+10.98632813	-44.16503906	+1188
+1457971509.62700010	+8.59570313	-7.02246094	-0.82617188	+52.53662109	-12.06298828	-39.13330078	+2152	+8.41113281	-6.24462891	-0.50097656	+5.22949219	-7.44873047	+15.66650391	+1772	+6.47753906	-10.28759766	-0.86572266	+35.33203125	+10.98632813	-44.18701172	+1192
+1457971509.63529990	+8.60009766	-7.02246094	-0.82617188	+52.60253906	-12.15087891	-39.06738281	+2152	+8.41113281	-6.24462891	-0.50097656	+5.22949219	-7.47070313	+15.68847656	+1772	+6.48193359	-10.28759766	-0.86132813	+35.35400391	+10.98632813	-44.23095703	+1192
+1457971509.63949990	+8.60009766	-7.02246094	-0.82617188	+52.62451172	-12.19482422	-39.02343750	+2152	+8.41113281	-6.24462891	-0.50097656	+5.22949219	-7.47070313	+15.71044922	+1776	+6.48193359	-10.28320313	-0.85693359	+35.37597656	+10.98632813	-44.23095703	+1196
+1457971509.64369990	+8.60009766	-7.02246094	-0.82617188	+52.64648438	-12.26074219	-38.97949219	+2152	+8.41113281	-6.24462891	-0.50097656	+5.22949219	-7.47070313	+15.73242188	+1776	+6.48632813	-10.28320313	-0.85693359	+35.37597656	+10.98632813	-44.25292969	+1196
+1457971509.64780000	+8.60009766	-7.02246094	-0.82617188	+52.69042969	-12.32666016	-38.91357422	+2152	+8.41113281	-6.24462891	-0.50097656	+5.22949219	-7.47070313	+15.75439453	+1776	+6.48632813	-10.28320313	-0.85693359	+35.39794922	+11.00830078	-44.25292969	+1196
+1457971509.65200000	+8.60009766	-7.02246094	-0.82617188	+52.71240234	-12.37060547	-38.86962891	+2152	+8.41113281	-6.24023438	-0.50097656	+5.25146484	-7.47070313	+15.77636719	+1776	+6.48632813	-10.28320313	-0.85693359	+35.39794922	+11.00830078	-44.27490234	+1200
+1457971509.65610000	+8.60009766	-7.02246094	-0.82617188	+52.75634766	-12.41455078	-38.80371094	+2152	+8.41113281	-6.24023438	-0.50097656	+5.25146484	-7.47070313	+15.77636719	+1776	+6.48632813	-10.28320313	-0.85253906	+35.39794922	+11.00830078	-44.27490234	+1200
+1457971509.66450000	+8.59570313	-7.02246094	-0.82617188	+52.80029297	-12.50244141	-38.69384766	+2152	+8.41113281	-6.24023438	-0.50097656	+5.25146484	-7.47070313	+15.82031250	+1776	+6.48632813	-10.28320313	-0.85253906	+35.41992188	+11.03027344	-44.27490234	+1200
+1457971509.66860010	+8.59570313	-7.02246094	-0.83056641	+52.82226563	-12.54638672	-38.62792969	+2152	+8.41113281	-6.24023438	-0.50097656	+5.25146484	-7.47070313	+15.84228516	+1776	+6.48632813	-10.28320313	-0.85253906	+35.41992188	+11.03027344	-44.27490234	+1204
+1457971509.67280010	+8.59130859	-7.02246094	-0.83056641	+52.82226563	-12.56835938	-38.58398438	+2152	+8.40673828	-6.24023438	-0.50097656	+5.25146484	-7.47070313	+15.84228516	+1776	+6.48632813	-10.28320313	-0.85253906	+35.41992188	+11.03027344	-44.27490234	+1204
+1457971509.67700000	+8.59130859	-7.01806641	-0.83056641	+52.82226563	-12.59033203	-38.51806641	+2152	+8.40673828	-6.24023438	-0.50097656	+5.27343750	-7.44873047	+15.86425781	+1776	+6.48632813	-10.28320313	-0.85253906	+35.41992188	+11.03027344	-44.27490234	+1204
+1457971509.68109990	+8.58691406	-7.01806641	-0.83056641	+52.82226563	-12.61230469	-38.49609375	+2152	+8.40673828	-6.24023438	-0.50097656	+5.27343750	-7.44873047	+15.88623047	+1776	+6.48632813	-10.28320313	-0.85253906	+35.41992188	+11.05224609	-44.25292969	+1204
+1457971509.68530010	+8.58691406	-7.01806641	-0.83496094	+52.82226563	-12.61230469	-38.45214844	+2152	+8.40673828	-6.24023438	-0.50097656	+5.27343750	-7.42675781	+15.88623047	+1776	+6.48632813	-10.28320313	-0.85253906	+35.41992188	+11.05224609	-44.25292969	+1204
+1457971509.69359990	+8.58251953	-7.01806641	-0.83496094	+52.82226563	-12.63427734	-38.40820313	+2148	+8.40673828	-6.24023438	-0.50097656	+5.27343750	-7.42675781	+15.90820313	+1780	+6.48632813	-10.28320313	-0.85693359	+35.41992188	+11.05224609	-44.25292969	+1204
+1457971509.69779990	+8.58251953	-7.01806641	-0.83496094	+52.82226563	-12.65625000	-38.38623047	+2148	+8.40673828	-6.24023438	-0.50097656	+5.25146484	-7.40478516	+15.90820313	+1780	+6.48193359	-10.28759766	-0.85693359	+35.39794922	+11.05224609	-44.23095703	+1204
+1457971509.70199990	+8.57812500	-7.02246094	-0.83496094	+52.82226563	-12.65625000	-38.36425781	+2148	+8.40673828	-6.24023438	-0.50097656	+5.25146484	-7.40478516	+15.90820313	+1780	+6.48193359	-10.28759766	-0.85693359	+35.39794922	+11.07421875	-44.23095703	+1204
+1457971509.70610000	+8.57812500	-7.02246094	-0.83935547	+52.80029297	-12.65625000	-38.36425781	+2148	+8.40234375	-6.24023438	-0.50097656	+5.25146484	-7.40478516	+15.90820313	+1780	+6.48193359	-10.28759766	-0.85693359	+35.39794922	+11.07421875	-44.20898438	+1208
+1457971509.71030000	+8.57812500	-7.02246094	-0.83935547	+52.80029297	-12.67822266	-38.34228516	+2148	+8.40234375	-6.24023438	-0.50097656	+5.25146484	-7.40478516	+15.90820313	+1780	+6.47753906	-10.28759766	-0.86132813	+35.39794922	+11.09619141	-44.18701172	+1208
+1457971509.71450000	+8.57812500	-7.02246094	-0.83935547	+52.77832031	-12.67822266	-38.34228516	+2144	+8.40234375	-6.24023438	-0.50097656	+5.25146484	-7.38281250	+15.90820313	+1780	+6.47753906	-10.28759766	-0.86132813	+35.37597656	+11.09619141	-44.18701172	+1208
+1457971509.72280000	+8.57812500	-7.02246094	-0.83935547	+52.77832031	-12.70019531	-38.34228516	+2144	+8.40234375	-6.24023438	-0.50097656	+5.25146484	-7.38281250	+15.90820313	+1780	+6.47314453	-10.28759766	-0.86572266	+35.35400391	+11.11816406	-44.14306641	+1208
+1457971509.72700000	+8.57812500	-7.02246094	-0.83935547	+52.77832031	-12.70019531	-38.34228516	+2144	+8.40234375	-6.24023438	-0.50097656	+5.22949219	-7.38281250	+15.90820313	+1780	+6.47314453	-10.29199219	-0.86572266	+35.35400391	+11.11816406	-44.14306641	+1208
+1457971509.73110010	+8.57812500	-7.02246094	-0.83935547	+52.77832031	-12.72216797	-38.36425781	+2140	+8.40234375	-6.24023438	-0.50097656	+5.22949219	-7.38281250	+15.90820313	+1780	+6.46875000	-10.29199219	-0.86572266	+35.35400391	+11.14013672	-44.14306641	+1204
+1457971509.73530010	+8.57812500	-7.02246094	-0.83935547	+52.77832031	-12.72216797	-38.36425781	+2140	+8.40234375	-6.24023438	-0.50097656	+5.22949219	-7.38281250	+15.90820313	+1780	+6.46875000	-10.29199219	-0.86572266	+35.35400391	+11.14013672	-44.12109375	+1204
+1457971509.73939990	+8.57812500	-7.02246094	-0.83935547	+52.77832031	-12.72216797	-38.36425781	+2140	+8.40234375	-6.24023438	-0.50097656	+5.22949219	-7.40478516	+15.90820313	+1780	+6.46875000	-10.29199219	-0.86572266	+35.35400391	+11.14013672	-44.14306641	+1204
+1457971509.74359990	+8.57812500	-7.02246094	-0.83935547	+52.77832031	-12.74414063	-38.36425781	+2140	+8.40234375	-6.24023438	-0.50097656	+5.22949219	-7.40478516	+15.90820313	+1780	+6.46875000	-10.29199219	-0.86572266	+35.35400391	+11.14013672	-44.14306641	+1204
+1457971509.75190000	+8.58251953	-7.02246094	-0.83496094	+52.77832031	-12.74414063	-38.38623047	+2140	+8.40234375	-6.24023438	-0.50097656	+5.22949219	-7.40478516	+15.90820313	+1780	+6.47314453	-10.29199219	-0.86572266	+35.35400391	+11.14013672	-44.14306641	+1204
+1457971509.75609990	+8.58251953	-7.02246094	-0.83496094	+52.77832031	-12.76611328	-38.40820313	+2140	+8.40234375	-6.24023438	-0.50097656	+5.20751953	-7.40478516	+15.90820313	+1784	+6.47314453	-10.29199219	-0.86572266	+35.35400391	+11.14013672	-44.16503906	+1204
+1457971509.76029990	+8.58251953	-7.02246094	-0.83496094	+52.77832031	-12.76611328	-38.40820313	+2140	+8.40673828	-6.24023438	-0.50097656	+5.20751953	-7.40478516	+15.90820313	+1784	+6.47314453	-10.29199219	-0.86132813	+35.35400391	+11.16210938	-44.16503906	+1200
+1457971509.76440000	+8.58251953	-7.02246094	-0.83496094	+52.77832031	-12.78808594	-38.43017578	+2140	+8.40673828	-6.24023438	-0.50097656	+5.20751953	-7.42675781	+15.90820313	+1784	+6.47314453	-10.29199219	-0.86132813	+35.35400391	+11.16210938	-44.16503906	+1200
+1457971509.76860000	+8.58691406	-7.02246094	-0.83496094	+52.77832031	-12.78808594	-38.43017578	+2140	+8.40673828	-6.24023438	-0.50097656	+5.20751953	-7.42675781	+15.90820313	+1784	+6.47314453	-10.29199219	-0.86132813	+35.35400391	+11.16210938	-44.18701172	+1200
+1457971509.77280000	+8.58691406	-7.02246094	-0.83056641	+52.77832031	-12.81005859	-38.45214844	+2140	+8.40673828	-6.24023438	-0.50097656	+5.20751953	-7.42675781	+15.90820313	+1784	+6.47314453	-10.29199219	-0.86132813	+35.35400391	+11.16210938	-44.18701172	+1200
+1457971509.78110000	+8.58691406	-7.02246094	-0.83056641	+52.77832031	-12.83203125	-38.49609375	+2140	+8.40673828	-6.24023438	-0.50097656	+5.18554688	-7.42675781	+15.90820313	+1784	+6.47753906	-10.29199219	-0.86132813	+35.37597656	+11.16210938	-44.20898438	+1200
+1457971509.78530000	+8.59130859	-7.02246094	-0.83056641	+52.77832031	-12.85400391	-38.49609375	+2144	+8.40673828	-6.24023438	-0.50097656	+5.18554688	-7.44873047	+15.90820313	+1784	+6.47753906	-10.29199219	-0.85693359	+35.37597656	+11.16210938	-44.20898438	+1200
+1457971509.78940010	+8.59130859	-7.02246094	-0.83056641	+52.77832031	-12.85400391	-38.51806641	+2144	+8.40673828	-6.24023438	-0.49658203	+5.18554688	-7.44873047	+15.90820313	+1784	+6.47753906	-10.29199219	-0.85693359	+35.37597656	+11.16210938	-44.20898438	+1200
+1457971509.79360010	+8.59130859	-7.02246094	-0.82617188	+52.77832031	-12.85400391	-38.54003906	+2144	+8.40673828	-6.24023438	-0.49658203	+5.18554688	-7.44873047	+15.90820313	+1784	+6.47753906	-10.29199219	-0.85693359	+35.37597656	+11.16210938	-44.20898438	+1200
+1457971509.79780010	+8.59130859	-7.02246094	-0.82617188	+52.77832031	-12.87597656	-38.54003906	+2144	+8.40673828	-6.24023438	-0.49658203	+5.16357422	-7.47070313	+15.90820313	+1784	+6.47753906	-10.29199219	-0.85693359	+35.35400391	+11.16210938	-44.20898438	+1200
+1457971509.80189990	+8.59130859	-7.02246094	-0.82617188	+52.77832031	-12.87597656	-38.56201172	+2144	+8.40673828	-6.24462891	-0.49658203	+5.16357422	-7.47070313	+15.88623047	+1784	+6.47753906	-10.29199219	-0.85693359	+35.35400391	+11.16210938	-44.23095703	+1200
+1457971509.81020000	+8.59130859	-7.02685547	-0.82617188	+52.75634766	-12.87597656	-38.56201172	+2148	+8.40673828	-6.24462891	-0.49658203	+5.14160156	-7.49267578	+15.88623047	+1784	+6.47753906	-10.29199219	-0.85693359	+35.35400391	+11.16210938	-44.23095703	+1200
+1457971509.81440000	+8.59130859	-7.02685547	-0.82617188	+52.75634766	-12.87597656	-38.56201172	+2148	+8.40673828	-6.24462891	-0.49658203	+5.14160156	-7.49267578	+15.86425781	+1788	+6.47753906	-10.29199219	-0.85693359	+35.35400391	+11.16210938	-44.23095703	+1200
+1457971509.81859990	+8.59130859	-7.02685547	-0.82617188	+52.73437500	-12.87597656	-38.58398438	+2148	+8.41113281	-6.24462891	-0.49658203	+5.11962891	-7.49267578	+15.86425781	+1788	+6.47753906	-10.29199219	-0.86132813	+35.33203125	+11.16210938	-44.23095703	+1200
+1457971509.82270000	+8.59130859	-7.02685547	-0.82617188	+52.73437500	-12.87597656	-38.58398438	+2148	+8.41113281	-6.24462891	-0.49658203	+5.11962891	-7.49267578	+15.84228516	+1788	+6.47314453	-10.29199219	-0.86132813	+35.33203125	+11.16210938	-44.20898438	+1200
+1457971509.82690000	+8.59130859	-7.02685547	-0.82617188	+52.73437500	-12.87597656	-38.58398438	+2152	+8.41113281	-6.24462891	-0.49658203	+5.09765625	-7.51464844	+15.84228516	+1788	+6.47314453	-10.29199219	-0.86132813	+35.33203125	+11.16210938	-44.20898438	+1200
+1457971509.83520010	+8.59130859	-7.02685547	-0.82617188	+52.71240234	-12.87597656	-38.58398438	+2152	+8.41113281	-6.24902344	-0.49658203	+5.07568359	-7.51464844	+15.82031250	+1788	+6.47314453	-10.29638672	-0.86132813	+35.31005859	+11.16210938	-44.20898438	+1200
+1457971509.83940010	+8.59130859	-7.02685547	-0.82617188	+52.71240234	-12.87597656	-38.58398438	+2152	+8.41113281	-6.24902344	-0.49658203	+5.07568359	-7.51464844	+15.79833984	+1792	+6.47314453	-10.29638672	-0.86132813	+35.31005859	+11.16210938	-44.20898438	+1200
+1457971509.84360000	+8.59130859	-7.03125000	-0.82617188	+52.71240234	-12.87597656	-38.60595703	+2152	+8.41113281	-6.24902344	-0.49658203	+5.07568359	-7.53662109	+15.79833984	+1792	+6.47314453	-10.29638672	-0.86572266	+35.28808594	+11.16210938	-44.18701172	+1200
+1457971509.84770010	+8.59130859	-7.03125000	-0.82617188	+52.71240234	-12.87597656	-38.60595703	+2152	+8.41113281	-6.24902344	-0.49658203	+5.05371094	-7.53662109	+15.77636719	+1792	+6.46875000	-10.29638672	-0.86572266	+35.28808594	+11.16210938	-44.18701172	+1200
+1457971509.85190010	+8.59130859	-7.03125000	-0.82617188	+52.71240234	-12.87597656	-38.60595703	+2152	+8.41113281	-6.24902344	-0.49218750	+5.05371094	-7.53662109	+15.77636719	+1792	+6.46875000	-10.29638672	-0.86572266	+35.28808594	+11.16210938	-44.18701172	+1196
+1457971509.86019990	+8.59130859	-7.03125000	-0.82617188	+52.71240234	-12.87597656	-38.62792969	+2152	+8.41113281	-6.24902344	-0.49218750	+5.03173828	-7.55859375	+15.75439453	+1796	+6.46875000	-10.29638672	-0.86572266	+35.28808594	+11.16210938	-44.18701172	+1196
+1457971509.86439990	+8.59130859	-7.03125000	-0.82617188	+52.71240234	-12.87597656	-38.62792969	+2152	+8.41113281	-6.24902344	-0.49218750	+5.03173828	-7.58056641	+15.75439453	+1796	+6.47314453	-10.29638672	-0.86572266	+35.28808594	+11.16210938	-44.18701172	+1196
+1457971509.86859990	+8.59130859	-7.03125000	-0.82617188	+52.73437500	-12.89794922	-38.64990234	+2152	+8.41113281	-6.24902344	-0.49218750	+5.03173828	-7.58056641	+15.75439453	+1796	+6.47314453	-10.29638672	-0.86572266	+35.28808594	+11.16210938	-44.20898438	+1196
+1457971509.87270000	+8.59130859	-7.03125000	-0.82617188	+52.73437500	-12.89794922	-38.64990234	+2152	+8.41552734	-6.24902344	-0.49218750	+5.03173828	-7.58056641	+15.75439453	+1796	+6.47314453	-10.29638672	-0.86572266	+35.28808594	+11.16210938	-44.20898438	+1196
+1457971509.87690000	+8.59570313	-7.03125000	-0.82617188	+52.73437500	-12.89794922	-38.64990234	+2152	+8.41552734	-6.24902344	-0.49218750	+5.00976563	-7.60253906	+15.75439453	+1796	+6.47314453	-10.29638672	-0.86572266	+35.31005859	+11.16210938	-44.20898438	+1196
+1457971509.88109990	+8.59570313	-7.03125000	-0.82617188	+52.73437500	-12.91992188	-38.67187500	+2152	+8.41552734	-6.24902344	-0.49218750	+5.00976563	-7.60253906	+15.75439453	+1796	+6.47753906	-10.29638672	-0.86132813	+35.31005859	+11.16210938	-44.23095703	+1196
+1457971509.88940000	+8.59570313	-7.03125000	-0.82177734	+52.75634766	-12.91992188	-38.69384766	+2156	+8.41552734	-6.24902344	-0.49218750	+5.00976563	-7.62451172	+15.75439453	+1800	+6.47753906	-10.29638672	-0.86132813	+35.33203125	+11.16210938	-44.25292969	+1196
+1457971509.89350010	+8.59570313	-7.02685547	-0.82177734	+52.75634766	-12.94189453	-38.71582031	+2156	+8.41552734	-6.24902344	-0.49218750	+5.00976563	-7.62451172	+15.77636719	+1800	+6.48193359	-10.29638672	-0.86132813	+35.33203125	+11.16210938	-44.27490234	+1196
+1457971509.89770010	+8.59570313	-7.02685547	-0.82177734	+52.75634766	-12.94189453	-38.71582031	+2156	+8.41552734	-6.25341797	-0.49218750	+5.00976563	-7.64648438	+15.77636719	+1800	+6.48193359	-10.29638672	-0.85693359	+35.35400391	+11.16210938	-44.29687500	+1196
+1457971509.90190010	+8.59570313	-7.02685547	-0.82177734	+52.77832031	-12.94189453	-38.73779297	+2156	+8.41552734	-6.24902344	-0.49218750	+5.00976563	-7.64648438	+15.77636719	+1800	+6.48632813	-10.29638672	-0.85693359	+35.35400391	+11.16210938	-44.29687500	+1196
+1457971509.90599990	+8.60009766	-7.02685547	-0.82177734	+52.77832031	-12.96386719	-38.73779297	+2156	+8.41552734	-6.24902344	-0.49218750	+5.00976563	-7.64648438	+15.77636719	+1800	+6.48632813	-10.29638672	-0.85693359	+35.35400391	+11.16210938	-44.31884766	+1196
+1457971509.91440010	+8.60009766	-7.02685547	-0.81738281	+52.77832031	-12.96386719	-38.75976563	+2156	+8.41552734	-6.24902344	-0.49218750	+4.98779297	-7.66845703	+15.77636719	+1800	+6.48632813	-10.29638672	-0.85693359	+35.37597656	+11.14013672	-44.34082031	+1196
+1457971509.91849990	+8.60009766	-7.02685547	-0.81738281	+52.77832031	-12.96386719	-38.78173828	+2156	+8.41552734	-6.24902344	-0.49218750	+4.98779297	-7.66845703	+15.75439453	+1800	+6.48632813	-10.29638672	-0.85693359	+35.37597656	+11.14013672	-44.34082031	+1196
+1457971509.92269990	+8.60009766	-7.02685547	-0.81738281	+52.77832031	-12.96386719	-38.80371094	+2156	+8.41552734	-6.24902344	-0.49218750	+4.98779297	-7.66845703	+15.75439453	+1800	+6.48632813	-10.29638672	-0.85693359	+35.35400391	+11.14013672	-44.34082031	+1196
+1457971509.92689990	+8.60009766	-7.02685547	-0.81738281	+52.77832031	-12.96386719	-38.80371094	+2160	+8.41552734	-6.24902344	-0.49218750	+4.98779297	-7.69042969	+15.75439453	+1800	+6.48632813	-10.29638672	-0.85693359	+35.35400391	+11.14013672	-44.36279297	+1196
+1457971509.93100000	+8.60009766	-7.02685547	-0.81738281	+52.77832031	-12.96386719	-38.82568359	+2160	+8.41552734	-6.24902344	-0.49218750	+4.98779297	-7.69042969	+15.75439453	+1800	+6.48632813	-10.29638672	-0.85693359	+35.35400391	+11.11816406	-44.36279297	+1196
+1457971509.93520000	+8.60009766	-7.02685547	-0.81738281	+52.77832031	-12.96386719	-38.82568359	+2160	+8.41552734	-6.24902344	-0.49218750	+4.98779297	-7.69042969	+15.75439453	+1800	+6.48632813	-10.30078125	-0.85693359	+35.33203125	+11.11816406	-44.36279297	+1196
+1457971509.94350000	+8.59570313	-7.02685547	-0.81738281	+52.77832031	-12.96386719	-38.84765625	+2160	+8.41552734	-6.24902344	-0.48779297	+4.98779297	-7.69042969	+15.73242188	+1800	+6.48193359	-10.30078125	-0.86132813	+35.31005859	+11.11816406	-44.34082031	+1196
+1457971509.94770000	+8.59570313	-7.02685547	-0.81738281	+52.77832031	-12.96386719	-38.84765625	+2160	+8.41552734	-6.24902344	-0.48779297	+4.98779297	-7.69042969	+15.73242188	+1800	+6.48193359	-10.30078125	-0.86132813	+35.31005859	+11.11816406	-44.34082031	+1192
+1457971509.95190000	+8.59570313	-7.02685547	-0.81738281	+52.77832031	-12.96386719	-38.86962891	+2160	+8.41552734	-6.24902344	-0.48779297	+4.98779297	-7.69042969	+15.73242188	+1800	+6.47753906	-10.30078125	-0.86132813	+35.28808594	+11.11816406	-44.34082031	+1192
+1457971509.95600010	+8.59570313	-7.02685547	-0.81738281	+52.77832031	-12.96386719	-38.86962891	+2160	+8.41552734	-6.24902344	-0.48779297	+4.98779297	-7.69042969	+15.71044922	+1800	+6.47753906	-10.30517578	-0.86572266	+35.28808594	+11.09619141	-44.34082031	+1192
+1457971509.96020010	+8.59570313	-7.02685547	-0.81738281	+52.77832031	-12.96386719	-38.86962891	+2160	+8.41552734	-6.24902344	-0.48779297	+4.98779297	-7.69042969	+15.71044922	+1800	+6.47753906	-10.30517578	-0.86572266	+35.28808594	+11.09619141	-44.34082031	+1192
+1457971509.96429990	+8.59570313	-7.02685547	-0.81738281	+52.77832031	-12.96386719	-38.89160156	+2160	+8.41552734	-6.25341797	-0.48779297	+4.98779297	-7.71240234	+15.71044922	+1800	+6.47753906	-10.30517578	-0.86572266	+35.26611328	+11.09619141	-44.34082031	+1192
+1457971509.97270010	+8.59570313	-7.02685547	-0.81738281	+52.77832031	-12.96386719	-38.91357422	+2164	+8.41552734	-6.25341797	-0.48779297	+4.98779297	-7.71240234	+15.68847656	+1800	+6.47753906	-10.30517578	-0.86572266	+35.26611328	+11.09619141	-44.36279297	+1188
+1457971509.97680000	+8.59570313	-7.02685547	-0.81298828	+52.77832031	-12.96386719	-38.91357422	+2164	+8.41552734	-6.25341797	-0.48779297	+4.98779297	-7.71240234	+15.68847656	+1800	+6.47753906	-10.30517578	-0.86572266	+35.26611328	+11.09619141	-44.36279297	+1188
+1457971509.98099990	+8.59570313	-7.02685547	-0.81298828	+52.77832031	-12.96386719	-38.93554688	+2164	+8.41552734	-6.25341797	-0.48779297	+4.98779297	-7.71240234	+15.68847656	+1800	+6.47753906	-10.30517578	-0.86572266	+35.28808594	+11.09619141	-44.36279297	+1184
+1457971509.98519990	+8.59570313	-7.02685547	-0.81298828	+52.77832031	-12.96386719	-38.93554688	+2164	+8.41552734	-6.25341797	-0.48779297	+5.00976563	-7.71240234	+15.68847656	+1800	+6.47753906	-10.30517578	-0.86572266	+35.28808594	+11.09619141	-44.38476563	+1184
+1457971509.98930000	+8.59570313	-7.02685547	-0.81298828	+52.77832031	-12.96386719	-38.93554688	+2164	+8.41552734	-6.25341797	-0.48779297	+5.00976563	-7.71240234	+15.66650391	+1800	+6.47753906	-10.30517578	-0.86572266	+35.31005859	+11.09619141	-44.40673828	+1184
+1457971509.99350000	+8.59570313	-7.02685547	-0.81298828	+52.80029297	-12.96386719	-38.95751953	+2164	+8.41552734	-6.25341797	-0.48779297	+5.00976563	-7.73437500	+15.66650391	+1800	+6.48193359	-10.30517578	-0.86572266	+35.31005859	+11.09619141	-44.40673828	+1184
+1457971510.00180010	+8.59570313	-7.02685547	-0.81298828	+52.80029297	-12.96386719	-38.97949219	+2164	+8.41552734	-6.25341797	-0.48779297	+5.00976563	-7.73437500	+15.66650391	+1800	+6.48632813	-10.30078125	-0.86132813	+35.33203125	+11.07421875	-44.45068359	+1184
+1457971510.00600000	+8.60009766	-7.02685547	-0.81298828	+52.80029297	-12.96386719	-38.97949219	+2168	+8.41552734	-6.25341797	-0.48779297	+5.00976563	-7.73437500	+15.66650391	+1800	+6.48632813	-10.30078125	-0.85693359	+35.35400391	+11.07421875	-44.47265625	+1184
+1457971510.01020000	+8.60009766	-7.02685547	-0.81298828	+52.82226563	-12.96386719	-39.00146484	+2168	+8.41552734	-6.25341797	-0.48779297	+5.03173828	-7.75634766	+15.66650391	+1800	+6.49072266	-10.30078125	-0.85693359	+35.37597656	+11.07421875	-44.49462891	+1184
+1457971510.01430010	+8.60009766	-7.02685547	-0.81298828	+52.82226563	-12.96386719	-39.02343750	+2168	+8.41552734	-6.25341797	-0.48779297	+5.03173828	-7.75634766	+15.64453125	+1800	+6.49072266	-10.30078125	-0.85693359	+35.37597656	+11.07421875	-44.51660156	+1184
+1457971510.01850010	+8.60009766	-7.02685547	-0.81298828	+52.82226563	-12.98583984	-39.02343750	+2168	+8.41552734	-6.25341797	-0.48779297	+5.03173828	-7.75634766	+15.64453125	+1800	+6.49511719	-10.30078125	-0.85693359	+35.39794922	+11.07421875	-44.53857422	+1184
+1457971510.02679990	+8.60009766	-7.02685547	-0.80859375	+52.82226563	-12.98583984	-39.06738281	+2168	+8.41552734	-6.25341797	-0.48779297	+5.05371094	-7.77832031	+15.62255859	+1800	+6.49511719	-10.30078125	-0.85253906	+35.41992188	+11.05224609	-44.56054688	+1188
+1457971510.03099990	+8.60009766	-7.02685547	-0.80859375	+52.84423828	-12.98583984	-39.08935547	+2172	+8.41992188	-6.24902344	-0.48779297	+5.05371094	-7.77832031	+15.62255859	+1800	+6.49951172	-10.30078125	-0.85253906	+35.41992188	+11.05224609	-44.58251953	+1188
+1457971510.03520010	+8.60009766	-7.02685547	-0.80859375	+52.84423828	-12.98583984	-39.11132813	+2172	+8.41992188	-6.24902344	-0.48779297	+5.05371094	-7.80029297	+15.60058594	+1800	+6.49951172	-10.30078125	-0.85253906	+35.44189453	+11.05224609	-44.60449219	+1188
+1457971510.03930000	+8.60009766	-7.02685547	-0.80859375	+52.84423828	-12.98583984	-39.13330078	+2172	+8.41992188	-6.24902344	-0.48779297	+5.07568359	-7.80029297	+15.60058594	+1800	+6.49951172	-10.30078125	-0.85253906	+35.44189453	+11.05224609	-44.60449219	+1188
+1457971510.04349990	+8.60009766	-7.02685547	-0.80859375	+52.84423828	-12.96386719	-39.17724609	+2172	+8.41992188	-6.24902344	-0.48779297	+5.09765625	-7.82226563	+15.55664063	+1800	+6.49951172	-10.30078125	-0.85253906	+35.44189453	+11.03027344	-44.62646484	+1188
+1457971510.05180000	+8.60009766	-7.02685547	-0.80859375	+52.84423828	-12.96386719	-39.24316406	+2172	+8.41992188	-6.24902344	-0.48779297	+5.11962891	-7.84423828	+15.51269531	+1800	+6.49951172	-10.30078125	-0.85253906	+35.44189453	+11.00830078	-44.62646484	+1188
+1457971510.05600000	+8.60009766	-7.02685547	-0.80859375	+52.84423828	-12.94189453	-39.28710938	+2176	+8.41552734	-6.24902344	-0.48779297	+5.14160156	-7.86621094	+15.46875000	+1800	+6.49511719	-10.30517578	-0.85253906	+35.44189453	+11.00830078	-44.64843750	+1188
+1457971510.06010010	+8.60009766	-7.02685547	-0.80859375	+52.84423828	-12.94189453	-39.33105469	+2176	+8.41552734	-6.24902344	-0.48779297	+5.18554688	-7.88818359	+15.42480469	+1800	+6.49511719	-10.30517578	-0.85693359	+35.41992188	+10.98632813	-44.64843750	+1188
+1457971510.06430010	+8.60009766	-7.02685547	-0.80859375	+52.86621094	-12.91992188	-39.37500000	+2176	+8.41552734	-6.24902344	-0.48779297	+5.20751953	-7.91015625	+15.38085938	+1800	+6.49072266	-10.30517578	-0.85693359	+35.41992188	+10.98632813	-44.64843750	+1188
+1457971510.06850000	+8.59570313	-7.02685547	-0.80859375	+52.86621094	-12.91992188	-39.41894531	+2176	+8.41552734	-6.24902344	-0.48779297	+5.22949219	-7.93212891	+15.31494141	+1800	+6.49072266	-10.30957031	-0.86132813	+35.39794922	+10.96435547	-44.64843750	+1188
+1457971510.07259990	+8.59570313	-7.02685547	-0.80859375	+52.86621094	-12.89794922	-39.46289063	+2176	+8.41552734	-6.24902344	-0.48779297	+5.27343750	-7.95410156	+15.27099609	+1800	+6.48632813	-10.30957031	-0.86132813	+35.39794922	+10.96435547	-44.64843750	+1188
+1457971510.08100010	+8.59570313	-7.02685547	-0.80859375	+52.88818359	-12.89794922	-39.52880859	+2180	+8.41552734	-6.24902344	-0.49218750	+5.31738281	-7.97607422	+15.18310547	+1800	+6.48193359	-10.30957031	-0.86572266	+35.39794922	+10.92041016	-44.64843750	+1184
