# Supplementary material for: A direct effect of perception on action when grasping a cup
Source: Sci Rep. 2018 Jan 9;8:171. doi: 10.1038/s41598-017-18591-5 (PMC5760564; doi:10.1038/s41598-017-18591-5)
Supplement: Supplementary file 6 — Supplementary Information [file 41598_2017_18591_MOESM6_ESM.zip › SciRep_Data/S01instruct/S01_100instruct_Tr87.dat]

+1000000000000.00000000	+0.00000000	+0.00000000	+0.00000000	+0.00000000	+0.00000000	+0.00000000	+0	+0.00000000	+0.00000000	+0.00000000	+0.00000000	+0.00000000	+0.00000000	+0	+0.00000000	+0.00000000	+0.00000000	+0.00000000	+0.00000000	+0.00000000	+0
+1457971510.08509990	+8.59570313	-7.02685547	-0.80859375	+52.88818359	-12.87597656	-39.55078125	+2180	+8.41552734	-6.24902344	-0.49218750	+5.36132813	-7.99804688	+15.13916016	+1800	+6.48193359	-10.31396484	-0.87011719	+35.39794922	+10.92041016	-44.64843750	+1184
+1457971510.08929990	+8.59570313	-7.02685547	-0.80859375	+52.88818359	-12.87597656	-39.57275391	+2180	+8.41552734	-6.24902344	-0.49218750	+5.38330078	-8.02001953	+15.09521484	+1800	+6.48193359	-10.31396484	-0.87011719	+35.39794922	+10.89843750	-44.64843750	+1184
+1457971510.09349990	+8.59570313	-7.02685547	-0.80859375	+52.91015625	-12.87597656	-39.61669922	+2180	+8.41552734	-6.24902344	-0.49218750	+5.40527344	-8.04199219	+15.07324219	+1800	+6.47753906	-10.31396484	-0.87011719	+35.39794922	+10.89843750	-44.67041016	+1180
+1457971510.09760000	+8.59570313	-7.02685547	-0.80859375	+52.93212891	-12.87597656	-39.63867188	+2180	+8.41552734	-6.24902344	-0.49218750	+5.42724609	-8.04199219	+15.05126953	+1800	+6.48193359	-10.31396484	-0.87011719	+35.39794922	+10.89843750	-44.67041016	+1180
+1457971510.10599990	+8.59570313	-7.02685547	-0.80859375	+52.95410156	-12.87597656	-39.68261719	+2184	+8.41552734	-6.24902344	-0.49218750	+5.44921875	-8.06396484	+15.02929688	+1800	+6.48193359	-10.31396484	-0.86572266	+35.44189453	+10.87646484	-44.71435547	+1176
+1457971510.11010000	+8.59570313	-7.02685547	-0.80859375	+52.95410156	-12.89794922	-39.68261719	+2184	+8.41552734	-6.24902344	-0.49218750	+5.47119141	-8.08593750	+15.02929688	+1800	+6.48632813	-10.31396484	-0.86572266	+35.46386719	+10.87646484	-44.73632813	+1176
+1457971510.11430000	+8.60009766	-7.02685547	-0.80419922	+52.97607422	-12.89794922	-39.70458984	+2184	+8.41552734	-6.24902344	-0.49218750	+5.49316406	-8.08593750	+15.02929688	+1800	+6.48632813	-10.31396484	-0.86132813	+35.48583984	+10.85449219	-44.75830078	+1176
+1457971516.30740000	+8.46386719	-7.06640625	-0.87011719	+55.70068359	-13.79882813	-43.46191406	+2040	+8.20019531	-6.29736328	-0.61523438	+10.52490234	-10.50292969	+9.00878906	+1524	+6.43359375	-10.40625000	-0.83056641	+36.84814453	+10.21728516	-47.50488281	+1148
+1457971516.31160000	+8.46386719	-7.06640625	-0.87011719	+55.70068359	-13.79882813	-43.46191406	+2040	+8.20019531	-6.29736328	-0.61523438	+10.52490234	-10.50292969	+9.03076172	+1524	+6.43798828	-10.40185547	-0.82617188	+36.87011719	+10.21728516	-47.52685547	+1148
+1457971516.31580000	+8.46386719	-7.06640625	-0.87011719	+55.70068359	-13.79882813	-43.46191406	+2040	+8.20019531	-6.29736328	-0.61523438	+10.52490234	-10.50292969	+9.03076172	+1524	+6.44238281	-10.40185547	-0.82177734	+36.91406250	+10.21728516	-47.57080078	+1152
+1457971516.31990000	+8.46386719	-7.06640625	-0.87011719	+55.70068359	-13.79882813	-43.46191406	+2040	+8.20019531	-6.29736328	-0.61962891	+10.52490234	-10.50292969	+9.03076172	+1524	+6.44677734	-10.40185547	-0.81738281	+36.91406250	+10.23925781	-47.59277344	+1156
+1457971516.32410000	+8.46386719	-7.06640625	-0.87011719	+55.70068359	-13.79882813	-43.46191406	+2040	+8.20019531	-6.29736328	-0.61962891	+10.52490234	-10.50292969	+9.03076172	+1520	+6.44677734	-10.40185547	-0.81738281	+36.91406250	+10.23925781	-47.59277344	+1156
+1457971516.33240010	+8.46386719	-7.06640625	-0.87011719	+55.67871094	-13.79882813	-43.46191406	+2040	+8.20019531	-6.29736328	-0.61962891	+10.50292969	-10.50292969	+9.03076172	+1520	+6.44238281	-10.40185547	-0.82177734	+36.87011719	+10.23925781	-47.57080078	+1156
+1457971516.33660010	+8.46386719	-7.06640625	-0.87011719	+55.67871094	-13.79882813	-43.46191406	+2044	+8.20019531	-6.29736328	-0.61962891	+10.50292969	-10.50292969	+9.03076172	+1520	+6.43798828	-10.40625000	-0.82177734	+36.84814453	+10.23925781	-47.54882813	+1160
+1457971516.34080000	+8.46386719	-7.06640625	-0.87011719	+55.67871094	-13.77685547	-43.46191406	+2044	+8.20019531	-6.29736328	-0.61962891	+10.50292969	-10.50292969	+9.03076172	+1520	+6.43798828	-10.40625000	-0.82617188	+36.82617188	+10.23925781	-47.54882813	+1160
+1457971516.34489990	+8.46386719	-7.07080078	-0.87011719	+55.67871094	-13.77685547	-43.46191406	+2044	+8.20019531	-6.29736328	-0.61962891	+10.50292969	-10.50292969	+9.00878906	+1520	+6.43359375	-10.40625000	-0.82617188	+36.80419922	+10.23925781	-47.52685547	+1160
+1457971516.34910010	+8.46386719	-7.07080078	-0.87011719	+55.67871094	-13.77685547	-43.46191406	+2044	+8.20019531	-6.29736328	-0.61962891	+10.50292969	-10.50292969	+9.00878906	+1520	+6.42919922	-10.40625000	-0.83056641	+36.78222656	+10.26123047	-47.50488281	+1160
+1457971516.35330010	+8.46386719	-7.07080078	-0.87011719	+55.65673828	-13.77685547	-43.43994141	+2044	+8.20019531	-6.29736328	-0.61962891	+10.50292969	-10.48095703	+9.00878906	+1520	+6.42919922	-10.40625000	-0.83056641	+36.78222656	+10.26123047	-47.50488281	+1160
+1457971516.35739990	+8.45947266	-7.07080078	-0.87451172	+55.65673828	-13.75488281	-43.43994141	+2044	+8.20019531	-6.29736328	-0.61962891	+10.50292969	-10.48095703	+9.00878906	+1520	+6.42919922	-10.40625000	-0.83056641	+36.76025391	+10.26123047	-47.50488281	+1160
+1457971516.36159990	+8.45947266	-7.07080078	-0.87451172	+55.65673828	-13.75488281	-43.43994141	+2044	+8.20019531	-6.29736328	-0.61962891	+10.50292969	-10.48095703	+9.00878906	+1520	+6.42480469	-10.41064453	-0.83496094	+36.76025391	+10.26123047	-47.48291016	+1160
+1457971516.36579990	+8.45947266	-7.07080078	-0.87451172	+55.65673828	-13.75488281	-43.43994141	+2044	+8.20019531	-6.29736328	-0.61523438	+10.52490234	-10.48095703	+8.98681641	+1520	+6.42480469	-10.41064453	-0.83496094	+36.73828125	+10.26123047	-47.48291016	+1160
+1457971516.36990000	+8.45947266	-7.07080078	-0.87451172	+55.65673828	-13.75488281	-43.43994141	+2044	+8.20019531	-6.29736328	-0.61523438	+10.52490234	-10.48095703	+8.98681641	+1520	+6.42041016	-10.41064453	-0.83496094	+36.73828125	+10.26123047	-47.46093750	+1160
+1457971516.37410000	+8.45947266	-7.07080078	-0.87451172	+55.65673828	-13.75488281	-43.43994141	+2044	+8.20019531	-6.29736328	-0.61523438	+10.52490234	-10.48095703	+8.98681641	+1520	+6.42041016	-10.41064453	-0.83496094	+36.71630859	+10.26123047	-47.46093750	+1160
+1457971516.37830000	+8.45947266	-7.07080078	-0.87451172	+55.63476563	-13.75488281	-43.43994141	+2044	+8.20019531	-6.29736328	-0.61523438	+10.52490234	-10.48095703	+8.98681641	+1520	+6.42041016	-10.41064453	-0.83935547	+36.69433594	+10.26123047	-47.46093750	+1160
+1457971516.38240000	+8.45947266	-7.07080078	-0.87451172	+55.63476563	-13.73291016	-43.43994141	+2044	+8.20019531	-6.29736328	-0.61523438	+10.52490234	-10.48095703	+8.98681641	+1520	+6.41601563	-10.41064453	-0.83935547	+36.69433594	+10.26123047	-47.43896484	+1160
+1457971516.39070010	+8.45947266	-7.07080078	-0.87451172	+55.63476563	-13.73291016	-43.43994141	+2044	+8.20019531	-6.29736328	-0.61523438	+10.52490234	-10.48095703	+8.98681641	+1520	+6.41601563	-10.41064453	-0.83935547	+36.67236328	+10.26123047	-47.43896484	+1156
+1457971516.39910010	+8.45947266	-7.07080078	-0.87451172	+55.63476563	-13.73291016	-43.46191406	+2044	+8.20019531	-6.29736328	-0.61523438	+10.52490234	-10.48095703	+8.98681641	+1520	+6.41601563	-10.41064453	-0.83935547	+36.65039063	+10.26123047	-47.46093750	+1152
+1457971516.40319990	+8.45947266	-7.07080078	-0.87451172	+55.63476563	-13.73291016	-43.46191406	+2044	+8.20019531	-6.29736328	-0.61523438	+10.52490234	-10.48095703	+8.98681641	+1520	+6.41601563	-10.41064453	-0.83935547	+36.65039063	+10.23925781	-47.46093750	+1152
+1457971516.41160010	+8.45947266	-7.07080078	-0.87451172	+55.63476563	-13.75488281	-43.46191406	+2044	+8.20019531	-6.29736328	-0.61523438	+10.50292969	-10.48095703	+8.98681641	+1520	+6.41601563	-10.41064453	-0.83935547	+36.67236328	+10.23925781	-47.48291016	+1152
+1457971516.41989990	+8.45947266	-7.07080078	-0.87451172	+55.63476563	-13.75488281	-43.46191406	+2044	+8.20019531	-6.29736328	-0.61523438	+10.50292969	-10.50292969	+8.98681641	+1520	+6.41601563	-10.41064453	-0.83496094	+36.67236328	+10.23925781	-47.50488281	+1148
+1457971516.42820000	+8.45947266	-7.07080078	-0.87451172	+55.63476563	-13.75488281	-43.46191406	+2040	+8.20019531	-6.29736328	-0.61523438	+10.50292969	-10.50292969	+8.98681641	+1520	+6.42041016	-10.41064453	-0.83496094	+36.67236328	+10.23925781	-47.52685547	+1148
+1457971516.43660000	+8.45947266	-7.07080078	-0.87451172	+55.63476563	-13.75488281	-43.46191406	+2040	+8.20458984	-6.29736328	-0.61523438	+10.50292969	-10.50292969	+8.98681641	+1520	+6.42041016	-10.41064453	-0.83496094	+36.67236328	+10.23925781	-47.54882813	+1148
+1457971516.44070010	+8.45947266	-7.07080078	-0.87451172	+55.63476563	-13.75488281	-43.46191406	+2040	+8.20458984	-6.29736328	-0.61523438	+10.50292969	-10.50292969	+8.98681641	+1520	+6.42041016	-10.41064453	-0.83496094	+36.67236328	+10.23925781	-47.54882813	+1148
+1457971516.44490000	+8.45947266	-7.07080078	-0.87451172	+55.63476563	-13.75488281	-43.46191406	+2040	+8.20458984	-6.29736328	-0.61523438	+10.50292969	-10.50292969	+8.98681641	+1520	+6.42041016	-10.41064453	-0.83496094	+36.67236328	+10.23925781	-47.54882813	+1148
+1457971516.44910000	+8.45947266	-7.07080078	-0.87451172	+55.63476563	-13.75488281	-43.46191406	+2040	+8.20458984	-6.29736328	-0.61523438	+10.50292969	-10.50292969	+8.98681641	+1520	+6.42041016	-10.41064453	-0.83496094	+36.67236328	+10.23925781	-47.54882813	+1144
+1457971516.45740010	+8.45947266	-7.07080078	-0.87451172	+55.63476563	-13.75488281	-43.46191406	+2040	+8.20458984	-6.29736328	-0.61523438	+10.52490234	-10.50292969	+8.98681641	+1520	+6.42041016	-10.41064453	-0.83496094	+36.67236328	+10.23925781	-47.54882813	+1144
+1457971516.46149990	+8.45947266	-7.07080078	-0.87451172	+55.63476563	-13.75488281	-43.46191406	+2040	+8.20458984	-6.29736328	-0.61523438	+10.52490234	-10.50292969	+8.98681641	+1516	+6.42041016	-10.41064453	-0.83496094	+36.67236328	+10.23925781	-47.54882813	+1144
+1457971516.46989990	+8.45947266	-7.07080078	-0.87451172	+55.63476563	-13.75488281	-43.46191406	+2044	+8.20458984	-6.29736328	-0.61523438	+10.52490234	-10.50292969	+8.98681641	+1516	+6.42041016	-10.41064453	-0.83496094	+36.67236328	+10.23925781	-47.54882813	+1144
+1457971516.47820000	+8.45947266	-7.07080078	-0.87451172	+55.63476563	-13.75488281	-43.46191406	+2044	+8.20458984	-6.29736328	-0.61523438	+10.52490234	-10.50292969	+8.96484375	+1516	+6.41601563	-10.41503906	-0.83496094	+36.65039063	+10.23925781	-47.54882813	+1144
+1457971516.48650000	+8.45947266	-7.07080078	-0.87451172	+55.63476563	-13.75488281	-43.46191406	+2044	+8.20458984	-6.29736328	-0.61523438	+10.52490234	-10.50292969	+8.96484375	+1516	+6.41601563	-10.41503906	-0.83935547	+36.65039063	+10.23925781	-47.52685547	+1144
+1457971516.49490000	+8.45947266	-7.07080078	-0.87451172	+55.63476563	-13.75488281	-43.46191406	+2044	+8.20458984	-6.29736328	-0.61523438	+10.52490234	-10.50292969	+8.96484375	+1516	+6.41162109	-10.41503906	-0.83935547	+36.62841797	+10.21728516	-47.52685547	+1144
+1457971516.50320010	+8.45947266	-7.07080078	-0.87451172	+55.63476563	-13.75488281	-43.46191406	+2044	+8.20458984	-6.29736328	-0.61523438	+10.52490234	-10.50292969	+8.96484375	+1516	+6.41162109	-10.41503906	-0.84375000	+36.62841797	+10.21728516	-47.50488281	+1140
+1457971516.51149990	+8.45947266	-7.07080078	-0.87451172	+55.63476563	-13.75488281	-43.46191406	+2044	+8.20458984	-6.29736328	-0.61523438	+10.52490234	-10.50292969	+8.96484375	+1516	+6.41162109	-10.41503906	-0.84375000	+36.62841797	+10.21728516	-47.50488281	+1140
+1457971516.51990010	+8.45947266	-7.07080078	-0.87451172	+55.63476563	-13.77685547	-43.46191406	+2044	+8.20458984	-6.29736328	-0.61523438	+10.52490234	-10.50292969	+8.96484375	+1516	+6.41162109	-10.41503906	-0.84375000	+36.62841797	+10.21728516	-47.50488281	+1140
+1457971516.52819990	+8.45947266	-7.07080078	-0.87451172	+55.63476563	-13.77685547	-43.46191406	+2044	+8.20458984	-6.29736328	-0.61523438	+10.52490234	-10.50292969	+8.96484375	+1520	+6.41162109	-10.41503906	-0.84375000	+36.62841797	+10.19531250	-47.50488281	+1136
+1457971516.53650000	+8.45947266	-7.07080078	-0.87451172	+55.63476563	-13.77685547	-43.46191406	+2044	+8.20458984	-6.29736328	-0.61523438	+10.52490234	-10.50292969	+8.96484375	+1520	+6.41601563	-10.41503906	-0.83935547	+36.65039063	+10.19531250	-47.52685547	+1136
+1457971516.54480000	+8.45947266	-7.07080078	-0.87011719	+55.63476563	-13.77685547	-43.46191406	+2044	+8.20458984	-6.29736328	-0.61523438	+10.52490234	-10.50292969	+8.98681641	+1520	+6.41601563	-10.41064453	-0.83935547	+36.65039063	+10.19531250	-47.52685547	+1136
+1457971516.55320000	+8.45947266	-7.07080078	-0.87011719	+55.63476563	-13.79882813	-43.46191406	+2044	+8.20458984	-6.29296875	-0.61523438	+10.52490234	-10.52490234	+8.98681641	+1520	+6.41601563	-10.41064453	-0.83935547	+36.67236328	+10.19531250	-47.52685547	+1136
+1457971516.55730010	+8.45947266	-7.07080078	-0.87011719	+55.63476563	-13.79882813	-43.46191406	+2044	+8.20458984	-6.29296875	-0.61523438	+10.52490234	-10.52490234	+8.98681641	+1520	+6.41601563	-10.41064453	-0.83935547	+36.67236328	+10.19531250	-47.52685547	+1136
+1457971516.56150010	+8.45947266	-7.07080078	-0.87011719	+55.65673828	-13.79882813	-43.46191406	+2044	+8.20458984	-6.29296875	-0.61523438	+10.52490234	-10.52490234	+8.98681641	+1520	+6.42041016	-10.41064453	-0.83935547	+36.67236328	+10.19531250	-47.52685547	+1136
+1457971516.56979990	+8.45947266	-7.07080078	-0.87011719	+55.65673828	-13.79882813	-43.46191406	+2044	+8.20458984	-6.29296875	-0.61523438	+10.52490234	-10.52490234	+8.98681641	+1520	+6.42041016	-10.41064453	-0.83935547	+36.67236328	+10.17333984	-47.54882813	+1136
+1457971516.57399990	+8.45947266	-7.07080078	-0.87011719	+55.65673828	-13.79882813	-43.46191406	+2044	+8.20458984	-6.29296875	-0.61523438	+10.52490234	-10.52490234	+8.98681641	+1520	+6.42041016	-10.41064453	-0.83935547	+36.67236328	+10.17333984	-47.54882813	+1136
+1457971516.58229990	+8.45947266	-7.07080078	-0.87011719	+55.65673828	-13.82080078	-43.46191406	+2044	+8.20458984	-6.29296875	-0.61523438	+10.52490234	-10.52490234	+8.98681641	+1520	+6.42041016	-10.41064453	-0.83935547	+36.67236328	+10.17333984	-47.52685547	+1136
+1457971516.59069990	+8.45947266	-7.07080078	-0.87011719	+55.65673828	-13.82080078	-43.46191406	+2044	+8.20458984	-6.29296875	-0.61523438	+10.52490234	-10.54687500	+8.98681641	+1520	+6.42041016	-10.41064453	-0.83935547	+36.67236328	+10.17333984	-47.52685547	+1136
+1457971516.59900000	+8.45947266	-7.06640625	-0.87011719	+55.65673828	-13.82080078	-43.46191406	+2048	+8.20458984	-6.29296875	-0.61523438	+10.52490234	-10.54687500	+8.98681641	+1520	+6.41601563	-10.41064453	-0.83935547	+36.67236328	+10.15136719	-47.52685547	+1136
+1457971516.60730000	+8.45947266	-7.06640625	-0.86572266	+55.65673828	-13.82080078	-43.46191406	+2048	+8.20458984	-6.29296875	-0.61083984	+10.52490234	-10.54687500	+8.98681641	+1520	+6.41601563	-10.41064453	-0.83935547	+36.65039063	+10.15136719	-47.50488281	+1136
+1457971516.61150000	+8.45947266	-7.06640625	-0.86572266	+55.65673828	-13.82080078	-43.46191406	+2048	+8.20458984	-6.29296875	-0.61083984	+10.52490234	-10.54687500	+8.98681641	+1520	+6.41601563	-10.41064453	-0.83935547	+36.65039063	+10.15136719	-47.50488281	+1136
+1457971516.61980010	+8.45947266	-7.06640625	-0.86572266	+55.65673828	-13.84277344	-43.46191406	+2048	+8.20458984	-6.29296875	-0.61083984	+10.52490234	-10.54687500	+8.98681641	+1520	+6.41601563	-10.41064453	-0.84375000	+36.65039063	+10.15136719	-47.48291016	+1136
+1457971516.62400010	+8.45947266	-7.06640625	-0.86572266	+55.65673828	-13.84277344	-43.46191406	+2048	+8.20458984	-6.29296875	-0.61083984	+10.52490234	-10.54687500	+8.98681641	+1520	+6.41601563	-10.41064453	-0.84375000	+36.65039063	+10.12939453	-47.48291016	+1136
+1457971516.62809990	+8.45947266	-7.06640625	-0.86572266	+55.65673828	-13.84277344	-43.46191406	+2048	+8.20458984	-6.29296875	-0.61083984	+10.52490234	-10.54687500	+8.98681641	+1520	+6.41601563	-10.41064453	-0.84375000	+36.65039063	+10.12939453	-47.48291016	+1136
+1457971516.63229990	+8.45947266	-7.06640625	-0.86572266	+55.65673828	-13.84277344	-43.46191406	+2048	+8.20458984	-6.29296875	-0.61083984	+10.52490234	-10.54687500	+8.98681641	+1520	+6.41601563	-10.41064453	-0.84375000	+36.65039063	+10.12939453	-47.48291016	+1136
+1457971516.64060000	+8.45947266	-7.06201172	-0.86572266	+55.67871094	-13.84277344	-43.46191406	+2048	+8.20458984	-6.29296875	-0.61083984	+10.52490234	-10.54687500	+8.98681641	+1520	+6.41601563	-10.41064453	-0.84375000	+36.65039063	+10.12939453	-47.48291016	+1132
+1457971516.64899990	+8.45947266	-7.06201172	-0.86572266	+55.67871094	-13.86474609	-43.46191406	+2048	+8.20458984	-6.29296875	-0.61083984	+10.54687500	-10.54687500	+8.98681641	+1520	+6.41601563	-10.41064453	-0.84375000	+36.67236328	+10.10742188	-47.48291016	+1132
+1457971516.65730000	+8.45947266	-7.06201172	-0.86132813	+55.70068359	-13.88671875	-43.43994141	+2048	+8.20458984	-6.29296875	-0.61083984	+10.54687500	-10.56884766	+8.98681641	+1520	+6.41601563	-10.41064453	-0.84375000	+36.69433594	+10.10742188	-47.48291016	+1136
+1457971516.66150000	+8.45947266	-7.06201172	-0.86132813	+55.72265625	-13.88671875	-43.43994141	+2048	+8.20458984	-6.29296875	-0.61083984	+10.54687500	-10.56884766	+9.00878906	+1520	+6.42041016	-10.40625000	-0.83935547	+36.69433594	+10.08544922	-47.50488281	+1136
+1457971516.66560010	+8.45947266	-7.05761719	-0.86132813	+55.72265625	-13.90869141	-43.43994141	+2048	+8.20458984	-6.28857422	-0.61083984	+10.54687500	-10.56884766	+9.00878906	+1520	+6.42041016	-10.40625000	-0.83935547	+36.71630859	+10.08544922	-47.50488281	+1136
+1457971516.66980000	+8.45947266	-7.05761719	-0.86132813	+55.74462891	-13.90869141	-43.43994141	+2048	+8.20458984	-6.28857422	-0.61083984	+10.54687500	-10.56884766	+9.00878906	+1520	+6.42041016	-10.40625000	-0.83935547	+36.71630859	+10.08544922	-47.50488281	+1136
+1457971516.67400000	+8.45947266	-7.05761719	-0.86132813	+55.76660156	-13.90869141	-43.43994141	+2048	+8.20458984	-6.28857422	-0.61083984	+10.54687500	-10.56884766	+9.00878906	+1520	+6.42041016	-10.40625000	-0.83935547	+36.73828125	+10.08544922	-47.52685547	+1136
+1457971516.67810010	+8.45947266	-7.05761719	-0.86132813	+55.76660156	-13.93066406	-43.43994141	+2052	+8.20458984	-6.28857422	-0.61083984	+10.54687500	-10.59082031	+9.00878906	+1520	+6.42480469	-10.40625000	-0.83935547	+36.73828125	+10.08544922	-47.52685547	+1136
+1457971516.68230010	+8.45947266	-7.05322266	-0.86132813	+55.78857422	-13.93066406	-43.43994141	+2052	+8.20458984	-6.28857422	-0.61083984	+10.56884766	-10.59082031	+9.00878906	+1520	+6.42480469	-10.40625000	-0.83496094	+36.76025391	+10.06347656	-47.52685547	+1136
+1457971516.68650010	+8.45947266	-7.05322266	-0.86132813	+55.78857422	-13.93066406	-43.41796875	+2052	+8.20458984	-6.28857422	-0.60644531	+10.56884766	-10.59082031	+9.03076172	+1520	+6.42480469	-10.40185547	-0.83496094	+36.78222656	+10.06347656	-47.52685547	+1136
+1457971516.69059990	+8.45947266	-7.05322266	-0.86132813	+55.81054688	-13.95263672	-43.41796875	+2052	+8.20458984	-6.28857422	-0.60644531	+10.56884766	-10.59082031	+9.03076172	+1520	+6.42480469	-10.40185547	-0.83496094	+36.78222656	+10.06347656	-47.52685547	+1140
+1457971516.69479990	+8.45947266	-7.05322266	-0.86132813	+55.83251953	-13.95263672	-43.39599609	+2052	+8.20019531	-6.28857422	-0.60644531	+10.59082031	-10.59082031	+9.03076172	+1520	+6.42480469	-10.40185547	-0.83496094	+36.80419922	+10.06347656	-47.52685547	+1140
+1457971516.69890000	+8.45947266	-7.04882813	-0.86132813	+55.83251953	-13.95263672	-43.39599609	+2052	+8.20019531	-6.28857422	-0.60644531	+10.59082031	-10.59082031	+9.03076172	+1520	+6.42480469	-10.40185547	-0.83496094	+36.80419922	+10.04150391	-47.52685547	+1140
+1457971516.70729990	+8.45947266	-7.04882813	-0.86572266	+55.85449219	-13.95263672	-43.37402344	+2052	+8.20019531	-6.28417969	-0.60644531	+10.61279297	-10.59082031	+9.03076172	+1520	+6.42480469	-10.40185547	-0.83935547	+36.80419922	+10.04150391	-47.52685547	+1140
+1457971516.71560000	+8.45507813	-7.04882813	-0.86572266	+55.87646484	-13.93066406	-43.35205078	+2052	+8.20019531	-6.28417969	-0.60644531	+10.63476563	-10.59082031	+9.03076172	+1520	+6.42480469	-10.40185547	-0.83935547	+36.82617188	+10.04150391	-47.50488281	+1140
+1457971516.71980000	+8.45507813	-7.04882813	-0.86572266	+55.87646484	-13.93066406	-43.33007813	+2052	+8.19580078	-6.27978516	-0.60644531	+10.65673828	-10.56884766	+9.03076172	+1520	+6.42041016	-10.40185547	-0.83935547	+36.82617188	+10.04150391	-47.48291016	+1140
+1457971516.72390010	+8.45507813	-7.04443359	-0.86572266	+55.87646484	-13.93066406	-43.33007813	+2052	+8.19580078	-6.27978516	-0.60644531	+10.67871094	-10.56884766	+9.03076172	+1520	+6.42041016	-10.40185547	-0.84375000	+36.82617188	+10.01953125	-47.48291016	+1140
+1457971516.72810010	+8.45068359	-7.04443359	-0.86572266	+55.89843750	-13.90869141	-43.30810547	+2052	+8.19580078	-6.27978516	-0.60644531	+10.70068359	-10.56884766	+9.03076172	+1520	+6.42041016	-10.40185547	-0.84375000	+36.82617188	+10.01953125	-47.46093750	+1140
+1457971516.73230000	+8.45068359	-7.04443359	-0.86572266	+55.89843750	-13.90869141	-43.30810547	+2048	+8.19580078	-6.27978516	-0.60644531	+10.72265625	-10.54687500	+9.03076172	+1520	+6.41601563	-10.40185547	-0.84375000	+36.82617188	+10.01953125	-47.46093750	+1140
+1457971516.74060010	+8.45068359	-7.04443359	-0.87011719	+55.92041016	-13.88671875	-43.30810547	+2048	+8.19140625	-6.27539063	-0.60644531	+10.74462891	-10.54687500	+9.03076172	+1520	+6.41601563	-10.40185547	-0.84814453	+36.82617188	+10.01953125	-47.43896484	+1140
+1457971516.74480010	+8.45068359	-7.04443359	-0.87011719	+55.94238281	-13.86474609	-43.30810547	+2048	+8.19140625	-6.27539063	-0.60644531	+10.76660156	-10.54687500	+9.03076172	+1520	+6.41162109	-10.40185547	-0.84814453	+36.82617188	+10.01953125	-47.41699219	+1140
+1457971516.74889990	+8.44628906	-7.04443359	-0.87011719	+55.96435547	-13.86474609	-43.30810547	+2044	+8.19140625	-6.27539063	-0.60644531	+10.78857422	-10.52490234	+9.03076172	+1520	+6.41162109	-10.40185547	-0.85253906	+36.82617188	+10.01953125	-47.41699219	+1140
+1457971516.75309990	+8.44628906	-7.04443359	-0.87011719	+55.96435547	-13.86474609	-43.30810547	+2044	+8.19140625	-6.27539063	-0.60644531	+10.81054688	-10.52490234	+9.03076172	+1520	+6.41162109	-10.40185547	-0.85253906	+36.84814453	+10.01953125	-47.41699219	+1136
+1457971516.76140000	+8.44628906	-7.04443359	-0.87011719	+56.00830078	-13.84277344	-43.35205078	+2040	+8.18701172	-6.27099609	-0.60644531	+10.85449219	-10.52490234	+9.00878906	+1520	+6.41162109	-10.39746094	-0.85253906	+36.87011719	+10.01953125	-47.41699219	+1136
+1457971516.76560000	+8.44628906	-7.04003906	-0.87011719	+56.03027344	-13.84277344	-43.35205078	+2040	+8.18701172	-6.27099609	-0.61083984	+10.85449219	-10.54687500	+9.00878906	+1520	+6.41601563	-10.39746094	-0.85253906	+36.89208984	+10.01953125	-47.41699219	+1136
+1457971516.76970010	+8.45068359	-7.04003906	-0.87011719	+56.03027344	-13.82080078	-43.37402344	+2040	+8.18701172	-6.27099609	-0.61083984	+10.87646484	-10.54687500	+8.98681641	+1516	+6.41601563	-10.39746094	-0.84814453	+36.89208984	+10.01953125	-47.41699219	+1136
+1457971516.77390000	+8.45068359	-7.04003906	-0.87011719	+56.05224609	-13.82080078	-43.39599609	+2036	+8.18701172	-6.27099609	-0.61083984	+10.89843750	-10.54687500	+8.98681641	+1516	+6.41601563	-10.39746094	-0.84814453	+36.91406250	+10.01953125	-47.43896484	+1136
+1457971516.77810000	+8.45068359	-7.04003906	-0.87451172	+56.07421875	-13.79882813	-43.41796875	+2036	+8.18701172	-6.27099609	-0.61523438	+10.89843750	-10.54687500	+8.96484375	+1516	+6.42041016	-10.39746094	-0.84814453	+36.91406250	+10.01953125	-47.43896484	+1136
+1457971516.78220010	+8.45068359	-7.04003906	-0.87451172	+56.09619141	-13.79882813	-43.43994141	+2036	+8.19140625	-6.27099609	-0.61523438	+10.92041016	-10.54687500	+8.96484375	+1516	+6.42041016	-10.39306641	-0.84814453	+36.93603516	+10.01953125	-47.43896484	+1136
+1457971516.78640010	+8.45068359	-7.04003906	-0.87451172	+56.11816406	-13.77685547	-43.46191406	+2036	+8.19140625	-6.27099609	-0.61523438	+10.94238281	-10.54687500	+8.94287109	+1516	+6.42041016	-10.39306641	-0.84814453	+36.93603516	+10.01953125	-47.46093750	+1136
+1457971516.79060010	+8.45507813	-7.04003906	-0.87890625	+56.14013672	-13.75488281	-43.48388672	+2032	+8.19140625	-6.26660156	-0.61962891	+10.94238281	-10.54687500	+8.92089844	+1516	+6.42480469	-10.39306641	-0.84814453	+36.93603516	+10.01953125	-47.46093750	+1136
+1457971516.79469990	+8.45507813	-7.04003906	-0.87890625	+56.16210938	-13.71093750	-43.50585938	+2032	+8.19140625	-6.26660156	-0.61962891	+10.96435547	-10.54687500	+8.89892578	+1516	+6.42480469	-10.39306641	-0.84375000	+36.95800781	+10.01953125	-47.46093750	+1136
+1457971516.79889990	+8.45947266	-7.04003906	-0.88330078	+56.16210938	-13.68896484	-43.54980469	+2032	+8.19140625	-6.26660156	-0.62402344	+10.98632813	-10.54687500	+8.87695313	+1516	+6.42480469	-10.39306641	-0.84375000	+36.95800781	+10.04150391	-47.46093750	+1136
+1457971516.80310010	+8.46386719	-7.04003906	-0.88769531	+56.20605469	-13.60107422	-43.59375000	+2032	+8.19140625	-6.26660156	-0.62841797	+11.00830078	-10.52490234	+8.83300781	+1516	+6.42480469	-10.39306641	-0.84375000	+36.95800781	+10.04150391	-47.48291016	+1136
+1457971516.81139990	+8.46826172	-7.03564453	-0.90087891	+56.25000000	-13.42529297	-43.63769531	+2032	+8.19580078	-6.26220703	-0.63720703	+11.07421875	-10.48095703	+8.76708984	+1512	+6.42919922	-10.39306641	-0.84375000	+36.95800781	+10.04150391	-47.48291016	+1136
+1457971516.81559990	+8.47705078	-7.03125000	-0.91406250	+56.29394531	-13.24951172	-43.65966797	+2032	+8.20019531	-6.25781250	-0.64160156	+11.14013672	-10.43701172	+8.72314453	+1512	+6.43359375	-10.38867188	-0.84375000	+36.95800781	+10.04150391	-47.48291016	+1136
+1457971516.81970000	+8.48144531	-7.03125000	-0.92724609	+56.33789063	-13.09570313	-43.65966797	+2032	+8.20019531	-6.25341797	-0.65039063	+11.20605469	-10.39306641	+8.65722656	+1512	+6.43359375	-10.38867188	-0.84814453	+36.95800781	+10.06347656	-47.48291016	+1136
+1457971516.82390000	+8.48144531	-7.02685547	-0.93603516	+56.38183594	-12.94189453	-43.65966797	+2032	+8.20019531	-6.24902344	-0.65917969	+11.27197266	-10.32714844	+8.61328125	+1512	+6.43798828	-10.38427734	-0.84814453	+36.95800781	+10.06347656	-47.50488281	+1136
+1457971516.82810000	+8.49023438	-7.02246094	-0.95361328	+56.44775391	-12.72216797	-43.65966797	+2032	+8.20458984	-6.24023438	-0.66796875	+11.42578125	-10.26123047	+8.56933594	+1512	+6.44677734	-10.38427734	-0.85253906	+36.95800781	+10.08544922	-47.50488281	+1140
+1457971516.83640000	+8.49902344	-7.01367188	-0.97998047	+56.55761719	-12.34863281	-43.59375000	+2028	+8.20898438	-6.22265625	-0.68994141	+11.73339844	-10.10742188	+8.45947266	+1512	+6.45556641	-10.37548828	-0.86572266	+36.91406250	+10.10742188	-47.50488281	+1144
+1457971516.84060000	+8.50341797	-7.00927734	-1.00195313	+56.60156250	-12.12890625	-43.57177734	+2024	+8.21337891	-6.20947266	-0.70312500	+12.01904297	-10.01953125	+8.41552734	+1512	+6.46875000	-10.36669922	-0.88330078	+36.87011719	+10.12939453	-47.48291016	+1148
+1457971516.84470010	+8.50781250	-7.00048828	-1.01513672	+56.66748047	-11.95312500	-43.54980469	+2020	+8.21777344	-6.19628906	-0.71630859	+12.28271484	-9.95361328	+8.37158203	+1512	+6.47753906	-10.35791016	-0.90087891	+36.84814453	+10.15136719	-47.48291016	+1152
+1457971516.84890010	+8.51660156	-6.99609375	-1.03271484	+56.73339844	-11.77734375	-43.52783203	+2016	+8.21777344	-6.17871094	-0.72949219	+12.54638672	-9.88769531	+8.37158203	+1508	+6.48632813	-10.35351563	-0.91406250	+36.82617188	+10.15136719	-47.48291016	+1152
+1457971516.85719990	+8.53417969	-6.98291016	-1.07226563	+56.84326172	-11.35986328	-43.54980469	+2008	+8.22216797	-6.13476563	-0.76025391	+13.40332031	-9.79980469	+8.26171875	+1508	+6.52148438	-10.32714844	-0.96240234	+36.82617188	+10.12939453	-47.50488281	+1168
+1457971516.86550000	+8.56054688	-6.97412109	-1.11621094	+56.86523438	-10.96435547	-43.57177734	+1996	+8.22656250	-6.09082031	-0.80419922	+14.30419922	-9.75585938	+8.17382813	+1512	+6.56542969	-10.30517578	-1.00195313	+36.84814453	+10.10742188	-47.63671875	+1184
+1457971516.86970000	+8.57812500	-6.96533203	-1.13378906	+56.88720703	-10.76660156	-43.61572266	+1992	+8.23095703	-6.06445313	-0.81738281	+14.74365234	-9.79980469	+8.06396484	+1508	+6.59179688	-10.29199219	-1.01513672	+36.84814453	+10.08544922	-47.74658203	+1188
+1457971516.87800000	+8.60888672	-6.96533203	-1.19091797	+56.79931641	-10.34912109	-43.65966797	+1976	+8.23974609	-6.02490234	-0.87011719	+15.60058594	-9.77783203	+7.86621094	+1508	+6.64892578	-10.26562500	-1.05908203	+36.84814453	+10.06347656	-47.90039063	+1204
+1457971516.88220000	+8.63085938	-6.95654297	-1.21289063	+56.77734375	-10.15136719	-43.72558594	+1972	+8.24853516	-5.99414063	-0.89208984	+16.04003906	-9.84375000	+7.69042969	+1508	+6.67968750	-10.24804688	-1.07666016	+36.82617188	+10.04150391	-48.03222656	+1208
+1457971516.89050010	+8.67480469	-6.95654297	-1.27441406	+56.55761719	-9.68994141	-43.83544922	+1956	+8.26611328	-5.95898438	-0.95361328	+16.74316406	-9.79980469	+7.38281250	+1504	+6.74560547	-10.21728516	-1.12500000	+36.76025391	+10.06347656	-48.22998047	+1220
+1457971516.90300010	+8.75390625	-6.95214844	-1.37988281	+56.07421875	-8.87695313	-44.07714844	+1928	+8.31445313	-5.89746094	-1.05908203	+17.73193359	-9.75585938	+6.70166016	+1504	+6.83789063	-10.17333984	-1.19531250	+36.38671875	+10.19531250	-48.55957031	+1236
+1457971516.90720010	+8.78906250	-6.94775391	-1.41943359	+55.89843750	-8.59130859	-44.16503906	+1920	+8.33203125	-5.87109375	-1.09423828	+18.06152344	-9.75585938	+6.41601563	+1504	+6.86865234	-10.16015625	-1.22167969	+36.21093750	+10.28320313	-48.69140625	+1240
+1457971516.91140010	+8.81982422	-6.93896484	-1.46337891	+55.72265625	-8.30566406	-44.20898438	+1912	+8.35839844	-5.84472656	-1.14257813	+18.41308594	-9.68994141	+6.19628906	+1508	+6.89941406	-10.14257813	-1.26123047	+36.05712891	+10.32714844	-48.73535156	+1248
+1457971516.91549990	+8.85058594	-6.94775391	-1.50732422	+55.39306641	-7.97607422	-44.31884766	+1904	+8.37597656	-5.84033203	-1.18652344	+18.52294922	-9.62402344	+5.84472656	+1508	+6.92578125	-10.12939453	-1.30078125	+35.81542969	+10.43701172	-48.80126953	+1256
+1457971516.91969990	+8.88574219	-6.94335938	-1.55126953	+55.15136719	-7.64648438	-44.42871094	+1900	+8.40234375	-5.80957031	-1.23486328	+18.78662109	-9.60205078	+5.51513672	+1512	+6.95654297	-10.11181641	-1.33593750	+35.57373047	+10.54687500	-48.93310547	+1264
+1457971516.92380000	+8.92529297	-6.93896484	-1.59521484	+54.93164063	-7.31689453	-44.51660156	+1896	+8.43310547	-5.78320313	-1.28320313	+19.09423828	-9.53613281	+5.20751953	+1520	+6.98730469	-10.09423828	-1.37988281	+35.31005859	+10.63476563	-48.97705078	+1272
+1457971516.92800000	+8.95605469	-6.94335938	-1.64355469	+54.55810547	-6.96533203	-44.64843750	+1892	+8.45947266	-5.77441406	-1.33593750	+19.16015625	-9.47021484	+4.83398438	+1524	+7.01367188	-10.08105469	-1.42382813	+35.02441406	+10.74462891	-49.08691406	+1284
+1457971516.93630000	+9.03515625	-6.93457031	-1.74902344	+53.98681641	-6.24023438	-44.84619141	+1896	+8.52539063	-5.71728516	-1.44580078	+19.64355469	-9.33837891	+4.10888672	+1544	+7.07080078	-10.04589844	-1.52050781	+34.38720703	+11.00830078	-49.26269531	+1304
+1457971516.94050000	+9.07470703	-6.93457031	-1.80615234	+53.61328125	-5.86669922	-44.93408203	+1900	+8.55615234	-5.70410156	-1.50292969	+19.70947266	-9.25048828	+3.75732422	+1552	+7.09716797	-10.03271484	-1.57324219	+34.01367188	+11.14013672	-49.35058594	+1320
+1457971516.94470000	+9.11425781	-6.93017578	-1.86328125	+53.28369141	-5.47119141	-45.04394531	+1904	+8.59130859	-5.67773438	-1.56445313	+19.88525391	-9.16259766	+3.40576172	+1564	+7.12792969	-10.01074219	-1.62158203	+33.68408203	+11.27197266	-49.48242188	+1332
+1457971516.95300010	+9.20214844	-6.91699219	-1.97753906	+52.58056641	-4.70214844	-45.28564453	+1924	+8.66601563	-5.62500000	-1.67871094	+20.14892578	-9.03076172	+2.68066406	+1592	+7.18505859	-9.97119141	-1.73583984	+32.98095703	+11.51367188	-49.65820313	+1368
+1457971516.96129990	+9.29003906	-6.89941406	-2.09619141	+51.92138672	-3.88916016	-45.50537109	+1948	+8.74511719	-5.56347656	-1.80175781	+20.50048828	-8.87695313	+1.97753906	+1624	+7.24658203	-9.91845703	-1.84570313	+32.27783203	+11.73339844	-49.94384766	+1408
+1457971516.96970010	+9.38232422	-6.88183594	-2.22802734	+51.17431641	-3.05419922	-45.65917969	+1976	+8.82861328	-5.50195313	-1.93359375	+20.72021484	-8.65722656	+1.42822266	+1660	+7.31689453	-9.86572266	-1.95556641	+31.55273438	+11.97509766	-50.29541016	+1448
+1457971516.97799990	+9.47900391	-6.85546875	-2.35546875	+50.44921875	-2.19726563	-45.85693359	+2008	+8.91650391	-5.44042969	-2.05664063	+20.89599609	-8.54736328	+0.85693359	+1696	+7.39599609	-9.80859375	-2.06982422	+30.87158203	+12.17285156	-50.64697266	+1492
+1457971516.98630000	+9.58447266	-6.82031250	-2.48730469	+49.76806641	-1.27441406	-45.98876953	+2040	+9.01318359	-5.36132813	-2.18408203	+21.13769531	-8.41552734	+0.39550781	+1732	+7.48828125	-9.72949219	-2.17529297	+30.27832031	+12.32666016	-51.08642578	+1536
+1457971516.99050000	+9.63281250	-6.80273438	-2.55322266	+49.41650391	-0.83496094	-46.01074219	+2056	+9.06152344	-5.33056641	-2.25000000	+21.13769531	-8.32763672	+0.24169922	+1748	+7.53222656	-9.69433594	-2.22802734	+29.97070313	+12.39257813	-51.35009766	+1556
+1457971516.99470000	+9.68554688	-6.78076172	-2.62792969	+49.08691406	-0.32958984	-45.98876953	+2072	+9.10986328	-5.29101563	-2.32031250	+21.20361328	-8.19580078	+0.10986328	+1764	+7.58496094	-9.65039063	-2.28076172	+29.70703125	+12.45849609	-51.56982422	+1580
+1457971516.99880000	+9.73828125	-6.75878906	-2.68945313	+48.75732422	+0.15380859	-46.09863281	+2084	+9.16699219	-5.25146484	-2.37304688	+21.26953125	-8.19580078	-0.13183594	+1780	+7.63769531	-9.60205078	-2.32470703	+29.42138672	+12.52441406	-51.83349609	+1600
+1457971517.00300000	+9.79101563	-6.73242188	-2.75976563	+48.44970703	+0.61523438	-46.05468750	+2100	+9.21972656	-5.21630859	-2.43896484	+21.22558594	-8.10791016	-0.21972656	+1792	+7.69042969	-9.56250000	-2.37304688	+29.11376953	+12.56835938	-52.09716797	+1616
+1457971517.01130010	+9.90087891	-6.67968750	-2.89599609	+47.83447266	+1.64794922	-46.01074219	+2120	+9.32958984	-5.12841797	-2.56201172	+21.26953125	-7.95410156	-0.46142578	+1816	+7.80029297	-9.45703125	-2.46972656	+28.60839844	+12.67822266	-52.53662109	+1652
+1457971517.01959990	+10.01074219	-6.61376953	-3.04101563	+47.24121094	+2.68066406	-45.83496094	+2140	+9.44384766	-5.04052734	-2.69384766	+21.15966797	-7.75634766	-0.59326172	+1840	+7.91015625	-9.34716797	-2.57080078	+28.08105469	+12.76611328	-52.95410156	+1688
+1457971517.02800010	+10.12060547	-6.53906250	-3.16406250	+46.66992188	+3.69140625	-45.74707031	+2156	+9.56250000	-4.94824219	-2.80371094	+21.02783203	-7.69042969	-0.85693359	+1856	+8.02441406	-9.23730469	-2.65429688	+27.48779297	+12.76611328	-53.41552734	+1716
+1457971517.03629990	+10.23486328	-6.45996094	-3.28710938	+46.12060547	+4.72412109	-45.61523438	+2168	+9.68994141	-4.84716797	-2.91796875	+20.91796875	-7.55859375	-1.07666016	+1876	+8.12988281	-9.11425781	-2.75097656	+26.93847656	+12.85400391	-53.70117188	+1744
+1457971517.04049990	+10.28759766	-6.42041016	-3.35302734	+45.83496094	+5.22949219	-45.50537109	+2172	+9.75146484	-4.79882813	-2.97070313	+20.80810547	-7.51464844	-1.23046875	+1884	+8.18261719	-9.05712891	-2.80371094	+26.58691406	+12.89794922	-53.81103516	+1756
+1457971517.04460000	+10.34912109	-6.37207031	-3.41455078	+45.57128906	+5.73486328	-45.39550781	+2180	+9.81738281	-4.74169922	-3.03222656	+20.72021484	-7.42675781	-1.36230469	+1896	+8.23535156	-8.99560547	-2.85644531	+26.32324219	+12.94189453	-53.87695313	+1772
+1457971517.04880000	+10.40625000	-6.32812500	-3.46728516	+45.28564453	+6.19628906	-45.35156250	+2188	+9.88769531	-4.68017578	-3.08056641	+20.63232422	-7.42675781	-1.56005859	+1904	+8.28808594	-8.92968750	-2.90039063	+25.99365234	+12.96386719	-53.98681641	+1784
+1457971517.05300000	+10.45898438	-6.27539063	-3.52441406	+44.97802734	+6.65771484	-45.26367188	+2196	+9.95361328	-4.62304688	-3.12890625	+20.50048828	-7.40478516	-1.77978516	+1916	+8.33203125	-8.86816406	-2.94873047	+25.62011719	+12.98583984	-54.05273438	+1796
+1457971517.05710010	+10.51611328	-6.22705078	-3.57714844	+44.69238281	+7.09716797	-45.17578125	+2204	+10.01953125	-4.56591797	-3.18164063	+20.39062500	-7.36083984	-1.99951172	+1928	+8.38476563	-8.80224609	-3.00585938	+25.29052734	+13.02978516	-54.03076172	+1812
+1457971517.06130000	+10.57763672	-6.17431641	-3.62109375	+44.38476563	+7.49267578	-45.19775391	+2212	+10.08984375	-4.50000000	-3.21679688	+20.28076172	-7.42675781	-2.30712891	+1940	+8.43310547	-8.73632813	-3.04541016	+24.93896484	+13.02978516	-54.09667969	+1828
+1457971517.06960010	+10.69628906	-6.06445313	-3.71777344	+43.76953125	+8.26171875	-45.06591797	+2232	+10.23486328	-4.37255859	-3.30468750	+20.03906250	-7.47070313	-2.85644531	+1972	+8.53417969	-8.60009766	-3.15087891	+24.23583984	+13.11767578	-53.96484375	+1860
+1457971517.07800010	+10.81494141	-5.94580078	-3.79248047	+43.08837891	+8.92089844	-45.04394531	+2256	+10.37988281	-4.22753906	-3.37500000	+19.79736328	-7.60253906	-3.51562500	+2004	+8.63085938	-8.45947266	-3.22998047	+23.44482422	+13.13964844	-53.83300781	+1892
+1457971517.08629990	+10.94677734	-5.81835938	-3.85400391	+42.40722656	+9.42626953	-45.08789063	+2284	+10.52929688	-4.08691406	-3.43212891	+19.51171875	-7.86621094	-4.21875000	+2032	+8.74072266	-8.30126953	-3.30468750	+22.78564453	+13.09570313	-53.61328125	+1928
+1457971517.09460000	+11.07861328	-5.68652344	-3.91113281	+41.74804688	+9.79980469	-45.13183594	+2316	+10.67871094	-3.93310547	-3.48486328	+19.24804688	-8.15185547	-4.74609375	+2064	+8.85058594	-8.13867188	-3.38378906	+22.12646484	+13.05175781	-53.26171875	+1960
+1457971517.09879990	+11.14892578	-5.61621094	-3.92431641	+41.37451172	+9.93164063	-45.21972656	+2328	+10.75341797	-3.85839844	-3.49365234	+19.07226563	-8.39355469	-5.09765625	+2076	+8.91210938	-8.05517578	-3.40136719	+21.79687500	+12.94189453	-53.17382813	+1976
+1457971517.10290000	+11.21923828	-5.54150391	-3.94189453	+41.06689453	+10.04150391	-45.24169922	+2340	+10.83251953	-3.77050781	-3.51562500	+18.98437500	-8.59130859	-5.27343750	+2092	+8.97363281	-7.97167969	-3.42333984	+21.46728516	+12.85400391	-52.99804688	+1992
+1457971517.10710000	+11.28955078	-5.46679688	-3.95947266	+40.75927734	+10.10742188	-45.26367188	+2352	+10.91162109	-3.69580078	-3.53320313	+18.78662109	-8.76708984	-5.44921875	+2100	+9.03955078	-7.87939453	-3.44970703	+21.24755859	+12.74414063	-52.80029297	+2008
+1457971517.11130000	+11.35986328	-5.39208984	-3.96826172	+40.40771484	+10.12939453	-45.32958984	+2364	+10.98632813	-3.62109375	-3.53320313	+18.61083984	-9.05273438	-5.69091797	+2112	+9.10546875	-7.78710938	-3.46289063	+21.00585938	+12.59033203	-52.64648438	+2020
+1457971517.11960010	+11.50488281	-5.22509766	-3.97705078	+39.85839844	+10.08544922	-45.39550781	+2388	+11.14013672	-3.45410156	-3.55078125	+18.32519531	-9.49218750	-5.80078125	+2132	+9.24169922	-7.59375000	-3.49365234	+20.54443359	+12.26074219	-52.22900391	+2048
+1457971517.12380000	+11.57958984	-5.14160156	-3.97265625	+39.57275391	+10.01953125	-45.48339844	+2400	+11.21484375	-3.37500000	-3.54199219	+18.10546875	-9.82177734	-5.93261719	+2140	+9.31201172	-7.49267578	-3.49804688	+20.36865234	+11.99707031	-52.03125000	+2056
+1457971517.12789990	+11.65429688	-5.04931641	-3.96826172	+39.35302734	+9.90966797	-45.50537109	+2412	+11.29394531	-3.28271484	-3.53759766	+17.99560547	-10.10742188	-5.86669922	+2148	+9.37792969	-7.39160156	-3.50244141	+20.14892578	+11.77734375	-51.85546875	+2064
+1457971517.13210010	+11.72460938	-4.96142578	-3.96386719	+39.11132813	+9.79980469	-45.52734375	+2420	+11.37304688	-3.20361328	-3.53759766	+17.79785156	-10.32714844	-5.82275391	+2152	+9.45263672	-7.28613281	-3.51123047	+20.03906250	+11.53564453	-51.63574219	+2076
+1457971517.13630010	+11.79931641	-4.87353516	-3.95068359	+38.84765625	+9.66796875	-45.59326172	+2428	+11.44775391	-3.12011719	-3.52441406	+17.60009766	-10.65673828	-5.82275391	+2156	+9.52294922	-7.18066406	-3.51123047	+19.90722656	+11.25000000	-51.45996094	+2080
+1457971517.14039990	+11.86523438	-4.77246094	-3.93750000	+38.69384766	+9.51416016	-45.59326172	+2440	+11.52246094	-3.02783203	-3.51123047	+17.51220703	-10.89843750	-5.69091797	+2164	+9.58886719	-7.07958984	-3.51123047	+19.73144531	+11.00830078	-51.26220703	+2088
+1457971517.14459990	+11.93994141	-4.68017578	-3.92431641	+38.49609375	+9.33837891	-45.57128906	+2444	+11.60156250	-2.94433594	-3.50244141	+17.31445313	-11.16210938	-5.55908203	+2164	+9.65917969	-6.96972656	-3.51123047	+19.64355469	+10.70068359	-51.04248047	+2092
+1457971517.14879990	+12.00585938	-4.58349609	-3.90673828	+38.29833984	+9.14062500	-45.59326172	+2452	+11.67187500	-2.85644531	-3.48046875	+17.11669922	-11.44775391	-5.47119141	+2168	+9.72949219	-6.85986328	-3.51123047	+19.57763672	+10.41503906	-50.80078125	+2100
+1457971517.15290000	+12.07177734	-4.47802734	-3.88037109	+38.16650391	+8.92089844	-45.59326172	+2460	+11.74658203	-2.75976563	-3.45410156	+17.00683594	-11.75537109	-5.29541016	+2176	+9.79101563	-6.75439453	-3.50683594	+19.42382813	+10.17333984	-50.62500000	+2100
+1457971517.15710000	+12.13769531	-4.38134766	-3.85839844	+37.99072266	+8.70117188	-45.59326172	+2468	+11.81689453	-2.67187500	-3.43212891	+16.83105469	-12.01904297	-5.14160156	+2180	+9.85253906	-6.64453125	-3.50683594	+19.33593750	+9.88769531	-50.40527344	+2104
+1457971517.16120000	+12.19921875	-4.28027344	-3.83203125	+37.83691406	+8.48144531	-45.61523438	+2476	+11.89160156	-2.58398438	-3.40136719	+16.67724609	-12.32666016	-5.00976563	+2184	+9.91845703	-6.53466797	-3.49804688	+19.27001953	+9.55810547	-50.22949219	+2112
+1457971517.16540000	+12.26074219	-4.17480469	-3.80126953	+37.72705078	+8.23974609	-45.59326172	+2484	+11.96191406	-2.48291016	-3.36621094	+16.56738281	-12.63427734	-4.85595703	+2192	+9.97558594	-6.43359375	-3.48925781	+19.13818359	+9.27246094	-50.07568359	+2116
+1457971517.17370010	+12.38378906	-3.97265625	-3.73535156	+37.48535156	+7.75634766	-45.59326172	+2504	+12.10253906	-2.29833984	-3.28710938	+16.28173828	-13.22753906	-4.59228516	+2212	+10.09863281	-6.21826172	-3.47607422	+18.98437500	+8.65722656	-49.72412109	+2128
+1457971517.17790010	+12.44091797	-3.86718750	-3.69580078	+37.37548828	+7.51464844	-45.57128906	+2516	+12.16845703	-2.19287109	-3.24316406	+16.23779297	-13.57910156	-4.43847656	+2228	+10.14697266	-6.11718750	-3.46728516	+18.83056641	+8.39355469	-49.59228516	+2132
+1457971517.18210010	+12.49804688	-3.76611328	-3.66064453	+37.26562500	+7.25097656	-45.54931641	+2528	+12.23437500	-2.09619141	-3.19482422	+16.08398438	-13.90869141	-4.30664063	+2240	+10.20410156	-6.00732422	-3.45849609	+18.76464844	+8.08593750	-49.41650391	+2140
+1457971517.18619990	+12.55517578	-3.66064453	-3.61669922	+37.13378906	+6.94335938	-45.57128906	+2540	+12.30029297	-2.00390625	-3.14208984	+15.95214844	-14.23828125	-4.19677734	+2256	+10.26123047	-5.90185547	-3.44531250	+18.69873047	+7.75634766	-49.26269531	+2148
+1457971517.19039990	+12.60791016	-3.55957031	-3.56835938	+37.04589844	+6.63574219	-45.59326172	+2556	+12.36181641	-1.89843750	-3.08056641	+15.90820313	-14.65576172	-4.08691406	+2276	+10.30957031	-5.80078125	-3.43212891	+18.54492188	+7.42675781	-49.17480469	+2156
+1457971517.19460010	+12.66064453	-3.45849609	-3.52441406	+36.91406250	+6.35009766	-45.59326172	+2572	+12.42773438	-1.80615234	-3.01904297	+15.77636719	-15.05126953	-3.97705078	+2296	+10.36230469	-5.69531250	-3.41455078	+18.45703125	+7.03125000	-49.06494141	+2168
+1457971517.19870000	+12.71777344	-3.35742188	-3.46728516	+36.78222656	+6.02050781	-45.63720703	+2592	+12.48925781	-1.70947266	-2.95751953	+15.66650391	-15.44677734	-3.88916016	+2316	+10.41943359	-5.59423828	-3.39257813	+18.39111328	+6.63574219	-48.97705078	+2180
+1457971517.20289990	+12.77050781	-3.25634766	-3.41455078	+36.67236328	+5.71289063	-45.65917969	+2612	+12.55078125	-1.60400391	-2.89160156	+15.64453125	-15.86425781	-3.77929688	+2340	+10.46777344	-5.49316406	-3.37500000	+18.25927734	+6.21826172	-48.88916016	+2192
+1457971517.20709990	+12.82324219	-3.15966797	-3.36181641	+36.54052734	+5.38330078	-45.65917969	+2632	+12.60791016	-1.51171875	-2.82568359	+15.49072266	-16.28173828	-3.66943359	+2364	+10.52050781	-5.39208984	-3.35302734	+18.19335938	+5.82275391	-48.75732422	+2204
+1457971517.21120000	+12.87597656	-3.05859375	-3.30468750	+36.38671875	+5.05371094	-45.68115234	+2652	+12.66503906	-1.41943359	-2.76416016	+15.38085938	-16.67724609	-3.53759766	+2388	+10.57763672	-5.28662109	-3.33105469	+18.12744141	+5.36132813	-48.66943359	+2220
+1457971517.21960000	+12.97265625	-2.86523438	-3.19042969	+36.07910156	+4.39453125	-45.70312500	+2696	+12.77490234	-1.23486328	-2.62353516	+15.18310547	-17.53417969	-3.25195313	+2432	+10.67431641	-5.08007813	-3.28271484	+17.97363281	+4.46044922	-48.42773438	+2248
+1457971517.22370000	+13.02539063	-2.77294922	-3.12890625	+35.92529297	+4.02099609	-45.72509766	+2720	+12.83203125	-1.14697266	-2.55761719	+15.02929688	-17.90771484	-3.12011719	+2456	+10.72705078	-4.97460938	-3.24755859	+17.90771484	+3.93310547	-48.33984375	+2264
+1457971517.22790000	+13.07373047	-2.67187500	-3.06738281	+35.79345703	+3.66943359	-45.72509766	+2740	+12.88476563	-1.05029297	-2.49169922	+14.96337891	-18.32519531	-2.92236328	+2476	+10.77539063	-4.87353516	-3.21240234	+17.84179688	+3.42773438	-48.20800781	+2280
+1457971517.23210000	+13.12207031	-2.58398438	-3.00585938	+35.61767578	+3.31787109	-45.74707031	+2760	+12.93750000	-0.96679688	-2.42138672	+14.78759766	-18.72070313	-2.74658203	+2492	+10.82812500	-4.77246094	-3.18164063	+17.79785156	+2.94433594	-48.05419922	+2292
+1457971517.23620010	+13.17041016	-2.49169922	-2.93994141	+35.46386719	+2.96630859	-45.74707031	+2776	+12.98583984	-0.88769531	-2.35986328	+14.61181641	-19.05029297	-2.57080078	+2508	+10.88085938	-4.66699219	-3.14208984	+17.75390625	+2.43896484	-47.94433594	+2308
+1457971517.24449990	+13.25830078	-2.30712891	-2.82128906	+35.15625000	+2.32910156	-45.68115234	+2812	+13.08251953	-0.71630859	-2.23681641	+14.32617188	-19.70947266	-2.10937500	+2536	+10.97314453	-4.46484375	-3.07617188	+17.70996094	+1.51611328	-47.59277344	+2328
+1457971517.24869990	+13.29785156	-2.21923828	-2.76416016	+35.00244141	+2.02148438	-45.63720703	+2824	+13.12207031	-0.64160156	-2.18408203	+14.15039063	-19.95117188	-1.86767578	+2544	+11.01708984	-4.35937500	-3.03662109	+17.70996094	+1.03271484	-47.43896484	+2340
+1457971517.25289990	+13.33740234	-2.12255859	-2.70263672	+34.93652344	+1.69189453	-45.61523438	+2836	+13.16601563	-0.55371094	-2.12255859	+14.04052734	-20.25878906	-1.62597656	+2552	+11.06103516	-4.25830078	-2.99707031	+17.70996094	+0.57128906	-47.28515625	+2348
+1457971517.25700000	+13.37695313	-2.03906250	-2.64111328	+34.78271484	+1.38427734	-45.57128906	+2844	+13.20556641	-0.48339844	-2.06542969	+13.84277344	-20.54443359	-1.38427734	+2560	+11.10058594	-4.16162109	-2.96191406	+17.66601563	+0.13183594	-47.10937500	+2356
+1457971517.26120000	+13.41650391	-1.95556641	-2.58398438	+34.65087891	+1.09863281	-45.54931641	+2852	+13.24511719	-0.40869141	-2.00830078	+13.66699219	-20.78613281	-1.16455078	+2568	+11.14453125	-4.06933594	-2.91796875	+17.66601563	-0.30761719	-46.97753906	+2364
+1457971517.26539990	+13.45166016	-1.86328125	-2.52246094	+34.62890625	+0.79101563	-45.50537109	+2860	+13.28466797	-0.32519531	-1.95117188	+13.57910156	-21.04980469	-0.92285156	+2580	+11.18408203	-3.97265625	-2.88281250	+17.70996094	-0.72509766	-46.80175781	+2368
+1457971517.26950000	+13.48242188	-1.78417969	-2.46533203	+34.49707031	+0.50537109	-45.46142578	+2864	+13.31982422	-0.25488281	-1.89404297	+13.44726563	-21.29150391	-0.68115234	+2584	+11.22363281	-3.88037109	-2.84326172	+17.68798828	-1.09863281	-46.62597656	+2372
+1457971517.27370000	+13.51318359	-1.70947266	-2.41259766	+34.38720703	+0.30761719	-45.41748047	+2868	+13.35058594	-0.18457031	-1.84130859	+13.29345703	-21.48925781	-0.48339844	+2592	+11.25878906	-3.79248047	-2.80810547	+17.70996094	-1.47216797	-46.47216797	+2372
+1457971517.27790000	+13.54394531	-1.62158203	-2.35546875	+34.38720703	+0.04394531	-45.37353516	+2872	+13.38134766	-0.10107422	-1.78417969	+13.27148438	-21.75292969	-0.26367188	+2604	+11.28955078	-3.70019531	-2.76855469	+17.75390625	-1.82373047	-46.31835938	+2376
+1457971517.28620000	+13.59667969	-1.47656250	-2.24560547	+34.18945313	-0.39550781	-45.30761719	+2872	+13.43408203	+0.03076172	-1.66992188	+13.05175781	-22.21435547	+0.13183594	+2620	+11.35546875	-3.54199219	-2.69824219	+17.73193359	-2.48291016	-46.01074219	+2372
+1457971517.29040000	+13.61865234	-1.39746094	-2.19287109	+34.16748047	-0.61523438	-45.26367188	+2876	+13.46044922	+0.10546875	-1.60839844	+13.05175781	-22.52197266	+0.30761719	+2632	+11.38183594	-3.45849609	-2.66308594	+17.75390625	-2.81250000	-45.83496094	+2372
+1457971517.29450010	+13.64501953	-1.33154297	-2.14013672	+34.07958984	-0.81298828	-45.26367188	+2876	+13.48242188	+0.17138672	-1.54248047	+12.98583984	-22.82958984	+0.46142578	+2640	+11.40820313	-3.39257813	-2.63232422	+17.70996094	-3.09814453	-45.68115234	+2368
+1457971517.29870010	+13.66699219	-1.26562500	-2.08740234	+33.99169922	-0.98876953	-45.24169922	+2876	+13.50439453	+0.23730469	-1.48095703	+12.91992188	-23.11523438	+0.61523438	+2652	+11.43896484	-3.32226563	-2.59716797	+17.68798828	-3.36181641	-45.54931641	+2364
+1457971517.30290010	+13.68457031	-1.19970703	-2.03466797	+33.90380859	-1.12060547	-45.19775391	+2876	+13.52636719	+0.30761719	-1.41943359	+12.94189453	-23.40087891	+0.79101563	+2664	+11.46093750	-3.25195313	-2.56640625	+17.66601563	-3.60351563	-45.35156250	+2356
+1457971517.30699990	+13.70654297	-1.14257813	-1.98632813	+33.77197266	-1.23046875	-45.15380859	+2876	+13.54833984	+0.36914063	-1.35351563	+12.87597656	-23.66455078	+0.94482422	+2672	+11.48730469	-3.19042969	-2.54003906	+17.60009766	-3.82324219	-45.17578125	+2352
+1457971517.31119990	+13.72851563	-1.08544922	-1.94238281	+33.61816406	-1.31835938	-45.13183594	+2880	+13.56591797	+0.43066406	-1.29638672	+12.83203125	-23.90625000	+1.12060547	+2680	+11.50927734	-3.12890625	-2.51367188	+17.55615234	-4.02099609	-45.00000000	+2344
+1457971517.31530000	+13.74169922	-1.02832031	-1.89843750	+33.46435547	-1.38427734	-45.06591797	+2880	+13.58349609	+0.49218750	-1.23486328	+12.81005859	-24.16992188	+1.27441406	+2688	+11.52685547	-3.06298828	-2.48730469	+17.49023438	-4.19677734	-44.78027344	+2336
+1457971517.31950000	+13.75927734	-0.97558594	-1.85449219	+33.28857422	-1.45019531	-45.00000000	+2884	+13.60107422	+0.54492188	-1.17333984	+12.72216797	-24.43359375	+1.42822266	+2696	+11.54443359	-3.01025391	-2.46533203	+17.40234375	-4.35058594	-44.58251953	+2324
+1457971517.32370000	+13.77685547	-0.92724609	-1.80615234	+33.09082031	-1.53808594	-44.93408203	+2888	+13.62304688	+0.59765625	-1.11621094	+12.61230469	-24.67529297	+1.62597656	+2704	+11.56640625	-2.95312500	-2.43896484	+17.29248047	-4.52636719	-44.38476563	+2320
+1457971517.32780000	+13.79443359	-0.87451172	-1.76660156	+32.89306641	-1.53808594	-44.84619141	+2888	+13.64062500	+0.65478516	-1.06347656	+12.52441406	-24.87304688	+1.82373047	+2712	+11.58398438	-2.90039063	-2.41259766	+17.18261719	-4.65820313	-44.16503906	+2308
+1457971517.33200000	+13.81201172	-0.83496094	-1.73144531	+32.60742188	-1.51611328	-44.73632813	+2892	+13.65820313	+0.69873047	-1.01074219	+12.34863281	-25.07080078	+2.02148438	+2720	+11.60156250	-2.84765625	-2.39062500	+17.05078125	-4.74609375	-43.94531250	+2300
+1457971517.33620000	+13.82958984	-0.79980469	-1.69628906	+32.32177734	-1.49414063	-44.62646484	+2892	+13.68017578	+0.73828125	-0.96679688	+12.17285156	-25.22460938	+2.24121094	+2724	+11.61474609	-2.79931641	-2.36865234	+16.91894531	-4.83398438	-43.72558594	+2288
+1457971517.34030010	+13.84716797	-0.76025391	-1.66552734	+32.05810547	-1.40625000	-44.47265625	+2896	+13.69775391	+0.78662109	-0.92285156	+12.01904297	-25.31250000	+2.48291016	+2728	+11.63232422	-2.75097656	-2.35107422	+16.78710938	-4.89990234	-43.48388672	+2280
+1457971517.34870000	+13.88232422	-0.69433594	-1.61279297	+31.42089844	-1.25244141	-44.09912109	+2900	+13.73730469	+0.85253906	-0.85253906	+11.46972656	-25.37841797	+3.03222656	+2732	+11.65869141	-2.65429688	-2.31152344	+16.47949219	-5.00976563	-43.00048828	+2260
+1457971517.35279990	+13.89550781	-0.65917969	-1.59082031	+31.13525391	-1.14257813	-43.87939453	+2900	+13.75488281	+0.88330078	-0.82617188	+11.18408203	-25.40039063	+3.33984375	+2736	+11.67187500	-2.61035156	-2.29394531	+16.32568359	-5.03173828	-42.73681641	+2248
+1457971517.35700010	+13.91308594	-0.63281250	-1.56884766	+30.78369141	-1.05468750	-43.68164063	+2900	+13.77685547	+0.90527344	-0.79541016	+10.78857422	-25.42236328	+3.64746094	+2736	+11.68066406	-2.56640625	-2.27636719	+16.12792969	-5.05371094	-42.47314453	+2240
+1457971517.36120010	+13.93505859	-0.61083984	-1.55126953	+30.43212891	-0.92285156	-43.43994141	+2900	+13.80322266	+0.92724609	-0.77343750	+10.39306641	-25.35644531	+3.99902344	+2736	+11.69384766	-2.52685547	-2.25878906	+15.95214844	-5.09765625	-42.23144531	+2228
+1457971517.36529990	+13.95263672	-0.58007813	-1.53369141	+30.14648438	-0.79101563	-43.19824219	+2900	+13.82519531	+0.94921875	-0.75585938	+9.97558594	-25.29052734	+4.35058594	+2736	+11.70703125	-2.48291016	-2.23681641	+15.77636719	-5.11962891	-41.96777344	+2220
+1457971517.36949990	+13.97021484	-0.56250000	-1.51611328	+29.77294922	-0.68115234	-42.95654297	+2892	+13.85156250	+0.96240234	-0.73828125	+9.49218750	-25.22460938	+4.72412109	+2732	+11.72021484	-2.44335938	-2.21923828	+15.57861328	-5.14160156	-41.70410156	+2208
+1457971517.37369990	+13.98779297	-0.54492188	-1.50732422	+29.39941406	-0.48339844	-42.67089844	+2888	+13.87353516	+0.97119141	-0.72949219	+8.98681641	-25.07080078	+5.09765625	+2728	+11.72900391	-2.40820313	-2.20605469	+15.40283203	-5.11962891	-41.41845703	+2196
+1457971517.37780000	+14.00097656	-0.52294922	-1.49853516	+29.09179688	-0.32958984	-42.40722656	+2884	+13.89990234	+0.98437500	-0.71630859	+8.45947266	-24.98291016	+5.49316406	+2724	+11.73779297	-2.36865234	-2.18847656	+15.22705078	-5.11962891	-41.15478516	+2184
+1457971517.38200000	+14.01855469	-0.50976563	-1.48535156	+28.74023438	-0.21972656	-42.14355469	+2876	+13.92187500	+0.98876953	-0.70312500	+7.86621094	-24.87304688	+5.88867188	+2724	+11.74658203	-2.33349609	-2.17529297	+15.00732422	-5.09765625	-40.86914063	+2176
+1457971517.38620000	+14.03173828	-0.49218750	-1.48095703	+28.38867188	-0.04394531	-41.83593750	+2868	+13.94824219	+0.99316406	-0.69873047	+7.27294922	-24.71923828	+6.32812500	+2720	+11.75537109	-2.29833984	-2.16210938	+14.80957031	-5.07568359	-40.58349609	+2164
+1457971517.39030000	+14.04931641	-0.47021484	-1.46777344	+28.08105469	+0.04394531	-41.59423828	+2860	+13.97021484	+0.99755859	-0.68554688	+6.65771484	-24.67529297	+6.76757813	+2720	+11.76416016	-2.26757813	-2.14453125	+14.61181641	-5.07568359	-40.34179688	+2152
+1457971517.39450000	+14.06250000	-0.46142578	-1.45019531	+27.72949219	+0.13183594	-41.35253906	+2852	+14.00097656	+0.99316406	-0.67236328	+5.97656250	-24.60937500	+7.18505859	+2720	+11.77294922	-2.23681641	-2.13134766	+14.37011719	-5.09765625	-40.10009766	+2140
+1457971517.39860010	+14.08007813	-0.45703125	-1.45019531	+27.35595703	+0.28564453	-41.11083984	+2844	+14.02294922	+0.98876953	-0.66357422	+5.29541016	-24.52148438	+7.60253906	+2724	+11.77734375	-2.21044922	-2.12255859	+14.15039063	-5.03173828	-39.85839844	+2128
+1457971517.40280010	+14.09326172	-0.44384766	-1.43701172	+27.02636719	+0.35156250	-40.89111328	+2836	+14.04931641	+0.98437500	-0.64599609	+4.63623047	-24.49951172	+8.04199219	+2724	+11.78613281	-2.18408203	-2.11376953	+13.93066406	-5.03173828	-39.63867188	+2116
+1457971517.41109990	+14.11523438	-0.43066406	-1.42382813	+26.32324219	+0.57128906	-40.45166016	+2820	+14.09326172	+0.97998047	-0.61523438	+3.31787109	-24.41162109	+8.85498047	+2732	+11.79931641	-2.14013672	-2.10058594	+13.44726563	-4.96582031	-39.17724609	+2092
+1457971517.41529990	+14.12402344	-0.42187500	-1.41064453	+25.99365234	+0.59326172	-40.29785156	+2812	+14.11083984	+0.97558594	-0.59326172	+2.65869141	-24.45556641	+9.25048828	+2736	+11.80371094	-2.11816406	-2.09179688	+13.18359375	-4.96582031	-39.00146484	+2080
+1457971517.41950010	+14.13281250	-0.41748047	-1.39746094	+25.64208984	+0.59326172	-40.14404297	+2808	+14.13281250	+0.96679688	-0.57128906	+1.97753906	-24.52148438	+9.64599609	+2744	+11.80810547	-2.10498047	-2.08300781	+12.91992188	-4.98779297	-38.82568359	+2068
+1457971517.42360000	+14.14599609	-0.41748047	-1.39306641	+25.26855469	+0.65917969	-39.96826172	+2804	+14.15039063	+0.95800781	-0.54931641	+1.29638672	-24.56542969	+10.01953125	+2756	+11.81250000	-2.08740234	-2.08300781	+12.65625000	-4.94384766	-38.64990234	+2052
+1457971517.42779990	+14.15478516	-0.41308594	-1.37548828	+24.91699219	+0.59326172	-39.85839844	+2804	+14.17236328	+0.95361328	-0.52294922	+0.70312500	-24.67529297	+10.39306641	+2764	+11.81689453	-2.06982422	-2.07861328	+12.39257813	-4.96582031	-38.51806641	+2040
+1457971517.43199990	+14.16796875	-0.41308594	-1.35791016	+24.54345703	+0.54931641	-39.77050781	+2804	+14.18994141	+0.94482422	-0.49658203	+0.08789063	-24.78515625	+10.74462891	+2776	+11.82568359	-2.06103516	-2.07421875	+12.10693359	-5.00976563	-38.40820313	+2028
+1457971517.43610000	+14.17236328	-0.41748047	-1.34912109	+24.16992188	+0.57128906	-39.66064453	+2804	+14.20751953	+0.94042969	-0.47021484	-0.48339844	-24.87304688	+11.05224609	+2788	+11.83007813	-2.04785156	-2.07421875	+11.82128906	-4.98779297	-38.27636719	+2016
+1457971517.44030000	+14.18115234	-0.41748047	-1.33593750	+23.81835938	+0.52734375	-39.57275391	+2804	+14.22509766	+0.94042969	-0.44384766	-1.01074219	-24.98291016	+11.35986328	+2796	+11.83447266	-2.03466797	-2.07421875	+11.57958984	-5.03173828	-38.16650391	+2008
+1457971517.44450000	+14.18554688	-0.42187500	-1.31835938	+23.44482422	+0.46142578	-39.48486328	+2812	+14.23828125	+0.93164063	-0.41748047	-1.53808594	-25.09277344	+11.66748047	+2808	+11.83886719	-2.02587891	-2.06982422	+11.29394531	-5.07568359	-38.05664063	+1996
+1457971517.44860010	+14.18994141	-0.42626953	-1.30957031	+23.09326172	+0.43945313	-39.37500000	+2816	+14.25146484	+0.92285156	-0.39550781	-2.06542969	-25.15869141	+11.95312500	+2820	+11.84326172	-2.01708984	-2.07421875	+11.03027344	-5.09765625	-37.94677734	+1984
+1457971517.45280000	+14.19873047	-0.42626953	-1.29638672	+22.76367188	+0.35156250	-39.28710938	+2824	+14.26464844	+0.92285156	-0.36914063	-2.54882813	-25.29052734	+12.23876953	+2832	+11.84765625	-2.00390625	-2.06982422	+10.78857422	-5.18554688	-37.85888672	+1972
+1457971517.45700000	+14.20312500	-0.43066406	-1.27880859	+22.39013672	+0.26367188	-39.22119141	+2832	+14.27783203	+0.91406250	-0.34277344	-3.05419922	-25.42236328	+12.52441406	+2848	+11.85205078	-1.99511719	-2.06542969	+10.54687500	-5.25146484	-37.79296875	+1964
+1457971517.46110010	+14.20751953	-0.43505859	-1.26123047	+22.03857422	+0.15380859	-39.15527344	+2840	+14.29101563	+0.90527344	-0.32080078	-3.55957031	-25.48828125	+12.81005859	+2860	+11.85644531	-1.98632813	-2.06542969	+10.28320313	-5.33935547	-37.70507813	+1952
+1457971517.46939990	+14.22509766	-0.44384766	-1.22607422	+21.42333984	+0.00000000	-39.00146484	+2860	+14.31738281	+0.89648438	-0.28564453	-4.46044922	-25.62011719	+13.35937500	+2884	+11.86962891	-1.96435547	-2.05224609	+9.86572266	-5.58105469	-37.55126953	+1936
+1457971517.47359990	+14.22949219	-0.44824219	-1.21728516	+21.09375000	-0.06591797	-38.91357422	+2872	+14.33056641	+0.88769531	-0.27246094	-4.92187500	-25.62011719	+13.64501953	+2892	+11.87402344	-1.95556641	-2.05224609	+9.64599609	-5.69091797	-37.48535156	+1928
+1457971517.47779990	+14.23828125	-0.44824219	-1.20410156	+20.80810547	-0.10986328	-38.84765625	+2880	+14.33935547	+0.88330078	-0.26367188	-5.38330078	-25.64208984	+13.93066406	+2900	+11.87841797	-1.93798828	-2.04345703	+9.49218750	-5.84472656	-37.39746094	+1924
+1457971517.48190000	+14.24267578	-0.45263672	-1.19091797	+20.54443359	-0.15380859	-38.73779297	+2884	+14.34814453	+0.87011719	-0.25048828	-5.86669922	-25.62011719	+14.26025391	+2912	+11.87841797	-1.92919922	-2.03906250	+9.33837891	-5.97656250	-37.33154297	+1916
+1457971517.48610000	+14.24707031	-0.45263672	-1.17773438	+20.28076172	-0.24169922	-38.67187500	+2892	+14.35693359	+0.86132813	-0.24609375	-6.37207031	-25.57617188	+14.58984375	+2920	+11.88281250	-1.91601563	-2.03027344	+9.16259766	-6.13037109	-37.26562500	+1912
+1457971517.49029990	+14.25585938	-0.45263672	-1.16015625	+20.06103516	-0.30761719	-38.58398438	+2896	+14.37011719	+0.84814453	-0.24169922	-6.94335938	-25.55419922	+14.94140625	+2932	+11.88720703	-1.89843750	-2.02148438	+9.07470703	-6.30615234	-37.17773438	+1908
+1457971517.49440000	+14.26025391	-0.45263672	-1.14257813	+19.81933594	-0.37353516	-38.51806641	+2900	+14.37890625	+0.83496094	-0.23291016	-7.47070313	-25.53222656	+15.29296875	+2940	+11.88720703	-1.88525391	-2.01269531	+8.92089844	-6.45996094	-37.11181641	+1904
+1457971517.50280000	+14.27343750	-0.45263672	-1.11621094	+19.40185547	-0.48339844	-38.38623047	+2908	+14.39648438	+0.81298828	-0.22412109	-8.59130859	-25.42236328	+16.01806641	+2952	+11.89599609	-1.85888672	-1.99072266	+8.72314453	-6.78955078	-36.97998047	+1896
+1457971517.50690010	+14.27783203	-0.45263672	-1.09863281	+19.20410156	-0.50537109	-38.32031250	+2908	+14.40527344	+0.79980469	-0.22412109	-9.16259766	-25.35644531	+16.39160156	+2960	+11.90039063	-1.84570313	-1.98193359	+8.63525391	-6.96533203	-36.91406250	+1892
+1457971517.51110010	+14.27783203	-0.45263672	-1.08984375	+19.00634766	-0.50537109	-38.25439453	+2908	+14.40966797	+0.78662109	-0.22412109	-9.73388672	-25.26855469	+16.78710938	+2964	+11.90039063	-1.83251953	-1.96875000	+8.54736328	-7.09716797	-36.87011719	+1888
+1457971517.51530000	+14.28222656	-0.45263672	-1.07666016	+18.83056641	-0.54931641	-38.21044922	+2904	+14.41406250	+0.76904297	-0.21533203	-10.41503906	-25.22460938	+17.18261719	+2972	+11.90039063	-1.81933594	-1.96435547	+8.45947266	-7.22900391	-36.78222656	+1888
+1457971517.51939990	+14.28662109	-0.44824219	-1.06787109	+18.65478516	-0.59326172	-38.16650391	+2904	+14.41845703	+0.75585938	-0.21093750	-11.05224609	-25.18066406	+17.57812500	+2980	+11.90039063	-1.81054688	-1.95556641	+8.37158203	-7.36083984	-36.71630859	+1884
+1457971517.52360010	+14.28662109	-0.44384766	-1.05029297	+18.47900391	-0.63720703	-38.12255859	+2904	+14.42285156	+0.74267578	-0.20214844	-11.71142578	-25.15869141	+17.99560547	+2988	+11.90478516	-1.79736328	-1.94238281	+8.30566406	-7.49267578	-36.67236328	+1880
+1457971517.52780010	+14.29101563	-0.43945313	-1.03710938	+18.32519531	-0.68115234	-38.07861328	+2904	+14.43164063	+0.72509766	-0.18896484	-12.39257813	-25.11474609	+18.41308594	+2996	+11.90478516	-1.78857422	-1.93359375	+8.21777344	-7.62451172	-36.60644531	+1880
+1457971517.53189990	+14.29101563	-0.44384766	-1.01953125	+18.12744141	-0.72509766	-38.05664063	+2900	+14.43603516	+0.70751953	-0.18017578	-13.07373047	-25.07080078	+18.78662109	+3000	+11.90917969	-1.77978516	-1.92919922	+8.10791016	-7.71240234	-36.56250000	+1876
+1457971517.54029990	+14.29101563	-0.44824219	-1.00195313	+17.73193359	-0.72509766	-38.01269531	+2900	+14.44482422	+0.68115234	-0.15380859	-14.37011719	-25.07080078	+19.53369141	+3016	+11.90917969	-1.76660156	-1.91601563	+7.86621094	-7.84423828	-36.47460938	+1868
+1457971517.54440000	+14.29101563	-0.44824219	-0.99316406	+17.53417969	-0.70312500	-37.96875000	+2896	+14.44482422	+0.66796875	-0.13623047	-15.02929688	-25.04882813	+19.88525391	+3020	+11.91357422	-1.76220703	-1.91162109	+7.75634766	-7.88818359	-36.40869141	+1864
+1457971517.54860000	+14.29101563	-0.44824219	-0.98437500	+17.31445313	-0.70312500	-37.94677734	+2900	+14.44921875	+0.65478516	-0.11865234	-15.68847656	-25.04882813	+20.23681641	+3028	+11.91357422	-1.75781250	-1.90722656	+7.64648438	-7.93212891	-36.36474609	+1860
+1457971517.55270000	+14.28662109	-0.44824219	-0.97119141	+17.09472656	-0.70312500	-37.90283203	+2900	+14.44921875	+0.64160156	-0.10107422	-16.34765625	-25.04882813	+20.61035156	+3040	+11.91357422	-1.75781250	-1.90722656	+7.51464844	-7.95410156	-36.32080078	+1852
+1457971517.55690000	+14.28662109	-0.45263672	-0.96240234	+16.87500000	-0.68115234	-37.85888672	+2904	+14.45361328	+0.62841797	-0.08349609	-17.00683594	-25.07080078	+20.93994141	+3048	+11.91357422	-1.75341797	-1.90283203	+7.36083984	-7.95410156	-36.25488281	+1848
+1457971517.56110000	+14.28662109	-0.45703125	-0.94921875	+16.63330078	-0.70312500	-37.81494141	+2908	+14.46240234	+0.61083984	-0.06152344	-17.64404297	-25.09277344	+21.26953125	+3056	+11.91357422	-1.75341797	-1.89843750	+7.20703125	-7.97607422	-36.21093750	+1844
+1457971517.56520010	+14.28662109	-0.46142578	-0.94042969	+16.39160156	-0.63720703	-37.72705078	+2916	+14.46679688	+0.60644531	-0.03955078	-18.19335938	-25.09277344	+21.55517578	+3064	+11.91357422	-1.75341797	-1.89404297	+7.05322266	-7.97607422	-36.16699219	+1840
+1457971517.56940010	+14.28662109	-0.47021484	-0.93603516	+16.14990234	-0.57128906	-37.66113281	+2920	+14.47558594	+0.58886719	-0.02197266	-18.78662109	-25.07080078	+21.84082031	+3072	+11.91796875	-1.74902344	-1.89404297	+6.89941406	-7.95410156	-36.10107422	+1832
+1457971517.57360010	+14.28662109	-0.47460938	-0.92724609	+15.88623047	-0.50537109	-37.57324219	+2928	+14.47558594	+0.57568359	-0.00439453	-19.37988281	-25.04882813	+22.10449219	+3080	+11.91796875	-1.74902344	-1.88964844	+6.74560547	-7.93212891	-36.05712891	+1828
+1457971517.57769990	+14.28662109	-0.48339844	-0.92285156	+15.62255859	-0.39550781	-37.48535156	+2936	+14.47998047	+0.56689453	+0.01318359	-19.90722656	-25.02685547	+22.39013672	+3084	+11.91796875	-1.74902344	-1.88525391	+6.59179688	-7.91015625	-35.99121094	+1824
+1457971517.58189990	+14.28222656	-0.48779297	-0.91845703	+15.38085938	-0.26367188	-37.35351563	+2940	+14.47998047	+0.54931641	+0.03076172	-20.45654297	-24.98291016	+22.65380859	+3096	+11.91796875	-1.74462891	-1.88525391	+6.45996094	-7.86621094	-35.92529297	+1820
+1457971517.59019990	+14.28662109	-0.49658203	-0.90527344	+14.91943359	-0.06591797	-37.11181641	+2956	+14.49316406	+0.52734375	+0.05273438	-21.48925781	-24.82910156	+23.13720703	+3108	+11.92236328	-1.73583984	-1.87207031	+6.19628906	-7.82226563	-35.77148438	+1812
+1457971517.59439990	+14.29101563	-0.50097656	-0.90087891	+14.69970703	+0.06591797	-37.00195313	+2960	+14.49755859	+0.50976563	+0.06152344	-21.99462891	-24.74121094	+23.37890625	+3116	+11.92236328	-1.73144531	-1.86767578	+6.08642578	-7.80029297	-35.68359375	+1808
+1457971517.59859990	+14.29541016	-0.50976563	-0.89208984	+14.45800781	+0.17578125	-36.89208984	+2968	+14.50634766	+0.49218750	+0.06591797	-22.50000000	-24.63134766	+23.57666016	+3124	+11.92236328	-1.72705078	-1.85888672	+5.95458984	-7.77832031	-35.61767578	+1808
+1457971517.60270000	+14.29980469	-0.51416016	-0.88769531	+14.26025391	+0.35156250	-36.78222656	+2972	+14.51074219	+0.47900391	+0.07031250	-22.98339844	-24.47753906	+23.77441406	+3128	+11.92236328	-1.72265625	-1.85449219	+5.86669922	-7.75634766	-35.52978516	+1804
+1457971517.60690000	+14.30419922	-0.51416016	-0.88330078	+14.06250000	+0.52734375	-36.62841797	+2976	+14.51953125	+0.46582031	+0.07031250	-23.44482422	-24.30175781	+23.97216797	+3132	+11.92236328	-1.71386719	-1.84570313	+5.80078125	-7.75634766	-35.44189453	+1804
+1457971517.61110000	+14.30419922	-0.51416016	-0.88330078	+13.88671875	+0.74707031	-36.51855469	+2976	+14.51953125	+0.45263672	+0.06591797	-23.90625000	-24.10400391	+24.14794922	+3136	+11.92675781	-1.70507813	-1.83691406	+5.73486328	-7.71240234	-35.35400391	+1800
+1457971517.61520000	+14.30859375	-0.51416016	-0.88330078	+13.68896484	+0.92285156	-36.40869141	+2976	+14.52392578	+0.43066406	+0.06152344	-24.43359375	-23.88427734	+24.30175781	+3144	+11.92675781	-1.69628906	-1.83251953	+5.69091797	-7.71240234	-35.26611328	+1800
+1457971517.61940000	+14.30859375	-0.51416016	-0.88330078	+13.51318359	+1.12060547	-36.29882813	+2976	+14.52832031	+0.42187500	+0.05712891	-24.91699219	-23.66455078	+24.45556641	+3148	+11.92675781	-1.68750000	-1.82373047	+5.64697266	-7.69042969	-35.20019531	+1800
+1457971517.62350010	+14.31298828	-0.50976563	-0.87890625	+13.33740234	+1.29638672	-36.23291016	+2972	+14.53271484	+0.40869141	+0.04833984	-25.40039063	-23.44482422	+24.60937500	+3156	+11.92675781	-1.67871094	-1.81494141	+5.62500000	-7.69042969	-35.11230469	+1800
+1457971517.62770010	+14.32177734	-0.50976563	-0.87451172	+13.16162109	+1.49414063	-36.16699219	+2972	+14.53710938	+0.38671875	+0.03955078	-25.99365234	-23.20312500	+24.74121094	+3164	+11.92675781	-1.66552734	-1.80615234	+5.58105469	-7.69042969	-35.04638672	+1800
+1457971517.63190010	+14.32617188	-0.50976563	-0.87011719	+12.98583984	+1.66992188	-36.12304688	+2968	+14.54589844	+0.37792969	+0.02636719	-26.49902344	-22.96142578	+24.85107422	+3168	+11.92675781	-1.66113281	-1.79736328	+5.55908203	-7.71240234	-34.98046875	+1800
+1457971517.63599990	+14.33056641	-0.50537109	-0.87011719	+12.81005859	+1.88964844	-36.10107422	+2964	+14.55029297	+0.36914063	+0.02197266	-27.00439453	-22.74169922	+24.96093750	+3168	+11.93115234	-1.65234375	-1.78857422	+5.53710938	-7.69042969	-34.93652344	+1800
+1457971517.64019990	+14.33056641	-0.50976563	-0.87011719	+12.59033203	+2.10937500	-36.07910156	+2960	+14.55029297	+0.34716797	+0.01318359	-27.68554688	-22.50000000	+25.04882813	+3176	+11.93115234	-1.64355469	-1.77978516	+5.49316406	-7.69042969	-34.89257813	+1800
+1457971517.64850000	+14.33496094	-0.50097656	-0.87011719	+12.21679688	+2.59277344	-36.05712891	+2952	+14.55468750	+0.33398438	-0.00439453	-28.85009766	-22.01660156	+25.22460938	+3180	+11.93115234	-1.62597656	-1.76660156	+5.47119141	-7.69042969	-34.82666016	+1804
+1457971517.65269990	+14.33496094	-0.50537109	-0.86572266	+11.97509766	+2.81250000	-36.10107422	+2948	+14.55468750	+0.31640625	-0.00878906	-29.57519531	-21.84082031	+25.33447266	+3188	+11.93554688	-1.61718750	-1.76220703	+5.44921875	-7.66845703	-34.80468750	+1800
+1457971517.65689990	+14.33496094	-0.50537109	-0.86572266	+11.73339844	+3.05419922	-36.14501953	+2944	+14.55908203	+0.30761719	-0.00878906	-30.23437500	-21.64306641	+25.40039063	+3192	+11.93554688	-1.61279297	-1.75781250	+5.40527344	-7.69042969	-34.80468750	+1800
+1457971517.66100000	+14.33496094	-0.50537109	-0.85693359	+11.49169922	+3.25195313	-36.23291016	+2944	+14.56347656	+0.30322266	-0.00439453	-30.89355469	-21.51123047	+25.51025391	+3192	+11.93554688	-1.60839844	-1.75341797	+5.36132813	-7.66845703	-34.80468750	+1800
+1457971517.66520000	+14.33496094	-0.50976563	-0.85253906	+11.22802734	+3.49365234	-36.29882813	+2940	+14.56787109	+0.29003906	+0.00000000	-31.64062500	-21.35742188	+25.62011719	+3200	+11.93554688	-1.60400391	-1.74902344	+5.31738281	-7.66845703	-34.80468750	+1800
+1457971517.66940000	+14.33935547	-0.50976563	-0.84814453	+10.94238281	+3.73535156	-36.38671875	+2936	+14.57226563	+0.28125000	+0.00000000	-32.34375000	-21.20361328	+25.70800781	+3200	+11.93994141	-1.59960938	-1.74462891	+5.25146484	-7.66845703	-34.82666016	+1796
+1457971517.67350010	+14.33496094	-0.51416016	-0.84814453	+10.67871094	+3.99902344	-36.51855469	+2936	+14.56787109	+0.27246094	+0.00878906	-33.06884766	-21.07177734	+25.79589844	+3204	+11.93994141	-1.59960938	-1.74023438	+5.18554688	-7.66845703	-34.84863281	+1796
+1457971517.67770000	+14.33056641	-0.51855469	-0.84375000	+10.39306641	+4.28466797	-36.62841797	+2936	+14.56787109	+0.26806641	+0.01318359	-33.77197266	-20.96191406	+25.88378906	+3208	+11.94433594	-1.59521484	-1.74023438	+5.14160156	-7.66845703	-34.89257813	+1792
+1457971517.68190000	+14.32617188	-0.51855469	-0.84375000	+10.10742188	+4.57031250	-36.73828125	+2936	+14.56787109	+0.25927734	+0.02197266	-34.47509766	-20.83007813	+25.97167969	+3212	+11.94433594	-1.59521484	-1.74023438	+5.07568359	-7.64648438	-34.93652344	+1792
+1457971517.68600010	+14.32617188	-0.51855469	-0.83935547	+9.82177734	+4.83398438	-36.89208984	+2940	+14.57226563	+0.25488281	+0.03076172	-35.17822266	-20.72021484	+26.05957031	+3220	+11.94873047	-1.59521484	-1.73583984	+5.00976563	-7.64648438	-34.98046875	+1788
+1457971517.69020010	+14.32177734	-0.52294922	-0.83496094	+9.53613281	+5.09765625	-37.02392578	+2944	+14.57226563	+0.25048828	+0.04394531	-35.83740234	-20.63232422	+26.14746094	+3224	+11.94873047	-1.59082031	-1.73583984	+4.96582031	-7.64648438	-35.00244141	+1784
+1457971517.69440010	+14.32177734	-0.52294922	-0.82617188	+9.22851563	+5.36132813	-37.15576172	+2948	+14.57226563	+0.24169922	+0.05273438	-36.54052734	-20.52246094	+26.23535156	+3232	+11.95312500	-1.59082031	-1.73144531	+4.87792969	-7.66845703	-35.06835938	+1780
+1457971517.70269990	+14.31738281	-0.53173828	-0.81738281	+8.65722656	+5.88867188	-37.44140625	+2960	+14.57666016	+0.22851563	+0.07031250	-37.83691406	-20.28076172	+26.36718750	+3240	+11.95751953	-1.59082031	-1.72705078	+4.74609375	-7.66845703	-35.15625000	+1772
+1457971517.70680000	+14.31738281	-0.53173828	-0.81298828	+8.37158203	+6.15234375	-37.57324219	+2964	+14.57666016	+0.21972656	+0.07470703	-38.49609375	-20.14892578	+26.41113281	+3244	+11.96191406	-1.59082031	-1.72265625	+4.70214844	-7.66845703	-35.20019531	+1772
+1457971517.71100000	+14.31738281	-0.53173828	-0.81298828	+8.10791016	+6.45996094	-37.70507813	+2972	+14.57666016	+0.21093750	+0.07470703	-39.13330078	-19.97314453	+26.41113281	+3252	+11.96191406	-1.58642578	-1.71826172	+4.63623047	-7.69042969	-35.24414063	+1768
+1457971517.71519990	+14.31298828	-0.53173828	-0.81298828	+7.84423828	+6.72363281	-37.83691406	+2976	+14.57666016	+0.20654297	+0.07470703	-39.68261719	-19.81933594	+26.41113281	+3252	+11.96630859	-1.58203125	-1.71386719	+4.59228516	-7.69042969	-35.26611328	+1764
+1457971517.71930000	+14.31298828	-0.52734375	-0.81298828	+7.60253906	+6.96533203	-37.94677734	+2984	+14.57666016	+0.19335938	+0.07031250	-40.29785156	-19.64355469	+26.41113281	+3260	+11.96630859	-1.58203125	-1.70947266	+4.54833984	-7.66845703	-35.28808594	+1764
+1457971517.72350000	+14.31738281	-0.52734375	-0.80859375	+7.33886719	+7.22900391	-38.03466797	+2988	+14.58105469	+0.18017578	+0.07031250	-40.89111328	-19.42382813	+26.43310547	+3264	+11.97070313	-1.57763672	-1.70507813	+4.52636719	-7.69042969	-35.31005859	+1760
+1457971517.72770000	+14.32177734	-0.52734375	-0.80419922	+7.11914063	+7.42675781	-38.14453125	+2992	+14.58105469	+0.17138672	+0.06152344	-41.46240234	-19.20410156	+26.41113281	+3268	+11.97070313	-1.57324219	-1.70068359	+4.48242188	-7.69042969	-35.31005859	+1760
+1457971517.73180010	+14.32617188	-0.52734375	-0.79980469	+6.87744141	+7.64648438	-38.23242188	+2996	+14.58544922	+0.15380859	+0.05273438	-42.09960938	-18.94042969	+26.41113281	+3276	+11.97509766	-1.56884766	-1.69189453	+4.46044922	-7.66845703	-35.31005859	+1760
+1457971517.73600010	+14.33056641	-0.52734375	-0.79980469	+6.63574219	+7.88818359	-38.32031250	+3000	+14.58984375	+0.13623047	+0.04394531	-42.73681641	-18.67675781	+26.38916016	+3284	+11.97949219	-1.56005859	-1.68310547	+4.41650391	-7.66845703	-35.31005859	+1756
+1457971517.74020000	+14.33496094	-0.52734375	-0.79980469	+6.43798828	+8.12988281	-38.38623047	+3004	+14.59423828	+0.12304688	+0.03076172	-43.26416016	-18.39111328	+26.34521484	+3288	+11.97949219	-1.55566406	-1.67871094	+4.41650391	-7.64648438	-35.28808594	+1756
+1457971517.74429990	+14.33496094	-0.52734375	-0.79980469	+6.21826172	+8.37158203	-38.45214844	+3004	+14.59423828	+0.10546875	+0.01757813	-43.85742188	-18.08349609	+26.32324219	+3296	+11.98388672	-1.54687500	-1.66992188	+4.39453125	-7.60253906	-35.24414063	+1760
+1457971517.74850010	+14.34375000	-0.52294922	-0.80419922	+6.02050781	+8.59130859	-38.47412109	+3004	+14.59423828	+0.08349609	+0.00439453	-44.42871094	-17.75390625	+26.32324219	+3300	+11.98388672	-1.54248047	-1.66113281	+4.39453125	-7.55859375	-35.22216797	+1760
+1457971517.75270010	+14.34814453	-0.52294922	-0.79980469	+5.84472656	+8.81103516	-38.51806641	+3004	+14.59863281	+0.07031250	-0.00878906	-44.97802734	-17.44628906	+26.32324219	+3304	+11.98828125	-1.53369141	-1.65673828	+4.39453125	-7.51464844	-35.17822266	+1760
+1457971517.76099990	+14.35253906	-0.52294922	-0.79541016	+5.42724609	+9.20654297	-38.60595703	+3000	+14.60302734	+0.03076172	-0.03076172	-46.12060547	-16.78710938	+26.36718750	+3316	+11.98828125	-1.52050781	-1.63916016	+4.35058594	-7.38281250	-35.06835938	+1764
+1457971517.76519990	+14.35693359	-0.52294922	-0.79541016	+5.27343750	+9.40429688	-38.62792969	+2996	+14.60742188	+0.01757813	-0.03955078	-46.62597656	-16.45751953	+26.43310547	+3320	+11.99267578	-1.51171875	-1.63037109	+4.35058594	-7.31689453	-35.02441406	+1768
+1457971517.76930000	+14.36572266	-0.52294922	-0.79101563	+5.07568359	+9.60205078	-38.64990234	+2992	+14.61181641	+0.00000000	-0.04833984	-47.13134766	-16.12792969	+26.47705078	+3324	+11.99707031	-1.50732422	-1.62158203	+4.32861328	-7.22900391	-34.95849609	+1768
+1457971517.77350000	+14.36572266	-0.52734375	-0.79541016	+4.85595703	+9.84375000	-38.67187500	+2988	+14.60742188	-0.01318359	-0.05712891	-47.63671875	-15.82031250	+26.52099609	+3324	+11.99707031	-1.50292969	-1.61279297	+4.32861328	-7.11914063	-34.91455078	+1772
+1457971517.77760000	+14.36572266	-0.52734375	-0.79541016	+4.70214844	+10.08544922	-38.69384766	+2988	+14.60742188	-0.02197266	-0.06152344	-48.07617188	-15.53466797	+26.60888672	+3324	+11.99707031	-1.49414063	-1.60400391	+4.30664063	-6.98730469	-34.87060547	+1772
+1457971517.78180000	+14.37011719	-0.52734375	-0.79980469	+4.52636719	+10.30517578	-38.71582031	+2984	+14.60742188	-0.03515625	-0.06152344	-48.49365234	-15.24902344	+26.67480469	+3324	+12.00146484	-1.49414063	-1.59960938	+4.30664063	-6.85546875	-34.82666016	+1772
+1457971517.78600000	+14.37011719	-0.52734375	-0.79980469	+4.37255859	+10.54687500	-38.73779297	+2980	+14.60742188	-0.04394531	-0.06591797	-48.93310547	-14.96337891	+26.78466797	+3328	+12.00146484	-1.48974609	-1.59521484	+4.28466797	-6.74560547	-34.78271484	+1776
+1457971517.79010010	+14.37011719	-0.52734375	-0.79541016	+4.21875000	+10.72265625	-38.75976563	+2980	+14.60302734	-0.04833984	-0.05712891	-49.30664063	-14.72167969	+26.93847656	+3328	+12.00146484	-1.48535156	-1.59082031	+4.26269531	-6.59179688	-34.73876953	+1776
+1457971517.79430010	+14.37011719	-0.53173828	-0.79541016	+4.04296875	+10.87646484	-38.78173828	+2980	+14.60742188	-0.05712891	-0.05273438	-49.70214844	-14.50195313	+27.07031250	+3328	+12.00585938	-1.48535156	-1.58642578	+4.24072266	-6.43798828	-34.71679688	+1772
+1457971517.79850010	+14.37011719	-0.53613281	-0.79101563	+3.84521484	+11.07421875	-38.82568359	+2980	+14.60742188	-0.06152344	-0.04833984	-50.07568359	-14.28222656	+27.18017578	+3328	+12.00585938	-1.48974609	-1.58203125	+4.19677734	-6.28417969	-34.69482422	+1772
+1457971517.80259990	+14.37011719	-0.54052734	-0.79541016	+3.66943359	+11.29394531	-38.84765625	+2980	+14.60742188	-0.06152344	-0.04394531	-50.36132813	-14.08447266	+27.33398438	+3328	+12.01025391	-1.48974609	-1.57763672	+4.17480469	-6.10839844	-34.67285156	+1772
+1457971517.80679990	+14.37011719	-0.54052734	-0.79980469	+3.51562500	+11.53564453	-38.86962891	+2984	+14.60302734	-0.06152344	-0.03515625	-50.66894531	-13.88671875	+27.48779297	+3328	+12.01025391	-1.48974609	-1.57763672	+4.15283203	-5.93261719	-34.65087891	+1768
+1457971517.81100010	+14.37011719	-0.54052734	-0.80419922	+3.36181641	+11.79931641	-38.89160156	+2984	+14.60302734	-0.06591797	-0.03515625	-50.97656250	-13.66699219	+27.59765625	+3324	+12.01464844	-1.48974609	-1.57763672	+4.13085938	-5.73486328	-34.62890625	+1768
+1457971517.81929990	+14.36132813	-0.54492188	-0.81298828	+3.05419922	+12.19482422	-38.93554688	+2996	+14.59863281	-0.07031250	-0.01757813	-51.50390625	-13.35937500	+27.99316406	+3328	+12.01464844	-1.48974609	-1.57763672	+4.08691406	-5.36132813	-34.60693359	+1760
+1457971517.82349990	+14.36132813	-0.54931641	-0.81298828	+2.90039063	+12.39257813	-38.93554688	+3000	+14.60302734	-0.07031250	-0.02197266	-51.76757813	-13.13964844	+28.12500000	+3328	+12.01464844	-1.49414063	-1.57763672	+4.04296875	-5.18554688	-34.58496094	+1760
+1457971517.82760000	+14.36572266	-0.54931641	-0.81738281	+2.74658203	+12.59033203	-38.95751953	+3008	+14.60302734	-0.06591797	-0.01757813	-51.94335938	-13.00781250	+28.34472656	+3332	+12.01464844	-1.49414063	-1.57763672	+4.04296875	-4.98779297	-34.56298828	+1756
+1457971517.83180000	+14.36572266	-0.55371094	-0.82177734	+2.59277344	+12.78808594	-38.97949219	+3012	+14.60742188	-0.07031250	-0.01318359	-52.18505859	-12.87597656	+28.56445313	+3332	+12.01464844	-1.49414063	-1.57324219	+4.02099609	-4.81201172	-34.54101563	+1752
+1457971517.83600000	+14.36572266	-0.55810547	-0.82617188	+2.43896484	+13.00781250	-39.00146484	+3020	+14.60742188	-0.07910156	-0.02197266	-52.40478516	-12.67822266	+28.67431641	+3336	+12.01464844	-1.49414063	-1.57763672	+3.99902344	-4.61425781	-34.51904297	+1752
+1457971517.84010000	+14.36572266	-0.55810547	-0.83496094	+2.30712891	+13.22753906	-39.02343750	+3028	+14.60742188	-0.07470703	-0.03076172	-52.55859375	-12.52441406	+28.87207031	+3340	+12.01464844	-1.49414063	-1.57763672	+3.99902344	-4.43847656	-34.51904297	+1748
+1457971517.84430000	+14.36572266	-0.55810547	-0.84375000	+2.17529297	+13.44726563	-39.02343750	+3036	+14.60742188	-0.08349609	-0.03515625	-52.75634766	-12.34863281	+29.06982422	+3340	+12.01025391	-1.49414063	-1.57324219	+4.02099609	-4.26269531	-34.49707031	+1744
+1457971517.84850000	+14.36572266	-0.55810547	-0.85693359	+2.06542969	+13.71093750	-39.02343750	+3044	+14.60742188	-0.09228516	-0.05273438	-52.93212891	-12.15087891	+29.17968750	+3344	+12.01025391	-1.48974609	-1.57763672	+4.04296875	-4.08691406	-34.47509766	+1744
+1457971517.85260010	+14.36572266	-0.55371094	-0.86132813	+1.97753906	+13.88671875	-39.02343750	+3048	+14.61181641	-0.09228516	-0.06591797	-53.04199219	-11.99707031	+29.37744141	+3344	+12.01025391	-1.48535156	-1.57763672	+4.08691406	-3.95507813	-34.47509766	+1744
+1457971517.85680010	+14.36572266	-0.55371094	-0.87011719	+1.88964844	+14.06250000	-39.02343750	+3056	+14.61181641	-0.10107422	-0.07470703	-53.19580078	-11.86523438	+29.59716797	+3348	+12.00585938	-1.48535156	-1.57324219	+4.10888672	-3.80126953	-34.45312500	+1744
+1457971517.86089990	+14.37011719	-0.55810547	-0.87451172	+1.75781250	+14.23828125	-39.02343750	+3056	+14.61181641	-0.11425781	-0.09667969	-53.32763672	-11.68945313	+29.75097656	+3348	+12.00585938	-1.48535156	-1.57763672	+4.13085938	-3.64746094	-34.45312500	+1740
+1457971517.86509990	+14.37451172	-0.55371094	-0.88330078	+1.69189453	+14.41406250	-39.04541016	+3060	+14.61621094	-0.11865234	-0.11865234	-53.41552734	-11.51367188	+29.90478516	+3348	+12.00146484	-1.48095703	-1.57763672	+4.17480469	-3.51562500	-34.43115234	+1740
+1457971517.87340000	+14.37890625	-0.55371094	-0.90966797	+1.53808594	+14.85351563	-39.04541016	+3060	+14.62060547	-0.13623047	-0.16259766	-53.61328125	-11.18408203	+30.19042969	+3352	+11.99707031	-1.48095703	-1.58203125	+4.28466797	-3.20800781	-34.43115234	+1740
+1457971517.87760000	+14.37890625	-0.55810547	-0.92285156	+1.45019531	+15.02929688	-39.06738281	+3060	+14.62060547	-0.14501953	-0.18017578	-53.67919922	-11.03027344	+30.34423828	+3348	+11.99267578	-1.47656250	-1.58642578	+4.32861328	-3.07617188	-34.43115234	+1740
+1457971517.88179990	+14.37890625	-0.55810547	-0.93603516	+1.36230469	+15.22705078	-39.06738281	+3056	+14.61621094	-0.15380859	-0.20214844	-53.76708984	-10.89843750	+30.49804688	+3348	+11.99267578	-1.47656250	-1.58642578	+4.37255859	-2.94433594	-34.43115234	+1744
+1457971517.88590000	+14.37890625	-0.55810547	-0.95361328	+1.27441406	+15.46875000	-39.06738281	+3056	+14.61621094	-0.16699219	-0.22851563	-53.85498047	-10.72265625	+30.62988281	+3348	+11.98828125	-1.47656250	-1.59521484	+4.41650391	-2.76855469	-34.45312500	+1744
+1457971517.89010000	+14.37890625	-0.56250000	-0.96679688	+1.20849609	+15.60058594	-39.08935547	+3052	+14.61621094	-0.17578125	-0.25048828	-53.92089844	-10.59082031	+30.73974609	+3348	+11.98388672	-1.47656250	-1.60400391	+4.43847656	-2.63671875	-34.45312500	+1748
+1457971517.89840010	+14.37890625	-0.57568359	-1.00195313	+0.96679688	+15.97412109	-39.17724609	+3044	+14.61621094	-0.19335938	-0.29443359	-54.07470703	-10.34912109	+30.98144531	+3344	+11.97949219	-1.48535156	-1.62158203	+4.43847656	-2.30712891	-34.51904297	+1752
+1457971517.90260000	+14.37890625	-0.58447266	-1.01953125	+0.83496094	+16.10595703	-39.19921875	+3044	+14.61621094	-0.20214844	-0.31640625	-54.16259766	-10.23925781	+31.09130859	+3340	+11.97509766	-1.48974609	-1.63037109	+4.41650391	-2.17529297	-34.54101563	+1756
+1457971517.90680000	+14.37890625	-0.59765625	-1.03710938	+0.68115234	+16.28173828	-39.26513672	+3040	+14.61621094	-0.21533203	-0.33398438	-54.25048828	-10.15136719	+31.17919922	+3336	+11.97070313	-1.49853516	-1.63916016	+4.39453125	-2.02148438	-34.58496094	+1760
+1457971517.91090010	+14.37451172	-0.61083984	-1.06347656	+0.50537109	+16.52343750	-39.33105469	+3044	+14.61621094	-0.22412109	-0.36035156	-54.31640625	-10.06347656	+31.24511719	+3336	+11.96630859	-1.50732422	-1.65673828	+4.37255859	-1.82373047	-34.62890625	+1764
+1457971517.91510010	+14.37011719	-0.61962891	-1.08544922	+0.37353516	+16.65527344	-39.39697266	+3044	+14.61181641	-0.23730469	-0.38232422	-54.42626953	-10.01953125	+31.31103516	+3336	+11.96630859	-1.51171875	-1.67431641	+4.32861328	-1.66992188	-34.69482422	+1768
+1457971517.91930010	+14.36572266	-0.63720703	-1.11181641	+0.17578125	+16.80908203	-39.48486328	+3044	+14.61181641	-0.24609375	-0.39990234	-54.51416016	-9.97558594	+31.37695313	+3332	+11.96191406	-1.52490234	-1.68750000	+4.26269531	-1.51611328	-34.76074219	+1772
+1457971517.92339990	+14.36132813	-0.65478516	-1.13818359	-0.02197266	+16.96289063	-39.59472656	+3048	+14.61181641	-0.25927734	-0.42626953	-54.60205078	-9.95361328	+31.42089844	+3332	+11.95751953	-1.53369141	-1.70947266	+4.17480469	-1.34033203	-34.82666016	+1776
+1457971517.92759990	+14.36132813	-0.66796875	-1.16015625	-0.17578125	+17.07275391	-39.68261719	+3052	+14.61181641	-0.27246094	-0.44824219	-54.68994141	-9.95361328	+31.46484375	+3332	+11.95751953	-1.54248047	-1.72265625	+4.10888672	-1.23046875	-34.89257813	+1780
+1457971517.93170000	+14.35693359	-0.68554688	-1.18212891	-0.37353516	+17.16064453	-39.79248047	+3056	+14.61181641	-0.28564453	-0.47021484	-54.77783203	-9.99755859	+31.48681641	+3332	+11.95312500	-1.55566406	-1.74023438	+4.04296875	-1.12060547	-34.98046875	+1784
+1457971517.93590000	+14.35693359	-0.70751953	-1.21289063	-0.61523438	+17.29248047	-39.92431641	+3064	+14.61181641	-0.29882813	-0.49658203	-54.86572266	-10.04150391	+31.46484375	+3336	+11.95312500	-1.56884766	-1.76220703	+3.93310547	-0.96679688	-35.09033203	+1788
+1457971517.94010000	+14.35253906	-0.72509766	-1.23925781	-0.79101563	+17.38037109	-40.05615234	+3068	+14.61181641	-0.31201172	-0.51855469	-54.93164063	-10.12939453	+31.44287109	+3336	+11.94873047	-1.58203125	-1.77978516	+3.86718750	-0.87890625	-35.15625000	+1788
+1457971517.94420000	+14.35253906	-0.74707031	-1.26562500	-1.01074219	+17.46826172	-40.20996094	+3076	+14.61181641	-0.32958984	-0.54492188	-55.01953125	-10.21728516	+31.44287109	+3340	+11.94873047	-1.59082031	-1.79736328	+3.80126953	-0.76904297	-35.26611328	+1792
+1457971517.94840000	+14.34814453	-0.76904297	-1.29638672	-1.20849609	+17.57812500	-40.36376953	+3088	+14.61181641	-0.35156250	-0.57568359	-55.10742188	-10.30517578	+31.35498047	+3344	+11.94433594	-1.60839844	-1.81933594	+3.71337891	-0.65917969	-35.37597656	+1796
+1457971517.95670010	+14.34375000	-0.81738281	-1.36669922	-1.66992188	+17.73193359	-40.71533203	+3108	+14.61181641	-0.39111328	-0.64599609	-55.23925781	-10.52490234	+31.22314453	+3356	+11.93994141	-1.64355469	-1.87646484	+3.49365234	-0.39550781	-35.68359375	+1808
+1457971517.96090010	+14.34375000	-0.84375000	-1.40185547	-1.88964844	+17.81982422	-40.89111328	+3116	+14.61621094	-0.41748047	-0.68554688	-55.30517578	-10.63476563	+31.11328125	+3364	+11.93994141	-1.66552734	-1.90722656	+3.38378906	-0.28564453	-35.85937500	+1812
+1457971517.96510000	+14.34814453	-0.87890625	-1.45458984	-2.19726563	+17.90771484	-41.17675781	+3132	+14.62060547	-0.43945313	-0.73388672	-55.34912109	-10.76660156	+30.98144531	+3372	+11.93554688	-1.71386719	-1.97753906	+3.14208984	-0.02197266	-36.23291016	+1832
+1457971517.96919990	+14.34814453	-0.90966797	-1.50732422	-2.46093750	+17.99560547	-41.39648438	+3144	+14.62060547	-0.47021484	-0.77783203	-55.43701172	-10.89843750	+30.84960938	+3380	+11.93554688	-1.74902344	-2.03466797	+2.96630859	+0.15380859	-36.54052734	+1848
+1457971517.97340010	+14.35253906	-0.94042969	-1.55566406	-2.68066406	+18.10546875	-41.61621094	+3156	+14.62500000	-0.50097656	-0.83056641	-55.50292969	-10.96435547	+30.67382813	+3392	+11.93115234	-1.77978516	-2.08300781	+2.83447266	+0.30761719	-36.80419922	+1856
+1457971517.97760010	+14.35693359	-0.98437500	-1.62597656	-2.98828125	+18.25927734	-41.90185547	+3172	+14.62939453	-0.53613281	-0.89648438	-55.54687500	-11.05224609	+30.45410156	+3404	+11.92675781	-1.82812500	-2.16210938	+2.65869141	+0.54931641	-37.22167969	+1876
+1457971517.98169990	+14.35693359	-1.01513672	-1.67871094	-3.18603516	+18.34716797	-42.12158203	+3184	+14.62939453	-0.57128906	-0.95800781	-55.63476563	-11.11816406	+30.25634766	+3412	+11.92236328	-1.85449219	-2.21044922	+2.54882813	+0.65917969	-37.48535156	+1888
+1457971517.98589990	+14.36572266	-1.04150391	-1.73583984	-3.36181641	+18.45703125	-42.29736328	+3188	+14.63818359	-0.60644531	-1.01953125	-55.70068359	-11.16210938	+30.03662109	+3424	+11.92236328	-1.88085938	-2.25439453	+2.46093750	+0.79101563	-37.68310547	+1892
+1457971517.99009990	+14.37011719	-1.08105469	-1.80175781	-3.60351563	+18.61083984	-42.51708984	+3196	+14.63818359	-0.64160156	-1.08544922	-55.78857422	-11.20605469	+29.83886719	+3432	+11.92236328	-1.91162109	-2.30273438	+2.35107422	+0.92285156	-37.92480469	+1900
+1457971517.99420000	+14.37890625	-1.11621094	-1.85888672	-3.84521484	+18.72070313	-42.71484375	+3200	+14.64697266	-0.68115234	-1.15136719	-55.87646484	-11.27197266	+29.64111328	+3444	+11.91796875	-1.94238281	-2.35107422	+2.21923828	+1.07666016	-38.14453125	+1908
+1457971518.00260000	+14.39648438	-1.19091797	-1.98632813	-4.30664063	+19.02832031	-43.13232422	+3208	+14.66015625	-0.76464844	-1.29638672	-56.05224609	-11.33789063	+29.11376953	+3464	+11.91796875	-2.00830078	-2.45654297	+1.95556641	+1.42822266	-38.60595703	+1924
+1457971518.00670000	+14.40527344	-1.23046875	-2.05224609	-4.54833984	+19.20410156	-43.35205078	+3208	+14.66455078	-0.80859375	-1.37109375	-56.16210938	-11.35986328	+28.85009766	+3472	+11.91357422	-2.04345703	-2.50927734	+1.80175781	+1.62597656	-38.84765625	+1936
+1457971518.01090000	+14.41406250	-1.27441406	-2.12695313	-4.81201172	+19.42382813	-43.59375000	+3212	+14.66894531	-0.85253906	-1.45458984	-56.25000000	-11.35986328	+28.56445313	+3484	+11.91796875	-2.07861328	-2.56640625	+1.66992188	+1.84570313	-39.08935547	+1944
+1457971518.01500010	+14.41845703	-1.31835938	-2.19726563	-5.09765625	+19.57763672	-43.83544922	+3216	+14.67333984	-0.90087891	-1.53369141	-56.38183594	-11.40380859	+28.30078125	+3492	+11.91357422	-2.11816406	-2.62792969	+1.47216797	+2.06542969	-39.35302734	+1956
+1457971518.01920010	+14.42285156	-1.37109375	-2.26757813	-5.44921875	+19.73144531	-44.09912109	+3216	+14.67773438	-0.94921875	-1.61279297	-56.51367188	-11.46972656	+28.03710938	+3504	+11.91357422	-2.16210938	-2.68945313	+1.27441406	+2.30712891	-39.63867188	+1972
+1457971518.02340010	+14.43164063	-1.42382813	-2.34667969	-5.77880859	+19.90722656	-44.38476563	+3220	+14.69091797	-1.00195313	-1.69189453	-56.64550781	-11.53564453	+27.77343750	+3512	+11.91796875	-2.20605469	-2.75537109	+1.05468750	+2.52685547	-39.92431641	+1980
+1457971518.02749990	+14.44042969	-1.47656250	-2.42138672	-6.13037109	+20.06103516	-44.67041016	+3224	+14.69970703	-1.05029297	-1.77099609	-56.77734375	-11.62353516	+27.53173828	+3524	+11.91796875	-2.25439453	-2.82568359	+0.79101563	+2.76855469	-40.23193359	+1996
+1457971518.03169990	+14.44921875	-1.53808594	-2.50048828	-6.52587891	+20.19287109	-45.00000000	+3228	+14.70849609	-1.10302734	-1.85009766	-56.93115234	-11.73339844	+27.29003906	+3532	+11.91796875	-2.30712891	-2.89599609	+0.52734375	+3.03222656	-40.56152344	+2008
+1457971518.03590010	+14.45800781	-1.60400391	-2.58398438	-6.92138672	+20.36865234	-45.35156250	+3236	+14.72167969	-1.15576172	-1.93359375	-57.04101563	-11.86523438	+27.00439453	+3544	+11.92675781	-2.35986328	-2.96630859	+0.28564453	+3.29589844	-40.89111328	+2024
+1457971518.04000000	+14.46240234	-1.66992188	-2.67187500	-7.36083984	+20.52246094	-45.72509766	+3248	+14.73046875	-1.21289063	-2.01269531	-57.19482422	-11.99707031	+26.74072266	+3556	+11.92675781	-2.41699219	-3.04541016	+0.00000000	+3.55957031	-41.26464844	+2036
+1457971518.04839990	+14.47998047	-1.80615234	-2.84326172	-8.19580078	+20.83007813	-46.47216797	+3272	+14.75683594	-1.33154297	-2.17968750	-57.50244141	-12.28271484	+26.25732422	+3580	+11.93554688	-2.53564453	-3.20361328	-0.57128906	+4.08691406	-42.01171875	+2064
+1457971518.05250000	+14.47998047	-1.87646484	-2.93115234	-8.65722656	+20.93994141	-46.86767578	+3284	+14.76562500	-1.39306641	-2.26318359	-57.67822266	-12.48046875	+26.03759766	+3592	+11.93994141	-2.60156250	-3.28710938	-0.92285156	+4.32861328	-42.42919922	+2076
+1457971518.05670000	+14.48437500	-1.95556641	-3.02343750	-9.14062500	+21.04980469	-47.26318359	+3300	+14.77880859	-1.45458984	-2.34667969	-57.85400391	-12.67822266	+25.79589844	+3608	+11.93994141	-2.66748047	-3.37060547	-1.25244141	+4.59228516	-42.84667969	+2092
+1457971518.06090000	+14.49755859	-2.03027344	-3.10693359	-9.60205078	+21.11572266	-47.68066406	+3316	+14.80078125	-1.52050781	-2.42578125	-58.02978516	-12.89794922	+25.59814453	+3620	+11.95312500	-2.73339844	-3.45410156	-1.58203125	+4.79003906	-43.28613281	+2104
+1457971518.06500010	+14.50634766	-2.11376953	-3.20361328	-10.08544922	+21.22558594	-48.09814453	+3336	+14.81835938	-1.58642578	-2.51367188	-58.20556641	-13.09570313	+25.33447266	+3636	+11.95312500	-2.80810547	-3.54199219	-1.95556641	+5.05371094	-43.72558594	+2116
+1457971518.06920000	+14.51513672	-2.19287109	-3.30029297	-10.56884766	+21.35742188	-48.51562500	+3356	+14.83593750	-1.66113281	-2.60595703	-58.40332031	-13.29345703	+25.09277344	+3652	+11.95751953	-2.87841797	-3.62988281	-2.28515625	+5.31738281	-44.14306641	+2132
+1457971518.07340000	+14.52832031	-2.27636719	-3.39257813	-11.03027344	+21.44531250	-48.93310547	+3376	+14.85791016	-1.73144531	-2.69384766	-58.62304688	-13.51318359	+24.87304688	+3668	+11.97070313	-2.94873047	-3.71337891	-2.61474609	+5.49316406	-44.58251953	+2140
+1457971518.07750010	+14.53271484	-2.36425781	-3.49365234	-11.55761719	+21.57714844	-49.37255859	+3400	+14.87109375	-1.81494141	-2.79052734	-58.86474609	-13.68896484	+24.56542969	+3688	+11.97509766	-3.02343750	-3.81005859	-3.01025391	+5.75683594	-45.04394531	+2156
+1457971518.08170010	+14.54150391	-2.44775391	-3.59472656	-12.04101563	+21.73095703	-49.79003906	+3420	+14.88427734	-1.89843750	-2.89160156	-59.10644531	-13.84277344	+24.25781250	+3708	+11.97949219	-3.09814453	-3.90234375	-3.33984375	+5.99853516	-45.48339844	+2168
+1457971518.08579990	+14.55908203	-2.53564453	-3.68701172	-12.52441406	+21.75292969	-50.16357422	+3440	+14.91064453	-1.98193359	-2.98828125	-59.37011719	-14.06250000	+24.01611328	+3724	+11.98828125	-3.17285156	-3.98583984	-3.71337891	+6.13037109	-45.92285156	+2176
+1457971518.09419990	+14.58984375	-2.72021484	-3.89355469	-13.57910156	+21.97265625	-50.99853516	+3480	+14.95019531	-2.16650391	-3.20800781	-59.91943359	-14.39208984	+23.33496094	+3760	+12.00146484	-3.32666016	-4.17480469	-4.50439453	+6.56982422	-46.80175781	+2200
+1457971518.09830000	+14.61181641	-2.81689453	-3.99023438	-14.08447266	+21.99462891	-51.39404297	+3496	+14.97656250	-2.26318359	-3.30908203	-60.20507813	-14.58984375	+23.04931641	+3776	+12.01464844	-3.41015625	-4.25830078	-4.89990234	+6.67968750	-47.26318359	+2212
+1457971518.10250000	+14.62939453	-2.91796875	-4.10009766	-14.65576172	+22.14843750	-51.81152344	+3512	+14.99414063	-2.36865234	-3.42773438	-60.53466797	-14.74365234	+22.60986328	+3796	+12.02343750	-3.49365234	-4.35058594	-5.31738281	+6.89941406	-47.72460938	+2224
+1457971518.11080000	+14.66894531	-3.11572266	-4.31542969	-15.71044922	+22.34619141	-52.60253906	+3540	+15.03369141	-2.58398438	-3.66503906	-61.19384766	-15.05126953	+21.84082031	+3832	+12.04101563	-3.65185547	-4.53955078	-6.08642578	+7.22900391	-48.58154297	+2244
+1457971518.11500000	+14.68652344	-3.22119141	-4.42529297	-16.28173828	+22.45605469	-52.99804688	+3552	+15.05126953	-2.70263672	-3.79248047	-61.56738281	-15.20507813	+21.40136719	+3852	+12.04980469	-3.73974609	-4.63183594	-6.54785156	+7.42675781	-49.02099609	+2256
+1457971518.12330010	+14.73046875	-3.44091797	-4.64062500	-17.44628906	+22.52197266	-53.83300781	+3568	+15.09082031	-2.93115234	-4.03417969	-62.24853516	-15.57861328	+20.54443359	+3884	+12.07177734	-3.91552734	-4.81640625	-7.42675781	+7.71240234	-49.94384766	+2272
+1457971518.13170000	+14.77880859	-3.67382813	-4.86474609	-18.65478516	+22.65380859	-54.68994141	+3576	+15.13476563	-3.17285156	-4.28906250	-62.95166016	-15.97412109	+19.62158203	+3912	+12.09375000	-4.10449219	-5.01416016	-8.37158203	+8.06396484	-50.88867188	+2292
+1457971518.14000010	+14.81835938	-3.91552734	-5.08007813	-19.90722656	+22.69775391	-55.61279297	+3580	+15.16992188	-3.42773438	-4.51757813	-63.72070313	-16.50146484	+18.78662109	+3940	+12.12011719	-4.30224609	-5.20751953	-9.36035156	+8.34960938	-51.87744141	+2312
+1457971518.14420010	+14.84033203	-4.03417969	-5.19433594	-20.52246094	+22.76367188	-56.07421875	+3580	+15.19189453	-3.55078125	-4.64062500	-64.02832031	-16.74316406	+18.32519531	+3952	+12.13330078	-4.39892578	-5.30859375	-9.82177734	+8.52539063	-52.38281250	+2320
+1457971518.14829990	+14.86230469	-4.15722656	-5.29541016	-21.15966797	+22.69775391	-56.53564453	+3580	+15.21386719	-3.67382813	-4.74609375	-64.40185547	-17.05078125	+17.97363281	+3960	+12.14208984	-4.50000000	-5.40087891	-10.30517578	+8.63525391	-52.91015625	+2328
+1457971518.15249990	+14.87988281	-4.28906250	-5.40087891	-21.81884766	+22.65380859	-57.04101563	+3580	+15.24023438	-3.80566406	-4.85156250	-64.77539063	-17.38037109	+17.62207031	+3968	+12.15527344	-4.60986328	-5.50195313	-10.83251953	+8.78906250	-53.45947266	+2336
+1457971518.15669990	+14.89746094	-4.41650391	-5.50634766	-22.47802734	+22.60986328	-57.56835938	+3580	+15.26660156	-3.92431641	-4.96142578	-65.08300781	-17.68798828	+17.24853516	+3976	+12.16406250	-4.71533203	-5.60742188	-11.35986328	+8.94287109	-54.00878906	+2348
+1457971518.16080000	+14.91943359	-4.54833984	-5.60302734	-23.13720703	+22.45605469	-58.09570313	+3580	+15.29736328	-4.04736328	-5.05371094	-65.41259766	-18.10546875	+16.98486328	+3984	+12.17724609	-4.82958984	-5.70410156	-11.88720703	+9.03076172	-54.60205078	+2356
+1457971518.16910000	+14.95898438	-4.81640625	-5.80957031	-24.41162109	+22.28027344	-59.17236328	+3588	+15.35888672	-4.29345703	-5.25146484	-66.00585938	-18.87451172	+16.32568359	+3996	+12.20800781	-5.05371094	-5.91064453	-12.91992188	+9.27246094	-55.76660156	+2372
+1457971518.17330000	+14.97216797	-4.94824219	-5.90625000	-25.04882813	+22.12646484	-59.72167969	+3592	+15.38964844	-4.41650391	-5.33935547	-66.31347656	-19.29199219	+16.08398438	+4000	+12.22119141	-5.16796875	-6.01171875	-13.42529297	+9.38232422	-56.38183594	+2380
+1457971518.17750000	+14.98974609	-5.08447266	-6.00292969	-25.70800781	+21.99462891	-60.27099609	+3600	+15.42480469	-4.53955078	-5.42724609	-66.62109375	-19.73144531	+15.79833984	+4004	+12.23437500	-5.28662109	-6.11718750	-13.93066406	+9.49218750	-56.97509766	+2392
+1457971518.18160010	+15.00292969	-5.21630859	-6.10400391	-26.32324219	+21.86279297	-60.82031250	+3608	+15.45556641	-4.65820313	-5.51953125	-66.90673828	-20.14892578	+15.55664063	+4008	+12.24316406	-5.40087891	-6.22265625	-14.41406250	+9.58007813	-57.59033203	+2400
+1457971518.19000010	+15.04248047	-5.48876953	-6.27978516	-27.53173828	+21.35742188	-61.89697266	+3624	+15.53027344	-4.90869141	-5.69531250	-67.47802734	-21.09375000	+15.13916016	+4016	+12.27392578	-5.63378906	-6.41601563	-15.42480469	+9.62402344	-58.82080078	+2416
+1457971518.19829990	+15.08203125	-5.76123047	-6.45556641	-28.67431641	+20.80810547	-62.97363281	+3648	+15.60058594	-5.15917969	-5.86669922	-68.02734375	-22.06054688	+14.74365234	+4024	+12.30029297	-5.87988281	-6.60937500	-16.41357422	+9.60205078	-60.09521484	+2432
+1457971518.20250010	+15.10400391	-5.90185547	-6.55224609	-29.24560547	+20.63232422	-63.52294922	+3664	+15.63574219	-5.28662109	-5.95458984	-68.29101563	-22.52197266	+14.50195313	+4028	+12.32226563	-5.99414063	-6.71044922	-16.85302734	+9.60205078	-60.66650391	+2440
+1457971518.20660000	+15.12158203	-6.03808594	-6.64892578	-29.79492188	+20.41259766	-64.02832031	+3676	+15.66650391	-5.42285156	-6.04687500	-68.57666016	-22.98339844	+14.28222656	+4032	+12.33544922	-6.11279297	-6.81152344	-17.29248047	+9.58007813	-61.23779297	+2448
+1457971518.21079990	+15.13916016	-6.17871094	-6.73681641	-30.36621094	+20.14892578	-64.53369141	+3688	+15.69287109	-5.55908203	-6.13916016	-68.88427734	-23.42285156	+14.04052734	+4036	+12.34423828	-6.23144531	-6.89941406	-17.79785156	+9.51416016	-61.83105469	+2456
+1457971518.21499990	+15.16113281	-6.31933594	-6.82470703	-30.89355469	+19.90722656	-65.01708984	+3700	+15.71923828	-5.69531250	-6.24462891	-69.14794922	-23.84033203	+13.77685547	+4044	+12.36621094	-6.35009766	-6.99169922	-18.21533203	+9.44824219	-62.38037109	+2460
+1457971518.22330000	+15.20507813	-6.60498047	-6.99609375	-31.97021484	+19.29199219	-65.93994141	+3712	+15.75878906	-5.99414063	-6.44238281	-69.82910156	-24.76318359	+13.27148438	+4056	+12.38378906	-6.59619141	-7.16748047	-19.18212891	+9.20654297	-63.54492188	+2472
+1457971518.22750000	+15.24023438	-6.75000000	-7.08837891	-32.49755859	+19.05029297	-66.40136719	+3716	+15.78076172	-6.15234375	-6.54785156	-70.13671875	-25.18066406	+12.96386719	+4064	+12.41015625	-6.71484375	-7.25537109	-19.62158203	+9.09667969	-64.05029297	+2472
+1457971518.23160000	+15.27099609	-6.89941406	-7.18505859	-33.02490234	+18.78662109	-66.86279297	+3716	+15.79394531	-6.30175781	-6.65771484	-70.44433594	-25.62011719	+12.65625000	+4068	+12.42773438	-6.83349609	-7.33886719	-20.06103516	+8.94287109	-64.59960938	+2472
+1457971518.23580000	+15.28857422	-7.04882813	-7.27294922	-33.59619141	+18.54492188	-67.32421875	+3712	+15.80273438	-6.45996094	-6.76318359	-70.79589844	-26.05957031	+12.37060547	+4076	+12.43212891	-6.96093750	-7.42236328	-20.56640625	+8.83300781	-65.14892578	+2472
+1457971518.23990010	+15.31054688	-7.19824219	-7.37402344	-34.16748047	+18.36914063	-67.78564453	+3708	+15.81591797	-6.61816406	-6.87744141	-71.10351563	-26.45507813	+11.99707031	+4084	+12.44970703	-7.07519531	-7.51025391	-21.00585938	+8.72314453	-65.63232422	+2472
+1457971518.24410010	+15.33251953	-7.34765625	-7.46630859	-34.69482422	+18.14941406	-68.20312500	+3696	+15.82470703	-6.78076172	-6.99169922	-71.43310547	-26.85058594	+11.64550781	+4088	+12.46289063	-7.19824219	-7.59375000	-21.48925781	+8.59130859	-66.13769531	+2468
+1457971518.25239990	+15.38964844	-7.65087891	-7.63330078	-35.79345703	+17.53417969	-68.99414063	+3660	+15.83789063	-7.11035156	-7.20263672	-72.13623047	-27.72949219	+11.03027344	+4092	+12.48486328	-7.44433594	-7.74755859	-22.47802734	+8.28369141	-67.17041016	+2460
+1457971518.25659990	+15.41601563	-7.80468750	-7.71679688	-36.32080078	+17.22656250	-69.45556641	+3636	+15.84667969	-7.26855469	-7.30810547	-72.44384766	-28.16894531	+10.72265625	+4088	+12.50244141	-7.56738281	-7.82666016	-22.96142578	+8.08593750	-67.69775391	+2452
+1457971518.26490000	+15.45556641	-8.10791016	-7.87939453	-37.41943359	+16.65527344	-70.31250000	+3588	+15.87304688	-7.58935547	-7.49267578	-73.14697266	-29.11376953	+10.21728516	+4080	+12.52441406	-7.81347656	-7.98046875	-23.92822266	+7.80029297	-68.77441406	+2444
+1457971518.26910000	+15.48193359	-8.25732422	-7.96728516	-37.94677734	+16.36962891	-70.75195313	+3560	+15.89062500	-7.72998047	-7.59375000	-73.38867188	-29.53125000	+9.95361328	+4068	+12.54199219	-7.94091797	-8.05957031	-24.38964844	+7.62451172	-69.30175781	+2436
+1457971518.27740000	+15.50830078	-8.54296875	-8.11230469	-38.95751953	+15.79833984	-71.65283203	+3504	+15.93017578	-8.01123047	-7.74316406	-73.91601563	-30.49804688	+9.58007813	+4044	+12.55517578	-8.17382813	-8.21777344	-25.24658203	+7.40478516	-70.40039063	+2428
+1457971518.28580000	+15.53027344	-8.81982422	-8.23974609	-39.90234375	+15.11718750	-72.53173828	+3456	+15.97851563	-8.27929688	-7.87500000	-74.46533203	-31.48681641	+9.33837891	+4016	+12.57275391	-8.41992188	-8.36279297	-26.12548828	+7.09716797	-71.56494141	+2412
+1457971518.28990010	+15.55224609	-8.95166016	-8.30126953	-40.31982422	+14.72167969	-72.94921875	+3428	+16.01806641	-8.40673828	-7.92333984	-74.72900391	-31.99218750	+9.29443359	+3996	+12.59033203	-8.53417969	-8.43310547	-26.47705078	+6.92138672	-72.11425781	+2404
+1457971518.29830000	+15.56103516	-9.22412109	-8.42431641	-41.22070313	+14.08447266	-73.93798828	+3400	+16.08398438	-8.63964844	-8.02001953	-75.19042969	-33.06884766	+9.18457031	+3960	+12.60791016	-8.77587891	-8.57812500	-27.24609375	+6.63574219	-73.32275391	+2392
+1457971518.30240010	+15.56982422	-9.34716797	-8.49023438	-41.61621094	+13.79882813	-74.39941406	+3392	+16.12353516	-8.74951172	-8.06835938	-75.34423828	-33.53027344	+9.11865234	+3944	+12.62548828	-8.88574219	-8.65283203	-27.53173828	+6.52587891	-73.87207031	+2384
+1457971518.30660010	+15.57861328	-9.47460938	-8.54736328	-42.01171875	+13.49121094	-74.83886719	+3384	+16.16308594	-8.86376953	-8.12109375	-75.56396484	-33.99169922	+9.07470703	+3928	+12.63427734	-9.00000000	-8.72314453	-27.86132813	+6.37207031	-74.42138672	+2384
+1457971518.31489990	+15.57861328	-9.71630859	-8.66601563	-42.78076172	+12.91992188	-75.71777344	+3384	+16.22900391	-9.07470703	-8.20019531	-75.91552734	-34.93652344	+9.00878906	+3904	+12.65185547	-9.21972656	-8.85937500	-28.47656250	+6.13037109	-75.52001953	+2384
+1457971518.32320000	+15.57421875	-9.97119141	-8.77148438	-43.61572266	+12.28271484	-76.59667969	+3400	+16.27294922	-9.31640625	-8.27490234	-76.44287109	-35.96923828	+8.89892578	+3888	+12.66064453	-9.45263672	-8.97802734	-29.20166016	+5.73486328	-76.64062500	+2392
+1457971518.33160000	+15.59179688	-10.22607422	-8.89892578	-44.34082031	+11.75537109	-77.38769531	+3416	+16.31689453	-9.56689453	-8.39794922	-76.88232422	-36.82617188	+8.61328125	+3880	+12.69140625	-9.67236328	-9.09228516	-29.83886719	+5.33935547	-77.56347656	+2396
+1457971518.33990000	+15.60058594	-10.47656250	-9.03076172	-45.08789063	+11.33789063	-78.15673828	+3432	+16.33447266	-9.81298828	-8.53417969	-77.21191406	-37.59521484	+8.12988281	+3876	+12.70458984	-9.88330078	-9.21093750	-30.52001953	+5.05371094	-78.44238281	+2400
+1457971518.34820010	+15.61376953	-10.74462891	-9.14941406	-45.94482422	+10.78857422	-78.75000000	+3432	+16.31689453	-10.10742188	-8.67919922	-77.76123047	-38.38623047	+7.62451172	+3872	+12.70898438	-10.10742188	-9.30322266	-31.37695313	+4.54833984	-79.25537109	+2396
+1457971518.35660000	+15.64892578	-11.00390625	-9.26367188	-46.64794922	+10.19531250	-79.27734375	+3404	+16.29931641	-10.39746094	-8.82861328	-78.28857422	-39.13330078	+7.09716797	+3860	+12.72656250	-10.32714844	-9.38671875	-32.21191406	+3.99902344	-79.95849609	+2380
+1457971518.36069990	+15.67089844	-11.14013672	-9.31640625	-46.99951172	+9.86572266	-79.54101563	+3380	+16.28613281	-10.54687500	-8.91210938	-78.53027344	-39.52880859	+6.78955078	+3852	+12.72656250	-10.44140625	-9.43505859	-32.67333984	+3.73535156	-80.33203125	+2372
+1457971518.36490010	+15.70166016	-11.27197266	-9.37792969	-47.30712891	+9.58007813	-79.76074219	+3352	+16.27734375	-10.69189453	-9.00439453	-78.72802734	-39.85839844	+6.45996094	+3840	+12.73535156	-10.54687500	-9.47900391	-33.06884766	+3.49365234	-80.61767578	+2356
+1457971518.36910010	+15.73242188	-11.40820313	-9.43505859	-47.65869141	+9.25048828	-79.98046875	+3312	+16.26855469	-10.83691406	-9.09667969	-78.90380859	-40.18798828	+6.15234375	+3824	+12.74414063	-10.65673828	-9.52294922	-33.50830078	+3.22998047	-80.92529297	+2340
+1457971518.37319990	+15.74121094	-11.54003906	-9.48339844	-48.05419922	+8.98681641	-80.22216797	+3272	+16.24658203	-10.98193359	-9.17138672	-79.14550781	-40.51757813	+5.84472656	+3808	+12.73535156	-10.76220703	-9.56689453	-33.94775391	+3.05419922	-81.25488281	+2328
+1457971518.37739990	+15.76318359	-11.66308594	-9.52294922	-48.33984375	+8.65722656	-80.41992188	+3228	+16.24218750	-11.10937500	-9.23730469	-79.34326172	-40.86914063	+5.64697266	+3788	+12.73974609	-10.85888672	-9.60644531	-34.34326172	+2.81250000	-81.58447266	+2312
+1457971518.38159990	+15.78076172	-11.78613281	-9.56250000	-48.66943359	+8.32763672	-80.61767578	+3176	+16.23339844	-11.24121094	-9.29003906	-79.58496094	-41.24267578	+5.47119141	+3764	+12.73974609	-10.96875000	-9.64160156	-34.76074219	+2.52685547	-81.91406250	+2296
+1457971518.38990000	+15.82470703	-12.02783203	-9.62841797	-49.21875000	+7.55859375	-80.99121094	+3068	+16.23339844	-11.50048828	-9.39111328	-80.13427734	-41.98974609	+5.31738281	+3712	+12.74853516	-11.17529297	-9.71191406	-35.48583984	+1.97753906	-82.57324219	+2260
+1457971518.39400010	+15.84228516	-12.14208984	-9.66357422	-49.43847656	+7.20703125	-81.27685547	+3016	+16.24658203	-11.60156250	-9.44384766	-80.26611328	-42.34130859	+5.25146484	+3680	+12.75732422	-11.28076172	-9.75146484	-35.79345703	+1.73583984	-82.94677734	+2240
+1457971518.39820000	+15.84667969	-12.25195313	-9.68994141	-49.70214844	+6.89941406	-81.58447266	+2964	+16.25976563	-11.70263672	-9.47460938	-80.41992188	-42.71484375	+5.20751953	+3652	+12.75732422	-11.37304688	-9.79541016	-36.05712891	+1.58203125	-83.32031250	+2224
+1457971518.40650010	+15.86425781	-12.44970703	-9.72949219	-50.11962891	+6.26220703	-82.11181641	+2880	+16.31689453	-11.87841797	-9.52734375	-80.70556641	-43.41796875	+5.27343750	+3592	+12.77490234	-11.55322266	-9.87451172	-36.47460938	+1.20849609	-84.06738281	+2188
+1457971518.41490010	+15.84667969	-12.61669922	-9.76464844	-50.55908203	+5.71289063	-82.66113281	+2816	+16.37402344	-12.04980469	-9.51855469	-81.21093750	-44.18701172	+5.62500000	+3548	+12.79248047	-11.70703125	-9.94482422	-36.73828125	+0.90087891	-84.81445313	+2152
+1457971518.42319990	+15.82910156	-12.78808594	-9.78662109	-50.95458984	+5.09765625	-83.29833984	+2788	+16.44873047	-12.19042969	-9.50097656	-81.65039063	-44.97802734	+6.04248047	+3516	+12.81445313	-11.87841797	-10.00634766	-36.95800781	+0.50537109	-85.62744141	+2128
+1457971518.42740010	+15.83789063	-12.86718750	-9.79101563	-51.08642578	+4.79003906	-83.56201172	+2784	+16.50146484	-12.25195313	-9.50537109	-81.80419922	-45.30761719	+6.24023438	+3496	+12.84082031	-11.95312500	-10.04150391	-37.02392578	+0.32958984	-85.97900391	+2120
+1457971518.43150000	+15.83789063	-12.95068359	-9.79541016	-51.26220703	+4.46044922	-83.84765625	+2788	+16.54101563	-12.33105469	-9.50976563	-81.97998047	-45.65917969	+6.37207031	+3480	+12.85839844	-12.03222656	-10.07226563	-37.13378906	+0.13183594	-86.35253906	+2112
+1457971518.43569990	+15.82031250	-13.02978516	-9.79980469	-51.48193359	+4.19677734	-84.13330078	+2800	+16.57177734	-12.40576172	-9.49218750	-82.19970703	-46.05468750	+6.52587891	+3472	+12.86718750	-12.10693359	-10.10742188	-37.24365234	+0.02197266	-86.72607422	+2112
+1457971518.43989990	+15.81152344	-13.10449219	-9.81738281	-51.70166016	+4.02099609	-84.41894531	+2816	+16.61132813	-12.48046875	-9.48339844	-82.41943359	-46.40625000	+6.67968750	+3464	+12.88476563	-12.16406250	-10.14697266	-37.30957031	-0.04394531	-87.01171875	+2112
+1457971518.44400000	+15.80273438	-13.18798828	-9.82177734	-51.92138672	+3.73535156	-84.61669922	+2836	+16.64208984	-12.56835938	-9.45703125	-82.77099609	-46.80175781	+6.89941406	+3460	+12.89355469	-12.23876953	-10.16894531	-37.44140625	-0.26367188	-87.29736328	+2116
+1457971518.44820000	+15.80273438	-13.28027344	-9.83056641	-52.16308594	+3.42773438	-84.79248047	+2856	+16.66406250	-12.65625000	-9.46582031	-83.03466797	-47.10937500	+7.00927734	+3452	+12.90234375	-12.32226563	-10.19531250	-37.68310547	-0.48339844	-87.58300781	+2124
+1457971518.45650010	+15.82470703	-13.46484375	-9.83056641	-52.60253906	+2.74658203	-85.05615234	+2900	+16.70361328	-12.84082031	-9.47021484	-83.62792969	-47.81250000	+7.22900391	+3436	+12.93310547	-12.46728516	-10.22167969	-38.03466797	-1.01074219	-88.02246094	+2140
+1457971518.46070000	+15.84228516	-13.57031250	-9.82617188	-52.84423828	+2.32910156	-85.18798828	+2920	+16.71240234	-12.94628906	-9.48779297	-83.86962891	-48.16406250	+7.22900391	+3428	+12.94189453	-12.55957031	-10.23925781	-38.36425781	-1.29638672	-88.26416016	+2148
+1457971518.46490000	+15.86425781	-13.68017578	-9.83935547	-53.10791016	+2.04345703	-85.29785156	+2932	+16.71240234	-13.05615234	-9.52734375	-84.11132813	-48.42773438	+7.11914063	+3416	+12.95507813	-12.63867188	-10.27001953	-38.67187500	-1.47216797	-88.39599609	+2152
+1457971518.46900010	+15.89501953	-13.79003906	-9.85253906	-53.34960938	+1.71386719	-85.34179688	+2936	+16.70800781	-13.17919922	-9.55810547	-84.39697266	-48.71337891	+7.05322266	+3404	+12.95947266	-12.73095703	-10.29199219	-39.04541016	-1.73583984	-88.50585938	+2152
+1457971518.47320010	+15.91259766	-13.89990234	-9.87011719	-53.63525391	+1.45019531	-85.38574219	+2932	+16.69042969	-13.29785156	-9.59765625	-84.66064453	-48.97705078	+6.89941406	+3388	+12.95507813	-12.81445313	-10.30957031	-39.46289063	-1.95556641	-88.61572266	+2148
+1457971518.47729990	+15.93896484	-14.00097656	-9.88769531	-53.87695313	+1.20849609	-85.40771484	+2916	+16.67285156	-13.40771484	-9.62402344	-84.92431641	-49.24072266	+6.81152344	+3376	+12.95947266	-12.89355469	-10.32275391	-39.81445313	-2.21923828	-88.65966797	+2140
+1457971518.48149990	+15.95654297	-14.11523438	-9.89648438	-54.20654297	+0.87890625	-85.38574219	+2900	+16.65527344	-13.53076172	-9.64599609	-85.27587891	-49.52636719	+6.81152344	+3360	+12.95507813	-12.97705078	-10.32714844	-40.25390625	-2.50488281	-88.74755859	+2132
+1457971518.48980000	+16.01367188	-14.34814453	-9.90527344	-54.79980469	+0.17578125	-85.31982422	+2832	+16.61132813	-13.75927734	-9.75146484	-85.78125000	-49.94384766	+6.54785156	+3320	+12.95507813	-13.15722656	-10.34033203	-41.11083984	-3.14208984	-88.87939453	+2108
+1457971518.49400000	+16.04443359	-14.45800781	-9.91845703	-55.04150391	-0.13183594	-85.34179688	+2788	+16.58056641	-13.87353516	-9.81298828	-85.95703125	-50.14160156	+6.30615234	+3296	+12.95507813	-13.24951172	-10.34912109	-41.52832031	-3.40576172	-88.94531250	+2096
+1457971518.49819990	+16.05761719	-14.55468750	-9.93603516	-55.30517578	-0.35156250	-85.36376953	+2736	+16.54980469	-13.98779297	-9.83935547	-86.22070313	-50.40527344	+6.17431641	+3272	+12.95068359	-13.32861328	-10.36230469	-41.90185547	-3.62548828	-89.03320313	+2076
+1457971518.50230000	+16.07519531	-14.64697266	-9.96240234	-55.54687500	-0.50537109	-85.38574219	+2680	+16.53222656	-14.09326172	-9.86132813	-86.46240234	-50.60302734	+6.08642578	+3240	+12.94628906	-13.39892578	-10.37548828	-42.27539063	-3.80126953	-89.07714844	+2056
+1457971518.51070000	+16.07958984	-14.83154297	-10.01074219	-56.14013672	-0.70312500	-85.47363281	+2556	+16.50585938	-14.26464844	-9.90527344	-86.96777344	-50.91064453	+6.04248047	+3172	+12.93750000	-13.53955078	-10.40625000	-42.95654297	-4.04296875	-89.18701172	+2008
+1457971518.51480010	+16.08398438	-14.89306641	-10.00634766	-56.33789063	-0.92285156	-85.45166016	+2496	+16.51025391	-14.33056641	-9.91406250	-87.23144531	-51.08642578	+6.15234375	+3136	+12.94189453	-13.59667969	-10.40185547	-43.17626953	-4.28466797	-89.31884766	+1988
+1457971518.51900010	+16.07958984	-14.95458984	-10.00634766	-56.53564453	-1.09863281	-85.53955078	+2440	+16.51025391	-14.40087891	-9.92285156	-87.45117188	-51.26220703	+6.17431641	+3104	+12.95947266	-13.65820313	-10.40625000	-43.35205078	-4.48242188	-89.45068359	+1964
+1457971518.52320000	+16.07519531	-15.01171875	-10.01074219	-56.71142578	-1.25244141	-85.62744141	+2392	+16.51904297	-14.47558594	-9.90087891	-87.80273438	-51.52587891	+6.35009766	+3076	+12.96826172	-13.70654297	-10.41064453	-43.46191406	-4.61425781	-89.60449219	+1944
+1457971518.53150010	+16.07958984	-15.10839844	-10.01513672	-56.97509766	-1.49414063	-85.84716797	+2304	+16.59375000	-14.57666016	-9.85253906	-88.33007813	-51.94335938	+6.78955078	+3008	+13.01660156	-13.79443359	-10.42382813	-43.57177734	-4.87792969	-89.89013672	+1904
+1457971518.53570010	+16.05761719	-15.13476563	-10.02832031	-57.10693359	-1.49414063	-86.04492188	+2276	+16.62011719	-14.61181641	-9.82177734	-88.59375000	-52.09716797	+6.98730469	+2980	+13.02978516	-13.82080078	-10.44140625	-43.57177734	-4.85595703	-90.04394531	+1884
+1457971518.53979990	+16.04443359	-15.15234375	-10.03271484	-57.17285156	-1.47216797	-86.19873047	+2252	+16.67285156	-14.62500000	-9.77783203	-88.83544922	-52.27294922	+7.31689453	+2960	+13.05175781	-13.83837891	-10.45019531	-43.54980469	-4.87792969	-90.19775391	+1872
+1457971518.54399990	+16.02685547	-15.17431641	-10.02392578	-57.28271484	-1.56005859	-86.30859375	+2240	+16.72119141	-14.65136719	-9.72070313	-89.20898438	-52.47070313	+7.73437500	+2944	+13.06933594	-13.86474609	-10.45019531	-43.52783203	-4.94384766	-90.35156250	+1860
+1457971518.54810000	+16.00927734	-15.19628906	-10.02392578	-57.43652344	-1.62597656	-86.41845703	+2236	+16.76074219	-14.67333984	-9.68994141	-89.51660156	-52.62451172	+8.04199219	+2924	+13.09130859	-13.89111328	-10.45898438	-43.50585938	-5.00976563	-90.52734375	+1856
+1457971518.55230000	+16.00927734	-15.20947266	-10.01513672	-57.45849609	-1.73583984	-86.48437500	+2236	+16.80908203	-14.69091797	-9.65039063	-89.82421875	-52.77832031	+8.41552734	+2912	+13.12207031	-13.90429688	-10.44580078	-43.41796875	-5.16357422	-90.65917969	+1856
+1457971518.55650000	+16.00488281	-15.22265625	-10.00195313	-57.50244141	-1.84570313	-86.59423828	+2244	+16.85302734	-14.70410156	-9.61083984	-90.08789063	-52.95410156	+8.74511719	+2900	+13.15283203	-13.92626953	-10.43261719	-43.33007813	-5.33935547	-90.83496094	+1864
+1457971518.56060000	+16.01367188	-15.24023438	-9.98876953	-57.50244141	-1.99951172	-86.70410156	+2260	+16.89697266	-14.71289063	-9.57568359	-90.30761719	-53.12988281	+9.03076172	+2892	+13.17919922	-13.95263672	-10.42822266	-43.28613281	-5.47119141	-91.01074219	+1876
+1457971518.56480000	+16.01806641	-15.25781250	-9.98876953	-57.54638672	-2.06542969	-86.81396484	+2276	+16.93652344	-14.72167969	-9.55371094	-90.43945313	-53.23974609	+9.22851563	+2888	+13.20117188	-13.96142578	-10.43701172	-43.22021484	-5.49316406	-91.05468750	+1888
+1457971518.56900000	+16.01806641	-15.28857422	-9.97998047	-57.61230469	-2.19726563	-86.87988281	+2296	+16.97607422	-14.74365234	-9.51855469	-90.68115234	-53.37158203	+9.51416016	+2880	+13.21435547	-13.98779297	-10.43261719	-43.26416016	-5.60302734	-91.14257813	+1904
+1457971518.57310010	+16.01367188	-15.31933594	-9.97998047	-57.74414063	-2.28515625	-86.94580078	+2320	+17.00244141	-14.75683594	-9.51416016	-90.83496094	-53.41552734	+9.66796875	+2868	+13.21875000	-14.01416016	-10.43701172	-43.33007813	-5.64697266	-91.20849609	+1920
+1457971518.58150010	+16.00488281	-15.36767578	-9.98437500	-57.94189453	-2.39501953	-86.98974609	+2364	+17.00683594	-14.79638672	-9.50976563	-91.12060547	-53.52539063	+9.79980469	+2856	+13.22314453	-14.06250000	-10.42822266	-43.52783203	-5.86669922	-91.29638672	+1956
+1457971518.58559990	+16.01367188	-15.40722656	-9.97558594	-58.05175781	-2.54882813	-86.94580078	+2384	+16.99804688	-14.83593750	-9.51855469	-91.27441406	-53.61328125	+9.82177734	+2852	+13.22753906	-14.10644531	-10.41943359	-43.70361328	-6.10839844	-91.31835938	+1976
+1457971518.58979990	+16.03125000	-15.44677734	-9.96679688	-58.13964844	-2.72460938	-86.90185547	+2400	+16.99365234	-14.87548828	-9.53173828	-91.38427734	-53.70117188	+9.79980469	+2844	+13.23632813	-14.14160156	-10.41943359	-43.85742188	-6.26220703	-91.27441406	+1984
+1457971518.59400010	+16.05322266	-15.49951172	-9.95800781	-58.24951172	-2.90039063	-86.83593750	+2412	+16.98486328	-14.92382813	-9.54931641	-91.47216797	-53.76708984	+9.73388672	+2840	+13.22753906	-14.18994141	-10.41064453	-44.07714844	-6.45996094	-91.25244141	+1996
+1457971518.59809990	+16.06640625	-15.55224609	-9.95800781	-58.35937500	-3.07617188	-86.79199219	+2420	+16.96728516	-14.96777344	-9.57568359	-91.51611328	-53.83300781	+9.58007813	+2832	+13.21435547	-14.22949219	-10.41503906	-44.31884766	-6.56982422	-91.25244141	+1996
+1457971518.60229990	+16.07958984	-15.60058594	-9.96240234	-58.49121094	-3.18603516	-86.74804688	+2416	+16.94531250	-15.01171875	-9.60644531	-91.49414063	-53.87695313	+9.38232422	+2824	+13.20117188	-14.26464844	-10.43261719	-44.53857422	-6.59179688	-91.23046875	+1992
+1457971518.60649990	+16.08837891	-15.65332031	-9.97119141	-58.64501953	-3.27392578	-86.70410156	+2408	+16.91015625	-15.06884766	-9.64160156	-91.53808594	-53.92089844	+9.14062500	+2820	+13.17919922	-14.30419922	-10.44580078	-44.82421875	-6.61376953	-91.18652344	+1984
+1457971518.61060000	+16.09277344	-15.71044922	-9.97998047	-58.84277344	-3.36181641	-86.63818359	+2392	+16.86621094	-15.13476563	-9.67675781	-91.60400391	-53.94287109	+8.87695313	+2808	+13.15283203	-14.34814453	-10.45898438	-45.10986328	-6.65771484	-91.14257813	+1972
+1457971518.61480000	+16.10156250	-15.76318359	-9.98437500	-58.97460938	-3.47167969	-86.52832031	+2368	+16.82666016	-15.19628906	-9.70751953	-91.64794922	-53.98681641	+8.67919922	+2796	+13.13964844	-14.37890625	-10.45898438	-45.30761719	-6.76757813	-91.14257813	+1956
+1457971518.61900000	+16.11035156	-15.81152344	-9.98876953	-59.10644531	-3.58154297	-86.46240234	+2340	+16.79150391	-15.24902344	-9.74267578	-91.69189453	-54.03076172	+8.45947266	+2780	+13.12646484	-14.41845703	-10.45458984	-45.52734375	-6.87744141	-91.14257813	+1940
+1457971518.62310000	+16.12792969	-15.85546875	-9.98876953	-59.21630859	-3.71337891	-86.37451172	+2304	+16.76074219	-15.30615234	-9.77343750	-91.71386719	-54.09667969	+8.23974609	+2760	+13.10888672	-14.45800781	-10.45458984	-45.76904297	-6.98730469	-91.16455078	+1916
+1457971518.63140010	+16.15869141	-15.93896484	-9.99755859	-59.37011719	-3.93310547	-86.26464844	+2220	+16.71679688	-15.39404297	-9.82177734	-91.75781250	-54.18457031	+7.91015625	+2712	+13.09130859	-14.51953125	-10.46337891	-46.07666016	-7.16308594	-91.16455078	+1864
+1457971518.63560010	+16.15869141	-15.97412109	-10.00634766	-59.45800781	-3.99902344	-86.26464844	+2176	+16.69042969	-15.43359375	-9.84375000	-91.75781250	-54.22851563	+7.73437500	+2684	+13.07812500	-14.53710938	-10.47216797	-46.18652344	-7.16308594	-91.18652344	+1836
+1457971518.63980010	+16.15869141	-15.99609375	-10.01074219	-59.54589844	-4.02099609	-86.26464844	+2128	+16.67285156	-15.46435547	-9.85693359	-91.77978516	-54.25048828	+7.60253906	+2656	+13.07373047	-14.55029297	-10.47656250	-46.25244141	-7.16308594	-91.23046875	+1808
+1457971518.64389990	+16.15429688	-16.01367188	-10.01953125	-59.61181641	-4.02099609	-86.26464844	+2080	+16.66406250	-15.48632813	-9.86572266	-91.82373047	-54.27246094	+7.53662109	+2628	+13.06933594	-14.56347656	-10.48095703	-46.29638672	-7.18505859	-91.29638672	+1780
+1457971518.64809990	+16.14990234	-16.02246094	-10.02392578	-59.65576172	-4.02099609	-86.28662109	+2036	+16.65966797	-15.49951172	-9.86572266	-91.88964844	-54.31640625	+7.53662109	+2596	+13.06933594	-14.57226563	-10.48095703	-46.31835938	-7.18505859	-91.34033203	+1756
+1457971518.65229990	+16.14990234	-16.02246094	-10.01953125	-59.65576172	-4.04296875	-86.28662109	+1992	+16.66406250	-15.50390625	-9.85693359	-91.95556641	-54.33837891	+7.60253906	+2568	+13.07373047	-14.57226563	-10.47656250	-46.29638672	-7.22900391	-91.40625000	+1732
+1457971518.65640000	+16.14550781	-16.02246094	-10.01074219	-59.63378906	-4.08691406	-86.30859375	+1956	+16.67724609	-15.50390625	-9.84814453	-92.02148438	-54.38232422	+7.71240234	+2544	+13.08251953	-14.57226563	-10.47216797	-46.23046875	-7.27294922	-91.47216797	+1708
+1457971518.66059990	+16.14550781	-16.01367188	-10.00195313	-59.61181641	-4.10888672	-86.35253906	+1924	+16.69482422	-15.49511719	-9.83056641	-92.10937500	-54.42626953	+7.84423828	+2524	+13.09570313	-14.56347656	-10.46777344	-46.12060547	-7.29492188	-91.53808594	+1692
+1457971518.66479990	+16.14111328	-16.00488281	-9.99755859	-59.58984375	-4.13085938	-86.39648438	+1892	+16.70800781	-15.48193359	-9.81738281	-92.13134766	-54.44824219	+7.95410156	+2504	+13.10449219	-14.55908203	-10.46337891	-46.03271484	-7.29492188	-91.58203125	+1680
+1457971518.66890000	+16.13671875	-16.00048828	-9.99755859	-59.56787109	-4.10888672	-86.44042969	+1868	+16.72558594	-15.46875000	-9.79980469	-92.19726563	-54.47021484	+8.06396484	+2488	+13.11767578	-14.55029297	-10.46337891	-45.92285156	-7.29492188	-91.64794922	+1668
+1457971518.67730000	+16.12353516	-15.97851563	-9.98876953	-59.52392578	-4.08691406	-86.52832031	+1832	+16.76074219	-15.44238281	-9.76464844	-92.30712891	-54.49218750	+8.34960938	+2464	+13.13964844	-14.52392578	-10.45898438	-45.68115234	-7.25097656	-91.75781250	+1660
+1457971518.68140010	+16.11914063	-15.96533203	-9.97998047	-59.50195313	-4.08691406	-86.55029297	+1824	+16.77832031	-15.42480469	-9.74707031	-92.37304688	-54.51416016	+8.50341797	+2452	+13.14843750	-14.51074219	-10.45898438	-45.57128906	-7.22900391	-91.82373047	+1660
+1457971518.68560000	+16.11474609	-15.95654297	-9.97119141	-59.47998047	-4.08691406	-86.59423828	+1816	+16.79589844	-15.40722656	-9.72509766	-92.43896484	-54.51416016	+8.65722656	+2448	+13.15722656	-14.49755859	-10.45019531	-45.43945313	-7.22900391	-91.88964844	+1660
+1457971518.68980000	+16.11035156	-15.94335938	-9.96679688	-59.45800781	-4.08691406	-86.61621094	+1812	+16.81347656	-15.39404297	-9.71191406	-92.48291016	-54.53613281	+8.76708984	+2440	+13.17041016	-14.47998047	-10.44580078	-45.30761719	-7.22900391	-91.93359375	+1668
+1457971518.69390010	+16.10595703	-15.93017578	-9.95800781	-59.41406250	-4.10888672	-86.66015625	+1812	+16.82666016	-15.38085938	-9.69433594	-92.52685547	-54.55810547	+8.89892578	+2436	+13.18359375	-14.46679688	-10.44140625	-45.17578125	-7.22900391	-91.97753906	+1676
+1457971518.69810010	+16.10595703	-15.91699219	-9.94921875	-59.39208984	-4.10888672	-86.70410156	+1816	+16.83984375	-15.36328125	-9.67675781	-92.57080078	-54.55810547	+9.00878906	+2436	+13.19238281	-14.45361328	-10.43701172	-45.06591797	-7.22900391	-92.02148438	+1688
+1457971518.70230010	+16.09716797	-15.89941406	-9.94042969	-59.34814453	-4.10888672	-86.74804688	+1828	+16.85302734	-15.35009766	-9.66357422	-92.59277344	-54.55810547	+9.11865234	+2432	+13.20117188	-14.44482422	-10.43701172	-44.95605469	-7.20703125	-92.06542969	+1700
+1457971518.70639990	+16.08837891	-15.88183594	-9.92724609	-59.30419922	-4.10888672	-86.81396484	+1840	+16.86621094	-15.33691406	-9.65039063	-92.61474609	-54.58007813	+9.20654297	+2432	+13.20556641	-14.43164063	-10.43701172	-44.86816406	-7.18505859	-92.08740234	+1712
+1457971518.71059990	+16.08398438	-15.86865234	-9.92285156	-59.28222656	-4.10888672	-86.83593750	+1856	+16.87500000	-15.32812500	-9.64160156	-92.63671875	-54.58007813	+9.27246094	+2432	+13.20556641	-14.42724609	-10.43701172	-44.82421875	-7.18505859	-92.08740234	+1724
+1457971518.71890000	+16.07080078	-15.84228516	-9.90087891	-59.21630859	-4.13085938	-86.90185547	+1896	+16.87939453	-15.31054688	-9.62841797	-92.63671875	-54.58007813	+9.33837891	+2432	+13.20117188	-14.42285156	-10.43261719	-44.80224609	-7.18505859	-92.06542969	+1748
+1457971518.72309990	+16.06640625	-15.83349609	-9.88769531	-59.19433594	-4.15283203	-86.92382813	+1920	+16.87939453	-15.30615234	-9.62402344	-92.63671875	-54.58007813	+9.33837891	+2432	+13.19677734	-14.42724609	-10.42822266	-44.82421875	-7.20703125	-92.04345703	+1756
+1457971518.72720000	+16.06640625	-15.82910156	-9.88330078	-59.17236328	-4.17480469	-86.92382813	+1940	+16.87939453	-15.30615234	-9.62841797	-92.61474609	-54.58007813	+9.31640625	+2432	+13.19238281	-14.42724609	-10.42822266	-44.84619141	-7.20703125	-92.04345703	+1764
+1457971518.73140000	+16.06640625	-15.82910156	-9.87890625	-59.15039063	-4.19677734	-86.92382813	+1956	+16.87500000	-15.30175781	-9.62841797	-92.57080078	-54.58007813	+9.29443359	+2432	+13.18798828	-14.42724609	-10.42822266	-44.86816406	-7.22900391	-92.02148438	+1768
+1457971518.73560000	+16.06640625	-15.83349609	-9.88330078	-59.15039063	-4.19677734	-86.92382813	+1972	+16.87060547	-15.30175781	-9.63281250	-92.52685547	-54.58007813	+9.25048828	+2432	+13.18798828	-14.43164063	-10.42822266	-44.89013672	-7.22900391	-91.99951172	+1776
+1457971518.74390010	+16.06640625	-15.83349609	-9.88769531	-59.15039063	-4.17480469	-86.92382813	+1996	+16.86621094	-15.30175781	-9.63720703	-92.48291016	-54.58007813	+9.18457031	+2432	+13.18359375	-14.43603516	-10.42822266	-44.91210938	-7.22900391	-91.97753906	+1780
+1457971518.74810000	+16.06640625	-15.83349609	-9.88769531	-59.15039063	-4.17480469	-86.92382813	+2004	+16.86181641	-15.30615234	-9.64160156	-92.46093750	-54.58007813	+9.14062500	+2432	+13.17919922	-14.43603516	-10.42822266	-44.93408203	-7.22900391	-91.95556641	+1784
+1457971518.75219990	+16.06640625	-15.83349609	-9.88769531	-59.15039063	-4.17480469	-86.90185547	+2012	+16.85742188	-15.30615234	-9.64599609	-92.41699219	-54.58007813	+9.09667969	+2432	+13.17041016	-14.43603516	-10.42822266	-45.00000000	-7.22900391	-91.91162109	+1784
+1457971518.75640010	+16.06640625	-15.83349609	-9.88769531	-59.12841797	-4.17480469	-86.90185547	+2016	+16.85302734	-15.30615234	-9.65039063	-92.39501953	-54.55810547	+9.05273438	+2432	+13.16162109	-14.44042969	-10.42822266	-45.04394531	-7.22900391	-91.86767578	+1784
+1457971518.76060010	+16.06640625	-15.83349609	-9.89208984	-59.12841797	-4.17480469	-86.90185547	+2020	+16.84863281	-15.30175781	-9.65478516	-92.35107422	-54.55810547	+9.00878906	+2432	+13.15283203	-14.44042969	-10.42382813	-45.06591797	-7.22900391	-91.80175781	+1780
+1457971518.76469990	+16.07080078	-15.82910156	-9.89208984	-59.08447266	-4.15283203	-86.87988281	+2024	+16.83544922	-15.30175781	-9.66796875	-92.19726563	-54.53613281	+8.83300781	+2432	+13.12646484	-14.43164063	-10.41503906	-45.15380859	-7.20703125	-91.62597656	+1772
+1457971518.76889990	+16.07080078	-15.82470703	-9.89208984	-59.06250000	-4.13085938	-86.87988281	+2024	+16.82226563	-15.29296875	-9.68115234	-92.04345703	-54.49218750	+8.65722656	+2432	+13.11328125	-14.41845703	-10.41064453	-45.15380859	-7.14111328	-91.47216797	+1756
+1457971518.77720000	+16.07958984	-15.78955078	-9.89648438	-58.88671875	-4.02099609	-86.83593750	+2028	+16.79150391	-15.24902344	-9.70312500	-91.51611328	-54.38232422	+8.17382813	+2428	+13.09130859	-14.33496094	-10.39746094	-44.86816406	-6.81152344	-91.14257813	+1732
+1457971518.78140000	+16.08398438	-15.75439453	-9.89648438	-58.73291016	-3.93310547	-86.81396484	+2028	+16.78271484	-15.20507813	-9.70312500	-91.18652344	-54.29443359	+7.95410156	+2428	+13.09130859	-14.28222656	-10.37988281	-44.60449219	-6.63574219	-91.03271484	+1724
+1457971518.78550000	+16.08837891	-15.71484375	-9.89208984	-58.55712891	-3.86718750	-86.79199219	+2032	+16.78271484	-15.15234375	-9.68994141	-90.87890625	-54.22851563	+7.80029297	+2428	+13.09130859	-14.22509766	-10.36230469	-44.31884766	-6.50390625	-90.98876953	+1716
+1457971518.79390000	+16.11914063	-15.50390625	-9.84814453	-57.65625000	-3.49365234	-86.68212891	+2056	+16.81787109	-14.93261719	-9.61523438	-89.95605469	-53.89892578	+7.55859375	+2448	+13.12646484	-14.10205078	-10.32714844	-43.54980469	-6.17431641	-90.87890625	+1712
+1457971518.79800010	+16.12353516	-15.40722656	-9.83056641	-57.23876953	-3.29589844	-86.68212891	+2072	+16.84863281	-14.82714844	-9.57128906	-89.58251953	-53.76708984	+7.53662109	+2460	+13.13964844	-14.03613281	-10.31835938	-43.15429688	-5.93261719	-90.85693359	+1716
+1457971518.80220010	+16.13232422	-15.21826172	-9.81298828	-56.51367188	-2.85644531	-86.70410156	+2112	+16.90136719	-14.67333984	-9.50976563	-89.07714844	-53.52539063	+7.58056641	+2488	+13.15722656	-13.94824219	-10.31396484	-42.67089844	-5.62500000	-90.79101563	+1732
+1457971518.80640010	+16.13232422	-15.08642578	-9.79101563	-56.00830078	-2.54882813	-86.66015625	+2152	+16.94091797	-14.55029297	-9.44824219	-88.70361328	-53.34960938	+7.60253906	+2512	+13.16162109	-13.87792969	-10.30078125	-42.29736328	-5.36132813	-90.70312500	+1748
+1457971518.81049990	+16.13232422	-14.97656250	-9.77343750	-55.59082031	-2.28515625	-86.63818359	+2192	+16.96289063	-14.43603516	-9.40869141	-88.30810547	-53.15185547	+7.51464844	+2532	+13.16162109	-13.80322266	-10.29199219	-41.92382813	-5.09765625	-90.59326172	+1764
+1457971518.81890010	+16.13671875	-14.74365234	-9.70751953	-54.66796875	-1.84570313	-86.46240234	+2288	+17.01123047	-14.19433594	-9.32958984	-87.36328125	-52.71240234	+7.25097656	+2580	+13.17480469	-13.62304688	-10.24804688	-41.02294922	-4.54833984	-90.30761719	+1816
+1457971518.82719990	+16.16308594	-14.56787109	-9.69433594	-53.87695313	-1.40625000	-86.30859375	+2380	+17.03759766	-13.97021484	-9.31640625	-86.22070313	-52.18505859	+6.63574219	+2628	+13.19238281	-13.47802734	-10.23046875	-40.27587891	-4.06494141	-89.93408203	+1868
+1457971518.83139990	+16.16748047	-14.49755859	-9.69433594	-53.54736328	-1.12060547	-86.22070313	+2420	+17.03320313	-13.88671875	-9.32519531	-85.62744141	-51.89941406	+6.17431641	+2648	+13.18798828	-13.41650391	-10.21289063	-40.01220703	-3.84521484	-89.71435547	+1884
+1457971518.83970000	+16.16748047	-14.33935547	-9.72509766	-52.91015625	-0.39550781	-86.04492188	+2484	+16.98486328	-13.70214844	-9.38671875	-84.19921875	-51.17431641	+4.87792969	+2688	+13.17041016	-13.26708984	-10.19531250	-39.50683594	-3.22998047	-89.18701172	+1916
+1457971518.84390000	+16.17626953	-14.26464844	-9.72949219	-52.58056641	-0.10986328	-85.89111328	+2504	+16.94970703	-13.62304688	-9.40869141	-83.58398438	-50.84472656	+4.26269531	+2704	+13.15722656	-13.20117188	-10.16894531	-39.30908203	-3.03222656	-88.90136719	+1920
+1457971518.84800000	+16.18505859	-14.18994141	-9.72949219	-52.27294922	+0.15380859	-85.71533203	+2512	+16.90136719	-13.54833984	-9.43945313	-82.96875000	-50.49316406	+3.62548828	+2720	+13.14404297	-13.13525391	-10.15136719	-39.13330078	-2.81250000	-88.61572266	+1920
+1457971518.85640000	+16.21582031	-14.02734375	-9.72949219	-51.54785156	+0.72509766	-85.36376953	+2516	+16.85302734	-13.35937500	-9.49658203	-81.62841797	-49.74609375	+2.43896484	+2752	+13.13525391	-12.99023438	-10.09423828	-38.60595703	-2.46093750	-88.00048828	+1916
+1457971518.86470010	+16.22900391	-13.82958984	-9.74707031	-50.73486328	+1.49414063	-85.03417969	+2500	+16.79589844	-13.17480469	-9.55371094	-80.33203125	-48.91113281	+1.27441406	+2776	+13.11767578	-12.81884766	-10.05029297	-38.05664063	-1.93359375	-87.34130859	+1908
+1457971518.86879990	+16.24218750	-13.72412109	-9.75585938	-50.29541016	+1.91162109	-84.85839844	+2484	+16.76513672	-13.07373047	-9.58447266	-79.67285156	-48.44970703	+0.63720703	+2788	+13.11328125	-12.73974609	-10.02392578	-37.77099609	-1.66992188	-86.98974609	+1904
+1457971518.87719990	+16.24218750	-13.46044922	-9.74707031	-49.37255859	+2.79052734	-84.46289063	+2452	+16.70800781	-12.84521484	-9.59326172	-78.44238281	-47.61474609	-0.35156250	+2808	+13.09130859	-12.52880859	-9.96240234	-37.00195313	-1.05468750	-86.30859375	+1896
+1457971518.88130000	+16.24658203	-13.33300781	-9.72949219	-48.86718750	+3.12011719	-84.26513672	+2436	+16.70361328	-12.71337891	-9.58007813	-77.87109375	-47.21923828	-0.68115234	+2824	+13.08691406	-12.42333984	-9.92285156	-36.56250000	-0.76904297	-86.02294922	+1892
+1457971518.88550000	+16.24218750	-13.20556641	-9.70751953	-48.40576172	+3.49365234	-84.08935547	+2420	+16.69482422	-12.58154297	-9.54931641	-77.36572266	-46.86767578	-0.94482422	+2832	+13.07812500	-12.31347656	-9.89648438	-36.12304688	-0.43945313	-85.71533203	+1892
+1457971518.88969990	+16.25097656	-13.05615234	-9.67675781	-47.81250000	+3.80126953	-83.84765625	+2408	+16.71240234	-12.43652344	-9.51416016	-76.83837891	-46.47216797	-1.12060547	+2848	+13.08251953	-12.19921875	-9.85693359	-35.57373047	-0.19775391	-85.40771484	+1892
+1457971518.89380000	+16.25537109	-12.90234375	-9.65478516	-47.21923828	+4.19677734	-83.67187500	+2404	+16.72119141	-12.28271484	-9.48339844	-76.22314453	-46.05468750	-1.38427734	+2864	+13.09130859	-12.08935547	-9.82617188	-35.04638672	+0.10986328	-85.12207031	+1892
+1457971518.89800000	+16.23779297	-12.74414063	-9.63281250	-46.64794922	+4.65820313	-83.51806641	+2408	+16.72119141	-12.12011719	-9.43505859	-75.62988281	-45.65917969	-1.62597656	+2884	+13.07812500	-11.96630859	-9.79980469	-34.47509766	+0.54931641	-84.85839844	+1900
+1457971518.90630010	+16.22900391	-12.41015625	-9.57568359	-45.43945313	+5.53710938	-83.07861328	+2432	+16.74755859	-11.78173828	-9.32958984	-74.46533203	-44.82421875	-1.95556641	+2936	+13.08251953	-11.70703125	-9.73388672	-33.20068359	+1.34033203	-84.19921875	+1924
+1457971518.91050000	+16.20263672	-12.25195313	-9.54492188	-44.91210938	+5.99853516	-82.85888672	+2452	+16.75195313	-11.61035156	-9.26367188	-73.93798828	-44.45068359	-2.06542969	+2964	+13.07373047	-11.57958984	-9.70751953	-32.60742188	+1.77978516	-83.86962891	+1936
+1457971518.91470000	+16.19384766	-12.07177734	-9.50097656	-44.27490234	+6.37207031	-82.57324219	+2480	+16.77832031	-11.42138672	-9.18457031	-73.38867188	-44.07714844	-2.04345703	+3004	+13.07373047	-11.44775391	-9.67236328	-31.94824219	+2.15332031	-83.51806641	+1952
+1457971518.91880010	+16.17626953	-11.90478516	-9.45263672	-43.68164063	+6.72363281	-82.33154297	+2508	+16.79150391	-11.25000000	-9.10107422	-72.90527344	-43.74755859	-2.02148438	+3040	+13.06933594	-11.32031250	-9.63720703	-31.35498047	+2.50488281	-83.21044922	+1968
+1457971518.92300010	+16.16308594	-11.74658203	-9.39990234	-43.08837891	+7.03125000	-82.11181641	+2548	+16.80468750	-11.07861328	-9.01757813	-72.39990234	-43.43994141	-2.02148438	+3080	+13.06054688	-11.20166016	-9.60205078	-30.80566406	+2.87841797	-82.90283203	+1984
+1457971518.92720010	+16.15869141	-11.58398438	-9.36035156	-42.47314453	+7.44873047	-81.80419922	+2588	+16.81347656	-10.91162109	-8.94726563	-71.89453125	-43.02246094	-2.08740234	+3112	+13.06494141	-11.06542969	-9.56689453	-30.16845703	+3.25195313	-82.46337891	+2008
+1457971518.93129990	+16.14111328	-11.42578125	-9.32080078	-41.92382813	+7.86621094	-81.56250000	+2628	+16.82226563	-10.74023438	-8.89013672	-71.34521484	-42.60498047	-2.19726563	+3148	+13.06494141	-10.94677734	-9.52734375	-29.59716797	+3.58154297	-82.06787109	+2028
+1457971518.93960000	+16.08837891	-11.10058594	-9.24609375	-40.89111328	+8.81103516	-81.01318359	+2720	+16.80468750	-10.37988281	-8.78027344	-70.13671875	-41.66015625	-2.48291016	+3220	+13.04736328	-10.68310547	-9.45703125	-28.43261719	+4.41650391	-81.16699219	+2080
+1457971518.94380000	+16.07080078	-10.94677734	-9.19775391	-40.36376953	+9.16259766	-80.66162109	+2764	+16.79150391	-10.23046875	-8.71435547	-69.71923828	-41.26464844	-2.52685547	+3256	+13.03417969	-10.55126953	-9.40869141	-27.90527344	+4.72412109	-80.68359375	+2104
+1457971518.94800000	+16.05322266	-10.79736328	-9.15380859	-39.83642578	+9.53613281	-80.33203125	+2804	+16.76953125	-10.08105469	-8.66162109	-69.25781250	-40.84716797	-2.63671875	+3284	+13.02539063	-10.43261719	-9.36035156	-27.44384766	+4.96582031	-80.22216797	+2124
+1457971518.95210000	+16.04882813	-10.63916016	-9.10546875	-39.19921875	+9.86572266	-79.95849609	+2848	+16.75195313	-9.93164063	-8.61767578	-68.79638672	-40.40771484	-2.74658203	+3312	+13.02539063	-10.30517578	-9.30322266	-26.89453125	+5.14160156	-79.67285156	+2148
+1457971518.95630000	+16.03564453	-10.48535156	-9.05273438	-38.67187500	+10.15136719	-79.60693359	+2884	+16.72558594	-9.79101563	-8.57373047	-68.29101563	-39.99023438	-2.92236328	+3336	+13.02099609	-10.18652344	-9.24609375	-26.41113281	+5.31738281	-79.18945313	+2168
+1457971518.96050000	+16.02246094	-10.34033203	-9.00439453	-38.12255859	+10.45898438	-79.29931641	+2916	+16.69042969	-9.64160156	-8.55175781	-67.74169922	-39.50683594	-3.16406250	+3364	+13.01220703	-10.06787109	-9.18457031	-25.92773438	+5.51513672	-78.72802734	+2184
+1457971518.96460010	+16.01806641	-10.18652344	-8.96044922	-37.52929688	+10.81054688	-78.92578125	+2948	+16.66406250	-9.48779297	-8.52978516	-67.14843750	-38.97949219	-3.38378906	+3388	+13.01220703	-9.93603516	-9.12744141	-25.33447266	+5.71289063	-78.11279297	+2200
+1457971518.96880010	+16.01806641	-10.04150391	-8.91210938	-36.93603516	+11.11816406	-78.53027344	+2968	+16.62890625	-9.34716797	-8.50341797	-66.64306641	-38.49609375	-3.60351563	+3408	+13.00781250	-9.80859375	-9.06591797	-24.78515625	+5.84472656	-77.54150391	+2212
+1457971518.97709990	+15.99169922	-9.71630859	-8.81982422	-35.68359375	+11.82128906	-77.73925781	+3004	+16.54101563	-9.05273438	-8.45507813	-65.56640625	-37.48535156	-4.02099609	+3444	+12.99902344	-9.54492188	-8.93408203	-23.64257813	+6.13037109	-76.37695313	+2232
+1457971518.98550010	+15.97412109	-9.39990234	-8.69238281	-34.38720703	+12.23876953	-76.92626953	+3024	+16.46191406	-8.76708984	-8.38037109	-64.57763672	-36.58447266	-4.30664063	+3464	+12.98144531	-9.29443359	-8.78906250	-22.56591797	+6.28417969	-75.30029297	+2248
+1457971518.99379990	+15.97412109	-9.07910156	-8.57812500	-33.02490234	+12.76611328	-76.11328125	+3028	+16.40039063	-8.45947266	-8.31884766	-63.41308594	-35.59570313	-4.59228516	+3480	+12.98144531	-9.03955078	-8.63964844	-21.35742188	+6.41601563	-74.17968750	+2264
+1457971518.99799990	+15.95214844	-8.92089844	-8.52099609	-32.40966797	+13.09570313	-75.73974609	+3024	+16.35644531	-8.30566406	-8.27050781	-62.86376953	-35.13427734	-4.74609375	+3488	+12.96386719	-8.90771484	-8.57373047	-20.74218750	+6.59179688	-73.65234375	+2272
+1457971519.00210000	+15.93896484	-8.75390625	-8.45947266	-31.72851563	+13.44726563	-75.30029297	+3020	+16.32568359	-8.13427734	-8.22656250	-62.24853516	-34.58496094	-4.83398438	+3496	+12.96386719	-8.77148438	-8.50341797	-20.06103516	+6.76757813	-73.05908203	+2280
+1457971519.00630000	+15.92578125	-8.58251953	-8.40234375	-31.02539063	+13.77685547	-74.88281250	+3020	+16.29931641	-7.97167969	-8.17382813	-61.67724609	-34.05761719	-4.87792969	+3504	+12.95947266	-8.63964844	-8.43750000	-19.42382813	+6.92138672	-72.48779297	+2284
+1457971519.01050000	+15.89941406	-8.41552734	-8.33203125	-30.36621094	+14.08447266	-74.46533203	+3020	+16.26855469	-7.80908203	-8.09912109	-61.19384766	-33.61816406	-4.81201172	+3516	+12.93750000	-8.50781250	-8.36279297	-18.83056641	+7.14111328	-71.93847656	+2288
+1457971519.01460000	+15.88183594	-8.23974609	-8.25732422	-29.66308594	+14.39208984	-74.02587891	+3020	+16.25097656	-7.64208984	-8.02001953	-60.66650391	-33.15673828	-4.74609375	+3528	+12.92871094	-8.37597656	-8.28808594	-18.19335938	+7.29492188	-71.36718750	+2292
+1457971519.01880000	+15.85986328	-8.07275391	-8.18701172	-28.98193359	+14.72167969	-73.65234375	+3024	+16.23339844	-7.46630859	-7.94531250	-60.07324219	-32.69531250	-4.70214844	+3540	+12.91552734	-8.24853516	-8.22216797	-17.57812500	+7.51464844	-70.88378906	+2296
+1457971519.02710010	+15.80273438	-7.74755859	-8.03320313	-27.70751953	+15.31494141	-72.88330078	+3044	+16.19824219	-7.11474609	-7.75634766	-58.95263672	-31.86035156	-4.50439453	+3576	+12.88916016	-7.99804688	-8.08154297	-16.34765625	+7.95410156	-69.82910156	+2312
+1457971519.03130010	+15.78076172	-7.58056641	-7.96289063	-27.02636719	+15.66650391	-72.50976563	+3060	+16.18505859	-6.93017578	-7.67285156	-58.33740234	-31.42089844	-4.39453125	+3596	+12.87597656	-7.87500000	-8.01123047	-15.73242188	+8.19580078	-69.32373047	+2316
+1457971519.03539990	+15.74560547	-7.41357422	-7.88378906	-26.36718750	+16.01806641	-72.15820313	+3080	+16.16748047	-6.75439453	-7.56738281	-57.76611328	-31.02539063	-4.24072266	+3620	+12.85400391	-7.75195313	-7.94091797	-15.13916016	+8.45947266	-68.81835938	+2320
+1457971519.03959990	+15.71484375	-7.24658203	-7.80908203	-25.68603516	+16.34765625	-71.76269531	+3104	+16.15429688	-6.57421875	-7.45751953	-57.19482422	-30.65185547	-4.06494141	+3648	+12.83642578	-7.62011719	-7.87060547	-14.47998047	+8.70117188	-68.26904297	+2328
+1457971519.04380010	+15.67968750	-7.08398438	-7.72558594	-25.02685547	+16.63330078	-71.36718750	+3136	+16.13671875	-6.40283203	-7.34765625	-56.64550781	-30.30029297	-3.84521484	+3672	+12.81884766	-7.49267578	-7.79589844	-13.84277344	+8.87695313	-67.74169922	+2340
+1457971519.04790000	+15.64892578	-6.92578125	-7.63330078	-24.36767578	+16.85302734	-70.99365234	+3168	+16.11914063	-6.23583984	-7.23779297	-56.14013672	-29.99267578	-3.64746094	+3700	+12.80126953	-7.37402344	-7.72119141	-13.24951172	+9.03076172	-67.23632813	+2352
+1457971519.05209990	+15.62255859	-6.77197266	-7.54101563	-23.70849609	+17.02880859	-70.62011719	+3204	+16.10156250	-6.06445313	-7.12792969	-55.61279297	-29.68505859	-3.40576172	+3728	+12.79248047	-7.24658203	-7.64208984	-12.61230469	+9.16259766	-66.70898438	+2364
+1457971519.06040000	+15.56982422	-6.46875000	-7.35205078	-22.41210938	+17.33642578	-69.91699219	+3280	+16.06201172	-5.72607422	-6.91259766	-54.47021484	-29.11376953	-2.98828125	+3784	+12.76171875	-7.01367188	-7.47509766	-11.42578125	+9.31640625	-65.72021484	+2396
+1457971519.06460000	+15.54785156	-6.31933594	-7.26855469	-21.75292969	+17.57812500	-69.52148438	+3316	+16.04003906	-5.56347656	-6.82031250	-53.89892578	-28.74023438	-2.83447266	+3812	+12.75732422	-6.89062500	-7.39599609	-10.72265625	+9.36035156	-65.12695313	+2416
+1457971519.06880000	+15.52148438	-6.16992188	-7.18505859	-21.09375000	+17.75390625	-69.10400391	+3352	+16.01367188	-5.41406250	-6.72802734	-53.39355469	-28.41064453	-2.65869141	+3832	+12.74853516	-6.76757813	-7.30810547	-10.06347656	+9.38232422	-64.55566406	+2432
+1457971519.07710000	+15.47314453	-5.88427734	-7.00048828	-19.81933594	+18.10546875	-68.26904297	+3424	+15.95214844	-5.12841797	-6.54345703	-52.44873047	-27.70751953	-2.30712891	+3876	+12.72656250	-6.53027344	-7.12792969	-8.81103516	+9.33837891	-63.39111328	+2464
+1457971519.08540010	+15.43359375	-5.61181641	-6.81152344	-18.56689453	+18.32519531	-67.34619141	+3476	+15.88183594	-4.86914063	-6.36767578	-51.63574219	-27.02636719	-1.97753906	+3904	+12.70898438	-6.29296875	-6.93017578	-7.60253906	+9.18457031	-62.22656250	+2496
+1457971519.08960010	+15.42041016	-5.48437500	-6.72363281	-17.97363281	+18.50097656	-66.86279297	+3496	+15.84667969	-4.74169922	-6.29736328	-51.19628906	-26.54296875	-1.88964844	+3916	+12.70898438	-6.17431641	-6.83789063	-6.98730469	+9.14062500	-61.58935547	+2512
+1457971519.09369990	+15.40722656	-5.34814453	-6.64013672	-17.35839844	+18.72070313	-66.40136719	+3512	+15.81591797	-4.61865234	-6.23144531	-50.75683594	-26.05957031	-1.77978516	+3924	+12.70019531	-6.06005859	-6.74560547	-6.39404297	+9.09667969	-60.95214844	+2520
+1457971519.09789990	+15.38964844	-5.22070313	-6.54345703	-16.76513672	+18.83056641	-65.91796875	+3528	+15.78076172	-4.49560547	-6.14355469	-50.38330078	-25.66406250	-1.60400391	+3932	+12.69140625	-5.95019531	-6.63574219	-5.86669922	+8.98681641	-60.38085938	+2532
+1457971519.10209990	+15.37207031	-5.09326172	-6.46435547	-16.17187500	+19.13818359	-65.41259766	+3536	+15.75000000	-4.38134766	-6.07763672	-49.98779297	-25.13671875	-1.51611328	+3936	+12.68701172	-5.83593750	-6.54345703	-5.27343750	+9.00878906	-59.69970703	+2540
+1457971519.10620000	+15.35449219	-4.96582031	-6.38964844	-15.55664063	+19.44580078	-64.90722656	+3540	+15.71044922	-4.26708984	-6.01171875	-49.63623047	-24.60937500	-1.42822266	+3936	+12.67822266	-5.72167969	-6.45117188	-4.68017578	+9.00878906	-59.04052734	+2544
+1457971519.11459990	+15.31494141	-4.72851563	-6.20068359	-14.41406250	+19.81933594	-63.87451172	+3540	+15.64453125	-4.06054688	-5.84033203	-49.04296875	-23.73046875	-1.05468750	+3936	+12.66064453	-5.51074219	-6.24902344	-3.62548828	+8.94287109	-57.81005859	+2556
+1457971519.11870000	+15.29736328	-4.60546875	-6.11718750	-13.82080078	+20.03906250	-63.39111328	+3536	+15.61816406	-3.94189453	-5.76123047	-48.66943359	-23.24707031	-0.85693359	+3936	+12.65185547	-5.40527344	-6.15673828	-3.09814453	+8.96484375	-57.19482422	+2560
+1457971519.12290000	+15.27978516	-4.49121094	-6.01171875	-13.24951172	+20.14892578	-62.92968750	+3536	+15.59619141	-3.83203125	-5.66015625	-48.33984375	-22.89550781	-0.57128906	+3940	+12.64306641	-5.30859375	-6.05126953	-2.61474609	+8.87695313	-56.62353516	+2564
+1457971519.13120010	+15.24902344	-4.26708984	-5.83154297	-12.10693359	+20.50048828	-62.00683594	+3528	+15.55664063	-3.60791016	-5.47998047	-47.59277344	-22.10449219	-0.10986328	+3944	+12.62548828	-5.12402344	-5.86230469	-1.64794922	+8.87695313	-55.50292969	+2568
+1457971519.13540010	+15.22705078	-4.15283203	-5.73046875	-11.53564453	+20.63232422	-61.58935547	+3528	+15.53466797	-3.49804688	-5.37011719	-47.26318359	-21.81884766	+0.19775391	+3948	+12.61669922	-5.03613281	-5.76562500	-1.16455078	+8.83300781	-54.99755859	+2572
+1457971519.13960000	+15.20068359	-4.05175781	-5.63818359	-11.00830078	+20.78613281	-61.19384766	+3524	+15.51269531	-3.39257813	-5.26025391	-46.91162109	-21.53320313	+0.50537109	+3952	+12.59912109	-4.94824219	-5.67773438	-0.70312500	+8.85498047	-54.47021484	+2572
+1457971519.14790010	+15.15673828	-3.83642578	-5.43603516	-9.90966797	+20.93994141	-60.38085938	+3528	+15.47314453	-3.17285156	-5.02734375	-46.20849609	-21.07177734	+1.25244141	+3964	+12.58154297	-4.78125000	-5.49755859	+0.21972656	+8.76708984	-53.50341797	+2576
+1457971519.15210010	+15.13476563	-3.73974609	-5.33496094	-9.38232422	+20.96191406	-59.98535156	+3532	+15.45556641	-3.06298828	-4.90869141	-45.85693359	-20.89599609	+1.62597656	+3972	+12.56835938	-4.70654297	-5.40966797	+0.61523438	+8.72314453	-53.06396484	+2576
+1457971519.15619990	+15.11279297	-3.63867188	-5.23388672	-8.87695313	+20.98388672	-59.63378906	+3540	+15.44238281	-2.95751953	-4.79443359	-45.46142578	-20.72021484	+1.99951172	+3984	+12.55517578	-4.63183594	-5.32617188	+1.01074219	+8.67919922	-52.62451172	+2576
+1457971519.16039990	+15.09082031	-3.54638672	-5.11962891	-8.37158203	+20.91796875	-59.30419922	+3552	+15.42919922	-2.84765625	-4.67138672	-45.10986328	-20.61035156	+2.41699219	+3992	+12.54638672	-4.56152344	-5.22949219	+1.40625000	+8.54736328	-52.20703125	+2580
+1457971519.16459990	+15.06884766	-3.45849609	-5.02294922	-7.91015625	+20.96191406	-58.97460938	+3560	+15.41162109	-2.74658203	-4.55712891	-44.73632813	-20.41259766	+2.74658203	+4000	+12.53759766	-4.49560547	-5.14599609	+1.77978516	+8.52539063	-51.78955078	+2584
+1457971519.17290000	+15.02490234	-3.28271484	-4.82519531	-6.94335938	+20.98388672	-58.24951172	+3584	+15.37207031	-2.56201172	-4.32861328	-44.07714844	-20.10498047	+3.44970703	+4016	+12.52001953	-4.35498047	-4.97021484	+2.59277344	+8.34960938	-50.93261719	+2592
+1457971519.17700000	+14.99853516	-3.19921875	-4.73291016	-6.50390625	+21.02783203	-57.89794922	+3600	+15.34570313	-2.47412109	-4.21875000	-43.79150391	-19.90722656	+3.77929688	+4024	+12.50683594	-4.29345703	-4.89111328	+2.94433594	+8.32763672	-50.49316406	+2592
+1457971519.18540000	+14.96337891	-3.03222656	-4.53076172	-5.55908203	+20.96191406	-57.17285156	+3632	+15.31054688	-2.30712891	-4.00781250	-43.19824219	-19.57763672	+4.48242188	+4040	+12.48925781	-4.16162109	-4.71533203	+3.69140625	+8.12988281	-49.63623047	+2600
+1457971519.18950010	+14.94580078	-2.95312500	-4.43847656	-5.11962891	+20.98388672	-56.79931641	+3644	+15.28857422	-2.22802734	-3.91113281	-42.91259766	-19.33593750	+4.74609375	+4044	+12.48486328	-4.10009766	-4.62744141	+4.04296875	+8.06396484	-49.19677734	+2604
+1457971519.19370010	+14.93261719	-2.87841797	-4.35058594	-4.68017578	+21.00585938	-56.42578125	+3656	+15.27099609	-2.15771484	-3.82324219	-42.67089844	-19.11621094	+5.00976563	+4044	+12.47607422	-4.03857422	-4.54394531	+4.39453125	+7.97607422	-48.75732422	+2608
+1457971519.19790010	+14.91943359	-2.80810547	-4.25390625	-4.26269531	+20.96191406	-56.07421875	+3668	+15.25341797	-2.08740234	-3.73095703	-42.40722656	-18.91845703	+5.27343750	+4044	+12.47607422	-3.97705078	-4.45166016	+4.74609375	+7.82226563	-48.36181641	+2612
+1457971519.20199990	+14.90185547	-2.73779297	-4.16601563	-3.84521484	+21.04980469	-55.72265625	+3676	+15.23144531	-2.02587891	-3.64746094	-42.18750000	-18.65478516	+5.49316406	+4044	+12.46728516	-3.91552734	-4.36816406	+5.11962891	+7.73437500	-47.94433594	+2612
+1457971519.21040010	+14.87988281	-2.58837891	-3.99902344	-2.94433594	+21.07177734	-54.93164063	+3692	+15.19189453	-1.90722656	-3.48486328	-41.77001953	-18.14941406	+5.95458984	+4032	+12.46289063	-3.78808594	-4.19677734	+5.91064453	+7.47070313	-47.06542969	+2620
+1457971519.21450000	+14.86669922	-2.52246094	-3.91113281	-2.50488281	+21.04980469	-54.58007813	+3696	+15.17431641	-1.85449219	-3.40136719	-41.59423828	-17.92968750	+6.19628906	+4028	+12.45410156	-3.72656250	-4.10888672	+6.26220703	+7.31689453	-46.64794922	+2620
+1457971519.21869990	+14.85791016	-2.45214844	-3.82763672	-2.08740234	+21.04980469	-54.20654297	+3696	+15.15234375	-1.79736328	-3.32666016	-41.39648438	-17.70996094	+6.41601563	+4020	+12.44970703	-3.66943359	-4.02539063	+6.63574219	+7.16308594	-46.25244141	+2620
+1457971519.22289990	+14.85351563	-2.39062500	-3.73535156	-1.66992188	+20.96191406	-53.87695313	+3696	+15.14355469	-1.74462891	-3.24755859	-41.19873047	-17.53417969	+6.65771484	+4012	+12.44970703	-3.61230469	-3.93750000	+6.98730469	+6.94335938	-45.87890625	+2624
+1457971519.22700000	+14.84912109	-2.32910156	-3.65185547	-1.29638672	+20.93994141	-53.54736328	+3692	+15.13037109	-1.69628906	-3.17285156	-41.02294922	-17.31445313	+6.85546875	+4000	+12.44970703	-3.55957031	-3.85400391	+7.31689453	+6.74560547	-45.52734375	+2624
+1457971519.23120000	+14.84033203	-2.27197266	-3.56835938	-0.90087891	+20.91796875	-53.21777344	+3688	+15.11718750	-1.64794922	-3.10253906	-40.84716797	-17.11669922	+7.07519531	+3988	+12.44970703	-3.50244141	-3.77050781	+7.66845703	+6.54785156	-45.17578125	+2620
+1457971519.23540000	+14.83593750	-2.21484375	-3.48925781	-0.52734375	+20.87402344	-52.91015625	+3680	+15.10400391	-1.59960938	-3.02783203	-40.67138672	-16.91894531	+7.29492188	+3976	+12.44970703	-3.44970703	-3.69140625	+8.02001953	+6.35009766	-44.82421875	+2620
+1457971519.24370000	+14.81396484	-2.10058594	-3.33105469	+0.17578125	+20.80810547	-52.31689453	+3660	+15.06884766	-1.50292969	-2.86962891	-40.36376953	-16.63330078	+7.77832031	+3956	+12.44091797	-3.35302734	-3.53759766	+8.63525391	+6.02050781	-44.16503906	+2612
+1457971519.24780010	+14.80957031	-2.04785156	-3.24755859	+0.54931641	+20.72021484	-52.03125000	+3652	+15.06005859	-1.45898438	-2.79052734	-40.20996094	-16.52343750	+8.06396484	+3944	+12.44091797	-3.30029297	-3.46289063	+8.96484375	+5.82275391	-43.85742188	+2608
+1457971519.25200010	+14.80078125	-1.99951172	-3.16845703	+0.85693359	+20.63232422	-51.76757813	+3640	+15.05126953	-1.41064453	-2.71142578	-40.05615234	-16.41357422	+8.34960938	+3936	+12.43652344	-3.26074219	-3.38818359	+9.20654297	+5.64697266	-43.57177734	+2604
+1457971519.25620010	+14.79199219	-1.95556641	-3.08935547	+1.14257813	+20.56640625	-51.52587891	+3628	+15.04248047	-1.36230469	-2.63232422	-39.88037109	-16.30371094	+8.61328125	+3924	+12.43212891	-3.22558594	-3.32226563	+9.42626953	+5.51513672	-43.30810547	+2596
+1457971519.26029990	+14.78320313	-1.91162109	-3.01464844	+1.40625000	+20.50048828	-51.30615234	+3616	+15.03369141	-1.31835938	-2.54882813	-39.72656250	-16.23779297	+8.89892578	+3916	+12.43212891	-3.18603516	-3.25195313	+9.66796875	+5.36132813	-43.06640625	+2592
+1457971519.26449990	+14.77001953	-1.87207031	-2.93994141	+1.66992188	+20.47851563	-51.06445313	+3608	+15.02050781	-1.27441406	-2.46972656	-39.57275391	-16.14990234	+9.16259766	+3908	+12.42333984	-3.15527344	-3.19042969	+9.86572266	+5.27343750	-42.80273438	+2584
+1457971519.26869990	+14.75683594	-1.83251953	-2.86962891	+1.93359375	+20.45654297	-50.84472656	+3600	+15.01171875	-1.23046875	-2.38623047	-39.41894531	-16.08398438	+9.44824219	+3900	+12.41894531	-3.12011719	-3.12890625	+10.08544922	+5.18554688	-42.53906250	+2576
+1457971519.27700000	+14.72607422	-1.75341797	-2.73779297	+2.41699219	+20.41259766	-50.40527344	+3584	+14.98974609	-1.14257813	-2.22363281	-39.15527344	-15.97412109	+10.04150391	+3888	+12.41015625	-3.05859375	-3.01464844	+10.48095703	+5.05371094	-42.05566406	+2556
+1457971519.28119990	+14.70849609	-1.71826172	-2.67187500	+2.63671875	+20.39062500	-50.20751953	+3580	+14.97656250	-1.10302734	-2.14013672	-39.00146484	-15.93017578	+10.34912109	+3888	+12.40136719	-3.03222656	-2.96191406	+10.63476563	+5.00976563	-41.81396484	+2548
+1457971519.28530000	+14.69970703	-1.68750000	-2.61035156	+2.85644531	+20.34667969	-50.00976563	+3580	+14.96777344	-1.05908203	-2.06103516	-38.86962891	-15.90820313	+10.61279297	+3884	+12.39697266	-3.00585938	-2.90917969	+10.81054688	+4.94384766	-41.59423828	+2540
+1457971519.28950000	+14.68212891	-1.65234375	-2.54443359	+3.05419922	+20.30273438	-49.79003906	+3580	+14.95898438	-1.01953125	-1.98193359	-38.73779297	-15.88623047	+10.89843750	+3880	+12.39257813	-2.97949219	-2.85644531	+10.94238281	+4.87792969	-41.39648438	+2532
+1457971519.29370000	+14.67333984	-1.62158203	-2.48291016	+3.25195313	+20.25878906	-49.61425781	+3580	+14.95458984	-0.98876953	-1.90722656	-38.60595703	-15.88623047	+11.16210938	+3880	+12.38818359	-2.95751953	-2.80371094	+11.09619141	+4.79003906	-41.19873047	+2524
+1457971519.29780010	+14.66015625	-1.59521484	-2.42578125	+3.44970703	+20.23681641	-49.41650391	+3580	+14.94580078	-0.95361328	-1.83691406	-38.49609375	-15.82031250	+11.40380859	+3876	+12.38818359	-2.93554688	-2.75537109	+11.25000000	+4.74609375	-40.97900391	+2516
+1457971519.30200000	+14.64697266	-1.56445313	-2.37304688	+3.64746094	+20.21484375	-49.26269531	+3584	+14.93261719	-0.92285156	-1.77099609	-38.38623047	-15.77636719	+11.62353516	+3872	+12.37939453	-2.91357422	-2.70703125	+11.38183594	+4.68017578	-40.80322266	+2508
+1457971519.30620000	+14.63818359	-1.53369141	-2.31591797	+3.82324219	+20.19287109	-49.04296875	+3588	+14.91943359	-0.89208984	-1.70507813	-38.27636719	-15.73242188	+11.86523438	+3872	+12.37500000	-2.88720703	-2.65869141	+11.55761719	+4.59228516	-40.60546875	+2500
+1457971519.31450010	+14.62060547	-1.48095703	-2.21044922	+4.21875000	+20.08300781	-48.64746094	+3592	+14.90185547	-0.83935547	-1.58642578	-38.10058594	-15.62255859	+12.26074219	+3864	+12.37060547	-2.83886719	-2.56201172	+11.86523438	+4.37255859	-40.20996094	+2488
+1457971519.31870010	+14.61621094	-1.45019531	-2.15332031	+4.41650391	+20.01708984	-48.44970703	+3596	+14.89306641	-0.81738281	-1.52929688	-38.05664063	-15.57861328	+12.48046875	+3860	+12.37060547	-2.81250000	-2.51367188	+12.01904297	+4.24072266	-40.03417969	+2480
+1457971519.32279990	+14.61621094	-1.42382813	-2.10058594	+4.59228516	+19.92919922	-48.25195313	+3600	+14.88867188	-0.79541016	-1.48095703	-37.96875000	-15.49072266	+12.65625000	+3852	+12.37060547	-2.78613281	-2.46533203	+12.17285156	+4.10888672	-39.85839844	+2476
+1457971519.32699990	+14.61181641	-1.39746094	-2.05224609	+4.79003906	+19.86328125	-48.07617188	+3600	+14.88427734	-0.77343750	-1.43261719	-37.90283203	-15.40283203	+12.81005859	+3844	+12.37060547	-2.76416016	-2.41699219	+12.32666016	+3.93310547	-39.70458984	+2472
+1457971519.33110000	+14.61181641	-1.37109375	-1.99951172	+4.96582031	+19.79736328	-47.87841797	+3600	+14.87548828	-0.75585938	-1.38867188	-37.85888672	-15.29296875	+12.98583984	+3832	+12.37060547	-2.73779297	-2.36865234	+12.50244141	+3.77929688	-39.52880859	+2468
+1457971519.33530000	+14.61181641	-1.34912109	-1.95556641	+5.16357422	+19.75341797	-47.68066406	+3596	+14.87109375	-0.74267578	-1.35351563	-37.81494141	-15.13916016	+13.11767578	+3824	+12.37060547	-2.71142578	-2.32470703	+12.67822266	+3.64746094	-39.35302734	+2464
+1457971519.33950000	+14.61181641	-1.32275391	-1.90722656	+5.31738281	+19.68750000	-47.50488281	+3592	+14.86230469	-0.72509766	-1.31396484	-37.77099609	-15.02929688	+13.27148438	+3812	+12.37060547	-2.68945313	-2.28076172	+12.81005859	+3.49365234	-39.19921875	+2460
+1457971519.34780000	+14.61181641	-1.27001953	-1.81494141	+5.71289063	+19.53369141	-47.08740234	+3580	+14.84912109	-0.69433594	-1.24365234	-37.70507813	-14.76562500	+13.55712891	+3788	+12.37060547	-2.63232422	-2.19726563	+13.13964844	+3.18603516	-38.84765625	+2452
+1457971519.35200000	+14.61181641	-1.24804688	-1.77099609	+5.86669922	+19.42382813	-46.88964844	+3572	+14.84472656	-0.68115234	-1.20849609	-37.68310547	-14.67773438	+13.73291016	+3776	+12.37060547	-2.60595703	-2.15332031	+13.29345703	+3.01025391	-38.71582031	+2448
+1457971519.35610010	+14.61181641	-1.22607422	-1.72705078	+6.02050781	+19.33593750	-46.73583984	+3560	+14.84472656	-0.66796875	-1.17333984	-37.63916016	-14.58984375	+13.90869141	+3760	+12.37060547	-2.58398438	-2.10937500	+13.42529297	+2.83447266	-38.56201172	+2444
+1457971519.36030010	+14.61181641	-1.20410156	-1.69189453	+6.17431641	+19.31396484	-46.56005859	+3548	+14.84033203	-0.65478516	-1.14257813	-37.61718750	-14.47998047	+14.04052734	+3748	+12.37500000	-2.56201172	-2.07421875	+13.55712891	+2.72460938	-38.43017578	+2440
+1457971519.36450000	+14.61621094	-1.18652344	-1.65234375	+6.28417969	+19.22607422	-46.42822266	+3536	+14.83593750	-0.64160156	-1.11181641	-37.57324219	-14.37011719	+14.19433594	+3732	+12.37060547	-2.54443359	-2.03906250	+13.66699219	+2.59277344	-38.29833984	+2432
+1457971519.36859990	+14.61621094	-1.16894531	-1.61279297	+6.41601563	+19.16015625	-46.27441406	+3524	+14.83154297	-0.62402344	-1.08105469	-37.52929688	-14.26025391	+14.32617188	+3720	+12.37500000	-2.52246094	-2.00390625	+13.79882813	+2.43896484	-38.16650391	+2428
+1457971519.37280010	+14.61181641	-1.15136719	-1.58642578	+6.54785156	+19.16015625	-46.12060547	+3512	+14.82714844	-0.60644531	-1.05468750	-37.46337891	-14.12841797	+14.43603516	+3708	+12.37500000	-2.50488281	-1.97753906	+13.90869141	+2.37304688	-38.03466797	+2420
+1457971519.38109990	+14.59863281	-1.12060547	-1.52050781	+6.74560547	+19.00634766	-45.85693359	+3488	+14.81835938	-0.57568359	-0.97998047	-37.39746094	-14.10644531	+14.78759766	+3688	+12.37060547	-2.47412109	-1.92480469	+14.06250000	+2.17529297	-37.81494141	+2408
+1457971519.38529990	+14.59863281	-1.10302734	-1.48974609	+6.83349609	+18.96240234	-45.74707031	+3476	+14.81835938	-0.55810547	-0.94921875	-37.33154297	-14.06250000	+14.94140625	+3680	+12.37060547	-2.45654297	-1.89843750	+14.12841797	+2.10937500	-37.70507813	+2400
+1457971519.38949990	+14.59423828	-1.08984375	-1.45898438	+6.89941406	+18.87451172	-45.63720703	+3468	+14.81396484	-0.54052734	-0.91406250	-37.28759766	-14.06250000	+15.11718750	+3672	+12.37060547	-2.44775391	-1.87646484	+14.17236328	+1.99951172	-37.63916016	+2392
+1457971519.39360000	+14.58984375	-1.08105469	-1.42822266	+6.92138672	+18.80859375	-45.57128906	+3460	+14.81396484	-0.51855469	-0.87890625	-37.24365234	-14.08447266	+15.27099609	+3668	+12.37060547	-2.43896484	-1.85009766	+14.17236328	+1.91162109	-37.55126953	+2384
+1457971519.39780000	+14.58544922	-1.07666016	-1.40625000	+6.94335938	+18.78662109	-45.48339844	+3452	+14.80957031	-0.50097656	-0.84375000	-37.17773438	-14.08447266	+15.40283203	+3660	+12.37060547	-2.43017578	-1.83691406	+14.19433594	+1.86767578	-37.48535156	+2376
+1457971519.40190010	+14.58105469	-1.06787109	-1.38427734	+6.96533203	+18.74267578	-45.39550781	+3444	+14.80957031	-0.48339844	-0.80859375	-37.13378906	-14.12841797	+15.53466797	+3660	+12.37060547	-2.42578125	-1.81933594	+14.19433594	+1.82373047	-37.39746094	+2368
+1457971519.40610000	+14.57666016	-1.05908203	-1.35791016	+7.00927734	+18.67675781	-45.30761719	+3444	+14.80517578	-0.46582031	-0.77343750	-37.08984375	-14.15039063	+15.68847656	+3656	+12.37060547	-2.41259766	-1.80175781	+14.21630859	+1.75781250	-37.33154297	+2360
+1457971519.41440010	+14.56347656	-1.03710938	-1.31396484	+7.09716797	+18.56689453	-45.13183594	+3440	+14.80078125	-0.43505859	-0.70312500	-37.02392578	-14.21630859	+15.97412109	+3656	+12.37060547	-2.39941406	-1.77539063	+14.23828125	+1.66992188	-37.19970703	+2344
+1457971519.41860010	+14.56347656	-1.02832031	-1.29199219	+7.09716797	+18.47900391	-45.06591797	+3440	+14.79638672	-0.42187500	-0.66796875	-37.02392578	-14.28222656	+16.14990234	+3656	+12.37060547	-2.39062500	-1.76220703	+14.21630859	+1.62597656	-37.13378906	+2336
+1457971519.42280010	+14.56347656	-1.02392578	-1.26562500	+7.11914063	+18.39111328	-45.00000000	+3444	+14.79638672	-0.40869141	-0.63720703	-37.00195313	-14.32617188	+16.28173828	+3656	+12.37060547	-2.38623047	-1.74902344	+14.21630859	+1.53808594	-37.06787109	+2328
+1457971519.42689990	+14.56347656	-1.01513672	-1.24365234	+7.11914063	+18.30322266	-44.93408203	+3444	+14.80078125	-0.39550781	-0.61083984	-37.00195313	-14.34814453	+16.39160156	+3652	+12.37060547	-2.38183594	-1.73583984	+14.21630859	+1.49414063	-37.02392578	+2320
+1457971519.43109990	+14.56347656	-1.00634766	-1.21728516	+7.16308594	+18.23730469	-44.84619141	+3448	+14.80078125	-0.38671875	-0.58447266	-37.00195313	-14.37011719	+16.50146484	+3652	+12.37060547	-2.37304688	-1.71826172	+14.21630859	+1.40625000	-36.97998047	+2312
+1457971519.43530010	+14.56347656	-0.99755859	-1.19970703	+7.20703125	+18.19335938	-44.75830078	+3448	+14.80078125	-0.37792969	-0.56250000	-37.00195313	-14.37011719	+16.61132813	+3652	+12.37500000	-2.36425781	-1.70507813	+14.21630859	+1.34033203	-36.89208984	+2308
+1457971519.44359990	+14.55908203	-0.97998047	-1.16455078	+7.27294922	+18.06152344	-44.58251953	+3452	+14.79638672	-0.36474609	-0.52294922	-37.02392578	-14.32617188	+16.80908203	+3648	+12.37500000	-2.34228516	-1.67871094	+14.26025391	+1.18652344	-36.78222656	+2296
+1457971519.44779990	+14.56347656	-0.96679688	-1.14257813	+7.33886719	+17.97363281	-44.47265625	+3452	+14.79638672	-0.36035156	-0.50976563	-37.04589844	-14.28222656	+16.89697266	+3644	+12.37500000	-2.32910156	-1.66552734	+14.30419922	+1.07666016	-36.71630859	+2292
+1457971519.45190000	+14.56787109	-0.95361328	-1.12500000	+7.38281250	+17.88574219	-44.38476563	+3452	+14.79638672	-0.35595703	-0.49658203	-37.06787109	-14.23828125	+17.00683594	+3640	+12.37939453	-2.31591797	-1.64794922	+14.32617188	+0.98876953	-36.65039063	+2288
+1457971519.45610000	+14.57226563	-0.94482422	-1.10302734	+7.44873047	+17.77587891	-44.29687500	+3452	+14.80078125	-0.35156250	-0.47900391	-37.08984375	-14.19433594	+17.09472656	+3632	+12.37939453	-2.30273438	-1.63476563	+14.37011719	+0.85693359	-36.58447266	+2284
+1457971519.46030000	+14.57666016	-0.93164063	-1.08105469	+7.49267578	+17.68798828	-44.20898438	+3448	+14.80078125	-0.35156250	-0.47021484	-37.11181641	-14.12841797	+17.18261719	+3628	+12.37939453	-2.28955078	-1.61718750	+14.41406250	+0.74707031	-36.54052734	+2280
+1457971519.46440010	+14.57666016	-0.92285156	-1.06787109	+7.53662109	+17.62207031	-44.12109375	+3444	+14.80078125	-0.34716797	-0.46142578	-37.11181641	-14.06250000	+17.27050781	+3620	+12.38378906	-2.28076172	-1.59960938	+14.45800781	+0.61523438	-36.47460938	+2276
+1457971519.47280000	+14.58544922	-0.90087891	-1.03710938	+7.66845703	+17.53417969	-43.87939453	+3428	+14.80517578	-0.34277344	-0.45263672	-37.15576172	-13.88671875	+17.40234375	+3604	+12.38818359	-2.25000000	-1.56884766	+14.56787109	+0.37353516	-36.34277344	+2268
+1457971519.47690010	+14.58984375	-0.89208984	-1.02832031	+7.73437500	+17.46826172	-43.79150391	+3420	+14.80078125	-0.34277344	-0.44824219	-37.17773438	-13.79882813	+17.49023438	+3596	+12.39257813	-2.23681641	-1.55566406	+14.61181641	+0.24169922	-36.29882813	+2268
+1457971519.48110010	+14.58984375	-0.87890625	-1.01074219	+7.77832031	+17.40234375	-43.70361328	+3408	+14.80078125	-0.33837891	-0.43945313	-37.17773438	-13.71093750	+17.60009766	+3588	+12.39257813	-2.22363281	-1.54248047	+14.65576172	+0.13183594	-36.23291016	+2264
+1457971519.48519990	+14.59423828	-0.87011719	-0.99755859	+7.82226563	+17.31445313	-43.61572266	+3400	+14.80078125	-0.33837891	-0.43505859	-37.17773438	-13.64501953	+17.70996094	+3580	+12.39257813	-2.21044922	-1.52929688	+14.69970703	+0.00000000	-36.18896484	+2260
+1457971519.48939990	+14.59423828	-0.86132813	-0.98876953	+7.86621094	+17.24853516	-43.52783203	+3388	+14.80078125	-0.33398438	-0.42626953	-37.17773438	-13.57910156	+17.81982422	+3572	+12.39697266	-2.19726563	-1.52050781	+14.74365234	-0.10986328	-36.12304688	+2256
+1457971519.49359990	+14.59863281	-0.85253906	-0.97558594	+7.91015625	+17.18261719	-43.43994141	+3376	+14.80517578	-0.32958984	-0.42187500	-37.15576172	-13.51318359	+17.92968750	+3564	+12.39697266	-2.18847656	-1.50732422	+14.76562500	-0.24169922	-36.07910156	+2256
+1457971519.49770000	+14.59863281	-0.84814453	-0.96240234	+7.93212891	+17.11669922	-43.37402344	+3364	+14.80517578	-0.32519531	-0.41308594	-37.15576172	-13.46923828	+18.06152344	+3556	+12.40136719	-2.17968750	-1.49853516	+14.78759766	-0.35156250	-36.05712891	+2252
+1457971519.50190000	+14.59863281	-0.84375000	-0.95800781	+7.95410156	+17.07275391	-43.33007813	+3352	+14.80517578	-0.32080078	-0.39990234	-37.11181641	-13.42529297	+18.17138672	+3548	+12.40136719	-2.17089844	-1.48974609	+14.80957031	-0.43945313	-36.01318359	+2244
+1457971519.50609990	+14.59863281	-0.83935547	-0.94921875	+7.97607422	+17.02880859	-43.26416016	+3340	+14.80078125	-0.31640625	-0.39111328	-37.08984375	-13.40332031	+18.32519531	+3544	+12.40576172	-2.16650391	-1.48095703	+14.80957031	-0.54931641	-35.99121094	+2240
+1457971519.51440000	+14.59863281	-0.83056641	-0.93164063	+7.97607422	+16.91894531	-43.17626953	+3320	+14.80078125	-0.30322266	-0.36474609	-37.00195313	-13.38134766	+18.65478516	+3536	+12.40576172	-2.15332031	-1.47216797	+14.80957031	-0.70312500	-35.94726563	+2232
+1457971519.51860000	+14.59423828	-0.82617188	-0.92285156	+7.97607422	+16.85302734	-43.15429688	+3312	+14.80078125	-0.29443359	-0.34277344	-36.93603516	-13.40332031	+18.85253906	+3536	+12.41015625	-2.15332031	-1.46777344	+14.78759766	-0.79101563	-35.92529297	+2224
+1457971519.52270010	+14.59423828	-0.82617188	-0.91406250	+7.97607422	+16.76513672	-43.13232422	+3304	+14.80078125	-0.28564453	-0.32519531	-36.89208984	-13.42529297	+19.05029297	+3536	+12.41015625	-2.14892578	-1.46337891	+14.76562500	-0.85693359	-35.92529297	+2220
+1457971519.52690010	+14.59423828	-0.82177734	-0.90527344	+7.97607422	+16.72119141	-43.13232422	+3296	+14.80078125	-0.27685547	-0.30761719	-36.82617188	-13.46923828	+19.27001953	+3536	+12.41015625	-2.14892578	-1.45898438	+14.76562500	-0.92285156	-35.92529297	+2216
+1457971519.53110000	+14.59423828	-0.82177734	-0.89648438	+7.97607422	+16.65527344	-43.13232422	+3292	+14.80078125	-0.26806641	-0.28564453	-36.73828125	-13.51318359	+19.48974609	+3536	+12.41455078	-2.14892578	-1.45898438	+14.74365234	-0.98876953	-35.92529297	+2208
+1457971519.53520010	+14.58984375	-0.82177734	-0.89208984	+7.95410156	+16.58935547	-43.11035156	+3288	+14.80078125	-0.25927734	-0.26367188	-36.65039063	-13.55712891	+19.70947266	+3540	+12.41455078	-2.14892578	-1.45458984	+14.72167969	-1.05468750	-35.92529297	+2204
+1457971519.53940010	+14.58984375	-0.81738281	-0.88330078	+7.95410156	+16.54541016	-43.11035156	+3284	+14.80078125	-0.24609375	-0.24169922	-36.56250000	-13.60107422	+19.99511719	+3544	+12.41455078	-2.14453125	-1.45458984	+14.69970703	-1.12060547	-35.94726563	+2200
+1457971519.54360010	+14.58984375	-0.81738281	-0.87890625	+7.95410156	+16.50146484	-43.11035156	+3280	+14.80078125	-0.23730469	-0.21972656	-36.45263672	-13.64501953	+20.25878906	+3548	+12.41455078	-2.14453125	-1.45458984	+14.67773438	-1.18652344	-35.94726563	+2192
+1457971519.55189990	+14.58544922	-0.81298828	-0.86132813	+7.95410156	+16.39160156	-43.11035156	+3280	+14.80078125	-0.21533203	-0.17138672	-36.23291016	-13.71093750	+20.89599609	+3556	+12.41894531	-2.14453125	-1.45019531	+14.65576172	-1.34033203	-35.96923828	+2184
+1457971519.55600000	+14.58544922	-0.80859375	-0.85693359	+7.97607422	+16.32568359	-43.11035156	+3280	+14.80078125	-0.20654297	-0.14941406	-36.12304688	-13.71093750	+21.20361328	+3560	+12.41894531	-2.14453125	-1.44580078	+14.65576172	-1.42822266	-35.99121094	+2180
+1457971519.56020000	+14.58105469	-0.80859375	-0.84814453	+7.97607422	+16.28173828	-43.08837891	+3280	+14.80078125	-0.19775391	-0.13183594	-36.01318359	-13.71093750	+21.51123047	+3564	+12.41894531	-2.14013672	-1.44580078	+14.65576172	-1.51611328	-36.01318359	+2176
+1457971519.56440000	+14.58105469	-0.80419922	-0.83935547	+7.99804688	+16.23779297	-43.08837891	+3280	+14.80078125	-0.18896484	-0.11865234	-35.85937500	-13.66699219	+21.84082031	+3568	+12.41894531	-2.14013672	-1.44140625	+14.65576172	-1.62597656	-36.03515625	+2172
+1457971519.56850000	+14.58105469	-0.79980469	-0.83496094	+8.02001953	+16.21582031	-43.08837891	+3284	+14.79638672	-0.18017578	-0.10986328	-35.72753906	-13.60107422	+22.12646484	+3572	+12.41894531	-2.13574219	-1.43701172	+14.67773438	-1.73583984	-36.05712891	+2168
+1457971519.57270000	+14.58105469	-0.79980469	-0.83056641	+8.04199219	+16.17187500	-43.06640625	+3284	+14.79638672	-0.18017578	-0.10546875	-35.61767578	-13.49121094	+22.39013672	+3572	+12.41894531	-2.13134766	-1.43261719	+14.69970703	-1.84570313	-36.05712891	+2164
+1457971519.57690000	+14.58105469	-0.79541016	-0.82177734	+8.06396484	+16.14990234	-43.04443359	+3284	+14.79199219	-0.17578125	-0.10107422	-35.48583984	-13.38134766	+22.65380859	+3568	+12.41894531	-2.12695313	-1.42822266	+14.74365234	-1.97753906	-36.07910156	+2164
+1457971519.58100010	+14.57666016	-0.78662109	-0.81738281	+8.10791016	+16.12792969	-43.02246094	+3288	+14.78759766	-0.17138672	-0.10107422	-35.37597656	-13.27148438	+22.91748047	+3564	+12.41455078	-2.11816406	-1.42382813	+14.78759766	-2.10937500	-36.07910156	+2164
+1457971519.58520010	+14.57666016	-0.78222656	-0.81298828	+8.15185547	+16.10595703	-43.00048828	+3288	+14.78320313	-0.17138672	-0.10546875	-35.26611328	-13.16162109	+23.13720703	+3560	+12.41455078	-2.10937500	-1.41503906	+14.85351563	-2.21923828	-36.10107422	+2164
+1457971519.59349990	+14.57666016	-0.76904297	-0.79980469	+8.26171875	+16.08398438	-42.95654297	+3292	+14.77441406	-0.16699219	-0.10986328	-34.95849609	-12.96386719	+23.59863281	+3552	+12.41015625	-2.09179688	-1.40185547	+15.00732422	-2.50488281	-36.12304688	+2164
+1457971519.59770010	+14.57666016	-0.76025391	-0.79980469	+8.32763672	+16.08398438	-42.91259766	+3292	+14.77001953	-0.16699219	-0.11865234	-34.82666016	-12.85400391	+23.77441406	+3548	+12.41015625	-2.07861328	-1.39746094	+15.09521484	-2.63671875	-36.14501953	+2164
+1457971519.60190010	+14.57226563	-0.75146484	-0.79541016	+8.39355469	+16.08398438	-42.89062500	+3292	+14.76562500	-0.16259766	-0.12744141	-34.65087891	-12.76611328	+23.95019531	+3544	+12.40576172	-2.06982422	-1.39306641	+15.18310547	-2.76855469	-36.14501953	+2164
+1457971519.60599990	+14.57226563	-0.74267578	-0.79101563	+8.45947266	+16.08398438	-42.86865234	+3292	+14.76123047	-0.16259766	-0.13183594	-34.49707031	-12.72216797	+24.14794922	+3536	+12.40136719	-2.05664063	-1.38427734	+15.27099609	-2.90039063	-36.16699219	+2164
+1457971519.61019990	+14.57226563	-0.73388672	-0.78662109	+8.52539063	+16.08398438	-42.84667969	+3288	+14.75244141	-0.15820313	-0.14062500	-34.34326172	-12.65625000	+24.32373047	+3532	+12.40136719	-2.04785156	-1.37988281	+15.38085938	-2.98828125	-36.18896484	+2164
+1457971519.61439990	+14.56787109	-0.72070313	-0.78222656	+8.59130859	+16.08398438	-42.82470703	+3284	+14.74804688	-0.15380859	-0.14062500	-34.16748047	-12.70019531	+24.54345703	+3524	+12.39697266	-2.03466797	-1.37988281	+15.46875000	-3.12011719	-36.21093750	+2164
+1457971519.61850000	+14.56347656	-0.71191406	-0.78222656	+8.63525391	+16.08398438	-42.82470703	+3280	+14.74365234	-0.14941406	-0.13623047	-33.96972656	-12.76611328	+24.74121094	+3520	+12.39257813	-2.02587891	-1.37548828	+15.53466797	-3.25195313	-36.23291016	+2164
+1457971519.62270000	+14.56347656	-0.70751953	-0.77783203	+8.65722656	+16.08398438	-42.82470703	+3272	+14.73486328	-0.14501953	-0.13623047	-33.77197266	-12.83203125	+24.91699219	+3512	+12.39257813	-2.02148438	-1.37109375	+15.60058594	-3.36181641	-36.27685547	+2164
+1457971519.62690000	+14.55908203	-0.70312500	-0.77783203	+8.65722656	+16.08398438	-42.84667969	+3268	+14.73046875	-0.13623047	-0.12744141	-33.57421875	-12.96386719	+25.13671875	+3508	+12.38818359	-2.01269531	-1.37109375	+15.64453125	-3.49365234	-36.34277344	+2164
+1457971519.63520000	+14.55468750	-0.69433594	-0.77343750	+8.61328125	+16.08398438	-42.93457031	+3252	+14.72607422	-0.12304688	-0.11425781	-33.15673828	-13.27148438	+25.51025391	+3500	+12.38378906	-2.00830078	-1.37109375	+15.71044922	-3.71337891	-36.47460938	+2156
+1457971519.63930010	+14.55029297	-0.69433594	-0.77343750	+8.56933594	+16.08398438	-42.97851563	+3244	+14.71728516	-0.11865234	-0.10107422	-32.95898438	-13.51318359	+25.70800781	+3496	+12.37939453	-2.00390625	-1.37548828	+15.71044922	-3.84521484	-36.56250000	+2156
+1457971519.64350010	+14.54589844	-0.69433594	-0.77783203	+8.50341797	+16.10595703	-43.04443359	+3240	+14.71289063	-0.10546875	-0.08789063	-32.73925781	-13.75488281	+25.90576172	+3496	+12.37939453	-2.00390625	-1.37988281	+15.71044922	-3.97705078	-36.65039063	+2152
+1457971519.64770010	+14.54150391	-0.68994141	-0.77783203	+8.43750000	+16.10595703	-43.13232422	+3232	+14.70849609	-0.09667969	-0.07031250	-32.51953125	-14.01855469	+26.08154297	+3496	+12.37500000	-2.00390625	-1.38427734	+15.68847656	-4.08691406	-36.73828125	+2148
+1457971519.65179990	+14.53710938	-0.69433594	-0.77783203	+8.32763672	+16.10595703	-43.19824219	+3228	+14.70410156	-0.08789063	-0.05273438	-32.32177734	-14.32617188	+26.27929688	+3496	+12.37500000	-2.00830078	-1.38867188	+15.66650391	-4.24072266	-36.87011719	+2144
+1457971519.65599990	+14.53271484	-0.69433594	-0.77783203	+8.19580078	+16.10595703	-43.28613281	+3224	+14.70410156	-0.07910156	-0.03515625	-32.14599609	-14.63378906	+26.45507813	+3492	+12.37500000	-2.01269531	-1.39306641	+15.62255859	-4.37255859	-36.97998047	+2144
+1457971519.66430000	+14.52392578	-0.70312500	-0.77783203	+7.84423828	+16.14990234	-43.52783203	+3220	+14.69970703	-0.06152344	-0.00439453	-31.75048828	-15.24902344	+26.69677734	+3492	+12.37060547	-2.02148438	-1.40185547	+15.51269531	-4.68017578	-37.22167969	+2136
+1457971519.66849990	+14.52392578	-0.70751953	-0.78222656	+7.60253906	+16.19384766	-43.65966797	+3220	+14.69531250	-0.04833984	+0.00878906	-31.55273438	-15.53466797	+26.82861328	+3492	+12.37060547	-2.02587891	-1.40625000	+15.49072266	-4.85595703	-37.35351563	+2132
+1457971519.67269990	+14.51953125	-0.71191406	-0.78222656	+7.38281250	+16.23779297	-43.79150391	+3220	+14.69091797	-0.03955078	+0.01757813	-31.35498047	-15.84228516	+26.91650391	+3488	+12.37060547	-2.02587891	-1.41503906	+15.46875000	-5.00976563	-37.46337891	+2132
+1457971519.67680000	+14.51074219	-0.72070313	-0.78662109	+6.98730469	+16.32568359	-43.98925781	+3224	+14.68652344	-0.03076172	+0.03076172	-31.17919922	-16.14990234	+27.02636719	+3488	+12.37060547	-2.02587891	-1.41943359	+15.42480469	-5.18554688	-37.57324219	+2128
+1457971519.68100000	+14.50634766	-0.72509766	-0.79101563	+6.65771484	+16.39160156	-44.14306641	+3228	+14.67773438	-0.02636719	+0.04833984	-31.00341797	-16.47949219	+27.11425781	+3488	+12.37060547	-2.02587891	-1.42382813	+15.42480469	-5.33935547	-37.68310547	+2124
+1457971519.68520000	+14.50634766	-0.73388672	-0.79101563	+6.35009766	+16.43554688	-44.29687500	+3232	+14.67773438	-0.01757813	+0.05712891	-30.82763672	-16.76513672	+27.18017578	+3484	+12.37060547	-2.02587891	-1.42822266	+15.40283203	-5.53710938	-37.79296875	+2120
+1457971519.68930010	+14.51074219	-0.74267578	-0.79541016	+5.93261719	+16.52343750	-44.45068359	+3236	+14.67333984	-0.01318359	+0.06152344	-30.65185547	-17.00683594	+27.22412109	+3480	+12.37060547	-2.02587891	-1.42822266	+15.40283203	-5.75683594	-37.90283203	+2116
+1457971519.69350000	+14.51074219	-0.74707031	-0.79541016	+5.60302734	+16.58935547	-44.58251953	+3240	+14.67333984	-0.00878906	+0.06152344	-30.47607422	-17.24853516	+27.26806641	+3476	+12.37060547	-2.02148438	-1.42822266	+15.40283203	-5.95458984	-38.01269531	+2112
+1457971519.70180010	+14.51513672	-0.76025391	-0.79980469	+5.03173828	+16.76513672	-44.80224609	+3244	+14.66455078	+0.00000000	+0.06591797	-30.12451172	-17.68798828	+27.33398438	+3468	+12.37060547	-2.01269531	-1.43261719	+15.44677734	-6.37207031	-38.21044922	+2108
+1457971519.70600010	+14.51513672	-0.76464844	-0.79980469	+4.76806641	+16.85302734	-44.89013672	+3244	+14.66015625	+0.00000000	+0.06152344	-29.97070313	-17.88574219	+27.35595703	+3464	+12.37060547	-2.00830078	-1.43261719	+15.51269531	-6.56982422	-38.27636719	+2108
+1457971519.71009990	+14.51953125	-0.76464844	-0.79980469	+4.54833984	+16.94091797	-44.95605469	+3240	+14.65576172	+0.00439453	+0.06152344	-29.81689453	-18.06152344	+27.37792969	+3456	+12.37060547	-1.99951172	-1.42822266	+15.55664063	-6.78955078	-38.36425781	+2104
+1457971519.71429990	+14.52392578	-0.76464844	-0.79980469	+4.32861328	+17.00683594	-45.02197266	+3236	+14.65136719	+0.00439453	+0.05712891	-29.68505859	-18.25927734	+27.42187500	+3452	+12.37060547	-1.99072266	-1.42822266	+15.62255859	-7.00927734	-38.45214844	+2104
+1457971519.71849990	+14.52832031	-0.76904297	-0.79980469	+4.08691406	+17.07275391	-45.10986328	+3232	+14.64697266	+0.00439453	+0.05712891	-29.53125000	-18.47900391	+27.44384766	+3444	+12.37060547	-1.98193359	-1.42822266	+15.66650391	-7.22900391	-38.54003906	+2104
+1457971519.72260000	+14.52832031	-0.77343750	-0.79980469	+3.84521484	+17.11669922	-45.21972656	+3232	+14.64257813	+0.00878906	+0.05712891	-29.37744141	-18.67675781	+27.46582031	+3436	+12.37060547	-1.97753906	-1.42382813	+15.71044922	-7.44873047	-38.64990234	+2100
+1457971519.72680000	+14.53271484	-0.77783203	-0.79980469	+3.62548828	+17.20458984	-45.30761719	+3224	+14.64257813	+0.00878906	+0.05712891	-29.24560547	-18.87451172	+27.48779297	+3428	+12.37060547	-1.97314453	-1.41943359	+15.75439453	-7.64648438	-38.73779297	+2100
+1457971519.73099990	+14.53710938	-0.78222656	-0.79980469	+3.40576172	+17.27050781	-45.39550781	+3220	+14.63818359	+0.00878906	+0.05273438	-29.09179688	-19.05029297	+27.50976563	+3420	+12.37060547	-1.96875000	-1.41943359	+15.79833984	-7.86621094	-38.82568359	+2100
+1457971519.73930000	+14.53710938	-0.78662109	-0.80419922	+2.96630859	+17.49023438	-45.59326172	+3208	+14.62500000	+0.01318359	+0.05712891	-28.80615234	-19.48974609	+27.55371094	+3408	+12.37060547	-1.95556641	-1.41943359	+15.88623047	-8.19580078	-39.00146484	+2096
+1457971519.74350000	+14.53710938	-0.79101563	-0.80859375	+2.72460938	+17.57812500	-45.68115234	+3204	+14.62060547	+0.02197266	+0.06152344	-28.65234375	-19.75341797	+27.57568359	+3400	+12.37060547	-1.95556641	-1.41943359	+15.90820313	-8.37158203	-39.08935547	+2096
+1457971519.74760010	+14.53710938	-0.79101563	-0.80859375	+2.50488281	+17.66601563	-45.79101563	+3200	+14.61621094	+0.02636719	+0.07031250	-28.49853516	-20.03906250	+27.61962891	+3400	+12.37060547	-1.95117188	-1.42382813	+15.90820313	-8.52539063	-39.17724609	+2092
+1457971519.75180010	+14.53710938	-0.79980469	-0.80859375	+2.24121094	+17.73193359	-45.90087891	+3196	+14.61181641	+0.03076172	+0.08349609	-28.38867188	-20.34667969	+27.68554688	+3396	+12.37060547	-1.95117188	-1.42382813	+15.93017578	-8.67919922	-39.26513672	+2092
+1457971519.75600000	+14.53710938	-0.80859375	-0.80859375	+1.95556641	+17.79785156	-46.03271484	+3192	+14.60742188	+0.03955078	+0.09667969	-28.23486328	-20.65429688	+27.70751953	+3392	+12.37500000	-1.95556641	-1.42822266	+15.90820313	-8.83300781	-39.37500000	+2088
+1457971519.76009990	+14.53710938	-0.81298828	-0.81738281	+1.66992188	+17.90771484	-46.16455078	+3192	+14.59863281	+0.05273438	+0.10986328	-28.05908203	-20.98388672	+27.75146484	+3392	+12.37500000	-1.95996094	-1.43261719	+15.88623047	-8.96484375	-39.50683594	+2088
+1457971519.76850010	+14.52832031	-0.83056641	-0.82617188	+1.09863281	+18.10546875	-46.42822266	+3196	+14.58984375	+0.07031250	+0.14501953	-27.77343750	-21.66503906	+27.83935547	+3388	+12.37060547	-1.96435547	-1.45019531	+15.84228516	-9.18457031	-39.70458984	+2088
+1457971519.77259990	+14.52832031	-0.83935547	-0.83496094	+0.81298828	+18.21533203	-46.53808594	+3200	+14.58105469	+0.08349609	+0.15820313	-27.61962891	-21.99462891	+27.88330078	+3388	+12.37060547	-1.96875000	-1.45898438	+15.82031250	-9.27246094	-39.81445313	+2088
+1457971519.77679990	+14.52392578	-0.84814453	-0.84375000	+0.50537109	+18.28125000	-46.66992188	+3204	+14.57226563	+0.09228516	+0.17138672	-27.50976563	-22.34619141	+27.92724609	+3388	+12.37060547	-1.97314453	-1.46777344	+15.82031250	-9.36035156	-39.92431641	+2092
+1457971519.78099990	+14.51953125	-0.85693359	-0.84375000	+0.21972656	+18.32519531	-46.77978516	+3212	+14.56787109	+0.10107422	+0.18896484	-27.37792969	-22.67578125	+27.97119141	+3388	+12.36621094	-1.97753906	-1.47656250	+15.79833984	-9.47021484	-40.03417969	+2092
+1457971519.78510000	+14.51074219	-0.86572266	-0.85253906	-0.06591797	+18.41308594	-46.88964844	+3220	+14.55908203	+0.11425781	+0.20214844	-27.24609375	-23.00537109	+28.03710938	+3388	+12.36621094	-1.98632813	-1.48535156	+15.77636719	-9.58007813	-40.14404297	+2092
+1457971519.78930000	+14.51074219	-0.86572266	-0.86132813	-0.32958984	+18.43505859	-46.99951172	+3228	+14.55468750	+0.12304688	+0.21533203	-27.13623047	-23.31298828	+28.08105469	+3384	+12.36181641	-1.99072266	-1.49414063	+15.77636719	-9.68994141	-40.25390625	+2092
+1457971519.79340000	+14.50634766	-0.87890625	-0.86572266	-0.59326172	+18.47900391	-47.08740234	+3236	+14.55029297	+0.13183594	+0.22412109	-27.02636719	-23.59863281	+28.12500000	+3384	+12.36181641	-1.99511719	-1.50292969	+15.77636719	-9.77783203	-40.36376953	+2092
+1457971519.80180000	+14.49755859	-0.89208984	-0.88330078	-1.05468750	+18.61083984	-47.26318359	+3252	+14.53271484	+0.14941406	+0.22851563	-26.80664063	-24.01611328	+28.19091797	+3376	+12.35302734	-2.00390625	-1.52490234	+15.82031250	-9.95361328	-40.58349609	+2092
+1457971519.80590010	+14.49316406	-0.89208984	-0.89648438	-1.23046875	+18.65478516	-47.35107422	+3260	+14.51953125	+0.15380859	+0.22851563	-26.71875000	-24.19189453	+28.25683594	+3368	+12.34863281	-2.00390625	-1.53369141	+15.86425781	-10.01953125	-40.67138672	+2092
+1457971519.81010010	+14.48876953	-0.89648438	-0.90527344	-1.40625000	+18.72070313	-47.41699219	+3268	+14.51074219	+0.15820313	+0.21972656	-26.63085938	-24.32373047	+28.30078125	+3364	+12.34423828	-2.00390625	-1.54248047	+15.93017578	-10.12939453	-40.73730469	+2092
+1457971519.81430010	+14.48437500	-0.89648438	-0.91406250	-1.51611328	+18.74267578	-47.46093750	+3276	+14.50634766	+0.16259766	+0.21093750	-26.52099609	-24.43359375	+28.34472656	+3360	+12.33984375	-1.99951172	-1.54687500	+16.01806641	-10.21728516	-40.82519531	+2092
+1457971519.81839990	+14.47998047	-0.89648438	-0.92285156	-1.66992188	+18.76464844	-47.52685547	+3280	+14.49316406	+0.16699219	+0.20214844	-26.43310547	-24.52148438	+28.38867188	+3352	+12.33544922	-1.99951172	-1.55566406	+16.08398438	-10.30517578	-40.89111328	+2088
+1457971519.82259990	+14.47558594	-0.90087891	-0.93603516	-1.80175781	+18.78662109	-47.57080078	+3280	+14.48437500	+0.16699219	+0.18896484	-26.34521484	-24.58740234	+28.43261719	+3348	+12.32666016	-1.99951172	-1.56005859	+16.14990234	-10.41503906	-40.97900391	+2088
+1457971519.82680010	+14.47119141	-0.90087891	-0.94482422	-1.86767578	+18.83056641	-47.61474609	+3284	+14.47119141	+0.17578125	+0.16699219	-26.23535156	-24.60937500	+28.45458984	+3340	+12.32226563	-1.99951172	-1.56884766	+16.25976563	-10.50292969	-41.04492188	+2084
+1457971519.83509990	+14.46240234	-0.89648438	-0.97558594	-1.99951172	+18.96240234	-47.74658203	+3284	+14.44482422	+0.18017578	+0.12304688	-25.99365234	-24.58740234	+28.49853516	+3328	+12.30468750	-1.99072266	-1.58203125	+16.47949219	-10.63476563	-41.13281250	+2084
+1457971519.83929990	+14.45800781	-0.89648438	-0.98876953	-2.02148438	+19.02832031	-47.79052734	+3280	+14.43164063	+0.18457031	+0.10107422	-25.88378906	-24.58740234	+28.49853516	+3324	+12.29589844	-1.98632813	-1.59521484	+16.61132813	-10.67871094	-41.19873047	+2080
+1457971519.84340000	+14.44921875	-0.89208984	-1.00634766	-2.06542969	+19.07226563	-47.85644531	+3276	+14.41406250	+0.18457031	+0.07470703	-25.75195313	-24.58740234	+28.52050781	+3316	+12.28710938	-1.98193359	-1.60400391	+16.72119141	-10.74462891	-41.24267578	+2080
+1457971519.84760000	+14.44042969	-0.89208984	-1.02392578	-2.08740234	+19.13818359	-47.92236328	+3272	+14.39648438	+0.18896484	+0.04833984	-25.64208984	-24.56542969	+28.52050781	+3308	+12.27392578	-1.98193359	-1.61718750	+16.83105469	-10.76660156	-41.30859375	+2076
+1457971519.85180000	+14.43603516	-0.88769531	-1.04150391	-2.08740234	+19.18212891	-47.96630859	+3264	+14.38330078	+0.19335938	+0.02636719	-25.48828125	-24.56542969	+28.54248047	+3300	+12.26513672	-1.97753906	-1.63037109	+16.98486328	-10.81054688	-41.37451172	+2076
+1457971519.85590000	+14.42724609	-0.88769531	-1.05468750	-2.10937500	+19.20410156	-48.05419922	+3256	+14.36572266	+0.19775391	+0.00439453	-25.33447266	-24.58740234	+28.52050781	+3292	+12.25195313	-1.97753906	-1.63916016	+17.07275391	-10.85449219	-41.44042969	+2072
+1457971519.86010000	+14.41845703	-0.88769531	-1.07666016	-2.13134766	+19.27001953	-48.14208984	+3248	+14.34814453	+0.20214844	-0.02197266	-25.15869141	-24.60937500	+28.45458984	+3284	+12.23876953	-1.98193359	-1.65673828	+17.18261719	-10.83251953	-41.50634766	+2072
+1457971519.86840010	+14.39648438	-0.89208984	-1.12060547	-2.13134766	+19.33593750	-48.36181641	+3228	+14.30859375	+0.21533203	-0.07031250	-24.78515625	-24.69726563	+28.36669922	+3264	+12.20800781	-1.99072266	-1.69628906	+17.40234375	-10.78857422	-41.70410156	+2068
+1457971519.87260010	+14.37890625	-0.89208984	-1.14697266	-2.13134766	+19.40185547	-48.47167969	+3220	+14.28662109	+0.22412109	-0.09228516	-24.58740234	-24.74121094	+28.27880859	+3256	+12.19042969	-1.99511719	-1.72705078	+17.49023438	-10.67871094	-41.79199219	+2072
+1457971519.87669990	+14.35693359	-0.89208984	-1.17773438	-2.06542969	+19.42382813	-48.62548828	+3208	+14.26464844	+0.22851563	-0.10986328	-24.36767578	-24.87304688	+28.21289063	+3244	+12.17285156	-2.00390625	-1.75341797	+17.62207031	-10.63476563	-41.92382813	+2072
+1457971519.88089990	+14.33935547	-0.89648438	-1.20410156	-2.06542969	+19.40185547	-48.75732422	+3200	+14.24267578	+0.23730469	-0.12744141	-24.16992188	-25.00488281	+28.14697266	+3232	+12.15087891	-2.01708984	-1.77978516	+17.66601563	-10.59082031	-42.05566406	+2072
+1457971519.88509990	+14.32177734	-0.90527344	-1.23486328	-2.06542969	+19.40185547	-48.91113281	+3196	+14.22070313	+0.24169922	-0.14941406	-23.95019531	-25.13671875	+28.01513672	+3224	+12.13330078	-2.03466797	-1.81054688	+17.73193359	-10.48095703	-42.18750000	+2076
+1457971519.88920000	+14.29541016	-0.90966797	-1.27001953	-1.95556641	+19.35791016	-49.10888672	+3188	+14.19873047	+0.25048828	-0.16699219	-23.70849609	-25.26855469	+27.92724609	+3212	+12.11132813	-2.04785156	-1.83691406	+17.84179688	-10.43701172	-42.34130859	+2076
+1457971519.89759990	+14.25146484	-0.93164063	-1.33154297	-1.91162109	+19.31396484	-49.46044922	+3180	+14.15039063	+0.25927734	-0.21533203	-23.18115234	-25.55419922	+27.59765625	+3188	+12.07177734	-2.08300781	-1.90283203	+17.95166016	-10.21728516	-42.67089844	+2080
+1457971519.90170000	+14.22509766	-0.93603516	-1.36669922	-1.77978516	+19.24804688	-49.63623047	+3176	+14.12841797	+0.26806641	-0.23730469	-22.89550781	-25.70800781	+27.44384766	+3176	+12.04980469	-2.10058594	-1.93798828	+18.08349609	-10.12939453	-42.84667969	+2080
+1457971519.90590000	+14.19873047	-0.94482422	-1.39746094	-1.69189453	+19.20410156	-49.79003906	+3172	+14.10205078	+0.26806641	-0.25927734	-22.63183594	-25.88378906	+27.29003906	+3164	+12.02343750	-2.12255859	-1.96875000	+18.17138672	-10.04150391	-43.04443359	+2084
+1457971519.91010000	+14.17236328	-0.95800781	-1.43701172	-1.60400391	+19.22607422	-49.94384766	+3172	+14.07128906	+0.26806641	-0.29003906	-22.36816406	-25.97167969	+27.07031250	+3152	+11.99707031	-2.14013672	-2.00830078	+18.23730469	-9.90966797	-43.22021484	+2084
+1457971519.91420010	+14.15039063	-0.95800781	-1.46777344	-1.45019531	+19.13818359	-50.07568359	+3168	+14.04492188	+0.27246094	-0.32080078	-22.06054688	-26.10351563	+26.87255859	+3140	+11.97070313	-2.15771484	-2.04345703	+18.39111328	-9.84375000	-43.39599609	+2084
+1457971519.91840000	+14.12402344	-0.97119141	-1.49853516	-1.34033203	+19.05029297	-50.22949219	+3164	+14.01855469	+0.26806641	-0.35156250	-21.77490234	-26.25732422	+26.67480469	+3128	+11.94433594	-2.17968750	-2.07861328	+18.50097656	-9.75585938	-43.61572266	+2084
+1457971519.92260000	+14.09765625	-0.98437500	-1.54248047	-1.23046875	+19.05029297	-50.40527344	+3164	+13.99218750	+0.26806641	-0.39111328	-21.46728516	-26.32324219	+26.38916016	+3116	+11.92236328	-2.20166016	-2.11376953	+18.58886719	-9.62402344	-43.81347656	+2084
+1457971519.93090010	+14.04931641	-1.00195313	-1.62158203	-0.85693359	+18.98437500	-50.69091797	+3156	+13.93066406	+0.25927734	-0.47460938	-20.78613281	-26.45507813	+25.88378906	+3092	+11.86523438	-2.24121094	-2.18408203	+18.91845703	-9.47021484	-44.20898438	+2084
+1457971519.93510010	+14.02294922	-1.01513672	-1.67431641	-0.68115234	+19.07226563	-50.84472656	+3156	+13.89990234	+0.25488281	-0.52734375	-20.45654297	-26.43310547	+25.55419922	+3084	+11.83886719	-2.26318359	-2.22363281	+19.05029297	-9.33837891	-44.38476563	+2084
+1457971519.93919990	+13.99218750	-1.01953125	-1.71826172	-0.43945313	+19.05029297	-50.99853516	+3148	+13.86914063	+0.25048828	-0.58007813	-20.08300781	-26.45507813	+25.26855469	+3072	+11.80810547	-2.28076172	-2.26318359	+19.24804688	-9.22851563	-44.58251953	+2080
+1457971519.94339990	+13.96582031	-1.03271484	-1.76220703	-0.24169922	+19.05029297	-51.10839844	+3144	+13.83398438	+0.23730469	-0.62841797	-19.77539063	-26.49902344	+24.98291016	+3060	+11.78173828	-2.30712891	-2.30273438	+19.40185547	-9.14062500	-44.75830078	+2080
+1457971519.94750000	+13.93945313	-1.05029297	-1.81933594	-0.04394531	+19.09423828	-51.24023438	+3136	+13.79882813	+0.22412109	-0.68994141	-19.44580078	-26.43310547	+24.63134766	+3052	+11.75097656	-2.32910156	-2.33789063	+19.57763672	-9.00878906	-44.95605469	+2076
+1457971519.95590000	+13.89111328	-1.07666016	-1.91162109	+0.39550781	+19.00634766	-51.50390625	+3108	+13.73291016	+0.19775391	-0.80859375	-18.72070313	-26.41113281	+23.99414063	+3028	+11.69384766	-2.37304688	-2.41259766	+19.90722656	-8.83300781	-45.35156250	+2072
+1457971519.96000000	+13.86474609	-1.09423828	-1.97314453	+0.57128906	+19.07226563	-51.63574219	+3100	+13.70214844	+0.18457031	-0.87451172	-18.34716797	-26.30126953	+23.59863281	+3020	+11.66308594	-2.40380859	-2.45654297	+20.06103516	-8.67919922	-45.52734375	+2068
+1457971519.96420000	+13.83398438	-1.10742188	-2.02587891	+0.83496094	+19.07226563	-51.78955078	+3084	+13.66699219	+0.17138672	-0.94042969	-17.95166016	-26.27929688	+23.24707031	+3008	+11.63232422	-2.42578125	-2.50048828	+20.25878906	-8.56933594	-45.74707031	+2064
+1457971519.96840000	+13.80761719	-1.12939453	-2.07861328	+1.03271484	+19.05029297	-51.92138672	+3068	+13.62744141	+0.14941406	-1.00195313	-17.62207031	-26.25732422	+22.89550781	+2996	+11.60156250	-2.46093750	-2.54003906	+20.39062500	-8.45947266	-45.94482422	+2064
+1457971519.97250010	+13.78125000	-1.15576172	-2.14892578	+1.23046875	+19.11621094	-52.05322266	+3052	+13.59228516	+0.12744141	-1.07666016	-17.27050781	-26.14746094	+22.50000000	+2984	+11.57080078	-2.49169922	-2.59277344	+20.54443359	-8.26171875	-46.12060547	+2060
+1457971519.97670010	+13.75048828	-1.17333984	-2.20166016	+1.47216797	+19.05029297	-52.20703125	+3032	+13.55712891	+0.10986328	-1.13818359	-16.89697266	-26.12548828	+22.14843750	+2968	+11.53564453	-2.52246094	-2.63671875	+20.69824219	-8.12988281	-46.36230469	+2056
+1457971519.98090000	+13.71972656	-1.20410156	-2.25439453	+1.64794922	+18.96240234	-52.36083984	+3016	+13.52197266	+0.08349609	-1.20410156	-16.58935547	-26.12548828	+21.77490234	+2956	+11.50048828	-2.56201172	-2.68505859	+20.78613281	-7.99804688	-46.58203125	+2056
+1457971519.98920010	+13.65820313	-1.25683594	-2.37744141	+2.06542969	+18.85253906	-52.71240234	+2980	+13.45166016	+0.03515625	-1.34472656	-15.86425781	-26.03759766	+20.96191406	+2928	+11.43457031	-2.64550781	-2.78613281	+21.02783203	-7.64648438	-47.08740234	+2052
+1457971519.99340010	+13.62744141	-1.29638672	-2.43017578	+2.19726563	+18.76464844	-52.91015625	+2964	+13.41650391	+0.00439453	-1.41064453	-15.51269531	-26.05957031	+20.54443359	+2912	+11.39501953	-2.69384766	-2.83886719	+21.07177734	-7.47070313	-47.35107422	+2052
+1457971519.99749990	+13.59228516	-1.33593750	-2.50048828	+2.35107422	+18.76464844	-53.12988281	+2948	+13.38134766	-0.02197266	-1.48974609	-15.16113281	-25.99365234	+20.08300781	+2900	+11.36425781	-2.74658203	-2.89599609	+21.18164063	-7.22900391	-47.61474609	+2052
+1457971520.00169990	+13.55712891	-1.36669922	-2.56201172	+2.57080078	+18.69873047	-53.34960938	+2932	+13.34179688	-0.04833984	-1.55566406	-14.78759766	-26.01562500	+19.66552734	+2884	+11.32470703	-2.79492188	-2.95312500	+21.26953125	-6.98730469	-47.90039063	+2052
+1457971520.00589990	+13.51757813	-1.41064453	-2.62353516	+2.70263672	+18.63281250	-53.56933594	+2916	+13.30664063	-0.08349609	-1.62158203	-14.47998047	-26.03759766	+19.22607422	+2868	+11.28076172	-2.85205078	-3.01464844	+21.31347656	-6.74560547	-48.18603516	+2052
+1457971520.01000000	+13.48242188	-1.45458984	-2.69384766	+2.85644531	+18.61083984	-53.81103516	+2904	+13.26708984	-0.11865234	-1.70068359	-14.12841797	-25.97167969	+18.74267578	+2856	+11.24560547	-2.90917969	-3.07617188	+21.40136719	-6.48193359	-48.47167969	+2052
+1457971520.01830010	+13.40332031	-1.54687500	-2.82128906	+3.16406250	+18.47900391	-54.31640625	+2876	+13.19238281	-0.19335938	-1.84130859	-13.46923828	-26.01562500	+17.84179688	+2828	+11.16210938	-3.03222656	-3.19921875	+21.48925781	-5.93261719	-49.10888672	+2060
+1457971520.02250000	+13.36816406	-1.59521484	-2.89160156	+3.29589844	+18.45703125	-54.60205078	+2868	+13.15722656	-0.23291016	-1.92480469	-13.11767578	-25.94970703	+17.31445313	+2816	+11.12255859	-3.09814453	-3.26074219	+21.55517578	-5.64697266	-49.43847656	+2060
+1457971520.02670000	+13.32421875	-1.64355469	-2.96191406	+3.49365234	+18.45703125	-54.86572266	+2860	+13.11767578	-0.27246094	-1.99951172	-12.74414063	-25.92773438	+16.83105469	+2800	+11.07861328	-3.16406250	-3.32666016	+21.59912109	-5.31738281	-49.74609375	+2064
+1457971520.03080010	+13.28466797	-1.70068359	-3.03222656	+3.60351563	+18.47900391	-55.12939453	+2856	+13.07812500	-0.32080078	-2.07861328	-12.45849609	-25.90576172	+16.34765625	+2792	+11.03466797	-3.22998047	-3.39257813	+21.64306641	-4.98779297	-50.03173828	+2068
+1457971520.03500010	+13.24511719	-1.76220703	-3.11132813	+3.75732422	+18.52294922	-55.41503906	+2852	+13.04296875	-0.36914063	-2.16210938	-12.10693359	-25.81787109	+15.82031250	+2780	+10.99511719	-3.30029297	-3.45410156	+21.73095703	-4.68017578	-50.36132813	+2068
+1457971520.03920010	+13.20117188	-1.81054688	-3.18603516	+3.95507813	+18.56689453	-55.67871094	+2848	+12.99902344	-0.40869141	-2.24560547	-11.75537109	-25.75195313	+15.31494141	+2768	+10.94677734	-3.37060547	-3.52441406	+21.75292969	-4.30664063	-50.66894531	+2076
+1457971520.04329990	+13.15722656	-1.87646484	-3.26074219	+4.10888672	+18.58886719	-55.92041016	+2848	+12.95507813	-0.46582031	-2.32470703	-11.49169922	-25.70800781	+14.80957031	+2760	+10.90283203	-3.44091797	-3.59033203	+21.79687500	-3.93310547	-50.95458984	+2080
+1457971520.04749990	+13.12207031	-1.93359375	-3.33984375	+4.28466797	+18.61083984	-56.18408203	+2844	+12.91992188	-0.52294922	-2.41699219	-11.18408203	-25.57617188	+14.28222656	+2752	+10.86328125	-3.51123047	-3.65185547	+21.86279297	-3.64746094	-51.28417969	+2080
+1457971520.05580000	+13.03857422	-2.05664063	-3.49365234	+4.70214844	+18.65478516	-56.66748047	+2836	+12.83203125	-0.63720703	-2.59716797	-10.54687500	-25.37841797	+13.24951172	+2736	+10.77539063	-3.66064453	-3.78369141	+21.95068359	-2.96630859	-51.89941406	+2088
+1457971520.05999990	+13.00341797	-2.12695313	-3.57714844	+4.89990234	+18.69873047	-56.90917969	+2832	+12.79248047	-0.70312500	-2.68945313	-10.23925781	-25.22460938	+12.72216797	+2728	+10.73583984	-3.73535156	-3.84082031	+22.01660156	-2.68066406	-52.22900391	+2088
+1457971520.06419990	+12.95947266	-2.18847656	-3.65625000	+5.20751953	+18.67675781	-57.12890625	+2828	+12.74853516	-0.76025391	-2.78613281	-9.90966797	-25.09277344	+12.19482422	+2716	+10.69189453	-3.81884766	-3.90673828	+22.06054688	-2.32910156	-52.53662109	+2092
+1457971520.06830000	+12.91992188	-2.25878906	-3.73974609	+5.44921875	+18.65478516	-57.30468750	+2824	+12.70019531	-0.83056641	-2.87841797	-9.64599609	-24.93896484	+11.68945313	+2708	+10.64355469	-3.89355469	-3.97265625	+22.10449219	-1.99951172	-52.80029297	+2092
+1457971520.07250000	+12.88476563	-2.32910156	-3.81884766	+5.73486328	+18.63281250	-57.52441406	+2812	+12.66064453	-0.90087891	-2.97949219	-9.36035156	-24.76318359	+11.14013672	+2700	+10.60839844	-3.97265625	-4.02978516	+22.17041016	-1.73583984	-53.12988281	+2088
+1457971520.07670000	+12.84082031	-2.39501953	-3.89794922	+6.10839844	+18.54492188	-57.70019531	+2800	+12.61230469	-0.96679688	-3.07177734	-9.03076172	-24.63134766	+10.63476563	+2692	+10.56005859	-4.05615234	-4.09570313	+22.19238281	-1.42822266	-53.45947266	+2088
+1457971520.08080010	+12.79687500	-2.46972656	-3.97705078	+6.43798828	+18.43505859	-57.83203125	+2792	+12.56396484	-1.04589844	-3.16845703	-8.76708984	-24.49951172	+10.10742188	+2680	+10.51611328	-4.13525391	-4.15722656	+22.23632813	-1.14257813	-53.74511719	+2088
+1457971520.08500000	+12.76611328	-2.54443359	-4.05615234	+6.78955078	+18.30322266	-58.00781250	+2776	+12.52001953	-1.12060547	-3.26513672	-8.48144531	-24.36767578	+9.58007813	+2668	+10.48095703	-4.21875000	-4.21435547	+22.28027344	-0.92285156	-54.11865234	+2080
+1457971520.09330010	+12.67822266	-2.69384766	-4.20996094	+7.66845703	+17.95166016	-58.24951172	+2744	+12.42333984	-1.27441406	-3.45410156	-7.88818359	-24.08203125	+8.52539063	+2644	+10.39306641	-4.39453125	-4.33740234	+22.32421875	-0.35156250	-54.75585938	+2072
+1457971520.09750010	+12.64306641	-2.77294922	-4.28466797	+8.08593750	+17.73193359	-58.40332031	+2728	+12.37939453	-1.35351563	-3.55078125	-7.55859375	-23.92822266	+7.99804688	+2632	+10.35351563	-4.48242188	-4.39453125	+22.39013672	-0.10986328	-55.10742188	+2064
+1457971520.10159990	+12.59472656	-2.84326172	-4.35937500	+8.63525391	+17.51220703	-58.51318359	+2712	+12.32666016	-1.42822266	-3.64306641	-7.22900391	-23.81835938	+7.47070313	+2616	+10.30078125	-4.57910156	-4.45605469	+22.36816406	+0.19775391	-55.45898438	+2060
+1457971520.10579990	+12.55078125	-2.92675781	-4.43847656	+9.14062500	+17.24853516	-58.55712891	+2700	+12.27392578	-1.51171875	-3.73535156	-6.92138672	-23.68652344	+6.94335938	+2604	+10.25683594	-4.66699219	-4.51757813	+22.39013672	+0.50537109	-55.74462891	+2056
+1457971520.10999990	+12.51123047	-3.00585938	-4.50439453	+9.66796875	+16.91894531	-58.68896484	+2684	+12.22998047	-1.59521484	-3.81884766	-6.59179688	-23.59863281	+6.41601563	+2588	+10.21289063	-4.76367188	-4.57031250	+22.43408203	+0.72509766	-56.11816406	+2044
+1457971520.11410000	+12.45849609	-3.08056641	-4.57470703	+10.30517578	+16.63330078	-58.73291016	+2672	+12.17724609	-1.67431641	-3.90673828	-6.21826172	-23.48876953	+5.86669922	+2572	+10.16015625	-4.86474609	-4.63183594	+22.36816406	+1.05468750	-56.49169922	+2040
+1457971520.11830000	+12.41015625	-3.16406250	-4.64941406	+10.89843750	+16.32568359	-58.77685547	+2664	+12.12451172	-1.75781250	-3.99462891	-5.88867188	-23.37890625	+5.33935547	+2560	+10.11181641	-4.96142578	-4.69335938	+22.39013672	+1.38427734	-56.82128906	+2036
+1457971520.12249990	+12.37060547	-3.24755859	-4.70654297	+11.53564453	+15.93017578	-58.88671875	+2648	+12.08056641	-1.84130859	-4.07373047	-5.51513672	-23.31298828	+4.79003906	+2544	+10.06787109	-5.05810547	-4.74609375	+22.41210938	+1.64794922	-57.21679688	+2028
+1457971520.13080000	+12.26953125	-3.41015625	-4.84716797	+12.89794922	+15.27099609	-58.95263672	+2624	+11.97509766	-2.00390625	-4.24072266	-4.79003906	-23.07128906	+3.73535156	+2516	+9.96240234	-5.26464844	-4.86914063	+22.36816406	+2.37304688	-57.85400391	+2024
+1457971520.13500000	+12.22558594	-3.48925781	-4.89990234	+13.62304688	+14.85351563	-59.04052734	+2612	+11.92675781	-2.08740234	-4.31542969	-4.37255859	-23.00537109	+3.18603516	+2500	+9.90966797	-5.36572266	-4.92187500	+22.39013672	+2.65869141	-58.22753906	+2016
+1457971520.13910010	+12.16845703	-3.57275391	-4.96582031	+14.34814453	+14.54589844	-59.08447266	+2600	+11.87402344	-2.17089844	-4.39453125	-3.95507813	-22.91748047	+2.63671875	+2484	+9.85253906	-5.47998047	-4.97900391	+22.32421875	+3.07617188	-58.57910156	+2016
+1457971520.14330010	+12.11572266	-3.65625000	-5.03613281	+15.11718750	+14.19433594	-59.06250000	+2588	+11.82128906	-2.25439453	-4.46923828	-3.58154297	-22.80761719	+2.13134766	+2472	+9.79541016	-5.58105469	-5.04052734	+22.34619141	+3.44970703	-58.88671875	+2016
+1457971520.14750000	+12.07177734	-3.73535156	-5.08447266	+15.90820313	+13.71093750	-59.15039063	+2572	+11.77294922	-2.34228516	-4.53955078	-3.16406250	-22.76367188	+1.58203125	+2456	+9.74267578	-5.68652344	-5.08886719	+22.34619141	+3.73535156	-59.26025391	+2016
+1457971520.15159990	+12.01464844	-3.81884766	-5.14160156	+16.65527344	+13.35937500	-59.19433594	+2560	+11.72021484	-2.42578125	-4.61425781	-2.76855469	-22.67578125	+1.05468750	+2444	+9.68554688	-5.79638672	-5.14160156	+22.28027344	+4.13085938	-59.63378906	+2016
+1457971520.15580010	+11.96191406	-3.90234375	-5.20312500	+17.46826172	+12.98583984	-59.19433594	+2544	+11.66308594	-2.51367188	-4.68896484	-2.37304688	-22.54394531	+0.52734375	+2432	+9.63281250	-5.90185547	-5.19873047	+22.30224609	+4.50439453	-59.91943359	+2016
+1457971520.16000010	+11.92236328	-3.98144531	-5.25146484	+18.32519531	+12.52441406	-59.30419922	+2524	+11.61474609	-2.60156250	-4.75927734	-1.93359375	-22.47802734	+0.00000000	+2420	+9.58007813	-6.00732422	-5.23828125	+22.30224609	+4.79003906	-60.31494141	+2016
+1457971520.16829990	+11.80810547	-4.15283203	-5.37011719	+19.90722656	+11.84326172	-59.34814453	+2504	+11.50048828	-2.77734375	-4.90429688	-1.14257813	-22.19238281	-0.98876953	+2400	+9.47021484	-6.22265625	-5.33935547	+22.30224609	+5.51513672	-60.90820313	+2016
+1457971520.17240000	+11.76855469	-4.23193359	-5.41406250	+20.76416016	+11.38183594	-59.45800781	+2488	+11.45214844	-2.86523438	-4.96582031	-0.72509766	-22.12646484	-1.49414063	+2388	+9.42187500	-6.32812500	-5.37890625	+22.32421875	+5.77880859	-61.28173828	+2016
+1457971520.17660000	+11.70703125	-4.32421875	-5.46679688	+21.46728516	+11.05224609	-59.56787109	+2480	+11.39501953	-2.95751953	-5.03613281	-0.35156250	-21.97265625	-1.99951172	+2376	+9.36474609	-6.43798828	-5.41845703	+22.30224609	+6.08642578	-61.61132813	+2016
+1457971520.18080000	+11.65429688	-4.40332031	-5.52392578	+22.28027344	+10.67871094	-59.61181641	+2468	+11.33349609	-3.04980469	-5.10644531	+0.00000000	-21.81884766	-2.46093750	+2368	+9.31640625	-6.53906250	-5.46240234	+22.36816406	+6.37207031	-61.89697266	+2012
+1457971520.18490000	+11.61474609	-4.48242188	-5.56347656	+23.11523438	+10.19531250	-59.76562500	+2448	+11.28076172	-3.14208984	-5.16796875	+0.39550781	-21.73095703	-2.94433594	+2356	+9.26806641	-6.64453125	-5.49316406	+22.39013672	+6.59179688	-62.27050781	+2008
+1457971520.18910000	+11.55761719	-4.57910156	-5.61181641	+23.79638672	+9.88769531	-59.89746094	+2436	+11.22363281	-3.23876953	-5.23388672	+0.72509766	-21.55517578	-3.40576172	+2344	+9.21972656	-6.75439453	-5.52832031	+22.39013672	+6.85546875	-62.62207031	+2000
+1457971520.19330000	+11.50488281	-4.66259766	-5.66894531	+24.56542969	+9.53613281	-59.96337891	+2424	+11.16210938	-3.33105469	-5.30859375	+1.07666016	-21.33544922	-3.82324219	+2336	+9.17578125	-6.85546875	-5.56347656	+22.45605469	+7.07519531	-62.90771484	+1992
+1457971520.20160010	+11.39941406	-4.84277344	-5.75244141	+25.97167969	+8.85498047	-60.29296875	+2392	+11.04785156	-3.52441406	-5.42724609	+1.73583984	-21.02783203	-4.70214844	+2312	+9.08349609	-7.06640625	-5.61621094	+22.52197266	+7.51464844	-63.56689453	+1972
+1457971520.20580010	+11.34667969	-4.92187500	-5.80517578	+26.71875000	+8.56933594	-60.38085938	+2376	+10.98632813	-3.61669922	-5.49316406	+2.04345703	-20.83007813	-5.07568359	+2300	+9.03955078	-7.16748047	-5.65136719	+22.60986328	+7.73437500	-63.83056641	+1960
+1457971520.20989990	+11.30273438	-5.00537109	-5.83154297	+27.44384766	+8.15185547	-60.60058594	+2356	+10.93359375	-3.71337891	-5.54589844	+2.35107422	-20.72021484	-5.49316406	+2284	+8.99560547	-7.26855469	-5.66894531	+22.67578125	+7.88818359	-64.18212891	+1944
+1457971520.21409990	+11.24560547	-5.10205078	-5.87109375	+28.01513672	+7.91015625	-60.79833984	+2340	+10.87207031	-3.81005859	-5.60302734	+2.61474609	-20.52246094	-5.88867188	+2272	+8.95166016	-7.37402344	-5.69091797	+22.69775391	+8.08593750	-64.51171875	+1928
+1457971520.21830010	+11.19287109	-5.18554688	-5.91943359	+28.69628906	+7.66845703	-60.90820313	+2320	+10.81054688	-3.90234375	-5.66455078	+2.92236328	-20.30273438	-6.24023438	+2256	+8.90771484	-7.47509766	-5.71728516	+22.78564453	+8.30566406	-64.79736328	+1908
+1457971520.22240000	+11.14453125	-5.26464844	-5.94580078	+29.35546875	+7.33886719	-61.14990234	+2300	+10.75781250	-3.99462891	-5.70849609	+3.22998047	-20.19287109	-6.63574219	+2240	+8.86376953	-7.57617188	-5.73046875	+22.82958984	+8.50341797	-65.12695313	+1892
+1457971520.22659990	+11.09179688	-5.36572266	-5.98095703	+29.88281250	+7.18505859	-61.32568359	+2284	+10.70068359	-4.09130859	-5.76123047	+3.47167969	-19.99511719	-7.00927734	+2224	+8.81982422	-7.68164063	-5.75244141	+22.87353516	+8.70117188	-65.41259766	+1872
+1457971520.23079990	+11.03906250	-5.44482422	-6.02490234	+30.52001953	+7.00927734	-61.43554688	+2264	+10.64355469	-4.17919922	-5.81835938	+3.75732422	-19.77539063	-7.31689453	+2208	+8.77587891	-7.77832031	-5.77001953	+22.96142578	+8.94287109	-65.67626953	+1852
+1457971520.23910000	+10.93359375	-5.61621094	-6.06884766	+31.64062500	+6.61376953	-61.85302734	+2228	+10.52929688	-4.35937500	-5.89306641	+4.26269531	-19.48974609	-7.99804688	+2172	+8.67919922	-7.97607422	-5.80517578	+23.04931641	+9.40429688	-66.13769531	+1816
+1457971520.24330000	+10.88085938	-5.69091797	-6.09960938	+32.23388672	+6.48193359	-61.96289063	+2208	+10.47656250	-4.44287109	-5.93701172	+4.52636719	-19.31396484	-8.30566406	+2152	+8.63085938	-8.07275391	-5.82275391	+23.13720703	+9.66796875	-66.35742188	+1796
+1457971520.24740000	+10.83251953	-5.77001953	-6.11279297	+32.80517578	+6.28417969	-62.18261719	+2192	+10.42822266	-4.52636719	-5.96337891	+4.79003906	-19.20410156	-8.63525391	+2132	+8.57373047	-8.16943359	-5.83593750	+23.15917969	+9.93164063	-66.57714844	+1780
+1457971520.25160000	+10.77539063	-5.85351563	-6.13476563	+33.28857422	+6.19628906	-62.35839844	+2176	+10.37548828	-4.61425781	-5.99414063	+5.00976563	-19.05029297	-8.96484375	+2116	+8.52978516	-8.26611328	-5.84472656	+23.20312500	+10.17333984	-66.79687500	+1768
+1457971520.25570010	+10.72705078	-5.93261719	-6.16113281	+33.83789063	+6.10839844	-62.46826172	+2164	+10.32275391	-4.69335938	-6.02490234	+5.25146484	-18.87451172	-9.22851563	+2096	+8.47705078	-8.35839844	-5.85791016	+23.26904297	+10.45898438	-66.97265625	+1752
+1457971520.25990010	+10.67431641	-6.00732422	-6.16992188	+34.36523438	+5.97656250	-62.64404297	+2148	+10.27441406	-4.77685547	-6.04687500	+5.51513672	-18.78662109	-9.53613281	+2080	+8.41992188	-8.45507813	-5.86669922	+23.29101563	+10.74462891	-67.12646484	+1744
+1457971520.26410010	+10.62158203	-6.08642578	-6.18310547	+34.82666016	+5.91064453	-62.77587891	+2136	+10.22607422	-4.85595703	-6.06445313	+5.71289063	-18.61083984	-9.79980469	+2060	+8.37158203	-8.54736328	-5.87988281	+23.35693359	+11.03027344	-67.23632813	+1732
+1457971520.26819990	+10.57324219	-6.15673828	-6.19628906	+35.33203125	+5.84472656	-62.88574219	+2124	+10.17773438	-4.93505859	-6.09082031	+5.93261719	-18.47900391	-10.04150391	+2044	+8.31884766	-8.63085938	-5.88867188	+23.42285156	+11.29394531	-67.34619141	+1724
+1457971520.27659990	+10.47216797	-6.29736328	-6.20068359	+36.27685547	+5.64697266	-63.14941406	+2104	+10.08544922	-5.09326172	-6.10839844	+6.28417969	-18.25927734	-10.52490234	+2012	+8.21337891	-8.80224609	-5.89306641	+23.53271484	+11.75537109	-67.56591797	+1716
+1457971520.28070000	+10.42382813	-6.36767578	-6.20947266	+36.73828125	+5.58105469	-63.23730469	+2096	+10.04150391	-5.16796875	-6.12158203	+6.48193359	-18.12744141	-10.72265625	+1996	+8.16503906	-8.88574219	-5.89746094	+23.59863281	+11.99707031	-67.65380859	+1712
+1457971520.28490000	+10.37109375	-6.43359375	-6.20507813	+37.17773438	+5.49316406	-63.39111328	+2088	+9.99316406	-5.24267578	-6.12158203	+6.63574219	-18.03955078	-10.96435547	+1980	+8.11230469	-8.97363281	-5.88867188	+23.62060547	+12.21679688	-67.76367188	+1712
+1457971520.28909990	+10.32714844	-6.50390625	-6.20068359	+37.57324219	+5.42724609	-63.47900391	+2076	+9.95361328	-5.31738281	-6.13037109	+6.76757813	-17.90771484	-11.09619141	+1964	+8.07275391	-9.05273438	-5.88427734	+23.70849609	+12.39257813	-67.85156250	+1712
+1457971520.29320000	+10.27880859	-6.56542969	-6.20068359	+38.01269531	+5.36132813	-63.54492188	+2068	+9.90966797	-5.38769531	-6.13476563	+6.87744141	-17.77587891	-11.22802734	+1948	+8.02880859	-9.13183594	-5.87548828	+23.81835938	+12.54638672	-67.93945313	+1712
+1457971520.29740000	+10.23046875	-6.63134766	-6.18750000	+38.40820313	+5.25146484	-63.65478516	+2060	+9.86572266	-5.46240234	-6.13037109	+6.96533203	-17.68798828	-11.38183594	+1936	+7.98486328	-9.21093750	-5.86230469	+23.90625000	+12.70019531	-68.00537109	+1712
+1457971520.30160000	+10.18652344	-6.69287109	-6.17871094	+38.78173828	+5.14160156	-63.72070313	+2052	+9.82177734	-5.53271484	-6.12597656	+7.03125000	-17.57812500	-11.44775391	+1920	+7.94970703	-9.28564453	-5.84912109	+24.03808594	+12.78808594	-68.04931641	+1708
+1457971520.30990000	+10.09423828	-6.81152344	-6.14794922	+39.52880859	+4.92187500	-63.85253906	+2036	+9.73828125	-5.67333984	-6.10839844	+7.11914063	-17.40234375	-11.62353516	+1896	+7.87939453	-9.43066406	-5.80517578	+24.25781250	+12.91992188	-68.24707031	+1708
+1457971520.31410000	+10.05468750	-6.86865234	-6.12597656	+39.90234375	+4.76806641	-63.89648438	+2028	+9.69873047	-5.73925781	-6.09521484	+7.14111328	-17.33642578	-11.62353516	+1884	+7.85742188	-9.49658203	-5.77880859	+24.41162109	+12.91992188	-68.31298828	+1704
+1457971520.31820010	+10.01513672	-6.92578125	-6.10839844	+40.25390625	+4.63623047	-63.91845703	+2020	+9.65917969	-5.80957031	-6.08203125	+7.16308594	-17.24853516	-11.64550781	+1872	+7.83105469	-9.56250000	-5.75244141	+24.58740234	+12.91992188	-68.40087891	+1696
+1457971520.32240010	+9.97119141	-6.97851563	-6.07763672	+40.58349609	+4.48242188	-64.00634766	+2012	+9.61523438	-5.87548828	-6.06005859	+7.14111328	-17.20458984	-11.66748047	+1864	+7.80468750	-9.63281250	-5.72167969	+24.69726563	+12.89794922	-68.48876953	+1692
+1457971520.32660010	+9.93164063	-7.03125000	-6.04687500	+40.93505859	+4.28466797	-64.00634766	+2000	+9.58007813	-5.93701172	-6.04248047	+7.11914063	-17.13867188	-11.60156250	+1852	+7.78710938	-9.69433594	-5.68652344	+24.89501953	+12.85400391	-68.55468750	+1684
+1457971520.33069990	+9.89648438	-7.07958984	-6.01611328	+41.28662109	+4.10888672	-64.00634766	+1992	+9.54492188	-5.99853516	-6.01611328	+7.09716797	-17.09472656	-11.53564453	+1840	+7.76953125	-9.75585938	-5.65136719	+25.07080078	+12.78808594	-68.62060547	+1672
+1457971520.33489990	+9.85253906	-7.12792969	-5.98095703	+41.59423828	+3.91113281	-64.02832031	+1980	+9.50537109	-6.06005859	-5.98535156	+7.03125000	-17.09472656	-11.49169922	+1832	+7.74316406	-9.81738281	-5.61181641	+25.22460938	+12.70019531	-68.64257813	+1660
+1457971520.34320000	+9.78222656	-7.21582031	-5.90185547	+42.27539063	+3.44970703	-64.00634766	+1960	+9.43945313	-6.16992188	-5.91503906	+6.94335938	-17.09472656	-11.29394531	+1808	+7.70800781	-9.92285156	-5.53271484	+25.62011719	+12.48046875	-68.66455078	+1632
+1457971520.34740000	+9.74707031	-7.25976563	-5.84912109	+42.56103516	+3.20800781	-64.05029297	+1952	+9.40429688	-6.22705078	-5.87109375	+6.87744141	-17.13867188	-11.20605469	+1800	+7.68603516	-9.97558594	-5.48876953	+25.77392578	+12.37060547	-68.68652344	+1616
+1457971520.35150000	+9.71630859	-7.29492188	-5.79638672	+42.86865234	+2.92236328	-64.05029297	+1940	+9.37792969	-6.27539063	-5.82275391	+6.83349609	-17.20458984	-11.07421875	+1792	+7.67285156	-10.02392578	-5.44042969	+25.97167969	+12.19482422	-68.68652344	+1600
+1457971520.35570000	+9.68554688	-7.33447266	-5.74804688	+43.19824219	+2.70263672	-64.02832031	+1928	+9.35156250	-6.31933594	-5.77880859	+6.78955078	-17.22656250	-10.92041016	+1780	+7.65527344	-10.07666016	-5.39648438	+26.14746094	+12.08496094	-68.64257813	+1584
+1457971520.35990000	+9.65039063	-7.36962891	-5.68212891	+43.48388672	+2.43896484	-64.05029297	+1924	+9.32519531	-6.36767578	-5.72167969	+6.72363281	-17.31445313	-10.78857422	+1772	+7.62890625	-10.12060547	-5.34814453	+26.30126953	+11.95312500	-68.57666016	+1568
+1457971520.36400010	+9.62402344	-7.40039063	-5.62500000	+43.74755859	+2.15332031	-64.00634766	+1916	+9.30322266	-6.40722656	-5.66455078	+6.67968750	-17.40234375	-10.61279297	+1764	+7.61132813	-10.16455078	-5.30419922	+26.47705078	+11.79931641	-68.44482422	+1552
+1457971520.37240000	+9.56689453	-7.45751953	-5.49316406	+44.27490234	+1.62597656	-63.98437500	+1900	+9.25927734	-6.48632813	-5.53710938	+6.59179688	-17.60009766	-10.28320313	+1752	+7.55859375	-10.24365234	-5.20751953	+26.76269531	+11.51367188	-68.18115234	+1520
+1457971520.37649990	+9.54492188	-7.48828125	-5.42285156	+44.49462891	+1.34033203	-63.96240234	+1892	+9.24169922	-6.51708984	-5.47119141	+6.54785156	-17.73193359	-10.06347656	+1744	+7.53662109	-10.27880859	-5.15478516	+26.91650391	+11.33789063	-68.02734375	+1508
+1457971520.38070010	+9.52294922	-7.50585938	-5.35693359	+44.71435547	+1.09863281	-63.89648438	+1884	+9.22851563	-6.54785156	-5.40527344	+6.52587891	-17.81982422	-9.84375000	+1740	+7.51025391	-10.31396484	-5.11083984	+27.04833984	+11.20605469	-67.80761719	+1496
+1457971520.38490010	+9.50097656	-7.53222656	-5.27343750	+44.91210938	+0.83496094	-63.94042969	+1884	+9.21093750	-6.57861328	-5.32617188	+6.48193359	-17.97363281	-9.68994141	+1740	+7.48388672	-10.35351563	-5.05371094	+27.13623047	+11.07421875	-67.63183594	+1492
+1457971520.38899990	+9.47900391	-7.55859375	-5.19873047	+45.02197266	+0.57128906	-63.89648438	+1880	+9.19775391	-6.60498047	-5.25146484	+6.43798828	-18.08349609	-9.42626953	+1736	+7.46191406	-10.38427734	-4.99658203	+27.26806641	+10.89843750	-67.43408203	+1484
+1457971520.39319990	+9.46142578	-7.57617188	-5.12841797	+45.19775391	+0.35156250	-63.78662109	+1876	+9.18457031	-6.63134766	-5.18115234	+6.39404297	-18.14941406	-9.14062500	+1728	+7.43994141	-10.41503906	-4.94384766	+27.37792969	+10.76660156	-67.14843750	+1476
+1457971520.39739990	+9.43945313	-7.59375000	-5.04492188	+45.30761719	+0.10986328	-63.76464844	+1876	+9.17138672	-6.65771484	-5.09765625	+6.32812500	-18.28125000	-8.92089844	+1732	+7.40917969	-10.44580078	-4.88671875	+27.44384766	+10.63476563	-66.90673828	+1476
+1457971520.40150000	+9.42626953	-7.61572266	-4.96582031	+45.35156250	-0.10986328	-63.69873047	+1872	+9.15820313	-6.67968750	-5.01855469	+6.26220703	-18.39111328	-8.61328125	+1728	+7.39160156	-10.47216797	-4.82519531	+27.55371094	+10.43701172	-66.62109375	+1472
+1457971520.40980010	+9.39111328	-7.64648438	-4.79882813	+45.46142578	-0.50537109	-63.54492188	+1868	+9.13183594	-6.72363281	-4.84716797	+6.08642578	-18.54492188	-8.04199219	+1728	+7.34326172	-10.52490234	-4.70214844	+27.70751953	+10.12939453	-66.09375000	+1472
+1457971520.41400000	+9.37792969	-7.66406250	-4.71533203	+45.43945313	-0.72509766	-63.43505859	+1868	+9.12304688	-6.74121094	-4.76367188	+5.95458984	-18.63281250	-7.69042969	+1728	+7.33007813	-10.54687500	-4.63183594	+27.81738281	+9.90966797	-65.85205078	+1472
+1457971520.41820000	+9.36035156	-7.67724609	-4.64062500	+45.41748047	-0.85693359	-63.25927734	+1864	+9.10986328	-6.75878906	-4.68896484	+5.84472656	-18.63281250	-7.29492188	+1728	+7.31250000	-10.56884766	-4.57031250	+27.90527344	+9.77783203	-65.52246094	+1468
+1457971520.42230010	+9.34716797	-7.69042969	-4.54833984	+45.39550781	-1.03271484	-63.19335938	+1868	+9.09667969	-6.78076172	-4.59228516	+5.73486328	-18.72070313	-7.00927734	+1732	+7.29492188	-10.59082031	-4.49560547	+27.97119141	+9.60205078	-65.28076172	+1472
+1457971520.42650010	+9.33398438	-7.70800781	-4.46923828	+45.30761719	-1.20849609	-63.01757813	+1864	+9.08349609	-6.79394531	-4.50878906	+5.58105469	-18.76464844	-6.54785156	+1728	+7.29052734	-10.61279297	-4.42089844	+28.08105469	+9.38232422	-64.99511719	+1472
+1457971520.43070010	+9.32080078	-7.72119141	-4.39013672	+45.21972656	-1.34033203	-62.77587891	+1860	+9.07031250	-6.80712891	-4.42968750	+5.40527344	-18.72070313	-6.10839844	+1728	+7.28173828	-10.62597656	-4.35058594	+28.19091797	+9.20654297	-64.64355469	+1464
+1457971520.43479990	+9.30761719	-7.73437500	-4.30224609	+45.15380859	-1.49414063	-62.64404297	+1860	+9.05712891	-6.82470703	-4.33300781	+5.27343750	-18.76464844	-5.73486328	+1728	+7.27294922	-10.64355469	-4.27148438	+28.27880859	+9.00878906	-64.40185547	+1464
+1457971520.44320010	+9.28125000	-7.75195313	-4.13964844	+44.93408203	-1.77978516	-62.18261719	+1848	+9.03076172	-6.84667969	-4.16601563	+4.89990234	-18.72070313	-4.79003906	+1724	+7.26416016	-10.66552734	-4.11767578	+28.54248047	+8.59130859	-63.78662109	+1452
+1457971520.44730000	+9.26806641	-7.76074219	-4.04736328	+44.84619141	-1.91162109	-62.02880859	+1848	+9.02197266	-6.85986328	-4.06933594	+4.74609375	-18.74267578	-4.39453125	+1724	+7.25976563	-10.67871094	-4.03417969	+28.65234375	+8.39355469	-63.52294922	+1444
+1457971520.45149990	+9.25488281	-7.77392578	-3.95947266	+44.71435547	-2.04345703	-61.80908203	+1840	+9.00878906	-6.86865234	-3.98144531	+4.54833984	-18.74267578	-3.88916016	+1720	+7.25976563	-10.68750000	-3.94628906	+28.80615234	+8.17382813	-63.23730469	+1436
+1457971520.45569990	+9.24169922	-7.77832031	-3.88037109	+44.62646484	-2.15332031	-61.50146484	+1832	+9.00000000	-6.87304688	-3.89794922	+4.39453125	-18.63281250	-3.38378906	+1716	+7.25976563	-10.69628906	-3.87158203	+28.93798828	+7.99804688	-62.88574219	+1424
+1457971520.45980000	+9.23291016	-7.78271484	-3.79248047	+44.53857422	-2.28515625	-61.30371094	+1828	+8.99121094	-6.87744141	-3.80126953	+4.28466797	-18.63281250	-2.94433594	+1712	+7.25537109	-10.70068359	-3.78808594	+29.06982422	+7.82226563	-62.55615234	+1412
+1457971520.46400000	+9.21972656	-7.78710938	-3.70458984	+44.45068359	-2.41699219	-61.04003906	+1820	+8.97802734	-6.88623047	-3.71337891	+4.10888672	-18.58886719	-2.46093750	+1708	+7.25097656	-10.70947266	-3.70898438	+29.20166016	+7.62451172	-62.22656250	+1400
+1457971520.46820000	+9.20654297	-7.78710938	-3.62548828	+44.38476563	-2.54882813	-60.73242188	+1812	+8.96484375	-6.88623047	-3.62548828	+3.97705078	-18.50097656	-1.95556641	+1704	+7.25097656	-10.70947266	-3.63427734	+29.35546875	+7.47070313	-61.87500000	+1388
+1457971520.47650000	+9.18017578	-7.79150391	-3.44970703	+44.27490234	-2.79052734	-60.27099609	+1800	+8.94287109	-6.88623047	-3.44091797	+3.77929688	-18.45703125	-1.09863281	+1700	+7.23779297	-10.71386719	-3.47607422	+29.64111328	+7.11914063	-61.19384766	+1360
+1457971520.48070000	+9.17138672	-7.78710938	-3.36621094	+44.25292969	-2.92236328	-59.98535156	+1792	+8.93408203	-6.88183594	-3.35742188	+3.71337891	-18.39111328	-0.65917969	+1696	+7.22900391	-10.71386719	-3.40576172	+29.75097656	+6.98730469	-60.79833984	+1348
+1457971520.48480010	+9.16259766	-7.78271484	-3.27832031	+44.25292969	-3.03222656	-59.76562500	+1788	+8.92968750	-6.88183594	-3.26513672	+3.69140625	-18.34716797	-0.26367188	+1692	+7.22021484	-10.71386719	-3.33105469	+29.88281250	+6.85546875	-60.42480469	+1336
+1457971520.48900010	+9.14941406	-7.78271484	-3.19482422	+44.20898438	-3.14208984	-59.50195313	+1784	+8.91650391	-6.88183594	-3.17724609	+3.62548828	-18.30322266	+0.13183594	+1688	+7.20703125	-10.71826172	-3.26074219	+29.97070313	+6.74560547	-60.05126953	+1328
+1457971520.49309990	+9.13623047	-7.77832031	-3.11572266	+44.23095703	-3.27392578	-59.23828125	+1776	+8.90771484	-6.87304688	-3.09375000	+3.60351563	-18.23730469	+0.52734375	+1684	+7.19384766	-10.71826172	-3.19042969	+30.08056641	+6.63574219	-59.67773438	+1316
+1457971520.50149990	+9.11425781	-7.76513672	-2.95312500	+44.25292969	-3.49365234	-58.77685547	+1768	+8.89013672	-6.86425781	-2.91796875	+3.55957031	-18.14941406	+1.20849609	+1680	+7.16308594	-10.72265625	-3.06298828	+30.23437500	+6.41601563	-58.88671875	+1300
+1457971520.50560000	+9.10546875	-7.75634766	-2.87402344	+44.29687500	-3.60351563	-58.53515625	+1768	+8.88134766	-6.85546875	-2.83886719	+3.58154297	-18.10546875	+1.56005859	+1680	+7.14550781	-10.71826172	-2.99707031	+30.30029297	+6.30615234	-58.51318359	+1292
+1457971520.50980000	+9.10107422	-7.74755859	-2.79492188	+44.34082031	-3.73535156	-58.33740234	+1764	+8.88134766	-6.84667969	-2.75537109	+3.64746094	-18.08349609	+1.86767578	+1680	+7.13232422	-10.71826172	-2.93554688	+30.38818359	+6.19628906	-58.16162109	+1288
+1457971520.51399990	+9.08789063	-7.74755859	-2.72021484	+44.34082031	-3.82324219	-58.13964844	+1768	+8.86816406	-6.84667969	-2.67626953	+3.60351563	-18.03955078	+2.15332031	+1680	+7.11474609	-10.72265625	-2.86962891	+30.41015625	+6.08642578	-57.83203125	+1288
+1457971520.52230000	+9.07470703	-7.72558594	-2.57080078	+44.42871094	-4.04296875	-57.74414063	+1768	+8.86376953	-6.82470703	-2.51806641	+3.71337891	-17.97363281	+2.72460938	+1680	+7.08398438	-10.71826172	-2.74658203	+30.52001953	+5.88867188	-57.17285156	+1284
+1457971520.52650000	+9.06152344	-7.72119141	-2.49609375	+44.40673828	-4.13085938	-57.54638672	+1772	+8.85498047	-6.82031250	-2.44335938	+3.69140625	-17.92968750	+2.96630859	+1684	+7.06640625	-10.72265625	-2.68945313	+30.52001953	+5.80078125	-56.86523438	+1288
+1457971520.53060010	+9.05712891	-7.71240234	-2.42578125	+44.45068359	-4.24072266	-57.32666016	+1776	+8.84619141	-6.81152344	-2.37304688	+3.71337891	-17.86376953	+3.25195313	+1684	+7.05761719	-10.71826172	-2.62792969	+30.58593750	+5.69091797	-56.57958984	+1288
+1457971520.53480010	+9.05273438	-7.70361328	-2.35546875	+44.51660156	-4.35058594	-57.15087891	+1780	+8.84619141	-6.80273438	-2.30273438	+3.75732422	-17.84179688	+3.51562500	+1688	+7.04882813	-10.71826172	-2.56640625	+30.65185547	+5.55908203	-56.31591797	+1288
+1457971520.54310010	+9.03955078	-7.68603516	-2.22363281	+44.53857422	-4.57031250	-56.75537109	+1784	+8.83740234	-6.78515625	-2.16210938	+3.77929688	-17.73193359	+3.99902344	+1692	+7.03125000	-10.71386719	-2.44775391	+30.73974609	+5.33935547	-55.81054688	+1292
+1457971520.54730010	+9.03515625	-7.67724609	-2.15771484	+44.60449219	-4.65820313	-56.55761719	+1788	+8.83740234	-6.77636719	-2.10058594	+3.82324219	-17.68798828	+4.26269531	+1692	+7.02685547	-10.70947266	-2.38623047	+30.80566406	+5.22949219	-55.59082031	+1292
+1457971520.55559990	+9.02636719	-7.66406250	-2.03466797	+44.64843750	-4.85595703	-56.18408203	+1792	+8.82861328	-6.76318359	-1.97314453	+3.84521484	-17.55615234	+4.79003906	+1692	+7.02685547	-10.70507813	-2.25878906	+30.95947266	+5.05371094	-55.23925781	+1296
+1457971520.55979990	+9.02197266	-7.65527344	-1.97314453	+44.69238281	-4.94384766	-55.96435547	+1796	+8.82421875	-6.75439453	-1.91601563	+3.88916016	-17.46826172	+5.05371094	+1692	+7.02685547	-10.70068359	-2.19726563	+31.06933594	+4.96582031	-55.04150391	+1296
+1457971520.56390000	+9.01757813	-7.64648438	-1.91601563	+44.73632813	-5.03173828	-55.74462891	+1796	+8.81982422	-6.75000000	-1.85888672	+3.88916016	-17.38037109	+5.31738281	+1692	+7.02685547	-10.69628906	-2.13574219	+31.15722656	+4.87792969	-54.86572266	+1296
+1457971520.56810000	+9.01318359	-7.63769531	-1.86328125	+44.80224609	-5.11962891	-55.54687500	+1796	+8.81542969	-6.73681641	-1.80175781	+3.93310547	-17.29248047	+5.58105469	+1692	+7.03564453	-10.68750000	-2.07421875	+31.28906250	+4.76806641	-54.71191406	+1296
+1457971520.57230000	+9.00878906	-7.62890625	-1.81054688	+44.86816406	-5.20751953	-55.30517578	+1796	+8.81542969	-6.72802734	-1.74902344	+3.95507813	-17.18261719	+5.86669922	+1692	+7.04003906	-10.68310547	-2.02148438	+31.44287109	+4.68017578	-54.53613281	+1292
+1457971520.58060000	+9.00000000	-7.60693359	-1.70507813	+45.02197266	-5.36132813	-54.93164063	+1792	+8.80664063	-6.71044922	-1.64794922	+4.04296875	-17.00683594	+6.35009766	+1688	+7.04443359	-10.66992188	-1.90283203	+31.66259766	+4.57031250	-54.27246094	+1288
+1457971520.58480000	+9.00000000	-7.59814453	-1.65673828	+45.10986328	-5.42724609	-54.68994141	+1792	+8.80224609	-6.70166016	-1.59960938	+4.10888672	-16.87500000	+6.63574219	+1684	+7.04882813	-10.66113281	-1.85009766	+31.79443359	+4.52636719	-54.14062500	+1280
+1457971520.58890010	+8.99121094	-7.58935547	-1.61279297	+45.19775391	-5.49316406	-54.51416016	+1788	+8.79785156	-6.69287109	-1.55566406	+4.15283203	-16.76513672	+6.85546875	+1680	+7.04882813	-10.66113281	-1.79736328	+31.90429688	+4.48242188	-54.00878906	+1276
+1457971520.59310010	+8.98681641	-7.58056641	-1.56005859	+45.30761719	-5.55908203	-54.33837891	+1792	+8.79345703	-6.68408203	-1.50732422	+4.21875000	-16.67724609	+7.07519531	+1676	+7.05322266	-10.65673828	-1.74023438	+32.03613281	+4.41650391	-53.89892578	+1268
+1457971520.59730010	+8.98242188	-7.56738281	-1.52050781	+45.41748047	-5.62500000	-54.09667969	+1792	+8.78906250	-6.67089844	-1.46337891	+4.28466797	-16.54541016	+7.33886719	+1668	+7.05322266	-10.64794922	-1.69628906	+32.16796875	+4.37255859	-53.72314453	+1260
+1457971520.60139990	+8.97802734	-7.55859375	-1.48095703	+45.52734375	-5.66894531	-53.92089844	+1796	+8.78466797	-6.66210938	-1.42382813	+4.37255859	-16.45751953	+7.53662109	+1664	+7.04882813	-10.64355469	-1.65673828	+32.25585938	+4.32861328	-53.56933594	+1252
+1457971520.60980010	+8.96484375	-7.53222656	-1.40185547	+45.76904297	-5.80078125	-53.56933594	+1808	+8.77148438	-6.64013672	-1.34033203	+4.54833984	-16.28173828	+7.93212891	+1656	+7.04003906	-10.63037109	-1.57324219	+32.43164063	+4.24072266	-53.28369141	+1236
+1457971520.61389990	+8.96044922	-7.51904297	-1.36230469	+45.87890625	-5.84472656	-53.43750000	+1816	+8.76708984	-6.63134766	-1.30078125	+4.63623047	-16.19384766	+8.10791016	+1656	+7.02685547	-10.63037109	-1.53808594	+32.49755859	+4.21875000	-53.15185547	+1228
+1457971520.61809990	+8.95166016	-7.50585938	-1.32275391	+46.01074219	-5.88867188	-53.30566406	+1828	+8.75830078	-6.61816406	-1.26123047	+4.72412109	-16.12792969	+8.26171875	+1656	+7.01806641	-10.62597656	-1.49853516	+32.51953125	+4.17480469	-53.04199219	+1224
+1457971520.62229990	+8.94726563	-7.49267578	-1.29199219	+46.12060547	-5.95458984	-53.12988281	+1836	+8.75390625	-6.60937500	-1.23046875	+4.81201172	-16.04003906	+8.43750000	+1656	+7.00488281	-10.62597656	-1.46777344	+32.56347656	+4.13085938	-52.86621094	+1216
+1457971520.62640000	+8.93847656	-7.48388672	-1.25683594	+46.23046875	-5.97656250	-52.99804688	+1848	+8.74951172	-6.60058594	-1.19531250	+4.89990234	-15.95214844	+8.56933594	+1656	+6.98730469	-10.62158203	-1.44140625	+32.58544922	+4.10888672	-52.71240234	+1212
+1457971520.63060000	+8.92968750	-7.47070313	-1.22167969	+46.36230469	-6.04248047	-52.86621094	+1860	+8.74072266	-6.58740234	-1.16015625	+5.00976563	-15.88623047	+8.72314453	+1656	+6.97412109	-10.62158203	-1.41064453	+32.60742188	+4.06494141	-52.58056641	+1208
+1457971520.63890000	+8.91210938	-7.44433594	-1.16894531	+46.58203125	-6.10839844	-52.51464844	+1884	+8.72753906	-6.56542969	-1.09863281	+5.18554688	-15.71044922	+9.00878906	+1664	+6.94335938	-10.61279297	-1.36669922	+32.65136719	+3.99902344	-52.20703125	+1200
+1457971520.64310000	+8.90332031	-7.43115234	-1.13818359	+46.66992188	-6.13037109	-52.38281250	+1896	+8.71875000	-6.55664063	-1.06787109	+5.25146484	-15.62255859	+9.14062500	+1668	+6.92578125	-10.60839844	-1.34472656	+32.67333984	+3.97705078	-52.05322266	+1200
+1457971520.64720010	+8.89453125	-7.42236328	-1.11621094	+46.77978516	-6.15234375	-52.20703125	+1912	+8.71435547	-6.54345703	-1.04150391	+5.33935547	-15.51269531	+9.29443359	+1672	+6.91259766	-10.60839844	-1.32275391	+32.69531250	+3.95507813	-51.89941406	+1200
+1457971520.65140010	+8.88574219	-7.40917969	-1.08984375	+46.86767578	-6.17431641	-52.05322266	+1924	+8.70556641	-6.53466797	-1.01513672	+5.42724609	-15.42480469	+9.42626953	+1676	+6.89941406	-10.60400391	-1.29638672	+32.71728516	+3.95507813	-51.76757813	+1200
+1457971520.65560010	+8.87695313	-7.40039063	-1.06347656	+46.95556641	-6.17431641	-51.87744141	+1936	+8.69677734	-6.52587891	-0.98876953	+5.49316406	-15.31494141	+9.55810547	+1684	+6.88183594	-10.60400391	-1.27441406	+32.73925781	+3.95507813	-51.61376953	+1204
+1457971520.65969990	+8.86816406	-7.39160156	-1.04150391	+47.04345703	-6.19628906	-51.67968750	+1952	+8.69238281	-6.51708984	-0.96240234	+5.55908203	-15.20507813	+9.71191406	+1688	+6.86865234	-10.59960938	-1.25683594	+32.76123047	+3.95507813	-51.43798828	+1204
+1457971520.66810010	+8.84619141	-7.37402344	-1.00195313	+47.21923828	-6.19628906	-51.32812500	+1976	+8.67480469	-6.49951172	-0.91845703	+5.71289063	-14.96337891	+10.01953125	+1696	+6.85107422	-10.58642578	-1.21289063	+32.89306641	+3.97705078	-51.10839844	+1204
+1457971520.67220000	+8.83740234	-7.36523438	-0.98437500	+47.28515625	-6.19628906	-51.10839844	+1992	+8.66601563	-6.49072266	-0.89648438	+5.77880859	-14.85351563	+10.19531250	+1700	+6.84228516	-10.57763672	-1.19091797	+32.98095703	+3.97705078	-50.99853516	+1204
+1457971520.67639990	+8.82861328	-7.35205078	-0.96679688	+47.37304688	-6.21826172	-50.93261719	+2004	+8.65722656	-6.48193359	-0.87451172	+5.86669922	-14.72167969	+10.34912109	+1708	+6.83789063	-10.57324219	-1.16455078	+33.09082031	+3.99902344	-50.86669922	+1204
+1457971520.68059990	+8.81982422	-7.34326172	-0.94921875	+47.46093750	-6.21826172	-50.75683594	+2020	+8.64404297	-6.47314453	-0.85693359	+5.93261719	-14.63378906	+10.50292969	+1712	+6.83349609	-10.56445313	-1.14257813	+33.17871094	+4.02099609	-50.75683594	+1204
+1457971520.68470000	+8.81103516	-7.33886719	-0.93164063	+47.52685547	-6.24023438	-50.58105469	+2032	+8.63525391	-6.46875000	-0.83496094	+5.97656250	-14.52392578	+10.65673828	+1716	+6.82470703	-10.56005859	-1.11621094	+33.26660156	+4.04296875	-50.66894531	+1204
+1457971520.68890000	+8.80224609	-7.33007813	-0.91406250	+47.63671875	-6.24023438	-50.40527344	+2048	+8.62646484	-6.45996094	-0.81738281	+6.06445313	-14.41406250	+10.81054688	+1720	+6.82470703	-10.55126953	-1.08984375	+33.37646484	+4.06494141	-50.58105469	+1204
+1457971520.69720010	+8.78027344	-7.31250000	-0.88330078	+47.81250000	-6.28417969	-50.09765625	+2076	+8.60449219	-6.44238281	-0.78222656	+6.21826172	-14.26025391	+11.14013672	+1732	+6.82031250	-10.53808594	-1.03710938	+33.64013672	+4.08691406	-50.38330078	+1200
+1457971520.70140000	+8.77148438	-7.30371094	-0.86572266	+47.90039063	-6.32812500	-49.94384766	+2092	+8.59570313	-6.43359375	-0.76464844	+6.30615234	-14.17236328	+11.29394531	+1736	+6.81591797	-10.52929688	-1.01513672	+33.77197266	+4.10888672	-50.27343750	+1196
+1457971520.70560000	+8.76269531	-7.29052734	-0.84814453	+48.01025391	-6.35009766	-49.81201172	+2104	+8.58251953	-6.42480469	-0.74267578	+6.39404297	-14.10644531	+11.42578125	+1740	+6.81591797	-10.52050781	-0.98876953	+33.88183594	+4.10888672	-50.20751953	+1196
+1457971520.70970010	+8.75390625	-7.28173828	-0.83496094	+48.12011719	-6.39404297	-49.68017578	+2120	+8.57373047	-6.41601563	-0.72949219	+6.48193359	-14.06250000	+11.57958984	+1744	+6.81152344	-10.51171875	-0.96679688	+34.01367188	+4.08691406	-50.14160156	+1192
+1457971520.71390010	+8.74072266	-7.27294922	-0.81738281	+48.22998047	-6.43798828	-49.57031250	+2136	+8.56054688	-6.40722656	-0.70751953	+6.56982422	-14.01855469	+11.71142578	+1748	+6.80712891	-10.50292969	-0.94042969	+34.12353516	+4.08691406	-50.09765625	+1192
+1457971520.71799990	+8.73193359	-7.25976563	-0.79980469	+48.33984375	-6.48193359	-49.46044922	+2152	+8.55175781	-6.39843750	-0.68994141	+6.65771484	-13.97460938	+11.82128906	+1756	+6.79833984	-10.49853516	-0.91406250	+34.21142578	+4.06494141	-50.05371094	+1192
+1457971520.72639990	+8.70996094	-7.24218750	-0.76904297	+48.55957031	-6.56982422	-49.21875000	+2180	+8.52539063	-6.38085938	-0.65917969	+6.85546875	-13.88671875	+12.06298828	+1764	+6.78076172	-10.48535156	-0.88330078	+34.38720703	+4.04296875	-49.85595703	+1188
+1457971520.73050000	+8.69677734	-7.23339844	-0.75585938	+48.66943359	-6.61376953	-49.10888672	+2196	+8.51660156	-6.37207031	-0.64160156	+6.94335938	-13.84277344	+12.17285156	+1768	+6.77197266	-10.48095703	-0.86132813	+34.47509766	+3.99902344	-49.81201172	+1188
+1457971520.73470000	+8.68798828	-7.22021484	-0.74267578	+48.77929688	-6.65771484	-48.97705078	+2208	+8.50341797	-6.36328125	-0.62841797	+7.03125000	-13.79882813	+12.30468750	+1772	+6.75878906	-10.47656250	-0.85253906	+34.54101563	+3.97705078	-49.68017578	+1188
+1457971520.73889990	+8.67480469	-7.21142578	-0.72949219	+48.88916016	-6.70166016	-48.88916016	+2224	+8.49023438	-6.35888672	-0.61083984	+7.11914063	-13.75488281	+12.37060547	+1776	+6.74121094	-10.47216797	-0.84375000	+34.58496094	+3.95507813	-49.59228516	+1192
+1457971520.74300000	+8.66162109	-7.20263672	-0.71630859	+48.99902344	-6.72363281	-48.77929688	+2236	+8.47705078	-6.35009766	-0.59326172	+7.20703125	-13.71093750	+12.45849609	+1780	+6.72363281	-10.46777344	-0.83056641	+34.60693359	+3.93310547	-49.50439453	+1192
+1457971520.74720000	+8.64843750	-7.18945313	-0.70312500	+49.08691406	-6.74560547	-48.66943359	+2248	+8.46826172	-6.34130859	-0.58007813	+7.31689453	-13.64501953	+12.54638672	+1784	+6.70605469	-10.46777344	-0.82177734	+34.65087891	+3.91113281	-49.41650391	+1196
+1457971520.75550010	+8.62646484	-7.17626953	-0.68115234	+49.26269531	-6.76757813	-48.47167969	+2276	+8.44189453	-6.33251953	-0.55371094	+7.44873047	-13.55712891	+12.67822266	+1796	+6.67089844	-10.46337891	-0.79980469	+34.67285156	+3.91113281	-49.24072266	+1200
+1457971520.75970010	+8.61328125	-7.17187500	-0.67675781	+49.35058594	-6.76757813	-48.33984375	+2288	+8.43310547	-6.32812500	-0.54492188	+7.53662109	-13.46923828	+12.74414063	+1800	+6.64892578	-10.46337891	-0.79980469	+34.67285156	+3.88916016	-49.10888672	+1200
+1457971520.76390000	+8.60009766	-7.16748047	-0.66796875	+49.37255859	-6.76757813	-48.22998047	+2300	+8.41992188	-6.32812500	-0.53613281	+7.55859375	-13.38134766	+12.78808594	+1804	+6.63134766	-10.46777344	-0.79541016	+34.67285156	+3.91113281	-48.97705078	+1200
+1457971520.76799990	+8.58691406	-7.15869141	-0.65917969	+49.46044922	-6.76757813	-48.16406250	+2312	+8.41113281	-6.31933594	-0.52294922	+7.62451172	-13.33740234	+12.83203125	+1808	+6.60937500	-10.46337891	-0.79101563	+34.65087891	+3.91113281	-48.91113281	+1200
+1457971520.77220010	+8.57812500	-7.15429688	-0.65478516	+49.52636719	-6.76757813	-48.03222656	+2324	+8.40234375	-6.31494141	-0.51855469	+7.69042969	-13.24951172	+12.89794922	+1808	+6.59619141	-10.46337891	-0.79101563	+34.67285156	+3.93310547	-48.82324219	+1204
+1457971520.77640010	+8.56494141	-7.15429688	-0.65039063	+49.52636719	-6.72363281	-47.94433594	+2336	+8.38916016	-6.31933594	-0.50976563	+7.69042969	-13.18359375	+12.91992188	+1816	+6.57861328	-10.46777344	-0.78662109	+34.65087891	+3.95507813	-48.75732422	+1204
+1457971520.78049990	+8.55615234	-7.15429688	-0.64599609	+49.59228516	-6.72363281	-47.87841797	+2344	+8.38037109	-6.31494141	-0.50097656	+7.73437500	-13.13964844	+12.91992188	+1820	+6.56103516	-10.46777344	-0.77783203	+34.62890625	+3.99902344	-48.71337891	+1204
+1457971520.78889990	+8.54296875	-7.15429688	-0.64160156	+49.61425781	-6.65771484	-47.72460938	+2364	+8.36718750	-6.31933594	-0.49658203	+7.73437500	-12.96386719	+12.96386719	+1824	+6.53906250	-10.47216797	-0.76904297	+34.60693359	+4.08691406	-48.62548828	+1204
+1457971520.79300000	+8.53417969	-7.15429688	-0.63720703	+49.63623047	-6.63574219	-47.65869141	+2376	+8.36279297	-6.31933594	-0.49218750	+7.75634766	-12.91992188	+12.96386719	+1824	+6.53027344	-10.47216797	-0.76025391	+34.60693359	+4.13085938	-48.62548828	+1204
+1457971520.79720000	+8.53417969	-7.15869141	-0.63720703	+49.65820313	-6.61376953	-47.57080078	+2384	+8.35839844	-6.31933594	-0.49218750	+7.77832031	-12.85400391	+13.00781250	+1824	+6.52587891	-10.47216797	-0.75585938	+34.62890625	+4.17480469	-48.60351563	+1204
+1457971520.80130000	+8.52539063	-7.16308594	-0.63720703	+49.61425781	-6.59179688	-47.52685547	+2392	+8.35400391	-6.32373047	-0.49218750	+7.73437500	-12.81005859	+13.00781250	+1828	+6.52148438	-10.47656250	-0.75146484	+34.60693359	+4.21875000	-48.60351563	+1204
+1457971520.80550000	+8.52099609	-7.16308594	-0.63281250	+49.63623047	-6.56982422	-47.48291016	+2400	+8.34960938	-6.32373047	-0.49218750	+7.73437500	-12.76611328	+12.98583984	+1828	+6.51708984	-10.47656250	-0.74267578	+34.62890625	+4.26269531	-48.62548828	+1204
+1457971520.80970000	+8.52099609	-7.16748047	-0.63281250	+49.63623047	-6.54785156	-47.46093750	+2408	+8.34521484	-6.32812500	-0.49218750	+7.71240234	-12.72216797	+13.00781250	+1828	+6.51708984	-10.47656250	-0.73388672	+34.65087891	+4.30664063	-48.66943359	+1204
+1457971520.81800010	+8.51660156	-7.18066406	-0.62841797	+49.59228516	-6.50390625	-47.41699219	+2424	+8.34082031	-6.33691406	-0.49218750	+7.66845703	-12.65625000	+13.00781250	+1832	+6.52148438	-10.47656250	-0.72070313	+34.65087891	+4.39453125	-48.73535156	+1208
+1457971520.82220010	+8.51660156	-7.18505859	-0.62841797	+49.57031250	-6.50390625	-47.39501953	+2428	+8.34082031	-6.33691406	-0.49218750	+7.64648438	-12.63427734	+13.00781250	+1832	+6.52148438	-10.48095703	-0.71191406	+34.65087891	+4.43847656	-48.77929688	+1208
+1457971520.82629990	+8.51660156	-7.18945313	-0.62841797	+49.54833984	-6.48193359	-47.37304688	+2436	+8.34082031	-6.34130859	-0.49218750	+7.62451172	-12.61230469	+13.00781250	+1832	+6.52148438	-10.48095703	-0.70751953	+34.65087891	+4.46044922	-48.80126953	+1208
+1457971520.83049990	+8.51660156	-7.19384766	-0.62841797	+49.52636719	-6.48193359	-47.35107422	+2440	+8.34082031	-6.34570313	-0.49218750	+7.60253906	-12.59033203	+13.00781250	+1832	+6.52587891	-10.48095703	-0.69873047	+34.65087891	+4.50439453	-48.84521484	+1212
+1457971520.83470010	+8.51660156	-7.19824219	-0.62841797	+49.50439453	-6.50390625	-47.35107422	+2448	+8.34082031	-6.34570313	-0.49218750	+7.55859375	-12.59033203	+13.00781250	+1832	+6.52587891	-10.48535156	-0.69433594	+34.65087891	+4.52636719	-48.88916016	+1216
+1457971520.83880000	+8.51660156	-7.20263672	-0.62402344	+49.48242188	-6.50390625	-47.35107422	+2452	+8.34082031	-6.35009766	-0.49658203	+7.53662109	-12.59033203	+13.00781250	+1832	+6.52587891	-10.48535156	-0.68994141	+34.65087891	+4.54833984	-48.91113281	+1216
+1457971520.84299990	+8.51660156	-7.20263672	-0.62402344	+49.48242188	-6.50390625	-47.35107422	+2460	+8.34082031	-6.35009766	-0.49658203	+7.53662109	-12.56835938	+12.98583984	+1832	+6.53027344	-10.48535156	-0.68554688	+34.65087891	+4.54833984	-48.93310547	+1220
+1457971520.85130000	+8.51660156	-7.21142578	-0.61962891	+49.43847656	-6.52587891	-47.37304688	+2472	+8.34082031	-6.35449219	-0.49658203	+7.49267578	-12.56835938	+12.98583984	+1836	+6.53027344	-10.48974609	-0.67675781	+34.62890625	+4.57031250	-48.95507813	+1224
+1457971520.85550000	+8.52099609	-7.21142578	-0.61523438	+49.41650391	-6.52587891	-47.37304688	+2476	+8.34082031	-6.35449219	-0.49218750	+7.47070313	-12.56835938	+12.98583984	+1836	+6.53027344	-10.48974609	-0.67236328	+34.60693359	+4.59228516	-48.97705078	+1224
+1457971520.85970000	+8.52099609	-7.21582031	-0.61523438	+49.39453125	-6.54785156	-47.37304688	+2484	+8.34082031	-6.35449219	-0.49218750	+7.44873047	-12.59033203	+12.96386719	+1836	+6.52587891	-10.48974609	-0.67236328	+34.56298828	+4.59228516	-48.97705078	+1228
+1457971520.86380000	+8.52099609	-7.21582031	-0.61083984	+49.37255859	-6.54785156	-47.37304688	+2488	+8.34082031	-6.35888672	-0.49218750	+7.44873047	-12.59033203	+12.96386719	+1836	+6.52587891	-10.49414063	-0.67236328	+34.54101563	+4.59228516	-48.97705078	+1228
+1457971520.86800000	+8.52099609	-7.22021484	-0.61083984	+49.35058594	-6.56982422	-47.37304688	+2492	+8.34082031	-6.35888672	-0.49218750	+7.44873047	-12.59033203	+12.96386719	+1836	+6.52587891	-10.49414063	-0.67236328	+34.49707031	+4.59228516	-48.95507813	+1232
+1457971520.87210010	+8.52099609	-7.22021484	-0.61083984	+49.32861328	-6.59179688	-47.37304688	+2500	+8.34082031	-6.35888672	-0.49218750	+7.42675781	-12.59033203	+12.96386719	+1836	+6.52148438	-10.49853516	-0.67236328	+34.47509766	+4.59228516	-48.95507813	+1232
+1457971520.87630010	+8.52099609	-7.22460938	-0.60644531	+49.30664063	-6.59179688	-47.37304688	+2504	+8.34082031	-6.35888672	-0.49218750	+7.42675781	-12.59033203	+12.94189453	+1836	+6.51708984	-10.49853516	-0.67236328	+34.43115234	+4.59228516	-48.93310547	+1232
+1457971520.88459990	+8.51660156	-7.22900391	-0.60205078	+49.24072266	-6.63574219	-47.39501953	+2512	+8.34082031	-6.35888672	-0.49218750	+7.40478516	-12.59033203	+12.94189453	+1840	+6.51269531	-10.50732422	-0.67236328	+34.32128906	+4.61425781	-48.88916016	+1236
+1457971520.88879990	+8.51660156	-7.22900391	-0.60205078	+49.21875000	-6.63574219	-47.37304688	+2520	+8.34082031	-6.36328125	-0.49218750	+7.38281250	-12.59033203	+12.91992188	+1840	+6.50830078	-10.50732422	-0.67236328	+34.25537109	+4.61425781	-48.86718750	+1236
+1457971520.89299990	+8.51660156	-7.23339844	-0.60205078	+49.17480469	-6.65771484	-47.37304688	+2524	+8.34082031	-6.36328125	-0.49218750	+7.36083984	-12.61230469	+12.91992188	+1840	+6.49951172	-10.51171875	-0.67236328	+34.16748047	+4.61425781	-48.82324219	+1240
+1457971520.89710000	+8.51660156	-7.23339844	-0.59765625	+49.13085938	-6.67968750	-47.37304688	+2528	+8.34521484	-6.36328125	-0.48779297	+7.31689453	-12.61230469	+12.89794922	+1844	+6.49511719	-10.51611328	-0.67236328	+34.10156250	+4.61425781	-48.77929688	+1240
+1457971520.90130000	+8.51660156	-7.23779297	-0.59765625	+49.06494141	-6.70166016	-47.35107422	+2532	+8.34521484	-6.36767578	-0.48779297	+7.22900391	-12.63427734	+12.87597656	+1844	+6.48632813	-10.52050781	-0.67675781	+33.99169922	+4.63623047	-48.73535156	+1240
+1457971520.90960000	+8.51660156	-7.24658203	-0.59326172	+48.95507813	-6.74560547	-47.30712891	+2544	+8.35400391	-6.37646484	-0.48339844	+7.07519531	-12.65625000	+12.81005859	+1852	+6.47314453	-10.52929688	-0.68115234	+33.77197266	+4.65820313	-48.60351563	+1240
+1457971520.91380000	+8.52099609	-7.25097656	-0.58886719	+48.86718750	-6.78955078	-47.26318359	+2548	+8.35839844	-6.38085938	-0.47900391	+6.92138672	-12.67822266	+12.78808594	+1860	+6.46435547	-10.53369141	-0.68115234	+33.61816406	+4.68017578	-48.51562500	+1240
+1457971520.91800000	+8.52099609	-7.25097656	-0.58886719	+48.77929688	-6.81152344	-47.21923828	+2556	+8.36279297	-6.38525391	-0.47460938	+6.76757813	-12.67822266	+12.76611328	+1864	+6.45556641	-10.53808594	-0.68115234	+33.50830078	+4.70214844	-48.44970703	+1240
+1457971520.92210010	+8.52099609	-7.25537109	-0.58447266	+48.71337891	-6.83349609	-47.19726563	+2560	+8.36718750	-6.39404297	-0.47021484	+6.65771484	-12.67822266	+12.76611328	+1868	+6.45117188	-10.54248047	-0.68115234	+33.39843750	+4.72412109	-48.38378906	+1240
+1457971520.92630000	+8.52099609	-7.25976563	-0.58447266	+48.64746094	-6.87744141	-47.13134766	+2564	+8.37158203	-6.39404297	-0.46582031	+6.54785156	-12.67822266	+12.76611328	+1876	+6.44238281	-10.54248047	-0.68115234	+33.28857422	+4.74609375	-48.31787109	+1236
+1457971520.93050000	+8.52099609	-7.25976563	-0.58447266	+48.58154297	-6.89941406	-47.06542969	+2572	+8.37158203	-6.39843750	-0.46582031	+6.45996094	-12.65625000	+12.78808594	+1880	+6.44238281	-10.54687500	-0.68115234	+33.20068359	+4.76806641	-48.27392578	+1236
+1457971520.93880010	+8.52099609	-7.26416016	-0.58447266	+48.51562500	-6.96533203	-46.95556641	+2580	+8.37597656	-6.39843750	-0.46142578	+6.32812500	-12.63427734	+12.85400391	+1892	+6.44238281	-10.54687500	-0.67236328	+33.13476563	+4.83398438	-48.18603516	+1232
+1457971520.94300010	+8.52099609	-7.26416016	-0.58007813	+48.49365234	-6.98730469	-46.91162109	+2584	+8.37597656	-6.39843750	-0.46142578	+6.28417969	-12.63427734	+12.87597656	+1896	+6.44238281	-10.54248047	-0.66796875	+33.11279297	+4.85595703	-48.16406250	+1232
+1457971520.94709990	+8.52099609	-7.26416016	-0.58007813	+48.47167969	-7.00927734	-46.84570313	+2588	+8.37597656	-6.40283203	-0.46142578	+6.24023438	-12.61230469	+12.91992188	+1900	+6.44238281	-10.54248047	-0.66357422	+33.11279297	+4.87792969	-48.16406250	+1232
+1457971520.95129990	+8.52099609	-7.26416016	-0.58007813	+48.47167969	-7.00927734	-46.80175781	+2592	+8.37597656	-6.40283203	-0.46142578	+6.21826172	-12.59033203	+12.94189453	+1904	+6.44677734	-10.53808594	-0.65917969	+33.13476563	+4.89990234	-48.16406250	+1232
+1457971520.95540000	+8.52099609	-7.26416016	-0.58007813	+48.47167969	-7.03125000	-46.75781250	+2600	+8.37158203	-6.39843750	-0.46142578	+6.19628906	-12.56835938	+12.96386719	+1908	+6.45117188	-10.53369141	-0.65478516	+33.15673828	+4.94384766	-48.16406250	+1232
+1457971520.96380000	+8.52099609	-7.25976563	-0.58007813	+48.47167969	-7.05322266	-46.64794922	+2608	+8.37158203	-6.39843750	-0.45703125	+6.15234375	-12.52441406	+13.00781250	+1916	+6.45556641	-10.52929688	-0.64599609	+33.22265625	+4.98779297	-48.16406250	+1236
+1457971520.96790000	+8.52099609	-7.25976563	-0.58447266	+48.49365234	-7.05322266	-46.60400391	+2612	+8.37158203	-6.39843750	-0.45703125	+6.15234375	-12.50244141	+13.02978516	+1916	+6.45996094	-10.52490234	-0.64160156	+33.24462891	+5.00976563	-48.16406250	+1236
+1457971520.97210000	+8.52099609	-7.25537109	-0.58447266	+48.49365234	-7.05322266	-46.56005859	+2616	+8.37158203	-6.39843750	-0.45703125	+6.13037109	-12.48046875	+13.05175781	+1920	+6.45996094	-10.52050781	-0.63720703	+33.28857422	+5.05371094	-48.16406250	+1236
+1457971520.97630000	+8.52099609	-7.25537109	-0.58447266	+48.51562500	-7.05322266	-46.51611328	+2620	+8.37158203	-6.39843750	-0.45703125	+6.13037109	-12.45849609	+13.07373047	+1924	+6.46435547	-10.52050781	-0.63720703	+33.31054688	+5.07568359	-48.16406250	+1240
+1457971520.98040010	+8.52099609	-7.25537109	-0.58447266	+48.51562500	-7.03125000	-46.47216797	+2624	+8.37158203	-6.39843750	-0.45703125	+6.13037109	-12.43652344	+13.09570313	+1924	+6.46435547	-10.51611328	-0.63720703	+33.33251953	+5.09765625	-48.14208984	+1240
+1457971520.98880000	+8.51660156	-7.25097656	-0.58886719	+48.53759766	-7.00927734	-46.36230469	+2628	+8.36718750	-6.39404297	-0.45703125	+6.10839844	-12.39257813	+13.11767578	+1928	+6.45996094	-10.51611328	-0.63720703	+33.35449219	+5.16357422	-48.12011719	+1240
+1457971520.99289990	+8.51660156	-7.25097656	-0.58886719	+48.53759766	-6.98730469	-46.31835938	+2632	+8.36718750	-6.39404297	-0.45703125	+6.10839844	-12.37060547	+13.11767578	+1928	+6.45996094	-10.51171875	-0.63720703	+33.35449219	+5.18554688	-48.09814453	+1240
+1457971520.99710010	+8.51660156	-7.25097656	-0.58886719	+48.53759766	-6.96533203	-46.27441406	+2636	+8.36718750	-6.39404297	-0.45703125	+6.10839844	-12.32666016	+13.11767578	+1932	+6.45556641	-10.51171875	-0.63720703	+33.35449219	+5.22949219	-48.05419922	+1240
+1457971521.00130010	+8.51660156	-7.24658203	-0.59326172	+48.53759766	-6.94335938	-46.23046875	+2636	+8.36718750	-6.39404297	-0.46142578	+6.10839844	-12.30468750	+13.13964844	+1932	+6.45556641	-10.51171875	-0.64160156	+33.33251953	+5.25146484	-48.03222656	+1240
+1457971521.00959990	+8.51220703	-7.24658203	-0.59765625	+48.55957031	-6.87744141	-46.12060547	+2640	+8.36718750	-6.39404297	-0.46142578	+6.10839844	-12.21679688	+13.13964844	+1936	+6.44677734	-10.51171875	-0.64599609	+33.31054688	+5.31738281	-47.94433594	+1244
+1457971521.01379990	+8.51220703	-7.24658203	-0.59765625	+48.55957031	-6.85546875	-46.09863281	+2640	+8.36718750	-6.39404297	-0.46142578	+6.10839844	-12.19482422	+13.16162109	+1936	+6.44238281	-10.51171875	-0.65039063	+33.28857422	+5.33935547	-47.92236328	+1244
+1457971521.01790000	+8.51220703	-7.24658203	-0.59765625	+48.55957031	-6.83349609	-46.05468750	+2640	+8.36718750	-6.39404297	-0.46142578	+6.10839844	-12.15087891	+13.16162109	+1936	+6.43798828	-10.51171875	-0.65478516	+33.26660156	+5.36132813	-47.87841797	+1244
+1457971521.02210000	+8.51220703	-7.24658203	-0.60205078	+48.55957031	-6.81152344	-46.01074219	+2644	+8.36718750	-6.39404297	-0.46142578	+6.10839844	-12.10693359	+13.16162109	+1936	+6.43798828	-10.51611328	-0.65917969	+33.26660156	+5.38330078	-47.85644531	+1240
+1457971521.02620010	+8.51220703	-7.24658203	-0.60205078	+48.55957031	-6.78955078	-45.96679688	+2644	+8.36718750	-6.38964844	-0.46142578	+6.10839844	-12.04101563	+13.16162109	+1940	+6.43359375	-10.51611328	-0.65917969	+33.24462891	+5.40527344	-47.81250000	+1240
+1457971521.03040000	+8.51220703	-7.24658203	-0.60205078	+48.55957031	-6.74560547	-45.94482422	+2644	+8.36718750	-6.38964844	-0.46142578	+6.10839844	-11.99707031	+13.16162109	+1940	+6.42919922	-10.51611328	-0.66357422	+33.22265625	+5.42724609	-47.79052734	+1240
+1457971521.03870010	+8.51220703	-7.24658203	-0.60644531	+48.58154297	-6.72363281	-45.87890625	+2644	+8.36718750	-6.38964844	-0.46582031	+6.10839844	-11.90917969	+13.18359375	+1940	+6.42480469	-10.51611328	-0.66796875	+33.20068359	+5.47119141	-47.74658203	+1236
+1457971521.04290010	+8.51220703	-7.24658203	-0.60644531	+48.60351563	-6.70166016	-45.85693359	+2640	+8.36718750	-6.38964844	-0.46582031	+6.13037109	-11.86523438	+13.18359375	+1944	+6.42480469	-10.52050781	-0.67236328	+33.20068359	+5.47119141	-47.72460938	+1236
+1457971521.04710010	+8.51220703	-7.24658203	-0.60644531	+48.60351563	-6.67968750	-45.83496094	+2640	+8.36718750	-6.38964844	-0.46582031	+6.13037109	-11.82128906	+13.18359375	+1944	+6.42480469	-10.52050781	-0.67236328	+33.20068359	+5.49316406	-47.72460938	+1232
+1457971521.05119990	+8.51220703	-7.24658203	-0.60644531	+48.62548828	-6.67968750	-45.81298828	+2640	+8.36718750	-6.38964844	-0.46582031	+6.13037109	-11.79931641	+13.18359375	+1944	+6.42480469	-10.52050781	-0.67236328	+33.20068359	+5.51513672	-47.72460938	+1228
+1457971521.05539990	+8.51220703	-7.24658203	-0.60644531	+48.64746094	-6.65771484	-45.79101563	+2640	+8.36718750	-6.38964844	-0.46582031	+6.15234375	-11.75537109	+13.18359375	+1944	+6.42480469	-10.52050781	-0.67236328	+33.20068359	+5.51513672	-47.72460938	+1228
+1457971521.06370000	+8.51220703	-7.24658203	-0.61083984	+48.69140625	-6.65771484	-45.74707031	+2636	+8.36718750	-6.38964844	-0.47021484	+6.17431641	-11.68945313	+13.18359375	+1944	+6.42480469	-10.52050781	-0.67236328	+33.22265625	+5.53710938	-47.72460938	+1220
+1457971521.06789990	+8.51220703	-7.24658203	-0.61083984	+48.71337891	-6.63574219	-45.74707031	+2636	+8.36718750	-6.38964844	-0.47021484	+6.17431641	-11.66748047	+13.18359375	+1948	+6.42480469	-10.52050781	-0.67236328	+33.24462891	+5.53710938	-47.74658203	+1220
+1457971521.07209990	+8.51660156	-7.24658203	-0.61083984	+48.73535156	-6.63574219	-45.72509766	+2636	+8.36718750	-6.38964844	-0.47021484	+6.19628906	-11.64550781	+13.18359375	+1948	+6.42919922	-10.52050781	-0.67236328	+33.26660156	+5.55908203	-47.74658203	+1220
+1457971521.07620000	+8.51660156	-7.24658203	-0.61083984	+48.77929688	-6.63574219	-45.70312500	+2636	+8.36718750	-6.38964844	-0.47021484	+6.21826172	-11.62353516	+13.18359375	+1948	+6.42919922	-10.52050781	-0.66796875	+33.28857422	+5.55908203	-47.76855469	+1216
+1457971521.08040000	+8.51660156	-7.24658203	-0.61083984	+48.80126953	-6.61376953	-45.68115234	+2632	+8.36718750	-6.38964844	-0.47460938	+6.24023438	-11.60156250	+13.20556641	+1948	+6.43359375	-10.52050781	-0.66796875	+33.28857422	+5.58105469	-47.76855469	+1216
+1457971521.08460000	+8.51660156	-7.24658203	-0.61523438	+48.84521484	-6.61376953	-45.65917969	+2632	+8.36718750	-6.39404297	-0.47460938	+6.24023438	-11.57958984	+13.20556641	+1948	+6.43359375	-10.52050781	-0.66796875	+33.31054688	+5.58105469	-47.79052734	+1216
+1457971521.09290000	+8.51660156	-7.24658203	-0.61523438	+48.91113281	-6.56982422	-45.61523438	+2632	+8.36279297	-6.39404297	-0.47460938	+6.28417969	-11.51367188	+13.20556641	+1948	+6.43798828	-10.52050781	-0.65917969	+33.39843750	+5.62500000	-47.83447266	+1216
+1457971521.09710000	+8.51660156	-7.24658203	-0.61523438	+48.95507813	-6.54785156	-45.57128906	+2628	+8.36279297	-6.39404297	-0.47900391	+6.30615234	-11.49169922	+13.20556641	+1948	+6.44238281	-10.52050781	-0.65917969	+33.42041016	+5.64697266	-47.85644531	+1216
+1457971521.10120010	+8.51660156	-7.24658203	-0.61962891	+49.02099609	-6.50390625	-45.52734375	+2628	+8.36279297	-6.39404297	-0.47900391	+6.32812500	-11.44775391	+13.20556641	+1948	+6.44677734	-10.52050781	-0.65478516	+33.48632813	+5.71289063	-47.90039063	+1216
+1457971521.10540010	+8.51660156	-7.25097656	-0.62402344	+49.06494141	-6.45996094	-45.48339844	+2628	+8.36279297	-6.39404297	-0.47900391	+6.35009766	-11.38183594	+13.20556641	+1948	+6.45117188	-10.52050781	-0.65039063	+33.55224609	+5.75683594	-47.92236328	+1216
+1457971521.10949990	+8.51660156	-7.25097656	-0.62402344	+49.10888672	-6.41601563	-45.43945313	+2628	+8.36279297	-6.39404297	-0.48339844	+6.37207031	-11.33789063	+13.20556641	+1944	+6.45556641	-10.52050781	-0.65039063	+33.61816406	+5.82275391	-47.92236328	+1216
+1457971521.11789990	+8.51220703	-7.25097656	-0.63281250	+49.21875000	-6.30615234	-45.28564453	+2624	+8.35839844	-6.39843750	-0.48779297	+6.45996094	-11.18408203	+13.20556641	+1944	+6.45996094	-10.52490234	-0.64599609	+33.75000000	+6.02050781	-47.94433594	+1216
+1457971521.12200000	+8.50781250	-7.25537109	-0.63720703	+49.24072266	-6.21826172	-45.21972656	+2624	+8.35400391	-6.39843750	-0.48779297	+6.48193359	-11.09619141	+13.18359375	+1944	+6.45556641	-10.52929688	-0.64599609	+33.79394531	+6.10839844	-47.92236328	+1216
+1457971521.12620000	+8.50781250	-7.25537109	-0.64599609	+49.30664063	-6.13037109	-45.10986328	+2624	+8.35400391	-6.39843750	-0.49218750	+6.52587891	-10.96435547	+13.18359375	+1944	+6.45117188	-10.52929688	-0.65039063	+33.83789063	+6.24023438	-47.85644531	+1216
+1457971521.13039990	+8.50341797	-7.25976563	-0.65039063	+49.35058594	-6.04248047	-45.00000000	+2620	+8.34960938	-6.40283203	-0.49658203	+6.56982422	-10.83251953	+13.18359375	+1944	+6.44677734	-10.53369141	-0.65478516	+33.88183594	+6.37207031	-47.79052734	+1216
+1457971521.13450000	+8.49462891	-7.25976563	-0.65478516	+49.37255859	-5.95458984	-44.91210938	+2620	+8.34521484	-6.40283203	-0.50097656	+6.61376953	-10.72265625	+13.18359375	+1944	+6.44238281	-10.53808594	-0.65917969	+33.90380859	+6.48193359	-47.72460938	+1220
+1457971521.14290000	+8.48583984	-7.25976563	-0.67236328	+49.48242188	-5.77880859	-44.67041016	+2612	+8.33642578	-6.40722656	-0.51416016	+6.72363281	-10.39306641	+13.18359375	+1944	+6.42480469	-10.54687500	-0.67236328	+33.94775391	+6.72363281	-47.54882813	+1220
+1457971521.14700010	+8.48144531	-7.26416016	-0.67675781	+49.50439453	-5.69091797	-44.56054688	+2612	+8.33203125	-6.40722656	-0.51855469	+6.76757813	-10.23925781	+13.18359375	+1944	+6.41601563	-10.55126953	-0.67675781	+33.96972656	+6.85546875	-47.46093750	+1220
+1457971521.15120010	+8.47265625	-7.26416016	-0.68115234	+49.57031250	-5.60302734	-44.45068359	+2608	+8.32324219	-6.41162109	-0.52294922	+6.83349609	-10.06347656	+13.20556641	+1940	+6.41162109	-10.55126953	-0.68554688	+33.99169922	+6.96533203	-47.37304688	+1220
+1457971521.15949990	+8.46386719	-7.26416016	-0.69433594	+49.68017578	-5.49316406	-44.23095703	+2596	+8.31445313	-6.41162109	-0.53173828	+6.92138672	-9.77783203	+13.22753906	+1940	+6.39843750	-10.56005859	-0.69433594	+34.03564453	+7.18505859	-47.24121094	+1212
+1457971521.16370010	+8.45947266	-7.26416016	-0.70312500	+49.74609375	-5.42724609	-44.09912109	+2592	+8.30566406	-6.41601563	-0.53613281	+6.96533203	-9.62402344	+13.24951172	+1936	+6.38964844	-10.56005859	-0.69873047	+34.07958984	+7.27294922	-47.17529297	+1212
+1457971521.17199990	+8.45068359	-7.26416016	-0.71191406	+49.87792969	-5.36132813	-43.87939453	+2580	+8.29687500	-6.41601563	-0.54492188	+7.07519531	-9.38232422	+13.31542969	+1928	+6.38964844	-10.56005859	-0.70312500	+34.23339844	+7.44873047	-47.06542969	+1204
+1457971521.17619990	+8.44628906	-7.26416016	-0.71630859	+49.96582031	-5.33935547	-43.79150391	+2572	+8.28808594	-6.41601563	-0.54492188	+7.11914063	-9.27246094	+13.35937500	+1924	+6.38964844	-10.56005859	-0.69873047	+34.29931641	+7.53662109	-47.06542969	+1200
+1457971521.18030000	+8.44189453	-7.26416016	-0.71630859	+50.05371094	-5.31738281	-43.70361328	+2564	+8.28369141	-6.41601563	-0.54931641	+7.16308594	-9.18457031	+13.40332031	+1920	+6.38964844	-10.56005859	-0.69873047	+34.38720703	+7.60253906	-47.04345703	+1196
+1457971521.18450000	+8.44189453	-7.26416016	-0.72070313	+50.14160156	-5.29541016	-43.63769531	+2556	+8.27929688	-6.41601563	-0.54931641	+7.22900391	-9.09667969	+13.44726563	+1916	+6.38964844	-10.55566406	-0.69433594	+34.47509766	+7.69042969	-47.04345703	+1192
+1457971521.18870000	+8.43750000	-7.26416016	-0.72070313	+50.20751953	-5.29541016	-43.54980469	+2548	+8.27490234	-6.41601563	-0.55371094	+7.27294922	-9.00878906	+13.49121094	+1912	+6.39404297	-10.55566406	-0.68994141	+34.56298828	+7.75634766	-47.04345703	+1192
+1457971521.19280000	+8.43750000	-7.26416016	-0.72509766	+50.29541016	-5.29541016	-43.46191406	+2540	+8.27050781	-6.41601563	-0.55810547	+7.31689453	-8.92089844	+13.53515625	+1908	+6.39843750	-10.55566406	-0.68554688	+34.67285156	+7.82226563	-47.04345703	+1192
+1457971521.20120000	+8.43310547	-7.25976563	-0.72949219	+50.47119141	-5.29541016	-43.28613281	+2524	+8.26171875	-6.41601563	-0.56250000	+7.42675781	-8.76708984	+13.64501953	+1896	+6.40722656	-10.55126953	-0.67675781	+34.84863281	+7.95410156	-47.04345703	+1192
+1457971521.20530010	+8.42871094	-7.25976563	-0.73388672	+50.55908203	-5.29541016	-43.22021484	+2516	+8.25732422	-6.41601563	-0.56250000	+7.47070313	-8.67919922	+13.68896484	+1892	+6.41162109	-10.54687500	-0.67236328	+34.95849609	+8.02001953	-47.04345703	+1192
+1457971521.20950010	+8.42871094	-7.25976563	-0.73388672	+50.62500000	-5.29541016	-43.15429688	+2508	+8.25292969	-6.41601563	-0.56689453	+7.51464844	-8.61328125	+13.73291016	+1884	+6.41601563	-10.54687500	-0.67236328	+35.04638672	+8.08593750	-47.04345703	+1192
+1457971521.21370010	+8.42431641	-7.25976563	-0.73388672	+50.69091797	-5.29541016	-43.11035156	+2500	+8.25292969	-6.41601563	-0.56689453	+7.55859375	-8.54736328	+13.77685547	+1880	+6.42041016	-10.54687500	-0.66796875	+35.11230469	+8.15185547	-47.04345703	+1196
+1457971521.21779990	+8.42431641	-7.25976563	-0.73828125	+50.75683594	-5.29541016	-43.04443359	+2492	+8.24853516	-6.41601563	-0.56689453	+7.58056641	-8.48144531	+13.82080078	+1876	+6.42041016	-10.54687500	-0.66357422	+35.20019531	+8.19580078	-47.04345703	+1196
+1457971521.22620010	+8.41992188	-7.25976563	-0.74267578	+50.86669922	-5.27343750	-42.91259766	+2476	+8.24414063	-6.41601563	-0.57128906	+7.64648438	-8.32763672	+13.88671875	+1864	+6.42041016	-10.54687500	-0.66357422	+35.31005859	+8.32763672	-47.02148438	+1196
+1457971521.23029990	+8.41552734	-7.25976563	-0.74267578	+50.91064453	-5.27343750	-42.82470703	+2468	+8.23974609	-6.41601563	-0.57568359	+7.69042969	-8.23974609	+13.93066406	+1856	+6.42041016	-10.54687500	-0.66357422	+35.35400391	+8.39355469	-46.99951172	+1196
+1457971521.23449990	+8.41113281	-7.25976563	-0.74707031	+50.95458984	-5.25146484	-42.73681641	+2464	+8.23535156	-6.41601563	-0.57568359	+7.71240234	-8.17382813	+13.95263672	+1852	+6.42041016	-10.54687500	-0.66796875	+35.37597656	+8.43750000	-46.95556641	+1196
+1457971521.23869990	+8.40673828	-7.25976563	-0.75146484	+50.99853516	-5.25146484	-42.67089844	+2456	+8.23535156	-6.41601563	-0.58007813	+7.75634766	-8.10791016	+13.99658203	+1848	+6.41601563	-10.55126953	-0.66796875	+35.39794922	+8.48144531	-46.91162109	+1196
+1457971521.24280000	+8.40673828	-7.25976563	-0.75585938	+51.02050781	-5.22949219	-42.60498047	+2448	+8.23095703	-6.42041016	-0.58007813	+7.77832031	-8.02001953	+14.01855469	+1844	+6.41162109	-10.55126953	-0.67236328	+35.41992188	+8.54736328	-46.84570313	+1196
+1457971521.25120000	+8.39794922	-7.25976563	-0.76025391	+51.10839844	-5.20751953	-42.47314453	+2436	+8.22656250	-6.42041016	-0.58447266	+7.82226563	-7.86621094	+14.08447266	+1832	+6.39843750	-10.55566406	-0.68554688	+35.44189453	+8.65722656	-46.73583984	+1200
+1457971521.25530000	+8.39355469	-7.25976563	-0.76464844	+51.13037109	-5.18554688	-42.40722656	+2428	+8.22216797	-6.42041016	-0.58447266	+7.84423828	-7.77832031	+14.12841797	+1828	+6.38964844	-10.56005859	-0.68994141	+35.44189453	+8.72314453	-46.66992188	+1200
+1457971521.25950000	+8.38916016	-7.26416016	-0.76904297	+51.17431641	-5.16357422	-42.34130859	+2424	+8.21777344	-6.42480469	-0.58886719	+7.86621094	-7.69042969	+14.15039063	+1824	+6.38525391	-10.56445313	-0.69873047	+35.44189453	+8.76708984	-46.60400391	+1200
+1457971521.26360010	+8.38476563	-7.26416016	-0.77343750	+51.21826172	-5.14160156	-42.25341797	+2416	+8.21337891	-6.42480469	-0.58886719	+7.91015625	-7.60253906	+14.19433594	+1820	+6.37207031	-10.56884766	-0.70312500	+35.41992188	+8.83300781	-46.51611328	+1200
+1457971521.26780010	+8.37597656	-7.26416016	-0.77783203	+51.28417969	-5.11962891	-42.18750000	+2408	+8.20898438	-6.42480469	-0.58886719	+7.93212891	-7.51464844	+14.23828125	+1816	+6.36767578	-10.56884766	-0.71191406	+35.41992188	+8.89892578	-46.45019531	+1200
+1457971521.27200010	+8.37158203	-7.26416016	-0.78222656	+51.32812500	-5.11962891	-42.12158203	+2400	+8.20458984	-6.42919922	-0.59326172	+7.97607422	-7.42675781	+14.28222656	+1812	+6.35888672	-10.57324219	-0.71630859	+35.44189453	+8.94287109	-46.36230469	+1200
+1457971521.28029990	+8.36279297	-7.26416016	-0.79101563	+51.45996094	-5.09765625	-42.01171875	+2388	+8.19580078	-6.42919922	-0.59765625	+8.04199219	-7.25097656	+14.37011719	+1800	+6.34570313	-10.57763672	-0.72949219	+35.48583984	+9.07470703	-46.23046875	+1196
+1457971521.28449990	+8.35839844	-7.26416016	-0.79541016	+51.52587891	-5.07568359	-41.96777344	+2380	+8.19140625	-6.42919922	-0.59765625	+8.08593750	-7.16308594	+14.41406250	+1796	+6.33691406	-10.58203125	-0.73388672	+35.50781250	+9.14062500	-46.16455078	+1192
+1457971521.28860000	+8.35400391	-7.26416016	-0.79980469	+51.61376953	-5.07568359	-41.90185547	+2372	+8.18701172	-6.43359375	-0.60205078	+8.12988281	-7.05322266	+14.47998047	+1792	+6.33251953	-10.58203125	-0.73388672	+35.55175781	+9.22851563	-46.12060547	+1188
+1457971521.29699990	+8.34521484	-7.26416016	-0.80419922	+51.76757813	-5.05371094	-41.81396484	+2352	+8.17382813	-6.43359375	-0.60205078	+8.23974609	-6.87744141	+14.61181641	+1784	+6.33251953	-10.58642578	-0.73828125	+35.68359375	+9.36035156	-46.05468750	+1180
+1457971521.30530000	+8.33642578	-7.25976563	-0.81298828	+51.94335938	-5.05371094	-41.70410156	+2336	+8.16064453	-6.43359375	-0.60644531	+8.37158203	-6.70166016	+14.74365234	+1772	+6.33251953	-10.58203125	-0.73388672	+35.88134766	+9.51416016	-46.03271484	+1172
+1457971521.30950000	+8.33642578	-7.25976563	-0.81738281	+52.05322266	-5.07568359	-41.66015625	+2328	+8.15625000	-6.43359375	-0.61083984	+8.41552734	-6.63574219	+14.80957031	+1768	+6.33691406	-10.58203125	-0.73388672	+35.99121094	+9.58007813	-46.01074219	+1172
+1457971521.31360010	+8.33203125	-7.25976563	-0.81738281	+52.14111328	-5.07568359	-41.63818359	+2316	+8.15185547	-6.43359375	-0.61083984	+8.48144531	-6.54785156	+14.89746094	+1760	+6.34130859	-10.58203125	-0.72949219	+36.07910156	+9.66796875	-46.03271484	+1168
