# Supplementary material for: A direct effect of perception on action when grasping a cup
Source: Sci Rep. 2018 Jan 9;8:171. doi: 10.1038/s41598-017-18591-5 (PMC5760564; doi:10.1038/s41598-017-18591-5)
Supplement: Supplementary file 6 — Supplementary Information [file 41598_2017_18591_MOESM6_ESM.zip › SciRep_Data/S01instruct/S01_100instruct_Tr88.dat]

+1000000000000.00000000	+0.00000000	+0.00000000	+0.00000000	+0.00000000	+0.00000000	+0.00000000	+0	+0.00000000	+0.00000000	+0.00000000	+0.00000000	+0.00000000	+0.00000000	+0	+0.00000000	+0.00000000	+0.00000000	+0.00000000	+0.00000000	+0.00000000	+0
+1457971521.31780000	+8.32763672	-7.25976563	-0.82177734	+52.22900391	-5.07568359	-41.59423828	+2308	+8.14746094	-6.43359375	-0.61083984	+8.54736328	-6.45996094	+14.96337891	+1756	+6.34570313	-10.57763672	-0.72070313	+36.18896484	+9.73388672	-46.03271484	+1168
+1457971521.32200000	+8.32324219	-7.25976563	-0.82177734	+52.29492188	-5.07568359	-41.55029297	+2300	+8.14306641	-6.43359375	-0.61523438	+8.59130859	-6.39404297	+15.02929688	+1748	+6.35009766	-10.57763672	-0.71630859	+36.29882813	+9.82177734	-46.05468750	+1168
+1457971521.32610010	+8.31884766	-7.25976563	-0.82617188	+52.38281250	-5.07568359	-41.50634766	+2292	+8.13427734	-6.43798828	-0.61523438	+8.65722656	-6.30615234	+15.09521484	+1744	+6.35449219	-10.57763672	-0.71191406	+36.40869141	+9.88769531	-46.05468750	+1168
+1457971521.33439990	+8.31445313	-7.25976563	-0.83496094	+52.53662109	-5.07568359	-41.39648438	+2276	+8.12548828	-6.43359375	-0.61962891	+8.76708984	-6.15234375	+15.24902344	+1732	+6.36328125	-10.57324219	-0.70312500	+36.60644531	+10.01953125	-46.05468750	+1168
+1457971521.33859990	+8.31005859	-7.25976563	-0.83935547	+52.60253906	-5.07568359	-41.35253906	+2268	+8.12109375	-6.43359375	-0.61962891	+8.81103516	-6.06445313	+15.31494141	+1724	+6.36328125	-10.57324219	-0.70312500	+36.69433594	+10.08544922	-46.05468750	+1168
+1457971521.34279990	+8.30566406	-7.25976563	-0.83935547	+52.66845703	-5.05371094	-41.30859375	+2260	+8.11669922	-6.43359375	-0.62402344	+8.85498047	-5.99853516	+15.40283203	+1716	+6.36767578	-10.57324219	-0.69873047	+36.78222656	+10.15136719	-46.03271484	+1168
+1457971521.34690000	+8.30126953	-7.25976563	-0.84375000	+52.73437500	-5.05371094	-41.26464844	+2252	+8.11230469	-6.43798828	-0.62402344	+8.89892578	-5.91064453	+15.44677734	+1712	+6.36328125	-10.57324219	-0.69873047	+36.84814453	+10.21728516	-46.03271484	+1168
+1457971529.94320010	+8.41552734	-7.19824219	-0.68554688	+55.01953125	-9.73388672	-48.77929688	+2400	+8.15185547	-6.42041016	-0.51416016	+18.12744141	-12.50244141	+11.44775391	+1720	+6.52148438	-10.66992188	-0.65039063	+38.78173828	+6.56982422	-51.41601563	+1164
+1457971529.94740010	+8.41552734	-7.19824219	-0.68115234	+55.04150391	-9.75585938	-48.77929688	+2400	+8.15625000	-6.42041016	-0.51416016	+18.08349609	-12.52441406	+11.49169922	+1724	+6.52587891	-10.66552734	-0.64599609	+38.80371094	+6.56982422	-51.43798828	+1164
+1457971529.95160010	+8.41992188	-7.19824219	-0.68115234	+55.06347656	-9.77783203	-48.80126953	+2404	+8.15625000	-6.42041016	-0.50976563	+18.03955078	-12.54638672	+11.53564453	+1724	+6.52587891	-10.66552734	-0.64599609	+38.82568359	+6.56982422	-51.45996094	+1160
+1457971529.95569990	+8.42431641	-7.19824219	-0.67675781	+55.08544922	-9.79980469	-48.80126953	+2404	+8.15625000	-6.42041016	-0.50976563	+17.99560547	-12.56835938	+11.57958984	+1724	+6.53027344	-10.66552734	-0.64160156	+38.84765625	+6.56982422	-51.48193359	+1160
+1457971529.95989990	+8.42431641	-7.19824219	-0.67675781	+55.10742188	-9.84375000	-48.82324219	+2408	+8.16064453	-6.42041016	-0.50976563	+17.90771484	-12.59033203	+11.64550781	+1724	+6.53906250	-10.66552734	-0.63720703	+38.86962891	+6.56982422	-51.50390625	+1160
+1457971529.96409990	+8.42871094	-7.19824219	-0.67675781	+55.12939453	-9.86572266	-48.82324219	+2408	+8.16503906	-6.42041016	-0.50537109	+17.84179688	-12.61230469	+11.71142578	+1724	+6.54345703	-10.66113281	-0.63281250	+38.91357422	+6.56982422	-51.54785156	+1160
+1457971529.96820000	+8.42871094	-7.19824219	-0.67236328	+55.15136719	-9.88769531	-48.84521484	+2412	+8.16503906	-6.42041016	-0.50537109	+17.75390625	-12.63427734	+11.77734375	+1724	+6.54785156	-10.66113281	-0.62841797	+38.93554688	+6.56982422	-51.56982422	+1164
+1457971529.97240000	+8.43310547	-7.19824219	-0.67236328	+55.17333984	-9.90966797	-48.84521484	+2412	+8.16943359	-6.42041016	-0.50097656	+17.66601563	-12.65625000	+11.84326172	+1728	+6.56103516	-10.65673828	-0.61523438	+39.00146484	+6.56982422	-51.63574219	+1168
+1457971529.97659990	+8.43750000	-7.19824219	-0.66796875	+55.19531250	-9.93164063	-48.86718750	+2416	+8.16943359	-6.42041016	-0.50097656	+17.55615234	-12.65625000	+11.93115234	+1728	+6.56982422	-10.65673828	-0.60644531	+39.06738281	+6.54785156	-51.70166016	+1172
+1457971529.98070000	+8.43750000	-7.19824219	-0.66796875	+55.19531250	-9.95361328	-48.86718750	+2420	+8.17382813	-6.42041016	-0.50097656	+17.46826172	-12.65625000	+11.97509766	+1728	+6.57861328	-10.65234375	-0.60205078	+39.11132813	+6.54785156	-51.76757813	+1176
+1457971529.98490000	+8.43750000	-7.19824219	-0.66796875	+55.21728516	-9.97558594	-48.88916016	+2420	+8.17382813	-6.42041016	-0.49658203	+17.33642578	-12.65625000	+12.04101563	+1728	+6.59179688	-10.65234375	-0.58886719	+39.15527344	+6.52587891	-51.81152344	+1184
+1457971529.99320010	+8.44189453	-7.19824219	-0.66357422	+55.23925781	-9.99755859	-48.88916016	+2428	+8.17822266	-6.42041016	-0.49658203	+17.09472656	-12.59033203	+12.17285156	+1728	+6.60498047	-10.64794922	-0.58007813	+39.17724609	+6.48193359	-51.87744141	+1192
+1457971529.99740000	+8.44189453	-7.19824219	-0.66357422	+55.23925781	-9.99755859	-48.88916016	+2428	+8.17822266	-6.42041016	-0.49658203	+16.98486328	-12.54638672	+12.23876953	+1732	+6.60498047	-10.64794922	-0.58007813	+39.15527344	+6.48193359	-51.87744141	+1192
+1457971530.00149990	+8.44189453	-7.19824219	-0.66357422	+55.23925781	-9.99755859	-48.88916016	+2428	+8.17822266	-6.42041016	-0.49218750	+16.85302734	-12.48046875	+12.28271484	+1732	+6.60058594	-10.64794922	-0.58007813	+39.13330078	+6.45996094	-51.85546875	+1196
+1457971530.00570010	+8.44189453	-7.19824219	-0.66357422	+55.23925781	-9.99755859	-48.86718750	+2432	+8.17822266	-6.42041016	-0.49218750	+16.74316406	-12.43652344	+12.34863281	+1736	+6.59619141	-10.65234375	-0.58447266	+39.08935547	+6.43798828	-51.81152344	+1200
+1457971530.00990010	+8.44189453	-7.19824219	-0.66357422	+55.23925781	-10.01953125	-48.86718750	+2432	+8.18261719	-6.42041016	-0.49218750	+16.61132813	-12.37060547	+12.41455078	+1736	+6.59179688	-10.65234375	-0.58447266	+39.04541016	+6.41601563	-51.78955078	+1200
+1457971530.01399990	+8.44189453	-7.19824219	-0.66357422	+55.23925781	-10.01953125	-48.86718750	+2432	+8.18261719	-6.42041016	-0.49218750	+16.47949219	-12.30468750	+12.48046875	+1740	+6.58740234	-10.65234375	-0.58886719	+38.97949219	+6.39404297	-51.74560547	+1204
+1457971530.01819990	+8.44189453	-7.19824219	-0.66357422	+55.23925781	-10.01953125	-48.84521484	+2436	+8.18261719	-6.42041016	-0.49218750	+16.36962891	-12.23876953	+12.52441406	+1740	+6.58300781	-10.65673828	-0.59326172	+38.93554688	+6.39404297	-51.72363281	+1204
+1457971530.02239990	+8.44189453	-7.19824219	-0.66357422	+55.23925781	-9.99755859	-48.84521484	+2436	+8.18261719	-6.42041016	-0.49218750	+16.23779297	-12.17285156	+12.59033203	+1744	+6.57861328	-10.65673828	-0.59765625	+38.89160156	+6.39404297	-51.70166016	+1204
+1457971530.02650000	+8.44189453	-7.19824219	-0.66357422	+55.23925781	-9.99755859	-48.84521484	+2436	+8.18261719	-6.42041016	-0.48779297	+16.12792969	-12.12890625	+12.65625000	+1748	+6.57421875	-10.65673828	-0.59765625	+38.86962891	+6.37207031	-51.67968750	+1204
+1457971530.03070000	+8.44189453	-7.19824219	-0.66357422	+55.21728516	-9.99755859	-48.82324219	+2436	+8.18261719	-6.42041016	-0.48779297	+16.01806641	-12.06298828	+12.74414063	+1752	+6.56982422	-10.66113281	-0.60205078	+38.82568359	+6.37207031	-51.63574219	+1204
+1457971530.03490000	+8.44189453	-7.19824219	-0.66357422	+55.21728516	-9.99755859	-48.82324219	+2436	+8.18261719	-6.42041016	-0.48779297	+15.90820313	-12.01904297	+12.81005859	+1752	+6.56982422	-10.66113281	-0.60205078	+38.80371094	+6.37207031	-51.63574219	+1204
+1457971530.03900000	+8.44189453	-7.19824219	-0.66357422	+55.21728516	-9.99755859	-48.80126953	+2440	+8.18261719	-6.42041016	-0.48779297	+15.79833984	-11.97509766	+12.89794922	+1756	+6.56542969	-10.66113281	-0.60644531	+38.78173828	+6.35009766	-51.61376953	+1204
+1457971530.04320000	+8.44189453	-7.19824219	-0.66357422	+55.21728516	-9.99755859	-48.80126953	+2440	+8.18701172	-6.42041016	-0.48779297	+15.68847656	-11.93115234	+12.96386719	+1760	+6.56542969	-10.66113281	-0.60644531	+38.75976563	+6.35009766	-51.59179688	+1204
+1457971530.04740000	+8.44189453	-7.19824219	-0.66357422	+55.21728516	-10.01953125	-48.80126953	+2440	+8.18701172	-6.42041016	-0.48779297	+15.60058594	-11.90917969	+13.02978516	+1764	+6.56103516	-10.66113281	-0.61083984	+38.73779297	+6.35009766	-51.59179688	+1204
+1457971530.05570010	+8.44189453	-7.19824219	-0.66357422	+55.23925781	-10.01953125	-48.77929688	+2440	+8.19140625	-6.42041016	-0.48339844	+15.42480469	-11.86523438	+13.18359375	+1768	+6.56103516	-10.66113281	-0.61083984	+38.69384766	+6.32812500	-51.56982422	+1200
+1457971530.06399990	+8.44189453	-7.19824219	-0.65917969	+55.23925781	-10.04150391	-48.75732422	+2440	+8.19140625	-6.42041016	-0.48339844	+15.27099609	-11.82128906	+13.31542969	+1776	+6.55664063	-10.66552734	-0.61083984	+38.67187500	+6.32812500	-51.54785156	+1196
+1457971530.06820010	+8.44628906	-7.19824219	-0.65917969	+55.23925781	-10.04150391	-48.75732422	+2440	+8.19580078	-6.41601563	-0.48339844	+15.20507813	-11.79931641	+13.38134766	+1776	+6.55664063	-10.66552734	-0.61083984	+38.67187500	+6.32812500	-51.54785156	+1192
+1457971530.07240010	+8.44628906	-7.20263672	-0.65917969	+55.23925781	-10.06347656	-48.75732422	+2440	+8.19580078	-6.41601563	-0.48339844	+15.13916016	-11.79931641	+13.44726563	+1780	+6.56103516	-10.66552734	-0.61083984	+38.64990234	+6.32812500	-51.54785156	+1192
+1457971530.07649990	+8.44628906	-7.20263672	-0.65917969	+55.26123047	-10.06347656	-48.75732422	+2444	+8.19580078	-6.41601563	-0.48339844	+15.07324219	-11.77734375	+13.49121094	+1780	+6.56103516	-10.66552734	-0.60644531	+38.64990234	+6.30615234	-51.56982422	+1192
+1457971530.08480000	+8.44628906	-7.20263672	-0.65478516	+55.26123047	-10.08544922	-48.73535156	+2444	+8.20019531	-6.41601563	-0.47900391	+14.94140625	-11.75537109	+13.57910156	+1784	+6.56103516	-10.66552734	-0.60644531	+38.64990234	+6.30615234	-51.56982422	+1192
+1457971530.08900000	+8.44628906	-7.20263672	-0.65478516	+55.26123047	-10.08544922	-48.73535156	+2444	+8.20019531	-6.41601563	-0.47900391	+14.89746094	-11.73339844	+13.62304688	+1784	+6.56542969	-10.66552734	-0.60205078	+38.64990234	+6.30615234	-51.59179688	+1192
+1457971530.09320000	+8.45068359	-7.20263672	-0.65478516	+55.28320313	-10.10742188	-48.71337891	+2444	+8.20019531	-6.41601563	-0.47900391	+14.83154297	-11.71142578	+13.66699219	+1788	+6.56542969	-10.66552734	-0.60205078	+38.62792969	+6.30615234	-51.59179688	+1188
+1457971530.09730010	+8.45068359	-7.20263672	-0.65478516	+55.28320313	-10.10742188	-48.71337891	+2448	+8.20019531	-6.41601563	-0.47900391	+14.78759766	-11.68945313	+13.68896484	+1788	+6.56542969	-10.66552734	-0.59765625	+38.62792969	+6.30615234	-51.59179688	+1188
+1457971530.10150000	+8.45068359	-7.20263672	-0.65478516	+55.28320313	-10.10742188	-48.69140625	+2448	+8.20019531	-6.41601563	-0.47900391	+14.74365234	-11.66748047	+13.71093750	+1788	+6.56982422	-10.66552734	-0.59765625	+38.62792969	+6.30615234	-51.61376953	+1188
+1457971530.10570000	+8.45068359	-7.20263672	-0.65478516	+55.28320313	-10.12939453	-48.69140625	+2448	+8.20019531	-6.41601563	-0.47900391	+14.69970703	-11.62353516	+13.75488281	+1788	+6.56982422	-10.66552734	-0.59765625	+38.62792969	+6.30615234	-51.61376953	+1188
+1457971530.10980010	+8.45068359	-7.20263672	-0.65478516	+55.28320313	-10.12939453	-48.66943359	+2448	+8.20019531	-6.41601563	-0.47900391	+14.65576172	-11.60156250	+13.75488281	+1788	+6.56982422	-10.66552734	-0.59765625	+38.60595703	+6.30615234	-51.61376953	+1188
+1457971530.11400010	+8.44628906	-7.20263672	-0.65478516	+55.28320313	-10.12939453	-48.64746094	+2448	+8.20019531	-6.41601563	-0.47900391	+14.61181641	-11.57958984	+13.77685547	+1788	+6.56982422	-10.66552734	-0.59765625	+38.60595703	+6.30615234	-51.61376953	+1188
+1457971530.12229990	+8.44628906	-7.20703125	-0.65478516	+55.28320313	-10.10742188	-48.62548828	+2448	+8.20019531	-6.41601563	-0.47900391	+14.54589844	-11.53564453	+13.82080078	+1792	+6.56542969	-10.66992188	-0.59765625	+38.56201172	+6.30615234	-51.59179688	+1188
+1457971530.12649990	+8.44628906	-7.20703125	-0.65478516	+55.28320313	-10.10742188	-48.60351563	+2448	+8.20019531	-6.41601563	-0.47900391	+14.52392578	-11.49169922	+13.82080078	+1792	+6.56542969	-10.66992188	-0.59765625	+38.54003906	+6.30615234	-51.59179688	+1184
+1457971530.13070010	+8.44628906	-7.20703125	-0.65917969	+55.28320313	-10.10742188	-48.58154297	+2448	+8.20019531	-6.41601563	-0.47900391	+14.47998047	-11.46972656	+13.84277344	+1792	+6.56542969	-10.66992188	-0.59765625	+38.54003906	+6.30615234	-51.56982422	+1184
+1457971530.13480000	+8.44628906	-7.20703125	-0.65917969	+55.28320313	-10.10742188	-48.55957031	+2448	+8.20019531	-6.41601563	-0.47900391	+14.45800781	-11.44775391	+13.86474609	+1792	+6.56103516	-10.66992188	-0.60205078	+38.51806641	+6.30615234	-51.56982422	+1184
+1457971530.13899990	+8.44189453	-7.20703125	-0.65917969	+55.28320313	-10.10742188	-48.53759766	+2448	+8.20019531	-6.41601563	-0.48339844	+14.41406250	-11.42578125	+13.86474609	+1792	+6.56103516	-10.66992188	-0.60205078	+38.49609375	+6.30615234	-51.54785156	+1184
+1457971530.14319990	+8.44189453	-7.20703125	-0.65917969	+55.28320313	-10.08544922	-48.51562500	+2448	+8.20019531	-6.42041016	-0.48339844	+14.39208984	-11.38183594	+13.88671875	+1796	+6.55664063	-10.66992188	-0.60205078	+38.47412109	+6.30615234	-51.54785156	+1180
+1457971530.14730000	+8.44189453	-7.20703125	-0.65917969	+55.28320313	-10.08544922	-48.51562500	+2448	+8.20019531	-6.42041016	-0.48339844	+14.37011719	-11.35986328	+13.90869141	+1796	+6.55664063	-10.67431641	-0.60205078	+38.47412109	+6.30615234	-51.54785156	+1180
+1457971530.15150000	+8.44189453	-7.20703125	-0.65917969	+55.28320313	-10.08544922	-48.49365234	+2448	+8.20019531	-6.42041016	-0.48339844	+14.34814453	-11.35986328	+13.90869141	+1796	+6.55664063	-10.67431641	-0.60644531	+38.45214844	+6.30615234	-51.52587891	+1180
+1457971530.15980010	+8.44189453	-7.20703125	-0.66357422	+55.26123047	-10.08544922	-48.44970703	+2448	+8.20019531	-6.42041016	-0.48339844	+14.28222656	-11.31591797	+13.95263672	+1800	+6.55224609	-10.67431641	-0.60644531	+38.43017578	+6.30615234	-51.52587891	+1176
+1457971530.16400000	+8.44189453	-7.20703125	-0.66357422	+55.26123047	-10.06347656	-48.44970703	+2448	+8.20019531	-6.42041016	-0.48339844	+14.26025391	-11.29394531	+13.97460938	+1800	+6.55224609	-10.67431641	-0.60644531	+38.43017578	+6.30615234	-51.50390625	+1176
+1457971530.16810010	+8.44189453	-7.20703125	-0.66357422	+55.26123047	-10.06347656	-48.42773438	+2448	+8.20019531	-6.42041016	-0.48339844	+14.23828125	-11.27197266	+13.99658203	+1800	+6.55224609	-10.67431641	-0.61083984	+38.40820313	+6.30615234	-51.50390625	+1172
+1457971530.17230010	+8.44189453	-7.20703125	-0.66357422	+55.26123047	-10.06347656	-48.42773438	+2448	+8.20019531	-6.42041016	-0.48339844	+14.21630859	-11.27197266	+14.01855469	+1804	+6.55224609	-10.67431641	-0.61083984	+38.40820313	+6.30615234	-51.50390625	+1172
+1457971530.17650010	+8.44189453	-7.20703125	-0.66357422	+55.26123047	-10.06347656	-48.42773438	+2448	+8.20019531	-6.42041016	-0.48339844	+14.17236328	-11.25000000	+14.04052734	+1804	+6.54785156	-10.67431641	-0.61083984	+38.38623047	+6.30615234	-51.48193359	+1168
+1457971530.18059990	+8.44189453	-7.20263672	-0.66357422	+55.26123047	-10.06347656	-48.42773438	+2448	+8.20019531	-6.42041016	-0.48339844	+14.15039063	-11.25000000	+14.06250000	+1804	+6.54785156	-10.67431641	-0.61083984	+38.38623047	+6.30615234	-51.48193359	+1168
+1457971530.18479990	+8.44189453	-7.20263672	-0.66357422	+55.26123047	-10.06347656	-48.42773438	+2448	+8.20458984	-6.42041016	-0.48339844	+14.12841797	-11.25000000	+14.08447266	+1808	+6.54785156	-10.67871094	-0.61083984	+38.38623047	+6.30615234	-51.48193359	+1164
+1457971530.19310000	+8.44189453	-7.20703125	-0.66357422	+55.26123047	-10.06347656	-48.42773438	+2448	+8.20458984	-6.42041016	-0.48339844	+14.08447266	-11.25000000	+14.12841797	+1808	+6.55224609	-10.67871094	-0.61083984	+38.36425781	+6.30615234	-51.50390625	+1160
+1457971530.19730000	+8.44189453	-7.20703125	-0.65917969	+55.26123047	-10.08544922	-48.42773438	+2448	+8.20458984	-6.42041016	-0.48339844	+14.06250000	-11.25000000	+14.15039063	+1812	+6.55224609	-10.67871094	-0.61083984	+38.36425781	+6.30615234	-51.50390625	+1160
+1457971530.20149990	+8.44189453	-7.20703125	-0.65917969	+55.26123047	-10.08544922	-48.42773438	+2448	+8.20458984	-6.42041016	-0.48339844	+14.04052734	-11.25000000	+14.15039063	+1812	+6.55224609	-10.67871094	-0.61083984	+38.36425781	+6.30615234	-51.50390625	+1160
+1457971530.20560000	+8.44189453	-7.20703125	-0.65917969	+55.23925781	-10.08544922	-48.42773438	+2452	+8.20898438	-6.42041016	-0.48339844	+14.01855469	-11.25000000	+14.17236328	+1812	+6.55224609	-10.67871094	-0.61083984	+38.36425781	+6.30615234	-51.50390625	+1156
+1457971530.20980000	+8.44628906	-7.20703125	-0.65917969	+55.23925781	-10.08544922	-48.42773438	+2452	+8.20898438	-6.42041016	-0.48339844	+13.99658203	-11.27197266	+14.19433594	+1812	+6.55224609	-10.67871094	-0.60644531	+38.36425781	+6.30615234	-51.52587891	+1156
+1457971530.21400000	+8.44628906	-7.20703125	-0.65917969	+55.23925781	-10.08544922	-48.42773438	+2452	+8.20898438	-6.42041016	-0.47900391	+13.97460938	-11.27197266	+14.19433594	+1812	+6.55664063	-10.67871094	-0.60644531	+38.36425781	+6.30615234	-51.52587891	+1156
+1457971530.21810010	+8.44628906	-7.20703125	-0.65917969	+55.23925781	-10.08544922	-48.44970703	+2452	+8.20898438	-6.42041016	-0.47900391	+13.95263672	-11.27197266	+14.21630859	+1816	+6.55664063	-10.67871094	-0.60644531	+38.36425781	+6.30615234	-51.54785156	+1156
+1457971530.22230010	+8.44628906	-7.20703125	-0.65917969	+55.21728516	-10.08544922	-48.44970703	+2452	+8.20898438	-6.42480469	-0.47900391	+13.93066406	-11.27197266	+14.21630859	+1816	+6.55664063	-10.67871094	-0.60205078	+38.36425781	+6.30615234	-51.54785156	+1156
+1457971530.22650000	+8.44628906	-7.20703125	-0.65917969	+55.21728516	-10.08544922	-48.44970703	+2452	+8.21337891	-6.42480469	-0.47900391	+13.90869141	-11.29394531	+14.21630859	+1816	+6.56103516	-10.67871094	-0.60205078	+38.36425781	+6.30615234	-51.56982422	+1156
+1457971530.23060010	+8.44628906	-7.20703125	-0.65478516	+55.21728516	-10.08544922	-48.44970703	+2456	+8.21337891	-6.42480469	-0.47900391	+13.88671875	-11.29394531	+14.23828125	+1816	+6.56103516	-10.67871094	-0.60205078	+38.36425781	+6.30615234	-51.56982422	+1156
+1457971530.23480010	+8.44628906	-7.20703125	-0.65478516	+55.19531250	-10.08544922	-48.44970703	+2456	+8.21337891	-6.42480469	-0.47900391	+13.86474609	-11.29394531	+14.23828125	+1816	+6.56103516	-10.67871094	-0.60205078	+38.34228516	+6.30615234	-51.59179688	+1156
+1457971530.23889990	+8.44628906	-7.21142578	-0.65478516	+55.19531250	-10.08544922	-48.44970703	+2456	+8.21337891	-6.42480469	-0.47900391	+13.84277344	-11.29394531	+14.23828125	+1816	+6.56103516	-10.67871094	-0.59765625	+38.34228516	+6.30615234	-51.59179688	+1152
+1457971530.24729990	+8.44628906	-7.21142578	-0.65478516	+55.17333984	-10.08544922	-48.44970703	+2456	+8.21337891	-6.42480469	-0.47900391	+13.79882813	-11.27197266	+14.26025391	+1816	+6.56103516	-10.67871094	-0.59765625	+38.29833984	+6.32812500	-51.59179688	+1152
+1457971530.25140000	+8.44628906	-7.21142578	-0.65478516	+55.15136719	-10.08544922	-48.44970703	+2460	+8.21337891	-6.42480469	-0.47460938	+13.79882813	-11.27197266	+14.26025391	+1816	+6.56103516	-10.67871094	-0.59765625	+38.27636719	+6.32812500	-51.59179688	+1152
+1457971530.25560000	+8.44628906	-7.21142578	-0.65478516	+55.12939453	-10.08544922	-48.44970703	+2460	+8.21337891	-6.42480469	-0.47460938	+13.77685547	-11.27197266	+14.26025391	+1816	+6.56103516	-10.67871094	-0.60205078	+38.25439453	+6.32812500	-51.59179688	+1152
+1457971530.25980000	+8.44628906	-7.21142578	-0.65478516	+55.10742188	-10.06347656	-48.44970703	+2460	+8.21337891	-6.42480469	-0.47460938	+13.75488281	-11.27197266	+14.26025391	+1816	+6.55664063	-10.68310547	-0.60205078	+38.23242188	+6.32812500	-51.59179688	+1152
+1457971530.26390000	+8.44628906	-7.21142578	-0.65478516	+55.10742188	-10.06347656	-48.42773438	+2460	+8.21337891	-6.42480469	-0.47460938	+13.73291016	-11.25000000	+14.28222656	+1816	+6.55664063	-10.68310547	-0.60205078	+38.21044922	+6.32812500	-51.59179688	+1152
+1457971530.26810000	+8.44628906	-7.21142578	-0.65478516	+55.08544922	-10.06347656	-48.42773438	+2464	+8.21337891	-6.42919922	-0.47460938	+13.71093750	-11.25000000	+14.28222656	+1816	+6.55224609	-10.68310547	-0.60205078	+38.16650391	+6.32812500	-51.56982422	+1148
+1457971530.27230000	+8.44628906	-7.21582031	-0.65478516	+55.06347656	-10.06347656	-48.42773438	+2464	+8.21337891	-6.42919922	-0.47460938	+13.71093750	-11.22802734	+14.28222656	+1820	+6.55224609	-10.68310547	-0.60644531	+38.14453125	+6.32812500	-51.56982422	+1148
+1457971530.27640010	+8.44628906	-7.21582031	-0.65478516	+55.06347656	-10.06347656	-48.40576172	+2464	+8.21337891	-6.42919922	-0.47460938	+13.68896484	-11.22802734	+14.30419922	+1820	+6.54785156	-10.68310547	-0.60644531	+38.12255859	+6.32812500	-51.54785156	+1148
+1457971530.28060010	+8.44628906	-7.21582031	-0.65478516	+55.04150391	-10.04150391	-48.40576172	+2464	+8.21337891	-6.42919922	-0.47460938	+13.66699219	-11.22802734	+14.30419922	+1820	+6.54785156	-10.68750000	-0.60644531	+38.12255859	+6.32812500	-51.54785156	+1148
+1457971530.28480010	+8.44628906	-7.21582031	-0.65478516	+55.01953125	-10.04150391	-48.40576172	+2464	+8.21337891	-6.42919922	-0.47460938	+13.64501953	-11.22802734	+14.30419922	+1820	+6.54785156	-10.68750000	-0.61083984	+38.10058594	+6.32812500	-51.52587891	+1144
+1457971530.28889990	+8.44628906	-7.21582031	-0.65478516	+55.01953125	-10.04150391	-48.38378906	+2464	+8.21777344	-6.42919922	-0.47460938	+13.64501953	-11.20605469	+14.32617188	+1820	+6.54345703	-10.68750000	-0.61083984	+38.07861328	+6.32812500	-51.52587891	+1144
+1457971530.29310010	+8.44628906	-7.21582031	-0.65478516	+54.99755859	-10.04150391	-48.38378906	+2468	+8.21777344	-6.42919922	-0.47460938	+13.62304688	-11.20605469	+14.32617188	+1820	+6.54345703	-10.68750000	-0.61083984	+38.05664063	+6.32812500	-51.52587891	+1144
+1457971530.29730010	+8.44628906	-7.21582031	-0.65917969	+54.99755859	-10.04150391	-48.38378906	+2468	+8.21777344	-6.42919922	-0.47460938	+13.60107422	-11.20605469	+14.34814453	+1824	+6.54345703	-10.68750000	-0.61083984	+38.05664063	+6.32812500	-51.52587891	+1140
+1457971530.30139990	+8.44628906	-7.22021484	-0.65917969	+54.97558594	-10.04150391	-48.36181641	+2468	+8.21777344	-6.42919922	-0.47460938	+13.60107422	-11.20605469	+14.37011719	+1824	+6.54345703	-10.68750000	-0.61083984	+38.03466797	+6.32812500	-51.50390625	+1140
+1457971530.30559990	+8.44628906	-7.22021484	-0.65917969	+54.97558594	-10.04150391	-48.36181641	+2468	+8.21777344	-6.42919922	-0.47460938	+13.57910156	-11.20605469	+14.37011719	+1824	+6.54345703	-10.68750000	-0.61083984	+38.03466797	+6.32812500	-51.50390625	+1140
+1457971530.31390000	+8.45068359	-7.22021484	-0.65917969	+54.97558594	-10.06347656	-48.36181641	+2468	+8.21777344	-6.43359375	-0.47460938	+13.55712891	-11.20605469	+14.39208984	+1828	+6.54785156	-10.68750000	-0.61083984	+38.03466797	+6.32812500	-51.52587891	+1136
+1457971530.31810000	+8.45068359	-7.22021484	-0.65917969	+54.95361328	-10.06347656	-48.36181641	+2472	+8.21777344	-6.43359375	-0.47460938	+13.55712891	-11.20605469	+14.41406250	+1828	+6.54785156	-10.68750000	-0.60644531	+38.03466797	+6.32812500	-51.52587891	+1136
+1457971530.32220010	+8.45068359	-7.22021484	-0.65917969	+54.95361328	-10.06347656	-48.36181641	+2472	+8.21777344	-6.43359375	-0.47460938	+13.53515625	-11.20605469	+14.41406250	+1828	+6.54785156	-10.68750000	-0.60644531	+38.03466797	+6.32812500	-51.54785156	+1136
+1457971530.32640000	+8.45068359	-7.22021484	-0.65478516	+54.95361328	-10.06347656	-48.38378906	+2472	+8.21777344	-6.43359375	-0.47460938	+13.53515625	-11.22802734	+14.43603516	+1828	+6.55224609	-10.68750000	-0.60644531	+38.03466797	+6.32812500	-51.54785156	+1136
+1457971530.33060000	+8.45068359	-7.22021484	-0.65478516	+54.95361328	-10.06347656	-48.38378906	+2472	+8.22216797	-6.43359375	-0.47460938	+13.51318359	-11.22802734	+14.45800781	+1828	+6.55224609	-10.68750000	-0.60205078	+38.03466797	+6.32812500	-51.56982422	+1136
+1457971530.33470010	+8.45068359	-7.22021484	-0.65478516	+54.95361328	-10.06347656	-48.38378906	+2476	+8.22216797	-6.43359375	-0.47460938	+13.51318359	-11.22802734	+14.45800781	+1832	+6.55664063	-10.68750000	-0.60205078	+38.03466797	+6.32812500	-51.56982422	+1136
+1457971530.33890010	+8.45068359	-7.22460938	-0.65478516	+54.95361328	-10.08544922	-48.38378906	+2476	+8.22216797	-6.43359375	-0.47460938	+13.49121094	-11.22802734	+14.47998047	+1832	+6.55664063	-10.68750000	-0.60205078	+38.05664063	+6.32812500	-51.59179688	+1136
+1457971530.34310010	+8.45507813	-7.22460938	-0.65478516	+54.95361328	-10.08544922	-48.38378906	+2476	+8.22216797	-6.43359375	-0.47460938	+13.49121094	-11.22802734	+14.47998047	+1832	+6.56103516	-10.68750000	-0.59765625	+38.05664063	+6.32812500	-51.59179688	+1136
+1457971530.34719990	+8.45507813	-7.22460938	-0.65478516	+54.95361328	-10.08544922	-48.40576172	+2476	+8.22216797	-6.43359375	-0.47460938	+13.46923828	-11.25000000	+14.50195313	+1832	+6.56103516	-10.68750000	-0.59765625	+38.05664063	+6.35009766	-51.61376953	+1136
+1457971530.35139990	+8.45507813	-7.22460938	-0.65478516	+54.95361328	-10.08544922	-48.40576172	+2480	+8.22216797	-6.43359375	-0.47460938	+13.46923828	-11.25000000	+14.50195313	+1832	+6.56542969	-10.68750000	-0.59326172	+38.05664063	+6.35009766	-51.63574219	+1140
+1457971530.35560010	+8.45507813	-7.22460938	-0.65478516	+54.95361328	-10.08544922	-48.40576172	+2480	+8.22216797	-6.43359375	-0.47460938	+13.44726563	-11.25000000	+14.50195313	+1836	+6.56542969	-10.68750000	-0.59326172	+38.05664063	+6.35009766	-51.63574219	+1140
+1457971530.35970000	+8.45507813	-7.22460938	-0.65478516	+54.95361328	-10.08544922	-48.40576172	+2480	+8.22216797	-6.43359375	-0.47460938	+13.44726563	-11.25000000	+14.52392578	+1836	+6.56542969	-10.69189453	-0.59326172	+38.03466797	+6.35009766	-51.63574219	+1140
+1457971530.36389990	+8.45507813	-7.22460938	-0.65478516	+54.95361328	-10.08544922	-48.40576172	+2484	+8.22216797	-6.43359375	-0.47460938	+13.42529297	-11.25000000	+14.52392578	+1836	+6.56542969	-10.69189453	-0.59326172	+38.03466797	+6.35009766	-51.63574219	+1140
+1457971530.36809990	+8.45507813	-7.22460938	-0.65478516	+54.95361328	-10.08544922	-48.40576172	+2484	+8.22216797	-6.43359375	-0.47460938	+13.42529297	-11.25000000	+14.52392578	+1836	+6.56542969	-10.69189453	-0.59326172	+38.01269531	+6.37207031	-51.63574219	+1140
+1457971530.37220000	+8.45507813	-7.22460938	-0.65478516	+54.95361328	-10.06347656	-48.40576172	+2484	+8.22216797	-6.43798828	-0.47900391	+13.40332031	-11.25000000	+14.54589844	+1836	+6.56542969	-10.69189453	-0.59765625	+38.01269531	+6.37207031	-51.63574219	+1140
+1457971530.37640000	+8.45507813	-7.22460938	-0.65478516	+54.95361328	-10.06347656	-48.40576172	+2484	+8.22216797	-6.43798828	-0.47900391	+13.40332031	-11.25000000	+14.54589844	+1836	+6.56542969	-10.69189453	-0.59765625	+37.99072266	+6.37207031	-51.61376953	+1140
+1457971530.38060000	+8.45507813	-7.22460938	-0.65478516	+54.95361328	-10.06347656	-48.40576172	+2484	+8.22216797	-6.43798828	-0.47900391	+13.38134766	-11.25000000	+14.54589844	+1840	+6.56103516	-10.69628906	-0.59765625	+37.96875000	+6.37207031	-51.61376953	+1140
+1457971530.38470010	+8.45507813	-7.22900391	-0.65478516	+54.93164063	-10.06347656	-48.40576172	+2488	+8.22216797	-6.43798828	-0.47900391	+13.38134766	-11.25000000	+14.54589844	+1840	+6.56103516	-10.69628906	-0.59765625	+37.94677734	+6.39404297	-51.61376953	+1140
+1457971530.38890000	+8.45507813	-7.22900391	-0.65478516	+54.93164063	-10.06347656	-48.38378906	+2488	+8.22216797	-6.43798828	-0.47900391	+13.35937500	-11.22802734	+14.54589844	+1840	+6.55664063	-10.69628906	-0.60205078	+37.92480469	+6.39404297	-51.59179688	+1140
+1457971530.39299990	+8.45507813	-7.22900391	-0.65917969	+54.93164063	-10.04150391	-48.38378906	+2488	+8.22216797	-6.43798828	-0.47900391	+13.35937500	-11.22802734	+14.54589844	+1840	+6.55664063	-10.69628906	-0.60205078	+37.90283203	+6.39404297	-51.56982422	+1140
+1457971530.39720010	+8.45507813	-7.22900391	-0.65917969	+54.93164063	-10.04150391	-48.38378906	+2488	+8.22216797	-6.43798828	-0.47900391	+13.35937500	-11.22802734	+14.54589844	+1840	+6.55664063	-10.70068359	-0.60644531	+37.90283203	+6.41601563	-51.56982422	+1140
+1457971530.40140010	+8.45507813	-7.22900391	-0.65917969	+54.95361328	-10.04150391	-48.38378906	+2488	+8.22216797	-6.43798828	-0.47900391	+13.33740234	-11.22802734	+14.52392578	+1844	+6.55224609	-10.70068359	-0.60644531	+37.88085938	+6.41601563	-51.54785156	+1140
+1457971530.40549990	+8.45068359	-7.22900391	-0.65917969	+54.95361328	-10.01953125	-48.38378906	+2488	+8.22216797	-6.43798828	-0.47900391	+13.33740234	-11.20605469	+14.52392578	+1844	+6.55224609	-10.70068359	-0.60644531	+37.85888672	+6.41601563	-51.54785156	+1136
+1457971530.40969990	+8.45068359	-7.22900391	-0.65917969	+54.95361328	-10.01953125	-48.36181641	+2488	+8.22216797	-6.43798828	-0.47900391	+13.33740234	-11.20605469	+14.52392578	+1844	+6.55224609	-10.70068359	-0.61083984	+37.83691406	+6.43798828	-51.52587891	+1136
+1457971530.41389990	+8.45068359	-7.22900391	-0.65917969	+54.95361328	-10.01953125	-48.36181641	+2488	+8.22216797	-6.43798828	-0.47900391	+13.31542969	-11.20605469	+14.52392578	+1844	+6.54785156	-10.70507813	-0.61083984	+37.81494141	+6.45996094	-51.52587891	+1136
+1457971530.42220000	+8.45068359	-7.22900391	-0.66357422	+54.97558594	-9.99755859	-48.36181641	+2488	+8.22216797	-6.44238281	-0.48339844	+13.31542969	-11.20605469	+14.50195313	+1848	+6.54785156	-10.70507813	-0.61083984	+37.79296875	+6.48193359	-51.50390625	+1132
+1457971530.42639990	+8.45068359	-7.23339844	-0.66357422	+54.97558594	-9.97558594	-48.33984375	+2488	+8.22216797	-6.44238281	-0.48339844	+13.29345703	-11.20605469	+14.47998047	+1848	+6.54785156	-10.70507813	-0.61083984	+37.79296875	+6.50390625	-51.50390625	+1132
+1457971530.43050000	+8.45068359	-7.23339844	-0.66357422	+54.99755859	-9.97558594	-48.33984375	+2488	+8.22216797	-6.44238281	-0.48339844	+13.29345703	-11.18408203	+14.45800781	+1848	+6.54785156	-10.70947266	-0.61083984	+37.77099609	+6.54785156	-51.50390625	+1128
+1457971530.43470000	+8.45068359	-7.23339844	-0.66796875	+55.01953125	-9.95361328	-48.33984375	+2488	+8.22216797	-6.44238281	-0.48339844	+13.29345703	-11.18408203	+14.41406250	+1848	+6.54785156	-10.70947266	-0.61083984	+37.77099609	+6.56982422	-51.50390625	+1128
+1457971530.43890000	+8.45068359	-7.23339844	-0.66796875	+55.06347656	-9.93164063	-48.33984375	+2488	+8.22216797	-6.44238281	-0.48779297	+13.27148438	-11.18408203	+14.37011719	+1848	+6.54785156	-10.70947266	-0.61083984	+37.77099609	+6.61376953	-51.52587891	+1128
+1457971530.44300010	+8.45068359	-7.23779297	-0.67236328	+55.10742188	-9.90966797	-48.31787109	+2488	+8.22216797	-6.44677734	-0.48779297	+13.27148438	-11.18408203	+14.32617188	+1852	+6.55224609	-10.71386719	-0.60644531	+37.77099609	+6.65771484	-51.54785156	+1128
+1457971530.44720010	+8.45068359	-7.24218750	-0.67675781	+55.19531250	-9.86572266	-48.31787109	+2488	+8.21777344	-6.44677734	-0.49658203	+13.24951172	-11.16210938	+14.17236328	+1852	+6.55664063	-10.71386719	-0.60644531	+37.77099609	+6.74560547	-51.56982422	+1128
+1457971530.45140000	+8.45068359	-7.24218750	-0.68115234	+55.28320313	-9.82177734	-48.31787109	+2484	+8.21777344	-6.45117188	-0.50097656	+13.24951172	-11.16210938	+14.01855469	+1852	+6.55664063	-10.71826172	-0.60205078	+37.77099609	+6.81152344	-51.61376953	+1128
+1457971530.45549990	+8.45068359	-7.24658203	-0.68554688	+55.39306641	-9.77783203	-48.29589844	+2484	+8.21337891	-6.45556641	-0.50976563	+13.24951172	-11.14013672	+13.86474609	+1856	+6.56103516	-10.71826172	-0.59765625	+37.79296875	+6.89941406	-51.63574219	+1128
+1457971530.45970010	+8.45068359	-7.25097656	-0.69873047	+55.56884766	-9.71191406	-48.25195313	+2484	+8.20898438	-6.45996094	-0.52734375	+13.24951172	-11.11816406	+13.49121094	+1860	+6.56982422	-10.72265625	-0.59326172	+37.79296875	+7.00927734	-51.67968750	+1128
+1457971530.46380000	+8.45068359	-7.25537109	-0.70751953	+55.74462891	-9.64599609	-48.20800781	+2484	+8.20458984	-6.46875000	-0.53613281	+13.24951172	-11.07421875	+13.18359375	+1860	+6.57421875	-10.72705078	-0.58886719	+37.81494141	+7.14111328	-51.72363281	+1128
+1457971530.46799990	+8.44628906	-7.25976563	-0.72070313	+55.89843750	-9.58007813	-48.16406250	+2480	+8.20019531	-6.47314453	-0.54931641	+13.27148438	-11.05224609	+12.94189453	+1860	+6.57861328	-10.73144531	-0.58886719	+37.83691406	+7.25097656	-51.76757813	+1128
+1457971530.47219990	+8.44628906	-7.26416016	-0.73828125	+56.14013672	-9.49218750	-48.07617188	+2480	+8.19580078	-6.47753906	-0.56689453	+13.31542969	-10.98632813	+12.56835938	+1860	+6.57861328	-10.73583984	-0.58886719	+37.83691406	+7.40478516	-51.81152344	+1128
+1457971530.47630000	+8.44189453	-7.27294922	-0.75146484	+56.33789063	-9.38232422	-48.01025391	+2476	+8.19140625	-6.48193359	-0.58007813	+13.35937500	-10.96435547	+12.26074219	+1860	+6.58300781	-10.74023438	-0.58886719	+37.83691406	+7.55859375	-51.83349609	+1128
+1457971530.48050000	+8.44189453	-7.27734375	-0.76464844	+56.51367188	-9.29443359	-47.92236328	+2472	+8.18701172	-6.48632813	-0.59326172	+13.38134766	-10.89843750	+12.04101563	+1856	+6.58300781	-10.74902344	-0.59326172	+37.81494141	+7.69042969	-51.85546875	+1132
+1457971530.48470000	+8.43750000	-7.28173828	-0.78662109	+56.73339844	-9.14062500	-47.81250000	+2468	+8.18261719	-6.48632813	-0.60644531	+13.46923828	-10.83251953	+11.75537109	+1852	+6.57861328	-10.75781250	-0.60205078	+37.79296875	+7.86621094	-51.85546875	+1132
+1457971530.48880000	+8.43310547	-7.28613281	-0.79980469	+56.93115234	-9.03076172	-47.74658203	+2464	+8.17822266	-6.49072266	-0.61962891	+13.55712891	-10.83251953	+11.49169922	+1848	+6.57421875	-10.76220703	-0.61083984	+37.77099609	+8.02001953	-51.87744141	+1132
+1457971530.49300000	+8.43310547	-7.29492188	-0.82617188	+57.12890625	-8.92089844	-47.59277344	+2460	+8.17382813	-6.49511719	-0.63720703	+13.62304688	-10.78857422	+11.27197266	+1848	+6.56982422	-10.77099609	-0.62402344	+37.72705078	+8.15185547	-51.85546875	+1136
+1457971530.49720000	+8.42431641	-7.30371094	-0.84814453	+57.30468750	-8.74511719	-47.48291016	+2452	+8.16943359	-6.49072266	-0.65478516	+13.77685547	-10.74462891	+10.98632813	+1840	+6.56542969	-10.77978516	-0.64160156	+37.68310547	+8.30566406	-51.81152344	+1136
+1457971530.50550010	+8.42431641	-7.31250000	-0.89208984	+57.74414063	-8.50341797	-47.37304688	+2436	+8.15625000	-6.49511719	-0.68554688	+14.06250000	-10.81054688	+10.45898438	+1832	+6.55664063	-10.79736328	-0.67236328	+37.57324219	+8.52539063	-51.81152344	+1136
+1457971530.50970010	+8.42431641	-7.33007813	-0.91406250	+57.83203125	-8.32763672	-47.35107422	+2428	+8.15185547	-6.48632813	-0.70312500	+14.37011719	-10.85449219	+10.17333984	+1828	+6.55224609	-10.80615234	-0.69433594	+37.52929688	+8.61328125	-51.81152344	+1136
+1457971530.51379990	+8.42431641	-7.33447266	-0.93164063	+58.00781250	-8.17382813	-47.43896484	+2416	+8.14746094	-6.48632813	-0.71630859	+14.63378906	-10.98632813	+9.84375000	+1820	+6.55224609	-10.81494141	-0.71191406	+37.46337891	+8.67919922	-51.85546875	+1136
+1457971530.51799990	+8.43310547	-7.34326172	-0.96679688	+58.18359375	-8.06396484	-47.41699219	+2404	+8.14306641	-6.48632813	-0.74267578	+14.87548828	-11.03027344	+9.62402344	+1816	+6.54785156	-10.81933594	-0.72949219	+37.39746094	+8.72314453	-51.89941406	+1136
+1457971530.52220010	+8.43310547	-7.36523438	-0.99316406	+58.16162109	-7.88818359	-47.46093750	+2392	+8.13867188	-6.47314453	-0.76464844	+15.29296875	-11.14013672	+9.31640625	+1808	+6.55224609	-10.82812500	-0.75585938	+37.33154297	+8.74511719	-51.92138672	+1136
+1457971530.52630000	+8.44189453	-7.36962891	-1.01513672	+58.27148438	-7.77832031	-47.68066406	+2376	+8.13427734	-6.46875000	-0.77783203	+15.71044922	-11.38183594	+8.94287109	+1800	+6.56103516	-10.83691406	-0.77343750	+37.26562500	+8.72314453	-52.05322266	+1136
+1457971530.53049990	+8.45507813	-7.37841797	-1.05029297	+58.35937500	-7.71240234	-47.79052734	+2364	+8.12548828	-6.46435547	-0.81298828	+16.08398438	-11.49169922	+8.72314453	+1796	+6.57421875	-10.84130859	-0.79980469	+37.22167969	+8.65722656	-52.16308594	+1140
+1457971530.53469990	+8.46386719	-7.40917969	-1.08105469	+58.20556641	-7.55859375	-47.98828125	+2348	+8.11669922	-6.45556641	-0.83935547	+16.61132813	-11.66748047	+8.34960938	+1788	+6.59179688	-10.85009766	-0.83496094	+37.15576172	+8.56933594	-52.29492188	+1144
+1457971530.53880000	+8.48144531	-7.41357422	-1.10302734	+58.18359375	-7.47070313	-48.36181641	+2328	+8.11230469	-6.44677734	-0.85693359	+17.16064453	-11.99707031	+7.91015625	+1780	+6.60937500	-10.85009766	-0.85253906	+37.08984375	+8.45947266	-52.51464844	+1148
+1457971530.54300000	+8.50341797	-7.42236328	-1.13818359	+58.16162109	-7.42675781	-48.64746094	+2312	+8.10791016	-6.43798828	-0.90087891	+17.68798828	-12.15087891	+7.64648438	+1776	+6.62695313	-10.85449219	-0.88330078	+37.02392578	+8.32763672	-52.69042969	+1148
+1457971530.54710010	+8.51660156	-7.45312500	-1.17333984	+57.87597656	-7.31689453	-49.02099609	+2296	+8.09912109	-6.42919922	-0.93603516	+18.28125000	-12.37060547	+7.18505859	+1764	+6.65332031	-10.86328125	-0.92285156	+36.93603516	+8.15185547	-52.93212891	+1156
+1457971530.55130000	+8.54296875	-7.46630859	-1.19970703	+57.72216797	-7.22900391	-49.52636719	+2276	+8.09472656	-6.42041016	-0.96679688	+18.94042969	-12.72216797	+6.67968750	+1756	+6.67968750	-10.86328125	-0.94482422	+36.82617188	+7.99804688	-53.23974609	+1156
+1457971530.55550000	+8.56933594	-7.48388672	-1.23925781	+57.52441406	-7.22900391	-49.92187500	+2256	+8.09033203	-6.41162109	-1.02392578	+19.57763672	-12.89794922	+6.37207031	+1752	+6.70605469	-10.86767578	-0.98876953	+36.73828125	+7.80029297	-53.43750000	+1160
+1457971530.55960010	+8.59130859	-7.51464844	-1.27880859	+57.10693359	-7.14111328	-50.40527344	+2236	+8.07714844	-6.40722656	-1.07226563	+20.17089844	-13.09570313	+5.84472656	+1740	+6.72802734	-10.87646484	-1.03271484	+36.60644531	+7.62451172	-53.63525391	+1164
+1457971530.56800010	+8.65722656	-7.54980469	-1.36669922	+56.49169922	-7.07519531	-51.48193359	+2192	+8.07275391	-6.38085938	-1.18212891	+21.62109375	-13.55712891	+4.85595703	+1724	+6.78076172	-10.88085938	-1.12060547	+36.29882813	+7.22900391	-54.20654297	+1168
+1457971530.57209990	+8.68359375	-7.58496094	-1.41064453	+56.00830078	-7.00927734	-52.07519531	+2172	+8.05957031	-6.38085938	-1.23925781	+22.23632813	-13.73291016	+4.26269531	+1712	+6.80712891	-10.88525391	-1.17773438	+36.12304688	+7.07519531	-54.47021484	+1172
+1457971530.57629990	+8.71435547	-7.60253906	-1.46337891	+55.59082031	-6.94335938	-52.66845703	+2152	+8.05517578	-6.36767578	-1.29638672	+22.98339844	-13.95263672	+3.64746094	+1696	+6.82910156	-10.88964844	-1.22607422	+35.88134766	+6.92138672	-54.77783203	+1172
+1457971530.58460000	+8.77587891	-7.65527344	-1.57324219	+54.66796875	-6.83349609	-53.85498047	+2120	+8.04199219	-6.35888672	-1.45019531	+24.32373047	-14.15039063	+2.52685547	+1672	+6.86865234	-10.89843750	-1.36230469	+35.39794922	+6.65771484	-55.26123047	+1180
+1457971530.58880000	+8.81103516	-7.68164063	-1.63916016	+54.18457031	-6.74560547	-54.42626953	+2104	+8.04199219	-6.34130859	-1.52490234	+25.09277344	-14.30419922	+1.88964844	+1656	+6.88623047	-10.90283203	-1.42382813	+35.11230469	+6.54785156	-55.59082031	+1184
+1457971530.59299990	+8.84179688	-7.70361328	-1.70507813	+53.70117188	-6.65771484	-54.97558594	+2092	+8.04638672	-6.32373047	-1.61279297	+25.88378906	-14.37011719	+1.36230469	+1644	+6.90380859	-10.90722656	-1.51171875	+34.82666016	+6.43798828	-55.76660156	+1188
+1457971530.59710000	+8.87255859	-7.72998047	-1.77539063	+53.17382813	-6.56982422	-55.56884766	+2080	+8.03320313	-6.32812500	-1.69628906	+26.45507813	-14.37011719	+0.70312500	+1624	+6.91699219	-10.91162109	-1.59082031	+34.49707031	+6.37207031	-56.00830078	+1192
+1457971530.60130000	+8.90332031	-7.74755859	-1.85009766	+52.71240234	-6.45996094	-56.09619141	+2072	+8.03320313	-6.30615234	-1.78417969	+27.20214844	-14.41406250	+0.08789063	+1612	+6.93017578	-10.91162109	-1.67431641	+34.16748047	+6.32812500	-56.27197266	+1200
+1457971530.60550000	+8.93847656	-7.76953125	-1.92041016	+52.25097656	-6.35009766	-56.71142578	+2068	+8.04199219	-6.28417969	-1.88085938	+28.01513672	-14.45800781	-0.50537109	+1600	+6.94335938	-10.91162109	-1.76660156	+33.83789063	+6.26220703	-56.49169922	+1212
+1457971530.60960010	+8.96923828	-7.78710938	-1.99511719	+51.76757813	-6.24023438	-57.28271484	+2060	+8.03320313	-6.28417969	-1.97314453	+28.58642578	-14.41406250	-1.16455078	+1584	+6.95214844	-10.91162109	-1.85449219	+33.50830078	+6.24023438	-56.75537109	+1220
+1457971530.61380000	+9.00439453	-7.80468750	-2.08300781	+51.30615234	-6.10839844	-57.76611328	+2060	+8.03320313	-6.25781250	-2.07421875	+29.33349609	-14.39208984	-1.73583984	+1576	+6.96533203	-10.90722656	-1.94238281	+33.15673828	+6.21826172	-57.01904297	+1232
+1457971530.61789990	+9.03955078	-7.81787109	-2.15771484	+50.86669922	-5.99853516	-58.35937500	+2060	+8.04638672	-6.23583984	-2.17089844	+30.14648438	-14.39208984	-2.37304688	+1568	+6.97851563	-10.90283203	-2.03906250	+32.82714844	+6.17431641	-57.28271484	+1244
+1457971530.62210010	+9.07470703	-7.83544922	-2.24121094	+50.36132813	-5.88867188	-58.88671875	+2060	+8.04199219	-6.23144531	-2.27636719	+30.69580078	-14.30419922	-2.98828125	+1556	+6.99169922	-10.89843750	-2.13574219	+32.45361328	+6.15234375	-57.54638672	+1260
+1457971530.63039990	+9.14941406	-7.85302734	-2.40820313	+49.50439453	-5.69091797	-59.94140625	+2068	+8.06396484	-6.16992188	-2.48730469	+32.23388672	-14.23828125	-4.21875000	+1556	+7.02685547	-10.87646484	-2.32910156	+31.83837891	+6.04248047	-58.11767578	+1292
+1457971530.63459990	+9.18457031	-7.86621094	-2.49609375	+48.99902344	-5.62500000	-60.46875000	+2072	+8.06835938	-6.16113281	-2.59277344	+32.73925781	-14.12841797	-4.83398438	+1548	+7.04443359	-10.86328125	-2.43017578	+31.48681641	+5.97656250	-58.42529297	+1312
+1457971530.63879990	+9.22851563	-7.86621094	-2.58837891	+48.58154297	-5.55908203	-60.90820313	+2084	+8.07714844	-6.12158203	-2.71142578	+33.44238281	-14.01855469	-5.38330078	+1556	+7.06640625	-10.84130859	-2.52685547	+31.20117188	+5.88867188	-58.73291016	+1336
+1457971530.64290000	+9.27246094	-7.87060547	-2.66308594	+48.16406250	-5.51513672	-61.54541016	+2092	+8.09912109	-6.09082031	-2.80810547	+34.23339844	-14.04052734	-6.10839844	+1560	+7.09716797	-10.82373047	-2.61914063	+30.89355469	+5.77880859	-59.12841797	+1356
+1457971530.64710000	+9.31640625	-7.87939453	-2.74658203	+47.63671875	-5.51513672	-62.07275391	+2100	+8.10791016	-6.07763672	-2.92236328	+34.69482422	-13.93066406	-6.74560547	+1556	+7.12353516	-10.81054688	-2.71142578	+30.56396484	+5.62500000	-59.52392578	+1376
+1457971530.65130000	+9.36035156	-7.87500000	-2.84326172	+47.17529297	-5.49316406	-62.49023438	+2116	+8.12548828	-6.03369141	-3.04541016	+35.35400391	-13.82080078	-7.25097656	+1568	+7.15869141	-10.77978516	-2.80810547	+30.30029297	+5.47119141	-59.89746094	+1396
+1457971530.65540000	+9.41308594	-7.87500000	-2.91357422	+46.69189453	-5.51513672	-63.10546875	+2124	+8.15625000	-5.99414063	-3.14648438	+36.10107422	-13.82080078	-8.02001953	+1576	+7.19824219	-10.75781250	-2.89599609	+29.99267578	+5.27343750	-60.33691406	+1420
+1457971530.65960000	+9.45703125	-7.87939453	-2.99707031	+46.09863281	-5.55908203	-63.61083984	+2132	+8.16943359	-5.97656250	-3.26074219	+36.51855469	-13.71093750	-8.65722656	+1576	+7.23339844	-10.73583984	-2.98388672	+29.68505859	+5.03173828	-60.75439453	+1436
+1457971530.66380000	+9.51416016	-7.87060547	-3.09375000	+45.61523438	-5.62500000	-64.05029297	+2148	+8.19140625	-5.92382813	-3.38378906	+37.11181641	-13.60107422	-9.18457031	+1592	+7.28173828	-10.69628906	-3.08056641	+29.44335938	+4.76806641	-61.14990234	+1460
+1457971530.66790010	+9.57128906	-7.86621094	-3.15966797	+45.10986328	-5.73486328	-64.70947266	+2156	+8.23095703	-5.87988281	-3.48046875	+37.79296875	-13.62304688	-9.99755859	+1604	+7.33007813	-10.66552734	-3.16406250	+29.15771484	+4.46044922	-61.63330078	+1480
+1457971530.67210010	+9.62402344	-7.86621094	-3.23437500	+44.49462891	-5.88867188	-65.25878906	+2160	+8.25292969	-5.85351563	-3.59472656	+38.18847656	-13.55712891	-10.65673828	+1608	+7.37841797	-10.63476563	-3.24316406	+28.82812500	+4.13085938	-62.11669922	+1496
+1457971530.67630000	+9.68554688	-7.85302734	-3.32666016	+43.94531250	-5.99853516	-65.67626953	+2172	+8.28369141	-5.80078125	-3.72216797	+38.71582031	-13.44726563	-11.18408203	+1624	+7.43115234	-10.59082031	-3.33544922	+28.58642578	+3.77929688	-62.55615234	+1516
+1457971530.68460010	+9.80859375	-7.83544922	-3.45849609	+42.73681641	-6.39404297	-66.84082031	+2184	+8.36279297	-5.71728516	-3.91992188	+39.70458984	-13.44726563	-12.70019531	+1640	+7.54101563	-10.51611328	-3.49365234	+27.94921875	+2.98828125	-63.56689453	+1540
+1457971530.68880010	+9.87451172	-7.82226563	-3.54638672	+42.14355469	-6.56982422	-67.28027344	+2192	+8.40234375	-5.65576172	-4.04296875	+40.18798828	-13.35937500	-13.20556641	+1660	+7.59814453	-10.47216797	-3.58154297	+27.68554688	+2.59277344	-63.98437500	+1556
+1457971530.69289990	+9.94042969	-7.80908203	-3.59912109	+41.52832031	-6.83349609	-67.91748047	+2196	+8.45507813	-5.60302734	-4.12646484	+40.73730469	-13.44726563	-14.08447266	+1668	+7.65966797	-10.42382813	-3.66503906	+27.37792969	+2.10937500	-64.42382813	+1564
+1457971530.69709990	+10.00195313	-7.79150391	-3.66503906	+40.86914063	-7.11914063	-68.44482422	+2200	+8.49902344	-5.55468750	-4.23193359	+41.06689453	-13.46923828	-14.74365234	+1676	+7.71240234	-10.37988281	-3.74414063	+27.02636719	+1.66992188	-64.88525391	+1572
+1457971530.70120000	+10.07226563	-7.76513672	-3.73974609	+40.27587891	-7.38281250	-68.86230469	+2208	+8.54736328	-5.48876953	-4.34619141	+41.50634766	-13.44726563	-15.24902344	+1696	+7.76953125	-10.32275391	-3.83203125	+26.74072266	+1.20849609	-65.25878906	+1588
+1457971530.70540000	+10.14697266	-7.74316406	-3.78808594	+39.66064453	-7.71240234	-69.47753906	+2208	+8.60888672	-5.43164063	-4.42089844	+41.98974609	-13.55712891	-16.14990234	+1704	+7.83105469	-10.27001953	-3.91113281	+26.41113281	+0.70312500	-65.72021484	+1596
+1457971530.70960000	+10.21728516	-7.71679688	-3.84082031	+39.04541016	-8.06396484	-70.00488281	+2212	+8.66162109	-5.37451172	-4.51318359	+42.29736328	-13.66699219	-16.78710938	+1712	+7.87939453	-10.22167969	-3.98583984	+26.03759766	+0.19775391	-66.15966797	+1604
+1457971530.71370010	+10.29199219	-7.69042969	-3.90673828	+38.45214844	-8.37158203	-70.42236328	+2220	+8.72314453	-5.30859375	-4.61865234	+42.69287109	-13.71093750	-17.31445313	+1732	+7.94091797	-10.16015625	-4.07812500	+25.72998047	-0.26367188	-66.46728516	+1616
+1457971530.71790000	+10.36669922	-7.65966797	-3.94628906	+37.83691406	-8.74511719	-70.99365234	+2224	+8.79345703	-5.24267578	-4.68457031	+43.13232422	-13.88671875	-18.17138672	+1740	+7.99365234	-10.10302734	-4.15722656	+25.37841797	-0.76904297	-66.84082031	+1628
+1457971530.72210000	+10.44140625	-7.62011719	-3.99023438	+37.24365234	-9.16259766	-71.45507813	+2232	+8.85937500	-5.17236328	-4.76367188	+43.43994141	-14.06250000	-18.78662109	+1752	+8.04638672	-10.04589844	-4.23632813	+25.00488281	-1.25244141	-67.21435547	+1640
+1457971530.72620010	+10.52050781	-7.58496094	-4.04736328	+36.65039063	-9.55810547	-71.85058594	+2244	+8.92968750	-5.09765625	-4.85595703	+43.79150391	-14.19433594	-19.31396484	+1772	+8.10791016	-9.97558594	-4.32421875	+24.69726563	-1.75781250	-67.47802734	+1660
+1457971530.73040010	+10.59960938	-7.54541016	-4.07373047	+36.07910156	-10.01953125	-72.37792969	+2252	+9.00439453	-5.02734375	-4.91308594	+44.14306641	-14.43603516	-20.14892578	+1780	+8.16503906	-9.90966797	-4.39892578	+24.34570313	-2.30712891	-67.80761719	+1676
+1457971530.73460010	+10.67871094	-7.49267578	-4.10888672	+35.50781250	-10.52490234	-72.79541016	+2260	+9.08349609	-4.95263672	-4.97900391	+44.42871094	-14.69970703	-20.78613281	+1796	+8.21337891	-9.84375000	-4.47363281	+23.95019531	-2.83447266	-68.11523438	+1696
+1457971530.74289990	+10.84130859	-7.40039063	-4.17041016	+34.36523438	-11.51367188	-73.60839844	+2288	+9.24609375	-4.79882813	-5.10205078	+45.02197266	-15.20507813	-22.17041016	+1824	+8.34082031	-9.68994141	-4.62744141	+23.35693359	-3.95507813	-68.66455078	+1744
+1457971530.74710010	+10.92480469	-7.34326172	-4.19238281	+33.79394531	-12.08496094	-73.98193359	+2304	+9.32958984	-4.71093750	-5.15917969	+45.26367188	-15.55664063	-22.78564453	+1840	+8.40234375	-9.61962891	-4.69335938	+22.98339844	-4.54833984	-68.97216797	+1768
+1457971530.75120000	+11.00830078	-7.29052734	-4.22753906	+33.22265625	-12.63427734	-74.26757813	+2320	+9.41748047	-4.62744141	-5.22509766	+45.50537109	-15.84228516	-23.35693359	+1856	+8.46826172	-9.53613281	-4.77246094	+22.71972656	-5.11962891	-69.14794922	+1800
+1457971530.75539990	+11.09179688	-7.23779297	-4.23632813	+32.62939453	-13.22753906	-74.66308594	+2336	+9.50976563	-4.54394531	-5.26025391	+45.76904297	-16.21582031	-24.14794922	+1868	+8.53857422	-9.45263672	-4.82958984	+22.41210938	-5.75683594	-69.43359375	+1828
+1457971530.75959990	+11.17529297	-7.17626953	-4.25390625	+32.05810547	-13.86474609	-74.90478516	+2356	+9.60205078	-4.45605469	-5.30419922	+45.98876953	-16.63330078	-24.74121094	+1884	+8.60449219	-9.37353516	-4.89111328	+22.03857422	-6.41601563	-69.69726563	+1856
+1457971530.76370000	+11.25878906	-7.11914063	-4.27587891	+31.44287109	-14.50195313	-75.10253906	+2372	+9.69433594	-4.37255859	-5.35253906	+46.12060547	-16.98486328	-25.33447266	+1900	+8.68359375	-9.28125000	-4.96142578	+21.77490234	-7.07519531	-69.82910156	+1888
+1457971530.76790000	+11.34228516	-7.06201172	-4.27587891	+30.82763672	-15.20507813	-75.41015625	+2388	+9.79101563	-4.28466797	-5.37890625	+46.29638672	-17.42431641	-26.10351563	+1908	+8.76269531	-9.19335938	-5.00537109	+21.46728516	-7.82226563	-70.11474609	+1916
+1457971530.77200010	+11.42578125	-6.99609375	-4.28027344	+30.23437500	-15.95214844	-75.60791016	+2408	+9.88769531	-4.19238281	-5.40966797	+46.45019531	-17.92968750	-26.69677734	+1920	+8.83740234	-9.10546875	-5.05371094	+21.11572266	-8.56933594	-70.35644531	+1944
+1457971530.77620010	+11.50927734	-6.93896484	-4.28906250	+29.57519531	-16.65527344	-75.71777344	+2420	+9.98437500	-4.10449219	-5.44482422	+46.51611328	-18.36914063	-27.26806641	+1932	+8.92089844	-9.00439453	-5.11083984	+20.85205078	-9.31640625	-70.46630859	+1976
+1457971530.78040000	+11.59716797	-6.88183594	-4.28027344	+28.93798828	-17.42431641	-75.91552734	+2440	+10.08544922	-4.01660156	-5.45800781	+46.62597656	-18.87451172	-27.99316406	+1944	+9.01318359	-8.91210938	-5.14599609	+20.56640625	-10.15136719	-70.72998047	+2000
+1457971530.78449990	+11.68066406	-6.81591797	-4.28027344	+28.30078125	-18.21533203	-76.00341797	+2456	+10.18652344	-3.91552734	-5.47998047	+46.73583984	-19.42382813	-28.52050781	+1956	+9.09667969	-8.81982422	-5.18115234	+20.23681641	-10.98632813	-70.90576172	+2020
+1457971530.78870010	+11.76416016	-6.75439453	-4.28027344	+27.61962891	-19.00634766	-76.02539063	+2468	+10.28759766	-3.83203125	-5.50634766	+46.73583984	-19.90722656	-29.04785156	+1960	+9.19335938	-8.71435547	-5.22509766	+19.95117188	-11.82128906	-70.99365234	+2040
+1457971530.79699990	+11.92236328	-6.62255859	-4.25390625	+26.30126953	-20.69824219	-76.09130859	+2496	+10.48974609	-3.63867188	-5.51513672	+46.82373047	-21.07177734	-30.23437500	+1984	+9.36914063	-8.51220703	-5.28222656	+19.29199219	-13.60107422	-71.23535156	+2072
+1457971530.80119990	+12.00585938	-6.55664063	-4.24072266	+25.59814453	-21.55517578	-76.04736328	+2508	+10.59082031	-3.55078125	-5.52392578	+46.77978516	-21.64306641	-30.78369141	+1996	+9.46142578	-8.40234375	-5.31738281	+18.98437500	-14.47998047	-71.21337891	+2088
+1457971530.80539990	+12.08496094	-6.48632813	-4.22314453	+24.91699219	-22.45605469	-76.00341797	+2520	+10.69189453	-3.45410156	-5.51513672	+46.80175781	-22.23632813	-31.39892578	+2004	+9.55810547	-8.29248047	-5.33496094	+18.67675781	-15.44677734	-71.27929688	+2096
+1457971530.80950000	+12.16406250	-6.41162109	-4.19238281	+24.27978516	-23.40087891	-75.98144531	+2532	+10.79736328	-3.34863281	-5.50634766	+46.86767578	-22.91748047	-31.90429688	+2020	+9.64160156	-8.18701172	-5.35253906	+18.32519531	-16.36962891	-71.36718750	+2100
+1457971530.81370000	+12.24316406	-6.33691406	-4.17041016	+23.62060547	-24.30175781	-75.84960938	+2544	+10.89843750	-3.25195313	-5.50195313	+46.84570313	-23.51074219	-32.45361328	+2028	+9.73828125	-8.07275391	-5.37890625	+18.03955078	-17.29248047	-71.30126953	+2108
+1457971530.81789990	+12.31787109	-6.26220703	-4.13964844	+22.96142578	-25.20263672	-75.76171875	+2560	+10.99951172	-3.15527344	-5.48437500	+46.88964844	-24.12597656	-33.02490234	+2040	+9.83056641	-7.95849609	-5.38769531	+17.75390625	-18.23730469	-71.30126953	+2112
+1457971530.82200000	+12.39257813	-6.17431641	-4.10449219	+22.36816406	-26.16943359	-75.62988281	+2576	+11.10058594	-3.03662109	-5.46240234	+47.02148438	-24.85107422	-33.57421875	+2056	+9.91406250	-7.84863281	-5.40087891	+17.40234375	-19.16015625	-71.27929688	+2116
+1457971530.82620000	+12.46289063	-6.09521484	-4.07373047	+21.75292969	-27.11425781	-75.45410156	+2588	+11.20605469	-2.93994141	-5.44042969	+47.04345703	-25.48828125	-34.12353516	+2068	+10.00195313	-7.72998047	-5.41845703	+17.09472656	-20.06103516	-71.14746094	+2120
+1457971530.83040000	+12.53320313	-6.00732422	-4.03417969	+21.13769531	-28.05908203	-75.27832031	+2604	+11.30273438	-2.83447266	-5.40527344	+47.15332031	-26.12548828	-34.71679688	+2084	+10.08984375	-7.60693359	-5.42724609	+16.83105469	-20.98388672	-71.05957031	+2124
+1457971530.83450010	+12.60351563	-5.91064453	-3.98144531	+20.63232422	-29.06982422	-75.16845703	+2628	+11.39941406	-2.71142578	-5.36572266	+47.35107422	-26.87255859	-35.31005859	+2104	+10.16894531	-7.49267578	-5.42724609	+16.52343750	-21.88476563	-71.03759766	+2124
+1457971530.83870010	+12.66943359	-5.82275391	-3.93310547	+20.08300781	-30.05859375	-75.01464844	+2648	+11.50048828	-2.60595703	-5.32617188	+47.50488281	-27.55371094	-35.94726563	+2120	+10.25244141	-7.36962891	-5.44042969	+16.25976563	-22.76367188	-70.90576172	+2132
+1457971530.84290000	+12.73535156	-5.72607422	-3.88476563	+19.57763672	-31.00341797	-74.86083984	+2672	+11.59716797	-2.49169922	-5.27783203	+47.72460938	-28.21289063	-36.60644531	+2140	+10.34033203	-7.24658203	-5.43603516	+16.06201172	-23.68652344	-70.83984375	+2140
+1457971530.85120010	+12.86279297	-5.52832031	-3.76611328	+18.69873047	-32.98095703	-74.57519531	+2724	+11.79492188	-2.25878906	-5.17675781	+48.25195313	-29.64111328	-37.94677734	+2180	+10.50292969	-7.00927734	-5.43603516	+15.60058594	-25.44433594	-70.70800781	+2156
+1457971530.85529990	+12.91992188	-5.42724609	-3.70458984	+18.30322266	-33.94775391	-74.42138672	+2756	+11.88720703	-2.14013672	-5.11523438	+48.55957031	-30.30029297	-38.67187500	+2204	+10.59082031	-6.88623047	-5.42724609	+15.44677734	-26.32324219	-70.66406250	+2168
+1457971530.85949990	+12.97705078	-5.31738281	-3.63867188	+17.95166016	-34.93652344	-74.28955078	+2788	+11.97949219	-2.01269531	-5.05371094	+48.93310547	-31.02539063	-39.35302734	+2228	+10.66552734	-6.76757813	-5.41406250	+15.24902344	-27.18017578	-70.62011719	+2184
+1457971530.86369990	+13.03417969	-5.22070313	-3.57275391	+17.55615234	-35.88134766	-74.13574219	+2820	+12.07177734	-1.89843750	-4.99218750	+49.21875000	-31.70654297	-40.07812500	+2252	+10.74462891	-6.64892578	-5.40966797	+15.05126953	-28.01513672	-70.53222656	+2200
+1457971530.86780000	+13.08691406	-5.11962891	-3.50683594	+17.20458984	-36.84814453	-73.98193359	+2852	+12.16406250	-1.78417969	-4.92187500	+49.57031250	-32.36572266	-40.84716797	+2276	+10.82812500	-6.52587891	-5.39208984	+14.94140625	-28.89404297	-70.51025391	+2220
+1457971530.87200000	+13.13964844	-5.01416016	-3.43212891	+16.91894531	-37.83691406	-73.87207031	+2888	+12.25195313	-1.65673828	-4.85156250	+49.94384766	-33.09082031	-41.55029297	+2300	+10.90283203	-6.41162109	-5.37011719	+14.78759766	-29.77294922	-70.51025391	+2244
+1457971530.87620000	+13.19238281	-4.91308594	-3.35742188	+16.61132813	-38.78173828	-73.74023438	+2924	+12.33984375	-1.55126953	-4.78564453	+50.22949219	-33.75000000	-42.27539063	+2320	+10.98632813	-6.28857422	-5.35693359	+14.65576172	-30.60791016	-70.46630859	+2264
+1457971530.88030000	+13.24951172	-4.81201172	-3.28271484	+16.34765625	-39.72656250	-73.63037109	+2960	+12.42773438	-1.44140625	-4.70654297	+50.58105469	-34.40917969	-43.06640625	+2340	+11.06982422	-6.16992188	-5.32617188	+14.58984375	-31.50878906	-70.48828125	+2292
+1457971530.88450000	+13.29345703	-4.70654297	-3.21240234	+16.06201172	-40.64941406	-73.43261719	+2996	+12.51123047	-1.31835938	-4.63623047	+50.91064453	-35.09033203	-43.68164063	+2360	+11.14892578	-6.05566406	-5.29980469	+14.43603516	-32.38769531	-70.46630859	+2316
+1457971530.88870000	+13.34179688	-4.61425781	-3.14648438	+15.73242188	-41.50634766	-73.21289063	+3028	+12.59472656	-1.22167969	-4.56591797	+51.15234375	-35.72753906	-44.34082031	+2376	+11.22802734	-5.93701172	-5.27783203	+14.28222656	-33.20068359	-70.37841797	+2340
+1457971530.89700010	+13.43408203	-4.42089844	-3.00585938	+15.13916016	-43.24218750	-72.79541016	+3092	+12.74853516	-1.00195313	-4.42089844	+51.70166016	-36.97998047	-45.57128906	+2408	+11.38623047	-5.70849609	-5.21191406	+13.99658203	-34.91455078	-70.26855469	+2388
+1457971530.90120010	+13.47802734	-4.33300781	-2.93994141	+14.76562500	-44.07714844	-72.50976563	+3124	+12.82324219	-0.91406250	-4.35058594	+51.83349609	-37.59521484	-46.14257813	+2420	+11.46093750	-5.59423828	-5.18554688	+13.79882813	-35.70556641	-70.11474609	+2408
+1457971530.90529990	+13.52197266	-4.24951172	-2.87402344	+14.43603516	-44.89013672	-72.26806641	+3152	+12.89794922	-0.82177734	-4.27587891	+51.96533203	-38.21044922	-46.71386719	+2432	+11.54003906	-5.47998047	-5.14160156	+13.66699219	-36.58447266	-70.04882813	+2428
+1457971530.90949990	+13.56152344	-4.15722656	-2.80810547	+14.08447266	-45.68115234	-71.93847656	+3176	+12.96826172	-0.72070313	-4.20996094	+52.14111328	-38.84765625	-47.15332031	+2444	+11.61474609	-5.36572266	-5.10205078	+13.44726563	-37.44140625	-69.89501953	+2448
+1457971530.91370010	+13.60107422	-4.07812500	-2.75097656	+13.68896484	-46.40625000	-71.58691406	+3200	+13.03857422	-0.63720703	-4.13964844	+52.20703125	-39.44091797	-47.61474609	+2448	+11.68945313	-5.26025391	-5.07128906	+13.20556641	-38.18847656	-69.69726563	+2460
+1457971530.91779990	+13.64501953	-3.99462891	-2.68505859	+13.33740234	-47.15332031	-71.27929688	+3220	+13.10449219	-0.55371094	-4.06933594	+52.31689453	-40.01220703	-48.09814453	+2456	+11.76416016	-5.15039063	-5.02294922	+13.02978516	-39.02343750	-69.56542969	+2476
+1457971530.92199990	+13.68017578	-3.91113281	-2.62353516	+12.94189453	-47.85644531	-70.83984375	+3244	+13.16601563	-0.45263672	-3.99902344	+52.47070313	-40.62744141	-48.44970703	+2468	+11.83007813	-5.04052734	-4.98339844	+12.76611328	-39.79248047	-69.32373047	+2492
+1457971530.92610000	+13.71533203	-3.84082031	-2.57080078	+12.48046875	-48.51562500	-70.40039063	+3260	+13.23193359	-0.37792969	-3.93310547	+52.49267578	-41.19873047	-48.82324219	+2472	+11.90039063	-4.93505859	-4.94824219	+12.45849609	-40.49560547	-69.03808594	+2500
+1457971530.93030000	+13.75488281	-3.76611328	-2.50927734	+12.01904297	-49.15283203	-69.96093750	+3276	+13.28906250	-0.29882813	-3.86279297	+52.53662109	-41.74804688	-49.19677734	+2480	+11.97070313	-4.82958984	-4.90869141	+12.21679688	-41.24267578	-68.79638672	+2512
+1457971530.93450000	+13.78564453	-3.69140625	-2.45214844	+11.62353516	-49.83398438	-69.49951172	+3296	+13.34619141	-0.21093750	-3.78808594	+52.69042969	-42.36328125	-49.54833984	+2492	+12.03222656	-4.71972656	-4.86474609	+11.95312500	-41.96777344	-68.53271484	+2520
+1457971530.93860010	+13.82080078	-3.62109375	-2.39062500	+11.16210938	-50.47119141	-69.03808594	+3312	+13.40332031	-0.14062500	-3.71337891	+52.75634766	-42.95654297	-49.94384766	+2496	+12.09375000	-4.62304688	-4.82519531	+11.64550781	-42.64892578	-68.26904297	+2528
+1457971530.94700000	+13.88232422	-3.47167969	-2.26757813	+10.37109375	-51.76757813	-68.15917969	+3352	+13.51757813	+0.01757813	-3.55957031	+53.02001953	-44.12109375	-50.73486328	+2520	+12.21679688	-4.42529297	-4.73291016	+11.16210938	-44.05517578	-67.78564453	+2540
+1457971530.95110010	+13.91748047	-3.40576172	-2.20166016	+9.97558594	-52.38281250	-67.71972656	+3368	+13.57031250	+0.09228516	-3.48046875	+53.19580078	-44.71435547	-51.15234375	+2532	+12.27832031	-4.33300781	-4.68896484	+10.89843750	-44.69238281	-67.52197266	+2548
+1457971530.95530010	+13.94384766	-3.33984375	-2.14013672	+9.58007813	-52.97607422	-67.28027344	+3388	+13.62304688	+0.17138672	-3.40136719	+53.39355469	-45.26367188	-51.59179688	+2548	+12.33984375	-4.24072266	-4.64501953	+10.70068359	-45.30761719	-67.30224609	+2556
+1457971530.95950010	+13.97460938	-3.26513672	-2.07421875	+9.25048828	-53.63525391	-66.86279297	+3408	+13.67138672	+0.25927734	-3.30908203	+53.72314453	-45.90087891	-52.07519531	+2568	+12.39257813	-4.13964844	-4.60107422	+10.52490234	-45.94482422	-67.06054688	+2564
+1457971530.96359990	+14.00097656	-3.19921875	-2.00830078	+8.89892578	-54.27246094	-66.42333984	+3428	+13.72412109	+0.32958984	-3.22119141	+53.96484375	-46.49414063	-52.58056641	+2584	+12.44970703	-4.05615234	-4.55712891	+10.30517578	-46.56005859	-66.84082031	+2572
+1457971530.96779990	+14.02734375	-3.12890625	-1.93798828	+8.56933594	-54.88769531	-66.04980469	+3448	+13.76806641	+0.39990234	-3.12890625	+54.22851563	-47.06542969	-53.08593750	+2600	+12.50244141	-3.96826172	-4.50878906	+10.15136719	-47.17529297	-66.66503906	+2580
+1457971530.97199990	+14.04931641	-3.05859375	-1.86328125	+8.32763672	-55.56884766	-65.69824219	+3472	+13.81640625	+0.48339844	-3.03222656	+54.62402344	-47.72460938	-53.65722656	+2624	+12.55517578	-3.88037109	-4.45605469	+9.99755859	-47.81250000	-66.48925781	+2588
+1457971530.97610000	+14.07568359	-2.99267578	-1.78857422	+8.08593750	-56.25000000	-65.39062500	+3492	+13.86474609	+0.55371094	-2.93554688	+55.01953125	-48.36181641	-54.27246094	+2644	+12.60791016	-3.80126953	-4.41210938	+9.84375000	-48.40576172	-66.33544922	+2596
+1457971530.98029990	+14.10205078	-2.92675781	-1.71826172	+7.84423828	-56.88720703	-65.08300781	+3516	+13.90869141	+0.62841797	-2.83886719	+55.39306641	-48.95507813	-54.86572266	+2664	+12.66064453	-3.72216797	-4.35937500	+9.73388672	-49.02099609	-66.22558594	+2608
+1457971530.98449990	+14.12402344	-2.85644531	-1.64355469	+7.64648438	-57.52441406	-64.75341797	+3536	+13.95263672	+0.71191406	-2.74658203	+55.83251953	-49.57031250	-55.41503906	+2688	+12.71337891	-3.63427734	-4.31103516	+9.64599609	-49.61425781	-66.04980469	+2616
+1457971530.98860000	+14.15039063	-2.79931641	-1.57324219	+7.40478516	-58.16162109	-64.44580078	+3556	+13.99658203	+0.77783203	-2.64990234	+56.22802734	-50.16357422	-55.98632813	+2708	+12.76171875	-3.56396484	-4.26269531	+9.49218750	-50.16357422	-65.87402344	+2624
+1457971530.99280000	+14.17236328	-2.74218750	-1.50292969	+7.18505859	-58.75488281	-64.16015625	+3572	+14.03173828	+0.84375000	-2.55761719	+56.57958984	-50.71289063	-56.53564453	+2724	+12.80566406	-3.48925781	-4.21435547	+9.38232422	-50.71289063	-65.74218750	+2636
+1457971531.00110010	+14.20751953	-2.62353516	-1.36669922	+6.78955078	-59.94140625	-63.56689453	+3608	+14.10644531	+0.97558594	-2.37304688	+57.41455078	-51.87744141	-57.65625000	+2764	+12.89355469	-3.34423828	-4.11767578	+9.09667969	-51.74560547	-65.34667969	+2652
+1457971531.00530000	+14.22949219	-2.56640625	-1.30517578	+6.59179688	-60.51269531	-63.25927734	+3624	+14.13720703	+1.02832031	-2.28955078	+57.70019531	-52.38281250	-58.09570313	+2780	+12.93310547	-3.27832031	-4.06933594	+8.92089844	-52.27294922	-65.19287109	+2660
+1457971531.00939990	+14.24707031	-2.50927734	-1.24365234	+6.35009766	-61.04003906	-62.90771484	+3640	+14.16796875	+1.09423828	-2.21484375	+58.02978516	-52.88818359	-58.49121094	+2800	+12.97705078	-3.20361328	-4.02539063	+8.74511719	-52.75634766	-64.88525391	+2668
+1457971531.01360010	+14.26464844	-2.46972656	-1.18212891	+6.08642578	-61.56738281	-62.62207031	+3648	+14.19873047	+1.14257813	-2.14013672	+58.27148438	-53.39355469	-58.88671875	+2812	+13.01220703	-3.14648438	-3.98144531	+8.52539063	-53.19580078	-64.64355469	+2672
+1457971531.01780010	+14.28222656	-2.42578125	-1.13378906	+5.82275391	-62.00683594	-62.31445313	+3660	+14.22509766	+1.19091797	-2.07421875	+58.44726563	-53.83300781	-59.19433594	+2824	+13.04736328	-3.08935547	-3.93750000	+8.30566406	-53.63525391	-64.42382813	+2680
+1457971531.02189990	+14.29541016	-2.37744141	-1.08544922	+5.58105469	-62.42431641	-61.94091797	+3668	+14.25146484	+1.24365234	-2.01269531	+58.66699219	-54.27246094	-59.43603516	+2840	+13.08251953	-3.01904297	-3.89794922	+8.08593750	-54.03076172	-64.05029297	+2684
+1457971531.02609990	+14.30859375	-2.34228516	-1.04150391	+5.22949219	-62.81982422	-61.54541016	+3676	+14.27343750	+1.28320313	-1.95117188	+58.79882813	-54.71191406	-59.67773438	+2848	+13.11328125	-2.96630859	-3.86279297	+7.77832031	-54.38232422	-63.72070313	+2688
+1457971531.03029990	+14.32177734	-2.30712891	-1.00195313	+4.87792969	-63.17138672	-61.14990234	+3680	+14.29101563	+1.31396484	-1.90283203	+58.77685547	-55.06347656	-59.76562500	+2856	+13.13964844	-2.91357422	-3.82763672	+7.49267578	-54.73388672	-63.39111328	+2688
+1457971531.03440000	+14.33496094	-2.26757813	-0.96240234	+4.52636719	-63.52294922	-60.73242188	+3684	+14.30859375	+1.35791016	-1.85449219	+58.86474609	-55.45898438	-59.89746094	+2868	+13.16601563	-2.85205078	-3.78808594	+7.22900391	-55.08544922	-62.99560547	+2692
+1457971531.03860000	+14.34375000	-2.23681641	-0.92285156	+4.15283203	-63.85253906	-60.31494141	+3688	+14.32617188	+1.38427734	-1.80615234	+58.88671875	-55.85449219	-60.02929688	+2876	+13.19238281	-2.80371094	-3.75292969	+6.89941406	-55.41503906	-62.64404297	+2692
+1457971531.04690000	+14.36572266	-2.17529297	-0.86572266	+3.36181641	-64.42382813	-59.41406250	+3692	+14.35693359	+1.43701172	-1.73583984	+58.77685547	-56.53564453	-60.02929688	+2896	+13.24072266	-2.70263672	-3.69140625	+6.30615234	-56.03027344	-61.87500000	+2696
+1457971531.05110000	+14.37451172	-2.15332031	-0.83496094	+2.94433594	-64.68750000	-58.99658203	+3696	+14.37451172	+1.46337891	-1.69628906	+58.73291016	-56.90917969	-60.07324219	+2904	+13.26269531	-2.66308594	-3.66064453	+6.02050781	-56.33789063	-61.52343750	+2692
+1457971531.05530000	+14.38330078	-2.13134766	-0.80859375	+2.54882813	-64.95117188	-58.57910156	+3696	+14.38330078	+1.48535156	-1.66552734	+58.64501953	-57.21679688	-60.05126953	+2912	+13.28466797	-2.61914063	-3.63427734	+5.73486328	-56.57958984	-61.19384766	+2692
+1457971531.05940010	+14.38769531	-2.10498047	-0.78222656	+2.17529297	-65.21484375	-58.16162109	+3700	+14.39648438	+1.51171875	-1.62597656	+58.66699219	-57.59033203	-60.07324219	+2924	+13.30224609	-2.57519531	-3.60791016	+5.51513672	-56.86523438	-60.86425781	+2692
+1457971531.06360010	+14.39208984	-2.08300781	-0.75146484	+1.75781250	-65.50048828	-57.70019531	+3704	+14.40527344	+1.52929688	-1.59082031	+58.64501953	-57.94189453	-60.07324219	+2936	+13.31982422	-2.53564453	-3.57714844	+5.25146484	-57.12890625	-60.53466797	+2692
+1457971531.06780000	+14.40087891	-2.06103516	-0.72949219	+1.31835938	-65.74218750	-57.23876953	+3708	+14.41406250	+1.55126953	-1.55566406	+58.57910156	-58.31542969	-60.05126953	+2944	+13.33740234	-2.49169922	-3.55078125	+5.03173828	-57.39257813	-60.24902344	+2692
+1457971531.07189990	+14.40527344	-2.03466797	-0.69873047	+0.90087891	-66.00585938	-56.77734375	+3708	+14.42285156	+1.57324219	-1.51611328	+58.62304688	-58.71093750	-60.11718750	+2960	+13.35498047	-2.45214844	-3.52441406	+4.83398438	-57.67822266	-59.98535156	+2692
+1457971531.07610010	+14.41406250	-2.01708984	-0.67236328	+0.50537109	-66.26953125	-56.33789063	+3712	+14.43603516	+1.59082031	-1.47216797	+58.66699219	-59.10644531	-60.18310547	+2972	+13.37695313	-2.42138672	-3.49365234	+4.63623047	-57.96386719	-59.76562500	+2692
+1457971531.08020000	+14.41845703	-1.99511719	-0.64160156	+0.17578125	-66.57714844	-55.98632813	+3720	+14.44482422	+1.61279297	-1.42822266	+58.75488281	-59.54589844	-60.29296875	+2984	+13.39453125	-2.39062500	-3.46728516	+4.46044922	-58.22753906	-59.56787109	+2688
+1457971531.08439990	+14.42285156	-1.96875000	-0.60644531	-0.13183594	-66.86279297	-55.59082031	+3724	+14.45800781	+1.63916016	-1.37988281	+58.86474609	-59.96337891	-60.38085938	+3000	+13.41210938	-2.35546875	-3.44531250	+4.32861328	-58.49121094	-59.37011719	+2688
+1457971531.08859990	+14.43164063	-1.94677734	-0.57568359	-0.46142578	-67.12646484	-55.21728516	+3728	+14.46679688	+1.66552734	-1.33593750	+58.99658203	-60.42480469	-60.44677734	+3012	+13.43408203	-2.32470703	-3.41894531	+4.17480469	-58.73291016	-59.19433594	+2688
+1457971531.09690000	+14.44042969	-1.90283203	-0.50976563	-1.07666016	-67.67578125	-54.47021484	+3740	+14.47998047	+1.71826172	-1.23486328	+59.34814453	-61.34765625	-60.66650391	+3040	+13.46484375	-2.26318359	-3.37060547	+3.97705078	-59.17236328	-58.93066406	+2684
+1457971531.10110000	+14.44482422	-1.88525391	-0.47900391	-1.38427734	-67.93945313	-54.11865234	+3744	+14.49316406	+1.73583984	-1.18212891	+59.45800781	-61.85302734	-60.75439453	+3052	+13.47802734	-2.24121094	-3.34863281	+3.86718750	-59.39208984	-58.82080078	+2680
+1457971531.10520010	+14.44921875	-1.86328125	-0.44824219	-1.60400391	-68.20312500	-53.81103516	+3748	+14.50195313	+1.75341797	-1.12939453	+59.52392578	-62.35839844	-60.77636719	+3064	+13.49560547	-2.21484375	-3.32226563	+3.75732422	-59.58984375	-58.71093750	+2680
+1457971531.10940000	+14.45800781	-1.84130859	-0.41748047	-1.80175781	-68.44482422	-53.50341797	+3752	+14.51074219	+1.77539063	-1.08105469	+59.63378906	-62.88574219	-60.79833984	+3076	+13.50878906	-2.18847656	-3.30468750	+3.62548828	-59.76562500	-58.55712891	+2676
+1457971531.11360000	+14.46679688	-1.82373047	-0.38671875	-1.97753906	-68.68652344	-53.28369141	+3752	+14.52392578	+1.79296875	-1.02832031	+59.72167969	-63.43505859	-60.79833984	+3088	+13.52636719	-2.17089844	-3.28271484	+3.51562500	-59.91943359	-58.44726563	+2672
+1457971531.11770010	+14.47119141	-1.81054688	-0.36035156	-2.08740234	-68.88427734	-53.10791016	+3756	+14.53271484	+1.81054688	-0.98437500	+59.67773438	-63.96240234	-60.66650391	+3096	+13.53515625	-2.15332031	-3.26513672	+3.40576172	-60.05126953	-58.35937500	+2668
+1457971531.12190010	+14.47998047	-1.78417969	-0.33398438	-2.10937500	-69.08203125	-52.91015625	+3756	+14.53710938	+1.83251953	-0.94482422	+59.67773438	-64.51171875	-60.51269531	+3104	+13.54833984	-2.13134766	-3.25195313	+3.29589844	-60.13916016	-58.18359375	+2664
+1457971531.12610010	+14.48437500	-1.77099609	-0.31201172	-2.15332031	-69.27978516	-52.77832031	+3756	+14.54589844	+1.84130859	-0.90087891	+59.52392578	-65.06103516	-60.29296875	+3108	+13.55712891	-2.11376953	-3.24316406	+3.14208984	-60.20507813	-58.05175781	+2660
+1457971531.13019990	+14.48876953	-1.75781250	-0.29882813	-2.13134766	-69.38964844	-52.71240234	+3756	+14.55029297	+1.84570313	-0.87011719	+59.15039063	-65.58837891	-59.85351563	+3112	+13.56591797	-2.09619141	-3.22998047	+3.01025391	-60.24902344	-57.89794922	+2652
+1457971531.13439990	+14.49316406	-1.74902344	-0.28564453	-2.04345703	-69.49951172	-52.69042969	+3756	+14.55908203	+1.85009766	-0.83935547	+58.88671875	-66.15966797	-59.47998047	+3112	+13.57031250	-2.07421875	-3.22119141	+2.87841797	-60.27099609	-57.72216797	+2648
+1457971531.13860010	+14.49755859	-1.74023438	-0.27246094	-1.93359375	-69.65332031	-52.71240234	+3752	+14.56347656	+1.84570313	-0.80419922	+58.49121094	-66.75292969	-59.06250000	+3116	+13.57470703	-2.06103516	-3.21240234	+2.74658203	-60.29296875	-57.56835938	+2644
+1457971531.14270000	+14.50195313	-1.73144531	-0.26367188	-1.75781250	-69.76318359	-52.84423828	+3752	+14.56787109	+1.83691406	-0.78662109	+57.83203125	-67.30224609	-58.38134766	+3120	+13.57910156	-2.05224609	-3.20361328	+2.57080078	-60.29296875	-57.41455078	+2636
+1457971531.15109990	+14.51074219	-1.71826172	-0.25488281	-1.34033203	-69.91699219	-53.10791016	+3744	+14.58105469	+1.81933594	-0.75146484	+56.42578125	-68.44482422	-56.90917969	+3120	+13.58789063	-2.02148438	-3.19482422	+2.26318359	-60.20507813	-57.01904297	+2624
+1457971531.15520000	+14.51074219	-1.71386719	-0.25488281	-1.01074219	-69.96093750	-53.34960938	+3740	+14.58105469	+1.80615234	-0.74707031	+55.50292969	-68.97216797	-55.98632813	+3120	+13.58789063	-2.01269531	-3.19482422	+2.10937500	-60.13916016	-56.84326172	+2616
+1457971531.15940000	+14.51513672	-1.70947266	-0.25488281	-0.81298828	-70.00488281	-53.50341797	+3736	+14.58544922	+1.79296875	-0.73828125	+54.53613281	-69.49951172	-55.04150391	+3120	+13.58789063	-1.99511719	-3.19482422	+1.97753906	-60.05126953	-56.66748047	+2612
+1457971531.16350010	+14.51513672	-1.70947266	-0.25488281	-0.54931641	-70.04882813	-53.70117188	+3728	+14.58544922	+1.77099609	-0.72949219	+53.50341797	-70.04882813	-54.05273438	+3124	+13.58349609	-1.98632813	-3.19482422	+1.84570313	-59.96337891	-56.49169922	+2608
+1457971531.16770010	+14.51513672	-1.70507813	-0.25488281	-0.24169922	-70.09277344	-53.96484375	+3724	+14.58544922	+1.74902344	-0.72509766	+52.33886719	-70.55419922	-52.93212891	+3124	+13.57910156	-1.97753906	-3.19482422	+1.71386719	-59.89746094	-56.35986328	+2600
+1457971531.17190000	+14.51953125	-1.70507813	-0.25488281	-0.02197266	-70.11474609	-54.16259766	+3720	+14.58984375	+1.72705078	-0.72070313	+51.04248047	-71.05957031	-51.74560547	+3128	+13.57910156	-1.96875000	-3.19042969	+1.60400391	-59.80957031	-56.20605469	+2596
+1457971531.17600010	+14.51953125	-1.70068359	-0.25927734	+0.26367188	-70.13671875	-54.38232422	+3716	+14.58984375	+1.70947266	-0.71630859	+49.76806641	-71.54296875	-50.53710938	+3128	+13.57470703	-1.96435547	-3.19042969	+1.49414063	-59.72167969	-56.09619141	+2588
+1457971531.18020010	+14.51953125	-1.70068359	-0.25927734	+0.57128906	-70.18066406	-54.64599609	+3712	+14.59423828	+1.68750000	-0.71191406	+48.55957031	-72.02636719	-49.39453125	+3132	+13.57470703	-1.95556641	-3.18603516	+1.42822266	-59.65576172	-56.00830078	+2584
+1457971531.18440010	+14.52392578	-1.69628906	-0.26367188	+1.09863281	-70.22460938	-55.10742188	+3712	+14.59423828	+1.66552734	-0.70751953	+47.10937500	-72.44384766	-48.05419922	+3136	+13.57031250	-1.95117188	-3.18603516	+1.36230469	-59.54589844	-55.92041016	+2576
+1457971531.18849990	+14.52392578	-1.69189453	-0.26806641	+1.64794922	-70.24658203	-55.56884766	+3708	+14.59863281	+1.65673828	-0.70751953	+45.70312500	-72.81738281	-46.71386719	+3136	+13.57031250	-1.94677734	-3.18603516	+1.29638672	-59.43603516	-55.81054688	+2572
+1457971531.19269990	+14.52832031	-1.68750000	-0.27246094	+2.24121094	-70.29052734	-56.07421875	+3704	+14.60302734	+1.64355469	-0.69873047	+44.42871094	-73.21289063	-45.50537109	+3136	+13.57031250	-1.93798828	-3.18164063	+1.25244141	-59.32617188	-55.74462891	+2568
+1457971531.20100000	+14.53710938	-1.66552734	-0.28564453	+4.68017578	-70.37841797	-58.13964844	+3704	+14.60742188	+1.62158203	-0.68994141	+41.57226563	-73.87207031	-42.78076172	+3140	+13.56591797	-1.92919922	-3.17285156	+1.20849609	-59.12841797	-55.65673828	+2560
+1457971531.20520000	+14.54150391	-1.65673828	-0.28564453	+5.60302734	-70.42236328	-58.93066406	+3704	+14.61181641	+1.61718750	-0.67236328	+40.34179688	-74.22363281	-41.61621094	+3144	+13.56591797	-1.92919922	-3.16845703	+1.16455078	-59.01855469	-55.61279297	+2556
+1457971531.20939990	+14.54589844	-1.63916016	-0.28564453	+6.83349609	-70.46630859	-59.94140625	+3704	+14.61621094	+1.61279297	-0.66357422	+38.97949219	-74.50927734	-40.27587891	+3148	+13.56591797	-1.92480469	-3.16406250	+1.16455078	-58.93066406	-55.56884766	+2548
+1457971531.21350000	+14.55468750	-1.62597656	-0.28564453	+7.77832031	-70.48828125	-60.68847656	+3704	+14.62060547	+1.61279297	-0.65039063	+37.72705078	-74.77294922	-39.00146484	+3152	+13.56591797	-1.92041016	-3.15527344	+1.14257813	-58.82080078	-55.54687500	+2544
+1457971531.21770000	+14.55908203	-1.61279297	-0.27685547	+8.56933594	-70.53222656	-61.34765625	+3704	+14.62939453	+1.61718750	-0.63720703	+36.56250000	-75.03662109	-37.85888672	+3152	+13.56591797	-1.91601563	-3.15087891	+1.14257813	-58.71093750	-55.52490234	+2540
+1457971531.22190000	+14.56787109	-1.60400391	-0.26806641	+9.29443359	-70.57617188	-61.94091797	+3704	+14.63378906	+1.62158203	-0.62402344	+35.33203125	-75.25634766	-36.60644531	+3156	+13.57031250	-1.91162109	-3.14208984	+1.16455078	-58.60107422	-55.50292969	+2540
+1457971531.22600010	+14.57226563	-1.59082031	-0.25927734	+9.97558594	-70.59814453	-62.49023438	+3704	+14.63818359	+1.62597656	-0.61523438	+34.12353516	-75.45410156	-35.35400391	+3156	+13.57031250	-1.90722656	-3.13769531	+1.16455078	-58.49121094	-55.48095703	+2536
+1457971531.23020010	+14.57666016	-1.58203125	-0.25048828	+10.63476563	-70.64208984	-63.03955078	+3704	+14.64257813	+1.63476563	-0.60205078	+32.91503906	-75.67382813	-34.12353516	+3160	+13.57031250	-1.90722656	-3.13330078	+1.16455078	-58.35937500	-55.43701172	+2532
+1457971531.23429990	+14.58105469	-1.56884766	-0.24169922	+11.27197266	-70.68603516	-63.56689453	+3704	+14.64697266	+1.63916016	-0.58447266	+31.77246094	-75.91552734	-32.93701172	+3160	+13.57470703	-1.90283203	-3.12451172	+1.16455078	-58.22753906	-55.41503906	+2528
+1457971531.24270010	+14.58544922	-1.55566406	-0.21972656	+12.67822266	-70.81787109	-64.77539063	+3700	+14.65576172	+1.64355469	-0.55371094	+29.37744141	-76.33300781	-30.47607422	+3164	+13.57470703	-1.89843750	-3.11132813	+1.16455078	-58.02978516	-55.37109375	+2520
+1457971531.24679990	+14.58984375	-1.54687500	-0.20654297	+13.38134766	-70.90576172	-65.41259766	+3700	+14.66015625	+1.64794922	-0.54492188	+28.14697266	-76.50878906	-29.17968750	+3164	+13.57910156	-1.89404297	-3.10253906	+1.16455078	-57.96386719	-55.32714844	+2520
+1457971531.25099990	+14.59423828	-1.54248047	-0.18896484	+14.17236328	-70.99365234	-66.11572266	+3696	+14.66455078	+1.65234375	-0.53173828	+26.87255859	-76.70654297	-27.88330078	+3160	+13.57910156	-1.88964844	-3.09375000	+1.16455078	-57.87597656	-55.30517578	+2516
+1457971531.25519990	+14.59863281	-1.53369141	-0.18457031	+14.94140625	-71.03759766	-66.84082031	+3696	+14.66455078	+1.65234375	-0.52734375	+25.46630859	-76.83837891	-26.43310547	+3156	+13.57910156	-1.88964844	-3.08935547	+1.14257813	-57.76611328	-55.26123047	+2512
+1457971531.25930000	+14.59863281	-1.52929688	-0.17578125	+15.82031250	-71.10351563	-67.65380859	+3692	+14.66894531	+1.65234375	-0.51855469	+24.12597656	-77.03613281	-25.02685547	+3152	+13.57910156	-1.88525391	-3.08496094	+1.14257813	-57.70019531	-55.21728516	+2508
+1457971531.26350000	+14.59863281	-1.52929688	-0.16699219	+16.67724609	-71.19140625	-68.48876953	+3692	+14.66894531	+1.64355469	-0.50537109	+22.65380859	-77.23388672	-23.55468750	+3152	+13.57910156	-1.88085938	-3.08056641	+1.14257813	-57.61230469	-55.15136719	+2508
+1457971531.26770000	+14.59863281	-1.52490234	-0.16259766	+17.51220703	-71.21337891	-69.30175781	+3688	+14.66894531	+1.63916016	-0.50537109	+21.09375000	-77.34375000	-21.97265625	+3148	+13.57470703	-1.87646484	-3.07617188	+1.09863281	-57.54638672	-55.08544922	+2504
+1457971531.27180000	+14.59863281	-1.52490234	-0.15820313	+18.52294922	-71.27929688	-70.26855469	+3684	+14.66455078	+1.63037109	-0.50537109	+19.53369141	-77.49755859	-20.41259766	+3148	+13.57470703	-1.87646484	-3.07177734	+1.05468750	-57.48046875	-54.99755859	+2500
+1457971531.27600000	+14.59863281	-1.52490234	-0.15380859	+19.53369141	-71.34521484	-71.25732422	+3680	+14.66455078	+1.61718750	-0.50097656	+17.97363281	-77.62939453	-18.87451172	+3144	+13.57031250	-1.87207031	-3.06738281	+1.01074219	-57.41455078	-54.93164063	+2500
+1457971531.28020000	+14.59863281	-1.52929688	-0.15380859	+20.52246094	-71.36718750	-72.22412109	+3676	+14.66455078	+1.60839844	-0.50537109	+16.36962891	-77.71728516	-17.29248047	+3144	+13.56591797	-1.87207031	-3.06738281	+0.94482422	-57.37060547	-54.84375000	+2496
+1457971531.28430010	+14.59423828	-1.52929688	-0.15820313	+21.75292969	-71.38916016	-73.43261719	+3672	+14.66455078	+1.59521484	-0.50976563	+14.78759766	-77.80517578	-15.73242188	+3140	+13.56591797	-1.86767578	-3.06298828	+0.90087891	-57.32666016	-54.77783203	+2492
+1457971531.28850010	+14.59423828	-1.53369141	-0.16259766	+22.87353516	-71.38916016	-74.53125000	+3672	+14.66015625	+1.58642578	-0.51416016	+13.22753906	-77.89306641	-14.19433594	+3140	+13.56152344	-1.86328125	-3.05859375	+0.85693359	-57.26074219	-54.68994141	+2492
+1457971531.29679990	+14.58984375	-1.53369141	-0.17578125	+25.35644531	-71.36718750	-76.92626953	+3668	+14.65136719	+1.56445313	-0.52294922	+10.32714844	-78.02490234	-11.35986328	+3140	+13.55273438	-1.85888672	-3.05419922	+0.76904297	-57.12890625	-54.51416016	+2484
+1457971531.30100010	+14.58544922	-1.53369141	-0.17578125	+26.63085938	-71.38916016	-78.15673828	+3664	+14.64697266	+1.55566406	-0.52734375	+8.87695313	-78.11279297	-9.97558594	+3140	+13.54394531	-1.85449219	-3.05419922	+0.72509766	-57.06298828	-54.44824219	+2484
+1457971531.30520010	+14.58544922	-1.53369141	-0.18457031	+27.88330078	-71.36718750	-79.36523438	+3664	+14.64697266	+1.54687500	-0.53173828	+7.49267578	-78.17871094	-8.65722656	+3140	+13.53955078	-1.85009766	-3.04980469	+0.68115234	-57.01904297	-54.36035156	+2480
+1457971531.31349990	+14.58984375	-1.53369141	-0.18896484	+30.78369141	-71.34521484	-82.15576172	+3656	+14.64257813	+1.52929688	-0.54052734	+4.92187500	-78.31054688	-6.24023438	+3140	+13.53515625	-1.84130859	-3.04101563	+0.61523438	-56.93115234	-54.27246094	+2476
+1457971531.31760000	+14.58984375	-1.53369141	-0.18896484	+32.25585938	-71.32324219	-83.54003906	+3656	+14.64257813	+1.52929688	-0.54052734	+3.69140625	-78.39843750	-5.05371094	+3140	+13.53076172	-1.83691406	-3.03662109	+0.61523438	-56.88720703	-54.25048828	+2472
+1457971531.32180000	+14.58984375	-1.53369141	-0.18896484	+33.79394531	-71.32324219	-85.01220703	+3652	+14.63818359	+1.52490234	-0.54052734	+2.52685547	-78.50830078	-3.97705078	+3140	+13.52636719	-1.83691406	-3.03222656	+0.63720703	-56.84326172	-54.25048828	+2472
+1457971531.32600000	+14.59423828	-1.52490234	-0.18457031	+35.35400391	-71.30126953	-86.46240234	+3652	+14.63818359	+1.52490234	-0.54052734	+1.31835938	-78.59619141	-2.85644531	+3140	+13.52636719	-1.83251953	-3.02783203	+0.65917969	-56.79931641	-54.27246094	+2472
+1457971531.33010010	+14.59423828	-1.51611328	-0.18017578	+36.95800781	-71.27929688	-87.97851563	+3648	+14.63818359	+1.52929688	-0.53173828	+0.10986328	-78.72802734	-1.71386719	+3140	+13.52636719	-1.82812500	-3.02343750	+0.70312500	-56.75537109	-54.31640625	+2468
+1457971531.33850000	+14.59863281	-1.49853516	-0.16259766	+40.20996094	-71.23535156	-91.03271484	+3648	+14.63818359	+1.52929688	-0.51416016	-2.35107422	-78.99169922	+0.52734375	+3144	+13.52197266	-1.82373047	-3.01025391	+0.81298828	-56.71142578	-54.47021484	+2464
+1457971531.34260010	+14.60302734	-1.48974609	-0.14501953	+41.92382813	-71.25732422	-92.65869141	+3648	+14.64257813	+1.53369141	-0.50097656	-3.69140625	-79.14550781	+1.75781250	+3148	+13.52197266	-1.82373047	-3.00585938	+0.90087891	-56.68945313	-54.60205078	+2464
+1457971531.34680010	+14.60742188	-1.48095703	-0.13183594	+43.41796875	-71.21337891	-94.08691406	+3648	+14.64697266	+1.53808594	-0.49218750	-5.09765625	-79.27734375	+3.05419922	+3148	+13.52197266	-1.82373047	-2.99707031	+0.98876953	-56.66748047	-54.71191406	+2464
+1457971531.35100010	+14.61181641	-1.47216797	-0.12304688	+44.86816406	-71.14746094	-95.42724609	+3644	+14.64697266	+1.54687500	-0.47900391	-6.45996094	-79.40917969	+4.32861328	+3152	+13.52197266	-1.82373047	-2.99267578	+1.07666016	-56.66748047	-54.86572266	+2464
+1457971531.35509990	+14.61621094	-1.45898438	-0.10107422	+46.42822266	-71.14746094	-96.89941406	+3648	+14.65136719	+1.55566406	-0.46582031	-7.88818359	-79.54101563	+5.64697266	+3156	+13.52197266	-1.81933594	-2.98388672	+1.18652344	-56.64550781	-55.01953125	+2460
+1457971531.35929990	+14.61621094	-1.45019531	-0.09228516	+47.63671875	-71.05957031	-98.06396484	+3648	+14.65136719	+1.56445313	-0.45263672	-9.33837891	-79.65087891	+7.03125000	+3156	+13.52197266	-1.81933594	-2.97949219	+1.29638672	-56.62353516	-55.17333984	+2460
+1457971531.36350010	+14.62060547	-1.43701172	-0.07910156	+48.80126953	-70.99365234	-99.14062500	+3648	+14.65576172	+1.56884766	-0.43945313	-10.83251953	-79.71679688	+8.41552734	+3160	+13.52197266	-1.81933594	-2.97070313	+1.40625000	-56.60156250	-55.34912109	+2460
+1457971531.36760000	+14.62500000	-1.42822266	-0.06152344	+50.00976563	-70.99365234	-100.26123047	+3648	+14.65576172	+1.56884766	-0.42626953	-12.41455078	-79.78271484	+9.88769531	+3160	+13.52197266	-1.81933594	-2.96630859	+1.51611328	-56.57958984	-55.50292969	+2460
+1457971531.37179990	+14.62500000	-1.41943359	-0.05712891	+50.75683594	-70.90576172	-101.00830078	+3648	+14.66015625	+1.57763672	-0.41748047	-13.93066406	-79.82666016	+11.35986328	+3160	+13.51757813	-1.81933594	-2.95751953	+1.62597656	-56.55761719	-55.65673828	+2460
+1457971531.37599990	+14.62500000	-1.41503906	-0.05273438	+51.45996094	-70.81787109	-101.66748047	+3648	+14.66015625	+1.57324219	-0.40869141	-15.40283203	-79.82666016	+12.78808594	+3160	+13.51757813	-1.81933594	-2.95312500	+1.73583984	-56.53564453	-55.81054688	+2456
+1457971531.38430000	+14.62939453	-1.41064453	-0.03955078	+52.49267578	-70.70800781	-102.70019531	+3644	+14.66015625	+1.57763672	-0.39990234	-17.88574219	-79.71679688	+15.29296875	+3156	+13.51757813	-1.81494141	-2.93994141	+1.91162109	-56.49169922	-56.05224609	+2456
+1457971531.38840010	+14.62939453	-1.41064453	-0.03955078	+52.69042969	-70.62011719	-102.91992188	+3640	+14.66015625	+1.57324219	-0.40429688	-19.02832031	-79.60693359	+16.43554688	+3156	+13.51318359	-1.81494141	-2.93554688	+1.97753906	-56.44775391	-56.14013672	+2452
+1457971531.39260010	+14.62939453	-1.40625000	-0.04394531	+52.88818359	-70.55419922	-103.13964844	+3640	+14.65576172	+1.56445313	-0.40869141	-20.19287109	-79.49707031	+17.62207031	+3156	+13.51318359	-1.81054688	-2.93115234	+2.04345703	-56.40380859	-56.22802734	+2452
+1457971531.39680000	+14.62939453	-1.41064453	-0.04833984	+52.80029297	-70.48828125	-103.09570313	+3636	+14.65576172	+1.56445313	-0.41308594	-21.04980469	-79.36523438	+18.58886719	+3152	+13.50878906	-1.81054688	-2.93115234	+2.08740234	-56.33789063	-56.25000000	+2452
+1457971531.40089990	+14.62500000	-1.41503906	-0.05712891	+52.66845703	-70.37841797	-103.00781250	+3636	+14.65136719	+1.56005859	-0.41748047	-21.99462891	-79.21142578	+19.64355469	+3152	+13.50439453	-1.80615234	-2.92675781	+2.13134766	-56.27197266	-56.27197266	+2448
+1457971531.40510010	+14.62500000	-1.41943359	-0.06591797	+52.51464844	-70.31250000	-102.94189453	+3636	+14.64257813	+1.54687500	-0.42626953	-22.89550781	-79.03564453	+20.65429688	+3156	+13.50000000	-1.80175781	-2.92675781	+2.13134766	-56.22802734	-56.27197266	+2448
+1457971531.40930010	+14.62500000	-1.42382813	-0.07470703	+52.31689453	-70.24658203	-102.78808594	+3636	+14.63818359	+1.53808594	-0.43505859	-23.64257813	-78.85986328	+21.51123047	+3156	+13.49560547	-1.79736328	-2.92236328	+2.13134766	-56.16210938	-56.25000000	+2444
+1457971531.41339990	+14.62500000	-1.42822266	-0.08349609	+52.05322266	-70.15869141	-102.61230469	+3636	+14.63378906	+1.52929688	-0.44824219	-24.32373047	-78.66210938	+22.39013672	+3156	+13.49121094	-1.79296875	-2.92236328	+2.13134766	-56.11816406	-56.22802734	+2444
+1457971531.41759990	+14.62060547	-1.43261719	-0.09667969	+51.78955078	-70.04882813	-102.41455078	+3632	+14.62939453	+1.52050781	-0.45703125	-24.96093750	-78.46435547	+23.20312500	+3160	+13.48681641	-1.79296875	-2.91796875	+2.15332031	-56.05224609	-56.20605469	+2440
+1457971531.42179990	+14.62060547	-1.43701172	-0.10546875	+51.59179688	-69.98291016	-102.28271484	+3632	+14.62060547	+1.51171875	-0.47460938	-25.64208984	-78.22265625	+24.10400391	+3160	+13.47802734	-1.78857422	-2.91357422	+2.15332031	-55.98632813	-56.18408203	+2440
+1457971531.43010000	+14.61621094	-1.44580078	-0.12304688	+51.08642578	-69.78515625	-101.90917969	+3632	+14.60302734	+1.49853516	-0.49658203	-26.69677734	-77.82714844	+25.57617188	+3160	+13.46923828	-1.77978516	-2.90917969	+2.17529297	-55.85449219	-56.14013672	+2436
+1457971531.43429990	+14.61621094	-1.45019531	-0.13183594	+50.91064453	-69.71923828	-101.77734375	+3632	+14.59423828	+1.48535156	-0.50537109	-27.39990234	-77.65136719	+26.45507813	+3164	+13.46484375	-1.77978516	-2.90478516	+2.19726563	-55.78857422	-56.14013672	+2436
+1457971531.43840000	+14.61621094	-1.45458984	-0.14062500	+50.75683594	-69.63134766	-101.66748047	+3632	+14.58544922	+1.48535156	-0.50976563	-27.88330078	-77.51953125	+27.15820313	+3160	+13.45605469	-1.77539063	-2.90478516	+2.21923828	-55.72265625	-56.16210938	+2432
+1457971531.44260000	+14.61621094	-1.45898438	-0.14501953	+50.62500000	-69.54345703	-101.60156250	+3628	+14.58105469	+1.48535156	-0.51416016	-28.23486328	-77.43164063	+27.70751953	+3156	+13.45166016	-1.77539063	-2.90039063	+2.26318359	-55.67871094	-56.18408203	+2432
+1457971531.44680000	+14.61621094	-1.45898438	-0.14941406	+50.51513672	-69.47753906	-101.55761719	+3628	+14.57666016	+1.47656250	-0.51855469	-28.63037109	-77.34375000	+28.19091797	+3156	+13.44726563	-1.77539063	-2.89599609	+2.30712891	-55.63476563	-56.25000000	+2432
+1457971531.45090010	+14.61621094	-1.46337891	-0.15380859	+50.42724609	-69.38964844	-101.53564453	+3628	+14.57226563	+1.48095703	-0.51855469	-28.87207031	-77.29980469	+28.56445313	+3152	+13.44726563	-1.77539063	-2.89160156	+2.37304688	-55.61279297	-56.33789063	+2428
+1457971531.45510010	+14.61621094	-1.46337891	-0.15380859	+50.38330078	-69.30175781	-101.53564453	+3624	+14.56787109	+1.48974609	-0.51416016	-29.02587891	-77.29980469	+28.85009766	+3152	+13.44726563	-1.77539063	-2.88720703	+2.46093750	-55.56884766	-56.44775391	+2428
+1457971531.46339990	+14.62060547	-1.45898438	-0.15380859	+50.47119141	-69.12597656	-101.73339844	+3624	+14.56347656	+1.49853516	-0.50097656	-29.42138672	-77.40966797	+29.35546875	+3148	+13.44287109	-1.77978516	-2.87841797	+2.68066406	-55.50292969	-56.75537109	+2424
+1457971531.46760010	+14.62060547	-1.45898438	-0.14501953	+50.58105469	-69.06005859	-101.88720703	+3620	+14.56347656	+1.50732422	-0.48779297	-29.53125000	-77.49755859	+29.55322266	+3144	+13.43847656	-1.77978516	-2.87402344	+2.79052734	-55.48095703	-56.93115234	+2424
+1457971531.47170000	+14.62500000	-1.45458984	-0.13623047	+50.77880859	-68.97216797	-102.12890625	+3620	+14.56347656	+1.51171875	-0.47900391	-29.66308594	-77.56347656	+29.70703125	+3144	+13.43847656	-1.77978516	-2.86523438	+2.92236328	-55.48095703	-57.10693359	+2420
+1457971531.47589990	+14.62500000	-1.44580078	-0.12744141	+51.04248047	-68.90625000	-102.41455078	+3624	+14.56347656	+1.52050781	-0.47021484	-29.77294922	-77.67333984	+29.83886719	+3140	+13.43847656	-1.77978516	-2.86083984	+3.05419922	-55.48095703	-57.30468750	+2420
+1457971531.48009990	+14.62939453	-1.44140625	-0.11425781	+51.30615234	-68.86230469	-102.70019531	+3624	+14.56787109	+1.52929688	-0.45703125	-29.79492188	-77.78320313	+29.88281250	+3140	+13.43847656	-1.78417969	-2.85644531	+3.18603516	-55.48095703	-57.50244141	+2420
+1457971531.48420000	+14.63378906	-1.43261719	-0.09667969	+51.65771484	-68.81835938	-103.07373047	+3624	+14.56787109	+1.53369141	-0.45263672	-29.81689453	-77.87109375	+29.90478516	+3136	+13.43847656	-1.78417969	-2.85205078	+3.31787109	-55.48095703	-57.70019531	+2416
+1457971531.49260000	+14.63818359	-1.41503906	-0.07031250	+52.31689453	-68.73046875	-103.68896484	+3628	+14.56787109	+1.54687500	-0.43945313	-29.75097656	-78.06884766	+29.83886719	+3132	+13.44287109	-1.78417969	-2.84326172	+3.60351563	-55.50292969	-58.09570313	+2416
+1457971531.49670000	+14.64257813	-1.40625000	-0.05712891	+52.62451172	-68.70849609	-103.97460938	+3628	+14.56787109	+1.55126953	-0.43505859	-29.75097656	-78.13476563	+29.81689453	+3128	+13.44287109	-1.78417969	-2.83886719	+3.73535156	-55.50292969	-58.27148438	+2412
+1457971531.50090000	+14.64257813	-1.39746094	-0.04833984	+52.95410156	-68.68652344	-104.28222656	+3628	+14.56787109	+1.55566406	-0.43066406	-29.75097656	-78.22265625	+29.79492188	+3128	+13.44287109	-1.77978516	-2.83886719	+3.86718750	-55.52490234	-58.44726563	+2412
+1457971531.50510000	+14.64697266	-1.39306641	-0.03955078	+53.19580078	-68.66455078	-104.50195313	+3628	+14.56787109	+1.56005859	-0.42626953	-29.72900391	-78.31054688	+29.75097656	+3124	+13.44287109	-1.77978516	-2.83886719	+3.95507813	-55.52490234	-58.60107422	+2412
+1457971531.50920010	+14.64697266	-1.38867188	-0.03515625	+53.39355469	-68.64257813	-104.65576172	+3628	+14.56787109	+1.56445313	-0.42187500	-29.68505859	-78.42041016	+29.68505859	+3120	+13.44287109	-1.77539063	-2.83447266	+4.04296875	-55.54687500	-58.73291016	+2408
+1457971531.51340010	+14.64697266	-1.38427734	-0.03515625	+53.56933594	-68.62060547	-104.80957031	+3624	+14.56787109	+1.56884766	-0.42187500	-29.66308594	-78.50830078	+29.61914063	+3116	+13.44287109	-1.77539063	-2.83447266	+4.13085938	-55.54687500	-58.84277344	+2408
+1457971531.52169990	+14.65136719	-1.37988281	-0.03955078	+53.74511719	-68.53271484	-104.94140625	+3620	+14.56347656	+1.57763672	-0.43066406	-29.55322266	-78.79394531	+29.35546875	+3108	+13.44287109	-1.76660156	-2.84326172	+4.24072266	-55.54687500	-59.01855469	+2408
+1457971531.52589990	+14.65136719	-1.37988281	-0.04833984	+53.83300781	-68.48876953	-104.96337891	+3620	+14.55908203	+1.57763672	-0.43945313	-29.55322266	-78.92578125	+29.24560547	+3108	+13.44287109	-1.76220703	-2.84326172	+4.28466797	-55.52490234	-59.06250000	+2408
+1457971531.53010010	+14.65136719	-1.37988281	-0.05712891	+53.85498047	-68.44482422	-104.98535156	+3616	+14.55468750	+1.57324219	-0.45263672	-29.53125000	-79.03564453	+29.11376953	+3104	+13.43847656	-1.75781250	-2.85205078	+4.30664063	-55.50292969	-59.08447266	+2408
+1457971531.53420000	+14.65136719	-1.37988281	-0.06591797	+53.87695313	-68.40087891	-104.96337891	+3616	+14.55029297	+1.56884766	-0.47900391	-29.61914063	-79.18945313	+29.00390625	+3108	+13.43847656	-1.75781250	-2.85644531	+4.30664063	-55.50292969	-59.10644531	+2408
+1457971531.53839990	+14.65136719	-1.38427734	-0.07470703	+53.89892578	-68.35693359	-104.96337891	+3616	+14.54150391	+1.56005859	-0.50537109	-29.77294922	-79.29931641	+29.02587891	+3112	+13.43408203	-1.75341797	-2.86523438	+4.32861328	-55.48095703	-59.12841797	+2408
+1457971531.54250000	+14.65136719	-1.38427734	-0.08789063	+53.89892578	-68.31298828	-104.94140625	+3616	+14.53710938	+1.55566406	-0.52734375	-29.88281250	-79.34326172	+29.02587891	+3112	+13.43408203	-1.74902344	-2.87402344	+4.32861328	-55.45898438	-59.15039063	+2412
+1457971531.54670000	+14.65136719	-1.38867188	-0.10546875	+53.87695313	-68.22509766	-104.91943359	+3616	+14.53710938	+1.54687500	-0.56250000	-30.01464844	-79.38720703	+29.04785156	+3116	+13.43408203	-1.74462891	-2.88281250	+4.32861328	-55.43701172	-59.15039063	+2412
+1457971531.55090000	+14.65136719	-1.39306641	-0.12744141	+53.85498047	-68.13720703	-104.85351563	+3616	+14.53271484	+1.54248047	-0.59326172	-30.12451172	-79.40917969	+29.06982422	+3120	+13.42968750	-1.74023438	-2.89160156	+4.30664063	-55.41503906	-59.15039063	+2412
+1457971531.55920000	+14.65576172	-1.39746094	-0.18457031	+53.83300781	-67.91748047	-104.76562500	+3616	+14.52832031	+1.53808594	-0.64160156	-30.43212891	-79.47509766	+29.24560547	+3120	+13.42968750	-1.73144531	-2.91796875	+4.32861328	-55.32714844	-59.17236328	+2416
+1457971531.56340000	+14.65576172	-1.39746094	-0.21533203	+53.87695313	-67.78564453	-104.76562500	+3616	+14.52392578	+1.53808594	-0.66796875	-30.54199219	-79.49707031	+29.31152344	+3120	+13.42968750	-1.72265625	-2.93554688	+4.32861328	-55.28320313	-59.19433594	+2416
+1457971531.56750010	+14.65576172	-1.39306641	-0.24609375	+53.94287109	-67.67578125	-104.76562500	+3620	+14.52392578	+1.54248047	-0.68554688	-30.62988281	-79.56298828	+29.39941406	+3120	+13.42968750	-1.71826172	-2.95312500	+4.35058594	-55.23925781	-59.23828125	+2420
+1457971531.57170010	+14.66015625	-1.38867188	-0.28125000	+54.05273438	-67.52197266	-104.83154297	+3620	+14.52392578	+1.54687500	-0.71191406	-30.60791016	-79.58496094	+29.35546875	+3120	+13.42968750	-1.70947266	-2.97509766	+4.41650391	-55.17333984	-59.30419922	+2424
+1457971531.57590010	+14.66455078	-1.37548828	-0.31201172	+54.22851563	-67.41210938	-104.94140625	+3624	+14.52832031	+1.56005859	-0.73388672	-30.47607422	-79.62890625	+29.26757813	+3124	+13.42968750	-1.70068359	-2.99707031	+4.48242188	-55.12939453	-59.39208984	+2424
+1457971531.57999990	+14.66894531	-1.36230469	-0.33398438	+54.44824219	-67.32421875	-105.07324219	+3624	+14.52832031	+1.57763672	-0.75146484	-30.38818359	-79.71679688	+29.22363281	+3124	+13.43408203	-1.69189453	-3.02343750	+4.57031250	-55.08544922	-59.50195313	+2424
+1457971531.58419990	+14.67773438	-1.34472656	-0.36035156	+54.71191406	-67.21435547	-105.27099609	+3628	+14.53271484	+1.59521484	-0.76904297	-30.16845703	-79.78271484	+29.06982422	+3124	+13.43847656	-1.68310547	-3.05859375	+4.72412109	-54.99755859	-59.69970703	+2432
+1457971531.58839990	+14.68652344	-1.32275391	-0.37792969	+55.01953125	-67.12646484	-105.46875000	+3628	+14.53271484	+1.61718750	-0.78662109	-29.86083984	-79.84863281	+28.85009766	+3124	+13.44287109	-1.66992188	-3.08496094	+4.87792969	-54.95361328	-59.87548828	+2432
+1457971531.59250000	+14.69531250	-1.29638672	-0.39550781	+55.30517578	-67.03857422	-105.64453125	+3628	+14.53710938	+1.64355469	-0.80419922	-29.46533203	-79.93652344	+28.54248047	+3124	+13.44726563	-1.65673828	-3.11572266	+5.05371094	-54.88769531	-60.02929688	+2436
+1457971531.60089990	+14.70849609	-1.24365234	-0.42626953	+55.98632813	-66.88476563	-106.14990234	+3632	+14.54589844	+1.69189453	-0.83935547	-28.56445313	-80.11230469	+27.81738281	+3124	+13.45605469	-1.62597656	-3.18164063	+5.51513672	-54.77783203	-60.51269531	+2444
+1457971531.60500000	+14.72167969	-1.21728516	-0.44824219	+56.25000000	-66.79687500	-106.32568359	+3632	+14.55029297	+1.72265625	-0.86572266	-27.90527344	-80.15625000	+27.29003906	+3124	+13.46484375	-1.60839844	-3.20800781	+5.69091797	-54.73388672	-60.68847656	+2448
+1457971531.60920000	+14.73486328	-1.18652344	-0.47021484	+56.55761719	-66.70898438	-106.50146484	+3636	+14.55468750	+1.75341797	-0.89208984	-27.22412109	-80.20019531	+26.69677734	+3128	+13.47363281	-1.59521484	-3.24316406	+5.93261719	-54.66796875	-60.93017578	+2452
+1457971531.61340000	+14.74365234	-1.15576172	-0.49218750	+56.82128906	-66.62109375	-106.67724609	+3636	+14.55908203	+1.78417969	-0.92285156	-26.52099609	-80.26611328	+26.08154297	+3128	+13.47802734	-1.57763672	-3.27392578	+6.13037109	-54.62402344	-61.12792969	+2452
+1457971531.61750010	+14.75683594	-1.12500000	-0.52294922	+57.01904297	-66.51123047	-106.78710938	+3640	+14.56347656	+1.81494141	-0.95361328	-25.66406250	-80.28808594	+25.31250000	+3132	+13.48681641	-1.56005859	-3.30908203	+6.32812500	-54.55810547	-61.30371094	+2456
+1457971531.62170000	+14.76562500	-1.09423828	-0.55810547	+57.17285156	-66.37939453	-106.83105469	+3644	+14.56787109	+1.84570313	-0.98876953	-24.74121094	-80.33203125	+24.49951172	+3132	+13.49121094	-1.54248047	-3.34863281	+6.52587891	-54.47021484	-61.47949219	+2460
+1457971531.62579990	+14.77441406	-1.06787109	-0.58886719	+57.30468750	-66.24755859	-106.87500000	+3648	+14.57226563	+1.87646484	-1.02392578	-23.92822266	-80.37597656	+23.75244141	+3136	+13.49121094	-1.52050781	-3.38378906	+6.72363281	-54.38232422	-61.61132813	+2468
+1457971531.63000010	+14.78759766	-1.03710938	-0.63281250	+57.28271484	-66.11572266	-106.76513672	+3652	+14.57666016	+1.90283203	-1.07226563	-22.89550781	-80.31005859	+22.76367188	+3140	+13.49560547	-1.49853516	-3.42333984	+6.89941406	-54.29443359	-61.74316406	+2472
+1457971531.63420010	+14.79638672	-1.01074219	-0.68115234	+57.23876953	-65.93994141	-106.65527344	+3660	+14.58105469	+1.93359375	-1.12939453	-21.79687500	-80.26611328	+21.73095703	+3144	+13.50000000	-1.48095703	-3.46289063	+7.05322266	-54.20654297	-61.87500000	+2476
+1457971531.64249990	+14.81396484	-0.96679688	-0.78222656	+57.04101563	-65.65429688	-106.39160156	+3664	+14.58544922	+1.97314453	-1.23925781	-19.75341797	-80.15625000	+19.68750000	+3156	+13.50439453	-1.43701172	-3.54638672	+7.36083984	-54.00878906	-62.11669922	+2480
+1457971531.64669990	+14.82714844	-0.94921875	-0.84375000	+56.77734375	-65.43457031	-106.10595703	+3668	+14.58544922	+1.99511719	-1.30078125	-18.65478516	-80.06835938	+18.61083984	+3160	+13.50878906	-1.41503906	-3.59033203	+7.47070313	-53.89892578	-62.20458984	+2484
+1457971531.65080000	+14.83593750	-0.92285156	-0.90527344	+56.55761719	-65.23681641	-105.84228516	+3668	+14.58544922	+2.01269531	-1.35791016	-17.55615234	-80.00244141	+17.51220703	+3164	+13.51318359	-1.39306641	-3.63867188	+7.62451172	-53.78906250	-62.29248047	+2488
+1457971531.65500000	+14.84472656	-0.89648438	-0.96679688	+56.33789063	-65.03906250	-105.53466797	+3672	+14.58544922	+2.03466797	-1.42382813	-16.45751953	-79.89257813	+16.39160156	+3172	+13.51318359	-1.36669922	-3.68701172	+7.77832031	-53.65722656	-62.38037109	+2492
+1457971531.65920000	+14.84912109	-0.87890625	-1.02832031	+56.07421875	-64.81933594	-105.24902344	+3672	+14.58544922	+2.05664063	-1.48535156	-15.35888672	-79.80468750	+15.29296875	+3176	+13.51318359	-1.34472656	-3.73535156	+7.93212891	-53.52539063	-62.51220703	+2496
+1457971531.66330000	+14.85351563	-0.85693359	-1.09423828	+55.81054688	-64.59960938	-104.96337891	+3672	+14.58544922	+2.07861328	-1.55126953	-14.28222656	-79.69482422	+14.21630859	+3184	+13.51318359	-1.31396484	-3.78369141	+8.10791016	-53.37158203	-62.62207031	+2500
+1457971531.66750000	+14.86230469	-0.83056641	-1.15576172	+55.59082031	-64.40185547	-104.72167969	+3672	+14.58544922	+2.10058594	-1.61718750	-13.13964844	-79.58496094	+13.09570313	+3192	+13.51318359	-1.28759766	-3.83203125	+8.26171875	-53.26171875	-62.70996094	+2500
+1457971531.67170000	+14.86669922	-0.81298828	-1.21728516	+55.37109375	-64.20410156	-104.50195313	+3668	+14.58105469	+2.12255859	-1.68750000	-11.99707031	-79.45312500	+11.93115234	+3200	+13.51757813	-1.26123047	-3.88037109	+8.39355469	-53.15185547	-62.84179688	+2500
+1457971531.67580010	+14.87548828	-0.78222656	-1.27441406	+55.21728516	-64.00634766	-104.28222656	+3668	+14.58105469	+2.15332031	-1.75341797	-10.81054688	-79.32128906	+10.78857422	+3208	+13.51757813	-1.23486328	-3.92871094	+8.59130859	-53.04199219	-62.99560547	+2500
+1457971531.68000010	+14.88427734	-0.74707031	-1.33154297	+55.15136719	-63.78662109	-104.15039063	+3664	+14.58105469	+2.17968750	-1.81054688	-9.77783203	-79.25537109	+9.77783203	+3212	+13.52197266	-1.20849609	-3.97705078	+8.81103516	-52.93212891	-63.17138672	+2500
+1457971531.68420000	+14.89306641	-0.71630859	-1.39306641	+55.04150391	-63.56689453	-103.97460938	+3660	+14.58105469	+2.21044922	-1.87207031	-8.70117188	-79.16748047	+8.70117188	+3220	+13.52636719	-1.18212891	-4.02539063	+9.03076172	-52.80029297	-63.39111328	+2500
+1457971531.68829990	+14.90185547	-0.67675781	-1.45019531	+54.97558594	-63.34716797	-103.82080078	+3660	+14.57666016	+2.25000000	-1.92919922	-7.58056641	-79.07958984	+7.69042969	+3228	+13.53076172	-1.15136719	-4.07373047	+9.27246094	-52.66845703	-63.58886719	+2500
+1457971531.69250010	+14.90625000	-0.63720703	-1.49853516	+55.01953125	-63.14941406	-103.77685547	+3656	+14.57666016	+2.28955078	-1.98193359	-6.56982422	-79.03564453	+6.76757813	+3236	+13.53515625	-1.11621094	-4.12207031	+9.58007813	-52.55859375	-63.80859375	+2500
+1457971531.70079990	+14.92382813	-0.55371094	-1.58642578	+55.28320313	-62.81982422	-103.86474609	+3644	+14.57666016	+2.37744141	-2.08740234	-4.52636719	-78.92578125	+4.89990234	+3248	+13.53955078	-1.05468750	-4.21435547	+10.17333984	-52.36083984	-64.35791016	+2496
+1457971531.70499990	+14.93261719	-0.50537109	-1.62597656	+55.50292969	-62.68798828	-103.99658203	+3640	+14.58105469	+2.42138672	-2.13134766	-3.55957031	-78.92578125	+4.06494141	+3256	+13.54394531	-1.01953125	-4.25390625	+10.50292969	-52.29492188	-64.66552734	+2492
+1457971531.70910000	+14.94580078	-0.46142578	-1.66113281	+55.72265625	-62.53417969	-104.12841797	+3632	+14.58544922	+2.46972656	-2.17529297	-2.54882813	-78.92578125	+3.14208984	+3260	+13.55273438	-0.98876953	-4.29785156	+10.81054688	-52.20703125	-64.97314453	+2488
+1457971531.71330000	+14.95898438	-0.40429688	-1.70068359	+56.00830078	-62.38037109	-104.26025391	+3628	+14.58544922	+2.52246094	-2.21923828	-1.51611328	-78.90380859	+2.26318359	+3264	+13.56152344	-0.95361328	-4.34179688	+11.16210938	-52.14111328	-65.28076172	+2484
+1457971531.71750000	+14.96777344	-0.34716797	-1.73144531	+56.33789063	-62.24853516	-104.43603516	+3624	+14.58984375	+2.57958984	-2.25439453	-0.59326172	-78.94775391	+1.47216797	+3268	+13.56591797	-0.91406250	-4.38134766	+11.55761719	-52.07519531	-65.63232422	+2480
+1457971531.72160010	+14.98095703	-0.29003906	-1.76660156	+56.64550781	-62.09472656	-104.61181641	+3616	+14.59423828	+2.63232422	-2.28955078	+0.35156250	-78.94775391	+0.65917969	+3272	+13.57470703	-0.87890625	-4.42089844	+11.93115234	-51.98730469	-65.98388672	+2476
+1457971531.72580000	+14.98974609	-0.24169922	-1.79736328	+56.93115234	-61.96289063	-104.76562500	+3612	+14.59423828	+2.68945313	-2.32910156	+1.29638672	-78.96972656	-0.10986328	+3276	+13.57910156	-0.83935547	-4.46484375	+12.30468750	-51.89941406	-66.29150391	+2472
+1457971531.73000000	+15.00292969	-0.18896484	-1.82812500	+57.26074219	-61.85302734	-104.98535156	+3604	+14.59863281	+2.74218750	-2.36425781	+2.21923828	-78.96972656	-0.90087891	+3280	+13.58349609	-0.80419922	-4.50000000	+12.63427734	-51.83349609	-66.59912109	+2468
+1457971531.73410010	+15.01171875	-0.13623047	-1.85449219	+57.54638672	-61.76513672	-105.18310547	+3596	+14.60302734	+2.79492188	-2.39941406	+3.14208984	-78.99169922	-1.71386719	+3284	+13.58789063	-0.76464844	-4.53955078	+12.96386719	-51.76757813	-66.88476563	+2464
+1457971531.73830010	+15.02490234	-0.08349609	-1.88525391	+57.87597656	-61.65527344	-105.38085938	+3592	+14.60302734	+2.84326172	-2.43896484	+4.08691406	-78.99169922	-2.54882813	+3284	+13.59228516	-0.72509766	-4.57910156	+13.31542969	-51.72363281	-67.17041016	+2460
+1457971531.74250010	+15.03369141	-0.03076172	-1.91601563	+58.13964844	-61.52343750	-105.55664063	+3584	+14.60742188	+2.89599609	-2.47412109	+4.96582031	-79.03564453	-3.33984375	+3284	+13.60107422	-0.68554688	-4.61425781	+13.62304688	-51.70166016	-67.45605469	+2452
+1457971531.74659990	+15.04687500	+0.02636719	-1.95117188	+58.35937500	-61.39160156	-105.62255859	+3580	+14.60742188	+2.94873047	-2.50927734	+5.86669922	-79.01367188	-4.13085938	+3288	+13.60986328	-0.64599609	-4.64941406	+13.93066406	-51.63574219	-67.69775391	+2448
+1457971531.75500010	+15.06445313	+0.11425781	-2.02587891	+58.68896484	-61.12792969	-105.73242188	+3564	+14.60742188	+3.04101563	-2.59277344	+7.62451172	-78.94775391	-5.69091797	+3292	+13.61865234	-0.57128906	-4.72412109	+14.47998047	-51.52587891	-68.15917969	+2436
+1457971531.75910000	+15.06884766	+0.16259766	-2.06542969	+58.77685547	-60.99609375	-105.75439453	+3556	+14.60302734	+3.08935547	-2.63671875	+8.48144531	-78.88183594	-6.43798828	+3296	+13.62304688	-0.52734375	-4.75927734	+14.74365234	-51.48193359	-68.31298828	+2436
+1457971531.76329990	+15.07324219	+0.19775391	-2.10498047	+58.82080078	-60.86425781	-105.73242188	+3548	+14.60302734	+3.12451172	-2.68066406	+9.27246094	-78.81591797	-7.20703125	+3296	+13.62304688	-0.48779297	-4.79882813	+14.94140625	-51.41601563	-68.42285156	+2432
+1457971531.76749990	+15.07763672	+0.23730469	-2.14892578	+58.84277344	-60.73242188	-105.68847656	+3540	+14.60302734	+3.15966797	-2.72900391	+10.04150391	-78.75000000	-7.91015625	+3300	+13.62744141	-0.44824219	-4.83398438	+15.11718750	-51.37207031	-68.55468750	+2424
+1457971531.77160000	+15.08642578	+0.28125000	-2.19287109	+58.86474609	-60.57861328	-105.62255859	+3532	+14.59863281	+3.19482422	-2.77294922	+10.78857422	-78.66210938	-8.63525391	+3304	+13.63183594	-0.40869141	-4.86914063	+15.29296875	-51.35009766	-68.64257813	+2420
+1457971531.77580000	+15.08642578	+0.31640625	-2.23681641	+58.88671875	-60.44677734	-105.55664063	+3520	+14.59423828	+3.23437500	-2.82128906	+11.53564453	-78.57421875	-9.31640625	+3308	+13.63623047	-0.36914063	-4.90429688	+15.46875000	-51.30615234	-68.73046875	+2412
+1457971531.77990010	+15.09082031	+0.35595703	-2.28515625	+58.86474609	-60.31494141	-105.46875000	+3512	+14.58544922	+3.26953125	-2.86962891	+12.23876953	-78.48632813	-9.97558594	+3312	+13.64062500	-0.32958984	-4.93505859	+15.64453125	-51.30615234	-68.84033203	+2404
+1457971531.78410010	+15.09521484	+0.39550781	-2.33349609	+58.82080078	-60.16113281	-105.31494141	+3504	+14.58105469	+3.30908203	-2.91796875	+12.96386719	-78.35449219	-10.59082031	+3320	+13.64062500	-0.29003906	-4.97021484	+15.79833984	-51.26220703	-68.90625000	+2400
+1457971531.78830000	+15.09521484	+0.43505859	-2.38183594	+58.73291016	-60.00732422	-105.16113281	+3496	+14.57226563	+3.34423828	-2.97070313	+13.62304688	-78.20068359	-11.18408203	+3328	+13.64501953	-0.25048828	-5.00537109	+15.95214844	-51.21826172	-68.97216797	+2392
+1457971531.79239990	+15.09521484	+0.47021484	-2.42138672	+58.75488281	-59.87548828	-105.11718750	+3488	+14.56787109	+3.37939453	-3.01464844	+14.23828125	-78.11279297	-11.75537109	+3336	+13.64501953	-0.21093750	-5.03613281	+16.10595703	-51.19628906	-69.03808594	+2384
+1457971531.79660010	+15.09521484	+0.50537109	-2.46093750	+58.77685547	-59.76562500	-105.07324219	+3476	+14.55908203	+3.41455078	-3.06298828	+14.87548828	-78.00292969	-12.34863281	+3344	+13.64941406	-0.17138672	-5.06689453	+16.28173828	-51.17431641	-69.10400391	+2376
+1457971531.80080010	+15.09521484	+0.54931641	-2.49609375	+58.82080078	-59.65576172	-105.02929688	+3472	+14.55468750	+3.44970703	-3.10693359	+15.46875000	-77.87109375	-12.87597656	+3352	+13.64941406	-0.13183594	-5.09765625	+16.43554688	-51.15234375	-69.16992188	+2368
+1457971531.80489990	+15.09960938	+0.58886719	-2.52685547	+58.93066406	-59.56787109	-105.05126953	+3464	+14.55029297	+3.48925781	-3.13769531	+16.06201172	-77.84912109	-13.40332031	+3360	+13.65380859	-0.09228516	-5.12402344	+16.63330078	-51.17431641	-69.27978516	+2356
+1457971531.81329990	+15.10400391	+0.68115234	-2.59277344	+59.12841797	-59.34814453	-105.00732422	+3452	+14.54589844	+3.57714844	-3.21240234	+17.27050781	-77.67333984	-14.41406250	+3376	+13.66699219	-0.01318359	-5.17236328	+17.02880859	-51.17431641	-69.52148438	+2336
+1457971531.81740000	+15.10839844	+0.73388672	-2.60595703	+59.43603516	-59.30419922	-105.22705078	+3444	+14.54150391	+3.62109375	-3.22998047	+17.88574219	-77.69531250	-14.91943359	+3384	+13.67138672	+0.02197266	-5.18994141	+17.29248047	-51.19628906	-69.71923828	+2328
+1457971531.82160000	+15.11279297	+0.78222656	-2.61914063	+59.72167969	-59.26025391	-105.35888672	+3436	+14.54150391	+3.66503906	-3.25195313	+18.54492188	-77.67333984	-15.44677734	+3392	+13.68017578	+0.06591797	-5.20751953	+17.57812500	-51.21826172	-69.87304688	+2316
+1457971531.82579990	+15.11279297	+0.83496094	-2.63232422	+59.98535156	-59.19433594	-105.49072266	+3428	+14.54150391	+3.71337891	-3.27392578	+19.09423828	-77.65136719	-15.88623047	+3396	+13.68457031	+0.10546875	-5.22509766	+17.81982422	-51.21826172	-70.02685547	+2308
+1457971531.82990000	+15.11718750	+0.88330078	-2.63232422	+60.35888672	-59.17236328	-105.75439453	+3424	+14.54150391	+3.76171875	-3.27832031	+19.70947266	-77.73925781	-16.39160156	+3400	+13.69335938	+0.14941406	-5.23828125	+18.12744141	-51.26220703	-70.22460938	+2296
+1457971531.83410000	+15.12597656	+0.93603516	-2.63232422	+60.73242188	-59.17236328	-105.99609375	+3416	+14.54589844	+3.81005859	-3.28271484	+20.32470703	-77.82714844	-16.85302734	+3404	+13.70214844	+0.18896484	-5.24707031	+18.41308594	-51.30615234	-70.44433594	+2284
+1457971531.83830000	+15.13037109	+0.98876953	-2.62792969	+61.14990234	-59.15039063	-106.28173828	+3412	+14.55029297	+3.86279297	-3.28710938	+20.91796875	-77.89306641	-17.31445313	+3412	+13.71093750	+0.22851563	-5.25585938	+18.72070313	-51.35009766	-70.66406250	+2272
+1457971531.84240010	+15.14355469	+1.04589844	-2.61914063	+61.63330078	-59.19433594	-106.63330078	+3412	+14.55468750	+3.91552734	-3.27832031	+21.51123047	-78.04687500	-17.75390625	+3416	+13.71972656	+0.26367188	-5.25585938	+19.02832031	-51.43798828	-70.92773438	+2264
+1457971531.84660010	+15.15234375	+1.10302734	-2.61474609	+62.05078125	-59.17236328	-106.87500000	+3408	+14.55908203	+3.97265625	-3.27392578	+22.12646484	-78.13476563	-18.19335938	+3420	+13.73291016	+0.30761719	-5.26025391	+19.33593750	-51.50390625	-71.12548828	+2252
+1457971531.85080000	+15.16113281	+1.15576172	-2.61035156	+62.42431641	-59.17236328	-107.09472656	+3404	+14.56347656	+4.02099609	-3.26953125	+22.65380859	-78.22265625	-18.58886719	+3424	+13.74609375	+0.34716797	-5.26464844	+19.64355469	-51.54785156	-71.32324219	+2244
+1457971531.85489990	+15.16552734	+1.20410156	-2.59716797	+62.84179688	-59.19433594	-107.40234375	+3404	+14.56787109	+4.06933594	-3.26074219	+23.20312500	-78.33251953	-19.00634766	+3432	+13.75488281	+0.38671875	-5.26464844	+19.95117188	-51.61376953	-71.54296875	+2236
+1457971531.86319990	+15.17871094	+1.30078125	-2.57958984	+63.58886719	-59.19433594	-107.88574219	+3400	+14.57666016	+4.16601563	-3.23876953	+24.16992188	-78.57421875	-19.68750000	+3440	+13.76806641	+0.47021484	-5.26904297	+20.50048828	-51.67968750	-71.87255859	+2232
+1457971531.86739990	+15.18750000	+1.34472656	-2.57519531	+63.83056641	-59.21630859	-108.01757813	+3400	+14.57666016	+4.21435547	-3.23437500	+24.52148438	-78.66210938	-19.90722656	+3444	+13.77685547	+0.50976563	-5.26904297	+20.69824219	-51.74560547	-71.98242188	+2232
+1457971531.87159990	+15.19189453	+1.38867188	-2.57519531	+64.05029297	-59.21630859	-108.08349609	+3396	+14.57666016	+4.25830078	-3.22998047	+24.85107422	-78.72802734	-20.08300781	+3448	+13.78564453	+0.54931641	-5.27343750	+20.89599609	-51.78955078	-72.07031250	+2232
+1457971531.87570000	+15.20068359	+1.42822266	-2.57958984	+64.20410156	-59.21630859	-108.14941406	+3392	+14.57666016	+4.29785156	-3.22558594	+25.15869141	-78.79394531	-20.30273438	+3448	+13.79443359	+0.58447266	-5.27343750	+21.07177734	-51.83349609	-72.15820313	+2232
+1457971531.87990000	+15.20507813	+1.46337891	-2.57958984	+64.35791016	-59.21630859	-108.19335938	+3392	+14.57666016	+4.33300781	-3.22558594	+25.37841797	-78.81591797	-20.43457031	+3452	+13.80322266	+0.61962891	-5.27343750	+21.20361328	-51.87744141	-72.22412109	+2232
+1457971531.88410000	+15.20947266	+1.50292969	-2.58837891	+64.42382813	-59.19433594	-108.10546875	+3388	+14.57226563	+4.36816406	-3.22998047	+25.59814453	-78.81591797	-20.52246094	+3452	+13.80761719	+0.65917969	-5.28222656	+21.31347656	-51.85546875	-72.18017578	+2236
+1457971531.88820000	+15.20947266	+1.53369141	-2.60156250	+64.37988281	-59.15039063	-107.97363281	+3388	+14.56787109	+4.39453125	-3.23437500	+25.70800781	-78.79394531	-20.58837891	+3456	+13.81201172	+0.69433594	-5.29101563	+21.37939453	-51.85546875	-72.13623047	+2236
+1457971531.89240000	+15.21386719	+1.56005859	-2.61474609	+64.27001953	-59.12841797	-107.79785156	+3384	+14.56347656	+4.42089844	-3.24755859	+25.79589844	-78.72802734	-20.61035156	+3460	+13.81201172	+0.72949219	-5.29980469	+21.40136719	-51.81152344	-72.04833984	+2236
+1457971531.89660000	+15.21386719	+1.58203125	-2.63232422	+64.18212891	-59.08447266	-107.62207031	+3384	+14.55468750	+4.45166016	-3.25634766	+25.86181641	-78.68408203	-20.58837891	+3468	+13.81640625	+0.76904297	-5.30859375	+21.42333984	-51.78955078	-71.93847656	+2236
+1457971531.90070010	+15.21386719	+1.60839844	-2.64550781	+64.02832031	-59.06250000	-107.40234375	+3384	+14.54589844	+4.47363281	-3.26953125	+25.90576172	-78.61816406	-20.56640625	+3476	+13.81201172	+0.79980469	-5.31738281	+21.42333984	-51.74560547	-71.85058594	+2236
+1457971531.90490010	+15.21386719	+1.63037109	-2.66308594	+63.89648438	-59.04052734	-107.18261719	+3388	+14.54150391	+4.49560547	-3.28271484	+25.88378906	-78.55224609	-20.52246094	+3484	+13.81640625	+0.83056641	-5.32177734	+21.37939453	-51.72363281	-71.74072266	+2232
+1457971531.91319990	+15.21826172	+1.67431641	-2.69384766	+63.56689453	-58.95263672	-106.69921875	+3388	+14.52832031	+4.53515625	-3.30908203	+25.86181641	-78.37646484	-20.39062500	+3500	+13.82519531	+0.89208984	-5.33935547	+21.29150391	-51.67968750	-71.45507813	+2220
+1457971531.91739990	+15.21826172	+1.69628906	-2.70703125	+63.41308594	-58.90869141	-106.47949219	+3388	+14.52392578	+4.55273438	-3.31787109	+25.90576172	-78.31054688	-20.39062500	+3508	+13.82519531	+0.92285156	-5.34375000	+21.29150391	-51.63574219	-71.34521484	+2212
+1457971531.92160010	+15.22265625	+1.71826172	-2.71582031	+63.30322266	-58.88671875	-106.30371094	+3388	+14.51953125	+4.57031250	-3.32666016	+25.94970703	-78.26660156	-20.39062500	+3516	+13.82519531	+0.95361328	-5.34814453	+21.29150391	-51.59179688	-71.23535156	+2204
+1457971531.92569990	+15.22265625	+1.74023438	-2.72460938	+63.17138672	-58.84277344	-106.08398438	+3392	+14.51074219	+4.59667969	-3.33544922	+25.97167969	-78.20068359	-20.34667969	+3528	+13.82519531	+0.98437500	-5.35693359	+21.26953125	-51.54785156	-71.10351563	+2196
+1457971531.92989990	+15.22265625	+1.76220703	-2.72900391	+63.08349609	-58.84277344	-105.93017578	+3392	+14.50634766	+4.61865234	-3.33544922	+25.99365234	-78.15673828	-20.28076172	+3536	+13.82519531	+1.01513672	-5.35693359	+21.26953125	-51.50390625	-71.01562500	+2188
+1457971531.93400000	+15.22265625	+1.78417969	-2.72900391	+63.06152344	-58.84277344	-105.84228516	+3392	+14.50634766	+4.64062500	-3.33544922	+26.03759766	-78.15673828	-20.28076172	+3548	+13.82519531	+1.03710938	-5.35253906	+21.29150391	-51.52587891	-70.97167969	+2180
+1457971531.93820000	+15.22705078	+1.80615234	-2.72460938	+63.06152344	-58.84277344	-105.79833984	+3396	+14.50195313	+4.66699219	-3.33105469	+26.08154297	-78.13476563	-20.23681641	+3560	+13.82958984	+1.06347656	-5.34375000	+21.33544922	-51.54785156	-70.97167969	+2172
+1457971531.94240000	+15.23144531	+1.83691406	-2.71142578	+63.14941406	-58.88671875	-105.82031250	+3400	+14.50195313	+4.69775391	-3.31787109	+26.14746094	-78.20068359	-20.21484375	+3572	+13.83398438	+1.08984375	-5.33496094	+21.42333984	-51.59179688	-70.99365234	+2168
+1457971531.94650010	+15.23583984	+1.86328125	-2.69824219	+63.25927734	-58.93066406	-105.86425781	+3404	+14.50634766	+4.72412109	-3.30468750	+26.23535156	-78.24462891	-20.21484375	+3584	+13.84277344	+1.11621094	-5.32177734	+21.48925781	-51.63574219	-71.01562500	+2160
+1457971531.95070000	+15.24023438	+1.89404297	-2.68066406	+63.41308594	-58.97460938	-105.90820313	+3412	+14.50634766	+4.75488281	-3.28710938	+26.30126953	-78.31054688	-20.17089844	+3600	+13.85156250	+1.14257813	-5.31298828	+21.59912109	-51.65771484	-71.03759766	+2156
+1457971531.95490000	+15.24462891	+1.92480469	-2.66308594	+63.63281250	-59.01855469	-106.01806641	+3420	+14.50634766	+4.79003906	-3.26513672	+26.41113281	-78.39843750	-20.17089844	+3612	+13.85156250	+1.17333984	-5.29980469	+21.75292969	-51.67968750	-71.10351563	+2152
+1457971531.95900010	+15.24902344	+1.95556641	-2.63671875	+63.85253906	-59.08447266	-106.17187500	+3428	+14.51074219	+4.82080078	-3.23876953	+26.54296875	-78.50830078	-20.19287109	+3624	+13.85595703	+1.19970703	-5.28662109	+21.90673828	-51.72363281	-71.16943359	+2152
+1457971531.96740010	+15.25341797	+2.01708984	-2.58398438	+64.40185547	-59.23828125	-106.52343750	+3444	+14.51513672	+4.89111328	-3.18603516	+26.71875000	-78.72802734	-20.12695313	+3652	+13.86474609	+1.24804688	-5.25146484	+22.19238281	-51.83349609	-71.32324219	+2160
+1457971531.97149990	+15.26220703	+2.05224609	-2.55322266	+64.66552734	-59.32617188	-106.69921875	+3452	+14.51953125	+4.92187500	-3.15527344	+26.74072266	-78.85986328	-20.06103516	+3664	+13.87353516	+1.27441406	-5.23388672	+22.32421875	-51.89941406	-71.38916016	+2164
+1457971531.97569990	+15.26660156	+2.08300781	-2.52246094	+64.95117188	-59.41406250	-106.89697266	+3464	+14.52392578	+4.95263672	-3.12451172	+26.78466797	-78.99169922	-19.99511719	+3676	+13.87792969	+1.30078125	-5.21630859	+22.47802734	-51.98730469	-71.47705078	+2172
+1457971531.97989990	+15.27099609	+2.11376953	-2.49609375	+65.23681641	-59.47998047	-107.07275391	+3472	+14.52832031	+4.98779297	-3.09814453	+26.82861328	-79.10156250	-19.92919922	+3688	+13.88232422	+1.32275391	-5.19873047	+22.63183594	-52.03125000	-71.56494141	+2180
+1457971531.98400000	+15.27099609	+2.14892578	-2.46972656	+65.45654297	-59.54589844	-107.18261719	+3480	+14.52832031	+5.01855469	-3.07177734	+26.85058594	-79.21142578	-19.84130859	+3700	+13.88671875	+1.34912109	-5.18554688	+22.76367188	-52.05322266	-71.60888672	+2192
+1457971531.98819990	+15.27539063	+2.17968750	-2.44775391	+65.65429688	-59.61181641	-107.27050781	+3488	+14.53271484	+5.04931641	-3.04541016	+26.82861328	-79.29931641	-19.73144531	+3708	+13.89111328	+1.37548828	-5.17236328	+22.87353516	-52.07519531	-71.60888672	+2200
+1457971531.99239990	+15.27539063	+2.20605469	-2.43017578	+65.80810547	-59.65576172	-107.29248047	+3496	+14.52832031	+5.07568359	-3.02343750	+26.76269531	-79.34326172	-19.57763672	+3712	+13.89111328	+1.40185547	-5.15917969	+22.96142578	-52.07519531	-71.58691406	+2212
+1457971531.99650000	+15.27539063	+2.23242188	-2.41699219	+65.89599609	-59.69970703	-107.29248047	+3500	+14.52832031	+5.09765625	-3.00146484	+26.67480469	-79.40917969	-19.42382813	+3720	+13.89111328	+1.42382813	-5.15039063	+23.02734375	-52.07519531	-71.56494141	+2220
+1457971532.00490000	+15.27539063	+2.27197266	-2.39501953	+65.93994141	-59.76562500	-107.16064453	+3508	+14.52392578	+5.13281250	-2.97070313	+26.41113281	-79.45312500	-19.05029297	+3728	+13.88671875	+1.46777344	-5.12841797	+23.07128906	-52.09716797	-71.43310547	+2240
+1457971532.00900010	+15.27539063	+2.28955078	-2.39062500	+65.89599609	-59.78759766	-107.00683594	+3512	+14.51953125	+5.14599609	-2.96191406	+26.21337891	-79.43115234	-18.80859375	+3732	+13.88671875	+1.48535156	-5.12402344	+23.04931641	-52.07519531	-71.32324219	+2248
+1457971532.01320000	+15.27539063	+2.30712891	-2.39062500	+65.78613281	-59.78759766	-106.80908203	+3512	+14.51513672	+5.15917969	-2.95751953	+25.99365234	-79.36523438	-18.54492188	+3732	+13.88671875	+1.50292969	-5.11962891	+23.00537109	-52.03125000	-71.19140625	+2256
+1457971532.01729990	+15.27099609	+2.32031250	-2.39501953	+65.65429688	-59.76562500	-106.56738281	+3516	+14.50634766	+5.17236328	-2.95751953	+25.77392578	-79.29931641	-18.28125000	+3736	+13.88232422	+1.52490234	-5.11523438	+22.96142578	-51.98730469	-71.03759766	+2260
+1457971532.02150010	+15.27099609	+2.33349609	-2.39941406	+65.50048828	-59.74365234	-106.32568359	+3516	+14.49755859	+5.18115234	-2.95751953	+25.59814453	-79.23339844	-18.08349609	+3736	+13.87792969	+1.54248047	-5.11523438	+22.91748047	-51.92138672	-70.88378906	+2264
+1457971532.02570010	+15.26660156	+2.34667969	-2.40380859	+65.30273438	-59.72167969	-106.04003906	+3520	+14.49316406	+5.18554688	-2.96191406	+25.40039063	-79.14550781	-17.86376953	+3740	+13.87353516	+1.56005859	-5.11962891	+22.85156250	-51.85546875	-70.70800781	+2268
+1457971532.02979990	+15.26220703	+2.35546875	-2.41259766	+65.06103516	-59.67773438	-105.73242188	+3520	+14.48437500	+5.18994141	-2.96191406	+25.18066406	-79.03564453	-17.64404297	+3740	+13.86914063	+1.57763672	-5.11523438	+22.74169922	-51.76757813	-70.51025391	+2268
+1457971532.03819990	+15.25341797	+2.36865234	-2.43017578	+64.64355469	-59.63378906	-105.13916016	+3524	+14.46679688	+5.19433594	-2.96630859	+24.74121094	-78.85986328	-17.18261719	+3748	+13.86035156	+1.60400391	-5.11083984	+22.56591797	-51.67968750	-70.15869141	+2264
+1457971532.04230000	+15.25341797	+2.37744141	-2.43457031	+64.42382813	-59.61181641	-104.87548828	+3528	+14.45800781	+5.19873047	-2.97070313	+24.52148438	-78.77197266	-16.96289063	+3748	+13.85595703	+1.62158203	-5.11083984	+22.47802734	-51.63574219	-69.96093750	+2260
+1457971532.04650000	+15.24902344	+2.38623047	-2.44335938	+64.24804688	-59.58984375	-104.61181641	+3528	+14.44921875	+5.19873047	-2.97070313	+24.32373047	-78.68408203	-16.76513672	+3752	+13.85156250	+1.63476563	-5.10644531	+22.41210938	-51.56982422	-69.78515625	+2256
+1457971532.05069990	+15.24462891	+2.39501953	-2.44775391	+64.09423828	-59.56787109	-104.34814453	+3528	+14.44042969	+5.20751953	-2.97509766	+24.14794922	-78.59619141	-16.56738281	+3756	+13.84716797	+1.65234375	-5.10644531	+22.32421875	-51.52587891	-69.63134766	+2252
+1457971532.05480000	+15.24462891	+2.40820313	-2.44775391	+63.94042969	-59.54589844	-104.12841797	+3532	+14.43603516	+5.21191406	-2.97070313	+23.97216797	-78.50830078	-16.39160156	+3764	+13.84716797	+1.66552734	-5.10205078	+22.28027344	-51.48193359	-69.45556641	+2244
+1457971532.05900000	+15.24023438	+2.41699219	-2.44775391	+63.83056641	-59.54589844	-103.93066406	+3532	+14.42724609	+5.21630859	-2.96630859	+23.81835938	-78.46435547	-16.21582031	+3768	+13.84277344	+1.67871094	-5.09326172	+22.21435547	-51.43798828	-69.32373047	+2236
+1457971532.06320000	+15.23583984	+2.43017578	-2.44335938	+63.76464844	-59.56787109	-103.77685547	+3532	+14.41845703	+5.22509766	-2.95751953	+23.66455078	-78.44238281	-16.01806641	+3772	+13.83837891	+1.69628906	-5.08447266	+22.19238281	-51.43798828	-69.21386719	+2232
+1457971532.06730010	+15.23144531	+2.43896484	-2.43457031	+63.74267578	-59.58984375	-103.66699219	+3536	+14.41406250	+5.23388672	-2.94433594	+23.48876953	-78.42041016	-15.82031250	+3780	+13.83837891	+1.70947266	-5.07568359	+22.17041016	-51.43798828	-69.12597656	+2228
+1457971532.07150010	+15.23144531	+2.45654297	-2.42138672	+63.74267578	-59.63378906	-103.57910156	+3540	+14.40966797	+5.24707031	-2.92675781	+23.29101563	-78.44238281	-15.57861328	+3788	+13.83398438	+1.72265625	-5.06250000	+22.17041016	-51.43798828	-69.03808594	+2224
+1457971532.07570000	+15.22705078	+2.46972656	-2.40820313	+63.80859375	-59.67773438	-103.55712891	+3544	+14.40527344	+5.26464844	-2.90917969	+23.09326172	-78.46435547	-15.33691406	+3796	+13.83398438	+1.73583984	-5.04492188	+22.17041016	-51.45996094	-68.99414063	+2220
+1457971532.07979990	+15.22705078	+2.48730469	-2.38623047	+63.91845703	-59.74365234	-103.55712891	+3552	+14.40527344	+5.28222656	-2.88720703	+22.91748047	-78.53027344	-15.07324219	+3804	+13.83398438	+1.74902344	-5.03173828	+22.21435547	-51.50390625	-68.99414063	+2220
+1457971532.08400010	+15.22705078	+2.50488281	-2.36865234	+64.05029297	-59.83154297	-103.60107422	+3556	+14.40087891	+5.29980469	-2.86083984	+22.71972656	-78.59619141	-14.80957031	+3816	+13.83398438	+1.76220703	-5.01855469	+22.25830078	-51.52587891	-68.99414063	+2220
+1457971532.09229990	+15.22705078	+2.54003906	-2.32031250	+64.33593750	-60.00732422	-103.73291016	+3568	+14.39648438	+5.34375000	-2.80371094	+22.32421875	-78.77197266	-14.23828125	+3832	+13.83398438	+1.78857422	-4.98779297	+22.34619141	-51.59179688	-68.99414063	+2220
+1457971532.09649990	+15.22265625	+2.55761719	-2.29394531	+64.51171875	-60.09521484	-103.82080078	+3572	+14.39648438	+5.36572266	-2.77294922	+22.06054688	-78.88183594	-13.86474609	+3840	+13.83398438	+1.80175781	-4.97460938	+22.39013672	-51.63574219	-68.99414063	+2224
+1457971532.10060000	+15.22265625	+2.57519531	-2.26757813	+64.68750000	-60.20507813	-103.93066406	+3580	+14.39648438	+5.38330078	-2.73779297	+21.77490234	-79.01367188	-13.51318359	+3848	+13.82958984	+1.81054688	-4.95703125	+22.43408203	-51.67968750	-69.01611328	+2232
+1457971532.10480000	+15.22265625	+2.59277344	-2.24121094	+64.84130859	-60.29296875	-103.99658203	+3584	+14.39648438	+5.40527344	-2.70703125	+21.46728516	-79.12353516	-13.11767578	+3852	+13.82958984	+1.81933594	-4.93945313	+22.45605469	-51.72363281	-69.01611328	+2240
+1457971532.10900000	+15.22265625	+2.60595703	-2.21923828	+64.99511719	-60.40283203	-104.08447266	+3588	+14.39648438	+5.42285156	-2.68066406	+21.09375000	-79.21142578	-12.67822266	+3856	+13.82958984	+1.83251953	-4.92626953	+22.45605469	-51.76757813	-69.01611328	+2248
+1457971532.11310010	+15.22265625	+2.61914063	-2.19726563	+65.10498047	-60.51269531	-104.12841797	+3592	+14.39648438	+5.44042969	-2.65429688	+20.74218750	-79.29931641	-12.28271484	+3860	+13.82958984	+1.84130859	-4.91308594	+22.45605469	-51.81152344	-68.99414063	+2256
+1457971532.11730000	+15.22265625	+2.62792969	-2.17968750	+65.14892578	-60.60058594	-104.15039063	+3592	+14.39648438	+5.44921875	-2.63232422	+20.43457031	-79.36523438	-11.90917969	+3860	+13.82519531	+1.84570313	-4.89990234	+22.43408203	-51.83349609	-68.95019531	+2260
+1457971532.12560010	+15.21826172	+2.64111328	-2.14892578	+65.14892578	-60.73242188	-104.08447266	+3592	+14.39208984	+5.46679688	-2.60156250	+19.81933594	-79.45312500	-11.22802734	+3856	+13.82080078	+1.86328125	-4.88232422	+22.34619141	-51.85546875	-68.79638672	+2276
+1457971532.13400010	+15.21826172	+2.64111328	-2.13574219	+64.95117188	-60.84228516	-103.84277344	+3584	+14.38769531	+5.46679688	-2.58398438	+19.11621094	-79.45312500	-10.54687500	+3852	+13.81201172	+1.87207031	-4.86474609	+22.12646484	-51.87744141	-68.55468750	+2288
+1457971532.13809990	+15.21386719	+2.64111328	-2.13134766	+64.79736328	-60.88623047	-103.68896484	+3584	+14.38330078	+5.46679688	-2.57519531	+18.76464844	-79.43115234	-10.21728516	+3848	+13.81201172	+1.87646484	-4.86035156	+22.01660156	-51.87744141	-68.40087891	+2292
+1457971532.14229990	+15.21386719	+2.63671875	-2.13134766	+64.59960938	-60.93017578	-103.49121094	+3580	+14.37890625	+5.46240234	-2.57080078	+18.41308594	-79.40917969	-9.90966797	+3848	+13.80761719	+1.88085938	-4.85156250	+21.86279297	-51.87744141	-68.24707031	+2296
+1457971532.14650010	+15.21386719	+2.63232422	-2.13574219	+64.37988281	-60.95214844	-103.27148438	+3580	+14.37890625	+5.45800781	-2.57080078	+18.14941406	-79.36523438	-9.66796875	+3844	+13.80322266	+1.88085938	-4.84716797	+21.70898438	-51.87744141	-68.07128906	+2300
+1457971532.15060000	+15.21386719	+2.62792969	-2.14013672	+64.13818359	-60.97412109	-103.02978516	+3580	+14.37451172	+5.45361328	-2.57519531	+17.86376953	-79.32128906	-9.40429688	+3844	+13.79882813	+1.88525391	-4.84277344	+21.55517578	-51.87744141	-67.89550781	+2300
+1457971532.15479990	+15.21386719	+2.61914063	-2.14453125	+63.87451172	-60.99609375	-102.76611328	+3576	+14.37011719	+5.44482422	-2.57519531	+17.57812500	-79.25537109	-9.18457031	+3840	+13.79882813	+1.88964844	-4.84277344	+21.40136719	-51.85546875	-67.69775391	+2296
+1457971532.15899990	+15.20947266	+2.61035156	-2.14892578	+63.61083984	-60.99609375	-102.52441406	+3576	+14.36572266	+5.44042969	-2.57519531	+17.38037109	-79.21142578	-8.98681641	+3840	+13.79443359	+1.89404297	-4.83837891	+21.22558594	-51.83349609	-67.50000000	+2292
+1457971532.16310000	+15.20947266	+2.60595703	-2.15332031	+63.34716797	-61.01806641	-102.26074219	+3576	+14.36132813	+5.43164063	-2.57958984	+17.13867188	-79.14550781	-8.81103516	+3844	+13.79003906	+1.89843750	-4.83398438	+21.07177734	-51.81152344	-67.32421875	+2288
+1457971532.16730000	+15.20507813	+2.59716797	-2.15771484	+63.06152344	-61.01806641	-101.99707031	+3576	+14.35693359	+5.42285156	-2.57958984	+16.89697266	-79.07958984	-8.59130859	+3844	+13.78564453	+1.90283203	-4.82958984	+20.89599609	-51.81152344	-67.12646484	+2284
+1457971532.17140010	+15.20068359	+2.59277344	-2.16210938	+62.79785156	-61.04003906	-101.75537109	+3576	+14.35693359	+5.41845703	-2.57958984	+16.67724609	-79.03564453	-8.41552734	+3848	+13.78564453	+1.90283203	-4.82519531	+20.74218750	-51.78955078	-66.95068359	+2280
+1457971532.17560010	+15.20068359	+2.58398438	-2.16650391	+62.55615234	-61.04003906	-101.51367188	+3576	+14.35253906	+5.41406250	-2.57958984	+16.43554688	-78.96972656	-8.21777344	+3848	+13.78125000	+1.90722656	-4.82080078	+20.61035156	-51.78955078	-66.79687500	+2272
+1457971532.18390010	+15.19628906	+2.57958984	-2.17089844	+62.13867188	-61.06201172	-101.11816406	+3576	+14.35253906	+5.40527344	-2.57958984	+15.99609375	-78.88183594	-7.84423828	+3852	+13.78125000	+1.91601563	-4.81201172	+20.39062500	-51.78955078	-66.55517578	+2260
+1457971532.18810010	+15.19628906	+2.57519531	-2.17089844	+61.98486328	-61.08398438	-100.94238281	+3572	+14.34814453	+5.40087891	-2.57519531	+15.79833984	-78.83789063	-7.66845703	+3856	+13.78125000	+1.92041016	-4.80761719	+20.32470703	-51.78955078	-66.46728516	+2252
+1457971532.19230010	+15.19628906	+2.57519531	-2.16650391	+61.87500000	-61.10595703	-100.83251953	+3572	+14.34814453	+5.40087891	-2.56640625	+15.60058594	-78.81591797	-7.49267578	+3860	+13.78125000	+1.92919922	-4.80322266	+20.25878906	-51.78955078	-66.37939453	+2248
+1457971532.19639990	+15.19628906	+2.57958984	-2.16210938	+61.80908203	-61.12792969	-100.76660156	+3572	+14.34814453	+5.40087891	-2.55761719	+15.35888672	-78.79394531	-7.27294922	+3864	+13.77685547	+1.92919922	-4.79443359	+20.21484375	-51.78955078	-66.35742188	+2240
+1457971532.20059990	+15.19189453	+2.57958984	-2.14892578	+61.78710938	-61.17187500	-100.74462891	+3572	+14.34814453	+5.40087891	-2.54882813	+15.13916016	-78.79394531	-7.05322266	+3868	+13.77685547	+1.93359375	-4.78564453	+20.21484375	-51.81152344	-66.33544922	+2240
+1457971532.20479990	+15.19189453	+2.58398438	-2.13574219	+61.83105469	-61.21582031	-100.76660156	+3576	+14.35253906	+5.40527344	-2.53125000	+14.91943359	-78.79394531	-6.83349609	+3872	+13.78125000	+1.93798828	-4.77246094	+20.21484375	-51.83349609	-66.35742188	+2236
+1457971532.20890000	+15.19189453	+2.59277344	-2.12255859	+61.87500000	-61.25976563	-100.78857422	+3576	+14.35693359	+5.40966797	-2.51367188	+14.67773438	-78.81591797	-6.56982422	+3880	+13.78125000	+1.94238281	-4.76367188	+20.21484375	-51.83349609	-66.37939453	+2236
+1457971532.21310000	+15.19628906	+2.59716797	-2.10937500	+61.94091797	-61.30371094	-100.85449219	+3580	+14.36132813	+5.41845703	-2.49169922	+14.43603516	-78.85986328	-6.30615234	+3884	+13.78125000	+1.94238281	-4.75488281	+20.23681641	-51.87744141	-66.42333984	+2232
+1457971532.22140000	+15.19628906	+2.61035156	-2.07421875	+62.18261719	-61.39160156	-101.07421875	+3584	+14.37011719	+5.43603516	-2.44335938	+14.01855469	-78.96972656	-5.82275391	+3896	+13.78564453	+1.95117188	-4.73291016	+20.30273438	-51.92138672	-66.53320313	+2236
+1457971532.22560000	+15.19628906	+2.61914063	-2.05664063	+62.33642578	-61.43554688	-101.20605469	+3588	+14.37011719	+5.44921875	-2.41259766	+13.84277344	-79.03564453	-5.60302734	+3900	+13.79003906	+1.95117188	-4.71972656	+20.34667969	-51.92138672	-66.59912109	+2240
+1457971532.22980000	+15.19628906	+2.62353516	-2.03466797	+62.46826172	-61.47949219	-101.35986328	+3588	+14.37451172	+5.45361328	-2.39062500	+13.66699219	-79.07958984	-5.40527344	+3904	+13.79003906	+1.95117188	-4.70654297	+20.36865234	-51.94335938	-66.66503906	+2244
+1457971532.23390010	+15.20068359	+2.63232422	-2.01708984	+62.62207031	-61.52343750	-101.49169922	+3592	+14.37890625	+5.46240234	-2.36425781	+13.46923828	-79.14550781	-5.18554688	+3904	+13.79003906	+1.95117188	-4.69775391	+20.41259766	-51.98730469	-66.73095703	+2248
+1457971532.23810010	+15.20068359	+2.63671875	-1.99511719	+62.79785156	-61.56738281	-101.64550781	+3596	+14.37890625	+5.47119141	-2.33789063	+13.31542969	-79.21142578	-4.98779297	+3908	+13.79443359	+1.95117188	-4.68017578	+20.43457031	-52.00927734	-66.77490234	+2252
+1457971532.24219990	+15.20068359	+2.64111328	-1.97753906	+62.92968750	-61.61132813	-101.79931641	+3596	+14.38330078	+5.47998047	-2.32031250	+13.18359375	-79.23339844	-4.83398438	+3908	+13.79443359	+1.95117188	-4.67138672	+20.45654297	-52.05322266	-66.84082031	+2260
+1457971532.24640010	+15.20068359	+2.64550781	-1.95996094	+63.06152344	-61.65527344	-101.90917969	+3596	+14.38330078	+5.48876953	-2.30273438	+13.07373047	-79.25537109	-4.70214844	+3908	+13.79882813	+1.95117188	-4.65820313	+20.47851563	-52.07519531	-66.86279297	+2268
+1457971532.25060010	+15.20068359	+2.64990234	-1.94677734	+63.14941406	-61.67724609	-101.99707031	+3596	+14.38769531	+5.48876953	-2.28955078	+12.94189453	-79.25537109	-4.59228516	+3904	+13.79882813	+1.95556641	-4.64941406	+20.47851563	-52.07519531	-66.88476563	+2272
+1457971532.25889990	+15.20068359	+2.65429688	-1.92480469	+63.23730469	-61.69921875	-102.08496094	+3596	+14.38330078	+5.48876953	-2.27197266	+12.74414063	-79.21142578	-4.41650391	+3900	+13.79882813	+1.95556641	-4.63183594	+20.43457031	-52.07519531	-66.84082031	+2280
+1457971532.26309990	+15.20068359	+2.64990234	-1.91601563	+63.23730469	-61.69921875	-102.10693359	+3592	+14.38330078	+5.48876953	-2.26757813	+12.61230469	-79.16748047	-4.32861328	+3896	+13.79443359	+1.95556641	-4.62304688	+20.39062500	-52.07519531	-66.79687500	+2284
+1457971532.26720000	+15.20068359	+2.64990234	-1.91162109	+63.19335938	-61.67724609	-102.06298828	+3592	+14.37890625	+5.48437500	-2.26757813	+12.48046875	-79.10156250	-4.21875000	+3892	+13.79443359	+1.95556641	-4.61865234	+20.32470703	-52.05322266	-66.70898438	+2288
+1457971532.27140000	+15.20068359	+2.64550781	-1.91162109	+63.14941406	-61.65527344	-101.99707031	+3588	+14.37451172	+5.47998047	-2.27197266	+12.32666016	-79.03564453	-4.10888672	+3892	+13.79003906	+1.95996094	-4.60986328	+20.25878906	-52.03125000	-66.62109375	+2288
+1457971532.27560000	+15.19628906	+2.64550781	-1.91162109	+63.06152344	-61.63330078	-101.93115234	+3588	+14.37451172	+5.47119141	-2.27636719	+12.17285156	-78.94775391	-4.02099609	+3892	+13.79003906	+1.95996094	-4.60546875	+20.19287109	-52.00927734	-66.51123047	+2288
+1457971532.27970000	+15.19628906	+2.64111328	-1.91601563	+62.95166016	-61.58935547	-101.82128906	+3588	+14.37011719	+5.46679688	-2.28076172	+11.99707031	-78.85986328	-3.88916016	+3892	+13.78564453	+1.96435547	-4.60546875	+20.10498047	-51.98730469	-66.40136719	+2288
+1457971532.28390000	+15.19628906	+2.63671875	-1.92041016	+62.81982422	-61.54541016	-101.71142578	+3588	+14.37011719	+5.46240234	-2.28515625	+11.84326172	-78.77197266	-3.80126953	+3896	+13.78564453	+1.96435547	-4.60107422	+20.01708984	-51.94335938	-66.26953125	+2284
+1457971532.28810000	+15.19189453	+2.63232422	-1.92480469	+62.68798828	-61.50146484	-101.55761719	+3588	+14.36572266	+5.45361328	-2.29394531	+11.64550781	-78.66210938	-3.66943359	+3896	+13.78125000	+1.96875000	-4.60107422	+19.92919922	-51.87744141	-66.13769531	+2280
+1457971532.29220010	+15.19189453	+2.63232422	-1.92919922	+62.53417969	-61.43554688	-101.40380859	+3588	+14.36132813	+5.44921875	-2.29833984	+11.42578125	-78.55224609	-3.49365234	+3900	+13.77685547	+1.97314453	-4.60107422	+19.84130859	-51.78955078	-65.98388672	+2276
+1457971532.30060010	+15.18750000	+2.62353516	-1.94677734	+62.20458984	-61.30371094	-101.05224609	+3588	+14.35693359	+5.43603516	-2.31152344	+10.94238281	-78.31054688	-3.09814453	+3908	+13.76367188	+1.97753906	-4.59667969	+19.64355469	-51.61376953	-65.67626953	+2264
+1457971532.30469990	+15.18310547	+2.62353516	-1.95117188	+62.05078125	-61.23779297	-100.89843750	+3592	+14.35253906	+5.42724609	-2.31591797	+10.67871094	-78.20068359	-2.85644531	+3912	+13.75488281	+1.98193359	-4.59228516	+19.57763672	-51.52587891	-65.54443359	+2256
+1457971532.30890010	+15.18310547	+2.61914063	-1.95556641	+61.87500000	-61.14990234	-100.70068359	+3592	+14.35253906	+5.42285156	-2.32031250	+10.34912109	-78.04687500	-2.54882813	+3912	+13.75048828	+1.98632813	-4.58789063	+19.48974609	-51.43798828	-65.41259766	+2252
+1457971532.31310010	+15.18310547	+2.61914063	-1.95996094	+61.69921875	-61.08398438	-100.52490234	+3592	+14.34814453	+5.42285156	-2.32031250	+10.04150391	-77.91503906	-2.24121094	+3916	+13.75048828	+1.99072266	-4.58789063	+19.42382813	-51.35009766	-65.30273438	+2244
+1457971532.31719990	+15.17871094	+2.61914063	-1.96435547	+61.54541016	-61.01806641	-100.37109375	+3596	+14.34814453	+5.41845703	-2.31591797	+9.71191406	-77.78320313	-1.88964844	+3920	+13.74609375	+1.99511719	-4.58349609	+19.40185547	-51.24023438	-65.23681641	+2236
+1457971532.32139990	+15.17871094	+2.62353516	-1.96435547	+61.36962891	-60.93017578	-100.19531250	+3596	+14.34375000	+5.42285156	-2.31152344	+9.31640625	-77.62939453	-1.40625000	+3924	+13.74169922	+1.99511719	-4.57910156	+19.35791016	-51.15234375	-65.19287109	+2232
+1457971532.32550000	+15.17871094	+2.62353516	-1.95996094	+61.23779297	-60.88623047	-100.04150391	+3596	+14.34375000	+5.42724609	-2.29833984	+8.94287109	-77.47558594	-0.94482422	+3928	+13.73730469	+1.99511719	-4.57031250	+19.35791016	-51.06445313	-65.14892578	+2228
+1457971532.32970000	+15.17871094	+2.62792969	-1.95556641	+61.12792969	-60.84228516	-99.90966797	+3600	+14.34375000	+5.43164063	-2.28515625	+8.59130859	-77.36572266	-0.46142578	+3932	+13.73291016	+1.99951172	-4.56591797	+19.35791016	-50.97656250	-65.14892578	+2228
+1457971532.33800010	+15.17871094	+2.63671875	-1.92919922	+60.90820313	-60.79833984	-99.73388672	+3608	+14.33935547	+5.44921875	-2.23681641	+7.73437500	-77.05810547	+0.81298828	+3940	+13.72412109	+2.00390625	-4.54833984	+19.35791016	-50.86669922	-65.14892578	+2228
+1457971532.34220000	+15.17871094	+2.64550781	-1.91162109	+60.82031250	-60.79833984	-99.66796875	+3616	+14.33935547	+5.45800781	-2.21044922	+7.44873047	-76.97021484	+1.27441406	+3944	+13.72412109	+2.00390625	-4.53515625	+19.37988281	-50.82275391	-65.17089844	+2232
+1457971532.34640000	+15.17871094	+2.64990234	-1.88964844	+60.68847656	-60.82031250	-99.60205078	+3620	+14.33935547	+5.47998047	-2.17529297	+7.18505859	-76.86035156	+1.86767578	+3948	+13.72412109	+2.00390625	-4.52636719	+19.37988281	-50.77880859	-65.19287109	+2236
+1457971532.35050010	+15.17871094	+2.65429688	-1.87207031	+60.57861328	-60.84228516	-99.51416016	+3624	+14.33935547	+5.48876953	-2.14892578	+7.05322266	-76.75048828	+2.28515625	+3952	+13.71972656	+2.00390625	-4.52197266	+19.40185547	-50.73486328	-65.21484375	+2240
+1457971532.35470010	+15.17871094	+2.66308594	-1.85449219	+60.42480469	-60.86425781	-99.42626953	+3628	+14.33496094	+5.49755859	-2.12255859	+7.00927734	-76.64062500	+2.59277344	+3948	+13.71533203	+2.00830078	-4.51318359	+19.40185547	-50.66894531	-65.23681641	+2244
+1457971532.35890010	+15.17871094	+2.66748047	-1.83691406	+60.24902344	-60.88623047	-99.31640625	+3632	+14.33056641	+5.51074219	-2.10058594	+7.00927734	-76.50878906	+2.92236328	+3948	+13.71093750	+2.00830078	-4.50878906	+19.42382813	-50.60302734	-65.23681641	+2252
+1457971532.36299990	+15.17871094	+2.67187500	-1.81933594	+60.02929688	-60.93017578	-99.16259766	+3636	+14.32177734	+5.51513672	-2.07861328	+7.03125000	-76.37695313	+3.18603516	+3948	+13.70654297	+2.01269531	-4.50000000	+19.42382813	-50.55908203	-65.23681641	+2260
+1457971532.36719990	+15.17871094	+2.67187500	-1.80615234	+59.72167969	-60.95214844	-98.96484375	+3636	+14.32177734	+5.51953125	-2.06982422	+7.22900391	-76.20117188	+3.25195313	+3940	+13.70214844	+2.01269531	-4.49560547	+19.40185547	-50.49316406	-65.19287109	+2268
+1457971532.37140010	+15.17871094	+2.67187500	-1.79736328	+59.32617188	-60.97412109	-98.65722656	+3636	+14.31298828	+5.52832031	-2.06982422	+7.53662109	-75.98144531	+3.27392578	+3936	+13.69775391	+2.01708984	-4.49121094	+19.37988281	-50.42724609	-65.14892578	+2276
+1457971532.37969990	+15.17871094	+2.67187500	-1.79736328	+58.35937500	-60.97412109	-97.88818359	+3632	+14.30419922	+5.52392578	-2.06542969	+8.37158203	-75.58593750	+2.96630859	+3928	+13.68457031	+2.02148438	-4.49121094	+19.29199219	-50.25146484	-65.01708984	+2288
+1457971532.38389990	+15.17871094	+2.67187500	-1.80615234	+57.76611328	-60.93017578	-97.38281250	+3632	+14.29541016	+5.52832031	-2.07421875	+8.96484375	-75.30029297	+2.70263672	+3924	+13.68017578	+2.02148438	-4.49560547	+19.27001953	-50.14160156	-64.95117188	+2292
+1457971532.38800000	+15.17431641	+2.66308594	-1.81494141	+57.08496094	-60.88623047	-96.78955078	+3632	+14.28662109	+5.52392578	-2.08300781	+9.55810547	-75.03662109	+2.39501953	+3924	+13.67138672	+2.02587891	-4.50000000	+19.22607422	-50.03173828	-64.84130859	+2300
+1457971532.39220000	+15.17431641	+2.65429688	-1.82812500	+56.35986328	-60.84228516	-96.15234375	+3632	+14.27783203	+5.51953125	-2.10058594	+10.28320313	-74.72900391	+1.95556641	+3924	+13.66259766	+2.03027344	-4.50439453	+19.16015625	-49.89990234	-64.73144531	+2304
+1457971532.39630010	+15.16992188	+2.64990234	-1.84570313	+55.56884766	-60.79833984	-95.42724609	+3632	+14.26904297	+5.51074219	-2.11816406	+10.96435547	-74.42138672	+1.49414063	+3924	+13.65380859	+2.03466797	-4.51318359	+19.09423828	-49.76806641	-64.59960938	+2304
+1457971532.40050010	+15.16552734	+2.64111328	-1.86328125	+54.77783203	-60.73242188	-94.70214844	+3632	+14.26464844	+5.50634766	-2.13574219	+11.73339844	-74.15771484	+0.98876953	+3924	+13.64501953	+2.03466797	-4.51757813	+19.02832031	-49.65820313	-64.48974609	+2304
+1457971532.40470000	+15.16552734	+2.63232422	-1.88085938	+53.96484375	-60.68847656	-93.95507813	+3636	+14.25585938	+5.50195313	-2.15332031	+12.54638672	-73.87207031	+0.43945313	+3928	+13.63623047	+2.03466797	-4.52197266	+18.96240234	-49.54833984	-64.35791016	+2304
+1457971532.40879990	+15.16113281	+2.62353516	-1.90283203	+53.08593750	-60.62255859	-93.12011719	+3636	+14.25146484	+5.49316406	-2.17089844	+13.33740234	-73.58642578	-0.15380859	+3932	+13.63183594	+2.03906250	-4.53076172	+18.89648438	-49.43847656	-64.24804688	+2300
+1457971532.41300010	+15.16113281	+2.61474609	-1.92041016	+52.25097656	-60.55664063	-92.30712891	+3636	+14.24707031	+5.49316406	-2.18847656	+14.23828125	-73.32275391	-0.83496094	+3932	+13.62744141	+2.03906250	-4.53515625	+18.83056641	-49.35058594	-64.13818359	+2296
+1457971532.42129990	+15.15673828	+2.60156250	-1.95117188	+50.66894531	-60.49072266	-90.74707031	+3636	+14.23828125	+5.47998047	-2.21484375	+16.06201172	-72.88330078	-2.32910156	+3932	+13.61425781	+2.03906250	-4.54394531	+18.74267578	-49.17480469	-63.98437500	+2284
+1457971532.42549990	+15.15234375	+2.59277344	-1.95996094	+49.92187500	-60.46875000	-90.00000000	+3632	+14.23388672	+5.48437500	-2.21923828	+16.96289063	-72.68554688	-3.05419922	+3932	+13.60986328	+2.03906250	-4.54833984	+18.72070313	-49.08691406	-63.91845703	+2276
+1457971532.42969990	+15.14794922	+2.58837891	-1.96435547	+49.21875000	-60.46875000	-89.29687500	+3632	+14.22949219	+5.48876953	-2.22802734	+17.90771484	-72.50976563	-3.82324219	+3928	+13.60107422	+2.03906250	-4.55273438	+18.67675781	-49.02099609	-63.85253906	+2268
+1457971532.43380000	+15.14794922	+2.58398438	-1.96875000	+48.53759766	-60.51269531	-88.61572266	+3628	+14.22949219	+5.47998047	-2.22802734	+18.74267578	-72.39990234	-4.59228516	+3928	+13.60107422	+2.03906250	-4.55273438	+18.65478516	-48.99902344	-63.80859375	+2260
+1457971532.43800000	+15.14794922	+2.57958984	-1.96435547	+47.92236328	-60.55664063	-88.00048828	+3624	+14.22949219	+5.48876953	-2.22363281	+19.70947266	-72.31201172	-5.47119141	+3924	+13.59667969	+2.03466797	-4.55273438	+18.63281250	-48.99902344	-63.78662109	+2252
+1457971532.44630000	+15.14355469	+2.57519531	-1.95117188	+46.77978516	-60.68847656	-86.83593750	+3620	+14.22949219	+5.49755859	-2.21044922	+21.62109375	-72.20214844	-7.25097656	+3920	+13.59228516	+2.03027344	-4.54833984	+18.61083984	-48.99902344	-63.78662109	+2236
+1457971532.45050000	+15.14355469	+2.57519531	-1.94238281	+46.20849609	-60.77636719	-86.28662109	+3616	+14.22949219	+5.50634766	-2.20166016	+22.67578125	-72.13623047	-8.23974609	+3916	+13.59228516	+2.02587891	-4.54833984	+18.61083984	-48.99902344	-63.78662109	+2232
+1457971532.45880010	+15.14355469	+2.57080078	-1.92041016	+45.06591797	-60.95214844	-85.16601563	+3612	+14.22949219	+5.52392578	-2.18408203	+24.85107422	-72.02636719	-10.30517578	+3912	+13.59228516	+2.02148438	-4.54394531	+18.61083984	-49.02099609	-63.80859375	+2220
+1457971532.46300010	+15.14355469	+2.56640625	-1.91162109	+44.42871094	-61.04003906	-84.59472656	+3608	+14.22949219	+5.53271484	-2.17089844	+25.99365234	-71.98242188	-11.40380859	+3912	+13.59228516	+2.01708984	-4.54394531	+18.61083984	-49.04296875	-63.83056641	+2216
+1457971532.46720000	+15.14794922	+2.56201172	-1.89843750	+43.76953125	-61.14990234	-84.00146484	+3608	+14.22949219	+5.54150391	-2.16210938	+27.20214844	-71.91650391	-12.59033203	+3908	+13.59228516	+2.01708984	-4.53955078	+18.61083984	-49.06494141	-63.83056641	+2216
+1457971532.47129990	+15.14794922	+2.55761719	-1.89404297	+43.02246094	-61.21582031	-83.32031250	+3608	+14.22949219	+5.55029297	-2.15771484	+28.38867188	-71.78466797	-13.73291016	+3904	+13.59228516	+2.01269531	-4.53955078	+18.61083984	-49.06494141	-63.85253906	+2216
+1457971532.47550010	+15.15234375	+2.54882813	-1.88525391	+42.25341797	-61.25976563	-82.66113281	+3604	+14.22949219	+5.55908203	-2.15332031	+29.66308594	-71.63085938	-14.98535156	+3900	+13.59228516	+2.00830078	-4.53955078	+18.58886719	-49.08691406	-63.85253906	+2216
+1457971532.47960000	+15.15673828	+2.54003906	-1.88525391	+41.44042969	-61.30371094	-81.93603516	+3604	+14.22949219	+5.56787109	-2.15332031	+31.02539063	-71.45507813	-16.30371094	+3896	+13.59228516	+2.00390625	-4.53955078	+18.56689453	-49.10888672	-63.85253906	+2216
+1457971532.48379990	+15.15673828	+2.53125000	-1.88964844	+40.47363281	-61.25976563	-81.10107422	+3600	+14.22509766	+5.58105469	-2.16210938	+32.49755859	-71.16943359	-17.73193359	+3896	+13.59228516	+1.99511719	-4.54394531	+18.54492188	-49.10888672	-63.85253906	+2216
+1457971532.48799990	+15.15673828	+2.51806641	-1.89404297	+39.48486328	-61.21582031	-80.24414063	+3600	+14.22070313	+5.58984375	-2.17089844	+33.83789063	-70.88378906	-19.02832031	+3892	+13.59228516	+1.99072266	-4.54394531	+18.50097656	-49.08691406	-63.83056641	+2220
+1457971532.49210000	+15.16113281	+2.50048828	-1.90722656	+38.45214844	-61.12792969	-79.34326172	+3600	+14.21630859	+5.59423828	-2.18847656	+35.11230469	-70.53222656	-20.25878906	+3892	+13.59228516	+1.98632813	-4.54833984	+18.45703125	-49.06494141	-63.78662109	+2224
+1457971532.50050000	+15.16113281	+2.46533203	-1.94677734	+36.27685547	-60.84228516	-77.45361328	+3608	+14.20312500	+5.59863281	-2.23242188	+37.61718750	-69.69726563	-22.67578125	+3892	+13.58789063	+1.96875000	-4.56591797	+18.32519531	-48.97705078	-63.65478516	+2232
+1457971532.50460000	+15.16552734	+2.44335938	-1.97753906	+35.17822266	-60.62255859	-76.50878906	+3612	+14.19873047	+5.59863281	-2.26757813	+38.60595703	-69.23583984	-23.64257813	+3892	+13.58349609	+1.95556641	-4.57470703	+18.23730469	-48.91113281	-63.58886719	+2240
+1457971532.50880000	+15.16552734	+2.42578125	-2.01269531	+34.07958984	-60.38085938	-75.49804688	+3616	+14.19433594	+5.59863281	-2.30712891	+39.61669922	-68.70849609	-24.58740234	+3896	+13.57470703	+1.94238281	-4.59228516	+18.10546875	-48.80126953	-63.43505859	+2244
+1457971532.51300000	+15.16552734	+2.39941406	-2.04785156	+33.06884766	-60.11718750	-74.61914063	+3620	+14.18554688	+5.59423828	-2.34667969	+40.47363281	-68.22509766	-25.40039063	+3900	+13.57031250	+1.92919922	-4.60986328	+17.97363281	-48.66943359	-63.30322266	+2252
+1457971532.51710010	+15.16552734	+2.37304688	-2.08740234	+32.10205078	-59.78759766	-73.80615234	+3624	+14.17675781	+5.58544922	-2.39501953	+41.13281250	-67.67578125	-26.03759766	+3904	+13.56152344	+1.91601563	-4.63183594	+17.86376953	-48.53759766	-63.14941406	+2256
+1457971532.52130010	+15.16552734	+2.35546875	-2.12695313	+31.26708984	-59.50195313	-73.03710938	+3624	+14.16796875	+5.58105469	-2.43457031	+41.79199219	-67.21435547	-26.65283203	+3904	+13.55273438	+1.89404297	-4.66259766	+17.68798828	-48.31787109	-62.95166016	+2260
+1457971532.52550010	+15.16552734	+2.33349609	-2.16650391	+30.45410156	-59.19433594	-72.31201172	+3628	+14.15478516	+5.57226563	-2.47851563	+42.34130859	-66.75292969	-27.15820313	+3912	+13.53955078	+1.87646484	-4.68896484	+17.57812500	-48.12011719	-62.77587891	+2260
+1457971532.53379990	+15.16113281	+2.29394531	-2.25439453	+29.11376953	-58.51318359	-71.10351563	+3636	+14.14160156	+5.55468750	-2.57519531	+43.00048828	-65.85205078	-27.75146484	+3920	+13.50878906	+1.84130859	-4.75488281	+17.33642578	-47.63671875	-62.42431641	+2260
+1457971532.53800010	+15.16113281	+2.27197266	-2.28955078	+28.58642578	-58.20556641	-70.62011719	+3636	+14.13281250	+5.54589844	-2.61914063	+43.28613281	-65.47851563	-28.01513672	+3924	+13.49560547	+1.82373047	-4.78564453	+17.27050781	-47.41699219	-62.31445313	+2256
+1457971532.54210000	+15.16113281	+2.25000000	-2.33349609	+28.12500000	-57.87597656	-70.22460938	+3636	+14.12402344	+5.53710938	-2.66748047	+43.46191406	-65.06103516	-28.14697266	+3928	+13.48242188	+1.80615234	-4.81201172	+17.22656250	-47.21923828	-62.22656250	+2248
+1457971532.54629990	+15.16113281	+2.24121094	-2.36865234	+27.83935547	-57.61230469	-69.91699219	+3632	+14.11962891	+5.52832031	-2.70703125	+43.61572266	-64.77539063	-28.27880859	+3928	+13.46923828	+1.78857422	-4.84277344	+17.20458984	-46.97753906	-62.18261719	+2240
+1457971532.55040000	+15.16113281	+2.22363281	-2.40820313	+27.55371094	-57.30468750	-69.60937500	+3628	+14.11083984	+5.51953125	-2.74658203	+43.74755859	-64.46777344	-28.36669922	+3932	+13.46044922	+1.76660156	-4.87353516	+17.22656250	-46.75781250	-62.16064453	+2232
+1457971532.55460000	+15.16113281	+2.21044922	-2.44775391	+27.33398438	-56.97509766	-69.38964844	+3628	+14.10644531	+5.51074219	-2.79052734	+43.81347656	-64.13818359	-28.38867188	+3932	+13.44726563	+1.74902344	-4.89990234	+17.27050781	-46.51611328	-62.16064453	+2224
+1457971532.55880000	+15.16113281	+2.20166016	-2.47851563	+27.20214844	-56.73339844	-69.23583984	+3620	+14.09765625	+5.50634766	-2.82568359	+43.85742188	-63.91845703	-28.41064453	+3932	+13.42968750	+1.73144531	-4.93066406	+17.31445313	-46.25244141	-62.20458984	+2216
+1457971532.56290010	+15.16113281	+2.18847656	-2.50927734	+27.11425781	-56.46972656	-69.10400391	+3616	+14.09326172	+5.49755859	-2.86083984	+43.87939453	-63.67675781	-28.38867188	+3932	+13.41650391	+1.70947266	-4.96142578	+17.38037109	-45.98876953	-62.27050781	+2208
+1457971532.56710000	+15.16113281	+2.17968750	-2.54443359	+27.04833984	-56.18408203	-68.97216797	+3612	+14.08886719	+5.48876953	-2.90039063	+43.83544922	-63.43505859	-28.32275391	+3932	+13.40332031	+1.69189453	-4.99218750	+17.44628906	-45.72509766	-62.33642578	+2204
+1457971532.57540010	+15.16113281	+2.16650391	-2.60156250	+27.04833984	-55.67871094	-68.81835938	+3600	+14.08447266	+5.47558594	-2.96630859	+43.74755859	-63.03955078	-28.19091797	+3928	+13.37695313	+1.64355469	-5.05810547	+17.60009766	-45.13183594	-62.53417969	+2196
+1457971532.57960010	+15.16113281	+2.15771484	-2.63671875	+27.07031250	-55.37109375	-68.79638672	+3592	+14.08007813	+5.46679688	-3.00146484	+43.68164063	-62.81982422	-28.10302734	+3924	+13.36376953	+1.61718750	-5.08886719	+17.68798828	-44.82421875	-62.64404297	+2196
+1457971532.58380010	+15.16113281	+2.14892578	-2.66748047	+27.13623047	-55.06347656	-68.75244141	+3588	+14.07568359	+5.46240234	-3.03662109	+43.61572266	-62.60009766	-27.99316406	+3920	+13.35058594	+1.59082031	-5.12841797	+17.79785156	-44.42871094	-62.77587891	+2200
+1457971532.58789990	+15.16113281	+2.14453125	-2.70703125	+27.20214844	-54.71191406	-68.68652344	+3584	+14.07568359	+5.45361328	-3.07617188	+43.50585938	-62.35839844	-27.83935547	+3916	+13.33300781	+1.56445313	-5.16796875	+17.88574219	-44.03320313	-62.88574219	+2204
+1457971532.59209990	+15.15673828	+2.13574219	-2.75097656	+27.26806641	-54.33837891	-68.62060547	+3580	+14.07128906	+5.44042969	-3.12011719	+43.33007813	-62.09472656	-27.66357422	+3912	+13.31542969	+1.53369141	-5.20751953	+17.99560547	-43.61572266	-62.97363281	+2208
+1457971532.59629990	+15.15673828	+2.12255859	-2.80810547	+27.35595703	-53.78906250	-68.55468750	+3580	+14.06689453	+5.43164063	-3.16845703	+43.15429688	-61.80908203	-27.44384766	+3908	+13.29345703	+1.50292969	-5.26025391	+18.10546875	-43.08837891	-63.08349609	+2216
+1457971532.60040000	+15.15234375	+2.10937500	-2.86523438	+27.46582031	-53.28369141	-68.46679688	+3580	+14.06689453	+5.41406250	-3.21679688	+42.93457031	-61.50146484	-27.22412109	+3908	+13.27148438	+1.46777344	-5.30859375	+18.17138672	-42.60498047	-63.19335938	+2228
+1457971532.60460000	+15.15234375	+2.09619141	-2.92675781	+27.55371094	-52.75634766	-68.40087891	+3580	+14.06250000	+5.39648438	-3.27392578	+42.67089844	-61.17187500	-26.96044922	+3904	+13.25390625	+1.43261719	-5.35253906	+18.23730469	-42.12158203	-63.30322266	+2236
+1457971532.60879990	+15.15234375	+2.07861328	-3.01464844	+27.68554688	-51.94335938	-68.26904297	+3584	+14.05810547	+5.37451172	-3.33984375	+42.34130859	-60.77636719	-26.63085938	+3904	+13.23193359	+1.39746094	-5.41406250	+18.28125000	-41.48437500	-63.34716797	+2248
+1457971532.61710000	+15.14355469	+2.03906250	-3.18164063	+27.86132813	-50.51513672	-68.07128906	+3588	+14.04931641	+5.32617188	-3.48486328	+41.61621094	-59.87548828	-25.92773438	+3900	+13.18359375	+1.31835938	-5.52392578	+18.39111328	-40.29785156	-63.47900391	+2268
+1457971532.62130000	+15.13916016	+2.01269531	-3.29589844	+27.97119141	-49.54833984	-67.89550781	+3596	+14.04052734	+5.29101563	-3.57714844	+41.13281250	-59.30419922	-25.46630859	+3900	+13.15722656	+1.27880859	-5.58984375	+18.43505859	-39.61669922	-63.50097656	+2276
+1457971532.62540010	+15.13037109	+1.98632813	-3.39257813	+28.03710938	-48.80126953	-67.78564453	+3600	+14.03173828	+5.25585938	-3.66943359	+40.62744141	-58.71093750	-24.98291016	+3900	+13.13085938	+1.23925781	-5.65136719	+18.45703125	-38.95751953	-63.52294922	+2280
+1457971532.62960000	+15.12597656	+1.95996094	-3.49365234	+28.10302734	-48.01025391	-67.63183594	+3604	+14.02294922	+5.21630859	-3.77050781	+40.10009766	-58.11767578	-24.47753906	+3900	+13.10009766	+1.19531250	-5.71728516	+18.47900391	-38.27636719	-63.54492188	+2284
+1457971532.63369990	+15.11718750	+1.92919922	-3.59912109	+28.16894531	-47.17529297	-67.50000000	+3604	+14.00976563	+5.16796875	-3.88916016	+39.41894531	-57.34863281	-23.86230469	+3908	+13.07373047	+1.15576172	-5.78320313	+18.45703125	-37.57324219	-63.52294922	+2288
+1457971532.63790010	+15.10839844	+1.89404297	-3.69580078	+28.25683594	-46.40625000	-67.41210938	+3608	+13.99658203	+5.11962891	-4.00341797	+38.80371094	-56.66748047	-23.31298828	+3908	+13.04296875	+1.10742188	-5.84912109	+18.45703125	-36.87011719	-63.56689453	+2292
+1457971532.64210010	+15.09960938	+1.85888672	-3.80566406	+28.34472656	-45.59326172	-67.32421875	+3604	+13.98339844	+5.06689453	-4.11328125	+38.18847656	-55.96435547	-22.76367188	+3908	+13.01220703	+1.05908203	-5.91503906	+18.43505859	-36.16699219	-63.58886719	+2288
+1457971532.64619990	+15.09082031	+1.82812500	-3.91113281	+28.45458984	-44.80224609	-67.21435547	+3604	+13.96582031	+5.00976563	-4.24511719	+37.46337891	-55.12939453	-22.10449219	+3912	+12.97705078	+1.01074219	-5.98535156	+18.43505859	-35.39794922	-63.56689453	+2284
+1457971532.65459990	+15.06884766	+1.74902344	-4.13525391	+28.58642578	-43.15429688	-66.99462891	+3596	+13.93505859	+4.90429688	-4.48681641	+36.16699219	-53.63525391	-20.93994141	+3904	+12.91113281	+0.90966797	-6.12597656	+18.36914063	-33.85986328	-63.54492188	+2268
+1457971532.65870000	+15.05566406	+1.70507813	-4.24511719	+28.67431641	-42.36328125	-66.90673828	+3592	+13.91748047	+4.83837891	-4.61865234	+35.44189453	-52.77832031	-20.30273438	+3904	+12.87158203	+0.85693359	-6.19628906	+18.34716797	-33.06884766	-63.54492188	+2260
+1457971532.66290000	+15.04248047	+1.66113281	-4.35058594	+28.76220703	-41.59423828	-66.81884766	+3584	+13.89990234	+4.77685547	-4.73730469	+34.78271484	-52.03125000	-19.75341797	+3900	+12.83642578	+0.79541016	-6.26660156	+18.28125000	-32.25585938	-63.56689453	+2248
+1457971532.66710000	+15.02929688	+1.61718750	-4.46044922	+28.82812500	-40.82519531	-66.73095703	+3576	+13.88232422	+4.71533203	-4.84716797	+34.12353516	-51.30615234	-19.22607422	+3892	+12.79687500	+0.73388672	-6.33251953	+18.23730469	-31.46484375	-63.58886719	+2236
+1457971532.67120000	+15.01611328	+1.57324219	-4.56591797	+28.93798828	-40.07812500	-66.64306641	+3568	+13.86474609	+4.64501953	-4.97021484	+33.39843750	-50.51513672	-18.63281250	+3888	+12.75732422	+0.67675781	-6.40283203	+18.17138672	-30.67382813	-63.58886719	+2224
+1457971532.67960000	+14.98535156	+1.47656250	-4.77246094	+29.17968750	-38.58398438	-66.55517578	+3548	+13.83837891	+4.52636719	-5.18115234	+32.23388672	-49.15283203	-17.68798828	+3860	+12.68261719	+0.54492188	-6.53906250	+18.01757813	-29.02587891	-63.65478516	+2204
+1457971532.68370010	+14.96777344	+1.43261719	-4.86914063	+29.33349609	-37.85888672	-66.48925781	+3532	+13.82519531	+4.46484375	-5.27783203	+31.68457031	-48.51562500	-17.22656250	+3844	+12.63867188	+0.48339844	-6.60937500	+17.97363281	-28.16894531	-63.65478516	+2192
+1457971532.68790010	+14.95019531	+1.37988281	-4.97021484	+29.46533203	-37.13378906	-66.42333984	+3520	+13.81201172	+4.39892578	-5.37890625	+31.09130859	-47.83447266	-16.78710938	+3828	+12.59912109	+0.40869141	-6.67968750	+17.88574219	-27.29003906	-63.69873047	+2184
+1457971532.69210000	+14.93261719	+1.32714844	-5.07128906	+29.59716797	-36.38671875	-66.37939453	+3508	+13.79443359	+4.33300781	-5.47119141	+30.54199219	-47.17529297	-16.34765625	+3812	+12.55517578	+0.33837891	-6.75000000	+17.81982422	-26.41113281	-63.72070313	+2176
+1457971532.69619990	+14.91064453	+1.27880859	-5.16796875	+29.77294922	-35.70556641	-66.33544922	+3492	+13.77685547	+4.26708984	-5.55908203	+29.99267578	-46.58203125	-15.93017578	+3796	+12.50683594	+0.26367188	-6.81591797	+17.73193359	-25.55419922	-63.74267578	+2168
+1457971532.70040010	+14.89306641	+1.22167969	-5.25585938	+29.94873047	-35.04638672	-66.33544922	+3480	+13.76367188	+4.19677734	-5.64697266	+29.48730469	-45.98876953	-15.57861328	+3776	+12.46289063	+0.18457031	-6.88623047	+17.64404297	-24.67529297	-63.80859375	+2164
+1457971532.70869990	+14.84912109	+1.11621094	-5.44482422	+30.45410156	-33.68408203	-66.33544922	+3448	+13.73291016	+4.05615234	-5.81835938	+28.56445313	-44.78027344	-14.89746094	+3740	+12.37500000	+0.03076172	-7.01806641	+17.49023438	-22.93945313	-63.89648438	+2152
+1457971532.71289990	+14.83154297	+1.05908203	-5.53710938	+30.69580078	-33.02490234	-66.33544922	+3432	+13.71972656	+3.98144531	-5.90185547	+28.10302734	-44.18701172	-14.61181641	+3716	+12.33105469	-0.05712891	-7.08398438	+17.40234375	-22.06054688	-63.96240234	+2148
+1457971532.71700000	+14.80078125	+1.00195313	-5.63818359	+31.00341797	-32.27783203	-66.33544922	+3416	+13.69775391	+3.90673828	-5.98974609	+27.70751953	-43.54980469	-14.34814453	+3696	+12.28271484	-0.14062500	-7.15429688	+17.33642578	-21.15966797	-64.02832031	+2148
+1457971532.72540000	+14.74365234	+0.87890625	-5.82275391	+31.61865234	-30.93750000	-66.35742188	+3384	+13.64941406	+3.74853516	-6.16113281	+26.93847656	-42.29736328	-13.84277344	+3656	+12.18164063	-0.31201172	-7.28613281	+17.20458984	-19.40185547	-64.09423828	+2148
+1457971532.72950010	+14.71289063	+0.81298828	-5.92822266	+31.94824219	-30.21240234	-66.35742188	+3372	+13.62304688	+3.66064453	-6.25781250	+26.56494141	-41.59423828	-13.62304688	+3640	+12.13330078	-0.40429688	-7.34765625	+17.13867188	-18.54492188	-64.16015625	+2148
+1457971532.73790000	+14.64257813	+0.68554688	-6.12597656	+32.69531250	-28.91601563	-66.33544922	+3340	+13.56591797	+3.48046875	-6.44238281	+25.86181641	-40.23193359	-13.22753906	+3600	+12.03222656	-0.58886719	-7.47509766	+16.98486328	-16.87500000	-64.27001953	+2148
+1457971532.74200010	+14.60742188	+0.61523438	-6.23144531	+33.09082031	-28.19091797	-66.33544922	+3324	+13.53076172	+3.38378906	-6.54345703	+25.55419922	-39.48486328	-13.09570313	+3584	+11.98388672	-0.68554688	-7.54101563	+16.94091797	-16.04003906	-64.35791016	+2148
+1457971532.75040010	+14.52832031	+0.47460938	-6.44677734	+33.88183594	-26.78466797	-66.20361328	+3292	+13.45166016	+3.18603516	-6.75439453	+24.91699219	-37.92480469	-12.78808594	+3548	+11.87841797	-0.87890625	-7.66406250	+16.80908203	-14.41406250	-64.40185547	+2148
+1457971532.75869990	+14.43164063	+0.32519531	-6.67089844	+34.67285156	-25.35644531	-65.98388672	+3260	+13.35937500	+2.97509766	-6.96972656	+24.32373047	-36.27685547	-12.52441406	+3512	+11.76855469	-1.07666016	-7.77832031	+16.69921875	-12.83203125	-64.46777344	+2144
+1457971532.76700000	+14.33056641	+0.14941406	-6.88623047	+35.37597656	-23.99414063	-65.78613281	+3228	+13.26708984	+2.74658203	-7.18066406	+23.70849609	-34.62890625	-12.32666016	+3476	+11.65869141	-1.29199219	-7.88818359	+16.54541016	-11.29394531	-64.59960938	+2144
+1457971532.77539990	+14.22949219	-0.01757813	-7.08837891	+36.12304688	-22.74169922	-65.54443359	+3188	+13.17480469	+2.51367188	-7.38720703	+23.09326172	-33.06884766	-12.17285156	+3436	+11.54882813	-1.51171875	-7.99365234	+16.36962891	-9.82177734	-64.68750000	+2132
+1457971532.78370000	+14.11523438	-0.19335938	-7.28613281	+36.87011719	-21.51123047	-65.28076172	+3144	+13.06933594	+2.28076172	-7.57617188	+22.56591797	-31.55273438	-12.06298828	+3392	+11.43457031	-1.73144531	-8.08593750	+16.25976563	-8.37158203	-64.79736328	+2120
+1457971532.78780010	+14.05371094	-0.29003906	-7.37841797	+37.17773438	-20.91796875	-65.14892578	+3120	+13.01660156	+2.16210938	-7.66406250	+22.30224609	-30.84960938	-12.01904297	+3364	+11.37744141	-1.85009766	-8.12988281	+16.14990234	-7.64648438	-64.84130859	+2116
+1457971532.79200010	+13.99658203	-0.38671875	-7.46630859	+37.46337891	-20.36865234	-65.01708984	+3096	+12.96386719	+2.04785156	-7.75195313	+22.03857422	-30.12451172	-11.99707031	+3340	+11.32031250	-1.96875000	-8.17382813	+16.08398438	-6.92138672	-64.90722656	+2108
+1457971532.79620000	+13.93945313	-0.47900391	-7.53222656	+37.79296875	-19.92919922	-64.95117188	+3068	+12.91552734	+1.92919922	-7.82226563	+21.79687500	-29.57519531	-11.97509766	+3308	+11.25878906	-2.08300781	-8.21337891	+16.01806641	-6.28417969	-64.97314453	+2100
+1457971532.80450010	+13.82958984	-0.67236328	-7.66845703	+38.43017578	-19.05029297	-64.84130859	+3012	+12.81884766	+1.69628906	-7.95410156	+21.37939453	-28.47656250	-12.01904297	+3248	+11.14013672	-2.32910156	-8.28808594	+15.86425781	-4.94384766	-65.21484375	+2084
+1457971532.80870010	+13.77246094	-0.76904297	-7.72119141	+38.75976563	-18.67675781	-64.84130859	+2980	+12.77050781	+1.58203125	-8.00683594	+21.20361328	-28.03710938	-12.04101563	+3212	+11.07861328	-2.44775391	-8.31445313	+15.84228516	-4.37255859	-65.32470703	+2076
+1457971532.81279990	+13.71533203	-0.86572266	-7.77832031	+39.06738281	-18.30322266	-64.81933594	+2952	+12.72656250	+1.46337891	-8.05957031	+21.02783203	-27.61962891	-12.12890625	+3180	+11.02148438	-2.57958984	-8.34521484	+15.77636719	-3.77929688	-65.45654297	+2072
+1457971532.81699990	+13.65380859	-0.96240234	-7.82666016	+39.35302734	-17.92968750	-64.79736328	+2920	+12.67382813	+1.34912109	-8.10791016	+20.91796875	-27.18017578	-12.19482422	+3144	+10.95996094	-2.70263672	-8.37597656	+15.75439453	-3.18603516	-65.58837891	+2064
+1457971532.82119990	+13.59667969	-1.05908203	-7.86621094	+39.66064453	-17.62207031	-64.81933594	+2888	+12.62548828	+1.23925781	-8.14306641	+20.83007813	-26.87255859	-12.26074219	+3104	+10.89404297	-2.82128906	-8.40234375	+15.73242188	-2.63671875	-65.72021484	+2056
+1457971532.82950000	+13.47802734	-1.26123047	-7.94091797	+40.16601563	-17.02880859	-64.86328125	+2824	+12.52880859	+1.00634766	-8.21337891	+20.61035156	-26.21337891	-12.45849609	+3032	+10.76660156	-3.07617188	-8.45068359	+15.68847656	-1.60400391	-66.00585938	+2048
+1457971532.83369990	+13.42089844	-1.36230469	-7.96728516	+40.42968750	-16.78710938	-64.92919922	+2796	+12.48046875	+0.89648438	-8.23974609	+20.56640625	-25.99365234	-12.52441406	+2996	+10.70507813	-3.19921875	-8.46386719	+15.71044922	-1.16455078	-66.13769531	+2044
+1457971532.83780000	+13.36376953	-1.46777344	-7.99365234	+40.67138672	-16.52343750	-64.99511719	+2768	+12.43212891	+0.77343750	-8.26171875	+20.45654297	-25.75195313	-12.67822266	+2956	+10.63916016	-3.33105469	-8.48144531	+15.68847656	-0.72509766	-66.31347656	+2044
+1457971532.84200000	+13.30664063	-1.56884766	-8.01562500	+40.89111328	-16.25976563	-65.06103516	+2744	+12.37939453	+0.65478516	-8.28808594	+20.41259766	-25.48828125	-12.81005859	+2924	+10.57763672	-3.45849609	-8.49023438	+15.71044922	-0.35156250	-66.48925781	+2040
+1457971532.84620000	+13.24511719	-1.66992188	-8.04638672	+41.13281250	-15.99609375	-65.10498047	+2720	+12.32666016	+0.54492188	-8.31005859	+20.39062500	-25.26855469	-12.89794922	+2884	+10.51611328	-3.58154297	-8.50341797	+15.73242188	+0.04394531	-66.62109375	+2040
+1457971532.85030010	+13.17919922	-1.77978516	-8.07275391	+41.28662109	-15.71044922	-65.12695313	+2700	+12.26953125	+0.41748047	-8.33203125	+20.30273438	-25.02685547	-13.00781250	+2848	+10.45019531	-3.70898438	-8.51220703	+15.75439453	+0.41748047	-66.73095703	+2036
+1457971532.85859990	+13.05615234	-1.99511719	-8.11230469	+41.59423828	-15.16113281	-65.17089844	+2664	+12.15087891	+0.18017578	-8.37158203	+20.21484375	-24.47753906	-13.16162109	+2780	+10.32714844	-3.95947266	-8.51660156	+15.79833984	+1.07666016	-66.99462891	+2036
+1457971532.86279990	+12.99023438	-2.11376953	-8.13427734	+41.66015625	-14.87548828	-65.17089844	+2648	+12.08935547	+0.04394531	-8.38916016	+20.10498047	-24.23583984	-13.27148438	+2748	+10.26123047	-4.08691406	-8.52099609	+15.79833984	+1.38427734	-67.08251953	+2036
+1457971532.86700010	+12.92871094	-2.23242188	-8.14746094	+41.77001953	-14.63378906	-65.21484375	+2632	+12.02783203	-0.08349609	-8.40673828	+19.99511719	-23.97216797	-13.35937500	+2716	+10.20410156	-4.21435547	-8.51220703	+15.79833984	+1.62597656	-67.25830078	+2032
+1457971532.87109990	+12.86279297	-2.34667969	-8.16943359	+41.83593750	-14.32617188	-65.17089844	+2616	+11.96630859	-0.20214844	-8.42431641	+19.90722656	-23.73046875	-13.35937500	+2684	+10.14697266	-4.33740234	-8.50341797	+15.79833984	+1.86767578	-67.36816406	+2028
+1457971532.87949990	+12.73095703	-2.58837891	-8.20458984	+41.90185547	-13.71093750	-65.10498047	+2584	+11.83886719	-0.47021484	-8.45068359	+19.62158203	-23.15917969	-13.46923828	+2620	+10.02832031	-4.59228516	-8.48144531	+15.79833984	+2.35107422	-67.56591797	+2020
+1457971532.88780000	+12.59912109	-2.83007813	-8.23535156	+41.87988281	-13.05175781	-64.90722656	+2556	+11.70703125	-0.72949219	-8.47265625	+19.31396484	-22.58789063	-13.38134766	+2548	+9.90966797	-4.83837891	-8.45947266	+15.79833984	+2.87841797	-67.67578125	+2008
+1457971532.89610000	+12.47167969	-3.07177734	-8.24414063	+41.81396484	-12.45849609	-64.75341797	+2516	+11.57519531	-0.98437500	-8.47265625	+18.96240234	-22.06054688	-13.29345703	+2480	+9.79541016	-5.08886719	-8.41113281	+15.75439453	+3.29589844	-67.82958984	+1996
+1457971532.90030000	+12.40576172	-3.19482422	-8.25292969	+41.77001953	-12.15087891	-64.62158203	+2500	+11.50927734	-1.12060547	-8.46826172	+18.74267578	-21.81884766	-13.27148438	+2444	+9.73828125	-5.21191406	-8.39355469	+15.75439453	+3.55957031	-67.87353516	+1988
+1457971532.90450000	+12.34423828	-3.31347656	-8.24414063	+41.72607422	-11.88720703	-64.57763672	+2476	+11.44775391	-1.24804688	-8.45507813	+18.56689453	-21.59912109	-13.24951172	+2412	+9.68115234	-5.33496094	-8.35839844	+15.75439453	+3.75732422	-67.96142578	+1984
+1457971532.90860010	+12.28271484	-3.43212891	-8.23974609	+41.68212891	-11.60156250	-64.44580078	+2452	+11.39062500	-1.37109375	-8.44628906	+18.39111328	-21.35742188	-13.11767578	+2376	+9.62402344	-5.45800781	-8.33203125	+15.75439453	+3.99902344	-67.98339844	+1972
+1457971532.91280010	+12.22558594	-3.55078125	-8.23974609	+41.61621094	-11.31591797	-64.29199219	+2432	+11.32910156	-1.49853516	-8.43310547	+18.19335938	-21.13769531	-13.05175781	+2344	+9.56689453	-5.57666016	-8.31005859	+15.77636719	+4.26269531	-67.98339844	+1964
+1457971532.92109990	+12.10253906	-3.77929688	-8.20019531	+41.50634766	-10.81054688	-64.07226563	+2384	+11.21484375	-1.73144531	-8.37597656	+17.86376953	-20.74218750	-12.83203125	+2272	+9.44824219	-5.81396484	-8.23974609	+15.77636719	+4.76806641	-67.98339844	+1948
+1457971532.92529990	+12.04541016	-3.88916016	-8.18701172	+41.44042969	-10.54687500	-63.91845703	+2364	+11.16210938	-1.85449219	-8.34960938	+17.66601563	-20.56640625	-12.74414063	+2244	+9.38671875	-5.93261719	-8.20898438	+15.79833984	+5.05371094	-67.93945313	+1940
+1457971532.92950010	+11.99267578	-3.99902344	-8.15625000	+41.41845703	-10.34912109	-63.83056641	+2344	+11.10937500	-1.97314453	-8.30566406	+17.49023438	-20.43457031	-12.65625000	+2216	+9.32958984	-6.04687500	-8.16943359	+15.84228516	+5.31738281	-67.91748047	+1936
+1457971532.93359990	+11.93554688	-4.10449219	-8.12548828	+41.39648438	-10.15136719	-63.69873047	+2324	+11.05664063	-2.07861328	-8.26171875	+17.33642578	-20.30273438	-12.52441406	+2192	+9.26806641	-6.16113281	-8.12548828	+15.84228516	+5.58105469	-67.89550781	+1932
+1457971532.93779990	+11.88281250	-4.20996094	-8.09912109	+41.35253906	-9.90966797	-63.54492188	+2308	+11.01269531	-2.19287109	-8.21777344	+17.18261719	-20.17089844	-12.41455078	+2168	+9.21093750	-6.27539063	-8.09033203	+15.90820313	+5.88867188	-67.82958984	+1932
+1457971532.94610000	+11.77734375	-4.41650391	-8.02001953	+41.33056641	-9.51416016	-63.30322266	+2288	+10.91601563	-2.39941406	-8.11669922	+16.94091797	-19.95117188	-12.12890625	+2132	+9.08789063	-6.49951172	-7.99804688	+15.97412109	+6.45996094	-67.69775391	+1932
+1457971532.95860000	+11.61474609	-4.70654297	-7.88818359	+41.28662109	-8.96484375	-62.81982422	+2268	+10.77978516	-2.71582031	-7.94091797	+16.50146484	-19.62158203	-11.68945313	+2096	+8.90771484	-6.82470703	-7.85742188	+16.08398438	+7.27294922	-67.32421875	+1948
+1457971532.96280000	+11.56201172	-4.80322266	-7.84423828	+41.26464844	-8.78906250	-62.64404297	+2268	+10.73583984	-2.82128906	-7.88378906	+16.32568359	-19.53369141	-11.55761719	+2088	+8.85058594	-6.92578125	-7.81347656	+16.14990234	+7.53662109	-67.14843750	+1952
+1457971532.96690010	+11.51367188	-4.90429688	-7.79150391	+41.24267578	-8.63525391	-62.53417969	+2268	+10.69189453	-2.92675781	-7.81347656	+16.17187500	-19.46777344	-11.42578125	+2084	+8.79785156	-7.03125000	-7.75195313	+16.21582031	+7.71240234	-67.03857422	+1964
+1457971532.97530010	+11.41259766	-5.08886719	-7.68603516	+41.19873047	-8.34960938	-62.18261719	+2272	+10.60400391	-3.12890625	-7.69042969	+15.79833984	-19.29199219	-11.03027344	+2076	+8.68798828	-7.23339844	-7.64208984	+16.34765625	+8.10791016	-66.70898438	+1980
+1457971532.97939990	+11.35986328	-5.18115234	-7.62890625	+41.17675781	-8.19580078	-62.02880859	+2276	+10.56005859	-3.23437500	-7.61572266	+15.60058594	-19.22607422	-10.87646484	+2076	+8.64404297	-7.33447266	-7.57617188	+16.39160156	+8.23974609	-66.57714844	+1992
+1457971532.98359990	+11.31152344	-5.26904297	-7.57177734	+41.13281250	-8.08593750	-61.83105469	+2276	+10.51611328	-3.32666016	-7.55419922	+15.38085938	-19.13818359	-10.63476563	+2072	+8.59130859	-7.43554688	-7.51464844	+16.45751953	+8.37158203	-66.37939453	+2000
+1457971532.98779990	+11.25878906	-5.36132813	-7.51464844	+41.08886719	-7.95410156	-61.65527344	+2276	+10.47216797	-3.43212891	-7.48828125	+15.11718750	-19.05029297	-10.41503906	+2072	+8.54736328	-7.52343750	-7.45751953	+16.56738281	+8.45947266	-66.13769531	+2004
+1457971532.99609990	+11.16210938	-5.53271484	-7.37841797	+40.97900391	-7.80029297	-61.36962891	+2280	+10.38427734	-3.63867188	-7.33886719	+14.52392578	-19.00634766	-9.99755859	+2076	+8.46386719	-7.71240234	-7.30810547	+16.74316406	+8.50341797	-65.85205078	+2016
+1457971533.00440000	+11.06982422	-5.70410156	-7.23779297	+40.89111328	-7.64648438	-61.12792969	+2280	+10.30517578	-3.84082031	-7.18505859	+13.86474609	-19.02832031	-9.58007813	+2076	+8.39794922	-7.88818359	-7.15869141	+17.02880859	+8.45947266	-65.52246094	+2020
+1457971533.01270010	+10.98193359	-5.85791016	-7.09277344	+40.84716797	-7.53662109	-60.88623047	+2268	+10.22167969	-4.03417969	-7.03564453	+13.11767578	-18.98437500	-9.05273438	+2072	+8.33203125	-8.05957031	-7.00488281	+17.35839844	+8.37158203	-65.17089844	+2016
+1457971533.02110000	+10.88964844	-5.99414063	-6.93896484	+40.86914063	-7.44873047	-60.62255859	+2252	+10.14697266	-4.22753906	-6.85986328	+12.30468750	-19.11621094	-8.56933594	+2068	+8.26611328	-8.22216797	-6.83789063	+17.68798828	+8.21777344	-64.88525391	+2004
+1457971533.02519990	+10.84130859	-6.06445313	-6.85986328	+40.89111328	-7.40478516	-60.51269531	+2244	+10.10742188	-4.31982422	-6.77636719	+11.90917969	-19.13818359	-8.30566406	+2064	+8.23535156	-8.29687500	-6.75878906	+17.92968750	+8.15185547	-64.66552734	+1996
+1457971533.03360010	+10.75781250	-6.19189453	-6.68408203	+41.00097656	-7.36083984	-60.38085938	+2224	+10.04150391	-4.50000000	-6.57861328	+11.07421875	-19.37988281	-7.84423828	+2064	+8.17822266	-8.45507813	-6.58300781	+18.34716797	+7.97607422	-64.40185547	+1976
+1457971533.03769990	+10.71386719	-6.25341797	-6.60058594	+41.08886719	-7.31689453	-60.27099609	+2212	+10.01074219	-4.58349609	-6.49072266	+10.70068359	-19.44580078	-7.58056641	+2056	+8.14746094	-8.52539063	-6.49951172	+18.63281250	+7.95410156	-64.20410156	+1968
+1457971533.04609990	+10.62597656	-6.35449219	-6.42041016	+41.37451172	-7.27294922	-60.05126953	+2192	+9.94921875	-4.74609375	-6.28417969	+9.93164063	-19.68750000	-7.11914063	+2056	+8.08154297	-8.66601563	-6.32373047	+19.09423828	+7.86621094	-63.87451172	+1948
+1457971533.05020000	+10.58203125	-6.40722656	-6.33691406	+41.52832031	-7.22900391	-59.91943359	+2184	+9.91845703	-4.82080078	-6.19189453	+9.58007813	-19.73144531	-6.85546875	+2048	+8.04638672	-8.73193359	-6.24462891	+19.40185547	+7.88818359	-63.63281250	+1936
+1457971533.05859990	+10.49414063	-6.49072266	-6.14355469	+41.87988281	-7.22900391	-59.69970703	+2168	+9.86572266	-4.97021484	-5.97216797	+8.87695313	-19.99511719	-6.43798828	+2048	+7.97607422	-8.85937500	-6.06884766	+19.92919922	+7.86621094	-63.23730469	+1924
+1457971533.06690000	+10.40625000	-6.57861328	-5.94580078	+42.25341797	-7.20703125	-59.50195313	+2164	+9.81298828	-5.10205078	-5.75683594	+8.30566406	-20.17089844	-6.02050781	+2048	+7.90576172	-8.97802734	-5.90185547	+20.54443359	+7.88818359	-62.75390625	+1912
+1457971533.07520010	+10.31835938	-6.64453125	-5.75683594	+42.73681641	-7.27294922	-59.19433594	+2160	+9.76464844	-5.22949219	-5.55468750	+7.66845703	-20.23681641	-5.58105469	+2044	+7.83544922	-9.09228516	-5.73486328	+21.13769531	+7.93212891	-62.22656250	+1908
+1457971533.07940010	+10.27441406	-6.67968750	-5.65136719	+42.93457031	-7.31689453	-59.10644531	+2164	+9.74267578	-5.29101563	-5.44042969	+7.40478516	-20.34667969	-5.42724609	+2048	+7.80029297	-9.14501953	-5.64697266	+21.42333984	+7.95410156	-61.98486328	+1908
+1457971533.08360000	+10.23486328	-6.71044922	-5.55029297	+43.17626953	-7.38281250	-58.93066406	+2164	+9.71630859	-5.35693359	-5.33935547	+7.03125000	-20.34667969	-5.22949219	+2048	+7.76513672	-9.20214844	-5.56347656	+21.68701172	+7.95410156	-61.74316406	+1912
+1457971533.08769990	+10.19091797	-6.73681641	-5.45361328	+43.37402344	-7.42675781	-58.75488281	+2168	+9.68994141	-5.40966797	-5.24267578	+6.74560547	-20.30273438	-4.98779297	+2048	+7.73437500	-9.24609375	-5.48437500	+22.03857422	+7.95410156	-61.41357422	+1912
+1457971533.09190010	+10.15136719	-6.76757813	-5.34375000	+43.59375000	-7.51464844	-58.68896484	+2172	+9.67236328	-5.46679688	-5.12841797	+6.45996094	-20.41259766	-4.83398438	+2052	+7.70800781	-9.29443359	-5.39208984	+22.36816406	+7.91015625	-61.17187500	+1912
+1457971533.10019990	+10.06787109	-6.82031250	-5.15039063	+44.01123047	-7.71240234	-58.35937500	+2180	+9.62402344	-5.58105469	-4.93066406	+5.73486328	-20.32470703	-4.41650391	+2052	+7.65087891	-9.38232422	-5.22070313	+23.02734375	+7.86621094	-60.62255859	+1916
+1457971533.10439990	+10.03271484	-6.84667969	-5.04052734	+44.23095703	-7.82226563	-58.29345703	+2184	+9.60644531	-5.63818359	-4.82519531	+5.42724609	-20.36865234	-4.28466797	+2056	+7.62890625	-9.43066406	-5.12841797	+23.35693359	+7.80029297	-60.42480469	+1920
+1457971533.10850000	+9.99316406	-6.87304688	-4.93945313	+44.40673828	-7.93212891	-58.13964844	+2188	+9.58007813	-5.69531250	-4.72851563	+5.00976563	-20.32470703	-4.06494141	+2056	+7.60693359	-9.47460938	-5.03173828	+23.68652344	+7.73437500	-60.22705078	+1920
+1457971533.11270000	+9.95800781	-6.89062500	-4.84277344	+44.60449219	-7.99804688	-57.96386719	+2188	+9.55371094	-5.74804688	-4.63623047	+4.65820313	-20.21484375	-3.82324219	+2056	+7.58935547	-9.50976563	-4.94824219	+24.08203125	+7.66845703	-59.94140625	+1916
+1457971533.11690000	+9.92724609	-6.91259766	-4.73730469	+44.82421875	-8.10791016	-57.87597656	+2192	+9.53613281	-5.80517578	-4.53076172	+4.30664063	-20.21484375	-3.64746094	+2056	+7.57617188	-9.54931641	-4.85156250	+24.45556641	+7.58056641	-59.74365234	+1916
+1457971533.12100010	+9.88769531	-6.93457031	-4.63623047	+44.97802734	-8.21777344	-57.72216797	+2192	+9.50976563	-5.85791016	-4.43847656	+3.91113281	-20.14892578	-3.40576172	+2056	+7.55859375	-9.58886719	-4.75488281	+24.80712891	+7.51464844	-59.54589844	+1916
+1457971533.12940000	+9.82617188	-6.96972656	-4.44287109	+45.37353516	-8.37158203	-57.41455078	+2184	+9.46582031	-5.95898438	-4.24511719	+3.22998047	-19.97314453	-2.94433594	+2052	+7.54101563	-9.65039063	-4.57031250	+25.62011719	+7.36083984	-59.10644531	+1900
+1457971533.13350010	+9.79101563	-6.99169922	-4.34619141	+45.50537109	-8.43750000	-57.26074219	+2180	+9.43945313	-5.99853516	-4.15283203	+2.94433594	-19.90722656	-2.65869141	+2048	+7.52783203	-9.68554688	-4.46923828	+25.99365234	+7.29492188	-58.95263672	+1892
+1457971533.13770010	+9.76025391	-7.00488281	-4.25830078	+45.70312500	-8.45947266	-57.04101563	+2172	+9.41748047	-6.04687500	-4.06054688	+2.65869141	-19.77539063	-2.37304688	+2048	+7.51904297	-9.71191406	-4.38134766	+26.43310547	+7.25097656	-58.71093750	+1880
+1457971533.14190010	+9.73388672	-7.01806641	-4.15283203	+45.90087891	-8.50341797	-56.93115234	+2164	+9.39550781	-6.08642578	-3.96386719	+2.43896484	-19.66552734	-2.15332031	+2044	+7.51025391	-9.74267578	-4.28466797	+26.85058594	+7.18505859	-58.53515625	+1868
+1457971533.14599990	+9.69873047	-7.03564453	-4.06054688	+46.01074219	-8.52539063	-56.75537109	+2156	+9.36914063	-6.12158203	-3.87158203	+2.26318359	-19.55566406	-1.84570313	+2040	+7.49707031	-9.77343750	-4.18798828	+27.20214844	+7.14111328	-58.33740234	+1860
+1457971533.15019990	+9.67236328	-7.04882813	-3.97265625	+46.16455078	-8.52539063	-56.51367188	+2144	+9.34277344	-6.15673828	-3.78369141	+2.10937500	-19.37988281	-1.53808594	+2032	+7.48828125	-9.79541016	-4.09570313	+27.64160156	+7.14111328	-58.07373047	+1844
+1457971533.15440010	+9.64599609	-7.05761719	-3.87597656	+46.34033203	-8.52539063	-56.35986328	+2132	+9.32080078	-6.18750000	-3.68701172	+2.02148438	-19.27001953	-1.27441406	+2032	+7.47949219	-9.82177734	-4.00341797	+28.03710938	+7.09716797	-57.85400391	+1828
+1457971533.16269990	+9.58886719	-7.07958984	-3.70458984	+46.58203125	-8.50341797	-55.89843750	+2108	+9.27246094	-6.23583984	-3.50683594	+1.97753906	-18.96240234	-0.63720703	+2020	+7.44873047	-9.86572266	-3.82763672	+28.76220703	+7.09716797	-57.30468750	+1796
+1457971533.16689990	+9.56250000	-7.08837891	-3.60791016	+46.73583984	-8.50341797	-55.76660156	+2100	+9.25048828	-6.25781250	-3.40576172	+2.02148438	-18.83056641	-0.39550781	+2016	+7.43554688	-9.88769531	-3.73974609	+29.11376953	+7.07519531	-57.04101563	+1784
+1457971533.17100000	+9.53613281	-7.10156250	-3.52001953	+46.77978516	-8.50341797	-55.54687500	+2092	+9.22412109	-6.27539063	-3.31347656	+2.08740234	-18.69873047	-0.06591797	+2012	+7.41357422	-9.90966797	-3.64746094	+29.39941406	+7.07519531	-56.79931641	+1772
+1457971533.17520000	+9.50976563	-7.10595703	-3.43652344	+46.91162109	-8.45947266	-55.28320313	+2076	+9.20214844	-6.28857422	-3.22998047	+2.21923828	-18.47900391	+0.26367188	+2004	+7.39599609	-9.92724609	-3.56835938	+29.72900391	+7.11914063	-56.44775391	+1756
+1457971533.17930010	+9.48779297	-7.11474609	-3.34423828	+47.04345703	-8.45947266	-55.10742188	+2068	+9.18457031	-6.30175781	-3.13769531	+2.37304688	-18.34716797	+0.52734375	+2000	+7.37841797	-9.94921875	-3.48486328	+30.01464844	+7.14111328	-56.11816406	+1744
+1457971533.18350010	+9.46142578	-7.12353516	-3.26074219	+47.10937500	-8.43750000	-54.84375000	+2060	+9.15820313	-6.31494141	-3.04980469	+2.48291016	-18.14941406	+0.83496094	+1996	+7.35205078	-9.97119141	-3.40576172	+30.23437500	+7.16308594	-55.76660156	+1732
+1457971533.19180010	+9.41748047	-7.12792969	-3.09375000	+47.35107422	-8.45947266	-54.33837891	+2044	+9.12304688	-6.32373047	-2.87402344	+2.90039063	-17.79785156	+1.45019531	+1988	+7.31250000	-10.00195313	-3.25634766	+30.76171875	+7.20703125	-55.01953125	+1708
+1457971533.19600010	+9.39111328	-7.14111328	-3.01464844	+47.39501953	-8.45947266	-54.09667969	+2040	+9.09667969	-6.33691406	-2.79052734	+3.01025391	-17.60009766	+1.73583984	+1984	+7.28613281	-10.01953125	-3.17724609	+30.93750000	+7.22900391	-54.66796875	+1700
+1457971533.20429990	+9.35595703	-7.14111328	-2.85644531	+47.63671875	-8.48144531	-53.59130859	+2028	+9.06591797	-6.34130859	-2.62353516	+3.44970703	-17.20458984	+2.32910156	+1976	+7.24658203	-10.05029297	-3.03222656	+31.35498047	+7.29492188	-53.89892578	+1684
+1457971533.20849990	+9.33398438	-7.14990234	-2.77734375	+47.68066406	-8.48144531	-53.32763672	+2028	+9.04833984	-6.35449219	-2.54443359	+3.53759766	-17.00683594	+2.63671875	+1976	+7.22460938	-10.06787109	-2.95751953	+31.50878906	+7.33886719	-53.54736328	+1680
+1457971533.21269990	+9.31640625	-7.14990234	-2.70703125	+47.79052734	-8.50341797	-53.02001953	+2020	+9.03076172	-6.35009766	-2.46972656	+3.73535156	-16.74316406	+2.96630859	+1968	+7.20703125	-10.08105469	-2.88720703	+31.70654297	+7.36083984	-53.17382813	+1672
+1457971533.21680000	+9.30322266	-7.14990234	-2.62792969	+47.92236328	-8.52539063	-52.77832031	+2016	+9.02197266	-6.35009766	-2.39062500	+3.95507813	-16.56738281	+3.25195313	+1964	+7.19384766	-10.08984375	-2.81689453	+31.88232422	+7.38281250	-52.80029297	+1668
+1457971533.22100000	+9.28125000	-7.15869141	-2.55761719	+47.94433594	-8.52539063	-52.51464844	+2016	+9.00000000	-6.36328125	-2.31591797	+4.02099609	-16.32568359	+3.55957031	+1964	+7.17187500	-10.10742188	-2.74658203	+32.01416016	+7.42675781	-52.47070313	+1660
+1457971533.22519990	+9.26367188	-7.15429688	-2.48730469	+48.05419922	-8.54736328	-52.22900391	+2012	+8.98681641	-6.35888672	-2.24560547	+4.17480469	-16.10595703	+3.86718750	+1960	+7.15869141	-10.11621094	-2.68066406	+32.23388672	+7.42675781	-52.11914063	+1656
+1457971533.23350000	+9.23730469	-7.16308594	-2.35107422	+48.18603516	-8.59130859	-51.72363281	+2004	+8.96484375	-6.37207031	-2.10058594	+4.39453125	-15.73242188	+4.46044922	+1952	+7.14111328	-10.13818359	-2.53564453	+32.58544922	+7.44873047	-51.54785156	+1644
+1457971533.23770000	+9.22851563	-7.15869141	-2.28515625	+48.29589844	-8.63525391	-51.45996094	+2000	+8.95166016	-6.37207031	-2.03466797	+4.54833984	-15.51269531	+4.76806641	+1948	+7.13671875	-10.14257813	-2.46533203	+32.78320313	+7.44873047	-51.28417969	+1636
+1457971533.24180010	+9.21972656	-7.15869141	-2.21923828	+48.40576172	-8.65722656	-51.21826172	+1992	+8.94726563	-6.37207031	-1.96875000	+4.68017578	-15.31494141	+5.09765625	+1940	+7.13232422	-10.15136719	-2.39501953	+32.95898438	+7.42675781	-51.02050781	+1624
+1457971533.24600010	+9.20654297	-7.16308594	-2.15332031	+48.42773438	-8.67919922	-50.97656250	+1988	+8.92968750	-6.37646484	-1.90722656	+4.72412109	-15.11718750	+5.40527344	+1932	+7.12792969	-10.16015625	-2.32470703	+33.13476563	+7.42675781	-50.75683594	+1616
+1457971533.25009990	+9.19335938	-7.15869141	-2.09179688	+48.51562500	-8.72314453	-50.73486328	+1980	+8.92089844	-6.37646484	-1.84570313	+4.83398438	-14.94140625	+5.69091797	+1924	+7.12792969	-10.16455078	-2.25439453	+33.33251953	+7.40478516	-50.55908203	+1608
+1457971533.25430010	+9.18896484	-7.15869141	-2.03466797	+48.60351563	-8.76708984	-50.47119141	+1972	+8.91650391	-6.37646484	-1.78417969	+4.96582031	-14.76562500	+6.02050781	+1916	+7.12792969	-10.16455078	-2.19287109	+33.55224609	+7.36083984	-50.31738281	+1596
+1457971533.26259990	+9.17138672	-7.15869141	-1.91601563	+48.69140625	-8.81103516	-50.03173828	+1952	+8.89453125	-6.38085938	-1.66552734	+5.09765625	-14.45800781	+6.56982422	+1896	+7.12353516	-10.17333984	-2.06103516	+33.90380859	+7.31689453	-49.94384766	+1572
+1457971533.26679990	+9.16699219	-7.15429688	-1.86328125	+48.77929688	-8.85498047	-49.81201172	+1944	+8.89013672	-6.37646484	-1.61279297	+5.20751953	-14.30419922	+6.87744141	+1884	+7.12792969	-10.17773438	-1.99951172	+34.07958984	+7.27294922	-49.74609375	+1560
+1457971533.27099990	+9.15820313	-7.15869141	-1.80615234	+48.80126953	-8.85498047	-49.61425781	+1932	+8.88134766	-6.38085938	-1.55566406	+5.25146484	-14.15039063	+7.11914063	+1876	+7.12353516	-10.18212891	-1.93798828	+34.23339844	+7.25097656	-49.57031250	+1548
+1457971533.27510000	+9.14941406	-7.15429688	-1.75341797	+48.84521484	-8.87695313	-49.41650391	+1920	+8.87695313	-6.37646484	-1.50292969	+5.36132813	-14.01855469	+7.36083984	+1864	+7.12353516	-10.18652344	-1.87646484	+34.36523438	+7.20703125	-49.43847656	+1536
+1457971533.27930000	+9.14501953	-7.14990234	-1.70507813	+48.91113281	-8.89892578	-49.17480469	+1912	+8.87255859	-6.37207031	-1.45458984	+5.47119141	-13.84277344	+7.64648438	+1852	+7.11914063	-10.18652344	-1.82373047	+34.51904297	+7.18505859	-49.21875000	+1520
+1457971533.28350000	+9.13623047	-7.14990234	-1.65673828	+48.93310547	-8.89892578	-48.99902344	+1904	+8.86376953	-6.37646484	-1.40625000	+5.53710938	-13.68896484	+7.86621094	+1840	+7.11474609	-10.19091797	-1.77539063	+34.62890625	+7.16308594	-49.02099609	+1508
+1457971533.29180000	+9.12304688	-7.14111328	-1.56445313	+49.02099609	-8.87695313	-48.58154297	+1892	+8.85498047	-6.36767578	-1.31396484	+5.75683594	-13.38134766	+8.32763672	+1816	+7.10595703	-10.19531250	-1.67871094	+34.84863281	+7.14111328	-48.66943359	+1484
+1457971533.29600000	+9.11425781	-7.14111328	-1.52050781	+49.02099609	-8.85498047	-48.38378906	+1888	+8.84619141	-6.36767578	-1.26562500	+5.82275391	-13.22753906	+8.50341797	+1808	+7.09277344	-10.19970703	-1.63476563	+34.93652344	+7.14111328	-48.47167969	+1472
+1457971533.30010010	+9.10546875	-7.13671875	-1.48095703	+49.06494141	-8.81103516	-48.20800781	+1888	+8.84179688	-6.36328125	-1.22167969	+5.93261719	-13.07373047	+8.70117188	+1796	+7.07958984	-10.20410156	-1.59082031	+34.98046875	+7.16308594	-48.31787109	+1464
+1457971533.30430010	+9.09667969	-7.13232422	-1.44140625	+49.08691406	-8.76708984	-47.96630859	+1884	+8.83740234	-6.35888672	-1.18652344	+6.04248047	-12.85400391	+8.89892578	+1788	+7.06640625	-10.21289063	-1.55126953	+35.02441406	+7.18505859	-48.09814453	+1452
+1457971533.30850010	+9.08789063	-7.12792969	-1.40625000	+49.10888672	-8.70117188	-47.76855469	+1884	+8.83300781	-6.35449219	-1.14697266	+6.15234375	-12.65625000	+9.05273438	+1780	+7.04882813	-10.21728516	-1.51611328	+35.06835938	+7.22900391	-47.92236328	+1444
+1457971533.31259990	+9.07910156	-7.12792969	-1.36669922	+49.13085938	-8.63525391	-47.59277344	+1888	+8.82861328	-6.35009766	-1.10742188	+6.26220703	-12.45849609	+9.22851563	+1772	+7.03564453	-10.22167969	-1.47656250	+35.11230469	+7.27294922	-47.76855469	+1440
+1457971533.31680010	+9.07031250	-7.12353516	-1.34033203	+49.15283203	-8.56933594	-47.32910156	+1888	+8.81982422	-6.34570313	-1.07666016	+6.35009766	-12.21679688	+9.40429688	+1764	+7.01806641	-10.22607422	-1.45019531	+35.15625000	+7.31689453	-47.52685547	+1428
+1457971533.32509990	+9.04833984	-7.11914063	-1.27880859	+49.19677734	-8.41552734	-46.93359375	+1892	+8.80664063	-6.33691406	-1.01074219	+6.56982422	-11.82128906	+9.68994141	+1756	+6.98291016	-10.23486328	-1.39306641	+35.20019531	+7.44873047	-47.15332031	+1416
+1457971533.32929990	+9.03955078	-7.11474609	-1.25244141	+49.21875000	-8.32763672	-46.69189453	+1896	+8.79785156	-6.33691406	-0.98437500	+6.65771484	-11.57958984	+9.86572266	+1752	+6.96533203	-10.23925781	-1.36230469	+35.24414063	+7.49267578	-46.95556641	+1412
+1457971533.33340000	+9.03076172	-7.11035156	-1.22607422	+49.26269531	-8.26171875	-46.49414063	+1900	+8.79345703	-6.33251953	-0.95361328	+6.76757813	-11.38183594	+9.99755859	+1752	+6.95214844	-10.24365234	-1.33593750	+35.26611328	+7.55859375	-46.80175781	+1408
+1457971533.34180000	+9.01318359	-7.10595703	-1.17333984	+49.32861328	-8.10791016	-46.09863281	+1908	+8.78027344	-6.32373047	-0.90087891	+6.94335938	-10.96435547	+10.26123047	+1748	+6.92138672	-10.25244141	-1.27880859	+35.35400391	+7.69042969	-46.51611328	+1404
+1457971533.35010000	+8.99121094	-7.09716797	-1.12500000	+49.39453125	-7.99804688	-45.76904297	+1920	+8.76269531	-6.31494141	-0.85253906	+7.14111328	-10.61279297	+10.45898438	+1752	+6.89941406	-10.25244141	-1.22607422	+35.46386719	+7.77832031	-46.23046875	+1392
+1457971533.35430000	+8.98242188	-7.09277344	-1.10742188	+49.43847656	-7.95410156	-45.54931641	+1928	+8.75390625	-6.31054688	-0.83496094	+7.20703125	-10.41503906	+10.61279297	+1752	+6.89062500	-10.25244141	-1.20410156	+35.55175781	+7.82226563	-46.09863281	+1388
+1457971533.35840010	+8.97363281	-7.08837891	-1.08984375	+49.48242188	-7.88818359	-45.39550781	+1936	+8.74951172	-6.30615234	-0.81738281	+7.31689453	-10.26123047	+10.70068359	+1756	+6.88183594	-10.25244141	-1.17773438	+35.63964844	+7.86621094	-45.98876953	+1384
+1457971533.36260010	+8.96484375	-7.08398438	-1.06347656	+49.54833984	-7.86621094	-45.28564453	+1944	+8.74072266	-6.30175781	-0.79101563	+7.38281250	-10.17333984	+10.76660156	+1760	+6.87744141	-10.24804688	-1.14697266	+35.72753906	+7.88818359	-45.92285156	+1380
+1457971533.36680010	+8.95605469	-7.07958984	-1.04589844	+49.61425781	-7.84423828	-45.13183594	+1952	+8.73193359	-6.30175781	-0.77783203	+7.44873047	-10.01953125	+10.89843750	+1764	+6.87304688	-10.24804688	-1.12060547	+35.81542969	+7.91015625	-45.85693359	+1376
+1457971533.37509990	+8.93847656	-7.07080078	-1.00195313	+49.74609375	-7.82226563	-44.97802734	+1972	+8.71875000	-6.29296875	-0.73828125	+7.62451172	-9.86572266	+10.98632813	+1772	+6.87304688	-10.24365234	-1.05908203	+36.03515625	+7.97607422	-45.81298828	+1364
+1457971533.37930010	+8.93408203	-7.06640625	-0.99316406	+49.81201172	-7.80029297	-44.82421875	+1980	+8.70996094	-6.28857422	-0.72509766	+7.69042969	-9.73388672	+11.09619141	+1776	+6.86865234	-10.23925781	-1.03710938	+36.14501953	+7.99804688	-45.72509766	+1356
+1457971533.38759990	+8.91650391	-7.06201172	-0.95800781	+49.94384766	-7.77832031	-44.71435547	+2000	+8.69238281	-6.27978516	-0.69433594	+7.84423828	-9.64599609	+11.14013672	+1788	+6.86865234	-10.23486328	-0.98437500	+36.34277344	+8.04199219	-45.63720703	+1344
+1457971533.39179990	+8.91210938	-7.05761719	-0.94921875	+50.00976563	-7.77832031	-44.60449219	+2008	+8.68798828	-6.27978516	-0.68554688	+7.93212891	-9.55810547	+11.22802734	+1792	+6.86865234	-10.23046875	-0.96679688	+36.45263672	+8.06396484	-45.61523438	+1344
+1457971533.39590000	+8.90332031	-7.05322266	-0.93603516	+50.05371094	-7.75634766	-44.58251953	+2016	+8.67919922	-6.27539063	-0.67236328	+7.97607422	-9.53613281	+11.20605469	+1796	+6.86425781	-10.22607422	-0.94482422	+36.51855469	+8.10791016	-45.59326172	+1340
+1457971533.40010000	+8.89453125	-7.04882813	-0.91845703	+50.14160156	-7.73437500	-44.58251953	+2028	+8.67041016	-6.27539063	-0.65917969	+8.06396484	-9.53613281	+11.16210938	+1800	+6.85986328	-10.22607422	-0.91845703	+36.58447266	+8.15185547	-45.63720703	+1340
+1457971533.40420010	+8.88574219	-7.04882813	-0.91406250	+50.18554688	-7.71240234	-44.51660156	+2036	+8.66601563	-6.27099609	-0.65478516	+8.12988281	-9.47021484	+11.20605469	+1804	+6.85546875	-10.22607422	-0.90527344	+36.65039063	+8.17382813	-45.57128906	+1340
+1457971533.40840010	+8.88134766	-7.04882813	-0.90966797	+50.22949219	-7.66845703	-44.51660156	+2048	+8.65722656	-6.27099609	-0.64599609	+8.17382813	-9.44824219	+11.16210938	+1808	+6.85107422	-10.22607422	-0.89208984	+36.69433594	+8.23974609	-45.54931641	+1336
+1457971533.41669990	+8.86376953	-7.04443359	-0.90087891	+50.31738281	-7.58056641	-44.42871094	+2064	+8.64404297	-6.27099609	-0.63720703	+8.28369141	-9.33837891	+11.14013672	+1812	+6.83349609	-10.23046875	-0.87451172	+36.73828125	+8.34960938	-45.43945313	+1336
+1457971533.42090010	+8.85498047	-7.04882813	-0.90087891	+50.31738281	-7.51464844	-44.40673828	+2072	+8.63525391	-6.27099609	-0.63720703	+8.30566406	-9.29443359	+11.11816406	+1816	+6.82031250	-10.23046875	-0.87011719	+36.73828125	+8.43750000	-45.35156250	+1336
+1457971533.42510010	+8.84619141	-7.04882813	-0.90087891	+50.36132813	-7.44873047	-44.38476563	+2076	+8.62646484	-6.27099609	-0.63281250	+8.34960938	-9.22851563	+11.07421875	+1820	+6.80712891	-10.23486328	-0.86572266	+36.71630859	+8.52539063	-45.32958984	+1336
+1457971533.42919990	+8.84179688	-7.04882813	-0.90087891	+50.38330078	-7.38281250	-44.34082031	+2084	+8.61767578	-6.27099609	-0.63281250	+8.39355469	-9.16259766	+11.05224609	+1820	+6.79394531	-10.23486328	-0.86572266	+36.69433594	+8.61328125	-45.24169922	+1332
+1457971533.43339990	+8.83300781	-7.05322266	-0.90087891	+50.40527344	-7.29492188	-44.31884766	+2092	+8.61328125	-6.27539063	-0.63281250	+8.39355469	-9.09667969	+11.05224609	+1820	+6.78076172	-10.23925781	-0.86572266	+36.67236328	+8.70117188	-45.17578125	+1332
+1457971533.43759990	+8.82421875	-7.05322266	-0.90527344	+50.40527344	-7.20703125	-44.29687500	+2096	+8.60888672	-6.27539063	-0.63720703	+8.41552734	-9.03076172	+11.03027344	+1824	+6.76318359	-10.24804688	-0.86572266	+36.60644531	+8.81103516	-45.10986328	+1328
+1457971533.44590000	+8.80664063	-7.05761719	-0.91845703	+50.40527344	-7.05322266	-44.14306641	+2108	+8.59570313	-6.27978516	-0.64160156	+8.43750000	-8.85498047	+11.00830078	+1824	+6.73242188	-10.25683594	-0.87890625	+36.51855469	+9.00878906	-44.89013672	+1328
+1457971533.45009990	+8.80224609	-7.06201172	-0.92285156	+50.42724609	-6.98730469	-44.05517578	+2112	+8.59130859	-6.28417969	-0.64160156	+8.45947266	-8.76708984	+11.00830078	+1824	+6.71923828	-10.26123047	-0.88330078	+36.47460938	+9.11865234	-44.80224609	+1324
+1457971533.45420000	+8.79345703	-7.06201172	-0.92724609	+50.42724609	-6.92138672	-43.98925781	+2116	+8.58251953	-6.28417969	-0.64599609	+8.45947266	-8.65722656	+11.03027344	+1824	+6.70605469	-10.26562500	-0.89208984	+36.45263672	+9.20654297	-44.69238281	+1320
+1457971533.45840000	+8.78466797	-7.06640625	-0.93164063	+50.40527344	-6.85546875	-43.92333984	+2120	+8.57812500	-6.28857422	-0.65039063	+8.45947266	-8.59130859	+11.05224609	+1828	+6.69726563	-10.27001953	-0.89648438	+36.40869141	+9.27246094	-44.62646484	+1316
+1457971533.46260000	+8.78027344	-7.06640625	-0.93603516	+50.42724609	-6.81152344	-43.85742188	+2120	+8.57373047	-6.28857422	-0.65039063	+8.45947266	-8.50341797	+11.05224609	+1828	+6.68408203	-10.27001953	-0.90087891	+36.38671875	+9.33837891	-44.56054688	+1312
+1457971533.46670010	+8.77587891	-7.07080078	-0.93603516	+50.44921875	-6.76757813	-43.81347656	+2124	+8.56933594	-6.28857422	-0.65478516	+8.48144531	-8.43750000	+11.07421875	+1828	+6.67529297	-10.27441406	-0.90087891	+36.36474609	+9.42626953	-44.49462891	+1308
+1457971533.47090010	+8.77148438	-7.07080078	-0.94042969	+50.44921875	-6.76757813	-43.76953125	+2124	+8.56494141	-6.29296875	-0.65478516	+8.48144531	-8.37158203	+11.09619141	+1828	+6.67089844	-10.27441406	-0.90087891	+36.34277344	+9.49218750	-44.47265625	+1304
+1457971533.47919990	+8.76708984	-7.07080078	-0.94482422	+50.47119141	-6.74560547	-43.68164063	+2124	+8.56054688	-6.29736328	-0.65478516	+8.48144531	-8.28369141	+11.16210938	+1824	+6.66210938	-10.27880859	-0.90087891	+36.34277344	+9.58007813	-44.40673828	+1288
+1457971533.48340010	+8.76269531	-7.07519531	-0.94482422	+50.47119141	-6.74560547	-43.63769531	+2124	+8.55615234	-6.29736328	-0.65478516	+8.45947266	-8.26171875	+11.18408203	+1824	+6.65771484	-10.27880859	-0.90087891	+36.34277344	+9.62402344	-44.38476563	+1284
+1457971533.48750000	+8.76269531	-7.07519531	-0.94482422	+50.47119141	-6.76757813	-43.61572266	+2120	+8.55175781	-6.29736328	-0.65478516	+8.45947266	-8.23974609	+11.20605469	+1824	+6.65771484	-10.27880859	-0.90087891	+36.34277344	+9.64599609	-44.38476563	+1276
+1457971533.49169990	+8.76269531	-7.07519531	-0.94482422	+50.49316406	-6.81152344	-43.61572266	+2120	+8.55175781	-6.29736328	-0.65478516	+8.45947266	-8.23974609	+11.25000000	+1824	+6.66210938	-10.27880859	-0.89648438	+36.36474609	+9.64599609	-44.40673828	+1272
+1457971533.49589990	+8.76269531	-7.07519531	-0.94042969	+50.47119141	-6.83349609	-43.61572266	+2124	+8.55175781	-6.30175781	-0.65478516	+8.45947266	-8.23974609	+11.27197266	+1820	+6.66210938	-10.27880859	-0.89208984	+36.38671875	+9.66796875	-44.40673828	+1268
+1457971533.50000000	+8.76269531	-7.07958984	-0.93603516	+50.47119141	-6.87744141	-43.63769531	+2124	+8.55175781	-6.30175781	-0.65478516	+8.43750000	-8.26171875	+11.27197266	+1820	+6.66650391	-10.27880859	-0.88769531	+36.40869141	+9.66796875	-44.45068359	+1264
+1457971533.50420000	+8.76708984	-7.07958984	-0.93164063	+50.49316406	-6.92138672	-43.65966797	+2124	+8.55175781	-6.30175781	-0.65039063	+8.43750000	-8.30566406	+11.29394531	+1820	+6.67089844	-10.27880859	-0.88330078	+36.40869141	+9.64599609	-44.49462891	+1264
+1457971533.51250000	+8.76708984	-7.07958984	-0.92724609	+50.44921875	-6.98730469	-43.70361328	+2128	+8.55615234	-6.30175781	-0.64599609	+8.39355469	-8.34960938	+11.33789063	+1820	+6.67968750	-10.27441406	-0.87011719	+36.40869141	+9.64599609	-44.56054688	+1260
+1457971533.51670000	+8.77148438	-7.07958984	-0.92285156	+50.44921875	-7.03125000	-43.72558594	+2128	+8.55615234	-6.30175781	-0.64599609	+8.37158203	-8.39355469	+11.33789063	+1816	+6.68408203	-10.27441406	-0.86572266	+36.40869141	+9.62402344	-44.60449219	+1256
+1457971533.52090000	+8.77148438	-7.07958984	-0.92285156	+50.42724609	-7.07519531	-43.74755859	+2128	+8.56054688	-6.30615234	-0.64599609	+8.34960938	-8.41552734	+11.35986328	+1816	+6.68847656	-10.27441406	-0.86572266	+36.40869141	+9.60205078	-44.62646484	+1256
+1457971533.52500010	+8.77587891	-7.08398438	-0.91845703	+50.40527344	-7.09716797	-43.76953125	+2132	+8.56054688	-6.30615234	-0.64160156	+8.34960938	-8.43750000	+11.35986328	+1816	+6.68847656	-10.27441406	-0.86132813	+36.40869141	+9.60205078	-44.64843750	+1256
+1457971533.52920010	+8.78027344	-7.08398438	-0.91406250	+50.38330078	-7.14111328	-43.79150391	+2132	+8.56054688	-6.30615234	-0.64160156	+8.32763672	-8.48144531	+11.35986328	+1816	+6.69287109	-10.27441406	-0.85693359	+36.38671875	+9.58007813	-44.69238281	+1252
+1457971533.53340010	+8.78027344	-7.08398438	-0.91406250	+50.36132813	-7.16308594	-43.83544922	+2136	+8.56494141	-6.30615234	-0.64160156	+8.30566406	-8.50341797	+11.35986328	+1816	+6.69726563	-10.27001953	-0.85253906	+36.38671875	+9.55810547	-44.71435547	+1252
+1457971533.53749990	+8.78466797	-7.08398438	-0.90966797	+50.33935547	-7.20703125	-43.85742188	+2140	+8.56494141	-6.30615234	-0.63720703	+8.28369141	-8.52539063	+11.35986328	+1816	+6.69726563	-10.27001953	-0.85253906	+36.36474609	+9.53613281	-44.75830078	+1252
+1457971533.54590010	+8.79785156	-7.09277344	-0.89648438	+50.18554688	-7.33886719	-43.96728516	+2148	+8.57373047	-6.30615234	-0.63281250	+8.17382813	-8.63525391	+11.38183594	+1820	+6.71923828	-10.27001953	-0.83056641	+36.07910156	+9.33837891	-45.00000000	+1256
+1457971533.55000000	+8.80224609	-7.09277344	-0.88769531	+50.07568359	-7.44873047	-44.05517578	+2152	+8.57812500	-6.31054688	-0.62841797	+8.10791016	-8.70117188	+11.38183594	+1824	+6.72363281	-10.27441406	-0.82177734	+35.85937500	+9.18457031	-45.10986328	+1260
+1457971533.55419990	+8.81103516	-7.09716797	-0.87890625	+49.96582031	-7.53662109	-44.09912109	+2160	+8.58691406	-6.31054688	-0.62402344	+8.02001953	-8.78906250	+11.40380859	+1824	+6.72802734	-10.27441406	-0.81738281	+35.68359375	+9.09667969	-45.17578125	+1260
+1457971533.55830000	+8.82861328	-7.10595703	-0.86132813	+49.70214844	-7.73437500	-44.25292969	+2172	+8.60449219	-6.31494141	-0.61083984	+7.77832031	-9.00878906	+11.42578125	+1832	+6.72363281	-10.27441406	-0.81738281	+35.41992188	+8.94287109	-45.21972656	+1264
+1457971533.56250000	+8.83740234	-7.11474609	-0.85253906	+49.52636719	-7.86621094	-44.31884766	+2180	+8.61767578	-6.31933594	-0.59765625	+7.55859375	-9.16259766	+11.44775391	+1840	+6.71923828	-10.27880859	-0.82177734	+35.22216797	+8.85498047	-45.21972656	+1264
+1457971533.56670000	+8.84179688	-7.11914063	-0.84375000	+49.37255859	-7.93212891	-44.36279297	+2188	+8.62646484	-6.32373047	-0.58886719	+7.38281250	-9.29443359	+11.46972656	+1848	+6.71484375	-10.28320313	-0.82617188	+35.02441406	+8.78906250	-45.21972656	+1264
+1457971533.57080010	+8.84619141	-7.12353516	-0.83935547	+49.24072266	-8.04199219	-44.38476563	+2196	+8.64404297	-6.32812500	-0.57568359	+7.14111328	-9.47021484	+11.51367188	+1860	+6.71044922	-10.28759766	-0.82617188	+34.87060547	+8.72314453	-45.19775391	+1264
+1457971533.57920000	+8.85498047	-7.12792969	-0.82617188	+48.97705078	-8.17382813	-44.40673828	+2212	+8.66162109	-6.33251953	-0.56250000	+6.81152344	-9.62402344	+11.57958984	+1876	+6.69726563	-10.29638672	-0.83496094	+34.54101563	+8.61328125	-45.15380859	+1268
+1457971533.58330010	+8.85937500	-7.13232422	-0.82177734	+48.88916016	-8.26171875	-44.38476563	+2220	+8.66601563	-6.33251953	-0.55810547	+6.70166016	-9.68994141	+11.62353516	+1884	+6.69287109	-10.29638672	-0.83935547	+34.38720703	+8.54736328	-45.10986328	+1264
+1457971533.58750010	+8.86376953	-7.13232422	-0.82177734	+48.77929688	-8.32763672	-44.38476563	+2228	+8.67041016	-6.33691406	-0.55371094	+6.56982422	-9.73388672	+11.66748047	+1896	+6.68847656	-10.30078125	-0.84375000	+34.25537109	+8.48144531	-45.06591797	+1264
+1457971533.59170010	+8.86816406	-7.13671875	-0.81298828	+48.66943359	-8.41552734	-44.38476563	+2236	+8.67480469	-6.33691406	-0.54931641	+6.45996094	-9.79980469	+11.71142578	+1904	+6.68408203	-10.30078125	-0.84375000	+34.12353516	+8.43750000	-45.06591797	+1264
+1457971533.59579990	+8.87255859	-7.13671875	-0.80859375	+48.60351563	-8.48144531	-44.40673828	+2244	+8.68359375	-6.33691406	-0.54492188	+6.35009766	-9.84375000	+11.75537109	+1912	+6.68408203	-10.30078125	-0.83935547	+34.01367188	+8.37158203	-45.06591797	+1260
+1457971533.59999990	+8.87255859	-7.14111328	-0.80419922	+48.49365234	-8.56933594	-44.42871094	+2256	+8.68798828	-6.34130859	-0.54052734	+6.24023438	-9.90966797	+11.82128906	+1924	+6.68408203	-10.30517578	-0.83935547	+33.90380859	+8.32763672	-45.06591797	+1260
+1457971533.60830000	+8.88134766	-7.14550781	-0.79101563	+48.29589844	-8.74511719	-44.45068359	+2276	+8.69677734	-6.34130859	-0.52734375	+6.02050781	-10.04150391	+11.93115234	+1944	+6.68847656	-10.30517578	-0.83056641	+33.70605469	+8.21777344	-45.13183594	+1256
+1457971533.61250000	+8.89013672	-7.14550781	-0.78222656	+48.20800781	-8.83300781	-44.45068359	+2284	+8.70556641	-6.34570313	-0.52294922	+5.93261719	-10.10742188	+11.99707031	+1952	+6.69287109	-10.30078125	-0.82177734	+33.61816406	+8.17382813	-45.15380859	+1256
+1457971533.61669990	+8.89453125	-7.14990234	-0.77783203	+48.12011719	-8.92089844	-44.47265625	+2296	+8.70996094	-6.34570313	-0.51855469	+5.82275391	-10.17333984	+12.06298828	+1964	+6.69726563	-10.30078125	-0.81738281	+33.53027344	+8.10791016	-45.17578125	+1256
+1457971533.62080000	+8.89892578	-7.14990234	-0.76904297	+48.01025391	-9.03076172	-44.47265625	+2308	+8.71875000	-6.35009766	-0.50976563	+5.60302734	-10.30517578	+12.19482422	+1976	+6.70605469	-10.29638672	-0.80859375	+33.44238281	+8.04199219	-45.21972656	+1260
+1457971533.62500000	+8.90771484	-7.15429688	-0.76025391	+47.92236328	-9.11865234	-44.51660156	+2320	+8.72753906	-6.34570313	-0.50097656	+5.49316406	-10.41503906	+12.26074219	+1988	+6.71044922	-10.29638672	-0.79980469	+33.37646484	+7.97607422	-45.26367188	+1260
+1457971533.62920000	+8.91210938	-7.15429688	-0.75146484	+47.81250000	-9.22851563	-44.56054688	+2336	+8.73632813	-6.35009766	-0.49658203	+5.36132813	-10.52490234	+12.32666016	+2000	+6.71923828	-10.29199219	-0.79101563	+33.28857422	+7.91015625	-45.32958984	+1264
+1457971533.63330010	+8.92089844	-7.15869141	-0.74267578	+47.70263672	-9.36035156	-44.62646484	+2348	+8.74072266	-6.35009766	-0.48779297	+5.22949219	-10.63476563	+12.39257813	+2016	+6.72802734	-10.28759766	-0.78222656	+33.22265625	+7.82226563	-45.39550781	+1268
+1457971533.64159990	+8.93408203	-7.16308594	-0.72509766	+47.46093750	-9.55810547	-44.71435547	+2376	+8.75830078	-6.35009766	-0.47900391	+4.98779297	-10.83251953	+12.50244141	+2044	+6.74121094	-10.28320313	-0.76464844	+33.02490234	+7.66845703	-45.50537109	+1276
+1457971533.64580010	+8.93847656	-7.16748047	-0.71630859	+47.30712891	-9.68994141	-44.75830078	+2388	+8.76269531	-6.35449219	-0.47021484	+4.83398438	-10.92041016	+12.56835938	+2056	+6.74560547	-10.27880859	-0.75585938	+32.89306641	+7.58056641	-45.54931641	+1280
+1457971533.65000010	+8.94726563	-7.16748047	-0.70751953	+47.17529297	-9.79980469	-44.82421875	+2404	+8.77148438	-6.35449219	-0.46582031	+4.70214844	-11.05224609	+12.61230469	+2072	+6.75000000	-10.27880859	-0.75146484	+32.78320313	+7.47070313	-45.59326172	+1280
+1457971533.65409990	+8.95166016	-7.17187500	-0.69873047	+47.06542969	-9.90966797	-44.86816406	+2420	+8.78027344	-6.35449219	-0.45703125	+4.54833984	-11.14013672	+12.65625000	+2088	+6.75439453	-10.27441406	-0.74707031	+32.65136719	+7.38281250	-45.61523438	+1284
+1457971533.65829990	+8.96044922	-7.17626953	-0.68994141	+46.91162109	-10.01953125	-44.93408203	+2436	+8.78466797	-6.35449219	-0.45263672	+4.39453125	-11.27197266	+12.70019531	+2104	+6.75878906	-10.27441406	-0.74707031	+32.51953125	+7.27294922	-45.63720703	+1284
+1457971533.66249990	+8.96484375	-7.18066406	-0.68115234	+46.75781250	-10.12939453	-45.02197266	+2448	+8.79345703	-6.35888672	-0.44384766	+4.26269531	-11.38183594	+12.72216797	+2120	+6.75439453	-10.27441406	-0.74267578	+32.34375000	+7.18505859	-45.65917969	+1284
+1457971533.66660000	+8.96923828	-7.18505859	-0.67236328	+46.60400391	-10.21728516	-45.08789063	+2464	+8.80224609	-6.35888672	-0.43945313	+4.10888672	-11.46972656	+12.74414063	+2136	+6.75439453	-10.27441406	-0.74707031	+32.16796875	+7.09716797	-45.65917969	+1284
+1457971533.67500000	+8.97802734	-7.19384766	-0.65478516	+46.29638672	-10.41503906	-45.21972656	+2496	+8.81542969	-6.36328125	-0.42626953	+3.82324219	-11.66748047	+12.76611328	+2168	+6.74560547	-10.27880859	-0.74707031	+31.79443359	+6.92138672	-45.63720703	+1288
+1457971533.67910000	+8.98242188	-7.19824219	-0.65039063	+46.14257813	-10.48095703	-45.26367188	+2508	+8.81982422	-6.36767578	-0.42187500	+3.66943359	-11.75537109	+12.78808594	+2184	+6.73681641	-10.28320313	-0.75585938	+31.61865234	+6.83349609	-45.57128906	+1288
+1457971533.68330000	+8.98681641	-7.19824219	-0.64599609	+46.03271484	-10.56884766	-45.30761719	+2524	+8.82861328	-6.36328125	-0.41748047	+3.55957031	-11.82128906	+12.78808594	+2200	+6.72802734	-10.28759766	-0.76025391	+31.42089844	+6.74560547	-45.52734375	+1292
+1457971533.68750000	+8.98681641	-7.20263672	-0.64160156	+45.90087891	-10.63476563	-45.35156250	+2536	+8.83300781	-6.36767578	-0.41308594	+3.42773438	-11.88720703	+12.81005859	+2216	+6.72363281	-10.28759766	-0.76904297	+31.24511719	+6.67968750	-45.48339844	+1292
+1457971533.69160010	+8.98681641	-7.20703125	-0.63281250	+45.76904297	-10.70068359	-45.39550781	+2552	+8.83300781	-6.37207031	-0.40869141	+3.27392578	-11.95312500	+12.81005859	+2232	+6.71484375	-10.29199219	-0.77343750	+31.09130859	+6.61376953	-45.43945313	+1292
+1457971533.70000000	+8.99121094	-7.21142578	-0.62402344	+45.59326172	-10.81054688	-45.48339844	+2580	+8.84179688	-6.37207031	-0.39990234	+3.12011719	-12.08496094	+12.81005859	+2264	+6.70166016	-10.29638672	-0.78662109	+30.78369141	+6.52587891	-45.37353516	+1292
+1457971533.70409990	+8.99121094	-7.21582031	-0.61523438	+45.48339844	-10.85449219	-45.50537109	+2592	+8.84179688	-6.37646484	-0.39550781	+3.01025391	-12.12890625	+12.81005859	+2276	+6.69287109	-10.29638672	-0.78662109	+30.65185547	+6.50390625	-45.32958984	+1292
+1457971533.70830010	+8.99121094	-7.21582031	-0.61523438	+45.43945313	-10.87646484	-45.50537109	+2604	+8.84619141	-6.37207031	-0.39111328	+2.98828125	-12.15087891	+12.83203125	+2292	+6.68408203	-10.30078125	-0.79101563	+30.56396484	+6.45996094	-45.30761719	+1292
+1457971533.71240000	+8.99121094	-7.21582031	-0.61083984	+45.39550781	-10.92041016	-45.50537109	+2616	+8.84619141	-6.37646484	-0.39111328	+2.90039063	-12.17285156	+12.83203125	+2304	+6.67968750	-10.30078125	-0.79101563	+30.47607422	+6.43798828	-45.28564453	+1288
+1457971533.71659990	+8.99121094	-7.22021484	-0.61083984	+45.32958984	-10.94238281	-45.48339844	+2628	+8.84619141	-6.38085938	-0.38671875	+2.81250000	-12.17285156	+12.85400391	+2316	+6.67968750	-10.30078125	-0.79541016	+30.43212891	+6.43798828	-45.24169922	+1288
+1457971533.72079990	+8.99121094	-7.21582031	-0.61083984	+45.30761719	-10.96435547	-45.46142578	+2640	+8.84619141	-6.37646484	-0.38671875	+2.81250000	-12.17285156	+12.87597656	+2328	+6.67529297	-10.30078125	-0.79541016	+30.38818359	+6.43798828	-45.21972656	+1284
+1457971533.72490000	+8.99121094	-7.21582031	-0.60644531	+45.28564453	-11.00830078	-45.43945313	+2648	+8.84619141	-6.37646484	-0.38671875	+2.76855469	-12.19482422	+12.89794922	+2340	+6.67529297	-10.29638672	-0.79541016	+30.38818359	+6.41601563	-45.19775391	+1280
+1457971533.72910000	+8.98681641	-7.21582031	-0.60644531	+45.28564453	-11.03027344	-45.41748047	+2656	+8.84179688	-6.37646484	-0.38671875	+2.72460938	-12.19482422	+12.91992188	+2352	+6.67529297	-10.29638672	-0.79101563	+30.38818359	+6.43798828	-45.19775391	+1276
+1457971533.73740010	+8.98681641	-7.21582031	-0.60644531	+45.28564453	-11.05224609	-45.39550781	+2676	+8.84179688	-6.37646484	-0.38232422	+2.72460938	-12.19482422	+12.94189453	+2372	+6.67529297	-10.29199219	-0.78662109	+30.43212891	+6.43798828	-45.21972656	+1276
+1457971533.74160000	+8.98681641	-7.21582031	-0.60644531	+45.28564453	-11.07421875	-45.35156250	+2684	+8.83740234	-6.37646484	-0.38232422	+2.70263672	-12.17285156	+12.96386719	+2380	+6.67968750	-10.29199219	-0.78222656	+30.45410156	+6.45996094	-45.21972656	+1272
+1457971533.74580000	+8.98681641	-7.21582031	-0.60644531	+45.28564453	-11.07421875	-45.32958984	+2692	+8.83740234	-6.37646484	-0.38671875	+2.70263672	-12.17285156	+12.98583984	+2388	+6.67968750	-10.28759766	-0.77783203	+30.49804688	+6.45996094	-45.21972656	+1272
+1457971533.74990010	+8.98681641	-7.21582031	-0.60644531	+45.30761719	-11.09619141	-45.30761719	+2700	+8.83740234	-6.37646484	-0.38671875	+2.70263672	-12.15087891	+13.00781250	+2396	+6.68408203	-10.28320313	-0.77783203	+30.54199219	+6.48193359	-45.21972656	+1272
+1457971533.75410010	+8.98681641	-7.21142578	-0.61083984	+45.30761719	-11.09619141	-45.26367188	+2708	+8.83300781	-6.37646484	-0.38671875	+2.70263672	-12.12890625	+13.02978516	+2404	+6.68847656	-10.28320313	-0.77343750	+30.58593750	+6.50390625	-45.21972656	+1272
+1457971533.75830010	+8.98681641	-7.21142578	-0.61083984	+45.32958984	-11.11816406	-45.26367188	+2716	+8.83300781	-6.37646484	-0.38671875	+2.70263672	-12.12890625	+13.02978516	+2412	+6.68847656	-10.27880859	-0.76904297	+30.62988281	+6.50390625	-45.21972656	+1272
+1457971533.76659990	+8.98242188	-7.21142578	-0.61083984	+45.35156250	-11.11816406	-45.21972656	+2728	+8.83300781	-6.37646484	-0.39111328	+2.70263672	-12.10693359	+13.05175781	+2428	+6.69287109	-10.27001953	-0.76464844	+30.73974609	+6.54785156	-45.21972656	+1276
+1457971533.77080010	+8.98242188	-7.21142578	-0.61083984	+45.35156250	-11.14013672	-45.19775391	+2736	+8.82861328	-6.37646484	-0.39111328	+2.70263672	-12.10693359	+13.05175781	+2432	+6.69726563	-10.27001953	-0.76025391	+30.78369141	+6.56982422	-45.21972656	+1276
+1457971533.77490000	+8.98242188	-7.21142578	-0.61083984	+45.35156250	-11.14013672	-45.17578125	+2740	+8.82861328	-6.37646484	-0.39111328	+2.70263672	-12.10693359	+13.05175781	+2440	+6.70166016	-10.26562500	-0.75585938	+30.82763672	+6.59179688	-45.21972656	+1280
+1457971533.77909990	+8.98242188	-7.21142578	-0.61083984	+45.37353516	-11.14013672	-45.15380859	+2744	+8.82861328	-6.37646484	-0.39111328	+2.70263672	-12.08496094	+13.05175781	+2444	+6.70166016	-10.26123047	-0.75585938	+30.87158203	+6.61376953	-45.21972656	+1280
+1457971533.78329990	+8.98242188	-7.20703125	-0.61523438	+45.37353516	-11.14013672	-45.10986328	+2752	+8.82861328	-6.37646484	-0.39111328	+2.70263672	-12.08496094	+13.05175781	+2452	+6.70166016	-10.26123047	-0.75585938	+30.89355469	+6.63574219	-45.19775391	+1280
+1457971533.78740000	+8.98242188	-7.20703125	-0.61523438	+45.39550781	-11.16210938	-45.08789063	+2756	+8.82861328	-6.37646484	-0.39111328	+2.70263672	-12.08496094	+13.05175781	+2456	+6.70166016	-10.25683594	-0.75585938	+30.91552734	+6.65771484	-45.15380859	+1284
+1457971533.79160000	+8.97802734	-7.20703125	-0.61523438	+45.39550781	-11.16210938	-45.04394531	+2760	+8.82861328	-6.37646484	-0.39111328	+2.70263672	-12.06298828	+13.05175781	+2460	+6.70166016	-10.25683594	-0.75585938	+30.93750000	+6.70166016	-45.13183594	+1284
+1457971533.79990010	+8.97802734	-7.20703125	-0.61962891	+45.41748047	-11.18408203	-44.95605469	+2768	+8.82421875	-6.37646484	-0.39111328	+2.70263672	-12.04101563	+13.05175781	+2468	+6.69287109	-10.25244141	-0.76025391	+30.93750000	+6.76757813	-45.04394531	+1288
+1457971533.80410000	+8.97363281	-7.20703125	-0.61962891	+45.43945313	-11.18408203	-44.91210938	+2772	+8.82421875	-6.37646484	-0.39550781	+2.70263672	-12.04101563	+13.05175781	+2472	+6.68847656	-10.25683594	-0.76464844	+30.91552734	+6.78955078	-45.00000000	+1288
+1457971533.80819990	+8.96923828	-7.20703125	-0.62402344	+45.43945313	-11.18408203	-44.84619141	+2776	+8.82421875	-6.37646484	-0.39550781	+2.70263672	-12.01904297	+13.05175781	+2476	+6.67968750	-10.25683594	-0.76904297	+30.89355469	+6.83349609	-44.95605469	+1292
+1457971533.81240010	+8.96923828	-7.20703125	-0.62402344	+45.43945313	-11.18408203	-44.80224609	+2776	+8.82421875	-6.37207031	-0.39550781	+2.70263672	-11.99707031	+13.02978516	+2480	+6.67529297	-10.25683594	-0.76904297	+30.84960938	+6.87744141	-44.89013672	+1292
+1457971533.81660010	+8.96484375	-7.20263672	-0.62841797	+45.46142578	-11.18408203	-44.73632813	+2780	+8.81982422	-6.37207031	-0.39550781	+2.68066406	-11.97509766	+13.02978516	+2484	+6.66650391	-10.25683594	-0.77783203	+30.82763672	+6.89941406	-44.84619141	+1292
+1457971533.82069990	+8.96044922	-7.20263672	-0.62841797	+45.46142578	-11.18408203	-44.69238281	+2780	+8.81982422	-6.37207031	-0.39550781	+2.68066406	-11.95312500	+13.00781250	+2484	+6.65771484	-10.26123047	-0.78222656	+30.78369141	+6.94335938	-44.75830078	+1296
+1457971533.82909990	+8.95605469	-7.20263672	-0.63720703	+45.48339844	-11.18408203	-44.58251953	+2780	+8.81542969	-6.37207031	-0.39990234	+2.68066406	-11.86523438	+12.98583984	+2488	+6.64453125	-10.26562500	-0.79541016	+30.73974609	+7.00927734	-44.62646484	+1296
+1457971533.83320000	+8.95166016	-7.20263672	-0.63720703	+45.50537109	-11.18408203	-44.51660156	+2780	+8.81103516	-6.37207031	-0.39990234	+2.68066406	-11.82128906	+12.96386719	+2492	+6.64013672	-10.26562500	-0.79980469	+30.71777344	+7.05322266	-44.58251953	+1296
+1457971533.83740000	+8.95166016	-7.20263672	-0.64160156	+45.52734375	-11.18408203	-44.47265625	+2780	+8.80664063	-6.36767578	-0.39990234	+2.68066406	-11.77734375	+12.94189453	+2492	+6.63134766	-10.26562500	-0.80419922	+30.71777344	+7.09716797	-44.53857422	+1296
+1457971533.84159990	+8.94726563	-7.20263672	-0.64160156	+45.52734375	-11.18408203	-44.42871094	+2780	+8.80664063	-6.36767578	-0.40429688	+2.68066406	-11.73339844	+12.91992188	+2492	+6.62695313	-10.27001953	-0.80859375	+30.71777344	+7.14111328	-44.49462891	+1296
+1457971533.84570000	+8.94726563	-7.20263672	-0.64599609	+45.54931641	-11.18408203	-44.36279297	+2776	+8.80224609	-6.36767578	-0.40429688	+2.70263672	-11.68945313	+12.91992188	+2492	+6.62255859	-10.27001953	-0.81298828	+30.71777344	+7.18505859	-44.45068359	+1292
+1457971533.85410000	+8.94287109	-7.20263672	-0.65039063	+45.61523438	-11.18408203	-44.27490234	+2772	+8.79345703	-6.36767578	-0.40869141	+2.72460938	-11.60156250	+12.91992188	+2488	+6.62255859	-10.27001953	-0.81738281	+30.78369141	+7.25097656	-44.38476563	+1288
+1457971533.85820010	+8.93847656	-7.19824219	-0.65039063	+45.65917969	-11.18408203	-44.23095703	+2772	+8.79345703	-6.36328125	-0.40869141	+2.72460938	-11.57958984	+12.91992188	+2488	+6.62255859	-10.27001953	-0.81738281	+30.82763672	+7.29492188	-44.36279297	+1284
+1457971533.86240010	+8.93847656	-7.19824219	-0.65478516	+45.70312500	-11.18408203	-44.18701172	+2772	+8.78906250	-6.36328125	-0.41308594	+2.74658203	-11.53564453	+12.94189453	+2488	+6.62255859	-10.26562500	-0.81738281	+30.89355469	+7.33886719	-44.36279297	+1284
+1457971533.86649990	+8.93408203	-7.19824219	-0.65478516	+45.74707031	-11.20605469	-44.16503906	+2768	+8.78466797	-6.36328125	-0.41308594	+2.76855469	-11.51367188	+12.94189453	+2484	+6.62695313	-10.26562500	-0.81298828	+30.95947266	+7.36083984	-44.38476563	+1280
+1457971533.87069990	+8.93408203	-7.19824219	-0.65917969	+45.79101563	-11.20605469	-44.12109375	+2768	+8.78027344	-6.36328125	-0.41308594	+2.79052734	-11.49169922	+12.96386719	+2484	+6.63134766	-10.26123047	-0.81298828	+31.02539063	+7.40478516	-44.40673828	+1280
+1457971533.87490010	+8.93408203	-7.19384766	-0.65917969	+45.85693359	-11.20605469	-44.09912109	+2764	+8.78027344	-6.36328125	-0.41748047	+2.83447266	-11.46972656	+12.96386719	+2484	+6.63574219	-10.26123047	-0.80859375	+31.11328125	+7.42675781	-44.42871094	+1280
+1457971533.87899990	+8.92968750	-7.19384766	-0.66357422	+45.90087891	-11.20605469	-44.07714844	+2764	+8.77587891	-6.36328125	-0.41748047	+2.87841797	-11.44775391	+12.98583984	+2480	+6.64013672	-10.25683594	-0.80419922	+31.20117188	+7.44873047	-44.47265625	+1280
+1457971533.88739990	+8.92529297	-7.18945313	-0.66357422	+46.07666016	-11.22802734	-44.03320313	+2760	+8.76708984	-6.35888672	-0.42187500	+2.98828125	-11.42578125	+13.00781250	+2476	+6.64892578	-10.25683594	-0.79541016	+31.37695313	+7.49267578	-44.53857422	+1284
+1457971533.89150000	+8.92529297	-7.18505859	-0.66796875	+46.16455078	-11.22802734	-44.03320313	+2756	+8.76269531	-6.35888672	-0.42626953	+3.05419922	-11.42578125	+13.00781250	+2476	+6.65332031	-10.25244141	-0.79101563	+31.48681641	+7.51464844	-44.58251953	+1284
+1457971533.89570000	+8.92089844	-7.18066406	-0.66796875	+46.29638672	-11.22802734	-44.01123047	+2756	+8.75830078	-6.35449219	-0.42626953	+3.16406250	-11.42578125	+12.98583984	+2472	+6.65771484	-10.24804688	-0.78662109	+31.61865234	+7.53662109	-44.64843750	+1288
+1457971533.89990000	+8.92089844	-7.17626953	-0.67236328	+46.40625000	-11.22802734	-44.03320313	+2752	+8.75390625	-6.35449219	-0.43066406	+3.27392578	-11.42578125	+12.98583984	+2468	+6.66210938	-10.24804688	-0.78222656	+31.72851563	+7.55859375	-44.71435547	+1288
+1457971533.90400000	+8.91650391	-7.17626953	-0.67236328	+46.53808594	-11.20605469	-44.03320313	+2752	+8.74511719	-6.35449219	-0.43066406	+3.36181641	-11.42578125	+12.96386719	+2468	+6.66210938	-10.24804688	-0.77783203	+31.83837891	+7.58056641	-44.78027344	+1288
+1457971533.90820000	+8.91210938	-7.16748047	-0.67675781	+46.75781250	-11.20605469	-44.03320313	+2748	+8.74072266	-6.34570313	-0.43066406	+3.58154297	-11.44775391	+12.91992188	+2464	+6.66650391	-10.24804688	-0.77343750	+31.99218750	+7.60253906	-44.86816406	+1292
+1457971533.91650010	+8.89892578	-7.15429688	-0.68115234	+47.10937500	-11.20605469	-44.03320313	+2740	+8.72314453	-6.33691406	-0.43505859	+3.91113281	-11.44775391	+12.85400391	+2452	+6.66650391	-10.24804688	-0.77343750	+32.29980469	+7.62451172	-44.97802734	+1292
+1457971533.92070010	+8.89013672	-7.14111328	-0.68554688	+47.43896484	-11.18408203	-44.03320313	+2740	+8.70996094	-6.32373047	-0.43505859	+4.21875000	-11.46972656	+12.81005859	+2444	+6.66210938	-10.24804688	-0.77783203	+32.51953125	+7.64648438	-45.04394531	+1292
+1457971533.92490010	+8.88134766	-7.13232422	-0.68994141	+47.68066406	-11.18408203	-44.05517578	+2736	+8.70117188	-6.31933594	-0.43505859	+4.43847656	-11.51367188	+12.74414063	+2436	+6.65771484	-10.24804688	-0.77783203	+32.69531250	+7.64648438	-45.10986328	+1292
+1457971533.92899990	+8.87255859	-7.12353516	-0.69433594	+47.92236328	-11.18408203	-44.07714844	+2728	+8.68798828	-6.31494141	-0.43505859	+4.63623047	-11.53564453	+12.70019531	+2428	+6.65332031	-10.24804688	-0.78222656	+32.87109375	+7.62451172	-45.15380859	+1292
+1457971533.93319990	+8.86376953	-7.10595703	-0.69433594	+48.31787109	-11.18408203	-44.09912109	+2724	+8.67919922	-6.30175781	-0.43505859	+4.96582031	-11.57958984	+12.65625000	+2420	+6.65332031	-10.24804688	-0.78222656	+32.91503906	+7.62451172	-45.17578125	+1292
+1457971533.93740010	+8.85498047	-7.09277344	-0.69873047	+48.60351563	-11.18408203	-44.14306641	+2716	+8.67041016	-6.29736328	-0.43505859	+5.20751953	-11.60156250	+12.61230469	+2408	+6.64892578	-10.25244141	-0.78222656	+33.02490234	+7.62451172	-45.19775391	+1292
+1457971533.94569990	+8.83740234	-7.07080078	-0.70751953	+49.19677734	-11.20605469	-44.14306641	+2704	+8.64843750	-6.28417969	-0.43505859	+5.62500000	-11.64550781	+12.56835938	+2384	+6.64453125	-10.25244141	-0.79101563	+33.35449219	+7.60253906	-45.26367188	+1288
+1457971533.94980000	+8.82861328	-7.05761719	-0.70751953	+49.52636719	-11.22802734	-44.18701172	+2700	+8.63964844	-6.27539063	-0.43505859	+5.86669922	-11.66748047	+12.54638672	+2372	+6.64013672	-10.25244141	-0.79541016	+33.57421875	+7.58056641	-45.32958984	+1288
+1457971533.95400000	+8.81542969	-7.04443359	-0.71191406	+49.83398438	-11.25000000	-44.20898438	+2692	+8.62646484	-6.27099609	-0.43505859	+6.10839844	-11.71142578	+12.52441406	+2356	+6.63574219	-10.25244141	-0.79980469	+33.79394531	+7.55859375	-45.37353516	+1288
+1457971533.95820000	+8.80664063	-7.03125000	-0.71191406	+50.14160156	-11.25000000	-44.25292969	+2684	+8.60888672	-6.25781250	-0.43505859	+6.52587891	-11.77734375	+12.48046875	+2344	+6.63574219	-10.25244141	-0.80419922	+34.18945313	+7.51464844	-45.46142578	+1288
+1457971533.96230010	+8.79785156	-7.01806641	-0.71630859	+50.47119141	-11.27197266	-44.29687500	+2676	+8.59130859	-6.24462891	-0.43505859	+6.87744141	-11.82128906	+12.45849609	+2332	+6.63574219	-10.24804688	-0.80859375	+34.49707031	+7.49267578	-45.54931641	+1284
+1457971533.97070000	+8.78027344	-6.99609375	-0.71630859	+51.08642578	-11.33789063	-44.36279297	+2656	+8.56054688	-6.23144531	-0.43066406	+7.49267578	-11.95312500	+12.43652344	+2304	+6.64013672	-10.24804688	-0.80419922	+35.11230469	+7.42675781	-45.76904297	+1284
+1457971533.97480010	+8.77148438	-6.98730469	-0.71630859	+51.37207031	-11.35986328	-44.40673828	+2648	+8.55175781	-6.21826172	-0.43066406	+7.77832031	-11.99707031	+12.43652344	+2292	+6.64892578	-10.24365234	-0.79980469	+35.37597656	+7.40478516	-45.87890625	+1284
+1457971533.97900010	+8.76708984	-6.97412109	-0.71630859	+51.67968750	-11.38183594	-44.45068359	+2640	+8.53857422	-6.20947266	-0.43066406	+8.06396484	-12.04101563	+12.43652344	+2276	+6.65332031	-10.24365234	-0.79980469	+35.63964844	+7.36083984	-45.96679688	+1284
+1457971533.98320010	+8.75830078	-6.96972656	-0.72070313	+51.87744141	-11.40380859	-44.47265625	+2628	+8.52539063	-6.20947266	-0.43066406	+8.21777344	-12.08496094	+12.43652344	+2264	+6.66210938	-10.23925781	-0.79541016	+35.88134766	+7.33886719	-46.07666016	+1288
+1457971533.98729990	+8.75390625	-6.95654297	-0.72070313	+52.11914063	-11.44775391	-44.49462891	+2620	+8.51660156	-6.20068359	-0.43066406	+8.43750000	-12.12890625	+12.43652344	+2248	+6.66650391	-10.23925781	-0.79101563	+36.12304688	+7.31689453	-46.16455078	+1288
+1457971533.99149990	+8.74951172	-6.94775391	-0.72070313	+52.40478516	-11.46972656	-44.56054688	+2612	+8.51220703	-6.19189453	-0.43066406	+8.67919922	-12.19482422	+12.43652344	+2236	+6.67529297	-10.23486328	-0.78662109	+36.34277344	+7.29492188	-46.29638672	+1292
+1457971533.99980000	+8.74072266	-6.94335938	-0.71630859	+52.66845703	-11.51367188	-44.62646484	+2592	+8.49462891	-6.19189453	-0.43066406	+8.89892578	-12.26074219	+12.45849609	+2212	+6.69287109	-10.23046875	-0.76904297	+36.69433594	+7.27294922	-46.49414063	+1300
+1457971534.00399990	+8.74072266	-6.93457031	-0.71630859	+52.86621094	-11.53564453	-44.67041016	+2580	+8.49462891	-6.18750000	-0.43066406	+9.05273438	-12.30468750	+12.43652344	+2196	+6.69726563	-10.22607422	-0.76464844	+36.82617188	+7.27294922	-46.60400391	+1304
+1457971534.00819990	+8.73632813	-6.93896484	-0.71630859	+52.86621094	-11.53564453	-44.69238281	+2572	+8.48583984	-6.19189453	-0.43066406	+9.03076172	-12.32666016	+12.43652344	+2184	+6.70605469	-10.22607422	-0.76025391	+36.93603516	+7.25097656	-46.66992188	+1308
+1457971534.01230000	+8.73632813	-6.93457031	-0.71630859	+52.95410156	-11.55761719	-44.69238281	+2564	+8.48583984	-6.18750000	-0.43066406	+9.09667969	-12.34863281	+12.45849609	+2172	+6.71044922	-10.22607422	-0.75585938	+37.02392578	+7.25097656	-46.73583984	+1312
+1457971534.01650000	+8.73632813	-6.93017578	-0.71630859	+53.06396484	-11.57958984	-44.71435547	+2552	+8.48583984	-6.18310547	-0.43066406	+9.18457031	-12.37060547	+12.45849609	+2160	+6.71923828	-10.22607422	-0.75146484	+37.08984375	+7.25097656	-46.80175781	+1316
+1457971534.02480010	+8.73632813	-6.93457031	-0.71630859	+53.04199219	-11.60156250	-44.75830078	+2536	+8.48583984	-6.18750000	-0.43066406	+9.16259766	-12.39257813	+12.43652344	+2136	+6.72363281	-10.22607422	-0.74707031	+37.13378906	+7.22900391	-46.86767578	+1316
+1457971534.02900000	+8.73632813	-6.93457031	-0.71191406	+53.06396484	-11.62353516	-44.80224609	+2528	+8.48583984	-6.18750000	-0.43066406	+9.16259766	-12.41455078	+12.43652344	+2124	+6.72363281	-10.22607422	-0.74707031	+37.13378906	+7.22900391	-46.88964844	+1320
+1457971534.03309990	+8.73632813	-6.93896484	-0.71191406	+53.02001953	-11.64550781	-44.82421875	+2524	+8.48583984	-6.19189453	-0.43066406	+9.14062500	-12.43652344	+12.41455078	+2116	+6.72802734	-10.22607422	-0.74267578	+37.13378906	+7.20703125	-46.91162109	+1320
+1457971534.03730010	+8.74072266	-6.94335938	-0.70751953	+52.97607422	-11.66748047	-44.82421875	+2516	+8.49023438	-6.19189453	-0.42626953	+9.09667969	-12.43652344	+12.41455078	+2104	+6.72363281	-10.23046875	-0.74267578	+37.08984375	+7.20703125	-46.93359375	+1320
+1457971534.04150010	+8.74072266	-6.94335938	-0.70751953	+52.93212891	-11.68945313	-44.84619141	+2512	+8.49023438	-6.19189453	-0.42626953	+9.07470703	-12.45849609	+12.39257813	+2096	+6.72363281	-10.23046875	-0.74267578	+37.04589844	+7.18505859	-46.93359375	+1324
+1457971534.04559990	+8.74072266	-6.94775391	-0.70751953	+52.91015625	-11.68945313	-44.84619141	+2504	+8.49462891	-6.19189453	-0.42626953	+9.03076172	-12.45849609	+12.39257813	+2084	+6.72363281	-10.23486328	-0.74707031	+37.00195313	+7.18505859	-46.93359375	+1324
+1457971534.04979990	+8.74511719	-6.94775391	-0.70751953	+52.88818359	-11.71142578	-44.84619141	+2500	+8.49462891	-6.19628906	-0.42626953	+9.00878906	-12.48046875	+12.39257813	+2076	+6.71923828	-10.23486328	-0.74707031	+36.95800781	+7.16308594	-46.93359375	+1324
+1457971534.05399990	+8.74511719	-6.94775391	-0.70312500	+52.84423828	-11.73339844	-44.86816406	+2492	+8.49902344	-6.19628906	-0.42626953	+8.98681641	-12.48046875	+12.37060547	+2072	+6.71923828	-10.23925781	-0.74707031	+36.91406250	+7.14111328	-46.91162109	+1328
+1457971534.06230000	+8.74511719	-6.95214844	-0.70312500	+52.80029297	-11.75537109	-44.86816406	+2484	+8.49902344	-6.19628906	-0.42626953	+8.96484375	-12.50244141	+12.37060547	+2056	+6.71484375	-10.23925781	-0.75146484	+36.82617188	+7.11914063	-46.88964844	+1328
+1457971534.06649990	+8.74511719	-6.95214844	-0.70312500	+52.77832031	-11.77734375	-44.89013672	+2480	+8.49902344	-6.19628906	-0.42626953	+8.94287109	-12.50244141	+12.37060547	+2048	+6.71484375	-10.23925781	-0.75146484	+36.78222656	+7.09716797	-46.88964844	+1328
+1457971534.07060000	+8.74511719	-6.95214844	-0.70312500	+52.77832031	-11.77734375	-44.89013672	+2476	+8.49902344	-6.19628906	-0.42187500	+8.94287109	-12.50244141	+12.37060547	+2044	+6.71044922	-10.24365234	-0.75146484	+36.76025391	+7.09716797	-46.88964844	+1328
+1457971534.07480000	+8.74951172	-6.95214844	-0.70312500	+52.77832031	-11.77734375	-44.89013672	+2476	+8.49902344	-6.19628906	-0.42187500	+8.92089844	-12.52441406	+12.37060547	+2036	+6.71044922	-10.24365234	-0.75585938	+36.73828125	+7.07519531	-46.86767578	+1328
+1457971534.07900000	+8.74951172	-6.95214844	-0.69873047	+52.75634766	-11.79931641	-44.89013672	+2472	+8.49902344	-6.19628906	-0.42187500	+8.92089844	-12.52441406	+12.34863281	+2032	+6.71044922	-10.24365234	-0.75585938	+36.69433594	+7.07519531	-46.86767578	+1328
+1457971534.08310010	+8.74951172	-6.95214844	-0.69873047	+52.73437500	-11.82128906	-44.89013672	+2468	+8.50341797	-6.19628906	-0.42187500	+8.87695313	-12.54638672	+12.34863281	+2028	+6.70605469	-10.24365234	-0.75585938	+36.65039063	+7.05322266	-46.86767578	+1328
+1457971534.08730010	+8.74951172	-6.95214844	-0.69873047	+52.71240234	-11.84326172	-44.89013672	+2464	+8.50341797	-6.19628906	-0.42187500	+8.85498047	-12.54638672	+12.34863281	+2024	+6.70605469	-10.24804688	-0.76025391	+36.60644531	+7.03125000	-46.84570313	+1328
+1457971534.09559990	+8.75390625	-6.95654297	-0.69433594	+52.62451172	-11.95312500	-44.91210938	+2464	+8.51220703	-6.20068359	-0.41308594	+8.72314453	-12.63427734	+12.32666016	+2020	+6.70166016	-10.25244141	-0.76025391	+36.47460938	+6.98730469	-46.82373047	+1324
+1457971534.09980010	+8.75830078	-6.96093750	-0.68994141	+52.55859375	-12.04101563	-44.91210938	+2464	+8.52099609	-6.20507813	-0.40869141	+8.61328125	-12.67822266	+12.32666016	+2016	+6.69726563	-10.25244141	-0.76464844	+36.38671875	+6.94335938	-46.80175781	+1324
+1457971534.10390000	+8.76269531	-6.96093750	-0.68554688	+52.49267578	-12.10693359	-44.91210938	+2464	+8.52539063	-6.20507813	-0.40869141	+8.52539063	-12.74414063	+12.32666016	+2016	+6.69726563	-10.25683594	-0.76464844	+36.29882813	+6.92138672	-46.80175781	+1324
+1457971534.10809990	+8.77148438	-6.96533203	-0.68115234	+52.38281250	-12.21679688	-44.91210938	+2464	+8.53417969	-6.20947266	-0.39990234	+8.37158203	-12.81005859	+12.34863281	+2016	+6.69287109	-10.25683594	-0.76464844	+36.18896484	+6.87744141	-46.77978516	+1324
+1457971534.11229990	+8.77587891	-6.96972656	-0.67675781	+52.29492188	-12.30468750	-44.89013672	+2468	+8.54296875	-6.21386719	-0.39990234	+8.26171875	-12.85400391	+12.39257813	+2016	+6.69287109	-10.26123047	-0.76464844	+36.07910156	+6.83349609	-46.77978516	+1320
+1457971534.11640000	+8.78027344	-6.97412109	-0.67236328	+52.25097656	-12.37060547	-44.86816406	+2468	+8.54736328	-6.21386719	-0.39550781	+8.17382813	-12.87597656	+12.41455078	+2016	+6.69726563	-10.26123047	-0.76464844	+35.99121094	+6.78955078	-46.75781250	+1320
+1457971534.12060000	+8.78466797	-6.97412109	-0.67236328	+52.18505859	-12.43652344	-44.84619141	+2472	+8.55175781	-6.21386719	-0.39550781	+8.08593750	-12.89794922	+12.45849609	+2016	+6.69726563	-10.26123047	-0.76025391	+35.90332031	+6.76757813	-46.75781250	+1320
+1457971534.12890010	+8.78906250	-6.97851563	-0.66796875	+52.07519531	-12.50244141	-44.78027344	+2472	+8.56054688	-6.21826172	-0.39111328	+7.95410156	-12.91992188	+12.52441406	+2016	+6.70605469	-10.25683594	-0.75585938	+35.77148438	+6.72363281	-46.77978516	+1320
+1457971534.13310000	+8.79345703	-6.97851563	-0.66796875	+52.03125000	-12.52441406	-44.75830078	+2476	+8.56054688	-6.21826172	-0.39111328	+7.88818359	-12.91992188	+12.56835938	+2020	+6.71044922	-10.25683594	-0.75146484	+35.72753906	+6.70166016	-46.77978516	+1320
+1457971534.13730000	+8.79345703	-6.98291016	-0.66357422	+51.98730469	-12.54638672	-44.75830078	+2476	+8.56494141	-6.22265625	-0.39111328	+7.82226563	-12.91992188	+12.59033203	+2020	+6.71484375	-10.25683594	-0.74707031	+35.68359375	+6.70166016	-46.80175781	+1320
+1457971534.14140010	+8.79785156	-6.98291016	-0.66357422	+51.94335938	-12.56835938	-44.71435547	+2480	+8.56933594	-6.22265625	-0.39111328	+7.77832031	-12.89794922	+12.63427734	+2020	+6.71484375	-10.25683594	-0.74267578	+35.63964844	+6.70166016	-46.80175781	+1320
+1457971534.14560010	+8.79785156	-6.98730469	-0.66357422	+51.89941406	-12.56835938	-44.69238281	+2480	+8.56933594	-6.22265625	-0.39111328	+7.71240234	-12.87597656	+12.65625000	+2020	+6.71923828	-10.25244141	-0.73828125	+35.59570313	+6.70166016	-46.80175781	+1320
+1457971534.14980010	+8.80224609	-6.98730469	-0.66357422	+51.85546875	-12.59033203	-44.67041016	+2484	+8.57373047	-6.22265625	-0.39111328	+7.66845703	-12.85400391	+12.67822266	+2020	+6.71923828	-10.25244141	-0.73828125	+35.55175781	+6.72363281	-46.77978516	+1324
+1457971534.15389990	+8.80224609	-6.98730469	-0.66357422	+51.78955078	-12.59033203	-44.62646484	+2484	+8.57373047	-6.22705078	-0.39111328	+7.60253906	-12.83203125	+12.70019531	+2024	+6.72363281	-10.25244141	-0.73388672	+35.50781250	+6.72363281	-46.75781250	+1324
+1457971534.16230010	+8.80224609	-6.99169922	-0.66357422	+51.67968750	-12.59033203	-44.58251953	+2488	+8.57812500	-6.22705078	-0.39111328	+7.49267578	-12.78808594	+12.72216797	+2028	+6.71923828	-10.25244141	-0.73388672	+35.41992188	+6.74560547	-46.71386719	+1320
+1457971534.16640000	+8.80664063	-6.99609375	-0.66357422	+51.61376953	-12.59033203	-44.56054688	+2492	+8.57812500	-6.22705078	-0.39111328	+7.44873047	-12.76611328	+12.74414063	+2028	+6.71923828	-10.25244141	-0.73828125	+35.35400391	+6.74560547	-46.69189453	+1324
+1457971534.17059990	+8.80664063	-6.99609375	-0.66357422	+51.56982422	-12.56835938	-44.53857422	+2496	+8.58251953	-6.23144531	-0.39111328	+7.38281250	-12.74414063	+12.74414063	+2032	+6.71484375	-10.25683594	-0.73828125	+35.31005859	+6.76757813	-46.64794922	+1324
+1457971534.17470000	+8.80664063	-7.00048828	-0.66357422	+51.52587891	-12.56835938	-44.53857422	+2496	+8.58251953	-6.23144531	-0.39111328	+7.33886719	-12.72216797	+12.72216797	+2032	+6.71044922	-10.25683594	-0.74267578	+35.24414063	+6.76757813	-46.62597656	+1324
+1457971534.17890000	+8.80664063	-7.00048828	-0.66357422	+51.45996094	-12.54638672	-44.51660156	+2500	+8.58691406	-6.23144531	-0.39111328	+7.29492188	-12.70019531	+12.72216797	+2036	+6.70605469	-10.26123047	-0.74267578	+35.17822266	+6.78955078	-46.56005859	+1324
+1457971534.18310000	+8.80664063	-7.00488281	-0.66357422	+51.39404297	-12.52441406	-44.49462891	+2500	+8.58691406	-6.23144531	-0.39111328	+7.25097656	-12.65625000	+12.70019531	+2036	+6.70166016	-10.26123047	-0.74707031	+35.11230469	+6.78955078	-46.51611328	+1324
+1457971534.18720010	+8.80664063	-7.00488281	-0.66357422	+51.35009766	-12.52441406	-44.47265625	+2504	+8.58691406	-6.23144531	-0.39111328	+7.20703125	-12.63427734	+12.70019531	+2040	+6.69726563	-10.26123047	-0.75146484	+35.04638672	+6.81152344	-46.47216797	+1324
+1457971534.19560000	+8.81103516	-7.00927734	-0.66357422	+51.24023438	-12.48046875	-44.45068359	+2508	+8.59130859	-6.23583984	-0.39111328	+7.11914063	-12.59033203	+12.65625000	+2044	+6.68847656	-10.26562500	-0.76025391	+34.93652344	+6.83349609	-46.38427734	+1320
+1457971534.19970010	+8.81103516	-7.00927734	-0.66357422	+51.19628906	-12.48046875	-44.45068359	+2512	+8.59130859	-6.23583984	-0.39111328	+7.07519531	-12.59033203	+12.63427734	+2048	+6.68408203	-10.27001953	-0.76464844	+34.87060547	+6.83349609	-46.36230469	+1320
+1457971534.20390010	+8.81103516	-7.01367188	-0.66357422	+51.15234375	-12.45849609	-44.45068359	+2512	+8.59570313	-6.23583984	-0.39111328	+7.03125000	-12.56835938	+12.61230469	+2048	+6.67968750	-10.27001953	-0.76464844	+34.82666016	+6.83349609	-46.31835938	+1316
+1457971534.20810010	+8.81103516	-7.01367188	-0.66357422	+51.10839844	-12.43652344	-44.45068359	+2516	+8.59570313	-6.24023438	-0.39111328	+6.98730469	-12.54638672	+12.61230469	+2052	+6.67968750	-10.27001953	-0.76904297	+34.78271484	+6.85546875	-46.27441406	+1316
+1457971534.21219990	+8.81103516	-7.01367188	-0.66357422	+51.06445313	-12.43652344	-44.42871094	+2516	+8.60009766	-6.24023438	-0.39111328	+6.96533203	-12.52441406	+12.59033203	+2056	+6.67529297	-10.27441406	-0.77343750	+34.71679688	+6.85546875	-46.25244141	+1312
+1457971534.21639990	+8.81542969	-7.01806641	-0.66357422	+51.02050781	-12.41455078	-44.42871094	+2516	+8.60009766	-6.24023438	-0.39111328	+6.92138672	-12.52441406	+12.59033203	+2060	+6.67089844	-10.27441406	-0.77343750	+34.69482422	+6.85546875	-46.20849609	+1308
+1457971534.22470000	+8.81542969	-7.02246094	-0.66357422	+50.93261719	-12.41455078	-44.40673828	+2520	+8.60449219	-6.24462891	-0.39111328	+6.83349609	-12.50244141	+12.59033203	+2064	+6.67089844	-10.27441406	-0.77783203	+34.62890625	+6.85546875	-46.16455078	+1304
+1457971534.22890000	+8.81982422	-7.02246094	-0.66357422	+50.88867188	-12.39257813	-44.40673828	+2524	+8.60449219	-6.24462891	-0.39111328	+6.78955078	-12.50244141	+12.59033203	+2068	+6.67089844	-10.27441406	-0.77783203	+34.58496094	+6.85546875	-46.16455078	+1300
+1457971534.23309990	+8.81982422	-7.02246094	-0.65917969	+50.86669922	-12.39257813	-44.40673828	+2524	+8.60888672	-6.24462891	-0.39111328	+6.76757813	-12.50244141	+12.61230469	+2072	+6.67089844	-10.27441406	-0.77783203	+34.56298828	+6.87744141	-46.14257813	+1296
+1457971534.23720000	+8.82421875	-7.02685547	-0.65917969	+50.82275391	-12.39257813	-44.40673828	+2528	+8.60888672	-6.24902344	-0.39111328	+6.72363281	-12.48046875	+12.63427734	+2076	+6.67089844	-10.27441406	-0.77783203	+34.56298828	+6.87744141	-46.14257813	+1292
+1457971534.24560000	+8.82861328	-7.03125000	-0.65917969	+50.73486328	-12.39257813	-44.38476563	+2532	+8.61328125	-6.24902344	-0.39111328	+6.63574219	-12.48046875	+12.67822266	+2080	+6.67529297	-10.27441406	-0.77343750	+34.51904297	+6.87744141	-46.14257813	+1288
+1457971534.24970010	+8.82861328	-7.03125000	-0.65917969	+50.69091797	-12.39257813	-44.38476563	+2532	+8.61767578	-6.25341797	-0.39111328	+6.59179688	-12.45849609	+12.70019531	+2084	+6.67968750	-10.27441406	-0.76904297	+34.51904297	+6.87744141	-46.16455078	+1288
+1457971534.25390010	+8.83300781	-7.03125000	-0.65917969	+50.64697266	-12.39257813	-44.36279297	+2536	+8.61767578	-6.25341797	-0.39111328	+6.54785156	-12.43652344	+12.74414063	+2088	+6.68408203	-10.27441406	-0.76904297	+34.51904297	+6.89941406	-46.16455078	+1288
+1457971534.25799990	+8.83300781	-7.03564453	-0.65917969	+50.60302734	-12.39257813	-44.34082031	+2536	+8.62207031	-6.25781250	-0.39111328	+6.50390625	-12.43652344	+12.78808594	+2092	+6.68847656	-10.27441406	-0.76464844	+34.49707031	+6.89941406	-46.16455078	+1288
+1457971534.26220010	+8.83740234	-7.03564453	-0.65917969	+50.58105469	-12.37060547	-44.34082031	+2540	+8.62207031	-6.25781250	-0.39111328	+6.45996094	-12.41455078	+12.81005859	+2096	+6.69287109	-10.27001953	-0.76025391	+34.49707031	+6.89941406	-46.18652344	+1288
+1457971534.27049990	+8.84179688	-7.04003906	-0.65917969	+50.49316406	-12.37060547	-44.31884766	+2544	+8.62646484	-6.26220703	-0.39550781	+6.37207031	-12.37060547	+12.87597656	+2104	+6.69726563	-10.27001953	-0.75585938	+34.47509766	+6.92138672	-46.18652344	+1288
+1457971534.27889990	+8.84179688	-7.04882813	-0.65917969	+50.40527344	-12.34863281	-44.27490234	+2552	+8.63085938	-6.26660156	-0.39550781	+6.28417969	-12.32666016	+12.94189453	+2112	+6.70166016	-10.27001953	-0.74707031	+34.43115234	+6.96533203	-46.18652344	+1288
+1457971534.28720000	+8.84179688	-7.04882813	-0.65917969	+50.31738281	-12.30468750	-44.23095703	+2556	+8.63085938	-6.27099609	-0.39550781	+6.21826172	-12.26074219	+12.98583984	+2124	+6.70166016	-10.27441406	-0.74707031	+34.36523438	+7.00927734	-46.16455078	+1288
+1457971534.29550000	+8.84179688	-7.05322266	-0.65917969	+50.27343750	-12.26074219	-44.20898438	+2560	+8.63085938	-6.27099609	-0.39990234	+6.15234375	-12.21679688	+13.02978516	+2132	+6.69726563	-10.27441406	-0.75146484	+34.29931641	+7.05322266	-46.09863281	+1288
+1457971534.30390000	+8.84179688	-7.05761719	-0.66357422	+50.20751953	-12.23876953	-44.18701172	+2564	+8.63085938	-6.27539063	-0.39990234	+6.10839844	-12.15087891	+13.02978516	+2136	+6.69287109	-10.27880859	-0.75585938	+34.23339844	+7.09716797	-46.05468750	+1288
+1457971534.30800010	+8.84179688	-7.05761719	-0.66357422	+50.18554688	-12.21679688	-44.18701172	+2564	+8.63085938	-6.27539063	-0.39990234	+6.10839844	-12.12890625	+13.02978516	+2140	+6.68847656	-10.27880859	-0.75585938	+34.18945313	+7.09716797	-46.01074219	+1288
+1457971534.31640010	+8.83740234	-7.06201172	-0.66357422	+50.14160156	-12.17285156	-44.14306641	+2568	+8.63525391	-6.27539063	-0.39990234	+6.08642578	-12.08496094	+13.00781250	+2148	+6.67968750	-10.28320313	-0.76464844	+34.12353516	+7.14111328	-45.94482422	+1288
+1457971534.32470010	+8.83740234	-7.06201172	-0.66357422	+50.09765625	-12.15087891	-44.14306641	+2568	+8.63085938	-6.27539063	-0.39990234	+6.06445313	-12.04101563	+12.98583984	+2152	+6.67529297	-10.28320313	-0.76904297	+34.07958984	+7.16308594	-45.90087891	+1288
+1457971534.33299990	+8.83300781	-7.06201172	-0.66796875	+50.07568359	-12.12890625	-44.12109375	+2572	+8.63085938	-6.27978516	-0.39990234	+6.06445313	-12.01904297	+12.96386719	+2156	+6.66650391	-10.28759766	-0.77343750	+34.03564453	+7.18505859	-45.85693359	+1284
+1457971534.34130000	+8.83300781	-7.06201172	-0.66796875	+50.05371094	-12.10693359	-44.12109375	+2572	+8.63085938	-6.27978516	-0.39990234	+6.06445313	-11.99707031	+12.96386719	+2160	+6.66650391	-10.28759766	-0.77783203	+33.99169922	+7.18505859	-45.83496094	+1280
+1457971534.34970000	+8.83300781	-7.06201172	-0.66796875	+50.05371094	-12.10693359	-44.09912109	+2572	+8.63525391	-6.27978516	-0.39990234	+6.04248047	-11.99707031	+12.94189453	+2160	+6.66210938	-10.29199219	-0.77783203	+33.99169922	+7.20703125	-45.81298828	+1276
+1457971534.35800000	+8.83300781	-7.06640625	-0.66796875	+50.03173828	-12.10693359	-44.09912109	+2572	+8.63525391	-6.27978516	-0.39990234	+6.04248047	-11.99707031	+12.94189453	+2164	+6.66210938	-10.29199219	-0.77783203	+33.96972656	+7.20703125	-45.79101563	+1272
+1457971534.36220000	+8.83300781	-7.06640625	-0.66796875	+50.03173828	-12.10693359	-44.09912109	+2572	+8.63525391	-6.27978516	-0.39990234	+6.04248047	-11.97509766	+12.96386719	+2164	+6.66210938	-10.29199219	-0.77783203	+33.96972656	+7.20703125	-45.79101563	+1268
+1457971534.36630010	+8.83300781	-7.06640625	-0.66796875	+50.03173828	-12.10693359	-44.09912109	+2572	+8.63525391	-6.27978516	-0.39990234	+6.04248047	-11.97509766	+12.96386719	+2164	+6.66210938	-10.29199219	-0.77783203	+33.96972656	+7.20703125	-45.79101563	+1268
+1457971534.37050010	+8.83300781	-7.06640625	-0.66796875	+50.03173828	-12.10693359	-44.09912109	+2572	+8.63525391	-6.27978516	-0.39990234	+6.02050781	-11.97509766	+12.96386719	+2168	+6.66210938	-10.29199219	-0.77783203	+33.96972656	+7.20703125	-45.79101563	+1268
+1457971534.37470010	+8.83300781	-7.06640625	-0.66796875	+50.00976563	-12.12890625	-44.09912109	+2572	+8.63525391	-6.27978516	-0.39990234	+6.02050781	-11.99707031	+12.96386719	+2168	+6.66210938	-10.28759766	-0.77783203	+33.96972656	+7.20703125	-45.81298828	+1264
+1457971534.38299990	+8.83740234	-7.06640625	-0.66796875	+50.00976563	-12.12890625	-44.07714844	+2576	+8.63525391	-6.27978516	-0.39990234	+6.02050781	-11.99707031	+12.98583984	+2168	+6.66650391	-10.28759766	-0.77343750	+33.99169922	+7.20703125	-45.81298828	+1264
+1457971534.38720010	+8.83740234	-7.06640625	-0.66796875	+50.00976563	-12.12890625	-44.07714844	+2576	+8.63525391	-6.27978516	-0.39990234	+5.99853516	-11.99707031	+12.98583984	+2172	+6.66650391	-10.28759766	-0.77343750	+33.99169922	+7.22900391	-45.83496094	+1264
+1457971534.39130000	+8.83740234	-7.06640625	-0.66796875	+49.98779297	-12.15087891	-44.07714844	+2576	+8.63525391	-6.28417969	-0.39990234	+5.99853516	-11.99707031	+13.00781250	+2172	+6.67089844	-10.28759766	-0.77343750	+33.99169922	+7.22900391	-45.83496094	+1260
+1457971534.39549990	+8.83740234	-7.06640625	-0.66796875	+49.98779297	-12.15087891	-44.07714844	+2576	+8.63525391	-6.28417969	-0.39990234	+5.99853516	-11.99707031	+13.00781250	+2172	+6.67089844	-10.28759766	-0.76904297	+33.99169922	+7.22900391	-45.85693359	+1260
+1457971534.40380000	+8.84179688	-7.07080078	-0.66357422	+49.98779297	-12.17285156	-44.07714844	+2576	+8.63964844	-6.28417969	-0.39990234	+5.97656250	-11.99707031	+13.02978516	+2176	+6.67529297	-10.28759766	-0.76464844	+34.01367188	+7.22900391	-45.87890625	+1260
+1457971534.40800000	+8.84179688	-7.07080078	-0.66357422	+49.96582031	-12.17285156	-44.07714844	+2576	+8.63964844	-6.28417969	-0.39990234	+5.97656250	-11.99707031	+13.02978516	+2176	+6.67529297	-10.28759766	-0.76464844	+34.01367188	+7.22900391	-45.87890625	+1260
+1457971534.41210010	+8.84179688	-7.07080078	-0.66357422	+49.96582031	-12.17285156	-44.07714844	+2580	+8.63964844	-6.28417969	-0.39990234	+5.97656250	-11.99707031	+13.05175781	+2176	+6.67968750	-10.28759766	-0.76025391	+34.01367188	+7.22900391	-45.90087891	+1260
+1457971534.41630010	+8.84179688	-7.07080078	-0.66357422	+49.96582031	-12.17285156	-44.07714844	+2580	+8.63964844	-6.28417969	-0.39990234	+5.95458984	-11.99707031	+13.05175781	+2180	+6.67968750	-10.28759766	-0.76025391	+34.01367188	+7.22900391	-45.90087891	+1260
+1457971534.42050000	+8.84179688	-7.07080078	-0.66357422	+49.96582031	-12.17285156	-44.07714844	+2580	+8.63964844	-6.28417969	-0.39990234	+5.95458984	-11.99707031	+13.05175781	+2180	+6.67968750	-10.28759766	-0.76025391	+33.99169922	+7.22900391	-45.90087891	+1260
+1457971534.42880010	+8.84179688	-7.07080078	-0.66357422	+49.94384766	-12.17285156	-44.07714844	+2580	+8.63964844	-6.28417969	-0.39990234	+5.95458984	-11.97509766	+13.07373047	+2180	+6.67968750	-10.28759766	-0.76025391	+33.99169922	+7.22900391	-45.87890625	+1260
+1457971534.43300010	+8.84179688	-7.07080078	-0.66357422	+49.94384766	-12.17285156	-44.07714844	+2584	+8.64404297	-6.28417969	-0.39990234	+5.93261719	-11.97509766	+13.07373047	+2184	+6.67968750	-10.28759766	-0.76025391	+33.96972656	+7.22900391	-45.87890625	+1260
+1457971534.43709990	+8.84179688	-7.07080078	-0.66357422	+49.94384766	-12.17285156	-44.07714844	+2584	+8.64404297	-6.28417969	-0.39990234	+5.93261719	-11.97509766	+13.07373047	+2184	+6.67529297	-10.28759766	-0.76025391	+33.94775391	+7.22900391	-45.87890625	+1260
+1457971534.44129990	+8.84179688	-7.07080078	-0.66357422	+49.92187500	-12.17285156	-44.05517578	+2584	+8.64404297	-6.28417969	-0.40429688	+5.93261719	-11.97509766	+13.09570313	+2184	+6.67529297	-10.28759766	-0.76464844	+33.94775391	+7.22900391	-45.85693359	+1260
+1457971534.44960000	+8.84179688	-7.07080078	-0.66796875	+49.92187500	-12.17285156	-44.05517578	+2584	+8.64404297	-6.28417969	-0.40429688	+5.93261719	-11.95312500	+13.09570313	+2188	+6.67089844	-10.29199219	-0.76464844	+33.92578125	+7.25097656	-45.85693359	+1256
+1457971534.45380000	+8.84179688	-7.07519531	-0.66796875	+49.92187500	-12.15087891	-44.05517578	+2588	+8.64404297	-6.28417969	-0.40429688	+5.93261719	-11.93115234	+13.09570313	+2188	+6.67089844	-10.29199219	-0.76464844	+33.90380859	+7.25097656	-45.83496094	+1256
+1457971534.46210000	+8.84179688	-7.07519531	-0.66796875	+49.89990234	-12.15087891	-44.05517578	+2588	+8.64404297	-6.28857422	-0.40429688	+5.91064453	-11.93115234	+13.11767578	+2188	+6.67089844	-10.29199219	-0.76904297	+33.90380859	+7.25097656	-45.81298828	+1256
+1457971534.46630000	+8.84179688	-7.07519531	-0.66796875	+49.89990234	-12.15087891	-44.05517578	+2588	+8.64404297	-6.28857422	-0.40429688	+5.91064453	-11.90917969	+13.11767578	+2188	+6.67089844	-10.29199219	-0.76904297	+33.88183594	+7.25097656	-45.81298828	+1252
+1457971534.47050000	+8.84179688	-7.07519531	-0.66796875	+49.89990234	-12.15087891	-44.05517578	+2588	+8.64404297	-6.28857422	-0.40429688	+5.91064453	-11.90917969	+13.11767578	+2188	+6.66650391	-10.29199219	-0.76904297	+33.88183594	+7.25097656	-45.81298828	+1252
+1457971534.47880010	+8.84179688	-7.07519531	-0.66796875	+49.89990234	-12.15087891	-44.05517578	+2588	+8.64404297	-6.28857422	-0.40429688	+5.91064453	-11.90917969	+13.13964844	+2192	+6.66650391	-10.29199219	-0.76904297	+33.88183594	+7.25097656	-45.81298828	+1248
+1457971534.48289990	+8.84179688	-7.07519531	-0.66796875	+49.89990234	-12.15087891	-44.05517578	+2588	+8.64404297	-6.28857422	-0.40429688	+5.88867188	-11.90917969	+13.13964844	+2192	+6.66650391	-10.29638672	-0.76904297	+33.88183594	+7.25097656	-45.79101563	+1248
+1457971534.48709990	+8.84179688	-7.07519531	-0.66796875	+49.89990234	-12.15087891	-44.05517578	+2588	+8.64404297	-6.28857422	-0.40429688	+5.88867188	-11.88720703	+13.13964844	+2192	+6.66650391	-10.29638672	-0.76904297	+33.88183594	+7.25097656	-45.79101563	+1248
+1457971534.49130010	+8.84179688	-7.07519531	-0.66796875	+49.89990234	-12.15087891	-44.05517578	+2592	+8.64404297	-6.28857422	-0.40429688	+5.88867188	-11.88720703	+13.16162109	+2192	+6.66650391	-10.29638672	-0.76904297	+33.88183594	+7.25097656	-45.79101563	+1248
+1457971534.49540000	+8.84179688	-7.07519531	-0.66357422	+49.87792969	-12.15087891	-44.05517578	+2592	+8.64404297	-6.28857422	-0.40429688	+5.88867188	-11.88720703	+13.16162109	+2192	+6.67089844	-10.29638672	-0.76904297	+33.88183594	+7.25097656	-45.79101563	+1244
+1457971534.50379990	+8.84179688	-7.07958984	-0.66357422	+49.87792969	-12.15087891	-44.05517578	+2592	+8.64404297	-6.28857422	-0.40429688	+5.88867188	-11.88720703	+13.18359375	+2196	+6.67089844	-10.29199219	-0.76904297	+33.88183594	+7.27294922	-45.81298828	+1244
+1457971534.50790000	+8.84179688	-7.07958984	-0.66357422	+49.87792969	-12.17285156	-44.05517578	+2592	+8.64404297	-6.28857422	-0.40429688	+5.86669922	-11.88720703	+13.20556641	+2196	+6.67089844	-10.29199219	-0.76464844	+33.88183594	+7.27294922	-45.81298828	+1244
+1457971534.51210000	+8.84179688	-7.07958984	-0.66357422	+49.87792969	-12.17285156	-44.05517578	+2592	+8.64843750	-6.28857422	-0.40429688	+5.86669922	-11.88720703	+13.20556641	+2196	+6.67529297	-10.29199219	-0.76464844	+33.88183594	+7.27294922	-45.81298828	+1244
+1457971534.51630000	+8.84179688	-7.07958984	-0.66357422	+49.87792969	-12.17285156	-44.05517578	+2592	+8.64843750	-6.28857422	-0.40429688	+5.86669922	-11.88720703	+13.22753906	+2200	+6.67529297	-10.29199219	-0.76464844	+33.90380859	+7.27294922	-45.81298828	+1244
+1457971534.52460000	+8.84619141	-7.07958984	-0.66357422	+49.87792969	-12.17285156	-44.03320313	+2592	+8.64843750	-6.29296875	-0.40429688	+5.84472656	-11.88720703	+13.24951172	+2200	+6.67968750	-10.29199219	-0.76025391	+33.90380859	+7.27294922	-45.83496094	+1244
+1457971534.52880000	+8.84619141	-7.07958984	-0.66357422	+49.85595703	-12.19482422	-44.03320313	+2592	+8.64843750	-6.29296875	-0.40429688	+5.84472656	-11.88720703	+13.24951172	+2200	+6.67968750	-10.29199219	-0.76025391	+33.90380859	+7.27294922	-45.83496094	+1244
+1457971534.53290010	+8.84619141	-7.07958984	-0.66357422	+49.85595703	-12.19482422	-44.03320313	+2592	+8.64843750	-6.29296875	-0.40429688	+5.84472656	-11.88720703	+13.27148438	+2204	+6.67968750	-10.29199219	-0.76025391	+33.90380859	+7.27294922	-45.83496094	+1244
+1457971534.53710010	+8.84619141	-7.08398438	-0.66357422	+49.85595703	-12.19482422	-44.03320313	+2592	+8.64843750	-6.29296875	-0.39990234	+5.82275391	-11.90917969	+13.27148438	+2204	+6.67968750	-10.29199219	-0.76025391	+33.90380859	+7.27294922	-45.83496094	+1244
+1457971534.54539990	+8.84619141	-7.08398438	-0.66357422	+49.83398438	-12.19482422	-43.98925781	+2596	+8.65283203	-6.29296875	-0.39990234	+5.82275391	-11.88720703	+13.29345703	+2208	+6.67968750	-10.29199219	-0.76025391	+33.88183594	+7.29492188	-45.83496094	+1244
+1457971534.54959990	+8.84619141	-7.08398438	-0.66357422	+49.83398438	-12.21679688	-43.98925781	+2596	+8.65283203	-6.29296875	-0.39990234	+5.80078125	-11.88720703	+13.29345703	+2208	+6.67968750	-10.29199219	-0.76025391	+33.88183594	+7.29492188	-45.81298828	+1244
+1457971534.55380010	+8.84619141	-7.08398438	-0.66357422	+49.83398438	-12.21679688	-43.96728516	+2596	+8.65283203	-6.29296875	-0.39990234	+5.80078125	-11.88720703	+13.29345703	+2208	+6.67968750	-10.29638672	-0.76025391	+33.85986328	+7.29492188	-45.81298828	+1248
+1457971534.56209990	+8.84619141	-7.08398438	-0.66796875	+49.81201172	-12.21679688	-43.94531250	+2596	+8.65283203	-6.29296875	-0.39990234	+5.80078125	-11.88720703	+13.31542969	+2208	+6.67968750	-10.29638672	-0.76464844	+33.83789063	+7.29492188	-45.79101563	+1248
+1457971534.56620000	+8.84619141	-7.08398438	-0.66796875	+49.81201172	-12.21679688	-43.92333984	+2596	+8.65283203	-6.29296875	-0.39990234	+5.77880859	-11.86523438	+13.31542969	+2212	+6.67529297	-10.29638672	-0.76464844	+33.81591797	+7.29492188	-45.76904297	+1248
+1457971534.57460000	+8.84619141	-7.08398438	-0.66796875	+49.79003906	-12.21679688	-43.87939453	+2600	+8.65283203	-6.29736328	-0.39990234	+5.77880859	-11.86523438	+13.31542969	+2212	+6.67089844	-10.30078125	-0.76464844	+33.77197266	+7.31689453	-45.74707031	+1248
+1457971534.57870010	+8.84619141	-7.08398438	-0.66796875	+49.79003906	-12.21679688	-43.85742188	+2600	+8.65283203	-6.29736328	-0.39990234	+5.75683594	-11.86523438	+13.31542969	+2212	+6.67089844	-10.30078125	-0.76904297	+33.75000000	+7.31689453	-45.72509766	+1248
+1457971534.58290000	+8.84619141	-7.08837891	-0.66796875	+49.79003906	-12.21679688	-43.85742188	+2600	+8.65283203	-6.29736328	-0.39990234	+5.75683594	-11.84326172	+13.31542969	+2212	+6.67089844	-10.30078125	-0.76904297	+33.75000000	+7.31689453	-45.72509766	+1248
+1457971534.58710000	+8.84619141	-7.08837891	-0.66796875	+49.76806641	-12.21679688	-43.83544922	+2600	+8.65283203	-6.29736328	-0.39990234	+5.75683594	-11.84326172	+13.31542969	+2212	+6.66650391	-10.30078125	-0.76904297	+33.72802734	+7.31689453	-45.70312500	+1248
+1457971534.59540010	+8.84619141	-7.08837891	-0.66796875	+49.76806641	-12.23876953	-43.81347656	+2600	+8.65283203	-6.29736328	-0.39550781	+5.73486328	-11.84326172	+13.33740234	+2212	+6.66650391	-10.30078125	-0.76904297	+33.70605469	+7.31689453	-45.68115234	+1248
+1457971534.59960010	+8.84619141	-7.08837891	-0.66796875	+49.76806641	-12.23876953	-43.79150391	+2600	+8.65722656	-6.29736328	-0.39550781	+5.73486328	-11.84326172	+13.33740234	+2212	+6.66650391	-10.30078125	-0.77343750	+33.70605469	+7.33886719	-45.68115234	+1248
+1457971534.60369990	+8.85058594	-7.08837891	-0.66796875	+49.76806641	-12.26074219	-43.79150391	+2600	+8.65722656	-6.29736328	-0.39550781	+5.73486328	-11.84326172	+13.35937500	+2212	+6.66650391	-10.30078125	-0.77343750	+33.68408203	+7.33886719	-45.68115234	+1248
+1457971534.60789990	+8.85058594	-7.08837891	-0.66796875	+49.76806641	-12.26074219	-43.79150391	+2600	+8.65722656	-6.29736328	-0.39550781	+5.71289063	-11.84326172	+13.35937500	+2212	+6.66650391	-10.30517578	-0.76904297	+33.68408203	+7.33886719	-45.68115234	+1248
+1457971534.61620000	+8.85058594	-7.08837891	-0.66796875	+49.74609375	-12.28271484	-43.76953125	+2600	+8.65722656	-6.29736328	-0.39550781	+5.71289063	-11.84326172	+13.40332031	+2216	+6.66650391	-10.30517578	-0.76904297	+33.68408203	+7.33886719	-45.68115234	+1244
+1457971534.62040000	+8.85058594	-7.08837891	-0.66796875	+49.74609375	-12.30468750	-43.76953125	+2600	+8.65722656	-6.29736328	-0.39550781	+5.69091797	-11.84326172	+13.42529297	+2216	+6.67089844	-10.30078125	-0.76904297	+33.68408203	+7.33886719	-45.68115234	+1244
+1457971534.62870000	+8.85498047	-7.08837891	-0.66357422	+49.74609375	-12.34863281	-43.76953125	+2604	+8.65722656	-6.29736328	-0.39550781	+5.66894531	-11.84326172	+13.44726563	+2216	+6.67529297	-10.30078125	-0.76464844	+33.68408203	+7.33886719	-45.70312500	+1248
+1457971534.63290000	+8.85498047	-7.08837891	-0.66357422	+49.74609375	-12.37060547	-43.76953125	+2604	+8.65722656	-6.30175781	-0.39550781	+5.66894531	-11.86523438	+13.46923828	+2220	+6.68408203	-10.30078125	-0.75585938	+33.70605469	+7.33886719	-45.76904297	+1252
+1457971534.64120010	+8.85498047	-7.08837891	-0.65917969	+49.74609375	-12.39257813	-43.76953125	+2608	+8.66162109	-6.30175781	-0.39111328	+5.64697266	-11.86523438	+13.49121094	+2220	+6.69726563	-10.29638672	-0.74267578	+33.72802734	+7.33886719	-45.83496094	+1260
+1457971534.64540000	+8.85937500	-7.08837891	-0.65917969	+49.74609375	-12.41455078	-43.76953125	+2608	+8.66162109	-6.30175781	-0.39111328	+5.62500000	-11.88720703	+13.51318359	+2224	+6.70166016	-10.29638672	-0.73828125	+33.72802734	+7.33886719	-45.85693359	+1264
+1457971534.65370010	+8.85937500	-7.09277344	-0.65917969	+49.74609375	-12.45849609	-43.74755859	+2612	+8.66162109	-6.30175781	-0.39111328	+5.60302734	-11.88720703	+13.53515625	+2224	+6.70605469	-10.29638672	-0.73828125	+33.70605469	+7.31689453	-45.83496094	+1268
+1457971534.65790010	+8.85937500	-7.09277344	-0.65917969	+49.72412109	-12.45849609	-43.74755859	+2612	+8.66162109	-6.30175781	-0.39111328	+5.60302734	-11.90917969	+13.55712891	+2228	+6.70605469	-10.29638672	-0.73828125	+33.70605469	+7.31689453	-45.83496094	+1268
+1457971534.66199990	+8.85937500	-7.09277344	-0.65917969	+49.72412109	-12.48046875	-43.76953125	+2612	+8.66162109	-6.30175781	-0.39111328	+5.58105469	-11.90917969	+13.55712891	+2228	+6.70166016	-10.29638672	-0.74267578	+33.68408203	+7.31689453	-45.81298828	+1272
+1457971534.67039990	+8.85937500	-7.09277344	-0.65917969	+49.70214844	-12.48046875	-43.76953125	+2616	+8.66601563	-6.30175781	-0.39111328	+5.58105469	-11.93115234	+13.55712891	+2232	+6.69726563	-10.29638672	-0.74707031	+33.61816406	+7.29492188	-45.76904297	+1272
+1457971534.67450000	+8.85937500	-7.09277344	-0.65478516	+49.70214844	-12.50244141	-43.76953125	+2616	+8.66601563	-6.30175781	-0.39111328	+5.55908203	-11.93115234	+13.55712891	+2236	+6.69287109	-10.30078125	-0.75146484	+33.57421875	+7.29492188	-45.74707031	+1276
+1457971534.67870000	+8.85937500	-7.09277344	-0.65478516	+49.68017578	-12.50244141	-43.76953125	+2616	+8.66601563	-6.30175781	-0.39111328	+5.55908203	-11.93115234	+13.55712891	+2236	+6.68847656	-10.30078125	-0.75146484	+33.53027344	+7.29492188	-45.72509766	+1276
+1457971534.68290000	+8.85937500	-7.09277344	-0.65478516	+49.68017578	-12.50244141	-43.76953125	+2616	+8.66601563	-6.30175781	-0.38671875	+5.53710938	-11.93115234	+13.55712891	+2236	+6.68408203	-10.30078125	-0.75585938	+33.50830078	+7.29492188	-45.70312500	+1276
+1457971534.68700000	+8.85937500	-7.09277344	-0.65478516	+49.65820313	-12.50244141	-43.76953125	+2616	+8.66601563	-6.30175781	-0.38671875	+5.53710938	-11.93115234	+13.55712891	+2240	+6.68408203	-10.30517578	-0.76025391	+33.48632813	+7.29492188	-45.68115234	+1280
+1457971534.69540000	+8.85937500	-7.09277344	-0.65478516	+49.63623047	-12.50244141	-43.76953125	+2620	+8.66601563	-6.30175781	-0.38671875	+5.51513672	-11.93115234	+13.55712891	+2240	+6.67529297	-10.30517578	-0.76464844	+33.44238281	+7.29492188	-45.63720703	+1280
+1457971534.69950010	+8.85937500	-7.09277344	-0.65478516	+49.63623047	-12.50244141	-43.76953125	+2620	+8.66601563	-6.30175781	-0.38671875	+5.51513672	-11.93115234	+13.55712891	+2244	+6.67529297	-10.30517578	-0.76464844	+33.42041016	+7.29492188	-45.61523438	+1280
+1457971534.70370010	+8.85937500	-7.09277344	-0.65478516	+49.63623047	-12.50244141	-43.76953125	+2620	+8.66601563	-6.30175781	-0.38671875	+5.51513672	-11.93115234	+13.53515625	+2244	+6.67089844	-10.30517578	-0.76904297	+33.39843750	+7.29492188	-45.61523438	+1276
+1457971534.70790000	+8.85937500	-7.09277344	-0.65478516	+49.61425781	-12.52441406	-43.76953125	+2620	+8.67041016	-6.30175781	-0.38671875	+5.49316406	-11.93115234	+13.53515625	+2244	+6.67089844	-10.30957031	-0.76904297	+33.37646484	+7.29492188	-45.59326172	+1276
+1457971534.71199990	+8.85937500	-7.09716797	-0.65478516	+49.61425781	-12.52441406	-43.76953125	+2624	+8.67041016	-6.30175781	-0.38671875	+5.49316406	-11.93115234	+13.53515625	+2248	+6.67089844	-10.30957031	-0.77343750	+33.35449219	+7.29492188	-45.57128906	+1276
+1457971534.71620010	+8.85937500	-7.09716797	-0.65478516	+49.61425781	-12.52441406	-43.76953125	+2624	+8.67041016	-6.30175781	-0.38671875	+5.49316406	-11.93115234	+13.53515625	+2248	+6.66650391	-10.30957031	-0.77343750	+33.35449219	+7.29492188	-45.57128906	+1276
+1457971534.72030000	+8.85937500	-7.09716797	-0.65478516	+49.61425781	-12.52441406	-43.76953125	+2624	+8.67041016	-6.30175781	-0.38671875	+5.47119141	-11.93115234	+13.53515625	+2248	+6.66650391	-10.30957031	-0.77343750	+33.33251953	+7.29492188	-45.57128906	+1272
+1457971534.72869990	+8.86376953	-7.09716797	-0.65478516	+49.59228516	-12.54638672	-43.76953125	+2624	+8.67041016	-6.30175781	-0.38671875	+5.47119141	-11.93115234	+13.55712891	+2252	+6.66650391	-10.30957031	-0.77343750	+33.33251953	+7.29492188	-45.57128906	+1272
+1457971534.73280000	+8.86376953	-7.09716797	-0.65478516	+49.59228516	-12.54638672	-43.76953125	+2628	+8.67041016	-6.30175781	-0.38671875	+5.44921875	-11.93115234	+13.55712891	+2252	+6.66650391	-10.30957031	-0.77343750	+33.33251953	+7.27294922	-45.57128906	+1268
+1457971534.73700000	+8.86376953	-7.09716797	-0.65478516	+49.59228516	-12.54638672	-43.76953125	+2628	+8.67041016	-6.30175781	-0.38671875	+5.44921875	-11.93115234	+13.55712891	+2252	+6.67089844	-10.30957031	-0.76904297	+33.33251953	+7.27294922	-45.57128906	+1268
+1457971534.74120000	+8.86376953	-7.09716797	-0.65478516	+49.59228516	-12.56835938	-43.76953125	+2628	+8.67041016	-6.30175781	-0.38671875	+5.44921875	-11.93115234	+13.57910156	+2256	+6.67089844	-10.30957031	-0.76904297	+33.33251953	+7.27294922	-45.59326172	+1268
+1457971534.74530010	+8.86376953	-7.09716797	-0.65039063	+49.59228516	-12.56835938	-43.76953125	+2628	+8.67041016	-6.30615234	-0.38671875	+5.42724609	-11.93115234	+13.57910156	+2256	+6.67089844	-10.30957031	-0.76904297	+33.33251953	+7.27294922	-45.59326172	+1268
+1457971534.74950000	+8.86376953	-7.09716797	-0.65039063	+49.59228516	-12.59033203	-43.76953125	+2632	+8.67480469	-6.30615234	-0.38671875	+5.42724609	-11.93115234	+13.60107422	+2256	+6.67529297	-10.30517578	-0.76464844	+33.35449219	+7.27294922	-45.61523438	+1268
+1457971534.75780010	+8.86816406	-7.09716797	-0.65039063	+49.59228516	-12.61230469	-43.76953125	+2632	+8.67480469	-6.30615234	-0.38671875	+5.40527344	-11.95312500	+13.62304688	+2260	+6.67968750	-10.30517578	-0.76025391	+33.37646484	+7.27294922	-45.63720703	+1268
+1457971534.76200010	+8.86816406	-7.09716797	-0.65039063	+49.59228516	-12.61230469	-43.76953125	+2636	+8.67480469	-6.30615234	-0.38671875	+5.40527344	-11.95312500	+13.62304688	+2264	+6.68408203	-10.30517578	-0.76025391	+33.37646484	+7.27294922	-45.65917969	+1268
+1457971534.76620010	+8.86816406	-7.09716797	-0.64599609	+49.59228516	-12.63427734	-43.76953125	+2636	+8.67480469	-6.30615234	-0.38671875	+5.38330078	-11.95312500	+13.62304688	+2264	+6.68408203	-10.30517578	-0.75585938	+33.39843750	+7.27294922	-45.68115234	+1272
+1457971534.77029990	+8.86816406	-7.09716797	-0.64599609	+49.59228516	-12.63427734	-43.76953125	+2636	+8.67480469	-6.30615234	-0.38671875	+5.38330078	-11.95312500	+13.64501953	+2264	+6.68847656	-10.30078125	-0.75146484	+33.39843750	+7.27294922	-45.70312500	+1272
+1457971534.77449990	+8.87255859	-7.09716797	-0.64599609	+49.59228516	-12.65625000	-43.76953125	+2640	+8.67480469	-6.30615234	-0.38671875	+5.36132813	-11.95312500	+13.64501953	+2268	+6.69287109	-10.30078125	-0.75146484	+33.39843750	+7.27294922	-45.72509766	+1272
+1457971534.78280000	+8.87255859	-7.10156250	-0.64599609	+49.57031250	-12.67822266	-43.76953125	+2640	+8.67480469	-6.30615234	-0.38671875	+5.36132813	-11.97509766	+13.66699219	+2272	+6.69287109	-10.30078125	-0.74707031	+33.39843750	+7.27294922	-45.74707031	+1276
+1457971534.78699990	+8.87255859	-7.10156250	-0.64599609	+49.57031250	-12.67822266	-43.76953125	+2640	+8.67480469	-6.30615234	-0.38671875	+5.33935547	-11.97509766	+13.66699219	+2272	+6.69287109	-10.30078125	-0.74707031	+33.39843750	+7.27294922	-45.72509766	+1276
+1457971534.79119990	+8.87255859	-7.10156250	-0.64160156	+49.57031250	-12.70019531	-43.76953125	+2644	+8.67480469	-6.30615234	-0.38671875	+5.33935547	-11.97509766	+13.66699219	+2276	+6.69287109	-10.30078125	-0.74707031	+33.37646484	+7.27294922	-45.72509766	+1276
+1457971534.79530000	+8.87255859	-7.10156250	-0.64160156	+49.57031250	-12.70019531	-43.76953125	+2644	+8.67919922	-6.30615234	-0.38671875	+5.33935547	-11.97509766	+13.66699219	+2276	+6.69287109	-10.30517578	-0.74707031	+33.35449219	+7.27294922	-45.72509766	+1276
+1457971534.79950000	+8.87255859	-7.10156250	-0.64160156	+49.57031250	-12.70019531	-43.76953125	+2644	+8.67919922	-6.31054688	-0.38232422	+5.31738281	-11.97509766	+13.66699219	+2276	+6.68847656	-10.30517578	-0.75146484	+33.33251953	+7.27294922	-45.70312500	+1276
+1457971534.80780010	+8.87255859	-7.10156250	-0.64160156	+49.54833984	-12.72216797	-43.74755859	+2648	+8.67919922	-6.31054688	-0.38232422	+5.29541016	-11.95312500	+13.64501953	+2280	+6.68408203	-10.30517578	-0.75146484	+33.31054688	+7.27294922	-45.68115234	+1276
+1457971534.81200000	+8.87255859	-7.10156250	-0.64160156	+49.54833984	-12.72216797	-43.74755859	+2648	+8.67919922	-6.31054688	-0.38232422	+5.27343750	-11.95312500	+13.64501953	+2280	+6.68408203	-10.30517578	-0.75585938	+33.28857422	+7.27294922	-45.68115234	+1276
+1457971534.81609990	+8.87255859	-7.10156250	-0.64160156	+49.54833984	-12.72216797	-43.74755859	+2648	+8.67919922	-6.31054688	-0.38232422	+5.25146484	-11.95312500	+13.62304688	+2284	+6.67968750	-10.30957031	-0.75585938	+33.26660156	+7.27294922	-45.65917969	+1276
+1457971534.82030010	+8.87255859	-7.10156250	-0.64160156	+49.52636719	-12.72216797	-43.74755859	+2648	+8.67919922	-6.31054688	-0.38232422	+5.22949219	-11.95312500	+13.62304688	+2284	+6.67968750	-10.30957031	-0.75585938	+33.26660156	+7.27294922	-45.65917969	+1276
+1457971534.82450010	+8.87255859	-7.10156250	-0.64160156	+49.52636719	-12.72216797	-43.74755859	+2648	+8.67919922	-6.31054688	-0.38232422	+5.22949219	-11.93115234	+13.60107422	+2284	+6.67968750	-10.30957031	-0.76025391	+33.24462891	+7.27294922	-45.63720703	+1272
+1457971534.83279990	+8.87255859	-7.10156250	-0.64160156	+49.52636719	-12.74414063	-43.72558594	+2652	+8.67919922	-6.31054688	-0.38232422	+5.20751953	-11.93115234	+13.60107422	+2288	+6.67529297	-10.30957031	-0.76025391	+33.22265625	+7.27294922	-45.63720703	+1272
+1457971534.83699990	+8.87255859	-7.10156250	-0.64160156	+49.52636719	-12.74414063	-43.72558594	+2652	+8.68359375	-6.31054688	-0.38232422	+5.20751953	-11.93115234	+13.60107422	+2288	+6.67529297	-10.30957031	-0.76025391	+33.20068359	+7.27294922	-45.61523438	+1272
+1457971534.84110000	+8.87255859	-7.10156250	-0.64160156	+49.50439453	-12.74414063	-43.72558594	+2652	+8.68359375	-6.31054688	-0.38232422	+5.18554688	-11.93115234	+13.60107422	+2288	+6.67529297	-10.30957031	-0.76464844	+33.20068359	+7.27294922	-45.61523438	+1272
+1457971534.84530000	+8.87255859	-7.10156250	-0.64160156	+49.50439453	-12.74414063	-43.70361328	+2652	+8.68359375	-6.31054688	-0.38232422	+5.18554688	-11.93115234	+13.60107422	+2288	+6.67529297	-10.30957031	-0.76464844	+33.20068359	+7.27294922	-45.61523438	+1268
+1457971534.84949990	+8.87255859	-7.10156250	-0.64160156	+49.50439453	-12.76611328	-43.70361328	+2656	+8.68359375	-6.31054688	-0.38232422	+5.18554688	-11.93115234	+13.62304688	+2288	+6.67529297	-10.31396484	-0.76464844	+33.17871094	+7.27294922	-45.61523438	+1268
+1457971534.85780000	+8.87255859	-7.10156250	-0.64160156	+49.50439453	-12.76611328	-43.68164063	+2656	+8.68359375	-6.31494141	-0.38232422	+5.16357422	-11.95312500	+13.64501953	+2292	+6.67529297	-10.31396484	-0.76464844	+33.17871094	+7.27294922	-45.61523438	+1268
+1457971534.86200000	+8.87255859	-7.10156250	-0.64160156	+49.50439453	-12.78808594	-43.68164063	+2656	+8.68359375	-6.31494141	-0.38232422	+5.16357422	-11.95312500	+13.64501953	+2292	+6.67529297	-10.31396484	-0.76025391	+33.17871094	+7.27294922	-45.61523438	+1268
+1457971534.86610010	+8.87255859	-7.10595703	-0.64160156	+49.50439453	-12.78808594	-43.68164063	+2656	+8.68359375	-6.31494141	-0.38232422	+5.16357422	-11.95312500	+13.66699219	+2292	+6.67529297	-10.30957031	-0.76025391	+33.17871094	+7.27294922	-45.63720703	+1268
+1457971534.87030010	+8.87255859	-7.10595703	-0.64160156	+49.50439453	-12.78808594	-43.65966797	+2660	+8.68359375	-6.31494141	-0.38232422	+5.14160156	-11.95312500	+13.66699219	+2296	+6.67529297	-10.30957031	-0.76025391	+33.17871094	+7.27294922	-45.63720703	+1264
+1457971534.87439990	+8.87255859	-7.10595703	-0.64160156	+49.48242188	-12.81005859	-43.65966797	+2660	+8.68359375	-6.31494141	-0.38232422	+5.14160156	-11.97509766	+13.68896484	+2296	+6.67529297	-10.30957031	-0.76025391	+33.20068359	+7.27294922	-45.63720703	+1264
+1457971534.88280010	+8.87695313	-7.10595703	-0.64160156	+49.48242188	-12.83203125	-43.63769531	+2660	+8.68359375	-6.31494141	-0.38232422	+5.14160156	-11.97509766	+13.71093750	+2300	+6.67968750	-10.30957031	-0.75585938	+33.20068359	+7.25097656	-45.65917969	+1268
+1457971534.88689990	+8.87695313	-7.10595703	-0.64160156	+49.48242188	-12.83203125	-43.63769531	+2660	+8.68798828	-6.31494141	-0.38232422	+5.14160156	-11.97509766	+13.71093750	+2300	+6.68408203	-10.30957031	-0.75585938	+33.22265625	+7.25097656	-45.68115234	+1268
+1457971534.89109990	+8.87695313	-7.10595703	-0.64160156	+49.48242188	-12.85400391	-43.63769531	+2664	+8.68798828	-6.31494141	-0.38232422	+5.11962891	-11.97509766	+13.73291016	+2300	+6.68408203	-10.30957031	-0.75146484	+33.22265625	+7.25097656	-45.68115234	+1268
+1457971534.89529990	+8.87695313	-7.10595703	-0.64160156	+49.48242188	-12.85400391	-43.61572266	+2664	+8.68798828	-6.31494141	-0.38232422	+5.11962891	-11.99707031	+13.73291016	+2304	+6.68408203	-10.30957031	-0.75146484	+33.22265625	+7.27294922	-45.68115234	+1268
+1457971534.89940000	+8.87695313	-7.10595703	-0.64160156	+49.48242188	-12.87597656	-43.61572266	+2664	+8.68798828	-6.31494141	-0.37792969	+5.11962891	-11.99707031	+13.73291016	+2304	+6.68847656	-10.30957031	-0.75146484	+33.22265625	+7.27294922	-45.70312500	+1268
+1457971534.90780000	+8.87695313	-7.10595703	-0.64160156	+49.46044922	-12.87597656	-43.59375000	+2664	+8.68798828	-6.31494141	-0.37792969	+5.11962891	-11.99707031	+13.75488281	+2308	+6.68847656	-10.30957031	-0.74707031	+33.22265625	+7.27294922	-45.70312500	+1268
+1457971534.91610000	+8.87695313	-7.11035156	-0.64160156	+49.46044922	-12.89794922	-43.57177734	+2668	+8.68798828	-6.31494141	-0.37792969	+5.09765625	-11.99707031	+13.75488281	+2312	+6.68408203	-10.30957031	-0.75146484	+33.20068359	+7.27294922	-45.68115234	+1272
+1457971534.92440010	+8.87695313	-7.11035156	-0.64160156	+49.43847656	-12.89794922	-43.54980469	+2668	+8.68798828	-6.31494141	-0.37792969	+5.09765625	-11.97509766	+13.75488281	+2312	+6.68408203	-10.30957031	-0.75585938	+33.15673828	+7.27294922	-45.65917969	+1272
+1457971534.92860010	+8.87695313	-7.11035156	-0.64160156	+49.43847656	-12.89794922	-43.54980469	+2668	+8.69238281	-6.31494141	-0.37792969	+5.09765625	-11.97509766	+13.75488281	+2312	+6.67968750	-10.30957031	-0.75585938	+33.13476563	+7.27294922	-45.63720703	+1272
+1457971534.93689990	+8.88134766	-7.11035156	-0.64160156	+49.41650391	-12.89794922	-43.52783203	+2668	+8.69238281	-6.31494141	-0.37792969	+5.07568359	-11.97509766	+13.73291016	+2316	+6.67968750	-10.31396484	-0.76025391	+33.11279297	+7.27294922	-45.61523438	+1272
+1457971534.94109990	+8.88134766	-7.11035156	-0.64160156	+49.41650391	-12.89794922	-43.52783203	+2668	+8.69238281	-6.31494141	-0.37792969	+5.07568359	-11.95312500	+13.73291016	+2316	+6.67529297	-10.31396484	-0.76025391	+33.09082031	+7.27294922	-45.59326172	+1272
+1457971534.94530010	+8.88134766	-7.11035156	-0.64160156	+49.41650391	-12.89794922	-43.50585938	+2668	+8.69238281	-6.31494141	-0.37792969	+5.05371094	-11.95312500	+13.73291016	+2316	+6.67529297	-10.31396484	-0.76464844	+33.06884766	+7.27294922	-45.59326172	+1272
+1457971534.95359990	+8.88134766	-7.11035156	-0.64160156	+49.39453125	-12.91992188	-43.48388672	+2668	+8.69238281	-6.31933594	-0.37792969	+5.03173828	-11.93115234	+13.71093750	+2316	+6.67089844	-10.31396484	-0.76464844	+33.04687500	+7.27294922	-45.57128906	+1272
