# Supplementary material for: A direct effect of perception on action when grasping a cup
Source: Sci Rep. 2018 Jan 9;8:171. doi: 10.1038/s41598-017-18591-5 (PMC5760564; doi:10.1038/s41598-017-18591-5)
Supplement: Supplementary file 6 — Supplementary Information [file 41598_2017_18591_MOESM6_ESM.zip › SciRep_Data/S01instruct/S01_100instruct_Tr89.dat]

+1000000000000.00000000	+0.00000000	+0.00000000	+0.00000000	+0.00000000	+0.00000000	+0.00000000	+0	+0.00000000	+0.00000000	+0.00000000	+0.00000000	+0.00000000	+0.00000000	+0	+0.00000000	+0.00000000	+0.00000000	+0.00000000	+0.00000000	+0.00000000	+0
+1457971534.95770000	+8.88134766	-7.11035156	-0.64160156	+49.39453125	-12.91992188	-43.48388672	+2672	+8.69238281	-6.31933594	-0.37792969	+5.03173828	-11.93115234	+13.71093750	+2320	+6.67089844	-10.31835938	-0.76904297	+33.02490234	+7.27294922	-45.54931641	+1272
+1457971534.96190000	+8.88134766	-7.11035156	-0.64160156	+49.37255859	-12.91992188	-43.48388672	+2672	+8.69238281	-6.31933594	-0.37792969	+5.03173828	-11.93115234	+13.71093750	+2320	+6.67089844	-10.31835938	-0.76904297	+33.02490234	+7.27294922	-45.54931641	+1272
+1457971534.96610000	+8.88134766	-7.11035156	-0.64160156	+49.37255859	-12.91992188	-43.46191406	+2672	+8.69238281	-6.31933594	-0.37792969	+5.00976563	-11.93115234	+13.71093750	+2320	+6.67089844	-10.31835938	-0.76904297	+33.02490234	+7.27294922	-45.54931641	+1272
+1457971534.97440000	+8.88134766	-7.11035156	-0.64160156	+49.37255859	-12.91992188	-43.46191406	+2672	+8.69238281	-6.31933594	-0.37792969	+4.98779297	-11.93115234	+13.71093750	+2320	+6.67089844	-10.31835938	-0.76904297	+33.00292969	+7.27294922	-45.54931641	+1268
+1457971534.98270010	+8.88574219	-7.11035156	-0.64160156	+49.35058594	-12.94189453	-43.46191406	+2672	+8.69677734	-6.31933594	-0.37792969	+4.96582031	-11.95312500	+13.71093750	+2320	+6.67089844	-10.31835938	-0.76904297	+33.00292969	+7.27294922	-45.54931641	+1268
+1457971534.99110010	+8.88574219	-7.11035156	-0.64160156	+49.35058594	-12.96386719	-43.46191406	+2672	+8.69677734	-6.31933594	-0.37792969	+4.96582031	-11.95312500	+13.73291016	+2320	+6.67529297	-10.31835938	-0.76464844	+33.02490234	+7.27294922	-45.57128906	+1268
+1457971534.99519990	+8.88574219	-7.11035156	-0.64160156	+49.35058594	-12.96386719	-43.46191406	+2672	+8.69677734	-6.31933594	-0.37353516	+4.94384766	-11.97509766	+13.73291016	+2324	+6.67529297	-10.31396484	-0.76464844	+33.02490234	+7.27294922	-45.59326172	+1268
+1457971543.03760000	+8.56933594	-7.22021484	-0.73388672	+49.92187500	-14.04052734	-41.74804688	+2388	+8.38037109	-6.39843750	-0.54052734	+5.73486328	-7.77832031	+14.52392578	+1860	+6.31933594	-10.37109375	-0.82177734	+33.20068359	+8.61328125	-44.73632813	+1152
+1457971543.04180000	+8.56933594	-7.22021484	-0.73388672	+49.92187500	-14.04052734	-41.74804688	+2388	+8.38037109	-6.39843750	-0.54052734	+5.73486328	-7.77832031	+14.52392578	+1860	+6.31933594	-10.37109375	-0.82177734	+33.17871094	+8.61328125	-44.73632813	+1152
+1457971543.04590010	+8.56933594	-7.22021484	-0.73388672	+49.92187500	-14.01855469	-41.74804688	+2388	+8.38037109	-6.39843750	-0.54052734	+5.73486328	-7.77832031	+14.52392578	+1860	+6.31494141	-10.37109375	-0.82177734	+33.17871094	+8.61328125	-44.73632813	+1156
+1457971543.05010010	+8.56933594	-7.22021484	-0.73388672	+49.92187500	-14.01855469	-41.74804688	+2388	+8.38037109	-6.39843750	-0.54052734	+5.73486328	-7.77832031	+14.52392578	+1860	+6.31054688	-10.37109375	-0.82177734	+33.13476563	+8.61328125	-44.71435547	+1156
+1457971543.05430010	+8.56933594	-7.22021484	-0.73388672	+49.89990234	-14.01855469	-41.74804688	+2392	+8.38037109	-6.39843750	-0.54052734	+5.73486328	-7.77832031	+14.52392578	+1860	+6.31054688	-10.37109375	-0.82617188	+33.13476563	+8.61328125	-44.69238281	+1156
+1457971543.06259990	+8.56933594	-7.22021484	-0.73828125	+49.89990234	-14.01855469	-41.72607422	+2392	+8.38037109	-6.39843750	-0.54052734	+5.71289063	-7.77832031	+14.52392578	+1860	+6.30615234	-10.37548828	-0.83056641	+33.09082031	+8.61328125	-44.67041016	+1160
+1457971543.06680010	+8.56933594	-7.22021484	-0.73828125	+49.89990234	-14.01855469	-41.72607422	+2392	+8.38037109	-6.39843750	-0.54052734	+5.71289063	-7.75634766	+14.52392578	+1864	+6.30175781	-10.37548828	-0.83056641	+33.09082031	+8.61328125	-44.64843750	+1160
+1457971543.07090000	+8.56933594	-7.22021484	-0.73828125	+49.87792969	-14.01855469	-41.72607422	+2392	+8.38037109	-6.39843750	-0.54052734	+5.71289063	-7.75634766	+14.50195313	+1864	+6.30175781	-10.37548828	-0.83056641	+33.06884766	+8.61328125	-44.62646484	+1160
+1457971543.07509990	+8.56494141	-7.22021484	-0.73828125	+49.87792969	-13.99658203	-41.72607422	+2392	+8.38037109	-6.39843750	-0.54052734	+5.71289063	-7.75634766	+14.50195313	+1864	+6.30175781	-10.37548828	-0.83496094	+33.04687500	+8.61328125	-44.62646484	+1160
+1457971543.07920000	+8.56494141	-7.22021484	-0.73828125	+49.87792969	-13.99658203	-41.72607422	+2392	+8.38037109	-6.39843750	-0.54052734	+5.71289063	-7.75634766	+14.50195313	+1864	+6.29736328	-10.37548828	-0.83496094	+33.04687500	+8.61328125	-44.60449219	+1160
+1457971543.08340000	+8.56494141	-7.22021484	-0.73828125	+49.87792969	-13.99658203	-41.72607422	+2392	+8.38037109	-6.39843750	-0.54052734	+5.71289063	-7.75634766	+14.50195313	+1864	+6.29736328	-10.37548828	-0.83935547	+33.02490234	+8.61328125	-44.60449219	+1160
+1457971543.08760000	+8.56494141	-7.22021484	-0.73828125	+49.87792969	-13.99658203	-41.72607422	+2392	+8.38037109	-6.39843750	-0.54052734	+5.71289063	-7.75634766	+14.50195313	+1864	+6.29296875	-10.37988281	-0.83935547	+33.00292969	+8.61328125	-44.58251953	+1160
+1457971543.09170010	+8.56494141	-7.22021484	-0.73828125	+49.87792969	-13.99658203	-41.72607422	+2392	+8.38037109	-6.39843750	-0.54052734	+5.69091797	-7.75634766	+14.47998047	+1864	+6.29296875	-10.37988281	-0.83935547	+32.98095703	+8.61328125	-44.58251953	+1160
+1457971543.09590010	+8.56494141	-7.22021484	-0.73828125	+49.85595703	-13.99658203	-41.72607422	+2392	+8.38037109	-6.39843750	-0.54052734	+5.69091797	-7.73437500	+14.47998047	+1864	+6.28857422	-10.37988281	-0.84375000	+32.98095703	+8.59130859	-44.56054688	+1160
+1457971543.10010000	+8.56494141	-7.22021484	-0.73828125	+49.85595703	-13.99658203	-41.72607422	+2392	+8.38037109	-6.39843750	-0.54052734	+5.69091797	-7.73437500	+14.47998047	+1864	+6.28857422	-10.37988281	-0.84375000	+32.95898438	+8.59130859	-44.53857422	+1160
+1457971543.10419990	+8.56494141	-7.22021484	-0.73828125	+49.85595703	-13.99658203	-41.72607422	+2392	+8.38037109	-6.39843750	-0.54052734	+5.69091797	-7.73437500	+14.47998047	+1864	+6.28857422	-10.37988281	-0.84375000	+32.93701172	+8.59130859	-44.53857422	+1160
+1457971543.10840010	+8.56494141	-7.22021484	-0.73828125	+49.85595703	-13.99658203	-41.72607422	+2392	+8.38037109	-6.39843750	-0.54052734	+5.66894531	-7.75634766	+14.47998047	+1864	+6.28417969	-10.37988281	-0.84375000	+32.93701172	+8.59130859	-44.53857422	+1160
+1457971543.11260010	+8.56494141	-7.22021484	-0.73828125	+49.85595703	-13.99658203	-41.72607422	+2392	+8.38037109	-6.39843750	-0.54052734	+5.66894531	-7.75634766	+14.47998047	+1864	+6.28417969	-10.37988281	-0.84375000	+32.93701172	+8.59130859	-44.53857422	+1156
+1457971543.11669990	+8.56494141	-7.22021484	-0.73828125	+49.85595703	-13.99658203	-41.72607422	+2392	+8.38037109	-6.39843750	-0.54052734	+5.66894531	-7.75634766	+14.47998047	+1868	+6.28857422	-10.37988281	-0.84375000	+32.93701172	+8.59130859	-44.56054688	+1156
+1457971543.12089990	+8.56494141	-7.22021484	-0.73828125	+49.85595703	-13.99658203	-41.72607422	+2392	+8.38037109	-6.39843750	-0.54052734	+5.66894531	-7.75634766	+14.47998047	+1868	+6.28857422	-10.37988281	-0.84375000	+32.93701172	+8.59130859	-44.56054688	+1156
+1457971543.12509990	+8.56933594	-7.22021484	-0.73828125	+49.85595703	-13.99658203	-41.72607422	+2392	+8.38037109	-6.39843750	-0.54052734	+5.64697266	-7.75634766	+14.47998047	+1868	+6.28857422	-10.37988281	-0.84375000	+32.93701172	+8.59130859	-44.56054688	+1156
+1457971543.13340000	+8.56933594	-7.22021484	-0.73828125	+49.83398438	-14.01855469	-41.72607422	+2392	+8.38037109	-6.39843750	-0.53613281	+5.64697266	-7.77832031	+14.47998047	+1868	+6.28857422	-10.37988281	-0.84375000	+32.93701172	+8.56933594	-44.58251953	+1152
+1457971543.13759990	+8.56933594	-7.22021484	-0.73388672	+49.83398438	-14.01855469	-41.74804688	+2392	+8.38476563	-6.39843750	-0.53613281	+5.64697266	-7.77832031	+14.47998047	+1868	+6.28857422	-10.37988281	-0.83935547	+32.93701172	+8.56933594	-44.58251953	+1152
+1457971543.14170000	+8.56933594	-7.22021484	-0.73388672	+49.83398438	-14.01855469	-41.74804688	+2396	+8.38476563	-6.39843750	-0.53613281	+5.62500000	-7.80029297	+14.50195313	+1868	+6.29296875	-10.37988281	-0.83935547	+32.93701172	+8.56933594	-44.58251953	+1152
+1457971543.14590000	+8.57373047	-7.22021484	-0.73388672	+49.83398438	-14.04052734	-41.77001953	+2396	+8.38476563	-6.39843750	-0.53613281	+5.62500000	-7.80029297	+14.50195313	+1868	+6.29296875	-10.37988281	-0.83935547	+32.93701172	+8.56933594	-44.60449219	+1152
+1457971543.15000010	+8.57373047	-7.22021484	-0.73388672	+49.83398438	-14.04052734	-41.77001953	+2396	+8.38476563	-6.39843750	-0.53613281	+5.62500000	-7.82226563	+14.50195313	+1872	+6.29296875	-10.37988281	-0.83935547	+32.93701172	+8.56933594	-44.60449219	+1152
+1457971543.15420010	+8.57373047	-7.22021484	-0.73388672	+49.83398438	-14.04052734	-41.77001953	+2396	+8.38476563	-6.39843750	-0.53613281	+5.60302734	-7.82226563	+14.50195313	+1872	+6.29296875	-10.37988281	-0.83935547	+32.93701172	+8.56933594	-44.60449219	+1152
+1457971543.15840010	+8.57373047	-7.22021484	-0.73388672	+49.81201172	-14.06250000	-41.79199219	+2400	+8.38476563	-6.39843750	-0.53613281	+5.60302734	-7.84423828	+14.50195313	+1872	+6.29736328	-10.37988281	-0.83935547	+32.93701172	+8.56933594	-44.62646484	+1152
+1457971543.16249990	+8.57812500	-7.22021484	-0.73388672	+49.81201172	-14.06250000	-41.79199219	+2400	+8.38916016	-6.39843750	-0.53613281	+5.60302734	-7.84423828	+14.50195313	+1872	+6.29736328	-10.37988281	-0.83935547	+32.93701172	+8.56933594	-44.62646484	+1152
+1457971543.16669990	+8.57812500	-7.22021484	-0.72949219	+49.81201172	-14.06250000	-41.81396484	+2400	+8.38916016	-6.39843750	-0.53613281	+5.58105469	-7.86621094	+14.50195313	+1872	+6.29736328	-10.37988281	-0.83935547	+32.93701172	+8.54736328	-44.62646484	+1152
+1457971543.17090010	+8.57812500	-7.22021484	-0.72949219	+49.79003906	-14.06250000	-41.81396484	+2400	+8.38916016	-6.39843750	-0.53613281	+5.58105469	-7.86621094	+14.50195313	+1872	+6.29736328	-10.37988281	-0.83935547	+32.91503906	+8.54736328	-44.62646484	+1152
+1457971543.17500000	+8.57812500	-7.22021484	-0.72949219	+49.79003906	-14.06250000	-41.83593750	+2404	+8.38916016	-6.39843750	-0.53613281	+5.58105469	-7.86621094	+14.50195313	+1872	+6.29736328	-10.37988281	-0.83935547	+32.91503906	+8.54736328	-44.62646484	+1152
+1457971543.17919990	+8.57812500	-7.22021484	-0.72949219	+49.76806641	-14.08447266	-41.83593750	+2404	+8.38916016	-6.39843750	-0.53613281	+5.55908203	-7.88818359	+14.47998047	+1872	+6.29736328	-10.37988281	-0.83935547	+32.89306641	+8.54736328	-44.62646484	+1152
+1457971543.18339990	+8.57812500	-7.22021484	-0.72949219	+49.76806641	-14.08447266	-41.85791016	+2404	+8.38916016	-6.40283203	-0.53613281	+5.55908203	-7.88818359	+14.47998047	+1876	+6.29296875	-10.37988281	-0.83935547	+32.87109375	+8.54736328	-44.62646484	+1152
+1457971543.19170000	+8.57812500	-7.22460938	-0.72949219	+49.74609375	-14.08447266	-41.85791016	+2404	+8.39355469	-6.40283203	-0.53613281	+5.53710938	-7.88818359	+14.47998047	+1876	+6.29296875	-10.37988281	-0.84375000	+32.82714844	+8.54736328	-44.62646484	+1152
+1457971543.19590000	+8.57812500	-7.22460938	-0.72949219	+49.72412109	-14.08447266	-41.85791016	+2408	+8.39355469	-6.40283203	-0.53613281	+5.53710938	-7.91015625	+14.47998047	+1876	+6.29296875	-10.37988281	-0.84375000	+32.80517578	+8.52539063	-44.62646484	+1152
+1457971543.20420000	+8.57812500	-7.22460938	-0.72949219	+49.72412109	-14.08447266	-41.85791016	+2408	+8.39355469	-6.40283203	-0.53613281	+5.51513672	-7.91015625	+14.45800781	+1880	+6.28857422	-10.37988281	-0.84375000	+32.78320313	+8.52539063	-44.60449219	+1152
+1457971543.20840000	+8.57812500	-7.22460938	-0.72949219	+49.70214844	-14.08447266	-41.85791016	+2408	+8.39355469	-6.40283203	-0.53613281	+5.51513672	-7.91015625	+14.45800781	+1880	+6.28857422	-10.38427734	-0.84814453	+32.76123047	+8.52539063	-44.60449219	+1152
+1457971543.21250010	+8.57812500	-7.22460938	-0.72949219	+49.70214844	-14.08447266	-41.85791016	+2408	+8.39355469	-6.40283203	-0.53613281	+5.51513672	-7.91015625	+14.45800781	+1880	+6.28857422	-10.38427734	-0.84814453	+32.73925781	+8.52539063	-44.60449219	+1148
+1457971543.21670010	+8.57812500	-7.22460938	-0.72949219	+49.70214844	-14.08447266	-41.87988281	+2408	+8.39355469	-6.40283203	-0.53613281	+5.49316406	-7.91015625	+14.45800781	+1880	+6.28417969	-10.38427734	-0.84814453	+32.71728516	+8.52539063	-44.60449219	+1148
+1457971543.22090010	+8.57812500	-7.22460938	-0.72949219	+49.68017578	-14.08447266	-41.87988281	+2412	+8.39355469	-6.40283203	-0.53613281	+5.49316406	-7.93212891	+14.45800781	+1884	+6.28417969	-10.38427734	-0.84814453	+32.71728516	+8.52539063	-44.60449219	+1148
+1457971543.22499990	+8.57812500	-7.22460938	-0.72949219	+49.68017578	-14.08447266	-41.87988281	+2412	+8.39355469	-6.40283203	-0.53613281	+5.49316406	-7.93212891	+14.45800781	+1884	+6.28417969	-10.38427734	-0.84814453	+32.69531250	+8.52539063	-44.60449219	+1148
+1457971543.23330000	+8.57812500	-7.22460938	-0.73388672	+49.68017578	-14.08447266	-41.87988281	+2412	+8.39794922	-6.40283203	-0.53613281	+5.47119141	-7.93212891	+14.43603516	+1884	+6.28857422	-10.38427734	-0.84814453	+32.69531250	+8.52539063	-44.62646484	+1144
+1457971543.23750000	+8.58251953	-7.22460938	-0.72949219	+49.68017578	-14.08447266	-41.87988281	+2412	+8.39794922	-6.40283203	-0.53613281	+5.47119141	-7.95410156	+14.43603516	+1888	+6.28857422	-10.38427734	-0.84814453	+32.69531250	+8.52539063	-44.64843750	+1144
+1457971543.24169990	+8.58251953	-7.22460938	-0.72949219	+49.68017578	-14.10644531	-41.87988281	+2412	+8.39794922	-6.40283203	-0.53613281	+5.47119141	-7.95410156	+14.43603516	+1888	+6.29296875	-10.38427734	-0.84814453	+32.69531250	+8.52539063	-44.64843750	+1144
+1457971543.24580000	+8.58251953	-7.22460938	-0.72949219	+49.68017578	-14.10644531	-41.87988281	+2416	+8.39794922	-6.40283203	-0.53613281	+5.47119141	-7.95410156	+14.43603516	+1888	+6.29296875	-10.37988281	-0.84375000	+32.71728516	+8.52539063	-44.67041016	+1144
+1457971543.25000000	+8.58251953	-7.22460938	-0.72949219	+49.68017578	-14.10644531	-41.90185547	+2416	+8.39794922	-6.40283203	-0.53613281	+5.44921875	-7.97607422	+14.43603516	+1888	+6.29296875	-10.37988281	-0.84375000	+32.71728516	+8.52539063	-44.69238281	+1144
+1457971543.25420000	+8.58251953	-7.22460938	-0.72949219	+49.70214844	-14.10644531	-41.90185547	+2416	+8.39794922	-6.40283203	-0.53613281	+5.44921875	-7.97607422	+14.43603516	+1888	+6.29736328	-10.37988281	-0.83935547	+32.73925781	+8.52539063	-44.71435547	+1144
+1457971543.25830010	+8.58251953	-7.22460938	-0.72949219	+49.70214844	-14.10644531	-41.90185547	+2416	+8.39794922	-6.40283203	-0.53613281	+5.44921875	-7.97607422	+14.43603516	+1888	+6.30175781	-10.37988281	-0.83935547	+32.73925781	+8.52539063	-44.73632813	+1148
+1457971543.26250000	+8.58691406	-7.22460938	-0.72949219	+49.70214844	-14.12841797	-41.90185547	+2416	+8.39794922	-6.40283203	-0.53613281	+5.44921875	-7.97607422	+14.43603516	+1888	+6.30175781	-10.37988281	-0.83935547	+32.76123047	+8.50341797	-44.75830078	+1148
+1457971543.26670000	+8.58691406	-7.22460938	-0.72949219	+49.70214844	-14.12841797	-41.92382813	+2416	+8.39794922	-6.40283203	-0.53613281	+5.44921875	-7.99804688	+14.43603516	+1888	+6.30615234	-10.37988281	-0.83496094	+32.76123047	+8.50341797	-44.78027344	+1148
+1457971543.27080010	+8.58691406	-7.22460938	-0.72949219	+49.70214844	-14.12841797	-41.92382813	+2420	+8.39794922	-6.40283203	-0.53613281	+5.44921875	-7.99804688	+14.43603516	+1888	+6.30615234	-10.37988281	-0.83496094	+32.78320313	+8.50341797	-44.80224609	+1148
+1457971543.27920010	+8.58691406	-7.22900391	-0.72949219	+49.72412109	-14.12841797	-41.94580078	+2420	+8.39794922	-6.40283203	-0.53613281	+5.44921875	-7.99804688	+14.43603516	+1888	+6.31054688	-10.37548828	-0.83056641	+32.78320313	+8.50341797	-44.82421875	+1152
+1457971543.28329990	+8.58691406	-7.22900391	-0.72949219	+49.72412109	-14.12841797	-41.94580078	+2420	+8.39794922	-6.40283203	-0.53613281	+5.44921875	-7.99804688	+14.43603516	+1888	+6.31054688	-10.37548828	-0.83056641	+32.78320313	+8.50341797	-44.82421875	+1152
+1457971543.28749990	+8.58691406	-7.22900391	-0.72949219	+49.72412109	-14.12841797	-41.94580078	+2420	+8.39794922	-6.40283203	-0.53613281	+5.44921875	-8.02001953	+14.43603516	+1888	+6.31054688	-10.37988281	-0.83056641	+32.78320313	+8.50341797	-44.84619141	+1152
+1457971543.29169990	+8.58691406	-7.22900391	-0.72949219	+49.72412109	-14.12841797	-41.96777344	+2420	+8.39794922	-6.40283203	-0.53613281	+5.44921875	-8.02001953	+14.43603516	+1888	+6.31054688	-10.37988281	-0.83056641	+32.78320313	+8.48144531	-44.84619141	+1152
+1457971543.29580000	+8.58691406	-7.22900391	-0.72949219	+49.72412109	-14.12841797	-41.96777344	+2424	+8.39794922	-6.40283203	-0.53613281	+5.44921875	-8.02001953	+14.43603516	+1888	+6.31054688	-10.37988281	-0.83496094	+32.78320313	+8.48144531	-44.84619141	+1152
+1457971543.30000000	+8.58691406	-7.22900391	-0.72949219	+49.72412109	-14.12841797	-41.96777344	+2424	+8.39794922	-6.40722656	-0.53613281	+5.44921875	-8.02001953	+14.43603516	+1888	+6.31054688	-10.37988281	-0.83496094	+32.78320313	+8.48144531	-44.84619141	+1152
+1457971543.30410000	+8.58691406	-7.22900391	-0.72949219	+49.72412109	-14.12841797	-41.96777344	+2424	+8.39794922	-6.40722656	-0.53613281	+5.44921875	-8.02001953	+14.41406250	+1888	+6.30615234	-10.37988281	-0.83496094	+32.78320313	+8.48144531	-44.84619141	+1152
+1457971543.30830000	+8.58691406	-7.22900391	-0.72949219	+49.72412109	-14.12841797	-41.96777344	+2424	+8.39794922	-6.40722656	-0.53613281	+5.44921875	-8.02001953	+14.41406250	+1888	+6.30615234	-10.37988281	-0.83496094	+32.76123047	+8.48144531	-44.82421875	+1152
+1457971543.31250000	+8.58691406	-7.22900391	-0.72949219	+49.72412109	-14.12841797	-41.96777344	+2424	+8.39794922	-6.40722656	-0.53613281	+5.44921875	-8.02001953	+14.41406250	+1888	+6.30615234	-10.37988281	-0.83496094	+32.76123047	+8.48144531	-44.82421875	+1152
+1457971543.31660010	+8.58691406	-7.22900391	-0.72949219	+49.74609375	-14.12841797	-41.98974609	+2424	+8.39794922	-6.40722656	-0.53613281	+5.44921875	-8.02001953	+14.41406250	+1888	+6.30615234	-10.37988281	-0.83935547	+32.76123047	+8.48144531	-44.82421875	+1152
+1457971543.32080010	+8.58691406	-7.22900391	-0.72949219	+49.74609375	-14.10644531	-41.98974609	+2424	+8.39794922	-6.40722656	-0.53613281	+5.44921875	-8.02001953	+14.41406250	+1892	+6.30175781	-10.38427734	-0.83935547	+32.73925781	+8.48144531	-44.82421875	+1152
+1457971543.32500000	+8.58691406	-7.22900391	-0.72949219	+49.74609375	-14.10644531	-41.98974609	+2424	+8.39794922	-6.40722656	-0.53613281	+5.44921875	-7.99804688	+14.41406250	+1892	+6.30175781	-10.38427734	-0.83935547	+32.73925781	+8.48144531	-44.80224609	+1152
+1457971543.32909990	+8.58691406	-7.22900391	-0.72949219	+49.74609375	-14.10644531	-41.98974609	+2424	+8.39794922	-6.40722656	-0.53613281	+5.44921875	-7.99804688	+14.41406250	+1892	+6.30175781	-10.38427734	-0.83935547	+32.73925781	+8.48144531	-44.80224609	+1152
+1457971543.33330010	+8.58691406	-7.22900391	-0.72949219	+49.74609375	-14.10644531	-41.98974609	+2424	+8.39794922	-6.40722656	-0.53613281	+5.44921875	-7.99804688	+14.39208984	+1892	+6.30175781	-10.38427734	-0.83935547	+32.73925781	+8.48144531	-44.80224609	+1152
+1457971543.33750010	+8.58691406	-7.22900391	-0.72949219	+49.74609375	-14.10644531	-41.98974609	+2428	+8.39794922	-6.40722656	-0.53613281	+5.47119141	-7.99804688	+14.39208984	+1892	+6.29736328	-10.38427734	-0.83935547	+32.73925781	+8.48144531	-44.80224609	+1152
+1457971543.34579990	+8.58251953	-7.22900391	-0.72949219	+49.74609375	-14.10644531	-41.98974609	+2428	+8.39794922	-6.40722656	-0.53613281	+5.47119141	-7.99804688	+14.39208984	+1892	+6.29736328	-10.38427734	-0.84375000	+32.71728516	+8.48144531	-44.80224609	+1152
+1457971543.34999990	+8.58251953	-7.22900391	-0.72949219	+49.74609375	-14.10644531	-41.98974609	+2428	+8.39794922	-6.40722656	-0.53613281	+5.47119141	-7.99804688	+14.39208984	+1892	+6.29736328	-10.38867188	-0.84375000	+32.71728516	+8.48144531	-44.80224609	+1152
+1457971543.35410000	+8.58251953	-7.22900391	-0.72509766	+49.74609375	-14.10644531	-41.98974609	+2428	+8.39794922	-6.40722656	-0.53613281	+5.47119141	-7.99804688	+14.39208984	+1892	+6.29736328	-10.38867188	-0.84375000	+32.73925781	+8.48144531	-44.80224609	+1152
+1457971543.35830000	+8.58251953	-7.22900391	-0.72509766	+49.76806641	-14.10644531	-41.98974609	+2428	+8.39794922	-6.40722656	-0.53613281	+5.47119141	-7.99804688	+14.39208984	+1892	+6.29736328	-10.38867188	-0.83935547	+32.73925781	+8.50341797	-44.80224609	+1148
+1457971543.36250000	+8.58251953	-7.22900391	-0.72509766	+49.76806641	-14.10644531	-41.98974609	+2428	+8.39794922	-6.40722656	-0.53613281	+5.47119141	-7.99804688	+14.39208984	+1892	+6.29736328	-10.38867188	-0.83935547	+32.73925781	+8.50341797	-44.80224609	+1148
+1457971543.36660000	+8.58251953	-7.22900391	-0.72509766	+49.76806641	-14.10644531	-41.98974609	+2428	+8.39794922	-6.40722656	-0.53613281	+5.47119141	-8.02001953	+14.39208984	+1892	+6.30175781	-10.38867188	-0.83935547	+32.76123047	+8.50341797	-44.80224609	+1148
+1457971543.37080000	+8.58251953	-7.22900391	-0.72509766	+49.76806641	-14.10644531	-41.98974609	+2428	+8.39794922	-6.40722656	-0.53613281	+5.47119141	-8.02001953	+14.39208984	+1892	+6.30175781	-10.38867188	-0.83935547	+32.76123047	+8.50341797	-44.82421875	+1148
+1457971543.37500000	+8.58251953	-7.22900391	-0.72509766	+49.76806641	-14.10644531	-41.98974609	+2428	+8.39794922	-6.40722656	-0.53613281	+5.47119141	-8.02001953	+14.39208984	+1892	+6.30175781	-10.38867188	-0.83935547	+32.76123047	+8.50341797	-44.82421875	+1148
+1457971543.37910010	+8.58251953	-7.22900391	-0.72509766	+49.79003906	-14.10644531	-41.98974609	+2428	+8.39794922	-6.40722656	-0.53613281	+5.49316406	-8.02001953	+14.39208984	+1892	+6.30175781	-10.38867188	-0.83935547	+32.78320313	+8.50341797	-44.82421875	+1148
+1457971543.38330010	+8.58251953	-7.22900391	-0.72509766	+49.79003906	-14.10644531	-41.98974609	+2428	+8.39794922	-6.40722656	-0.53613281	+5.49316406	-8.02001953	+14.39208984	+1892	+6.30615234	-10.38867188	-0.83496094	+32.78320313	+8.50341797	-44.84619141	+1148
+1457971543.38739990	+8.58251953	-7.22900391	-0.72509766	+49.79003906	-14.10644531	-41.98974609	+2428	+8.39794922	-6.40722656	-0.53613281	+5.49316406	-8.02001953	+14.37011719	+1892	+6.30615234	-10.38867188	-0.83496094	+32.80517578	+8.50341797	-44.84619141	+1148
+1457971543.39159990	+8.58251953	-7.22900391	-0.72509766	+49.79003906	-14.10644531	-41.98974609	+2428	+8.39794922	-6.40722656	-0.53613281	+5.49316406	-8.02001953	+14.37011719	+1892	+6.30615234	-10.38427734	-0.83496094	+32.80517578	+8.50341797	-44.84619141	+1148
+1457971543.39580010	+8.58251953	-7.22900391	-0.72509766	+49.79003906	-14.10644531	-42.01171875	+2428	+8.39794922	-6.40722656	-0.53613281	+5.49316406	-8.02001953	+14.37011719	+1892	+6.30615234	-10.38427734	-0.83496094	+32.82714844	+8.50341797	-44.86816406	+1148
+1457971543.39990000	+8.58251953	-7.22900391	-0.72949219	+49.81201172	-14.10644531	-42.01171875	+2428	+8.39794922	-6.40722656	-0.53613281	+5.49316406	-8.02001953	+14.37011719	+1892	+6.30615234	-10.38427734	-0.83496094	+32.82714844	+8.50341797	-44.86816406	+1148
+1457971543.40409990	+8.58251953	-7.22900391	-0.72949219	+49.81201172	-14.08447266	-42.01171875	+2428	+8.39794922	-6.40722656	-0.53613281	+5.49316406	-8.02001953	+14.37011719	+1892	+6.30615234	-10.38427734	-0.83056641	+32.82714844	+8.50341797	-44.86816406	+1148
+1457971543.40829990	+8.58251953	-7.22900391	-0.72949219	+49.81201172	-14.08447266	-42.01171875	+2428	+8.39794922	-6.40722656	-0.53613281	+5.51513672	-8.02001953	+14.37011719	+1892	+6.31054688	-10.38427734	-0.83056641	+32.84912109	+8.50341797	-44.86816406	+1148
+1457971543.41240000	+8.58251953	-7.22900391	-0.72949219	+49.83398438	-14.08447266	-42.01171875	+2428	+8.39794922	-6.40722656	-0.53613281	+5.51513672	-8.02001953	+14.37011719	+1892	+6.31054688	-10.38867188	-0.83056641	+32.84912109	+8.52539063	-44.86816406	+1148
+1457971543.41660000	+8.58251953	-7.22900391	-0.72949219	+49.83398438	-14.06250000	-42.01171875	+2428	+8.39794922	-6.40722656	-0.53613281	+5.51513672	-8.02001953	+14.34814453	+1892	+6.31054688	-10.38867188	-0.83056641	+32.84912109	+8.52539063	-44.86816406	+1144
+1457971543.42080000	+8.58251953	-7.22900391	-0.73388672	+49.85595703	-14.06250000	-42.01171875	+2428	+8.39794922	-6.40722656	-0.53613281	+5.53710938	-8.02001953	+14.34814453	+1892	+6.30615234	-10.38867188	-0.83056641	+32.84912109	+8.52539063	-44.86816406	+1144
+1457971543.42490010	+8.57812500	-7.22900391	-0.73388672	+49.85595703	-14.04052734	-42.01171875	+2428	+8.39355469	-6.40722656	-0.53613281	+5.53710938	-8.02001953	+14.32617188	+1892	+6.30615234	-10.38867188	-0.83496094	+32.84912109	+8.52539063	-44.86816406	+1144
+1457971543.42910000	+8.57812500	-7.22900391	-0.73828125	+49.89990234	-13.99658203	-42.01171875	+2428	+8.39355469	-6.40722656	-0.54052734	+5.55908203	-7.99804688	+14.30419922	+1896	+6.30615234	-10.38867188	-0.83496094	+32.84912109	+8.54736328	-44.86816406	+1144
+1457971543.43330000	+8.57812500	-7.23339844	-0.73828125	+49.92187500	-13.95263672	-42.01171875	+2428	+8.39355469	-6.40722656	-0.54052734	+5.58105469	-7.99804688	+14.26025391	+1896	+6.30615234	-10.38867188	-0.83496094	+32.84912109	+8.54736328	-44.86816406	+1144
+1457971543.43740010	+8.57373047	-7.23339844	-0.74267578	+49.94384766	-13.90869141	-42.03369141	+2428	+8.39355469	-6.40722656	-0.54492188	+5.60302734	-7.99804688	+14.23828125	+1896	+6.30615234	-10.38867188	-0.83496094	+32.84912109	+8.56933594	-44.84619141	+1144
+1457971543.44580010	+8.56933594	-7.23779297	-0.75585938	+50.00976563	-13.77685547	-42.03369141	+2428	+8.38916016	-6.41162109	-0.54931641	+5.66894531	-7.93212891	+14.10644531	+1896	+6.30175781	-10.39306641	-0.83935547	+32.82714844	+8.61328125	-44.82421875	+1144
+1457971543.45409990	+8.56933594	-7.24218750	-0.76904297	+50.07568359	-13.60107422	-42.05566406	+2428	+8.38476563	-6.41601563	-0.56250000	+5.73486328	-7.86621094	+13.97460938	+1896	+6.29736328	-10.39746094	-0.84375000	+32.80517578	+8.72314453	-44.80224609	+1148
+1457971543.45820000	+8.56494141	-7.24218750	-0.77783203	+50.09765625	-13.51318359	-42.05566406	+2428	+8.38476563	-6.42041016	-0.56689453	+5.77880859	-7.82226563	+13.90869141	+1896	+6.29296875	-10.40185547	-0.84814453	+32.80517578	+8.78906250	-44.78027344	+1144
+1457971543.46240000	+8.56494141	-7.24658203	-0.78222656	+50.14160156	-13.42529297	-42.05566406	+2424	+8.38037109	-6.42041016	-0.57568359	+5.80078125	-7.77832031	+13.82080078	+1900	+6.29296875	-10.40625000	-0.85253906	+32.80517578	+8.85498047	-44.75830078	+1144
+1457971543.46659990	+8.56933594	-7.25097656	-0.79101563	+50.16357422	-13.31542969	-42.05566406	+2424	+8.38037109	-6.42480469	-0.58447266	+5.82275391	-7.71240234	+13.75488281	+1900	+6.29296875	-10.40625000	-0.85253906	+32.78320313	+8.96484375	-44.73632813	+1144
+1457971543.47070000	+8.56933594	-7.25097656	-0.79980469	+50.18554688	-13.22753906	-42.05566406	+2420	+8.38037109	-6.42919922	-0.59326172	+5.84472656	-7.64648438	+13.66699219	+1900	+6.29296875	-10.41064453	-0.85693359	+32.80517578	+9.07470703	-44.73632813	+1144
+1457971543.47490000	+8.56933594	-7.25537109	-0.80859375	+50.20751953	-13.13964844	-42.03369141	+2416	+8.38037109	-6.43359375	-0.60644531	+5.86669922	-7.58056641	+13.62304688	+1900	+6.29296875	-10.41503906	-0.85693359	+32.80517578	+9.18457031	-44.71435547	+1140
+1457971543.47910000	+8.56933594	-7.25976563	-0.81738281	+50.22949219	-13.05175781	-42.01171875	+2412	+8.38037109	-6.43798828	-0.61523438	+5.86669922	-7.51464844	+13.55712891	+1896	+6.29736328	-10.41503906	-0.86132813	+32.82714844	+9.33837891	-44.71435547	+1140
+1457971543.48320010	+8.57373047	-7.26416016	-0.83056641	+50.27343750	-12.96386719	-41.98974609	+2408	+8.38037109	-6.43798828	-0.62841797	+5.88867188	-7.44873047	+13.49121094	+1896	+6.30615234	-10.41943359	-0.86132813	+32.84912109	+9.47021484	-44.71435547	+1140
+1457971543.48740010	+8.57812500	-7.26416016	-0.83935547	+50.29541016	-12.89794922	-41.96777344	+2404	+8.38037109	-6.44238281	-0.64160156	+5.88867188	-7.38281250	+13.46923828	+1892	+6.31054688	-10.41943359	-0.86572266	+32.87109375	+9.60205078	-44.71435547	+1140
+1457971543.49569990	+8.58251953	-7.26855469	-0.86572266	+50.38330078	-12.78808594	-41.92382813	+2392	+8.38037109	-6.44677734	-0.66796875	+5.88867188	-7.27294922	+13.35937500	+1888	+6.33251953	-10.41943359	-0.87451172	+32.95898438	+9.88769531	-44.73632813	+1140
+1457971543.49990010	+8.58251953	-7.27294922	-0.87890625	+50.42724609	-12.74414063	-41.90185547	+2384	+8.38037109	-6.45117188	-0.68115234	+5.88867188	-7.25097656	+13.31542969	+1884	+6.34130859	-10.41943359	-0.87890625	+33.00292969	+9.99755859	-44.73632813	+1144
+1457971543.50410010	+8.58691406	-7.27294922	-0.89648438	+50.49316406	-12.70019531	-41.87988281	+2380	+8.38037109	-6.45117188	-0.69433594	+5.86669922	-7.20703125	+13.24951172	+1880	+6.35009766	-10.41943359	-0.89208984	+33.02490234	+10.10742188	-44.75830078	+1144
+1457971543.50819990	+8.59130859	-7.27734375	-0.90966797	+50.55908203	-12.67822266	-41.90185547	+2372	+8.38476563	-6.45556641	-0.71191406	+5.86669922	-7.22900391	+13.16162109	+1876	+6.36328125	-10.41943359	-0.89648438	+33.04687500	+10.21728516	-44.82421875	+1144
+1457971543.51239990	+8.59570313	-7.27734375	-0.92724609	+50.64697266	-12.67822266	-41.87988281	+2364	+8.38476563	-6.45556641	-0.72949219	+5.86669922	-7.22900391	+13.11767578	+1868	+6.37207031	-10.41943359	-0.91406250	+33.06884766	+10.28320313	-44.84619141	+1148
+1457971543.51659990	+8.60009766	-7.27734375	-0.95361328	+50.75683594	-12.67822266	-41.90185547	+2356	+8.38916016	-6.45996094	-0.75146484	+5.84472656	-7.25097656	+13.00781250	+1864	+6.38085938	-10.41943359	-0.93603516	+33.09082031	+10.34912109	-44.84619141	+1152
+1457971543.52490000	+8.60888672	-7.27294922	-0.99755859	+50.99853516	-12.76611328	-42.03369141	+2340	+8.39355469	-6.45556641	-0.79541016	+5.84472656	-7.44873047	+12.76611328	+1852	+6.40283203	-10.41943359	-0.97998047	+33.09082031	+10.37109375	-45.00000000	+1156
+1457971543.52909990	+8.61767578	-7.27734375	-1.02832031	+51.13037109	-12.81005859	-42.18750000	+2332	+8.39794922	-6.45996094	-0.82617188	+5.82275391	-7.64648438	+12.52441406	+1844	+6.41601563	-10.42382813	-1.02832031	+33.06884766	+10.34912109	-45.08789063	+1164
+1457971543.53740000	+8.63525391	-7.27294922	-1.08544922	+51.41601563	-12.96386719	-42.49511719	+2316	+8.41113281	-6.45556641	-0.88330078	+5.84472656	-8.04199219	+12.12890625	+1828	+6.43359375	-10.42822266	-1.09863281	+32.95898438	+10.23925781	-45.37353516	+1164
+1457971543.54990010	+8.66162109	-7.27294922	-1.18212891	+51.76757813	-13.13964844	-43.15429688	+2280	+8.43750000	-6.45117188	-0.99316406	+5.84472656	-8.81103516	+11.31591797	+1804	+6.46875000	-10.43701172	-1.24365234	+32.67333984	+9.99755859	-45.90087891	+1172
+1457971543.55399990	+8.67041016	-7.28173828	-1.22167969	+51.76757813	-13.13964844	-43.41796875	+2264	+8.44189453	-6.45556641	-1.03271484	+5.77880859	-9.07470703	+10.96435547	+1792	+6.48193359	-10.44140625	-1.29638672	+32.56347656	+9.93164063	-46.09863281	+1180
+1457971543.55819990	+8.68359375	-7.28173828	-1.25683594	+51.87744141	-13.16162109	-43.74755859	+2252	+8.45507813	-6.45117188	-1.06787109	+5.82275391	-9.40429688	+10.59082031	+1784	+6.49951172	-10.43701172	-1.34033203	+32.43164063	+9.86572266	-46.38427734	+1184
+1457971543.56240010	+8.70117188	-7.28173828	-1.30957031	+51.98730469	-13.18359375	-43.96728516	+2240	+8.46826172	-6.45117188	-1.12500000	+5.86669922	-9.62402344	+10.32714844	+1780	+6.51708984	-10.43701172	-1.39746094	+32.32177734	+9.77783203	-46.60400391	+1192
+1457971543.57069990	+8.73193359	-7.29492188	-1.40185547	+51.98730469	-13.09570313	-44.62646484	+2204	+8.49462891	-6.45117188	-1.22167969	+5.93261719	-10.21728516	+9.51416016	+1768	+6.55664063	-10.44140625	-1.50732422	+32.03613281	+9.71191406	-47.19726563	+1212
+1457971543.57900000	+8.77148438	-7.32128906	-1.52490234	+51.89941406	-12.94189453	-45.19775391	+2172	+8.52099609	-6.44677734	-1.35351563	+6.10839844	-10.63476563	+8.74511719	+1768	+6.60058594	-10.43701172	-1.63037109	+31.70654297	+9.66796875	-47.79052734	+1232
+1457971543.58740000	+8.82421875	-7.32128906	-1.66113281	+51.89941406	-12.70019531	-45.83496094	+2148	+8.56054688	-6.43359375	-1.49414063	+6.43798828	-11.11816406	+7.91015625	+1768	+6.66210938	-10.42382813	-1.75341797	+31.42089844	+9.66796875	-48.47167969	+1256
+1457971543.59570000	+8.87255859	-7.34765625	-1.80615234	+51.61376953	-12.30468750	-46.49414063	+2124	+8.59130859	-6.42041016	-1.64355469	+6.87744141	-11.55761719	+6.96533203	+1764	+6.72802734	-10.41064453	-1.88085938	+31.04736328	+9.73388672	-49.21875000	+1280
+1457971543.60400010	+8.92968750	-7.36962891	-1.96875000	+51.30615234	-11.82128906	-47.19726563	+2104	+8.62646484	-6.39843750	-1.81054688	+7.44873047	-11.95312500	+6.02050781	+1764	+6.79833984	-10.39746094	-2.01708984	+30.62988281	+9.79980469	-49.98779297	+1300
+1457971543.60820010	+8.96484375	-7.36962891	-2.05664063	+51.17431641	-11.55761719	-47.52685547	+2100	+8.64843750	-6.38085938	-1.89404297	+7.82226563	-12.12890625	+5.55908203	+1768	+6.83789063	-10.38427734	-2.08740234	+30.43212891	+9.84375000	-50.40527344	+1312
+1457971543.61229990	+9.00439453	-7.37402344	-2.14013672	+51.06445313	-11.29394531	-47.92236328	+2096	+8.67480469	-6.35888672	-1.98632813	+8.23974609	-12.30468750	+5.07568359	+1772	+6.87744141	-10.37109375	-2.16210938	+30.23437500	+9.84375000	-50.80078125	+1324
+1457971543.62069990	+9.07470703	-7.38281250	-2.32470703	+50.60302734	-10.67871094	-48.66943359	+2088	+8.70996094	-6.31933594	-2.17529297	+9.07470703	-12.61230469	+4.06494141	+1776	+6.95214844	-10.34472656	-2.31152344	+29.75097656	+9.88769531	-51.63574219	+1344
+1457971543.62480000	+9.11865234	-7.38281250	-2.41259766	+50.44921875	-10.39306641	-49.15283203	+2084	+8.74072266	-6.28857422	-2.27197266	+9.60205078	-12.81005859	+3.51562500	+1780	+6.99609375	-10.32714844	-2.39062500	+29.50927734	+9.86572266	-52.05322266	+1356
+1457971543.62899990	+9.15380859	-7.39160156	-2.50488281	+50.11962891	-10.06347656	-49.59228516	+2080	+8.75830078	-6.27099609	-2.36425781	+10.01953125	-13.00781250	+2.92236328	+1776	+7.03564453	-10.31396484	-2.46972656	+29.22363281	+9.84375000	-52.49267578	+1368
+1457971543.63730000	+9.25048828	-7.37841797	-2.68505859	+49.70214844	-9.42626953	-50.55908203	+2084	+8.81542969	-6.19628906	-2.56201172	+11.20605469	-13.31542969	+1.77978516	+1792	+7.11474609	-10.27441406	-2.63671875	+28.65234375	+9.75585938	-53.32763672	+1392
+1457971543.64570000	+9.34277344	-7.36962891	-2.87841797	+49.06494141	-8.78906250	-51.48193359	+2092	+8.86816406	-6.12158203	-2.76855469	+12.28271484	-13.57910156	+0.54931641	+1808	+7.18945313	-10.22607422	-2.81250000	+28.01513672	+9.60205078	-54.16259766	+1416
+1457971543.64980010	+9.39990234	-7.35644531	-2.95751953	+48.82324219	-8.54736328	-52.14111328	+2100	+8.90332031	-6.07324219	-2.86083984	+12.98583984	-13.82080078	-0.13183594	+1816	+7.23339844	-10.19970703	-2.90478516	+27.70751953	+9.42626953	-54.60205078	+1432
+1457971543.65400000	+9.44824219	-7.35644531	-3.04541016	+48.38378906	-8.28369141	-52.69042969	+2108	+8.93408203	-6.04248047	-2.96191406	+13.49121094	-13.97460938	-0.81298828	+1820	+7.26855469	-10.17773438	-2.99707031	+27.31201172	+9.29443359	-55.01953125	+1448
+1457971543.65820000	+9.50537109	-7.33447266	-3.14648438	+48.05419922	-7.97607422	-53.15185547	+2124	+8.96484375	-5.98535156	-3.07177734	+14.15039063	-14.06250000	-1.42822266	+1836	+7.31250000	-10.14257813	-3.09375000	+27.00439453	+9.14062500	-55.39306641	+1468
+1457971543.66230010	+9.56689453	-7.32128906	-3.21240234	+47.72460938	-7.77832031	-53.89892578	+2136	+9.00878906	-5.92822266	-3.15966797	+14.89746094	-14.32617188	-2.19726563	+1848	+7.35644531	-10.11181641	-3.17724609	+26.65283203	+8.92089844	-55.87646484	+1488
+1457971543.66650010	+9.62402344	-7.31250000	-3.29589844	+47.24121094	-7.58056641	-54.51416016	+2148	+9.04394531	-5.88867188	-3.25634766	+15.44677734	-14.47998047	-2.90039063	+1856	+7.39599609	-10.08105469	-3.26513672	+26.21337891	+8.70117188	-56.31591797	+1508
+1457971543.67070010	+9.68994141	-7.29052734	-3.38818359	+46.82373047	-7.33886719	-55.01953125	+2168	+9.08349609	-5.82275391	-3.36621094	+16.14990234	-14.54589844	-3.53759766	+1876	+7.44433594	-10.04150391	-3.36181641	+25.88378906	+8.48144531	-56.68945313	+1532
+1457971543.67899990	+9.82617188	-7.25537109	-3.52441406	+45.83496094	-7.09716797	-56.44775391	+2200	+9.17578125	-5.70410156	-3.55078125	+17.55615234	-14.96337891	-5.05371094	+1900	+7.53662109	-9.97119141	-3.53759766	+25.04882813	+7.93212891	-57.61230469	+1576
+1457971543.68319990	+9.90087891	-7.22900391	-3.61230469	+45.35156250	-6.96533203	-56.99707031	+2224	+9.21972656	-5.63378906	-3.66503906	+18.30322266	-15.00732422	-5.66894531	+1924	+7.59375000	-9.91845703	-3.62988281	+24.71923828	+7.62451172	-57.96386719	+1608
+1457971543.68730000	+9.97998047	-7.20703125	-3.66943359	+44.84619141	-6.92138672	-57.81005859	+2240	+9.27685547	-5.56787109	-3.74414063	+19.13818359	-15.27099609	-6.52587891	+1936	+7.65087891	-9.87451172	-3.70898438	+24.34570313	+7.22900391	-58.46923828	+1632
+1457971543.69149990	+10.05468750	-7.18945313	-3.73535156	+44.23095703	-6.89941406	-58.49121094	+2260	+9.32519531	-5.50634766	-3.83642578	+19.81933594	-15.44677734	-7.22900391	+1948	+7.70800781	-9.83056641	-3.78808594	+23.90625000	+6.83349609	-58.95263672	+1656
+1457971543.69980000	+10.22607422	-7.13671875	-3.85400391	+43.06640625	-6.92138672	-59.96337891	+2300	+9.43505859	-5.35693359	-4.01660156	+21.44531250	-15.73242188	-8.70117188	+1980	+7.84863281	-9.72070313	-3.94189453	+23.24707031	+5.97656250	-59.87548828	+1708
+1457971543.70400000	+10.30957031	-7.11035156	-3.91552734	+42.40722656	-7.03125000	-60.64453125	+2320	+9.48779297	-5.28662109	-4.11328125	+22.17041016	-15.88623047	-9.38232422	+1996	+7.91455078	-9.67236328	-4.01220703	+22.80761719	+5.49316406	-60.38085938	+1732
+1457971543.71230010	+10.48974609	-7.05322266	-4.02539063	+41.08886719	-7.27294922	-62.05078125	+2356	+9.60644531	-5.12402344	-4.28906250	+23.86230469	-16.14990234	-10.85449219	+2024	+8.07275391	-9.54492188	-4.15722656	+22.21435547	+4.37255859	-61.28173828	+1780
+1457971543.71650000	+10.57763672	-7.01806641	-4.07373047	+40.38574219	-7.49267578	-62.73193359	+2372	+9.66357422	-5.04931641	-4.37695313	+24.60937500	-16.28173828	-11.51367188	+2036	+8.14746094	-9.48779297	-4.22314453	+21.79687500	+3.80126953	-61.78710938	+1800
+1457971543.72059990	+10.66992188	-6.98730469	-4.13085938	+39.68261719	-7.69042969	-63.34716797	+2388	+9.72070313	-4.96582031	-4.47363281	+25.44433594	-16.32568359	-12.15087891	+2048	+8.23095703	-9.40869141	-4.29785156	+21.55517578	+3.16406250	-62.16064453	+1824
+1457971543.72480010	+10.76660156	-6.95654297	-4.15722656	+38.95751953	-7.97607422	-64.16015625	+2396	+9.79101563	-4.87792969	-4.53955078	+26.32324219	-16.58935547	-13.00781250	+2056	+8.32324219	-9.34277344	-4.35058594	+21.24755859	+2.46093750	-62.66601563	+1840
+1457971543.72900010	+10.85888672	-6.91699219	-4.19238281	+38.23242188	-8.34960938	-64.84130859	+2408	+9.85693359	-4.79882813	-4.62304688	+27.07031250	-16.72119141	-13.71093750	+2064	+8.40673828	-9.27685547	-4.40771484	+20.87402344	+1.75781250	-63.14941406	+1856
+1457971543.73309990	+10.95996094	-6.88183594	-4.24072266	+37.48535156	-8.65722656	-65.43457031	+2420	+9.92285156	-4.70654297	-4.71093750	+27.88330078	-16.76513672	-14.34814453	+2076	+8.49462891	-9.19775391	-4.47802734	+20.61035156	+1.09863281	-63.50097656	+1872
+1457971543.73729990	+11.06103516	-6.84228516	-4.25830078	+36.73828125	-9.05273438	-66.20361328	+2424	+9.99755859	-4.61425781	-4.76806641	+28.78417969	-17.02880859	-15.22705078	+2080	+8.58691406	-9.12304688	-4.53076172	+20.30273438	+0.32958984	-63.94042969	+1888
+1457971543.74149990	+11.15332031	-6.79394531	-4.28466797	+36.01318359	-9.51416016	-66.79687500	+2436	+10.06787109	-4.52197266	-4.84277344	+29.53125000	-17.16064453	-15.90820313	+2088	+8.66601563	-9.04833984	-4.58349609	+19.90722656	-0.39550781	-64.33593750	+1896
+1457971543.74560000	+11.25439453	-6.75439453	-4.32421875	+35.24414063	-9.93164063	-67.32421875	+2444	+10.14257813	-4.42529297	-4.93066406	+30.32226563	-17.22656250	-16.54541016	+2096	+8.75830078	-8.96484375	-4.64941406	+19.64355469	-1.12060547	-64.59960938	+1912
+1457971543.75399990	+11.45214844	-6.65771484	-4.33740234	+33.72802734	-11.03027344	-68.55468750	+2460	+10.30078125	-4.23632813	-5.03613281	+31.86035156	-17.68798828	-18.10546875	+2104	+8.93408203	-8.79785156	-4.75048828	+18.94042969	-2.70263672	-65.30273438	+1932
+1457971543.76230000	+11.65429688	-6.56103516	-4.35498047	+32.23388672	-12.19482422	-69.58740234	+2480	+10.47216797	-4.02978516	-5.13720703	+33.42041016	-18.12744141	-19.70947266	+2112	+9.10986328	-8.62207031	-4.86035156	+18.32519531	-4.17480469	-65.78613281	+1964
+1457971543.76640010	+11.75537109	-6.49511719	-4.35498047	+31.55273438	-12.85400391	-70.00488281	+2492	+10.56005859	-3.92431641	-5.18554688	+34.12353516	-18.34716797	-20.36865234	+2120	+9.18896484	-8.53857422	-4.90429688	+17.92968750	-4.92187500	-66.04980469	+1972
+1457971543.77480010	+11.95312500	-6.38525391	-4.35498047	+30.08056641	-14.10644531	-70.79589844	+2520	+10.74462891	-3.71337891	-5.26025391	+35.55175781	-18.83056641	-21.92871094	+2128	+9.36474609	-8.35400391	-5.00537109	+17.31445313	-6.39404297	-66.40136719	+2008
+1457971543.78309990	+12.14648438	-6.24462891	-4.34179688	+28.74023438	-15.49072266	-71.32324219	+2560	+10.93798828	-3.48925781	-5.33056641	+36.82617188	-19.33593750	-23.29101563	+2140	+9.53173828	-8.16064453	-5.09765625	+16.63330078	-7.84423828	-66.68701172	+2048
+1457971543.78730010	+12.24316406	-6.18310547	-4.31542969	+28.05908203	-16.23779297	-71.65283203	+2580	+11.03906250	-3.37939453	-5.33935547	+37.46337891	-19.73144531	-24.14794922	+2148	+9.62402344	-8.06396484	-5.12841797	+16.34765625	-8.61328125	-66.86279297	+2068
+1457971543.79140000	+12.33544922	-6.09960938	-4.29345703	+27.48779297	-17.00683594	-71.85058594	+2608	+11.14013672	-3.26074219	-5.35693359	+38.07861328	-20.08300781	-24.80712891	+2160	+9.70751953	-7.96728516	-5.15917969	+15.99609375	-9.38232422	-67.06054688	+2088
+1457971543.79559990	+12.42773438	-6.02929688	-4.27587891	+26.82861328	-17.75390625	-72.00439453	+2632	+11.24121094	-3.15087891	-5.37451172	+38.62792969	-20.39062500	-25.53222656	+2168	+9.79541016	-7.86181641	-5.20751953	+15.71044922	-10.08544922	-67.12646484	+2116
+1457971543.79979990	+12.52441406	-5.95458984	-4.24951172	+26.21337891	-18.50097656	-72.18017578	+2660	+11.34228516	-3.04101563	-5.36572266	+39.17724609	-20.80810547	-26.36718750	+2184	+9.88769531	-7.76074219	-5.22509766	+15.46875000	-10.89843750	-67.32421875	+2140
+1457971543.80810000	+12.70458984	-5.79199219	-4.19677734	+25.07080078	-20.10498047	-72.37792969	+2720	+11.55322266	-2.80810547	-5.37451172	+40.18798828	-21.57714844	-27.70751953	+2212	+10.06787109	-7.54541016	-5.27783203	+14.89746094	-12.48046875	-67.47802734	+2188
+1457971543.81640010	+12.87597656	-5.62060547	-4.12207031	+23.95019531	-21.75292969	-72.55371094	+2784	+11.75537109	-2.57519531	-5.35253906	+41.11083984	-22.47802734	-29.11376953	+2252	+10.25683594	-7.33007813	-5.30419922	+14.39208984	-14.19433594	-67.67578125	+2236
+1457971543.82060000	+12.95947266	-5.54150391	-4.08691406	+23.35693359	-22.63183594	-72.57568359	+2816	+11.86083984	-2.46972656	-5.33935547	+41.48437500	-22.91748047	-29.81689453	+2264	+10.34912109	-7.21142578	-5.32617188	+14.15039063	-15.00732422	-67.65380859	+2260
+1457971543.82480000	+13.04296875	-5.46240234	-4.04736328	+22.76367188	-23.48876953	-72.59765625	+2844	+11.95751953	-2.36425781	-5.31738281	+41.83593750	-23.37890625	-30.54199219	+2280	+10.45458984	-7.09716797	-5.32177734	+13.95263672	-15.95214844	-67.76367188	+2284
+1457971543.83310010	+13.20556641	-5.29101563	-3.95947266	+21.68701172	-25.31250000	-72.57568359	+2908	+12.15966797	-2.14453125	-5.27783203	+42.51708984	-24.36767578	-31.86035156	+2316	+10.64355469	-6.86425781	-5.33056641	+13.46923828	-17.77587891	-67.74169922	+2320
+1457971543.83730010	+13.28466797	-5.20751953	-3.91113281	+21.09375000	-26.19140625	-72.53173828	+2936	+12.25634766	-2.03906250	-5.24707031	+42.80273438	-24.85107422	-32.58544922	+2328	+10.74462891	-6.74560547	-5.32177734	+13.27148438	-18.74267578	-67.74169922	+2340
+1457971543.84139990	+13.35937500	-5.11523438	-3.85839844	+20.58837891	-27.13623047	-72.44384766	+2968	+12.35302734	-1.91601563	-5.22070313	+43.15429688	-25.35644531	-33.17871094	+2348	+10.83691406	-6.62255859	-5.31298828	+13.02978516	-19.70947266	-67.69775391	+2356
+1457971543.84970000	+13.49560547	-4.95263672	-3.75732422	+19.35791016	-28.95996094	-72.18017578	+3020	+12.53320313	-1.71386719	-5.15478516	+43.65966797	-26.34521484	-34.51904297	+2372	+11.03027344	-6.38085938	-5.29980469	+12.61230469	-21.62109375	-67.50000000	+2388
+1457971543.85390000	+13.56152344	-4.85595703	-3.69580078	+18.83056641	-29.97070313	-72.04833984	+3048	+12.62548828	-1.59521484	-5.11523438	+43.98925781	-26.89453125	-35.15625000	+2388	+11.11376953	-6.25781250	-5.27783203	+12.39257813	-22.63183594	-67.43408203	+2400
+1457971543.86220000	+13.68457031	-4.68896484	-3.57275391	+17.66601563	-31.88232422	-71.74072266	+3096	+12.80566406	-1.39746094	-5.02294922	+44.49462891	-27.92724609	-36.58447266	+2412	+11.29833984	-6.01611328	-5.24267578	+11.97509766	-24.58740234	-67.21435547	+2424
+1457971543.86640000	+13.74609375	-4.59228516	-3.50683594	+17.16064453	-32.89306641	-71.52099609	+3124	+12.89355469	-1.28320313	-4.97021484	+44.84619141	-28.49853516	-37.24365234	+2428	+11.38623047	-5.89306641	-5.21630859	+11.77734375	-25.59814453	-67.12646484	+2440
+1457971543.87470010	+13.85595703	-4.42089844	-3.37500000	+16.06201172	-34.76074219	-71.05957031	+3172	+13.06494141	-1.07226563	-4.85156250	+45.50537109	-29.57519531	-38.71582031	+2460	+11.56201172	-5.65576172	-5.17236328	+11.38183594	-27.50976563	-66.88476563	+2464
+1457971543.88310000	+13.95263672	-4.23193359	-3.22119141	+15.11718750	-36.76025391	-70.62011719	+3228	+13.23193359	-0.84375000	-4.71093750	+46.29638672	-30.76171875	-40.18798828	+2496	+11.72021484	-5.41845703	-5.11962891	+11.03027344	-29.42138672	-66.70898438	+2488
+1457971543.88720010	+13.99658203	-4.14404297	-3.13769531	+14.65576172	-37.72705078	-70.40039063	+3256	+13.30664063	-0.73828125	-4.62744141	+46.69189453	-31.37695313	-41.00097656	+2516	+11.80371094	-5.29980469	-5.08447266	+10.87646484	-30.38818359	-66.64306641	+2504
+1457971543.89140010	+14.04052734	-4.04296875	-3.04980469	+14.26025391	-38.78173828	-70.15869141	+3288	+13.39013672	-0.61962891	-4.53515625	+47.19726563	-32.05810547	-41.79199219	+2540	+11.87841797	-5.18115234	-5.04492188	+10.72265625	-31.39892578	-66.62109375	+2520
+1457971543.89969990	+14.13281250	-3.86279297	-2.87402344	+13.44726563	-40.75927734	-69.71923828	+3348	+13.54394531	-0.40429688	-4.34179688	+48.09814453	-33.42041016	-43.50585938	+2584	+12.03222656	-4.95703125	-4.97021484	+10.48095703	-33.26660156	-66.57714844	+2556
+1457971543.90389990	+14.17236328	-3.76171875	-2.78613281	+13.11767578	-41.79199219	-69.45556641	+3384	+13.61865234	-0.27685547	-4.24072266	+48.64746094	-34.12353516	-44.29687500	+2608	+12.10693359	-4.84277344	-4.92626953	+10.39306641	-34.21142578	-66.53320313	+2576
+1457971543.91220000	+14.24267578	-3.58154297	-2.60595703	+12.32666016	-43.70361328	-68.88427734	+3444	+13.75927734	-0.06152344	-4.03417969	+49.61425781	-35.55175781	-45.96679688	+2656	+12.25634766	-4.62304688	-4.84716797	+10.17333984	-36.03515625	-66.48925781	+2616
+1457971543.92050000	+14.30859375	-3.40136719	-2.41699219	+11.60156250	-45.72509766	-68.26904297	+3512	+13.89111328	+0.15380859	-3.81005859	+50.64697266	-37.08984375	-47.63671875	+2712	+12.38818359	-4.40771484	-4.75488281	+9.99755859	-37.88085938	-66.40136719	+2656
+1457971543.93300010	+14.39208984	-3.15527344	-2.14892578	+10.32714844	-48.55957031	-67.08251953	+3600	+14.06689453	+0.44384766	-3.48486328	+52.05322266	-39.33105469	-49.98779297	+2776	+12.59033203	-4.09570313	-4.60546875	+9.71191406	-40.64941406	-66.24755859	+2720
+1457971543.93720010	+14.41845703	-3.08496094	-2.06982422	+9.84375000	-49.41650391	-66.62109375	+3624	+14.11523438	+0.53613281	-3.38818359	+52.47070313	-40.01220703	-50.69091797	+2796	+12.65625000	-3.99902344	-4.55712891	+9.60205078	-41.57226563	-66.20361328	+2740
+1457971543.94140010	+14.43603516	-3.00146484	-1.99072266	+9.38232422	-50.25146484	-66.09375000	+3652	+14.16357422	+0.63720703	-3.29589844	+52.95410156	-40.69335938	-51.32812500	+2816	+12.71777344	-3.89355469	-4.50878906	+9.49218750	-42.45117188	-66.02783203	+2760
+1457971543.94549990	+14.45361328	-2.93554688	-1.91601563	+8.81103516	-51.08642578	-65.52246094	+3676	+14.20751953	+0.70751953	-3.20361328	+53.23974609	-41.37451172	-51.96533203	+2832	+12.77490234	-3.80126953	-4.46044922	+9.31640625	-43.30810547	-65.89599609	+2776
+1457971543.94970010	+14.47119141	-2.87402344	-1.84570313	+8.21777344	-51.85546875	-64.95117188	+3696	+14.24707031	+0.77343750	-3.12011719	+53.50341797	-41.98974609	-52.58056641	+2844	+12.82763672	-3.70898438	-4.40771484	+9.16259766	-44.18701172	-65.76416016	+2792
+1457971543.95390010	+14.48437500	-2.80371094	-1.77539063	+7.66845703	-52.62451172	-64.31396484	+3716	+14.28662109	+0.85253906	-3.03662109	+53.85498047	-42.62695313	-53.12988281	+2860	+12.88037109	-3.61230469	-4.35937500	+8.96484375	-45.04394531	-65.54443359	+2804
+1457971543.95799990	+14.49755859	-2.75537109	-1.70507813	+7.00927734	-53.37158203	-63.69873047	+3732	+14.32617188	+0.90966797	-2.94873047	+54.11865234	-43.26416016	-53.72314453	+2876	+12.92871094	-3.52880859	-4.31103516	+8.74511719	-45.85693359	-65.36865234	+2812
+1457971543.96639990	+14.52832031	-2.64550781	-1.58642578	+5.71289063	-54.71191406	-62.38037109	+3760	+14.39208984	+1.03710938	-2.81250000	+54.60205078	-44.36279297	-54.64599609	+2904	+13.02978516	-3.36181641	-4.21435547	+8.30566406	-47.48291016	-64.95117188	+2832
+1457971543.97050000	+14.54150391	-2.59716797	-1.52929688	+5.05371094	-55.30517578	-61.69921875	+3772	+14.42724609	+1.08544922	-2.74218750	+54.77783203	-44.91210938	-55.10742188	+2916	+13.07812500	-3.28710938	-4.17041016	+8.02001953	-48.20800781	-64.70947266	+2836
+1457971543.97470000	+14.55029297	-2.54882813	-1.47656250	+4.41650391	-55.89843750	-61.06201172	+3784	+14.45361328	+1.13378906	-2.67626953	+54.95361328	-45.41748047	-55.56884766	+2928	+13.12207031	-3.21240234	-4.12207031	+7.77832031	-48.93310547	-64.51171875	+2844
+1457971543.97890000	+14.55908203	-2.50048828	-1.41943359	+3.80126953	-56.46972656	-60.38085938	+3796	+14.47998047	+1.19091797	-2.61035156	+55.19531250	-45.94482422	-55.96435547	+2944	+13.16162109	-3.13330078	-4.07812500	+7.53662109	-49.61425781	-64.22607422	+2848
+1457971543.98300000	+14.57226563	-2.46093750	-1.37109375	+3.09814453	-57.01904297	-59.69970703	+3804	+14.50634766	+1.23046875	-2.54882813	+55.34912109	-46.45019531	-56.38183594	+2960	+13.20117188	-3.06738281	-4.03857422	+7.22900391	-50.25146484	-63.98437500	+2848
+1457971543.99140000	+14.59423828	-2.38623047	-1.26123047	+1.80175781	-58.11767578	-58.42529297	+3824	+14.55468750	+1.31396484	-2.41699219	+55.70068359	-47.50488281	-57.17285156	+2996	+13.27587891	-2.92675781	-3.94628906	+6.74560547	-51.52587891	-63.50097656	+2852
+1457971543.99970010	+14.61621094	-2.30273438	-1.16015625	+0.68115234	-59.10644531	-57.30468750	+3840	+14.60742188	+1.40185547	-2.27636719	+56.20605469	-48.58154297	-58.05175781	+3036	+13.35058594	-2.81689453	-3.86279297	+6.26220703	-52.66845703	-63.12744141	+2856
+1457971544.00379990	+14.62939453	-2.25878906	-1.10742188	+0.17578125	-59.61181641	-56.71142578	+3852	+14.62939453	+1.45019531	-2.20605469	+56.53564453	-49.15283203	-58.46923828	+3056	+13.38574219	-2.75097656	-3.82324219	+6.06445313	-53.19580078	-62.88574219	+2856
+1457971544.01220010	+14.65136719	-2.18408203	-1.01074219	-0.83496094	-60.55664063	-55.63476563	+3872	+14.67333984	+1.53369141	-2.06103516	+57.15087891	-50.27343750	-59.32617188	+3100	+13.45605469	-2.64550781	-3.74853516	+5.71289063	-54.16259766	-62.51220703	+2860
+1457971544.02049990	+14.67333984	-2.10498047	-0.90087891	-1.75781250	-61.61132813	-54.64599609	+3896	+14.71289063	+1.63037109	-1.89404297	+58.02978516	-51.54785156	-60.35888672	+3148	+13.51757813	-2.54003906	-3.67382813	+5.42724609	-55.06347656	-62.16064453	+2860
+1457971544.02880000	+14.69531250	-2.02587891	-0.79541016	-2.61474609	-62.62207031	-53.63525391	+3912	+14.74365234	+1.72705078	-1.73583984	+58.95263672	-52.84423828	-61.32568359	+3196	+13.58349609	-2.44335938	-3.59912109	+5.16357422	-55.98632813	-61.83105469	+2864
+1457971544.03300000	+14.70410156	-1.99072266	-0.74267578	-3.03222656	-63.14941406	-53.17382813	+3924	+14.76123047	+1.76660156	-1.65234375	+59.45800781	-53.52539063	-61.89697266	+3220	+13.61425781	-2.40380859	-3.56396484	+5.03173828	-56.42578125	-61.69921875	+2868
+1457971544.03720000	+14.71289063	-1.95556641	-0.69873047	-3.47167969	-63.58886719	-52.69042969	+3932	+14.77441406	+1.80615234	-1.57763672	+59.87548828	-54.16259766	-62.33642578	+3236	+13.64062500	-2.35986328	-3.52880859	+4.92187500	-56.82128906	-61.56738281	+2868
+1457971544.04130010	+14.72167969	-1.91162109	-0.65478516	-3.84521484	-64.07226563	-52.20703125	+3940	+14.78759766	+1.85449219	-1.50292969	+60.42480469	-54.82177734	-62.84179688	+3256	+13.67138672	-2.31152344	-3.49804688	+4.85595703	-57.21679688	-61.36962891	+2872
+1457971544.04970000	+14.73046875	-1.86328125	-0.56689453	-4.87792969	-65.01708984	-51.15234375	+3952	+14.80517578	+1.91601563	-1.36230469	+61.23779297	-56.16210938	-63.65478516	+3288	+13.71972656	-2.24121094	-3.44091797	+4.50439453	-57.98583984	-60.97412109	+2868
+1457971544.05800010	+14.73486328	-1.81494141	-0.48339844	-5.91064453	-65.96191406	-50.03173828	+3960	+14.82714844	+1.97314453	-1.23046875	+62.07275391	-57.59033203	-64.48974609	+3316	+13.75927734	-2.17089844	-3.38818359	+4.08691406	-58.73291016	-60.49072266	+2868
+1457971544.06629990	+14.73925781	-1.77539063	-0.42187500	-7.03125000	-66.70898438	-48.84521484	+3964	+14.84033203	+2.00830078	-1.13378906	+62.46826172	-58.93066406	-64.86328125	+3328	+13.80322266	-2.10498047	-3.33984375	+3.55957031	-59.41406250	-59.87548828	+2864
+1457971544.07049990	+14.74365234	-1.76660156	-0.39550781	-7.64648438	-67.06054688	-48.25195313	+3960	+14.84912109	+2.00830078	-1.08984375	+62.55615234	-59.63378906	-64.99511719	+3332	+13.82080078	-2.08300781	-3.31787109	+3.25195313	-59.74365234	-59.54589844	+2864
+1457971544.07880000	+14.73925781	-1.74462891	-0.36035156	-8.72314453	-67.65380859	-47.17529297	+3956	+14.85791016	+2.01708984	-1.01513672	+62.53417969	-61.08398438	-64.95117188	+3336	+13.84716797	-2.02587891	-3.29150391	+2.57080078	-60.24902344	-58.77685547	+2856
+1457971544.08299990	+14.73486328	-1.74462891	-0.34277344	-9.29443359	-67.93945313	-46.62597656	+3952	+14.86230469	+2.00830078	-0.97998047	+62.38037109	-61.83105469	-64.84130859	+3340	+13.85595703	-2.00830078	-3.27832031	+2.17529297	-60.46875000	-58.38134766	+2852
+1457971544.08710000	+14.73486328	-1.74462891	-0.33398438	-9.79980469	-68.20312500	-46.14257813	+3944	+14.86230469	+1.99072266	-0.95361328	+62.02880859	-62.57812500	-64.53369141	+3340	+13.86474609	-1.98632813	-3.26513672	+1.77978516	-60.71044922	-57.96386719	+2848
+1457971544.09130000	+14.73486328	-1.74023438	-0.32080078	-10.26123047	-68.46679688	-45.65917969	+3940	+14.86669922	+1.98193359	-0.93164063	+61.74316406	-63.36914063	-64.22607422	+3344	+13.86914063	-1.96435547	-3.25634766	+1.38427734	-60.88623047	-57.52441406	+2840
+1457971544.09550000	+14.73046875	-1.74023438	-0.30761719	-10.65673828	-68.73046875	-45.26367188	+3936	+14.87109375	+1.96435547	-0.90527344	+61.36962891	-64.16015625	-63.87451172	+3348	+13.87792969	-1.94677734	-3.24755859	+0.98876953	-61.06201172	-57.12890625	+2836
+1457971544.09960010	+14.73046875	-1.73583984	-0.30322266	-10.92041016	-68.97216797	-45.00000000	+3928	+14.87548828	+1.94677734	-0.88330078	+60.88623047	-64.99511719	-63.41308594	+3352	+13.88671875	-1.92919922	-3.23437500	+0.65917969	-61.23779297	-56.79931641	+2832
+1457971544.10380010	+14.73046875	-1.73144531	-0.29443359	-11.14013672	-69.19189453	-44.75830078	+3924	+14.87988281	+1.92919922	-0.86132813	+60.42480469	-65.80810547	-62.95166016	+3356	+13.89550781	-1.91162109	-3.22998047	+0.30761719	-61.36962891	-56.42578125	+2828
+1457971544.10800000	+14.73046875	-1.73144531	-0.29003906	-11.27197266	-69.43359375	-44.58251953	+3924	+14.87988281	+1.91162109	-0.83935547	+59.91943359	-66.66503906	-62.40234375	+3360	+13.90429688	-1.89843750	-3.22558594	+0.00000000	-61.47949219	-56.09619141	+2824
+1457971544.11209990	+14.73046875	-1.72705078	-0.29003906	-11.27197266	-69.65332031	-44.56054688	+3920	+14.87988281	+1.89404297	-0.81738281	+59.34814453	-67.52197266	-61.80908203	+3364	+13.90869141	-1.88085938	-3.21679688	-0.21972656	-61.54541016	-55.83251953	+2820
+1457971544.12050010	+14.72607422	-1.71386719	-0.27246094	-11.14013672	-70.22460938	-44.60449219	+3916	+14.87548828	+1.86328125	-0.76464844	+58.31542969	-69.27978516	-60.71044922	+3376	+13.91748047	-1.85449219	-3.20800781	-0.65917969	-61.74316406	-55.41503906	+2808
+1457971544.12459990	+14.72607422	-1.70947266	-0.26367188	-10.92041016	-70.53222656	-44.78027344	+3916	+14.87548828	+1.85009766	-0.73828125	+57.76611328	-70.13671875	-60.11718750	+3380	+13.92626953	-1.84130859	-3.20361328	-0.79101563	-61.83105469	-55.28320313	+2804
+1457971544.12879990	+14.73046875	-1.70068359	-0.25488281	-10.72265625	-70.79589844	-44.91210938	+3912	+14.87988281	+1.82812500	-0.71191406	+57.19482422	-71.01562500	-59.54589844	+3388	+13.93066406	-1.82812500	-3.19482422	-0.92285156	-61.94091797	-55.17333984	+2800
+1457971544.13299990	+14.73046875	-1.69189453	-0.24169922	-10.39306641	-71.12548828	-45.17578125	+3912	+14.87548828	+1.82812500	-0.68115234	+56.73339844	-71.87255859	-59.04052734	+3392	+13.94384766	-1.81933594	-3.18603516	-0.98876953	-62.05078125	-55.17333984	+2796
+1457971544.13710000	+14.73486328	-1.67871094	-0.22851563	-9.93164063	-71.45507813	-45.57128906	+3912	+14.87548828	+1.82373047	-0.64599609	+56.42578125	-72.70751953	-58.66699219	+3396	+13.95263672	-1.81054688	-3.17724609	-0.96679688	-62.13867188	-55.21728516	+2792
+1457971544.14130000	+14.73486328	-1.66552734	-0.21972656	-9.44824219	-71.78466797	-45.94482422	+3916	+14.87548828	+1.81494141	-0.61523438	+55.96435547	-73.52050781	-58.16162109	+3400	+13.96142578	-1.80175781	-3.17285156	-0.96679688	-62.22656250	-55.28320313	+2788
+1457971544.14549990	+14.73486328	-1.65234375	-0.20654297	-8.92089844	-72.11425781	-46.40625000	+3912	+14.87548828	+1.81054688	-0.58447266	+55.54687500	-74.31152344	-57.70019531	+3404	+13.97021484	-1.79296875	-3.16845703	-0.94482422	-62.31445313	-55.34912109	+2784
+1457971544.14960000	+14.73925781	-1.63916016	-0.19335938	-8.32763672	-72.46582031	-46.91162109	+3912	+14.87988281	+1.81054688	-0.55371094	+55.17333984	-75.05859375	-57.28271484	+3404	+13.97900391	-1.78417969	-3.16406250	-0.87890625	-62.38037109	-55.45898438	+2780
+1457971544.15790010	+14.73925781	-1.60839844	-0.16259766	-6.92138672	-73.21289063	-48.12011719	+3912	+14.87988281	+1.79736328	-0.49658203	+54.07470703	-76.48681641	-56.25000000	+3412	+13.99218750	-1.77099609	-3.14648438	-0.74707031	-62.55615234	-55.72265625	+2772
+1457971544.16210010	+14.74365234	-1.59521484	-0.14062500	-6.17431641	-73.60839844	-48.77929688	+3908	+14.88427734	+1.79296875	-0.47021484	+53.67919922	-77.16796875	-55.85449219	+3412	+14.00097656	-1.77099609	-3.13769531	-0.68115234	-62.68798828	-55.89843750	+2768
+1457971544.16630010	+14.74804688	-1.57763672	-0.12744141	-5.27343750	-73.95996094	-49.54833984	+3908	+14.88427734	+1.78857422	-0.44824219	+52.91015625	-77.80517578	-55.17333984	+3412	+14.00976563	-1.76220703	-3.13330078	-0.61523438	-62.73193359	-56.00830078	+2760
+1457971544.17039990	+14.75244141	-1.56884766	-0.11425781	-4.39453125	-74.28955078	-50.31738281	+3904	+14.88867188	+1.78417969	-0.42626953	+52.20703125	-78.39843750	-54.53613281	+3412	+14.01855469	-1.76220703	-3.12890625	-0.54931641	-62.77587891	-56.14013672	+2756
+1457971544.17880010	+14.75683594	-1.55126953	-0.09667969	-2.50488281	-74.83886719	-52.00927734	+3892	+14.89306641	+1.77539063	-0.39990234	+50.36132813	-79.45312500	-52.82226563	+3408	+14.02734375	-1.75781250	-3.12011719	-0.48339844	-62.84179688	-56.33789063	+2744
+1457971544.18290000	+14.75683594	-1.54687500	-0.09228516	-1.53808594	-75.08056641	-52.88818359	+3884	+14.89746094	+1.76220703	-0.38671875	+49.10888672	-79.93652344	-51.70166016	+3408	+14.02734375	-1.75341797	-3.12011719	-0.46142578	-62.81982422	-56.38183594	+2740
+1457971544.18709990	+14.76123047	-1.54248047	-0.08789063	-0.54931641	-75.30029297	-53.78906250	+3876	+14.90185547	+1.75341797	-0.38232422	+47.68066406	-80.39794922	-50.40527344	+3404	+14.02734375	-1.75341797	-3.11572266	-0.50537109	-62.84179688	-56.40380859	+2736
+1457971544.19540000	+14.76562500	-1.53808594	-0.08349609	+1.60400391	-75.69580078	-55.76660156	+3860	+14.90625000	+1.72705078	-0.37792969	+44.18701172	-81.23291016	-47.19726563	+3404	+14.03173828	-1.74462891	-3.10693359	-0.57128906	-62.84179688	-56.38183594	+2728
+1457971544.19960000	+14.76562500	-1.54248047	-0.08349609	+2.79052734	-75.87158203	-56.86523438	+3856	+14.91064453	+1.70947266	-0.37792969	+42.20947266	-81.60644531	-45.37353516	+3400	+14.03173828	-1.74902344	-3.10253906	-0.63720703	-62.84179688	-56.35986328	+2724
+1457971544.20380000	+14.76562500	-1.54248047	-0.08789063	+4.02099609	-76.02539063	-58.02978516	+3848	+14.91064453	+1.70507813	-0.38671875	+39.94628906	-81.93603516	-43.13232422	+3400	+14.03173828	-1.74462891	-3.10253906	-0.70312500	-62.79785156	-56.29394531	+2720
+1457971544.20790000	+14.77001953	-1.54687500	-0.09228516	+5.27343750	-76.15722656	-59.21630859	+3844	+14.91503906	+1.68750000	-0.39111328	+37.41943359	-82.22167969	-40.71533203	+3400	+14.03173828	-1.74462891	-3.10253906	-0.79101563	-62.73193359	-56.20605469	+2716
+1457971544.21210000	+14.77001953	-1.54687500	-0.10107422	+6.59179688	-76.26708984	-60.44677734	+3840	+14.91064453	+1.66992188	-0.39990234	+34.71679688	-82.50732422	-38.12255859	+3404	+14.03173828	-1.74023438	-3.10693359	-0.87890625	-62.66601563	-56.11816406	+2712
+1457971544.21630000	+14.77001953	-1.55126953	-0.10986328	+8.02001953	-76.37695313	-61.83105469	+3840	+14.91064453	+1.66113281	-0.41308594	+31.81640625	-82.74902344	-35.22216797	+3404	+14.02734375	-1.73583984	-3.10693359	-0.94482422	-62.60009766	-56.03027344	+2708
+1457971544.22460010	+14.77001953	-1.55566406	-0.11865234	+10.87646484	-76.59667969	-64.59960938	+3832	+14.90625000	+1.62597656	-0.42626953	+25.44433594	-83.18847656	-28.91601563	+3412	+14.02294922	-1.72705078	-3.10693359	-1.09863281	-62.49023438	-55.85449219	+2704
+1457971544.22869990	+14.77001953	-1.56445313	-0.11865234	+12.39257813	-76.70654297	-66.13769531	+3832	+14.90625000	+1.62597656	-0.43505859	+22.12646484	-83.36425781	-25.42236328	+3412	+14.02294922	-1.72705078	-3.10693359	-1.16455078	-62.44628906	-55.76660156	+2704
+1457971544.23289990	+14.77001953	-1.56005859	-0.12304688	+13.93066406	-76.79443359	-67.63183594	+3828	+14.90185547	+1.61718750	-0.44384766	+18.76464844	-83.51806641	-21.92871094	+3412	+14.01855469	-1.72265625	-3.10693359	-1.20849609	-62.40234375	-55.70068359	+2700
+1457971544.23709990	+14.77001953	-1.55566406	-0.11865234	+15.55664063	-76.90429688	-69.23583984	+3828	+14.89746094	+1.60839844	-0.44384766	+15.38085938	-83.69384766	-18.41308594	+3416	+14.01855469	-1.71826172	-3.10693359	-1.25244141	-62.33642578	-55.63476563	+2700
+1457971544.24120000	+14.77001953	-1.56005859	-0.12304688	+17.02880859	-76.94824219	-70.75195313	+3828	+14.89746094	+1.60839844	-0.44824219	+11.90917969	-83.78173828	-14.67773438	+3416	+14.01855469	-1.71386719	-3.10693359	-1.29638672	-62.29248047	-55.59082031	+2700
+1457971544.24540000	+14.77001953	-1.55126953	-0.12304688	+18.50097656	-76.97021484	-72.22412109	+3828	+14.89306641	+1.60400391	-0.45263672	+8.34960938	-83.86962891	-10.85449219	+3416	+14.01416016	-1.70947266	-3.10693359	-1.29638672	-62.24853516	-55.56884766	+2696
+1457971544.24959990	+14.77001953	-1.54248047	-0.11425781	+20.12695313	-77.08007813	-73.82812500	+3828	+14.88427734	+1.59960938	-0.44824219	+4.92187500	-83.97949219	-7.18505859	+3416	+14.01416016	-1.70507813	-3.10253906	-1.29638672	-62.18261719	-55.54687500	+2696
+1457971544.25790000	+14.77441406	-1.53369141	-0.10107422	+22.93945313	-77.14599609	-76.75048828	+3828	+14.87988281	+1.60839844	-0.43505859	-1.88964844	-84.15527344	+0.32958984	+3416	+14.01416016	-1.70068359	-3.09814453	-1.20849609	-62.13867188	-55.63476563	+2696
+1457971544.26620010	+14.77880859	-1.51611328	-0.07470703	+25.81787109	-77.25585938	-79.71679688	+3828	+14.87548828	+1.61718750	-0.41308594	-8.61328125	-84.30908203	+7.77832031	+3416	+14.01416016	-1.69189453	-3.08935547	-1.03271484	-62.09472656	-55.83251953	+2696
+1457971544.27040000	+14.78320313	-1.49853516	-0.06591797	+27.15820313	-77.23388672	-81.07910156	+3828	+14.87548828	+1.62597656	-0.39990234	-11.88720703	-84.35302734	+11.42578125	+3416	+14.01855469	-1.68750000	-3.08056641	-0.92285156	-62.09472656	-55.96435547	+2692
+1457971544.27460000	+14.78759766	-1.48535156	-0.04833984	+28.65234375	-77.23388672	-82.59521484	+3828	+14.87109375	+1.63476563	-0.38671875	-14.98535156	-84.41894531	+14.91943359	+3416	+14.01855469	-1.68750000	-3.07617188	-0.76904297	-62.07275391	-56.14013672	+2692
+1457971544.27870010	+14.79199219	-1.47216797	-0.03955078	+29.81689453	-77.21191406	-83.82568359	+3828	+14.87109375	+1.63476563	-0.36914063	-18.19335938	-84.46289063	+18.41308594	+3412	+14.02294922	-1.68310547	-3.06298828	-0.54931641	-62.07275391	-56.40380859	+2696
+1457971544.28290010	+14.79199219	-1.46337891	-0.02636719	+31.04736328	-77.16796875	-85.12207031	+3824	+14.86669922	+1.64355469	-0.35595703	-21.40136719	-84.48486328	+21.97265625	+3412	+14.02294922	-1.67871094	-3.05419922	-0.35156250	-62.09472656	-56.66748047	+2696
+1457971544.28710010	+14.79638672	-1.45019531	-0.01318359	+32.29980469	-77.12402344	-86.46240234	+3824	+14.86230469	+1.65234375	-0.34277344	-24.43359375	-84.46289063	+25.33447266	+3408	+14.02734375	-1.67431641	-3.04101563	-0.13183594	-62.09472656	-56.93115234	+2696
+1457971544.29119990	+14.80078125	-1.43701172	+0.00000000	+33.42041016	-77.08007813	-87.62695313	+3824	+14.85791016	+1.65234375	-0.32958984	-27.68554688	-84.46289063	+28.85009766	+3404	+14.02734375	-1.66992188	-3.02343750	+0.15380859	-62.11669922	-57.30468750	+2696
+1457971544.29539990	+14.80517578	-1.42822266	+0.00878906	+34.58496094	-77.01416016	-88.87939453	+3824	+14.85791016	+1.65673828	-0.31640625	-30.89355469	-84.46289063	+32.34375000	+3400	+14.03173828	-1.66992188	-3.01025391	+0.41748047	-62.16064453	-57.63427734	+2700
+1457971544.29959990	+14.80957031	-1.41503906	+0.02197266	+35.72753906	-76.90429688	-90.10986328	+3820	+14.85791016	+1.66552734	-0.31201172	-33.66210938	-84.37500000	+35.37597656	+3396	+14.03173828	-1.66552734	-2.99707031	+0.63720703	-62.18261719	-57.94189453	+2700
+1457971544.30370000	+14.80957031	-1.40625000	+0.03076172	+36.76025391	-76.79443359	-91.23046875	+3820	+14.85351563	+1.66113281	-0.30761719	-36.49658203	-84.30908203	+38.34228516	+3388	+14.03613281	-1.66552734	-2.98388672	+0.90087891	-62.20458984	-58.24951172	+2700
+1457971544.30790000	+14.81396484	-1.39746094	+0.03515625	+37.72705078	-76.64062500	-92.30712891	+3816	+14.84912109	+1.66113281	-0.29882813	-39.22119141	-84.22119141	+41.22070313	+3380	+14.03613281	-1.66113281	-2.97509766	+1.07666016	-62.20458984	-58.51318359	+2700
+1457971544.31620000	+14.81396484	-1.38867188	+0.03955078	+39.39697266	-76.33300781	-94.19677734	+3812	+14.83593750	+1.65673828	-0.30322266	-43.90136719	-83.97949219	+46.09863281	+3368	+14.02734375	-1.66113281	-2.95751953	+1.36230469	-62.20458984	-58.88671875	+2704
+1457971544.32040000	+14.80957031	-1.38867188	+0.03955078	+40.12207031	-76.17919922	-95.09765625	+3808	+14.83154297	+1.65234375	-0.30322266	-46.12060547	-83.84765625	+48.38378906	+3364	+14.02294922	-1.65673828	-2.94873047	+1.45019531	-62.20458984	-59.04052734	+2704
+1457971544.32450010	+14.80957031	-1.39306641	+0.03515625	+40.71533203	-76.00341797	-95.84472656	+3804	+14.82714844	+1.64794922	-0.31201172	-47.81250000	-83.67187500	+50.14160156	+3360	+14.01855469	-1.65673828	-2.94433594	+1.51611328	-62.20458984	-59.15039063	+2700
+1457971544.32870010	+14.80517578	-1.39306641	+0.02636719	+41.17675781	-75.80566406	-96.48193359	+3800	+14.81835938	+1.63476563	-0.32519531	-49.28466797	-83.47412109	+51.56982422	+3356	+14.01416016	-1.65234375	-2.94433594	+1.53808594	-62.20458984	-59.23828125	+2700
+1457971544.33290000	+14.80517578	-1.39746094	+0.01757813	+41.57226563	-75.58593750	-97.05322266	+3800	+14.81396484	+1.62597656	-0.33837891	-50.55908203	-83.32031250	+52.84423828	+3356	+14.00976563	-1.65234375	-2.93994141	+1.56005859	-62.18261719	-59.30419922	+2700
+1457971544.33699990	+14.80078125	-1.40185547	+0.00878906	+41.94580078	-75.41015625	-97.60253906	+3800	+14.80957031	+1.61718750	-0.34277344	-51.87744141	-83.18847656	+54.11865234	+3352	+14.00097656	-1.64794922	-2.93994141	+1.56005859	-62.18261719	-59.37011719	+2700
+1457971544.34120010	+14.79638672	-1.41064453	+0.00000000	+42.18750000	-75.21240234	-98.06396484	+3800	+14.80078125	+1.60839844	-0.35595703	-52.66845703	-83.05664063	+54.84375000	+3352	+13.99658203	-1.64794922	-2.93994141	+1.58203125	-62.16064453	-59.43603516	+2696
+1457971544.34540010	+14.79199219	-1.41943359	-0.00878906	+42.38525391	-75.01464844	-98.45947266	+3804	+14.79638672	+1.59521484	-0.36914063	-53.39355469	-82.92480469	+55.48095703	+3352	+13.98779297	-1.64794922	-2.93994141	+1.56005859	-62.16064453	-59.50195313	+2696
+1457971544.34949990	+14.78320313	-1.42822266	-0.01757813	+42.51708984	-74.86083984	-98.83300781	+3804	+14.79199219	+1.58642578	-0.37792969	-54.11865234	-82.81494141	+56.14013672	+3352	+13.98339844	-1.64355469	-2.93994141	+1.56005859	-62.13867188	-59.54589844	+2696
+1457971544.35369990	+14.77880859	-1.43261719	-0.02636719	+42.64892578	-74.70703125	-99.16259766	+3808	+14.78759766	+1.57763672	-0.38671875	-54.53613281	-82.72705078	+56.51367188	+3352	+13.97460938	-1.64355469	-2.93994141	+1.56005859	-62.13867188	-59.61181641	+2696
+1457971544.35789990	+14.77441406	-1.44140625	-0.03515625	+42.78076172	-74.55322266	-99.51416016	+3808	+14.78320313	+1.57324219	-0.39550781	-54.95361328	-82.66113281	+56.90917969	+3348	+13.96582031	-1.64355469	-2.93994141	+1.56005859	-62.13867188	-59.72167969	+2692
+1457971544.36200000	+14.77441406	-1.44580078	-0.03955078	+42.95654297	-74.42138672	-99.88769531	+3812	+14.77880859	+1.56884766	-0.39990234	-55.52490234	-82.61718750	+57.43652344	+3348	+13.96142578	-1.63916016	-2.93994141	+1.58203125	-62.16064453	-59.83154297	+2692
+1457971544.36620000	+14.77001953	-1.45019531	-0.03955078	+43.17626953	-74.31152344	-100.30517578	+3812	+14.77880859	+1.56445313	-0.40429688	-55.87646484	-82.57324219	+57.74414063	+3348	+13.95263672	-1.63916016	-2.93994141	+1.62597656	-62.18261719	-59.96337891	+2688
+1457971544.37040000	+14.77001953	-1.45019531	-0.03955078	+43.41796875	-74.20166016	-100.72265625	+3812	+14.77880859	+1.56445313	-0.40869141	-56.25000000	-82.55126953	+58.07373047	+3344	+13.94824219	-1.63916016	-2.93994141	+1.66992188	-62.20458984	-60.09521484	+2688
+1457971544.37870000	+14.76562500	-1.45019531	-0.03076172	+44.25292969	-74.04785156	-101.86523438	+3812	+14.77880859	+1.56005859	-0.40429688	-57.28271484	-82.57324219	+59.04052734	+3340	+13.94384766	-1.63476563	-2.93994141	+1.86767578	-62.27050781	-60.49072266	+2684
+1457971544.38280010	+14.76562500	-1.44580078	-0.01757813	+44.84619141	-73.98193359	-102.54638672	+3816	+14.77880859	+1.56445313	-0.39990234	-57.94189453	-82.61718750	+59.69970703	+3340	+13.93945313	-1.63037109	-2.93554688	+1.97753906	-62.31445313	-60.71044922	+2680
+1457971544.38700010	+14.76562500	-1.44140625	-0.00439453	+45.41748047	-73.93798828	-103.22753906	+3816	+14.77441406	+1.56884766	-0.39550781	-58.66699219	-82.63916016	+60.40283203	+3340	+13.93945313	-1.63037109	-2.93115234	+2.10937500	-62.38037109	-60.95214844	+2680
+1457971544.39120010	+14.77001953	-1.42822266	+0.00878906	+46.18652344	-73.91601563	-104.04052734	+3816	+14.77880859	+1.57324219	-0.39111328	-59.43603516	-82.66113281	+61.14990234	+3336	+13.93945313	-1.63037109	-2.92236328	+2.28515625	-62.46826172	-61.23779297	+2680
+1457971544.39529990	+14.77001953	-1.41943359	+0.02636719	+47.06542969	-73.89404297	-104.96337891	+3816	+14.77880859	+1.57763672	-0.38232422	-60.40283203	-82.70507813	+62.11669922	+3336	+13.93945313	-1.62597656	-2.91796875	+2.46093750	-62.57812500	-61.52343750	+2680
+1457971544.39949990	+14.77441406	-1.41064453	+0.03955078	+47.90039063	-73.85009766	-105.84228516	+3816	+14.77880859	+1.58642578	-0.37353516	-61.45751953	-82.74902344	+63.14941406	+3336	+13.94384766	-1.62597656	-2.90917969	+2.65869141	-62.68798828	-61.80908203	+2680
+1457971544.40370010	+14.77880859	-1.39746094	+0.05712891	+48.86718750	-73.82812500	-106.76513672	+3816	+14.77880859	+1.59082031	-0.36035156	-62.70996094	-82.79296875	+64.35791016	+3336	+13.94384766	-1.62158203	-2.90039063	+2.87841797	-62.77587891	-62.09472656	+2680
+1457971544.40780000	+14.77880859	-1.38427734	+0.07470703	+49.89990234	-73.78417969	-107.75390625	+3816	+14.78320313	+1.59960938	-0.35156250	-64.11621094	-82.83691406	+65.72021484	+3336	+13.94824219	-1.62158203	-2.89599609	+3.05419922	-62.86376953	-62.35839844	+2680
+1457971544.41199990	+14.78320313	-1.37548828	+0.08789063	+50.84472656	-73.74023438	-108.67675781	+3812	+14.78320313	+1.60839844	-0.34277344	-65.56640625	-82.88085938	+67.10449219	+3332	+13.94824219	-1.61718750	-2.88720703	+3.25195313	-62.95166016	-62.60009766	+2680
+1457971544.41619990	+14.78320313	-1.36230469	+0.10546875	+51.85546875	-73.71826172	-109.62158203	+3812	+14.78320313	+1.62158203	-0.32519531	-68.04931641	-82.94677734	+69.49951172	+3332	+13.95263672	-1.61718750	-2.88281250	+3.42773438	-63.06152344	-62.86376953	+2680
+1457971544.42030000	+14.78320313	-1.34912109	+0.11865234	+52.93212891	-73.67431641	-110.65429688	+3808	+14.78320313	+1.63037109	-0.30761719	-70.51025391	-82.96875000	+71.80664063	+3332	+13.95263672	-1.61279297	-2.87402344	+3.60351563	-63.17138672	-63.10546875	+2680
+1457971544.42450000	+14.78320313	-1.34033203	+0.12744141	+53.85498047	-73.63037109	-111.48925781	+3804	+14.78320313	+1.63476563	-0.29882813	-72.61962891	-82.99072266	+73.76220703	+3328	+13.95263672	-1.61279297	-2.86962891	+3.75732422	-63.28125000	-63.32519531	+2680
+1457971544.42870000	+14.78759766	-1.33593750	+0.13183594	+54.68994141	-73.56445313	-112.25830078	+3800	+14.78320313	+1.64794922	-0.29003906	-75.98144531	-82.99072266	+76.88232422	+3324	+13.95263672	-1.60839844	-2.86523438	+3.86718750	-63.39111328	-63.52294922	+2676
+1457971544.43280010	+14.78759766	-1.33154297	+0.13623047	+55.54687500	-73.52050781	-113.07128906	+3796	+14.78320313	+1.64794922	-0.28564453	-78.37646484	-82.99072266	+79.05761719	+3316	+13.95263672	-1.60400391	-2.86083984	+3.99902344	-63.50097656	-63.69873047	+2676
+1457971544.43700000	+14.78320313	-1.33154297	+0.13623047	+56.29394531	-73.45458984	-113.79638672	+3788	+14.77880859	+1.64794922	-0.29003906	-80.09033203	-82.99072266	+80.57373047	+3312	+13.95263672	-1.60400391	-2.86083984	+4.06494141	-63.58886719	-63.83056641	+2672
+1457971544.44530010	+14.77880859	-1.32714844	+0.12744141	+57.67822266	-73.30078125	-115.09277344	+3776	+14.77441406	+1.63916016	-0.30761719	-83.64990234	-82.96875000	+83.62792969	+3300	+13.95263672	-1.59960938	-2.86523438	+4.17480469	-63.72070313	-64.05029297	+2672
+1457971544.44950010	+14.77441406	-1.32714844	+0.11865234	+58.18359375	-73.23486328	-115.57617188	+3772	+14.77001953	+1.62597656	-0.32080078	-84.77050781	-82.99072266	+84.52880859	+3300	+13.94824219	-1.59960938	-2.86962891	+4.19677734	-63.78662109	-64.13818359	+2668
+1457971544.45370010	+14.77001953	-1.33593750	+0.10546875	+58.64501953	-73.14697266	-116.03759766	+3768	+14.76562500	+1.62158203	-0.34277344	-85.93505859	-82.99072266	+85.47363281	+3296	+13.94824219	-1.59521484	-2.87402344	+4.19677734	-63.85253906	-64.20410156	+2668
+1457971544.45779990	+14.76562500	-1.34033203	+0.08789063	+59.06250000	-73.05908203	-116.47705078	+3764	+14.76123047	+1.61279297	-0.35595703	-87.12158203	-83.01269531	+86.44042969	+3296	+13.94384766	-1.59521484	-2.88281250	+4.19677734	-63.91845703	-64.29199219	+2664
+1457971544.46199990	+14.76123047	-1.34912109	+0.07470703	+59.43603516	-72.99316406	-116.87255859	+3760	+14.75683594	+1.59960938	-0.37792969	-88.06640625	-83.05664063	+87.18750000	+3296	+13.93945313	-1.59521484	-2.88720703	+4.19677734	-63.96240234	-64.35791016	+2664
+1457971544.46610000	+14.75683594	-1.35791016	+0.05712891	+59.74365234	-72.90527344	-117.24609375	+3760	+14.75244141	+1.59521484	-0.39990234	-88.74755859	-83.12255859	+87.69287109	+3296	+13.93505859	-1.59082031	-2.89599609	+4.19677734	-64.02832031	-64.42382813	+2660
+1457971544.47030000	+14.75244141	-1.36669922	+0.03515625	+60.00732422	-72.81738281	-117.55371094	+3756	+14.75244141	+1.59082031	-0.42626953	-89.42871094	-83.18847656	+88.22021484	+3296	+13.93505859	-1.59082031	-2.90917969	+4.19677734	-64.07226563	-64.51171875	+2660
+1457971544.47449990	+14.74804688	-1.37109375	+0.01757813	+60.29296875	-72.72949219	-117.88330078	+3756	+14.74804688	+1.58642578	-0.44384766	-90.41748047	-83.25439453	+89.03320313	+3296	+13.93066406	-1.59082031	-2.91796875	+4.21875000	-64.11621094	-64.59960938	+2660
+1457971544.47860000	+14.74365234	-1.37548828	+0.00000000	+60.55664063	-72.64160156	-118.19091797	+3752	+14.74804688	+1.58203125	-0.46582031	-91.27441406	-83.32031250	+89.75830078	+3296	+13.93066406	-1.59082031	-2.93115234	+4.26269531	-64.16015625	-64.75341797	+2660
+1457971544.48280000	+14.74365234	-1.37548828	-0.01757813	+60.84228516	-72.53173828	-118.49853516	+3752	+14.74804688	+1.58203125	-0.48339844	-92.08740234	-83.36425781	+90.46142578	+3296	+13.92626953	-1.58642578	-2.93994141	+4.32861328	-64.20410156	-64.88525391	+2656
+1457971544.48700000	+14.73925781	-1.37548828	-0.03076172	+61.14990234	-72.44384766	-118.82812500	+3752	+14.74365234	+1.58203125	-0.50097656	-93.07617188	-83.43017578	+91.34033203	+3296	+13.92626953	-1.58203125	-2.94873047	+4.41650391	-64.24804688	-65.06103516	+2656
+1457971544.49110010	+14.73925781	-1.37109375	-0.04833984	+61.50146484	-72.33398438	-119.20166016	+3748	+14.74365234	+1.58642578	-0.51855469	-93.77929688	-83.49609375	+91.93359375	+3296	+13.92626953	-1.57763672	-2.95751953	+4.54833984	-64.31396484	-65.25878906	+2656
+1457971544.49530010	+14.73925781	-1.36669922	-0.06152344	+61.89697266	-72.24609375	-119.61914063	+3748	+14.74804688	+1.59521484	-0.54052734	-94.39453125	-83.56201172	+92.52685547	+3296	+13.92626953	-1.57324219	-2.97070313	+4.70214844	-64.37988281	-65.50048828	+2656
+1457971544.49950000	+14.74365234	-1.35791016	-0.07031250	+62.38037109	-72.13623047	-120.10253906	+3744	+14.74804688	+1.60839844	-0.55371094	-95.53710938	-83.60595703	+93.62548828	+3300	+13.93066406	-1.56884766	-2.97509766	+4.87792969	-64.44580078	-65.76416016	+2656
+1457971544.50780010	+14.75244141	-1.32275391	-0.08789063	+63.43505859	-71.89453125	-121.09130859	+3740	+14.75683594	+1.63916016	-0.57568359	-97.47070313	-83.67187500	+95.51513672	+3300	+13.93945313	-1.55566406	-2.99267578	+5.38330078	-64.62158203	-66.40136719	+2652
+1457971544.51200010	+14.75683594	-1.30078125	-0.10107422	+63.96240234	-71.76269531	-121.53076172	+3740	+14.76123047	+1.65673828	-0.58886719	-98.52539063	-83.69384766	+96.56982422	+3300	+13.94384766	-1.54687500	-3.00585938	+5.64697266	-64.66552734	-66.70898438	+2656
+1457971544.51609990	+14.76123047	-1.27880859	-0.10986328	+64.62158203	-71.63085938	-122.12402344	+3736	+14.76562500	+1.67431641	-0.59765625	-99.55810547	-83.71582031	+97.60253906	+3300	+13.94824219	-1.53369141	-3.01904297	+5.97656250	-64.73144531	-67.10449219	+2656
+1457971544.52029990	+14.77001953	-1.25244141	-0.11425781	+65.28076172	-71.52099609	-122.73925781	+3732	+14.77001953	+1.69628906	-0.60644531	-100.56884766	-83.71582031	+98.63525391	+3304	+13.95263672	-1.52490234	-3.02783203	+6.28417969	-64.81933594	-67.45605469	+2656
+1457971544.52449990	+14.77441406	-1.23046875	-0.12304688	+65.87402344	-71.38916016	-123.24462891	+3732	+14.77441406	+1.71826172	-0.62402344	-101.22802734	-83.71582031	+99.31640625	+3304	+13.95703125	-1.51171875	-3.04101563	+6.56982422	-64.88525391	-67.78564453	+2656
+1457971544.52860000	+14.78759766	-1.20410156	-0.13623047	+66.53320313	-71.23535156	-123.83789063	+3728	+14.77880859	+1.74023438	-0.63720703	-102.06298828	-83.71582031	+100.17333984	+3308	+13.96582031	-1.49853516	-3.05859375	+6.85546875	-64.97314453	-68.13720703	+2656
+1457971544.53280000	+14.79638672	-1.17773438	-0.14501953	+67.17041016	-71.10351563	-124.40917969	+3724	+14.78759766	+1.76220703	-0.65039063	-102.98583984	-83.71582031	+101.11816406	+3308	+13.97021484	-1.48974609	-3.07177734	+7.14111328	-65.03906250	-68.46679688	+2656
+1457971544.53699990	+14.80078125	-1.15136719	-0.16259766	+67.67578125	-70.94970703	-124.80468750	+3724	+14.79199219	+1.78857422	-0.67236328	-103.53515625	-83.73779297	+101.66748047	+3308	+13.97460938	-1.47656250	-3.09375000	+7.40478516	-65.06103516	-68.75244141	+2660
+1457971544.54110000	+14.80957031	-1.12500000	-0.18457031	+68.20312500	-70.79589844	-125.26611328	+3720	+14.79638672	+1.81054688	-0.69433594	-104.30419922	-83.73779297	+102.45849609	+3308	+13.97900391	-1.45898438	-3.12011719	+7.66845703	-65.06103516	-69.03808594	+2664
+1457971544.54940010	+14.81835938	-1.07666016	-0.23291016	+68.92822266	-70.51025391	-125.88134766	+3716	+14.80517578	+1.85009766	-0.74707031	-105.20507813	-83.80371094	+103.35937500	+3312	+13.98339844	-1.42822266	-3.17724609	+8.06396484	-65.06103516	-69.45556641	+2672
+1457971544.55360010	+14.82714844	-1.05468750	-0.26367188	+69.21386719	-70.33447266	-126.14501953	+3712	+14.80517578	+1.87207031	-0.78222656	-105.62255859	-83.82568359	+103.77685547	+3316	+13.98339844	-1.41503906	-3.20800781	+8.21777344	-65.03906250	-69.63134766	+2672
+1457971544.55780010	+14.83154297	-1.04150391	-0.29443359	+69.47753906	-70.20263672	-126.38671875	+3708	+14.80957031	+1.88525391	-0.81298828	-106.25976563	-83.86962891	+104.34814453	+3316	+13.98339844	-1.39746094	-3.23876953	+8.37158203	-65.03906250	-69.80712891	+2676
+1457971544.56189990	+14.83593750	-1.02392578	-0.33398438	+69.49951172	-70.07080078	-126.40869141	+3704	+14.80957031	+1.89843750	-0.86132813	-106.06201172	-83.95751953	+104.12841797	+3320	+13.98779297	-1.38427734	-3.27832031	+8.45947266	-64.99511719	-69.93896484	+2680
+1457971544.56609990	+14.84033203	-1.01513672	-0.37792969	+69.43359375	-69.91699219	-126.36474609	+3700	+14.81396484	+1.91162109	-0.90966797	-106.01806641	-84.04541016	+104.01855469	+3320	+13.98779297	-1.36669922	-3.32226563	+8.54736328	-64.92919922	-70.02685547	+2684
+1457971544.57030010	+14.84472656	-0.99755859	-0.42187500	+69.36767578	-69.78515625	-126.32080078	+3700	+14.81396484	+1.92480469	-0.95800781	-106.14990234	-84.15527344	+104.06250000	+3324	+13.98779297	-1.34912109	-3.36181641	+8.63525391	-64.86328125	-70.11474609	+2688
+1457971544.57439990	+14.84912109	-0.98437500	-0.47460938	+69.19189453	-69.60937500	-126.14501953	+3696	+14.81396484	+1.93798828	-1.00634766	-106.01806641	-84.28710938	+103.88671875	+3328	+13.98779297	-1.33154297	-3.41015625	+8.72314453	-64.79736328	-70.20263672	+2692
+1457971544.57859990	+14.84912109	-0.97119141	-0.52734375	+68.95019531	-69.45556641	-125.92529297	+3696	+14.80957031	+1.95117188	-1.05908203	-105.90820313	-84.39697266	+103.71093750	+3332	+13.98339844	-1.31835938	-3.45410156	+8.81103516	-64.68750000	-70.31250000	+2696
+1457971544.58279990	+14.85351563	-0.95800781	-0.58007813	+68.70849609	-69.30175781	-125.72753906	+3692	+14.80517578	+1.96435547	-1.11621094	-105.82031250	-84.52880859	+103.57910156	+3340	+13.97900391	-1.29638672	-3.50244141	+8.92089844	-64.59960938	-70.40039063	+2700
+1457971544.58690000	+14.85791016	-0.94042969	-0.63720703	+68.44482422	-69.14794922	-125.46386719	+3692	+14.80517578	+1.97753906	-1.17333984	-105.46875000	-84.68261719	+103.16162109	+3344	+13.97900391	-1.27441406	-3.55078125	+9.00878906	-64.51171875	-70.48828125	+2704
+1457971544.59110000	+14.85791016	-0.93164063	-0.69433594	+68.11523438	-68.99414063	-125.22216797	+3688	+14.80517578	+1.99072266	-1.23486328	-104.94140625	-84.83642578	+102.54638672	+3352	+13.97900391	-1.25683594	-3.59912109	+9.09667969	-64.42382813	-70.62011719	+2704
+1457971544.59530000	+14.86230469	-0.90966797	-0.75146484	+67.85156250	-68.81835938	-124.98046875	+3688	+14.80078125	+2.00830078	-1.29199219	-104.43603516	-84.99023438	+102.01904297	+3360	+13.97900391	-1.23486328	-3.64746094	+9.25048828	-64.33593750	-70.77392578	+2708
+1457971544.59940000	+14.87109375	-0.88769531	-0.80419922	+67.65380859	-68.66455078	-124.78271484	+3684	+14.80517578	+2.03027344	-1.34912109	-104.43603516	-85.14404297	+101.95312500	+3364	+13.97900391	-1.21289063	-3.69140625	+9.44824219	-64.27001953	-70.97167969	+2708
+1457971544.60360000	+14.87548828	-0.86572266	-0.86572266	+67.34619141	-68.46679688	-124.47509766	+3684	+14.80517578	+2.05224609	-1.40625000	-103.82080078	-85.31982422	+101.33789063	+3372	+13.97900391	-1.19091797	-3.74414063	+9.64599609	-64.13818359	-71.16943359	+2708
+1457971544.61190010	+14.88867188	-0.79980469	-0.97558594	+66.97265625	-68.07128906	-124.05761719	+3684	+14.80517578	+2.11376953	-1.51611328	-103.05175781	-85.62744141	+100.56884766	+3388	+13.98339844	-1.13378906	-3.83642578	+10.12939453	-63.94042969	-71.58691406	+2712
+1457971544.61610010	+14.89306641	-0.77343750	-1.02392578	+66.88476563	-67.89550781	-123.99169922	+3680	+14.80517578	+2.14453125	-1.56884766	-102.61230469	-85.78125000	+100.15136719	+3392	+13.98339844	-1.11181641	-3.88037109	+10.41503906	-63.85253906	-71.89453125	+2712
+1457971544.62019990	+14.90185547	-0.72949219	-1.06787109	+66.88476563	-67.71972656	-123.94775391	+3680	+14.80517578	+2.18408203	-1.62158203	-102.01904297	-85.93505859	+99.62402344	+3404	+13.98779297	-1.07666016	-3.92431641	+10.74462891	-63.78662109	-72.20214844	+2712
+1457971544.62439990	+14.91503906	-0.68554688	-1.11181641	+67.01660156	-67.54394531	-124.01367188	+3676	+14.80957031	+2.22363281	-1.66552734	-102.30468750	-86.04492188	+99.95361328	+3408	+13.99218750	-1.04589844	-3.96826172	+11.11816406	-63.72070313	-72.55371094	+2712
+1457971544.62859990	+14.92382813	-0.64599609	-1.15136719	+67.10449219	-67.36816406	-124.07958984	+3672	+14.81835938	+2.26318359	-1.70947266	-101.99707031	-86.19873047	+99.71191406	+3416	+14.00097656	-1.01513672	-4.00781250	+11.51367188	-63.65478516	-72.92724609	+2712
+1457971544.63270000	+14.93701172	-0.59765625	-1.19091797	+67.25830078	-67.17041016	-124.18945313	+3672	+14.82275391	+2.31152344	-1.75781250	-101.53564453	-86.33056641	+99.33837891	+3420	+14.00976563	-0.97998047	-4.04736328	+11.93115234	-63.61083984	-73.30078125	+2708
+1457971544.63689990	+14.95019531	-0.54492188	-1.22607422	+67.52197266	-66.99462891	-124.38720703	+3668	+14.83154297	+2.35986328	-1.79296875	-101.99707031	-86.44042969	+99.90966797	+3424	+14.01855469	-0.94042969	-4.08251953	+12.39257813	-63.56689453	-73.71826172	+2708
+1457971544.64109990	+14.95898438	-0.49658203	-1.25683594	+67.78564453	-66.79687500	-124.56298828	+3664	+14.83593750	+2.40820313	-1.83691406	-101.88720703	-86.55029297	+99.90966797	+3432	+14.02294922	-0.90527344	-4.12646484	+12.81005859	-63.47900391	-74.11376953	+2704
+1457971544.64520000	+14.97216797	-0.44384766	-1.29199219	+68.04931641	-66.62109375	-124.76074219	+3660	+14.84472656	+2.46093750	-1.87646484	-101.60156250	-86.66015625	+99.75585938	+3436	+14.03173828	-0.86572266	-4.16601563	+13.24951172	-63.39111328	-74.48730469	+2704
+1457971544.64940000	+14.98535156	-0.39111328	-1.31835938	+68.35693359	-66.44531250	-125.00244141	+3656	+14.84912109	+2.51367188	-1.91601563	-101.82128906	-86.77001953	+100.12939453	+3440	+14.03613281	-0.82617188	-4.20117188	+13.68896484	-63.34716797	-74.86083984	+2700
+1457971544.65360000	+14.99414063	-0.34277344	-1.34912109	+68.68652344	-66.29150391	-125.28808594	+3648	+14.85791016	+2.56640625	-1.95117188	-102.12890625	-86.85791016	+100.52490234	+3444	+14.04492188	-0.78662109	-4.23632813	+14.15039063	-63.30322266	-75.25634766	+2700
+1457971544.65770010	+15.00292969	-0.29003906	-1.37548828	+69.03808594	-66.11572266	-125.57373047	+3644	+14.86669922	+2.61474609	-1.98632813	-102.59033203	-86.96777344	+101.11816406	+3448	+14.05371094	-0.74707031	-4.27148438	+14.61181641	-63.28125000	-75.67382813	+2692
+1457971544.66190000	+15.01611328	-0.23730469	-1.40625000	+69.34570313	-65.96191406	-125.83740234	+3636	+14.87548828	+2.66748047	-2.03027344	-102.72216797	-87.07763672	+101.35986328	+3452	+14.06250000	-0.70751953	-4.30224609	+15.05126953	-63.28125000	-76.06933594	+2688
+1457971544.66610000	+15.02929688	-0.18457031	-1.43701172	+69.63134766	-65.78613281	-126.01318359	+3632	+14.87988281	+2.72021484	-2.06982422	-102.52441406	-87.18750000	+101.27197266	+3456	+14.07128906	-0.66357422	-4.34179688	+15.42480469	-63.19335938	-76.39892578	+2684
+1457971544.67440010	+15.04687500	-0.09228516	-1.50732422	+70.04882813	-65.43457031	-126.36474609	+3620	+14.89306641	+2.82128906	-2.15771484	-102.37060547	-87.42919922	+101.33789063	+3464	+14.08447266	-0.58447266	-4.42089844	+16.17187500	-63.06152344	-77.01416016	+2676
+1457971544.67860010	+15.05566406	-0.04394531	-1.54248047	+70.22460938	-65.25878906	-126.47460938	+3612	+14.89306641	+2.86962891	-2.20166016	-102.48046875	-87.56103516	+101.55761719	+3468	+14.08886719	-0.54052734	-4.46044922	+16.50146484	-62.99560547	-77.27783203	+2672
+1457971544.68269990	+15.06005859	+0.00000000	-1.58203125	+70.33447266	-65.10498047	-126.56250000	+3604	+14.89306641	+2.91357422	-2.24560547	-102.96386719	-87.71484375	+102.08496094	+3472	+14.09326172	-0.50097656	-4.50000000	+16.80908203	-62.92968750	-77.49755859	+2668
+1457971544.68689990	+15.06445313	+0.03955078	-1.62597656	+70.40039063	-64.95117188	-126.58447266	+3600	+14.89306641	+2.95312500	-2.29394531	-102.41455078	-87.86865234	+101.57958984	+3480	+14.09326172	-0.45703125	-4.53955078	+17.07275391	-62.88574219	-77.67333984	+2660
+1457971544.69109990	+15.06884766	+0.07910156	-1.66992188	+70.37841797	-64.77539063	-126.54052734	+3592	+14.89306641	+2.99707031	-2.34667969	-101.60156250	-88.02246094	+100.78857422	+3484	+14.09765625	-0.41748047	-4.57910156	+17.29248047	-62.84179688	-77.84912109	+2656
+1457971544.69520000	+15.07324219	+0.11865234	-1.71826172	+70.37841797	-64.62158203	-126.49658203	+3584	+14.89306641	+3.03662109	-2.39941406	-101.03027344	-88.17626953	+100.26123047	+3492	+14.10205078	-0.37792969	-4.61865234	+17.53417969	-62.77587891	-78.02490234	+2648
+1457971544.69939990	+15.08203125	+0.15820313	-1.76220703	+70.40039063	-64.46777344	-126.51855469	+3576	+14.89306641	+3.07617188	-2.45214844	-101.11816406	-88.35205078	+100.39306641	+3496	+14.10644531	-0.34277344	-4.65820313	+17.75390625	-62.73193359	-78.22265625	+2644
+1457971544.70350000	+15.08642578	+0.20214844	-1.81054688	+70.33447266	-64.31396484	-126.36474609	+3572	+14.88867188	+3.12011719	-2.50488281	-99.68994141	-88.54980469	+99.00878906	+3508	+14.10644531	-0.29882813	-4.70214844	+17.95166016	-62.62207031	-78.31054688	+2636
+1457971544.70770000	+15.09082031	+0.24169922	-1.85888672	+70.20263672	-64.13818359	-126.21093750	+3564	+14.88427734	+3.15527344	-2.55761719	-97.62451172	-88.72558594	+96.96533203	+3516	+14.10644531	-0.25927734	-4.74609375	+18.10546875	-62.53417969	-78.37646484	+2632
+1457971544.71190000	+15.09082031	+0.27685547	-1.90283203	+70.15869141	-64.00634766	-126.14501953	+3560	+14.87988281	+3.19042969	-2.60595703	-97.77832031	-88.87939453	+97.14111328	+3524	+14.10644531	-0.21533203	-4.78564453	+18.28125000	-62.46826172	-78.46435547	+2628
+1457971544.71600010	+15.09082031	+0.31640625	-1.95117188	+70.02685547	-63.85253906	-125.96923828	+3552	+14.87988281	+3.22998047	-2.65429688	-95.99853516	-89.05517578	+95.38330078	+3532	+14.10644531	-0.17138672	-4.82519531	+18.47900391	-62.40234375	-78.55224609	+2624
+1457971544.72020010	+15.09521484	+0.35595703	-1.99951172	+69.89501953	-63.72070313	-125.79345703	+3548	+14.87548828	+3.26513672	-2.70263672	-92.50488281	-89.20898438	+91.88964844	+3540	+14.10644531	-0.13183594	-4.86035156	+18.65478516	-62.33642578	-78.66210938	+2616
+1457971544.72849990	+15.10839844	+0.43945313	-2.06982422	+69.85107422	-63.50097656	-125.66162109	+3536	+14.87548828	+3.33984375	-2.78613281	-85.91308594	-89.49462891	+85.36376953	+3556	+14.11523438	-0.05273438	-4.92626953	+19.00634766	-62.24853516	-78.88183594	+2600
+1457971544.73270010	+15.11718750	+0.48339844	-2.11376953	+69.78515625	-63.36914063	-125.50781250	+3532	+14.87548828	+3.38378906	-2.83007813	-70.53222656	-89.60449219	+70.02685547	+3568	+14.11962891	-0.01318359	-4.96582031	+19.18212891	-62.16064453	-78.99169922	+2592
+1457971544.73690010	+15.12158203	+0.52734375	-2.13574219	+69.91699219	-63.30322266	-125.57373047	+3528	+14.87548828	+3.42773438	-2.85205078	-77.18994141	-89.69238281	+76.72851563	+3572	+14.12402344	+0.03076172	-4.99218750	+19.46777344	-62.13867188	-79.16748047	+2584
+1457971544.74099990	+15.13037109	+0.57568359	-2.16210938	+69.91699219	-63.19335938	-125.48583984	+3524	+14.88427734	+3.47167969	-2.87841797	-69.89501953	-89.78027344	+69.76318359	+3580	+14.13281250	+0.07470703	-5.01416016	+19.73144531	-62.09472656	-79.32128906	+2576
+1457971544.74519990	+15.13916016	+0.62402344	-2.19287109	+69.87304688	-63.08349609	-125.35400391	+3520	+14.88427734	+3.52001953	-2.90478516	-49.30664063	-89.82421875	+49.41650391	+3588	+14.13720703	+0.11865234	-5.04052734	+19.97314453	-62.05078125	-79.47509766	+2568
+1457971544.74939990	+15.14794922	+0.66796875	-2.20166016	+70.07080078	-63.06152344	-125.50781250	+3512	+14.89306641	+3.56835938	-2.91357422	-62.27050781	-89.89013672	+62.77587891	+3592	+14.14599609	+0.16259766	-5.05810547	+20.28076172	-62.05078125	-79.65087891	+2560
+1457971544.75350000	+15.15673828	+0.71630859	-2.21044922	+70.22460938	-62.99560547	-125.57373047	+3508	+14.90185547	+3.61669922	-2.92675781	-47.39501953	-89.91210938	+47.98828125	+3596	+14.15478516	+0.21093750	-5.07128906	+20.56640625	-62.02880859	-79.84863281	+2548
+1457971544.75770000	+15.16992188	+0.77343750	-2.21923828	+70.40039063	-62.95166016	-125.61767578	+3504	+14.91064453	+3.66064453	-2.94433594	-22.34619141	-89.91210938	+22.82958984	+3600	+14.16357422	+0.25048828	-5.08886719	+20.85205078	-62.00683594	-80.04638672	+2536
+1457971544.76189990	+15.18310547	+0.82617188	-2.21923828	+70.68603516	-62.95166016	-125.81542969	+3496	+14.92382813	+3.71337891	-2.94433594	-112.36816406	-89.97802734	+110.76416016	+3604	+14.17675781	+0.29443359	-5.09326172	+21.18164063	-62.05078125	-80.31005859	+2520
+1457971544.76600000	+15.19628906	+0.88330078	-2.22802734	+70.86181641	-62.90771484	-125.83740234	+3492	+14.93261719	+3.76611328	-2.94433594	-153.58886719	-89.95605469	+152.97363281	+3604	+14.19433594	+0.33837891	-5.10644531	+21.48925781	-62.02880859	-80.50781250	+2508
+1457971544.77020000	+15.21386719	+0.93164063	-2.23242188	+70.99365234	-62.86376953	-125.88134766	+3488	+14.94580078	+3.81884766	-2.94873047	-163.76220703	-89.95605469	+163.49853516	+3608	+14.20751953	+0.38232422	-5.11523438	+21.77490234	-62.00683594	-80.70556641	+2500
+1457971544.77430010	+15.22705078	+0.98437500	-2.22802734	+71.23535156	-62.84179688	-126.03515625	+3484	+14.95019531	+3.87158203	-2.94433594	-163.27880859	-89.89013672	+163.47656250	+3612	+14.22070313	+0.42626953	-5.11962891	+22.10449219	-62.02880859	-80.92529297	+2492
+1457971544.78270010	+15.24902344	+1.08544922	-2.21923828	+71.67480469	-62.79785156	-126.25488281	+3480	+14.97216797	+3.96826172	-2.93554688	-163.36669922	-89.84619141	+163.89404297	+3616	+14.23828125	+0.51855469	-5.12402344	+22.67578125	-62.02880859	-81.27685547	+2480
+1457971544.78679990	+15.26220703	+1.13378906	-2.21484375	+71.87255859	-62.77587891	-126.34277344	+3476	+14.98095703	+4.01220703	-2.93554688	-165.21240234	-89.84619141	+165.82763672	+3620	+14.25146484	+0.55810547	-5.12841797	+22.89550781	-62.02880859	-81.40869141	+2480
+1457971544.79099990	+15.27099609	+1.18652344	-2.21484375	+72.02636719	-62.77587891	-126.38671875	+3476	+14.98974609	+4.06054688	-2.93554688	-165.62988281	-89.84619141	+166.35498047	+3620	+14.26025391	+0.60205078	-5.13281250	+23.09326172	-62.00683594	-81.49658203	+2480
+1457971544.79520010	+15.28417969	+1.22607422	-2.21484375	+72.15820313	-62.73193359	-126.45263672	+3472	+14.99853516	+4.10009766	-2.93554688	-172.61718750	-89.84619141	+173.43017578	+3624	+14.26904297	+0.64160156	-5.13720703	+23.29101563	-61.98486328	-81.62841797	+2480
+1457971544.79930000	+15.29296875	+1.26562500	-2.21923828	+72.18017578	-62.68798828	-126.40869141	+3468	+15.00292969	+4.14404297	-2.94433594	+172.06787109	-89.86816406	-171.23291016	+3624	+14.28222656	+0.67675781	-5.14160156	+23.44482422	-61.98486328	-81.73828125	+2480
+1457971544.80349990	+15.30175781	+1.30957031	-2.23242188	+72.18017578	-62.62207031	-126.29882813	+3468	+15.00292969	+4.18798828	-2.95312500	+143.59130859	-89.91210938	-142.82226563	+3628	+14.29101563	+0.72070313	-5.15039063	+23.59863281	-61.94091797	-81.73828125	+2480
+1457971544.80769990	+15.31054688	+1.34472656	-2.24560547	+72.09228516	-62.55615234	-126.16699219	+3468	+15.00732422	+4.22314453	-2.96191406	+104.28222656	-89.89013672	-102.74414063	+3636	+14.29541016	+0.76025391	-5.15917969	+23.66455078	-61.89697266	-81.69433594	+2480
+1457971544.81180000	+15.31494141	+1.37988281	-2.25878906	+72.00439453	-62.49023438	-126.01318359	+3468	+15.00292969	+4.25390625	-2.97509766	+67.76367188	-89.82421875	-65.87402344	+3640	+14.29980469	+0.79980469	-5.17236328	+23.68652344	-61.80908203	-81.62841797	+2480
+1457971544.81600000	+15.31933594	+1.41503906	-2.26757813	+71.96044922	-62.44628906	-125.88134766	+3468	+15.00292969	+4.28906250	-2.99267578	+57.10693359	-89.73632813	-55.41503906	+3648	+14.29980469	+0.83935547	-5.18554688	+23.73046875	-61.74316406	-81.54052734	+2484
+1457971544.82020000	+15.31933594	+1.44140625	-2.28076172	+71.85058594	-62.40234375	-125.74951172	+3468	+14.99853516	+4.31542969	-3.00585938	+53.15185547	-89.62646484	-51.50390625	+3656	+14.29980469	+0.87451172	-5.19873047	+23.73046875	-61.67724609	-81.43066406	+2484
+1457971544.82430010	+15.32373047	+1.46777344	-2.29833984	+71.65283203	-62.33642578	-125.48583984	+3472	+14.99853516	+4.33740234	-3.02343750	+50.05371094	-89.51660156	-48.42773438	+3664	+14.30419922	+0.90527344	-5.21191406	+23.68652344	-61.61132813	-81.32080078	+2480
+1457971544.82850000	+15.32812500	+1.49853516	-2.32031250	+71.43310547	-62.27050781	-125.20019531	+3476	+14.99414063	+4.36376953	-3.04101563	+47.43896484	-89.38476563	-45.76904297	+3676	+14.30419922	+0.94042969	-5.22509766	+23.64257813	-61.54541016	-81.16699219	+2480
+1457971544.83270000	+15.32812500	+1.52050781	-2.34667969	+71.19140625	-62.20458984	-124.91455078	+3480	+14.98974609	+4.39453125	-3.05859375	+45.63720703	-89.27490234	-43.92333984	+3688	+14.30859375	+0.97558594	-5.23828125	+23.59863281	-61.45751953	-81.03515625	+2476
+1457971544.84100010	+15.33251953	+1.56884766	-2.37304688	+70.90576172	-62.09472656	-124.51904297	+3484	+14.97656250	+4.44726563	-3.08496094	+44.09912109	-89.05517578	-42.27539063	+3716	+14.31298828	+1.04150391	-5.26025391	+23.57666016	-61.30371094	-80.77148438	+2460
+1457971544.84520010	+15.33251953	+1.59521484	-2.38623047	+70.72998047	-62.05078125	-124.25537109	+3488	+14.97216797	+4.47363281	-3.09814453	+42.27539063	-88.94531250	-40.38574219	+3732	+14.31738281	+1.07226563	-5.27343750	+23.48876953	-61.23779297	-80.59570313	+2456
+1457971544.84929990	+15.33251953	+1.62158203	-2.39501953	+70.64208984	-62.02880859	-124.07958984	+3492	+14.96777344	+4.49560547	-3.10253906	+41.70410156	-88.92333984	-39.77050781	+3744	+14.31738281	+1.10302734	-5.27783203	+23.44482422	-61.17187500	-80.41992188	+2448
+1457971544.85349990	+15.33691406	+1.64794922	-2.39941406	+70.59814453	-62.05078125	-123.96972656	+3496	+14.96777344	+4.51318359	-3.09814453	+41.72607422	-88.90136719	-39.74853516	+3756	+14.31738281	+1.12939453	-5.27783203	+23.42285156	-61.14990234	-80.31005859	+2436
+1457971544.85760000	+15.34130859	+1.66992188	-2.39941406	+70.55419922	-62.05078125	-123.85986328	+3500	+14.96337891	+4.54394531	-3.09375000	+40.97900391	-88.87939453	-38.95751953	+3772	+14.32177734	+1.15576172	-5.27783203	+23.44482422	-61.14990234	-80.24414063	+2428
+1457971544.86180000	+15.34570313	+1.69628906	-2.39501953	+70.62011719	-62.07275391	-123.88183594	+3504	+14.96337891	+4.57470703	-3.08496094	+41.22070313	-88.92333984	-39.08935547	+3788	+14.33056641	+1.18652344	-5.26904297	+23.48876953	-61.17187500	-80.22216797	+2424
+1457971544.86599990	+15.35449219	+1.72265625	-2.38623047	+70.64208984	-62.09472656	-123.83789063	+3508	+14.96337891	+4.59667969	-3.07177734	+41.41845703	-88.94531250	-39.19921875	+3804	+14.33935547	+1.21289063	-5.26464844	+23.53271484	-61.17187500	-80.20019531	+2416
+1457971544.87010000	+15.35888672	+1.75341797	-2.38183594	+70.72998047	-62.11669922	-123.79394531	+3512	+14.96777344	+4.63183594	-3.06298828	+40.45166016	-88.98925781	-38.14453125	+3820	+14.34814453	+1.23925781	-5.25585938	+23.59863281	-61.19384766	-80.15625000	+2412
+1457971544.87430000	+15.36328125	+1.79296875	-2.36425781	+70.88378906	-62.16064453	-123.83789063	+3524	+14.96777344	+4.66699219	-3.03662109	+40.05615234	-89.07714844	-37.63916016	+3836	+14.35693359	+1.27441406	-5.24707031	+23.70849609	-61.21582031	-80.13427734	+2408
+1457971544.87850000	+15.36767578	+1.82373047	-2.34228516	+71.10351563	-62.22656250	-123.94775391	+3532	+14.97216797	+4.69335938	-3.01025391	+40.01220703	-89.18701172	-37.50732422	+3856	+14.36132813	+1.29638672	-5.23388672	+23.84033203	-61.25976563	-80.17822266	+2408
+1457971544.88680010	+15.38085938	+1.89404297	-2.29394531	+71.58691406	-62.40234375	-124.18945313	+3548	+14.98095703	+4.76367188	-2.95312500	+37.48535156	-89.42871094	-34.73876953	+3888	+14.37451172	+1.35791016	-5.19873047	+24.10400391	-61.36962891	-80.24414063	+2416
+1457971544.89100000	+15.38964844	+1.92480469	-2.27197266	+71.80664063	-62.46826172	-124.32128906	+3556	+14.98535156	+4.79003906	-2.92675781	+35.99121094	-89.53857422	-33.15673828	+3904	+14.38330078	+1.38427734	-5.17675781	+24.21386719	-61.45751953	-80.28808594	+2420
+1457971544.89510010	+15.39404297	+1.95996094	-2.25000000	+72.07031250	-62.55615234	-124.47509766	+3564	+14.98974609	+4.82519531	-2.89599609	+33.44238281	-89.67041016	-30.47607422	+3916	+14.39208984	+1.41064453	-5.15917969	+24.36767578	-61.54541016	-80.35400391	+2432
+1457971544.89930010	+15.39843750	+1.99511719	-2.22363281	+72.33398438	-62.64404297	-124.60693359	+3572	+14.99414063	+4.86035156	-2.86523438	+26.49902344	-89.78027344	-23.35693359	+3932	+14.40087891	+1.44140625	-5.13720703	+24.52148438	-61.61132813	-80.41992188	+2440
+1457971544.90350010	+15.40722656	+2.02587891	-2.20166016	+72.57568359	-62.73193359	-124.71679688	+3580	+14.99414063	+4.89550781	-2.83886719	+9.22851563	-89.86816406	-5.91064453	+3944	+14.40527344	+1.46777344	-5.11962891	+24.67529297	-61.67724609	-80.48583984	+2452
+1457971544.90759990	+15.40722656	+2.06103516	-2.17529297	+72.81738281	-62.81982422	-124.82666016	+3588	+14.99853516	+4.92626953	-2.80810547	-40.58349609	-89.91210938	+44.29687500	+3956	+14.41406250	+1.49414063	-5.10644531	+24.80712891	-61.72119141	-80.50781250	+2464
+1457971544.91179990	+15.41162109	+2.09179688	-2.15771484	+72.99316406	-62.88574219	-124.89257813	+3592	+14.99853516	+4.95703125	-2.78613281	-78.24462891	-89.86816406	+81.36474609	+3968	+14.41406250	+1.52050781	-5.08886719	+24.89501953	-61.76513672	-80.48583984	+2476
+1457971544.91599990	+15.41162109	+2.11816406	-2.13574219	+73.16894531	-62.97363281	-124.95849609	+3596	+14.99414063	+4.98779297	-2.76416016	-93.58154297	-89.80224609	+96.81152344	+3980	+14.41406250	+1.54687500	-5.07568359	+24.96093750	-61.80908203	-80.46386719	+2488
+1457971544.92010000	+15.41162109	+2.14453125	-2.11816406	+73.34472656	-63.03955078	-125.02441406	+3600	+14.99414063	+5.01416016	-2.73779297	-103.42529297	-89.73632813	+106.76513672	+3988	+14.41406250	+1.56884766	-5.06250000	+25.02685547	-61.85302734	-80.44189453	+2500
+1457971544.92430000	+15.41162109	+2.16210938	-2.10498047	+73.41064453	-63.10546875	-125.00244141	+3604	+14.98974609	+5.03613281	-2.72021484	-103.35937500	-89.69238281	+106.78710938	+3996	+14.41845703	+1.59082031	-5.04931641	+25.02685547	-61.87500000	-80.37597656	+2512
+1457971544.93260000	+15.41162109	+2.19726563	-2.09619141	+73.41064453	-63.19335938	-124.84863281	+3604	+14.98095703	+5.08007813	-2.69824219	-99.14062500	-89.62646484	+102.67822266	+4012	+14.41845703	+1.63037109	-5.03613281	+24.96093750	-61.89697266	-80.13427734	+2532
+1457971544.93680000	+15.40722656	+2.21484375	-2.09179688	+73.34472656	-63.21533203	-124.69482422	+3604	+14.97216797	+5.09765625	-2.68945313	-94.57031250	-89.60449219	+98.12988281	+4020	+14.41406250	+1.65234375	-5.03173828	+24.89501953	-61.89697266	-79.98046875	+2540
+1457971544.94090010	+15.40283203	+2.22802734	-2.09619141	+73.27880859	-63.23730469	-124.54101563	+3600	+14.96777344	+5.11083984	-2.68505859	-89.12109375	-89.60449219	+92.72460938	+4024	+14.40966797	+1.66992188	-5.03173828	+24.82910156	-61.87500000	-79.82666016	+2548
+1457971544.94510010	+15.39843750	+2.23681641	-2.09619141	+73.16894531	-63.25927734	-124.36523438	+3600	+14.95898438	+5.12402344	-2.68505859	-82.94677734	-89.58251953	+86.57226563	+4032	+14.40527344	+1.68750000	-5.03173828	+24.71923828	-61.85302734	-79.62890625	+2552
+1457971544.94930010	+15.39404297	+2.24560547	-2.10058594	+73.01513672	-63.25927734	-124.14550781	+3600	+14.94580078	+5.13281250	-2.68066406	-75.67382813	-89.58251953	+79.27734375	+4036	+14.39648438	+1.70507813	-5.02734375	+24.58740234	-61.80908203	-79.40917969	+2552
+1457971544.95339990	+15.38964844	+2.25439453	-2.10498047	+72.88330078	-63.25927734	-123.94775391	+3600	+14.94140625	+5.13720703	-2.68066406	-69.41162109	-89.56054688	+73.14697266	+4044	+14.39208984	+1.71826172	-5.02734375	+24.45556641	-61.78710938	-79.18945313	+2556
+1457971544.95760010	+15.38525391	+2.25878906	-2.10937500	+72.70751953	-63.28125000	-123.72802734	+3604	+14.93261719	+5.14160156	-2.68066406	-63.52294922	-89.53857422	+67.34619141	+4052	+14.38769531	+1.73144531	-5.02734375	+24.30175781	-61.76513672	-78.96972656	+2556
+1457971544.96180010	+15.38085938	+2.26757813	-2.11376953	+72.55371094	-63.28125000	-123.50830078	+3604	+14.92382813	+5.14599609	-2.67626953	-58.64501953	-89.51660156	+62.40234375	+4056	+14.37890625	+1.74902344	-5.02734375	+24.14794922	-61.74316406	-78.75000000	+2552
+1457971544.96589990	+15.37646484	+2.27197266	-2.11816406	+72.39990234	-63.28125000	-123.28857422	+3604	+14.91503906	+5.15039063	-2.67626953	-53.32763672	-89.49462891	+57.04101563	+4064	+14.37451172	+1.76220703	-5.02294922	+24.01611328	-61.72119141	-78.53027344	+2552
+1457971544.97009990	+15.37646484	+2.28076172	-2.12255859	+72.20214844	-63.30322266	-123.04687500	+3608	+14.90625000	+5.15478516	-2.67626953	-47.50488281	-89.45068359	+51.19628906	+4072	+14.37011719	+1.77539063	-5.02294922	+23.88427734	-61.67724609	-78.28857422	+2548
+1457971544.97840000	+15.36767578	+2.29394531	-2.12695313	+71.91650391	-63.32519531	-122.62939453	+3612	+14.89306641	+5.16796875	-2.67187500	-41.72607422	-89.34082031	+45.35156250	+4092	+14.35693359	+1.81054688	-5.01416016	+23.62060547	-61.63330078	-77.82714844	+2536
+1457971544.98260000	+15.36328125	+2.30273438	-2.12255859	+71.78466797	-63.32519531	-122.43164063	+3616	+14.88427734	+5.17236328	-2.66308594	-40.12207031	-89.29687500	+43.72558594	+4100	+14.34814453	+1.82812500	-5.00537109	+23.48876953	-61.61132813	-77.60742188	+2532
+1457971544.98680000	+15.36328125	+2.31591797	-2.11816406	+71.69677734	-63.36914063	-122.27783203	+3616	+14.87988281	+5.18115234	-2.65429688	-40.20996094	-89.23095703	+43.81347656	+4108	+14.34375000	+1.84570313	-4.99658203	+23.37890625	-61.61132813	-77.43164063	+2524
+1457971544.99090000	+15.35888672	+2.32470703	-2.10937500	+71.60888672	-63.41308594	-122.10205078	+3624	+14.87548828	+5.18554688	-2.64550781	-40.93505859	-89.16503906	+44.53857422	+4120	+14.33496094	+1.86328125	-4.98339844	+23.29101563	-61.61132813	-77.23388672	+2520
+1457971544.99510000	+15.35888672	+2.33789063	-2.10058594	+71.56494141	-63.47900391	-121.97021484	+3628	+14.87548828	+5.19873047	-2.63232422	-42.01171875	-89.09912109	+45.65917969	+4132	+14.33496094	+1.88085938	-4.97021484	+23.22509766	-61.63330078	-77.08007813	+2520
+1457971544.99930000	+15.35888672	+2.35546875	-2.08300781	+71.56494141	-63.54492188	-121.88232422	+3632	+14.87109375	+5.21191406	-2.61914063	-43.72558594	-89.03320313	+47.39501953	+4140	+14.33056641	+1.89843750	-4.95263672	+23.20312500	-61.65527344	-76.97021484	+2516
+1457971545.00340010	+15.35888672	+2.37744141	-2.06103516	+71.60888672	-63.63281250	-121.81640625	+3640	+14.87109375	+5.22949219	-2.60156250	-45.57128906	-88.94531250	+49.30664063	+4152	+14.33056641	+1.92041016	-4.93505859	+23.20312500	-61.67724609	-76.88232422	+2516
+1457971545.00760010	+15.35888672	+2.39941406	-2.03906250	+71.67480469	-63.72070313	-121.75048828	+3648	+14.87109375	+5.24707031	-2.58398438	-47.28515625	-88.87939453	+51.06445313	+4164	+14.33056641	+1.93798828	-4.91748047	+23.20312500	-61.72119141	-76.79443359	+2516
+1457971545.01169990	+15.36328125	+2.42138672	-2.01708984	+71.76269531	-63.80859375	-121.72851563	+3656	+14.87109375	+5.26464844	-2.56201172	-49.26269531	-88.79150391	+53.12988281	+4172	+14.33056641	+1.95556641	-4.89990234	+23.22509766	-61.74316406	-76.75048828	+2520
+1457971545.01589990	+15.36328125	+2.44335938	-1.98632813	+71.89453125	-63.94042969	-121.72851563	+3664	+14.87109375	+5.29101563	-2.53564453	-52.33886719	-88.68164063	+56.29394531	+4184	+14.32617188	+1.97314453	-4.87792969	+23.26904297	-61.78710938	-76.68457031	+2524
+1457971545.02420000	+15.36328125	+2.48730469	-1.92919922	+72.18017578	-64.16015625	-121.81640625	+3680	+14.87109375	+5.33056641	-2.47851563	-57.85400391	-88.48388672	+61.98486328	+4200	+14.32617188	+1.99951172	-4.83837891	+23.33496094	-61.87500000	-76.66259766	+2540
+1457971545.02839990	+15.36328125	+2.50488281	-1.90283203	+72.31201172	-64.27001953	-121.83837891	+3684	+14.87109375	+5.35253906	-2.45214844	-59.91943359	-88.37402344	+64.16015625	+4208	+14.33056641	+2.01269531	-4.82080078	+23.35693359	-61.91894531	-76.61865234	+2548
+1457971545.03259990	+15.36328125	+2.52246094	-1.87646484	+72.44384766	-64.37988281	-121.88232422	+3688	+14.87109375	+5.37451172	-2.43017578	-61.76513672	-88.28613281	+66.11572266	+4212	+14.33056641	+2.02587891	-4.80322266	+23.35693359	-61.96289063	-76.59667969	+2556
+1457971545.03670000	+15.36328125	+2.54003906	-1.85888672	+72.53173828	-64.46777344	-121.86035156	+3692	+14.87109375	+5.39208984	-2.40820313	-62.95166016	-88.19824219	+67.39013672	+4216	+14.33056641	+2.03466797	-4.79003906	+23.35693359	-61.98486328	-76.55273438	+2568
+1457971545.04090000	+15.35888672	+2.55761719	-1.84130859	+72.59765625	-64.53369141	-121.83837891	+3696	+14.86669922	+5.40966797	-2.38623047	-64.24804688	-88.11035156	+68.75244141	+4216	+14.33056641	+2.04785156	-4.78125000	+23.35693359	-62.00683594	-76.48681641	+2576
+1457971545.04510000	+15.35449219	+2.56640625	-1.82812500	+72.59765625	-64.59960938	-121.77246094	+3696	+14.86669922	+5.42285156	-2.36425781	-65.56640625	-88.04443359	+70.07080078	+4220	+14.32617188	+2.05664063	-4.76806641	+23.31298828	-61.98486328	-76.39892578	+2584
+1457971545.04920010	+15.35009766	+2.57519531	-1.81933594	+72.55371094	-64.64355469	-121.64062500	+3696	+14.86230469	+5.43164063	-2.35107422	-65.65429688	-87.95654297	+70.22460938	+4216	+14.32177734	+2.06542969	-4.76367188	+23.22509766	-61.98486328	-76.26708984	+2592
+1457971545.05760000	+15.34130859	+2.58398438	-1.81054688	+72.39990234	-64.73144531	-121.39892578	+3692	+14.84912109	+5.44042969	-2.33349609	-65.56640625	-87.84667969	+70.13671875	+4212	+14.31298828	+2.07861328	-4.75048828	+23.02734375	-61.96289063	-76.00341797	+2608
+1457971545.06170010	+15.33691406	+2.58398438	-1.81054688	+72.24609375	-64.75341797	-121.22314453	+3692	+14.84033203	+5.44482422	-2.32910156	-64.99511719	-87.80273438	+69.58740234	+4212	+14.30859375	+2.08300781	-4.75048828	+22.89550781	-61.94091797	-75.82763672	+2612
+1457971545.06590010	+15.33251953	+2.58837891	-1.81054688	+72.11425781	-64.77539063	-121.02539063	+3688	+14.83593750	+5.44482422	-2.32910156	-64.09423828	-87.78076172	+68.68652344	+4208	+14.30419922	+2.08740234	-4.75048828	+22.74169922	-61.89697266	-75.62988281	+2616
+1457971545.07010010	+15.32812500	+2.58837891	-1.81933594	+71.91650391	-64.77539063	-120.78369141	+3688	+14.83154297	+5.44482422	-2.33349609	-62.90771484	-87.75878906	+67.50000000	+4204	+14.29980469	+2.09619141	-4.75048828	+22.56591797	-61.85302734	-75.41015625	+2616
+1457971545.07419990	+15.32373047	+2.58398438	-1.82812500	+71.67480469	-64.77539063	-120.52001953	+3688	+14.82275391	+5.44042969	-2.33349609	-61.52343750	-87.71484375	+66.09375000	+4204	+14.29101563	+2.10058594	-4.75048828	+22.39013672	-61.78710938	-75.16845703	+2616
+1457971545.07839990	+15.31933594	+2.58398438	-1.83251953	+71.45507813	-64.77539063	-120.27832031	+3688	+14.81396484	+5.44042969	-2.33789063	-60.40283203	-87.69287109	+64.95117188	+4200	+14.28662109	+2.10498047	-4.75488281	+22.23632813	-61.74316406	-74.94873047	+2616
+1457971545.08670000	+15.31054688	+2.57958984	-1.85449219	+70.97167969	-64.75341797	-119.70703125	+3692	+14.80078125	+5.43164063	-2.34667969	-57.67822266	-87.62695313	+62.16064453	+4204	+14.26904297	+2.11816406	-4.75927734	+21.88476563	-61.63330078	-74.48730469	+2608
+1457971545.09089990	+15.30615234	+2.57519531	-1.86328125	+70.72998047	-64.75341797	-119.44335938	+3692	+14.79638672	+5.42724609	-2.35107422	-56.35986328	-87.60498047	+60.82031250	+4204	+14.26464844	+2.12255859	-4.75927734	+21.68701172	-61.58935547	-74.22363281	+2604
+1457971545.09500000	+15.30175781	+2.57519531	-1.87207031	+70.48828125	-64.75341797	-119.17968750	+3692	+14.78759766	+5.42724609	-2.35546875	-54.88769531	-87.56103516	+59.32617188	+4204	+14.25585938	+2.13134766	-4.76367188	+21.51123047	-61.54541016	-73.98193359	+2600
+1457971545.09920000	+15.29736328	+2.57080078	-1.88085938	+70.26855469	-64.75341797	-118.91601563	+3696	+14.78320313	+5.42285156	-2.35986328	-53.67919922	-87.51708984	+58.07373047	+4208	+14.25146484	+2.13574219	-4.76367188	+21.35742188	-61.50146484	-73.76220703	+2592
+1457971545.10340000	+15.29736328	+2.57080078	-1.88525391	+70.07080078	-64.75341797	-118.67431641	+3696	+14.77880859	+5.42285156	-2.35986328	-52.60253906	-87.49511719	+56.99707031	+4208	+14.24267578	+2.14453125	-4.76367188	+21.20361328	-61.45751953	-73.54248047	+2584
+1457971545.10750010	+15.29296875	+2.57080078	-1.89404297	+69.87304688	-64.75341797	-118.43261719	+3696	+14.77001953	+5.42285156	-2.36425781	-51.52587891	-87.45117188	+55.89843750	+4212	+14.23828125	+2.15332031	-4.76367188	+21.04980469	-61.41357422	-73.32275391	+2576
+1457971545.11170010	+15.28857422	+2.57519531	-1.89843750	+69.69726563	-64.77539063	-118.21289063	+3696	+14.76562500	+5.42285156	-2.36425781	-50.66894531	-87.40722656	+55.01953125	+4216	+14.23388672	+2.16210938	-4.76367188	+20.93994141	-61.36962891	-73.12500000	+2572
+1457971545.11590000	+15.28857422	+2.57519531	-1.89843750	+69.54345703	-64.79736328	-118.01513672	+3696	+14.76123047	+5.42285156	-2.35986328	-49.94384766	-87.34130859	+54.29443359	+4216	+14.22949219	+2.17089844	-4.75927734	+20.83007813	-61.34765625	-72.97119141	+2564
+1457971545.12420010	+15.28417969	+2.58398438	-1.89404297	+69.34570313	-64.86328125	-117.72949219	+3696	+14.75683594	+5.42724609	-2.35107422	-49.26269531	-87.25341797	+53.61328125	+4224	+14.22070313	+2.18408203	-4.74609375	+20.69824219	-61.34765625	-72.72949219	+2556
+1457971545.12840010	+15.27978516	+2.58837891	-1.88525391	+69.30175781	-64.92919922	-117.61962891	+3700	+14.75244141	+5.43603516	-2.33789063	-49.35058594	-87.20947266	+53.67919922	+4228	+14.22070313	+2.19287109	-4.74169922	+20.63232422	-61.34765625	-72.64160156	+2552
+1457971545.13249990	+15.27978516	+2.59716797	-1.87646484	+69.30175781	-64.99511719	-117.55371094	+3700	+14.75244141	+5.44042969	-2.32470703	-49.65820313	-87.14355469	+54.00878906	+4236	+14.21630859	+2.20166016	-4.73291016	+20.58837891	-61.36962891	-72.57568359	+2552
+1457971545.13669990	+15.27978516	+2.60595703	-1.86328125	+69.32373047	-65.06103516	-117.53173828	+3704	+14.75244141	+5.44921875	-2.30712891	-50.20751953	-87.12158203	+54.58007813	+4240	+14.21630859	+2.20605469	-4.72412109	+20.56640625	-61.36962891	-72.53173828	+2552
+1457971545.14089990	+15.28417969	+2.61474609	-1.85009766	+69.38964844	-65.12695313	-117.55371094	+3704	+14.75244141	+5.46240234	-2.28076172	-51.19628906	-87.07763672	+55.61279297	+4244	+14.21630859	+2.21484375	-4.71533203	+20.56640625	-61.39160156	-72.48779297	+2552
+1457971545.14500000	+15.27978516	+2.62353516	-1.83251953	+69.47753906	-65.19287109	-117.57568359	+3708	+14.75683594	+5.47119141	-2.25878906	-52.31689453	-87.03369141	+56.75537109	+4252	+14.21630859	+2.21923828	-4.70654297	+20.56640625	-61.41357422	-72.48779297	+2552
+1457971545.14920000	+15.28417969	+2.62792969	-1.81933594	+69.54345703	-65.28076172	-117.59765625	+3708	+14.75683594	+5.48437500	-2.23242188	-53.30566406	-87.01171875	+57.76611328	+4252	+14.21630859	+2.22363281	-4.69775391	+20.54443359	-61.43554688	-72.46582031	+2556
+1457971545.15750000	+15.28417969	+2.64550781	-1.78417969	+69.71923828	-65.43457031	-117.70751953	+3712	+14.76562500	+5.49755859	-2.18408203	-55.85449219	-86.94580078	+60.33691406	+4260	+14.21191406	+2.23242188	-4.68017578	+20.52246094	-61.50146484	-72.44384766	+2568
+1457971545.16170000	+15.28417969	+2.64990234	-1.76660156	+69.80712891	-65.50048828	-117.77343750	+3712	+14.76562500	+5.50195313	-2.16210938	-56.88720703	-86.94580078	+61.36962891	+4256	+14.21191406	+2.23681641	-4.67138672	+20.50048828	-61.52343750	-72.42187500	+2572
+1457971545.16580010	+15.28417969	+2.65429688	-1.75341797	+69.87304688	-65.56640625	-117.79541016	+3712	+14.77001953	+5.51074219	-2.14013672	-57.72216797	-86.92382813	+62.24853516	+4256	+14.21191406	+2.23681641	-4.66259766	+20.47851563	-61.54541016	-72.39990234	+2580
+1457971545.17000010	+15.28417969	+2.65869141	-1.74023438	+69.89501953	-65.63232422	-117.81738281	+3708	+14.77001953	+5.51513672	-2.12255859	-58.46923828	-86.92382813	+62.99560547	+4252	+14.21191406	+2.24121094	-4.65820313	+20.43457031	-61.54541016	-72.35595703	+2584
+1457971545.17420010	+15.28417969	+2.65869141	-1.73144531	+69.87304688	-65.67626953	-117.77343750	+3708	+14.77001953	+5.51513672	-2.11376953	-58.46923828	-86.90185547	+62.97363281	+4248	+14.21191406	+2.24121094	-4.65380859	+20.36865234	-61.54541016	-72.29003906	+2588
+1457971545.18249990	+15.27978516	+2.65869141	-1.72705078	+69.71923828	-65.72021484	-117.59765625	+3700	+14.76562500	+5.51074219	-2.10058594	-57.94189453	-86.87988281	+62.44628906	+4240	+14.20751953	+2.24560547	-4.64941406	+20.23681641	-61.54541016	-72.13623047	+2596
+1457971545.18670010	+15.27978516	+2.65429688	-1.72705078	+69.56542969	-65.72021484	-117.46582031	+3696	+14.76562500	+5.50195313	-2.10058594	-57.32666016	-86.85791016	+61.80908203	+4236	+14.20312500	+2.24560547	-4.64941406	+20.12695313	-61.52343750	-72.02636719	+2600
+1457971545.19080000	+15.27539063	+2.64990234	-1.72705078	+69.43359375	-65.74218750	-117.33398438	+3692	+14.76123047	+5.49755859	-2.10058594	-56.75537109	-86.83593750	+61.23779297	+4232	+14.20312500	+2.24560547	-4.64941406	+20.01708984	-61.50146484	-71.91650391	+2600
+1457971545.19499990	+15.27539063	+2.64550781	-1.73144531	+69.27978516	-65.74218750	-117.18017578	+3692	+14.75683594	+5.49316406	-2.10498047	-56.11816406	-86.81396484	+60.57861328	+4228	+14.19873047	+2.24560547	-4.64941406	+19.88525391	-61.47949219	-71.78466797	+2600
+1457971545.19919990	+15.27099609	+2.64111328	-1.73583984	+69.08203125	-65.74218750	-117.00439453	+3688	+14.75683594	+5.48876953	-2.10498047	-55.28320313	-86.77001953	+59.72167969	+4228	+14.19433594	+2.24560547	-4.64941406	+19.75341797	-61.45751953	-71.63085938	+2600
+1457971545.20330000	+15.27099609	+2.63671875	-1.74462891	+68.90625000	-65.72021484	-116.82861328	+3688	+14.75244141	+5.48437500	-2.10937500	-54.53613281	-86.74804688	+58.99658203	+4228	+14.18994141	+2.24560547	-4.65380859	+19.62158203	-61.41357422	-71.47705078	+2600
+1457971545.21170000	+15.26660156	+2.62792969	-1.75781250	+68.46679688	-65.67626953	-116.41113281	+3688	+14.74365234	+5.47119141	-2.12255859	-52.73437500	-86.66015625	+57.19482422	+4228	+14.18554688	+2.25000000	-4.65820313	+19.33593750	-61.32568359	-71.12548828	+2592
+1457971545.21580000	+15.26220703	+2.62353516	-1.76660156	+68.29101563	-65.67626953	-116.23535156	+3688	+14.73925781	+5.46679688	-2.12695313	-52.03125000	-86.63818359	+56.51367188	+4228	+14.18115234	+2.25000000	-4.66259766	+19.16015625	-61.28173828	-70.94970703	+2588
+1457971545.22000000	+15.26220703	+2.61914063	-1.77099609	+68.09326172	-65.65429688	-116.05957031	+3688	+14.73925781	+5.46240234	-2.13134766	-51.30615234	-86.59423828	+55.81054688	+4228	+14.17675781	+2.25000000	-4.66259766	+19.00634766	-61.21582031	-70.77392578	+2580
+1457971545.22420000	+15.25781250	+2.61474609	-1.77978516	+67.91748047	-65.63232422	-115.90576172	+3688	+14.73486328	+5.45800781	-2.13574219	-50.69091797	-86.55029297	+55.21728516	+4228	+14.17236328	+2.24560547	-4.66259766	+18.87451172	-61.17187500	-70.59814453	+2572
+1457971545.22830010	+15.25781250	+2.61035156	-1.78417969	+67.76367188	-65.63232422	-115.75195313	+3688	+14.73046875	+5.45361328	-2.14013672	-50.03173828	-86.48437500	+54.60205078	+4228	+14.16796875	+2.24560547	-4.66259766	+18.69873047	-61.12792969	-70.42236328	+2564
+1457971545.23250010	+15.25781250	+2.60595703	-1.78417969	+67.60986328	-65.63232422	-115.62011719	+3688	+14.73046875	+5.44921875	-2.14453125	-49.41650391	-86.41845703	+54.00878906	+4232	+14.16796875	+2.24560547	-4.66259766	+18.56689453	-61.08398438	-70.26855469	+2556
+1457971545.23659990	+15.25781250	+2.60156250	-1.78857422	+67.50000000	-65.63232422	-115.51025391	+3688	+14.72607422	+5.44921875	-2.14453125	-48.99902344	-86.35253906	+53.65722656	+4232	+14.16796875	+2.24560547	-4.65820313	+18.45703125	-61.06201172	-70.13671875	+2548
+1457971545.24499990	+15.25781250	+2.60156250	-1.78857422	+67.34619141	-65.61035156	-115.35644531	+3688	+14.72167969	+5.44482422	-2.14013672	-48.33984375	-86.17675781	+53.17382813	+4232	+14.16796875	+2.24560547	-4.64501953	+18.30322266	-61.01806641	-69.96093750	+2536
+1457971545.24910000	+15.25781250	+2.60156250	-1.78417969	+67.30224609	-65.63232422	-115.33447266	+3688	+14.72167969	+5.44482422	-2.13574219	-48.38378906	-86.08886719	+53.32763672	+4236	+14.16796875	+2.24560547	-4.63623047	+18.23730469	-60.99609375	-69.91699219	+2528
+1457971545.25330000	+15.25781250	+2.60156250	-1.77539063	+67.30224609	-65.63232422	-115.33447266	+3688	+14.72607422	+5.44921875	-2.12255859	-48.73535156	-85.97900391	+53.83300781	+4236	+14.16796875	+2.24560547	-4.62744141	+18.21533203	-60.99609375	-69.87304688	+2524
+1457971545.25749990	+15.26220703	+2.60595703	-1.76660156	+67.32421875	-65.67626953	-115.35644531	+3692	+14.73046875	+5.45361328	-2.10937500	-49.28466797	-85.86914063	+54.51416016	+4240	+14.17236328	+2.24560547	-4.61425781	+18.19335938	-60.99609375	-69.87304688	+2520
+1457971545.26160000	+15.26220703	+2.60595703	-1.75781250	+67.39013672	-65.69824219	-115.42236328	+3692	+14.73486328	+5.46240234	-2.09179688	-49.96582031	-85.78125000	+55.32714844	+4244	+14.17236328	+2.24560547	-4.60546875	+18.19335938	-61.01806641	-69.87304688	+2520
+1457971545.26580000	+15.26660156	+2.61035156	-1.74462891	+67.47802734	-65.72021484	-115.51025391	+3692	+14.74365234	+5.47558594	-2.06982422	-50.73486328	-85.71533203	+56.25000000	+4248	+14.17675781	+2.24560547	-4.59228516	+18.21533203	-61.04003906	-69.91699219	+2520
+1457971545.27410010	+15.27539063	+2.61914063	-1.71386719	+67.69775391	-65.78613281	-115.70800781	+3696	+14.75244141	+5.49316406	-2.03027344	-52.07519531	-85.60546875	+57.81005859	+4248	+14.18994141	+2.24560547	-4.57031250	+18.25927734	-61.08398438	-69.98291016	+2524
+1457971545.28250000	+15.27978516	+2.63232422	-1.68310547	+68.00537109	-65.85205078	-115.97167969	+3700	+14.76562500	+5.50634766	-1.99511719	-53.32763672	-85.53955078	+59.26025391	+4252	+14.19433594	+2.24560547	-4.54833984	+18.34716797	-61.12792969	-70.04882813	+2528
+1457971545.28660010	+15.28417969	+2.63671875	-1.66992188	+68.11523438	-65.89599609	-116.08154297	+3704	+14.77001953	+5.51074219	-1.98193359	-53.56933594	-85.51757813	+59.56787109	+4248	+14.19873047	+2.24560547	-4.53955078	+18.34716797	-61.12792969	-70.07080078	+2532
+1457971545.29080010	+15.28857422	+2.63671875	-1.65673828	+68.22509766	-65.91796875	-116.19140625	+3704	+14.77441406	+5.51513672	-1.97314453	-53.45947266	-85.49560547	+59.52392578	+4248	+14.20312500	+2.24560547	-4.53076172	+18.34716797	-61.14990234	-70.09277344	+2536
+1457971545.29909990	+15.29296875	+2.64111328	-1.63916016	+68.35693359	-65.98388672	-116.30126953	+3704	+14.78320313	+5.51513672	-1.96435547	-52.77832031	-85.47363281	+58.90869141	+4240	+14.20751953	+2.24560547	-4.52197266	+18.32519531	-61.14990234	-70.07080078	+2544
+1457971545.30329990	+15.29296875	+2.64550781	-1.63476563	+68.35693359	-65.98388672	-116.30126953	+3704	+14.78320313	+5.51513672	-1.96435547	-52.03125000	-85.49560547	+58.20556641	+4240	+14.20751953	+2.25000000	-4.51757813	+18.30322266	-61.14990234	-70.02685547	+2548
+1457971545.30749990	+15.29736328	+2.64550781	-1.63037109	+68.31298828	-65.98388672	-116.25732422	+3700	+14.78320313	+5.51074219	-1.96435547	-51.04248047	-85.49560547	+57.23876953	+4236	+14.20751953	+2.25000000	-4.51757813	+18.28125000	-61.12792969	-69.98291016	+2552
+1457971545.31160000	+15.29736328	+2.64111328	-1.63476563	+68.22509766	-65.98388672	-116.19140625	+3700	+14.78320313	+5.50634766	-1.96875000	-49.83398438	-85.51757813	+56.05224609	+4236	+14.20751953	+2.25000000	-4.52197266	+18.21533203	-61.08398438	-69.91699219	+2556
+1457971545.31580000	+15.29736328	+2.64111328	-1.63476563	+68.11523438	-65.98388672	-116.08154297	+3700	+14.77880859	+5.49755859	-1.97753906	-48.42773438	-85.53955078	+54.66796875	+4240	+14.20751953	+2.25000000	-4.52197266	+18.14941406	-61.06201172	-69.85107422	+2556
+1457971545.31990000	+15.29736328	+2.63671875	-1.63916016	+67.98339844	-65.98388672	-115.94970703	+3700	+14.77880859	+5.49316406	-1.98193359	-46.75781250	-85.56152344	+53.02001953	+4240	+14.20751953	+2.24560547	-4.52636719	+18.08349609	-61.04003906	-69.76318359	+2560
+1457971545.32830000	+15.29736328	+2.62792969	-1.65673828	+67.60986328	-65.96191406	-115.62011719	+3700	+14.77441406	+5.47558594	-2.00390625	-42.58300781	-85.64941406	+48.84521484	+4248	+14.20312500	+2.24560547	-4.53515625	+17.92968750	-60.95214844	-69.58740234	+2560
+1457971545.33240010	+15.29736328	+2.62353516	-1.66552734	+67.39013672	-65.93994141	-115.40039063	+3704	+14.77441406	+5.46679688	-2.01708984	-39.94628906	-85.67138672	+46.18652344	+4252	+14.20312500	+2.24560547	-4.53955078	+17.84179688	-60.93017578	-69.49951172	+2560
+1457971545.33660010	+15.29736328	+2.61914063	-1.67431641	+67.14843750	-65.93994141	-115.18066406	+3704	+14.77001953	+5.46240234	-2.02587891	-37.17773438	-85.73730469	+43.43994141	+4256	+14.20312500	+2.24560547	-4.54394531	+17.75390625	-60.88623047	-69.41162109	+2560
+1457971545.34489990	+15.29736328	+2.60595703	-1.69628906	+66.51123047	-65.93994141	-114.54345703	+3708	+14.76562500	+5.44921875	-2.05224609	-29.79492188	-85.84716797	+36.05712891	+4268	+14.19873047	+2.24560547	-4.55712891	+17.60009766	-60.79833984	-69.21386719	+2556
+1457971545.34910010	+15.29736328	+2.59716797	-1.70947266	+66.18164063	-65.93994141	-114.21386719	+3712	+14.76562500	+5.44482422	-2.06103516	-25.86181641	-85.89111328	+32.12402344	+4272	+14.19873047	+2.24121094	-4.56591797	+17.51220703	-60.75439453	-69.12597656	+2556
+1457971545.35330010	+15.29736328	+2.58837891	-1.72265625	+65.65429688	-65.98388672	-113.70849609	+3716	+14.76562500	+5.43603516	-2.06982422	-20.28076172	-85.93505859	+26.54296875	+4280	+14.19873047	+2.24121094	-4.57031250	+17.42431641	-60.71044922	-69.03808594	+2552
+1457971545.35739990	+15.29736328	+2.57958984	-1.73583984	+65.14892578	-66.02783203	-113.20312500	+3716	+14.76562500	+5.43603516	-2.07861328	-14.87548828	-85.97900391	+21.15966797	+4284	+14.19873047	+2.24121094	-4.57910156	+17.35839844	-60.66650391	-68.95019531	+2548
+1457971545.36159990	+15.29736328	+2.57080078	-1.74462891	+64.70947266	-66.09375000	-112.76367188	+3716	+14.76562500	+5.43603516	-2.07861328	-9.62402344	-86.02294922	+15.90820313	+4284	+14.19433594	+2.24121094	-4.58349609	+17.31445313	-60.66650391	-68.90625000	+2544
+1457971545.36579990	+15.30175781	+2.56640625	-1.74902344	+64.09423828	-66.20361328	-112.08251953	+3716	+14.77001953	+5.44042969	-2.07861328	-2.39501953	-86.04492188	+8.72314453	+4288	+14.19873047	+2.24121094	-4.58789063	+17.27050781	-60.64453125	-68.88427734	+2540
+1457971545.36990000	+15.30615234	+2.56201172	-1.75341797	+63.52294922	-66.33544922	-111.48925781	+3716	+14.77441406	+5.44921875	-2.07421875	+3.91113281	-86.00097656	+2.43896484	+4292	+14.19873047	+2.24121094	-4.58789063	+17.27050781	-60.64453125	-68.86230469	+2536
+1457971545.37830000	+15.31054688	+2.55761719	-1.74462891	+62.42431641	-66.66503906	-110.28076172	+3712	+14.78320313	+5.47119141	-2.06103516	+16.43554688	-85.86914063	-9.95361328	+4304	+14.20312500	+2.24121094	-4.59228516	+17.27050781	-60.66650391	-68.88427734	+2528
+1457971545.38240000	+15.31494141	+2.55761719	-1.73583984	+61.91894531	-66.86279297	-109.70947266	+3708	+14.78759766	+5.48437500	-2.04785156	+21.97265625	-85.75927734	-15.44677734	+4308	+14.20312500	+2.23681641	-4.59228516	+17.29248047	-60.68847656	-68.92822266	+2524
+1457971545.38660000	+15.31494141	+2.55761719	-1.72265625	+61.45751953	-67.06054688	-109.20410156	+3708	+14.79638672	+5.49316406	-2.03906250	+26.85058594	-85.60546875	-20.25878906	+4312	+14.20312500	+2.23681641	-4.59228516	+17.33642578	-60.68847656	-68.95019531	+2520
+1457971545.39070010	+15.31933594	+2.56201172	-1.71386719	+60.90820313	-67.25830078	-108.61083984	+3704	+14.80078125	+5.51074219	-2.03466797	+31.70654297	-85.40771484	-25.02685547	+4316	+14.20751953	+2.23681641	-4.59228516	+17.35839844	-60.71044922	-68.99414063	+2520
+1457971545.39490010	+15.32373047	+2.56201172	-1.70507813	+60.40283203	-67.43408203	-108.03955078	+3704	+14.80517578	+5.52392578	-2.03027344	+35.74951172	-85.16601563	-28.98193359	+4316	+14.20751953	+2.23681641	-4.59228516	+17.38037109	-60.73242188	-69.01611328	+2516
+1457971545.40319990	+15.33691406	+2.56201172	-1.70068359	+59.26025391	-67.69775391	-106.80908203	+3692	+14.81396484	+5.55029297	-2.03027344	+42.47314453	-84.59472656	-35.55175781	+4316	+14.21191406	+2.23681641	-4.59228516	+17.42431641	-60.75439453	-69.10400391	+2516
+1457971545.40739990	+15.33691406	+2.56201172	-1.70507813	+58.55712891	-67.78564453	-106.10595703	+3688	+14.81835938	+5.56347656	-2.03466797	+45.04394531	-84.24316406	-38.05664063	+4316	+14.21191406	+2.23242188	-4.59228516	+17.44628906	-60.77636719	-69.14794922	+2516
+1457971545.41160010	+15.34130859	+2.55322266	-1.71386719	+57.74414063	-67.85156250	-105.29296875	+3688	+14.82275391	+5.56787109	-2.04785156	+47.10937500	-83.86962891	-40.05615234	+4316	+14.21630859	+2.23242188	-4.59667969	+17.46826172	-60.77636719	-69.16992188	+2516
+1457971545.41570000	+15.34570313	+2.54882813	-1.73144531	+56.82128906	-67.89550781	-104.39208984	+3688	+14.82275391	+5.58105469	-2.06542969	+48.82324219	-83.40820313	-41.68212891	+4320	+14.21630859	+2.22802734	-4.60107422	+17.46826172	-60.77636719	-69.19189453	+2516
+1457971545.41989990	+15.35009766	+2.53564453	-1.74902344	+55.87646484	-67.91748047	-103.46923828	+3688	+14.82714844	+5.58544922	-2.08300781	+50.22949219	-82.94677734	-43.04443359	+4324	+14.21630859	+2.22802734	-4.60546875	+17.46826172	-60.75439453	-69.21386719	+2520
+1457971545.42409990	+15.35449219	+2.52246094	-1.77099609	+54.86572266	-67.89550781	-102.52441406	+3692	+14.83154297	+5.58544922	-2.10937500	+51.39404297	-82.44140625	-44.16503906	+4324	+14.22070313	+2.22363281	-4.60986328	+17.44628906	-60.73242188	-69.21386719	+2520
+1457971545.42820000	+15.36328125	+2.50488281	-1.80175781	+53.74511719	-67.85156250	-101.44775391	+3692	+14.83154297	+5.58984375	-2.14453125	+52.27294922	-81.87011719	-44.97802734	+4328	+14.22070313	+2.21923828	-4.62304688	+17.40234375	-60.66650391	-69.19189453	+2524
+1457971545.43240000	+15.36767578	+2.48730469	-1.83691406	+52.53662109	-67.78564453	-100.32714844	+3696	+14.83154297	+5.58984375	-2.17968750	+53.02001953	-81.27685547	-45.70312500	+4332	+14.22070313	+2.21044922	-4.63623047	+17.35839844	-60.60058594	-69.14794922	+2528
+1457971545.43660000	+15.37646484	+2.46533203	-1.87646484	+51.30615234	-67.67578125	-99.16259766	+3700	+14.83593750	+5.58984375	-2.21923828	+53.59130859	-80.66162109	-46.25244141	+4336	+14.22070313	+2.20605469	-4.64941406	+17.27050781	-60.51269531	-69.08203125	+2532
+1457971545.44490000	+15.38525391	+2.41699219	-1.96435547	+48.62548828	-67.41210938	-96.70166016	+3712	+14.83593750	+5.58544922	-2.30712891	+54.51416016	-79.36523438	-47.10937500	+4348	+14.21630859	+2.18408203	-4.69775391	+16.98486328	-60.20507813	-68.84033203	+2544
+1457971545.44910000	+15.38964844	+2.39501953	-2.00830078	+47.35107422	-67.23632813	-95.51513672	+3716	+14.83593750	+5.58105469	-2.35986328	+54.68994141	-78.70605469	-47.26318359	+4356	+14.20751953	+2.17529297	-4.72412109	+16.83105469	-60.02929688	-68.68652344	+2548
+1457971545.45320010	+15.39404297	+2.36865234	-2.05664063	+46.09863281	-67.06054688	-94.35058594	+3724	+14.84033203	+5.57226563	-2.40820313	+54.99755859	-78.06884766	-47.57080078	+4360	+14.20312500	+2.15771484	-4.76806641	+16.56738281	-59.72167969	-68.44482422	+2552
+1457971545.45740010	+15.39843750	+2.34667969	-2.09619141	+44.93408203	-66.90673828	-93.31787109	+3728	+14.84033203	+5.56347656	-2.45214844	+55.30517578	-77.47558594	-47.85644531	+4368	+14.19433594	+2.14013672	-4.81201172	+16.30371094	-59.43603516	-68.20312500	+2556
+1457971545.46160010	+15.40283203	+2.32031250	-2.14013672	+43.83544922	-66.73095703	-92.35107422	+3732	+14.84033203	+5.55908203	-2.50927734	+55.30517578	-76.83837891	-47.85644531	+4372	+14.18554688	+2.12255859	-4.85156250	+16.08398438	-59.17236328	-67.98339844	+2560
+1457971545.46989990	+15.41162109	+2.28076172	-2.22363281	+41.94580078	-66.40136719	-90.59326172	+3740	+14.84472656	+5.55029297	-2.59277344	+55.78857422	-75.87158203	-48.31787109	+4380	+14.15917969	+2.07861328	-4.96142578	+15.51269531	-58.42529297	-67.43408203	+2560
+1457971545.47400000	+15.41601563	+2.26318359	-2.26318359	+41.17675781	-66.18164063	-89.86816406	+3740	+14.84472656	+5.54589844	-2.64550781	+55.76660156	-75.34423828	-48.29589844	+4384	+14.15039063	+2.06103516	-5.00537109	+15.35888672	-58.11767578	-67.25830078	+2556
+1457971545.47820000	+15.41601563	+2.25000000	-2.29394531	+40.60546875	-66.04980469	-89.31884766	+3740	+14.84912109	+5.54150391	-2.67626953	+56.03027344	-75.03662109	-48.55957031	+4384	+14.13720703	+2.04345703	-5.05371094	+15.22705078	-57.81005859	-67.12646484	+2552
+1457971545.48239990	+15.41601563	+2.24121094	-2.32470703	+40.10009766	-65.91796875	-88.83544922	+3740	+14.84912109	+5.53710938	-2.70703125	+56.22802734	-74.70703125	-48.73535156	+4384	+14.12841797	+2.02587891	-5.09326172	+15.16113281	-57.54638672	-67.03857422	+2544
+1457971545.48650000	+15.42041016	+2.22802734	-2.35107422	+39.66064453	-65.76416016	-88.41796875	+3740	+14.84912109	+5.53271484	-2.75097656	+56.14013672	-74.33349609	-48.62548828	+4388	+14.11962891	+2.01269531	-5.12841797	+15.11718750	-57.34863281	-66.99462891	+2540
+1457971545.49070000	+15.42480469	+2.22363281	-2.37304688	+39.37500000	-65.65429688	-88.13232422	+3740	+14.84912109	+5.53271484	-2.77734375	+56.20605469	-74.15771484	-48.71337891	+4384	+14.11523438	+1.99951172	-5.15917969	+15.11718750	-57.15087891	-66.99462891	+2532
+1457971545.49900010	+15.42919922	+2.21044922	-2.42138672	+38.97949219	-65.43457031	-87.71484375	+3732	+14.85351563	+5.53271484	-2.83886719	+56.35986328	-73.74023438	-48.82324219	+4380	+14.10644531	+1.96875000	-5.21630859	+15.24902344	-56.79931641	-67.14843750	+2520
+1457971545.50320010	+15.43359375	+2.21044922	-2.43896484	+38.91357422	-65.34667969	-87.60498047	+3728	+14.85791016	+5.53271484	-2.86083984	+56.40380859	-73.63037109	-48.84521484	+4376	+14.10205078	+1.95556641	-5.24707031	+15.35888672	-56.64550781	-67.25830078	+2516
+1457971545.50740000	+15.43359375	+2.21044922	-2.46093750	+38.84765625	-65.21484375	-87.49511719	+3724	+14.85791016	+5.53271484	-2.89160156	+56.42578125	-73.49853516	-48.84521484	+4372	+14.09765625	+1.94238281	-5.27343750	+15.46875000	-56.46972656	-67.36816406	+2516
+1457971545.51149990	+15.43359375	+2.20605469	-2.48730469	+38.82568359	-65.06103516	-87.42919922	+3716	+14.86230469	+5.52832031	-2.92236328	+56.31591797	-73.34472656	-48.71337891	+4368	+14.09326172	+1.92919922	-5.30419922	+15.60058594	-56.27197266	-67.50000000	+2516
+1457971545.51570010	+15.43359375	+2.20605469	-2.50488281	+38.82568359	-64.95117188	-87.36328125	+3712	+14.86230469	+5.52832031	-2.95312500	+56.22802734	-73.23486328	-48.62548828	+4364	+14.08447266	+1.91162109	-5.33935547	+15.73242188	-56.05224609	-67.63183594	+2516
+1457971545.52399990	+15.43798828	+2.20166016	-2.55322266	+38.84765625	-64.66552734	-87.29736328	+3700	+14.86669922	+5.51513672	-3.01904297	+55.87646484	-72.97119141	-48.27392578	+4360	+14.07128906	+1.86767578	-5.40966797	+16.01806641	-55.63476563	-68.00537109	+2528
+1457971545.52819990	+15.44238281	+2.20166016	-2.57958984	+38.84765625	-64.51171875	-87.27539063	+3696	+14.86669922	+5.51074219	-3.05419922	+55.65673828	-72.83935547	-48.07617188	+4356	+14.06689453	+1.84570313	-5.45361328	+16.14990234	-55.34912109	-68.18115234	+2536
+1457971545.53650000	+15.44677734	+2.18847656	-2.64111328	+38.80371094	-64.11621094	-87.16552734	+3688	+14.87548828	+5.49316406	-3.13769531	+55.06347656	-72.50976563	-47.50488281	+4352	+14.04931641	+1.79296875	-5.54150391	+16.39160156	-54.71191406	-68.51074219	+2552
+1457971545.54070000	+15.44677734	+2.17968750	-2.69384766	+38.73779297	-63.76464844	-87.03369141	+3688	+14.87548828	+5.47998047	-3.19042969	+54.64599609	-72.26806641	-47.08740234	+4348	+14.03613281	+1.76220703	-5.60302734	+16.52343750	-54.29443359	-68.68652344	+2564
+1457971545.54480000	+15.44677734	+2.16650391	-2.75097656	+38.62792969	-63.39111328	-86.87988281	+3688	+14.87988281	+5.46679688	-3.25634766	+54.11865234	-71.98242188	-46.60400391	+4352	+14.01855469	+1.73144531	-5.66015625	+16.58935547	-53.87695313	-68.81835938	+2572
+1457971545.54900000	+15.45117188	+2.15332031	-2.81250000	+38.47412109	-62.97363281	-86.70410156	+3688	+14.87988281	+5.44482422	-3.32226563	+53.54736328	-71.67480469	-46.05468750	+4352	+14.00537109	+1.69628906	-5.71728516	+16.61132813	-53.43750000	-68.90625000	+2584
+1457971545.55320000	+15.45556641	+2.11816406	-2.93115234	+38.10058594	-62.16064453	-86.28662109	+3700	+14.88427734	+5.41406250	-3.42773438	+52.58056641	-71.16943359	-45.17578125	+4360	+13.98339844	+1.65673828	-5.78759766	+16.61132813	-52.86621094	-68.97216797	+2592
+1457971545.55730010	+15.45996094	+2.08740234	-3.04101563	+37.72705078	-61.43554688	-85.93505859	+3708	+14.88867188	+5.37890625	-3.53320313	+51.67968750	-70.66406250	-44.36279297	+4368	+13.96582031	+1.61718750	-5.85791016	+16.58935547	-52.31689453	-69.06005859	+2600
+1457971545.56570010	+15.46875000	+1.99951172	-3.30029297	+36.69433594	-59.63378906	-84.94628906	+3732	+14.89746094	+5.28662109	-3.80566406	+49.48242188	-69.27978516	-42.38525391	+4392	+13.92187500	+1.53369141	-6.00732422	+16.50146484	-51.13037109	-69.16992188	+2608
+1457971545.56979990	+15.46875000	+1.95996094	-3.43212891	+36.12304688	-58.75488281	-84.39697266	+3740	+14.89306641	+5.23828125	-3.95068359	+48.36181641	-68.48876953	-41.39648438	+4404	+13.89990234	+1.48974609	-6.08642578	+16.43554688	-50.47119141	-69.19189453	+2608
+1457971545.57399990	+15.47314453	+1.92480469	-3.54199219	+35.63964844	-57.98583984	-83.95751953	+3740	+14.89306641	+5.19433594	-4.08251953	+47.43896484	-67.78564453	-40.56152344	+4408	+13.87353516	+1.45019531	-6.16113281	+16.36962891	-49.81201172	-69.21386719	+2604
+1457971545.57820010	+15.47314453	+1.87646484	-3.67382813	+35.04638672	-57.01904297	-83.38623047	+3748	+14.89306641	+5.13720703	-4.24511719	+46.29638672	-66.86279297	-39.57275391	+4420	+13.84716797	+1.39746094	-6.24902344	+16.30371094	-49.06494141	-69.25781250	+2604
+1457971545.58229990	+15.47314453	+1.83691406	-3.78808594	+34.56298828	-56.22802734	-82.92480469	+3752	+14.89306641	+5.08447266	-4.38134766	+45.41748047	-66.07177734	-38.82568359	+4424	+13.82080078	+1.34912109	-6.32812500	+16.23779297	-48.33984375	-69.30175781	+2600
+1457971545.58649990	+15.47753906	+1.79736328	-3.88916016	+34.10156250	-55.48095703	-82.55126953	+3752	+14.88867188	+5.03613281	-4.50878906	+44.67041016	-65.34667969	-38.18847656	+4424	+13.79443359	+1.30078125	-6.40722656	+16.19384766	-47.65869141	-69.38964844	+2592
+1457971545.59069990	+15.48632813	+1.74902344	-3.99902344	+33.61816406	-54.64599609	-82.11181641	+3752	+14.89306641	+4.97900391	-4.64501953	+43.87939453	-64.51171875	-37.55126953	+4428	+13.76806641	+1.24804688	-6.49511719	+16.17187500	-46.88964844	-69.47753906	+2588
+1457971545.59480000	+15.49072266	+1.71826172	-4.10449219	+33.22265625	-53.87695313	-81.76025391	+3748	+14.88867188	+4.93505859	-4.77246094	+43.28613281	-63.76464844	-37.04589844	+4424	+13.74609375	+1.19531250	-6.57421875	+16.17187500	-46.16455078	-69.63134766	+2576
+1457971545.60320000	+15.49511719	+1.64794922	-4.29785156	+32.58544922	-52.36083984	-81.14501953	+3736	+14.88867188	+4.85595703	-5.01416016	+42.34130859	-62.29248047	-36.27685547	+4408	+13.69775391	+1.08984375	-6.73681641	+16.30371094	-44.69238281	-70.00488281	+2556
+1457971545.60730000	+15.49951172	+1.61279297	-4.39453125	+32.29980469	-51.59179688	-80.88134766	+3728	+14.88867188	+4.81201172	-5.13281250	+41.92382813	-61.54541016	-35.94726563	+4400	+13.67578125	+1.03271484	-6.81152344	+16.36962891	-43.96728516	-70.24658203	+2544
+1457971545.61150000	+15.50390625	+1.57324219	-4.49121094	+32.03613281	-50.84472656	-80.66162109	+3724	+14.88867188	+4.76806641	-5.24267578	+41.57226563	-60.86425781	-35.68359375	+4392	+13.64941406	+0.97998047	-6.88623047	+16.47949219	-43.24218750	-70.48828125	+2536
+1457971545.61570000	+15.50830078	+1.53369141	-4.57470703	+31.81640625	-50.16357422	-80.48583984	+3712	+14.89306641	+4.71972656	-5.34814453	+41.24267578	-60.18310547	-35.48583984	+4380	+13.62304688	+0.91845703	-6.96093750	+16.58935547	-42.53906250	-70.75195313	+2528
+1457971545.61980010	+15.51269531	+1.49414063	-4.66259766	+31.61865234	-49.46044922	-80.37597656	+3704	+14.89746094	+4.67138672	-5.44921875	+40.97900391	-59.52392578	-35.35400391	+4368	+13.60107422	+0.85253906	-7.03564453	+16.69921875	-41.81396484	-71.08154297	+2520
+1457971545.62400010	+15.52148438	+1.45019531	-4.75048828	+31.42089844	-48.75732422	-80.24414063	+3692	+14.90185547	+4.62304688	-5.55029297	+40.73730469	-58.86474609	-35.26611328	+4356	+13.57910156	+0.78662109	-7.10156250	+16.80908203	-41.13281250	-71.41113281	+2512
+1457971545.62809990	+15.52587891	+1.40625000	-4.83837891	+31.22314453	-48.05419922	-80.11230469	+3684	+14.90625000	+4.57910156	-5.65576172	+40.49560547	-58.18359375	-35.11230469	+4340	+13.55712891	+0.72070313	-7.17187500	+16.91894531	-40.42968750	-71.74072266	+2508
+1457971545.63229990	+15.53027344	+1.35791016	-4.93066406	+31.02539063	-47.32910156	-80.00244141	+3672	+14.91064453	+4.53076172	-5.76562500	+40.25390625	-57.48046875	-35.00244141	+4324	+13.53515625	+0.65039063	-7.24658203	+16.98486328	-39.70458984	-72.07031250	+2504
+1457971545.64060000	+15.53027344	+1.25683594	-5.11083984	+30.60791016	-45.83496094	-79.78271484	+3644	+14.91943359	+4.42968750	-5.96777344	+39.81445313	-56.11816406	-34.82666016	+4284	+13.47802734	+0.50097656	-7.39160156	+17.07275391	-38.18847656	-72.64160156	+2496
+1457971545.64479990	+15.53027344	+1.18652344	-5.20751953	+30.30029297	-45.06591797	-79.65087891	+3636	+14.92382813	+4.35937500	-6.07324219	+39.52880859	-55.37109375	-34.73876953	+4268	+13.44726563	+0.42187500	-7.46191406	+17.02880859	-37.37548828	-72.88330078	+2496
+1457971545.64899990	+15.53466797	+1.11621094	-5.30859375	+29.94873047	-44.29687500	-79.49707031	+3628	+14.92822266	+4.28466797	-6.17871094	+39.19921875	-54.62402344	-34.62890625	+4252	+13.41650391	+0.33398438	-7.53222656	+16.94091797	-36.60644531	-73.12500000	+2492
+1457971545.65310000	+15.53466797	+1.04589844	-5.41406250	+29.57519531	-43.46191406	-79.29931641	+3616	+14.92822266	+4.20996094	-6.30175781	+38.82568359	-53.76708984	-34.45312500	+4240	+13.38574219	+0.25048828	-7.60693359	+16.80908203	-35.74951172	-73.30078125	+2492
+1457971545.65730000	+15.53027344	+0.96679688	-5.52392578	+29.15771484	-42.62695313	-79.10156250	+3608	+14.92382813	+4.12646484	-6.42041016	+38.45214844	-52.91015625	-34.29931641	+4224	+13.35058594	+0.15380859	-7.68603516	+16.63330078	-34.89257813	-73.49853516	+2492
+1457971545.66560010	+15.52148438	+0.79980469	-5.76123047	+28.25683594	-40.82519531	-78.59619141	+3588	+14.91064453	+3.95507813	-6.68847656	+37.63916016	-51.02050781	-33.85986328	+4192	+13.28027344	-0.03515625	-7.84423828	+16.14990234	-33.06884766	-73.74023438	+2488
+1457971545.66980000	+15.51708984	+0.70312500	-5.88867188	+27.70751953	-39.83642578	-78.33251953	+3580	+14.90185547	+3.84960938	-6.82910156	+37.15576172	-50.00976563	-33.64013672	+4180	+13.24072266	-0.14062500	-7.92773438	+15.84228516	-32.10205078	-73.78417969	+2484
+1457971545.67400000	+15.50390625	+0.60205078	-6.02050781	+27.18017578	-38.82568359	-78.06884766	+3576	+14.88427734	+3.74414063	-6.97851563	+36.67236328	-48.93310547	-33.42041016	+4164	+13.19677734	-0.24169922	-8.00683594	+15.53466797	-31.11328125	-73.85009766	+2480
+1457971545.67810010	+15.49072266	+0.50537109	-6.15673828	+26.67480469	-37.81494141	-77.76123047	+3568	+14.86230469	+3.63867188	-7.12353516	+36.21093750	-47.85644531	-33.17871094	+4152	+13.14843750	-0.34277344	-8.09472656	+15.20507813	-30.08056641	-73.82812500	+2476
+1457971545.68230010	+15.47753906	+0.39990234	-6.29296875	+26.14746094	-36.76025391	-77.49755859	+3564	+14.84033203	+3.52001953	-7.27294922	+35.72753906	-46.75781250	-32.95898438	+4140	+13.10449219	-0.45703125	-8.18261719	+14.83154297	-29.04785156	-73.85009766	+2472
+1457971545.68650010	+15.46435547	+0.29443359	-6.43359375	+25.64208984	-35.68359375	-77.23388672	+3556	+14.81396484	+3.39697266	-7.43554688	+35.22216797	-45.59326172	-32.69531250	+4132	+13.06054688	-0.57128906	-8.26171875	+14.47998047	-28.05908203	-73.91601563	+2468
+1457971545.69059990	+15.45117188	+0.18896484	-6.56982422	+25.20263672	-34.67285156	-76.99218750	+3544	+14.78320313	+3.28271484	-7.59375000	+34.76074219	-44.47265625	-32.45361328	+4120	+13.01220703	-0.68115234	-8.34521484	+14.15039063	-27.07031250	-73.91601563	+2460
+1457971545.69479990	+15.43798828	+0.07910156	-6.70605469	+24.80712891	-33.64013672	-76.86035156	+3532	+14.75244141	+3.15966797	-7.75195313	+34.34326172	-43.37402344	-32.25585938	+4104	+12.96826172	-0.79980469	-8.42871094	+13.82080078	-26.03759766	-73.98193359	+2456
+1457971545.70310000	+15.39404297	-0.12304688	-6.98291016	+24.34570313	-31.50878906	-76.64062500	+3504	+14.67773438	+2.92236328	-8.06835938	+33.64013672	-41.13281250	-31.92626953	+4072	+12.87158203	-1.02392578	-8.59130859	+13.35937500	-24.03808594	-74.13574219	+2440
+1457971545.70729990	+15.37207031	-0.22851563	-7.11474609	+24.16992188	-30.49804688	-76.61865234	+3488	+14.63378906	+2.79931641	-8.21337891	+33.33251953	-40.07812500	-31.81640625	+4056	+12.82324219	-1.14257813	-8.67041016	+13.11767578	-23.07128906	-74.26757813	+2432
+1457971545.71140000	+15.34130859	-0.33398438	-7.25537109	+24.08203125	-29.37744141	-76.59667969	+3472	+14.58984375	+2.67626953	-8.37158203	+33.02490234	-38.97949219	-31.70654297	+4040	+12.77490234	-1.25683594	-8.74951172	+12.98583984	-22.10449219	-74.39941406	+2420
+1457971545.71560000	+15.31933594	-0.43066406	-7.36523438	+24.10400391	-28.56445313	-76.70654297	+3448	+14.55029297	+2.54882813	-8.49902344	+32.78320313	-38.10058594	-31.66259766	+4020	+12.72656250	-1.37548828	-8.81103516	+12.87597656	-21.26953125	-74.59716797	+2404
+1457971545.72390010	+15.26660156	-0.62841797	-7.58935547	+24.43359375	-26.76269531	-77.10205078	+3400	+14.47119141	+2.32470703	-8.74072266	+32.54150391	-36.43066406	-31.68457031	+3964	+12.63427734	-1.62158203	-8.94287109	+12.81005859	-19.59960938	-75.16845703	+2376
+1457971545.73230000	+15.21386719	-0.81298828	-7.76953125	+25.09277344	-25.33447266	-77.73925781	+3340	+14.39648438	+2.10498047	-8.95166016	+32.45361328	-35.06835938	-31.86035156	+3900	+12.54199219	-1.86328125	-9.05712891	+12.91992188	-18.12744141	-75.84960938	+2344
+1457971545.73639990	+15.17431641	-0.90087891	-7.87060547	+25.48828125	-24.49951172	-78.04687500	+3316	+14.35253906	+1.99951172	-9.04833984	+32.47558594	-34.40917969	-31.97021484	+3864	+12.49804688	-1.97753906	-9.11425781	+13.05175781	-17.38037109	-76.20117188	+2332
+1457971545.74480010	+15.09960938	-1.08105469	-8.01123047	+26.41113281	-23.29101563	-78.85986328	+3260	+14.28222656	+1.78857422	-9.18896484	+32.60742188	-33.42041016	-32.32177734	+3784	+12.39257813	-2.22363281	-9.20654297	+13.33740234	-16.06201172	-76.99218750	+2304
+1457971545.74889990	+15.06005859	-1.17333984	-8.09033203	+26.87255859	-22.63183594	-79.25537109	+3236	+14.24267578	+1.67871094	-9.26806641	+32.67333984	-32.91503906	-32.49755859	+3748	+12.34423828	-2.34667969	-9.25488281	+13.46923828	-15.44677734	-77.40966797	+2292
+1457971545.75309990	+15.02050781	-1.26123047	-8.14746094	+27.37792969	-22.14843750	-79.71679688	+3212	+14.20751953	+1.57324219	-9.32958984	+32.76123047	-32.51953125	-32.69531250	+3704	+12.28710938	-2.46972656	-9.29003906	+13.64501953	-14.87548828	-77.82714844	+2280
+1457971545.75729990	+14.98095703	-1.35351563	-8.20019531	+27.86132813	-21.66503906	-80.17822266	+3188	+14.17236328	+1.45898438	-9.39111328	+32.84912109	-32.14599609	-32.93701172	+3664	+12.23437500	-2.59716797	-9.32519531	+13.79882813	-14.30419922	-78.24462891	+2272
+1457971545.76140000	+14.93701172	-1.45019531	-8.26171875	+28.34472656	-21.11572266	-80.59570313	+3172	+14.13281250	+1.34912109	-9.45263672	+32.98095703	-31.72851563	-33.15673828	+3620	+12.18164063	-2.72460938	-9.36474609	+13.95263672	-13.75488281	-78.66210938	+2268
+1457971545.76979990	+14.84472656	-1.63916016	-8.38916016	+29.24560547	-20.08300781	-81.34277344	+3140	+14.04492188	+1.12060547	-9.58447266	+33.15673828	-30.84960938	-33.48632813	+3540	+12.06738281	-2.97949219	-9.43945313	+14.19433594	-12.63427734	-79.34326172	+2260
+1457971545.77390000	+14.79199219	-1.74462891	-8.44628906	+29.59716797	-19.57763672	-81.67236328	+3128	+13.99218750	+0.99316406	-9.65039063	+33.20068359	-30.34423828	-33.61816406	+3500	+12.01025391	-3.11132813	-9.47460938	+14.23828125	-12.10693359	-79.67285156	+2260
+1457971545.77810000	+14.73925781	-1.84570313	-8.50781250	+29.97070313	-19.07226563	-81.97998047	+3116	+13.94384766	+0.87451172	-9.71191406	+33.24462891	-29.90478516	-33.75000000	+3460	+11.94873047	-3.23876953	-9.50537109	+14.30419922	-11.55761719	-79.95849609	+2260
+1457971545.78640010	+14.63818359	-2.07861328	-8.63085938	+30.47607422	-18.10546875	-82.52929688	+3100	+13.82519531	+0.58447266	-9.84814453	+33.15673828	-28.89404297	-34.03564453	+3392	+11.83007813	-3.51123047	-9.56250000	+14.23828125	-10.56884766	-80.50781250	+2260
+1457971545.79060010	+14.58105469	-2.19287109	-8.70117188	+30.71777344	-17.57812500	-82.70507813	+3092	+13.75927734	+0.45263672	-9.92724609	+33.09082031	-28.30078125	-34.05761719	+3360	+11.77294922	-3.64746094	-9.59326172	+14.19433594	-10.10742188	-80.74951172	+2260
+1457971545.79469990	+14.52392578	-2.31591797	-8.77148438	+30.89355469	-17.02880859	-82.85888672	+3084	+13.69335938	+0.30322266	-10.00634766	+33.00292969	-27.70751953	-34.10156250	+3332	+11.71142578	-3.78808594	-9.61962891	+14.12841797	-9.62402344	-80.96923828	+2260
+1457971545.79889990	+14.47119141	-2.44335938	-8.83740234	+31.06933594	-16.50146484	-83.03466797	+3072	+13.61865234	+0.15380859	-10.08544922	+32.91503906	-27.09228516	-34.12353516	+3300	+11.65429688	-3.92431641	-9.64599609	+14.04052734	-9.16259766	-81.21093750	+2256
+1457971545.80310010	+14.40527344	-2.56640625	-8.91210938	+31.22314453	-15.93017578	-83.10058594	+3060	+13.54394531	+0.00878906	-10.16894531	+32.80517578	-26.45507813	-34.10156250	+3268	+11.59716797	-4.06494141	-9.67236328	+13.93066406	-8.67919922	-81.40869141	+2252
+1457971545.80720000	+14.34375000	-2.69824219	-8.98681641	+31.28906250	-15.35888672	-83.16650391	+3052	+13.46484375	-0.14941406	-10.24804688	+32.62939453	-25.79589844	-34.10156250	+3240	+11.53564453	-4.20556641	-9.69873047	+13.79882813	-8.19580078	-81.58447266	+2244
+1457971545.81139990	+14.28222656	-2.83447266	-9.05273438	+31.35498047	-14.80957031	-83.25439453	+3040	+13.38134766	-0.30322266	-10.32714844	+32.45361328	-25.11474609	-34.07958984	+3212	+11.47412109	-4.34619141	-9.71630859	+13.66699219	-7.77832031	-81.76025391	+2232
+1457971545.81970000	+14.15478516	-3.09814453	-9.17138672	+31.53076172	-13.77685547	-83.38623047	+3004	+13.22314453	-0.61083984	-10.45898438	+32.16796875	-23.97216797	-34.10156250	+3148	+11.35107422	-4.62744141	-9.74267578	+13.42529297	-6.94335938	-82.22167969	+2204
+1457971545.82390000	+14.09326172	-3.22998047	-9.22412109	+31.61865234	-13.27148438	-83.45214844	+2980	+13.14404297	-0.76025391	-10.52050781	+32.05810547	-23.40087891	-34.10156250	+3116	+11.29394531	-4.76806641	-9.75146484	+13.33740234	-6.56982422	-82.44140625	+2184
+1457971545.82810000	+14.03173828	-3.36181641	-9.27685547	+31.70654297	-12.78808594	-83.51806641	+2956	+13.06933594	-0.90527344	-10.57763672	+31.94824219	-22.87353516	-34.07958984	+3080	+11.23681641	-4.90429688	-9.76025391	+13.24951172	-6.19628906	-82.68310547	+2164
+1457971545.83220010	+13.96582031	-3.48925781	-9.32519531	+31.81640625	-12.30468750	-83.56201172	+2932	+12.99023438	-1.04589844	-10.63037109	+31.86035156	-22.34619141	-34.05761719	+3044	+11.17968750	-5.04492188	-9.76904297	+13.20556641	-5.80078125	-82.92480469	+2144
+1457971545.83640000	+13.89990234	-3.61230469	-9.36474609	+31.90429688	-11.82128906	-83.60595703	+2904	+12.91113281	-1.18652344	-10.67871094	+31.79443359	-21.84082031	-34.05761719	+3004	+11.11816406	-5.18115234	-9.77343750	+13.18359375	-5.40527344	-83.14453125	+2120
+1457971545.84060000	+13.83837891	-3.73535156	-9.39111328	+32.01416016	-11.40380859	-83.67187500	+2876	+12.84521484	-1.31835938	-10.70068359	+31.77246094	-21.48925781	-34.12353516	+2960	+11.05224609	-5.31298828	-9.76904297	+13.16162109	-5.00976563	-83.40820313	+2100
+1457971545.84890010	+13.71093750	-3.97265625	-9.43945313	+32.18994141	-10.61279297	-83.75976563	+2820	+12.70458984	-1.58203125	-10.74023438	+31.75048828	-20.80810547	-34.23339844	+2872	+10.92919922	-5.57226563	-9.76025391	+13.18359375	-4.26269531	-83.86962891	+2056
+1457971545.85299990	+13.64941406	-4.08691406	-9.44384766	+32.32177734	-10.30517578	-83.89160156	+2788	+12.64746094	-1.70068359	-10.74023438	+31.79443359	-20.61035156	-34.32128906	+2824	+10.86328125	-5.69970703	-9.74267578	+13.24951172	-3.95507813	-84.11132813	+2040
+1457971545.85719990	+13.59667969	-4.18798828	-9.44824219	+32.49755859	-9.99755859	-83.97949219	+2756	+12.59033203	-1.81494141	-10.74023438	+31.88232422	-20.41259766	-34.43115234	+2772	+10.80175781	-5.82714844	-9.73388672	+13.33740234	-3.60351563	-84.37500000	+2028
+1457971545.86139990	+13.53515625	-4.29345703	-9.44824219	+32.65136719	-9.68994141	-84.08935547	+2728	+12.53320313	-1.92480469	-10.73583984	+32.01416016	-20.21484375	-34.49707031	+2724	+10.74023438	-5.95019531	-9.71630859	+13.46923828	-3.25195313	-84.61669922	+2016
+1457971545.86970000	+13.41650391	-4.49560547	-9.43945313	+32.93701172	-9.07470703	-84.22119141	+2680	+12.41894531	-2.14013672	-10.71386719	+32.25585938	-19.90722656	-34.67285156	+2628	+10.60839844	-6.19189453	-9.68994141	+13.68896484	-2.52685547	-84.99023438	+2004
+1457971545.87800000	+13.29345703	-4.69775391	-9.41748047	+33.15673828	-8.50341797	-84.33105469	+2640	+12.30029297	-2.34228516	-10.67431641	+32.56347656	-19.64355469	-34.76074219	+2544	+10.46777344	-6.41601563	-9.64160156	+13.97460938	-1.84570313	-85.27587891	+2000
+1457971545.88220000	+13.23632813	-4.79003906	-9.39990234	+33.28857422	-8.26171875	-84.39697266	+2624	+12.24316406	-2.44775391	-10.64355469	+32.67333984	-19.55566406	-34.84863281	+2504	+10.40185547	-6.53027344	-9.61523438	+14.10644531	-1.51611328	-85.40771484	+2004
+1457971545.89050010	+13.11767578	-4.97460938	-9.36474609	+33.57421875	-7.73437500	-84.46289063	+2592	+12.12011719	-2.64550781	-10.59960938	+32.93701172	-19.29199219	-34.84863281	+2432	+10.27001953	-6.75439453	-9.56250000	+14.39208984	-0.90087891	-85.64941406	+2024
+1457971545.89470010	+13.05615234	-5.08007813	-9.35156250	+33.66210938	-7.44873047	-84.50683594	+2584	+12.05419922	-2.75097656	-10.57763672	+33.00292969	-19.11621094	-34.87060547	+2404	+10.20410156	-6.86425781	-9.53613281	+14.52392578	-0.57128906	-85.73730469	+2032
+1457971545.89890000	+12.99023438	-5.18115234	-9.32958984	+33.75000000	-7.14111328	-84.52880859	+2576	+11.98388672	-2.85644531	-10.55126953	+33.09082031	-18.91845703	-34.84863281	+2376	+10.13818359	-6.97851563	-9.50097656	+14.63378906	-0.24169922	-85.82519531	+2044
+1457971545.90300010	+12.92431641	-5.27343750	-9.31640625	+33.83789063	-6.81152344	-84.44091797	+2568	+11.90917969	-2.94873047	-10.53369141	+33.15673828	-18.72070313	-34.71679688	+2348	+10.07226563	-7.08398438	-9.47460938	+14.74365234	+0.08789063	-85.82519531	+2056
+1457971545.90720010	+12.85839844	-5.37890625	-9.30761719	+33.88183594	-6.45996094	-84.35302734	+2560	+11.83447266	-3.06298828	-10.51171875	+33.11279297	-18.50097656	-34.65087891	+2328	+10.00634766	-7.18945313	-9.44384766	+14.85351563	+0.39550781	-85.80322266	+2064
+1457971545.91549990	+12.72216797	-5.57226563	-9.28125000	+34.01367188	-5.80078125	-84.11132813	+2544	+11.66748047	-3.27832031	-10.46337891	+33.00292969	-17.99560547	-34.32128906	+2284	+9.88330078	-7.40478516	-9.36035156	+14.96337891	+0.94482422	-85.80322266	+2084
+1457971545.91969990	+12.65185547	-5.67773438	-9.26806641	+34.05761719	-5.47119141	-83.97949219	+2536	+11.58837891	-3.39257813	-10.43701172	+32.87109375	-17.75390625	-34.18945313	+2264	+9.81738281	-7.51464844	-9.32519531	+15.02929688	+1.23046875	-85.75927734	+2092
+1457971545.92389990	+12.58154297	-5.77880859	-9.24609375	+34.12353516	-5.11962891	-83.84765625	+2528	+11.49609375	-3.50683594	-10.41064453	+32.73925781	-17.46826172	-34.01367188	+2244	+9.75585938	-7.62451172	-9.27685547	+15.05126953	+1.51611328	-85.75927734	+2096
+1457971545.92800000	+12.51562500	-5.87548828	-9.23730469	+34.18945313	-4.76806641	-83.60595703	+2516	+11.41699219	-3.60791016	-10.38867188	+32.58544922	-17.22656250	-33.75000000	+2224	+9.69873047	-7.72558594	-9.23291016	+15.09521484	+1.77978516	-85.67138672	+2096
+1457971545.93220000	+12.44531250	-5.97656250	-9.22851563	+34.21142578	-4.39453125	-83.36425781	+2504	+11.33349609	-3.72216797	-10.36230469	+32.38769531	-16.96289063	-33.55224609	+2204	+9.64160156	-7.83105469	-9.19335938	+15.13916016	+2.06542969	-85.56152344	+2092
+1457971545.93630000	+12.37060547	-6.07763672	-9.21093750	+34.25537109	-3.99902344	-83.12255859	+2492	+11.24121094	-3.83203125	-10.32714844	+32.16796875	-16.67724609	-33.28857422	+2184	+9.58007813	-7.93212891	-9.14062500	+15.16113281	+2.37304688	-85.42968750	+2084
+1457971545.94050000	+12.30029297	-6.16552734	-9.18896484	+34.32128906	-3.69140625	-82.81494141	+2476	+11.15771484	-3.92431641	-10.28759766	+31.97021484	-16.45751953	-32.93701172	+2160	+9.52294922	-8.02441406	-9.08789063	+15.18310547	+2.61474609	-85.27587891	+2076
+1457971545.94880010	+12.15527344	-6.34570313	-9.13623047	+34.43115234	-3.05419922	-82.22167969	+2440	+10.99511719	-4.13525391	-10.19531250	+31.44287109	-16.04003906	-32.36572266	+2120	+9.40429688	-8.21337891	-8.97802734	+15.24902344	+3.18603516	-84.94628906	+2048
+1457971545.95300010	+12.09375000	-6.42041016	-9.10107422	+34.56298828	-2.83447266	-81.89208984	+2420	+10.92480469	-4.22314453	-10.13818359	+31.22314453	-15.93017578	-32.03613281	+2096	+9.35156250	-8.30126953	-8.91210938	+15.29296875	+3.40576172	-84.77050781	+2032
+1457971545.95720010	+12.02783203	-6.49951172	-9.06591797	+34.67285156	-2.54882813	-81.58447266	+2400	+10.85888672	-4.31542969	-10.07666016	+31.00341797	-15.82031250	-31.75048828	+2076	+9.29443359	-8.39355469	-8.85498047	+15.35888672	+3.69140625	-84.57275391	+2016
+1457971545.96129990	+11.96191406	-6.57861328	-9.01757813	+34.73876953	-2.26318359	-81.27685547	+2380	+10.78417969	-4.40332031	-10.01074219	+30.78369141	-15.66650391	-31.42089844	+2060	+9.23730469	-8.47705078	-8.78906250	+15.42480469	+3.97705078	-84.33105469	+1996
+1457971545.96550010	+11.90039063	-6.64453125	-8.97363281	+34.87060547	-2.06542969	-80.90332031	+2360	+10.72265625	-4.46923828	-9.94042969	+30.60791016	-15.62255859	-31.00341797	+2036	+9.17578125	-8.55175781	-8.72314453	+15.51269531	+4.24072266	-84.04541016	+1976
+1457971545.96970010	+11.83886719	-6.71484375	-8.92529297	+34.98046875	-1.84570313	-80.52978516	+2340	+10.66552734	-4.54833984	-9.87011719	+30.41015625	-15.55664063	-30.65185547	+2020	+9.11865234	-8.63085938	-8.66601563	+15.62255859	+4.52636719	-83.73779297	+1956
+1457971545.97379990	+11.76855469	-6.78076172	-8.86816406	+35.04638672	-1.60400391	-80.15625000	+2324	+10.59521484	-4.61865234	-9.78662109	+30.19042969	-15.44677734	-30.27832031	+2004	+9.05712891	-8.70117188	-8.59570313	+15.71044922	+4.83398438	-83.43017578	+1940
+1457971545.97799990	+11.71142578	-6.82910156	-8.79785156	+35.20019531	-1.49414063	-79.80468750	+2304	+10.54687500	-4.67138672	-9.69433594	+30.08056641	-15.53466797	-29.86083984	+1988	+8.99560547	-8.76708984	-8.52099609	+15.84228516	+5.07568359	-83.10058594	+1924
+1457971545.98630000	+11.59277344	-6.93896484	-8.65722656	+35.41992188	-1.20849609	-79.12353516	+2280	+10.44140625	-4.79443359	-9.49658203	+29.77294922	-15.55664063	-29.17968750	+1964	+8.87255859	-8.90332031	-8.37158203	+16.10595703	+5.66894531	-82.41943359	+1904
+1457971545.99050000	+11.54003906	-6.98291016	-8.58251953	+35.57373047	-1.14257813	-78.72802734	+2272	+10.39746094	-4.83837891	-9.39550781	+29.70703125	-15.66650391	-28.74023438	+1948	+8.81103516	-8.96044922	-8.29687500	+16.25976563	+5.91064453	-82.04589844	+1896
+1457971545.99470000	+11.48291016	-7.03564453	-8.50781250	+35.68359375	-1.01074219	-78.35449219	+2260	+10.35351563	-4.89111328	-9.29443359	+29.59716797	-15.68847656	-28.38867188	+1940	+8.74951172	-9.02197266	-8.22656250	+16.43554688	+6.19628906	-81.62841797	+1888
+1457971545.99880000	+11.42138672	-7.08398438	-8.42871094	+35.77148438	-0.87890625	-77.95898438	+2256	+10.29199219	-4.93945313	-9.18896484	+29.50927734	-15.68847656	-27.97119141	+1932	+8.68798828	-9.08349609	-8.14746094	+16.58935547	+6.45996094	-81.23291016	+1888
+1457971546.00300000	+11.36865234	-7.11474609	-8.34960938	+35.92529297	-0.81298828	-77.49755859	+2252	+10.25244141	-4.96582031	-9.08349609	+29.46533203	-15.79833984	-27.48779297	+1920	+8.62646484	-9.13623047	-8.06396484	+16.76513672	+6.70166016	-80.77148438	+1888
+1457971546.00710010	+11.31152344	-7.15869141	-8.27050781	+36.01318359	-0.70312500	-77.05810547	+2248	+10.20410156	-5.01855469	-8.97363281	+29.33349609	-15.84228516	-27.11425781	+1916	+8.56494141	-9.18896484	-7.98925781	+16.94091797	+6.96533203	-80.28808594	+1888
+1457971546.01550010	+11.20166016	-7.23339844	-8.09033203	+36.21093750	-0.61523438	-76.20117188	+2248	+10.09863281	-5.09326172	-8.74511719	+29.13574219	-15.95214844	-26.21337891	+1908	+8.45068359	-9.29003906	-7.81347656	+17.27050781	+7.33886719	-79.40917969	+1900
+1457971546.01959990	+11.14453125	-7.27734375	-8.00683594	+36.29882813	-0.54931641	-75.73974609	+2252	+10.05029297	-5.14160156	-8.63085938	+29.00390625	-15.99609375	-25.83984375	+1904	+8.39355469	-9.33837891	-7.73437500	+17.46826172	+7.53662109	-78.90380859	+1904
+1457971546.02379990	+11.08740234	-7.31689453	-7.91015625	+36.38671875	-0.48339844	-75.32226563	+2256	+9.98876953	-5.18554688	-8.51660156	+28.82812500	-15.99609375	-25.42236328	+1904	+8.34521484	-9.39111328	-7.63769531	+17.64404297	+7.69042969	-78.50830078	+1912
+1457971546.02800010	+11.03906250	-7.34326172	-7.82666016	+36.51855469	-0.48339844	-74.77294922	+2252	+9.94482422	-5.21191406	-8.40673828	+28.71826172	-16.08398438	-24.87304688	+1900	+8.29687500	-9.43505859	-7.54541016	+17.81982422	+7.77832031	-78.02490234	+1916
+1457971546.03210000	+10.98193359	-7.38720703	-7.74316406	+36.58447266	-0.41748047	-74.24560547	+2252	+9.88769531	-5.26025391	-8.29687500	+28.52050781	-16.08398438	-24.41162109	+1896	+8.24853516	-9.47900391	-7.46191406	+18.01757813	+7.93212891	-77.49755859	+1920
+1457971546.03629990	+10.92041016	-7.42675781	-7.64648438	+36.62841797	-0.35156250	-73.76220703	+2256	+9.82617188	-5.30419922	-8.17822266	+28.25683594	-16.08398438	-23.99414063	+1896	+8.20019531	-9.52734375	-7.35644531	+18.19335938	+8.02001953	-77.05810547	+1924
+1457971546.04049990	+10.86767578	-7.44873047	-7.55419922	+36.73828125	-0.37353516	-73.16894531	+2252	+9.77783203	-5.33056641	-8.06396484	+28.05908203	-16.14990234	-23.42285156	+1888	+8.16064453	-9.56689453	-7.25976563	+18.36914063	+8.06396484	-76.53076172	+1924
+1457971546.04880000	+10.75781250	-7.51904297	-7.36523438	+36.84814453	-0.35156250	-72.07031250	+2244	+9.66357422	-5.41845703	-7.82226563	+27.44384766	-16.19384766	-22.52197266	+1884	+8.07714844	-9.64160156	-7.05761719	+18.74267578	+8.15185547	-75.54199219	+1920
+1457971546.05300000	+10.70947266	-7.54101563	-7.26855469	+36.93603516	-0.41748047	-71.45507813	+2236	+9.61523438	-5.44921875	-7.70361328	+27.13623047	-16.28173828	-21.95068359	+1876	+8.04199219	-9.67675781	-6.94775391	+18.91845703	+8.12988281	-75.03662109	+1916
+1457971546.05710010	+10.65673828	-7.57177734	-7.18066406	+37.00195313	-0.39550781	-70.81787109	+2228	+9.56250000	-5.48876953	-7.58935547	+26.80664063	-16.25976563	-21.42333984	+1864	+8.00683594	-9.71191406	-6.85546875	+19.13818359	+8.17382813	-74.44335938	+1904
+1457971546.06130000	+10.60839844	-7.59814453	-7.07080078	+37.04589844	-0.43945313	-70.29052734	+2224	+9.50976563	-5.52832031	-7.45312500	+26.43310547	-16.32568359	-20.98388672	+1860	+7.97167969	-9.74707031	-6.74121094	+19.31396484	+8.19580078	-73.98193359	+1900
+1457971546.06550000	+10.55566406	-7.61572266	-6.97412109	+37.08984375	-0.50537109	-69.60937500	+2208	+9.47021484	-5.55468750	-7.33447266	+26.05957031	-16.41357422	-20.36865234	+1848	+7.93652344	-9.77783203	-6.63134766	+19.46777344	+8.17382813	-73.43261719	+1888
+1457971546.06960010	+10.50732422	-7.63769531	-6.88623047	+37.15576172	-0.52734375	-68.90625000	+2192	+9.42187500	-5.58544922	-7.22021484	+25.66406250	-16.43554688	-19.77539063	+1836	+7.90136719	-9.80859375	-6.53466797	+19.64355469	+8.21777344	-72.79541016	+1872
+1457971546.07380010	+10.46337891	-7.65966797	-6.77197266	+37.19970703	-0.61523438	-68.35693359	+2184	+9.37792969	-5.62060547	-7.07519531	+25.24658203	-16.54541016	-19.31396484	+1832	+7.86621094	-9.83496094	-6.42480469	+19.79736328	+8.21777344	-72.22412109	+1856
+1457971546.08209990	+10.37109375	-7.68603516	-6.57421875	+37.30957031	-0.79101563	-66.97265625	+2152	+9.30322266	-5.67333984	-6.82910156	+24.36767578	-16.65527344	-18.01757813	+1804	+7.78710938	-9.87451172	-6.21826172	+20.12695313	+8.26171875	-70.94970703	+1824
+1457971546.08629990	+10.33154297	-7.70361328	-6.45556641	+37.37548828	-0.92285156	-66.42333984	+2144	+9.26806641	-5.70410156	-6.67529297	+23.92822266	-16.80908203	-17.57812500	+1800	+7.75634766	-9.90087891	-6.10400391	+20.28076172	+8.28369141	-70.37841797	+1808
+1457971546.09460000	+10.24804688	-7.71679688	-6.24902344	+37.55126953	-1.14257813	-65.08300781	+2112	+9.20654297	-5.74365234	-6.42480469	+22.98339844	-16.94091797	-16.17187500	+1768	+7.67724609	-9.94042969	-5.90625000	+20.58837891	+8.39355469	-69.08203125	+1776
+1457971546.09879990	+10.21289063	-7.72998047	-6.13037109	+37.63916016	-1.27441406	-64.53369141	+2104	+9.18017578	-5.76562500	-6.27099609	+22.58789063	-17.11669922	-15.68847656	+1768	+7.64208984	-9.95800781	-5.79638672	+20.74218750	+8.45947266	-68.46679688	+1764
+1457971546.10290000	+10.17333984	-7.72998047	-6.02050781	+37.74902344	-1.42822266	-63.87451172	+2092	+9.15380859	-5.78320313	-6.13916016	+22.08251953	-17.22656250	-14.96337891	+1756	+7.59375000	-9.97998047	-5.69531250	+20.85205078	+8.52539063	-67.82958984	+1752
+1457971546.10710000	+10.13378906	-7.72998047	-5.91943359	+37.90283203	-1.53808594	-63.17138672	+2084	+9.12744141	-5.80078125	-6.01611328	+21.62109375	-17.22656250	-14.21630859	+1740	+7.55419922	-9.98876953	-5.60742188	+21.04980469	+8.61328125	-67.06054688	+1736
+1457971546.11130000	+10.10302734	-7.73437500	-5.80078125	+38.05664063	-1.69189453	-62.64404297	+2076	+9.10986328	-5.81835938	-5.86230469	+21.22558594	-17.42431641	-13.68896484	+1740	+7.52343750	-10.00195313	-5.50634766	+21.22558594	+8.67919922	-66.46728516	+1724
+1457971546.11960010	+10.02832031	-7.72558594	-5.58105469	+38.45214844	-1.97753906	-61.43554688	+2064	+9.06152344	-5.84912109	-5.60742188	+20.28076172	-17.51220703	-12.21679688	+1724	+7.43994141	-10.02392578	-5.31738281	+21.59912109	+8.85498047	-65.14892578	+1704
+1457971546.12380000	+9.99755859	-7.72558594	-5.46679688	+38.67187500	-2.10937500	-60.95214844	+2064	+9.04833984	-5.86230469	-5.45361328	+19.90722656	-17.68798828	-11.68945313	+1724	+7.41357422	-10.04150391	-5.21630859	+21.81884766	+8.89892578	-64.59960938	+1700
+1457971546.12789990	+9.96240234	-7.72119141	-5.35693359	+38.93554688	-2.26318359	-60.38085938	+2060	+9.02636719	-5.88427734	-5.32177734	+19.40185547	-17.75390625	-10.98632813	+1720	+7.37402344	-10.05908203	-5.11523438	+21.95068359	+8.98681641	-64.05029297	+1696
+1457971546.13210010	+9.92724609	-7.71240234	-5.25585938	+39.19921875	-2.35107422	-59.78759766	+2060	+9.00439453	-5.89306641	-5.20751953	+18.96240234	-17.70996094	-10.21728516	+1712	+7.34326172	-10.06347656	-5.02734375	+22.23632813	+9.05273438	-63.39111328	+1688
+1457971546.13630010	+9.89648438	-7.70800781	-5.14160156	+39.48486328	-2.48291016	-59.32617188	+2060	+8.99560547	-5.90625000	-5.06250000	+18.63281250	-17.86376953	-9.68994141	+1716	+7.32128906	-10.07666016	-4.93066406	+22.47802734	+9.07470703	-62.88574219	+1684
+1457971546.14039990	+9.86132813	-7.69921875	-5.03613281	+39.77050781	-2.61474609	-58.77685547	+2060	+8.97363281	-5.92822266	-4.93505859	+18.10546875	-17.88574219	-8.98681641	+1716	+7.28613281	-10.09423828	-4.82958984	+22.67578125	+9.11865234	-62.35839844	+1684
+1457971546.14459990	+9.82617188	-7.68603516	-4.93945313	+40.07812500	-2.72460938	-58.22753906	+2060	+8.95166016	-5.93261719	-4.82080078	+17.68798828	-17.81982422	-8.23974609	+1712	+7.25976563	-10.09423828	-4.74609375	+22.98339844	+9.14062500	-61.76513672	+1676
+1457971546.15290000	+9.76464844	-7.67285156	-4.71972656	+40.71533203	-2.98828125	-57.34863281	+2060	+8.92089844	-5.97216797	-4.56591797	+16.85302734	-17.95166016	-7.05322266	+1716	+7.22460938	-10.12060547	-4.53955078	+23.53271484	+9.09667969	-60.93017578	+1676
+1457971546.15710000	+9.73388672	-7.65966797	-4.62744141	+41.04492188	-3.09814453	-56.82128906	+2056	+8.89892578	-5.97656250	-4.45605469	+16.45751953	-17.86376953	-6.32812500	+1712	+7.21142578	-10.12060547	-4.45166016	+23.88427734	+9.07470703	-60.42480469	+1668
+1457971546.16129990	+9.70751953	-7.65087891	-4.51757813	+41.37451172	-3.22998047	-56.44775391	+2060	+8.89453125	-5.98974609	-4.32861328	+16.12792969	-17.95166016	-5.80078125	+1712	+7.20263672	-10.13378906	-4.34619141	+24.21386719	+9.00878906	-60.05126953	+1668
+1457971546.16540000	+9.67675781	-7.64648438	-4.42089844	+41.66015625	-3.36181641	-55.98632813	+2056	+8.87255859	-6.01171875	-4.21875000	+15.64453125	-17.90771484	-5.18554688	+1712	+7.18945313	-10.14697266	-4.24511719	+24.45556641	+8.96484375	-59.67773438	+1664
+1457971546.16960000	+9.64599609	-7.62890625	-4.32861328	+41.98974609	-3.47167969	-55.50292969	+2048	+8.85498047	-6.02050781	-4.11328125	+15.24902344	-17.81982422	-4.48242188	+1704	+7.18505859	-10.14697266	-4.15283203	+24.85107422	+8.87695313	-59.23828125	+1652
+1457971546.17370010	+9.62402344	-7.62011719	-4.21875000	+42.29736328	-3.62548828	-55.15136719	+2048	+8.85058594	-6.02929688	-3.99462891	+14.94140625	-17.86376953	-3.95507813	+1704	+7.18505859	-10.15136719	-4.05175781	+25.20263672	+8.76708984	-58.90869141	+1644
+1457971546.17790010	+9.59326172	-7.61132813	-4.12207031	+42.53906250	-3.77929688	-54.75585938	+2044	+8.82861328	-6.05566406	-3.88916016	+14.47998047	-17.81982422	-3.38378906	+1700	+7.17187500	-10.16015625	-3.95068359	+25.46630859	+8.67919922	-58.55712891	+1640
+1457971546.18210010	+9.56689453	-7.59814453	-4.02978516	+42.86865234	-3.88916016	-54.31640625	+2032	+8.81542969	-6.06005859	-3.79248047	+14.12841797	-17.70996094	-2.72460938	+1692	+7.17187500	-10.15576172	-3.86279297	+25.83984375	+8.56933594	-58.16162109	+1628
+1457971546.18619990	+9.54931641	-7.58496094	-3.92431641	+43.17626953	-4.04296875	-54.00878906	+2028	+8.81542969	-6.06884766	-3.67822266	+13.86474609	-17.73193359	-2.24121094	+1688	+7.17626953	-10.16015625	-3.76171875	+26.19140625	+8.45947266	-57.87597656	+1616
+1457971546.19460010	+9.50097656	-7.55859375	-3.73974609	+43.70361328	-4.32861328	-53.23974609	+2008	+8.78906250	-6.09521484	-3.48046875	+13.11767578	-17.51220703	-1.12060547	+1676	+7.16748047	-10.16894531	-3.57714844	+26.82861328	+8.26171875	-57.21679688	+1592
+1457971546.19870000	+9.47900391	-7.54541016	-3.63867188	+44.01123047	-4.46044922	-52.93212891	+2000	+8.78906250	-6.09960938	-3.37939453	+12.87597656	-17.46826172	-0.63720703	+1668	+7.17187500	-10.16894531	-3.48486328	+27.15820313	+8.15185547	-56.88720703	+1576
+1457971546.20289990	+9.45263672	-7.53222656	-3.54638672	+44.27490234	-4.61425781	-52.58056641	+1992	+8.77587891	-6.11718750	-3.28271484	+12.50244141	-17.35839844	-0.15380859	+1664	+7.16308594	-10.17773438	-3.39257813	+27.42187500	+8.06396484	-56.57958984	+1564
+1457971546.20709990	+9.43066406	-7.51464844	-3.45849609	+44.58251953	-4.72412109	-52.16308594	+1980	+8.76708984	-6.12158203	-3.19482422	+12.21679688	-17.20458984	+0.37353516	+1656	+7.15869141	-10.17333984	-3.30908203	+27.75146484	+7.97607422	-56.22802734	+1552
+1457971546.21120000	+9.41308594	-7.49707031	-3.36621094	+44.91210938	-4.85595703	-51.85546875	+1972	+8.76708984	-6.12597656	-3.09814453	+12.01904297	-17.09472656	+0.81298828	+1648	+7.15869141	-10.17333984	-3.22558594	+28.10302734	+7.88818359	-55.87646484	+1536
+1457971546.21540000	+9.38671875	-7.47949219	-3.27392578	+45.21972656	-4.98779297	-51.52587891	+1960	+8.75390625	-6.13916016	-3.00585938	+11.68945313	-16.96289063	+1.25244141	+1644	+7.14990234	-10.17773438	-3.14208984	+28.34472656	+7.86621094	-55.56884766	+1524
+1457971546.21960000	+9.36474609	-7.46191406	-3.19042969	+45.57128906	-5.07568359	-51.15234375	+1952	+8.74951172	-6.14355469	-2.91796875	+11.44775391	-16.76513672	+1.71386719	+1636	+7.13671875	-10.17773438	-3.06738281	+28.65234375	+7.82226563	-55.21728516	+1512
+1457971546.22370000	+9.34277344	-7.44433594	-3.10253906	+45.92285156	-5.14160156	-50.84472656	+1944	+8.74511719	-6.14355469	-2.83007813	+11.27197266	-16.61132813	+2.10937500	+1632	+7.13232422	-10.17773438	-2.98828125	+28.95996094	+7.80029297	-54.88769531	+1500
+1457971546.23210000	+9.29003906	-7.40039063	-2.93994141	+46.71386719	-5.33935547	-50.14160156	+1932	+8.72753906	-6.15673828	-2.66308594	+10.78857422	-16.19384766	+2.92236328	+1620	+7.10595703	-10.18652344	-2.83886719	+29.48730469	+7.77832031	-54.22851563	+1480
+1457971546.23620010	+9.26367188	-7.38281250	-2.86083984	+47.10937500	-5.40527344	-49.79003906	+1928	+8.72753906	-6.16113281	-2.58398438	+10.61279297	-15.97412109	+3.31787109	+1616	+7.09277344	-10.18652344	-2.77294922	+29.77294922	+7.77832031	-53.87695313	+1472
+1457971546.24040010	+9.23730469	-7.35644531	-2.78173828	+47.54882813	-5.49316406	-49.46044922	+1924	+8.71435547	-6.16992188	-2.50488281	+10.39306641	-15.75439453	+3.69140625	+1616	+7.07080078	-10.19091797	-2.70703125	+30.01464844	+7.80029297	-53.54736328	+1464
+1457971546.24449990	+9.20654297	-7.33447266	-2.70703125	+47.98828125	-5.58105469	-49.15283203	+1920	+8.70556641	-6.16992188	-2.42578125	+10.19531250	-15.51269531	+4.06494141	+1612	+7.05761719	-10.19091797	-2.64111328	+30.30029297	+7.80029297	-53.21777344	+1460
+1457971546.24869990	+9.18017578	-7.31689453	-2.63232422	+48.42773438	-5.66894531	-48.86718750	+1916	+8.69677734	-6.17431641	-2.35546875	+10.04150391	-15.29296875	+4.41650391	+1608	+7.04443359	-10.19091797	-2.57519531	+30.60791016	+7.80029297	-52.88818359	+1456
+1457971546.25289990	+9.14941406	-7.29492188	-2.55761719	+48.86718750	-5.73486328	-48.58154297	+1916	+8.68798828	-6.17871094	-2.28076172	+9.84375000	-15.07324219	+4.74609375	+1612	+7.02685547	-10.19531250	-2.51367188	+30.84960938	+7.82226563	-52.60253906	+1452
+1457971546.25700000	+9.12304688	-7.27294922	-2.48730469	+49.32861328	-5.84472656	-48.31787109	+1916	+8.67480469	-6.17871094	-2.20605469	+9.68994141	-14.85351563	+5.07568359	+1612	+7.01367188	-10.19531250	-2.44775391	+31.17919922	+7.82226563	-52.31689453	+1452
+1457971546.26120000	+9.09667969	-7.25097656	-2.41699219	+49.79003906	-5.93261719	-48.07617188	+1912	+8.66601563	-6.18310547	-2.14013672	+9.51416016	-14.63378906	+5.40527344	+1612	+7.00048828	-10.19970703	-2.38623047	+31.46484375	+7.80029297	-52.05322266	+1448
+1457971546.26539990	+9.06591797	-7.23339844	-2.35107422	+50.18554688	-6.02050781	-47.85644531	+1912	+8.65283203	-6.18750000	-2.07421875	+9.36035156	-14.41406250	+5.71289063	+1612	+6.98291016	-10.20410156	-2.32470703	+31.72851563	+7.80029297	-51.78955078	+1448
+1457971546.27370000	+9.01757813	-7.18945313	-2.21923828	+51.10839844	-6.28417969	-47.48291016	+1912	+8.62646484	-6.19189453	-1.95117188	+9.07470703	-14.04052734	+6.35009766	+1616	+6.96533203	-10.19970703	-2.20166016	+32.40966797	+7.69042969	-51.35009766	+1444
+1457971546.27790000	+8.98681641	-7.17626953	-2.15332031	+51.48193359	-6.39404297	-47.32910156	+1912	+8.60888672	-6.19189453	-1.88525391	+8.96484375	-13.86474609	+6.63574219	+1616	+6.95214844	-10.19970703	-2.14013672	+32.69531250	+7.64648438	-51.13037109	+1444
+1457971546.28200010	+8.96044922	-7.14990234	-2.09179688	+51.89941406	-6.52587891	-47.17529297	+1908	+8.59570313	-6.19189453	-1.82373047	+8.87695313	-13.73291016	+6.89941406	+1620	+6.94775391	-10.19531250	-2.07861328	+33.04687500	+7.55859375	-50.95458984	+1444
+1457971546.28620000	+8.93847656	-7.13232422	-2.02587891	+52.31689453	-6.65771484	-47.08740234	+1908	+8.58251953	-6.19189453	-1.76660156	+8.78906250	-13.60107422	+7.18505859	+1620	+6.94335938	-10.19531250	-2.01708984	+33.37646484	+7.47070313	-50.82275391	+1444
+1457971546.29040000	+8.91650391	-7.12353516	-1.96435547	+52.62451172	-6.76757813	-46.97753906	+1904	+8.56933594	-6.19189453	-1.70507813	+8.72314453	-13.49121094	+7.44873047	+1620	+6.93457031	-10.19531250	-1.95117188	+33.70605469	+7.40478516	-50.71289063	+1444
+1457971546.29450010	+8.89453125	-7.10156250	-1.90722656	+52.99804688	-6.87744141	-46.86767578	+1900	+8.55175781	-6.19189453	-1.64794922	+8.65722656	-13.38134766	+7.71240234	+1620	+6.93457031	-10.19091797	-1.88964844	+34.03564453	+7.31689453	-50.62500000	+1444
+1457971546.29870010	+8.87695313	-7.07958984	-1.84570313	+53.34960938	-7.00927734	-46.77978516	+1896	+8.53857422	-6.19189453	-1.59521484	+8.61328125	-13.24951172	+7.97607422	+1620	+6.93017578	-10.18652344	-1.82812500	+34.36523438	+7.20703125	-50.49316406	+1440
+1457971546.30290010	+8.85058594	-7.07080078	-1.79296875	+53.61328125	-7.09716797	-46.66992188	+1888	+8.52099609	-6.19189453	-1.54248047	+8.61328125	-13.16162109	+8.23974609	+1616	+6.92578125	-10.18652344	-1.77099609	+34.67285156	+7.11914063	-50.36132813	+1436
+1457971546.30699990	+8.83300781	-7.05322266	-1.74023438	+53.89892578	-7.18505859	-46.56005859	+1884	+8.50341797	-6.18750000	-1.48974609	+8.63525391	-13.07373047	+8.48144531	+1616	+6.92138672	-10.18212891	-1.70947266	+35.00244141	+7.00927734	-50.29541016	+1432
+1457971546.31539990	+8.79345703	-7.02685547	-1.63476563	+54.42626953	-7.33886719	-46.36230469	+1864	+8.47265625	-6.18310547	-1.38427734	+8.72314453	-12.87597656	+8.98681641	+1608	+6.91259766	-10.17333984	-1.59960938	+35.63964844	+6.83349609	-50.09765625	+1424
+1457971546.31950000	+8.77587891	-7.00927734	-1.58642578	+54.64599609	-7.38281250	-46.23046875	+1856	+8.45507813	-6.17871094	-1.33593750	+8.78906250	-12.78808594	+9.22851563	+1604	+6.90380859	-10.17333984	-1.54248047	+35.90332031	+6.76757813	-50.00976563	+1420
+1457971546.32370000	+8.75830078	-6.99609375	-1.53808594	+54.88769531	-7.42675781	-46.09863281	+1844	+8.44189453	-6.17871094	-1.28759766	+8.85498047	-12.67822266	+9.47021484	+1600	+6.89941406	-10.16894531	-1.49414063	+36.16699219	+6.70166016	-49.89990234	+1412
+1457971546.32780000	+8.73632813	-6.99169922	-1.49414063	+55.04150391	-7.44873047	-45.96679688	+1832	+8.42431641	-6.17431641	-1.23925781	+8.96484375	-12.56835938	+9.73388672	+1596	+6.88623047	-10.16894531	-1.44140625	+36.40869141	+6.65771484	-49.81201172	+1408
+1457971546.33200000	+8.71875000	-6.97851563	-1.45019531	+55.21728516	-7.47070313	-45.79101563	+1824	+8.40673828	-6.16992188	-1.19531250	+9.07470703	-12.43652344	+9.99755859	+1588	+6.87744141	-10.16894531	-1.39306641	+36.65039063	+6.61376953	-49.72412109	+1404
+1457971546.33620000	+8.70117188	-6.96533203	-1.41064453	+55.41503906	-7.47070313	-45.61523438	+1816	+8.38916016	-6.16552734	-1.15576172	+9.20654297	-12.30468750	+10.26123047	+1584	+6.86425781	-10.16894531	-1.35351563	+36.89208984	+6.54785156	-49.54833984	+1396
+1457971546.34030010	+8.67919922	-6.95654297	-1.37109375	+55.52490234	-7.47070313	-45.43945313	+1808	+8.37158203	-6.16113281	-1.11181641	+9.33837891	-12.17285156	+10.52490234	+1580	+6.84667969	-10.16894531	-1.31396484	+37.06787109	+6.52587891	-49.39453125	+1388
+1457971546.34450010	+8.66162109	-6.94775391	-1.33154297	+55.67871094	-7.47070313	-45.26367188	+1804	+8.35400391	-6.15234375	-1.06787109	+9.51416016	-12.06298828	+10.76660156	+1576	+6.82470703	-10.16894531	-1.27441406	+37.24365234	+6.50390625	-49.26269531	+1384
+1457971546.35279990	+8.62207031	-6.93457031	-1.26123047	+55.92041016	-7.44873047	-44.89013672	+1796	+8.31884766	-6.14794922	-0.99316406	+9.77783203	-11.79931641	+11.29394531	+1564	+6.78515625	-10.16894531	-1.20849609	+37.55126953	+6.45996094	-48.93310547	+1372
+1457971546.35700010	+8.60009766	-6.92578125	-1.22607422	+56.05224609	-7.42675781	-44.73632813	+1796	+8.30126953	-6.13916016	-0.95361328	+9.95361328	-11.66748047	+11.55761719	+1560	+6.76318359	-10.17333984	-1.17333984	+37.68310547	+6.43798828	-48.77929688	+1372
+1457971546.36120010	+8.58251953	-6.91699219	-1.19531250	+56.18408203	-7.42675781	-44.51660156	+1792	+8.28369141	-6.13476563	-0.92285156	+10.10742188	-11.51367188	+11.84326172	+1556	+6.74121094	-10.17333984	-1.14697266	+37.81494141	+6.41601563	-48.58154297	+1368
+1457971546.36529990	+8.56054688	-6.91259766	-1.16894531	+56.25000000	-7.42675781	-44.34082031	+1792	+8.26611328	-6.13476563	-0.88769531	+10.19531250	-11.38183594	+12.08496094	+1552	+6.71923828	-10.17773438	-1.12060547	+37.90283203	+6.39404297	-48.40576172	+1364
+1457971546.36949990	+8.54296875	-6.90380859	-1.13818359	+56.38183594	-7.42675781	-44.16503906	+1792	+8.24853516	-6.12597656	-0.85253906	+10.34912109	-11.29394531	+12.32666016	+1552	+6.69726563	-10.18212891	-1.09423828	+37.99072266	+6.37207031	-48.25195313	+1360
+1457971546.37369990	+8.52978516	-6.89941406	-1.11181641	+56.49169922	-7.47070313	-43.96728516	+1792	+8.23535156	-6.12158203	-0.82617188	+10.50292969	-11.16210938	+12.63427734	+1544	+6.67529297	-10.18212891	-1.07226563	+38.10058594	+6.32812500	-48.05419922	+1356
+1457971546.37780000	+8.50781250	-6.89941406	-1.08544922	+56.51367188	-7.44873047	-43.79150391	+1796	+8.21337891	-6.12597656	-0.79980469	+10.56884766	-11.05224609	+12.85400391	+1544	+6.65332031	-10.18652344	-1.05468750	+38.18847656	+6.30615234	-47.87841797	+1356
+1457971546.38200000	+8.49023438	-6.89062500	-1.05908203	+56.62353516	-7.47070313	-43.68164063	+1796	+8.20019531	-6.11718750	-0.76904297	+10.70068359	-10.98632813	+13.05175781	+1540	+6.63574219	-10.18652344	-1.02832031	+38.25439453	+6.28417969	-47.76855469	+1352
+1457971546.39030000	+8.45947266	-6.88623047	-1.01953125	+56.73339844	-7.51464844	-43.37402344	+1800	+8.16943359	-6.12158203	-0.72509766	+10.83251953	-10.78857422	+13.51318359	+1532	+6.60058594	-10.19531250	-0.99316406	+38.40820313	+6.21826172	-47.48291016	+1348
+1457971546.39450000	+8.44628906	-6.88183594	-0.99755859	+56.82128906	-7.53662109	-43.30810547	+1804	+8.16064453	-6.11718750	-0.69873047	+10.92041016	-10.76660156	+13.68896484	+1528	+6.58740234	-10.19531250	-0.97119141	+38.47412109	+6.19628906	-47.41699219	+1348
+1457971546.39860010	+8.43750000	-6.87744141	-0.98437500	+56.88720703	-7.58056641	-43.13232422	+1804	+8.14746094	-6.11279297	-0.68554688	+11.00830078	-10.63476563	+13.95263672	+1520	+6.57421875	-10.19970703	-0.96240234	+38.56201172	+6.17431641	-47.28515625	+1340
+1457971546.40280010	+8.42431641	-6.88623047	-0.97119141	+56.84326172	-7.55859375	-43.04443359	+1808	+8.13427734	-6.12158203	-0.66796875	+10.96435547	-10.56884766	+14.08447266	+1516	+6.56103516	-10.20410156	-0.94921875	+38.60595703	+6.17431641	-47.17529297	+1336
+1457971546.40700010	+8.41552734	-6.88183594	-0.95361328	+56.88720703	-7.58056641	-43.02246094	+1812	+8.12548828	-6.11718750	-0.65039063	+11.03027344	-10.54687500	+14.21630859	+1512	+6.55664063	-10.20410156	-0.92724609	+38.64990234	+6.17431641	-47.15332031	+1336
+1457971546.41109990	+8.40673828	-6.88183594	-0.94921875	+56.90917969	-7.60253906	-42.89062500	+1812	+8.12109375	-6.11718750	-0.64599609	+11.05224609	-10.43701172	+14.41406250	+1504	+6.54785156	-10.20410156	-0.91845703	+38.73779297	+6.17431641	-47.08740234	+1332
+1457971546.41529990	+8.39794922	-6.89062500	-0.94042969	+56.82128906	-7.53662109	-42.84667969	+1816	+8.10791016	-6.12597656	-0.63720703	+10.98632813	-10.37109375	+14.50195313	+1500	+6.54345703	-10.20849609	-0.90966797	+38.78173828	+6.21826172	-47.04345703	+1328
+1457971546.42360000	+8.38916016	-6.89062500	-0.93164063	+56.79931641	-7.49267578	-42.80273438	+1816	+8.09912109	-6.13037109	-0.62402344	+11.00830078	-10.21728516	+14.72167969	+1484	+6.53466797	-10.21289063	-0.88330078	+38.84765625	+6.30615234	-47.02148438	+1324
+1457971546.42779990	+8.38037109	-6.90380859	-0.92724609	+56.71142578	-7.42675781	-42.78076172	+1820	+8.09472656	-6.13916016	-0.62402344	+10.92041016	-10.15136719	+14.76562500	+1480	+6.53466797	-10.21728516	-0.87451172	+38.86962891	+6.37207031	-47.02148438	+1320
+1457971546.43199990	+8.37597656	-6.90820313	-0.92285156	+56.64550781	-7.36083984	-42.78076172	+1820	+8.09033203	-6.14355469	-0.61962891	+10.87646484	-10.08544922	+14.83154297	+1472	+6.53466797	-10.22167969	-0.86132813	+38.86962891	+6.43798828	-47.04345703	+1320
+1457971546.43610000	+8.37597656	-6.91259766	-0.92724609	+56.57958984	-7.29492188	-42.73681641	+1820	+8.09033203	-6.14794922	-0.62402344	+10.85449219	-9.95361328	+14.91943359	+1468	+6.53027344	-10.22167969	-0.86132813	+38.89160156	+6.50390625	-46.99951172	+1316
+1457971546.44030000	+8.37158203	-6.92138672	-0.92724609	+56.44775391	-7.20703125	-42.71484375	+1820	+8.08593750	-6.15673828	-0.62402344	+10.74462891	-9.86572266	+14.94140625	+1460	+6.53027344	-10.22607422	-0.85693359	+38.86962891	+6.59179688	-46.97753906	+1312
+1457971546.44860010	+8.36718750	-6.93457031	-0.93164063	+56.27197266	-7.00927734	-42.69287109	+1820	+8.08593750	-6.16552734	-0.62841797	+10.63476563	-9.66796875	+15.02929688	+1448	+6.52148438	-10.23046875	-0.84814453	+38.82568359	+6.76757813	-46.97753906	+1312
+1457971546.45700000	+8.36279297	-6.94775391	-0.93603516	+56.03027344	-6.83349609	-42.60498047	+1824	+8.08593750	-6.17431641	-0.63720703	+10.45898438	-9.42626953	+15.09521484	+1436	+6.51708984	-10.23925781	-0.84375000	+38.73779297	+6.96533203	-46.91162109	+1308
+1457971546.46530010	+8.35839844	-6.95654297	-0.94042969	+55.78857422	-6.67968750	-42.49511719	+1824	+8.08593750	-6.18310547	-0.63720703	+10.30517578	-9.22851563	+15.18310547	+1424	+6.50390625	-10.24365234	-0.84375000	+38.62792969	+7.09716797	-46.77978516	+1304
+1457971546.46950010	+8.35839844	-6.96093750	-0.94482422	+55.67871094	-6.61376953	-42.38525391	+1824	+8.08593750	-6.18750000	-0.64160156	+10.21728516	-9.09667969	+15.22705078	+1420	+6.49511719	-10.24804688	-0.84814453	+38.56201172	+7.16308594	-46.69189453	+1300
+1457971546.47359990	+8.35400391	-6.96533203	-0.94042969	+55.56884766	-6.54785156	-42.34130859	+1824	+8.08593750	-6.18750000	-0.63720703	+10.15136719	-9.03076172	+15.27099609	+1416	+6.49072266	-10.24804688	-0.84814453	+38.49609375	+7.20703125	-46.60400391	+1300
+1457971546.47779990	+8.35400391	-6.96972656	-0.94042969	+55.48095703	-6.52587891	-42.25341797	+1824	+8.08593750	-6.19189453	-0.63720703	+10.10742188	-8.96484375	+15.31494141	+1412	+6.48193359	-10.25244141	-0.85253906	+38.43017578	+7.22900391	-46.51611328	+1296
+1457971546.48190000	+8.35400391	-6.96972656	-0.94042969	+55.39306641	-6.50390625	-42.16552734	+1824	+8.09033203	-6.19189453	-0.63281250	+10.04150391	-8.87695313	+15.38085938	+1408	+6.47314453	-10.25244141	-0.85693359	+38.36425781	+7.25097656	-46.40625000	+1296
+1457971546.49029990	+8.35400391	-6.97412109	-0.93164063	+55.21728516	-6.50390625	-42.03369141	+1824	+8.09033203	-6.19628906	-0.62402344	+9.90966797	-8.78906250	+15.49072266	+1404	+6.45996094	-10.25683594	-0.86132813	+38.21044922	+7.27294922	-46.20849609	+1292
+1457971546.49440000	+8.35400391	-6.97412109	-0.92724609	+55.15136719	-6.50390625	-41.94580078	+1824	+8.09472656	-6.19628906	-0.61962891	+9.86572266	-8.76708984	+15.53466797	+1400	+6.45117188	-10.26123047	-0.86572266	+38.12255859	+7.25097656	-46.12060547	+1288
+1457971546.49860000	+8.34960938	-6.97412109	-0.92285156	+55.06347656	-6.54785156	-41.87988281	+1824	+8.09472656	-6.19628906	-0.61523438	+9.79980469	-8.72314453	+15.60058594	+1400	+6.44238281	-10.26123047	-0.87011719	+38.03466797	+7.25097656	-46.01074219	+1284
+1457971546.50280000	+8.34960938	-6.97412109	-0.91845703	+54.97558594	-6.59179688	-41.79199219	+1824	+8.09912109	-6.19628906	-0.61083984	+9.75585938	-8.72314453	+15.66650391	+1400	+6.43798828	-10.26562500	-0.87011719	+37.96875000	+7.20703125	-45.90087891	+1280
+1457971546.50690010	+8.34960938	-6.97412109	-0.91406250	+54.93164063	-6.63574219	-41.74804688	+1828	+8.09912109	-6.19628906	-0.60205078	+9.71191406	-8.72314453	+15.73242188	+1400	+6.42919922	-10.26562500	-0.87451172	+37.90283203	+7.16308594	-45.81298828	+1276
+1457971546.51110010	+8.35400391	-6.97412109	-0.90527344	+54.86572266	-6.70166016	-41.70410156	+1832	+8.10351563	-6.19189453	-0.59765625	+9.66796875	-8.74511719	+15.79833984	+1400	+6.42480469	-10.26562500	-0.87890625	+37.83691406	+7.11914063	-45.72509766	+1268
+1457971546.51530000	+8.35400391	-6.97412109	-0.90087891	+54.82177734	-6.76757813	-41.68212891	+1836	+8.10791016	-6.19189453	-0.58886719	+9.62402344	-8.76708984	+15.84228516	+1404	+6.42480469	-10.26562500	-0.87890625	+37.79296875	+7.07519531	-45.65917969	+1264
+1457971546.52360010	+8.35839844	-6.96972656	-0.88769531	+54.73388672	-6.89941406	-41.63818359	+1844	+8.11230469	-6.19189453	-0.57568359	+9.51416016	-8.85498047	+15.93017578	+1408	+6.42041016	-10.26562500	-0.87890625	+37.68310547	+6.94335938	-45.54931641	+1252
+1457971546.52780010	+8.36279297	-6.96972656	-0.87890625	+54.68994141	-6.96533203	-41.63818359	+1848	+8.11669922	-6.19189453	-0.56689453	+9.49218750	-8.89892578	+15.97412109	+1412	+6.42041016	-10.26562500	-0.87451172	+37.63916016	+6.89941406	-45.54931641	+1248
+1457971546.53189990	+8.36718750	-6.96972656	-0.87451172	+54.64599609	-7.00927734	-41.66015625	+1852	+8.12109375	-6.19189453	-0.56250000	+9.44824219	-8.96484375	+16.01806641	+1412	+6.42480469	-10.26562500	-0.87011719	+37.61718750	+6.85546875	-45.52734375	+1244
+1457971546.53609990	+8.37158203	-6.96972656	-0.87011719	+54.62402344	-7.07519531	-41.66015625	+1856	+8.12548828	-6.19189453	-0.55371094	+9.40429688	-9.00878906	+16.06201172	+1416	+6.42480469	-10.26562500	-0.86572266	+37.59521484	+6.78955078	-45.52734375	+1240
+1457971546.54029990	+8.37158203	-6.96972656	-0.86572266	+54.60205078	-7.14111328	-41.66015625	+1860	+8.12548828	-6.19189453	-0.54931641	+9.38232422	-9.05273438	+16.08398438	+1420	+6.42919922	-10.26562500	-0.86572266	+37.59521484	+6.74560547	-45.52734375	+1240
+1457971546.54440000	+8.37597656	-6.96972656	-0.86132813	+54.58007813	-7.18505859	-41.68212891	+1868	+8.12988281	-6.19189453	-0.54492188	+9.33837891	-9.09667969	+16.12792969	+1420	+6.43359375	-10.26123047	-0.86132813	+37.57324219	+6.70166016	-45.54931641	+1236
+1457971546.54860000	+8.38037109	-6.96972656	-0.85693359	+54.55810547	-7.22900391	-41.68212891	+1872	+8.13427734	-6.19189453	-0.54052734	+9.29443359	-9.14062500	+16.14990234	+1424	+6.44238281	-10.26123047	-0.85693359	+37.57324219	+6.65771484	-45.57128906	+1236
+1457971546.55690000	+8.38476563	-6.96972656	-0.84814453	+54.53613281	-7.29492188	-41.72607422	+1884	+8.13867188	-6.19189453	-0.53173828	+9.25048828	-9.22851563	+16.19384766	+1428	+6.45117188	-10.25683594	-0.84375000	+37.59521484	+6.59179688	-45.63720703	+1236
+1457971546.56110000	+8.38916016	-6.96972656	-0.84375000	+54.51416016	-7.31689453	-41.72607422	+1888	+8.14306641	-6.19628906	-0.53173828	+9.22851563	-9.25048828	+16.21582031	+1432	+6.45556641	-10.25683594	-0.83935547	+37.59521484	+6.56982422	-45.68115234	+1240
+1457971546.56520010	+8.39355469	-6.96972656	-0.84375000	+54.51416016	-7.33886719	-41.72607422	+1892	+8.14306641	-6.19628906	-0.52734375	+9.20654297	-9.27246094	+16.23779297	+1432	+6.46435547	-10.25683594	-0.83056641	+37.61718750	+6.54785156	-45.70312500	+1240
+1457971546.56940010	+8.39355469	-6.96972656	-0.83935547	+54.51416016	-7.36083984	-41.72607422	+1896	+8.14746094	-6.19628906	-0.52734375	+9.18457031	-9.29443359	+16.25976563	+1432	+6.46875000	-10.25244141	-0.82617188	+37.61718750	+6.52587891	-45.74707031	+1240
+1457971546.57360010	+8.39355469	-6.96972656	-0.83935547	+54.49218750	-7.38281250	-41.72607422	+1904	+8.14746094	-6.19628906	-0.52734375	+9.16259766	-9.29443359	+16.28173828	+1436	+6.47314453	-10.25244141	-0.82177734	+37.63916016	+6.50390625	-45.76904297	+1244
+1457971546.57769990	+8.39794922	-6.96972656	-0.83496094	+54.51416016	-7.40478516	-41.72607422	+1908	+8.14746094	-6.19628906	-0.52734375	+9.16259766	-9.31640625	+16.30371094	+1436	+6.47753906	-10.24804688	-0.81738281	+37.63916016	+6.50390625	-45.79101563	+1244
+1457971546.58189990	+8.39794922	-6.96972656	-0.83496094	+54.51416016	-7.40478516	-41.72607422	+1912	+8.14746094	-6.19628906	-0.52294922	+9.14062500	-9.31640625	+16.32568359	+1436	+6.47753906	-10.24804688	-0.81298828	+37.66113281	+6.48193359	-45.81298828	+1248
+1457971546.59019990	+8.39794922	-6.96972656	-0.83496094	+54.51416016	-7.42675781	-41.70410156	+1916	+8.15185547	-6.19628906	-0.52294922	+9.11865234	-9.29443359	+16.34765625	+1440	+6.48193359	-10.24804688	-0.80859375	+37.66113281	+6.45996094	-45.83496094	+1248
+1457971546.59439990	+8.39794922	-6.96533203	-0.83056641	+54.51416016	-7.42675781	-41.68212891	+1920	+8.15185547	-6.19628906	-0.52294922	+9.11865234	-9.29443359	+16.36962891	+1440	+6.48193359	-10.24804688	-0.80859375	+37.63916016	+6.45996094	-45.83496094	+1248
+1457971546.59859990	+8.39794922	-6.96533203	-0.83056641	+54.51416016	-7.42675781	-41.66015625	+1924	+8.15185547	-6.19628906	-0.52294922	+9.11865234	-9.27246094	+16.39160156	+1444	+6.48193359	-10.24804688	-0.80859375	+37.63916016	+6.45996094	-45.83496094	+1252
+1457971546.60270000	+8.39794922	-6.96533203	-0.83056641	+54.51416016	-7.42675781	-41.66015625	+1928	+8.15185547	-6.19628906	-0.52294922	+9.11865234	-9.27246094	+16.39160156	+1444	+6.48193359	-10.24804688	-0.80859375	+37.61718750	+6.45996094	-45.81298828	+1252
+1457971546.60690000	+8.39794922	-6.96533203	-0.83056641	+54.51416016	-7.42675781	-41.63818359	+1928	+8.15185547	-6.19628906	-0.52294922	+9.11865234	-9.25048828	+16.41357422	+1444	+6.47753906	-10.24804688	-0.80859375	+37.61718750	+6.43798828	-45.79101563	+1252
+1457971546.61110000	+8.39794922	-6.96533203	-0.83056641	+54.53613281	-7.42675781	-41.61621094	+1932	+8.15185547	-6.19628906	-0.52294922	+9.11865234	-9.22851563	+16.41357422	+1444	+6.47753906	-10.24804688	-0.81298828	+37.59521484	+6.43798828	-45.76904297	+1252
+1457971546.61520000	+8.39794922	-6.96533203	-0.83056641	+54.53613281	-7.44873047	-41.59423828	+1932	+8.15185547	-6.19189453	-0.52294922	+9.11865234	-9.22851563	+16.43554688	+1448	+6.47314453	-10.24804688	-0.81298828	+37.57324219	+6.43798828	-45.76904297	+1252
+1457971546.62360000	+8.39355469	-6.96533203	-0.83056641	+54.53613281	-7.44873047	-41.57226563	+1936	+8.14746094	-6.19189453	-0.52294922	+9.11865234	-9.20654297	+16.43554688	+1448	+6.46875000	-10.24804688	-0.81738281	+37.55126953	+6.43798828	-45.72509766	+1252
+1457971546.62770010	+8.39355469	-6.96533203	-0.83056641	+54.53613281	-7.44873047	-41.57226563	+1936	+8.14746094	-6.19189453	-0.52294922	+9.14062500	-9.18457031	+16.43554688	+1452	+6.46875000	-10.24804688	-0.81738281	+37.52929688	+6.43798828	-45.72509766	+1252
+1457971546.63190010	+8.39355469	-6.96533203	-0.83056641	+54.53613281	-7.44873047	-41.55029297	+1940	+8.14746094	-6.19189453	-0.52294922	+9.14062500	-9.18457031	+16.43554688	+1452	+6.46435547	-10.25244141	-0.81738281	+37.52929688	+6.43798828	-45.70312500	+1252
+1457971546.63599990	+8.39355469	-6.96533203	-0.83056641	+54.55810547	-7.44873047	-41.55029297	+1940	+8.14746094	-6.19189453	-0.51855469	+9.14062500	-9.18457031	+16.45751953	+1452	+6.46435547	-10.25244141	-0.82177734	+37.50732422	+6.43798828	-45.68115234	+1252
+1457971546.64019990	+8.39355469	-6.96093750	-0.83056641	+54.55810547	-7.44873047	-41.55029297	+1940	+8.14746094	-6.19189453	-0.51855469	+9.14062500	-9.16259766	+16.45751953	+1456	+6.45996094	-10.25244141	-0.82177734	+37.50732422	+6.41601563	-45.68115234	+1248
+1457971546.64439990	+8.39355469	-6.96093750	-0.83056641	+54.55810547	-7.47070313	-41.55029297	+1940	+8.14746094	-6.19189453	-0.51855469	+9.14062500	-9.16259766	+16.45751953	+1456	+6.45996094	-10.25244141	-0.82177734	+37.48535156	+6.41601563	-45.65917969	+1248
+1457971546.64850000	+8.39355469	-6.96093750	-0.83056641	+54.55810547	-7.47070313	-41.55029297	+1944	+8.14746094	-6.19189453	-0.51855469	+9.16259766	-9.16259766	+16.43554688	+1456	+6.45996094	-10.25244141	-0.82177734	+37.48535156	+6.41601563	-45.65917969	+1248
+1457971546.65269990	+8.39355469	-6.96093750	-0.83056641	+54.55810547	-7.47070313	-41.55029297	+1944	+8.15185547	-6.18750000	-0.51855469	+9.16259766	-9.16259766	+16.43554688	+1460	+6.45996094	-10.25244141	-0.82177734	+37.48535156	+6.41601563	-45.65917969	+1244
+1457971546.66100000	+8.39355469	-6.96093750	-0.83056641	+54.58007813	-7.49267578	-41.55029297	+1944	+8.15185547	-6.18750000	-0.51855469	+9.16259766	-9.18457031	+16.43554688	+1460	+6.45996094	-10.25244141	-0.82617188	+37.48535156	+6.41601563	-45.65917969	+1244
+1457971546.66520000	+8.39355469	-6.96093750	-0.83056641	+54.58007813	-7.49267578	-41.57226563	+1948	+8.15185547	-6.18750000	-0.51855469	+9.16259766	-9.18457031	+16.43554688	+1460	+6.45996094	-10.25244141	-0.82617188	+37.48535156	+6.41601563	-45.65917969	+1240
+1457971546.66940000	+8.39355469	-6.96093750	-0.82617188	+54.58007813	-7.51464844	-41.57226563	+1948	+8.15185547	-6.18750000	-0.51855469	+9.16259766	-9.18457031	+16.43554688	+1464	+6.45996094	-10.25244141	-0.82617188	+37.48535156	+6.41601563	-45.65917969	+1240
+1457971546.67350010	+8.39794922	-6.96093750	-0.82617188	+54.60205078	-7.51464844	-41.57226563	+1948	+8.15185547	-6.18750000	-0.51855469	+9.18457031	-9.20654297	+16.43554688	+1464	+6.45996094	-10.25244141	-0.82617188	+37.48535156	+6.39404297	-45.65917969	+1236
+1457971546.67770000	+8.39794922	-6.96093750	-0.82617188	+54.60205078	-7.51464844	-41.59423828	+1948	+8.15185547	-6.18750000	-0.51416016	+9.18457031	-9.20654297	+16.43554688	+1464	+6.45996094	-10.25244141	-0.82617188	+37.48535156	+6.39404297	-45.65917969	+1236
+1457971546.68190000	+8.39794922	-6.96093750	-0.82617188	+54.60205078	-7.53662109	-41.59423828	+1952	+8.15185547	-6.18750000	-0.51416016	+9.18457031	-9.20654297	+16.43554688	+1468	+6.45996094	-10.25244141	-0.82177734	+37.48535156	+6.39404297	-45.65917969	+1236
+1457971546.68600010	+8.39794922	-6.95654297	-0.82617188	+54.60205078	-7.53662109	-41.61621094	+1952	+8.15185547	-6.18750000	-0.51416016	+9.18457031	-9.22851563	+16.43554688	+1468	+6.46435547	-10.25244141	-0.82177734	+37.48535156	+6.39404297	-45.68115234	+1236
+1457971546.69020010	+8.40234375	-6.95654297	-0.82177734	+54.62402344	-7.55859375	-41.61621094	+1952	+8.15625000	-6.18750000	-0.51416016	+9.18457031	-9.22851563	+16.43554688	+1468	+6.46435547	-10.25244141	-0.82177734	+37.50732422	+6.37207031	-45.68115234	+1232
+1457971546.69849990	+8.40234375	-6.95654297	-0.82177734	+54.64599609	-7.58056641	-41.66015625	+1956	+8.15625000	-6.18750000	-0.51416016	+9.20654297	-9.25048828	+16.43554688	+1472	+6.46875000	-10.25244141	-0.82177734	+37.50732422	+6.37207031	-45.70312500	+1232
+1457971546.70269990	+8.40673828	-6.95654297	-0.82177734	+54.64599609	-7.60253906	-41.68212891	+1956	+8.15625000	-6.18750000	-0.51416016	+9.20654297	-9.27246094	+16.43554688	+1472	+6.46875000	-10.24804688	-0.81738281	+37.52929688	+6.35009766	-45.74707031	+1232
+1457971546.70680000	+8.40673828	-6.95654297	-0.81738281	+54.66796875	-7.62451172	-41.70410156	+1960	+8.15625000	-6.18750000	-0.51416016	+9.20654297	-9.27246094	+16.43554688	+1472	+6.47314453	-10.24804688	-0.81738281	+37.55126953	+6.32812500	-45.76904297	+1232
+1457971546.71100000	+8.40673828	-6.95654297	-0.81738281	+54.68994141	-7.62451172	-41.72607422	+1960	+8.15625000	-6.18750000	-0.50976563	+9.22851563	-9.29443359	+16.43554688	+1472	+6.47753906	-10.24804688	-0.81298828	+37.57324219	+6.30615234	-45.79101563	+1236
+1457971546.71519990	+8.41113281	-6.95654297	-0.81738281	+54.71191406	-7.64648438	-41.74804688	+1964	+8.16064453	-6.18750000	-0.50976563	+9.22851563	-9.29443359	+16.41357422	+1476	+6.48193359	-10.24804688	-0.81298828	+37.59521484	+6.28417969	-45.83496094	+1236
+1457971546.71930000	+8.41113281	-6.95214844	-0.81298828	+54.73388672	-7.66845703	-41.77001953	+1964	+8.16064453	-6.18750000	-0.50976563	+9.22851563	-9.31640625	+16.41357422	+1476	+6.48632813	-10.24804688	-0.80859375	+37.61718750	+6.26220703	-45.85693359	+1236
+1457971546.72350000	+8.41113281	-6.95214844	-0.81298828	+54.75585938	-7.69042969	-41.79199219	+1968	+8.16064453	-6.18750000	-0.50976563	+9.25048828	-9.31640625	+16.41357422	+1476	+6.49072266	-10.24804688	-0.80859375	+37.63916016	+6.24023438	-45.87890625	+1236
+1457971546.72770000	+8.41113281	-6.95214844	-0.81298828	+54.77783203	-7.69042969	-41.81396484	+1968	+8.16064453	-6.18310547	-0.50976563	+9.25048828	-9.33837891	+16.41357422	+1476	+6.49072266	-10.24804688	-0.80859375	+37.66113281	+6.21826172	-45.90087891	+1240
+1457971546.73600010	+8.41113281	-6.95214844	-0.81298828	+54.82177734	-7.71240234	-41.83593750	+1972	+8.16064453	-6.18310547	-0.50537109	+9.29443359	-9.33837891	+16.39160156	+1480	+6.49511719	-10.24804688	-0.80859375	+37.70507813	+6.17431641	-45.92285156	+1240
+1457971546.74020000	+8.41113281	-6.95214844	-0.80859375	+54.84375000	-7.71240234	-41.83593750	+1976	+8.16064453	-6.18310547	-0.50537109	+9.29443359	-9.33837891	+16.39160156	+1480	+6.49072266	-10.24804688	-0.80859375	+37.70507813	+6.17431641	-45.92285156	+1240
+1457971546.74429990	+8.41113281	-6.94775391	-0.80859375	+54.86572266	-7.71240234	-41.85791016	+1976	+8.16064453	-6.18310547	-0.50537109	+9.31640625	-9.33837891	+16.39160156	+1480	+6.49072266	-10.24804688	-0.81298828	+37.72705078	+6.17431641	-45.92285156	+1240
+1457971546.74850010	+8.41113281	-6.94775391	-0.81298828	+54.88769531	-7.71240234	-41.85791016	+1976	+8.16064453	-6.18310547	-0.50537109	+9.31640625	-9.33837891	+16.36962891	+1480	+6.49072266	-10.24804688	-0.81298828	+37.72705078	+6.17431641	-45.90087891	+1240
+1457971546.75270010	+8.41113281	-6.94775391	-0.81298828	+54.90966797	-7.71240234	-41.85791016	+1980	+8.16064453	-6.18310547	-0.50537109	+9.33837891	-9.33837891	+16.36962891	+1480	+6.48632813	-10.24804688	-0.81738281	+37.72705078	+6.17431641	-45.90087891	+1240
+1457971546.76099990	+8.40673828	-6.94775391	-0.81298828	+54.95361328	-7.71240234	-41.83593750	+1980	+8.16064453	-6.18310547	-0.50537109	+9.36035156	-9.33837891	+16.36962891	+1480	+6.48193359	-10.25244141	-0.82177734	+37.74902344	+6.17431641	-45.87890625	+1240
+1457971546.76519990	+8.40234375	-6.94775391	-0.81298828	+54.99755859	-7.69042969	-41.81396484	+1980	+8.16064453	-6.18310547	-0.50537109	+9.38232422	-9.31640625	+16.36962891	+1484	+6.48193359	-10.25244141	-0.82177734	+37.77099609	+6.19628906	-45.85693359	+1240
+1457971546.76930000	+8.40234375	-6.94775391	-0.81298828	+55.04150391	-7.69042969	-41.79199219	+1984	+8.15625000	-6.18310547	-0.50537109	+9.40429688	-9.29443359	+16.36962891	+1484	+6.47753906	-10.25244141	-0.82177734	+37.79296875	+6.19628906	-45.83496094	+1240
+1457971546.77350000	+8.39794922	-6.94335938	-0.81298828	+55.08544922	-7.66845703	-41.77001953	+1984	+8.15625000	-6.18310547	-0.50537109	+9.44824219	-9.27246094	+16.34765625	+1484	+6.47753906	-10.25244141	-0.82617188	+37.81494141	+6.21826172	-45.81298828	+1240
+1457971546.77769990	+8.39355469	-6.94335938	-0.81738281	+55.19531250	-7.64648438	-41.68212891	+1984	+8.15185547	-6.18310547	-0.50537109	+9.53613281	-9.20654297	+16.34765625	+1484	+6.47753906	-10.25244141	-0.82617188	+37.83691406	+6.21826172	-45.79101563	+1240
+1457971546.78180000	+8.38476563	-6.93896484	-0.82177734	+55.28320313	-7.62451172	-41.61621094	+1984	+8.14746094	-6.18310547	-0.50976563	+9.62402344	-9.14062500	+16.36962891	+1484	+6.47314453	-10.25244141	-0.82617188	+37.85888672	+6.24023438	-45.76904297	+1236
+1457971546.79010010	+8.37158203	-6.93896484	-0.82617188	+55.45898438	-7.55859375	-41.46240234	+1984	+8.12988281	-6.18310547	-0.50976563	+9.84375000	-8.94287109	+16.39160156	+1488	+6.47314453	-10.25244141	-0.83056641	+37.96875000	+6.32812500	-45.72509766	+1236
+1457971546.79430010	+8.36718750	-6.93896484	-0.83056641	+55.54687500	-7.53662109	-41.37451172	+1984	+8.12109375	-6.18310547	-0.51416016	+9.95361328	-8.85498047	+16.43554688	+1488	+6.47314453	-10.25244141	-0.82617188	+38.05664063	+6.37207031	-45.70312500	+1236
+1457971546.79850010	+8.36279297	-6.93457031	-0.83056641	+55.59082031	-7.51464844	-41.28662109	+1984	+8.11669922	-6.18310547	-0.51416016	+10.04150391	-8.74511719	+16.47949219	+1488	+6.47314453	-10.25244141	-0.82617188	+38.12255859	+6.41601563	-45.68115234	+1232
+1457971546.80259990	+8.35839844	-6.93457031	-0.83496094	+55.63476563	-7.49267578	-41.22070313	+1980	+8.10791016	-6.18310547	-0.51855469	+10.12939453	-8.63525391	+16.52343750	+1488	+6.47314453	-10.24804688	-0.82617188	+38.23242188	+6.50390625	-45.63720703	+1232
+1457971546.80679990	+8.35400391	-6.93457031	-0.83935547	+55.65673828	-7.47070313	-41.15478516	+1980	+8.10351563	-6.18310547	-0.51855469	+10.21728516	-8.56933594	+16.56738281	+1488	+6.47314453	-10.24804688	-0.82617188	+38.34228516	+6.56982422	-45.59326172	+1232
+1457971546.81100010	+8.35400391	-6.93457031	-0.83935547	+55.67871094	-7.47070313	-41.08886719	+1976	+8.09912109	-6.18310547	-0.52294922	+10.26123047	-8.48144531	+16.61132813	+1488	+6.47314453	-10.24804688	-0.82617188	+38.43017578	+6.63574219	-45.57128906	+1236
+1457971546.81929990	+8.34521484	-6.93457031	-0.84375000	+55.72265625	-7.42675781	-41.00097656	+1972	+8.09472656	-6.18310547	-0.52294922	+10.34912109	-8.37158203	+16.67724609	+1484	+6.47753906	-10.24365234	-0.82177734	+38.64990234	+6.78955078	-45.48339844	+1236
+1457971546.82349990	+8.34521484	-6.93457031	-0.84375000	+55.74462891	-7.40478516	-40.93505859	+1968	+8.09033203	-6.18310547	-0.52734375	+10.39306641	-8.30566406	+16.72119141	+1480	+6.47753906	-10.23925781	-0.81738281	+38.73779297	+6.85546875	-45.46142578	+1236
+1457971546.82760000	+8.34082031	-6.93457031	-0.84814453	+55.74462891	-7.38281250	-40.89111328	+1964	+8.08593750	-6.18310547	-0.52734375	+10.43701172	-8.26171875	+16.74316406	+1476	+6.47753906	-10.23925781	-0.81738281	+38.82568359	+6.92138672	-45.41748047	+1236
+1457971546.83180000	+8.34082031	-6.93457031	-0.84814453	+55.76660156	-7.36083984	-40.84716797	+1964	+8.08593750	-6.18310547	-0.52734375	+10.48095703	-8.21777344	+16.76513672	+1472	+6.47753906	-10.23925781	-0.81738281	+38.86962891	+6.98730469	-45.37353516	+1240
+1457971546.83600000	+8.33642578	-6.93457031	-0.84814453	+55.76660156	-7.33886719	-40.80322266	+1960	+8.08154297	-6.18310547	-0.52734375	+10.52490234	-8.17382813	+16.78710938	+1468	+6.47753906	-10.23925781	-0.81738281	+38.91357422	+7.03125000	-45.32958984	+1240
+1457971546.84010000	+8.33203125	-6.93457031	-0.85253906	+55.76660156	-7.31689453	-40.75927734	+1956	+8.08154297	-6.18310547	-0.53173828	+10.54687500	-8.12988281	+16.80908203	+1468	+6.47314453	-10.23925781	-0.82177734	+38.93554688	+7.07519531	-45.28564453	+1240
+1457971546.84430000	+8.33203125	-6.93457031	-0.85253906	+55.76660156	-7.29492188	-40.73730469	+1952	+8.07714844	-6.18310547	-0.53173828	+10.59082031	-8.08593750	+16.80908203	+1464	+6.46875000	-10.23925781	-0.82617188	+38.95751953	+7.11914063	-45.21972656	+1240
+1457971546.85260010	+8.32763672	-6.93457031	-0.85693359	+55.76660156	-7.27294922	-40.69335938	+1944	+8.07275391	-6.18310547	-0.53173828	+10.65673828	-8.02001953	+16.83105469	+1456	+6.45996094	-10.24365234	-0.83056641	+38.97949219	+7.16308594	-45.13183594	+1244
+1457971546.85680010	+8.32324219	-6.93457031	-0.85693359	+55.76660156	-7.25097656	-40.69335938	+1940	+8.07275391	-6.18310547	-0.53173828	+10.67871094	-7.97607422	+16.83105469	+1452	+6.45556641	-10.24365234	-0.83496094	+38.97949219	+7.20703125	-45.08789063	+1244
+1457971546.86089990	+8.32324219	-6.93457031	-0.85693359	+55.76660156	-7.22900391	-40.69335938	+1936	+8.06835938	-6.18310547	-0.53173828	+10.72265625	-7.95410156	+16.83105469	+1448	+6.44677734	-10.24365234	-0.83935547	+38.95751953	+7.22900391	-45.04394531	+1244
+1457971546.86509990	+8.32324219	-6.93457031	-0.85693359	+55.76660156	-7.22900391	-40.67138672	+1932	+8.06835938	-6.18310547	-0.53613281	+10.74462891	-7.93212891	+16.83105469	+1448	+6.44238281	-10.24804688	-0.84375000	+38.93554688	+7.22900391	-45.00000000	+1244
+1457971546.86929990	+8.31884766	-6.93457031	-0.86132813	+55.76660156	-7.20703125	-40.67138672	+1928	+8.06835938	-6.18310547	-0.53613281	+10.76660156	-7.91015625	+16.83105469	+1444	+6.43798828	-10.24804688	-0.84814453	+38.93554688	+7.25097656	-44.97802734	+1244
+1457971546.87340000	+8.31884766	-6.93457031	-0.86132813	+55.76660156	-7.20703125	-40.67138672	+1924	+8.06835938	-6.18310547	-0.53613281	+10.81054688	-7.88818359	+16.83105469	+1440	+6.43359375	-10.24804688	-0.85253906	+38.91357422	+7.25097656	-44.93408203	+1244
+1457971546.88179990	+8.31884766	-6.93457031	-0.86132813	+55.76660156	-7.20703125	-40.71533203	+1916	+8.06396484	-6.18310547	-0.53613281	+10.85449219	-7.86621094	+16.83105469	+1436	+6.42480469	-10.25244141	-0.85693359	+38.89160156	+7.27294922	-44.86816406	+1240
+1457971546.88590000	+8.31884766	-6.93457031	-0.86132813	+55.76660156	-7.18505859	-40.73730469	+1912	+8.06396484	-6.18310547	-0.53613281	+10.87646484	-7.86621094	+16.83105469	+1432	+6.42041016	-10.25244141	-0.86132813	+38.89160156	+7.27294922	-44.84619141	+1236
+1457971546.89010000	+8.31884766	-6.93457031	-0.86132813	+55.76660156	-7.18505859	-40.75927734	+1908	+8.06396484	-6.18310547	-0.53613281	+10.92041016	-7.86621094	+16.83105469	+1428	+6.42041016	-10.25244141	-0.86132813	+38.89160156	+7.27294922	-44.84619141	+1236
+1457971546.89430000	+8.31884766	-6.93457031	-0.86132813	+55.76660156	-7.20703125	-40.78125000	+1908	+8.06396484	-6.18310547	-0.53613281	+10.94238281	-7.86621094	+16.83105469	+1428	+6.41601563	-10.25244141	-0.86572266	+38.86962891	+7.27294922	-44.82421875	+1232
+1457971546.89840010	+8.31884766	-6.93457031	-0.86132813	+55.76660156	-7.20703125	-40.80322266	+1904	+8.06396484	-6.18310547	-0.53613281	+10.96435547	-7.86621094	+16.83105469	+1424	+6.41601563	-10.25244141	-0.86572266	+38.89160156	+7.27294922	-44.82421875	+1228
+1457971546.90260000	+8.31884766	-6.93457031	-0.86132813	+55.76660156	-7.20703125	-40.82519531	+1900	+8.06396484	-6.18310547	-0.53613281	+10.98632813	-7.86621094	+16.83105469	+1424	+6.41601563	-10.25244141	-0.86572266	+38.89160156	+7.27294922	-44.82421875	+1224
+1457971546.91090010	+8.31884766	-6.93457031	-0.86132813	+55.76660156	-7.20703125	-40.89111328	+1892	+8.06396484	-6.18310547	-0.53613281	+11.03027344	-7.88818359	+16.85302734	+1420	+6.42041016	-10.25244141	-0.86572266	+38.91357422	+7.25097656	-44.84619141	+1220
+1457971546.91510010	+8.31884766	-6.93457031	-0.86132813	+55.76660156	-7.22900391	-40.91308594	+1892	+8.06396484	-6.18310547	-0.53613281	+11.07421875	-7.91015625	+16.87500000	+1416	+6.42041016	-10.25244141	-0.86132813	+38.91357422	+7.25097656	-44.84619141	+1216
+1457971546.91930010	+8.31884766	-6.93457031	-0.85693359	+55.76660156	-7.22900391	-40.95703125	+1888	+8.06396484	-6.18310547	-0.53173828	+11.09619141	-7.91015625	+16.89697266	+1416	+6.42041016	-10.25244141	-0.86132813	+38.93554688	+7.25097656	-44.86816406	+1216
+1457971546.92339990	+8.31884766	-6.93457031	-0.85693359	+55.76660156	-7.25097656	-41.00097656	+1888	+8.06396484	-6.18310547	-0.53173828	+11.11816406	-7.93212891	+16.89697266	+1412	+6.42480469	-10.25244141	-0.86132813	+38.95751953	+7.25097656	-44.86816406	+1216
+1457971546.92759990	+8.32324219	-6.93457031	-0.85693359	+55.76660156	-7.25097656	-41.06689453	+1884	+8.06396484	-6.18310547	-0.53173828	+11.14013672	-7.93212891	+16.91894531	+1412	+6.42480469	-10.24804688	-0.86132813	+38.95751953	+7.25097656	-44.89013672	+1212
+1457971546.93179990	+8.32324219	-6.93457031	-0.85693359	+55.78857422	-7.27294922	-41.13281250	+1884	+8.06396484	-6.18310547	-0.53173828	+11.16210938	-7.95410156	+16.94091797	+1412	+6.42480469	-10.24804688	-0.85693359	+38.97949219	+7.25097656	-44.89013672	+1212
+1457971546.94010000	+8.32763672	-6.93457031	-0.85253906	+55.78857422	-7.31689453	-41.24267578	+1880	+8.06835938	-6.18310547	-0.53173828	+11.22802734	-7.97607422	+16.96289063	+1408	+6.42919922	-10.24804688	-0.85693359	+39.00146484	+7.25097656	-44.91210938	+1208
+1457971546.94420000	+8.32763672	-6.93457031	-0.85253906	+55.81054688	-7.33886719	-41.28662109	+1880	+8.06835938	-6.18310547	-0.53173828	+11.25000000	-7.99804688	+16.98486328	+1408	+6.42919922	-10.24804688	-0.85693359	+39.00146484	+7.25097656	-44.91210938	+1208
+1457971546.94840000	+8.32763672	-6.93457031	-0.85253906	+55.81054688	-7.36083984	-41.33056641	+1880	+8.06835938	-6.18310547	-0.53173828	+11.29394531	-7.99804688	+17.00683594	+1408	+6.42919922	-10.24804688	-0.85693359	+39.00146484	+7.25097656	-44.93408203	+1208
+1457971546.95260000	+8.32763672	-6.93457031	-0.85253906	+55.81054688	-7.38281250	-41.37451172	+1880	+8.06835938	-6.18310547	-0.53173828	+11.31591797	-8.02001953	+17.02880859	+1404	+6.43359375	-10.24804688	-0.85693359	+39.02343750	+7.25097656	-44.93408203	+1208
+1457971546.95670010	+8.33203125	-6.93457031	-0.85253906	+55.83251953	-7.38281250	-41.41845703	+1880	+8.06835938	-6.18310547	-0.52734375	+11.33789063	-8.02001953	+17.02880859	+1404	+6.43359375	-10.24804688	-0.85253906	+39.02343750	+7.25097656	-44.93408203	+1208
+1457971546.96090010	+8.33203125	-6.93457031	-0.85253906	+55.83251953	-7.40478516	-41.44042969	+1880	+8.06835938	-6.18310547	-0.52734375	+11.35986328	-8.04199219	+17.05078125	+1404	+6.43359375	-10.24804688	-0.85253906	+39.02343750	+7.25097656	-44.95605469	+1208
+1457971546.96510000	+8.33203125	-6.93457031	-0.85253906	+55.83251953	-7.40478516	-41.44042969	+1876	+8.07275391	-6.17871094	-0.52734375	+11.38183594	-8.04199219	+17.05078125	+1404	+6.43359375	-10.24804688	-0.85253906	+39.04541016	+7.22900391	-44.95605469	+1204
+1457971546.97340010	+8.33203125	-6.93457031	-0.85253906	+55.83251953	-7.42675781	-41.46240234	+1876	+8.07275391	-6.17871094	-0.52734375	+11.44775391	-8.04199219	+17.07275391	+1400	+6.43798828	-10.24804688	-0.85253906	+39.04541016	+7.22900391	-44.97802734	+1204
+1457971546.97760010	+8.32763672	-6.93457031	-0.85253906	+55.83251953	-7.42675781	-41.46240234	+1876	+8.07275391	-6.17871094	-0.52734375	+11.44775391	-8.04199219	+17.07275391	+1400	+6.43798828	-10.24804688	-0.85253906	+39.06738281	+7.22900391	-44.97802734	+1204
+1457971546.98169990	+8.32763672	-6.93457031	-0.85253906	+55.83251953	-7.42675781	-41.46240234	+1876	+8.07275391	-6.17871094	-0.52734375	+11.46972656	-8.04199219	+17.07275391	+1400	+6.43798828	-10.24804688	-0.85253906	+39.06738281	+7.22900391	-44.97802734	+1204
+1457971546.98589990	+8.32763672	-6.93457031	-0.85693359	+55.83251953	-7.40478516	-41.48437500	+1876	+8.07275391	-6.17871094	-0.52734375	+11.49169922	-8.04199219	+17.07275391	+1400	+6.43798828	-10.24804688	-0.85253906	+39.06738281	+7.22900391	-44.97802734	+1204
+1457971546.99009990	+8.32763672	-6.93457031	-0.85693359	+55.83251953	-7.40478516	-41.48437500	+1876	+8.07275391	-6.17871094	-0.52734375	+11.49169922	-8.04199219	+17.07275391	+1400	+6.43798828	-10.24804688	-0.85253906	+39.06738281	+7.22900391	-44.97802734	+1204
+1457971546.99420000	+8.32763672	-6.93457031	-0.85693359	+55.83251953	-7.40478516	-41.48437500	+1876	+8.06835938	-6.17871094	-0.52734375	+11.51367188	-8.02001953	+17.07275391	+1400	+6.43798828	-10.24804688	-0.85253906	+39.06738281	+7.22900391	-44.97802734	+1204
+1457971547.00260000	+8.32763672	-6.93457031	-0.85693359	+55.83251953	-7.40478516	-41.48437500	+1876	+8.06835938	-6.17871094	-0.52734375	+11.53564453	-8.02001953	+17.05078125	+1396	+6.43359375	-10.24804688	-0.85253906	+39.06738281	+7.20703125	-44.97802734	+1200
+1457971547.00670000	+8.32324219	-6.93457031	-0.85693359	+55.83251953	-7.40478516	-41.48437500	+1876	+8.06835938	-6.17871094	-0.52734375	+11.53564453	-8.02001953	+17.05078125	+1396	+6.43359375	-10.24804688	-0.85693359	+39.06738281	+7.20703125	-44.97802734	+1200
+1457971547.01090000	+8.32324219	-6.93457031	-0.85693359	+55.83251953	-7.40478516	-41.50634766	+1872	+8.06835938	-6.17871094	-0.52734375	+11.55761719	-8.02001953	+17.05078125	+1396	+6.43359375	-10.24804688	-0.85693359	+39.06738281	+7.20703125	-44.97802734	+1200
+1457971547.01500010	+8.32324219	-6.93457031	-0.85693359	+55.81054688	-7.40478516	-41.50634766	+1872	+8.06835938	-6.17871094	-0.52734375	+11.55761719	-8.02001953	+17.02880859	+1396	+6.43359375	-10.24804688	-0.85693359	+39.06738281	+7.20703125	-44.97802734	+1200
+1457971547.01920010	+8.32324219	-6.93457031	-0.85693359	+55.81054688	-7.40478516	-41.50634766	+1872	+8.06835938	-6.17871094	-0.52734375	+11.55761719	-8.02001953	+17.02880859	+1396	+6.43359375	-10.24804688	-0.85693359	+39.06738281	+7.18505859	-44.97802734	+1200
+1457971547.02340010	+8.32324219	-6.93457031	-0.85693359	+55.81054688	-7.40478516	-41.52832031	+1872	+8.06835938	-6.17871094	-0.52734375	+11.55761719	-8.02001953	+17.02880859	+1396	+6.43359375	-10.24804688	-0.85693359	+39.06738281	+7.18505859	-44.97802734	+1200
+1457971547.03169990	+8.32324219	-6.93457031	-0.85693359	+55.81054688	-7.42675781	-41.52832031	+1872	+8.06835938	-6.17871094	-0.52734375	+11.57958984	-8.02001953	+17.02880859	+1396	+6.43359375	-10.24804688	-0.85693359	+39.06738281	+7.18505859	-44.97802734	+1196
+1457971547.03590010	+8.32324219	-6.93457031	-0.85253906	+55.81054688	-7.42675781	-41.55029297	+1872	+8.06835938	-6.17871094	-0.52734375	+11.57958984	-8.02001953	+17.02880859	+1396	+6.43359375	-10.24804688	-0.85693359	+39.06738281	+7.16308594	-44.97802734	+1196
+1457971547.04000000	+8.32324219	-6.93457031	-0.85253906	+55.81054688	-7.42675781	-41.55029297	+1872	+8.06835938	-6.17871094	-0.52734375	+11.60156250	-8.02001953	+17.02880859	+1396	+6.43359375	-10.24804688	-0.85693359	+39.08935547	+7.16308594	-45.00000000	+1196
+1457971547.04419990	+8.32324219	-6.93457031	-0.85253906	+55.83251953	-7.44873047	-41.57226563	+1872	+8.06835938	-6.17871094	-0.52734375	+11.60156250	-8.04199219	+17.02880859	+1396	+6.43359375	-10.24804688	-0.85693359	+39.08935547	+7.16308594	-45.00000000	+1196
+1457971547.04839990	+8.32324219	-6.93457031	-0.85253906	+55.83251953	-7.44873047	-41.57226563	+1872	+8.06835938	-6.17871094	-0.52734375	+11.60156250	-8.04199219	+17.02880859	+1396	+6.43798828	-10.24804688	-0.85693359	+39.11132813	+7.14111328	-45.02197266	+1196
+1457971547.05250000	+8.32324219	-6.93457031	-0.85253906	+55.83251953	-7.44873047	-41.59423828	+1872	+8.06835938	-6.17871094	-0.52734375	+11.60156250	-8.04199219	+17.02880859	+1396	+6.43798828	-10.24804688	-0.85253906	+39.11132813	+7.14111328	-45.04394531	+1196
+1457971547.05670000	+8.32324219	-6.93457031	-0.85253906	+55.83251953	-7.47070313	-41.61621094	+1872	+8.06835938	-6.17871094	-0.52734375	+11.60156250	-8.06396484	+17.02880859	+1396	+6.44238281	-10.24804688	-0.85253906	+39.13330078	+7.11914063	-45.06591797	+1196
+1457971547.06500010	+8.32763672	-6.93017578	-0.84814453	+55.85449219	-7.49267578	-41.63818359	+1872	+8.06835938	-6.17871094	-0.52734375	+11.62353516	-8.06396484	+17.02880859	+1396	+6.44677734	-10.24804688	-0.84814453	+39.17724609	+7.11914063	-45.10986328	+1200
+1457971547.06920000	+8.32763672	-6.93017578	-0.84814453	+55.85449219	-7.51464844	-41.66015625	+1872	+8.06835938	-6.17871094	-0.52734375	+11.62353516	-8.08593750	+17.02880859	+1396	+6.44677734	-10.24365234	-0.84814453	+39.17724609	+7.09716797	-45.13183594	+1200
+1457971547.07340000	+8.32763672	-6.93017578	-0.84814453	+55.85449219	-7.51464844	-41.66015625	+1872	+8.06835938	-6.17871094	-0.52734375	+11.62353516	-8.08593750	+17.02880859	+1396	+6.45117188	-10.24365234	-0.84375000	+39.19921875	+7.09716797	-45.13183594	+1200
+1457971547.07750010	+8.32763672	-6.93017578	-0.84814453	+55.87646484	-7.53662109	-41.68212891	+1872	+8.07275391	-6.17871094	-0.52734375	+11.62353516	-8.08593750	+17.02880859	+1396	+6.45117188	-10.24365234	-0.84375000	+39.22119141	+7.07519531	-45.15380859	+1204
+1457971547.08170010	+8.32763672	-6.93017578	-0.84375000	+55.87646484	-7.55859375	-41.70410156	+1876	+8.07275391	-6.17871094	-0.52734375	+11.62353516	-8.08593750	+17.02880859	+1396	+6.45556641	-10.24365234	-0.84375000	+39.24316406	+7.07519531	-45.17578125	+1204
+1457971547.08590010	+8.33203125	-6.93017578	-0.84375000	+55.87646484	-7.58056641	-41.72607422	+1876	+8.07275391	-6.17871094	-0.52734375	+11.64550781	-8.10791016	+17.02880859	+1396	+6.45556641	-10.24365234	-0.83935547	+39.26513672	+7.05322266	-45.19775391	+1204
+1457971547.09419990	+8.33203125	-6.93017578	-0.84375000	+55.89843750	-7.60253906	-41.77001953	+1876	+8.07275391	-6.17871094	-0.52294922	+11.64550781	-8.10791016	+17.00683594	+1396	+6.45996094	-10.23925781	-0.83935547	+39.26513672	+7.03125000	-45.21972656	+1208
+1457971547.09830000	+8.33203125	-6.93017578	-0.84375000	+55.92041016	-7.62451172	-41.79199219	+1876	+8.07275391	-6.17871094	-0.52294922	+11.64550781	-8.10791016	+17.00683594	+1396	+6.45996094	-10.23925781	-0.83935547	+39.28710938	+7.03125000	-45.21972656	+1208
+1457971547.10250000	+8.33203125	-6.93017578	-0.83935547	+55.92041016	-7.64648438	-41.81396484	+1880	+8.07275391	-6.17871094	-0.52294922	+11.64550781	-8.12988281	+17.00683594	+1396	+6.45996094	-10.23925781	-0.83935547	+39.28710938	+7.00927734	-45.21972656	+1208
+1457971547.10669990	+8.33203125	-6.93017578	-0.83935547	+55.92041016	-7.64648438	-41.83593750	+1880	+8.07275391	-6.17871094	-0.52294922	+11.64550781	-8.12988281	+17.00683594	+1396	+6.45996094	-10.23925781	-0.83935547	+39.28710938	+7.00927734	-45.21972656	+1208
+1457971547.11080000	+8.33203125	-6.93017578	-0.83935547	+55.92041016	-7.66845703	-41.83593750	+1880	+8.07275391	-6.17871094	-0.52294922	+11.64550781	-8.12988281	+17.00683594	+1396	+6.45996094	-10.23925781	-0.83935547	+39.28710938	+7.00927734	-45.21972656	+1208
+1457971547.11500000	+8.33203125	-6.93017578	-0.83935547	+55.94238281	-7.66845703	-41.85791016	+1880	+8.07275391	-6.17871094	-0.52294922	+11.64550781	-8.12988281	+17.00683594	+1396	+6.45996094	-10.24365234	-0.84375000	+39.26513672	+6.98730469	-45.21972656	+1208
+1457971547.11920000	+8.33203125	-6.93017578	-0.83935547	+55.94238281	-7.69042969	-41.87988281	+1880	+8.07275391	-6.17871094	-0.52294922	+11.64550781	-8.12988281	+16.98486328	+1396	+6.45556641	-10.24365234	-0.84375000	+39.26513672	+6.98730469	-45.21972656	+1208
+1457971547.12750010	+8.33203125	-6.93017578	-0.83935547	+55.94238281	-7.69042969	-41.90185547	+1880	+8.07275391	-6.17871094	-0.52294922	+11.64550781	-8.12988281	+16.98486328	+1396	+6.45556641	-10.24365234	-0.84375000	+39.24316406	+6.96533203	-45.19775391	+1208
+1457971547.13170000	+8.33203125	-6.93017578	-0.83935547	+55.94238281	-7.69042969	-41.92382813	+1880	+8.07275391	-6.17871094	-0.52294922	+11.64550781	-8.12988281	+16.96289063	+1396	+6.45117188	-10.24365234	-0.84814453	+39.24316406	+6.96533203	-45.19775391	+1208
+1457971547.13579990	+8.33203125	-6.93017578	-0.83935547	+55.96435547	-7.71240234	-41.92382813	+1880	+8.06835938	-6.17871094	-0.52294922	+11.64550781	-8.12988281	+16.96289063	+1396	+6.45117188	-10.24365234	-0.84814453	+39.24316406	+6.96533203	-45.19775391	+1208
+1457971547.14000010	+8.32763672	-6.93017578	-0.83935547	+55.96435547	-7.71240234	-41.94580078	+1880	+8.06835938	-6.17871094	-0.52294922	+11.64550781	-8.12988281	+16.96289063	+1396	+6.45117188	-10.24365234	-0.84814453	+39.22119141	+6.96533203	-45.19775391	+1208
+1457971547.14420010	+8.32763672	-6.92578125	-0.83935547	+55.96435547	-7.71240234	-41.94580078	+1880	+8.06835938	-6.17871094	-0.52294922	+11.66748047	-8.12988281	+16.94091797	+1396	+6.45117188	-10.24365234	-0.84814453	+39.22119141	+6.96533203	-45.19775391	+1208
+1457971547.14829990	+8.32763672	-6.92578125	-0.83935547	+55.96435547	-7.73437500	-41.94580078	+1880	+8.06835938	-6.17871094	-0.52294922	+11.66748047	-8.15185547	+16.94091797	+1396	+6.45117188	-10.24365234	-0.84814453	+39.22119141	+6.94335938	-45.19775391	+1208
+1457971547.15249990	+8.32763672	-6.92578125	-0.83935547	+55.96435547	-7.73437500	-41.94580078	+1880	+8.06835938	-6.17871094	-0.52294922	+11.66748047	-8.15185547	+16.94091797	+1396	+6.44677734	-10.24365234	-0.84814453	+39.22119141	+6.94335938	-45.19775391	+1208
+1457971547.16080000	+8.32763672	-6.92578125	-0.83935547	+55.98632813	-7.75634766	-41.96777344	+1884	+8.06835938	-6.17431641	-0.52294922	+11.66748047	-8.15185547	+16.91894531	+1396	+6.44677734	-10.24365234	-0.84814453	+39.22119141	+6.94335938	-45.19775391	+1204
+1457971547.16500000	+8.32763672	-6.92578125	-0.83935547	+55.98632813	-7.75634766	-41.96777344	+1884	+8.06835938	-6.17431641	-0.52294922	+11.66748047	-8.15185547	+16.91894531	+1396	+6.44677734	-10.24365234	-0.84814453	+39.22119141	+6.94335938	-45.19775391	+1204
+1457971547.16910000	+8.32763672	-6.92578125	-0.83935547	+55.98632813	-7.75634766	-41.96777344	+1884	+8.06835938	-6.17431641	-0.52294922	+11.66748047	-8.15185547	+16.91894531	+1396	+6.44677734	-10.24365234	-0.84814453	+39.22119141	+6.94335938	-45.21972656	+1204
+1457971547.17330000	+8.32763672	-6.92578125	-0.83935547	+56.00830078	-7.77832031	-41.96777344	+1884	+8.06835938	-6.17431641	-0.52294922	+11.66748047	-8.17382813	+16.89697266	+1396	+6.45117188	-10.24365234	-0.84814453	+39.22119141	+6.94335938	-45.21972656	+1204
+1457971547.17750000	+8.32763672	-6.92578125	-0.83935547	+56.00830078	-7.77832031	-41.98974609	+1884	+8.06835938	-6.17431641	-0.52294922	+11.68945313	-8.17382813	+16.89697266	+1396	+6.45117188	-10.24365234	-0.84814453	+39.24316406	+6.94335938	-45.24169922	+1204
+1457971547.18160010	+8.32763672	-6.92578125	-0.83935547	+56.00830078	-7.80029297	-41.98974609	+1884	+8.06835938	-6.17431641	-0.52294922	+11.68945313	-8.17382813	+16.89697266	+1396	+6.45117188	-10.24365234	-0.84375000	+39.24316406	+6.92138672	-45.24169922	+1204
+1457971547.19000010	+8.33203125	-6.92578125	-0.83935547	+56.03027344	-7.82226563	-41.98974609	+1884	+8.06835938	-6.17431641	-0.51855469	+11.68945313	-8.19580078	+16.89697266	+1400	+6.45556641	-10.24365234	-0.84375000	+39.26513672	+6.92138672	-45.26367188	+1204
+1457971547.19409990	+8.33203125	-6.92578125	-0.83935547	+56.03027344	-7.82226563	-41.98974609	+1884	+8.06835938	-6.17431641	-0.51855469	+11.68945313	-8.19580078	+16.89697266	+1400	+6.45556641	-10.24365234	-0.84375000	+39.26513672	+6.92138672	-45.26367188	+1208
+1457971547.19829990	+8.33203125	-6.92578125	-0.83935547	+56.05224609	-7.84423828	-41.98974609	+1884	+8.06835938	-6.17431641	-0.51855469	+11.68945313	-8.19580078	+16.89697266	+1400	+6.45556641	-10.24365234	-0.84375000	+39.26513672	+6.92138672	-45.28564453	+1208
+1457971547.20250010	+8.33203125	-6.92578125	-0.83935547	+56.05224609	-7.84423828	-41.98974609	+1884	+8.06835938	-6.17431641	-0.51855469	+11.71142578	-8.19580078	+16.89697266	+1400	+6.45556641	-10.24365234	-0.83935547	+39.28710938	+6.92138672	-45.28564453	+1208
+1457971547.20660000	+8.33203125	-6.92578125	-0.83935547	+56.05224609	-7.86621094	-42.01171875	+1888	+8.06835938	-6.17431641	-0.51855469	+11.71142578	-8.21777344	+16.89697266	+1400	+6.45556641	-10.24365234	-0.83935547	+39.28710938	+6.92138672	-45.28564453	+1208
+1457971547.21079990	+8.33203125	-6.92578125	-0.83935547	+56.07421875	-7.88818359	-42.01171875	+1888	+8.06835938	-6.17431641	-0.51855469	+11.71142578	-8.21777344	+16.91894531	+1400	+6.45996094	-10.24365234	-0.83935547	+39.28710938	+6.92138672	-45.30761719	+1208
+1457971547.21910000	+8.33203125	-6.92578125	-0.83496094	+56.09619141	-7.91015625	-42.01171875	+1888	+8.06835938	-6.17431641	-0.51855469	+11.71142578	-8.21777344	+16.91894531	+1400	+6.45996094	-10.23925781	-0.83935547	+39.30908203	+6.92138672	-45.30761719	+1208
+1457971547.22330000	+8.33203125	-6.92578125	-0.83496094	+56.09619141	-7.91015625	-42.01171875	+1888	+8.06835938	-6.17431641	-0.51855469	+11.71142578	-8.21777344	+16.91894531	+1400	+6.45996094	-10.23925781	-0.83935547	+39.30908203	+6.89941406	-45.30761719	+1208
+1457971547.22750000	+8.33203125	-6.92578125	-0.83496094	+56.09619141	-7.93212891	-42.01171875	+1888	+8.06835938	-6.17431641	-0.51855469	+11.73339844	-8.21777344	+16.91894531	+1400	+6.45996094	-10.23925781	-0.83935547	+39.30908203	+6.89941406	-45.30761719	+1208
+1457971547.23160000	+8.33203125	-6.92578125	-0.83496094	+56.11816406	-7.93212891	-42.01171875	+1892	+8.06835938	-6.17431641	-0.51855469	+11.73339844	-8.23974609	+16.91894531	+1400	+6.45996094	-10.23925781	-0.83935547	+39.30908203	+6.89941406	-45.30761719	+1208
+1457971547.23580000	+8.33203125	-6.92138672	-0.83935547	+56.11816406	-7.95410156	-42.01171875	+1892	+8.06835938	-6.17431641	-0.51855469	+11.73339844	-8.23974609	+16.91894531	+1400	+6.45996094	-10.23925781	-0.83935547	+39.30908203	+6.89941406	-45.30761719	+1208
+1457971547.24000000	+8.32763672	-6.92138672	-0.83935547	+56.14013672	-7.95410156	-42.01171875	+1892	+8.06835938	-6.17431641	-0.51855469	+11.73339844	-8.23974609	+16.91894531	+1400	+6.45996094	-10.24365234	-0.83935547	+39.30908203	+6.89941406	-45.30761719	+1208
+1457971547.24410010	+8.32763672	-6.92138672	-0.83935547	+56.14013672	-7.97607422	-42.01171875	+1892	+8.06835938	-6.17431641	-0.51855469	+11.73339844	-8.23974609	+16.91894531	+1400	+6.45556641	-10.24365234	-0.84375000	+39.30908203	+6.89941406	-45.30761719	+1208
+1457971547.25239990	+8.32763672	-6.92138672	-0.83935547	+56.16210938	-7.97607422	-42.01171875	+1892	+8.06835938	-6.17431641	-0.51855469	+11.75537109	-8.23974609	+16.91894531	+1400	+6.45556641	-10.24365234	-0.84375000	+39.30908203	+6.89941406	-45.30761719	+1208
+1457971547.25659990	+8.32763672	-6.92138672	-0.83935547	+56.16210938	-7.99804688	-42.01171875	+1892	+8.06396484	-6.17431641	-0.51416016	+11.75537109	-8.23974609	+16.91894531	+1400	+6.45556641	-10.24365234	-0.84375000	+39.28710938	+6.87744141	-45.30761719	+1208
+1457971547.26079990	+8.32763672	-6.92138672	-0.83935547	+56.18408203	-7.99804688	-42.01171875	+1896	+8.06396484	-6.17431641	-0.51416016	+11.75537109	-8.23974609	+16.91894531	+1400	+6.45556641	-10.24365234	-0.84375000	+39.28710938	+6.87744141	-45.30761719	+1208
+1457971547.26490000	+8.32763672	-6.92138672	-0.83935547	+56.18408203	-8.02001953	-42.01171875	+1896	+8.06396484	-6.17431641	-0.51416016	+11.75537109	-8.23974609	+16.91894531	+1400	+6.45117188	-10.24365234	-0.84375000	+39.28710938	+6.87744141	-45.28564453	+1208
+1457971547.26910000	+8.32763672	-6.92138672	-0.83935547	+56.20605469	-8.02001953	-41.98974609	+1896	+8.06396484	-6.16992188	-0.51416016	+11.77734375	-8.23974609	+16.91894531	+1400	+6.45117188	-10.24365234	-0.84375000	+39.28710938	+6.87744141	-45.28564453	+1208
+1457971547.27329990	+8.32324219	-6.91699219	-0.83935547	+56.20605469	-8.04199219	-41.98974609	+1896	+8.06396484	-6.16992188	-0.51416016	+11.77734375	-8.23974609	+16.91894531	+1400	+6.45117188	-10.24365234	-0.84375000	+39.28710938	+6.87744141	-45.28564453	+1208
+1457971547.28160000	+8.32324219	-6.91699219	-0.83935547	+56.25000000	-8.06396484	-41.98974609	+1896	+8.06396484	-6.16992188	-0.51416016	+11.79931641	-8.26171875	+16.91894531	+1400	+6.45117188	-10.24365234	-0.84375000	+39.28710938	+6.87744141	-45.30761719	+1208
+1457971547.28580000	+8.32324219	-6.91699219	-0.83935547	+56.25000000	-8.06396484	-41.98974609	+1896	+8.06396484	-6.16992188	-0.51416016	+11.79931641	-8.26171875	+16.91894531	+1400	+6.45117188	-10.24365234	-0.84375000	+39.30908203	+6.87744141	-45.30761719	+1208
+1457971547.28990010	+8.32324219	-6.91699219	-0.83935547	+56.27197266	-8.08593750	-41.96777344	+1896	+8.06396484	-6.16992188	-0.51416016	+11.79931641	-8.26171875	+16.91894531	+1400	+6.45117188	-10.24365234	-0.84375000	+39.30908203	+6.87744141	-45.30761719	+1208
+1457971547.29410000	+8.32324219	-6.91699219	-0.83935547	+56.29394531	-8.08593750	-41.96777344	+1896	+8.06396484	-6.16992188	-0.51416016	+11.82128906	-8.28369141	+16.91894531	+1400	+6.45117188	-10.24365234	-0.84375000	+39.30908203	+6.87744141	-45.32958984	+1208
+1457971547.29830000	+8.32324219	-6.91699219	-0.83935547	+56.29394531	-8.10791016	-41.96777344	+1896	+8.05957031	-6.16992188	-0.50976563	+11.82128906	-8.28369141	+16.94091797	+1400	+6.45556641	-10.24365234	-0.83935547	+39.33105469	+6.87744141	-45.32958984	+1208
+1457971547.30240010	+8.32324219	-6.91699219	-0.83935547	+56.31591797	-8.10791016	-41.96777344	+1896	+8.05957031	-6.16992188	-0.50976563	+11.84326172	-8.28369141	+16.94091797	+1400	+6.45556641	-10.23925781	-0.83935547	+39.33105469	+6.87744141	-45.32958984	+1208
+1457971547.30660010	+8.32324219	-6.91699219	-0.83935547	+56.33789063	-8.12988281	-41.96777344	+1896	+8.05957031	-6.16992188	-0.50976563	+11.84326172	-8.30566406	+16.94091797	+1400	+6.45556641	-10.23925781	-0.83935547	+39.35302734	+6.87744141	-45.35156250	+1208
+1457971547.31489990	+8.32324219	-6.91699219	-0.83935547	+56.35986328	-8.15185547	-41.96777344	+1896	+8.05957031	-6.16552734	-0.50976563	+11.86523438	-8.30566406	+16.96289063	+1400	+6.45556641	-10.23925781	-0.83935547	+39.37500000	+6.87744141	-45.37353516	+1208
+1457971547.31909990	+8.32324219	-6.91699219	-0.83935547	+56.38183594	-8.17382813	-41.96777344	+1896	+8.05957031	-6.16552734	-0.50976563	+11.88720703	-8.32763672	+16.96289063	+1400	+6.45556641	-10.23925781	-0.83496094	+39.37500000	+6.87744141	-45.37353516	+1208
+1457971547.32320000	+8.32324219	-6.91699219	-0.83935547	+56.38183594	-8.17382813	-41.96777344	+1896	+8.05957031	-6.16552734	-0.50976563	+11.88720703	-8.32763672	+16.96289063	+1400	+6.45996094	-10.23925781	-0.83496094	+39.37500000	+6.87744141	-45.37353516	+1208
+1457971547.32740000	+8.32324219	-6.91699219	-0.83935547	+56.38183594	-8.17382813	-41.96777344	+1896	+8.05957031	-6.16552734	-0.50976563	+11.88720703	-8.34960938	+16.96289063	+1396	+6.45996094	-10.23925781	-0.83496094	+39.39697266	+6.87744141	-45.39550781	+1208
+1457971547.33570000	+8.32324219	-6.91699219	-0.83935547	+56.40380859	-8.19580078	-41.96777344	+1896	+8.05517578	-6.16552734	-0.50537109	+11.90917969	-8.34960938	+16.96289063	+1396	+6.45996094	-10.23925781	-0.83496094	+39.39697266	+6.87744141	-45.39550781	+1208
+1457971547.33990000	+8.32324219	-6.91699219	-0.83496094	+56.40380859	-8.19580078	-41.96777344	+1896	+8.05517578	-6.16552734	-0.50537109	+11.90917969	-8.34960938	+16.96289063	+1396	+6.45996094	-10.23925781	-0.83056641	+39.39697266	+6.87744141	-45.41748047	+1212
+1457971547.34410000	+8.31884766	-6.91699219	-0.83496094	+56.42578125	-8.19580078	-41.96777344	+1896	+8.05517578	-6.16552734	-0.50537109	+11.90917969	-8.34960938	+16.96289063	+1396	+6.45996094	-10.23925781	-0.83056641	+39.41894531	+6.87744141	-45.41748047	+1212
+1457971547.35240010	+8.31884766	-6.91699219	-0.83496094	+56.42578125	-8.19580078	-41.96777344	+1892	+8.05517578	-6.16552734	-0.50537109	+11.93115234	-8.34960938	+16.94091797	+1396	+6.45996094	-10.23925781	-0.83056641	+39.41894531	+6.87744141	-45.41748047	+1212
+1457971547.35660000	+8.31884766	-6.91699219	-0.83496094	+56.42578125	-8.19580078	-41.96777344	+1892	+8.05517578	-6.16552734	-0.50537109	+11.93115234	-8.34960938	+16.94091797	+1396	+6.45996094	-10.23925781	-0.83056641	+39.41894531	+6.87744141	-45.41748047	+1212
+1457971547.36069990	+8.31884766	-6.91699219	-0.83496094	+56.42578125	-8.19580078	-41.98974609	+1892	+8.05517578	-6.16552734	-0.50537109	+11.93115234	-8.34960938	+16.94091797	+1396	+6.45996094	-10.23925781	-0.83056641	+39.41894531	+6.87744141	-45.41748047	+1212
+1457971547.36490010	+8.31884766	-6.91699219	-0.83496094	+56.42578125	-8.19580078	-41.98974609	+1892	+8.05517578	-6.16552734	-0.50537109	+11.93115234	-8.34960938	+16.94091797	+1396	+6.45556641	-10.23925781	-0.83496094	+39.39697266	+6.87744141	-45.41748047	+1212
+1457971547.36910010	+8.31884766	-6.91699219	-0.83935547	+56.42578125	-8.19580078	-41.98974609	+1892	+8.05517578	-6.16552734	-0.50537109	+11.93115234	-8.34960938	+16.94091797	+1396	+6.45556641	-10.23925781	-0.83496094	+39.39697266	+6.87744141	-45.39550781	+1212
+1457971547.37319990	+8.31884766	-6.91699219	-0.83935547	+56.42578125	-8.19580078	-41.98974609	+1892	+8.05517578	-6.16552734	-0.50537109	+11.93115234	-8.34960938	+16.91894531	+1396	+6.45556641	-10.23925781	-0.83496094	+39.39697266	+6.87744141	-45.39550781	+1212
+1457971547.38159990	+8.31884766	-6.91699219	-0.83935547	+56.44775391	-8.21777344	-41.98974609	+1892	+8.05517578	-6.16552734	-0.50537109	+11.93115234	-8.34960938	+16.91894531	+1396	+6.45117188	-10.23925781	-0.83496094	+39.37500000	+6.87744141	-45.39550781	+1212
+1457971547.38570000	+8.31884766	-6.91699219	-0.83935547	+56.44775391	-8.21777344	-41.98974609	+1892	+8.05517578	-6.16552734	-0.50537109	+11.93115234	-8.34960938	+16.91894531	+1396	+6.45117188	-10.23925781	-0.83496094	+39.37500000	+6.87744141	-45.39550781	+1212
+1457971547.38990000	+8.31884766	-6.91699219	-0.83935547	+56.44775391	-8.21777344	-41.98974609	+1892	+8.05517578	-6.16552734	-0.50537109	+11.93115234	-8.34960938	+16.91894531	+1396	+6.45117188	-10.24365234	-0.83935547	+39.37500000	+6.87744141	-45.39550781	+1216
+1457971547.39410000	+8.31884766	-6.91699219	-0.83935547	+56.44775391	-8.21777344	-41.98974609	+1888	+8.05517578	-6.16552734	-0.50537109	+11.93115234	-8.34960938	+16.91894531	+1396	+6.45117188	-10.24365234	-0.83935547	+39.37500000	+6.87744141	-45.39550781	+1212
+1457971547.39820000	+8.31884766	-6.91699219	-0.83935547	+56.44775391	-8.21777344	-41.98974609	+1888	+8.05517578	-6.16552734	-0.50976563	+11.93115234	-8.34960938	+16.91894531	+1400	+6.45117188	-10.24365234	-0.83935547	+39.37500000	+6.87744141	-45.39550781	+1212
+1457971547.40240000	+8.31884766	-6.91699219	-0.83935547	+56.44775391	-8.21777344	-41.98974609	+1888	+8.05517578	-6.16552734	-0.50976563	+11.93115234	-8.34960938	+16.91894531	+1400	+6.45117188	-10.24365234	-0.83935547	+39.37500000	+6.87744141	-45.39550781	+1212
+1457971547.40650010	+8.31884766	-6.91699219	-0.83935547	+56.44775391	-8.21777344	-41.98974609	+1888	+8.05517578	-6.16552734	-0.50976563	+11.93115234	-8.34960938	+16.91894531	+1400	+6.45117188	-10.24365234	-0.83935547	+39.37500000	+6.89941406	-45.39550781	+1212
+1457971547.41490010	+8.31884766	-6.91699219	-0.83935547	+56.44775391	-8.21777344	-41.98974609	+1888	+8.05078125	-6.16552734	-0.50976563	+11.93115234	-8.34960938	+16.91894531	+1400	+6.45117188	-10.24365234	-0.83935547	+39.37500000	+6.89941406	-45.41748047	+1212
+1457971547.41899990	+8.31884766	-6.91699219	-0.83935547	+56.44775391	-8.21777344	-41.98974609	+1888	+8.05078125	-6.16552734	-0.50976563	+11.93115234	-8.34960938	+16.91894531	+1400	+6.45117188	-10.24365234	-0.83935547	+39.37500000	+6.89941406	-45.41748047	+1212
+1457971547.42319990	+8.31884766	-6.91699219	-0.83935547	+56.44775391	-8.21777344	-41.98974609	+1888	+8.05078125	-6.16552734	-0.50976563	+11.93115234	-8.34960938	+16.91894531	+1400	+6.45117188	-10.24365234	-0.83496094	+39.39697266	+6.89941406	-45.41748047	+1212
+1457971547.42740010	+8.31884766	-6.91699219	-0.83935547	+56.44775391	-8.21777344	-41.98974609	+1888	+8.05078125	-6.16552734	-0.50976563	+11.93115234	-8.34960938	+16.91894531	+1400	+6.45117188	-10.24365234	-0.83496094	+39.39697266	+6.89941406	-45.43945313	+1212
+1457971547.43150000	+8.31884766	-6.91699219	-0.83935547	+56.44775391	-8.21777344	-41.98974609	+1888	+8.05078125	-6.16552734	-0.50976563	+11.93115234	-8.34960938	+16.89697266	+1400	+6.45556641	-10.24365234	-0.83496094	+39.39697266	+6.89941406	-45.43945313	+1216
+1457971547.43569990	+8.31884766	-6.91699219	-0.83935547	+56.44775391	-8.21777344	-41.98974609	+1888	+8.05078125	-6.16552734	-0.50976563	+11.93115234	-8.34960938	+16.89697266	+1400	+6.45556641	-10.24365234	-0.83496094	+39.41894531	+6.92138672	-45.46142578	+1216
+1457971547.43989990	+8.31884766	-6.91699219	-0.83935547	+56.44775391	-8.21777344	-41.98974609	+1888	+8.05078125	-6.16552734	-0.50976563	+11.90917969	-8.34960938	+16.89697266	+1400	+6.45556641	-10.24365234	-0.83496094	+39.41894531	+6.92138672	-45.46142578	+1216
+1457971547.44820000	+8.31884766	-6.91699219	-0.83935547	+56.44775391	-8.21777344	-42.01171875	+1888	+8.05078125	-6.16552734	-0.50976563	+11.90917969	-8.34960938	+16.89697266	+1400	+6.45996094	-10.24365234	-0.83056641	+39.44091797	+6.92138672	-45.48339844	+1216
+1457971547.45240000	+8.31884766	-6.91699219	-0.83935547	+56.44775391	-8.21777344	-42.01171875	+1888	+8.05078125	-6.16552734	-0.50976563	+11.90917969	-8.34960938	+16.89697266	+1400	+6.45996094	-10.24365234	-0.83056641	+39.44091797	+6.94335938	-45.48339844	+1216
+1457971547.45650010	+8.31884766	-6.91699219	-0.83935547	+56.44775391	-8.21777344	-42.01171875	+1888	+8.05078125	-6.16552734	-0.50976563	+11.90917969	-8.34960938	+16.89697266	+1400	+6.45996094	-10.24365234	-0.83056641	+39.44091797	+6.94335938	-45.50537109	+1216
+1457971547.46070000	+8.31884766	-6.91699219	-0.83935547	+56.44775391	-8.21777344	-42.01171875	+1888	+8.05078125	-6.16552734	-0.50976563	+11.90917969	-8.34960938	+16.89697266	+1400	+6.45996094	-10.24365234	-0.83056641	+39.44091797	+6.94335938	-45.50537109	+1220
+1457971547.46490000	+8.31884766	-6.91699219	-0.83935547	+56.44775391	-8.21777344	-42.01171875	+1888	+8.05078125	-6.16552734	-0.50976563	+11.90917969	-8.34960938	+16.89697266	+1400	+6.45996094	-10.24365234	-0.83056641	+39.44091797	+6.94335938	-45.50537109	+1220
+1457971547.46900010	+8.31884766	-6.91699219	-0.83935547	+56.44775391	-8.19580078	-42.01171875	+1888	+8.05078125	-6.16552734	-0.50976563	+11.90917969	-8.34960938	+16.89697266	+1396	+6.45996094	-10.24365234	-0.83056641	+39.44091797	+6.96533203	-45.50537109	+1220
+1457971547.47320010	+8.31884766	-6.91699219	-0.83935547	+56.44775391	-8.19580078	-42.01171875	+1888	+8.05078125	-6.16552734	-0.50976563	+11.90917969	-8.32763672	+16.89697266	+1396	+6.45996094	-10.24365234	-0.83056641	+39.44091797	+6.96533203	-45.50537109	+1220
+1457971547.48149990	+8.31884766	-6.92138672	-0.83935547	+56.44775391	-8.19580078	-42.01171875	+1888	+8.05078125	-6.16992188	-0.50976563	+11.90917969	-8.32763672	+16.87500000	+1396	+6.45556641	-10.24365234	-0.83496094	+39.41894531	+6.96533203	-45.50537109	+1220
+1457971547.48569990	+8.31884766	-6.92138672	-0.83935547	+56.42578125	-8.19580078	-42.01171875	+1888	+8.05078125	-6.16992188	-0.51416016	+11.90917969	-8.32763672	+16.87500000	+1396	+6.45556641	-10.24365234	-0.83496094	+39.41894531	+6.98730469	-45.50537109	+1220
+1457971547.48980000	+8.31884766	-6.92138672	-0.83935547	+56.42578125	-8.17382813	-42.01171875	+1888	+8.05078125	-6.16992188	-0.51416016	+11.88720703	-8.32763672	+16.87500000	+1396	+6.45556641	-10.24804688	-0.83496094	+39.39697266	+6.98730469	-45.48339844	+1224
+1457971547.49400000	+8.31884766	-6.92138672	-0.84375000	+56.42578125	-8.17382813	-42.01171875	+1892	+8.05078125	-6.16992188	-0.51416016	+11.88720703	-8.30566406	+16.85302734	+1396	+6.45117188	-10.24804688	-0.83496094	+39.37500000	+6.98730469	-45.48339844	+1224
+1457971547.49819990	+8.31884766	-6.92138672	-0.84375000	+56.40380859	-8.17382813	-42.01171875	+1892	+8.05078125	-6.16992188	-0.51416016	+11.88720703	-8.30566406	+16.85302734	+1396	+6.45117188	-10.24804688	-0.83935547	+39.37500000	+7.00927734	-45.48339844	+1224
+1457971547.50650000	+8.31884766	-6.92578125	-0.84375000	+56.38183594	-8.15185547	-41.98974609	+1892	+8.05078125	-6.16992188	-0.51416016	+11.86523438	-8.28369141	+16.83105469	+1400	+6.44677734	-10.24804688	-0.84375000	+39.33105469	+7.00927734	-45.46142578	+1224
+1457971547.51070000	+8.31884766	-6.92578125	-0.84375000	+56.38183594	-8.15185547	-41.98974609	+1892	+8.05078125	-6.17431641	-0.51416016	+11.86523438	-8.28369141	+16.83105469	+1400	+6.44238281	-10.25244141	-0.84375000	+39.30908203	+7.03125000	-45.43945313	+1224
+1457971547.51480010	+8.31884766	-6.92578125	-0.84814453	+56.35986328	-8.15185547	-42.01171875	+1892	+8.05078125	-6.17431641	-0.51855469	+11.84326172	-8.28369141	+16.83105469	+1400	+6.44238281	-10.25244141	-0.84375000	+39.28710938	+7.03125000	-45.43945313	+1224
+1457971547.51900010	+8.31884766	-6.93017578	-0.84814453	+56.35986328	-8.15185547	-42.01171875	+1892	+8.05078125	-6.17431641	-0.51855469	+11.84326172	-8.28369141	+16.80908203	+1400	+6.44238281	-10.25244141	-0.84814453	+39.28710938	+7.05322266	-45.43945313	+1224
+1457971547.52320000	+8.31884766	-6.93017578	-0.84814453	+56.35986328	-8.12988281	-42.01171875	+1892	+8.05078125	-6.17431641	-0.51855469	+11.82128906	-8.28369141	+16.80908203	+1400	+6.44238281	-10.25244141	-0.84814453	+39.26513672	+7.05322266	-45.43945313	+1220
+1457971547.53150010	+8.31884766	-6.93457031	-0.84814453	+56.33789063	-8.12988281	-42.01171875	+1892	+8.05517578	-6.17871094	-0.51855469	+11.79931641	-8.26171875	+16.78710938	+1400	+6.44238281	-10.25683594	-0.84814453	+39.24316406	+7.07519531	-45.43945313	+1220
+1457971547.53570010	+8.31884766	-6.93457031	-0.84814453	+56.33789063	-8.12988281	-42.03369141	+1892	+8.05517578	-6.17871094	-0.51855469	+11.79931641	-8.26171875	+16.78710938	+1400	+6.44238281	-10.25683594	-0.84814453	+39.24316406	+7.09716797	-45.46142578	+1220
+1457971547.53979990	+8.32324219	-6.93457031	-0.84814453	+56.31591797	-8.12988281	-42.03369141	+1892	+8.05517578	-6.17871094	-0.52294922	+11.77734375	-8.28369141	+16.78710938	+1400	+6.44238281	-10.25683594	-0.84375000	+39.24316406	+7.09716797	-45.46142578	+1216
+1457971547.54399990	+8.32324219	-6.93896484	-0.84814453	+56.31591797	-8.12988281	-42.03369141	+1892	+8.05517578	-6.18310547	-0.52294922	+11.77734375	-8.28369141	+16.78710938	+1400	+6.44238281	-10.25683594	-0.84375000	+39.24316406	+7.09716797	-45.48339844	+1216
+1457971547.54819990	+8.32324219	-6.93896484	-0.84814453	+56.31591797	-8.12988281	-42.05566406	+1892	+8.05517578	-6.18310547	-0.52294922	+11.75537109	-8.28369141	+16.76513672	+1400	+6.44677734	-10.25683594	-0.84375000	+39.24316406	+7.11914063	-45.48339844	+1216
+1457971547.55230000	+8.32763672	-6.93896484	-0.84814453	+56.31591797	-8.15185547	-42.05566406	+1892	+8.05957031	-6.18310547	-0.52294922	+11.75537109	-8.28369141	+16.76513672	+1400	+6.44677734	-10.25683594	-0.84375000	+39.24316406	+7.11914063	-45.50537109	+1216
+1457971547.56060000	+8.32763672	-6.94335938	-0.84814453	+56.29394531	-8.15185547	-42.07763672	+1892	+8.05957031	-6.18750000	-0.52294922	+11.73339844	-8.30566406	+16.76513672	+1400	+6.45117188	-10.25683594	-0.83935547	+39.24316406	+7.14111328	-45.54931641	+1216
+1457971547.56480000	+8.32763672	-6.94335938	-0.84814453	+56.29394531	-8.15185547	-42.07763672	+1892	+8.05957031	-6.18750000	-0.52294922	+11.73339844	-8.30566406	+16.76513672	+1400	+6.45556641	-10.25683594	-0.83496094	+39.24316406	+7.16308594	-45.57128906	+1220
+1457971547.56900000	+8.33203125	-6.94335938	-0.84814453	+56.27197266	-8.15185547	-42.09960938	+1892	+8.06396484	-6.18750000	-0.52294922	+11.71142578	-8.30566406	+16.76513672	+1400	+6.45556641	-10.25683594	-0.83496094	+39.24316406	+7.16308594	-45.59326172	+1220
+1457971547.57310010	+8.33203125	-6.94335938	-0.84814453	+56.27197266	-8.15185547	-42.09960938	+1892	+8.06396484	-6.18750000	-0.52294922	+11.71142578	-8.30566406	+16.74316406	+1400	+6.45556641	-10.26123047	-0.83496094	+39.24316406	+7.16308594	-45.59326172	+1220
+1457971547.57730010	+8.33203125	-6.94335938	-0.85253906	+56.25000000	-8.15185547	-42.09960938	+1892	+8.06396484	-6.18750000	-0.52734375	+11.68945313	-8.30566406	+16.74316406	+1396	+6.45556641	-10.26123047	-0.83056641	+39.24316406	+7.18505859	-45.61523438	+1220
+1457971547.58559990	+8.33203125	-6.94775391	-0.85253906	+56.22802734	-8.15185547	-42.09960938	+1892	+8.06396484	-6.19189453	-0.52734375	+11.66748047	-8.32763672	+16.72119141	+1396	+6.45556641	-10.26123047	-0.83056641	+39.22119141	+7.20703125	-45.63720703	+1220
+1457971547.58979990	+8.33203125	-6.94775391	-0.85253906	+56.22802734	-8.15185547	-42.09960938	+1892	+8.06396484	-6.19189453	-0.52734375	+11.66748047	-8.30566406	+16.72119141	+1396	+6.45556641	-10.26123047	-0.83056641	+39.19921875	+7.20703125	-45.63720703	+1220
+1457971547.59400010	+8.33203125	-6.94775391	-0.85253906	+56.20605469	-8.15185547	-42.09960938	+1892	+8.06835938	-6.19189453	-0.52734375	+11.64550781	-8.30566406	+16.72119141	+1396	+6.45556641	-10.26123047	-0.83056641	+39.17724609	+7.20703125	-45.63720703	+1224
+1457971547.59809990	+8.33203125	-6.94775391	-0.85253906	+56.20605469	-8.12988281	-42.09960938	+1892	+8.06835938	-6.19189453	-0.52734375	+11.64550781	-8.30566406	+16.69921875	+1396	+6.45556641	-10.26562500	-0.83056641	+39.15527344	+7.22900391	-45.63720703	+1224
+1457971547.60229990	+8.33203125	-6.94775391	-0.85253906	+56.18408203	-8.12988281	-42.07763672	+1892	+8.06835938	-6.19189453	-0.52734375	+11.62353516	-8.30566406	+16.69921875	+1396	+6.45117188	-10.26562500	-0.83056641	+39.13330078	+7.22900391	-45.61523438	+1224
+1457971547.60649990	+8.33203125	-6.94775391	-0.85253906	+56.18408203	-8.12988281	-42.07763672	+1896	+8.06835938	-6.19628906	-0.52734375	+11.62353516	-8.30566406	+16.69921875	+1396	+6.45117188	-10.26562500	-0.83496094	+39.11132813	+7.22900391	-45.61523438	+1224
+1457971547.61480000	+8.33203125	-6.95214844	-0.85693359	+56.16210938	-8.12988281	-42.07763672	+1896	+8.06835938	-6.19628906	-0.52734375	+11.60156250	-8.28369141	+16.67724609	+1400	+6.44677734	-10.27001953	-0.83935547	+39.06738281	+7.22900391	-45.59326172	+1224
+1457971547.61900000	+8.33203125	-6.95214844	-0.85693359	+56.14013672	-8.12988281	-42.07763672	+1896	+8.06835938	-6.19628906	-0.53173828	+11.57958984	-8.28369141	+16.67724609	+1400	+6.44238281	-10.27001953	-0.83935547	+39.04541016	+7.25097656	-45.59326172	+1224
+1457971547.62310000	+8.33203125	-6.95214844	-0.85693359	+56.14013672	-8.10791016	-42.07763672	+1896	+8.06835938	-6.19628906	-0.53173828	+11.57958984	-8.26171875	+16.65527344	+1400	+6.44238281	-10.27001953	-0.83935547	+39.02343750	+7.25097656	-45.57128906	+1224
+1457971547.62730000	+8.33203125	-6.95214844	-0.85693359	+56.14013672	-8.10791016	-42.07763672	+1896	+8.06835938	-6.19628906	-0.53173828	+11.55761719	-8.26171875	+16.65527344	+1400	+6.44238281	-10.27001953	-0.84375000	+39.00146484	+7.25097656	-45.57128906	+1224
+1457971547.63560010	+8.33203125	-6.95214844	-0.85693359	+56.11816406	-8.10791016	-42.07763672	+1896	+8.06835938	-6.19628906	-0.53173828	+11.55761719	-8.26171875	+16.65527344	+1400	+6.43798828	-10.27441406	-0.84375000	+38.97949219	+7.25097656	-45.54931641	+1224
+1457971547.63980010	+8.33203125	-6.95214844	-0.85693359	+56.11816406	-8.10791016	-42.07763672	+1892	+8.06835938	-6.19628906	-0.53173828	+11.53564453	-8.26171875	+16.65527344	+1404	+6.43798828	-10.27441406	-0.84375000	+38.95751953	+7.25097656	-45.54931641	+1220
+1457971547.64389990	+8.33203125	-6.95214844	-0.85693359	+56.11816406	-8.10791016	-42.07763672	+1892	+8.06835938	-6.19628906	-0.53173828	+11.53564453	-8.26171875	+16.65527344	+1404	+6.43798828	-10.27441406	-0.84814453	+38.95751953	+7.25097656	-45.54931641	+1220
+1457971547.64809990	+8.33203125	-6.95214844	-0.85693359	+56.11816406	-8.10791016	-42.07763672	+1892	+8.06835938	-6.19628906	-0.53173828	+11.53564453	-8.23974609	+16.65527344	+1404	+6.43798828	-10.27441406	-0.84814453	+38.95751953	+7.27294922	-45.52734375	+1220
+1457971547.65229990	+8.33203125	-6.95214844	-0.85693359	+56.11816406	-8.10791016	-42.07763672	+1892	+8.06835938	-6.20068359	-0.53173828	+11.53564453	-8.26171875	+16.65527344	+1404	+6.43798828	-10.27441406	-0.84814453	+38.93554688	+7.27294922	-45.54931641	+1216
+1457971547.65640000	+8.33203125	-6.95214844	-0.85693359	+56.11816406	-8.12988281	-42.07763672	+1892	+8.06835938	-6.20068359	-0.53173828	+11.53564453	-8.26171875	+16.65527344	+1404	+6.43798828	-10.27441406	-0.84814453	+38.93554688	+7.27294922	-45.54931641	+1216
+1457971547.66479990	+8.33203125	-6.95214844	-0.85693359	+56.11816406	-8.12988281	-42.07763672	+1892	+8.06835938	-6.20068359	-0.53173828	+11.51367188	-8.26171875	+16.65527344	+1408	+6.43798828	-10.27441406	-0.84375000	+38.95751953	+7.27294922	-45.54931641	+1212
+1457971547.66890000	+8.33203125	-6.95214844	-0.85253906	+56.11816406	-8.12988281	-42.07763672	+1892	+8.06835938	-6.20068359	-0.53173828	+11.51367188	-8.26171875	+16.67724609	+1408	+6.44238281	-10.27441406	-0.84375000	+38.95751953	+7.27294922	-45.54931641	+1212
+1457971547.67310000	+8.33203125	-6.95214844	-0.85253906	+56.11816406	-8.12988281	-42.07763672	+1892	+8.06835938	-6.20068359	-0.53173828	+11.51367188	-8.26171875	+16.67724609	+1408	+6.44238281	-10.27441406	-0.84375000	+38.95751953	+7.27294922	-45.57128906	+1212
+1457971547.67730000	+8.33203125	-6.95214844	-0.85253906	+56.11816406	-8.12988281	-42.07763672	+1892	+8.06835938	-6.20068359	-0.53173828	+11.51367188	-8.26171875	+16.67724609	+1408	+6.44238281	-10.27001953	-0.84375000	+38.95751953	+7.27294922	-45.57128906	+1212
+1457971547.68140010	+8.33203125	-6.95214844	-0.85253906	+56.11816406	-8.15185547	-42.09960938	+1892	+8.06835938	-6.20068359	-0.53173828	+11.51367188	-8.26171875	+16.67724609	+1408	+6.44677734	-10.27001953	-0.83935547	+38.95751953	+7.27294922	-45.59326172	+1212
+1457971547.68560000	+8.33203125	-6.95214844	-0.85253906	+56.11816406	-8.15185547	-42.09960938	+1896	+8.06835938	-6.20068359	-0.53173828	+11.51367188	-8.26171875	+16.67724609	+1412	+6.44677734	-10.27001953	-0.83935547	+38.97949219	+7.27294922	-45.59326172	+1212
+1457971547.69390010	+8.33642578	-6.95214844	-0.85253906	+56.11816406	-8.15185547	-42.09960938	+1896	+8.06835938	-6.20068359	-0.53173828	+11.51367188	-8.28369141	+16.67724609	+1412	+6.45117188	-10.27001953	-0.83496094	+38.97949219	+7.27294922	-45.61523438	+1212
+1457971547.69810010	+8.33642578	-6.95214844	-0.85253906	+56.11816406	-8.17382813	-42.09960938	+1896	+8.07275391	-6.20068359	-0.53173828	+11.51367188	-8.28369141	+16.69921875	+1412	+6.45117188	-10.27001953	-0.83496094	+38.97949219	+7.27294922	-45.63720703	+1212
+1457971547.70230010	+8.33642578	-6.95214844	-0.85253906	+56.11816406	-8.17382813	-42.09960938	+1896	+8.07275391	-6.20068359	-0.53173828	+11.49169922	-8.28369141	+16.69921875	+1412	+6.45117188	-10.27001953	-0.83496094	+38.97949219	+7.27294922	-45.63720703	+1212
+1457971547.70639990	+8.33642578	-6.95214844	-0.85253906	+56.11816406	-8.17382813	-42.12158203	+1896	+8.07275391	-6.20068359	-0.53173828	+11.49169922	-8.28369141	+16.69921875	+1412	+6.45117188	-10.27001953	-0.83496094	+38.97949219	+7.27294922	-45.63720703	+1212
+1457971547.71059990	+8.33642578	-6.95214844	-0.85253906	+56.09619141	-8.17382813	-42.12158203	+1896	+8.07275391	-6.20068359	-0.53173828	+11.49169922	-8.28369141	+16.69921875	+1412	+6.45117188	-10.27001953	-0.83496094	+38.97949219	+7.27294922	-45.65917969	+1212
+1457971547.71470000	+8.33642578	-6.95214844	-0.84814453	+56.09619141	-8.19580078	-42.12158203	+1896	+8.07275391	-6.20068359	-0.53173828	+11.49169922	-8.28369141	+16.69921875	+1416	+6.45117188	-10.27001953	-0.83496094	+38.97949219	+7.27294922	-45.65917969	+1212
+1457971547.72309990	+8.33642578	-6.95214844	-0.84814453	+56.09619141	-8.19580078	-42.14355469	+1896	+8.07275391	-6.20068359	-0.52734375	+11.49169922	-8.30566406	+16.69921875	+1416	+6.45117188	-10.27001953	-0.83496094	+38.95751953	+7.27294922	-45.65917969	+1208
+1457971547.72720000	+8.33642578	-6.95214844	-0.84814453	+56.09619141	-8.21777344	-42.14355469	+1896	+8.07275391	-6.20068359	-0.52734375	+11.49169922	-8.30566406	+16.67724609	+1416	+6.45117188	-10.27001953	-0.83496094	+38.93554688	+7.27294922	-45.65917969	+1208
+1457971547.73140000	+8.33642578	-6.95214844	-0.84814453	+56.09619141	-8.21777344	-42.14355469	+1896	+8.07275391	-6.20068359	-0.52734375	+11.46972656	-8.30566406	+16.67724609	+1416	+6.45117188	-10.27001953	-0.83496094	+38.93554688	+7.25097656	-45.65917969	+1208
+1457971547.73560000	+8.33642578	-6.95214844	-0.84814453	+56.07421875	-8.21777344	-42.16552734	+1896	+8.07275391	-6.20068359	-0.52734375	+11.46972656	-8.30566406	+16.67724609	+1416	+6.44677734	-10.27441406	-0.83496094	+38.91357422	+7.25097656	-45.65917969	+1208
+1457971547.73970010	+8.33642578	-6.95214844	-0.84814453	+56.07421875	-8.21777344	-42.16552734	+1896	+8.07275391	-6.20068359	-0.52734375	+11.46972656	-8.30566406	+16.67724609	+1416	+6.44677734	-10.27441406	-0.83496094	+38.91357422	+7.25097656	-45.65917969	+1208
+1457971547.74390010	+8.33642578	-6.95214844	-0.84814453	+56.07421875	-8.23974609	-42.16552734	+1896	+8.07275391	-6.20068359	-0.52734375	+11.46972656	-8.32763672	+16.67724609	+1420	+6.44677734	-10.27441406	-0.83496094	+38.89160156	+7.25097656	-45.65917969	+1208
+1457971547.74810000	+8.34082031	-6.95214844	-0.84375000	+56.07421875	-8.23974609	-42.18750000	+1896	+8.07275391	-6.20068359	-0.52734375	+11.46972656	-8.32763672	+16.67724609	+1420	+6.44677734	-10.27441406	-0.83496094	+38.89160156	+7.22900391	-45.65917969	+1208
+1457971547.75640010	+8.34082031	-6.95214844	-0.84375000	+56.07421875	-8.26171875	-42.18750000	+1896	+8.07714844	-6.20068359	-0.52734375	+11.44775391	-8.32763672	+16.67724609	+1420	+6.44238281	-10.27441406	-0.83496094	+38.86962891	+7.22900391	-45.63720703	+1208
+1457971547.76060010	+8.34082031	-6.95214844	-0.84375000	+56.07421875	-8.26171875	-42.20947266	+1900	+8.07714844	-6.20068359	-0.52734375	+11.44775391	-8.34960938	+16.67724609	+1420	+6.44238281	-10.27441406	-0.83496094	+38.84765625	+7.22900391	-45.63720703	+1208
+1457971547.76469990	+8.34082031	-6.95214844	-0.84375000	+56.07421875	-8.28369141	-42.20947266	+1900	+8.07714844	-6.20068359	-0.52734375	+11.44775391	-8.34960938	+16.67724609	+1424	+6.44238281	-10.27441406	-0.83935547	+38.84765625	+7.22900391	-45.63720703	+1208
+1457971547.76889990	+8.34082031	-6.95214844	-0.84375000	+56.07421875	-8.28369141	-42.20947266	+1900	+8.07714844	-6.20068359	-0.52294922	+11.42578125	-8.34960938	+16.67724609	+1424	+6.44238281	-10.27441406	-0.83935547	+38.84765625	+7.20703125	-45.63720703	+1208
+1457971547.77309990	+8.34082031	-6.95214844	-0.84375000	+56.07421875	-8.30566406	-42.20947266	+1900	+8.07714844	-6.20068359	-0.52294922	+11.42578125	-8.37158203	+16.67724609	+1424	+6.44238281	-10.27441406	-0.83935547	+38.84765625	+7.20703125	-45.65917969	+1208
+1457971547.77720000	+8.34082031	-6.95214844	-0.84375000	+56.07421875	-8.30566406	-42.23144531	+1900	+8.07714844	-6.20068359	-0.52294922	+11.42578125	-8.37158203	+16.67724609	+1424	+6.44238281	-10.27441406	-0.83935547	+38.84765625	+7.20703125	-45.65917969	+1208
+1457971547.78140000	+8.34082031	-6.95214844	-0.83935547	+56.07421875	-8.32763672	-42.23144531	+1900	+8.07714844	-6.20068359	-0.52294922	+11.42578125	-8.39355469	+16.67724609	+1424	+6.44677734	-10.27441406	-0.83496094	+38.82568359	+7.18505859	-45.65917969	+1208
+1457971547.78970000	+8.34521484	-6.95214844	-0.83935547	+56.07421875	-8.34960938	-42.23144531	+1900	+8.07714844	-6.20068359	-0.52294922	+11.42578125	-8.39355469	+16.67724609	+1428	+6.44677734	-10.27441406	-0.83496094	+38.84765625	+7.18505859	-45.68115234	+1208
+1457971547.79390000	+8.34521484	-6.95654297	-0.83935547	+56.07421875	-8.34960938	-42.23144531	+1904	+8.07714844	-6.20068359	-0.52294922	+11.42578125	-8.41552734	+16.69921875	+1428	+6.44677734	-10.27441406	-0.83496094	+38.84765625	+7.16308594	-45.70312500	+1208
+1457971547.79800010	+8.34521484	-6.95654297	-0.83935547	+56.07421875	-8.37158203	-42.25341797	+1904	+8.08154297	-6.20068359	-0.52294922	+11.42578125	-8.41552734	+16.69921875	+1428	+6.45117188	-10.27441406	-0.83056641	+38.84765625	+7.16308594	-45.70312500	+1208
+1457971547.80220010	+8.34521484	-6.95654297	-0.83935547	+56.07421875	-8.37158203	-42.25341797	+1904	+8.08154297	-6.20068359	-0.52294922	+11.42578125	-8.43750000	+16.69921875	+1428	+6.45117188	-10.27441406	-0.83056641	+38.86962891	+7.16308594	-45.72509766	+1212
+1457971547.80640010	+8.34521484	-6.95654297	-0.83935547	+56.09619141	-8.37158203	-42.25341797	+1904	+8.08154297	-6.20068359	-0.52294922	+11.42578125	-8.43750000	+16.69921875	+1428	+6.45556641	-10.27441406	-0.82617188	+38.86962891	+7.16308594	-45.74707031	+1212
+1457971547.81049990	+8.34960938	-6.95654297	-0.83935547	+56.09619141	-8.39355469	-42.25341797	+1904	+8.08154297	-6.20068359	-0.52294922	+11.42578125	-8.45947266	+16.69921875	+1428	+6.45996094	-10.27441406	-0.82617188	+38.86962891	+7.14111328	-45.76904297	+1216
+1457971547.81890010	+8.34960938	-6.95654297	-0.83935547	+56.09619141	-8.39355469	-42.25341797	+1908	+8.08154297	-6.20068359	-0.51855469	+11.42578125	-8.45947266	+16.69921875	+1432	+6.45996094	-10.27001953	-0.82177734	+38.89160156	+7.14111328	-45.79101563	+1220
+1457971547.82300000	+8.34960938	-6.95654297	-0.83935547	+56.09619141	-8.39355469	-42.25341797	+1908	+8.08154297	-6.20068359	-0.51855469	+11.42578125	-8.45947266	+16.69921875	+1432	+6.46435547	-10.27001953	-0.82177734	+38.89160156	+7.14111328	-45.81298828	+1220
+1457971547.82719990	+8.34960938	-6.95654297	-0.83496094	+56.09619141	-8.41552734	-42.25341797	+1908	+8.08154297	-6.20068359	-0.51855469	+11.42578125	-8.48144531	+16.69921875	+1432	+6.46435547	-10.27441406	-0.82177734	+38.89160156	+7.14111328	-45.81298828	+1220
+1457971547.83139990	+8.34960938	-6.95654297	-0.83496094	+56.09619141	-8.41552734	-42.25341797	+1908	+8.08154297	-6.20068359	-0.51855469	+11.42578125	-8.48144531	+16.69921875	+1432	+6.46435547	-10.27441406	-0.81738281	+38.89160156	+7.11914063	-45.83496094	+1224
+1457971547.83550000	+8.34960938	-6.95654297	-0.83496094	+56.11816406	-8.41552734	-42.25341797	+1908	+8.08154297	-6.20068359	-0.51855469	+11.42578125	-8.48144531	+16.69921875	+1432	+6.46435547	-10.27441406	-0.81738281	+38.89160156	+7.11914063	-45.83496094	+1224
+1457971547.83970000	+8.34960938	-6.95654297	-0.83496094	+56.11816406	-8.41552734	-42.25341797	+1908	+8.08154297	-6.20068359	-0.51855469	+11.42578125	-8.48144531	+16.69921875	+1432	+6.46435547	-10.27441406	-0.82177734	+38.89160156	+7.11914063	-45.83496094	+1224
+1457971547.84390000	+8.34960938	-6.95654297	-0.83496094	+56.11816406	-8.41552734	-42.25341797	+1912	+8.08154297	-6.20068359	-0.51855469	+11.42578125	-8.48144531	+16.69921875	+1432	+6.46435547	-10.27441406	-0.82177734	+38.86962891	+7.11914063	-45.83496094	+1224
+1457971547.85220000	+8.34960938	-6.95654297	-0.83496094	+56.11816406	-8.41552734	-42.25341797	+1912	+8.08154297	-6.20068359	-0.51855469	+11.42578125	-8.48144531	+16.69921875	+1432	+6.45996094	-10.27441406	-0.82177734	+38.84765625	+7.11914063	-45.81298828	+1228
+1457971547.85640000	+8.34960938	-6.95654297	-0.83496094	+56.11816406	-8.41552734	-42.25341797	+1912	+8.08154297	-6.20068359	-0.51855469	+11.42578125	-8.48144531	+16.69921875	+1432	+6.45996094	-10.27441406	-0.82177734	+38.84765625	+7.11914063	-45.81298828	+1228
+1457971547.86050010	+8.34960938	-6.95654297	-0.83496094	+56.11816406	-8.41552734	-42.25341797	+1912	+8.08154297	-6.20068359	-0.51855469	+11.42578125	-8.48144531	+16.69921875	+1432	+6.45996094	-10.27441406	-0.82617188	+38.82568359	+7.11914063	-45.81298828	+1228
+1457971547.86470010	+8.34960938	-6.95654297	-0.83496094	+56.11816406	-8.41552734	-42.25341797	+1912	+8.08154297	-6.20068359	-0.51855469	+11.42578125	-8.48144531	+16.69921875	+1432	+6.45556641	-10.27880859	-0.82617188	+38.80371094	+7.09716797	-45.79101563	+1228
+1457971547.86879990	+8.34960938	-6.95654297	-0.83496094	+56.11816406	-8.41552734	-42.25341797	+1916	+8.08154297	-6.20068359	-0.51855469	+11.42578125	-8.50341797	+16.69921875	+1432	+6.45556641	-10.27880859	-0.82617188	+38.80371094	+7.09716797	-45.79101563	+1228
+1457971547.87299990	+8.34960938	-6.95654297	-0.83496094	+56.11816406	-8.41552734	-42.25341797	+1916	+8.08154297	-6.20068359	-0.51855469	+11.42578125	-8.50341797	+16.67724609	+1432	+6.45556641	-10.27880859	-0.82617188	+38.80371094	+7.09716797	-45.79101563	+1228
+1457971547.88130000	+8.34960938	-6.95654297	-0.83496094	+56.11816406	-8.41552734	-42.25341797	+1916	+8.08154297	-6.20068359	-0.51855469	+11.42578125	-8.50341797	+16.67724609	+1432	+6.45556641	-10.27880859	-0.83056641	+38.78173828	+7.09716797	-45.76904297	+1228
+1457971547.88550000	+8.34960938	-6.95654297	-0.83496094	+56.11816406	-8.41552734	-42.25341797	+1916	+8.08154297	-6.20068359	-0.51855469	+11.42578125	-8.50341797	+16.67724609	+1432	+6.45117188	-10.27880859	-0.83056641	+38.78173828	+7.09716797	-45.76904297	+1228
+1457971547.88969990	+8.34960938	-6.95654297	-0.83496094	+56.11816406	-8.43750000	-42.25341797	+1916	+8.08154297	-6.20068359	-0.51855469	+11.42578125	-8.50341797	+16.67724609	+1432	+6.45117188	-10.27880859	-0.83056641	+38.75976563	+7.09716797	-45.76904297	+1228
+1457971547.89380000	+8.34960938	-6.95654297	-0.83496094	+56.11816406	-8.43750000	-42.25341797	+1916	+8.08154297	-6.20068359	-0.51855469	+11.42578125	-8.50341797	+16.67724609	+1436	+6.45117188	-10.27880859	-0.83056641	+38.75976563	+7.09716797	-45.76904297	+1228
+1457971547.89800000	+8.34960938	-6.95654297	-0.83496094	+56.11816406	-8.43750000	-42.25341797	+1916	+8.08154297	-6.20068359	-0.51855469	+11.42578125	-8.50341797	+16.67724609	+1436	+6.45117188	-10.27880859	-0.83056641	+38.75976563	+7.09716797	-45.76904297	+1224
+1457971547.90630010	+8.34960938	-6.95654297	-0.83496094	+56.11816406	-8.43750000	-42.25341797	+1920	+8.08154297	-6.20068359	-0.51855469	+11.40380859	-8.52539063	+16.67724609	+1436	+6.45117188	-10.27880859	-0.83056641	+38.75976563	+7.09716797	-45.76904297	+1224
+1457971547.91050000	+8.34960938	-6.95654297	-0.83496094	+56.11816406	-8.43750000	-42.25341797	+1920	+8.08154297	-6.20068359	-0.51855469	+11.40380859	-8.52539063	+16.67724609	+1436	+6.45556641	-10.27880859	-0.83056641	+38.75976563	+7.09716797	-45.76904297	+1224
+1457971547.91470000	+8.34960938	-6.95654297	-0.83496094	+56.14013672	-8.45947266	-42.25341797	+1920	+8.08593750	-6.20068359	-0.51855469	+11.40380859	-8.52539063	+16.67724609	+1436	+6.45556641	-10.27880859	-0.83056641	+38.75976563	+7.09716797	-45.76904297	+1224
+1457971547.91880010	+8.34960938	-6.95654297	-0.83496094	+56.14013672	-8.45947266	-42.27539063	+1920	+8.08593750	-6.20068359	-0.51855469	+11.40380859	-8.52539063	+16.67724609	+1436	+6.45556641	-10.27880859	-0.83056641	+38.75976563	+7.07519531	-45.76904297	+1224
+1457971547.92300010	+8.34960938	-6.95654297	-0.83496094	+56.14013672	-8.45947266	-42.27539063	+1924	+8.08593750	-6.20068359	-0.51855469	+11.40380859	-8.54736328	+16.67724609	+1436	+6.45556641	-10.27880859	-0.83056641	+38.75976563	+7.07519531	-45.79101563	+1224
+1457971547.93129990	+8.35400391	-6.95214844	-0.83496094	+56.16210938	-8.48144531	-42.27539063	+1924	+8.08593750	-6.20068359	-0.51855469	+11.40380859	-8.54736328	+16.67724609	+1436	+6.45996094	-10.27880859	-0.82617188	+38.78173828	+7.07519531	-45.79101563	+1220
+1457971547.93549990	+8.35400391	-6.95214844	-0.83496094	+56.16210938	-8.50341797	-42.27539063	+1924	+8.08593750	-6.20068359	-0.51855469	+11.40380859	-8.56933594	+16.67724609	+1436	+6.45996094	-10.27880859	-0.82617188	+38.78173828	+7.07519531	-45.81298828	+1220
+1457971547.93969990	+8.35400391	-6.95214844	-0.83496094	+56.16210938	-8.50341797	-42.27539063	+1924	+8.08593750	-6.20068359	-0.51416016	+11.40380859	-8.56933594	+16.67724609	+1436	+6.45996094	-10.27880859	-0.82617188	+38.78173828	+7.07519531	-45.81298828	+1220
+1457971547.94380000	+8.35400391	-6.95214844	-0.83496094	+56.16210938	-8.50341797	-42.27539063	+1928	+8.08593750	-6.20068359	-0.51416016	+11.42578125	-8.56933594	+16.67724609	+1436	+6.45996094	-10.27880859	-0.82617188	+38.78173828	+7.07519531	-45.81298828	+1220
+1457971547.95210000	+8.35400391	-6.95214844	-0.83056641	+56.18408203	-8.52539063	-42.29736328	+1928	+8.08593750	-6.20068359	-0.51416016	+11.42578125	-8.59130859	+16.67724609	+1440	+6.46435547	-10.27880859	-0.82177734	+38.78173828	+7.07519531	-45.83496094	+1220
+1457971547.96050000	+8.35400391	-6.95214844	-0.83056641	+56.20605469	-8.52539063	-42.29736328	+1932	+8.08593750	-6.20068359	-0.51416016	+11.42578125	-8.59130859	+16.67724609	+1440	+6.46435547	-10.27880859	-0.82177734	+38.78173828	+7.07519531	-45.83496094	+1220
+1457971547.96460010	+8.35400391	-6.95214844	-0.83056641	+56.20605469	-8.52539063	-42.27539063	+1932	+8.08593750	-6.20068359	-0.51416016	+11.42578125	-8.59130859	+16.67724609	+1440	+6.46435547	-10.27880859	-0.82177734	+38.78173828	+7.05322266	-45.83496094	+1220
+1457971547.96880010	+8.35400391	-6.95214844	-0.83056641	+56.20605469	-8.54736328	-42.27539063	+1932	+8.08593750	-6.20068359	-0.51416016	+11.42578125	-8.59130859	+16.67724609	+1440	+6.46435547	-10.27880859	-0.82177734	+38.78173828	+7.05322266	-45.81298828	+1220
+1457971547.97300000	+8.35400391	-6.95214844	-0.83056641	+56.20605469	-8.54736328	-42.27539063	+1932	+8.08593750	-6.20068359	-0.51416016	+11.42578125	-8.59130859	+16.67724609	+1440	+6.45996094	-10.27880859	-0.82177734	+38.78173828	+7.05322266	-45.81298828	+1220
+1457971547.97709990	+8.35400391	-6.95214844	-0.83056641	+56.20605469	-8.54736328	-42.27539063	+1932	+8.08593750	-6.20068359	-0.51416016	+11.42578125	-8.59130859	+16.67724609	+1440	+6.45996094	-10.27880859	-0.82617188	+38.78173828	+7.05322266	-45.81298828	+1216
+1457971547.98550010	+8.35400391	-6.95214844	-0.83056641	+56.22802734	-8.54736328	-42.25341797	+1932	+8.08593750	-6.20068359	-0.51416016	+11.42578125	-8.59130859	+16.67724609	+1440	+6.45996094	-10.27880859	-0.82617188	+38.75976563	+7.05322266	-45.81298828	+1216
+1457971547.98959990	+8.35400391	-6.95214844	-0.83056641	+56.22802734	-8.54736328	-42.25341797	+1932	+8.08593750	-6.20068359	-0.51416016	+11.42578125	-8.59130859	+16.67724609	+1440	+6.45996094	-10.27880859	-0.82617188	+38.75976563	+7.05322266	-45.79101563	+1216
+1457971547.99379990	+8.35400391	-6.95214844	-0.83056641	+56.25000000	-8.56933594	-42.23144531	+1932	+8.08593750	-6.20068359	-0.51416016	+11.42578125	-8.59130859	+16.67724609	+1440	+6.45996094	-10.27880859	-0.82617188	+38.75976563	+7.05322266	-45.79101563	+1216
+1457971547.99799990	+8.34960938	-6.95214844	-0.83056641	+56.25000000	-8.56933594	-42.23144531	+1932	+8.08593750	-6.20068359	-0.51416016	+11.42578125	-8.59130859	+16.67724609	+1440	+6.45996094	-10.27880859	-0.82617188	+38.75976563	+7.05322266	-45.79101563	+1216
+1457971548.00210000	+8.34960938	-6.94775391	-0.83056641	+56.25000000	-8.56933594	-42.20947266	+1932	+8.08593750	-6.20068359	-0.51416016	+11.42578125	-8.59130859	+16.67724609	+1440	+6.45556641	-10.27880859	-0.82617188	+38.75976563	+7.05322266	-45.76904297	+1216
+1457971548.01050000	+8.34960938	-6.94775391	-0.83056641	+56.29394531	-8.59130859	-42.16552734	+1932	+8.08593750	-6.20068359	-0.51416016	+11.44775391	-8.59130859	+16.67724609	+1440	+6.45556641	-10.27880859	-0.82617188	+38.75976563	+7.05322266	-45.76904297	+1212
+1457971548.01460000	+8.34960938	-6.94775391	-0.83056641	+56.31591797	-8.61328125	-42.14355469	+1932	+8.08593750	-6.20068359	-0.51416016	+11.44775391	-8.59130859	+16.67724609	+1440	+6.45556641	-10.27880859	-0.82617188	+38.75976563	+7.05322266	-45.76904297	+1212
+1457971548.01880000	+8.34960938	-6.94775391	-0.83056641	+56.33789063	-8.63525391	-42.12158203	+1932	+8.08593750	-6.20068359	-0.51416016	+11.44775391	-8.59130859	+16.69921875	+1440	+6.45556641	-10.27880859	-0.82617188	+38.75976563	+7.05322266	-45.74707031	+1212
+1457971548.02290010	+8.34960938	-6.94335938	-0.83056641	+56.33789063	-8.65722656	-42.09960938	+1932	+8.08593750	-6.20068359	-0.51416016	+11.44775391	-8.59130859	+16.69921875	+1440	+6.45556641	-10.27880859	-0.82617188	+38.75976563	+7.05322266	-45.74707031	+1212
+1457971548.02710010	+8.34960938	-6.94335938	-0.83056641	+56.35986328	-8.67919922	-42.07763672	+1936	+8.08593750	-6.20068359	-0.50976563	+11.44775391	-8.59130859	+16.69921875	+1440	+6.45556641	-10.27880859	-0.82617188	+38.75976563	+7.05322266	-45.74707031	+1208
+1457971548.03130010	+8.34960938	-6.94335938	-0.82617188	+56.38183594	-8.70117188	-42.07763672	+1936	+8.08593750	-6.20068359	-0.50976563	+11.44775391	-8.61328125	+16.69921875	+1440	+6.45556641	-10.27880859	-0.82617188	+38.75976563	+7.05322266	-45.74707031	+1208
+1457971548.03959990	+8.34960938	-6.93896484	-0.82617188	+56.44775391	-8.74511719	-42.03369141	+1936	+8.08593750	-6.19628906	-0.50976563	+11.46972656	-8.61328125	+16.72119141	+1440	+6.45996094	-10.27880859	-0.82617188	+38.78173828	+7.05322266	-45.74707031	+1208
+1457971548.04380010	+8.35400391	-6.93896484	-0.82617188	+56.46972656	-8.76708984	-42.03369141	+1936	+8.08593750	-6.19628906	-0.50976563	+11.49169922	-8.61328125	+16.74316406	+1440	+6.45996094	-10.27880859	-0.82617188	+38.80371094	+7.05322266	-45.74707031	+1208
