# Supplementary material for: A direct effect of perception on action when grasping a cup
Source: Sci Rep. 2018 Jan 9;8:171. doi: 10.1038/s41598-017-18591-5 (PMC5760564; doi:10.1038/s41598-017-18591-5)
Supplement: Supplementary file 6 — Supplementary Information [file 41598_2017_18591_MOESM6_ESM.zip › SciRep_Data/S01instruct/S01_100instruct_Tr9.dat]

+1000000000000.00000000	+0.00000000	+0.00000000	+0.00000000	+0.00000000	+0.00000000	+0.00000000	+0	+0.00000000	+0.00000000	+0.00000000	+0.00000000	+0.00000000	+0.00000000	+0	+0.00000000	+0.00000000	+0.00000000	+0.00000000	+0.00000000	+0.00000000	+0
+1457970543.30180000	+8.61767578	-5.78320313	-1.06787109	+56.33789063	-0.17578125	-54.47021484	+1312	+8.46386719	-5.07568359	-0.61523438	+3.69140625	-2.54882813	+20.41259766	+1232	+6.57861328	-8.56933594	-1.21728516	+36.58447266	+9.20654297	-35.22216797	+1244
+1457970543.30590010	+8.61767578	-5.78320313	-1.06787109	+56.33789063	-0.17578125	-54.49218750	+1312	+8.46386719	-5.07568359	-0.61523438	+3.69140625	-2.57080078	+20.39062500	+1228	+6.57861328	-8.57373047	-1.21728516	+36.56250000	+9.20654297	-35.22216797	+1240
+1457970543.31430010	+8.62207031	-5.78320313	-1.06787109	+56.33789063	-0.17578125	-54.49218750	+1308	+8.46386719	-5.07568359	-0.61083984	+3.69140625	-2.57080078	+20.39062500	+1228	+6.57861328	-8.57373047	-1.21728516	+36.56250000	+9.18457031	-35.24414063	+1236
+1457970543.31839990	+8.62207031	-5.78320313	-1.06787109	+56.33789063	-0.17578125	-54.49218750	+1308	+8.46386719	-5.07568359	-0.61083984	+3.69140625	-2.57080078	+20.39062500	+1224	+6.57861328	-8.57373047	-1.21728516	+36.56250000	+9.18457031	-35.24414063	+1232
+1457970543.32670000	+8.62207031	-5.78320313	-1.06787109	+56.33789063	-0.17578125	-54.51416016	+1304	+8.46386719	-5.07568359	-0.61083984	+3.69140625	-2.59277344	+20.39062500	+1224	+6.57861328	-8.57373047	-1.21728516	+36.54052734	+9.16259766	-35.24414063	+1228
+1457970543.33509990	+8.62207031	-5.78320313	-1.06787109	+56.31591797	-0.17578125	-54.51416016	+1304	+8.46386719	-5.07568359	-0.61083984	+3.69140625	-2.59277344	+20.39062500	+1224	+6.57861328	-8.56933594	-1.21728516	+36.54052734	+9.16259766	-35.26611328	+1224
+1457970543.33920000	+8.62207031	-5.78320313	-1.06787109	+56.31591797	-0.17578125	-54.51416016	+1300	+8.46826172	-5.07568359	-0.61083984	+3.66943359	-2.59277344	+20.39062500	+1220	+6.57861328	-8.56933594	-1.21728516	+36.54052734	+9.16259766	-35.26611328	+1220
+1457970549.24499990	+8.51660156	-6.45117188	-1.19970703	+56.57958984	+0.19775391	-53.85498047	+1392	+8.38916016	-5.71289063	-0.77783203	+3.60351563	-1.27441406	+18.47900391	+1256	+6.38964844	-9.35595703	-1.15576172	+34.95849609	+10.81054688	-37.19970703	+1288
+1457970549.24920010	+8.51660156	-6.45117188	-1.20410156	+56.57958984	+0.19775391	-53.85498047	+1392	+8.38916016	-5.71289063	-0.77783203	+3.60351563	-1.27441406	+18.47900391	+1256	+6.39404297	-9.35595703	-1.15136719	+35.00244141	+10.83251953	-37.22167969	+1288
+1457970549.25340010	+8.51660156	-6.45117188	-1.20410156	+56.57958984	+0.19775391	-53.83300781	+1392	+8.38916016	-5.71289063	-0.77783203	+3.60351563	-1.25244141	+18.47900391	+1260	+6.39843750	-9.35156250	-1.14697266	+35.04638672	+10.83251953	-37.24365234	+1288
+1457970549.25749990	+8.51660156	-6.45117188	-1.20410156	+56.55761719	+0.17578125	-53.81103516	+1388	+8.38916016	-5.71289063	-0.77783203	+3.60351563	-1.25244141	+18.50097656	+1260	+6.41162109	-9.34277344	-1.13378906	+35.13427734	+10.85449219	-37.28759766	+1292
+1457970549.26169990	+8.51660156	-6.45117188	-1.20410156	+56.55761719	+0.17578125	-53.78906250	+1384	+8.38916016	-5.71289063	-0.77343750	+3.60351563	-1.25244141	+18.52294922	+1260	+6.42041016	-9.33398438	-1.12500000	+35.22216797	+10.89843750	-37.35351563	+1296
+1457970549.26589990	+8.51660156	-6.45117188	-1.20410156	+56.53564453	+0.15380859	-53.74511719	+1380	+8.38916016	-5.70849609	-0.77343750	+3.60351563	-1.23046875	+18.54492188	+1260	+6.42919922	-9.32958984	-1.11621094	+35.31005859	+10.92041016	-37.37548828	+1300
+1457970549.27000000	+8.51660156	-6.45117188	-1.20410156	+56.51367188	+0.15380859	-53.72314453	+1380	+8.38916016	-5.70849609	-0.77343750	+3.60351563	-1.23046875	+18.56689453	+1260	+6.44238281	-9.32080078	-1.10302734	+35.39794922	+10.94238281	-37.41943359	+1308
+1457970549.27420000	+8.51660156	-6.45117188	-1.20410156	+56.51367188	+0.13183594	-53.67919922	+1376	+8.38916016	-5.70849609	-0.77343750	+3.60351563	-1.20849609	+18.58886719	+1260	+6.44677734	-9.31201172	-1.09423828	+35.46386719	+10.96435547	-37.44140625	+1312
+1457970549.27830000	+8.51660156	-6.45117188	-1.20410156	+56.49169922	+0.13183594	-53.65722656	+1372	+8.38916016	-5.70849609	-0.77343750	+3.58154297	-1.20849609	+18.61083984	+1256	+6.45117188	-9.30761719	-1.09423828	+35.48583984	+10.96435547	-37.44140625	+1312
+1457970549.28250000	+8.51660156	-6.44677734	-1.20410156	+56.46972656	+0.13183594	-53.63525391	+1372	+8.38916016	-5.70410156	-0.77343750	+3.58154297	-1.18652344	+18.63281250	+1256	+6.45117188	-9.30322266	-1.08984375	+35.50781250	+10.96435547	-37.44140625	+1316
+1457970549.29080010	+8.51660156	-6.44677734	-1.19970703	+56.44775391	+0.10986328	-53.61328125	+1368	+8.38916016	-5.70410156	-0.77343750	+3.55957031	-1.16455078	+18.65478516	+1252	+6.44677734	-9.30322266	-1.09423828	+35.44189453	+10.98632813	-37.37548828	+1316
+1457970549.29500010	+8.51660156	-6.44238281	-1.19970703	+56.42578125	+0.10986328	-53.59130859	+1364	+8.38916016	-5.70410156	-0.77343750	+3.53759766	-1.16455078	+18.67675781	+1248	+6.44238281	-9.30322266	-1.09863281	+35.41992188	+10.96435547	-37.33154297	+1316
+1457970549.29920010	+8.51660156	-6.44238281	-1.19970703	+56.40380859	+0.13183594	-53.59130859	+1364	+8.38916016	-5.69970703	-0.77343750	+3.51562500	-1.14257813	+18.67675781	+1248	+6.43798828	-9.30322266	-1.10302734	+35.37597656	+10.96435547	-37.28759766	+1320
+1457970549.30329990	+8.51660156	-6.44238281	-1.19970703	+56.40380859	+0.13183594	-53.56933594	+1360	+8.38916016	-5.69970703	-0.77343750	+3.49365234	-1.14257813	+18.69873047	+1248	+6.42919922	-9.30761719	-1.11181641	+35.31005859	+10.96435547	-37.24365234	+1320
+1457970549.30749990	+8.51660156	-6.43798828	-1.19970703	+56.38183594	+0.13183594	-53.56933594	+1360	+8.38916016	-5.69970703	-0.77343750	+3.49365234	-1.14257813	+18.69873047	+1244	+6.42480469	-9.30761719	-1.11621094	+35.26611328	+10.96435547	-37.19970703	+1320
+1457970549.31170010	+8.51660156	-6.43798828	-1.19970703	+56.38183594	+0.13183594	-53.56933594	+1356	+8.38916016	-5.69970703	-0.76904297	+3.47167969	-1.12060547	+18.69873047	+1244	+6.42041016	-9.30761719	-1.12060547	+35.22216797	+10.94238281	-37.15576172	+1320
+1457970549.31580000	+8.51660156	-6.43798828	-1.19970703	+56.35986328	+0.13183594	-53.56933594	+1352	+8.38916016	-5.69970703	-0.76904297	+3.44970703	-1.12060547	+18.67675781	+1244	+6.41601563	-9.30761719	-1.12500000	+35.17822266	+10.94238281	-37.13378906	+1320
+1457970549.32419990	+8.51660156	-6.43359375	-1.19970703	+56.35986328	+0.15380859	-53.59130859	+1348	+8.38916016	-5.69531250	-0.76904297	+3.42773438	-1.12060547	+18.67675781	+1240	+6.41162109	-9.31201172	-1.12939453	+35.11230469	+10.94238281	-37.06787109	+1316
+1457970549.32830000	+8.51660156	-6.43359375	-1.19970703	+56.33789063	+0.15380859	-53.59130859	+1348	+8.39355469	-5.69531250	-0.76904297	+3.40576172	-1.12060547	+18.67675781	+1240	+6.40722656	-9.31201172	-1.13378906	+35.09033203	+10.94238281	-37.04589844	+1316
+1457970549.33250000	+8.52099609	-6.42919922	-1.19970703	+56.33789063	+0.15380859	-53.59130859	+1348	+8.39355469	-5.69531250	-0.76904297	+3.38378906	-1.12060547	+18.67675781	+1240	+6.40722656	-9.31201172	-1.13378906	+35.06835938	+10.92041016	-37.04589844	+1312
+1457970549.33670000	+8.52099609	-6.42919922	-1.19970703	+56.31591797	+0.15380859	-53.59130859	+1348	+8.39355469	-5.69531250	-0.76904297	+3.38378906	-1.12060547	+18.65478516	+1240	+6.40722656	-9.31201172	-1.13818359	+35.04638672	+10.92041016	-37.02392578	+1312
+1457970549.34080000	+8.52099609	-6.42919922	-1.19970703	+56.31591797	+0.15380859	-53.59130859	+1348	+8.39355469	-5.69531250	-0.76904297	+3.36181641	-1.12060547	+18.65478516	+1244	+6.40283203	-9.31201172	-1.13818359	+35.02441406	+10.92041016	-37.02392578	+1308
+1457970549.34920000	+8.52099609	-6.42919922	-1.19531250	+56.29394531	+0.15380859	-53.61328125	+1348	+8.39355469	-5.69091797	-0.76904297	+3.33984375	-1.12060547	+18.65478516	+1244	+6.40283203	-9.31201172	-1.14257813	+35.00244141	+10.92041016	-37.00195313	+1300
+1457970549.35330010	+8.52539063	-6.42480469	-1.19531250	+56.29394531	+0.15380859	-53.63525391	+1348	+8.39794922	-5.69091797	-0.76904297	+3.33984375	-1.14257813	+18.65478516	+1244	+6.40283203	-9.30761719	-1.14257813	+35.00244141	+10.92041016	-37.00195313	+1296
+1457970549.36159990	+8.52539063	-6.42480469	-1.19531250	+56.27197266	+0.15380859	-53.65722656	+1348	+8.39794922	-5.69091797	-0.76464844	+3.31787109	-1.14257813	+18.63281250	+1244	+6.40722656	-9.30761719	-1.13818359	+35.00244141	+10.89843750	-37.02392578	+1292
+1457970549.38249990	+8.52978516	-6.42041016	-1.19091797	+56.25000000	+0.15380859	-53.67919922	+1340	+8.40234375	-5.68652344	-0.76464844	+3.27392578	-1.14257813	+18.63281250	+1240	+6.41601563	-9.29443359	-1.13378906	+35.02441406	+10.89843750	-37.04589844	+1284
+1457970549.38660000	+8.52978516	-6.42041016	-1.19091797	+56.22802734	+0.15380859	-53.67919922	+1340	+8.40234375	-5.68652344	-0.76464844	+3.27392578	-1.14257813	+18.63281250	+1240	+6.41601563	-9.29443359	-1.13378906	+35.04638672	+10.89843750	-37.06787109	+1284
+1457970549.39500000	+8.52978516	-6.42041016	-1.19091797	+56.22802734	+0.15380859	-53.67919922	+1336	+8.40234375	-5.68212891	-0.76464844	+3.27392578	-1.14257813	+18.63281250	+1240	+6.41601563	-9.29003906	-1.13378906	+35.04638672	+10.89843750	-37.04589844	+1280
+1457970549.39910010	+8.52978516	-6.42041016	-1.19091797	+56.22802734	+0.15380859	-53.67919922	+1332	+8.40234375	-5.68212891	-0.76464844	+3.25195313	-1.14257813	+18.63281250	+1240	+6.41601563	-9.29003906	-1.13378906	+35.04638672	+10.89843750	-37.04589844	+1280
+1457970549.40750000	+8.52978516	-6.41601563	-1.19091797	+56.20605469	+0.15380859	-53.65722656	+1328	+8.40234375	-5.68212891	-0.76464844	+3.25195313	-1.12060547	+18.63281250	+1240	+6.41601563	-9.28564453	-1.13378906	+35.04638672	+10.89843750	-37.02392578	+1276
+1457970549.41160010	+8.52978516	-6.41601563	-1.19091797	+56.20605469	+0.15380859	-53.65722656	+1328	+8.40234375	-5.68212891	-0.76464844	+3.25195313	-1.12060547	+18.63281250	+1236	+6.41601563	-9.28564453	-1.13818359	+35.04638672	+10.89843750	-37.00195313	+1276
+1457970549.41580010	+8.52978516	-6.41601563	-1.19091797	+56.20605469	+0.15380859	-53.65722656	+1324	+8.40234375	-5.68212891	-0.76464844	+3.25195313	-1.12060547	+18.63281250	+1236	+6.41162109	-9.28564453	-1.13818359	+35.02441406	+10.92041016	-37.00195313	+1276
+1457970549.42409990	+8.52539063	-6.41601563	-1.19091797	+56.20605469	+0.17578125	-53.63525391	+1324	+8.40234375	-5.67773438	-0.76464844	+3.22998047	-1.09863281	+18.63281250	+1236	+6.40722656	-9.28564453	-1.13818359	+35.00244141	+10.92041016	-36.95800781	+1276
+1457970549.42829990	+8.52539063	-6.41601563	-1.19091797	+56.20605469	+0.17578125	-53.63525391	+1324	+8.40234375	-5.67773438	-0.76464844	+3.22998047	-1.09863281	+18.63281250	+1236	+6.40283203	-9.28564453	-1.14257813	+35.00244141	+10.92041016	-36.93603516	+1276
+1457970549.43240000	+8.52539063	-6.41601563	-1.19091797	+56.18408203	+0.19775391	-53.61328125	+1324	+8.40234375	-5.67773438	-0.76464844	+3.22998047	-1.07666016	+18.61083984	+1236	+6.40283203	-9.28564453	-1.14257813	+34.98046875	+10.92041016	-36.91406250	+1276
+1457970549.44080000	+8.52099609	-6.41162109	-1.19091797	+56.18408203	+0.19775391	-53.59130859	+1324	+8.39794922	-5.67773438	-0.76464844	+3.22998047	-1.07666016	+18.61083984	+1236	+6.39843750	-9.28564453	-1.14697266	+34.98046875	+10.94238281	-36.89208984	+1272
+1457970549.44490000	+8.52099609	-6.41162109	-1.19091797	+56.18408203	+0.19775391	-53.59130859	+1324	+8.39794922	-5.67773438	-0.76464844	+3.22998047	-1.05468750	+18.61083984	+1236	+6.39404297	-9.28564453	-1.14697266	+34.95849609	+10.94238281	-36.87011719	+1272
+1457970549.45330000	+8.52099609	-6.41162109	-1.19091797	+56.18408203	+0.21972656	-53.59130859	+1324	+8.39794922	-5.67773438	-0.76025391	+3.20800781	-1.05468750	+18.61083984	+1236	+6.39404297	-9.28564453	-1.14697266	+34.95849609	+10.94238281	-36.84814453	+1272
+1457970549.46160010	+8.51660156	-6.40722656	-1.19091797	+56.18408203	+0.21972656	-53.56933594	+1324	+8.39794922	-5.67333984	-0.76025391	+3.20800781	-1.03271484	+18.61083984	+1236	+6.38964844	-9.28564453	-1.14697266	+34.95849609	+10.94238281	-36.82617188	+1268
+1457970549.46989990	+8.51660156	-6.40722656	-1.19091797	+56.18408203	+0.21972656	-53.56933594	+1328	+8.39794922	-5.67333984	-0.76025391	+3.20800781	-1.03271484	+18.61083984	+1236	+6.38964844	-9.28125000	-1.14697266	+34.98046875	+10.94238281	-36.82617188	+1268
+1457970549.47410010	+8.51660156	-6.40722656	-1.18652344	+56.18408203	+0.21972656	-53.54736328	+1328	+8.39794922	-5.67333984	-0.76025391	+3.20800781	-1.03271484	+18.61083984	+1236	+6.39404297	-9.28125000	-1.14697266	+35.00244141	+10.94238281	-36.84814453	+1264
+1457970549.48239990	+8.51660156	-6.40283203	-1.18652344	+56.20605469	+0.21972656	-53.54736328	+1328	+8.39794922	-5.67333984	-0.76025391	+3.20800781	-1.03271484	+18.61083984	+1236	+6.39404297	-9.27685547	-1.14257813	+35.02441406	+10.94238281	-36.84814453	+1264
+1457970549.49079990	+8.51660156	-6.40283203	-1.18652344	+56.20605469	+0.19775391	-53.54736328	+1328	+8.39355469	-5.66894531	-0.76025391	+3.20800781	-1.01074219	+18.63281250	+1236	+6.39843750	-9.27685547	-1.13818359	+35.06835938	+10.94238281	-36.87011719	+1264
+1457970549.49910000	+8.51660156	-6.40283203	-1.18652344	+56.20605469	+0.19775391	-53.54736328	+1324	+8.39355469	-5.66894531	-0.76025391	+3.20800781	-1.01074219	+18.63281250	+1236	+6.40283203	-9.27246094	-1.13818359	+35.09033203	+10.92041016	-36.89208984	+1264
+1457970549.50740000	+8.51660156	-6.40283203	-1.18652344	+56.20605469	+0.19775391	-53.52539063	+1320	+8.39355469	-5.66455078	-0.76025391	+3.22998047	-1.01074219	+18.65478516	+1236	+6.40283203	-9.26806641	-1.13378906	+35.13427734	+10.92041016	-36.91406250	+1268
+1457970549.51570010	+8.51660156	-6.39843750	-1.18652344	+56.22802734	+0.19775391	-53.52539063	+1320	+8.39355469	-5.66455078	-0.76025391	+3.22998047	-1.01074219	+18.65478516	+1236	+6.40722656	-9.26806641	-1.13378906	+35.13427734	+10.92041016	-36.91406250	+1268
+1457970549.51990010	+8.51660156	-6.39843750	-1.18652344	+56.22802734	+0.19775391	-53.52539063	+1316	+8.39355469	-5.66455078	-0.76025391	+3.22998047	-1.01074219	+18.65478516	+1232	+6.40722656	-9.26806641	-1.13378906	+35.15625000	+10.92041016	-36.91406250	+1264
+1457970549.52819990	+8.51660156	-6.39843750	-1.18652344	+56.22802734	+0.19775391	-53.52539063	+1316	+8.39355469	-5.66455078	-0.76025391	+3.22998047	-0.98876953	+18.65478516	+1232	+6.40283203	-9.26806641	-1.13378906	+35.15625000	+10.92041016	-36.89208984	+1264
+1457970549.53660010	+8.51660156	-6.39843750	-1.18652344	+56.22802734	+0.19775391	-53.52539063	+1312	+8.39355469	-5.66015625	-0.76025391	+3.22998047	-0.98876953	+18.65478516	+1232	+6.40283203	-9.26806641	-1.13378906	+35.13427734	+10.92041016	-36.89208984	+1264
+1457970549.54070000	+8.51660156	-6.39843750	-1.18652344	+56.22802734	+0.19775391	-53.52539063	+1312	+8.39355469	-5.66015625	-0.76025391	+3.22998047	-0.98876953	+18.65478516	+1232	+6.40283203	-9.26806641	-1.13378906	+35.13427734	+10.92041016	-36.87011719	+1264
+1457970549.54909990	+8.51660156	-6.39843750	-1.18652344	+56.22802734	+0.21972656	-53.52539063	+1312	+8.38916016	-5.66015625	-0.76025391	+3.22998047	-0.96679688	+18.65478516	+1232	+6.39843750	-9.26806641	-1.13818359	+35.11230469	+10.92041016	-36.87011719	+1264
+1457970549.55320000	+8.51660156	-6.39843750	-1.18652344	+56.22802734	+0.21972656	-53.50341797	+1312	+8.38916016	-5.66015625	-0.76025391	+3.22998047	-0.96679688	+18.65478516	+1232	+6.39843750	-9.26806641	-1.13818359	+35.11230469	+10.94238281	-36.84814453	+1264
+1457970549.55740000	+8.51660156	-6.39843750	-1.18652344	+56.22802734	+0.21972656	-53.50341797	+1312	+8.38916016	-5.66015625	-0.76025391	+3.22998047	-0.96679688	+18.65478516	+1232	+6.39404297	-9.27246094	-1.13818359	+35.11230469	+10.94238281	-36.84814453	+1264
+1457970549.56570010	+8.51220703	-6.39843750	-1.18652344	+56.22802734	+0.24169922	-53.50341797	+1312	+8.38916016	-5.66015625	-0.76025391	+3.22998047	-0.96679688	+18.63281250	+1232	+6.39404297	-9.27246094	-1.14257813	+35.09033203	+10.94238281	-36.82617188	+1264
+1457970549.57410000	+8.51220703	-6.39404297	-1.18652344	+56.22802734	+0.24169922	-53.50341797	+1312	+8.38916016	-5.66015625	-0.76025391	+3.22998047	-0.94482422	+18.63281250	+1232	+6.38964844	-9.27246094	-1.14257813	+35.06835938	+10.94238281	-36.82617188	+1260
+1457970549.58240010	+8.51220703	-6.39404297	-1.18652344	+56.22802734	+0.24169922	-53.50341797	+1312	+8.38916016	-5.66015625	-0.76025391	+3.22998047	-0.94482422	+18.63281250	+1232	+6.38964844	-9.27246094	-1.14257813	+35.06835938	+10.96435547	-36.82617188	+1260
+1457970549.59069990	+8.51220703	-6.39404297	-1.18652344	+56.25000000	+0.24169922	-53.50341797	+1316	+8.38916016	-5.66015625	-0.75585938	+3.22998047	-0.94482422	+18.63281250	+1236	+6.38964844	-9.27246094	-1.14257813	+35.06835938	+10.96435547	-36.82617188	+1256
+1457970549.59900000	+8.51220703	-6.39404297	-1.18652344	+56.25000000	+0.24169922	-53.50341797	+1316	+8.38916016	-5.66015625	-0.75585938	+3.22998047	-0.94482422	+18.63281250	+1236	+6.38964844	-9.27246094	-1.14257813	+35.09033203	+10.96435547	-36.82617188	+1256
+1457970549.60320000	+8.51220703	-6.39404297	-1.18652344	+56.25000000	+0.24169922	-53.50341797	+1316	+8.38916016	-5.66015625	-0.75585938	+3.22998047	-0.94482422	+18.63281250	+1236	+6.38964844	-9.27246094	-1.13818359	+35.09033203	+10.96435547	-36.84814453	+1256
+1457970549.60739990	+8.51220703	-6.39404297	-1.18652344	+56.25000000	+0.24169922	-53.50341797	+1316	+8.38916016	-5.66015625	-0.75585938	+3.22998047	-0.94482422	+18.63281250	+1236	+6.38964844	-9.27246094	-1.13818359	+35.09033203	+10.96435547	-36.84814453	+1256
+1457970549.61570000	+8.51220703	-6.39404297	-1.18652344	+56.25000000	+0.24169922	-53.50341797	+1316	+8.38916016	-5.66015625	-0.75585938	+3.25195313	-0.94482422	+18.63281250	+1236	+6.39404297	-9.27246094	-1.13818359	+35.09033203	+10.96435547	-36.84814453	+1252
+1457970549.61990000	+8.51220703	-6.39404297	-1.18652344	+56.25000000	+0.24169922	-53.50341797	+1316	+8.38916016	-5.66015625	-0.75585938	+3.25195313	-0.94482422	+18.63281250	+1236	+6.39404297	-9.27246094	-1.13818359	+35.09033203	+10.96435547	-36.84814453	+1252
+1457970549.62820010	+8.51660156	-6.39404297	-1.18652344	+56.25000000	+0.24169922	-53.50341797	+1316	+8.38916016	-5.65576172	-0.75585938	+3.25195313	-0.94482422	+18.63281250	+1236	+6.39404297	-9.26806641	-1.13818359	+35.11230469	+10.96435547	-36.87011719	+1252
+1457970549.63240000	+8.51660156	-6.39404297	-1.18652344	+56.25000000	+0.24169922	-53.50341797	+1312	+8.38916016	-5.65576172	-0.75585938	+3.25195313	-0.94482422	+18.63281250	+1236	+6.39404297	-9.26806641	-1.13818359	+35.11230469	+10.96435547	-36.87011719	+1252
+1457970549.63649990	+8.51660156	-6.39404297	-1.18652344	+56.25000000	+0.24169922	-53.50341797	+1312	+8.38916016	-5.65576172	-0.75585938	+3.25195313	-0.94482422	+18.63281250	+1236	+6.39404297	-9.26806641	-1.13818359	+35.11230469	+10.96435547	-36.87011719	+1252
+1457970549.64070010	+8.51660156	-6.39404297	-1.18652344	+56.25000000	+0.24169922	-53.50341797	+1312	+8.38916016	-5.65576172	-0.75585938	+3.25195313	-0.96679688	+18.63281250	+1236	+6.39404297	-9.26806641	-1.13818359	+35.11230469	+10.96435547	-36.87011719	+1252
+1457970549.64490010	+8.51660156	-6.39404297	-1.18652344	+56.25000000	+0.24169922	-53.50341797	+1312	+8.38916016	-5.65576172	-0.75585938	+3.25195313	-0.96679688	+18.63281250	+1236	+6.39404297	-9.26806641	-1.13818359	+35.11230469	+10.96435547	-36.87011719	+1248
+1457970549.64899990	+8.51660156	-6.39404297	-1.18652344	+56.25000000	+0.24169922	-53.50341797	+1312	+8.38916016	-5.65576172	-0.75585938	+3.25195313	-0.96679688	+18.63281250	+1236	+6.39404297	-9.26806641	-1.13818359	+35.11230469	+10.96435547	-36.87011719	+1248
+1457970549.65739990	+8.51660156	-6.39404297	-1.18652344	+56.25000000	+0.24169922	-53.50341797	+1312	+8.38916016	-5.65576172	-0.75585938	+3.25195313	-0.96679688	+18.63281250	+1236	+6.39404297	-9.26806641	-1.13818359	+35.11230469	+10.94238281	-36.87011719	+1248
+1457970549.66150000	+8.51660156	-6.39404297	-1.18652344	+56.25000000	+0.24169922	-53.50341797	+1312	+8.38916016	-5.65576172	-0.75585938	+3.25195313	-0.96679688	+18.63281250	+1236	+6.39404297	-9.26806641	-1.13818359	+35.11230469	+10.94238281	-36.87011719	+1248
+1457970549.66570000	+8.51220703	-6.39404297	-1.18652344	+56.25000000	+0.24169922	-53.50341797	+1312	+8.38916016	-5.65576172	-0.75585938	+3.25195313	-0.96679688	+18.63281250	+1236	+6.39404297	-9.26806641	-1.13818359	+35.11230469	+10.94238281	-36.87011719	+1248
+1457970549.66980000	+8.51220703	-6.39404297	-1.18652344	+56.25000000	+0.24169922	-53.50341797	+1312	+8.38916016	-5.65576172	-0.75585938	+3.25195313	-0.96679688	+18.63281250	+1236	+6.39404297	-9.26806641	-1.13818359	+35.11230469	+10.94238281	-36.87011719	+1248
+1457970549.67400000	+8.51220703	-6.39404297	-1.18652344	+56.25000000	+0.24169922	-53.50341797	+1312	+8.38916016	-5.65576172	-0.75585938	+3.25195313	-0.96679688	+18.63281250	+1236	+6.39404297	-9.26806641	-1.13818359	+35.11230469	+10.94238281	-36.87011719	+1248
+1457970549.68230010	+8.51220703	-6.39404297	-1.18652344	+56.25000000	+0.24169922	-53.50341797	+1312	+8.38916016	-5.65576172	-0.75585938	+3.25195313	-0.96679688	+18.63281250	+1236	+6.39404297	-9.26806641	-1.13818359	+35.11230469	+10.94238281	-36.84814453	+1248
+1457970549.69070010	+8.51220703	-6.39404297	-1.18652344	+56.25000000	+0.24169922	-53.50341797	+1312	+8.38916016	-5.65576172	-0.75585938	+3.25195313	-0.96679688	+18.63281250	+1236	+6.39404297	-9.26806641	-1.13818359	+35.09033203	+10.94238281	-36.84814453	+1248
+1457970549.69479990	+8.51220703	-6.39404297	-1.18652344	+56.25000000	+0.24169922	-53.50341797	+1312	+8.38916016	-5.65576172	-0.75585938	+3.25195313	-0.96679688	+18.63281250	+1236	+6.39404297	-9.26806641	-1.14257813	+35.09033203	+10.94238281	-36.84814453	+1248
+1457970549.69899990	+8.51220703	-6.39404297	-1.18652344	+56.25000000	+0.24169922	-53.50341797	+1312	+8.38916016	-5.65576172	-0.75585938	+3.25195313	-0.96679688	+18.63281250	+1236	+6.39404297	-9.26806641	-1.14257813	+35.09033203	+10.94238281	-36.84814453	+1244
+1457970549.70320010	+8.51220703	-6.39404297	-1.18652344	+56.25000000	+0.24169922	-53.50341797	+1312	+8.38916016	-5.65576172	-0.75585938	+3.25195313	-0.96679688	+18.63281250	+1236	+6.39404297	-9.26806641	-1.14257813	+35.09033203	+10.94238281	-36.84814453	+1244
+1457970549.70729990	+8.51220703	-6.39404297	-1.18652344	+56.25000000	+0.24169922	-53.50341797	+1312	+8.38916016	-5.65576172	-0.75585938	+3.25195313	-0.96679688	+18.63281250	+1236	+6.39404297	-9.26806641	-1.14257813	+35.09033203	+10.94238281	-36.84814453	+1244
+1457970549.71149990	+8.51220703	-6.39404297	-1.18652344	+56.25000000	+0.21972656	-53.50341797	+1312	+8.38916016	-5.65576172	-0.75585938	+3.25195313	-0.96679688	+18.63281250	+1236	+6.39404297	-9.26806641	-1.14257813	+35.11230469	+10.94238281	-36.84814453	+1244
+1457970549.71569990	+8.51220703	-6.38964844	-1.18652344	+56.25000000	+0.21972656	-53.50341797	+1312	+8.38916016	-5.65576172	-0.75585938	+3.25195313	-0.96679688	+18.63281250	+1236	+6.39404297	-9.26806641	-1.13818359	+35.11230469	+10.94238281	-36.84814453	+1244
+1457970549.71980000	+8.51220703	-6.38964844	-1.18652344	+56.25000000	+0.21972656	-53.50341797	+1312	+8.38916016	-5.65576172	-0.75585938	+3.25195313	-0.96679688	+18.63281250	+1236	+6.39404297	-9.26806641	-1.13818359	+35.11230469	+10.94238281	-36.84814453	+1244
+1457970549.72400000	+8.51220703	-6.38964844	-1.18652344	+56.25000000	+0.21972656	-53.50341797	+1312	+8.38916016	-5.65576172	-0.75585938	+3.25195313	-0.96679688	+18.63281250	+1236	+6.39404297	-9.26806641	-1.13818359	+35.11230469	+10.94238281	-36.84814453	+1244
+1457970549.72820000	+8.51220703	-6.38964844	-1.18652344	+56.27197266	+0.21972656	-53.50341797	+1312	+8.38916016	-5.65576172	-0.75585938	+3.25195313	-0.96679688	+18.63281250	+1236	+6.39404297	-9.26806641	-1.13818359	+35.11230469	+10.94238281	-36.87011719	+1244
+1457970549.73230000	+8.51220703	-6.38964844	-1.18652344	+56.27197266	+0.21972656	-53.50341797	+1312	+8.38916016	-5.65576172	-0.75585938	+3.25195313	-0.96679688	+18.63281250	+1236	+6.39404297	-9.26806641	-1.13818359	+35.11230469	+10.94238281	-36.87011719	+1244
+1457970549.74060010	+8.51220703	-6.38964844	-1.18652344	+56.27197266	+0.19775391	-53.50341797	+1312	+8.38916016	-5.65136719	-0.75585938	+3.25195313	-0.98876953	+18.63281250	+1236	+6.39404297	-9.26806641	-1.13818359	+35.13427734	+10.92041016	-36.87011719	+1244
+1457970549.74480010	+8.51220703	-6.38964844	-1.18652344	+56.27197266	+0.19775391	-53.50341797	+1312	+8.38916016	-5.65136719	-0.75585938	+3.25195313	-0.98876953	+18.63281250	+1236	+6.39404297	-9.26806641	-1.13818359	+35.13427734	+10.92041016	-36.87011719	+1244
+1457970549.74900010	+8.51220703	-6.38964844	-1.18652344	+56.27197266	+0.17578125	-53.50341797	+1312	+8.38916016	-5.65136719	-0.75585938	+3.27392578	-0.98876953	+18.63281250	+1236	+6.39404297	-9.26367188	-1.13818359	+35.13427734	+10.92041016	-36.87011719	+1244
+1457970549.75309990	+8.51220703	-6.38964844	-1.18212891	+56.29394531	+0.17578125	-53.50341797	+1308	+8.38916016	-5.65136719	-0.75585938	+3.27392578	-0.98876953	+18.63281250	+1236	+6.39404297	-9.26367188	-1.13818359	+35.13427734	+10.92041016	-36.87011719	+1244
+1457970549.75729990	+8.51220703	-6.38964844	-1.18212891	+56.29394531	+0.17578125	-53.50341797	+1308	+8.38476563	-5.65136719	-0.75585938	+3.27392578	-1.01074219	+18.63281250	+1236	+6.39843750	-9.26367188	-1.13818359	+35.13427734	+10.92041016	-36.87011719	+1244
+1457970549.76149990	+8.51220703	-6.38525391	-1.18212891	+56.29394531	+0.17578125	-53.50341797	+1308	+8.38476563	-5.65136719	-0.75146484	+3.27392578	-1.01074219	+18.63281250	+1236	+6.39843750	-9.26367188	-1.13818359	+35.13427734	+10.92041016	-36.89208984	+1244
+1457970549.76560000	+8.51220703	-6.38525391	-1.18212891	+56.29394531	+0.15380859	-53.50341797	+1308	+8.38476563	-5.65136719	-0.75146484	+3.27392578	-1.01074219	+18.61083984	+1236	+6.39843750	-9.26367188	-1.13818359	+35.13427734	+10.92041016	-36.89208984	+1244
+1457970549.76979990	+8.51220703	-6.38525391	-1.18212891	+56.29394531	+0.15380859	-53.52539063	+1308	+8.38476563	-5.65136719	-0.75146484	+3.27392578	-1.01074219	+18.61083984	+1236	+6.39843750	-9.26367188	-1.13818359	+35.15625000	+10.92041016	-36.87011719	+1244
+1457970549.77399990	+8.51220703	-6.38525391	-1.18212891	+56.31591797	+0.15380859	-53.52539063	+1308	+8.38476563	-5.65136719	-0.75146484	+3.27392578	-1.01074219	+18.61083984	+1236	+6.39404297	-9.26367188	-1.13818359	+35.13427734	+10.92041016	-36.87011719	+1244
+1457970549.77810000	+8.51220703	-6.38525391	-1.18212891	+56.31591797	+0.15380859	-53.52539063	+1308	+8.38476563	-5.65136719	-0.75146484	+3.27392578	-1.03271484	+18.61083984	+1236	+6.39404297	-9.26367188	-1.13818359	+35.13427734	+10.92041016	-36.87011719	+1244
+1457970549.78230000	+8.51220703	-6.38525391	-1.18212891	+56.31591797	+0.15380859	-53.52539063	+1308	+8.38476563	-5.65136719	-0.75146484	+3.27392578	-1.03271484	+18.61083984	+1236	+6.39404297	-9.26367188	-1.13818359	+35.13427734	+10.92041016	-36.87011719	+1244
+1457970549.78650000	+8.51220703	-6.38525391	-1.18212891	+56.31591797	+0.15380859	-53.52539063	+1308	+8.38476563	-5.65136719	-0.75146484	+3.27392578	-1.03271484	+18.61083984	+1236	+6.39404297	-9.26367188	-1.13818359	+35.13427734	+10.92041016	-36.87011719	+1244
+1457970549.79060010	+8.51220703	-6.38085938	-1.18212891	+56.33789063	+0.13183594	-53.52539063	+1308	+8.38476563	-5.65136719	-0.75146484	+3.27392578	-1.03271484	+18.61083984	+1236	+6.39404297	-9.26367188	-1.13818359	+35.13427734	+10.92041016	-36.87011719	+1244
+1457970549.79480000	+8.51220703	-6.38085938	-1.18212891	+56.33789063	+0.13183594	-53.52539063	+1308	+8.38476563	-5.65136719	-0.75146484	+3.27392578	-1.03271484	+18.61083984	+1236	+6.39404297	-9.26367188	-1.13818359	+35.13427734	+10.92041016	-36.87011719	+1244
+1457970549.79900000	+8.51220703	-6.38085938	-1.18212891	+56.33789063	+0.13183594	-53.52539063	+1308	+8.38476563	-5.65136719	-0.75146484	+3.27392578	-1.03271484	+18.61083984	+1236	+6.39404297	-9.26367188	-1.13818359	+35.13427734	+10.92041016	-36.87011719	+1244
+1457970549.80310010	+8.51220703	-6.38085938	-1.17773438	+56.33789063	+0.13183594	-53.50341797	+1308	+8.38476563	-5.65136719	-0.75146484	+3.27392578	-1.03271484	+18.61083984	+1236	+6.39404297	-9.26367188	-1.13818359	+35.13427734	+10.92041016	-36.87011719	+1244
+1457970549.81150010	+8.50781250	-6.38085938	-1.17773438	+56.35986328	+0.13183594	-53.50341797	+1312	+8.38476563	-5.65136719	-0.75146484	+3.29589844	-1.03271484	+18.58886719	+1236	+6.39404297	-9.26367188	-1.13818359	+35.13427734	+10.92041016	-36.84814453	+1244
+1457970549.81559990	+8.50781250	-6.38085938	-1.17773438	+56.35986328	+0.13183594	-53.50341797	+1312	+8.38476563	-5.64697266	-0.75146484	+3.29589844	-1.03271484	+18.58886719	+1236	+6.39404297	-9.26367188	-1.13818359	+35.13427734	+10.92041016	-36.84814453	+1244
+1457970549.81979990	+8.50781250	-6.38085938	-1.17773438	+56.35986328	+0.13183594	-53.50341797	+1316	+8.38476563	-5.64697266	-0.75146484	+3.29589844	-1.03271484	+18.58886719	+1236	+6.39404297	-9.26367188	-1.13818359	+35.13427734	+10.92041016	-36.84814453	+1244
+1457970549.82390000	+8.50781250	-6.37646484	-1.17773438	+56.38183594	+0.13183594	-53.50341797	+1316	+8.38037109	-5.64697266	-0.75146484	+3.29589844	-1.03271484	+18.58886719	+1236	+6.39404297	-9.26367188	-1.13818359	+35.13427734	+10.92041016	-36.84814453	+1244
+1457970549.82810000	+8.50781250	-6.37646484	-1.17773438	+56.38183594	+0.13183594	-53.50341797	+1316	+8.38037109	-5.64697266	-0.75146484	+3.31787109	-1.05468750	+18.58886719	+1236	+6.39404297	-9.26367188	-1.13818359	+35.13427734	+10.92041016	-36.84814453	+1244
+1457970549.83229990	+8.50781250	-6.37646484	-1.18212891	+56.38183594	+0.13183594	-53.50341797	+1316	+8.38037109	-5.64697266	-0.75146484	+3.31787109	-1.05468750	+18.58886719	+1236	+6.39404297	-9.26367188	-1.13818359	+35.15625000	+10.92041016	-36.84814453	+1244
+1457970549.83640000	+8.50341797	-6.37646484	-1.18212891	+56.40380859	+0.13183594	-53.48144531	+1316	+8.38037109	-5.64697266	-0.75146484	+3.31787109	-1.05468750	+18.58886719	+1236	+6.39404297	-9.26367188	-1.13818359	+35.15625000	+10.92041016	-36.87011719	+1244
+1457970549.84060000	+8.50341797	-6.37646484	-1.18212891	+56.40380859	+0.13183594	-53.48144531	+1316	+8.38037109	-5.64697266	-0.75146484	+3.33984375	-1.05468750	+18.56689453	+1236	+6.39404297	-9.26367188	-1.13818359	+35.15625000	+10.92041016	-36.87011719	+1244
+1457970549.84480000	+8.50341797	-6.37646484	-1.18212891	+56.42578125	+0.13183594	-53.48144531	+1316	+8.38037109	-5.64697266	-0.75146484	+3.33984375	-1.05468750	+18.56689453	+1236	+6.39404297	-9.26367188	-1.13818359	+35.15625000	+10.92041016	-36.87011719	+1244
+1457970549.84890010	+8.50341797	-6.37646484	-1.18212891	+56.42578125	+0.13183594	-53.48144531	+1316	+8.38037109	-5.64697266	-0.75146484	+3.36181641	-1.05468750	+18.56689453	+1236	+6.39404297	-9.26367188	-1.13818359	+35.17822266	+10.92041016	-36.87011719	+1244
+1457970549.85310010	+8.50341797	-6.37646484	-1.18212891	+56.44775391	+0.13183594	-53.50341797	+1316	+8.37597656	-5.64697266	-0.75146484	+3.36181641	-1.05468750	+18.56689453	+1236	+6.39404297	-9.26367188	-1.13818359	+35.17822266	+10.92041016	-36.87011719	+1244
+1457970549.85730000	+8.50341797	-6.37646484	-1.18212891	+56.44775391	+0.13183594	-53.50341797	+1316	+8.37597656	-5.64257813	-0.75146484	+3.38378906	-1.05468750	+18.54492188	+1236	+6.39404297	-9.26367188	-1.13818359	+35.20019531	+10.92041016	-36.89208984	+1244
+1457970549.86139990	+8.50341797	-6.37646484	-1.18212891	+56.46972656	+0.15380859	-53.50341797	+1312	+8.37597656	-5.64257813	-0.75146484	+3.40576172	-1.05468750	+18.54492188	+1232	+6.39404297	-9.26367188	-1.13378906	+35.20019531	+10.92041016	-36.89208984	+1244
+1457970549.86560010	+8.49902344	-6.37646484	-1.18212891	+56.49169922	+0.15380859	-53.50341797	+1312	+8.37597656	-5.64257813	-0.75146484	+3.40576172	-1.05468750	+18.52294922	+1232	+6.39404297	-9.26367188	-1.13378906	+35.20019531	+10.94238281	-36.89208984	+1248
+1457970549.86980010	+8.49902344	-6.37646484	-1.18212891	+56.51367188	+0.15380859	-53.50341797	+1312	+8.37158203	-5.64257813	-0.75585938	+3.42773438	-1.05468750	+18.50097656	+1232	+6.39843750	-9.26367188	-1.13378906	+35.22216797	+10.94238281	-36.89208984	+1248
+1457970549.87809990	+8.49462891	-6.37646484	-1.18212891	+56.55761719	+0.17578125	-53.50341797	+1308	+8.37158203	-5.64257813	-0.75585938	+3.47167969	-1.05468750	+18.45703125	+1232	+6.39843750	-9.26367188	-1.13378906	+35.24414063	+10.94238281	-36.91406250	+1248
+1457970549.88229990	+8.49462891	-6.37646484	-1.18212891	+56.60156250	+0.19775391	-53.50341797	+1308	+8.36718750	-5.64257813	-0.75585938	+3.51562500	-1.03271484	+18.43505859	+1232	+6.39404297	-9.26367188	-1.13378906	+35.26611328	+10.96435547	-36.91406250	+1248
+1457970549.88640000	+8.49023438	-6.37646484	-1.18652344	+56.62353516	+0.21972656	-53.50341797	+1308	+8.36718750	-5.64257813	-0.75585938	+3.53759766	-1.03271484	+18.41308594	+1232	+6.39404297	-9.26367188	-1.13378906	+35.28808594	+10.96435547	-36.91406250	+1248
+1457970549.89060000	+8.49023438	-6.37646484	-1.18652344	+56.64550781	+0.24169922	-53.50341797	+1308	+8.36279297	-5.64257813	-0.76025391	+3.55957031	-1.03271484	+18.36914063	+1232	+6.39404297	-9.26367188	-1.13378906	+35.28808594	+10.98632813	-36.93603516	+1248
+1457970549.89470010	+8.48583984	-6.37207031	-1.18652344	+56.68945313	+0.26367188	-53.50341797	+1308	+8.36279297	-5.64257813	-0.76025391	+3.58154297	-1.01074219	+18.34716797	+1232	+6.39404297	-9.26367188	-1.13378906	+35.31005859	+11.00830078	-36.91406250	+1248
+1457970549.89890000	+8.48583984	-6.37207031	-1.19091797	+56.73339844	+0.28564453	-53.50341797	+1308	+8.35839844	-5.64257813	-0.76464844	+3.62548828	-1.01074219	+18.32519531	+1232	+6.38964844	-9.26806641	-1.13818359	+35.33203125	+11.00830078	-36.91406250	+1248
+1457970549.90310000	+8.48144531	-6.37207031	-1.19091797	+56.75537109	+0.28564453	-53.50341797	+1308	+8.35400391	-5.64257813	-0.76464844	+3.64746094	-0.98876953	+18.28125000	+1232	+6.38964844	-9.26806641	-1.13818359	+35.33203125	+11.03027344	-36.91406250	+1248
+1457970549.90720010	+8.47705078	-6.37207031	-1.19091797	+56.79931641	+0.30761719	-53.50341797	+1312	+8.35400391	-5.64257813	-0.76464844	+3.66943359	-0.98876953	+18.25927734	+1232	+6.38525391	-9.26806641	-1.14257813	+35.37597656	+11.07421875	-36.91406250	+1252
+1457970549.91140010	+8.47705078	-6.37207031	-1.19531250	+56.82128906	+0.32958984	-53.50341797	+1312	+8.34960938	-5.64257813	-0.76904297	+3.71337891	-0.96679688	+18.21533203	+1232	+6.38085938	-9.27246094	-1.14257813	+35.39794922	+11.09619141	-36.89208984	+1252
+1457970549.91560010	+8.47265625	-6.37207031	-1.19531250	+56.86523438	+0.35156250	-53.50341797	+1316	+8.34521484	-5.64257813	-0.76904297	+3.73535156	-0.96679688	+18.19335938	+1236	+6.38085938	-9.27246094	-1.14697266	+35.41992188	+11.11816406	-36.89208984	+1252
+1457970549.91969990	+8.47265625	-6.37207031	-1.19970703	+56.88720703	+0.37353516	-53.50341797	+1316	+8.34521484	-5.64257813	-0.76904297	+3.75732422	-0.94482422	+18.14941406	+1236	+6.37646484	-9.27685547	-1.14697266	+35.44189453	+11.16210938	-36.89208984	+1252
+1457970549.92389990	+8.47265625	-6.37207031	-1.19970703	+56.93115234	+0.39550781	-53.50341797	+1316	+8.34082031	-5.64257813	-0.77343750	+3.80126953	-0.94482422	+18.12744141	+1236	+6.37646484	-9.27685547	-1.14697266	+35.46386719	+11.18408203	-36.89208984	+1252
+1457970549.92810010	+8.46826172	-6.37207031	-1.19970703	+56.95312500	+0.41748047	-53.48144531	+1320	+8.34082031	-5.64257813	-0.77343750	+3.82324219	-0.94482422	+18.10546875	+1240	+6.37207031	-9.27685547	-1.14697266	+35.50781250	+11.22802734	-36.89208984	+1248
+1457970549.93220000	+8.46826172	-6.37207031	-1.20410156	+56.99707031	+0.46142578	-53.48144531	+1320	+8.33642578	-5.64257813	-0.77783203	+3.86718750	-0.92285156	+18.08349609	+1240	+6.37207031	-9.27685547	-1.14697266	+35.55175781	+11.25000000	-36.89208984	+1248
+1457970549.93639990	+8.46386719	-6.37207031	-1.20849609	+57.01904297	+0.48339844	-53.48144531	+1320	+8.33203125	-5.64257813	-0.77783203	+3.88916016	-0.92285156	+18.03955078	+1240	+6.37207031	-9.28125000	-1.14697266	+35.59570313	+11.29394531	-36.91406250	+1248
+1457970549.94059990	+8.46386719	-6.37207031	-1.20849609	+57.06298828	+0.50537109	-53.48144531	+1320	+8.33203125	-5.64257813	-0.78222656	+3.93310547	-0.90087891	+18.01757813	+1240	+6.37646484	-9.28125000	-1.14697266	+35.66162109	+11.31591797	-36.91406250	+1248
+1457970549.94470000	+8.45947266	-6.37207031	-1.21289063	+57.10693359	+0.52734375	-53.48144531	+1320	+8.32763672	-5.64257813	-0.78222656	+3.95507813	-0.90087891	+17.99560547	+1240	+6.37646484	-9.27685547	-1.14697266	+35.70556641	+11.35986328	-36.93603516	+1248
+1457970549.94890000	+8.45947266	-6.37646484	-1.21289063	+57.15087891	+0.54931641	-53.48144531	+1320	+8.32763672	-5.64257813	-0.78662109	+3.99902344	-0.87890625	+17.97363281	+1240	+6.37646484	-9.27685547	-1.14697266	+35.77148438	+11.38183594	-36.95800781	+1248
+1457970549.95310000	+8.45507813	-6.37646484	-1.21728516	+57.19482422	+0.57128906	-53.48144531	+1320	+8.32324219	-5.64257813	-0.79101563	+4.04296875	-0.87890625	+17.95166016	+1240	+6.38085938	-9.27685547	-1.14257813	+35.81542969	+11.42578125	-36.97998047	+1248
+1457970549.95720010	+8.45507813	-6.37646484	-1.22167969	+57.23876953	+0.61523438	-53.45947266	+1316	+8.31884766	-5.64257813	-0.79101563	+4.08691406	-0.85693359	+17.90771484	+1240	+6.38085938	-9.27685547	-1.14257813	+35.88134766	+11.46972656	-37.00195313	+1248
+1457970549.96140000	+8.45068359	-6.37646484	-1.22607422	+57.28271484	+0.65917969	-53.45947266	+1316	+8.31445313	-5.64257813	-0.79541016	+4.13085938	-0.83496094	+17.88574219	+1240	+6.38525391	-9.27685547	-1.13818359	+35.92529297	+11.53564453	-37.04589844	+1248
+1457970549.96560000	+8.44628906	-6.37646484	-1.23046875	+57.32666016	+0.70312500	-53.43750000	+1316	+8.31445313	-5.64257813	-0.79980469	+4.17480469	-0.81298828	+17.86376953	+1236	+6.38525391	-9.27685547	-1.13818359	+35.99121094	+11.57958984	-37.04589844	+1252
+1457970549.96970010	+8.44628906	-6.38085938	-1.23486328	+57.39257813	+0.74707031	-53.43750000	+1312	+8.31005859	-5.64257813	-0.80859375	+4.21875000	-0.76904297	+17.81982422	+1236	+6.38964844	-9.27685547	-1.13818359	+36.05712891	+11.62353516	-37.06787109	+1252
+1457970549.97390010	+8.44189453	-6.38085938	-1.23925781	+57.45849609	+0.79101563	-53.43750000	+1312	+8.30566406	-5.64257813	-0.81298828	+4.26269531	-0.74707031	+17.79785156	+1236	+6.38964844	-9.27685547	-1.13818359	+36.12304688	+11.68945313	-37.08984375	+1252
+1457970549.97799990	+8.43750000	-6.38085938	-1.24804688	+57.52441406	+0.83496094	-53.41552734	+1308	+8.30126953	-5.64257813	-0.81738281	+4.32861328	-0.70312500	+17.75390625	+1236	+6.38964844	-9.28125000	-1.13818359	+36.18896484	+11.73339844	-37.11181641	+1252
+1457970549.98639990	+8.42871094	-6.38085938	-1.26123047	+57.67822266	+0.96679688	-53.43750000	+1304	+8.29248047	-5.64257813	-0.83056641	+4.43847656	-0.63720703	+17.66601563	+1236	+6.38964844	-9.28125000	-1.14257813	+36.29882813	+11.88720703	-37.13378906	+1252
+1457970549.99050000	+8.42871094	-6.38085938	-1.27001953	+57.76611328	+1.03271484	-53.41552734	+1304	+8.28808594	-5.64257813	-0.83935547	+4.50439453	-0.59326172	+17.62207031	+1236	+6.38525391	-9.28564453	-1.14697266	+36.34277344	+11.93115234	-37.15576172	+1256
+1457970549.99470000	+8.42871094	-6.38085938	-1.27441406	+57.76611328	+1.03271484	-53.41552734	+1300	+8.28369141	-5.64257813	-0.84814453	+4.54833984	-0.54931641	+17.55615234	+1236	+6.38525391	-9.29003906	-1.15576172	+36.38671875	+12.01904297	-37.15576172	+1256
+1457970549.99889990	+8.42431641	-6.38085938	-1.27441406	+57.81005859	+1.07666016	-53.41552734	+1300	+8.27929688	-5.64257813	-0.85693359	+4.61425781	-0.52734375	+17.49023438	+1236	+6.38085938	-9.29003906	-1.16015625	+36.43066406	+12.08496094	-37.15576172	+1256
+1457970550.00300000	+8.42431641	-6.37646484	-1.28320313	+57.83203125	+1.09863281	-53.41552734	+1300	+8.27929688	-5.64257813	-0.87011719	+4.68017578	-0.48339844	+17.42431641	+1236	+6.38085938	-9.29443359	-1.16894531	+36.47460938	+12.12890625	-37.17773438	+1260
+1457970550.00720000	+8.42431641	-6.38085938	-1.28759766	+57.87597656	+1.14257813	-53.43750000	+1296	+8.27490234	-5.64697266	-0.88330078	+4.72412109	-0.46142578	+17.33642578	+1240	+6.38085938	-9.29882813	-1.18212891	+36.51855469	+12.19482422	-37.17773438	+1260
+1457970550.01140000	+8.42431641	-6.38085938	-1.29638672	+57.91992188	+1.18652344	-53.45947266	+1296	+8.27050781	-5.64257813	-0.89208984	+4.76806641	-0.46142578	+17.24853516	+1240	+6.37646484	-9.30322266	-1.19531250	+36.54052734	+12.26074219	-37.22167969	+1260
+1457970550.01550010	+8.42431641	-6.37646484	-1.30517578	+57.96386719	+1.25244141	-53.48144531	+1300	+8.27050781	-5.64257813	-0.90527344	+4.81201172	-0.43945313	+17.16064453	+1244	+6.37646484	-9.30322266	-1.20849609	+36.56250000	+12.28271484	-37.26562500	+1260
+1457970550.01970010	+8.41992188	-6.38085938	-1.31835938	+58.00781250	+1.36230469	-53.54736328	+1300	+8.27050781	-5.64697266	-0.92285156	+4.85595703	-0.43945313	+17.00683594	+1248	+6.38085938	-9.31201172	-1.22167969	+36.56250000	+12.34863281	-37.30957031	+1260
+1457970550.02390000	+8.42431641	-6.38085938	-1.33593750	+58.07373047	+1.45019531	-53.61328125	+1304	+8.27050781	-5.64257813	-0.93603516	+4.92187500	-0.46142578	+16.85302734	+1248	+6.38525391	-9.31201172	-1.23486328	+36.58447266	+12.37060547	-37.41943359	+1260
+1457970550.02800010	+8.42431641	-6.38085938	-1.35351563	+58.11767578	+1.56005859	-53.67919922	+1308	+8.27490234	-5.64257813	-0.95800781	+4.98779297	-0.46142578	+16.74316406	+1252	+6.38964844	-9.31640625	-1.25244141	+36.58447266	+12.39257813	-37.48535156	+1260
+1457970550.03220010	+8.43310547	-6.38964844	-1.37988281	+58.09570313	+1.75781250	-53.83300781	+1316	+8.27490234	-5.64257813	-0.98437500	+5.03173828	-0.48339844	+16.54541016	+1260	+6.39843750	-9.32080078	-1.27880859	+36.58447266	+12.43652344	-37.59521484	+1260
+1457970550.03640010	+8.43750000	-6.39404297	-1.40625000	+58.09570313	+1.95556641	-53.98681641	+1324	+8.27929688	-5.63818359	-1.00195313	+5.09765625	-0.54931641	+16.32568359	+1264	+6.41162109	-9.32080078	-1.29638672	+36.58447266	+12.43652344	-37.74902344	+1260
+1457970550.04049990	+8.45068359	-6.39404297	-1.43261719	+58.07373047	+2.10937500	-54.09667969	+1332	+8.28808594	-5.63818359	-1.03271484	+5.18554688	-0.57128906	+16.17187500	+1272	+6.42480469	-9.32080078	-1.31396484	+36.56250000	+12.45849609	-37.88085938	+1256
+1457970550.04469990	+8.46386719	-6.41162109	-1.47656250	+57.85400391	+2.43896484	-54.33837891	+1344	+8.29687500	-5.63378906	-1.06787109	+5.31738281	-0.61523438	+15.90820313	+1280	+6.44238281	-9.32519531	-1.34033203	+36.51855469	+12.48046875	-38.07861328	+1256
+1457970550.04880000	+8.48144531	-6.41601563	-1.50732422	+57.72216797	+2.68066406	-54.53613281	+1356	+8.30566406	-5.62500000	-1.09423828	+5.44921875	-0.72509766	+15.66650391	+1284	+6.45556641	-9.32519531	-1.35791016	+36.45263672	+12.52441406	-38.29833984	+1252
+1457970550.05300000	+8.50341797	-6.42041016	-1.54687500	+57.61230469	+2.90039063	-54.66796875	+1364	+8.31445313	-5.62060547	-1.13378906	+5.60302734	-0.72509766	+15.51269531	+1292	+6.47314453	-9.32080078	-1.38427734	+36.38671875	+12.52441406	-38.45214844	+1252
+1457970550.05720000	+8.52099609	-6.44677734	-1.59082031	+57.21679688	+3.27392578	-54.90966797	+1376	+8.32324219	-5.61181641	-1.16894531	+5.80078125	-0.76904297	+15.29296875	+1300	+6.49511719	-9.32519531	-1.40625000	+36.29882813	+12.56835938	-38.64990234	+1252
+1457970550.06130000	+8.54296875	-6.45556641	-1.62597656	+56.99707031	+3.60351563	-55.12939453	+1388	+8.33642578	-5.60302734	-1.19970703	+6.06445313	-0.85693359	+15.09521484	+1308	+6.51708984	-9.32080078	-1.42822266	+36.18896484	+12.61230469	-38.89160156	+1252
+1457970550.06550000	+8.57373047	-6.45996094	-1.67431641	+56.77734375	+3.91113281	-55.28320313	+1400	+8.34960938	-5.58984375	-1.24804688	+6.32812500	-0.87890625	+14.94140625	+1316	+6.54345703	-9.32080078	-1.46337891	+36.07910156	+12.63427734	-39.04541016	+1252
+1457970550.06970000	+8.59130859	-6.49072266	-1.71826172	+56.29394531	+4.32861328	-55.54687500	+1408	+8.35839844	-5.57666016	-1.28759766	+6.65771484	-0.92285156	+14.72167969	+1324	+6.56542969	-9.32080078	-1.49853516	+35.92529297	+12.67822266	-39.26513672	+1252
+1457970550.07380010	+8.61767578	-6.49951172	-1.76660156	+55.94238281	+4.74609375	-55.78857422	+1420	+8.37597656	-5.55908203	-1.32714844	+7.05322266	-1.03271484	+14.52392578	+1328	+6.58740234	-9.32080078	-1.52490234	+35.72753906	+12.74414063	-39.52880859	+1256
+1457970550.07800010	+8.65283203	-6.50830078	-1.82373047	+55.63476563	+5.14160156	-56.03027344	+1436	+8.38916016	-5.54589844	-1.37988281	+7.44873047	-1.05468750	+14.34814453	+1336	+6.61376953	-9.31640625	-1.56445313	+35.52978516	+12.76611328	-39.74853516	+1260
+1457970550.08629990	+8.71435547	-6.54785156	-1.93359375	+54.62402344	+6.15234375	-56.57958984	+1460	+8.41992188	-5.50195313	-1.47656250	+8.50341797	-1.20849609	+13.95263672	+1352	+6.66650391	-9.31201172	-1.63916016	+35.02441406	+12.89794922	-40.27587891	+1268
+1457970550.09050010	+8.75390625	-6.56103516	-1.99511719	+54.18457031	+6.65771484	-56.88720703	+1472	+8.43750000	-5.47558594	-1.53369141	+9.07470703	-1.23046875	+13.77685547	+1360	+6.69287109	-9.30761719	-1.68750000	+34.76074219	+12.94189453	-40.49560547	+1272
+1457970550.09470010	+8.78906250	-6.58300781	-2.05664063	+53.63525391	+7.20703125	-57.17285156	+1484	+8.45068359	-5.45361328	-1.59082031	+9.64599609	-1.31835938	+13.55712891	+1368	+6.71484375	-9.31201172	-1.73583984	+34.43115234	+13.02978516	-40.73730469	+1280
+1457970550.09879990	+8.82861328	-6.59619141	-2.12695313	+53.15185547	+7.75634766	-57.45849609	+1500	+8.46826172	-5.42285156	-1.64355469	+10.30517578	-1.40625000	+13.35937500	+1376	+6.74121094	-9.30322266	-1.78417969	+34.10156250	+13.09570313	-41.00097656	+1288
+1457970550.10299990	+8.86816406	-6.60498047	-2.18847656	+52.64648438	+8.32763672	-57.83203125	+1516	+8.49023438	-5.39208984	-1.70507813	+11.00830078	-1.47216797	+13.16162109	+1388	+6.77197266	-9.29882813	-1.83691406	+33.77197266	+13.13964844	-41.24267578	+1296
+1457970550.10719990	+8.90771484	-6.61816406	-2.25439453	+52.11914063	+8.87695313	-58.13964844	+1532	+8.50781250	-5.37011719	-1.76220703	+11.60156250	-1.56005859	+12.89794922	+1392	+6.79394531	-9.29882813	-1.89404297	+33.39843750	+13.22753906	-41.50634766	+1304
+1457970550.11130000	+8.94726563	-6.63134766	-2.32910156	+51.63574219	+9.47021484	-58.40332031	+1548	+8.52978516	-5.33496094	-1.82373047	+12.32666016	-1.64794922	+12.65625000	+1404	+6.82031250	-9.29003906	-1.94677734	+33.00292969	+13.31542969	-41.77001953	+1316
+1457970550.11550000	+8.99121094	-6.64013672	-2.39062500	+51.13037109	+10.06347656	-58.79882813	+1564	+8.56054688	-5.29980469	-1.88964844	+13.07373047	-1.75781250	+12.41455078	+1416	+6.84667969	-9.28125000	-2.00390625	+32.62939453	+13.38134766	-42.05566406	+1328
+1457970550.11970000	+9.03076172	-6.64453125	-2.46533203	+50.69091797	+10.59082031	-59.06250000	+1584	+8.57812500	-5.28222656	-1.95117188	+13.60107422	-1.82373047	+12.12890625	+1424	+6.87744141	-9.27685547	-2.06103516	+32.21191406	+13.44726563	-42.34130859	+1336
+1457970550.12380000	+9.07470703	-6.64892578	-2.54003906	+50.27343750	+11.20605469	-59.28222656	+1604	+8.60449219	-5.24267578	-2.02148438	+14.28222656	-1.88964844	+11.86523438	+1440	+6.90820313	-9.26367188	-2.12255859	+31.81640625	+13.53515625	-42.60498047	+1352
+1457970550.12800000	+9.11425781	-6.65332031	-2.60595703	+49.81201172	+11.79931641	-59.61181641	+1620	+8.63964844	-5.20312500	-2.08300781	+15.00732422	-2.04345703	+11.55761719	+1452	+6.93896484	-9.25048828	-2.17968750	+31.44287109	+13.62304688	-42.86865234	+1364
+1457970550.13210010	+9.15820313	-6.64453125	-2.68066406	+49.48242188	+12.28271484	-59.78759766	+1640	+8.66601563	-5.18554688	-2.14892578	+15.40283203	-2.10937500	+11.22802734	+1460	+6.96972656	-9.23730469	-2.24121094	+31.02539063	+13.68896484	-43.15429688	+1376
+1457970550.13630010	+9.19775391	-6.64453125	-2.75976563	+49.15283203	+12.87597656	-59.91943359	+1660	+8.69677734	-5.14160156	-2.21923828	+15.97412109	-2.15332031	+10.94238281	+1480	+7.00048828	-9.21972656	-2.30712891	+30.65185547	+13.79882813	-43.39599609	+1392
+1457970550.14050010	+9.24169922	-6.64453125	-2.82568359	+48.77929688	+13.42529297	-60.20507813	+1676	+8.73632813	-5.10205078	-2.28076172	+16.58935547	-2.35107422	+10.56884766	+1496	+7.03564453	-9.20214844	-2.36425781	+30.27832031	+13.86474609	-43.68164063	+1404
+1457970550.14459990	+9.28564453	-6.62695313	-2.90039063	+48.55957031	+13.88671875	-60.27099609	+1700	+8.77148438	-5.08447266	-2.35107422	+16.80908203	-2.41699219	+10.21728516	+1504	+7.07080078	-9.18017578	-2.42138672	+29.88281250	+13.93066406	-43.98925781	+1420
+1457970550.14879990	+9.32519531	-6.61816406	-2.98388672	+48.33984375	+14.45800781	-60.29296875	+1720	+8.81103516	-5.04052734	-2.42578125	+17.20458984	-2.43896484	+9.90966797	+1528	+7.11035156	-9.15380859	-2.48291016	+29.55322266	+14.01855469	-44.23095703	+1436
+1457970550.15300010	+9.36474609	-6.60498047	-3.04541016	+48.07617188	+14.98535156	-60.42480469	+1736	+8.85937500	-5.00097656	-2.48291016	+17.62207031	-2.68066406	+9.47021484	+1544	+7.14990234	-9.12744141	-2.53564453	+29.17968750	+14.10644531	-44.53857422	+1452
+1457970550.15710000	+9.41308594	-6.58300781	-3.12451172	+47.94433594	+15.46875000	-60.38085938	+1756	+8.89892578	-4.98339844	-2.54882813	+17.68798828	-2.74658203	+9.11865234	+1556	+7.19384766	-9.09667969	-2.58837891	+28.85009766	+14.15039063	-44.84619141	+1464
+1457970550.16129990	+9.45263672	-6.56103516	-3.20361328	+47.79052734	+15.97412109	-60.29296875	+1776	+8.94287109	-4.93945313	-2.62353516	+17.90771484	-2.79052734	+8.81103516	+1580	+7.23779297	-9.06152344	-2.64990234	+28.54248047	+14.21630859	-45.08789063	+1484
+1457970550.16960000	+9.54052734	-6.51269531	-3.34423828	+47.52685547	+16.91894531	-60.20507813	+1808	+9.04833984	-4.87353516	-2.74658203	+17.99560547	-3.12011719	+8.02001953	+1612	+7.33447266	-8.98681641	-2.75097656	+27.92724609	+14.28222656	-45.63720703	+1512
+1457970550.17380000	+9.58447266	-6.48193359	-3.41894531	+47.43896484	+17.42431641	-60.05126953	+1824	+9.10107422	-4.82958984	-2.81689453	+18.01757813	-3.18603516	+7.71240234	+1636	+7.38281250	-8.94287109	-2.80810547	+27.66357422	+14.34814453	-45.83496094	+1528
+1457970550.17800000	+9.62841797	-6.45117188	-3.48046875	+47.30712891	+17.88574219	-60.00732422	+1840	+9.15820313	-4.79003906	-2.86083984	+17.99560547	-3.47167969	+7.22900391	+1648	+7.43115234	-8.89892578	-2.85644531	+27.35595703	+14.34814453	-46.09863281	+1544
+1457970550.18210010	+9.67675781	-6.42041016	-3.55078125	+47.21923828	+18.34716797	-59.83154297	+1852	+9.21533203	-4.75927734	-2.92236328	+17.79785156	-3.62548828	+6.92138672	+1664	+7.48388672	-8.85498047	-2.90039063	+27.04833984	+14.34814453	-46.34033203	+1556
+1457970550.18630000	+9.72070313	-6.38085938	-3.62109375	+47.15332031	+18.80859375	-59.65576172	+1864	+9.27246094	-4.71533203	-2.98828125	+17.66601563	-3.71337891	+6.61376953	+1684	+7.53662109	-8.80224609	-2.95312500	+26.80664063	+14.39208984	-46.51611328	+1572
+1457970550.19050000	+9.76904297	-6.34130859	-3.67822266	+47.02148438	+19.24804688	-59.54589844	+1876	+9.33837891	-4.67138672	-3.02783203	+17.49023438	-3.99902344	+6.19628906	+1696	+7.58496094	-8.74951172	-2.99707031	+26.49902344	+14.39208984	-46.71386719	+1584
+1457970550.19460010	+9.81738281	-6.30175781	-3.73974609	+46.91162109	+19.66552734	-59.34814453	+1888	+9.39990234	-4.63183594	-3.08056641	+17.20458984	-4.19677734	+5.91064453	+1712	+7.63769531	-8.69677734	-3.04101563	+26.21337891	+14.37011719	-46.86767578	+1596
+1457970550.19880010	+9.86572266	-6.25341797	-3.80566406	+46.84570313	+20.10498047	-59.15039063	+1896	+9.46142578	-4.58789063	-3.13769531	+16.96289063	-4.32861328	+5.64697266	+1724	+7.69482422	-8.63525391	-3.09375000	+25.97167969	+14.39208984	-46.95556641	+1612
+1457970550.20300010	+9.91406250	-6.20507813	-3.85400391	+46.69189453	+20.47851563	-59.06250000	+1904	+9.52734375	-4.53955078	-3.17285156	+16.67724609	-4.65820313	+5.27343750	+1736	+7.74755859	-8.57812500	-3.13330078	+25.70800781	+14.37011719	-47.08740234	+1624
+1457970550.20709990	+9.96679688	-6.15673828	-3.90673828	+46.56005859	+20.85205078	-58.88671875	+1916	+9.59326172	-4.49121094	-3.21240234	+16.36962891	-4.89990234	+5.00976563	+1748	+7.79589844	-8.51660156	-3.17724609	+25.42236328	+14.34814453	-47.17529297	+1636
+1457970550.21129990	+10.01953125	-6.10400391	-3.95947266	+46.45019531	+21.22558594	-58.73291016	+1924	+9.65917969	-4.43847656	-3.26074219	+16.06201172	-5.09765625	+4.76806641	+1756	+7.84863281	-8.45507813	-3.22558594	+25.18066406	+14.37011719	-47.19726563	+1648
+1457970550.21540000	+10.07226563	-6.04687500	-4.00341797	+46.27441406	+21.53320313	-58.64501953	+1932	+9.72949219	-4.39013672	-3.28710938	+15.73242188	-5.42724609	+4.41650391	+1764	+7.89697266	-8.38916016	-3.26513672	+24.89501953	+14.32617188	-47.28515625	+1660
+1457970550.21960000	+10.12500000	-5.98974609	-4.04736328	+46.12060547	+21.86279297	-58.51318359	+1940	+9.79980469	-4.32861328	-3.31787109	+15.49072266	-5.71289063	+4.21875000	+1776	+7.94970703	-8.32324219	-3.30908203	+24.58740234	+14.30419922	-47.32910156	+1672
+1457970550.22379990	+10.18212891	-5.92822266	-4.09130859	+45.98876953	+22.17041016	-58.38134766	+1948	+9.86572266	-4.27148438	-3.35302734	+15.18310547	-5.95458984	+4.02099609	+1788	+8.00244141	-8.25292969	-3.35302734	+24.36767578	+14.28222656	-47.32910156	+1684
+1457970550.22790000	+10.23486328	-5.86669922	-4.12207031	+45.76904297	+22.43408203	-58.31542969	+1956	+9.93603516	-4.21435547	-3.37500000	+14.87548828	-6.26220703	+3.75732422	+1796	+8.05078125	-8.18261719	-3.38818359	+24.10400391	+14.23828125	-47.32910156	+1696
+1457970550.23210000	+10.28759766	-5.80078125	-4.15722656	+45.61523438	+22.67578125	-58.20556641	+1964	+10.00195313	-4.14404297	-3.39697266	+14.67773438	-6.56982422	+3.58154297	+1808	+8.09912109	-8.11230469	-3.42773438	+23.81835938	+14.21630859	-47.30712891	+1708
+1457970550.23630000	+10.34912109	-5.73486328	-4.18798828	+45.43945313	+22.89550781	-58.11767578	+1976	+10.07226563	-4.08251953	-3.41894531	+14.41406250	-6.85546875	+3.40576172	+1816	+8.15185547	-8.03759766	-3.47167969	+23.62060547	+14.15039063	-47.28515625	+1724
+1457970550.24040010	+10.40625000	-5.66455078	-4.21435547	+45.24169922	+23.07128906	-58.07373047	+1988	+10.13818359	-4.01660156	-3.43212891	+14.17236328	-7.18505859	+3.16406250	+1824	+8.20458984	-7.96289063	-3.50244141	+23.37890625	+14.06250000	-47.28515625	+1736
+1457970550.24460010	+10.46337891	-5.58984375	-4.23632813	+45.08789063	+23.24707031	-57.98583984	+2000	+10.20849609	-3.93310547	-3.44531250	+14.04052734	-7.51464844	+3.03222656	+1836	+8.25292969	-7.88378906	-3.53320313	+23.13720703	+13.95263672	-47.28515625	+1748
+1457970550.24880000	+10.52490234	-5.51513672	-4.26269531	+44.93408203	+23.40087891	-57.89794922	+2008	+10.27441406	-3.86279297	-3.45849609	+13.86474609	-7.80029297	+2.87841797	+1848	+8.30566406	-7.80468750	-3.56835938	+22.96142578	+13.86474609	-47.21923828	+1764
+1457970550.25710010	+10.63916016	-5.35693359	-4.28906250	+44.62646484	+23.59863281	-57.76611328	+2032	+10.40625000	-3.70019531	-3.47167969	+13.68896484	-8.41552734	+2.59277344	+1876	+8.41552734	-7.64208984	-3.61230469	+22.56591797	+13.60107422	-47.19726563	+1788
+1457970550.26130010	+10.70068359	-5.27343750	-4.30664063	+44.49462891	+23.66455078	-57.65625000	+2044	+10.47216797	-3.62109375	-3.47607422	+13.57910156	-8.70117188	+2.48291016	+1888	+8.47265625	-7.54980469	-3.63867188	+22.45605469	+13.44726563	-47.13134766	+1800
+1457970550.26539990	+10.75781250	-5.18994141	-4.31542969	+44.36279297	+23.73046875	-57.59033203	+2056	+10.53808594	-3.53759766	-3.47167969	+13.51318359	-9.03076172	+2.32910156	+1900	+8.53417969	-7.46191406	-3.65185547	+22.30224609	+13.24951172	-47.10937500	+1812
+1457970550.26959990	+10.81933594	-5.09765625	-4.32421875	+44.31884766	+23.75244141	-57.43652344	+2068	+10.59960938	-3.44531250	-3.46728516	+13.55712891	-9.33837891	+2.26318359	+1916	+8.58691406	-7.37402344	-3.66503906	+22.17041016	+13.05175781	-47.06542969	+1824
+1457970550.27379990	+10.88085938	-5.00976563	-4.33300781	+44.27490234	+23.75244141	-57.28271484	+2076	+10.66113281	-3.35742188	-3.46728516	+13.53515625	-9.62402344	+2.17529297	+1932	+8.65283203	-7.27294922	-3.68261719	+22.10449219	+12.85400391	-46.97753906	+1840
+1457970550.27790000	+10.94238281	-4.91748047	-4.32861328	+44.20898438	+23.73046875	-57.21679688	+2088	+10.72705078	-3.26953125	-3.45410156	+13.55712891	-9.95361328	+2.04345703	+1948	+8.71435547	-7.18066406	-3.68261719	+22.03857422	+12.56835938	-46.97753906	+1848
+1457970550.28210000	+11.00390625	-4.81640625	-4.32861328	+44.23095703	+23.68652344	-57.06298828	+2100	+10.78857422	-3.16845703	-3.44531250	+13.64501953	-10.28320313	+1.99951172	+1964	+8.77587891	-7.08398438	-3.68701172	+21.95068359	+12.30468750	-46.93359375	+1856
+1457970550.28620000	+11.06542969	-4.72412109	-4.32861328	+44.25292969	+23.62060547	-56.93115234	+2108	+10.85009766	-3.08056641	-3.43652344	+13.71093750	-10.59082031	+1.93359375	+1976	+8.84619141	-6.98291016	-3.69140625	+21.95068359	+12.04101563	-46.86767578	+1868
+1457970550.29040000	+11.12695313	-4.62744141	-4.31542969	+44.25292969	+23.53271484	-56.82128906	+2120	+10.91162109	-2.98388672	-3.41455078	+13.77685547	-10.92041016	+1.80175781	+1992	+8.91210938	-6.88183594	-3.68701172	+21.92871094	+11.71142578	-46.82373047	+1876
+1457970550.29460000	+11.18847656	-4.52636719	-4.30664063	+44.31884766	+23.44482422	-56.66748047	+2128	+10.97314453	-2.88281250	-3.39697266	+13.93066406	-11.27197266	+1.73583984	+2004	+8.97363281	-6.78515625	-3.68261719	+21.86279297	+11.40380859	-46.80175781	+1884
+1457970550.29870010	+11.25000000	-4.42529297	-4.29785156	+44.38476563	+23.33496094	-56.51367188	+2140	+11.03466797	-2.78613281	-3.37500000	+14.04052734	-11.60156250	+1.64794922	+2020	+9.04394531	-6.67529297	-3.67822266	+21.90673828	+11.03027344	-46.71386719	+1892
+1457970550.30290010	+11.31591797	-4.32421875	-4.27587891	+44.42871094	+23.18115234	-56.44775391	+2148	+11.09619141	-2.68505859	-3.34863281	+14.17236328	-11.97509766	+1.53808594	+2032	+9.11425781	-6.56982422	-3.66503906	+21.92871094	+10.61279297	-46.69189453	+1904
+1457970550.30710010	+11.37744141	-4.21875000	-4.25390625	+44.47265625	+23.02734375	-56.38183594	+2160	+11.15332031	-2.58398438	-3.31787109	+14.34814453	-12.37060547	+1.40625000	+2048	+9.17578125	-6.46875000	-3.65185547	+21.88476563	+10.23925781	-46.66992188	+1912
+1457970550.31119990	+11.43896484	-4.11328125	-4.23193359	+44.51660156	+22.82958984	-56.29394531	+2168	+11.21484375	-2.48291016	-3.28710938	+14.50195313	-12.74414063	+1.27441406	+2060	+9.24609375	-6.35888672	-3.64306641	+21.92871094	+9.82177734	-46.62597656	+1920
+1457970550.31539990	+11.50927734	-4.01220703	-4.19677734	+44.53857422	+22.60986328	-56.31591797	+2180	+11.27636719	-2.38183594	-3.25195313	+14.67773438	-13.16162109	+1.09863281	+2072	+9.31640625	-6.25341797	-3.62548828	+21.95068359	+9.33837891	-46.60400391	+1932
+1457970550.31960010	+11.57080078	-3.91113281	-4.15722656	+44.47265625	+22.39013672	-56.38183594	+2192	+11.33789063	-2.27636719	-3.21240234	+14.89746094	-13.60107422	+0.92285156	+2088	+9.37792969	-6.15234375	-3.60351563	+21.88476563	+8.87695313	-46.62597656	+1944
+1457970550.32789990	+11.69824219	-3.70019531	-4.07373047	+44.40673828	+21.88476563	-56.49169922	+2216	+11.45654297	-2.06542969	-3.12451172	+15.29296875	-14.50195313	+0.50537109	+2116	+9.51416016	-5.93261719	-3.56396484	+21.88476563	+7.84423828	-46.58203125	+1968
+1457970550.33209990	+11.75976563	-3.60351563	-4.02978516	+44.27490234	+21.64306641	-56.62353516	+2228	+11.51367188	-1.95996094	-3.07617188	+15.51269531	-14.96337891	+0.28564453	+2132	+9.57568359	-5.83154297	-3.54199219	+21.79687500	+7.36083984	-46.58203125	+1976
+1457970550.33620000	+11.82128906	-3.49804688	-3.98144531	+44.16503906	+21.35742188	-56.73339844	+2244	+11.57519531	-1.85449219	-3.02783203	+15.71044922	-15.40283203	+0.04394531	+2148	+9.63720703	-5.72167969	-3.52441406	+21.77490234	+6.81152344	-46.53808594	+1988
+1457970550.34040000	+11.88720703	-3.39257813	-3.92431641	+44.03320313	+21.02783203	-56.90917969	+2260	+11.63232422	-1.74902344	-2.96630859	+15.93017578	-15.93017578	-0.21972656	+2168	+9.70312500	-5.61181641	-3.49804688	+21.75292969	+6.24023438	-46.53808594	+2000
+1457970550.34460000	+11.94873047	-3.29150391	-3.86279297	+43.83544922	+20.67626953	-57.15087891	+2280	+11.68945313	-1.63476563	-2.90917969	+16.14990234	-16.43554688	-0.46142578	+2184	+9.76025391	-5.51513672	-3.47167969	+21.64306641	+5.71289063	-46.56005859	+2012
+1457970550.34870000	+12.01025391	-3.19042969	-3.80126953	+43.61572266	+20.32470703	-57.37060547	+2300	+11.75097656	-1.53369141	-2.85205078	+16.32568359	-16.94091797	-0.70312500	+2200	+9.81738281	-5.40966797	-3.44531250	+21.57714844	+5.16357422	-46.51611328	+2024
+1457970550.35290000	+12.07177734	-3.08935547	-3.73535156	+43.41796875	+19.97314453	-57.61230469	+2320	+11.80810547	-1.42822266	-2.78173828	+16.52343750	-17.49023438	-0.98876953	+2220	+9.87890625	-5.30419922	-3.41455078	+21.51123047	+4.57031250	-46.51611328	+2036
+1457970550.35710000	+12.12890625	-2.98388672	-3.67382813	+43.22021484	+19.59960938	-57.85400391	+2344	+11.86083984	-1.31396484	-2.72021484	+16.76513672	-17.97363281	-1.20849609	+2240	+9.93164063	-5.20312500	-3.38818359	+21.37939453	+4.02099609	-46.51611328	+2048
+1457970550.36120010	+12.19042969	-2.88720703	-3.60791016	+43.00048828	+19.22607422	-58.07373047	+2364	+11.91796875	-1.21289063	-2.65429688	+16.89697266	-18.47900391	-1.42822266	+2256	+9.98876953	-5.09765625	-3.36181641	+21.31347656	+3.44970703	-46.47216797	+2060
+1457970550.36540010	+12.24755859	-2.78613281	-3.54199219	+42.78076172	+18.87451172	-58.29345703	+2384	+11.97070313	-1.11181641	-2.58398438	+17.05078125	-19.00634766	-1.64794922	+2276	+10.04589844	-4.99218750	-3.32666016	+21.26953125	+2.87841797	-46.47216797	+2076
+1457970550.37369990	+12.35302734	-2.58398438	-3.40576172	+42.47314453	+18.03955078	-58.75488281	+2432	+12.06738281	-0.90527344	-2.44775391	+17.33642578	-20.01708984	-1.97753906	+2312	+10.14697266	-4.78564453	-3.26953125	+21.11572266	+1.80175781	-46.38427734	+2096
+1457970550.37789990	+12.40576172	-2.48730469	-3.33544922	+42.29736328	+17.64404297	-58.99658203	+2456	+12.11572266	-0.80859375	-2.37744141	+17.40234375	-20.52246094	-2.15332031	+2328	+10.19970703	-4.68457031	-3.22998047	+21.07177734	+1.23046875	-46.40625000	+2112
+1457970550.38200000	+12.45410156	-2.37744141	-3.26513672	+42.25341797	+17.20458984	-59.19433594	+2480	+12.16406250	-0.69873047	-2.31152344	+17.55615234	-21.00585938	-2.24121094	+2344	+10.24804688	-4.58349609	-3.19482422	+21.02783203	+0.68115234	-46.38427734	+2124
+1457970550.38620000	+12.50244141	-2.28515625	-3.19482422	+42.09960938	+16.76513672	-59.41406250	+2500	+12.20800781	-0.61083984	-2.24121094	+17.60009766	-21.48925781	-2.32910156	+2360	+10.30078125	-4.48242188	-3.15966797	+20.98388672	+0.15380859	-46.34033203	+2132
+1457970550.39039990	+12.55078125	-2.19287109	-3.12890625	+41.98974609	+16.39160156	-59.61181641	+2520	+12.25195313	-0.51855469	-2.17529297	+17.62207031	-21.95068359	-2.41699219	+2372	+10.34912109	-4.38134766	-3.12011719	+20.98388672	-0.37353516	-46.34033203	+2148
+1457970550.39450000	+12.59472656	-2.08740234	-3.06298828	+42.03369141	+15.97412109	-59.74365234	+2540	+12.29589844	-0.41748047	-2.11376953	+17.73193359	-22.34619141	-2.41699219	+2384	+10.39746094	-4.28466797	-3.08056641	+20.98388672	-0.90087891	-46.27441406	+2156
+1457970550.39870000	+12.63867188	-1.99511719	-2.99707031	+41.98974609	+15.55664063	-59.89746094	+2552	+12.33544922	-0.33398438	-2.05224609	+17.70996094	-22.74169922	-2.41699219	+2392	+10.44580078	-4.18359375	-3.04541016	+20.98388672	-1.38427734	-46.20849609	+2164
+1457970550.40290000	+12.67822266	-1.90283203	-2.93554688	+41.96777344	+15.18310547	-60.02929688	+2568	+12.37060547	-0.25048828	-1.99072266	+17.66601563	-23.13720703	-2.37304688	+2396	+10.49414063	-4.08691406	-3.00146484	+21.02783203	-1.91162109	-46.20849609	+2176
+1457970550.40700010	+12.71777344	-1.80175781	-2.86523438	+42.05566406	+14.72167969	-60.16113281	+2580	+12.41015625	-0.15820313	-1.92919922	+17.68798828	-23.51074219	-2.30712891	+2404	+10.53369141	-3.98583984	-2.96191406	+21.04980469	-2.39501953	-46.14257813	+2180
+1457970550.41120000	+12.75732422	-1.71386719	-2.79931641	+42.05566406	+14.28222656	-60.31494141	+2592	+12.44531250	-0.08349609	-1.86767578	+17.60009766	-23.88427734	-2.24121094	+2408	+10.57763672	-3.89794922	-2.92236328	+21.07177734	-2.85644531	-46.07666016	+2184
+1457970550.41540000	+12.79687500	-1.62597656	-2.73339844	+42.07763672	+13.86474609	-60.44677734	+2600	+12.48046875	-0.00878906	-1.80615234	+17.51220703	-24.25781250	-2.17529297	+2408	+10.62158203	-3.80566406	-2.87402344	+21.09375000	-3.33984375	-46.05468750	+2192
+1457970550.41950010	+12.83203125	-1.53369141	-2.67187500	+42.14355469	+13.44726563	-60.55664063	+2608	+12.51562500	+0.07910156	-1.74902344	+17.51220703	-24.58740234	-2.04345703	+2412	+10.66552734	-3.71337891	-2.83447266	+21.11572266	-3.77929688	-45.96679688	+2196
+1457970550.42370010	+12.86718750	-1.45458984	-2.61035156	+42.16552734	+13.02978516	-60.64453125	+2612	+12.55078125	+0.14941406	-1.69189453	+17.40234375	-24.89501953	-1.91162109	+2412	+10.70507813	-3.62548828	-2.79492188	+21.11572266	-4.21875000	-45.87890625	+2196
+1457970550.42790010	+12.90234375	-1.37109375	-2.54882813	+42.16552734	+12.63427734	-60.73242188	+2616	+12.58154297	+0.21972656	-1.63476563	+17.27050781	-25.20263672	-1.77978516	+2412	+10.74462891	-3.53759766	-2.75097656	+21.13769531	-4.61425781	-45.81298828	+2200
+1457970550.43619990	+12.95947266	-1.21289063	-2.42578125	+42.18750000	+11.82128906	-60.90820313	+2620	+12.64306641	+0.35595703	-1.52050781	+17.05078125	-25.79589844	-1.45019531	+2416	+10.81054688	-3.37500000	-2.67626953	+21.09375000	-5.38330078	-45.59326172	+2196
+1457970550.44030000	+12.99023438	-1.13818359	-2.36865234	+42.16552734	+11.42578125	-60.97412109	+2620	+12.67382813	+0.42187500	-1.46337891	+16.87500000	-26.05957031	-1.25244141	+2416	+10.84570313	-3.29589844	-2.63671875	+21.07177734	-5.75683594	-45.50537109	+2192
+1457970550.44450000	+13.01660156	-1.06347656	-2.30712891	+42.12158203	+11.00830078	-61.08398438	+2620	+12.70019531	+0.48779297	-1.40185547	+16.74316406	-26.38916016	-1.07666016	+2424	+10.87646484	-3.21679688	-2.60156250	+21.02783203	-6.10839844	-45.39550781	+2188
+1457970550.44870000	+13.04296875	-1.00195313	-2.25000000	+42.01171875	+10.61279297	-61.19384766	+2616	+12.73095703	+0.54931641	-1.34033203	+16.56738281	-26.71875000	-0.90087891	+2424	+10.90722656	-3.14648438	-2.56640625	+20.91796875	-6.45996094	-45.26367188	+2184
+1457970550.45280000	+13.07373047	-0.93603516	-2.19287109	+41.92382813	+10.23925781	-61.28173828	+2616	+12.76171875	+0.60644531	-1.28320313	+16.36962891	-27.00439453	-0.72509766	+2428	+10.93359375	-3.08056641	-2.53125000	+20.83007813	-6.74560547	-45.15380859	+2176
+1457970550.45700000	+13.09570313	-0.87451172	-2.13574219	+41.79199219	+9.86572266	-61.36962891	+2616	+12.78808594	+0.66796875	-1.22167969	+16.23779297	-27.33398438	-0.52734375	+2432	+10.95996094	-3.01025391	-2.50048828	+20.72021484	-7.05322266	-45.02197266	+2172
+1457970550.46120000	+13.12207031	-0.81738281	-2.08300781	+41.61621094	+9.53613281	-61.45751953	+2612	+12.81884766	+0.72070313	-1.16015625	+15.99609375	-27.64160156	-0.32958984	+2436	+10.98632813	-2.94873047	-2.46972656	+20.56640625	-7.33886719	-44.89013672	+2164
+1457970550.46530010	+13.14404297	-0.76025391	-2.03027344	+41.46240234	+9.22851563	-61.52343750	+2612	+12.84521484	+0.77343750	-1.10742188	+15.75439453	-27.88330078	-0.10986328	+2440	+11.01269531	-2.88720703	-2.44775391	+20.41259766	-7.60253906	-44.73632813	+2156
+1457970550.46950010	+13.16162109	-0.70312500	-1.98193359	+41.28662109	+8.89892578	-61.58935547	+2612	+12.86718750	+0.82617188	-1.05029297	+15.53466797	-28.21289063	+0.08789063	+2444	+11.03027344	-2.82568359	-2.42138672	+20.25878906	-7.84423828	-44.60449219	+2148
+1457970550.47370000	+13.18359375	-0.65917969	-1.92919922	+41.04492188	+8.59130859	-61.67724609	+2612	+12.89355469	+0.87011719	-0.98876953	+15.24902344	-28.54248047	+0.28564453	+2448	+11.05224609	-2.77294922	-2.39501953	+20.06103516	-8.10791016	-44.47265625	+2140
+1457970550.47779990	+13.20556641	-0.61083984	-1.88085938	+40.80322266	+8.30566406	-61.76513672	+2612	+12.92431641	+0.90966797	-0.94042969	+14.94140625	-28.78417969	+0.52734375	+2452	+11.07421875	-2.72021484	-2.37304688	+19.86328125	-8.32763672	-44.34082031	+2128
+1457970550.48200010	+13.22753906	-0.56250000	-1.83691406	+40.60546875	+8.02001953	-61.83105469	+2616	+12.95068359	+0.95800781	-0.88769531	+14.67773438	-29.09179688	+0.76904297	+2460	+11.09179688	-2.66748047	-2.35107422	+19.66552734	-8.54736328	-44.18701172	+2120
+1457970550.49029990	+13.26708984	-0.49218750	-1.75341797	+40.01220703	+7.53662109	-61.96289063	+2616	+13.00341797	+1.02832031	-0.79101563	+13.90869141	-29.57519531	+1.29638672	+2460	+11.12695313	-2.57519531	-2.31152344	+19.20410156	-8.94287109	-43.92333984	+2100
+1457970550.49449990	+13.28466797	-0.45263672	-1.71386719	+39.77050781	+7.33886719	-62.00683594	+2616	+13.02978516	+1.05908203	-0.74707031	+13.53515625	-29.79492188	+1.58203125	+2464	+11.14453125	-2.52685547	-2.29394531	+19.00634766	-9.11865234	-43.76953125	+2092
+1457970550.49869990	+13.30664063	-0.42626953	-1.67871094	+39.46289063	+7.11914063	-62.02880859	+2616	+13.05175781	+1.08544922	-0.70312500	+13.02978516	-29.99267578	+1.91162109	+2464	+11.16210938	-2.48291016	-2.27636719	+18.76464844	-9.29443359	-43.63769531	+2080
+1457970550.50280000	+13.32421875	-0.39550781	-1.64794922	+39.13330078	+6.98730469	-62.02880859	+2616	+13.08251953	+1.10742188	-0.67236328	+12.52441406	-30.12451172	+2.26318359	+2464	+11.17529297	-2.43896484	-2.25878906	+18.54492188	-9.44824219	-43.48388672	+2068
+1457970550.50700000	+13.34619141	-0.36474609	-1.61718750	+38.86962891	+6.78955078	-62.05078125	+2616	+13.10449219	+1.12939453	-0.63720703	+11.97509766	-30.30029297	+2.63671875	+2464	+11.18847656	-2.39501953	-2.24121094	+18.32519531	-9.62402344	-43.33007813	+2060
+1457970550.51120000	+13.36376953	-0.34277344	-1.58642578	+38.51806641	+6.61376953	-62.07275391	+2612	+13.13085938	+1.14257813	-0.60205078	+11.35986328	-30.45410156	+3.01025391	+2464	+11.20166016	-2.35986328	-2.22802734	+18.08349609	-9.77783203	-43.17626953	+2048
+1457970550.51530000	+13.38574219	-0.32519531	-1.56445313	+38.16650391	+6.48193359	-62.09472656	+2612	+13.15722656	+1.15576172	-0.57568359	+10.70068359	-30.52001953	+3.44970703	+2460	+11.21484375	-2.32031250	-2.21044922	+17.81982422	-9.90966797	-43.04443359	+2036
+1457970550.52360010	+13.42529297	-0.28564453	-1.50732422	+37.46337891	+6.15234375	-62.11669922	+2604	+13.21435547	+1.16894531	-0.52734375	+9.27246094	-30.71777344	+4.35058594	+2452	+11.24121094	-2.25000000	-2.17968750	+17.38037109	-10.21728516	-42.73681641	+2016
+1457970550.52780010	+13.43847656	-0.27246094	-1.49414063	+37.08984375	+6.06445313	-62.09472656	+2596	+13.23632813	+1.16894531	-0.50976563	+8.48144531	-30.73974609	+4.85595703	+2448	+11.25439453	-2.21484375	-2.16650391	+17.13867188	-10.32714844	-42.58300781	+2000
+1457970550.53609990	+13.47363281	-0.24609375	-1.45019531	+36.34277344	+5.73486328	-62.16064453	+2588	+13.28466797	+1.16894531	-0.46142578	+6.76757813	-30.93750000	+5.93261719	+2448	+11.27197266	-2.14453125	-2.14013672	+16.69921875	-10.65673828	-42.31933594	+1980
+1457970550.54029990	+13.48681641	-0.23291016	-1.43261719	+35.94726563	+5.62500000	-62.18261719	+2580	+13.30664063	+1.16455078	-0.44824219	+5.86669922	-30.95947266	+6.50390625	+2444	+11.28076172	-2.11376953	-2.13134766	+16.45751953	-10.76660156	-42.18750000	+1964
+1457970550.54450010	+13.50439453	-0.21972656	-1.41064453	+35.57373047	+5.42724609	-62.24853516	+2576	+13.32861328	+1.15576172	-0.42626953	+4.89990234	-31.13525391	+7.09716797	+2448	+11.28955078	-2.08300781	-2.11816406	+16.28173828	-10.96435547	-42.07763672	+1956
+1457970550.54860000	+13.52197266	-0.21093750	-1.38427734	+35.17822266	+5.22949219	-62.35839844	+2568	+13.35058594	+1.14697266	-0.39990234	+3.91113281	-31.28906250	+7.71240234	+2452	+11.29833984	-2.05664063	-2.10058594	+16.04003906	-11.16210938	-41.98974609	+1944
+1457970550.55279990	+13.53076172	-0.20654297	-1.36230469	+34.76074219	+5.07568359	-62.42431641	+2560	+13.36816406	+1.14257813	-0.37792969	+2.90039063	-31.39892578	+8.32763672	+2452	+11.30273438	-2.03027344	-2.09619141	+15.79833984	-11.27197266	-41.87988281	+1932
+1457970550.55699990	+13.54394531	-0.19335938	-1.34033203	+34.38720703	+4.85595703	-62.51220703	+2556	+13.39013672	+1.12939453	-0.35156250	+1.82373047	-31.59667969	+8.98681641	+2456	+11.31152344	-2.00390625	-2.08300781	+15.62255859	-11.49169922	-41.81396484	+1920
+1457970550.56110000	+13.55273438	-0.18896484	-1.31396484	+33.99169922	+4.65820313	-62.62207031	+2552	+13.40771484	+1.12060547	-0.32519531	+0.76904297	-31.79443359	+9.66796875	+2460	+11.31591797	-1.98193359	-2.06982422	+15.40283203	-11.71142578	-41.77001953	+1908
+1457970550.56530000	+13.55712891	-0.18457031	-1.29638672	+33.57421875	+4.50439453	-62.70996094	+2544	+13.41650391	+1.11181641	-0.29882813	-0.30761719	-31.94824219	+10.37109375	+2464	+11.32031250	-1.95996094	-2.06982422	+15.18310547	-11.84326172	-41.70410156	+1896
+1457970550.57360010	+13.57031250	-0.16699219	-1.25244141	+32.93701172	+4.08691406	-62.92968750	+2536	+13.44287109	+1.08544922	-0.23291016	-2.68066406	-32.40966797	+11.82128906	+2476	+11.32910156	-1.92041016	-2.05224609	+14.80957031	-12.28271484	-41.66015625	+1876
+1457970550.57780000	+13.57031250	-0.16259766	-1.22167969	+32.58544922	+3.84521484	-63.03955078	+2536	+13.45166016	+1.07666016	-0.20214844	-3.88916016	-32.62939453	+12.61230469	+2484	+11.33349609	-1.90283203	-2.04785156	+14.61181641	-12.45849609	-41.66015625	+1864
+1457970550.58200000	+13.57470703	-0.14941406	-1.19970703	+32.32177734	+3.62548828	-63.12744141	+2536	+13.46484375	+1.06347656	-0.16699219	-5.11962891	-32.82714844	+13.38134766	+2492	+11.33789063	-1.88085938	-2.03906250	+14.45800781	-12.65625000	-41.63818359	+1852
+1457970550.58610010	+13.57470703	-0.14501953	-1.17333984	+32.03613281	+3.44970703	-63.21533203	+2532	+13.47363281	+1.05029297	-0.13623047	-6.35009766	-33.00292969	+14.17236328	+2496	+11.33789063	-1.86767578	-2.03466797	+14.26025391	-12.83203125	-41.63818359	+1840
+1457970550.59030010	+13.57031250	-0.14062500	-1.15136719	+31.72851563	+3.27392578	-63.28125000	+2532	+13.47802734	+1.04150391	-0.10546875	-7.60253906	-33.15673828	+14.98535156	+2504	+11.33789063	-1.85888672	-2.02587891	+14.08447266	-13.00781250	-41.66015625	+1832
+1457970550.59439990	+13.57031250	-0.12744141	-1.13378906	+31.55273438	+3.14208984	-63.32519531	+2536	+13.48242188	+1.02832031	-0.07910156	-8.87695313	-33.20068359	+15.75439453	+2508	+11.33789063	-1.84130859	-2.02148438	+13.95263672	-13.13964844	-41.63818359	+1820
+1457970550.59859990	+13.56591797	-0.12304688	-1.11621094	+31.33300781	+2.98828125	-63.34716797	+2536	+13.49121094	+1.01513672	-0.05712891	-10.12939453	-33.20068359	+16.54541016	+2512	+11.33789063	-1.82812500	-2.01708984	+13.77685547	-13.24951172	-41.61621094	+1808
+1457970550.60690000	+13.56152344	-0.10546875	-1.07666016	+30.98144531	+2.70263672	-63.34716797	+2540	+13.49560547	+0.98876953	-0.01318359	-12.61230469	-33.13476563	+18.06152344	+2520	+11.33349609	-1.79736328	-2.00830078	+13.51318359	-13.44726563	-41.57226563	+1788
+1457970550.61110000	+13.55273438	-0.09667969	-1.06347656	+30.82763672	+2.61474609	-63.32519531	+2540	+13.50000000	+0.97558594	+0.00000000	-13.86474609	-33.00292969	+18.76464844	+2524	+11.32910156	-1.78857422	-2.00830078	+13.35937500	-13.49121094	-41.52832031	+1776
+1457970550.61529990	+13.55273438	-0.08789063	-1.04150391	+30.67382813	+2.48291016	-63.30322266	+2544	+13.50439453	+0.95800781	+0.01757813	-15.09521484	-32.87109375	+19.46777344	+2528	+11.32470703	-1.77539063	-1.99511719	+13.20556641	-13.60107422	-41.50634766	+1768
+1457970550.61940000	+13.54833984	-0.07910156	-1.02832031	+30.52001953	+2.43896484	-63.23730469	+2544	+13.50878906	+0.94921875	+0.02197266	-16.21582031	-32.58544922	+20.10498047	+2528	+11.32470703	-1.76220703	-1.99072266	+13.07373047	-13.57910156	-41.41845703	+1756
+1457970550.62360000	+13.54394531	-0.07470703	-1.01953125	+30.38818359	+2.39501953	-63.14941406	+2544	+13.51318359	+0.93603516	+0.02197266	-17.33642578	-32.25585938	+20.67626953	+2528	+11.31591797	-1.74902344	-1.99072266	+12.91992188	-13.55712891	-41.30859375	+1748
+1457970550.62780000	+13.53955078	-0.07031250	-1.00634766	+30.23437500	+2.37304688	-63.08349609	+2544	+13.51757813	+0.92285156	+0.02636719	-18.41308594	-31.97021484	+21.18164063	+2528	+11.31152344	-1.73583984	-1.98193359	+12.78808594	-13.57910156	-41.24267578	+1740
+1457970550.63190010	+13.53515625	-0.06152344	-1.00195313	+30.08056641	+2.39501953	-62.97363281	+2544	+13.51757813	+0.91406250	+0.02197266	-19.42382813	-31.59667969	+21.64306641	+2524	+11.30712891	-1.72265625	-1.97753906	+12.65625000	-13.51318359	-41.11083984	+1728
+1457970550.63610010	+13.53515625	-0.05273438	-0.99755859	+29.94873047	+2.43896484	-62.86376953	+2540	+13.52197266	+0.89648438	+0.01318359	-20.43457031	-31.17919922	+22.08251953	+2528	+11.29833984	-1.70507813	-1.97314453	+12.52441406	-13.42529297	-40.95703125	+1720
+1457970550.64030000	+13.53076172	-0.04833984	-0.98437500	+29.81689453	+2.41699219	-62.75390625	+2536	+13.52636719	+0.87451172	+0.00878906	-21.44531250	-30.76171875	+22.47802734	+2532	+11.28955078	-1.69189453	-1.96435547	+12.37060547	-13.40332031	-40.82519531	+1712
+1457970550.64439990	+13.53076172	-0.04394531	-0.97998047	+29.61914063	+2.48291016	-62.62207031	+2528	+13.53076172	+0.87011719	+0.00000000	-22.32421875	-30.34423828	+22.85156250	+2532	+11.28515625	-1.67871094	-1.95996094	+12.23876953	-13.33740234	-40.67138672	+1704
+1457970550.64860010	+13.53076172	-0.03955078	-0.97558594	+29.42138672	+2.59277344	-62.49023438	+2524	+13.53515625	+0.85253906	-0.00878906	-23.20312500	-29.90478516	+23.18115234	+2532	+11.27636719	-1.66552734	-1.95556641	+12.08496094	-13.24951172	-40.49560547	+1692
+1457970550.65689990	+13.53076172	-0.03515625	-0.96679688	+29.00390625	+2.85644531	-62.24853516	+2512	+13.54833984	+0.83056641	-0.02636719	-24.87304688	-29.04785156	+23.75244141	+2532	+11.26318359	-1.63916016	-1.93798828	+11.77734375	-13.11767578	-40.16601563	+1676
+1457970550.66109990	+13.53076172	-0.03515625	-0.97119141	+28.78417969	+3.05419922	-62.09472656	+2504	+13.55273438	+0.81738281	-0.03515625	-25.66406250	-28.58642578	+23.99414063	+2536	+11.25878906	-1.62158203	-1.93359375	+11.60156250	-13.02978516	-39.99023438	+1672
+1457970550.66529990	+13.53076172	-0.03076172	-0.96240234	+28.54248047	+3.20800781	-61.98486328	+2500	+13.56152344	+0.80419922	-0.04833984	-26.45507813	-28.14697266	+24.23583984	+2536	+11.25000000	-1.60839844	-1.92480469	+11.44775391	-12.94189453	-39.79248047	+1664
+1457970550.66940000	+13.52636719	-0.03515625	-0.96240234	+28.25683594	+3.44970703	-61.85302734	+2492	+13.56591797	+0.79541016	-0.04833984	-27.18017578	-27.77343750	+24.49951172	+2532	+11.24121094	-1.59521484	-1.92041016	+11.27197266	-12.83203125	-39.61669922	+1656
+1457970550.67360000	+13.52636719	-0.03515625	-0.96679688	+27.99316406	+3.73535156	-61.69921875	+2488	+13.57031250	+0.78222656	-0.05273438	-27.94921875	-27.37792969	+24.78515625	+2532	+11.23242188	-1.58642578	-1.91601563	+11.09619141	-12.74414063	-39.44091797	+1648
+1457970550.67770000	+13.52636719	-0.03076172	-0.95800781	+27.72949219	+3.95507813	-61.61132813	+2484	+13.57470703	+0.76904297	-0.05712891	-28.69628906	-26.96044922	+25.07080078	+2532	+11.22802734	-1.57324219	-1.91162109	+10.89843750	-12.65625000	-39.24316406	+1640
+1457970550.68190000	+13.52636719	-0.03515625	-0.95800781	+27.37792969	+4.26269531	-61.50146484	+2480	+13.58349609	+0.76025391	-0.05712891	-29.46533203	-26.58691406	+25.37841797	+2532	+11.21923828	-1.56005859	-1.90283203	+10.70068359	-12.56835938	-39.06738281	+1632
+1457970550.68610000	+13.52636719	-0.03515625	-0.95800781	+27.04833984	+4.59228516	-61.39160156	+2476	+13.58789063	+0.75146484	-0.05712891	-30.19042969	-26.21337891	+25.68603516	+2532	+11.21484375	-1.55126953	-1.89843750	+10.48095703	-12.48046875	-38.89160156	+1624
+1457970550.69020010	+13.52197266	-0.03955078	-0.94921875	+26.71875000	+4.87792969	-61.34765625	+2472	+13.59228516	+0.74707031	-0.05273438	-30.91552734	-25.83984375	+25.99365234	+2532	+11.20605469	-1.54248047	-1.89404297	+10.28320313	-12.39257813	-38.71582031	+1620
+1457970550.69440010	+13.51757813	-0.04394531	-0.94921875	+26.32324219	+5.27343750	-61.25976563	+2468	+13.59667969	+0.73388672	-0.04833984	-31.70654297	-25.51025391	+26.34521484	+2532	+11.20166016	-1.53369141	-1.88964844	+10.06347656	-12.28271484	-38.54003906	+1612
+1457970550.69860010	+13.51318359	-0.04394531	-0.94921875	+25.94970703	+5.69091797	-61.19384766	+2464	+13.60546875	+0.72509766	-0.03955078	-32.49755859	-25.11474609	+26.69677734	+2532	+11.19287109	-1.52490234	-1.88525391	+9.84375000	-12.17285156	-38.36425781	+1604
+1457970550.70269990	+13.50439453	-0.04833984	-0.94921875	+25.59814453	+6.06445313	-61.12792969	+2460	+13.60986328	+0.72070313	-0.03515625	-33.26660156	-24.69726563	+27.07031250	+2532	+11.18847656	-1.51171875	-1.88525391	+9.62402344	-12.06298828	-38.18847656	+1596
+1457970550.70689990	+13.50000000	-0.05273438	-0.94482422	+25.18066406	+6.45996094	-61.08398438	+2456	+13.61425781	+0.70751953	-0.02636719	-34.12353516	-24.34570313	+27.48779297	+2532	+11.17968750	-1.50732422	-1.88085938	+9.38232422	-11.95312500	-38.01269531	+1588
+1457970550.71110010	+13.49560547	-0.05273438	-0.94482422	+24.78515625	+6.85546875	-61.06201172	+2456	+13.61425781	+0.70312500	-0.01318359	-34.95849609	-23.97216797	+27.92724609	+2536	+11.17529297	-1.49853516	-1.87646484	+9.14062500	-11.86523438	-37.85888672	+1580
+1457970550.71519990	+13.49121094	-0.05712891	-0.94042969	+24.38964844	+7.25097656	-61.04003906	+2452	+13.62304688	+0.69873047	-0.00439453	-35.77148438	-23.55468750	+28.36669922	+2536	+11.16650391	-1.48974609	-1.87207031	+8.92089844	-11.77734375	-37.68310547	+1576
+1457970550.72359990	+13.47802734	-0.06591797	-0.93164063	+23.53271484	+8.06396484	-61.04003906	+2448	+13.63183594	+0.67675781	+0.00878906	-37.50732422	-22.69775391	+29.22363281	+2540	+11.15771484	-1.47216797	-1.86328125	+8.41552734	-11.57958984	-37.37548828	+1560
+1457970550.72770000	+13.47363281	-0.07470703	-0.93164063	+23.09326172	+8.50341797	-61.04003906	+2448	+13.63623047	+0.66796875	+0.01318359	-38.34228516	-22.21435547	+29.61914063	+2540	+11.14892578	-1.46337891	-1.85888672	+8.17382813	-11.49169922	-37.19970703	+1556
+1457970550.73190000	+13.46484375	-0.07910156	-0.93164063	+22.67578125	+8.92089844	-61.04003906	+2444	+13.63623047	+0.66357422	+0.01757813	-39.19921875	-21.77490234	+30.03662109	+2540	+11.14453125	-1.45458984	-1.85888672	+7.93212891	-11.40380859	-37.06787109	+1548
+1457970550.73610000	+13.46044922	-0.08349609	-0.92724609	+22.28027344	+9.29443359	-61.06201172	+2440	+13.63623047	+0.65039063	+0.02197266	-40.05615234	-21.31347656	+30.45410156	+2544	+11.13574219	-1.44580078	-1.85449219	+7.71240234	-11.31591797	-36.91406250	+1540
+1457970550.74020000	+13.45605469	-0.08349609	-0.93164063	+21.86279297	+9.71191406	-61.06201172	+2440	+13.64062500	+0.63720703	+0.02197266	-40.89111328	-20.78613281	+30.80566406	+2544	+11.13134766	-1.43261719	-1.84570313	+7.49267578	-11.22802734	-36.76025391	+1536
+1457970550.74440000	+13.45605469	-0.08789063	-0.92724609	+21.48925781	+10.06347656	-61.08398438	+2436	+13.64062500	+0.62841797	+0.02197266	-41.70410156	-20.30273438	+31.20117188	+2548	+11.12695313	-1.42382813	-1.84130859	+7.25097656	-11.18408203	-36.60644531	+1528
+1457970550.74850010	+13.45166016	-0.08789063	-0.92285156	+21.09375000	+10.39306641	-61.12792969	+2436	+13.64062500	+0.61523438	+0.01757813	-42.51708984	-19.84130859	+31.57470703	+2548	+11.12255859	-1.41064453	-1.83691406	+7.03125000	-11.11816406	-36.47460938	+1524
+1457970550.75270010	+13.45166016	-0.09228516	-0.92285156	+20.69824219	+10.76660156	-61.14990234	+2432	+13.64501953	+0.60205078	+0.01318359	-43.30810547	-19.33593750	+31.86035156	+2552	+11.11816406	-1.40185547	-1.82812500	+6.81152344	-11.05224609	-36.32080078	+1516
+1457970550.75690010	+13.44726563	-0.09667969	-0.92285156	+20.34667969	+11.07421875	-61.19384766	+2428	+13.64501953	+0.59765625	+0.00439453	-43.98925781	-18.87451172	+32.14599609	+2552	+11.11376953	-1.38867188	-1.82373047	+6.59179688	-11.03027344	-36.18896484	+1512
+1457970550.76099990	+13.44726563	-0.09667969	-0.91845703	+19.97314453	+11.35986328	-61.23779297	+2424	+13.64501953	+0.58007813	+0.00000000	-44.71435547	-18.41308594	+32.40966797	+2556	+11.10498047	-1.37988281	-1.81494141	+6.39404297	-10.98632813	-36.05712891	+1508
+1457970550.76519990	+13.44726563	-0.10107422	-0.92285156	+19.59960938	+11.71142578	-61.25976563	+2424	+13.64501953	+0.56689453	-0.01318359	-45.41748047	-17.95166016	+32.60742188	+2560	+11.10058594	-1.36669922	-1.81054688	+6.19628906	-10.92041016	-35.92529297	+1504
+1457970550.76939990	+13.44726563	-0.10107422	-0.92285156	+19.29199219	+11.95312500	-61.30371094	+2420	+13.64501953	+0.55810547	-0.02197266	-46.01074219	-17.53417969	+32.84912109	+2560	+11.09619141	-1.35351563	-1.80615234	+6.02050781	-10.87646484	-35.79345703	+1496
+1457970550.77350000	+13.44726563	-0.10107422	-0.91845703	+18.98437500	+12.17285156	-61.34765625	+2416	+13.64501953	+0.54492188	-0.03076172	-46.62597656	-17.16064453	+33.04687500	+2564	+11.09179688	-1.34472656	-1.80175781	+5.82275391	-10.83251953	-35.66162109	+1492
+1457970550.77769990	+13.44726563	-0.10107422	-0.91845703	+18.65478516	+12.43652344	-61.34765625	+2412	+13.64501953	+0.53173828	-0.03955078	-47.24121094	-16.78710938	+33.22265625	+2568	+11.08740234	-1.33593750	-1.79736328	+5.62500000	-10.78857422	-35.52978516	+1488
+1457970550.78600000	+13.44726563	-0.10107422	-0.90966797	+18.08349609	+12.72216797	-61.41357422	+2412	+13.64941406	+0.51855469	-0.05273438	-48.22998047	-16.14990234	+33.57421875	+2572	+11.07861328	-1.31396484	-1.78417969	+5.25146484	-10.72265625	-35.28808594	+1480
+1457970550.79020000	+13.44726563	-0.10546875	-0.90966797	+17.77587891	+12.94189453	-61.41357422	+2408	+13.64941406	+0.50537109	-0.06152344	-48.75732422	-15.86425781	+33.70605469	+2572	+11.07421875	-1.30517578	-1.78417969	+5.07568359	-10.65673828	-35.17822266	+1476
+1457970550.79440000	+13.44287109	-0.10546875	-0.90966797	+17.53417969	+13.02978516	-61.43554688	+2404	+13.64941406	+0.50537109	-0.06591797	-49.13085938	-15.60058594	+33.85986328	+2572	+11.06982422	-1.29638672	-1.78417969	+4.89990234	-10.59082031	-35.06835938	+1472
+1457970550.79850010	+13.44287109	-0.10986328	-0.90527344	+17.27050781	+13.11767578	-61.43554688	+2400	+13.64941406	+0.49658203	-0.07031250	-49.54833984	-15.35888672	+34.01367188	+2572	+11.06982422	-1.29199219	-1.77978516	+4.72412109	-10.52490234	-34.95849609	+1468
+1457970550.80270000	+13.44287109	-0.10986328	-0.90966797	+17.02880859	+13.27148438	-61.36962891	+2400	+13.64941406	+0.49218750	-0.07470703	-49.94384766	-15.11718750	+34.14550781	+2572	+11.06542969	-1.28320313	-1.78417969	+4.54833984	-10.43701172	-34.84863281	+1460
+1457970550.80690000	+13.43847656	-0.10546875	-0.90966797	+16.83105469	+13.29345703	-61.34765625	+2396	+13.64941406	+0.49218750	-0.07470703	-50.29541016	-14.94140625	+34.36523438	+2568	+11.06103516	-1.27441406	-1.78417969	+4.37255859	-10.34912109	-34.73876953	+1456
+1457970550.81100010	+13.43408203	-0.10986328	-0.90527344	+16.61132813	+13.29345703	-61.32568359	+2396	+13.64941406	+0.48779297	-0.07031250	-50.64697266	-14.76562500	+34.58496094	+2568	+11.06103516	-1.27001953	-1.78417969	+4.17480469	-10.26123047	-34.65087891	+1452
+1457970550.81520010	+13.43408203	-0.11425781	-0.90527344	+16.39160156	+13.31542969	-61.25976563	+2392	+13.64941406	+0.48339844	-0.06591797	-50.99853516	-14.54589844	+34.82666016	+2564	+11.06103516	-1.26562500	-1.78857422	+3.97705078	-10.17333984	-34.56298828	+1448
+1457970550.81940010	+13.43408203	-0.11425781	-0.90087891	+16.21582031	+13.29345703	-61.19384766	+2388	+13.64941406	+0.48779297	-0.05712891	-51.28417969	-14.37011719	+35.11230469	+2564	+11.05664063	-1.26123047	-1.78857422	+3.82324219	-10.06347656	-34.45312500	+1444
+1457970550.82349990	+13.43408203	-0.11865234	-0.89648438	+16.04003906	+13.24951172	-61.14990234	+2384	+13.65380859	+0.48339844	-0.04833984	-51.61376953	-14.17236328	+35.41992188	+2564	+11.05664063	-1.25683594	-1.79296875	+3.62548828	-9.95361328	-34.34326172	+1440
+1457970550.82769990	+13.42968750	-0.12744141	-0.89648438	+15.84228516	+13.24951172	-61.06201172	+2384	+13.65380859	+0.47900391	-0.04833984	-51.94335938	-13.88671875	+35.70556641	+2560	+11.05664063	-1.25683594	-1.79736328	+3.47167969	-9.82177734	-34.25537109	+1436
+1457970550.83180000	+13.42529297	-0.12744141	-0.90087891	+15.71044922	+13.22753906	-60.97412109	+2380	+13.65380859	+0.47900391	-0.03515625	-52.25097656	-13.66699219	+36.12304688	+2556	+11.05664063	-1.25244141	-1.80175781	+3.29589844	-9.68994141	-34.14550781	+1432
+1457970550.84019990	+13.42529297	-0.13183594	-0.90087891	+15.44677734	+13.16162109	-60.75439453	+2376	+13.65820313	+0.47460938	-0.02197266	-52.88818359	-13.00781250	+37.02392578	+2552	+11.05224609	-1.24365234	-1.81054688	+2.94433594	-9.44824219	-33.94775391	+1420
+1457970550.84430000	+13.42089844	-0.13183594	-0.89648438	+15.33691406	+13.11767578	-60.64453125	+2376	+13.65820313	+0.47460938	-0.00878906	-53.23974609	-12.67822266	+37.57324219	+2552	+11.05224609	-1.23925781	-1.81054688	+2.76855469	-9.33837891	-33.83789063	+1416
+1457970550.84850000	+13.42089844	-0.13623047	-0.89648438	+15.20507813	+13.07373047	-60.55664063	+2376	+13.66259766	+0.46582031	+0.00439453	-53.61328125	-12.30468750	+38.16650391	+2552	+11.05224609	-1.23925781	-1.81494141	+2.59277344	-9.22851563	-33.72802734	+1412
+1457970550.85270000	+13.42529297	-0.14062500	-0.89208984	+15.05126953	+13.00781250	-60.46875000	+2380	+13.66259766	+0.46142578	+0.00878906	-53.98681641	-11.82128906	+38.71582031	+2552	+11.05224609	-1.23486328	-1.81933594	+2.43896484	-9.11865234	-33.61816406	+1404
+1457970550.85680010	+13.42529297	-0.14501953	-0.89208984	+14.96337891	+13.02978516	-60.35888672	+2380	+13.66259766	+0.45263672	+0.01318359	-54.38232422	-11.38183594	+39.30908203	+2552	+11.05224609	-1.23046875	-1.81933594	+2.26318359	-9.00878906	-33.50830078	+1400
+1457970550.86100010	+13.42529297	-0.14501953	-0.89648438	+14.85351563	+13.02978516	-60.24902344	+2380	+13.66259766	+0.44384766	+0.01757813	-54.77783203	-10.87646484	+39.94628906	+2552	+11.05224609	-1.22607422	-1.82373047	+2.10937500	-8.92089844	-33.39843750	+1396
+1457970550.86520000	+13.42968750	-0.14501953	-0.89648438	+14.76562500	+13.05175781	-60.16113281	+2380	+13.66259766	+0.43066406	+0.01757813	-55.17333984	-10.32714844	+40.53955078	+2552	+11.05224609	-1.22607422	-1.82373047	+1.95556641	-8.81103516	-33.28857422	+1392
+1457970550.86929990	+13.42968750	-0.14941406	-0.90087891	+14.67773438	+13.07373047	-60.07324219	+2380	+13.66259766	+0.41748047	+0.01318359	-55.61279297	-9.77783203	+41.15478516	+2548	+11.05224609	-1.22167969	-1.82373047	+1.80175781	-8.74511719	-33.17871094	+1388
+1457970550.87350010	+13.42968750	-0.14941406	-0.90087891	+14.58984375	+13.11767578	-59.98535156	+2380	+13.65820313	+0.40429688	+0.01318359	-56.07421875	-9.22851563	+41.77001953	+2548	+11.05224609	-1.21728516	-1.82812500	+1.64794922	-8.67919922	-33.06884766	+1384
+1457970550.87770010	+13.43847656	-0.14941406	-0.90087891	+14.50195313	+13.11767578	-59.91943359	+2376	+13.65820313	+0.39111328	+0.01318359	-56.49169922	-8.70117188	+42.36328125	+2548	+11.05224609	-1.21289063	-1.82812500	+1.49414063	-8.59130859	-32.98095703	+1380
+1457970550.88599990	+13.44726563	-0.15380859	-0.89648438	+14.30419922	+13.18359375	-59.78759766	+2372	+13.64941406	+0.35595703	+0.00000000	-57.39257813	-7.64648438	+43.41796875	+2552	+11.05224609	-1.20849609	-1.82373047	+1.20849609	-8.52539063	-32.78320313	+1372
+1457970550.89019990	+13.45166016	-0.15820313	-0.90087891	+14.21630859	+13.22753906	-59.72167969	+2368	+13.64501953	+0.33837891	-0.00439453	-57.83203125	-7.18505859	+43.90136719	+2552	+11.05224609	-1.20410156	-1.82812500	+1.07666016	-8.45947266	-32.71728516	+1368
+1457970550.89430000	+13.45605469	-0.16259766	-0.90087891	+14.12841797	+13.29345703	-59.67773438	+2364	+13.64062500	+0.32080078	-0.01757813	-58.27148438	-6.70166016	+44.27490234	+2556	+11.05224609	-1.20410156	-1.82812500	+0.94482422	-8.41552734	-32.65136719	+1364
+1457970550.89850000	+13.45605469	-0.16259766	-0.90527344	+14.04052734	+13.33740234	-59.63378906	+2364	+13.63623047	+0.30322266	-0.03076172	-58.71093750	-6.26220703	+44.62646484	+2560	+11.05224609	-1.20410156	-1.82812500	+0.79101563	-8.37158203	-32.58544922	+1364
+1457970550.90260000	+13.46044922	-0.16699219	-0.90966797	+13.95263672	+13.42529297	-59.56787109	+2360	+13.63183594	+0.28564453	-0.03076172	-59.12841797	-5.95458984	+45.00000000	+2560	+11.05224609	-1.20410156	-1.82812500	+0.68115234	-8.32763672	-32.54150391	+1360
+1457970550.90680000	+13.46044922	-0.16699219	-0.90966797	+13.88671875	+13.42529297	-59.52392578	+2360	+13.62744141	+0.27246094	-0.03955078	-59.50195313	-5.62500000	+45.28564453	+2564	+11.04785156	-1.19970703	-1.83251953	+0.57128906	-8.28369141	-32.49755859	+1360
+1457970550.91100000	+13.46484375	-0.17138672	-0.90966797	+13.79882813	+13.44726563	-59.50195313	+2356	+13.62304688	+0.25927734	-0.04833984	-59.87548828	-5.38330078	+45.50537109	+2568	+11.04785156	-1.20410156	-1.83251953	+0.43945313	-8.23974609	-32.47558594	+1356
+1457970550.91510010	+13.46484375	-0.18017578	-0.90966797	+13.71093750	+13.46923828	-59.45800781	+2356	+13.61865234	+0.24609375	-0.04394531	-60.24902344	-5.25146484	+45.72509766	+2568	+11.04785156	-1.20410156	-1.83251953	+0.30761719	-8.17382813	-32.45361328	+1356
+1457970550.91930010	+13.46484375	-0.18017578	-0.90966797	+13.64501953	+13.46923828	-59.41406250	+2352	+13.61865234	+0.23730469	-0.05273438	-60.53466797	-5.07568359	+45.87890625	+2572	+11.04785156	-1.20410156	-1.83691406	+0.21972656	-8.12988281	-32.45361328	+1352
+1457970550.92759990	+13.46484375	-0.19335938	-0.91406250	+13.49121094	+13.49121094	-59.32617188	+2348	+13.61425781	+0.21972656	-0.04833984	-61.12792969	-4.98779297	+46.09863281	+2572	+11.04785156	-1.21728516	-1.84130859	+0.00000000	-7.97607422	-32.45361328	+1352
+1457970550.93179990	+13.46044922	-0.19775391	-0.91406250	+13.44726563	+13.49121094	-59.30419922	+2348	+13.61425781	+0.21533203	-0.04833984	-61.32568359	-4.98779297	+46.16455078	+2572	+11.04785156	-1.21728516	-1.84570313	-0.06591797	-7.86621094	-32.45361328	+1352
+1457970550.93600010	+13.46044922	-0.20214844	-0.91845703	+13.40332031	+13.49121094	-59.23828125	+2344	+13.60986328	+0.20654297	-0.04394531	-61.54541016	-5.03173828	+46.20849609	+2572	+11.04785156	-1.22167969	-1.85009766	-0.13183594	-7.75634766	-32.47558594	+1352
+1457970550.94010000	+13.45605469	-0.20654297	-0.91845703	+13.35937500	+13.49121094	-59.19433594	+2344	+13.60986328	+0.19775391	-0.03955078	-61.76513672	-5.16357422	+46.23046875	+2572	+11.04785156	-1.23046875	-1.85449219	-0.21972656	-7.64648438	-32.49755859	+1352
+1457970550.94429990	+13.45166016	-0.21093750	-0.92285156	+13.33740234	+13.49121094	-59.15039063	+2340	+13.60986328	+0.20214844	-0.03515625	-61.85302734	-5.27343750	+46.23046875	+2572	+11.04785156	-1.23046875	-1.85888672	-0.26367188	-7.55859375	-32.49755859	+1348
+1457970550.94849990	+13.45166016	-0.21533203	-0.92285156	+13.31542969	+13.46923828	-59.08447266	+2340	+13.60986328	+0.19775391	-0.03076172	-61.98486328	-5.42724609	+46.23046875	+2572	+11.04785156	-1.23925781	-1.86328125	-0.32958984	-7.42675781	-32.51953125	+1348
+1457970550.95260000	+13.44726563	-0.21972656	-0.92724609	+13.27148438	+13.46923828	-59.04052734	+2340	+13.60986328	+0.19335938	-0.03076172	-62.09472656	-5.60302734	+46.18652344	+2568	+11.04785156	-1.24804688	-1.86767578	-0.37353516	-7.29492188	-32.56347656	+1348
+1457970550.95680000	+13.44287109	-0.22412109	-0.92724609	+13.24951172	+13.46923828	-58.99658203	+2340	+13.60986328	+0.19775391	-0.03076172	-62.11669922	-5.77880859	+46.09863281	+2568	+11.04785156	-1.25244141	-1.87207031	-0.39550781	-7.16308594	-32.58544922	+1348
+1457970550.96100000	+13.44287109	-0.22851563	-0.93164063	+13.24951172	+13.44726563	-58.93066406	+2336	+13.60986328	+0.18896484	-0.03515625	-62.18261719	-5.95458984	+46.03271484	+2568	+11.04785156	-1.25683594	-1.87646484	-0.41748047	-7.03125000	-32.60742188	+1348
+1457970550.96930000	+13.43847656	-0.23730469	-0.94042969	+13.24951172	+13.49121094	-58.84277344	+2336	+13.60986328	+0.18457031	-0.04394531	-62.20458984	-6.35009766	+45.79101563	+2564	+11.04345703	-1.27001953	-1.88525391	-0.41748047	-6.72363281	-32.69531250	+1344
+1457970550.97350000	+13.43408203	-0.23730469	-0.94482422	+13.27148438	+13.51318359	-58.79882813	+2340	+13.60546875	+0.17578125	-0.05273438	-62.20458984	-6.56982422	+45.65917969	+2564	+11.04345703	-1.27441406	-1.88964844	-0.41748047	-6.59179688	-32.73925781	+1344
+1457970550.97760010	+13.43408203	-0.24169922	-0.95361328	+13.27148438	+13.53515625	-58.75488281	+2340	+13.60546875	+0.17138672	-0.06591797	-62.22656250	-6.74560547	+45.48339844	+2568	+11.04345703	-1.27880859	-1.89843750	-0.39550781	-6.41601563	-32.78320313	+1344
+1457970550.98180010	+13.43408203	-0.24169922	-0.95800781	+13.29345703	+13.53515625	-58.71093750	+2340	+13.60546875	+0.16699219	-0.07910156	-62.18261719	-6.85546875	+45.37353516	+2568	+11.03906250	-1.28759766	-1.90283203	-0.35156250	-6.28417969	-32.82714844	+1344
+1457970550.98589990	+13.42968750	-0.24609375	-0.96240234	+13.29345703	+13.55712891	-58.66699219	+2344	+13.60546875	+0.16259766	-0.09228516	-62.16064453	-7.00927734	+45.19775391	+2572	+11.03906250	-1.29199219	-1.91162109	-0.30761719	-6.15234375	-32.87109375	+1340
+1457970550.99009990	+13.42968750	-0.25048828	-0.97119141	+13.31542969	+13.57910156	-58.62304688	+2344	+13.60546875	+0.15380859	-0.10986328	-62.13867188	-7.16308594	+45.00000000	+2572	+11.03466797	-1.30078125	-1.91601563	-0.26367188	-5.99853516	-32.91503906	+1344
+1457970550.99429990	+13.42968750	-0.25048828	-0.97998047	+13.33740234	+13.62304688	-58.60107422	+2344	+13.60546875	+0.14941406	-0.12304688	-62.11669922	-7.25097656	+44.86816406	+2572	+11.03466797	-1.30517578	-1.92480469	-0.21972656	-5.86669922	-32.98095703	+1344
+1457970550.99840000	+13.42968750	-0.25488281	-0.98876953	+13.35937500	+13.64501953	-58.55712891	+2348	+13.60546875	+0.14062500	-0.14062500	-62.09472656	-7.38281250	+44.71435547	+2576	+11.03027344	-1.31396484	-1.93359375	-0.15380859	-5.73486328	-33.04687500	+1344
+1457970551.00260000	+13.42968750	-0.25927734	-0.99755859	+13.38134766	+13.68896484	-58.51318359	+2348	+13.60546875	+0.13183594	-0.16259766	-62.05078125	-7.49267578	+44.51660156	+2580	+11.03027344	-1.31835938	-1.94238281	-0.06591797	-5.60302734	-33.13476563	+1344
+1457970551.01090000	+13.43408203	-0.27246094	-1.03271484	+13.44726563	+13.84277344	-58.42529297	+2352	+13.60107422	+0.10986328	-0.19775391	-62.02880859	-7.71240234	+44.18701172	+2584	+11.02148438	-1.33593750	-1.96435547	+0.04394531	-5.38330078	-33.31054688	+1348
+1457970551.01510000	+13.43408203	-0.28125000	-1.05029297	+13.46923828	+13.90869141	-58.38134766	+2352	+13.60107422	+0.10107422	-0.21972656	-62.00683594	-7.84423828	+44.01123047	+2588	+11.02148438	-1.34472656	-1.97753906	+0.10986328	-5.29541016	-33.39843750	+1352
+1457970551.01930000	+13.43408203	-0.29443359	-1.08544922	+13.51318359	+14.01855469	-58.35937500	+2360	+13.60107422	+0.08349609	-0.25048828	-61.98486328	-8.02001953	+43.74755859	+2596	+11.01708984	-1.35791016	-1.99511719	+0.17578125	-5.20751953	-33.50830078	+1356
+1457970551.02340010	+13.43847656	-0.31201172	-1.11621094	+13.51318359	+14.10644531	-58.35937500	+2364	+13.59667969	+0.06591797	-0.28125000	-61.94091797	-8.17382813	+43.52783203	+2600	+11.01269531	-1.37109375	-2.00830078	+0.24169922	-5.14160156	-33.64013672	+1360
+1457970551.02760000	+13.43847656	-0.32519531	-1.14697266	+13.51318359	+14.19433594	-58.38134766	+2368	+13.59667969	+0.05273438	-0.31201172	-61.91894531	-8.32763672	+43.28613281	+2604	+11.01269531	-1.38427734	-2.02587891	+0.30761719	-5.07568359	-33.77197266	+1364
+1457970551.03180000	+13.43847656	-0.35156250	-1.19091797	+13.49121094	+14.30419922	-58.46923828	+2376	+13.59228516	+0.03076172	-0.35595703	-61.89697266	-8.56933594	+43.00048828	+2612	+11.00830078	-1.40185547	-2.04785156	+0.35156250	-4.98779297	-33.96972656	+1372
+1457970551.03590010	+13.43847656	-0.37353516	-1.22167969	+13.44726563	+14.37011719	-58.57910156	+2376	+13.58789063	+0.01318359	-0.38671875	-61.87500000	-8.74511719	+42.82470703	+2616	+11.00830078	-1.41943359	-2.06982422	+0.39550781	-4.94384766	-34.14550781	+1380
+1457970551.04010010	+13.43408203	-0.39111328	-1.25244141	+13.40332031	+14.43603516	-58.68896484	+2380	+13.58349609	+0.00000000	-0.41748047	-61.85302734	-8.87695313	+42.67089844	+2620	+11.00390625	-1.43701172	-2.09619141	+0.43945313	-4.87792969	-34.34326172	+1388
+1457970551.04430010	+13.42968750	-0.41308594	-1.28759766	+13.35937500	+14.45800781	-58.84277344	+2384	+13.58349609	-0.02197266	-0.44824219	-61.85302734	-9.09667969	+42.58300781	+2624	+10.99951172	-1.46777344	-2.13574219	+0.48339844	-4.81201172	-34.62890625	+1400
+1457970551.04839990	+13.42529297	-0.43505859	-1.31396484	+13.27148438	+14.43603516	-59.01855469	+2388	+13.57910156	-0.03515625	-0.47021484	-61.83105469	-9.27246094	+42.56103516	+2624	+10.99951172	-1.49414063	-2.16210938	+0.48339844	-4.76806641	-34.87060547	+1408
+1457970551.05259990	+13.42089844	-0.45703125	-1.34472656	+13.18359375	+14.47998047	-59.21630859	+2392	+13.57910156	-0.04394531	-0.50537109	-61.83105469	-9.38232422	+42.47314453	+2624	+10.99951172	-1.52050781	-2.19726563	+0.50537109	-4.68017578	-35.09033203	+1416
+1457970551.06090000	+13.41210938	-0.50537109	-1.41064453	+13.07373047	+14.56787109	-59.61181641	+2396	+13.57470703	-0.07031250	-0.55810547	-61.78710938	-9.68994141	+42.47314453	+2624	+10.99511719	-1.57763672	-2.27197266	+0.50537109	-4.57031250	-35.63964844	+1436
+1457970551.06510000	+13.40771484	-0.52734375	-1.45458984	+13.02978516	+14.65576172	-59.80957031	+2400	+13.57470703	-0.08349609	-0.59765625	-61.74316406	-9.77783203	+42.42919922	+2624	+10.99511719	-1.60400391	-2.30712891	+0.50537109	-4.48242188	-35.88134766	+1444
+1457970551.06920000	+13.40332031	-0.54931641	-1.49414063	+12.98583984	+14.69970703	-60.00732422	+2408	+13.57031250	-0.09667969	-0.62841797	-61.74316406	-9.93164063	+42.45117188	+2628	+10.99511719	-1.63476563	-2.34667969	+0.50537109	-4.39453125	-36.12304688	+1452
+1457970551.07340000	+13.39453125	-0.57568359	-1.52929688	+12.89794922	+14.74365234	-60.22705078	+2412	+13.57031250	-0.11425781	-0.65917969	-61.76513672	-10.04150391	+42.47314453	+2628	+10.99072266	-1.66552734	-2.38183594	+0.50537109	-4.30664063	-36.34277344	+1460
+1457970551.07760000	+13.39453125	-0.60205078	-1.57324219	+12.85400391	+14.80957031	-60.44677734	+2424	+13.57031250	-0.13183594	-0.70312500	-61.76513672	-10.12939453	+42.45117188	+2632	+10.99072266	-1.69189453	-2.42578125	+0.50537109	-4.21875000	-36.58447266	+1464
+1457970551.08170010	+13.39013672	-0.62841797	-1.61718750	+12.81005859	+14.87548828	-60.64453125	+2432	+13.57031250	-0.14941406	-0.74707031	-61.76513672	-10.21728516	+42.45117188	+2636	+10.99072266	-1.72265625	-2.46533203	+0.50537109	-4.13085938	-36.82617188	+1472
+1457970551.09010000	+13.39013672	-0.68994141	-1.70947266	+12.67822266	+15.07324219	-61.08398438	+2456	+13.57470703	-0.19775391	-0.83935547	-61.83105469	-10.39306641	+42.38525391	+2648	+10.99072266	-1.78857422	-2.55322266	+0.48339844	-3.95507813	-37.30957031	+1488
+1457970551.09419990	+13.39013672	-0.71630859	-1.76660156	+12.63427734	+15.20507813	-61.30371094	+2468	+13.57470703	-0.21972656	-0.89648438	-61.80908203	-10.45898438	+42.29736328	+2656	+10.99072266	-1.82373047	-2.60156250	+0.46142578	-3.86718750	-37.52929688	+1496
+1457970551.09840010	+13.39453125	-0.74707031	-1.81933594	+12.59033203	+15.33691406	-61.50146484	+2480	+13.57470703	-0.25048828	-0.94921875	-61.87500000	-10.52490234	+42.20947266	+2664	+10.99072266	-1.85888672	-2.64550781	+0.48339844	-3.75732422	-37.77099609	+1508
+1457970551.10260010	+13.39892578	-0.78222656	-1.88085938	+12.54638672	+15.49072266	-61.67724609	+2488	+13.58349609	-0.28564453	-1.01513672	-61.94091797	-10.61279297	+42.07763672	+2676	+10.99511719	-1.89404297	-2.69824219	+0.48339844	-3.66943359	-37.99072266	+1512
+1457970551.10669990	+13.40332031	-0.81298828	-1.93798828	+12.50244141	+15.62255859	-61.85302734	+2500	+13.58349609	-0.32080078	-1.07666016	-61.96289063	-10.67871094	+41.92382813	+2684	+10.99072266	-1.92919922	-2.74658203	+0.46142578	-3.58154297	-38.23242188	+1524
+1457970551.11509990	+13.41650391	-0.88769531	-2.06542969	+12.39257813	+15.88623047	-62.20458984	+2516	+13.59228516	-0.40429688	-1.21728516	-62.07275391	-10.92041016	+41.55029297	+2704	+10.99951172	-2.00830078	-2.85205078	+0.46142578	-3.40576172	-38.71582031	+1540
+1457970551.11920000	+13.42529297	-0.92285156	-2.12695313	+12.37060547	+16.01806641	-62.38037109	+2520	+13.59667969	-0.43945313	-1.29199219	-62.05078125	-11.03027344	+41.30859375	+2712	+10.99951172	-2.04785156	-2.90917969	+0.46142578	-3.31787109	-38.95751953	+1548
+1457970551.12340000	+13.43847656	-0.96679688	-2.19287109	+12.30468750	+16.14990234	-62.55615234	+2524	+13.60107422	-0.48339844	-1.36669922	-62.05078125	-11.16210938	+41.02294922	+2724	+11.00390625	-2.09179688	-2.96630859	+0.46142578	-3.20800781	-39.22119141	+1560
+1457970551.12760000	+13.44726563	-1.01074219	-2.26757813	+12.26074219	+16.32568359	-62.73193359	+2528	+13.60986328	-0.53173828	-1.44580078	-62.05078125	-11.35986328	+40.73730469	+2732	+11.01269531	-2.13574219	-3.02343750	+0.46142578	-3.12011719	-39.48486328	+1568
+1457970551.13170000	+13.45605469	-1.05029297	-2.34228516	+12.26074219	+16.47949219	-62.88574219	+2532	+13.61865234	-0.57128906	-1.52490234	-61.96289063	-11.53564453	+40.40771484	+2740	+11.01269531	-2.18408203	-3.08496094	+0.46142578	-3.01025391	-39.77050781	+1580
+1457970551.13590000	+13.46484375	-1.09423828	-2.41699219	+12.21679688	+16.61132813	-63.03955078	+2536	+13.62304688	-0.62402344	-1.60400391	-61.91894531	-11.73339844	+40.07812500	+2752	+11.01708984	-2.23242188	-3.15087891	+0.48339844	-2.90039063	-40.03417969	+1592
+1457970551.14000010	+13.47802734	-1.14257813	-2.49609375	+12.19482422	+16.76513672	-63.17138672	+2536	+13.63183594	-0.67236328	-1.69189453	-61.83105469	-11.97509766	+39.70458984	+2760	+11.02587891	-2.28076172	-3.21240234	+0.52734375	-2.81250000	-40.34179688	+1600
+1457970551.14420010	+13.48681641	-1.18652344	-2.57080078	+12.21679688	+16.85302734	-63.32519531	+2536	+13.64062500	-0.71630859	-1.77539063	-61.67724609	-12.21679688	+39.37500000	+2768	+11.03027344	-2.33789063	-3.28271484	+0.52734375	-2.70263672	-40.67138672	+1612
+1457970551.14840010	+13.49560547	-1.23925781	-2.64990234	+12.19482422	+16.94091797	-63.50097656	+2540	+13.64941406	-0.76464844	-1.85888672	-61.52343750	-12.48046875	+39.04541016	+2776	+11.03906250	-2.39062500	-3.35302734	+0.52734375	-2.57080078	-40.97900391	+1624
+1457970551.15669990	+13.51757813	-1.34472656	-2.81689453	+12.17285156	+17.13867188	-63.87451172	+2544	+13.67138672	-0.85693359	-2.02587891	-61.10595703	-13.07373047	+38.36425781	+2788	+11.05664063	-2.51367188	-3.49804688	+0.54931641	-2.32910156	-41.68212891	+1648
+1457970551.16090010	+13.52636719	-1.40185547	-2.90478516	+12.17285156	+17.24853516	-64.05029297	+2548	+13.68017578	-0.90966797	-2.11376953	-60.88623047	-13.35937500	+38.03466797	+2796	+11.06103516	-2.57519531	-3.58154297	+0.57128906	-2.17529297	-42.03369141	+1664
+1457970551.16500000	+13.53515625	-1.45898438	-2.99267578	+12.17285156	+17.33642578	-64.22607422	+2552	+13.69335938	-0.95800781	-2.20166016	-60.64453125	-13.64501953	+37.68310547	+2800	+11.07861328	-2.63671875	-3.66064453	+0.61523438	-2.06542969	-42.40722656	+1672
+1457970551.16919990	+13.53955078	-1.52050781	-3.08056641	+12.12890625	+17.40234375	-64.44580078	+2556	+13.70214844	-1.00634766	-2.28955078	-60.40283203	-13.97460938	+37.39746094	+2808	+11.08300781	-2.71142578	-3.74414063	+0.57128906	-1.91162109	-42.80273438	+1688
+1457970551.17339990	+13.54394531	-1.58642578	-3.17285156	+12.10693359	+17.49023438	-64.64355469	+2564	+13.71533203	-1.05908203	-2.37744141	-60.16113281	-14.26025391	+37.13378906	+2816	+11.09179688	-2.77734375	-3.83642578	+0.59326172	-1.73583984	-43.19824219	+1704
+1457970551.17750000	+13.55712891	-1.64794922	-3.26074219	+12.10693359	+17.51220703	-64.86328125	+2572	+13.73291016	-1.10742188	-2.46533203	-59.91943359	-14.56787109	+36.89208984	+2820	+11.10498047	-2.84765625	-3.91992188	+0.59326172	-1.64794922	-43.59375000	+1716
+1457970551.18170000	+13.56591797	-1.71826172	-3.34863281	+11.99707031	+17.53417969	-65.12695313	+2584	+13.74609375	-1.16455078	-2.55322266	-59.69970703	-14.89746094	+36.65039063	+2828	+11.10937500	-2.93115234	-4.00781250	+0.52734375	-1.49414063	-44.03320313	+1732
+1457970551.18590000	+13.57470703	-1.79296875	-3.44531250	+11.93115234	+17.57812500	-65.39062500	+2600	+13.76367188	-1.22167969	-2.64550781	-59.47998047	-15.20507813	+36.43066406	+2832	+11.12255859	-3.00585938	-4.10449219	+0.50537109	-1.31835938	-44.45068359	+1744
+1457970551.19000010	+13.58789063	-1.86328125	-3.53759766	+11.86523438	+17.57812500	-65.67626953	+2612	+13.78564453	-1.27880859	-2.73779297	-59.26025391	-15.53466797	+36.23291016	+2840	+11.13574219	-3.08496094	-4.19238281	+0.48339844	-1.25244141	-44.89013672	+1756
+1457970551.19420000	+13.59667969	-1.94677734	-3.63427734	+11.66748047	+17.66601563	-65.98388672	+2632	+13.79882813	-1.34472656	-2.83886719	-59.08447266	-15.84228516	+35.96923828	+2852	+11.14453125	-3.17285156	-4.28906250	+0.37353516	-1.07666016	-45.37353516	+1772
+1457970551.20250010	+13.62744141	-2.10058594	-3.83203125	+11.44775391	+17.70996094	-66.57714844	+2672	+13.83398438	-1.48095703	-3.03662109	-58.75488281	-16.41357422	+35.50781250	+2868	+11.16650391	-3.33544922	-4.48242188	+0.30761719	-0.87890625	-46.27441406	+1800
+1457970551.20670010	+13.63623047	-2.18847656	-3.93310547	+11.22802734	+17.77587891	-66.92871094	+2696	+13.85156250	-1.56005859	-3.14208984	-58.64501953	-16.69921875	+35.24414063	+2880	+11.17529297	-3.42333984	-4.58349609	+0.17578125	-0.72509766	-46.73583984	+1812
+1457970551.21079990	+13.64941406	-2.27636719	-4.04296875	+11.05224609	+17.81982422	-67.23632813	+2720	+13.86474609	-1.63916016	-3.25195313	-58.53515625	-16.98486328	+34.98046875	+2896	+11.18408203	-3.50683594	-4.68896484	+0.13183594	-0.59326172	-47.17529297	+1828
+1457970551.21499990	+13.67578125	-2.35986328	-4.13085938	+10.89843750	+17.75390625	-67.60986328	+2736	+13.89111328	-1.71826172	-3.34863281	-58.44726563	-17.31445313	+34.80468750	+2904	+11.20166016	-3.59912109	-4.77685547	+0.04394531	-0.59326172	-47.65869141	+1836
+1457970551.21919990	+13.69775391	-2.45654297	-4.24511719	+10.65673828	+17.86376953	-67.93945313	+2760	+13.90429688	-1.81054688	-3.47167969	-58.35937500	-17.51220703	+34.43115234	+2924	+11.21484375	-3.69580078	-4.87792969	-0.06591797	-0.46142578	-48.09814453	+1852
+1457970551.22330000	+13.71972656	-2.54882813	-4.35937500	+10.48095703	+17.99560547	-68.24707031	+2780	+13.91748047	-1.89843750	-3.59912109	-58.24951172	-17.68798828	+34.03564453	+2940	+11.22363281	-3.78369141	-4.98339844	-0.13183594	-0.30761719	-48.51562500	+1864
+1457970551.22750000	+13.74169922	-2.64550781	-4.45605469	+10.28320313	+17.97363281	-68.62060547	+2796	+13.93945313	-1.99072266	-3.70458984	-58.18359375	-17.92968750	+33.79394531	+2952	+11.24121094	-3.87597656	-5.07568359	-0.21972656	-0.28564453	-48.99902344	+1876
+1457970551.23169990	+13.76367188	-2.74658203	-4.57470703	+10.04150391	+18.17138672	-68.92822266	+2812	+13.94824219	-2.09179688	-3.83642578	-58.13964844	-18.06152344	+33.35449219	+2972	+11.25439453	-3.97265625	-5.17675781	-0.32958984	-0.13183594	-49.41650391	+1888
+1457970551.23580000	+13.78564453	-2.84326172	-4.70214844	+9.88769531	+18.34716797	-69.19189453	+2828	+13.96142578	-2.18847656	-3.97265625	-58.07373047	-18.14941406	+32.93701172	+2992	+11.26318359	-4.06494141	-5.28662109	-0.39550781	+0.04394531	-49.79003906	+1900
+1457970551.24000000	+13.81640625	-2.94433594	-4.79882813	+9.68994141	+18.34716797	-69.52148438	+2836	+13.97900391	-2.29394531	-4.08251953	-58.07373047	-18.30322266	+32.67333984	+3004	+11.28076172	-4.16162109	-5.37451172	-0.48339844	+0.08789063	-50.20751953	+1908
+1457970551.24420000	+13.83837891	-3.04980469	-4.91748047	+9.49218750	+18.52294922	-69.78515625	+2844	+13.99218750	-2.40380859	-4.21435547	-58.09570313	-18.36914063	+32.23388672	+3024	+11.29394531	-4.26269531	-5.47558594	-0.63720703	+0.24169922	-50.60302734	+1920
+1457970551.25250010	+13.89111328	-3.26074219	-5.14599609	+9.14062500	+18.78662109	-70.33447266	+2856	+14.02294922	-2.61035156	-4.46484375	-58.05175781	-18.47900391	+31.53076172	+3056	+11.32031250	-4.46484375	-5.67773438	-0.85693359	+0.50537109	-51.41601563	+1940
+1457970551.25670000	+13.91748047	-3.37939453	-5.26464844	+8.89892578	+19.00634766	-70.62011719	+2860	+14.03613281	-2.72460938	-4.59667969	-58.11767578	-18.47900391	+31.09130859	+3076	+11.33349609	-4.57031250	-5.77880859	-1.01074219	+0.70312500	-51.83349609	+1948
+1457970551.26079990	+13.93945313	-3.48486328	-5.39208984	+8.74511719	+19.24804688	-70.83984375	+2860	+14.04931641	-2.83007813	-4.73291016	-58.11767578	-18.41308594	+30.67382813	+3088	+11.35107422	-4.67138672	-5.88427734	-1.12060547	+0.90087891	-52.20703125	+1956
+1457970551.26500010	+13.96142578	-3.59472656	-5.50634766	+8.54736328	+19.37988281	-71.10351563	+2860	+14.06689453	-2.93554688	-4.84716797	-58.16162109	-18.45703125	+30.41015625	+3100	+11.35986328	-4.77685547	-5.98535156	-1.25244141	+1.07666016	-52.58056641	+1964
+1457970551.26920010	+13.97900391	-3.71337891	-5.62060547	+8.30566406	+19.57763672	-71.41113281	+2860	+14.08447266	-3.05419922	-4.96582031	-58.31542969	-18.50097656	+30.05859375	+3116	+11.37304688	-4.89111328	-6.09082031	-1.45019531	+1.27441406	-53.02001953	+1976
+1457970551.27329990	+14.00097656	-3.82324219	-5.73925781	+8.10791016	+19.77539063	-71.67480469	+2856	+14.10644531	-3.15527344	-5.09326172	-58.35937500	-18.50097656	+29.72900391	+3128	+11.38623047	-4.99658203	-6.19628906	-1.60400391	+1.45019531	-53.43750000	+1984
+1457970551.27749990	+14.01855469	-3.93750000	-5.84912109	+7.91015625	+19.88525391	-71.98242188	+2856	+14.12841797	-3.26513672	-5.19873047	-58.44726563	-18.58886719	+29.50927734	+3136	+11.39062500	-5.11083984	-6.29736328	-1.80175781	+1.62597656	-53.87695313	+1992
+1457970551.28169990	+14.03613281	-4.06494141	-5.95458984	+7.60253906	+19.99511719	-72.35595703	+2856	+14.15478516	-3.38378906	-5.30419922	-58.62304688	-18.74267578	+29.26757813	+3144	+11.40380859	-5.22949219	-6.39843750	-2.02148438	+1.77978516	-54.36035156	+2000
+1457970551.28580000	+14.05371094	-4.17919922	-6.06445313	+7.36083984	+20.14892578	-72.72949219	+2856	+14.18115234	-3.48486328	-5.41406250	-58.71093750	-18.85253906	+29.00390625	+3152	+11.41699219	-5.34375000	-6.50830078	-2.19726563	+1.95556641	-54.86572266	+2008
+1457970551.29000000	+14.06689453	-4.29785156	-6.16992188	+7.14111328	+20.25878906	-73.12500000	+2860	+14.20751953	-3.58593750	-5.51513672	-58.77685547	-19.02832031	+28.80615234	+3156	+11.42138672	-5.46679688	-6.60937500	-2.41699219	+2.13134766	-55.37109375	+2016
+1457970551.29410000	+14.08007813	-4.42529297	-6.27539063	+6.81152344	+20.41259766	-73.58642578	+2868	+14.23828125	-3.70019531	-5.61621094	-58.90869141	-19.24804688	+28.58642578	+3164	+11.43457031	-5.58544922	-6.71484375	-2.61474609	+2.28515625	-55.89843750	+2028
+1457970551.29830000	+14.08886719	-4.53955078	-6.38964844	+6.54785156	+20.54443359	-74.00390625	+2876	+14.26904297	-3.80566406	-5.72167969	-59.01855469	-19.46777344	+28.36669922	+3168	+11.44775391	-5.70410156	-6.82031250	-2.79052734	+2.43896484	-56.40380859	+2036
+1457970551.30250000	+14.09765625	-4.65820313	-6.49072266	+6.26220703	+20.63232422	-74.46533203	+2888	+14.29541016	-3.91552734	-5.81835938	-59.12841797	-19.73144531	+28.19091797	+3172	+11.44775391	-5.82714844	-6.92578125	-3.01025391	+2.57080078	-56.93115234	+2044
+1457970551.31080010	+14.11962891	-4.89990234	-6.69726563	+5.69091797	+20.78613281	-75.45410156	+2916	+14.35253906	-4.13964844	-6.00732422	-59.34814453	-20.36865234	+27.88330078	+3180	+11.46972656	-6.07324219	-7.13232422	-3.40576172	+2.81250000	-58.07373047	+2064
+1457970551.31500010	+14.12841797	-5.02294922	-6.78955078	+5.42724609	+20.78613281	-76.00341797	+2932	+14.38330078	-4.25390625	-6.10400391	-59.45800781	-20.69824219	+27.72949219	+3184	+11.47412109	-6.20507813	-7.22460938	-3.64746094	+2.87841797	-58.68896484	+2076
+1457970551.31909990	+14.14599609	-5.15039063	-6.89062500	+5.11962891	+20.87402344	-76.55273438	+2952	+14.41406250	-4.36816406	-6.20507813	-59.52392578	-21.00585938	+27.61962891	+3188	+11.49169922	-6.32812500	-7.32568359	-3.82324219	+2.94433594	-59.23828125	+2084
+1457970551.32329990	+14.15917969	-5.27343750	-6.99609375	+4.85595703	+20.93994141	-77.10205078	+2972	+14.44042969	-4.48242188	-6.30615234	-59.58984375	-21.33544922	+27.50976563	+3192	+11.50048828	-6.45117188	-7.42236328	-3.97705078	+3.01025391	-59.80957031	+2092
+1457970551.32750010	+14.16796875	-5.40087891	-7.09277344	+4.59228516	+20.98388672	-77.67333984	+2992	+14.46240234	-4.60546875	-6.40722656	-59.69970703	-21.66503906	+27.39990234	+3196	+11.50488281	-6.58300781	-7.51464844	-4.21875000	+3.05419922	-60.40283203	+2104
+1457970551.33160000	+14.18554688	-5.52832031	-7.20263672	+4.32861328	+21.09375000	-78.17871094	+3012	+14.47998047	-4.72412109	-6.51708984	-59.76562500	-21.90673828	+27.26806641	+3204	+11.52246094	-6.70605469	-7.61132813	-4.35058594	+3.12011719	-60.93017578	+2112
+1457970551.33579990	+14.19873047	-5.65136719	-7.31250000	+4.08691406	+21.18164063	-78.68408203	+3028	+14.49755859	-4.85156250	-6.63134766	-59.89746094	-22.17041016	+27.18017578	+3212	+11.53564453	-6.82910156	-7.70361328	-4.52636719	+3.12011719	-61.47949219	+2120
+1457970551.33999990	+14.21630859	-5.78320313	-7.40917969	+3.84521484	+21.15966797	-79.21142578	+3044	+14.50195313	-4.98779297	-6.73681641	-60.07324219	-22.43408203	+27.09228516	+3220	+11.54003906	-6.96093750	-7.78710938	-4.79003906	+3.12011719	-62.05078125	+2128
+1457970551.34410000	+14.24707031	-5.91943359	-7.51025391	+3.60351563	+21.18164063	-79.76074219	+3056	+14.51513672	-5.11962891	-6.85107422	-60.20507813	-22.67578125	+27.02636719	+3228	+11.56640625	-7.08398438	-7.87060547	-4.94384766	+3.05419922	-62.55615234	+2128
+1457970551.35250000	+14.29101563	-6.18310547	-7.70361328	+3.14208984	+21.13769531	-80.88134766	+3064	+14.52392578	-5.38769531	-7.07519531	-60.53466797	-23.13720703	+26.98242188	+3244	+11.58837891	-7.34326172	-8.02880859	-5.38330078	+2.94433594	-63.69873047	+2128
+1457970551.35660000	+14.32177734	-6.31933594	-7.80908203	+2.87841797	+21.20361328	-81.43066406	+3064	+14.53271484	-5.53271484	-7.19384766	-60.73242188	-23.33496094	+26.89453125	+3252	+11.61474609	-7.47070313	-8.11230469	-5.58105469	+2.85644531	-64.18212891	+2124
+1457970551.36080000	+14.34814453	-6.45556641	-7.91894531	+2.65869141	+21.24755859	-81.95800781	+3056	+14.53710938	-5.66455078	-7.31250000	-60.88623047	-23.48876953	+26.80664063	+3260	+11.63671875	-7.59814453	-8.18701172	-5.77880859	+2.76855469	-64.70947266	+2116
+1457970551.36490010	+14.36132813	-6.59179688	-8.01562500	+2.39501953	+21.26953125	-82.46337891	+3048	+14.52832031	-5.80078125	-7.41796875	-61.10595703	-23.68652344	+26.78466797	+3268	+11.64111328	-7.72558594	-8.26611328	-6.02050781	+2.74658203	-65.21484375	+2112
+1457970551.36910010	+14.39208984	-6.72802734	-8.11230469	+2.15332031	+21.29150391	-82.99072266	+3032	+14.52832031	-5.95019531	-7.52343750	-61.34765625	-23.90625000	+26.71875000	+3276	+11.66748047	-7.84423828	-8.34082031	-6.17431641	+2.65869141	-65.69824219	+2100
+1457970551.37330010	+14.41845703	-6.85546875	-8.20458984	+1.93359375	+21.26953125	-83.51806641	+3016	+14.52832031	-6.07763672	-7.63330078	-61.54541016	-24.08203125	+26.65283203	+3284	+11.68505859	-7.97167969	-8.41113281	-6.39404297	+2.54882813	-66.22558594	+2092
+1457970551.37739990	+14.43603516	-6.99169922	-8.28808594	+1.66992188	+21.22558594	-84.04541016	+2992	+14.52832031	-6.21386719	-7.72558594	-61.76513672	-24.36767578	+26.65283203	+3288	+11.68945313	-8.10351563	-8.48144531	-6.65771484	+2.50488281	-66.75292969	+2084
+1457970551.38159990	+14.47119141	-7.12353516	-8.37158203	+1.42822266	+21.15966797	-84.57275391	+2968	+14.54150391	-6.35888672	-7.81787109	-62.00683594	-24.63134766	+26.60888672	+3292	+11.71582031	-8.22656250	-8.55175781	-6.85546875	+2.37304688	-67.23632813	+2072
+1457970551.38990000	+14.49755859	-7.38720703	-8.53417969	+0.87890625	+21.20361328	-85.67138672	+2920	+14.56347656	-6.60058594	-7.99804688	-62.29248047	-25.13671875	+26.49902344	+3288	+11.73339844	-8.48144531	-8.69677734	-7.29492188	+2.32910156	-68.26904297	+2056
+1457970551.39410000	+14.51513672	-7.51464844	-8.61767578	+0.61523438	+21.26953125	-86.13281250	+2900	+14.58544922	-6.72802734	-8.07714844	-62.46826172	-25.42236328	+26.41113281	+3288	+11.75097656	-8.59570313	-8.77148438	-7.44873047	+2.35107422	-68.70849609	+2048
+1457970551.39829990	+14.53271484	-7.63330078	-8.70117188	+0.39550781	+21.31347656	-86.59423828	+2880	+14.61181641	-6.83789063	-8.16503906	-62.55615234	-25.66406250	+26.32324219	+3284	+11.76416016	-8.72314453	-8.84619141	-7.64648438	+2.39501953	-69.19189453	+2040
+1457970551.40240000	+14.53271484	-7.76074219	-8.77148438	+0.08789063	+21.37939453	-87.03369141	+2864	+14.62939453	-6.95214844	-8.23095703	-62.70996094	-25.94970703	+26.27929688	+3280	+11.75537109	-8.84179688	-8.92968750	-7.88818359	+2.54882813	-69.63134766	+2036
+1457970551.40660000	+14.54589844	-7.87500000	-8.83740234	-0.13183594	+21.37939453	-87.47314453	+2848	+14.66894531	-7.06201172	-8.28808594	-62.81982422	-26.27929688	+26.25732422	+3272	+11.76855469	-8.95166016	-9.00439453	-8.02001953	+2.61474609	-70.04882813	+2028
+1457970551.41080000	+14.55468750	-7.98925781	-8.89453125	-0.37353516	+21.37939453	-87.93457031	+2840	+14.70410156	-7.16748047	-8.34960938	-62.90771484	-26.58691406	+26.21337891	+3260	+11.77294922	-9.07470703	-9.07470703	-8.23974609	+2.65869141	-70.53222656	+2020
+1457970551.41490010	+14.55468750	-8.10791016	-8.94726563	-0.68115234	+21.37939453	-88.39599609	+2840	+14.73925781	-7.27734375	-8.40234375	-62.99560547	-26.93847656	+26.16943359	+3252	+11.76416016	-9.19775391	-9.14501953	-8.50341797	+2.79052734	-71.01562500	+2024
+1457970551.41910000	+14.56347656	-8.22656250	-9.01318359	-0.94482422	+21.44531250	-88.79150391	+2840	+14.78759766	-7.38720703	-8.46386719	-63.08349609	-27.20214844	+26.10351563	+3244	+11.77294922	-9.31201172	-9.21533203	-8.67919922	+2.87841797	-71.41113281	+2020
+1457970551.42330000	+14.57226563	-8.34521484	-9.07910156	-1.23046875	+21.53320313	-89.20898438	+2848	+14.83154297	-7.49267578	-8.52978516	-63.12744141	-27.48779297	+25.99365234	+3232	+11.77734375	-9.43066406	-9.29003906	-8.87695313	+3.03222656	-71.85058594	+2024
+1457970551.43160010	+14.56787109	-8.57812500	-9.20654297	-1.80175781	+21.79687500	-89.95605469	+2880	+14.89746094	-7.69482422	-8.64404297	-63.28125000	-27.94921875	+25.77392578	+3212	+11.77294922	-9.65039063	-9.44384766	-9.27246094	+3.40576172	-72.57568359	+2036
+1457970551.43580010	+14.56787109	-8.69677734	-9.26367188	-2.10937500	+21.84082031	-90.32958984	+2900	+14.93261719	-7.80908203	-8.69238281	-63.43505859	-28.21289063	+25.70800781	+3204	+11.76855469	-9.76025391	-9.50537109	-9.49218750	+3.51562500	-72.94921875	+2044
+1457970551.43989990	+14.57226563	-8.81982422	-9.32080078	-2.41699219	+21.86279297	-90.70312500	+2920	+14.95458984	-7.92773438	-8.75390625	-63.56689453	-28.43261719	+25.57617188	+3196	+11.76416016	-9.87890625	-9.56689453	-9.79980469	+3.60351563	-73.32275391	+2052
+1457970551.44409990	+14.58984375	-8.93847656	-9.37353516	-2.70263672	+21.86279297	-91.05468750	+2940	+14.98535156	-8.04199219	-8.81103516	-63.69873047	-28.65234375	+25.46630859	+3188	+11.77294922	-9.98876953	-9.62402344	-9.99755859	+3.60351563	-73.67431641	+2060
+1457970551.44820000	+14.60302734	-9.06591797	-9.42626953	-2.98828125	+21.86279297	-91.45019531	+2960	+15.00732422	-8.16503906	-8.86816406	-63.85253906	-28.89404297	+25.33447266	+3180	+11.77734375	-10.10302734	-9.67236328	-10.23925781	+3.60351563	-74.04785156	+2064
+1457970551.45240000	+14.61181641	-9.19335938	-9.48779297	-3.27392578	+21.86279297	-91.86767578	+2980	+15.01611328	-8.29248047	-8.93847656	-64.00634766	-29.04785156	+25.11474609	+3176	+11.77734375	-10.22607422	-9.72070313	-10.54687500	+3.60351563	-74.46533203	+2072
+1457970551.45660000	+14.63378906	-9.32519531	-9.56250000	-3.55957031	+21.97265625	-92.21923828	+3000	+15.02490234	-8.41992188	-9.02197266	-64.16015625	-29.15771484	+24.87304688	+3176	+11.79492188	-10.33593750	-9.77343750	-10.76660156	+3.55957031	-74.75097656	+2072
+1457970551.46070000	+14.65136719	-9.46582031	-9.63281250	-3.86718750	+21.99462891	-92.57080078	+3008	+15.02050781	-8.56054688	-9.10107422	-64.37988281	-29.31152344	+24.63134766	+3176	+11.81250000	-10.45019531	-9.81738281	-11.05224609	+3.47167969	-75.05859375	+2072
+1457970551.46910000	+14.69091797	-9.73388672	-9.76904297	-4.39453125	+22.03857422	-93.25195313	+3008	+14.99414063	-8.82861328	-9.26367188	-64.77539063	-29.53125000	+24.10400391	+3176	+11.83007813	-10.67431641	-9.90527344	-11.60156250	+3.29589844	-75.62988281	+2064
+1457970551.47320010	+14.71289063	-9.87451172	-9.82617188	-4.68017578	+21.97265625	-93.62548828	+2996	+14.98095703	-8.97363281	-9.32958984	-64.99511719	-29.72900391	+23.90625000	+3176	+11.83886719	-10.79296875	-9.93164063	-11.90917969	+3.12011719	-75.95947266	+2056
+1457970551.47740010	+14.73486328	-10.01513672	-9.89208984	-4.94384766	+21.90673828	-93.97705078	+2976	+14.95898438	-9.11865234	-9.41308594	-65.23681641	-29.86083984	+23.66455078	+3180	+11.84765625	-10.91162109	-9.96240234	-12.23876953	+2.94433594	-76.28906250	+2048
+1457970551.48160000	+14.76562500	-10.14697266	-9.94921875	-5.14160156	+21.79687500	-94.32861328	+2952	+14.95019531	-9.26367188	-9.49218750	-65.45654297	-30.03662109	+23.44482422	+3180	+11.86962891	-11.03027344	-9.98437500	-12.50244141	+2.70263672	-76.61865234	+2036
+1457970551.48569990	+14.79638672	-10.28759766	-10.01513672	-5.36132813	+21.75292969	-94.70214844	+2920	+14.93261719	-9.40429688	-9.57128906	-65.63232422	-30.19042969	+23.20312500	+3176	+11.89160156	-11.15332031	-10.01074219	-12.78808594	+2.50488281	-76.97021484	+2020
+1457970551.48990010	+14.80957031	-10.41943359	-10.08105469	-5.58105469	+21.75292969	-95.05371094	+2892	+14.91064453	-9.54052734	-9.65478516	-65.78613281	-30.32226563	+22.93945313	+3176	+11.90039063	-11.26757813	-10.04589844	-13.07373047	+2.39501953	-77.25585938	+2004
+1457970551.49410010	+14.83593750	-10.55126953	-10.14697266	-5.75683594	+21.75292969	-95.38330078	+2852	+14.90185547	-9.66796875	-9.72509766	-65.91796875	-30.45410156	+22.71972656	+3176	+11.91796875	-11.37744141	-10.08105469	-13.29345703	+2.26318359	-77.51953125	+1984
+1457970551.49819990	+14.85351563	-10.68310547	-10.20410156	-5.97656250	+21.70898438	-95.73486328	+2812	+14.89306641	-9.79541016	-9.79541016	-66.07177734	-30.62988281	+22.56591797	+3168	+11.93554688	-11.49609375	-10.11181641	-13.55712891	+2.08740234	-77.82714844	+1968
+1457970551.50239990	+14.84912109	-10.81494141	-10.26123047	-6.28417969	+21.73095703	-96.04248047	+2772	+14.87548828	-9.92724609	-9.85253906	-66.22558594	-30.80566406	+22.41210938	+3164	+11.93115234	-11.60156250	-10.15136719	-13.79882813	+2.04345703	-78.06884766	+1944
+1457970551.50659990	+14.86669922	-10.92480469	-10.29199219	-6.45996094	+21.57714844	-96.37207031	+2732	+14.89306641	-10.04589844	-9.89208984	-66.35742188	-31.11328125	+22.39013672	+3152	+11.93994141	-11.70703125	-10.17333984	-13.99658203	+1.91162109	-78.39843750	+1924
+1457970551.51490000	+14.87109375	-11.15332031	-10.36230469	-6.85546875	+21.46728516	-97.09716797	+2660	+14.93261719	-10.25244141	-9.95361328	-66.48925781	-31.68457031	+22.36816406	+3128	+11.94433594	-11.93115234	-10.23925781	-14.41406250	+1.86767578	-79.12353516	+1888
+1457970551.51900010	+14.88427734	-11.25439453	-10.39306641	-7.00927734	+21.40136719	-97.42675781	+2628	+14.97216797	-10.35351563	-9.98437500	-66.55517578	-31.99218750	+22.41210938	+3112	+11.95751953	-12.03222656	-10.27441406	-14.52392578	+1.82373047	-79.43115234	+1872
+1457970551.52320000	+14.88867188	-11.35986328	-10.41943359	-7.20703125	+21.37939453	-97.80029297	+2600	+15.01171875	-10.44580078	-10.01513672	-66.55517578	-32.25585938	+22.39013672	+3096	+11.97070313	-12.13769531	-10.30957031	-14.65576172	+1.82373047	-79.78271484	+1856
+1457970551.52740000	+14.87109375	-11.46093750	-10.44580078	-7.49267578	+21.42333984	-98.12988281	+2580	+15.03808594	-10.53369141	-10.03271484	-66.55517578	-32.51953125	+22.34619141	+3088	+11.95751953	-12.22998047	-10.36230469	-14.78759766	+1.99951172	-80.02441406	+1844
+1457970551.53150010	+14.86230469	-11.55322266	-10.46777344	-7.69042969	+21.44531250	-98.41552734	+2568	+15.09082031	-10.61718750	-10.04150391	-66.55517578	-32.82714844	+22.39013672	+3076	+11.96191406	-12.31347656	-10.41064453	-14.85351563	+2.13134766	-80.28808594	+1832
+1457970551.53570010	+14.85351563	-11.64550781	-10.47656250	-7.91015625	+21.40136719	-98.72314453	+2560	+15.13916016	-10.69628906	-10.04150391	-66.55517578	-33.15673828	+22.47802734	+3068	+11.94873047	-12.40576172	-10.44580078	-15.00732422	+2.24121094	-80.59570313	+1828
+1457970551.53990010	+14.84033203	-11.74218750	-10.48974609	-8.17382813	+21.37939453	-99.03076172	+2564	+15.18310547	-10.77539063	-10.03710938	-66.62109375	-33.48632813	+22.56591797	+3060	+11.93554688	-12.50244141	-10.48535156	-15.18310547	+2.37304688	-80.90332031	+1824
+1457970551.54399990	+14.84472656	-11.82568359	-10.48974609	-8.34960938	+21.26953125	-99.33837891	+2572	+15.24462891	-10.85449219	-10.03271484	-66.66503906	-33.83789063	+22.67578125	+3052	+11.93994141	-12.58593750	-10.51171875	-15.27099609	+2.41699219	-81.21093750	+1828
+1457970551.54819990	+14.84472656	-11.91357422	-10.48974609	-8.56933594	+21.18164063	-99.66796875	+2592	+15.29736328	-10.94238281	-10.02392578	-66.70898438	-34.21142578	+22.71972656	+3044	+11.93994141	-12.67822266	-10.53808594	-15.38085938	+2.46093750	-81.56250000	+1832
+1457970551.55650000	+14.85791016	-12.10253906	-10.51611328	-8.98681641	+21.13769531	-100.23925781	+2644	+15.37207031	-11.11376953	-10.04589844	-66.79687500	-34.73876953	+22.63183594	+3032	+11.93994141	-12.85400391	-10.61279297	-15.62255859	+2.63671875	-82.06787109	+1852
+1457970551.56069990	+14.86669922	-12.20361328	-10.53369141	-9.22851563	+21.07177734	-100.48095703	+2668	+15.39404297	-11.21484375	-10.05908203	-66.92871094	-34.98046875	+22.54394531	+3024	+11.93994141	-12.93750000	-10.63916016	-15.77636719	+2.63671875	-82.30957031	+1864
+1457970551.56489990	+14.86230469	-12.29589844	-10.55566406	-9.47021484	+21.07177734	-100.70068359	+2696	+15.40283203	-11.30712891	-10.08105469	-67.06054688	-35.13427734	+22.41210938	+3020	+11.92675781	-13.02539063	-10.66992188	-15.99609375	+2.68066406	-82.55126953	+1876
+1457970551.56900000	+14.87548828	-12.38818359	-10.57324219	-9.68994141	+21.04980469	-100.89843750	+2716	+15.41601563	-11.39501953	-10.09863281	-67.19238281	-35.31005859	+22.32421875	+3016	+11.93115234	-13.10009766	-10.69189453	-16.17187500	+2.68066406	-82.70507813	+1884
+1457970551.57320000	+14.89306641	-12.49804688	-10.57763672	-9.93164063	+20.89599609	-101.11816406	+2740	+15.41601563	-11.51806641	-10.09863281	-67.47802734	-35.61767578	+22.25830078	+3016	+11.92675781	-13.18798828	-10.69189453	-16.43554688	+2.52685547	-82.94677734	+1896
+1457970551.57740000	+14.91943359	-12.60791016	-10.59960938	-10.15136719	+20.74218750	-101.33789063	+2752	+15.39843750	-11.63671875	-10.12939453	-67.76367188	-35.79345703	+22.10449219	+3016	+11.92675781	-13.28466797	-10.70068359	-16.72119141	+2.35107422	-83.21044922	+1904
+1457970551.58150010	+14.95458984	-12.72216797	-10.62597656	-10.34912109	+20.63232422	-101.51367188	+2756	+15.38525391	-11.75976563	-10.16455078	-68.02734375	-35.94726563	+21.95068359	+3008	+11.94873047	-13.36816406	-10.70068359	-16.94091797	+2.10937500	-83.38623047	+1904
+1457970551.58990000	+14.99414063	-12.95068359	-10.69189453	-10.85449219	+20.52246094	-101.93115234	+2732	+15.31494141	-12.01025391	-10.24804688	-68.59863281	-36.18896484	+21.44531250	+3004	+11.96630859	-13.54394531	-10.71386719	-17.46826172	+1.73583984	-83.73779297	+1888
+1457970551.59400010	+15.01611328	-13.05615234	-10.73583984	-11.05224609	+20.52246094	-102.04101563	+2704	+15.27978516	-12.12451172	-10.29199219	-68.88427734	-36.23291016	+21.20361328	+3000	+11.97949219	-13.61865234	-10.72705078	-17.73193359	+1.58203125	-83.80371094	+1872
+1457970551.59820010	+15.03808594	-13.16601563	-10.77099609	-11.29394531	+20.45654297	-102.17285156	+2668	+15.24023438	-12.24755859	-10.33154297	-69.21386719	-36.34277344	+21.00585938	+2996	+11.98388672	-13.70654297	-10.72705078	-18.01757813	+1.38427734	-83.93554688	+1856
+1457970551.60229990	+15.04248047	-13.27148438	-10.81933594	-11.53564453	+20.50048828	-102.23876953	+2624	+15.19628906	-12.37060547	-10.37109375	-69.54345703	-36.40869141	+20.78613281	+2992	+11.97949219	-13.78125000	-10.73144531	-18.34716797	+1.23046875	-84.02343750	+1836
+1457970551.60649990	+15.06445313	-13.35498047	-10.84570313	-11.66748047	+20.39062500	-102.34863281	+2576	+15.16992188	-12.47607422	-10.39746094	-69.80712891	-36.56250000	+20.65429688	+2980	+11.98828125	-13.85595703	-10.72265625	-18.58886719	+1.01074219	-84.15527344	+1812
+1457970551.61069990	+15.07763672	-13.44726563	-10.86328125	-11.86523438	+20.32470703	-102.50244141	+2528	+15.14794922	-12.58154297	-10.41943359	-70.07080078	-36.71630859	+20.52246094	+2964	+11.99267578	-13.93505859	-10.71386719	-18.87451172	+0.79101563	-84.33105469	+1792
+1457970551.61480000	+15.08203125	-13.53955078	-10.88964844	-12.06298828	+20.30273438	-102.65625000	+2472	+15.11718750	-12.68261719	-10.44580078	-70.33447266	-36.84814453	+20.36865234	+2952	+11.98828125	-14.00976563	-10.71826172	-19.11621094	+0.65917969	-84.46289063	+1764
+1457970551.61900000	+15.09521484	-13.61865234	-10.91162109	-12.19482422	+20.25878906	-102.76611328	+2420	+15.10839844	-12.77490234	-10.46777344	-70.57617188	-36.97998047	+20.30273438	+2936	+11.99707031	-14.07568359	-10.71826172	-19.31396484	+0.50537109	-84.59472656	+1736
+1457970551.62319990	+15.09521484	-13.68457031	-10.94238281	-12.32666016	+20.32470703	-102.91992188	+2360	+15.10839844	-12.84082031	-10.49853516	-70.68603516	-37.04589844	+20.19287109	+2920	+12.00585938	-14.14599609	-10.73583984	-19.46777344	+0.48339844	-84.70458984	+1704
+1457970551.63150000	+15.07324219	-13.76367188	-10.97753906	-12.50244141	+20.54443359	-103.02978516	+2260	+15.13037109	-12.94628906	-10.51171875	-70.79589844	-37.28759766	+20.10498047	+2884	+11.98828125	-14.23828125	-10.77099609	-19.68750000	+0.68115234	-84.85839844	+1648
+1457970551.63570000	+15.06445313	-13.79443359	-10.96875000	-12.54638672	+20.54443359	-103.11767578	+2216	+15.16113281	-12.99023438	-10.50292969	-70.86181641	-37.48535156	+20.17089844	+2868	+11.97949219	-14.29541016	-10.77099609	-19.79736328	+0.68115234	-84.99023438	+1628
+1457970551.63980010	+15.05126953	-13.82519531	-10.96435547	-12.61230469	+20.54443359	-103.18359375	+2180	+15.19189453	-13.03417969	-10.49414063	-70.90576172	-37.68310547	+20.23681641	+2852	+11.96630859	-14.33935547	-10.78417969	-19.88525391	+0.74707031	-85.10009766	+1612
+1457970551.64400010	+15.04687500	-13.84277344	-10.94677734	-12.61230469	+20.45654297	-103.27148438	+2152	+15.24023438	-13.06494141	-10.46777344	-70.90576172	-37.92480469	+20.39062500	+2836	+11.96191406	-14.37890625	-10.78417969	-19.88525391	+0.76904297	-85.27587891	+1596
+1457970551.64820000	+15.03808594	-13.86035156	-10.92919922	-12.63427734	+20.45654297	-103.40332031	+2128	+15.28857422	-13.07812500	-10.44140625	-70.86181641	-38.14453125	+20.54443359	+2824	+11.95312500	-14.42285156	-10.79296875	-19.90722656	+0.85693359	-85.45166016	+1588
+1457970551.65229990	+15.02490234	-13.87792969	-10.91601563	-12.65625000	+20.45654297	-103.53515625	+2120	+15.34130859	-13.09130859	-10.42822266	-70.79589844	-38.32031250	+20.65429688	+2816	+11.94433594	-14.46240234	-10.81054688	-19.90722656	+0.98876953	-85.62744141	+1580
+1457970551.65650010	+15.02050781	-13.88671875	-10.89843750	-12.63427734	+20.43457031	-103.64501953	+2116	+15.39404297	-13.10009766	-10.41503906	-70.70800781	-38.51806641	+20.80810547	+2808	+11.94433594	-14.48876953	-10.83251953	-19.81933594	+1.12060547	-85.71533203	+1576
+1457970551.66070010	+15.02490234	-13.89990234	-10.87207031	-12.61230469	+20.34667969	-103.77685547	+2124	+15.44238281	-13.12207031	-10.39306641	-70.68603516	-38.75976563	+20.93994141	+2796	+11.94433594	-14.51953125	-10.84130859	-19.77539063	+1.18652344	-85.82519531	+1580
+1457970551.66479990	+15.01611328	-13.90869141	-10.85888672	-12.61230469	+20.30273438	-103.82080078	+2140	+15.47753906	-13.13964844	-10.37988281	-70.64208984	-38.93554688	+21.00585938	+2784	+11.93554688	-14.54150391	-10.85009766	-19.73144531	+1.27441406	-85.93505859	+1584
+1457970551.67310000	+15.00732422	-13.92626953	-10.81054688	-12.61230469	+20.06103516	-103.95263672	+2192	+15.53466797	-13.17041016	-10.32714844	-70.57617188	-39.41894531	+21.22558594	+2764	+11.91796875	-14.58984375	-10.84130859	-19.68750000	+1.29638672	-86.15478516	+1616
+1457970551.67730000	+15.01611328	-13.94824219	-10.78857422	-12.61230469	+19.86328125	-104.04052734	+2224	+15.54345703	-13.19238281	-10.32714844	-70.55419922	-39.59472656	+21.24755859	+2752	+11.91357422	-14.62500000	-10.84130859	-19.73144531	+1.20849609	-86.30859375	+1636
+1457970551.68150000	+15.02050781	-13.97460938	-10.77539063	-12.65625000	+19.73144531	-104.15039063	+2252	+15.55224609	-13.20996094	-10.32714844	-70.53222656	-39.77050781	+21.26953125	+2740	+11.92236328	-14.65136719	-10.83691406	-19.68750000	+1.09863281	-86.39648438	+1652
+1457970551.68560000	+15.03369141	-14.01416016	-10.76220703	-12.70019531	+19.57763672	-104.28222656	+2284	+15.54345703	-13.24951172	-10.32714844	-70.53222656	-39.99023438	+21.18164063	+2728	+11.93115234	-14.67773438	-10.83251953	-19.68750000	+0.98876953	-86.48437500	+1668
+1457970551.68980000	+15.04248047	-14.04931641	-10.75781250	-12.74414063	+19.46777344	-104.39208984	+2312	+15.52148438	-13.28027344	-10.34912109	-70.46630859	-40.07812500	+21.00585938	+2720	+11.93554688	-14.70849609	-10.83251953	-19.68750000	+0.87890625	-86.59423828	+1680
+1457970551.69400000	+15.04687500	-14.08447266	-10.77099609	-12.78808594	+19.42382813	-104.45800781	+2332	+15.49072266	-13.30664063	-10.37988281	-70.42236328	-40.12207031	+20.83007813	+2716	+11.94433594	-14.73046875	-10.84130859	-19.68750000	+0.81298828	-86.57226563	+1688
+1457970551.69810010	+15.05126953	-14.13281250	-10.77978516	-12.87597656	+19.33593750	-104.50195313	+2352	+15.43798828	-13.35498047	-10.40185547	-70.44433594	-40.20996094	+20.56640625	+2712	+11.94433594	-14.76562500	-10.82812500	-19.77539063	+0.61523438	-86.61621094	+1692
+1457970551.70230010	+15.04687500	-14.18554688	-10.79736328	-12.98583984	+19.27001953	-104.52392578	+2360	+15.36767578	-13.39892578	-10.44140625	-70.44433594	-40.25390625	+20.25878906	+2712	+11.93994141	-14.79638672	-10.81933594	-19.90722656	+0.41748047	-86.63818359	+1688
+1457970551.71059990	+15.04687500	-14.27343750	-10.83251953	-13.13964844	+19.16015625	-104.56787109	+2356	+15.26220703	-13.46484375	-10.49414063	-70.40039063	-40.31982422	+19.73144531	+2708	+11.93115234	-14.84912109	-10.79296875	-20.12695313	+0.06591797	-86.68212891	+1676
+1457970551.71479990	+15.04248047	-14.32617188	-10.84570313	-13.22753906	+19.09423828	-104.61181641	+2344	+15.20068359	-13.50439453	-10.52490234	-70.37841797	-40.36376953	+19.42382813	+2712	+11.92675781	-14.88427734	-10.78417969	-20.28076172	-0.10986328	-86.74804688	+1660
+1457970551.71900010	+15.04687500	-14.37011719	-10.86328125	-13.27148438	+19.02832031	-104.63378906	+2324	+15.15673828	-13.53515625	-10.55126953	-70.35644531	-40.36376953	+19.18212891	+2708	+11.92675781	-14.90625000	-10.77978516	-20.34667969	-0.24169922	-86.77001953	+1640
+1457970551.72309990	+15.04687500	-14.41406250	-10.88085938	-13.33740234	+19.00634766	-104.65576172	+2300	+15.10839844	-13.57031250	-10.58642578	-70.29052734	-40.34179688	+18.89648438	+2708	+11.92675781	-14.93261719	-10.78417969	-20.43457031	-0.35156250	-86.77001953	+1616
+1457970551.72729990	+15.04248047	-14.45800781	-10.90722656	-13.40332031	+19.05029297	-104.65576172	+2272	+15.05126953	-13.60107422	-10.62158203	-70.22460938	-40.29785156	+18.58886719	+2708	+11.92236328	-14.95019531	-10.78417969	-20.52246094	-0.39550781	-86.74804688	+1588
+1457970551.73149990	+15.03369141	-14.48437500	-10.92919922	-13.42529297	+19.09423828	-104.63378906	+2240	+15.00732422	-13.61865234	-10.64794922	-70.15869141	-40.25390625	+18.36914063	+2704	+11.91357422	-14.96337891	-10.78417969	-20.56640625	-0.41748047	-86.72607422	+1560
+1457970551.73560000	+15.02050781	-14.51074219	-10.94677734	-13.46923828	+19.13818359	-104.61181641	+2208	+14.96777344	-13.63183594	-10.67431641	-70.09277344	-40.20996094	+18.17138672	+2700	+11.90478516	-14.97656250	-10.78417969	-20.63232422	-0.46142578	-86.72607422	+1532
+1457970551.73980000	+15.00732422	-14.53710938	-10.95996094	-13.51318359	+19.16015625	-104.56787109	+2172	+14.93261719	-13.64501953	-10.68750000	-70.04882813	-40.16601563	+17.99560547	+2696	+11.89160156	-14.98974609	-10.77978516	-20.69824219	-0.46142578	-86.70410156	+1500
+1457970551.74810000	+14.99853516	-14.55029297	-10.95996094	-13.44726563	+19.13818359	-104.52392578	+2092	+14.90625000	-13.65380859	-10.68750000	-69.96093750	-40.16601563	+17.90771484	+2676	+11.87402344	-14.99853516	-10.77539063	-20.72021484	-0.46142578	-86.72607422	+1440
+1457970551.75230000	+14.98974609	-14.54589844	-10.95117188	-13.40332031	+19.13818359	-104.50195313	+2056	+14.91064453	-13.64941406	-10.67871094	-69.87304688	-40.16601563	+17.90771484	+2668	+11.86523438	-14.99853516	-10.77539063	-20.69824219	-0.41748047	-86.72607422	+1412
+1457970551.75640010	+14.98535156	-14.53710938	-10.94677734	-13.35937500	+19.13818359	-104.47998047	+2020	+14.91503906	-13.64062500	-10.66992188	-69.80712891	-40.16601563	+17.95166016	+2660	+11.86083984	-14.99414063	-10.77539063	-20.65429688	-0.35156250	-86.72607422	+1388
+1457970551.76060010	+14.98095703	-14.52832031	-10.93798828	-13.31542969	+19.13818359	-104.45800781	+1988	+14.92822266	-13.63183594	-10.66113281	-69.74121094	-40.18798828	+17.99560547	+2656	+11.86083984	-14.98974609	-10.77978516	-20.61035156	-0.28564453	-86.72607422	+1364
+1457970551.76480010	+14.96777344	-14.51074219	-10.92480469	-13.27148438	+19.16015625	-104.43603516	+1960	+14.94580078	-13.61425781	-10.64794922	-69.67529297	-40.18798828	+18.08349609	+2648	+11.85205078	-14.98095703	-10.78417969	-20.54443359	-0.19775391	-86.70410156	+1340
+1457970551.76889990	+14.96337891	-14.50195313	-10.92041016	-13.22753906	+19.18212891	-104.41406250	+1936	+14.95898438	-13.60546875	-10.63476563	-69.60937500	-40.18798828	+18.14941406	+2644	+11.84765625	-14.97216797	-10.78857422	-20.47851563	-0.13183594	-86.70410156	+1324
+1457970551.77309990	+14.95898438	-14.48876953	-10.91162109	-13.18359375	+19.18212891	-104.39208984	+1916	+14.97656250	-13.58789063	-10.62158203	-69.56542969	-40.20996094	+18.23730469	+2640	+11.84326172	-14.96337891	-10.79296875	-20.41259766	-0.04394531	-86.68212891	+1304
+1457970551.77729990	+14.95458984	-14.47119141	-10.89843750	-13.13964844	+19.18212891	-104.39208984	+1896	+14.99853516	-13.57031250	-10.60400391	-69.49951172	-40.20996094	+18.36914063	+2636	+11.84326172	-14.95458984	-10.79296875	-20.34667969	+0.02197266	-86.68212891	+1292
+1457970551.78140000	+14.95019531	-14.45800781	-10.88964844	-13.09570313	+19.18212891	-104.37011719	+1880	+15.01611328	-13.55712891	-10.58642578	-69.45556641	-40.23193359	+18.45703125	+2628	+11.83447266	-14.93701172	-10.79736328	-20.21484375	+0.15380859	-86.66015625	+1284
+1457970551.78979990	+14.93701172	-14.41845703	-10.86328125	-12.98583984	+19.20410156	-104.34814453	+1860	+15.05566406	-13.52197266	-10.55126953	-69.32373047	-40.27587891	+18.67675781	+2620	+11.82568359	-14.89746094	-10.80615234	-19.95117188	+0.41748047	-86.61621094	+1272
+1457970551.79390000	+14.91503906	-14.36132813	-10.83691406	-12.81005859	+19.27001953	-104.30419922	+1860	+15.09521484	-13.48242188	-10.52490234	-69.16992188	-40.29785156	+18.87451172	+2620	+11.80810547	-14.84472656	-10.81933594	-19.57763672	+0.76904297	-86.52832031	+1284
+1457970551.79810000	+14.89746094	-14.31298828	-10.81054688	-12.67822266	+19.31396484	-104.26025391	+1872	+15.13037109	-13.44287109	-10.49414063	-69.01611328	-40.31982422	+19.07226563	+2620	+11.79492188	-14.80078125	-10.82812500	-19.29199219	+1.03271484	-86.46240234	+1296
+1457970551.80230000	+14.87988281	-14.26464844	-10.78857422	-12.52441406	+19.37988281	-104.21630859	+1888	+15.15673828	-13.40771484	-10.47216797	-68.86230469	-40.34179688	+19.22607422	+2616	+11.78613281	-14.76562500	-10.83251953	-19.07226563	+1.23046875	-86.37451172	+1312
+1457970551.80640010	+14.84033203	-14.17675781	-10.75781250	-12.23876953	+19.51171875	-104.15039063	+1916	+15.20068359	-13.33740234	-10.42822266	-68.55468750	-40.34179688	+19.51171875	+2616	+11.77294922	-14.71728516	-10.83251953	-18.76464844	+1.45019531	-86.26464844	+1336
+1457970551.81060000	+14.81396484	-14.11962891	-10.73583984	-12.04101563	+19.59960938	-104.10644531	+1948	+15.22265625	-13.28466797	-10.39746094	-68.31298828	-40.34179688	+19.68750000	+2616	+11.75976563	-14.68212891	-10.82373047	-18.58886719	+1.53808594	-86.19873047	+1356
+1457970551.81480000	+14.79638672	-14.08447266	-10.72705078	-11.84326172	+19.66552734	-104.08447266	+1984	+15.22705078	-13.24511719	-10.38427734	-68.09326172	-40.31982422	+19.75341797	+2608	+11.75537109	-14.66455078	-10.81054688	-18.47900391	+1.51611328	-86.17675781	+1372
+1457970551.81890010	+14.78759766	-14.05810547	-10.73583984	-11.64550781	+19.75341797	-104.08447266	+2012	+15.20947266	-13.19677734	-10.38427734	-67.74169922	-40.23193359	+19.73144531	+2600	+11.75537109	-14.65576172	-10.79736328	-18.41308594	+1.47216797	-86.13281250	+1388
+1457970551.82730010	+14.77001953	-14.04931641	-10.77539063	-11.40380859	+19.95117188	-104.06250000	+2044	+15.13037109	-13.15283203	-10.43261719	-67.21435547	-40.03417969	+19.37988281	+2588	+11.75976563	-14.64257813	-10.77099609	-18.34716797	+1.29638672	-86.00097656	+1396
+1457970551.83139990	+14.76123047	-14.04931641	-10.79736328	-11.31591797	+20.03906250	-104.06250000	+2052	+15.06884766	-13.13964844	-10.46337891	-66.95068359	-39.90234375	+19.09423828	+2592	+11.75976563	-14.63378906	-10.76220703	-18.34716797	+1.23046875	-85.95703125	+1396
+1457970551.83559990	+14.75683594	-14.04931641	-10.81933594	-11.22802734	+20.08300781	-104.01855469	+2048	+15.00732422	-13.13085938	-10.48974609	-66.75292969	-39.79248047	+18.83056641	+2596	+11.75976563	-14.62939453	-10.74462891	-18.32519531	+1.14257813	-85.91308594	+1392
+1457970551.83970000	+14.75683594	-14.05371094	-10.84130859	-11.14013672	+20.10498047	-103.99658203	+2036	+14.94580078	-13.12207031	-10.51611328	-66.55517578	-39.70458984	+18.56689453	+2600	+11.75976563	-14.62500000	-10.72705078	-18.32519531	+1.01074219	-85.86914063	+1384
+1457970551.84390000	+14.76123047	-14.05810547	-10.85009766	-11.07421875	+20.08300781	-103.99658203	+2016	+14.88867188	-13.11767578	-10.53808594	-66.35742188	-39.63867188	+18.30322266	+2604	+11.76416016	-14.61621094	-10.70507813	-18.30322266	+0.85693359	-85.84716797	+1372
+1457970551.84809990	+14.76562500	-14.05810547	-10.85888672	-10.96435547	+20.06103516	-104.01855469	+1996	+14.84033203	-13.10449219	-10.56005859	-66.11572266	-39.57275391	+18.03955078	+2608	+11.76416016	-14.61181641	-10.67871094	-18.28125000	+0.72509766	-85.84716797	+1360
+1457970551.85220000	+14.77001953	-14.05371094	-10.86767578	-10.87646484	+20.03906250	-104.01855469	+1968	+14.80078125	-13.09130859	-10.57324219	-65.89599609	-39.55078125	+17.81982422	+2608	+11.76855469	-14.59863281	-10.66113281	-18.25927734	+0.61523438	-85.82519531	+1348
+1457970551.85640000	+14.77441406	-14.04492188	-10.87646484	-10.74462891	+20.03906250	-104.01855469	+1940	+14.77441406	-13.07373047	-10.57763672	-65.67626953	-39.55078125	+17.62207031	+2608	+11.76855469	-14.58984375	-10.63916016	-18.19335938	+0.50537109	-85.82519531	+1328
+1457970551.86470010	+14.78320313	-14.00976563	-10.88525391	-10.52490234	+20.06103516	-103.95263672	+1880	+14.75683594	-13.00341797	-10.57763672	-65.14892578	-39.50683594	+17.42431641	+2608	+11.77734375	-14.55468750	-10.62158203	-18.01757813	+0.46142578	-85.73730469	+1292
+1457970551.86890010	+14.77880859	-13.97900391	-10.87207031	-10.41503906	+20.06103516	-103.93066406	+1852	+14.77001953	-12.95947266	-10.55566406	-64.92919922	-39.50683594	+17.40234375	+2612	+11.77734375	-14.51953125	-10.61279297	-17.86376953	+0.52734375	-85.69335938	+1276
+1457970551.87310000	+14.77880859	-13.93945313	-10.85449219	-10.30517578	+20.03906250	-103.88671875	+1828	+14.78759766	-12.90673828	-10.52929688	-64.68750000	-39.52880859	+17.44628906	+2616	+11.77294922	-14.48876953	-10.59960938	-17.70996094	+0.59326172	-85.67138672	+1260
+1457970551.87719990	+14.77880859	-13.89550781	-10.82812500	-10.17333984	+19.99511719	-103.84277344	+1808	+14.81835938	-12.85839844	-10.48974609	-64.48974609	-39.61669922	+17.55615234	+2624	+11.76416016	-14.45800781	-10.59082031	-17.55615234	+0.68115234	-85.64941406	+1248
+1457970551.88140010	+14.78320313	-13.84277344	-10.79736328	-10.01953125	+19.95117188	-103.79882813	+1800	+14.86230469	-12.80566406	-10.44580078	-64.31396484	-39.68261719	+17.73193359	+2636	+11.75976563	-14.41406250	-10.58203125	-17.38037109	+0.79101563	-85.62744141	+1240
+1457970551.88560010	+14.78759766	-13.78125000	-10.76660156	-9.84375000	+19.92919922	-103.73291016	+1796	+14.91503906	-12.73974609	-10.40185547	-64.11621094	-39.74853516	+17.92968750	+2644	+11.75976563	-14.37451172	-10.58203125	-17.16064453	+0.96679688	-85.60546875	+1236
+1457970551.88969990	+14.77880859	-13.71093750	-10.73583984	-9.68994141	+19.97314453	-103.64501953	+1796	+14.96777344	-12.66943359	-10.35351563	-63.91845703	-39.79248047	+18.12744141	+2652	+11.75097656	-14.33056641	-10.59082031	-16.96289063	+1.20849609	-85.51757813	+1240
+1457970551.89809990	+14.76123047	-13.54833984	-10.66992188	-9.38232422	+20.14892578	-103.33740234	+1832	+15.07324219	-12.53320313	-10.26562500	-63.61083984	-39.74853516	+18.52294922	+2668	+11.72900391	-14.21630859	-10.61718750	-16.56738281	+1.84570313	-85.27587891	+1264
+1457970551.90220000	+14.74804688	-13.47363281	-10.63476563	-9.27246094	+20.23681641	-103.16162109	+1860	+15.11279297	-12.46289063	-10.22167969	-63.52294922	-39.70458984	+18.72070313	+2672	+11.71582031	-14.16796875	-10.62158203	-16.45751953	+2.10937500	-85.16601563	+1284
+1457970551.90640000	+14.73046875	-13.38574219	-10.59960938	-9.11865234	+20.32470703	-102.96386719	+1904	+15.15673828	-12.39257813	-10.17773438	-63.43505859	-39.63867188	+18.91845703	+2672	+11.70263672	-14.10644531	-10.62158203	-16.28173828	+2.37304688	-84.99023438	+1308
+1457970551.91050000	+14.71728516	-13.31103516	-10.56445313	-8.98681641	+20.41259766	-102.76611328	+1948	+15.18750000	-12.33105469	-10.12939453	-63.39111328	-39.55078125	+19.09423828	+2672	+11.68945313	-14.04931641	-10.61279297	-16.17187500	+2.59277344	-84.88037109	+1336
+1457970551.91470000	+14.70849609	-13.24072266	-10.54248047	-8.85498047	+20.52246094	-102.61230469	+2000	+15.20947266	-12.27392578	-10.09863281	-63.36914063	-39.44091797	+19.20410156	+2672	+11.67626953	-14.00097656	-10.60400391	-16.10595703	+2.74658203	-84.79248047	+1364
+1457970551.91890000	+14.70410156	-13.17041016	-10.53369141	-8.70117188	+20.69824219	-102.37060547	+2052	+15.22265625	-12.21240234	-10.07226563	-63.36914063	-39.24316406	+19.29199219	+2668	+11.67626953	-13.94824219	-10.59960938	-16.01806641	+2.90039063	-84.61669922	+1392
+1457970551.92300010	+14.69531250	-13.11328125	-10.52929688	-8.59130859	+20.87402344	-102.15087891	+2100	+15.22265625	-12.16845703	-10.05029297	-63.39111328	-39.04541016	+19.29199219	+2660	+11.67626953	-13.89990234	-10.59521484	-15.95214844	+3.05419922	-84.46289063	+1420
+1457970551.92720010	+14.68652344	-13.06054688	-10.53808594	-8.45947266	+21.07177734	-101.90917969	+2144	+15.20507813	-12.11572266	-10.05468750	-63.41308594	-38.75976563	+19.20410156	+2652	+11.66748047	-13.85156250	-10.58642578	-15.93017578	+3.20800781	-84.30908203	+1440
+1457970551.93549990	+14.66894531	-12.96826172	-10.56445313	-8.28369141	+21.53320313	-101.44775391	+2216	+15.11718750	-12.03222656	-10.08984375	-63.52294922	-38.01269531	+18.80859375	+2644	+11.66748047	-13.74169922	-10.54687500	-15.86425781	+3.33984375	-83.89160156	+1480
+1457970551.93969990	+14.66894531	-12.93310547	-10.57763672	-8.19580078	+21.66503906	-101.22802734	+2236	+15.06005859	-12.00146484	-10.10742188	-63.63281250	-37.68310547	+18.58886719	+2644	+11.66748047	-13.69775391	-10.51611328	-15.88623047	+3.27392578	-83.73779297	+1488
+1457970551.94390010	+14.67773438	-12.88916016	-10.57763672	-8.06396484	+21.75292969	-101.03027344	+2248	+15.01171875	-11.96191406	-10.11621094	-63.69873047	-37.37548828	+18.39111328	+2636	+11.68066406	-13.64062500	-10.47656250	-15.86425781	+3.16406250	-83.58398438	+1496
+1457970551.94800000	+14.68652344	-12.84521484	-10.57763672	-7.91015625	+21.86279297	-100.87646484	+2252	+14.96337891	-11.92675781	-10.12060547	-63.74267578	-37.13378906	+18.17138672	+2636	+11.68945313	-13.59228516	-10.44580078	-15.82031250	+3.12011719	-83.43017578	+1500
+1457970551.95219990	+14.69091797	-12.80126953	-10.59082031	-7.75634766	+21.99462891	-100.67871094	+2252	+14.91064453	-11.88720703	-10.14257813	-63.76464844	-36.80419922	+17.90771484	+2636	+11.69824219	-13.54394531	-10.41943359	-15.75439453	+3.09814453	-83.27636719	+1500
+1457970551.95639990	+14.70410156	-12.75292969	-10.60839844	-7.58056641	+22.14843750	-100.48095703	+2244	+14.85791016	-11.84326172	-10.16894531	-63.78662109	-36.45263672	+17.64404297	+2636	+11.71582031	-13.48681641	-10.39746094	-15.66650391	+3.07617188	-83.10058594	+1496
+1457970551.96050000	+14.71728516	-12.70458984	-10.62597656	-7.44873047	+22.28027344	-100.32714844	+2228	+14.81396484	-11.79052734	-10.18652344	-63.78662109	-36.14501953	+17.42431641	+2640	+11.72900391	-13.43408203	-10.36669922	-15.60058594	+3.03222656	-82.92480469	+1492
+1457970551.96890000	+14.73046875	-12.57714844	-10.62597656	-7.07519531	+22.52197266	-99.88769531	+2184	+14.74804688	-11.66748047	-10.18652344	-63.67675781	-35.68359375	+17.07275391	+2644	+11.73779297	-13.29345703	-10.31835938	-15.35888672	+3.07617188	-82.50732422	+1476
+1457970551.97300000	+14.73486328	-12.50244141	-10.60400391	-6.85546875	+22.54394531	-99.73388672	+2156	+14.72607422	-11.59716797	-10.16894531	-63.58886719	-35.52978516	+17.00683594	+2652	+11.74658203	-13.23193359	-10.28759766	-15.18310547	+3.05419922	-82.33154297	+1468
+1457970551.97720000	+14.73486328	-12.42773438	-10.58203125	-6.70166016	+22.56591797	-99.55810547	+2132	+14.71289063	-11.52685547	-10.14257813	-63.50097656	-35.39794922	+16.94091797	+2656	+11.75097656	-13.15722656	-10.26562500	-14.98535156	+3.07617188	-82.13378906	+1460
+1457970551.98140000	+14.75244141	-12.33544922	-10.54248047	-6.43798828	+22.50000000	-99.38232422	+2112	+14.72607422	-11.44335938	-10.10302734	-63.34716797	-35.33203125	+16.98486328	+2664	+11.76855469	-13.07812500	-10.23486328	-14.74365234	+3.07617188	-81.95800781	+1452
+1457970551.98550010	+14.75683594	-12.24755859	-10.51171875	-6.19628906	+22.54394531	-99.25048828	+2092	+14.74804688	-11.33789063	-10.06787109	-63.14941406	-35.22216797	+17.07275391	+2680	+11.77734375	-13.01220703	-10.21728516	-14.50195313	+3.20800781	-81.82617188	+1444
+1457970551.98970010	+14.73486328	-12.14208984	-10.48974609	-5.97656250	+22.71972656	-99.05273438	+2076	+14.77001953	-11.22802734	-10.02832031	-62.88574219	-35.09033203	+17.13867188	+2692	+11.76855469	-12.92871094	-10.21728516	-14.23828125	+3.47167969	-81.60644531	+1444
+1457970551.99379990	+14.73486328	-12.01904297	-10.45898438	-5.60302734	+22.80761719	-98.78906250	+2072	+14.80517578	-11.10937500	-9.98437500	-62.60009766	-34.95849609	+17.29248047	+2708	+11.77294922	-12.83642578	-10.20410156	-13.90869141	+3.69140625	-81.36474609	+1444
+1457970552.00219990	+14.70410156	-11.79492188	-10.37988281	-5.07568359	+23.00537109	-98.28369141	+2068	+14.85351563	-10.86767578	-9.87451172	-62.09472656	-34.69482422	+17.57812500	+2744	+11.76416016	-12.65625000	-10.17773438	-13.31542969	+4.13085938	-80.90332031	+1456
+1457970552.00630000	+14.69091797	-11.66308594	-10.31835938	-4.72412109	+23.02734375	-98.02001953	+2080	+14.89746094	-10.73583984	-9.80859375	-61.83105469	-34.58496094	+17.81982422	+2764	+11.76416016	-12.55517578	-10.16015625	-12.96386719	+4.35058594	-80.63964844	+1464
+1457970552.01050000	+14.67333984	-11.54443359	-10.26123047	-4.43847656	+23.07128906	-97.77832031	+2100	+14.93701172	-10.61279297	-9.74267578	-61.56738281	-34.49707031	+18.01757813	+2780	+11.75537109	-12.46289063	-10.14257813	-12.65625000	+4.59228516	-80.44189453	+1476
+1457970552.01469990	+14.64697266	-11.41699219	-10.21289063	-4.10888672	+23.18115234	-97.53662109	+2132	+14.96337891	-10.48535156	-9.68994141	-61.30371094	-34.34326172	+18.19335938	+2796	+11.74218750	-12.37500000	-10.12500000	-12.37060547	+4.85595703	-80.24414063	+1492
+1457970552.02300000	+14.62060547	-11.16210938	-10.14697266	-3.36181641	+23.53271484	-96.83349609	+2204	+15.02050781	-10.22607422	-9.59326172	-60.73242188	-33.85986328	+18.50097656	+2816	+11.74658203	-12.18164063	-10.07666016	-11.71142578	+5.27343750	-79.73876953	+1536
+1457970552.02720000	+14.58984375	-11.03906250	-10.11621094	-3.03222656	+23.77441406	-96.48193359	+2248	+15.02490234	-10.09863281	-9.54931641	-60.49072266	-33.55224609	+18.58886719	+2824	+11.72460938	-12.08496094	-10.05468750	-11.46972656	+5.55908203	-79.47509766	+1564
+1457970552.03130010	+14.57226563	-10.91162109	-10.08544922	-2.63671875	+24.01611328	-96.06445313	+2292	+15.03369141	-9.96679688	-9.50976563	-60.22705078	-33.20068359	+18.67675781	+2832	+11.72460938	-11.97509766	-10.03710938	-11.14013672	+5.80078125	-79.10156250	+1596
+1457970552.03550000	+14.55468750	-10.79296875	-10.04589844	-2.30712891	+24.12597656	-95.66894531	+2336	+15.02490234	-9.85693359	-9.46582031	-60.05126953	-32.91503906	+18.69873047	+2836	+11.72021484	-11.86962891	-10.00195313	-10.87646484	+5.95458984	-78.79394531	+1620
+1457970552.03970000	+14.54150391	-10.67871094	-10.01074219	-1.97753906	+24.23583984	-95.27343750	+2380	+15.00292969	-9.74707031	-9.43505859	-59.94140625	-32.51953125	+18.69873047	+2836	+11.70703125	-11.77294922	-9.96240234	-10.67871094	+6.08642578	-78.50830078	+1644
+1457970552.04380010	+14.53710938	-10.56005859	-9.97998047	-1.60400391	+24.36767578	-94.83398438	+2416	+14.98974609	-9.63720703	-9.40429688	-59.78759766	-32.16796875	+18.72070313	+2836	+11.72021484	-11.66308594	-9.91845703	-10.37109375	+6.13037109	-78.15673828	+1672
+1457970552.04800010	+14.53271484	-10.44580078	-9.94482422	-1.27441406	+24.49951172	-94.43847656	+2448	+14.97216797	-9.53613281	-9.37353516	-59.65576172	-31.81640625	+18.65478516	+2836	+11.72460938	-11.56201172	-9.86572266	-10.12939453	+6.13037109	-77.84912109	+1696
+1457970552.05220010	+14.52832031	-10.34033203	-9.91845703	-0.94482422	+24.63134766	-94.04296875	+2480	+14.93261719	-9.43066406	-9.35156250	-59.54589844	-31.39892578	+18.54492188	+2836	+11.72460938	-11.46093750	-9.81738281	-9.95361328	+6.17431641	-77.54150391	+1712
+1457970552.06049990	+14.54589844	-10.11621094	-9.87011719	-0.21972656	+24.87304688	-93.16406250	+2512	+14.86669922	-9.21972656	-9.31201172	-59.30419922	-30.52001953	+18.34716797	+2836	+11.75537109	-11.24560547	-9.71630859	-9.44824219	+6.08642578	-76.79443359	+1744
+1457970552.06460000	+14.53710938	-10.00634766	-9.83935547	+0.08789063	+25.00488281	-92.68066406	+2516	+14.81835938	-9.11425781	-9.28564453	-59.21630859	-30.05859375	+18.21533203	+2840	+11.75097656	-11.13134766	-9.66796875	-9.25048828	+6.13037109	-76.39892578	+1748
+1457970552.06880000	+14.54589844	-9.88330078	-9.79980469	+0.46142578	+25.07080078	-92.21923828	+2516	+14.78759766	-9.00439453	-9.25488281	-59.10644531	-29.66308594	+18.12744141	+2840	+11.76416016	-11.00830078	-9.61523438	-8.96484375	+6.10839844	-75.93750000	+1756
+1457970552.07300000	+14.55029297	-9.76025391	-9.75146484	+0.81298828	+25.09277344	-91.75781250	+2516	+14.75683594	-8.89892578	-9.21972656	-59.01855469	-29.28955078	+18.03955078	+2840	+11.77294922	-10.89404297	-9.55371094	-8.72314453	+6.08642578	-75.54199219	+1764
+1457970552.07710000	+14.55029297	-9.64599609	-9.70312500	+1.14257813	+25.11474609	-91.31835938	+2508	+14.71289063	-8.79345703	-9.18896484	-58.95263672	-28.89404297	+17.92968750	+2840	+11.76855469	-10.77978516	-9.49658203	-8.50341797	+6.06445313	-75.12451172	+1764
+1457970552.08130000	+14.56347656	-9.51855469	-9.65039063	+1.53808594	+25.07080078	-90.85693359	+2500	+14.69531250	-8.67480469	-9.14501953	-58.82080078	-28.54248047	+17.92968750	+2844	+11.79052734	-10.65234375	-9.43505859	-8.21777344	+5.97656250	-74.68505859	+1772
+1457970552.08550000	+14.57226563	-9.39111328	-9.59765625	+1.91162109	+25.11474609	-90.43945313	+2488	+14.67773438	-8.54736328	-9.10107422	-58.62304688	-28.16894531	+17.88574219	+2848	+11.79931641	-10.54248047	-9.37353516	-7.95410156	+5.97656250	-74.31152344	+1772
+1457970552.09380010	+14.55908203	-9.12304688	-9.47900391	+2.68066406	+25.22460938	-89.49462891	+2468	+14.63818359	-8.28369141	-8.99560547	-58.22753906	-27.42187500	+17.86376953	+2864	+11.79931641	-10.29199219	-9.26806641	-7.36083984	+6.15234375	-73.38867188	+1772
+1457970552.09800000	+14.55468750	-8.98681641	-9.41748047	+3.09814453	+25.29052734	-88.98925781	+2456	+14.62939453	-8.14746094	-8.93847656	-58.00781250	-27.07031250	+17.90771484	+2876	+11.80371094	-10.17333984	-9.21533203	-7.05322266	+6.26220703	-72.94921875	+1768
+1457970552.10209990	+14.52832031	-8.84179688	-9.35595703	+3.47167969	+25.40039063	-88.46191406	+2444	+14.61621094	-8.01123047	-8.86376953	-57.81005859	-26.74072266	+17.99560547	+2888	+11.78613281	-10.05029297	-9.16699219	-6.76757813	+6.45996094	-72.44384766	+1768
+1457970552.10630010	+14.51513672	-8.68798828	-9.27685547	+3.95507813	+25.42236328	-87.91259766	+2444	+14.62500000	-7.86621094	-8.78027344	-57.54638672	-26.47705078	+18.14941406	+2908	+11.78173828	-9.91845703	-9.10986328	-6.41601563	+6.59179688	-71.96044922	+1772
+1457970552.11050010	+14.49755859	-8.54296875	-9.20214844	+4.39453125	+25.48828125	-87.42919922	+2448	+14.63378906	-7.71240234	-8.69677734	-57.23876953	-26.19140625	+18.28125000	+2924	+11.77734375	-9.79541016	-9.05273438	-6.08642578	+6.74560547	-71.52099609	+1772
+1457970552.11459990	+14.47558594	-8.40234375	-9.11865234	+4.79003906	+25.51025391	-86.96777344	+2452	+14.63378906	-7.56298828	-8.60888672	-56.95312500	-25.92773438	+18.41308594	+2944	+11.75976563	-9.67675781	-9.00000000	-5.77880859	+6.94335938	-71.08154297	+1780
+1457970552.11879990	+14.46240234	-8.25732422	-9.03955078	+5.22949219	+25.53222656	-86.44042969	+2468	+14.64257813	-7.40917969	-8.52099609	-56.64550781	-25.59814453	+18.58886719	+2964	+11.75976563	-9.54492188	-8.94726563	-5.40527344	+7.09716797	-70.57617188	+1788
+1457970552.12710000	+14.41845703	-7.96289063	-8.88134766	+6.13037109	+25.66406250	-85.40771484	+2504	+14.65136719	-7.10595703	-8.34082031	-56.03027344	-25.04882813	+18.89648438	+3004	+11.73339844	-9.31201172	-8.84179688	-4.76806641	+7.53662109	-69.65332031	+1800
+1457970552.13130000	+14.39648438	-7.81347656	-8.80664063	+6.61376953	+25.75195313	-84.81445313	+2532	+14.66015625	-6.95654297	-8.24414063	-55.72265625	-24.76318359	+19.07226563	+3024	+11.73339844	-9.18457031	-8.78466797	-4.39453125	+7.71240234	-69.10400391	+1812
+1457970552.13550000	+14.37451172	-7.66406250	-8.72314453	+7.05322266	+25.79589844	-84.24316406	+2560	+14.66015625	-6.81152344	-8.14746094	-55.43701172	-24.49951172	+19.24804688	+3040	+11.72460938	-9.06152344	-8.72753906	-4.04296875	+7.84423828	-68.59863281	+1828
+1457970552.13960000	+14.34814453	-7.52783203	-8.63964844	+7.47070313	+25.79589844	-83.71582031	+2592	+14.65136719	-6.67089844	-8.05078125	-55.19531250	-24.23583984	+19.42382813	+3056	+11.71142578	-8.94287109	-8.66162109	-3.73535156	+7.97607422	-68.09326172	+1844
+1457970552.14380000	+14.33496094	-7.38720703	-8.55175781	+7.91015625	+25.75195313	-83.18847656	+2632	+14.64697266	-6.52587891	-7.95410156	-54.95361328	-23.95019531	+19.59960938	+3076	+11.71142578	-8.81542969	-8.59570313	-3.36181641	+8.04199219	-67.54394531	+1864
+1457970552.14790010	+14.32617188	-7.24658203	-8.45947266	+8.34960938	+25.66406250	-82.68310547	+2668	+14.64257813	-6.38964844	-7.85742188	-54.68994141	-23.68652344	+19.75341797	+3092	+11.70703125	-8.69238281	-8.52978516	-3.03222656	+8.08593750	-67.03857422	+1884
+1457970552.15210010	+14.31298828	-7.11035156	-8.36718750	+8.78906250	+25.57617188	-82.22167969	+2708	+14.62939453	-6.25341797	-7.76953125	-54.44824219	-23.40087891	+19.90722656	+3104	+11.70263672	-8.57812500	-8.45507813	-2.74658203	+8.12988281	-66.57714844	+1904
+1457970552.16039990	+14.29980469	-6.84228516	-8.21337891	+9.68994141	+25.53222656	-81.10107422	+2772	+14.59863281	-5.99853516	-7.60693359	-54.00878906	-22.74169922	+20.17089844	+3124	+11.72021484	-8.32763672	-8.30566406	-1.99951172	+8.08593750	-65.43457031	+1940
+1457970552.16459990	+14.28662109	-6.71044922	-8.13427734	+10.12939453	+25.46630859	-80.52978516	+2800	+14.56787109	-5.88427734	-7.52343750	-53.87695313	-22.41210938	+20.30273438	+3128	+11.71582031	-8.20458984	-8.22216797	-1.71386719	+8.04199219	-64.88525391	+1956
+1457970552.16880010	+14.28222656	-6.57861328	-8.05517578	+10.59082031	+25.42236328	-79.98046875	+2820	+14.54150391	-5.76123047	-7.43994141	-53.72314453	-22.06054688	+20.45654297	+3132	+11.72460938	-8.07714844	-8.14306641	-1.36230469	+7.97607422	-64.29199219	+1976
+1457970552.17290000	+14.27343750	-6.44677734	-7.97167969	+11.05224609	+25.33447266	-79.40917969	+2840	+14.51513672	-5.64257813	-7.35644531	-53.54736328	-21.73095703	+20.63232422	+3140	+11.72900391	-7.94970703	-8.05517578	-1.01074219	+7.88818359	-63.69873047	+1988
+1457970552.17709990	+14.26904297	-6.31933594	-7.88378906	+11.46972656	+25.20263672	-78.88183594	+2856	+14.48437500	-5.52832031	-7.27294922	-53.43750000	-21.40136719	+20.83007813	+3144	+11.72900391	-7.83105469	-7.96728516	-0.72509766	+7.80029297	-63.14941406	+2000
+1457970552.18129990	+14.27343750	-6.19189453	-7.80029297	+11.97509766	+25.09277344	-78.28857422	+2864	+14.46240234	-5.40966797	-7.19384766	-53.26171875	-21.00585938	+21.00585938	+3144	+11.73779297	-7.70361328	-7.87939453	-0.37353516	+7.66845703	-62.55615234	+2008
+1457970552.18960000	+14.26025391	-5.93261719	-7.63330078	+12.94189453	+24.89501953	-77.18994141	+2868	+14.40527344	-5.18554688	-7.03125000	-52.99804688	-20.28076172	+21.44531250	+3148	+11.74218750	-7.46191406	-7.69921875	+0.26367188	+7.53662109	-61.45751953	+2020
+1457970552.19380000	+14.25585938	-5.80957031	-7.55419922	+13.40332031	+24.87304688	-76.59667969	+2864	+14.37890625	-5.07128906	-6.95214844	-52.84423828	-19.88525391	+21.64306641	+3148	+11.74658203	-7.33886719	-7.61132813	+0.61523438	+7.47070313	-60.86425781	+2028
+1457970552.20210000	+14.23388672	-5.56347656	-7.38281250	+14.32617188	+24.71923828	-75.41015625	+2848	+14.32617188	-4.84277344	-6.77197266	-52.58056641	-19.16015625	+22.19238281	+3152	+11.74218750	-7.09716797	-7.43554688	+1.25244141	+7.38281250	-59.72167969	+2032
+1457970552.20630000	+14.22070313	-5.43603516	-7.29492188	+14.80957031	+24.63134766	-74.81689453	+2836	+14.30419922	-4.72851563	-6.67529297	-52.44873047	-18.78662109	+22.47802734	+3156	+11.73779297	-6.97851563	-7.34765625	+1.58203125	+7.33886719	-59.15039063	+2032
+1457970552.21040010	+14.20751953	-5.30859375	-7.20263672	+15.31494141	+24.52148438	-74.22363281	+2828	+14.28662109	-4.60546875	-6.58300781	-52.22900391	-18.41308594	+22.76367188	+3160	+11.73339844	-6.86425781	-7.26416016	+1.88964844	+7.33886719	-58.60107422	+2036
+1457970552.21460010	+14.19433594	-5.18994141	-7.10156250	+15.75439453	+24.36767578	-73.69628906	+2824	+14.27343750	-4.48681641	-6.47314453	-52.05322266	-18.17138672	+23.13720703	+3168	+11.72021484	-6.75439453	-7.17626953	+2.19726563	+7.33886719	-58.09570313	+2036
+1457970552.21869990	+14.18115234	-5.07128906	-7.00488281	+16.19384766	+24.25781250	-73.14697266	+2816	+14.26464844	-4.37695313	-6.36767578	-51.89941406	-17.86376953	+23.44482422	+3172	+11.71582031	-6.64013672	-7.09277344	+2.50488281	+7.33886719	-57.56835938	+2040
+1457970552.22709990	+14.14160156	-4.83398438	-6.80712891	+17.07275391	+24.08203125	-72.11425781	+2808	+14.24267578	-4.13525391	-6.15234375	-51.48193359	-17.31445313	+24.10400391	+3184	+11.69384766	-6.43359375	-6.93017578	+3.09814453	+7.38281250	-56.60156250	+2044
+1457970552.23120000	+14.11962891	-4.71972656	-6.70605469	+17.46826172	+23.99414063	-71.58691406	+2808	+14.22949219	-4.02539063	-6.04248047	-51.32812500	-17.02880859	+24.38964844	+3192	+11.68066406	-6.33251953	-6.85107422	+3.38378906	+7.44873047	-56.09619141	+2044
+1457970552.23540000	+14.09765625	-4.60107422	-6.60937500	+17.88574219	+23.88427734	-71.05957031	+2812	+14.21630859	-3.90234375	-5.93701172	-51.10839844	-16.74316406	+24.69726563	+3200	+11.66748047	-6.22705078	-6.77636719	+3.66943359	+7.49267578	-55.61279297	+2048
+1457970552.23959990	+14.07568359	-4.48681641	-6.49951172	+18.30322266	+23.70849609	-70.59814453	+2820	+14.20751953	-3.78808594	-5.80957031	-50.88867188	-16.58935547	+25.07080078	+3212	+11.65429688	-6.13037109	-6.69287109	+3.93310547	+7.49267578	-55.15136719	+2056
+1457970552.24370000	+14.05371094	-4.38134766	-6.39843750	+18.69873047	+23.57666016	-70.11474609	+2832	+14.20312500	-3.67822266	-5.69531250	-50.73486328	-16.39160156	+25.37841797	+3220	+11.64550781	-6.03369141	-6.61376953	+4.21875000	+7.49267578	-54.68994141	+2060
+1457970552.24790000	+14.03173828	-4.26708984	-6.30175781	+19.13818359	+23.46679688	-69.60937500	+2844	+14.19433594	-3.56835938	-5.58105469	-50.53710938	-16.19384766	+25.66406250	+3228	+11.63232422	-5.93701172	-6.53466797	+4.50439453	+7.51464844	-54.22851563	+2068
+1457970552.25210000	+14.01416016	-4.15722656	-6.19189453	+19.51171875	+23.22509766	-69.21386719	+2860	+14.18554688	-3.45849609	-5.46240234	-50.36132813	-16.04003906	+26.01562500	+3236	+11.61914063	-5.84472656	-6.44677734	+4.76806641	+7.44873047	-53.83300781	+2080
+1457970552.26040010	+13.97900391	-3.95947266	-5.99414063	+20.23681641	+22.96142578	-68.31298828	+2892	+14.15917969	-3.25634766	-5.26025391	-50.05371094	-15.55664063	+26.52099609	+3244	+11.60156250	-5.66015625	-6.29296875	+5.29541016	+7.44873047	-52.91015625	+2096
+1457970552.26460000	+13.96142578	-3.85839844	-5.89306641	+20.61035156	+22.76367188	-67.89550781	+2912	+14.14599609	-3.15966797	-5.14599609	-49.89990234	-15.40283203	+26.85058594	+3252	+11.59277344	-5.57226563	-6.20068359	+5.53710938	+7.36083984	-52.49267578	+2108
+1457970552.26869990	+13.94384766	-3.76171875	-5.80078125	+20.96191406	+22.67578125	-67.43408203	+2928	+14.12841797	-3.06738281	-5.04492188	-49.76806641	-15.18310547	+27.09228516	+3252	+11.58837891	-5.48437500	-6.12158203	+5.75683594	+7.31689453	-52.03125000	+2116
+1457970552.27290010	+13.92626953	-3.66064453	-5.71289063	+21.35742188	+22.52197266	-66.92871094	+2944	+14.11083984	-2.97509766	-4.94384766	-49.68017578	-14.94140625	+27.35595703	+3256	+11.57958984	-5.38769531	-6.04248047	+6.04248047	+7.27294922	-51.56982422	+2124
+1457970552.27710010	+13.92187500	-3.56835938	-5.60742188	+21.70898438	+22.23632813	-66.53320313	+2960	+14.09765625	-2.89160156	-4.84277344	-49.59228516	-14.78759766	+27.66357422	+3256	+11.57519531	-5.29980469	-5.95019531	+6.28417969	+7.11914063	-51.15234375	+2136
+1457970552.28119990	+13.91308594	-3.48046875	-5.51513672	+22.01660156	+22.06054688	-66.07177734	+2972	+14.08007813	-2.81250000	-4.75048828	-49.52636719	-14.52392578	+27.88330078	+3252	+11.57519531	-5.21630859	-5.86669922	+6.50390625	+7.00927734	-50.69091797	+2144
+1457970552.28539990	+13.90429688	-3.39257813	-5.42724609	+22.36816406	+21.88476563	-65.61035156	+2980	+14.06250000	-2.73339844	-4.66699219	-49.43847656	-14.26025391	+28.10302734	+3248	+11.57080078	-5.12402344	-5.78320313	+6.76757813	+6.92138672	-50.22949219	+2152
+1457970552.29370000	+13.89550781	-3.22558594	-5.24267578	+22.96142578	+21.51123047	-64.75341797	+2992	+14.02734375	-2.58837891	-4.48681641	-49.35058594	-13.77685547	+28.56445313	+3240	+11.56640625	-4.96142578	-5.60302734	+7.16308594	+6.65771484	-49.35058594	+2164
+1457970552.29790000	+13.88671875	-3.14208984	-5.15917969	+23.29101563	+21.35742188	-64.27001953	+2992	+14.00976563	-2.51806641	-4.40771484	-49.28466797	-13.46923828	+28.76220703	+3236	+11.56201172	-4.87353516	-5.52392578	+7.38281250	+6.54785156	-48.88916016	+2168
+1457970552.30200000	+13.88232422	-3.06298828	-5.06689453	+23.57666016	+21.13769531	-63.83056641	+2988	+13.99658203	-2.44775391	-4.31542969	-49.21875000	-13.24951172	+29.00390625	+3228	+11.56201172	-4.79003906	-5.43164063	+7.60253906	+6.39404297	-48.44970703	+2172
+1457970552.30620000	+13.87353516	-2.98388672	-4.98339844	+23.84033203	+20.98388672	-63.36914063	+2984	+13.97900391	-2.38183594	-4.23193359	-49.19677734	-13.00781250	+29.20166016	+3224	+11.55761719	-4.71533203	-5.34814453	+7.77832031	+6.28417969	-48.01025391	+2176
+1457970552.31040000	+13.86474609	-2.90917969	-4.90429688	+24.12597656	+20.83007813	-62.90771484	+2976	+13.96142578	-2.32031250	-4.15283203	-49.15283203	-12.74414063	+29.37744141	+3216	+11.54882813	-4.63183594	-5.26904297	+7.97607422	+6.21826172	-47.57080078	+2176
+1457970552.31870010	+13.86035156	-2.76416016	-4.71972656	+24.60937500	+20.36865234	-62.13867188	+2956	+13.93505859	-2.20166016	-3.98144531	-49.13085938	-12.32666016	+29.79492188	+3200	+11.54882813	-4.48681641	-5.10205078	+8.30566406	+5.95458984	-46.75781250	+2176
+1457970552.32290010	+13.85595703	-2.69384766	-4.64062500	+24.85107422	+20.23681641	-61.74316406	+2940	+13.92626953	-2.13574219	-3.90234375	-49.06494141	-12.06298828	+29.94873047	+3192	+11.54443359	-4.41210938	-5.02734375	+8.48144531	+5.88867188	-46.36230469	+2176
+1457970552.32699990	+13.84716797	-2.62353516	-4.55273438	+25.09277344	+20.06103516	-61.36962891	+2928	+13.92187500	-2.07421875	-3.81005859	-48.99902344	-11.93115234	+30.19042969	+3188	+11.54003906	-4.34179688	-4.94384766	+8.65722656	+5.75683594	-45.98876953	+2176
+1457970552.33119990	+13.83837891	-2.56201172	-4.47363281	+25.29052734	+19.95117188	-60.99609375	+2916	+13.90869141	-2.01708984	-3.72216797	-48.95507813	-11.73339844	+30.36621094	+3184	+11.53564453	-4.28027344	-4.86914063	+8.76708984	+5.73486328	-45.61523438	+2172
+1457970552.33540010	+13.82519531	-2.49609375	-4.39453125	+25.51025391	+19.84130859	-60.62255859	+2904	+13.89990234	-1.95556641	-3.63867188	-48.88916016	-11.55761719	+30.54199219	+3176	+11.53125000	-4.21435547	-4.79882813	+8.92089844	+5.71289063	-45.21972656	+2168
+1457970552.33950000	+13.82080078	-2.43017578	-4.30664063	+25.72998047	+19.64355469	-60.29296875	+2896	+13.89990234	-1.89843750	-3.54199219	-48.84521484	-11.42578125	+30.80566406	+3176	+11.52685547	-4.14843750	-4.72412109	+9.09667969	+5.62500000	-44.86816406	+2168
+1457970552.34789990	+13.79443359	-2.31152344	-4.13964844	+26.10351563	+19.35791016	-59.67773438	+2880	+13.88671875	-1.78417969	-3.36181641	-48.73535156	-11.16210938	+31.22314453	+3168	+11.51367188	-4.03417969	-4.59228516	+9.29443359	+5.62500000	-44.18701172	+2160
+1457970552.35200000	+13.79003906	-2.25439453	-4.05175781	+26.27929688	+19.16015625	-59.41406250	+2876	+13.89111328	-1.72705078	-3.26513672	-48.69140625	-11.09619141	+31.48681641	+3168	+11.51367188	-3.97705078	-4.51757813	+9.42626953	+5.53710938	-43.90136719	+2156
+1457970552.35620000	+13.78125000	-2.20166016	-3.97265625	+26.41113281	+19.07226563	-59.12841797	+2876	+13.88671875	-1.67431641	-3.17724609	-48.62548828	-10.96435547	+31.68457031	+3164	+11.50927734	-3.92871094	-4.45166016	+9.49218750	+5.55908203	-43.57177734	+2152
+1457970552.36040000	+13.77246094	-2.14453125	-3.89794922	+26.58691406	+18.98437500	-58.82080078	+2872	+13.88671875	-1.61718750	-3.08935547	-48.58154297	-10.78857422	+31.88232422	+3164	+11.50927734	-3.87597656	-4.39013672	+9.60205078	+5.55908203	-43.24218750	+2144
+1457970552.36450000	+13.76367188	-2.08740234	-3.81445313	+26.76269531	+18.85253906	-58.55712891	+2876	+13.88671875	-1.56445313	-2.99707031	-48.51562500	-10.67871094	+32.10205078	+3164	+11.50927734	-3.81884766	-4.31982422	+9.73388672	+5.51513672	-42.93457031	+2144
+1457970552.36870000	+13.75048828	-2.03906250	-3.74414063	+26.91650391	+18.78662109	-58.24951172	+2876	+13.88232422	-1.51171875	-2.90917969	-48.47167969	-10.54687500	+32.29980469	+3160	+11.50048828	-3.77050781	-4.26269531	+9.79980469	+5.55908203	-42.60498047	+2136
+1457970552.37280010	+13.73730469	-1.98632813	-3.66943359	+27.07031250	+18.69873047	-57.94189453	+2880	+13.87792969	-1.45898438	-2.82568359	-48.42773438	-10.37109375	+32.47558594	+3160	+11.49609375	-3.71777344	-4.20117188	+9.90966797	+5.58105469	-42.27539063	+2132
+1457970552.38120010	+13.72851563	-1.88525391	-3.52001953	+27.37792969	+18.47900391	-57.39257813	+2892	+13.87792969	-1.36669922	-2.66308594	-48.36181641	-10.01953125	+32.87109375	+3156	+11.49609375	-3.62109375	-4.07373047	+10.10742188	+5.51513672	-41.66015625	+2124
+1457970552.38529990	+13.71972656	-1.84130859	-3.44970703	+27.53173828	+18.41308594	-57.10693359	+2896	+13.87792969	-1.32275391	-2.58398438	-48.31787109	-9.82177734	+33.02490234	+3152	+11.49169922	-3.57275391	-4.01220703	+10.21728516	+5.51513672	-41.35253906	+2116
+1457970552.38949990	+13.71972656	-1.79296875	-3.37939453	+27.66357422	+18.32519531	-56.84326172	+2904	+13.87792969	-1.27880859	-2.50927734	-48.27392578	-9.60205078	+33.17871094	+3148	+11.49609375	-3.52441406	-3.94628906	+10.32714844	+5.44921875	-41.06689453	+2116
+1457970552.39369990	+13.71533203	-1.74902344	-3.31787109	+27.81738281	+18.32519531	-56.53564453	+2908	+13.87353516	-1.23046875	-2.44775391	-48.22998047	-9.33837891	+33.26660156	+3144	+11.49169922	-3.48046875	-3.88476563	+10.43701172	+5.44921875	-40.73730469	+2108
+1457970552.39780000	+13.71093750	-1.70068359	-3.25634766	+27.99316406	+18.30322266	-56.18408203	+2908	+13.86914063	-1.19531250	-2.38183594	-48.20800781	-9.05273438	+33.37646484	+3136	+11.49169922	-3.42773438	-3.82763672	+10.56884766	+5.42724609	-40.38574219	+2104
+1457970552.40200000	+13.71093750	-1.65673828	-3.19482422	+28.14697266	+18.25927734	-55.87646484	+2912	+13.86474609	-1.16015625	-2.32470703	-48.18603516	-8.74511719	+33.46435547	+3128	+11.49169922	-3.37500000	-3.76171875	+10.72265625	+5.38330078	-40.07812500	+2104
+1457970552.40619990	+13.70654297	-1.60839844	-3.13330078	+28.32275391	+18.21533203	-55.56884766	+2912	+13.86035156	-1.12060547	-2.26318359	-48.16406250	-8.45947266	+33.57421875	+3120	+11.48730469	-3.32666016	-3.70458984	+10.85449219	+5.36132813	-39.74853516	+2100
+1457970552.41450000	+13.70654297	-1.52050781	-3.01025391	+28.65234375	+18.10546875	-54.97558594	+2908	+13.85156250	-1.05468750	-2.15332031	-48.14208984	-7.82226563	+33.75000000	+3104	+11.48730469	-3.22998047	-3.58154297	+11.14013672	+5.27343750	-39.13330078	+2092
+1457970552.41870000	+13.70654297	-1.48095703	-2.95312500	+28.82812500	+18.03955078	-54.68994141	+2904	+13.84716797	-1.01953125	-2.10058594	-48.12011719	-7.49267578	+33.83789063	+3096	+11.48730469	-3.18603516	-3.52441406	+11.27197266	+5.22949219	-38.82568359	+2088
+1457970552.42280010	+13.70654297	-1.44140625	-2.89599609	+28.98193359	+17.99560547	-54.40429688	+2900	+13.84277344	-0.99316406	-2.05224609	-48.09814453	-7.16308594	+33.94775391	+3088	+11.48730469	-3.13769531	-3.46728516	+11.42578125	+5.18554688	-38.51806641	+2088
+1457970552.42700000	+13.71093750	-1.39746094	-2.83886719	+29.13574219	+17.97363281	-54.11865234	+2892	+13.84277344	-0.96240234	-2.00390625	-48.07617188	-6.83349609	+34.01367188	+3076	+11.48730469	-3.09375000	-3.41015625	+11.57958984	+5.16357422	-38.23242188	+2084
+1457970552.43120000	+13.70654297	-1.35791016	-2.78173828	+29.28955078	+17.92968750	-53.85498047	+2884	+13.83837891	-0.93164063	-1.95117188	-48.05419922	-6.54785156	+34.12353516	+3068	+11.48291016	-3.04980469	-3.35742188	+11.71142578	+5.14160156	-37.94677734	+2080
+1457970552.43530010	+13.70654297	-1.31835938	-2.72900391	+29.46533203	+17.86376953	-53.59130859	+2876	+13.83398438	-0.90087891	-1.90283203	-48.03222656	-6.26220703	+34.25537109	+3060	+11.48291016	-3.00585938	-3.30468750	+11.84326172	+5.09765625	-37.66113281	+2076
+1457970552.43950010	+13.70654297	-1.27880859	-2.67626953	+29.61914063	+17.81982422	-53.30566406	+2864	+13.82958984	-0.87011719	-1.85449219	-48.03222656	-5.95458984	+34.36523438	+3048	+11.48291016	-2.96191406	-3.25195313	+11.99707031	+5.07568359	-37.37548828	+2072
+1457970552.44370010	+13.70654297	-1.23925781	-2.61914063	+29.77294922	+17.70996094	-53.10791016	+2856	+13.82519531	-0.84375000	-1.80175781	-48.03222656	-5.71289063	+34.54101563	+3040	+11.48291016	-2.92236328	-3.20361328	+12.10693359	+5.03173828	-37.13378906	+2068
+1457970552.45199990	+13.70214844	-1.16894531	-2.50927734	+30.03662109	+17.51220703	-52.71240234	+2836	+13.82080078	-0.78222656	-1.69628906	-47.96630859	-5.25146484	+34.87060547	+3028	+11.48291016	-2.85205078	-3.10693359	+12.32666016	+4.96582031	-36.65039063	+2060
+1457970552.45610000	+13.69775391	-1.13378906	-2.45214844	+30.14648438	+17.40234375	-52.55859375	+2828	+13.81640625	-0.75146484	-1.63916016	-47.96630859	-5.09765625	+35.06835938	+3024	+11.47851563	-2.81689453	-3.06298828	+12.39257813	+4.92187500	-36.43066406	+2056
+1457970552.46030000	+13.69335938	-1.10302734	-2.39941406	+30.23437500	+17.31445313	-52.40478516	+2820	+13.81640625	-0.72070313	-1.57763672	-47.94433594	-4.92187500	+35.28808594	+3020	+11.47851563	-2.78613281	-3.01464844	+12.48046875	+4.87792969	-36.23291016	+2052
+1457970552.46860000	+13.68457031	-1.04150391	-2.30273438	+30.45410156	+17.13867188	-52.09716797	+2808	+13.81201172	-0.65917969	-1.46777344	-47.90039063	-4.63623047	+35.72753906	+3012	+11.47851563	-2.72460938	-2.93994141	+12.61230469	+4.85595703	-35.83740234	+2040
+1457970552.47280000	+13.67578125	-1.01074219	-2.25000000	+30.54199219	+17.00683594	-51.96533203	+2804	+13.80761719	-0.62841797	-1.40625000	-47.87841797	-4.50439453	+35.96923828	+3012	+11.47412109	-2.69384766	-2.90039063	+12.67822266	+4.81201172	-35.63964844	+2036
+1457970552.48110010	+13.66259766	-0.94482422	-2.15771484	+30.73974609	+16.78710938	-51.72363281	+2800	+13.80322266	-0.56689453	-1.29638672	-47.85644531	-4.26269531	+36.47460938	+3008	+11.47851563	-2.63671875	-2.83007813	+12.76611328	+4.74609375	-35.28808594	+2024
+1457970552.48530010	+13.65820313	-0.91845703	-2.10937500	+30.80566406	+16.65527344	-51.63574219	+2800	+13.80322266	-0.53613281	-1.23925781	-47.83447266	-4.17480469	+36.76025391	+3008	+11.47851563	-2.61474609	-2.79052734	+12.81005859	+4.70214844	-35.13427734	+2016
+1457970552.48950000	+13.65380859	-0.89648438	-2.06542969	+30.87158203	+16.56738281	-51.52587891	+2800	+13.80322266	-0.50537109	-1.19091797	-47.81250000	-4.04296875	+36.97998047	+3008	+11.47851563	-2.58837891	-2.75976563	+12.85400391	+4.68017578	-34.98046875	+2008
+1457970552.49359990	+13.64941406	-0.87011719	-2.02587891	+30.93750000	+16.47949219	-51.41601563	+2804	+13.80322266	-0.47460938	-1.14257813	-47.76855469	-3.93310547	+37.22167969	+3008	+11.47851563	-2.56640625	-2.72900391	+12.87597656	+4.63623047	-34.82666016	+2000
+1457970552.49780010	+13.64501953	-0.84375000	-1.98632813	+31.00341797	+16.36962891	-51.28417969	+2804	+13.79882813	-0.44824219	-1.09423828	-47.76855469	-3.80126953	+37.46337891	+3004	+11.47851563	-2.54003906	-2.69384766	+12.91992188	+4.59228516	-34.65087891	+1996
+1457970552.50609990	+13.63623047	-0.79541016	-1.91601563	+31.17919922	+16.21582031	-50.99853516	+2812	+13.79443359	-0.39990234	-1.01074219	-47.74658203	-3.51562500	+37.88085938	+2996	+11.47851563	-2.48730469	-2.63671875	+13.02978516	+4.52636719	-34.34326172	+1980
+1457970552.51029990	+13.63183594	-0.76904297	-1.88525391	+31.26708984	+16.10595703	-50.84472656	+2812	+13.79443359	-0.37792969	-0.96679688	-47.76855469	-3.38378906	+38.07861328	+2992	+11.47851563	-2.46093750	-2.60595703	+13.07373047	+4.48242188	-34.18945313	+1972
+1457970552.51449990	+13.63623047	-0.74707031	-1.85009766	+31.33300781	+15.99609375	-50.69091797	+2816	+13.79443359	-0.36035156	-0.93603516	-47.79052734	-3.22998047	+38.25439453	+2988	+11.47851563	-2.43457031	-2.57519531	+13.13964844	+4.43847656	-34.03564453	+1968
+1457970552.51860000	+13.63623047	-0.72070313	-1.81494141	+31.42089844	+15.90820313	-50.53710938	+2816	+13.79443359	-0.33837891	-0.90527344	-47.74658203	-3.03222656	+38.38623047	+2980	+11.48291016	-2.41259766	-2.54443359	+13.18359375	+4.35058594	-33.88183594	+1960
+1457970552.52690010	+13.64062500	-0.68115234	-1.75781250	+31.55273438	+15.75439453	-50.20751953	+2808	+13.79003906	-0.31201172	-0.84814453	-47.79052734	-2.70263672	+38.60595703	+2964	+11.48730469	-2.35986328	-2.48730469	+13.31542969	+4.21875000	-33.59619141	+1948
+1457970552.53110000	+13.64501953	-0.66357422	-1.73144531	+31.61865234	+15.68847656	-50.00976563	+2804	+13.79003906	-0.29443359	-0.82617188	-47.79052734	-2.52685547	+38.67187500	+2956	+11.48730469	-2.33349609	-2.46093750	+13.38134766	+4.17480469	-33.44238281	+1940
+1457970552.53530000	+13.64941406	-0.64160156	-1.70507813	+31.70654297	+15.60058594	-49.81201172	+2800	+13.78564453	-0.28564453	-0.80419922	-47.81250000	-2.35107422	+38.73779297	+2944	+11.48730469	-2.31152344	-2.43457031	+13.44726563	+4.10888672	-33.28857422	+1936
+1457970552.53940010	+13.65380859	-0.61962891	-1.68310547	+31.79443359	+15.53466797	-49.61425781	+2792	+13.78564453	-0.27685547	-0.78662109	-47.83447266	-2.15332031	+38.78173828	+2936	+11.48730469	-2.28515625	-2.40820313	+13.51318359	+4.06494141	-33.13476563	+1932
+1457970552.54360010	+13.65820313	-0.59765625	-1.65234375	+31.86035156	+15.42480469	-49.43847656	+2780	+13.78564453	-0.26367188	-0.76464844	-47.83447266	-1.99951172	+38.84765625	+2924	+11.48730469	-2.25878906	-2.38183594	+13.57910156	+3.97705078	-33.02490234	+1924
+1457970552.54780010	+13.66259766	-0.58007813	-1.62597656	+31.92626953	+15.33691406	-49.28466797	+2768	+13.78564453	-0.25927734	-0.74267578	-47.85644531	-1.86767578	+38.89160156	+2916	+11.49169922	-2.23681641	-2.35546875	+13.62304688	+3.91113281	-32.89306641	+1920
+1457970552.55609990	+13.67578125	-0.54931641	-1.57763672	+32.01416016	+15.13916016	-48.93310547	+2744	+13.79003906	-0.24169922	-0.70751953	-47.87841797	-1.56005859	+38.95751953	+2892	+11.49169922	-2.19726563	-2.31152344	+13.71093750	+3.80126953	-32.65136719	+1908
+1457970552.56030010	+13.68017578	-0.53613281	-1.55126953	+32.03613281	+15.02929688	-48.80126953	+2728	+13.79003906	-0.23291016	-0.68554688	-47.87841797	-1.40625000	+38.97949219	+2884	+11.49609375	-2.17968750	-2.29394531	+13.73291016	+3.73535156	-32.54150391	+1900
+1457970552.56859990	+13.68457031	-0.50976563	-1.51611328	+32.12402344	+14.89746094	-48.44970703	+2700	+13.79003906	-0.21533203	-0.64599609	-47.87841797	-1.16455078	+39.08935547	+2868	+11.49609375	-2.14453125	-2.26318359	+13.77685547	+3.69140625	-32.32177734	+1888
+1457970552.57279990	+13.68457031	-0.49658203	-1.49414063	+32.14599609	+14.80957031	-48.31787109	+2684	+13.79003906	-0.20214844	-0.62402344	-47.87841797	-1.07666016	+39.15527344	+2864	+11.50048828	-2.13134766	-2.24560547	+13.77685547	+3.66943359	-32.21191406	+1880
+1457970552.58110000	+13.68896484	-0.47460938	-1.45458984	+32.18994141	+14.58984375	-48.03222656	+2664	+13.79443359	-0.18457031	-0.58007813	-47.85644531	-0.87890625	+39.33105469	+2852	+11.50048828	-2.10498047	-2.22363281	+13.75488281	+3.62548828	-32.01416016	+1864
+1457970552.58530000	+13.68896484	-0.46582031	-1.43261719	+32.16796875	+14.47998047	-47.92236328	+2652	+13.79882813	-0.17138672	-0.55810547	-47.83447266	-0.81298828	+39.44091797	+2844	+11.50488281	-2.09619141	-2.21044922	+13.73291016	+3.60351563	-31.92626953	+1856
+1457970552.58940010	+13.68896484	-0.46142578	-1.41943359	+32.16796875	+14.41406250	-47.79052734	+2644	+13.80322266	-0.15820313	-0.53613281	-47.81250000	-0.70312500	+39.52880859	+2840	+11.50488281	-2.08740234	-2.20605469	+13.68896484	+3.62548828	-31.81640625	+1844
+1457970552.59780000	+13.68457031	-0.44824219	-1.39306641	+32.16796875	+14.26025391	-47.54882813	+2632	+13.80761719	-0.13183594	-0.49218750	-47.76855469	-0.52734375	+39.77050781	+2836	+11.50927734	-2.06982422	-2.19287109	+13.64501953	+3.62548828	-31.61865234	+1828
+1457970552.60190010	+13.68017578	-0.43945313	-1.38427734	+32.16796875	+14.21630859	-47.39501953	+2628	+13.81201172	-0.11865234	-0.47460938	-47.74658203	-0.41748047	+39.88037109	+2832	+11.50927734	-2.06542969	-2.18847656	+13.62304688	+3.64746094	-31.50878906	+1816
+1457970552.60610010	+13.67578125	-0.43066406	-1.37109375	+32.18994141	+14.12841797	-47.28515625	+2628	+13.81201172	-0.10546875	-0.45703125	-47.72460938	-0.35156250	+40.01220703	+2828	+11.50927734	-2.05664063	-2.18408203	+13.57910156	+3.64746094	-31.42089844	+1808
+1457970552.61019990	+13.67138672	-0.42626953	-1.35791016	+32.18994141	+14.04052734	-47.17529297	+2628	+13.81201172	-0.10107422	-0.43505859	-47.72460938	-0.26367188	+40.16601563	+2828	+11.50927734	-2.04785156	-2.17968750	+13.55712891	+3.66943359	-31.33300781	+1800
+1457970552.61859990	+13.67138672	-0.40869141	-1.33593750	+32.21191406	+13.86474609	-46.93359375	+2632	+13.82080078	-0.08349609	-0.40429688	-47.72460938	-0.04394531	+40.42968750	+2820	+11.51367188	-2.03466797	-2.16650391	+13.49121094	+3.64746094	-31.15722656	+1780
+1457970552.62270000	+13.67138672	-0.40429688	-1.32714844	+32.23388672	+13.77685547	-46.80175781	+2636	+13.82519531	-0.07470703	-0.39111328	-47.72460938	+0.06591797	+40.56152344	+2816	+11.51367188	-2.02587891	-2.16210938	+13.49121094	+3.64746094	-31.06933594	+1772
+1457970552.63109990	+13.67138672	-0.39111328	-1.31396484	+32.27783203	+13.66699219	-46.51611328	+2640	+13.82958984	-0.06152344	-0.37353516	-47.70263672	+0.35156250	+40.75927734	+2804	+11.51367188	-2.00830078	-2.15332031	+13.49121094	+3.64746094	-30.87158203	+1756
+1457970552.63520000	+13.67138672	-0.37792969	-1.30957031	+32.34375000	+13.62304688	-46.36230469	+2640	+13.82958984	-0.06152344	-0.36914063	-47.72460938	+0.50537109	+40.84716797	+2800	+11.51367188	-1.99511719	-2.14892578	+13.49121094	+3.64746094	-30.76171875	+1752
+1457970552.64360000	+13.67578125	-0.35595703	-1.29638672	+32.47558594	+13.49121094	-46.03271484	+2640	+13.82958984	-0.06152344	-0.36474609	-47.79052734	+0.83496094	+41.02294922	+2784	+11.51367188	-1.97314453	-2.13574219	+13.53515625	+3.62548828	-30.56396484	+1740
+1457970552.64770010	+13.68017578	-0.34716797	-1.28759766	+32.51953125	+13.42529297	-45.90087891	+2636	+13.82958984	-0.06152344	-0.36035156	-47.81250000	+1.01074219	+41.11083984	+2780	+11.51367188	-1.95996094	-2.12695313	+13.55712891	+3.60351563	-30.45410156	+1732
+1457970552.65190010	+13.68457031	-0.33837891	-1.27880859	+32.56347656	+13.33740234	-45.74707031	+2632	+13.82958984	-0.06591797	-0.36035156	-47.83447266	+1.18652344	+41.17675781	+2772	+11.51367188	-1.95117188	-2.11816406	+13.57910156	+3.58154297	-30.34423828	+1728
+1457970552.65610000	+13.68896484	-0.32958984	-1.27001953	+32.60742188	+13.31542969	-45.61523438	+2624	+13.82958984	-0.06591797	-0.36035156	-47.85644531	+1.36230469	+41.22070313	+2764	+11.51367188	-1.93798828	-2.10937500	+13.62304688	+3.58154297	-30.23437500	+1724
+1457970552.66020010	+13.69335938	-0.32080078	-1.26562500	+32.67333984	+13.27148438	-45.43945313	+2616	+13.82958984	-0.06591797	-0.36035156	-47.85644531	+1.56005859	+41.26464844	+2756	+11.51367188	-1.92480469	-2.10058594	+13.66699219	+3.55957031	-30.10253906	+1720
+1457970552.66860010	+13.69775391	-0.30322266	-1.25683594	+32.78320313	+13.22753906	-45.10986328	+2600	+13.82958984	-0.06591797	-0.36035156	-47.87841797	+1.91162109	+41.37451172	+2744	+11.51367188	-1.90283203	-2.08740234	+13.73291016	+3.55957031	-29.88281250	+1716
+1457970552.67269990	+13.69775391	-0.29443359	-1.25244141	+32.84912109	+13.18359375	-44.95605469	+2588	+13.82958984	-0.06591797	-0.36035156	-47.90039063	+2.10937500	+41.41845703	+2740	+11.51367188	-1.88964844	-2.08300781	+13.77685547	+3.55957031	-29.75097656	+1712
+1457970552.67689990	+13.70214844	-0.28564453	-1.24804688	+32.89306641	+13.13964844	-44.80224609	+2580	+13.82519531	-0.06591797	-0.36035156	-47.90039063	+2.28515625	+41.46240234	+2732	+11.50927734	-1.88085938	-2.07421875	+13.79882813	+3.58154297	-29.64111328	+1708
+1457970552.68100000	+13.70214844	-0.27685547	-1.23925781	+32.93701172	+13.09570313	-44.67041016	+2576	+13.82519531	-0.06591797	-0.35595703	-47.92236328	+2.43896484	+41.52832031	+2728	+11.50927734	-1.86767578	-2.06982422	+13.84277344	+3.60351563	-29.53125000	+1704
+1457970552.68940000	+13.70214844	-0.26806641	-1.22607422	+32.98095703	+13.00781250	-44.42871094	+2556	+13.82519531	-0.05712891	-0.34277344	-47.90039063	+2.74658203	+41.66015625	+2720	+11.50488281	-1.85449219	-2.06103516	+13.84277344	+3.64746094	-29.31152344	+1700
+1457970552.69350000	+13.70214844	-0.26806641	-1.22167969	+33.00292969	+13.00781250	-44.31884766	+2548	+13.82519531	-0.05273438	-0.33398438	-47.90039063	+2.85644531	+41.70410156	+2720	+11.50488281	-1.85009766	-2.05664063	+13.84277344	+3.69140625	-29.20166016	+1692
+1457970552.70190000	+13.69335938	-0.26367188	-1.21728516	+33.02490234	+12.98583984	-44.07714844	+2532	+13.82519531	-0.04394531	-0.32080078	-47.85644531	+3.12011719	+41.83593750	+2716	+11.49609375	-1.84130859	-2.05224609	+13.84277344	+3.77929688	-29.00390625	+1684
+1457970552.71020010	+13.68457031	-0.25927734	-1.20410156	+33.00292969	+12.91992188	-43.90136719	+2516	+13.82080078	-0.03076172	-0.29443359	-47.83447266	+3.29589844	+41.98974609	+2716	+11.49169922	-1.83251953	-2.05664063	+13.77685547	+3.91113281	-28.82812500	+1672
+1457970552.71440010	+13.68017578	-0.25927734	-1.19970703	+33.00292969	+12.87597656	-43.81347656	+2512	+13.82080078	-0.02636719	-0.28564453	-47.83447266	+3.38378906	+42.07763672	+2716	+11.48730469	-1.83251953	-2.05664063	+13.75488281	+3.97705078	-28.74023438	+1664
+1457970552.72270010	+13.67578125	-0.25927734	-1.19091797	+32.95898438	+12.81005859	-43.65966797	+2508	+13.82519531	-0.01318359	-0.25927734	-47.81250000	+3.51562500	+42.23144531	+2716	+11.48291016	-1.82812500	-2.05224609	+13.66699219	+4.06494141	-28.60839844	+1648
+1457970552.73099990	+13.66699219	-0.26367188	-1.18212891	+32.89306641	+12.76611328	-43.52783203	+2508	+13.82519531	-0.00439453	-0.24169922	-47.79052734	+3.64746094	+42.36328125	+2716	+11.47851563	-1.82812500	-2.05224609	+13.57910156	+4.15283203	-28.47656250	+1636
+1457970552.73519990	+13.66259766	-0.25927734	-1.17773438	+32.89306641	+12.74414063	-43.43994141	+2508	+13.82080078	+0.00000000	-0.23291016	-47.81250000	+3.71337891	+42.42919922	+2716	+11.47412109	-1.82373047	-2.05224609	+13.55712891	+4.19677734	-28.41064453	+1628
+1457970552.73939990	+13.65820313	-0.25927734	-1.17333984	+32.87109375	+12.72216797	-43.37402344	+2512	+13.82080078	+0.00000000	-0.22851563	-47.81250000	+3.80126953	+42.49511719	+2712	+11.46972656	-1.82373047	-2.05224609	+13.53515625	+4.24072266	-28.34472656	+1620
+1457970552.74350000	+13.65380859	-0.25927734	-1.16894531	+32.87109375	+12.70019531	-43.28613281	+2516	+13.82080078	+0.00439453	-0.21972656	-47.81250000	+3.86718750	+42.56103516	+2712	+11.46533203	-1.81933594	-2.05224609	+13.51318359	+4.26269531	-28.30078125	+1616
+1457970552.74770000	+13.65380859	-0.25488281	-1.16455078	+32.87109375	+12.65625000	-43.22021484	+2520	+13.81640625	+0.00439453	-0.21533203	-47.83447266	+3.93310547	+42.62695313	+2712	+11.46533203	-1.81494141	-2.04785156	+13.51318359	+4.26269531	-28.23486328	+1608
+1457970552.75190000	+13.64941406	-0.25048828	-1.16015625	+32.87109375	+12.61230469	-43.15429688	+2524	+13.81640625	+0.00000000	-0.21093750	-47.85644531	+4.02099609	+42.67089844	+2708	+11.46093750	-1.81054688	-2.04785156	+13.49121094	+4.26269531	-28.19091797	+1604
+1457970552.75600000	+13.64941406	-0.25048828	-1.15136719	+32.87109375	+12.56835938	-43.08837891	+2528	+13.81640625	+0.00000000	-0.21093750	-47.87841797	+4.10888672	+42.73681641	+2704	+11.46093750	-1.80615234	-2.04345703	+13.49121094	+4.24072266	-28.14697266	+1600
+1457970552.76430010	+13.65380859	-0.24169922	-1.14257813	+32.89306641	+12.48046875	-42.91259766	+2528	+13.81201172	+0.00000000	-0.21093750	-47.90039063	+4.30664063	+42.80273438	+2700	+11.45654297	-1.79296875	-2.03027344	+13.51318359	+4.19677734	-28.03710938	+1592
+1457970552.76850010	+13.65380859	-0.23730469	-1.13818359	+32.91503906	+12.43652344	-42.84667969	+2532	+13.80761719	+0.00000000	-0.21533203	-47.90039063	+4.37255859	+42.84667969	+2696	+11.45214844	-1.78857422	-2.02587891	+13.53515625	+4.15283203	-27.99316406	+1588
+1457970552.77270010	+13.65380859	-0.22851563	-1.13378906	+32.95898438	+12.37060547	-42.75878906	+2528	+13.80322266	+0.00000000	-0.21533203	-47.92236328	+4.46044922	+42.91259766	+2696	+11.45214844	-1.77978516	-2.02148438	+13.55712891	+4.10888672	-27.94921875	+1588
+1457970552.77679990	+13.65380859	-0.22412109	-1.12939453	+33.00292969	+12.32666016	-42.67089844	+2528	+13.80322266	-0.00439453	-0.21533203	-47.92236328	+4.54833984	+42.95654297	+2692	+11.44775391	-1.77099609	-2.01269531	+13.60107422	+4.06494141	-27.88330078	+1584
+1457970552.78520010	+13.65820313	-0.21093750	-1.11621094	+33.06884766	+12.17285156	-42.51708984	+2520	+13.79882813	-0.00878906	-0.21972656	-47.90039063	+4.70214844	+43.04443359	+2688	+11.44335938	-1.75781250	-1.99951172	+13.64501953	+3.95507813	-27.79541016	+1580
+1457970552.78930000	+13.65820313	-0.20214844	-1.11181641	+33.11279297	+12.08496094	-42.45117188	+2512	+13.79443359	-0.00878906	-0.21972656	-47.90039063	+4.76806641	+43.08837891	+2684	+11.44335938	-1.75341797	-1.99511719	+13.68896484	+3.91113281	-27.75146484	+1580
+1457970552.79349990	+13.66259766	-0.19775391	-1.10302734	+33.13476563	+12.01904297	-42.40722656	+2508	+13.79443359	-0.00878906	-0.21972656	-47.87841797	+4.81201172	+43.13232422	+2680	+11.44335938	-1.74462891	-1.99072266	+13.71093750	+3.84521484	-27.72949219	+1580
+1457970552.80180000	+13.66259766	-0.18896484	-1.09423828	+33.20068359	+11.86523438	-42.27539063	+2496	+13.79003906	-0.00439453	-0.21533203	-47.79052734	+4.85595703	+43.24218750	+2676	+11.43896484	-1.73583984	-1.97753906	+13.75488281	+3.73535156	-27.64160156	+1580
+1457970552.80600000	+13.66259766	-0.18457031	-1.08984375	+33.24462891	+11.79931641	-42.23144531	+2492	+13.79003906	-0.00439453	-0.21093750	-47.74658203	+4.87792969	+43.28613281	+2672	+11.43896484	-1.73144531	-1.97314453	+13.77685547	+3.69140625	-27.61962891	+1576
+1457970552.81430010	+13.66259766	-0.18017578	-1.07666016	+33.26660156	+11.64550781	-42.16552734	+2480	+13.78564453	+0.00000000	-0.19775391	-47.63671875	+4.85595703	+43.39599609	+2672	+11.43457031	-1.72705078	-1.96875000	+13.77685547	+3.60351563	-27.55371094	+1576
+1457970552.81850000	+13.66259766	-0.18017578	-1.07226563	+33.28857422	+11.57958984	-42.14355469	+2476	+13.78564453	+0.00000000	-0.19335938	-47.57080078	+4.83398438	+43.43994141	+2672	+11.43457031	-1.72705078	-1.96435547	+13.77685547	+3.55957031	-27.53173828	+1572
+1457970552.82680010	+13.65820313	-0.18017578	-1.05908203	+33.28857422	+11.42578125	-42.12158203	+2464	+13.78125000	+0.00878906	-0.17578125	-47.41699219	+4.76806641	+43.54980469	+2672	+11.43457031	-1.72705078	-1.95996094	+13.77685547	+3.49365234	-27.50976563	+1568
+1457970552.83509990	+13.64941406	-0.18017578	-1.05029297	+33.28857422	+11.33789063	-42.09960938	+2456	+13.78125000	+0.01757813	-0.15820313	-47.26318359	+4.65820313	+43.63769531	+2672	+11.43017578	-1.72705078	-1.95556641	+13.75488281	+3.42773438	-27.46582031	+1564
+1457970552.83929990	+13.64501953	-0.18017578	-1.04589844	+33.31054688	+11.27197266	-42.09960938	+2448	+13.78125000	+0.02197266	-0.14941406	-47.15332031	+4.61425781	+43.68164063	+2676	+11.43017578	-1.72705078	-1.95556641	+13.75488281	+3.40576172	-27.44384766	+1560
+1457970552.84349990	+13.64501953	-0.18017578	-1.04150391	+33.31054688	+11.22802734	-42.07763672	+2448	+13.77685547	+0.02636719	-0.13183594	-47.04345703	+4.54833984	+43.74755859	+2676	+11.43017578	-1.73144531	-1.95117188	+13.75488281	+3.40576172	-27.42187500	+1560
+1457970552.84760000	+13.64062500	-0.18017578	-1.03710938	+33.31054688	+11.18408203	-42.07763672	+2444	+13.77685547	+0.03076172	-0.11865234	-46.91162109	+4.48242188	+43.79150391	+2680	+11.43017578	-1.73144531	-1.95117188	+13.73291016	+3.38378906	-27.39990234	+1556
+1457970552.85599990	+13.63183594	-0.18017578	-1.02392578	+33.33251953	+11.09619141	-42.05566406	+2444	+13.77246094	+0.04833984	-0.08789063	-46.60400391	+4.35058594	+43.85742188	+2688	+11.43017578	-1.73144531	-1.94677734	+13.73291016	+3.33984375	-27.35595703	+1552
+1457970552.86430000	+13.62744141	-0.18017578	-1.01074219	+33.37646484	+11.03027344	-42.03369141	+2444	+13.77246094	+0.05712891	-0.05712891	-46.29638672	+4.28466797	+43.85742188	+2692	+11.42578125	-1.73144531	-1.93798828	+13.75488281	+3.29589844	-27.26806641	+1544
+1457970552.86850000	+13.62304688	-0.18017578	-1.00634766	+33.39843750	+11.00830078	-41.98974609	+2448	+13.76806641	+0.06152344	-0.04394531	-46.09863281	+4.28466797	+43.81347656	+2692	+11.42578125	-1.73144531	-1.93359375	+13.75488281	+3.27392578	-27.22412109	+1544
+1457970552.87260010	+13.61865234	-0.18017578	-1.00195313	+33.44238281	+10.98632813	-41.94580078	+2448	+13.76367188	+0.06591797	-0.03515625	-45.94482422	+4.30664063	+43.76953125	+2696	+11.42138672	-1.73144531	-1.92919922	+13.77685547	+3.22998047	-27.15820313	+1540
+1457970552.87680010	+13.61425781	-0.17578125	-0.99755859	+33.48632813	+10.96435547	-41.90185547	+2452	+13.75927734	+0.06591797	-0.03076172	-45.81298828	+4.35058594	+43.68164063	+2692	+11.42138672	-1.72705078	-1.92041016	+13.82080078	+3.20800781	-27.09228516	+1540
+1457970552.88100000	+13.61425781	-0.17138672	-0.98876953	+33.55224609	+10.94238281	-41.83593750	+2452	+13.75927734	+0.06591797	-0.03076172	-45.63720703	+4.43847656	+43.57177734	+2692	+11.41699219	-1.72265625	-1.91162109	+13.86474609	+3.16406250	-27.00439453	+1540
+1457970552.88930010	+13.60986328	-0.16259766	-0.97558594	+33.66210938	+10.87646484	-41.72607422	+2456	+13.75488281	+0.06591797	-0.03076172	-45.41748047	+4.57031250	+43.35205078	+2684	+11.40820313	-1.71386719	-1.89404297	+13.95263672	+3.07617188	-26.82861328	+1540
+1457970552.89350010	+13.60986328	-0.15820313	-0.97119141	+33.72802734	+10.85449219	-41.63818359	+2456	+13.75488281	+0.06591797	-0.03515625	-45.24169922	+4.65820313	+43.19824219	+2684	+11.40380859	-1.70507813	-1.88085938	+14.01855469	+3.03222656	-26.74072266	+1544
+1457970552.89759990	+13.60986328	-0.15380859	-0.96679688	+33.79394531	+10.85449219	-41.55029297	+2452	+13.75488281	+0.06591797	-0.03955078	-45.10986328	+4.72412109	+43.04443359	+2680	+11.39941406	-1.70068359	-1.87207031	+14.08447266	+2.96630859	-26.63085938	+1544
+1457970552.90179990	+13.60986328	-0.14501953	-0.96679688	+33.85986328	+10.85449219	-41.44042969	+2452	+13.75048828	+0.06152344	-0.04833984	-44.97802734	+4.79003906	+42.89062500	+2676	+11.39501953	-1.69189453	-1.86328125	+14.15039063	+2.94433594	-26.54296875	+1544
+1457970552.90599990	+13.60546875	-0.14062500	-0.96240234	+33.92578125	+10.85449219	-41.35253906	+2448	+13.74609375	+0.06152344	-0.05273438	-44.82421875	+4.81201172	+42.71484375	+2676	+11.39062500	-1.68750000	-1.85449219	+14.21630859	+2.90039063	-26.45507813	+1548
+1457970552.91010000	+13.60546875	-0.13623047	-0.96240234	+33.99169922	+10.83251953	-41.26464844	+2448	+13.74609375	+0.06152344	-0.05273438	-44.64843750	+4.81201172	+42.56103516	+2672	+11.38623047	-1.67871094	-1.85009766	+14.28222656	+2.85644531	-26.38916016	+1548
+1457970552.91430000	+13.60546875	-0.13183594	-0.95800781	+34.03564453	+10.83251953	-41.19873047	+2444	+13.74609375	+0.06152344	-0.05712891	-44.51660156	+4.81201172	+42.38525391	+2668	+11.38183594	-1.67431641	-1.84570313	+14.32617188	+2.83447266	-26.32324219	+1548
+1457970552.91840000	+13.60546875	-0.12744141	-0.95361328	+34.07958984	+10.78857422	-41.13281250	+2444	+13.74169922	+0.06591797	-0.05712891	-44.27490234	+4.74609375	+42.23144531	+2664	+11.37744141	-1.66992188	-1.84130859	+14.34814453	+2.79052734	-26.25732422	+1548
+1457970552.92680000	+13.60546875	-0.12304688	-0.94921875	+34.12353516	+10.74462891	-41.02294922	+2436	+13.74609375	+0.07031250	-0.05712891	-43.90136719	+4.57031250	+41.90185547	+2656	+11.37304688	-1.66992188	-1.83251953	+14.39208984	+2.74658203	-26.14746094	+1548
+1457970552.93090010	+13.60107422	-0.12304688	-0.94921875	+34.12353516	+10.72265625	-41.00097656	+2432	+13.74169922	+0.07470703	-0.05273438	-43.63769531	+4.43847656	+41.72607422	+2652	+11.36865234	-1.66552734	-1.83251953	+14.41406250	+2.72460938	-26.12548828	+1548
+1457970552.93510010	+13.60107422	-0.12744141	-0.94921875	+34.14550781	+10.70068359	-40.95703125	+2428	+13.74169922	+0.07470703	-0.04833984	-43.39599609	+4.30664063	+41.57226563	+2652	+11.36865234	-1.66992188	-1.83251953	+14.41406250	+2.72460938	-26.08154297	+1548
+1457970552.93930010	+13.59667969	-0.12744141	-0.95361328	+34.14550781	+10.67871094	-40.91308594	+2428	+13.74169922	+0.07910156	-0.03955078	-43.17626953	+4.15283203	+41.41845703	+2648	+11.36425781	-1.66992188	-1.83251953	+14.41406250	+2.70263672	-26.03759766	+1548
+1457970552.94339990	+13.59667969	-0.12744141	-0.95361328	+34.16748047	+10.65673828	-40.89111328	+2424	+13.74169922	+0.08349609	-0.03076172	-42.86865234	+3.95507813	+41.28662109	+2652	+11.36425781	-1.66992188	-1.83691406	+14.41406250	+2.70263672	-25.99365234	+1544
+1457970552.94759990	+13.59228516	-0.12744141	-0.94921875	+34.16748047	+10.61279297	-40.89111328	+2420	+13.74169922	+0.08789063	-0.01757813	-42.60498047	+3.75732422	+41.17675781	+2652	+11.35986328	-1.66992188	-1.83691406	+14.39208984	+2.70263672	-25.97167969	+1544
+1457970552.95180010	+13.59228516	-0.13183594	-0.94921875	+34.16748047	+10.54687500	-40.86914063	+2420	+13.74169922	+0.09228516	-0.00878906	-42.34130859	+3.58154297	+41.04492188	+2652	+11.35986328	-1.67431641	-1.84130859	+14.37011719	+2.68066406	-25.92773438	+1544
+1457970552.95590000	+13.58789063	-0.13183594	-0.94921875	+34.16748047	+10.50292969	-40.86914063	+2416	+13.74169922	+0.09667969	+0.00000000	-42.01171875	+3.40576172	+40.91308594	+2652	+11.35986328	-1.67431641	-1.84130859	+14.37011719	+2.68066406	-25.88378906	+1540
+1457970552.96429990	+13.58789063	-0.13623047	-0.94921875	+34.16748047	+10.41503906	-40.82519531	+2416	+13.74169922	+0.10546875	+0.01318359	-41.41845703	+3.12011719	+40.71533203	+2652	+11.35546875	-1.67871094	-1.84570313	+14.32617188	+2.63671875	-25.81787109	+1540
+1457970552.96840000	+13.58349609	-0.13623047	-0.94921875	+34.18945313	+10.39306641	-40.82519531	+2412	+13.74169922	+0.11425781	+0.01757813	-41.04492188	+2.98828125	+40.60546875	+2656	+11.35546875	-1.67871094	-1.84570313	+14.30419922	+2.63671875	-25.79589844	+1536
+1457970552.97260000	+13.58349609	-0.14062500	-0.94921875	+34.18945313	+10.34912109	-40.80322266	+2412	+13.74169922	+0.11425781	+0.02636719	-40.71533203	+2.87841797	+40.53955078	+2660	+11.35107422	-1.68310547	-1.85009766	+14.28222656	+2.61474609	-25.75195313	+1536
+1457970552.97680000	+13.58349609	-0.14062500	-0.94921875	+34.18945313	+10.28320313	-40.78125000	+2412	+13.74169922	+0.11865234	+0.02636719	-40.38574219	+2.83447266	+40.49560547	+2660	+11.35107422	-1.68310547	-1.85009766	+14.26025391	+2.59277344	-25.70800781	+1532
+1457970552.98090000	+13.57910156	-0.14062500	-0.94921875	+34.21142578	+10.23925781	-40.73730469	+2412	+13.74169922	+0.12744141	+0.03076172	-39.99023438	+2.76855469	+40.45166016	+2660	+11.34667969	-1.68310547	-1.85449219	+14.23828125	+2.57080078	-25.64208984	+1528
+1457970552.98510000	+13.57910156	-0.14501953	-0.94921875	+34.23339844	+10.17333984	-40.71533203	+2412	+13.74169922	+0.12744141	+0.03076172	-39.63867188	+2.72460938	+40.45166016	+2660	+11.34667969	-1.68310547	-1.85449219	+14.23828125	+2.54882813	-25.59814453	+1524
+1457970552.98920010	+13.57910156	-0.14501953	-0.94921875	+34.25537109	+10.10742188	-40.67138672	+2412	+13.74169922	+0.12744141	+0.02636719	-39.28710938	+2.74658203	+40.42968750	+2664	+11.34228516	-1.68310547	-1.85449219	+14.21630859	+2.50488281	-25.55419922	+1524
+1457970552.99340010	+13.57910156	-0.14501953	-0.94921875	+34.25537109	+10.04150391	-40.62744141	+2412	+13.74609375	+0.13623047	+0.02197266	-38.84765625	+2.76855469	+40.45166016	+2664	+11.34228516	-1.67871094	-1.85449219	+14.19433594	+2.43896484	-25.48828125	+1520
+1457970552.99760010	+13.57910156	-0.14941406	-0.94921875	+34.27734375	+9.99755859	-40.58349609	+2416	+13.74609375	+0.13623047	+0.02197266	-38.43017578	+2.79052734	+40.51757813	+2664	+11.33789063	-1.67871094	-1.85449219	+14.17236328	+2.39501953	-25.42236328	+1516
+1457970553.00589990	+13.58349609	-0.14941406	-0.95361328	+34.32128906	+9.95361328	-40.47363281	+2416	+13.74169922	+0.14501953	+0.00878906	-37.50732422	+2.87841797	+40.67138672	+2668	+11.32910156	-1.66992188	-1.85009766	+14.17236328	+2.24121094	-25.24658203	+1512
+1457970553.01009990	+13.58349609	-0.14941406	-0.95800781	+34.34326172	+9.93164063	-40.40771484	+2412	+13.74169922	+0.14501953	+0.00878906	-37.04589844	+2.85644531	+40.80322266	+2668	+11.32470703	-1.66552734	-1.85009766	+14.15039063	+2.13134766	-25.15869141	+1512
+1457970553.01420000	+13.58349609	-0.14941406	-0.95800781	+34.34326172	+9.95361328	-40.36376953	+2412	+13.73730469	+0.14501953	+0.00000000	-36.58447266	+2.90039063	+40.89111328	+2672	+11.31591797	-1.66113281	-1.84570313	+14.15039063	+2.04345703	-25.09277344	+1512
+1457970553.01840000	+13.58349609	-0.14941406	-0.96240234	+34.34326172	+9.95361328	-40.34179688	+2412	+13.73730469	+0.15820313	+0.00000000	-35.94726563	+2.79052734	+41.13281250	+2676	+11.31152344	-1.65234375	-1.84130859	+14.12841797	+1.91162109	-25.00488281	+1512
+1457970553.02259990	+13.58789063	-0.14941406	-0.96679688	+34.32128906	+9.99755859	-40.31982422	+2412	+13.73730469	+0.15820313	+0.00878906	-35.37597656	+2.63671875	+41.35253906	+2676	+11.30273438	-1.64794922	-1.83691406	+14.10644531	+1.77978516	-24.91699219	+1512
+1457970553.02670000	+13.58789063	-0.14941406	-0.96679688	+34.29931641	+10.04150391	-40.29785156	+2412	+13.73291016	+0.15820313	+0.00439453	-34.80468750	+2.54882813	+41.50634766	+2676	+11.29833984	-1.63916016	-1.83691406	+14.08447266	+1.66992188	-24.85107422	+1512
+1457970553.03090000	+13.58789063	-0.14941406	-0.96679688	+34.29931641	+10.08544922	-40.29785156	+2412	+13.72851563	+0.18017578	+0.01318359	-33.99169922	+2.24121094	+41.79199219	+2684	+11.28955078	-1.63476563	-1.83251953	+14.04052734	+1.53808594	-24.78515625	+1512
+1457970553.03510000	+13.58789063	-0.14941406	-0.97119141	+34.25537109	+10.12939453	-40.27587891	+2412	+13.72412109	+0.18457031	+0.03076172	-33.26660156	+1.86767578	+42.07763672	+2684	+11.28076172	-1.63037109	-1.83251953	+13.99658203	+1.40625000	-24.74121094	+1512
+1457970553.04340000	+13.58789063	-0.14941406	-0.97558594	+34.18945313	+10.28320313	-40.29785156	+2408	+13.71093750	+0.21093750	+0.05712891	-31.59667969	+1.01074219	+42.56103516	+2700	+11.26757813	-1.62597656	-1.83251953	+13.90869141	+1.20849609	-24.67529297	+1512
+1457970553.04760000	+13.58789063	-0.15380859	-0.97998047	+34.14550781	+10.37109375	-40.29785156	+2408	+13.70214844	+0.22412109	+0.08349609	-30.71777344	+0.41748047	+42.86865234	+2708	+11.25878906	-1.62597656	-1.83691406	+13.82080078	+1.09863281	-24.65332031	+1512
+1457970553.05170010	+13.58789063	-0.15380859	-0.97998047	+34.07958984	+10.48095703	-40.31982422	+2408	+13.69775391	+0.23291016	+0.09667969	-29.83886719	-0.15380859	+43.04443359	+2716	+11.25439453	-1.62597656	-1.83691406	+13.73291016	+1.01074219	-24.65332031	+1512
+1457970553.05590010	+13.57910156	-0.16699219	-1.00195313	+33.70605469	+11.22802734	-40.45166016	+2412	+13.68896484	+0.25927734	+0.12744141	-28.78417969	-0.87890625	+43.33007813	+2728	+11.24560547	-1.63037109	-1.84130859	+13.64501953	+0.92285156	-24.65332031	+1512
+1457970553.06010010	+13.57470703	-0.18017578	-1.01513672	+33.39843750	+11.77734375	-40.58349609	+2416	+13.68457031	+0.28125000	+0.15820313	-27.77343750	-1.62597656	+43.57177734	+2740	+11.23681641	-1.63037109	-1.84570313	+13.55712891	+0.83496094	-24.65332031	+1508
+1457970553.06419990	+13.57031250	-0.19335938	-1.02392578	+33.13476563	+12.23876953	-40.69335938	+2416	+13.67578125	+0.29882813	+0.18017578	-26.74072266	-2.37304688	+43.72558594	+2748	+11.22802734	-1.63476563	-1.85009766	+13.46923828	+0.79101563	-24.65332031	+1508
+1457970553.06839990	+13.55273438	-0.21093750	-1.05029297	+32.71728516	+13.11767578	-40.89111328	+2420	+13.66699219	+0.32519531	+0.20214844	-25.68603516	-3.14208984	+43.87939453	+2760	+11.21923828	-1.63916016	-1.85449219	+13.40332031	+0.74707031	-24.65332031	+1508
+1457970553.07250000	+13.54394531	-0.21972656	-1.06347656	+32.54150391	+13.57910156	-40.97900391	+2424	+13.65380859	+0.34716797	+0.22851563	-24.60937500	-3.93310547	+44.01123047	+2772	+11.21044922	-1.64355469	-1.86328125	+13.31542969	+0.74707031	-24.65332031	+1504
+1457970553.08090000	+13.52636719	-0.22851563	-1.08984375	+32.27783203	+14.37011719	-41.11083984	+2424	+13.63183594	+0.39111328	+0.26806641	-22.58789063	-5.42724609	+44.16503906	+2788	+11.18847656	-1.64794922	-1.87646484	+13.18359375	+0.72509766	-24.67529297	+1500
+1457970553.08500000	+13.51318359	-0.23730469	-1.09863281	+32.12402344	+14.74365234	-41.17675781	+2428	+13.62304688	+0.41748047	+0.28125000	-21.55517578	-6.10839844	+44.20898438	+2796	+11.17529297	-1.65673828	-1.88085938	+13.11767578	+0.72509766	-24.67529297	+1496
+1457970553.08920000	+13.50000000	-0.24609375	-1.11621094	+31.99218750	+15.16113281	-41.19873047	+2432	+13.61425781	+0.44384766	+0.29882813	-20.52246094	-6.81152344	+44.25292969	+2804	+11.16210938	-1.66113281	-1.88964844	+13.02978516	+0.74707031	-24.67529297	+1492
+1457970553.09340000	+13.49121094	-0.25048828	-1.12939453	+31.92626953	+15.55664063	-41.24267578	+2436	+13.60107422	+0.45703125	+0.30322266	-19.70947266	-7.31689453	+44.18701172	+2804	+11.14892578	-1.66113281	-1.89404297	+13.02978516	+0.79101563	-24.67529297	+1488
+1457970553.09750010	+13.47802734	-0.25048828	-1.14697266	+31.88232422	+15.90820313	-41.26464844	+2436	+13.58789063	+0.48339844	+0.30322266	-18.80859375	-7.80029297	+44.14306641	+2804	+11.13574219	-1.66552734	-1.90283203	+13.00781250	+0.83496094	-24.67529297	+1484
+1457970553.10170010	+13.46484375	-0.25488281	-1.17333984	+31.83837891	+16.32568359	-41.22070313	+2440	+13.57470703	+0.50976563	+0.30761719	-17.90771484	-8.30566406	+44.09912109	+2804	+11.11816406	-1.66992188	-1.91162109	+13.00781250	+0.90087891	-24.67529297	+1480
+1457970553.10590000	+13.45166016	-0.25048828	-1.19091797	+31.88232422	+16.65527344	-41.22070313	+2444	+13.55712891	+0.51416016	+0.29882813	-17.27050781	-8.65722656	+44.01123047	+2800	+11.10058594	-1.66992188	-1.92041016	+13.05175781	+0.96679688	-24.65332031	+1476
+1457970553.10999990	+13.43847656	-0.25048828	-1.20849609	+31.88232422	+16.96289063	-41.22070313	+2444	+13.53955078	+0.53613281	+0.29003906	-16.54541016	-8.94287109	+43.90136719	+2800	+11.08300781	-1.66992188	-1.92480469	+13.09570313	+1.03271484	-24.65332031	+1472
+1457970553.11840010	+13.41210938	-0.25048828	-1.25244141	+31.99218750	+17.57812500	-41.17675781	+2444	+13.50439453	+0.56250000	+0.26806641	-15.31494141	-9.42626953	+43.72558594	+2788	+11.04345703	-1.66992188	-1.94238281	+13.24951172	+1.16455078	-24.65332031	+1468
+1457970553.12249990	+13.39892578	-0.25048828	-1.27001953	+32.01416016	+17.79785156	-41.17675781	+2440	+13.48681641	+0.58007813	+0.25048828	-14.76562500	-9.55810547	+43.59375000	+2784	+11.02587891	-1.67431641	-1.94677734	+13.31542969	+1.18652344	-24.67529297	+1464
+1457970553.12669990	+13.38134766	-0.25488281	-1.30078125	+32.08007813	+18.12744141	-41.13281250	+2440	+13.46923828	+0.60205078	+0.23291016	-14.19433594	-9.73388672	+43.48388672	+2776	+11.00390625	-1.67871094	-1.96435547	+13.38134766	+1.31835938	-24.69726563	+1464
+1457970553.13089990	+13.36376953	-0.25048828	-1.32714844	+32.18994141	+18.34716797	-41.13281250	+2436	+13.44726563	+0.60644531	+0.20654297	-13.77685547	-9.77783203	+43.33007813	+2768	+10.98193359	-1.67871094	-1.97314453	+13.53515625	+1.38427734	-24.71923828	+1460
+1457970553.13500000	+13.35058594	-0.25048828	-1.34912109	+32.27783203	+18.54492188	-41.15478516	+2432	+13.42529297	+0.61962891	+0.18457031	-13.31542969	-9.82177734	+43.17626953	+2760	+10.96435547	-1.68310547	-1.98632813	+13.64501953	+1.42822266	-24.76318359	+1460
+1457970553.13920000	+13.32861328	-0.25048828	-1.38427734	+32.38769531	+18.85253906	-41.08886719	+2428	+13.39892578	+0.63720703	+0.15820313	-12.85400391	-9.86572266	+43.02246094	+2752	+10.93798828	-1.68750000	-2.00390625	+13.75488281	+1.56005859	-24.80712891	+1460
+1457970553.14330010	+13.31103516	-0.24609375	-1.41064453	+32.51953125	+19.00634766	-41.13281250	+2420	+13.37695313	+0.64160156	+0.13183594	-12.50244141	-9.88769531	+42.86865234	+2740	+10.91601563	-1.68750000	-2.01708984	+13.93066406	+1.62597656	-24.87304688	+1460
+1457970553.14750000	+13.29345703	-0.25048828	-1.43261719	+32.58544922	+19.16015625	-41.19873047	+2412	+13.35058594	+0.65478516	+0.10546875	-12.12890625	-9.90966797	+42.69287109	+2732	+10.89404297	-1.70068359	-2.03027344	+14.04052734	+1.69189453	-24.96093750	+1460
+1457970553.15580010	+13.24951172	-0.25488281	-1.50292969	+32.78320313	+19.59960938	-41.28662109	+2396	+13.30224609	+0.67236328	+0.04394531	-11.38183594	-9.88769531	+42.29736328	+2708	+10.84570313	-1.71386719	-2.07861328	+14.34814453	+1.93359375	-25.11474609	+1464
+1457970553.16000010	+13.22753906	-0.26367188	-1.53369141	+32.84912109	+19.79736328	-41.39648438	+2388	+13.27587891	+0.68554688	+0.01318359	-11.00830078	-9.88769531	+42.09960938	+2696	+10.81933594	-1.73144531	-2.09619141	+14.45800781	+2.02148438	-25.22460938	+1468
+1457970553.16420010	+13.19677734	-0.26806641	-1.58203125	+32.93701172	+20.08300781	-41.44042969	+2384	+13.24511719	+0.69433594	-0.02636719	-10.63476563	-9.82177734	+41.85791016	+2684	+10.79296875	-1.74462891	-2.12695313	+14.58984375	+2.24121094	-25.33447266	+1472
+1457970553.16829990	+13.17041016	-0.27246094	-1.61718750	+33.02490234	+20.30273438	-41.52832031	+2376	+13.21435547	+0.70312500	-0.05712891	-10.23925781	-9.84375000	+41.63818359	+2672	+10.76220703	-1.75341797	-2.15771484	+14.78759766	+2.37304688	-25.46630859	+1472
+1457970553.17249990	+13.14404297	-0.28125000	-1.65673828	+33.09082031	+20.50048828	-41.66015625	+2368	+13.18359375	+0.71191406	-0.09228516	-9.88769531	-9.86572266	+41.39648438	+2660	+10.73583984	-1.77539063	-2.18408203	+14.89746094	+2.52685547	-25.59814453	+1476
+1457970553.17670010	+13.10888672	-0.29003906	-1.70947266	+33.17871094	+20.80810547	-41.72607422	+2368	+13.14843750	+0.71630859	-0.13623047	-9.51416016	-9.77783203	+41.13281250	+2648	+10.70507813	-1.79296875	-2.22363281	+15.02929688	+2.76855469	-25.70800781	+1480
+1457970553.18080000	+13.08251953	-0.29443359	-1.75341797	+33.24462891	+21.04980469	-41.85791016	+2360	+13.11767578	+0.72949219	-0.17578125	-9.11865234	-9.77783203	+40.89111328	+2640	+10.67431641	-1.81054688	-2.25439453	+15.22705078	+2.94433594	-25.86181641	+1480
+1457970553.18499990	+13.04736328	-0.31201172	-1.79296875	+33.26660156	+21.26953125	-42.03369141	+2356	+13.08251953	+0.73388672	-0.21533203	-8.72314453	-9.79980469	+40.62744141	+2628	+10.64355469	-1.83251953	-2.28955078	+15.33691406	+3.12011719	-26.03759766	+1484
+1457970553.19330000	+12.97705078	-0.33398438	-1.90722656	+33.39843750	+21.90673828	-42.29736328	+2356	+13.01220703	+0.74707031	-0.31640625	-7.91015625	-9.66796875	+40.03417969	+2608	+10.57324219	-1.87646484	-2.36865234	+15.66650391	+3.60351563	-26.34521484	+1488
+1457970553.19750000	+12.94189453	-0.35156250	-1.95556641	+33.42041016	+22.19238281	-42.47314453	+2356	+12.97705078	+0.74707031	-0.36035156	-7.51464844	-9.66796875	+39.74853516	+2596	+10.53808594	-1.90722656	-2.40820313	+15.77636719	+3.82324219	-26.54296875	+1492
+1457970553.20170000	+12.90234375	-0.36914063	-2.02587891	+33.48632813	+22.58789063	-42.58300781	+2356	+12.93310547	+0.75146484	-0.42626953	-7.11914063	-9.49218750	+39.39697266	+2588	+10.50292969	-1.93359375	-2.45654297	+15.93017578	+4.13085938	-26.69677734	+1496
+1457970553.20580010	+12.86279297	-0.37792969	-2.08300781	+33.59619141	+22.85156250	-42.78076172	+2356	+12.89355469	+0.75585938	-0.48339844	-6.67968750	-9.44824219	+39.08935547	+2580	+10.46337891	-1.95556641	-2.49609375	+16.14990234	+4.35058594	-26.89453125	+1496
+1457970553.21000000	+12.82324219	-0.39990234	-2.13574219	+33.61816406	+23.11523438	-42.97851563	+2356	+12.85400391	+0.75146484	-0.53613281	-6.28417969	-9.38232422	+38.78173828	+2568	+10.42382813	-1.99072266	-2.54003906	+16.28173828	+4.57031250	-27.09228516	+1500
+1457970553.21420000	+12.78369141	-0.42187500	-2.21044922	+33.68408203	+23.51074219	-43.11035156	+2356	+12.81005859	+0.74707031	-0.61083984	-5.88867188	-9.20654297	+38.43017578	+2564	+10.38427734	-2.02148438	-2.58837891	+16.43554688	+4.87792969	-27.26806641	+1500
+1457970553.21830010	+12.74853516	-0.43505859	-2.27197266	+33.81591797	+23.77441406	-43.33007813	+2356	+12.77050781	+0.74707031	-0.67675781	-5.42724609	-9.07470703	+38.12255859	+2552	+10.34472656	-2.04785156	-2.63232422	+16.65527344	+5.07568359	-27.48779297	+1500
+1457970553.22659990	+12.66503906	-0.48779297	-2.41259766	+33.92578125	+24.41162109	-43.72558594	+2352	+12.67822266	+0.72509766	-0.82617188	-4.70214844	-8.72314453	+37.39746094	+2540	+10.26123047	-2.12255859	-2.72900391	+16.98486328	+5.60302734	-27.94921875	+1508
+1457970553.23079990	+12.62109375	-0.50537109	-2.47412109	+34.07958984	+24.65332031	-43.96728516	+2344	+12.63427734	+0.72070313	-0.90527344	-4.28466797	-8.52539063	+37.06787109	+2528	+10.21728516	-2.15332031	-2.77294922	+17.22656250	+5.82275391	-28.19091797	+1508
+1457970553.23499990	+12.58154297	-0.53613281	-2.54003906	+34.14550781	+24.87304688	-44.20898438	+2340	+12.58593750	+0.70312500	-0.97998047	-3.95507813	-8.37158203	+36.71630859	+2520	+10.17773438	-2.19287109	-2.82128906	+17.40234375	+6.04248047	-28.43261719	+1512
+1457970553.23910000	+12.53759766	-0.56689453	-2.61914063	+34.25537109	+25.20263672	-44.38476563	+2336	+12.53759766	+0.68554688	-1.06787109	-3.60351563	-8.04199219	+36.32080078	+2516	+10.13378906	-2.23242188	-2.87402344	+17.60009766	+6.32812500	-28.69628906	+1512
+1457970553.24330000	+12.49365234	-0.58886719	-2.68945313	+34.43115234	+25.37841797	-44.64843750	+2324	+12.48925781	+0.67236328	-1.15136719	-3.22998047	-7.84423828	+35.96923828	+2504	+10.08984375	-2.27197266	-2.92236328	+17.84179688	+6.54785156	-28.95996094	+1512
+1457970553.24749990	+12.44531250	-0.62841797	-2.75537109	+34.49707031	+25.55419922	-44.91210938	+2316	+12.44091797	+0.64599609	-1.23486328	-2.94433594	-7.62451172	+35.59570313	+2496	+10.04150391	-2.32031250	-2.97070313	+17.99560547	+6.76757813	-29.24560547	+1520
+1457970553.25160000	+12.40136719	-0.66796875	-2.83447266	+34.60693359	+25.83984375	-45.13183594	+2308	+12.39257813	+0.61962891	-1.32714844	-2.65869141	-7.31689453	+35.17822266	+2492	+10.00195313	-2.36865234	-3.02343750	+18.17138672	+7.03125000	-29.55322266	+1520
+1457970553.26000000	+12.30908203	-0.74267578	-2.97509766	+34.87060547	+26.12548828	-45.72509766	+2292	+12.29150391	+0.55810547	-1.50292969	-2.10937500	-6.83349609	+34.38720703	+2472	+9.90527344	-2.46972656	-3.12890625	+18.54492188	+7.53662109	-30.14648438	+1532
+1457970553.26410010	+12.26513672	-0.78662109	-3.05859375	+35.00244141	+26.36718750	-45.94482422	+2284	+12.24316406	+0.52734375	-1.60400391	-1.84570313	-6.45996094	+33.92578125	+2464	+9.86572266	-2.52246094	-3.18603516	+18.74267578	+7.82226563	-30.47607422	+1532
+1457970553.26830010	+12.21240234	-0.82177734	-3.13330078	+35.20019531	+26.47705078	-46.25244141	+2276	+12.19042969	+0.49658203	-1.69628906	-1.56005859	-6.21826172	+33.50830078	+2452	+9.81298828	-2.57958984	-3.24316406	+18.91845703	+8.10791016	-30.80566406	+1536
+1457970553.27250000	+12.15966797	-0.87451172	-3.20361328	+35.26611328	+26.60888672	-46.53808594	+2272	+12.13769531	+0.45263672	-1.78417969	-1.36230469	-5.97656250	+33.06884766	+2444	+9.76464844	-2.64111328	-3.30029297	+19.05029297	+8.41552734	-31.13525391	+1544
+1457970553.27659990	+12.11132813	-0.92724609	-3.28710938	+35.39794922	+26.80664063	-46.80175781	+2268	+12.08496094	+0.40869141	-1.88525391	-1.14257813	-5.60302734	+32.58544922	+2436	+9.72070313	-2.70263672	-3.35742188	+19.22607422	+8.70117188	-31.48681641	+1548
+1457970553.28080010	+12.05419922	-0.97119141	-3.36181641	+35.57373047	+26.91650391	-47.06542969	+2260	+12.03222656	+0.37353516	-1.97753906	-0.87890625	-5.38330078	+32.14599609	+2424	+9.66796875	-2.76855469	-3.41455078	+19.35791016	+9.03076172	-31.83837891	+1556
+1457970553.28500010	+12.00146484	-1.03271484	-3.44091797	+35.63964844	+27.07031250	-47.37304688	+2256	+11.97949219	+0.31640625	-2.06542969	-0.74707031	-5.16357422	+31.66259766	+2416	+9.61523438	-2.84326172	-3.47607422	+19.44580078	+9.36035156	-32.18994141	+1564
+1457970553.29329990	+11.89160156	-1.14697266	-3.59912109	+35.88134766	+27.39990234	-47.98828125	+2244	+11.86962891	+0.21972656	-2.26318359	-0.30761719	-4.59228516	+30.65185547	+2400	+9.51416016	-2.98828125	-3.59472656	+19.70947266	+10.04150391	-32.98095703	+1572
+1457970553.29740000	+11.83447266	-1.21728516	-3.67822266	+35.92529297	+27.57568359	-48.29589844	+2244	+11.81689453	+0.15820313	-2.35107422	-0.17578125	-4.37255859	+30.14648438	+2392	+9.45703125	-3.06738281	-3.66064453	+19.79736328	+10.41503906	-33.33251953	+1584
+1457970553.30160000	+11.78173828	-1.28759766	-3.75732422	+36.03515625	+27.77343750	-48.62548828	+2240	+11.75976563	+0.09667969	-2.45654297	+0.00000000	-4.04296875	+29.61914063	+2388	+9.40869141	-3.14648438	-3.71777344	+19.92919922	+10.74462891	-33.72802734	+1584
+1457970553.30580000	+11.71582031	-1.34912109	-3.84082031	+36.16699219	+27.94921875	-48.91113281	+2232	+11.70263672	+0.04394531	-2.54882813	+0.21972656	-3.86718750	+29.11376953	+2380	+9.35156250	-3.22998047	-3.77929688	+20.01708984	+11.11816406	-34.14550781	+1592
+1457970553.30990000	+11.65429688	-1.42822266	-3.91992188	+36.18896484	+28.16894531	-49.21875000	+2232	+11.64111328	-0.02636719	-2.64111328	+0.32958984	-3.69140625	+28.58642578	+2376	+9.29443359	-3.31787109	-3.84521484	+20.10498047	+11.46972656	-34.51904297	+1604
+1457970553.31410000	+11.60156250	-1.50292969	-3.99902344	+36.27685547	+28.36669922	-49.59228516	+2228	+11.58398438	-0.09228516	-2.74218750	+0.48339844	-3.38378906	+28.03710938	+2372	+9.24609375	-3.40136719	-3.90234375	+20.21484375	+11.75537109	-34.98046875	+1604
+1457970553.31830000	+11.54003906	-1.57324219	-4.07812500	+36.36474609	+28.58642578	-49.92187500	+2220	+11.52246094	-0.15380859	-2.83447266	+0.74707031	-3.25195313	+27.50976563	+2364	+9.18457031	-3.49365234	-3.96386719	+20.28076172	+12.12890625	-35.41992188	+1612
+1457970553.32660010	+11.42138672	-1.74023438	-4.23632813	+36.43066406	+29.02587891	-50.66894531	+2212	+11.39941406	-0.30761719	-3.02343750	+1.01074219	-2.85644531	+26.41113281	+2360	+9.07470703	-3.67382813	-4.07812500	+20.50048828	+12.70019531	-36.29882813	+1620
+1457970553.33080010	+11.35986328	-1.81933594	-4.31542969	+36.51855469	+29.26757813	-51.04248047	+2204	+11.33789063	-0.37353516	-3.11572266	+1.25244141	-2.74658203	+25.88378906	+2352	+9.01318359	-3.77050781	-4.13525391	+20.56640625	+13.05175781	-36.73828125	+1624
+1457970553.33489990	+11.29394531	-1.90722656	-4.39453125	+36.54052734	+29.50927734	-51.39404297	+2200	+11.26757813	-0.46142578	-3.20361328	+1.38427734	-2.59277344	+25.33447266	+2348	+8.95605469	-3.86279297	-4.19677734	+20.72021484	+13.35937500	-37.11181641	+1628
+1457970553.33909990	+11.23681641	-1.99511719	-4.46923828	+36.60644531	+29.70703125	-51.81152344	+2192	+11.20605469	-0.54052734	-3.30468750	+1.56005859	-2.39501953	+24.76318359	+2344	+8.90332031	-3.95507813	-4.24511719	+20.87402344	+13.55712891	-37.61718750	+1628
+1457970553.34740000	+11.10937500	-2.17089844	-4.61865234	+36.71630859	+30.12451172	-52.58056641	+2184	+11.06542969	-0.70312500	-3.47607422	+1.86767578	-2.21923828	+23.66455078	+2328	+8.78466797	-4.14843750	-4.35937500	+21.13769531	+14.12841797	-38.43017578	+1636
+1457970553.35579990	+10.99072266	-2.35107422	-4.75927734	+36.84814453	+30.47607422	-53.48144531	+2164	+10.92919922	-0.87011719	-3.65625000	+2.21923828	-1.97753906	+22.52197266	+2312	+8.67041016	-4.35058594	-4.44287109	+21.40136719	+14.56787109	-39.35302734	+1636
+1457970553.35990000	+10.92480469	-2.44775391	-4.82958984	+36.91406250	+30.65185547	-53.87695313	+2160	+10.85449219	-0.96679688	-3.73974609	+2.30712891	-1.86767578	+21.97265625	+2304	+8.61328125	-4.44726563	-4.50000000	+21.59912109	+14.83154297	-39.68261719	+1640
+1457970553.36410000	+10.86767578	-2.54443359	-4.89111328	+36.97998047	+30.76171875	-54.36035156	+2148	+10.78857422	-1.05468750	-3.82763672	+2.46093750	-1.75781250	+21.37939453	+2292	+8.56494141	-4.54394531	-4.53515625	+21.79687500	+14.98535156	-40.14404297	+1636
+1457970553.36830000	+10.79736328	-2.63671875	-4.96142578	+37.08984375	+30.91552734	-54.77783203	+2140	+10.71386719	-1.14257813	-3.90673828	+2.57080078	-1.66992188	+20.78613281	+2284	+8.49902344	-4.65380859	-4.57910156	+21.88476563	+15.27099609	-40.51757813	+1640
+1457970553.37660000	+10.67431641	-2.83447266	-5.08007813	+37.24365234	+31.09130859	-55.65673828	+2124	+10.56884766	-1.33593750	-4.06494141	+2.72460938	-1.51611328	+19.62158203	+2260	+8.38916016	-4.85595703	-4.65820313	+22.28027344	+15.66650391	-41.24267578	+1636
+1457970553.38070010	+10.60400391	-2.93115234	-5.14160156	+37.37548828	+31.20117188	-56.09619141	+2116	+10.49414063	-1.42822266	-4.14404297	+2.81250000	-1.45019531	+19.02832031	+2244	+8.32763672	-4.97021484	-4.69775391	+22.34619141	+15.93017578	-41.61621094	+1640
+1457970553.38490010	+10.53369141	-3.02783203	-5.20312500	+37.48535156	+31.26708984	-56.49169922	+2112	+10.41943359	-1.52929688	-4.22314453	+2.83447266	-1.34033203	+18.43505859	+2236	+8.26611328	-5.07128906	-4.74169922	+22.54394531	+16.17187500	-41.90185547	+1640
+1457970553.39319990	+10.40185547	-3.22558594	-5.30419922	+37.70507813	+31.33300781	-57.41455078	+2088	+10.27880859	-1.72705078	-4.35937500	+2.96630859	-1.27441406	+17.24853516	+2204	+8.14746094	-5.29980469	-4.80322266	+22.74169922	+16.58935547	-42.69287109	+1640
+1457970553.40159990	+10.27001953	-3.42773438	-5.40087891	+37.96875000	+31.31103516	-58.27148438	+2064	+10.13378906	-1.93359375	-4.48681641	+3.01025391	-1.20849609	+16.08398438	+2172	+8.02880859	-5.51513672	-4.86914063	+23.07128906	+16.96289063	-43.35205078	+1636
+1457970553.40990000	+10.12939453	-3.62548828	-5.49316406	+38.23242188	+31.28906250	-59.04052734	+2040	+9.98437500	-2.14013672	-4.60986328	+3.05419922	-1.12060547	+14.98535156	+2144	+7.89697266	-5.74365234	-4.93505859	+23.22509766	+17.44628906	-44.05517578	+1636
+1457970553.41409990	+10.06787109	-3.72656250	-5.51953125	+38.34228516	+31.17919922	-59.54589844	+2024	+9.91845703	-2.24560547	-4.65820313	+3.09814453	-1.18652344	+14.41406250	+2124	+7.83544922	-5.85351563	-4.95703125	+23.35693359	+17.55615234	-44.47265625	+1636
+1457970553.41820000	+9.99316406	-3.82763672	-5.55468750	+38.45214844	+31.15722656	-59.96337891	+2008	+9.84375000	-2.34228516	-4.71093750	+3.18603516	-1.18652344	+13.90869141	+2108	+7.76953125	-5.97656250	-4.98339844	+23.35693359	+17.77587891	-44.84619141	+1636
+1457970553.42660000	+9.86572266	-4.02539063	-5.61181641	+38.71582031	+30.95947266	-60.84228516	+1980	+9.70751953	-2.55761719	-4.80322266	+3.27392578	-1.29638672	+12.89794922	+2072	+7.64648438	-6.19189453	-5.02734375	+23.64257813	+18.03955078	-45.57128906	+1632
+1457970553.43070010	+9.79101563	-4.12646484	-5.63818359	+38.84765625	+30.89355469	-61.23779297	+1968	+9.63281250	-2.65869141	-4.84716797	+3.38378906	-1.31835938	+12.45849609	+2056	+7.58056641	-6.31494141	-5.04931641	+23.68652344	+18.21533203	-45.92285156	+1632
+1457970553.43490000	+9.72509766	-4.22314453	-5.66894531	+39.02343750	+30.76171875	-61.58935547	+1956	+9.55810547	-2.76855469	-4.88671875	+3.44970703	-1.38427734	+12.04101563	+2044	+7.51904297	-6.41601563	-5.07568359	+23.86230469	+18.30322266	-46.20849609	+1628
+1457970553.43910000	+9.66357422	-4.31982422	-5.67773438	+39.13330078	+30.58593750	-62.07275391	+1944	+9.49218750	-2.86962891	-4.91748047	+3.55957031	-1.53808594	+11.60156250	+2024	+7.45751953	-6.52587891	-5.08447266	+23.99414063	+18.32519531	-46.58203125	+1624
+1457970553.44320010	+9.59326172	-4.41650391	-5.69531250	+39.28710938	+30.45410156	-62.46826172	+1932	+9.41748047	-2.97070313	-4.94824219	+3.71337891	-1.62597656	+11.20605469	+2008	+7.39599609	-6.64013672	-5.10205078	+24.08203125	+18.41308594	-46.91162109	+1624
+1457970553.45160010	+9.47021484	-4.60546875	-5.71289063	+39.59472656	+30.03662109	-63.32519531	+1912	+9.28125000	-3.17724609	-4.99658203	+3.95507813	-1.93359375	+10.45898438	+1980	+7.28173828	-6.85107422	-5.11962891	+24.45556641	+18.39111328	-47.54882813	+1624
+1457970553.45569990	+9.40429688	-4.69775391	-5.71728516	+39.77050781	+29.88281250	-63.72070313	+1900	+9.20654297	-3.27392578	-5.01416016	+4.15283203	-2.06542969	+10.15136719	+1964	+7.22460938	-6.96093750	-5.12402344	+24.58740234	+18.36914063	-47.85644531	+1624
+1457970553.45989990	+9.34277344	-4.79003906	-5.72607422	+39.94628906	+29.64111328	-64.07226563	+1888	+9.13623047	-3.37500000	-5.03613281	+4.30664063	-2.24121094	+9.84375000	+1948	+7.17187500	-7.06201172	-5.13281250	+24.85107422	+18.30322266	-48.07617188	+1620
+1457970553.46400000	+9.28125000	-4.88232422	-5.72167969	+40.12207031	+29.37744141	-64.51171875	+1876	+9.07031250	-3.47167969	-5.04492188	+4.50439453	-2.43896484	+9.53613281	+1932	+7.11914063	-7.16308594	-5.12841797	+25.04882813	+18.17138672	-48.40576172	+1620
+1457970553.46820000	+9.21533203	-4.97021484	-5.71728516	+40.27587891	+29.15771484	-64.86328125	+1864	+8.99560547	-3.56396484	-5.05371094	+4.72412109	-2.61474609	+9.25048828	+1916	+7.06640625	-7.27294922	-5.12841797	+25.22460938	+18.08349609	-48.66943359	+1624
+1457970553.47240000	+9.15820313	-5.05371094	-5.71289063	+40.49560547	+28.87207031	-65.21484375	+1852	+8.92529297	-3.66064453	-5.06250000	+4.92187500	-2.79052734	+9.00878906	+1900	+7.01806641	-7.36523438	-5.12841797	+25.51025391	+17.92968750	-48.91113281	+1620
+1457970553.48070000	+9.03955078	-5.22509766	-5.68652344	+40.82519531	+28.32275391	-66.00585938	+1832	+8.78906250	-3.83642578	-5.05810547	+5.38330078	-3.25195313	+8.48144531	+1864	+6.92138672	-7.56738281	-5.10205078	+25.94970703	+17.53417969	-49.50439453	+1620
+1457970553.48490000	+8.98242188	-5.30419922	-5.67333984	+41.04492188	+28.03710938	-66.33544922	+1816	+8.72314453	-3.92431641	-5.06250000	+5.62500000	-3.42773438	+8.26171875	+1844	+6.87744141	-7.65966797	-5.09765625	+26.23535156	+17.35839844	-49.74609375	+1616
+1457970553.49320010	+8.86816406	-5.47119141	-5.62939453	+41.28662109	+27.46582031	-67.10449219	+1800	+8.59130859	-4.09570313	-5.04052734	+6.13037109	-3.88916016	+7.80029297	+1808	+6.78955078	-7.84863281	-5.06250000	+26.69677734	+16.91894531	-50.27343750	+1612
+1457970553.50149990	+8.76269531	-5.61621094	-5.57666016	+41.59423828	+26.85058594	-67.80761719	+1780	+8.46826172	-4.25390625	-5.00976563	+6.65771484	-4.35058594	+7.42675781	+1772	+6.69726563	-8.02441406	-5.02294922	+27.20214844	+16.47949219	-50.69091797	+1604
+1457970553.50570010	+8.70996094	-5.69531250	-5.54589844	+41.63818359	+26.60888672	-68.13720703	+1776	+8.40234375	-4.33300781	-4.99218750	+6.89941406	-4.52636719	+7.25097656	+1756	+6.65771484	-8.11230469	-5.00097656	+27.42187500	+16.25976563	-50.88867188	+1600
+1457970553.51399990	+8.61767578	-5.83154297	-5.47998047	+41.85791016	+26.05957031	-68.77441406	+1756	+8.29248047	-4.47802734	-4.94824219	+7.42675781	-4.98779297	+6.92138672	+1728	+6.56542969	-8.27929688	-4.95703125	+27.86132813	+15.84228516	-51.24023438	+1588
+1457970553.52239990	+8.52539063	-5.97216797	-5.41406250	+41.92382813	+25.62011719	-69.34570313	+1744	+8.18261719	-4.61865234	-4.89990234	+7.91015625	-5.31738281	+6.70166016	+1700	+6.48632813	-8.44189453	-4.90429688	+28.27880859	+15.44677734	-51.48193359	+1580
+1457970553.52650000	+8.48144531	-6.03808594	-5.36572266	+41.92382813	+25.35644531	-69.69726563	+1740	+8.13427734	-4.68457031	-4.86035156	+8.12988281	-5.58105469	+6.54785156	+1696	+6.43359375	-8.52099609	-4.87353516	+28.41064453	+15.27099609	-51.54785156	+1576
+1457970553.53480010	+8.40673828	-6.16992188	-5.28662109	+41.90185547	+24.91699219	-70.18066406	+1728	+8.03759766	-4.81640625	-4.79443359	+8.50341797	-5.91064453	+6.41601563	+1676	+6.35888672	-8.67041016	-4.81640625	+28.76220703	+14.85351563	-51.63574219	+1564
+1457970553.53900000	+8.36718750	-6.22705078	-5.23388672	+41.85791016	+24.65332031	-70.48828125	+1728	+7.99365234	-4.87792969	-4.74609375	+8.67919922	-6.17431641	+6.30615234	+1672	+6.31054688	-8.74072266	-4.78125000	+28.87207031	+14.65576172	-51.65771484	+1560
+1457970553.54730010	+8.30126953	-6.34570313	-5.13720703	+41.79199219	+24.16992188	-70.94970703	+1724	+7.91015625	-4.99658203	-4.66259766	+8.98681641	-6.54785156	+6.26220703	+1660	+6.23583984	-8.87255859	-4.71533203	+29.20166016	+14.21630859	-51.63574219	+1552
+1457970553.55570010	+8.23535156	-6.45556641	-5.02294922	+41.70410156	+23.62060547	-71.45507813	+1724	+7.83544922	-5.11523438	-4.55712891	+9.18457031	-7.03125000	+6.19628906	+1660	+6.16552734	-9.00439453	-4.63183594	+29.46533203	+13.73291016	-51.63574219	+1544
+1457970553.56399990	+8.17822266	-6.55664063	-4.90429688	+41.63818359	+23.04931641	-71.89453125	+1724	+7.76953125	-5.22509766	-4.44726563	+9.36035156	-7.51464844	+6.19628906	+1656	+6.09960938	-9.11865234	-4.54833984	+29.75097656	+13.22753906	-51.56982422	+1536
+1457970553.57230000	+8.12548828	-6.64892578	-4.78125000	+41.66015625	+22.39013672	-72.26806641	+1720	+7.70800781	-5.32617188	-4.33740234	+9.47021484	-7.99804688	+6.30615234	+1652	+6.05566406	-9.22412109	-4.45605469	+30.14648438	+12.63427734	-51.50390625	+1520
+1457970553.57649990	+8.09912109	-6.69287109	-4.71093750	+41.61621094	+22.03857422	-72.50976563	+1724	+7.68164063	-5.37451172	-4.26708984	+9.51416016	-8.32763672	+6.30615234	+1652	+6.02929688	-9.27685547	-4.40332031	+30.30029297	+12.30468750	-51.50390625	+1516
+1457970553.58069990	+8.08154297	-6.73242188	-4.64062500	+41.66015625	+21.66503906	-72.68554688	+1724	+7.65527344	-5.42724609	-4.20556641	+9.49218750	-8.59130859	+6.37207031	+1652	+6.01611328	-9.32519531	-4.34619141	+30.49804688	+11.95312500	-51.54785156	+1508
+1457970553.58900000	+8.03759766	-6.80712891	-4.50000000	+41.72607422	+20.96191406	-73.08105469	+1720	+7.61132813	-5.51513672	-4.06933594	+9.53613281	-9.18457031	+6.48193359	+1648	+5.98095703	-9.41308594	-4.23632813	+30.87158203	+11.29394531	-51.54785156	+1492
+1457970553.59320000	+8.01562500	-6.84228516	-4.42529297	+41.77001953	+20.56640625	-73.21289063	+1720	+7.58935547	-5.55908203	-4.00341797	+9.47021484	-9.47021484	+6.54785156	+1648	+5.97216797	-9.45703125	-4.17919922	+31.11328125	+10.92041016	-51.56982422	+1484
+1457970553.59730010	+7.99804688	-6.87304688	-4.35937500	+41.85791016	+20.21484375	-73.32275391	+1716	+7.56738281	-5.59863281	-3.93750000	+9.47021484	-9.71191406	+6.67968750	+1640	+5.96337891	-9.49218750	-4.12207031	+31.33300781	+10.59082031	-51.54785156	+1472
+1457970553.60150000	+7.98046875	-6.90380859	-4.28027344	+41.90185547	+19.84130859	-73.52050781	+1712	+7.54980469	-5.63378906	-3.85839844	+9.44824219	-10.06347656	+6.72363281	+1636	+5.95019531	-9.53173828	-4.06054688	+31.50878906	+10.21728516	-51.52587891	+1460
+1457970553.60570000	+7.96728516	-6.93457031	-4.20117188	+41.92382813	+19.46777344	-73.65234375	+1708	+7.53222656	-5.67773438	-3.78808594	+9.31640625	-10.32714844	+6.81152344	+1632	+5.94580078	-9.56250000	-3.99902344	+31.75048828	+9.84375000	-51.52587891	+1448
+1457970553.61400010	+7.93652344	-6.97851563	-4.05175781	+42.09960938	+18.78662109	-73.85009766	+1700	+7.51025391	-5.74365234	-3.64306641	+9.20654297	-10.85449219	+6.98730469	+1620	+5.92822266	-9.62841797	-3.87158203	+32.10205078	+9.18457031	-51.45996094	+1420
+1457970553.61809990	+7.92773438	-7.00927734	-3.97265625	+42.12158203	+18.43505859	-73.93798828	+1692	+7.49707031	-5.78320313	-3.56835938	+9.00878906	-11.09619141	+7.09716797	+1616	+5.92822266	-9.65478516	-3.80566406	+32.32177734	+8.83300781	-51.45996094	+1404
+1457970553.62229990	+7.91455078	-7.02246094	-3.90673828	+42.23144531	+18.14941406	-73.91601563	+1680	+7.48828125	-5.80957031	-3.50244141	+8.92089844	-11.27197266	+7.27294922	+1604	+5.91943359	-9.68115234	-3.74414063	+32.47558594	+8.56933594	-51.35009766	+1392
+1457970553.62649990	+7.90576172	-7.04443359	-3.82324219	+42.27539063	+17.86376953	-74.00390625	+1676	+7.47949219	-5.83593750	-3.41894531	+8.81103516	-11.53564453	+7.36083984	+1596	+5.90625000	-9.70751953	-3.68701172	+32.58544922	+8.28369141	-51.24023438	+1376
+1457970553.63060000	+7.89257813	-7.06201172	-3.74853516	+42.31933594	+17.55615234	-74.02587891	+1668	+7.47509766	-5.87109375	-3.34423828	+8.56933594	-11.73339844	+7.47070313	+1588	+5.90625000	-9.72949219	-3.62548828	+32.76123047	+7.99804688	-51.13037109	+1360
+1457970553.63899990	+7.87939453	-7.08837891	-3.59472656	+42.47314453	+17.02880859	-73.98193359	+1648	+7.46630859	-5.91943359	-3.19482422	+8.26171875	-12.06298828	+7.80029297	+1568	+5.88427734	-9.76904297	-3.50244141	+32.95898438	+7.51464844	-50.77880859	+1328
+1457970553.64730000	+7.86621094	-7.11035156	-3.44970703	+42.60498047	+16.52343750	-73.82812500	+1628	+7.46630859	-5.96777344	-3.04980469	+7.75634766	-12.30468750	+8.12988281	+1548	+5.87109375	-9.79980469	-3.38378906	+33.15673828	+7.07519531	-50.42724609	+1300
+1457970553.65560010	+7.85742188	-7.12792969	-3.29589844	+42.78076172	+16.04003906	-73.71826172	+1616	+7.46630859	-6.01611328	-2.89599609	+7.27294922	-12.59033203	+8.43750000	+1532	+5.85351563	-9.83056641	-3.26513672	+33.28857422	+6.67968750	-50.03173828	+1276
+1457970553.66400000	+7.84863281	-7.13232422	-3.14648438	+43.00048828	+15.57861328	-73.49853516	+1600	+7.47509766	-6.04687500	-2.75097656	+6.81152344	-12.76611328	+8.81103516	+1508	+5.83593750	-9.85253906	-3.14648438	+33.39843750	+6.32812500	-49.57031250	+1252
+1457970553.67230010	+7.84423828	-7.13671875	-3.00146484	+43.26416016	+15.09521484	-73.23486328	+1584	+7.48388672	-6.07763672	-2.60595703	+6.28417969	-12.96386719	+9.16259766	+1492	+5.82714844	-9.86572266	-3.02783203	+33.53027344	+5.95458984	-49.13085938	+1232
+1457970553.67650010	+7.83984375	-7.13232422	-2.92675781	+43.41796875	+14.87548828	-73.14697266	+1580	+7.49267578	-6.09082031	-2.53125000	+6.06445313	-13.05175781	+9.33837891	+1484	+5.82275391	-9.87011719	-2.96630859	+33.59619141	+5.77880859	-48.93310547	+1224
+1457970553.68059990	+7.83984375	-7.13232422	-2.85644531	+43.54980469	+14.63378906	-73.03710938	+1576	+7.49707031	-6.10400391	-2.46093750	+5.77880859	-13.13964844	+9.49218750	+1476	+5.82275391	-9.87451172	-2.90917969	+33.66210938	+5.58105469	-48.73535156	+1212
+1457970553.68479990	+7.83984375	-7.12792969	-2.78613281	+43.72558594	+14.41406250	-72.88330078	+1568	+7.50585938	-6.11279297	-2.38623047	+5.55908203	-13.22753906	+9.68994141	+1468	+5.82275391	-9.87451172	-2.84765625	+33.72802734	+5.40527344	-48.53759766	+1204
+1457970553.68890000	+7.83984375	-7.12353516	-2.71142578	+43.90136719	+14.17236328	-72.77343750	+1568	+7.51464844	-6.11718750	-2.31591797	+5.36132813	-13.31542969	+9.84375000	+1456	+5.82714844	-9.87890625	-2.78613281	+33.79394531	+5.22949219	-48.33984375	+1196
+1457970553.69730000	+7.84423828	-7.11035156	-2.57519531	+44.20898438	+13.75488281	-72.50976563	+1560	+7.52783203	-6.13476563	-2.17968750	+4.87792969	-13.44726563	+10.17333984	+1444	+5.83593750	-9.87451172	-2.66308594	+33.99169922	+4.85595703	-47.98828125	+1184
+1457970553.70140000	+7.84863281	-7.10156250	-2.50927734	+44.38476563	+13.55712891	-72.37792969	+1556	+7.54101563	-6.13476563	-2.11376953	+4.70214844	-13.49121094	+10.37109375	+1436	+5.84472656	-9.87451172	-2.60156250	+34.07958984	+4.68017578	-47.81250000	+1176
+1457970553.70560000	+7.84863281	-7.09716797	-2.44335938	+44.47265625	+13.38134766	-72.26806641	+1552	+7.54980469	-6.14355469	-2.04785156	+4.46044922	-13.53515625	+10.50292969	+1428	+5.85351563	-9.87011719	-2.54003906	+34.18945313	+4.50439453	-47.65869141	+1172
+1457970553.70980000	+7.85302734	-7.08398438	-2.37744141	+44.62646484	+13.20556641	-72.11425781	+1548	+7.55859375	-6.13916016	-1.98632813	+4.28466797	-13.57910156	+10.65673828	+1424	+5.86230469	-9.86132813	-2.47851563	+34.25537109	+4.35058594	-47.48291016	+1168
+1457970553.71810010	+7.86621094	-7.07080078	-2.25439453	+44.84619141	+12.91992188	-71.87255859	+1540	+7.58056641	-6.14355469	-1.86328125	+3.88916016	-13.62304688	+10.96435547	+1408	+5.88867188	-9.84814453	-2.35986328	+34.45312500	+4.04296875	-47.17529297	+1160
+1457970553.72230010	+7.87060547	-7.05761719	-2.19726563	+44.93408203	+12.78808594	-71.74072266	+1536	+7.58935547	-6.13916016	-1.80615234	+3.73535156	-13.64501953	+11.09619141	+1404	+5.89746094	-9.83935547	-2.30273438	+34.49707031	+3.91113281	-47.04345703	+1156
+1457970553.72639990	+7.87939453	-7.04443359	-2.14453125	+45.06591797	+12.65625000	-71.58691406	+1532	+7.60253906	-6.13476563	-1.75341797	+3.58154297	-13.60107422	+11.27197266	+1396	+5.90625000	-9.83056641	-2.25000000	+34.56298828	+3.77929688	-46.84570313	+1148
+1457970553.73480010	+7.89257813	-7.03125000	-2.03466797	+45.10986328	+12.50244141	-71.41113281	+1520	+7.62451172	-6.13037109	-1.64355469	+3.25195313	-13.64501953	+11.44775391	+1388	+5.92822266	-9.81298828	-2.14013672	+34.65087891	+3.58154297	-46.58203125	+1136
+1457970553.73889990	+7.90576172	-7.01806641	-1.99072266	+45.19775391	+12.41455078	-71.23535156	+1512	+7.63769531	-6.12597656	-1.60400391	+3.09814453	-13.57910156	+11.62353516	+1380	+5.93701172	-9.79980469	-2.10058594	+34.69482422	+3.47167969	-46.38427734	+1128
+1457970553.74309990	+7.91015625	-7.00927734	-1.94238281	+45.15380859	+12.39257813	-71.19140625	+1504	+7.65087891	-6.12158203	-1.55566406	+2.96630859	-13.57910156	+11.66748047	+1372	+5.94580078	-9.79101563	-2.05664063	+34.71679688	+3.40576172	-46.20849609	+1120
+1457970553.74729990	+7.91894531	-7.00048828	-1.89404297	+45.15380859	+12.34863281	-71.19140625	+1500	+7.65966797	-6.11279297	-1.50732422	+2.85644531	-13.64501953	+11.68945313	+1372	+5.95458984	-9.78222656	-2.00830078	+34.71679688	+3.33984375	-46.16455078	+1112
+1457970553.75560000	+7.93212891	-6.97851563	-1.82373047	+45.15380859	+12.32666016	-71.03759766	+1488	+7.68164063	-6.10400391	-1.44140625	+2.63671875	-13.57910156	+11.84326172	+1356	+5.96337891	-9.76464844	-1.94677734	+34.69482422	+3.20800781	-45.81298828	+1092
+1457970553.75980000	+7.94091797	-6.96972656	-1.77978516	+45.13183594	+12.28271484	-71.10351563	+1484	+7.69482422	-6.09521484	-1.39746094	+2.57080078	-13.68896484	+11.82128906	+1356	+5.96777344	-9.75585938	-1.90722656	+34.67285156	+3.14208984	-45.81298828	+1088
+1457970553.76390000	+7.95410156	-6.95654297	-1.75781250	+45.15380859	+12.26074219	-70.99365234	+1476	+7.70800781	-6.09082031	-1.37988281	+2.48291016	-13.62304688	+11.93115234	+1344	+5.97656250	-9.74267578	-1.88964844	+34.65087891	+3.07617188	-45.65917969	+1076
+1457970553.76810000	+7.95849609	-6.95214844	-1.73144531	+45.08789063	+12.30468750	-71.01562500	+1468	+7.71240234	-6.08203125	-1.35351563	+2.41699219	-13.64501953	+11.88720703	+1340	+5.97656250	-9.73828125	-1.86767578	+34.58496094	+3.05419922	-45.52734375	+1068
+1457970553.77220010	+7.96728516	-6.93896484	-1.70068359	+45.06591797	+12.28271484	-71.10351563	+1464	+7.72558594	-6.07763672	-1.32714844	+2.37304688	-13.75488281	+11.82128906	+1336	+5.98095703	-9.72949219	-1.84130859	+34.56298828	+2.98828125	-45.54931641	+1060
+1457970553.78060010	+7.98046875	-6.92578125	-1.67431641	+45.02197266	+12.37060547	-71.10351563	+1448	+7.74316406	-6.06445313	-1.30078125	+2.26318359	-13.73291016	+11.82128906	+1320	+5.98974609	-9.71630859	-1.82373047	+34.49707031	+2.94433594	-45.37353516	+1044
+1457970553.78469990	+7.98925781	-6.91699219	-1.65673828	+45.00000000	+12.39257813	-71.21337891	+1448	+7.75195313	-6.06005859	-1.28320313	+2.24121094	-13.82080078	+11.75537109	+1316	+5.98974609	-9.70751953	-1.80615234	+34.45312500	+2.92236328	-45.41748047	+1040
+1457970553.78889990	+8.00244141	-6.90820313	-1.65234375	+45.00000000	+12.43652344	-71.16943359	+1440	+7.76513672	-6.05126953	-1.28320313	+2.21923828	-13.77685547	+11.77734375	+1308	+5.99853516	-9.70312500	-1.80615234	+34.40917969	+2.92236328	-45.35156250	+1028
+1457970553.79310010	+8.00683594	-6.90380859	-1.64794922	+44.91210938	+12.52441406	-71.21337891	+1432	+7.77392578	-6.05126953	-1.28320313	+2.13134766	-13.75488281	+11.73339844	+1296	+6.00292969	-9.69873047	-1.80615234	+34.36523438	+2.96630859	-45.32958984	+1024
+1457970553.79720000	+8.01562500	-6.89941406	-1.64355469	+44.89013672	+12.59033203	-71.27929688	+1428	+7.78271484	-6.04687500	-1.27880859	+2.10937500	-13.77685547	+11.68945313	+1292	+6.00732422	-9.69433594	-1.79736328	+34.32128906	+2.98828125	-45.37353516	+1020
+1457970553.80139990	+8.02880859	-6.89062500	-1.65234375	+44.89013672	+12.65625000	-71.23535156	+1420	+7.79589844	-6.04248047	-1.28320313	+2.06542969	-13.73291016	+11.68945313	+1284	+6.01611328	-9.68554688	-1.80615234	+34.29931641	+3.03222656	-45.35156250	+1016
+1457970553.80970000	+8.04199219	-6.89062500	-1.66113281	+44.73632813	+12.85400391	-71.27929688	+1412	+7.81347656	-6.03808594	-1.29638672	+1.88964844	-13.66699219	+11.66748047	+1276	+6.03369141	-9.67675781	-1.81054688	+34.18945313	+3.16406250	-45.37353516	+1008
+1457970553.81390000	+8.05517578	-6.88623047	-1.67431641	+44.71435547	+12.94189453	-71.27929688	+1408	+7.83105469	-6.03369141	-1.30957031	+1.84570313	-13.60107422	+11.66748047	+1272	+6.04687500	-9.67236328	-1.81494141	+34.16748047	+3.22998047	-45.39550781	+1004
+1457970553.81810000	+8.05957031	-6.89062500	-1.67871094	+44.64843750	+13.00781250	-71.27929688	+1404	+7.83984375	-6.03808594	-1.31835938	+1.69189453	-13.55712891	+11.66748047	+1268	+6.06005859	-9.66796875	-1.81933594	+34.12353516	+3.31787109	-45.43945313	+1000
+1457970553.82220010	+8.06835938	-6.89062500	-1.68750000	+44.56054688	+13.09570313	-71.27929688	+1400	+7.85302734	-6.03369141	-1.33154297	+1.60400391	-13.49121094	+11.68945313	+1264	+6.07324219	-9.65917969	-1.82373047	+34.05761719	+3.40576172	-45.48339844	+1000
+1457970553.82640000	+8.08154297	-6.88623047	-1.70068359	+44.49462891	+13.18359375	-71.25732422	+1396	+7.87060547	-6.03369141	-1.34472656	+1.51611328	-13.42529297	+11.71142578	+1264	+6.08642578	-9.65478516	-1.83251953	+34.01367188	+3.47167969	-45.50537109	+996
+1457970553.83060000	+8.09033203	-6.89062500	-1.70947266	+44.42871094	+13.24951172	-71.25732422	+1392	+7.87939453	-6.03369141	-1.35791016	+1.38427734	-13.38134766	+11.73339844	+1260	+6.09960938	-9.65039063	-1.83691406	+33.94775391	+3.53759766	-45.52734375	+996
+1457970553.83890010	+8.10791016	-6.89062500	-1.73144531	+44.25292969	+13.40332031	-71.23535156	+1384	+7.91015625	-6.03369141	-1.38427734	+1.14257813	-13.29345703	+11.79931641	+1256	+6.13037109	-9.64160156	-1.85449219	+33.83789063	+3.66943359	-45.61523438	+988
+1457970553.84299990	+8.12109375	-6.89501953	-1.74462891	+44.14306641	+13.51318359	-71.21337891	+1380	+7.92333984	-6.03369141	-1.39746094	+1.01074219	-13.24951172	+11.82128906	+1252	+6.14355469	-9.63720703	-1.85888672	+33.77197266	+3.69140625	-45.63720703	+984
+1457970553.84719990	+8.13427734	-6.89501953	-1.75781250	+44.03320313	+13.60107422	-71.21337891	+1380	+7.94091797	-6.03808594	-1.41064453	+0.87890625	-13.24951172	+11.84326172	+1248	+6.15234375	-9.63281250	-1.86328125	+33.70605469	+3.73535156	-45.70312500	+980
+1457970553.85139990	+8.14746094	-6.89941406	-1.77099609	+43.90136719	+13.66699219	-71.21337891	+1376	+7.95410156	-6.03808594	-1.42382813	+0.72509766	-13.22753906	+11.88720703	+1248	+6.16992188	-9.62841797	-1.87207031	+33.64013672	+3.77929688	-45.74707031	+980
+1457970553.85550000	+8.17382813	-6.89941406	-1.79296875	+43.68164063	+13.79882813	-71.23535156	+1376	+7.97607422	-6.03808594	-1.44140625	+0.59326172	-13.22753906	+11.90917969	+1248	+6.18310547	-9.62402344	-1.88085938	+33.57421875	+3.80126953	-45.76904297	+976
+1457970553.85970000	+8.19140625	-6.90380859	-1.81054688	+43.50585938	+13.90869141	-71.23535156	+1376	+7.99365234	-6.03808594	-1.45019531	+0.46142578	-13.24951172	+11.90917969	+1244	+6.19189453	-9.61962891	-1.88964844	+33.48632813	+3.82324219	-45.83496094	+972
+1457970553.86800000	+8.23095703	-6.90380859	-1.84570313	+43.17626953	+14.04052734	-71.25732422	+1372	+8.02001953	-6.03369141	-1.48095703	+0.24169922	-13.24951172	+11.93115234	+1240	+6.21826172	-9.61083984	-1.91601563	+33.28857422	+3.86718750	-45.90087891	+968
+1457970553.87220000	+8.24414063	-6.90820313	-1.85888672	+43.04443359	+14.08447266	-71.30126953	+1368	+8.03320313	-6.03808594	-1.49414063	+0.13183594	-13.29345703	+11.90917969	+1240	+6.22705078	-9.61083984	-1.92919922	+33.20068359	+3.88916016	-45.94482422	+964
+1457970553.87640000	+8.25292969	-6.90820313	-1.87646484	+42.93457031	+14.15039063	-71.30126953	+1364	+8.04638672	-6.03808594	-1.51171875	+0.02197266	-13.27148438	+11.90917969	+1236	+6.23583984	-9.60644531	-1.94238281	+33.11279297	+3.91113281	-45.96679688	+960
+1457970553.88050010	+8.26611328	-6.90380859	-1.88964844	+42.89062500	+14.17236328	-71.32324219	+1364	+8.05517578	-6.03369141	-1.52490234	+0.02197266	-13.29345703	+11.86523438	+1236	+6.24023438	-9.60205078	-1.95996094	+33.00292969	+3.95507813	-46.01074219	+960
+1457970553.88890000	+8.27929688	-6.90380859	-1.92480469	+42.75878906	+14.28222656	-71.34521484	+1360	+8.06835938	-6.03808594	-1.55566406	-0.13183594	-13.27148438	+11.73339844	+1232	+6.24902344	-9.60205078	-1.99951172	+32.84912109	+4.06494141	-46.05468750	+956
+1457970553.89299990	+8.28369141	-6.89941406	-1.94238281	+42.78076172	+14.32617188	-71.32324219	+1360	+8.07714844	-6.03369141	-1.57324219	-0.10986328	-13.27148438	+11.66748047	+1232	+6.24902344	-9.60205078	-2.01708984	+32.76123047	+4.15283203	-46.07666016	+952
+1457970553.89720010	+8.28808594	-6.89941406	-1.95996094	+42.75878906	+14.39208984	-71.32324219	+1356	+8.08154297	-6.03369141	-1.59082031	-0.13183594	-13.24951172	+11.55761719	+1232	+6.24462891	-9.60205078	-2.03906250	+32.71728516	+4.24072266	-46.09863281	+952
+1457970553.90140010	+8.29248047	-6.89941406	-1.98193359	+42.75878906	+14.50195313	-71.27929688	+1356	+8.08154297	-6.03808594	-1.61718750	-0.15380859	-13.13964844	+11.49169922	+1232	+6.24462891	-9.60205078	-2.06103516	+32.67333984	+4.35058594	-46.09863281	+952
+1457970553.90549990	+8.29248047	-6.89941406	-2.00390625	+42.78076172	+14.56787109	-71.25732422	+1360	+8.08593750	-6.03369141	-1.63916016	-0.13183594	-13.07373047	+11.40380859	+1236	+6.24023438	-9.60205078	-2.08300781	+32.62939453	+4.50439453	-46.09863281	+952
+1457970553.90969990	+8.29248047	-6.89941406	-2.02587891	+42.82470703	+14.67773438	-71.23535156	+1360	+8.08593750	-6.03369141	-1.66113281	-0.10986328	-13.00781250	+11.29394531	+1236	+6.24023438	-9.60205078	-2.10498047	+32.60742188	+4.65820313	-46.09863281	+956
+1457970553.91800000	+8.28808594	-6.89501953	-2.07421875	+42.91259766	+14.91943359	-71.12548828	+1364	+8.08154297	-6.03369141	-1.71386719	-0.08789063	-12.76611328	+11.09619141	+1240	+6.23144531	-9.60205078	-2.15332031	+32.58544922	+5.05371094	-46.14257813	+956
+1457970553.92220000	+8.28808594	-6.89501953	-2.10498047	+42.97851563	+15.05126953	-71.05957031	+1364	+8.07714844	-6.03808594	-1.74462891	-0.06591797	-12.61230469	+11.00830078	+1240	+6.22705078	-9.60644531	-2.17529297	+32.58544922	+5.27343750	-46.14257813	+960
+1457970553.92630000	+8.28369141	-6.89941406	-2.13574219	+43.04443359	+15.20507813	-70.99365234	+1368	+8.07714844	-6.03808594	-1.77539063	-0.02197266	-12.45849609	+10.89843750	+1244	+6.22705078	-9.60644531	-2.20166016	+32.60742188	+5.49316406	-46.14257813	+960
+1457970553.93050000	+8.27929688	-6.89941406	-2.16650391	+43.11035156	+15.35888672	-70.90576172	+1372	+8.07275391	-6.03808594	-1.81054688	-0.02197266	-12.26074219	+10.81054688	+1248	+6.22265625	-9.61083984	-2.22363281	+32.62939453	+5.77880859	-46.16455078	+964
+1457970553.93470000	+8.27490234	-6.90380859	-2.20166016	+43.19824219	+15.53466797	-70.79589844	+1376	+8.06835938	-6.04248047	-1.84570313	+0.00000000	-12.06298828	+10.72265625	+1252	+6.22705078	-9.61083984	-2.25000000	+32.69531250	+6.02050781	-46.14257813	+964
+1457970553.94300010	+8.26611328	-6.90820313	-2.27636719	+43.35205078	+15.90820313	-70.57617188	+1384	+8.05957031	-6.04687500	-1.91601563	+0.02197266	-11.66748047	+10.56884766	+1260	+6.23144531	-9.61523438	-2.29394531	+32.78320313	+6.54785156	-46.18652344	+964
+1457970553.94720010	+8.26611328	-6.91259766	-2.31591797	+43.43994141	+16.10595703	-70.44433594	+1384	+8.05517578	-6.04687500	-1.95556641	+0.04394531	-11.44775391	+10.52490234	+1264	+6.23583984	-9.61523438	-2.31591797	+32.82714844	+6.81152344	-46.16455078	+964
+1457970553.95129990	+8.26171875	-6.91699219	-2.35107422	+43.52783203	+16.28173828	-70.35644531	+1384	+8.05517578	-6.05126953	-1.98632813	+0.08789063	-11.27197266	+10.43701172	+1264	+6.24023438	-9.61523438	-2.33349609	+32.89306641	+7.07519531	-46.18652344	+960
+1457970553.95549990	+8.26171875	-6.92138672	-2.39062500	+43.59375000	+16.47949219	-70.22460938	+1388	+8.05517578	-6.06005859	-2.02148438	+0.04394531	-11.07421875	+10.39306641	+1264	+6.24462891	-9.61962891	-2.35107422	+32.91503906	+7.31689453	-46.18652344	+956
+1457970553.95970010	+8.26171875	-6.93017578	-2.43017578	+43.68164063	+16.67724609	-70.07080078	+1384	+8.05517578	-6.06005859	-2.05664063	+0.04394531	-10.83251953	+10.37109375	+1264	+6.25341797	-9.61962891	-2.37304688	+32.98095703	+7.55859375	-46.16455078	+956
+1457970553.96380000	+8.26171875	-6.93457031	-2.46093750	+43.74755859	+16.83105469	-69.96093750	+1380	+8.05957031	-6.06445313	-2.08740234	+0.06591797	-10.67871094	+10.32714844	+1260	+6.26220703	-9.62402344	-2.39062500	+33.00292969	+7.77832031	-46.16455078	+952
+1457970553.97219990	+8.26611328	-6.94775391	-2.53125000	+43.83544922	+17.13867188	-69.69726563	+1376	+8.06835938	-6.07763672	-2.14892578	-0.02197266	-10.28320313	+10.32714844	+1260	+6.27978516	-9.62841797	-2.43457031	+33.04687500	+8.17382813	-46.07666016	+948
+1457970553.97630000	+8.27490234	-6.95214844	-2.55761719	+43.87939453	+17.24853516	-69.60937500	+1368	+8.07714844	-6.07763672	-2.17089844	-0.02197266	-10.17333984	+10.28320313	+1256	+6.29296875	-9.62841797	-2.44775391	+33.04687500	+8.34960938	-46.07666016	+948
+1457970553.98050000	+8.28369141	-6.96093750	-2.57958984	+43.90136719	+17.35839844	-69.49951172	+1360	+8.08593750	-6.09082031	-2.19726563	-0.10986328	-9.99755859	+10.30517578	+1252	+6.30175781	-9.63720703	-2.46533203	+33.02490234	+8.50341797	-46.05468750	+944
+1457970553.98470000	+8.29248047	-6.96533203	-2.61035156	+43.94531250	+17.46826172	-69.34570313	+1356	+8.09472656	-6.09082031	-2.22802734	-0.13183594	-9.79980469	+10.32714844	+1248	+6.31054688	-9.63720703	-2.48291016	+33.00292969	+8.70117188	-45.96679688	+940
+1457970553.98880000	+8.30566406	-6.96972656	-2.62792969	+43.98925781	+17.55615234	-69.25781250	+1348	+8.11230469	-6.09521484	-2.24121094	-0.15380859	-9.68994141	+10.30517578	+1244	+6.32373047	-9.64160156	-2.50048828	+32.95898438	+8.85498047	-45.94482422	+936
+1457970553.99710010	+8.32763672	-6.98291016	-2.66748047	+44.05517578	+17.70996094	-68.97216797	+1336	+8.14306641	-6.10839844	-2.28515625	-0.28564453	-9.33837891	+10.41503906	+1236	+6.34570313	-9.65478516	-2.53564453	+32.87109375	+9.11865234	-45.74707031	+932
+1457970554.00130010	+8.34521484	-6.98730469	-2.68066406	+44.07714844	+17.75390625	-68.84033203	+1328	+8.16064453	-6.11279297	-2.29394531	-0.30761719	-9.22851563	+10.41503906	+1228	+6.35449219	-9.65917969	-2.54882813	+32.80517578	+9.25048828	-45.68115234	+932
+1457970554.00550010	+8.36279297	-6.98730469	-2.69384766	+44.12109375	+17.79785156	-68.68652344	+1324	+8.18261719	-6.11718750	-2.30712891	-0.39550781	-9.05273438	+10.50292969	+1224	+6.36767578	-9.66357422	-2.56201172	+32.71728516	+9.36035156	-45.57128906	+928
+1457970554.00959990	+8.38037109	-6.99169922	-2.71142578	+44.20898438	+17.81982422	-68.48876953	+1320	+8.20019531	-6.12158203	-2.32470703	-0.43945313	-8.85498047	+10.59082031	+1224	+6.38085938	-9.66796875	-2.57958984	+32.67333984	+9.47021484	-45.39550781	+928
+1457970554.01799990	+8.43310547	-6.99609375	-2.72900391	+44.38476563	+17.84179688	-68.04931641	+1316	+8.24853516	-6.13037109	-2.32910156	-0.52734375	-8.56933594	+10.74462891	+1216	+6.41162109	-9.68115234	-2.58837891	+32.54150391	+9.66796875	-45.21972656	+928
+1457970554.02630000	+8.47705078	-7.00048828	-2.73339844	+44.56054688	+17.84179688	-67.58789063	+1316	+8.29687500	-6.13476563	-2.33349609	-0.63720703	-8.21777344	+10.92041016	+1216	+6.44238281	-9.68994141	-2.60156250	+32.40966797	+9.90966797	-44.91210938	+928
+1457970554.03049990	+8.49902344	-6.99609375	-2.73779297	+44.69238281	+17.79785156	-67.32421875	+1320	+8.32324219	-6.13916016	-2.33349609	-0.65917969	-8.02001953	+11.07421875	+1216	+6.45996094	-9.69433594	-2.60156250	+32.36572266	+9.97558594	-44.75830078	+928
+1457970554.03460000	+8.52099609	-7.00048828	-2.74218750	+44.82421875	+17.77587891	-67.01660156	+1320	+8.34521484	-6.13916016	-2.33789063	-0.70312500	-7.80029297	+11.25000000	+1216	+6.48193359	-9.69433594	-2.60595703	+32.36572266	+10.06347656	-44.53857422	+928
+1457970554.04300000	+8.57373047	-6.99609375	-2.72460938	+45.08789063	+17.66601563	-66.51123047	+1332	+8.39794922	-6.13916016	-2.31591797	-0.76904297	-7.47070313	+11.53564453	+1228	+6.52587891	-9.69873047	-2.58837891	+32.34375000	+10.19531250	-44.29687500	+940
+1457970554.04710010	+8.59570313	-6.99609375	-2.72021484	+45.21972656	+17.60009766	-66.20361328	+1336	+8.42431641	-6.13916016	-2.31152344	-0.79101563	-7.27294922	+11.71142578	+1228	+6.55224609	-9.69873047	-2.58398438	+32.36572266	+10.26123047	-44.09912109	+944
+1457970554.05130000	+8.61767578	-6.99609375	-2.70703125	+45.32958984	+17.55615234	-65.96191406	+1340	+8.44628906	-6.14355469	-2.29394531	-0.83496094	-7.11914063	+11.84326172	+1236	+6.57861328	-9.70312500	-2.56201172	+32.36572266	+10.30517578	-44.01123047	+952
+1457970554.05550000	+8.64843750	-6.99169922	-2.69384766	+45.48339844	+17.46826172	-65.67626953	+1348	+8.47265625	-6.13916016	-2.27636719	-0.83496094	-6.94335938	+12.04101563	+1244	+6.60937500	-9.69873047	-2.54443359	+32.40966797	+10.32714844	-43.87939453	+960
+1457970554.05960010	+8.67041016	-6.99169922	-2.68066406	+45.61523438	+17.38037109	-65.39062500	+1352	+8.49902344	-6.13916016	-2.25878906	-0.85693359	-6.76757813	+12.23876953	+1248	+6.63574219	-9.69873047	-2.52685547	+32.47558594	+10.37109375	-43.70361328	+964
+1457970554.06800010	+8.72314453	-6.98291016	-2.63671875	+45.90087891	+17.22656250	-64.86328125	+1364	+8.55175781	-6.13476563	-2.21484375	-0.85693359	-6.48193359	+12.61230469	+1264	+6.69726563	-9.69433594	-2.47851563	+32.58544922	+10.37109375	-43.43994141	+980
+1457970554.07209990	+8.74511719	-6.97851563	-2.61474609	+46.01074219	+17.11669922	-64.59960938	+1372	+8.57373047	-6.13037109	-2.18847656	-0.87890625	-6.32812500	+12.81005859	+1272	+6.72802734	-9.68994141	-2.45654297	+32.67333984	+10.34912109	-43.26416016	+988
+1457970554.07629990	+8.76708984	-6.97851563	-2.58837891	+46.12060547	+17.02880859	-64.37988281	+1376	+8.59570313	-6.12597656	-2.16210938	-0.90087891	-6.21826172	+12.96386719	+1280	+6.75439453	-9.68554688	-2.42138672	+32.73925781	+10.32714844	-43.15429688	+996
+1457970554.08040000	+8.79345703	-6.96972656	-2.56201172	+46.27441406	+16.91894531	-64.16015625	+1384	+8.62207031	-6.12158203	-2.12695313	-0.85693359	-6.13037109	+13.16162109	+1292	+6.78955078	-9.67675781	-2.39062500	+32.82714844	+10.28320313	-43.02246094	+1004
+1457970554.08460000	+8.81542969	-6.96533203	-2.53125000	+46.36230469	+16.83105469	-63.96240234	+1388	+8.64404297	-6.11718750	-2.09619141	-0.83496094	-6.02050781	+13.33740234	+1300	+6.81591797	-9.67236328	-2.35546875	+32.89306641	+10.26123047	-42.89062500	+1008
+1457970554.09710000	+8.88134766	-6.94335938	-2.42578125	+46.69189453	+16.54541016	-63.41308594	+1408	+8.70996094	-6.09521484	-1.98632813	-0.74707031	-5.80078125	+13.82080078	+1328	+6.88623047	-9.65478516	-2.25439453	+33.11279297	+10.08544922	-42.42919922	+1028
+1457970554.10540010	+8.91650391	-6.92138672	-2.34667969	+46.95556641	+16.32568359	-63.08349609	+1424	+8.74511719	-6.07324219	-1.90722656	-0.61523438	-5.69091797	+14.15039063	+1348	+6.92578125	-9.64160156	-2.17968750	+33.28857422	+9.93164063	-42.05566406	+1036
+1457970554.11380000	+8.93847656	-6.90380859	-2.26757813	+47.13134766	+16.14990234	-62.81982422	+1440	+8.77148438	-6.06005859	-1.82373047	-0.52734375	-5.58105469	+14.41406250	+1368	+6.95214844	-9.62841797	-2.10937500	+33.39843750	+9.79980469	-41.68212891	+1048
+1457970554.12210010	+8.96484375	-6.87744141	-2.17968750	+47.46093750	+15.97412109	-62.57812500	+1460	+8.79785156	-6.03369141	-1.73144531	-0.28564453	-5.51513672	+14.69970703	+1392	+6.97412109	-9.61523438	-2.03466797	+33.55224609	+9.66796875	-41.30859375	+1056
+1457970554.13039990	+8.97802734	-6.84228516	-2.09179688	+47.83447266	+15.79833984	-62.27050781	+1480	+8.81103516	-6.00292969	-1.64355469	-0.04394531	-5.38330078	+14.98535156	+1412	+6.98291016	-9.60205078	-1.96435547	+33.75000000	+9.53613281	-40.86914063	+1068
+1457970554.13879990	+8.97802734	-6.81591797	-2.00830078	+48.16406250	+15.66650391	-61.98486328	+1500	+8.81542969	-5.98095703	-1.55566406	+0.17578125	-5.25146484	+15.24902344	+1432	+6.99169922	-9.58886719	-1.89404297	+33.99169922	+9.40429688	-40.45166016	+1080
+1457970554.14290000	+8.98242188	-6.79394531	-1.96435547	+48.42773438	+15.57861328	-61.85302734	+1516	+8.81982422	-5.96337891	-1.51611328	+0.37353516	-5.18554688	+15.38085938	+1448	+6.99169922	-9.57568359	-1.85888672	+34.12353516	+9.33837891	-40.25390625	+1088
+1457970554.14710000	+8.97802734	-6.78076172	-1.92041016	+48.62548828	+15.51269531	-61.74316406	+1524	+8.81542969	-5.95019531	-1.46777344	+0.50537109	-5.11962891	+15.49072266	+1456	+6.99169922	-9.57128906	-1.81933594	+34.27734375	+9.27246094	-40.10009766	+1096
+1457970554.15120010	+8.97802734	-6.76757813	-1.88085938	+48.82324219	+15.46875000	-61.58935547	+1536	+8.81103516	-5.93701172	-1.42822266	+0.63720703	-5.03173828	+15.62255859	+1464	+6.99169922	-9.56250000	-1.77978516	+34.40917969	+9.20654297	-39.94628906	+1104
+1457970554.15960000	+8.96923828	-6.73242188	-1.79736328	+49.30664063	+15.35888672	-61.34765625	+1560	+8.80664063	-5.91064453	-1.34472656	+0.96679688	-4.89990234	+15.86425781	+1484	+6.99169922	-9.54492188	-1.70068359	+34.76074219	+9.07470703	-39.68261719	+1124
+1457970554.16370010	+8.96484375	-6.71923828	-1.76220703	+49.52636719	+15.29296875	-61.21582031	+1568	+8.80224609	-5.89746094	-1.30517578	+1.09863281	-4.79003906	+15.99609375	+1492	+6.99609375	-9.53613281	-1.66113281	+34.93652344	+9.00878906	-39.55078125	+1132
+1457970554.17210010	+8.95605469	-6.68408203	-1.68310547	+49.94384766	+15.20507813	-60.99609375	+1584	+8.78906250	-5.86669922	-1.22607422	+1.40625000	-4.68017578	+16.21582031	+1508	+7.00048828	-9.51416016	-1.58203125	+35.31005859	+8.83300781	-39.37500000	+1148
+1457970554.18039990	+8.94287109	-6.65771484	-1.60839844	+50.33935547	+15.09521484	-60.82031250	+1596	+8.77587891	-5.84472656	-1.15136719	+1.69189453	-4.57031250	+16.43554688	+1516	+7.00488281	-9.49218750	-1.49853516	+35.70556641	+8.63525391	-39.28710938	+1168
+1457970554.18870000	+8.93408203	-6.63134766	-1.53808594	+50.71289063	+14.98535156	-60.66650391	+1604	+8.76269531	-5.81835938	-1.08105469	+1.97753906	-4.48242188	+16.65527344	+1524	+7.00488281	-9.46582031	-1.41503906	+36.03515625	+8.43750000	-39.24316406	+1184
+1457970554.19289990	+8.92968750	-6.61816406	-1.50292969	+50.86669922	+14.94140625	-60.62255859	+1608	+8.75830078	-5.80957031	-1.04589844	+2.10937500	-4.46044922	+16.72119141	+1524	+7.00927734	-9.45703125	-1.37988281	+36.21093750	+8.32763672	-39.22119141	+1192
+1457970554.19709990	+8.92529297	-6.60498047	-1.46777344	+51.02050781	+14.87548828	-60.62255859	+1612	+8.74951172	-5.79638672	-1.00634766	+2.24121094	-4.50439453	+16.78710938	+1528	+7.01367188	-9.44824219	-1.33593750	+36.36474609	+8.19580078	-39.26513672	+1204
+1457970554.20540000	+8.91210938	-6.58300781	-1.40625000	+51.30615234	+14.76562500	-60.53466797	+1612	+8.74072266	-5.77441406	-0.94921875	+2.48291016	-4.50439453	+16.91894531	+1528	+7.01367188	-9.42626953	-1.27441406	+36.69433594	+7.95410156	-39.24316406	+1224
+1457970554.21370010	+8.90332031	-6.55664063	-1.34912109	+51.59179688	+14.61181641	-60.51269531	+1612	+8.72753906	-5.75244141	-0.89208984	+2.74658203	-4.57031250	+17.02880859	+1524	+7.01806641	-9.40869141	-1.21289063	+36.95800781	+7.69042969	-39.26513672	+1248
+1457970554.21790000	+8.89892578	-6.54785156	-1.32275391	+51.67968750	+14.58984375	-60.57861328	+1608	+8.71875000	-5.74804688	-0.86132813	+2.85644531	-4.63623047	+17.00683594	+1520	+7.01367188	-9.40429688	-1.18212891	+37.04589844	+7.60253906	-39.28710938	+1256
+1457970554.22620010	+8.89013672	-6.52587891	-1.27880859	+51.92138672	+14.45800781	-60.64453125	+1608	+8.70556641	-5.73046875	-0.81738281	+3.09814453	-4.76806641	+17.02880859	+1512	+7.00927734	-9.39111328	-1.13818359	+37.24365234	+7.38281250	-39.33105469	+1280
+1457970554.23040010	+8.88134766	-6.52148438	-1.25683594	+52.00927734	+14.45800781	-60.73242188	+1608	+8.70117188	-5.72167969	-0.79980469	+3.20800781	-4.83398438	+16.98486328	+1508	+7.00048828	-9.39111328	-1.12500000	+37.28759766	+7.29492188	-39.33105469	+1288
+1457970554.23869990	+8.87255859	-6.50390625	-1.22607422	+52.20703125	+14.39208984	-60.86425781	+1604	+8.68798828	-5.70849609	-0.76904297	+3.42773438	-4.96582031	+16.91894531	+1496	+6.99169922	-9.38232422	-1.09863281	+37.41943359	+7.11914063	-39.30908203	+1304
+1457970554.24700000	+8.85937500	-6.49511719	-1.19970703	+52.31689453	+14.41406250	-61.08398438	+1600	+8.67041016	-5.70410156	-0.74267578	+3.58154297	-5.11962891	+16.76513672	+1488	+6.97412109	-9.38232422	-1.08105469	+37.48535156	+7.07519531	-39.37500000	+1324
+1457970554.25120000	+8.85058594	-6.48632813	-1.19970703	+52.40478516	+14.43603516	-61.12792969	+1596	+8.66601563	-5.69970703	-0.74267578	+3.66943359	-5.11962891	+16.74316406	+1480	+6.96533203	-9.38232422	-1.08105469	+37.50732422	+7.05322266	-39.33105469	+1328
