# Supplementary material for: A direct effect of perception on action when grasping a cup
Source: Sci Rep. 2018 Jan 9;8:171. doi: 10.1038/s41598-017-18591-5 (PMC5760564; doi:10.1038/s41598-017-18591-5)
Supplement: Supplementary file 6 — Supplementary Information [file 41598_2017_18591_MOESM6_ESM.zip › SciRep_Data/S01instruct/S01_100instruct_Tr90.dat]

+1000000000000.00000000	+0.00000000	+0.00000000	+0.00000000	+0.00000000	+0.00000000	+0.00000000	+0	+0.00000000	+0.00000000	+0.00000000	+0.00000000	+0.00000000	+0.00000000	+0	+0.00000000	+0.00000000	+0.00000000	+0.00000000	+0.00000000	+0.00000000	+0
+1457971548.04790000	+8.35400391	-6.93896484	-0.82177734	+56.46972656	-8.78906250	-42.01171875	+1936	+8.08593750	-6.19628906	-0.50976563	+11.49169922	-8.63525391	+16.74316406	+1440	+6.45996094	-10.27441406	-0.82177734	+38.80371094	+7.05322266	-45.74707031	+1208
+1457971548.05209990	+8.35400391	-6.93896484	-0.82177734	+56.49169922	-8.81103516	-42.01171875	+1936	+8.08593750	-6.19628906	-0.50537109	+11.49169922	-8.63525391	+16.76513672	+1444	+6.46435547	-10.27441406	-0.82177734	+38.82568359	+7.03125000	-45.74707031	+1212
+1457971548.05629990	+8.35400391	-6.93457031	-0.82177734	+56.51367188	-8.83300781	-42.01171875	+1940	+8.08593750	-6.19189453	-0.50537109	+11.51367188	-8.63525391	+16.78710938	+1444	+6.46435547	-10.27441406	-0.82177734	+38.84765625	+7.03125000	-45.74707031	+1212
+1457971548.06460000	+8.35400391	-6.93457031	-0.81738281	+56.51367188	-8.85498047	-41.98974609	+1940	+8.08593750	-6.19189453	-0.50537109	+11.53564453	-8.65722656	+16.83105469	+1444	+6.46875000	-10.27001953	-0.81738281	+38.86962891	+7.00927734	-45.74707031	+1212
+1457971548.06880000	+8.35400391	-6.93457031	-0.81738281	+56.53564453	-8.87695313	-41.98974609	+1940	+8.08593750	-6.18750000	-0.50097656	+11.53564453	-8.67919922	+16.85302734	+1444	+6.47314453	-10.27001953	-0.81738281	+38.89160156	+7.00927734	-45.74707031	+1216
+1457971548.07290010	+8.35400391	-6.93457031	-0.81738281	+56.53564453	-8.87695313	-41.98974609	+1940	+8.08593750	-6.18750000	-0.50097656	+11.55761719	-8.67919922	+16.87500000	+1444	+6.47314453	-10.27001953	-0.81738281	+38.91357422	+7.00927734	-45.72509766	+1216
+1457971548.07710000	+8.35400391	-6.93457031	-0.81738281	+56.53564453	-8.89892578	-41.96777344	+1940	+8.08593750	-6.18750000	-0.50097656	+11.55761719	-8.67919922	+16.87500000	+1444	+6.47314453	-10.26562500	-0.81738281	+38.91357422	+6.98730469	-45.70312500	+1216
+1457971554.52850010	+8.42871094	-7.00048828	-0.66357422	+53.85498047	-9.95361328	-49.39453125	+2324	+8.16064453	-6.24462891	-0.46582031	+14.65576172	-13.40332031	+12.76611328	+1604	+6.56982422	-10.38867188	-0.76025391	+39.33105469	+3.51562500	-51.59179688	+1236
+1457971554.53259990	+8.42871094	-7.00048828	-0.66357422	+53.85498047	-9.95361328	-49.37255859	+2324	+8.16064453	-6.24462891	-0.46582031	+14.65576172	-13.40332031	+12.74414063	+1604	+6.56982422	-10.38867188	-0.76464844	+39.30908203	+3.53759766	-51.54785156	+1236
+1457971554.53679990	+8.42871094	-7.00048828	-0.66357422	+53.87695313	-9.95361328	-49.37255859	+2324	+8.16064453	-6.24462891	-0.46582031	+14.63378906	-13.38134766	+12.74414063	+1604	+6.56542969	-10.39306641	-0.76464844	+39.28710938	+3.53759766	-51.52587891	+1236
+1457971554.54099990	+8.42871094	-7.00048828	-0.66357422	+53.89892578	-9.93164063	-49.37255859	+2320	+8.16064453	-6.24462891	-0.47021484	+14.61181641	-13.35937500	+12.72216797	+1604	+6.56103516	-10.39306641	-0.76904297	+39.26513672	+3.53759766	-51.50390625	+1232
+1457971554.54930000	+8.42871094	-7.00048828	-0.66357422	+53.92089844	-9.95361328	-49.35058594	+2320	+8.16064453	-6.24462891	-0.47021484	+14.58984375	-13.35937500	+12.72216797	+1604	+6.56103516	-10.39306641	-0.76904297	+39.26513672	+3.53759766	-51.50390625	+1228
+1457971554.55349990	+8.42871094	-7.00048828	-0.66357422	+53.96484375	-9.95361328	-49.35058594	+2316	+8.16064453	-6.24462891	-0.47021484	+14.56787109	-13.33740234	+12.70019531	+1604	+6.56542969	-10.39306641	-0.76904297	+39.28710938	+3.53759766	-51.50390625	+1228
+1457971554.55760000	+8.42871094	-7.00048828	-0.66357422	+53.98681641	-9.95361328	-49.35058594	+2316	+8.16064453	-6.24462891	-0.47021484	+14.54589844	-13.33740234	+12.70019531	+1604	+6.56542969	-10.39306641	-0.76464844	+39.30908203	+3.53759766	-51.52587891	+1224
+1457971554.56180000	+8.42871094	-7.00048828	-0.66357422	+54.00878906	-9.97558594	-49.35058594	+2316	+8.16064453	-6.24462891	-0.47021484	+14.54589844	-13.33740234	+12.70019531	+1604	+6.56542969	-10.39306641	-0.76464844	+39.30908203	+3.53759766	-51.52587891	+1224
+1457971554.56600000	+8.43310547	-7.00048828	-0.66357422	+54.03076172	-9.97558594	-49.35058594	+2316	+8.16064453	-6.24902344	-0.47021484	+14.52392578	-13.33740234	+12.70019531	+1604	+6.56982422	-10.39306641	-0.76025391	+39.33105469	+3.55957031	-51.54785156	+1224
+1457971554.57010010	+8.43310547	-7.00048828	-0.66357422	+54.07470703	-9.99755859	-49.35058594	+2316	+8.16064453	-6.24902344	-0.47021484	+14.50195313	-13.33740234	+12.70019531	+1604	+6.56982422	-10.39306641	-0.76025391	+39.33105469	+3.55957031	-51.54785156	+1220
+1457971554.57430010	+8.43310547	-7.00048828	-0.66357422	+54.09667969	-9.99755859	-49.35058594	+2316	+8.16064453	-6.24902344	-0.47021484	+14.47998047	-13.33740234	+12.70019531	+1604	+6.56982422	-10.39306641	-0.76025391	+39.35302734	+3.55957031	-51.56982422	+1220
+1457971554.57850000	+8.43750000	-7.00048828	-0.66357422	+54.14062500	-10.01953125	-49.32861328	+2312	+8.16064453	-6.24902344	-0.47021484	+14.47998047	-13.33740234	+12.70019531	+1604	+6.57421875	-10.39306641	-0.75585938	+39.35302734	+3.55957031	-51.56982422	+1220
+1457971554.58260010	+8.43750000	-7.00048828	-0.66357422	+54.16259766	-10.01953125	-49.32861328	+2312	+8.16064453	-6.24462891	-0.47021484	+14.45800781	-13.33740234	+12.70019531	+1604	+6.57421875	-10.39306641	-0.75585938	+39.37500000	+3.55957031	-51.59179688	+1220
+1457971554.58680010	+8.43750000	-7.00048828	-0.66357422	+54.20654297	-10.01953125	-49.30664063	+2312	+8.16064453	-6.24462891	-0.47021484	+14.43603516	-13.33740234	+12.70019531	+1604	+6.57421875	-10.38867188	-0.75585938	+39.37500000	+3.55957031	-51.59179688	+1220
+1457971554.59509990	+8.44189453	-7.00048828	-0.66357422	+54.27246094	-10.04150391	-49.28466797	+2312	+8.16064453	-6.24462891	-0.47021484	+14.41406250	-13.33740234	+12.70019531	+1600	+6.57861328	-10.38867188	-0.75146484	+39.39697266	+3.55957031	-51.61376953	+1220
+1457971554.59929990	+8.44189453	-7.00048828	-0.66357422	+54.29443359	-10.04150391	-49.28466797	+2312	+8.16064453	-6.24462891	-0.47021484	+14.39208984	-13.31542969	+12.70019531	+1600	+6.57861328	-10.38867188	-0.75146484	+39.39697266	+3.55957031	-51.61376953	+1220
+1457971554.60760000	+8.44189453	-6.99609375	-0.66796875	+54.33837891	-10.01953125	-49.24072266	+2312	+8.16064453	-6.24462891	-0.47021484	+14.34814453	-13.29345703	+12.70019531	+1600	+6.58300781	-10.38867188	-0.75146484	+39.41894531	+3.55957031	-51.61376953	+1216
+1457971554.61590000	+8.43750000	-6.99609375	-0.66796875	+54.38232422	-9.99755859	-49.19677734	+2312	+8.15625000	-6.24462891	-0.47460938	+14.28222656	-13.24951172	+12.70019531	+1596	+6.58300781	-10.39306641	-0.75146484	+39.41894531	+3.55957031	-51.61376953	+1216
+1457971554.62430000	+8.43750000	-6.99609375	-0.67236328	+54.40429688	-9.97558594	-49.17480469	+2312	+8.15625000	-6.24462891	-0.47460938	+14.23828125	-13.20556641	+12.70019531	+1596	+6.57861328	-10.39306641	-0.75146484	+39.39697266	+3.58154297	-51.59179688	+1216
+1457971554.63260010	+8.43310547	-6.99609375	-0.67236328	+54.42626953	-9.95361328	-49.15283203	+2312	+8.15625000	-6.24462891	-0.47460938	+14.17236328	-13.16162109	+12.70019531	+1596	+6.57861328	-10.39306641	-0.75146484	+39.39697266	+3.58154297	-51.59179688	+1216
+1457971554.64089990	+8.43310547	-6.99609375	-0.67236328	+54.44824219	-9.90966797	-49.13085938	+2312	+8.15625000	-6.24462891	-0.47460938	+14.10644531	-13.09570313	+12.70019531	+1596	+6.57421875	-10.39306641	-0.75585938	+39.37500000	+3.58154297	-51.56982422	+1216
+1457971554.64930010	+8.42871094	-7.00048828	-0.67675781	+54.47021484	-9.88769531	-49.10888672	+2308	+8.15185547	-6.24902344	-0.47460938	+14.01855469	-13.02978516	+12.72216797	+1596	+6.57421875	-10.39306641	-0.75585938	+39.37500000	+3.58154297	-51.54785156	+1216
+1457971554.65759990	+8.42871094	-7.00048828	-0.67675781	+54.47021484	-9.88769531	-49.08691406	+2308	+8.15185547	-6.24902344	-0.47900391	+13.95263672	-12.98583984	+12.74414063	+1596	+6.57421875	-10.39306641	-0.75585938	+39.35302734	+3.58154297	-51.54785156	+1212
+1457971554.66590000	+8.42871094	-7.00048828	-0.67675781	+54.49218750	-9.86572266	-49.08691406	+2304	+8.15185547	-6.24902344	-0.47900391	+13.86474609	-12.94189453	+12.76611328	+1596	+6.56982422	-10.39306641	-0.75585938	+39.35302734	+3.60351563	-51.54785156	+1212
+1457971554.68260000	+8.42871094	-7.00048828	-0.67675781	+54.51416016	-9.86572266	-49.08691406	+2300	+8.15185547	-6.24902344	-0.47900391	+13.71093750	-12.87597656	+12.85400391	+1592	+6.57421875	-10.39306641	-0.75585938	+39.37500000	+3.60351563	-51.54785156	+1208
+1457971554.69090010	+8.42871094	-7.00048828	-0.68115234	+54.51416016	-9.86572266	-49.08691406	+2300	+8.15185547	-6.24902344	-0.47900391	+13.64501953	-12.85400391	+12.89794922	+1592	+6.57421875	-10.39306641	-0.75585938	+39.37500000	+3.62548828	-51.54785156	+1208
+1457971554.69919990	+8.42871094	-7.00048828	-0.68115234	+54.53613281	-9.86572266	-49.06494141	+2300	+8.15185547	-6.24902344	-0.47900391	+13.57910156	-12.85400391	+12.96386719	+1592	+6.57421875	-10.39306641	-0.75585938	+39.37500000	+3.62548828	-51.54785156	+1208
+1457971554.70339990	+8.42871094	-7.00048828	-0.68115234	+54.53613281	-9.86572266	-49.06494141	+2300	+8.15185547	-6.24902344	-0.47900391	+13.55712891	-12.83203125	+12.98583984	+1592	+6.57421875	-10.39306641	-0.75585938	+39.39697266	+3.62548828	-51.54785156	+1208
+1457971554.70760010	+8.42871094	-7.00048828	-0.68115234	+54.53613281	-9.86572266	-49.06494141	+2300	+8.15185547	-6.24902344	-0.47900391	+13.53515625	-12.83203125	+13.00781250	+1592	+6.57861328	-10.39306641	-0.75146484	+39.39697266	+3.62548828	-51.54785156	+1208
+1457971554.71170000	+8.42871094	-7.00048828	-0.68115234	+54.53613281	-9.86572266	-49.06494141	+2300	+8.15185547	-6.24902344	-0.47900391	+13.49121094	-12.83203125	+13.02978516	+1592	+6.57861328	-10.39306641	-0.75146484	+39.39697266	+3.62548828	-51.56982422	+1208
+1457971554.71589990	+8.42871094	-7.00048828	-0.68115234	+54.53613281	-9.86572266	-49.06494141	+2296	+8.15185547	-6.24902344	-0.47900391	+13.46923828	-12.81005859	+13.02978516	+1592	+6.57861328	-10.39306641	-0.75146484	+39.39697266	+3.62548828	-51.56982422	+1208
+1457971554.72420000	+8.42871094	-7.00048828	-0.68115234	+54.55810547	-9.86572266	-49.06494141	+2296	+8.15185547	-6.24902344	-0.47900391	+13.42529297	-12.81005859	+13.07373047	+1592	+6.57861328	-10.39306641	-0.75146484	+39.41894531	+3.62548828	-51.56982422	+1208
+1457971554.72840000	+8.42871094	-7.00048828	-0.68115234	+54.55810547	-9.86572266	-49.06494141	+2296	+8.15185547	-6.25341797	-0.47900391	+13.40332031	-12.78808594	+13.09570313	+1592	+6.57861328	-10.39306641	-0.75146484	+39.41894531	+3.64746094	-51.56982422	+1208
+1457971554.73670010	+8.42871094	-7.00048828	-0.68115234	+54.55810547	-9.86572266	-49.06494141	+2296	+8.15185547	-6.25341797	-0.47900391	+13.35937500	-12.76611328	+13.11767578	+1592	+6.57861328	-10.39306641	-0.75146484	+39.41894531	+3.64746094	-51.56982422	+1208
+1457971554.74510000	+8.42871094	-7.00048828	-0.68115234	+54.55810547	-9.84375000	-49.04296875	+2296	+8.15185547	-6.25341797	-0.47900391	+13.31542969	-12.74414063	+13.13964844	+1592	+6.57861328	-10.39306641	-0.75146484	+39.39697266	+3.64746094	-51.54785156	+1208
+1457971554.75340010	+8.42871094	-7.00048828	-0.68115234	+54.58007813	-9.84375000	-49.04296875	+2296	+8.15185547	-6.25341797	-0.47900391	+13.27148438	-12.70019531	+13.16162109	+1592	+6.57861328	-10.39306641	-0.75146484	+39.39697266	+3.64746094	-51.54785156	+1208
+1457971554.75749990	+8.42871094	-7.00048828	-0.68115234	+54.58007813	-9.84375000	-49.04296875	+2296	+8.15185547	-6.25341797	-0.47900391	+13.24951172	-12.67822266	+13.16162109	+1592	+6.57861328	-10.39306641	-0.75585938	+39.39697266	+3.64746094	-51.54785156	+1208
+1457971554.76589990	+8.42871094	-7.00048828	-0.68115234	+54.58007813	-9.84375000	-49.04296875	+2296	+8.15185547	-6.25341797	-0.47900391	+13.22753906	-12.65625000	+13.18359375	+1592	+6.57421875	-10.39746094	-0.75585938	+39.37500000	+3.64746094	-51.52587891	+1208
+1457971554.77000000	+8.42871094	-7.00048828	-0.68115234	+54.58007813	-9.84375000	-49.02099609	+2296	+8.15185547	-6.25341797	-0.47900391	+13.20556641	-12.63427734	+13.18359375	+1592	+6.57421875	-10.39746094	-0.75585938	+39.37500000	+3.64746094	-51.52587891	+1208
+1457971554.77839990	+8.42871094	-7.00048828	-0.68115234	+54.60205078	-9.84375000	-49.02099609	+2292	+8.14746094	-6.25341797	-0.47900391	+13.18359375	-12.61230469	+13.20556641	+1592	+6.57421875	-10.39746094	-0.75585938	+39.35302734	+3.66943359	-51.50390625	+1208
+1457971554.78670000	+8.42871094	-7.00048828	-0.68115234	+54.60205078	-9.84375000	-49.02099609	+2292	+8.14746094	-6.25341797	-0.47900391	+13.16162109	-12.59033203	+13.24951172	+1592	+6.57421875	-10.39746094	-0.75585938	+39.35302734	+3.66943359	-51.50390625	+1208
+1457971554.79920010	+8.42871094	-7.00048828	-0.68115234	+54.62402344	-9.84375000	-48.99902344	+2292	+8.15185547	-6.25341797	-0.47900391	+13.11767578	-12.59033203	+13.29345703	+1592	+6.57421875	-10.39746094	-0.75585938	+39.35302734	+3.66943359	-51.50390625	+1204
+1457971554.80749990	+8.42871094	-7.00048828	-0.68115234	+54.64599609	-9.84375000	-48.99902344	+2292	+8.15185547	-6.25341797	-0.47900391	+13.09570313	-12.59033203	+13.33740234	+1592	+6.57421875	-10.39746094	-0.75585938	+39.35302734	+3.66943359	-51.50390625	+1204
+1457971554.81590010	+8.42871094	-7.00048828	-0.68115234	+54.64599609	-9.84375000	-48.99902344	+2292	+8.15185547	-6.25341797	-0.47900391	+13.05175781	-12.59033203	+13.38134766	+1592	+6.57421875	-10.39746094	-0.75585938	+39.35302734	+3.66943359	-51.50390625	+1204
+1457971554.82419990	+8.42871094	-7.00048828	-0.68115234	+54.66796875	-9.86572266	-48.97705078	+2292	+8.15185547	-6.25781250	-0.47900391	+13.02978516	-12.59033203	+13.42529297	+1592	+6.57421875	-10.39746094	-0.75146484	+39.35302734	+3.66943359	-51.52587891	+1208
+1457971554.83250000	+8.42871094	-7.00048828	-0.68115234	+54.66796875	-9.86572266	-48.97705078	+2292	+8.15185547	-6.25781250	-0.47900391	+13.00781250	-12.59033203	+13.46923828	+1592	+6.57861328	-10.39746094	-0.75146484	+39.37500000	+3.69140625	-51.52587891	+1208
+1457971554.84080000	+8.42871094	-7.00048828	-0.68115234	+54.68994141	-9.86572266	-48.97705078	+2292	+8.15625000	-6.25781250	-0.47900391	+12.98583984	-12.59033203	+13.51318359	+1592	+6.57861328	-10.39746094	-0.74707031	+39.37500000	+3.69140625	-51.54785156	+1208
+1457971554.84920000	+8.42871094	-7.00048828	-0.68115234	+54.68994141	-9.88769531	-48.95507813	+2288	+8.15625000	-6.25781250	-0.47900391	+12.96386719	-12.59033203	+13.55712891	+1592	+6.57861328	-10.39746094	-0.74707031	+39.35302734	+3.69140625	-51.54785156	+1208
+1457971554.85330010	+8.42871094	-7.00048828	-0.68115234	+54.71191406	-9.88769531	-48.95507813	+2288	+8.15625000	-6.25781250	-0.47900391	+12.96386719	-12.56835938	+13.55712891	+1592	+6.57861328	-10.39746094	-0.74707031	+39.35302734	+3.69140625	-51.54785156	+1208
+1457971554.85750010	+8.42871094	-7.00048828	-0.68115234	+54.71191406	-9.88769531	-48.93310547	+2288	+8.15625000	-6.25781250	-0.47900391	+12.94189453	-12.56835938	+13.57910156	+1588	+6.57861328	-10.39746094	-0.74707031	+39.35302734	+3.69140625	-51.52587891	+1212
+1457971554.86170010	+8.42871094	-7.00048828	-0.68115234	+54.71191406	-9.88769531	-48.93310547	+2288	+8.15625000	-6.25781250	-0.47900391	+12.94189453	-12.56835938	+13.57910156	+1588	+6.57861328	-10.39746094	-0.74707031	+39.33105469	+3.69140625	-51.52587891	+1212
+1457971554.86579990	+8.42871094	-7.00048828	-0.68115234	+54.71191406	-9.88769531	-48.93310547	+2288	+8.15625000	-6.25341797	-0.47900391	+12.94189453	-12.54638672	+13.60107422	+1588	+6.57861328	-10.39746094	-0.74707031	+39.33105469	+3.71337891	-51.52587891	+1212
+1457971554.86999990	+8.42871094	-7.00048828	-0.68115234	+54.71191406	-9.88769531	-48.91113281	+2288	+8.15625000	-6.25341797	-0.47900391	+12.91992188	-12.54638672	+13.60107422	+1588	+6.57861328	-10.39746094	-0.74707031	+39.30908203	+3.71337891	-51.50390625	+1212
+1457971554.87830000	+8.42871094	-7.00048828	-0.68115234	+54.71191406	-9.88769531	-48.88916016	+2288	+8.15625000	-6.25341797	-0.47900391	+12.89794922	-12.52441406	+13.62304688	+1588	+6.57421875	-10.39746094	-0.75146484	+39.28710938	+3.71337891	-51.48193359	+1212
+1457971554.88669990	+8.42871094	-7.00048828	-0.68115234	+54.73388672	-9.88769531	-48.88916016	+2288	+8.15625000	-6.25341797	-0.47900391	+12.89794922	-12.50244141	+13.64501953	+1588	+6.56982422	-10.40185547	-0.75146484	+39.24316406	+3.71337891	-51.45996094	+1212
+1457971554.89500000	+8.42871094	-7.00048828	-0.68115234	+54.73388672	-9.88769531	-48.86718750	+2288	+8.15625000	-6.25341797	-0.47900391	+12.87597656	-12.48046875	+13.64501953	+1588	+6.56982422	-10.40185547	-0.75585938	+39.22119141	+3.71337891	-51.43798828	+1212
+1457971554.89920000	+8.42871094	-7.00048828	-0.68115234	+54.71191406	-9.88769531	-48.86718750	+2288	+8.15625000	-6.25341797	-0.47900391	+12.87597656	-12.48046875	+13.64501953	+1588	+6.56542969	-10.40185547	-0.75585938	+39.22119141	+3.71337891	-51.43798828	+1212
+1457971554.90330000	+8.42871094	-7.00048828	-0.68115234	+54.71191406	-9.88769531	-48.84521484	+2288	+8.15625000	-6.25341797	-0.47900391	+12.85400391	-12.48046875	+13.66699219	+1588	+6.56542969	-10.40185547	-0.75585938	+39.19921875	+3.73535156	-51.43798828	+1212
+1457971554.90750000	+8.42871094	-7.00048828	-0.68115234	+54.71191406	-9.88769531	-48.84521484	+2288	+8.15625000	-6.25341797	-0.47900391	+12.85400391	-12.45849609	+13.66699219	+1588	+6.56542969	-10.40185547	-0.75585938	+39.19921875	+3.73535156	-51.41601563	+1212
+1457971554.91160010	+8.42871094	-7.00048828	-0.68115234	+54.71191406	-9.88769531	-48.84521484	+2288	+8.15625000	-6.25341797	-0.47900391	+12.83203125	-12.45849609	+13.68896484	+1588	+6.56542969	-10.40185547	-0.75585938	+39.19921875	+3.73535156	-51.41601563	+1212
+1457971554.91580010	+8.42871094	-7.00048828	-0.68115234	+54.71191406	-9.88769531	-48.84521484	+2288	+8.15625000	-6.25341797	-0.47900391	+12.83203125	-12.45849609	+13.68896484	+1592	+6.56542969	-10.40185547	-0.75585938	+39.17724609	+3.73535156	-51.41601563	+1212
+1457971554.92409990	+8.42871094	-7.00048828	-0.68115234	+54.71191406	-9.88769531	-48.82324219	+2284	+8.15625000	-6.25341797	-0.47900391	+12.81005859	-12.45849609	+13.71093750	+1592	+6.56542969	-10.40185547	-0.75585938	+39.17724609	+3.73535156	-51.41601563	+1212
+1457971554.93249990	+8.42871094	-7.00488281	-0.68115234	+54.71191406	-9.88769531	-48.82324219	+2284	+8.15625000	-6.25341797	-0.47460938	+12.78808594	-12.45849609	+13.73291016	+1592	+6.56982422	-10.40185547	-0.75585938	+39.17724609	+3.73535156	-51.43798828	+1212
+1457971554.94080000	+8.42871094	-7.00488281	-0.68115234	+54.71191406	-9.88769531	-48.82324219	+2284	+8.15625000	-6.25341797	-0.47460938	+12.74414063	-12.45849609	+13.77685547	+1592	+6.56982422	-10.40185547	-0.75585938	+39.19921875	+3.75732422	-51.43798828	+1212
+1457971554.94499990	+8.42871094	-7.00488281	-0.68115234	+54.71191406	-9.88769531	-48.82324219	+2284	+8.15625000	-6.25341797	-0.47460938	+12.74414063	-12.45849609	+13.77685547	+1592	+6.56982422	-10.40185547	-0.75146484	+39.19921875	+3.75732422	-51.43798828	+1212
+1457971554.94910000	+8.42871094	-7.00488281	-0.68115234	+54.71191406	-9.90966797	-48.82324219	+2284	+8.15625000	-6.25341797	-0.47460938	+12.72216797	-12.48046875	+13.79882813	+1592	+6.57421875	-10.40185547	-0.75146484	+39.19921875	+3.75732422	-51.45996094	+1212
+1457971554.95330000	+8.42871094	-7.00488281	-0.68115234	+54.71191406	-9.90966797	-48.82324219	+2284	+8.16064453	-6.25341797	-0.47460938	+12.70019531	-12.48046875	+13.82080078	+1592	+6.57421875	-10.40185547	-0.75146484	+39.22119141	+3.75732422	-51.45996094	+1216
+1457971554.95750000	+8.43310547	-7.00488281	-0.68115234	+54.71191406	-9.90966797	-48.82324219	+2284	+8.16064453	-6.25781250	-0.47460938	+12.70019531	-12.48046875	+13.84277344	+1592	+6.57861328	-10.39746094	-0.74707031	+39.22119141	+3.75732422	-51.48193359	+1216
+1457971554.96160010	+8.43310547	-7.00488281	-0.68115234	+54.71191406	-9.90966797	-48.82324219	+2284	+8.16064453	-6.25781250	-0.47460938	+12.67822266	-12.48046875	+13.86474609	+1592	+6.57861328	-10.39746094	-0.74707031	+39.22119141	+3.75732422	-51.48193359	+1216
+1457971554.96580000	+8.43310547	-7.00488281	-0.68115234	+54.71191406	-9.90966797	-48.82324219	+2284	+8.16064453	-6.25781250	-0.47460938	+12.65625000	-12.48046875	+13.86474609	+1592	+6.57861328	-10.39746094	-0.74707031	+39.22119141	+3.75732422	-51.50390625	+1220
+1457971554.97410010	+8.43310547	-7.00488281	-0.68115234	+54.71191406	-9.90966797	-48.82324219	+2284	+8.16064453	-6.25781250	-0.47460938	+12.61230469	-12.48046875	+13.90869141	+1592	+6.58300781	-10.39746094	-0.74707031	+39.22119141	+3.75732422	-51.50390625	+1220
+1457971554.97830010	+8.43310547	-7.00488281	-0.68115234	+54.71191406	-9.90966797	-48.82324219	+2284	+8.16064453	-6.25781250	-0.47460938	+12.59033203	-12.48046875	+13.93066406	+1592	+6.58300781	-10.39746094	-0.74707031	+39.22119141	+3.77929688	-51.50390625	+1220
+1457971554.98239990	+8.43310547	-7.00488281	-0.68115234	+54.68994141	-9.90966797	-48.82324219	+2284	+8.16064453	-6.25781250	-0.47900391	+12.59033203	-12.48046875	+13.95263672	+1592	+6.58300781	-10.39746094	-0.74707031	+39.19921875	+3.77929688	-51.48193359	+1220
+1457971554.98659990	+8.43310547	-7.00488281	-0.68115234	+54.68994141	-9.90966797	-48.82324219	+2284	+8.16064453	-6.25781250	-0.47900391	+12.56835938	-12.45849609	+13.97460938	+1596	+6.58300781	-10.39746094	-0.74707031	+39.19921875	+3.77929688	-51.48193359	+1224
+1457971554.99079990	+8.43310547	-7.00488281	-0.68115234	+54.68994141	-9.90966797	-48.82324219	+2284	+8.16064453	-6.25781250	-0.47900391	+12.54638672	-12.45849609	+13.99658203	+1596	+6.58300781	-10.39746094	-0.74707031	+39.17724609	+3.77929688	-51.48193359	+1224
+1457971554.99490000	+8.43310547	-7.00488281	-0.68115234	+54.68994141	-9.90966797	-48.82324219	+2284	+8.16064453	-6.25781250	-0.47900391	+12.52441406	-12.45849609	+14.01855469	+1596	+6.57861328	-10.39746094	-0.75146484	+39.15527344	+3.77929688	-51.45996094	+1224
+1457971554.99910000	+8.43310547	-7.00488281	-0.68115234	+54.68994141	-9.90966797	-48.82324219	+2284	+8.16064453	-6.25781250	-0.47900391	+12.48046875	-12.43652344	+14.04052734	+1596	+6.57861328	-10.39746094	-0.75146484	+39.15527344	+3.77929688	-51.45996094	+1224
+1457971555.00330000	+8.43310547	-7.00488281	-0.68115234	+54.68994141	-9.90966797	-48.82324219	+2284	+8.16064453	-6.25781250	-0.47900391	+12.45849609	-12.43652344	+14.06250000	+1596	+6.57861328	-10.40185547	-0.75146484	+39.13330078	+3.77929688	-51.45996094	+1224
+1457971555.00740000	+8.43310547	-7.00488281	-0.68115234	+54.68994141	-9.90966797	-48.82324219	+2284	+8.16503906	-6.25781250	-0.47900391	+12.43652344	-12.43652344	+14.08447266	+1596	+6.57421875	-10.40185547	-0.75585938	+39.11132813	+3.80126953	-51.43798828	+1224
+1457971555.01160000	+8.43310547	-7.00488281	-0.68115234	+54.66796875	-9.88769531	-48.82324219	+2284	+8.16503906	-6.26220703	-0.47900391	+12.41455078	-12.41455078	+14.10644531	+1596	+6.57421875	-10.40185547	-0.75585938	+39.08935547	+3.80126953	-51.43798828	+1228
+1457971555.01580000	+8.43310547	-7.00488281	-0.68554688	+54.66796875	-9.88769531	-48.82324219	+2284	+8.16503906	-6.26220703	-0.47900391	+12.39257813	-12.41455078	+14.12841797	+1596	+6.57421875	-10.40185547	-0.75585938	+39.06738281	+3.80126953	-51.41601563	+1228
+1457971555.02410010	+8.43310547	-7.00488281	-0.68554688	+54.66796875	-9.88769531	-48.82324219	+2284	+8.16503906	-6.26220703	-0.47900391	+12.34863281	-12.39257813	+14.15039063	+1600	+6.56982422	-10.40185547	-0.76025391	+39.04541016	+3.80126953	-51.41601563	+1224
+1457971555.02830000	+8.43310547	-7.00488281	-0.68554688	+54.64599609	-9.88769531	-48.82324219	+2284	+8.16503906	-6.26220703	-0.47900391	+12.30468750	-12.39257813	+14.17236328	+1600	+6.56982422	-10.40185547	-0.76025391	+39.02343750	+3.80126953	-51.41601563	+1224
+1457971555.03239990	+8.43310547	-7.00488281	-0.68554688	+54.64599609	-9.86572266	-48.82324219	+2284	+8.16503906	-6.26220703	-0.47900391	+12.28271484	-12.39257813	+14.19433594	+1600	+6.56982422	-10.40625000	-0.76025391	+39.02343750	+3.82324219	-51.41601563	+1224
+1457971555.03660010	+8.43310547	-7.00488281	-0.68554688	+54.62402344	-9.86572266	-48.82324219	+2284	+8.16503906	-6.26220703	-0.47900391	+12.26074219	-12.39257813	+14.21630859	+1600	+6.56982422	-10.40625000	-0.76025391	+39.00146484	+3.82324219	-51.41601563	+1224
+1457971555.04080010	+8.43310547	-7.00488281	-0.68554688	+54.62402344	-9.86572266	-48.84521484	+2284	+8.16503906	-6.26220703	-0.47900391	+12.23876953	-12.41455078	+14.21630859	+1600	+6.56982422	-10.40625000	-0.76025391	+38.97949219	+3.82324219	-51.41601563	+1224
+1457971555.04489990	+8.43310547	-7.00488281	-0.68554688	+54.62402344	-9.84375000	-48.84521484	+2284	+8.16503906	-6.26660156	-0.47900391	+12.21679688	-12.41455078	+14.23828125	+1600	+6.56982422	-10.40625000	-0.76025391	+38.97949219	+3.82324219	-51.43798828	+1224
+1457971555.04909990	+8.43310547	-7.00488281	-0.68554688	+54.60205078	-9.84375000	-48.86718750	+2284	+8.16503906	-6.26660156	-0.47900391	+12.21679688	-12.41455078	+14.23828125	+1600	+6.57421875	-10.40625000	-0.75585938	+38.97949219	+3.84521484	-51.43798828	+1224
+1457971555.05329990	+8.43310547	-7.00927734	-0.68554688	+54.60205078	-9.82177734	-48.88916016	+2284	+8.16943359	-6.26660156	-0.47900391	+12.19482422	-12.41455078	+14.23828125	+1600	+6.57421875	-10.40625000	-0.75585938	+38.95751953	+3.84521484	-51.45996094	+1224
+1457971555.05740000	+8.43750000	-7.00927734	-0.68554688	+54.60205078	-9.82177734	-48.88916016	+2288	+8.16943359	-6.26660156	-0.47900391	+12.17285156	-12.43652344	+14.26025391	+1600	+6.57861328	-10.40625000	-0.75585938	+38.95751953	+3.84521484	-51.48193359	+1224
+1457971555.06160000	+8.43750000	-7.00927734	-0.68994141	+54.58007813	-9.79980469	-48.91113281	+2288	+8.16943359	-6.26660156	-0.47900391	+12.17285156	-12.43652344	+14.23828125	+1604	+6.58300781	-10.40625000	-0.75146484	+38.95751953	+3.86718750	-51.50390625	+1224
+1457971555.06570010	+8.43750000	-7.00927734	-0.68994141	+54.58007813	-9.77783203	-48.93310547	+2288	+8.16943359	-6.26660156	-0.47900391	+12.15087891	-12.43652344	+14.23828125	+1604	+6.58740234	-10.41064453	-0.74707031	+38.95751953	+3.88916016	-51.54785156	+1224
+1457971555.07410000	+8.44189453	-7.01367188	-0.69433594	+54.60205078	-9.71191406	-48.95507813	+2288	+8.16943359	-6.27099609	-0.48339844	+12.12890625	-12.43652344	+14.23828125	+1604	+6.59619141	-10.41064453	-0.74267578	+38.95751953	+3.93310547	-51.61376953	+1228
+1457971555.07820010	+8.44189453	-7.01806641	-0.69873047	+54.60205078	-9.66796875	-48.95507813	+2288	+8.16943359	-6.27099609	-0.48339844	+12.12890625	-12.43652344	+14.21630859	+1604	+6.60058594	-10.41064453	-0.73828125	+38.95751953	+3.95507813	-51.63574219	+1232
+1457971555.08240010	+8.44628906	-7.02246094	-0.70312500	+54.62402344	-9.62402344	-48.95507813	+2288	+8.17382813	-6.27099609	-0.48779297	+12.10693359	-12.43652344	+14.21630859	+1604	+6.60498047	-10.41503906	-0.73828125	+38.95751953	+3.99902344	-51.65771484	+1232
+1457971555.08660010	+8.44628906	-7.02246094	-0.70751953	+54.64599609	-9.53613281	-48.93310547	+2288	+8.17382813	-6.27099609	-0.48779297	+12.10693359	-12.41455078	+14.19433594	+1604	+6.60937500	-10.41503906	-0.73828125	+38.93554688	+4.04296875	-51.70166016	+1236
+1457971555.09069990	+8.44628906	-7.02685547	-0.71191406	+54.66796875	-9.44824219	-48.88916016	+2288	+8.17382813	-6.27099609	-0.49218750	+12.08496094	-12.41455078	+14.17236328	+1604	+6.61376953	-10.41943359	-0.73828125	+38.91357422	+4.10888672	-51.70166016	+1236
+1457971555.09489990	+8.45068359	-7.03125000	-0.72070313	+54.68994141	-9.33837891	-48.82324219	+2288	+8.17382813	-6.27539063	-0.49658203	+12.06298828	-12.37060547	+14.15039063	+1604	+6.61376953	-10.42382813	-0.73828125	+38.86962891	+4.17480469	-51.70166016	+1236
+1457971555.09910010	+8.45068359	-7.04003906	-0.72949219	+54.73388672	-9.16259766	-48.73535156	+2288	+8.17822266	-6.27539063	-0.50097656	+12.01904297	-12.32666016	+14.10644531	+1604	+6.61376953	-10.42822266	-0.74267578	+38.82568359	+4.26269531	-51.70166016	+1236
+1457971555.10320000	+8.45068359	-7.04443359	-0.73828125	+54.77783203	-8.96484375	-48.62548828	+2284	+8.17822266	-6.27978516	-0.50976563	+11.99707031	-12.26074219	+14.06250000	+1608	+6.61376953	-10.43261719	-0.74707031	+38.75976563	+4.35058594	-51.67968750	+1240
+1457971555.10739990	+8.45507813	-7.04882813	-0.75146484	+54.82177734	-8.76708984	-48.49365234	+2284	+8.17822266	-6.28417969	-0.51855469	+11.95312500	-12.19482422	+14.01855469	+1608	+6.61376953	-10.44140625	-0.75585938	+38.69384766	+4.46044922	-51.63574219	+1240
+1457971555.11159990	+8.45507813	-7.05761719	-0.77343750	+54.90966797	-8.43750000	-48.27392578	+2284	+8.18261719	-6.28857422	-0.53613281	+11.86523438	-12.04101563	+13.93066406	+1612	+6.60937500	-10.44580078	-0.76464844	+38.60595703	+4.59228516	-51.59179688	+1240
+1457971555.11570000	+8.45507813	-7.06640625	-0.79101563	+54.99755859	-8.15185547	-48.07617188	+2284	+8.18701172	-6.29296875	-0.54931641	+11.77734375	-11.93115234	+13.82080078	+1612	+6.60937500	-10.45458984	-0.77783203	+38.54003906	+4.72412109	-51.54785156	+1244
+1457971555.11990000	+8.45507813	-7.07519531	-0.80859375	+55.08544922	-7.86621094	-47.85644531	+2280	+8.19140625	-6.29736328	-0.56250000	+11.71142578	-11.79931641	+13.75488281	+1616	+6.60498047	-10.45898438	-0.79101563	+38.45214844	+4.83398438	-51.48193359	+1240
+1457971555.12410000	+8.45507813	-7.08398438	-0.83935547	+55.19531250	-7.40478516	-47.54882813	+2280	+8.19580078	-6.30615234	-0.58886719	+11.55761719	-11.62353516	+13.62304688	+1620	+6.60498047	-10.46777344	-0.80419922	+38.36425781	+5.03173828	-51.41601563	+1240
+1457971555.12820010	+8.45947266	-7.09277344	-0.86132813	+55.30517578	-7.05322266	-47.35107422	+2272	+8.20019531	-6.31054688	-0.60644531	+11.44775391	-11.49169922	+13.46923828	+1620	+6.60058594	-10.47656250	-0.82177734	+38.27636719	+5.18554688	-51.37207031	+1240
+1457971555.13240000	+8.45947266	-7.10156250	-0.89208984	+55.41503906	-6.72363281	-47.06542969	+2268	+8.20458984	-6.31494141	-0.62841797	+11.35986328	-11.35986328	+13.38134766	+1624	+6.60058594	-10.48535156	-0.83496094	+38.21044922	+5.36132813	-51.32812500	+1236
+1457971555.14070010	+8.46386719	-7.12353516	-0.94921875	+55.59082031	-5.93261719	-46.69189453	+2252	+8.21337891	-6.32812500	-0.67236328	+11.14013672	-11.20605469	+13.02978516	+1624	+6.60937500	-10.49853516	-0.87451172	+38.05664063	+5.77880859	-51.26220703	+1232
+1457971555.14490010	+8.47265625	-7.13232422	-0.99316406	+55.70068359	-5.58105469	-46.40625000	+2244	+8.22216797	-6.33251953	-0.69873047	+11.05224609	-11.14013672	+12.91992188	+1628	+6.61816406	-10.50292969	-0.89648438	+37.99072266	+5.95458984	-51.21826172	+1232
+1457971555.14899990	+8.47265625	-7.14990234	-1.02832031	+55.72265625	-5.16357422	-46.25244141	+2236	+8.22656250	-6.34130859	-0.72949219	+10.94238281	-11.07421875	+12.63427734	+1628	+6.63134766	-10.51171875	-0.92285156	+37.92480469	+6.21826172	-51.17431641	+1232
+1457971555.15319990	+8.47705078	-7.15869141	-1.05908203	+55.81054688	-4.76806641	-46.16455078	+2224	+8.23535156	-6.34570313	-0.75146484	+10.89843750	-11.14013672	+12.34863281	+1624	+6.64453125	-10.51171875	-0.94482422	+37.88085938	+6.41601563	-51.19628906	+1232
+1457971555.15739990	+8.48583984	-7.16748047	-1.11181641	+55.89843750	-4.37255859	-45.92285156	+2216	+8.24853516	-6.35449219	-0.78662109	+10.85449219	-11.09619141	+12.19482422	+1624	+6.65771484	-10.51611328	-0.97119141	+37.81494141	+6.63574219	-51.19628906	+1232
+1457971555.16150000	+8.49023438	-7.19384766	-1.16015625	+55.83251953	-3.86718750	-45.81298828	+2204	+8.25292969	-6.36328125	-0.82177734	+10.81054688	-11.09619141	+11.86523438	+1624	+6.67968750	-10.52490234	-1.00195313	+37.72705078	+6.92138672	-51.21826172	+1232
+1457971555.16570000	+8.49902344	-7.20703125	-1.19970703	+55.87646484	-3.38378906	-45.79101563	+2188	+8.26611328	-6.36767578	-0.84814453	+10.81054688	-11.20605469	+11.49169922	+1620	+6.69726563	-10.52929688	-1.02392578	+37.63916016	+7.16308594	-51.30615234	+1232
+1457971555.16989990	+8.50781250	-7.21582031	-1.26123047	+55.89843750	-2.92236328	-45.61523438	+2172	+8.27929688	-6.37207031	-0.89648438	+10.81054688	-11.16210938	+11.27197266	+1620	+6.71484375	-10.53369141	-1.06347656	+37.55126953	+7.38281250	-51.28417969	+1232
+1457971555.17400000	+8.51220703	-7.24218750	-1.32275391	+55.76660156	-2.37304688	-45.54931641	+2160	+8.28369141	-6.38525391	-0.94042969	+10.81054688	-11.20605469	+10.85449219	+1612	+6.73242188	-10.53808594	-1.10302734	+37.41943359	+7.66845703	-51.28417969	+1232
+1457971555.17820000	+8.52539063	-7.25537109	-1.37548828	+55.72265625	-1.82373047	-45.54931641	+2140	+8.29687500	-6.38525391	-0.97558594	+10.89843750	-11.31591797	+10.41503906	+1608	+6.75439453	-10.54248047	-1.13378906	+37.26562500	+7.91015625	-51.37207031	+1232
+1457971555.18240000	+8.53857422	-7.26855469	-1.44580078	+55.70068359	-1.29638672	-45.43945313	+2120	+8.31445313	-6.38964844	-1.03271484	+10.98632813	-11.31591797	+10.08544922	+1604	+6.77197266	-10.54248047	-1.18212891	+37.15576172	+8.15185547	-51.35009766	+1232
+1457971555.18650010	+8.54736328	-7.29931641	-1.51611328	+55.50292969	-0.68115234	-45.43945313	+2104	+8.32324219	-6.39843750	-1.08544922	+11.05224609	-11.35986328	+9.60205078	+1600	+6.79394531	-10.54687500	-1.23046875	+36.97998047	+8.45947266	-51.37207031	+1232
+1457971555.19070010	+8.56054688	-7.31250000	-1.58203125	+55.41503906	-0.04394531	-45.48339844	+2084	+8.33642578	-6.40283203	-1.13378906	+11.20605469	-11.44775391	+9.09667969	+1592	+6.80712891	-10.55126953	-1.27001953	+36.76025391	+8.74511719	-51.50390625	+1232
+1457971555.19490000	+8.57812500	-7.32568359	-1.66113281	+55.32714844	+0.52734375	-45.43945313	+2064	+8.35400391	-6.40283203	-1.20410156	+11.35986328	-11.44775391	+8.67919922	+1588	+6.82470703	-10.55126953	-1.33154297	+36.54052734	+9.00878906	-51.50390625	+1232
+1457971555.19899990	+8.58691406	-7.35205078	-1.74023438	+55.08544922	+1.20849609	-45.46142578	+2052	+8.36718750	-6.41162109	-1.26562500	+11.49169922	-11.49169922	+8.15185547	+1584	+6.84228516	-10.55566406	-1.38867188	+36.29882813	+9.31640625	-51.54785156	+1236
+1457971555.20320010	+8.60449219	-7.36083984	-1.81494141	+54.95361328	+1.84570313	-45.52734375	+2036	+8.38476563	-6.41162109	-1.32714844	+11.71142578	-11.55761719	+7.60253906	+1580	+6.85986328	-10.56005859	-1.44140625	+36.01318359	+9.62402344	-51.67968750	+1236
+1457971555.20740010	+8.62646484	-7.37402344	-1.89843750	+54.82177734	+2.46093750	-45.57128906	+2024	+8.40673828	-6.40722656	-1.40185547	+11.95312500	-11.57958984	+7.11914063	+1580	+6.87744141	-10.56005859	-1.51171875	+35.74951172	+9.88769531	-51.65771484	+1240
+1457971555.21149990	+8.63964844	-7.39160156	-1.98632813	+54.55810547	+3.12011719	-45.61523438	+2016	+8.41992188	-6.41601563	-1.47656250	+12.10693359	-11.60156250	+6.54785156	+1580	+6.89062500	-10.56005859	-1.58642578	+35.46386719	+10.19531250	-51.67968750	+1248
+1457971555.21569990	+8.66162109	-7.40039063	-2.07421875	+54.40429688	+3.75732422	-45.68115234	+2008	+8.44189453	-6.40722656	-1.55126953	+12.39257813	-11.62353516	+5.97656250	+1584	+6.90820313	-10.55566406	-1.65234375	+35.13427734	+10.48095703	-51.78955078	+1256
+1457971555.21980000	+8.68359375	-7.40478516	-2.16210938	+54.25048828	+4.37255859	-45.79101563	+2000	+8.46826172	-6.39843750	-1.63476563	+12.70019531	-11.66748047	+5.42724609	+1588	+6.92138672	-10.55126953	-1.73144531	+34.82666016	+10.74462891	-51.85546875	+1264
+1457971555.22400000	+8.70117188	-7.42236328	-2.25000000	+53.98681641	+5.00976563	-45.87890625	+1992	+8.48583984	-6.40283203	-1.71826172	+12.85400391	-11.66748047	+4.83398438	+1588	+6.93896484	-10.55126953	-1.80615234	+34.49707031	+11.03027344	-51.94335938	+1276
+1457971555.22820000	+8.72753906	-7.42236328	-2.34667969	+53.81103516	+5.62500000	-45.98876953	+1992	+8.50781250	-6.38964844	-1.80615234	+13.13964844	-11.64550781	+4.28466797	+1600	+6.95654297	-10.54248047	-1.88085938	+34.16748047	+11.33789063	-52.09716797	+1288
+1457971555.23230000	+8.75390625	-7.42675781	-2.43457031	+53.65722656	+6.21826172	-46.16455078	+1992	+8.53857422	-6.37646484	-1.88964844	+13.44726563	-11.68945313	+3.69140625	+1608	+6.96972656	-10.53808594	-1.96435547	+33.81591797	+11.57958984	-52.20703125	+1300
+1457971555.24070000	+8.80664063	-7.42675781	-2.63232422	+53.19580078	+7.38281250	-46.31835938	+2000	+8.59130859	-6.35449219	-2.07861328	+13.84277344	-11.60156250	+2.59277344	+1632	+7.01367188	-10.51171875	-2.13134766	+33.15673828	+12.10693359	-52.51464844	+1336
+1457971555.24480010	+8.83740234	-7.42675781	-2.72021484	+52.99804688	+7.93212891	-46.51611328	+2004	+8.62646484	-6.33691406	-2.16650391	+14.17236328	-11.64550781	+1.97753906	+1644	+7.03564453	-10.49853516	-2.21484375	+32.82714844	+12.32666016	-52.66845703	+1352
+1457971555.24900010	+8.86816406	-7.42675781	-2.81689453	+52.73437500	+8.45947266	-46.64794922	+2008	+8.65283203	-6.33251953	-2.26318359	+14.23828125	-11.62353516	+1.40625000	+1656	+7.06201172	-10.48095703	-2.29833984	+32.49755859	+12.56835938	-52.86621094	+1372
+1457971555.25320010	+8.89892578	-7.41796875	-2.92236328	+52.53662109	+9.00878906	-46.73583984	+2020	+8.68359375	-6.30615234	-2.36865234	+14.45800781	-11.51367188	+0.87890625	+1676	+7.08837891	-10.45898438	-2.38183594	+32.16796875	+12.78808594	-53.08593750	+1396
+1457971555.25729990	+8.93847656	-7.40917969	-3.01025391	+52.31689453	+9.51416016	-46.97753906	+2028	+8.72753906	-6.27978516	-2.45654297	+14.72167969	-11.57958984	+0.21972656	+1696	+7.11914063	-10.43701172	-2.46093750	+31.83837891	+12.98583984	-53.37158203	+1416
+1457971555.26149990	+8.97363281	-7.40917969	-3.10693359	+52.00927734	+9.99755859	-47.10937500	+2036	+8.75830078	-6.26660156	-2.55761719	+14.76562500	-11.55761719	-0.30761719	+1708	+7.15429688	-10.41503906	-2.54003906	+31.50878906	+13.18359375	-53.65722656	+1436
+1457971555.26570010	+9.01318359	-7.39599609	-3.21240234	+51.81152344	+10.50292969	-47.17529297	+2048	+8.79785156	-6.24023438	-2.66748047	+14.91943359	-11.40380859	-0.79101563	+1732	+7.19384766	-10.38427734	-2.61914063	+31.20117188	+13.38134766	-53.92089844	+1460
+1457971555.26979990	+9.05712891	-7.38281250	-3.30029297	+51.54785156	+10.98632813	-47.43896484	+2056	+8.84179688	-6.20947266	-2.75097656	+15.13916016	-11.46972656	-1.45019531	+1752	+7.23339844	-10.35351563	-2.69384766	+30.87158203	+13.53515625	-54.22851563	+1480
+1457971555.27399990	+9.09667969	-7.36962891	-3.39697266	+51.21826172	+11.42578125	-47.54882813	+2064	+8.88134766	-6.19189453	-2.85205078	+15.13916016	-11.40380859	-1.95556641	+1768	+7.27734375	-10.32275391	-2.76855469	+30.56396484	+13.68896484	-54.53613281	+1500
+1457971555.27819990	+9.14501953	-7.35205078	-3.50244141	+50.97656250	+11.90917969	-47.63671875	+2076	+8.92529297	-6.15234375	-2.96191406	+15.24902344	-11.27197266	-2.39501953	+1788	+7.32568359	-10.28320313	-2.84765625	+30.27832031	+13.84277344	-54.79980469	+1524
+1457971555.28230000	+9.19335938	-7.33447266	-3.58593750	+50.66894531	+12.32666016	-47.90039063	+2084	+8.97363281	-6.12158203	-3.04541016	+15.40283203	-11.33789063	-3.01025391	+1804	+7.37402344	-10.24365234	-2.91796875	+29.94873047	+13.97460938	-55.15136719	+1544
+1457971555.28650000	+9.24169922	-7.31689453	-3.67822266	+50.33935547	+12.72216797	-48.05419922	+2092	+9.02197266	-6.09082031	-3.14208984	+15.40283203	-11.29394531	-3.47167969	+1820	+7.42236328	-10.20410156	-2.98828125	+29.61914063	+14.06250000	-55.50292969	+1560
+1457971555.29060010	+9.29443359	-7.29492188	-3.77929688	+50.07568359	+13.13964844	-48.14208984	+2100	+9.07031250	-6.05126953	-3.25195313	+15.49072266	-11.16210938	-3.88916016	+1840	+7.47509766	-10.15576172	-3.06298828	+29.33349609	+14.21630859	-55.76660156	+1580
+1457971555.29480000	+9.34716797	-7.26855469	-3.85839844	+49.72412109	+13.51318359	-48.40576172	+2104	+9.12304688	-6.01171875	-3.32666016	+15.57861328	-11.22802734	-4.50439453	+1852	+7.52783203	-10.11181641	-3.12451172	+28.98193359	+14.30419922	-56.11816406	+1596
+1457971555.30310010	+9.46142578	-7.21142578	-4.03857422	+49.08691406	+14.23828125	-48.64746094	+2112	+9.22851563	-5.92822266	-3.52441406	+15.64453125	-11.03027344	-5.22949219	+1880	+7.63769531	-10.01074219	-3.26513672	+28.34472656	+14.45800781	-56.64550781	+1628
+1457971555.30730010	+9.51855469	-7.18066406	-4.11328125	+48.71337891	+14.54589844	-48.91113281	+2116	+9.28564453	-5.87988281	-3.59472656	+15.71044922	-11.09619141	-5.75683594	+1888	+7.69042969	-9.95361328	-3.32666016	+27.99316406	+14.50195313	-56.90917969	+1640
+1457971555.31150010	+9.57568359	-7.14550781	-4.19238281	+48.38378906	+14.80957031	-49.04296875	+2120	+9.34716797	-5.83154297	-3.67822266	+15.73242188	-11.07421875	-6.08642578	+1900	+7.74316406	-9.89648438	-3.39257813	+27.61962891	+14.54589844	-57.15087891	+1652
+1457971555.31559990	+9.64160156	-7.10595703	-4.27587891	+48.07617188	+15.11718750	-49.15283203	+2124	+9.40429688	-5.77880859	-3.77050781	+15.79833984	-10.96435547	-6.39404297	+1912	+7.79589844	-9.83496094	-3.45849609	+27.31201172	+14.61181641	-57.34863281	+1668
+1457971555.31979990	+9.69873047	-7.06640625	-4.33740234	+47.68066406	+15.35888672	-49.41650391	+2124	+9.46582031	-5.72607422	-3.83203125	+15.84228516	-11.05224609	-6.87744141	+1916	+7.85302734	-9.77343750	-3.52001953	+26.96044922	+14.61181641	-57.59033203	+1680
+1457971555.32399990	+9.76464844	-7.01367188	-4.40771484	+47.37304688	+15.53466797	-49.57031250	+2128	+9.53173828	-5.66455078	-3.90234375	+15.86425781	-11.07421875	-7.18505859	+1928	+7.90136719	-9.71191406	-3.57714844	+26.58691406	+14.58984375	-57.78808594	+1692
+1457971555.32810000	+9.83056641	-6.96533203	-4.47802734	+47.06542969	+15.75439453	-49.68017578	+2132	+9.59765625	-5.60742188	-3.98144531	+15.93017578	-11.00830078	-7.47070313	+1936	+7.95410156	-9.64599609	-3.64746094	+26.23535156	+14.63378906	-57.89794922	+1704
+1457971555.33229990	+9.89208984	-6.91699219	-4.53076172	+46.66992188	+15.93017578	-49.92187500	+2132	+9.66357422	-5.54150391	-4.03417969	+15.97412109	-11.07421875	-7.86621094	+1944	+8.00244141	-9.58007813	-3.70458984	+25.86181641	+14.63378906	-58.05175781	+1716
+1457971555.33649990	+9.96240234	-6.85546875	-4.58789063	+46.38427734	+16.04003906	-50.05371094	+2136	+9.72949219	-5.47558594	-4.09570313	+16.01806641	-11.11816406	-8.12988281	+1956	+8.05078125	-9.51416016	-3.76611328	+25.46630859	+14.63378906	-58.13964844	+1728
+1457971555.34060000	+10.02832031	-6.79833984	-4.64941406	+46.07666016	+16.17187500	-50.16357422	+2144	+9.79980469	-5.40527344	-4.16162109	+16.06201172	-11.09619141	-8.39355469	+1968	+8.10351563	-9.43945313	-3.82763672	+25.13671875	+14.61181641	-58.18359375	+1744
+1457971555.34480000	+10.09423828	-6.74121094	-4.69335938	+45.70312500	+16.23779297	-50.36132813	+2148	+9.87011719	-5.33496094	-4.20117188	+16.08398438	-11.22802734	-8.74511719	+1976	+8.15625000	-9.36474609	-3.88037109	+24.76318359	+14.54589844	-58.29345703	+1756
+1457971555.34900000	+10.16015625	-6.67089844	-4.73730469	+45.39550781	+16.25976563	-50.49316406	+2156	+9.94042969	-5.25585938	-4.24951172	+16.12792969	-11.33789063	-8.98681641	+1988	+8.20458984	-9.29003906	-3.93310547	+24.34570313	+14.47998047	-58.33740234	+1772
+1457971555.35310010	+10.23046875	-6.60498047	-4.78564453	+45.10986328	+16.30371094	-50.58105469	+2164	+10.01513672	-5.17675781	-4.29785156	+16.14990234	-11.38183594	-9.22851563	+2000	+8.25732422	-9.21093750	-3.99023438	+24.03808594	+14.45800781	-58.29345703	+1788
+1457971555.35730000	+10.29638672	-6.53906250	-4.81640625	+44.73632813	+16.30371094	-50.77880859	+2172	+10.08984375	-5.10205078	-4.32861328	+16.17187500	-11.57958984	-9.58007813	+2012	+8.31005859	-9.13183594	-4.03417969	+23.64257813	+14.34814453	-58.33740234	+1804
+1457971555.36150000	+10.37109375	-6.46435547	-4.85156250	+44.42871094	+16.23779297	-50.88867188	+2184	+10.16455078	-5.01416016	-4.36376953	+16.17187500	-11.73339844	-9.77783203	+2024	+8.36279297	-9.05273438	-4.07812500	+23.26904297	+14.23828125	-58.33740234	+1820
+1457971555.36560010	+10.44140625	-6.38964844	-4.88671875	+44.14306641	+16.19384766	-50.97656250	+2196	+10.24365234	-4.93066406	-4.39892578	+16.17187500	-11.84326172	-9.97558594	+2036	+8.41992188	-8.96484375	-4.12646484	+22.96142578	+14.15039063	-58.24951172	+1840
+1457971555.36980010	+10.51171875	-6.31933594	-4.90429688	+43.76953125	+16.12792969	-51.15234375	+2204	+10.31835938	-4.84716797	-4.41650391	+16.17187500	-12.04101563	-10.23925781	+2048	+8.47705078	-8.88134766	-4.15722656	+22.58789063	+13.99658203	-58.22753906	+1856
+1457971555.37389990	+10.58642578	-6.24023438	-4.93066406	+43.46191406	+16.01806641	-51.21826172	+2216	+10.39746094	-4.75488281	-4.44287109	+16.17187500	-12.23876953	-10.37109375	+2060	+8.53417969	-8.79345703	-4.19238281	+22.21435547	+13.84277344	-58.13964844	+1872
+1457971555.37809990	+10.66113281	-6.16113281	-4.95263672	+43.13232422	+15.88623047	-51.26220703	+2228	+10.47216797	-4.66699219	-4.46484375	+16.10595703	-12.41455078	-10.52490234	+2072	+8.60009766	-8.69677734	-4.23193359	+21.95068359	+13.64501953	-58.02978516	+1892
+1457971555.38640000	+10.81054688	-5.99414063	-4.97021484	+42.45117188	+15.53466797	-51.48193359	+2248	+10.63037109	-4.48242188	-4.48242188	+16.01806641	-12.91992188	-10.81054688	+2096	+8.72753906	-8.50781250	-4.27148438	+21.31347656	+13.11767578	-57.87597656	+1924
+1457971555.39060000	+10.88964844	-5.91064453	-4.97900391	+42.12158203	+15.33691406	-51.54785156	+2256	+10.70507813	-4.39013672	-4.49121094	+15.93017578	-13.16162109	-10.89843750	+2104	+8.79785156	-8.40234375	-4.29785156	+21.04980469	+12.85400391	-57.72216797	+1936
+1457971555.39890000	+11.04785156	-5.73046875	-4.97021484	+41.41845703	+14.85351563	-51.70166016	+2280	+10.85888672	-4.19677734	-4.49121094	+15.77636719	-13.71093750	-11.00830078	+2124	+8.93408203	-8.20019531	-4.31542969	+20.50048828	+12.19482422	-57.50244141	+1960
+1457971555.40310000	+11.13134766	-5.64257813	-4.96582031	+41.08886719	+14.58984375	-51.72363281	+2288	+10.93359375	-4.10449219	-4.49121094	+15.64453125	-13.95263672	-11.00830078	+2132	+9.00878906	-8.09033203	-4.32421875	+20.30273438	+11.82128906	-57.34863281	+1972
+1457971555.40730000	+11.20605469	-5.54589844	-4.95263672	+40.73730469	+14.30419922	-51.78955078	+2300	+11.00830078	-4.00781250	-4.47802734	+15.53466797	-14.26025391	-11.05224609	+2140	+9.07910156	-7.98046875	-4.32421875	+20.08300781	+11.40380859	-57.19482422	+1976
+1457971555.41140010	+11.28515625	-5.44482422	-4.93505859	+40.47363281	+13.99658203	-51.78955078	+2308	+11.08300781	-3.90234375	-4.46484375	+15.46875000	-14.54589844	-11.00830078	+2152	+9.14941406	-7.86621094	-4.32421875	+19.86328125	+11.00830078	-57.04101563	+1984
+1457971555.41560010	+11.36425781	-5.34814453	-4.92187500	+40.14404297	+13.68896484	-51.78955078	+2316	+11.15771484	-3.80566406	-4.45166016	+15.31494141	-14.83154297	-10.96435547	+2156	+9.21972656	-7.74755859	-4.32421875	+19.70947266	+10.59082031	-56.82128906	+1988
+1457971555.41980000	+11.43896484	-5.24707031	-4.89550781	+39.85839844	+13.35937500	-51.81152344	+2324	+11.22802734	-3.70458984	-4.42529297	+15.20507813	-15.16113281	-10.94238281	+2164	+9.29003906	-7.63330078	-4.31542969	+19.55566406	+10.12939453	-56.64550781	+1992
+1457971555.42389990	+11.51367188	-5.13281250	-4.86474609	+39.61669922	+12.98583984	-51.81152344	+2336	+11.29833984	-3.59912109	-4.40332031	+15.11718750	-15.49072266	-10.83251953	+2168	+9.35595703	-7.51464844	-4.30664063	+19.40185547	+9.68994141	-56.49169922	+1996
+1457971555.42810010	+11.58837891	-5.03173828	-4.83398438	+39.35302734	+12.63427734	-51.78955078	+2340	+11.36865234	-3.49365234	-4.37695313	+15.00732422	-15.77636719	-10.74462891	+2172	+9.42187500	-7.39599609	-4.29785156	+19.29199219	+9.25048828	-56.27197266	+1996
+1457971555.43230010	+11.65869141	-4.92187500	-4.79882813	+39.13330078	+12.32666016	-51.76757813	+2348	+11.43457031	-3.38818359	-4.33740234	+14.89746094	-16.12792969	-10.67871094	+2180	+9.48779297	-7.27734375	-4.28027344	+19.18212891	+8.81103516	-56.07421875	+2000
+1457971555.43639990	+11.72900391	-4.80322266	-4.75927734	+39.00146484	+11.95312500	-51.70166016	+2356	+11.50048828	-3.27392578	-4.30224609	+14.85351563	-16.45751953	-10.54687500	+2184	+9.54492188	-7.15869141	-4.26708984	+19.07226563	+8.39355469	-55.85449219	+2000
+1457971555.44059990	+11.79052734	-4.69335938	-4.72412109	+38.82568359	+11.57958984	-51.63574219	+2360	+11.56640625	-3.16845703	-4.26269531	+14.74365234	-16.76513672	-10.39306641	+2192	+9.60644531	-7.03564453	-4.25390625	+19.00634766	+7.97607422	-55.61279297	+2000
+1457971555.44890000	+11.90917969	-4.45166016	-4.63183594	+38.64990234	+10.85449219	-51.50390625	+2376	+11.68945313	-2.93994141	-4.15722656	+14.61181641	-17.49023438	-10.12939453	+2208	+9.71630859	-6.79394531	-4.21435547	+18.89648438	+7.18505859	-55.15136719	+2004
+1457971555.45310000	+11.96630859	-4.33740234	-4.58349609	+38.56201172	+10.50292969	-51.41601563	+2384	+11.75097656	-2.83007813	-4.10449219	+14.52392578	-17.84179688	-9.97558594	+2216	+9.76904297	-6.67529297	-4.20117188	+18.87451172	+6.81152344	-54.90966797	+2008
+1457971555.46140000	+12.07177734	-4.09570313	-4.46923828	+38.56201172	+9.73388672	-51.26220703	+2404	+11.86962891	-2.59277344	-3.97265625	+14.50195313	-18.61083984	-9.64599609	+2236	+9.86572266	-6.44677734	-4.15283203	+18.83056641	+6.08642578	-54.47021484	+2016
+1457971555.46560000	+12.12011719	-3.98144531	-4.41210938	+38.56201172	+9.38232422	-51.17431641	+2416	+11.92236328	-2.48291016	-3.90673828	+14.45800781	-18.96240234	-9.44824219	+2248	+9.91406250	-6.32812500	-4.13085938	+18.85253906	+5.73486328	-54.20654297	+2016
+1457971555.46970010	+12.16845703	-3.86279297	-4.35058594	+38.58398438	+9.00878906	-51.10839844	+2428	+11.97509766	-2.36865234	-3.82763672	+14.43603516	-19.35791016	-9.29443359	+2264	+9.96240234	-6.21386719	-4.10009766	+18.87451172	+5.38330078	-53.98681641	+2024
+1457971555.47390010	+12.21240234	-3.73974609	-4.28906250	+38.67187500	+8.65722656	-50.99853516	+2444	+12.02783203	-2.24121094	-3.75292969	+14.50195313	-19.73144531	-9.05273438	+2280	+10.00634766	-6.09960938	-4.07373047	+18.87451172	+5.05371094	-53.76708984	+2032
+1457971555.47810010	+12.25195313	-3.62109375	-4.23193359	+38.73779297	+8.28369141	-50.86669922	+2460	+12.07617188	-2.13134766	-3.67382813	+14.45800781	-20.12695313	-8.83300781	+2296	+10.05029297	-5.98535156	-4.04736328	+18.91845703	+4.70214844	-53.50341797	+2040
+1457971555.48219990	+12.30029297	-3.50683594	-4.15722656	+38.80371094	+7.86621094	-50.82275391	+2476	+12.12451172	-2.02148438	-3.59472656	+14.47998047	-20.52246094	-8.63525391	+2312	+10.09863281	-5.87109375	-4.00781250	+18.98437500	+4.30664063	-53.28369141	+2048
+1457971555.48639990	+12.33984375	-3.39257813	-4.08691406	+38.89160156	+7.47070313	-50.75683594	+2496	+12.16845703	-1.89843750	-3.51123047	+14.58984375	-20.91796875	-8.37158203	+2328	+10.14257813	-5.76562500	-3.97265625	+18.98437500	+3.93310547	-53.08593750	+2056
+1457971555.49060010	+12.37939453	-3.27832031	-4.01660156	+38.95751953	+7.07519531	-50.66894531	+2512	+12.20800781	-1.79296875	-3.42773438	+14.61181641	-21.31347656	-8.12988281	+2344	+10.18652344	-5.65136719	-3.93750000	+19.07226563	+3.51562500	-52.86621094	+2068
+1457971555.49470000	+12.42773438	-3.16406250	-3.93750000	+39.02343750	+6.65771484	-50.64697266	+2532	+12.25634766	-1.68310547	-3.33984375	+14.65576172	-21.73095703	-7.91015625	+2364	+10.23486328	-5.53710938	-3.89355469	+19.13818359	+3.05419922	-52.66845703	+2084
+1457971555.49889990	+12.46289063	-3.05859375	-3.86279297	+39.04541016	+6.26220703	-50.58105469	+2552	+12.29589844	-1.56884766	-3.25634766	+14.78759766	-22.10449219	-7.64648438	+2380	+10.27880859	-5.43164063	-3.84960938	+19.16015625	+2.63671875	-52.49267578	+2092
+1457971555.50720000	+12.55078125	-2.84326172	-3.70898438	+39.11132813	+5.42724609	-50.47119141	+2584	+12.37060547	-1.36669922	-3.08496094	+14.89746094	-22.85156250	-7.11914063	+2408	+10.37109375	-5.21191406	-3.75732422	+19.29199219	+1.62597656	-52.07519531	+2120
+1457971555.51140000	+12.58593750	-2.74218750	-3.62988281	+39.06738281	+5.05371094	-50.40527344	+2600	+12.40576172	-1.25683594	-3.00146484	+15.02929688	-23.20312500	-6.83349609	+2424	+10.41064453	-5.10644531	-3.70898438	+19.31396484	+1.12060547	-51.89941406	+2132
+1457971555.51560000	+12.62109375	-2.64111328	-3.55517578	+39.04541016	+4.65820313	-50.31738281	+2616	+12.44091797	-1.16455078	-2.91796875	+15.05126953	-23.53271484	-6.54785156	+2432	+10.45458984	-4.99658203	-3.66064453	+19.40185547	+0.59326172	-51.65771484	+2144
+1457971555.51970010	+12.66503906	-2.54003906	-3.46728516	+39.00146484	+4.21875000	-50.29541016	+2628	+12.48046875	-1.06787109	-2.83447266	+15.09521484	-23.88427734	-6.28417969	+2444	+10.50292969	-4.88671875	-3.60351563	+19.46777344	+0.00000000	-51.50390625	+2160
+1457971555.52390000	+12.70458984	-2.44335938	-3.38818359	+38.91357422	+3.82324219	-50.22949219	+2636	+12.51123047	-0.97119141	-2.75097656	+15.18310547	-24.19189453	-5.97656250	+2448	+10.54687500	-4.78564453	-3.54638672	+19.48974609	-0.52734375	-51.28417969	+2168
+1457971555.52800010	+12.73974609	-2.35107422	-3.30908203	+38.80371094	+3.44970703	-50.14160156	+2644	+12.54199219	-0.88769531	-2.67187500	+15.18310547	-24.47753906	-5.69091797	+2452	+10.58642578	-4.68017578	-3.49804688	+19.53369141	-1.05468750	-51.06445313	+2180
+1457971555.53220010	+12.77929688	-2.26318359	-3.22558594	+38.71582031	+3.05419922	-50.07568359	+2652	+12.58154297	-0.79980469	-2.59277344	+15.22705078	-24.78515625	-5.40527344	+2456	+10.63037109	-4.57910156	-3.43212891	+19.57763672	-1.62597656	-50.88867188	+2188
+1457971555.53640010	+12.81005859	-2.17089844	-3.15087891	+38.62792969	+2.70263672	-49.94384766	+2656	+12.61230469	-0.71191406	-2.51367188	+15.22705078	-24.98291016	-5.09765625	+2460	+10.66552734	-4.47802734	-3.37939453	+19.57763672	-2.08740234	-50.62500000	+2196
+1457971555.54049990	+12.84521484	-2.08740234	-3.07617188	+38.49609375	+2.37304688	-49.81201172	+2656	+12.64306641	-0.63281250	-2.44335938	+15.18310547	-25.18066406	-4.76806641	+2460	+10.70068359	-4.38134766	-3.33105469	+19.57763672	-2.54882813	-50.33935547	+2200
+1457971555.54469990	+12.87597656	-1.99951172	-2.99707031	+38.38623047	+2.04345703	-49.68017578	+2656	+12.67382813	-0.55371094	-2.36425781	+15.13916016	-25.40039063	-4.43847656	+2464	+10.74023438	-4.28466797	-3.26953125	+19.62158203	-3.03222656	-50.11962891	+2204
+1457971555.54889990	+12.90234375	-1.90722656	-2.92236328	+38.34228516	+1.73583984	-49.50439453	+2656	+12.70019531	-0.47021484	-2.28955078	+15.11718750	-25.57617188	-4.10888672	+2468	+10.76660156	-4.19238281	-3.22119141	+19.62158203	-3.40576172	-49.83398438	+2204
+1457971555.55300000	+12.92871094	-1.83251953	-2.85205078	+38.21044922	+1.45019531	-49.32861328	+2652	+12.72656250	-0.39990234	-2.21484375	+15.02929688	-25.77392578	-3.75732422	+2468	+10.79736328	-4.10449219	-3.17285156	+19.59960938	-3.73535156	-49.52636719	+2200
+1457971555.55720000	+12.95947266	-1.75781250	-2.78173828	+38.10058594	+1.18652344	-49.17480469	+2648	+12.75732422	-0.32519531	-2.14013672	+14.94140625	-25.92773438	-3.42773438	+2472	+10.82812500	-4.01660156	-3.11572266	+19.62158203	-4.10888672	-49.28466797	+2200
+1457971555.56550000	+13.00781250	-1.60400391	-2.64550781	+38.01269531	+0.65917969	-48.80126953	+2640	+12.80566406	-0.18017578	-1.98632813	+14.76562500	-26.25732422	-2.72460938	+2480	+10.88085938	-3.85400391	-3.02343750	+19.57763672	-4.61425781	-48.64746094	+2192
+1457971555.56970000	+13.02539063	-1.53369141	-2.57958984	+37.96875000	+0.48339844	-48.60351563	+2632	+12.83203125	-0.11425781	-1.91601563	+14.67773438	-26.36718750	-2.37304688	+2484	+10.90722656	-3.77929688	-2.97509766	+19.57763672	-4.83398438	-48.38378906	+2188
+1457971555.57390000	+13.04296875	-1.45458984	-2.51806641	+38.03466797	+0.24169922	-48.42773438	+2632	+12.84960938	-0.03955078	-1.84130859	+14.63378906	-26.56494141	-2.04345703	+2488	+10.92480469	-3.70458984	-2.93115234	+19.57763672	-4.98779297	-48.05419922	+2180
+1457971555.57800010	+13.06054688	-1.38867188	-2.45214844	+38.01269531	+0.04394531	-48.25195313	+2628	+12.87158203	+0.02197266	-1.76220703	+14.52392578	-26.76269531	-1.71386719	+2492	+10.94677734	-3.63427734	-2.89160156	+19.53369141	-5.14160156	-47.74658203	+2172
+1457971555.58220010	+13.07812500	-1.32275391	-2.39941406	+38.03466797	-0.10986328	-48.05419922	+2624	+12.88916016	+0.08789063	-1.69189453	+14.43603516	-26.87255859	-1.36230469	+2492	+10.96875000	-3.56396484	-2.85205078	+19.55566406	-5.27343750	-47.46093750	+2168
+1457971555.58640000	+13.09130859	-1.25244141	-2.33789063	+38.10058594	-0.32958984	-47.92236328	+2624	+12.90673828	+0.15820313	-1.61279297	+14.39208984	-27.13623047	-1.01074219	+2500	+10.98632813	-3.49804688	-2.81250000	+19.55566406	-5.40527344	-47.17529297	+2160
+1457971555.59050010	+13.10888672	-1.19091797	-2.27636719	+38.12255859	-0.52734375	-47.81250000	+2624	+12.92431641	+0.21533203	-1.53369141	+14.30419922	-27.39990234	-0.70312500	+2508	+11.00390625	-3.43652344	-2.77294922	+19.51171875	-5.53710938	-46.88964844	+2152
+1457971555.59470010	+13.12207031	-1.12939453	-2.21923828	+38.14453125	-0.68115234	-47.68066406	+2620	+12.93750000	+0.27246094	-1.46777344	+14.21630859	-27.55371094	-0.37353516	+2508	+11.02587891	-3.37939453	-2.73779297	+19.51171875	-5.64697266	-46.62597656	+2144
+1457971555.59879990	+13.13525391	-1.06787109	-2.15771484	+38.21044922	-0.87890625	-47.59277344	+2624	+12.95507813	+0.33837891	-1.39306641	+14.19433594	-27.81738281	-0.04394531	+2516	+11.04345703	-3.32226563	-2.69824219	+19.51171875	-5.75683594	-46.38427734	+2140
+1457971555.60299990	+13.14843750	-1.01513672	-2.10058594	+38.23242188	-1.07666016	-47.48291016	+2624	+12.96826172	+0.39111328	-1.31396484	+14.08447266	-28.08105469	+0.26367188	+2520	+11.06103516	-3.26513672	-2.65869141	+19.48974609	-5.91064453	-46.12060547	+2132
+1457971555.60719990	+13.16162109	-0.95800781	-2.04785156	+38.25439453	-1.18652344	-47.37304688	+2624	+12.98144531	+0.44384766	-1.25244141	+13.99658203	-28.25683594	+0.61523438	+2520	+11.07861328	-3.21240234	-2.62792969	+19.48974609	-5.99853516	-45.85693359	+2128
+1457971555.61130000	+13.17041016	-0.90527344	-1.99511719	+38.27636719	-1.34033203	-47.28515625	+2628	+12.99023438	+0.49658203	-1.18212891	+13.93066406	-28.52050781	+0.94482422	+2524	+11.09619141	-3.15966797	-2.59277344	+19.48974609	-6.13037109	-45.63720703	+2124
+1457971555.61550000	+13.18359375	-0.85253906	-1.94677734	+38.27636719	-1.51611328	-47.17529297	+2628	+13.00341797	+0.54052734	-1.11181641	+13.77685547	-28.78417969	+1.31835938	+2528	+11.10937500	-3.10693359	-2.56201172	+19.48974609	-6.28417969	-45.39550781	+2116
+1457971555.61970000	+13.19677734	-0.80419922	-1.89404297	+38.25439453	-1.66992188	-47.08740234	+2632	+13.01660156	+0.58447266	-1.05468750	+13.60107422	-28.98193359	+1.71386719	+2532	+11.12695313	-3.05859375	-2.52685547	+19.46777344	-6.43798828	-45.15380859	+2112
+1457971555.62800000	+13.22314453	-0.71630859	-1.79296875	+38.16650391	-1.95556641	-46.88964844	+2632	+13.04296875	+0.66357422	-0.94042969	+13.13964844	-29.37744141	+2.52685547	+2532	+11.15771484	-2.96191406	-2.46093750	+19.44580078	-6.72363281	-44.71435547	+2104
+1457971555.63220000	+13.23632813	-0.67675781	-1.74902344	+38.10058594	-2.06542969	-46.77978516	+2632	+13.05615234	+0.69873047	-0.88769531	+12.85400391	-29.53125000	+2.98828125	+2532	+11.17529297	-2.91796875	-2.42578125	+19.42382813	-6.85546875	-44.49462891	+2096
+1457971555.63630010	+13.24951172	-0.63720703	-1.70947266	+38.03466797	-2.15332031	-46.62597656	+2632	+13.06933594	+0.72949219	-0.84375000	+12.52441406	-29.64111328	+3.42773438	+2532	+11.19287109	-2.86962891	-2.39501953	+19.40185547	-6.98730469	-44.27490234	+2092
+1457971555.64050010	+13.26269531	-0.60205078	-1.66992188	+37.92480469	-2.24121094	-46.45019531	+2628	+13.08691406	+0.75585938	-0.79541016	+12.12890625	-29.75097656	+3.93310547	+2528	+11.20605469	-2.82568359	-2.36425781	+19.35791016	-7.11914063	-44.03320313	+2088
+1457971555.64470010	+13.27587891	-0.56689453	-1.63476563	+37.81494141	-2.28515625	-46.25244141	+2624	+13.10449219	+0.78222656	-0.75585938	+11.68945313	-29.79492188	+4.48242188	+2524	+11.21923828	-2.78173828	-2.33349609	+19.33593750	-7.25097656	-43.81347656	+2080
+1457971555.64879990	+13.28906250	-0.53173828	-1.60400391	+37.70507813	-2.32910156	-46.05468750	+2616	+13.11767578	+0.79980469	-0.72070313	+11.16210938	-29.83886719	+5.03173828	+2520	+11.22802734	-2.74218750	-2.30273438	+19.27001953	-7.33886719	-43.54980469	+2076
+1457971555.65300010	+13.30224609	-0.50537109	-1.56884766	+37.52929688	-2.32910156	-45.83496094	+2608	+13.13525391	+0.81298828	-0.68115234	+10.56884766	-29.88281250	+5.62500000	+2516	+11.24121094	-2.69824219	-2.27636719	+19.20410156	-7.40478516	-43.28613281	+2068
+1457971555.65720010	+13.31542969	-0.47900391	-1.53808594	+37.37548828	-2.37304688	-45.63720703	+2604	+13.15722656	+0.83056641	-0.65039063	+9.95361328	-29.86083984	+6.24023438	+2512	+11.25439453	-2.66308594	-2.24560547	+19.13818359	-7.49267578	-43.04443359	+2060
+1457971555.66129990	+13.32861328	-0.44824219	-1.51171875	+37.22167969	-2.35107422	-45.37353516	+2596	+13.17480469	+0.83935547	-0.61523438	+9.27246094	-29.86083984	+6.87744141	+2504	+11.26318359	-2.62353516	-2.21923828	+19.05029297	-7.53662109	-42.78076172	+2052
+1457971555.66549990	+13.34179688	-0.43066406	-1.48535156	+37.00195313	-2.30712891	-45.10986328	+2588	+13.19677734	+0.84375000	-0.58447266	+8.54736328	-29.81689453	+7.51464844	+2496	+11.27197266	-2.58837891	-2.19287109	+18.94042969	-7.55859375	-42.53906250	+2044
+1457971555.66969990	+13.35937500	-0.41308594	-1.46337891	+36.78222656	-2.24121094	-44.84619141	+2576	+13.21875000	+0.85253906	-0.55810547	+7.82226563	-29.72900391	+8.15185547	+2492	+11.28076172	-2.55761719	-2.16650391	+18.80859375	-7.58056641	-42.25341797	+2032
+1457971555.67380000	+13.37255859	-0.39550781	-1.44140625	+36.54052734	-2.15332031	-44.56054688	+2568	+13.23632813	+0.85253906	-0.52734375	+7.03125000	-29.68505859	+8.81103516	+2484	+11.28955078	-2.52685547	-2.14453125	+18.67675781	-7.55859375	-41.98974609	+2024
+1457971555.67800000	+13.38574219	-0.37792969	-1.42382813	+36.29882813	-2.06542969	-44.27490234	+2556	+13.25830078	+0.85253906	-0.49658203	+6.21826172	-29.61914063	+9.49218750	+2480	+11.29394531	-2.49609375	-2.12255859	+18.52294922	-7.55859375	-41.72607422	+2012
+1457971555.68210010	+13.39892578	-0.36474609	-1.40625000	+36.05712891	-1.93359375	-43.98925781	+2548	+13.27587891	+0.84814453	-0.47021484	+5.38330078	-29.50927734	+10.17333984	+2472	+11.30273438	-2.46972656	-2.10498047	+18.36914063	-7.49267578	-41.44042969	+2000
+1457971555.69050000	+13.42089844	-0.34277344	-1.36669922	+35.50781250	-1.75781250	-43.48388672	+2536	+13.31982422	+0.83935547	-0.40869141	+3.64746094	-29.44335938	+11.51367188	+2468	+11.31152344	-2.42138672	-2.06542969	+17.97363281	-7.44873047	-40.93505859	+1976
+1457971555.69460010	+13.43408203	-0.33398438	-1.34912109	+35.22216797	-1.62597656	-43.22021484	+2528	+13.33740234	+0.83496094	-0.38232422	+2.79052734	-29.35546875	+12.15087891	+2464	+11.32031250	-2.40380859	-2.05224609	+17.75390625	-7.36083984	-40.67138672	+1964
+1457971555.69880010	+13.44726563	-0.32519531	-1.33154297	+34.93652344	-1.53808594	-43.00048828	+2520	+13.35498047	+0.83496094	-0.34716797	+2.02148438	-29.37744141	+12.81005859	+2464	+11.32470703	-2.38183594	-2.03466797	+17.55615234	-7.33886719	-40.47363281	+1952
+1457971555.70300010	+13.45605469	-0.32080078	-1.30957031	+34.62890625	-1.45019531	-42.78076172	+2512	+13.37695313	+0.83056641	-0.31201172	+1.20849609	-29.37744141	+13.42529297	+2464	+11.32910156	-2.36865234	-2.02148438	+17.31445313	-7.31689453	-40.25390625	+1940
+1457971555.70709990	+13.46484375	-0.31640625	-1.30078125	+34.34326172	-1.27441406	-42.51708984	+2500	+13.39013672	+0.82177734	-0.28564453	+0.41748047	-29.28955078	+14.01855469	+2464	+11.32910156	-2.35107422	-2.01269531	+17.09472656	-7.20703125	-40.01220703	+1924
+1457971555.71129990	+13.47363281	-0.31201172	-1.27880859	+34.07958984	-1.23046875	-42.36328125	+2496	+13.40332031	+0.82177734	-0.25048828	-0.30761719	-29.35546875	+14.63378906	+2464	+11.33349609	-2.33789063	-2.00390625	+16.89697266	-7.20703125	-39.85839844	+1912
+1457971555.71550010	+13.48242188	-0.30761719	-1.25683594	+33.81591797	-1.16455078	-42.23144531	+2492	+13.41650391	+0.81738281	-0.21093750	-1.05468750	-29.42138672	+15.22705078	+2468	+11.33789063	-2.32470703	-1.98632813	+16.67724609	-7.22900391	-39.70458984	+1900
+1457971555.71960000	+13.48681641	-0.30322266	-1.24365234	+33.53027344	-1.05468750	-42.05566406	+2488	+13.42968750	+0.80859375	-0.18457031	-1.77978516	-29.39941406	+15.77636719	+2468	+11.34228516	-2.31591797	-1.98632813	+16.45751953	-7.16308594	-39.52880859	+1888
+1457971555.72379990	+13.49560547	-0.29003906	-1.22167969	+33.37646484	-1.05468750	-41.94580078	+2492	+13.44287109	+0.80859375	-0.14941406	-2.43896484	-29.48730469	+16.36962891	+2472	+11.34228516	-2.29833984	-1.97314453	+16.32568359	-7.22900391	-39.41894531	+1876
+1457971555.72799990	+13.50000000	-0.29003906	-1.19970703	+33.13476563	-1.05468750	-41.87988281	+2492	+13.45166016	+0.80419922	-0.11425781	-3.09814453	-29.59716797	+16.89697266	+2476	+11.34667969	-2.28955078	-1.95556641	+16.14990234	-7.29492188	-39.33105469	+1868
+1457971555.73210000	+13.50439453	-0.28564453	-1.18652344	+32.91503906	-0.98876953	-41.77001953	+2492	+13.46044922	+0.80419922	-0.08349609	-3.73535156	-29.61914063	+17.40234375	+2476	+11.35107422	-2.28515625	-1.95556641	+15.97412109	-7.29492188	-39.24316406	+1856
+1457971555.73630000	+13.50878906	-0.27685547	-1.16455078	+32.76123047	-0.98876953	-41.74804688	+2496	+13.46923828	+0.80419922	-0.05273438	-4.32861328	-29.72900391	+17.92968750	+2480	+11.35546875	-2.26757813	-1.94238281	+15.88623047	-7.40478516	-39.17724609	+1848
+1457971555.74050000	+13.51318359	-0.27246094	-1.14257813	+32.60742188	-1.01074219	-41.70410156	+2500	+13.47363281	+0.79980469	-0.02197266	-4.92187500	-29.81689453	+18.45703125	+2484	+11.35986328	-2.25878906	-1.92919922	+15.77636719	-7.51464844	-39.15527344	+1840
+1457971555.74460010	+13.51318359	-0.26806641	-1.12939453	+32.45361328	-0.92285156	-41.66015625	+2500	+13.47802734	+0.79541016	+0.00000000	-5.53710938	-29.81689453	+18.96240234	+2484	+11.36425781	-2.25000000	-1.92480469	+15.68847656	-7.58056641	-39.11132813	+1828
+1457971555.74880000	+13.51318359	-0.25488281	-1.11181641	+32.38769531	-0.94482422	-41.66015625	+2504	+13.48242188	+0.78662109	+0.02197266	-6.21826172	-29.88281250	+19.48974609	+2488	+11.36425781	-2.23681641	-1.91162109	+15.68847656	-7.73437500	-39.08935547	+1824
+1457971555.75300000	+13.51757813	-0.24609375	-1.08984375	+32.29980469	-0.96679688	-41.68212891	+2508	+13.48242188	+0.78222656	+0.04833984	-6.87744141	-29.92675781	+20.01708984	+2492	+11.36865234	-2.22363281	-1.89843750	+15.64453125	-7.88818359	-39.11132813	+1816
+1457971555.76130010	+13.51757813	-0.22851563	-1.05029297	+32.14599609	-0.96679688	-41.72607422	+2512	+13.48681641	+0.77343750	+0.08349609	-8.23974609	-29.92675781	+21.11572266	+2496	+11.37744141	-2.20166016	-1.87207031	+15.66650391	-8.21777344	-39.13330078	+1804
+1457971555.76539990	+13.52197266	-0.22412109	-1.03710938	+32.08007813	-0.92285156	-41.77001953	+2512	+13.49121094	+0.76464844	+0.10107422	-8.98681641	-29.88281250	+21.68701172	+2500	+11.38183594	-2.18847656	-1.85888672	+15.68847656	-8.39355469	-39.15527344	+1800
+1457971555.76959990	+13.51757813	-0.21533203	-1.01953125	+31.99218750	-0.83496094	-41.81396484	+2512	+13.49121094	+0.75585938	+0.11425781	-9.71191406	-29.79492188	+22.25830078	+2500	+11.38183594	-2.17968750	-1.84130859	+15.71044922	-8.54736328	-39.17724609	+1796
+1457971555.77379990	+13.51757813	-0.20654297	-1.01074219	+31.92626953	-0.72509766	-41.85791016	+2508	+13.49121094	+0.73828125	+0.12304688	-10.56884766	-29.70703125	+22.82958984	+2500	+11.38623047	-2.16210938	-1.83251953	+15.77636719	-8.67919922	-39.17724609	+1792
+1457971555.77790000	+13.51757813	-0.19775391	-1.00195313	+31.86035156	-0.59326172	-41.90185547	+2508	+13.49560547	+0.72949219	+0.13183594	-11.38183594	-29.57519531	+23.44482422	+2504	+11.38623047	-2.14892578	-1.81933594	+15.82031250	-8.78906250	-39.19921875	+1788
+1457971555.78210000	+13.51757813	-0.18457031	-0.98437500	+31.81640625	-0.48339844	-41.96777344	+2504	+13.49560547	+0.71630859	+0.14062500	-12.23876953	-29.42138672	+24.08203125	+2504	+11.38623047	-2.13574219	-1.80615234	+15.86425781	-8.94287109	-39.22119141	+1784
+1457971555.78629990	+13.51318359	-0.18017578	-0.97558594	+31.70654297	-0.32958984	-42.01171875	+2500	+13.49560547	+0.70312500	+0.14941406	-13.11767578	-29.24560547	+24.74121094	+2504	+11.39062500	-2.12255859	-1.79296875	+15.90820313	-9.03076172	-39.19921875	+1776
+1457971555.79040000	+13.51318359	-0.17138672	-0.96679688	+31.57470703	-0.13183594	-42.07763672	+2496	+13.49560547	+0.68554688	+0.15380859	-13.99658203	-29.04785156	+25.37841797	+2508	+11.39062500	-2.11376953	-1.78417969	+15.95214844	-9.11865234	-39.19921875	+1772
+1457971555.79460000	+13.51318359	-0.16699219	-0.95361328	+31.46484375	+0.04394531	-42.18750000	+2492	+13.50000000	+0.67236328	+0.16259766	-14.89746094	-28.85009766	+26.01562500	+2508	+11.39062500	-2.10498047	-1.76660156	+15.97412109	-9.22851563	-39.22119141	+1768
+1457971555.80290010	+13.51318359	-0.16259766	-0.94482422	+31.11328125	+0.57128906	-42.34130859	+2476	+13.50000000	+0.64160156	+0.17138672	-16.63330078	-28.34472656	+27.26806641	+2508	+11.39062500	-2.08740234	-1.74902344	+16.01806641	-9.31640625	-39.17724609	+1756
+1457971555.80710010	+13.50878906	-0.15380859	-0.94042969	+30.95947266	+0.87890625	-42.42919922	+2472	+13.50000000	+0.62841797	+0.17578125	-17.49023438	-28.08105469	+27.88330078	+2504	+11.39062500	-2.07421875	-1.74023438	+16.04003906	-9.33837891	-39.15527344	+1748
+1457971555.81130000	+13.50439453	-0.15380859	-0.94042969	+30.73974609	+1.18652344	-42.53906250	+2464	+13.50000000	+0.61523438	+0.18017578	-18.32519531	-27.81738281	+28.47656250	+2504	+11.38623047	-2.06982422	-1.73583984	+16.04003906	-9.33837891	-39.13330078	+1740
+1457971555.81960010	+13.50000000	-0.14501953	-0.92724609	+30.32226563	+1.77978516	-42.78076172	+2452	+13.50000000	+0.59765625	+0.18896484	-19.90722656	-27.29003906	+29.61914063	+2508	+11.38623047	-2.05664063	-1.72265625	+16.01806641	-9.31640625	-39.06738281	+1728
+1457971555.82789990	+13.49560547	-0.14941406	-0.92285156	+29.75097656	+2.43896484	-43.04443359	+2444	+13.50000000	+0.57128906	+0.19775391	-21.53320313	-26.69677734	+30.65185547	+2508	+11.38183594	-2.04785156	-1.70947266	+15.95214844	-9.25048828	-39.00146484	+1716
+1457971555.83209990	+13.49560547	-0.15380859	-0.91845703	+29.46533203	+2.79052734	-43.19824219	+2436	+13.50439453	+0.56250000	+0.20654297	-22.30224609	-26.45507813	+31.11328125	+2508	+11.37744141	-2.04345703	-1.70507813	+15.90820313	-9.20654297	-38.95751953	+1708
+1457971555.83620000	+13.49121094	-0.15380859	-0.91845703	+29.15771484	+3.14208984	-43.35205078	+2432	+13.50439453	+0.54931641	+0.21093750	-23.09326172	-26.12548828	+31.50878906	+2512	+11.37744141	-2.04345703	-1.70507813	+15.86425781	-9.14062500	-38.91357422	+1704
+1457971555.84040000	+13.48681641	-0.15380859	-0.91845703	+28.87207031	+3.49365234	-43.48388672	+2428	+13.50439453	+0.54492188	+0.21093750	-23.81835938	-25.79589844	+31.88232422	+2512	+11.37304688	-2.03906250	-1.70068359	+15.79833984	-9.07470703	-38.86962891	+1696
+1457971555.84460000	+13.48242188	-0.15380859	-0.91845703	+28.58642578	+3.82324219	-43.61572266	+2424	+13.50439453	+0.54052734	+0.21972656	-24.54345703	-25.51025391	+32.27783203	+2516	+11.36865234	-2.03466797	-1.70068359	+15.75439453	-8.98681641	-38.80371094	+1688
+1457971555.85290000	+13.46923828	-0.16259766	-0.91406250	+27.88330078	+4.52636719	-43.90136719	+2424	+13.50439453	+0.50976563	+0.21972656	-26.36718750	-24.71923828	+32.87109375	+2524	+11.36425781	-2.03027344	-1.69628906	+15.62255859	-8.81103516	-38.67187500	+1676
+1457971555.85710000	+13.46484375	-0.16699219	-0.90966797	+27.53173828	+4.83398438	-44.03320313	+2428	+13.50878906	+0.50976563	+0.22851563	-27.22412109	-24.38964844	+33.13476563	+2532	+11.35986328	-2.02587891	-1.69189453	+15.55664063	-8.72314453	-38.60595703	+1672
+1457971555.86120010	+13.46484375	-0.17138672	-0.90966797	+27.20214844	+5.18554688	-44.16503906	+2428	+13.50878906	+0.48779297	+0.22412109	-28.23486328	-23.92822266	+33.31054688	+2540	+11.35546875	-2.02587891	-1.69189453	+15.46875000	-8.61328125	-38.51806641	+1668
+1457971555.86540010	+13.46044922	-0.17138672	-0.90527344	+26.87255859	+5.51513672	-44.25292969	+2428	+13.51318359	+0.47900391	+0.21972656	-29.17968750	-23.42285156	+33.46435547	+2548	+11.35546875	-2.02148438	-1.68750000	+15.40283203	-8.50341797	-38.40820313	+1660
+1457971555.86960010	+13.45605469	-0.17578125	-0.90527344	+26.54296875	+5.82275391	-44.36279297	+2432	+13.51757813	+0.47021484	+0.21972656	-30.10253906	-22.98339844	+33.57421875	+2552	+11.35107422	-2.01708984	-1.68750000	+15.33691406	-8.41552734	-38.32031250	+1656
+1457971555.87369990	+13.45605469	-0.18017578	-0.90527344	+26.21337891	+6.19628906	-44.42871094	+2432	+13.51757813	+0.45263672	+0.21093750	-31.17919922	-22.43408203	+33.64013672	+2564	+11.34667969	-2.01269531	-1.68310547	+15.24902344	-8.28369141	-38.18847656	+1652
+1457971555.88210010	+13.45166016	-0.18017578	-0.90087891	+25.57617188	+6.83349609	-44.51660156	+2436	+13.52636719	+0.43505859	+0.19335938	-33.15673828	-21.35742188	+33.70605469	+2584	+11.34228516	-1.99511719	-1.67871094	+15.09521484	-8.06396484	-37.90283203	+1644
+1457971555.88620000	+13.45166016	-0.18017578	-0.90087891	+25.29052734	+7.16308594	-44.53857422	+2436	+13.53076172	+0.41748047	+0.18017578	-34.27734375	-20.78613281	+33.68408203	+2596	+11.33789063	-1.98632813	-1.66992188	+15.00732422	-7.93212891	-37.72705078	+1644
+1457971555.89039990	+13.45166016	-0.18017578	-0.89648438	+24.98291016	+7.47070313	-44.53857422	+2432	+13.53515625	+0.39990234	+0.16699219	-35.35400391	-20.19287109	+33.61816406	+2604	+11.33349609	-1.97314453	-1.66552734	+14.94140625	-7.82226563	-37.57324219	+1640
+1457971555.89459990	+13.45166016	-0.18457031	-0.89208984	+24.69726563	+7.77832031	-44.53857422	+2428	+13.53955078	+0.38671875	+0.14941406	-36.43066406	-19.59960938	+33.48632813	+2616	+11.32910156	-1.96435547	-1.65673828	+14.85351563	-7.73437500	-37.41943359	+1636
+1457971555.90290000	+13.45605469	-0.18017578	-0.89208984	+24.21386719	+8.43750000	-44.45068359	+2420	+13.55273438	+0.36914063	+0.12304688	-38.34228516	-18.45703125	+33.26660156	+2628	+11.32470703	-1.93798828	-1.64794922	+14.69970703	-7.47070313	-37.04589844	+1632
+1457971555.91120000	+13.45605469	-0.17578125	-0.89648438	+23.75244141	+9.07470703	-44.31884766	+2412	+13.55712891	+0.35156250	+0.09228516	-40.18798828	-17.38037109	+33.00292969	+2644	+11.32031250	-1.91601563	-1.63476563	+14.52392578	-7.22900391	-36.71630859	+1628
+1457971555.91950010	+13.45166016	-0.16699219	-0.89208984	+23.33496094	+9.64599609	-44.09912109	+2404	+13.56591797	+0.32080078	+0.06152344	-42.03369141	-16.34765625	+32.69531250	+2656	+11.31152344	-1.89404297	-1.62597656	+14.39208984	-6.98730469	-36.38671875	+1624
+1457971555.92370010	+13.45166016	-0.15820313	-0.89208984	+23.18115234	+9.93164063	-43.96728516	+2400	+13.57031250	+0.32519531	+0.05273438	-42.73681641	-15.93017578	+32.58544922	+2656	+11.31152344	-1.88085938	-1.62158203	+14.32617188	-6.85546875	-36.23291016	+1624
+1457971555.92790010	+13.45166016	-0.15820313	-0.88769531	+22.98339844	+10.19531250	-43.83544922	+2396	+13.57470703	+0.31640625	+0.04394531	-43.52783203	-15.51269531	+32.47558594	+2656	+11.30712891	-1.87207031	-1.61279297	+14.21630859	-6.70166016	-36.07910156	+1620
+1457971555.93619990	+13.45166016	-0.14941406	-0.89208984	+22.65380859	+10.76660156	-43.52783203	+2388	+13.58349609	+0.31201172	+0.02636719	-44.89013672	-14.72167969	+32.25585938	+2656	+11.30273438	-1.85449219	-1.61279297	+14.04052734	-6.35009766	-35.79345703	+1612
+1457971555.94039990	+13.44726563	-0.14501953	-0.89648438	+22.52197266	+11.03027344	-43.33007813	+2384	+13.58349609	+0.30322266	+0.02197266	-45.54931641	-14.39208984	+32.16796875	+2652	+11.29833984	-1.85009766	-1.60839844	+13.95263672	-6.17431641	-35.66162109	+1608
+1457971555.94450000	+13.44287109	-0.14501953	-0.90087891	+22.36816406	+11.29394531	-43.11035156	+2380	+13.58349609	+0.29443359	+0.01318359	-46.20849609	-14.06250000	+32.05810547	+2652	+11.29394531	-1.84130859	-1.60839844	+13.86474609	-5.97656250	-35.52978516	+1604
+1457971555.94870000	+13.43847656	-0.13623047	-0.90087891	+22.25830078	+11.51367188	-42.91259766	+2376	+13.58349609	+0.30322266	+0.01318359	-46.69189453	-13.82080078	+32.03613281	+2648	+11.28955078	-1.83691406	-1.61279297	+13.77685547	-5.77880859	-35.39794922	+1600
+1457971555.95289990	+13.42968750	-0.13623047	-0.89648438	+22.10449219	+11.71142578	-42.71484375	+2372	+13.58789063	+0.29882813	+0.01757813	-47.21923828	-13.57910156	+32.01416016	+2644	+11.28955078	-1.83251953	-1.61279297	+13.66699219	-5.55908203	-35.26611328	+1596
+1457971555.95700000	+13.42968750	-0.13623047	-0.90087891	+21.97265625	+11.90917969	-42.47314453	+2368	+13.58789063	+0.29443359	+0.01757813	-47.76855469	-13.33740234	+31.92626953	+2640	+11.28515625	-1.82812500	-1.61279297	+13.57910156	-5.33935547	-35.15625000	+1592
+1457971555.96120000	+13.42529297	-0.13183594	-0.89648438	+21.84082031	+12.08496094	-42.23144531	+2364	+13.58789063	+0.30322266	+0.01757813	-48.12011719	-13.11767578	+31.92626953	+2640	+11.28076172	-1.82373047	-1.61279297	+13.49121094	-5.11962891	-35.04638672	+1588
+1457971555.96950010	+13.41650391	-0.13623047	-0.90527344	+21.55517578	+12.45849609	-41.70410156	+2360	+13.59228516	+0.29443359	+0.01757813	-48.99902344	-12.74414063	+31.83837891	+2628	+11.27197266	-1.81494141	-1.62158203	+13.27148438	-4.63623047	-34.80468750	+1576
+1457971555.97370000	+13.41210938	-0.13623047	-0.90527344	+21.40136719	+12.61230469	-41.46240234	+2360	+13.58789063	+0.30322266	+0.02197266	-49.26269531	-12.59033203	+31.83837891	+2628	+11.26757813	-1.81054688	-1.62597656	+13.18359375	-4.39453125	-34.69482422	+1572
+1457971555.97790000	+13.40771484	-0.13623047	-0.90527344	+21.29150391	+12.74414063	-41.19873047	+2360	+13.58789063	+0.29882813	+0.03076172	-49.61425781	-12.43652344	+31.86035156	+2624	+11.26318359	-1.80615234	-1.62597656	+13.09570313	-4.15283203	-34.56298828	+1568
+1457971555.98200010	+13.40771484	-0.13183594	-0.90527344	+21.15966797	+12.87597656	-40.91308594	+2360	+13.59228516	+0.29443359	+0.02636719	-49.96582031	-12.23876953	+31.81640625	+2624	+11.25439453	-1.80175781	-1.63037109	+13.00781250	-3.93310547	-34.45312500	+1564
+1457971555.98620010	+13.40332031	-0.13183594	-0.90527344	+21.02783203	+12.94189453	-40.64941406	+2360	+13.59228516	+0.30322266	+0.02636719	-50.18554688	-12.10693359	+31.83837891	+2620	+11.25000000	-1.79736328	-1.63037109	+12.91992188	-3.71337891	-34.34326172	+1560
+1457971555.99029990	+13.40332031	-0.13623047	-0.90087891	+20.85205078	+13.02978516	-40.38574219	+2360	+13.59228516	+0.29443359	+0.03076172	-50.47119141	-11.95312500	+31.88232422	+2620	+11.24560547	-1.78857422	-1.63476563	+12.81005859	-3.51562500	-34.25537109	+1556
+1457971555.99449990	+13.40332031	-0.14062500	-0.90527344	+20.69824219	+13.16162109	-40.12207031	+2364	+13.59667969	+0.29003906	+0.02197266	-50.75683594	-11.79931641	+31.86035156	+2620	+11.24121094	-1.78417969	-1.63476563	+12.72216797	-3.31787109	-34.14550781	+1548
+1457971556.00280000	+13.40332031	-0.14062500	-0.90527344	+20.41259766	+13.29345703	-39.61669922	+2364	+13.60107422	+0.28125000	+0.01318359	-51.19628906	-11.51367188	+31.88232422	+2616	+11.23242188	-1.77099609	-1.63476563	+12.59033203	-2.96630859	-33.94775391	+1540
+1457971556.00700000	+13.40332031	-0.14062500	-0.91406250	+20.28076172	+13.42529297	-39.37500000	+2368	+13.60107422	+0.27246094	+0.00000000	-51.43798828	-11.35986328	+31.83837891	+2616	+11.22802734	-1.76220703	-1.63916016	+12.52441406	-2.76855469	-33.85986328	+1540
+1457971556.01120000	+13.40332031	-0.14062500	-0.91406250	+20.12695313	+13.46923828	-39.15527344	+2368	+13.60546875	+0.26806641	-0.00439453	-51.65771484	-11.25000000	+31.86035156	+2616	+11.22363281	-1.75781250	-1.63916016	+12.45849609	-2.63671875	-33.77197266	+1536
+1457971556.01530000	+13.40332031	-0.14062500	-0.91406250	+19.97314453	+13.51318359	-38.93554688	+2364	+13.60546875	+0.25927734	-0.01318359	-51.87744141	-11.14013672	+31.88232422	+2616	+11.21923828	-1.74902344	-1.63916016	+12.39257813	-2.50488281	-33.70605469	+1532
+1457971556.02370000	+13.41210938	-0.14062500	-0.92285156	+19.70947266	+13.64501953	-38.56201172	+2360	+13.61425781	+0.24169922	-0.03955078	-52.29492188	-10.89843750	+31.88232422	+2616	+11.21484375	-1.73583984	-1.63916016	+12.30468750	-2.26318359	-33.57421875	+1528
+1457971556.02780010	+13.41650391	-0.14501953	-0.92285156	+19.53369141	+13.66699219	-38.40820313	+2356	+13.61425781	+0.22851563	-0.04833984	-52.53662109	-10.85449219	+31.90429688	+2616	+11.21484375	-1.73144531	-1.63916016	+12.23876953	-2.17529297	-33.53027344	+1524
+1457971556.03200010	+13.42089844	-0.14941406	-0.93603516	+19.37988281	+13.77685547	-38.27636719	+2356	+13.61865234	+0.21533203	-0.06591797	-52.75634766	-10.78857422	+31.86035156	+2620	+11.21484375	-1.72705078	-1.64794922	+12.19482422	-2.02148438	-33.50830078	+1524
+1457971556.03620000	+13.42529297	-0.14941406	-0.94042969	+19.24804688	+13.82080078	-38.16650391	+2352	+13.62304688	+0.20214844	-0.07910156	-52.99804688	-10.78857422	+31.88232422	+2620	+11.21044922	-1.72265625	-1.64794922	+12.15087891	-1.93359375	-33.48632813	+1520
+1457971556.04029990	+13.42968750	-0.15380859	-0.94921875	+19.09423828	+13.86474609	-38.05664063	+2348	+13.62744141	+0.18896484	-0.09228516	-53.21777344	-10.76660156	+31.90429688	+2620	+11.21044922	-1.71826172	-1.65234375	+12.08496094	-1.84570313	-33.46435547	+1520
+1457971556.04450010	+13.43408203	-0.16259766	-0.96240234	+18.94042969	+13.97460938	-37.96875000	+2344	+13.62744141	+0.18017578	-0.11425781	-53.43750000	-10.74462891	+31.88232422	+2624	+11.21044922	-1.71826172	-1.66113281	+12.04101563	-1.71386719	-33.46435547	+1520
+1457971556.04870010	+13.43847656	-0.16259766	-0.97119141	+18.83056641	+13.99658203	-37.90283203	+2340	+13.63183594	+0.16699219	-0.12304688	-53.67919922	-10.78857422	+31.97021484	+2624	+11.21044922	-1.71826172	-1.66552734	+11.99707031	-1.64794922	-33.48632813	+1516
+1457971556.05279990	+13.44287109	-0.17578125	-0.97558594	+18.65478516	+14.01855469	-37.88085938	+2336	+13.63183594	+0.15380859	-0.13183594	-53.92089844	-10.87646484	+32.05810547	+2624	+11.21044922	-1.72265625	-1.66992188	+11.93115234	-1.56005859	-33.50830078	+1516
+1457971556.06119990	+13.44726563	-0.19335938	-1.00195313	+18.34716797	+14.10644531	-37.85888672	+2332	+13.64062500	+0.13183594	-0.15820313	-54.38232422	-11.05224609	+32.23388672	+2624	+11.21484375	-1.72705078	-1.68750000	+11.79931641	-1.36230469	-33.59619141	+1516
+1457971556.06530000	+13.45605469	-0.20654297	-1.01074219	+18.17138672	+14.10644531	-37.90283203	+2332	+13.64501953	+0.12304688	-0.16699219	-54.62402344	-11.20605469	+32.36572266	+2624	+11.21484375	-1.73583984	-1.69628906	+11.73339844	-1.27441406	-33.64013672	+1520
+1457971556.07360010	+13.46044922	-0.23291016	-1.04589844	+17.86376953	+14.19433594	-38.03466797	+2332	+13.65380859	+0.10107422	-0.18896484	-55.06347656	-11.49169922	+32.65136719	+2624	+11.21923828	-1.74902344	-1.71826172	+11.60156250	-1.07666016	-33.77197266	+1520
+1457971556.07780000	+13.46044922	-0.25048828	-1.05908203	+17.68798828	+14.19433594	-38.12255859	+2336	+13.65380859	+0.09228516	-0.19775391	-55.30517578	-11.66748047	+32.87109375	+2620	+11.22363281	-1.75781250	-1.72705078	+11.53564453	-1.01074219	-33.85986328	+1524
+1457971556.08200000	+13.46484375	-0.26806641	-1.08105469	+17.51220703	+14.23828125	-38.23242188	+2344	+13.65820313	+0.08349609	-0.21533203	-55.52490234	-11.77734375	+33.04687500	+2620	+11.22363281	-1.77099609	-1.74023438	+11.46972656	-0.90087891	-33.94775391	+1524
+1457971556.08610010	+13.46484375	-0.27685547	-1.08984375	+17.42431641	+14.21630859	-38.29833984	+2344	+13.66259766	+0.07470703	-0.22412109	-55.72265625	-11.97509766	+33.31054688	+2620	+11.22802734	-1.77978516	-1.75341797	+11.40380859	-0.83496094	-34.03564453	+1524
+1457971556.09030010	+13.46923828	-0.29443359	-1.10302734	+17.29248047	+14.17236328	-38.43017578	+2348	+13.66699219	+0.06591797	-0.22851563	-55.96435547	-12.19482422	+33.59619141	+2620	+11.22802734	-1.78857422	-1.76660156	+11.33789063	-0.74707031	-34.14550781	+1528
+1457971556.09450010	+13.47363281	-0.31201172	-1.12060547	+17.11669922	+14.17236328	-38.58398438	+2356	+13.67138672	+0.05273438	-0.24609375	-56.18408203	-12.34863281	+33.79394531	+2620	+11.23242188	-1.80175781	-1.77978516	+11.25000000	-0.65917969	-34.25537109	+1528
+1457971556.09859990	+13.47802734	-0.32958984	-1.13378906	+17.02880859	+14.15039063	-38.71582031	+2364	+13.67578125	+0.04833984	-0.26367188	-56.35986328	-12.52441406	+34.03564453	+2620	+11.23681641	-1.81933594	-1.80175781	+11.14013672	-0.54931641	-34.43115234	+1536
+1457971556.10279990	+13.47802734	-0.34277344	-1.15136719	+16.89697266	+14.15039063	-38.86962891	+2372	+13.68017578	+0.03515625	-0.28125000	-56.57958984	-12.67822266	+34.27734375	+2624	+11.24121094	-1.83691406	-1.82373047	+11.05224609	-0.46142578	-34.60693359	+1540
+1457971556.10700010	+13.48242188	-0.36474609	-1.17333984	+16.76513672	+14.15039063	-39.04541016	+2380	+13.68896484	+0.02197266	-0.30322266	-56.79931641	-12.83203125	+34.49707031	+2628	+11.25000000	-1.85449219	-1.84570313	+10.96435547	-0.35156250	-34.80468750	+1544
+1457971556.11529990	+13.49121094	-0.40869141	-1.23486328	+16.52343750	+14.15039063	-39.50683594	+2412	+13.69335938	-0.00439453	-0.35156250	-57.21679688	-13.09570313	+34.89257813	+2636	+11.26318359	-1.91601563	-1.92480469	+10.70068359	-0.04394531	-35.46386719	+1564
+1457971556.11949990	+13.50000000	-0.43066406	-1.26562500	+16.43554688	+14.15039063	-39.70458984	+2424	+13.69775391	-0.02197266	-0.38232422	-57.43652344	-13.20556641	+35.09033203	+2640	+11.27197266	-1.94238281	-1.95556641	+10.63476563	+0.04394531	-35.68359375	+1568
+1457971556.12360000	+13.50878906	-0.45263672	-1.30957031	+16.36962891	+14.15039063	-39.96826172	+2440	+13.70214844	-0.03955078	-0.41748047	-57.61230469	-13.27148438	+35.17822266	+2648	+11.28076172	-1.96875000	-1.99072266	+10.59082031	+0.15380859	-36.01318359	+1576
+1457971556.12780000	+13.51757813	-0.47460938	-1.34033203	+16.32568359	+14.17236328	-40.18798828	+2452	+13.70654297	-0.06152344	-0.45703125	-57.83203125	-13.33740234	+35.26611328	+2656	+11.28515625	-1.99072266	-2.01708984	+10.54687500	+0.21972656	-36.25488281	+1584
+1457971556.13200000	+13.52636719	-0.49658203	-1.37988281	+16.28173828	+14.23828125	-40.36376953	+2464	+13.71093750	-0.08789063	-0.49658203	-58.05175781	-13.40332031	+35.33203125	+2664	+11.29394531	-2.01269531	-2.04785156	+10.50292969	+0.30761719	-36.47460938	+1588
+1457971556.13610010	+13.53515625	-0.51416016	-1.41943359	+16.28173828	+14.32617188	-40.53955078	+2476	+13.71533203	-0.10546875	-0.54492188	-58.20556641	-13.42529297	+35.31005859	+2676	+11.29833984	-2.03027344	-2.07861328	+10.52490234	+0.39550781	-36.69433594	+1592
+1457971556.14439990	+13.55273438	-0.54931641	-1.50732422	+16.32568359	+14.52392578	-40.84716797	+2492	+13.72412109	-0.16259766	-0.64599609	-58.57910156	-13.46923828	+35.22216797	+2696	+11.31152344	-2.07421875	-2.14013672	+10.52490234	+0.59326172	-37.15576172	+1604
+1457971556.14860010	+13.56152344	-0.56689453	-1.55126953	+16.36962891	+14.61181641	-40.97900391	+2500	+13.72851563	-0.18457031	-0.69873047	-58.73291016	-13.46923828	+35.11230469	+2704	+11.31591797	-2.09179688	-2.17089844	+10.54687500	+0.68115234	-37.39746094	+1608
+1457971556.15280010	+13.57031250	-0.58886719	-1.59960938	+16.36962891	+14.74365234	-41.15478516	+2508	+13.73291016	-0.21972656	-0.75585938	-58.90869141	-13.49121094	+34.98046875	+2716	+11.32031250	-2.11816406	-2.20605469	+10.54687500	+0.79101563	-37.63916016	+1616
+1457971556.15689990	+13.57910156	-0.61523438	-1.64794922	+16.36962891	+14.85351563	-41.33056641	+2512	+13.73730469	-0.25048828	-0.81298828	-59.08447266	-13.53515625	+34.82666016	+2724	+11.32910156	-2.14453125	-2.24121094	+10.54687500	+0.92285156	-37.88085938	+1624
+1457971556.16109990	+13.59228516	-0.63720703	-1.69628906	+16.39160156	+15.00732422	-41.48437500	+2516	+13.74169922	-0.28125000	-0.87451172	-59.17236328	-13.55712891	+34.58496094	+2736	+11.33349609	-2.17089844	-2.27636719	+10.56884766	+1.03271484	-38.12255859	+1628
+1457971556.16940000	+13.60986328	-0.69433594	-1.81054688	+16.39160156	+15.38085938	-41.85791016	+2524	+13.75488281	-0.34277344	-1.00634766	-59.34814453	-13.66699219	+34.03564453	+2752	+11.34667969	-2.22802734	-2.35986328	+10.59082031	+1.34033203	-38.64990234	+1648
+1457971556.17360000	+13.61425781	-0.72070313	-1.86767578	+16.36962891	+15.55664063	-42.05566406	+2524	+13.75927734	-0.36914063	-1.06787109	-59.37011719	-13.73291016	+33.72802734	+2760	+11.35107422	-2.26318359	-2.40380859	+10.56884766	+1.51611328	-38.93554688	+1656
+1457971556.17779990	+13.61865234	-0.75585938	-1.92480469	+16.32568359	+15.73242188	-42.25341797	+2528	+13.76806641	-0.40429688	-1.13378906	-59.41406250	-13.84277344	+33.42041016	+2768	+11.35986328	-2.29833984	-2.45214844	+10.56884766	+1.66992188	-39.22119141	+1668
+1457971556.18190000	+13.63183594	-0.78662109	-1.99072266	+16.30371094	+15.95214844	-42.47314453	+2532	+13.77685547	-0.43945313	-1.19970703	-59.43603516	-13.97460938	+33.06884766	+2776	+11.36865234	-2.33349609	-2.50048828	+10.56884766	+1.86767578	-39.52880859	+1680
+1457971556.18610000	+13.63623047	-0.82177734	-2.05224609	+16.23779297	+16.08398438	-42.75878906	+2532	+13.78125000	-0.46582031	-1.26123047	-59.41406250	-14.15039063	+32.78320313	+2780	+11.37304688	-2.37304688	-2.55322266	+10.52490234	+2.04345703	-39.85839844	+1688
+1457971556.19030000	+13.64501953	-0.86572266	-2.10937500	+16.12792969	+16.21582031	-43.04443359	+2536	+13.79003906	-0.50097656	-1.32275391	-59.37011719	-14.37011719	+32.45361328	+2788	+11.37744141	-2.41699219	-2.60595703	+10.48095703	+2.19726563	-40.18798828	+1700
+1457971556.19440010	+13.65380859	-0.90527344	-2.18408203	+16.04003906	+16.43554688	-43.35205078	+2544	+13.80322266	-0.53173828	-1.39306641	-59.30419922	-14.61181641	+32.03613281	+2796	+11.39062500	-2.46093750	-2.66308594	+10.45898438	+2.41699219	-40.53955078	+1712
+1457971556.19860010	+13.65820313	-0.94921875	-2.25000000	+15.93017578	+16.58935547	-43.65966797	+2548	+13.81201172	-0.55810547	-1.45898438	-59.19433594	-14.87548828	+31.72851563	+2800	+11.39501953	-2.50927734	-2.72021484	+10.39306641	+2.59277344	-40.91308594	+1724
+1457971556.20280000	+13.66259766	-0.99755859	-2.32031250	+15.79833984	+16.74316406	-43.98925781	+2556	+13.82080078	-0.59765625	-1.52490234	-59.10644531	-15.16113281	+31.39892578	+2804	+11.40380859	-2.56201172	-2.78173828	+10.32714844	+2.76855469	-41.28662109	+1740
+1457971556.20689990	+13.67138672	-1.04589844	-2.39941406	+15.68847656	+16.94091797	-44.31884766	+2568	+13.83398438	-0.63281250	-1.59960938	-58.99658203	-15.44677734	+30.98144531	+2816	+11.41699219	-2.61035156	-2.84765625	+10.28320313	+2.96630859	-41.68212891	+1752
+1457971556.21530010	+13.68017578	-1.14697266	-2.54882813	+15.40283203	+17.16064453	-45.06591797	+2592	+13.85156250	-0.70312500	-1.72705078	-58.75488281	-16.21582031	+30.47607422	+2828	+11.42578125	-2.72460938	-2.98828125	+10.10742188	+3.33984375	-42.51708984	+1780
+1457971556.21939990	+13.69335938	-1.19970703	-2.62353516	+15.27099609	+17.27050781	-45.46142578	+2604	+13.86914063	-0.74707031	-1.81054688	-58.62304688	-16.54541016	+30.10253906	+2836	+11.44335938	-2.78173828	-3.05859375	+10.04150391	+3.47167969	-42.95654297	+1792
+1457971556.22359990	+13.70214844	-1.25244141	-2.70263672	+15.11718750	+17.31445313	-45.87890625	+2620	+13.88232422	-0.78662109	-1.88085938	-58.46923828	-16.96289063	+29.86083984	+2844	+11.45214844	-2.84326172	-3.12890625	+9.90966797	+3.62548828	-43.41796875	+1804
+1457971556.22770000	+13.71093750	-1.31396484	-2.78173828	+14.96337891	+17.38037109	-46.27441406	+2636	+13.89550781	-0.83496094	-1.95556641	-58.35937500	-17.40234375	+29.61914063	+2852	+11.46093750	-2.90478516	-3.20361328	+9.82177734	+3.75732422	-43.87939453	+1820
+1457971556.23190000	+13.72851563	-1.37548828	-2.86523438	+14.80957031	+17.42431641	-46.66992188	+2652	+13.91308594	-0.88330078	-2.03906250	-58.22753906	-17.77587891	+29.33349609	+2864	+11.47412109	-2.96630859	-3.27392578	+9.73388672	+3.84521484	-44.34082031	+1832
+1457971556.23610000	+13.73730469	-1.43701172	-2.95312500	+14.65576172	+17.51220703	-47.08740234	+2672	+13.92626953	-0.92724609	-2.12255859	-58.07373047	-18.21533203	+29.09179688	+2872	+11.48730469	-3.03662109	-3.35302734	+9.58007813	+3.99902344	-44.82421875	+1848
+1457971556.24020000	+13.74609375	-1.49853516	-3.04541016	+14.52392578	+17.57812500	-47.46093750	+2692	+13.93945313	-0.98876953	-2.20605469	-57.98583984	-18.61083984	+28.85009766	+2884	+11.49609375	-3.09814453	-3.43652344	+9.49218750	+4.13085938	-45.28564453	+1864
+1457971556.24440000	+13.76806641	-1.56005859	-3.12890625	+14.39208984	+17.55615234	-47.87841797	+2708	+13.95703125	-1.04589844	-2.30273438	-57.89794922	-18.98437500	+28.60839844	+2896	+11.51367188	-3.16406250	-3.51123047	+9.40429688	+4.15283203	-45.76904297	+1876
+1457971556.24860000	+13.78564453	-1.62597656	-3.21679688	+14.26025391	+17.57812500	-48.27392578	+2728	+13.97021484	-1.10742188	-2.39501953	-57.78808594	-19.37988281	+28.34472656	+2912	+11.52685547	-3.23876953	-3.59033203	+9.25048828	+4.24072266	-46.25244141	+1892
+1457971556.25270010	+13.79882813	-1.69189453	-3.30908203	+14.12841797	+17.57812500	-48.66943359	+2744	+13.98339844	-1.16894531	-2.49609375	-57.70019531	-19.77539063	+28.10302734	+2924	+11.54003906	-3.30468750	-3.67382813	+9.16259766	+4.32861328	-46.73583984	+1904
+1457971556.26110010	+13.84716797	-1.83251953	-3.48925781	+13.82080078	+17.55615234	-49.48242188	+2772	+14.01855469	-1.30957031	-2.70263672	-57.54638672	-20.50048828	+27.59765625	+2952	+11.57519531	-3.44970703	-3.82763672	+8.92089844	+4.37255859	-47.74658203	+1932
+1457971556.26519990	+13.86914063	-1.90722656	-3.59472656	+13.66699219	+17.60009766	-49.83398438	+2788	+14.03613281	-1.37988281	-2.81250000	-57.45849609	-20.80810547	+27.29003906	+2968	+11.59277344	-3.52001953	-3.91552734	+8.83300781	+4.43847656	-48.20800781	+1944
+1457971556.26939990	+13.89550781	-1.98193359	-3.68261719	+13.53515625	+17.53417969	-50.25146484	+2796	+14.05371094	-1.45458984	-2.91357422	-57.39257813	-21.18164063	+27.07031250	+2980	+11.61035156	-3.59472656	-3.99023438	+8.72314453	+4.39453125	-48.73535156	+1952
+1457971556.27360010	+13.91748047	-2.06542969	-3.78369141	+13.33740234	+17.64404297	-50.62500000	+2808	+14.06689453	-1.53369141	-3.03222656	-57.32666016	-21.46728516	+26.69677734	+2996	+11.62792969	-3.67822266	-4.07373047	+8.56933594	+4.48242188	-49.21875000	+1968
+1457971556.27769990	+13.93505859	-2.14013672	-3.89355469	+13.20556641	+17.73193359	-50.95458984	+2816	+14.08007813	-1.60839844	-3.15527344	-57.21679688	-21.70898438	+26.32324219	+3016	+11.64550781	-3.75292969	-4.16601563	+8.45947266	+4.57031250	-49.68017578	+1980
+1457971556.28189990	+13.96582031	-2.21923828	-3.98144531	+13.05175781	+17.68798828	-51.37207031	+2816	+14.10205078	-1.68750000	-3.25634766	-57.17285156	-22.03857422	+26.10351563	+3028	+11.66748047	-3.82763672	-4.24072266	+8.34960938	+4.52636719	-50.20751953	+1984
+1457971556.28609990	+13.98779297	-2.30712891	-4.08691406	+12.83203125	+17.75390625	-51.74560547	+2824	+14.11523438	-1.77978516	-3.37500000	-57.17285156	-22.28027344	+25.72998047	+3044	+11.68505859	-3.91552734	-4.32421875	+8.19580078	+4.59228516	-50.71289063	+1996
+1457971556.29020000	+14.01416016	-2.39062500	-4.19677734	+12.65625000	+17.86376953	-52.11914063	+2828	+14.13281250	-1.85888672	-3.49804688	-57.06298828	-22.50000000	+25.33447266	+3056	+11.70263672	-3.99902344	-4.41650391	+8.06396484	+4.70214844	-51.21826172	+2008
+1457971556.29440000	+14.03613281	-2.47851563	-4.28466797	+12.45849609	+17.84179688	-52.53662109	+2828	+14.15478516	-1.93798828	-3.59472656	-57.04101563	-22.82958984	+25.11474609	+3068	+11.72460938	-4.08251953	-4.49560547	+7.93212891	+4.70214844	-51.76757813	+2016
+1457971556.29850010	+14.05810547	-2.57519531	-4.39453125	+12.17285156	+18.03955078	-52.91015625	+2832	+14.17236328	-2.03027344	-3.71337891	-57.01904297	-23.04931641	+24.67529297	+3084	+11.74218750	-4.17480469	-4.58789063	+7.71240234	+4.85595703	-52.27294922	+2028
+1457971556.30690000	+14.09765625	-2.75537109	-4.60986328	+11.73339844	+18.32519531	-53.67919922	+2840	+14.21630859	-2.19287109	-3.93310547	-56.90917969	-23.51074219	+24.01611328	+3108	+11.77294922	-4.35498047	-4.76806641	+7.38281250	+5.09765625	-53.30566406	+2044
+1457971556.31100010	+14.11523438	-2.86083984	-4.71533203	+11.42578125	+18.52294922	-54.09667969	+2844	+14.23388672	-2.28955078	-4.03857422	-56.95312500	-23.75244141	+23.62060547	+3120	+11.78613281	-4.45605469	-4.86474609	+7.16308594	+5.29541016	-53.83300781	+2060
+1457971556.31520010	+14.13281250	-2.95312500	-4.82958984	+11.16210938	+18.72070313	-54.47021484	+2852	+14.25585938	-2.37304688	-4.15283203	-56.90917969	-23.95019531	+23.24707031	+3132	+11.79931641	-4.54833984	-4.96582031	+6.96533203	+5.49316406	-54.36035156	+2068
+1457971556.31940010	+14.15039063	-3.04980469	-4.92187500	+10.87646484	+18.80859375	-54.90966797	+2860	+14.28222656	-2.46093750	-4.24072266	-56.93115234	-24.25781250	+23.02734375	+3144	+11.81250000	-4.64941406	-5.04931641	+6.74560547	+5.60302734	-54.93164063	+2080
+1457971556.32349990	+14.16796875	-3.15966797	-5.02734375	+10.54687500	+19.00634766	-55.32714844	+2872	+14.30859375	-2.55761719	-4.34179688	-56.99707031	-24.49951172	+22.65380859	+3156	+11.82568359	-4.75488281	-5.14599609	+6.48193359	+5.84472656	-55.45898438	+2092
+1457971556.33189990	+14.19873047	-3.36621094	-5.23388672	+9.93164063	+19.37988281	-56.20605469	+2900	+14.37011719	-2.72900391	-4.53515625	-56.99707031	-25.00488281	+22.03857422	+3176	+11.84765625	-4.96582031	-5.33496094	+5.95458984	+6.28417969	-56.53564453	+2124
+1457971556.33600000	+14.21630859	-3.47607422	-5.34375000	+9.58007813	+19.64355469	-56.62353516	+2920	+14.39648438	-2.82568359	-4.63623047	-57.01904297	-25.22460938	+21.66503906	+3188	+11.86083984	-5.07568359	-5.43603516	+5.66894531	+6.56982422	-57.06298828	+2140
+1457971556.34019990	+14.22949219	-3.58154297	-5.45361328	+9.27246094	+19.90722656	-57.01904297	+2940	+14.42285156	-2.91796875	-4.74169922	-57.04101563	-25.42236328	+21.29150391	+3204	+11.86962891	-5.17675781	-5.53710938	+5.42724609	+6.85546875	-57.56835938	+2156
+1457971556.34439990	+14.24707031	-3.69140625	-5.55468750	+8.94287109	+20.06103516	-57.43652344	+2964	+14.45361328	-3.01464844	-4.82958984	-57.10693359	-25.70800781	+21.02783203	+3216	+11.87841797	-5.28662109	-5.62500000	+5.14160156	+7.03125000	-58.11767578	+2172
+1457971556.35270000	+14.27783203	-3.91552734	-5.76562500	+8.26171875	+20.47851563	-58.27148438	+3012	+14.51074219	-3.22119141	-5.02294922	-57.23876953	-26.16943359	+20.30273438	+3244	+11.90039063	-5.50195313	-5.81835938	+4.57031250	+7.55859375	-59.15039063	+2204
+1457971556.35690000	+14.30419922	-4.02978516	-5.85351563	+7.91015625	+20.56640625	-58.73291016	+3036	+14.54150391	-3.32226563	-5.11962891	-57.30468750	-26.43310547	+19.99511719	+3260	+11.91357422	-5.61621094	-5.90185547	+4.26269531	+7.73437500	-59.72167969	+2220
+1457971556.36100010	+14.33056641	-4.14843750	-5.95898438	+7.55859375	+20.76416016	-59.15039063	+3064	+14.57226563	-3.43212891	-5.22509766	-57.37060547	-26.63085938	+19.59960938	+3276	+11.93115234	-5.73046875	-5.99853516	+3.97705078	+7.95410156	-60.20507813	+2236
+1457971556.36520000	+14.35253906	-4.26269531	-6.06445313	+7.22900391	+20.93994141	-59.54589844	+3088	+14.59863281	-3.54638672	-5.33496094	-57.43652344	-26.80664063	+19.20410156	+3292	+11.94433594	-5.83593750	-6.09082031	+3.73535156	+8.17382813	-60.68847656	+2248
+1457971556.36940000	+14.37451172	-4.38574219	-6.16113281	+6.89941406	+21.07177734	-59.94140625	+3108	+14.62500000	-3.66064453	-5.43603516	-57.50244141	-27.04833984	+18.83056641	+3312	+11.95751953	-5.94580078	-6.17431641	+3.40576172	+8.32763672	-61.21582031	+2264
+1457971556.37350010	+14.39648438	-4.50878906	-6.26220703	+6.54785156	+21.24755859	-60.33691406	+3132	+14.64697266	-3.77929688	-5.54589844	-57.56835938	-27.24609375	+18.39111328	+3328	+11.97949219	-6.05566406	-6.25781250	+3.16406250	+8.50341797	-61.67724609	+2276
+1457971556.37770010	+14.42285156	-4.62304688	-6.36767578	+6.26220703	+21.37939453	-60.68847656	+3152	+14.66894531	-3.90234375	-5.65576172	-57.63427734	-27.42187500	+17.95166016	+3348	+11.99707031	-6.16113281	-6.34570313	+2.90039063	+8.65722656	-62.13867188	+2284
+1457971556.38179990	+14.45361328	-4.74609375	-6.45996094	+5.93261719	+21.42333984	-61.06201172	+3164	+14.68652344	-4.03417969	-5.76562500	-57.74414063	-27.64160156	+17.55615234	+3364	+12.01025391	-6.27099609	-6.42041016	+2.61474609	+8.72314453	-62.62207031	+2292
+1457971556.38599990	+14.48876953	-4.86914063	-6.55664063	+5.62500000	+21.46728516	-61.45751953	+3172	+14.70849609	-4.16601563	-5.87988281	-57.83203125	-27.83935547	+17.11669922	+3380	+12.03662109	-6.37646484	-6.49951172	+2.37304688	+8.81103516	-63.08349609	+2292
+1457971556.39019990	+14.51953125	-4.99658203	-6.65332031	+5.31738281	+21.51123047	-61.83105469	+3180	+14.72607422	-4.29345703	-5.99853516	-57.85400391	-28.01513672	+16.65527344	+3392	+12.05859375	-6.48632813	-6.57861328	+2.10937500	+8.89892578	-63.56689453	+2296
+1457971556.39430000	+14.55029297	-5.12402344	-6.74121094	+4.98779297	+21.53320313	-62.24853516	+3184	+14.74365234	-4.42968750	-6.10839844	-57.89794922	-28.25683594	+16.21582031	+3408	+12.08056641	-6.60058594	-6.64892578	+1.80175781	+8.94287109	-64.07226563	+2300
+1457971556.40269990	+14.62060547	-5.37890625	-6.93457031	+4.43847656	+21.59912109	-62.97363281	+3176	+14.77441406	-4.69335938	-6.34130859	-57.91992188	-28.65234375	+15.27099609	+3428	+12.13330078	-6.82031250	-6.80273438	+1.29638672	+9.05273438	-64.95117188	+2292
+1457971556.40680000	+14.64257813	-5.50634766	-7.03125000	+4.15283203	+21.64306641	-63.32519531	+3168	+14.78759766	-4.82958984	-6.44677734	-57.94189453	-28.87207031	+14.85351563	+3440	+12.15087891	-6.93017578	-6.87304688	+1.01074219	+9.09667969	-65.41259766	+2288
+1457971556.41100000	+14.66894531	-5.63818359	-7.11914063	+3.88916016	+21.64306641	-63.72070313	+3156	+14.80517578	-4.96582031	-6.55224609	-57.94189453	-29.11376953	+14.45800781	+3444	+12.17724609	-7.04003906	-6.94335938	+0.74707031	+9.14062500	-65.85205078	+2280
+1457971556.41520000	+14.69970703	-5.76562500	-7.21142578	+3.62548828	+21.64306641	-64.09423828	+3144	+14.81835938	-5.09326172	-6.65771484	-57.89794922	-29.35546875	+14.04052734	+3448	+12.19921875	-7.15429688	-7.01367188	+0.46142578	+9.16259766	-66.33544922	+2276
+1457971556.41930010	+14.72607422	-5.89746094	-7.29492188	+3.36181641	+21.55517578	-64.48974609	+3128	+14.83593750	-5.22509766	-6.75439453	-57.87597656	-29.61914063	+13.68896484	+3452	+12.21240234	-7.27294922	-7.08398438	+0.13183594	+9.20654297	-66.81884766	+2276
+1457971556.42350010	+14.76562500	-6.02929688	-7.37402344	+3.09814453	+21.48925781	-64.90722656	+3108	+14.85791016	-5.35693359	-6.85107422	-57.83203125	-29.90478516	+13.35937500	+3452	+12.23876953	-7.38720703	-7.15429688	-0.15380859	+9.25048828	-67.28027344	+2268
+1457971556.42770000	+14.79638672	-6.16113281	-7.46191406	+2.85644531	+21.46728516	-65.36865234	+3088	+14.88427734	-5.47558594	-6.94775391	-57.72216797	-30.14648438	+13.02978516	+3448	+12.26074219	-7.51464844	-7.22460938	-0.48339844	+9.31640625	-67.80761719	+2264
+1457971556.43179990	+14.80517578	-6.29296875	-7.54101563	+2.61474609	+21.48925781	-65.80810547	+3076	+14.90625000	-5.59423828	-7.02246094	-57.65625000	-30.45410156	+12.76611328	+3444	+12.26953125	-7.63769531	-7.29931641	-0.83496094	+9.44824219	-68.29101563	+2264
+1457971556.43600010	+14.82714844	-6.42041016	-7.62011719	+2.37304688	+21.51123047	-66.22558594	+3064	+14.93701172	-5.71728516	-7.10156250	-57.56835938	-30.76171875	+12.52441406	+3440	+12.28710938	-7.75634766	-7.37402344	-1.12060547	+9.58007813	-68.77441406	+2264
+1457971556.44020010	+14.84472656	-6.54345703	-7.70361328	+2.19726563	+21.53320313	-66.66503906	+3056	+14.96777344	-5.82275391	-7.17626953	-57.45849609	-31.04736328	+12.30468750	+3436	+12.30029297	-7.88378906	-7.44873047	-1.47216797	+9.68994141	-69.30175781	+2264
+1457971556.44849990	+14.87988281	-6.79394531	-7.84423828	+1.73583984	+21.48925781	-67.52197266	+3048	+15.03369141	-6.05566406	-7.30371094	-57.37060547	-31.70654297	+11.99707031	+3424	+12.31347656	-8.12988281	-7.59375000	-2.15332031	+9.99755859	-70.31250000	+2268
+1457971556.45260000	+14.89306641	-6.92138672	-7.91455078	+1.49414063	+21.46728516	-68.00537109	+3048	+15.07763672	-6.15673828	-7.36523438	-57.28271484	-32.03613281	+11.88720703	+3412	+12.31787109	-8.25732422	-7.66406250	-2.50488281	+10.17333984	-70.86181641	+2272
+1457971556.45680000	+14.90185547	-7.05322266	-7.97607422	+1.23046875	+21.44531250	-68.51074219	+3056	+15.11279297	-6.26660156	-7.41796875	-57.23876953	-32.38769531	+11.79931641	+3408	+12.31347656	-8.38916016	-7.73876953	-2.90039063	+10.37109375	-71.41113281	+2280
+1457971556.46100000	+14.92382813	-7.18066406	-8.04199219	+1.01074219	+21.44531250	-68.97216797	+3064	+15.16113281	-6.37646484	-7.47509766	-57.21679688	-32.69531250	+11.66748047	+3400	+12.33105469	-8.51220703	-7.80908203	-3.20800781	+10.54687500	-71.91650391	+2288
+1457971556.46510000	+14.94140625	-7.30371094	-8.11230469	+0.79101563	+21.48925781	-69.41162109	+3076	+15.20068359	-6.48193359	-7.53222656	-57.15087891	-32.98095703	+11.53564453	+3392	+12.33984375	-8.64404297	-7.87939453	-3.55957031	+10.72265625	-72.46582031	+2300
+1457971556.46930000	+14.94140625	-7.42675781	-8.17382813	+0.54931641	+21.55517578	-69.85107422	+3092	+15.23583984	-6.59179688	-7.58496094	-57.19482422	-33.26660156	+11.44775391	+3388	+12.33105469	-8.77148438	-7.94970703	-3.95507813	+10.96435547	-72.99316406	+2316
+1457971556.47350000	+14.95458984	-7.54980469	-8.24414063	+0.30761719	+21.64306641	-70.26855469	+3116	+15.27539063	-6.70605469	-7.63769531	-57.21679688	-33.53027344	+11.31591797	+3384	+12.33984375	-8.88574219	-8.02001953	-4.24072266	+11.16210938	-73.45458984	+2328
+1457971556.48180010	+14.98095703	-7.80029297	-8.36718750	-0.24169922	+21.64306641	-71.05957031	+3160	+15.33691406	-6.93896484	-7.74755859	-57.39257813	-34.05761719	+11.05224609	+3380	+12.33984375	-9.12744141	-8.14306641	-5.00976563	+11.42578125	-74.46533203	+2360
+1457971556.48600010	+15.01171875	-7.93212891	-8.42871094	-0.50537109	+21.62109375	-71.43310547	+3180	+15.36767578	-7.06201172	-7.81347656	-57.50244141	-34.25537109	+10.85449219	+3380	+12.36181641	-9.23730469	-8.20019531	-5.29541016	+11.51367188	-74.90478516	+2372
+1457971556.49009990	+15.03369141	-8.05957031	-8.49023438	-0.79101563	+21.62109375	-71.80664063	+3196	+15.39404297	-7.18505859	-7.87939453	-57.61230469	-34.45312500	+10.61279297	+3380	+12.37060547	-9.35595703	-8.25292969	-5.64697266	+11.57958984	-75.41015625	+2380
+1457971556.49429990	+15.04687500	-8.19140625	-8.55175781	-1.09863281	+21.62109375	-72.18017578	+3216	+15.40722656	-7.31250000	-7.95410156	-57.74414063	-34.60693359	+10.34912109	+3384	+12.37500000	-9.47900391	-8.30126953	-6.08642578	+11.64550781	-75.91552734	+2396
+1457971556.49850010	+15.07763672	-8.31884766	-8.62207031	-1.38427734	+21.70898438	-72.48779297	+3228	+15.42480469	-7.44873047	-8.03759766	-57.87597656	-34.69482422	+10.01953125	+3388	+12.39697266	-9.58886719	-8.35839844	-6.39404297	+11.71142578	-76.31103516	+2400
+1457971556.50679990	+15.12158203	-8.58691406	-8.76269531	-2.04345703	+21.81884766	-73.01513672	+3244	+15.42041016	-7.72998047	-8.20458984	-58.27148438	-34.87060547	+9.27246094	+3400	+12.42333984	-9.81298828	-8.44628906	-7.16308594	+11.73339844	-77.10205078	+2400
+1457971556.51510000	+15.17431641	-8.84619141	-8.89892578	-2.65869141	+21.84082031	-73.49853516	+3232	+15.42041016	-8.02441406	-8.37158203	-58.66699219	-35.02441406	+8.45947266	+3408	+12.46289063	-10.01953125	-8.52099609	-7.86621094	+11.64550781	-77.84912109	+2384
+1457971556.52350000	+15.24023438	-9.11425781	-9.01757813	-3.31787109	+21.75292969	-74.00390625	+3196	+15.40283203	-8.32324219	-8.55615234	-59.06250000	-35.11230469	+7.55859375	+3412	+12.50244141	-10.23486328	-8.58251953	-8.65722656	+11.46972656	-78.61816406	+2360
+1457971556.53180000	+15.28417969	-9.38232422	-9.14941406	-3.97705078	+21.90673828	-74.53125000	+3140	+15.38085938	-8.60888672	-8.73193359	-59.41406250	-35.17822266	+6.61376953	+3408	+12.53320313	-10.45458984	-8.65722656	-9.47021484	+11.44775391	-79.32128906	+2320
+1457971556.54010010	+15.32812500	-9.63281250	-9.27246094	-4.57031250	+22.01660156	-74.97070313	+3068	+15.37646484	-8.88574219	-8.88574219	-59.76562500	-35.31005859	+5.82275391	+3396	+12.56396484	-10.66113281	-8.73193359	-10.21728516	+11.46972656	-79.95849609	+2276
+1457971556.54430010	+15.33691406	-9.75585938	-9.33398438	-4.87792969	+22.12646484	-75.16845703	+3032	+15.36767578	-9.03076172	-8.96044922	-59.96337891	-35.39794922	+5.42724609	+3388	+12.55957031	-10.76220703	-8.77148438	-10.63476563	+11.53564453	-80.26611328	+2252
+1457971556.55259990	+15.36328125	-9.98876953	-9.41748047	-5.38330078	+22.10449219	-75.76171875	+2952	+15.38964844	-9.27246094	-9.06591797	-60.20507813	-35.68359375	+4.94384766	+3356	+12.57714844	-10.95996094	-8.82421875	-11.35986328	+11.55761719	-81.03515625	+2208
+1457971556.55679990	+15.36328125	-10.10302734	-9.46142578	-5.66894531	+22.19238281	-76.09130859	+2920	+15.40283203	-9.38671875	-9.10986328	-60.31494141	-35.85937500	+4.72412109	+3340	+12.57275391	-11.06103516	-8.86816406	-11.71142578	+11.68945313	-81.43066406	+2192
+1457971556.56090000	+15.37207031	-10.20849609	-9.50097656	-5.86669922	+22.19238281	-76.39892578	+2888	+15.43359375	-9.49658203	-9.13623047	-60.42480469	-36.07910156	+4.59228516	+3324	+12.57714844	-11.16210938	-8.90771484	-12.01904297	+11.84326172	-81.78222656	+2176
+1457971556.56510000	+15.38085938	-10.32275391	-9.54052734	-6.08642578	+22.25830078	-76.72851563	+2860	+15.46875000	-9.59326172	-9.16259766	-60.49072266	-36.29882813	+4.50439453	+3304	+12.57714844	-11.26318359	-8.95166016	-12.37060547	+11.97509766	-82.17773438	+2164
+1457971556.56929990	+15.36328125	-10.41943359	-9.58886719	-6.30615234	+22.43408203	-77.01416016	+2844	+15.49511719	-9.68994141	-9.18896484	-60.55664063	-36.49658203	+4.41650391	+3292	+12.55957031	-11.35546875	-9.00439453	-12.67822266	+12.23876953	-82.48535156	+2156
+1457971556.57760000	+15.33691406	-10.59960938	-9.65478516	-6.63574219	+22.60986328	-77.60742188	+2828	+15.56982422	-9.86572266	-9.21093750	-60.68847656	-37.00195313	+4.41650391	+3268	+12.52880859	-11.52685547	-9.09228516	-13.24951172	+12.65625000	-83.23242188	+2148
+1457971556.58180000	+15.32812500	-10.70068359	-9.68115234	-6.83349609	+22.63183594	-77.91503906	+2828	+15.60058594	-9.95800781	-9.22412109	-60.77636719	-37.24365234	+4.41650391	+3256	+12.51562500	-11.62353516	-9.13183594	-13.57910156	+12.83203125	-83.64990234	+2152
+1457971556.58590010	+15.32812500	-10.78857422	-9.70312500	-6.96533203	+22.58789063	-78.24462891	+2836	+15.64453125	-10.04150391	-9.22851563	-60.82031250	-37.55126953	+4.50439453	+3248	+12.50683594	-11.70703125	-9.17138672	-13.82080078	+12.98583984	-84.02343750	+2156
+1457971556.59010000	+15.32373047	-10.88525391	-9.72070313	-7.11914063	+22.58789063	-78.59619141	+2852	+15.69287109	-10.11621094	-9.22412109	-60.84228516	-37.88085938	+4.59228516	+3244	+12.50244141	-11.80371094	-9.20654297	-14.10644531	+13.13964844	-84.41894531	+2164
+1457971556.59430000	+15.31054688	-10.97314453	-9.75146484	-7.27294922	+22.63183594	-78.90380859	+2876	+15.73242188	-10.19091797	-9.23730469	-60.84228516	-38.12255859	+4.61425781	+3236	+12.48486328	-11.89160156	-9.25488281	-14.39208984	+13.35937500	-84.79248047	+2180
+1457971556.59840010	+15.30615234	-11.06103516	-9.79541016	-7.40478516	+22.74169922	-79.16748047	+2900	+15.76757813	-10.26562500	-9.25488281	-60.84228516	-38.32031250	+4.61425781	+3232	+12.48046875	-11.97070313	-9.30761719	-14.61181641	+13.60107422	-85.07812500	+2200
+1457971556.60260010	+15.30175781	-11.15332031	-9.82617188	-7.53662109	+22.74169922	-79.38720703	+2928	+15.79394531	-10.36230469	-9.26806641	-60.93017578	-38.58398438	+4.57031250	+3232	+12.46728516	-12.05859375	-9.34716797	-14.89746094	+13.73291016	-85.38574219	+2216
+1457971556.61089990	+15.29296875	-11.33789063	-9.90087891	-7.80029297	+22.80761719	-79.80468750	+2988	+15.81591797	-10.54248047	-9.34716797	-60.97412109	-38.89160156	+4.32861328	+3228	+12.45410156	-12.22558594	-9.41748047	-15.53466797	+13.93066406	-85.95703125	+2248
+1457971556.61509990	+15.29296875	-11.43457031	-9.93164063	-7.95410156	+22.74169922	-79.98046875	+3012	+15.82031250	-10.64355469	-9.37792969	-61.06201172	-39.08935547	+4.19677734	+3228	+12.44970703	-12.31347656	-9.43945313	-15.86425781	+13.93066406	-86.24267578	+2264
+1457971556.61920000	+15.30615234	-11.54003906	-9.95800781	-8.12988281	+22.63183594	-80.22216797	+3036	+15.82031250	-10.74462891	-9.42187500	-61.10595703	-39.24316406	+4.04296875	+3228	+12.45410156	-12.41015625	-9.45263672	-16.23779297	+13.84277344	-86.57226563	+2280
+1457971556.62340000	+15.33691406	-11.64990234	-9.99755859	-8.26171875	+22.52197266	-80.39794922	+3052	+15.82470703	-10.85449219	-9.47021484	-61.17187500	-39.39697266	+3.86718750	+3228	+12.47607422	-12.49804688	-9.47460938	-16.50146484	+13.75488281	-86.79199219	+2284
+1457971556.62760000	+15.36328125	-11.75976563	-10.03710938	-8.41552734	+22.43408203	-80.59570313	+3060	+15.81591797	-10.96435547	-9.52294922	-61.23779297	-39.52880859	+3.60351563	+3228	+12.48925781	-12.59033203	-9.48779297	-16.83105469	+13.64501953	-87.03369141	+2284
+1457971556.63170000	+15.37207031	-11.86523438	-10.08544922	-8.56933594	+22.43408203	-80.74951172	+3060	+15.78955078	-11.06982422	-9.60205078	-61.23779297	-39.50683594	+3.22998047	+3232	+12.49365234	-12.68261719	-9.50097656	-17.22656250	+13.55712891	-87.23144531	+2280
+1457971556.64010000	+15.41162109	-12.08935547	-10.19531250	-8.92089844	+22.43408203	-80.92529297	+3040	+15.72363281	-11.28955078	-9.76904297	-61.30371094	-39.44091797	+2.43896484	+3240	+12.52001953	-12.85400391	-9.52734375	-17.97363281	+13.29345703	-87.56103516	+2252
+1457971556.64840010	+15.46435547	-12.31787109	-10.27441406	-9.29443359	+22.17041016	-81.18896484	+2976	+15.66650391	-11.52685547	-9.88769531	-61.50146484	-39.59472656	+1.82373047	+3232	+12.55078125	-13.02539063	-9.53613281	-18.72070313	+12.91992188	-87.93457031	+2204
+1457971556.65669990	+15.50830078	-12.53759766	-10.34033203	-9.68994141	+21.97265625	-81.54052734	+2888	+15.62695313	-11.72900391	-10.00195313	-61.58935547	-39.70458984	+1.23046875	+3216	+12.57714844	-13.19677734	-9.54052734	-19.42382813	+12.59033203	-88.33007813	+2144
+1457971556.66510010	+15.55664063	-12.75732422	-10.41503906	-10.10742188	+21.88476563	-81.91406250	+2776	+15.59619141	-11.91796875	-10.12939453	-61.65527344	-39.70458984	+0.63720703	+3192	+12.60791016	-13.36376953	-9.55810547	-20.08300781	+12.34863281	-88.70361328	+2068
+1457971556.67339990	+15.55224609	-12.93310547	-10.47656250	-10.52490234	+21.92871094	-82.17773438	+2660	+15.56982422	-12.10693359	-10.18212891	-61.85302734	-39.90234375	+0.21972656	+3160	+12.59912109	-13.48681641	-9.60644531	-20.65429688	+12.48046875	-89.01123047	+1988
+1457971556.67759990	+15.55224609	-13.01220703	-10.49414063	-10.70068359	+21.90673828	-82.35351563	+2608	+15.58740234	-12.17724609	-10.19531250	-61.91894531	-40.03417969	+0.15380859	+3140	+12.59472656	-13.55273438	-9.62841797	-20.91796875	+12.52441406	-89.23095703	+1956
+1457971556.68170000	+15.55224609	-13.08691406	-10.50292969	-10.87646484	+21.86279297	-82.50732422	+2556	+15.60498047	-12.25634766	-10.19531250	-62.05078125	-40.20996094	+0.13183594	+3124	+12.58593750	-13.60986328	-9.65039063	-21.13769531	+12.61230469	-89.40673828	+1920
+1457971556.68590000	+15.55664063	-13.15722656	-10.49414063	-11.05224609	+21.73095703	-82.77099609	+2516	+15.64892578	-12.31787109	-10.18212891	-62.13867188	-40.45166016	+0.24169922	+3104	+12.58154297	-13.66259766	-9.66796875	-21.33544922	+12.65625000	-89.64843750	+1892
+1457971556.69000010	+15.55224609	-13.22753906	-10.49853516	-11.22802734	+21.73095703	-83.07861328	+2476	+15.68847656	-12.37500000	-10.16894531	-62.18261719	-40.67138672	+0.30761719	+3088	+12.57275391	-13.72412109	-9.69433594	-21.51123047	+12.83203125	-89.91210938	+1868
+1457971556.69840000	+15.51269531	-13.33300781	-10.52490234	-11.55761719	+21.97265625	-83.47412109	+2432	+15.75878906	-12.47607422	-10.15576172	-62.29248047	-40.97900391	+0.39550781	+3056	+12.53320313	-13.81640625	-9.77783203	-21.86279297	+13.38134766	-90.32958984	+1848
+1457971556.70250010	+15.49511719	-13.38574219	-10.53808594	-11.68945313	+22.08251953	-83.60595703	+2424	+15.79833984	-12.52001953	-10.14697266	-62.38037109	-41.11083984	+0.48339844	+3044	+12.51562500	-13.86474609	-9.80859375	-22.06054688	+13.60107422	-90.54931641	+1848
+1457971556.70670010	+15.46875000	-13.42968750	-10.55126953	-11.82128906	+22.21435547	-83.69384766	+2424	+15.83789063	-12.56396484	-10.12060547	-62.46826172	-41.28662109	+0.61523438	+3032	+12.48925781	-13.90869141	-9.84375000	-22.25830078	+13.88671875	-90.74707031	+1852
+1457971556.71090010	+15.44677734	-13.46484375	-10.55126953	-11.90917969	+22.25830078	-83.84765625	+2436	+15.89062500	-12.59912109	-10.08544922	-62.53417969	-41.52832031	+0.81298828	+3024	+12.46289063	-13.93945313	-9.87890625	-22.39013672	+14.15039063	-90.94482422	+1860
+1457971556.71499990	+15.42041016	-13.50439453	-10.54248047	-12.04101563	+22.30224609	-84.02343750	+2460	+15.93896484	-12.65185547	-10.04589844	-62.62207031	-41.79199219	+0.98876953	+3020	+12.43652344	-13.97460938	-9.90527344	-22.56591797	+14.39208984	-91.16455078	+1876
+1457971556.72340010	+15.40722656	-13.60546875	-10.57324219	-12.19482422	+22.43408203	-84.33105469	+2520	+16.01367188	-12.74414063	-10.05029297	-62.68798828	-42.01171875	+1.14257813	+3000	+12.41455078	-14.07568359	-9.95361328	-22.93945313	+14.67773438	-91.56005859	+1916
+1457971556.72750000	+15.39843750	-13.66699219	-10.59960938	-12.30468750	+22.52197266	-84.44091797	+2556	+16.03564453	-12.79687500	-10.05908203	-62.68798828	-42.09960938	+1.14257813	+2988	+12.40576172	-14.12841797	-9.97119141	-23.15917969	+14.78759766	-91.75781250	+1940
+1457971556.73169990	+15.38525391	-13.72412109	-10.62597656	-12.41455078	+22.65380859	-84.55078125	+2592	+16.04443359	-12.84521484	-10.07226563	-62.70996094	-42.14355469	+1.07666016	+2980	+12.39697266	-14.18554688	-9.99316406	-23.42285156	+14.91943359	-91.95556641	+1964
+1457971556.73589990	+15.37646484	-13.77685547	-10.66992188	-12.50244141	+22.85156250	-84.55078125	+2628	+16.04443359	-12.89794922	-10.09423828	-62.70996094	-42.16552734	+0.98876953	+2972	+12.38818359	-14.23828125	-10.02392578	-23.62060547	+15.07324219	-92.04345703	+1988
+1457971556.74000000	+15.37207031	-13.83837891	-10.68750000	-12.59033203	+22.82958984	-84.52880859	+2660	+16.03564453	-12.98583984	-10.09863281	-62.86376953	-42.27539063	+0.92285156	+2972	+12.38378906	-14.28662109	-10.03271484	-23.88427734	+15.02929688	-92.13134766	+2008
+1457971556.74420000	+15.38964844	-13.90429688	-10.72265625	-12.63427734	+22.78564453	-84.52880859	+2676	+16.01806641	-13.06494141	-10.15136719	-62.92968750	-42.23144531	+0.72509766	+2972	+12.39257813	-14.35253906	-10.03271484	-24.16992188	+14.89746094	-92.26318359	+2024
+1457971556.74840000	+15.41162109	-13.97460938	-10.74462891	-12.67822266	+22.69775391	-84.61669922	+2688	+15.99609375	-13.13964844	-10.19531250	-62.97363281	-42.27539063	+0.57128906	+2968	+12.41015625	-14.40966797	-10.02832031	-24.38964844	+14.72167969	-92.35107422	+2028
+1457971556.75670000	+15.46435547	-14.13720703	-10.78417969	-12.87597656	+22.41210938	-84.88037109	+2692	+15.92138672	-13.31542969	-10.29199219	-63.03955078	-42.31933594	+0.04394531	+2964	+12.45410156	-14.53710938	-10.01953125	-24.87304688	+14.30419922	-92.57080078	+2024
+1457971556.76079990	+15.49951172	-14.22949219	-10.81494141	-12.96386719	+22.30224609	-84.92431641	+2672	+15.88183594	-13.40771484	-10.35351563	-63.08349609	-42.34130859	-0.24169922	+2960	+12.48486328	-14.60302734	-10.01953125	-25.07080078	+14.08447266	-92.61474609	+2012
+1457971556.76500010	+15.53027344	-14.32177734	-10.85009766	-13.09570313	+22.19238281	-84.96826172	+2640	+15.84228516	-13.49560547	-10.41064453	-63.12744141	-42.34130859	-0.54931641	+2956	+12.51562500	-14.67333984	-10.01513672	-25.31250000	+13.82080078	-92.68066406	+1988
+1457971556.76920010	+15.54785156	-14.40527344	-10.88525391	-13.22753906	+22.14843750	-84.96826172	+2600	+15.78955078	-13.57910156	-10.47216797	-63.17138672	-42.31933594	-0.85693359	+2948	+12.53320313	-14.72607422	-10.01074219	-25.53222656	+13.62304688	-92.70263672	+1960
+1457971556.77749990	+15.60058594	-14.55029297	-10.89843750	-13.42529297	+21.77490234	-85.20996094	+2500	+15.69726563	-13.75048828	-10.56005859	-63.32519531	-42.42919922	-1.38427734	+2928	+12.57275391	-14.83154297	-9.98876953	-25.92773438	+13.13964844	-92.79052734	+1884
+1457971556.78169990	+15.62255859	-14.62500000	-10.90722656	-13.55712891	+21.55517578	-85.31982422	+2444	+15.65332031	-13.84277344	-10.59521484	-63.43505859	-42.56103516	-1.64794922	+2916	+12.59472656	-14.87988281	-9.98437500	-26.10351563	+12.89794922	-92.81250000	+1840
+1457971556.79000000	+15.67089844	-14.76123047	-10.91601563	-13.79882813	+21.22558594	-85.62744141	+2320	+15.61376953	-13.96582031	-10.66113281	-63.39111328	-42.78076172	-2.04345703	+2872	+12.63867188	-14.98095703	-9.96679688	-26.38916016	+12.41455078	-93.07617188	+1760
+1457971556.79419990	+15.66210938	-14.82275391	-10.92919922	-13.99658203	+21.20361328	-85.75927734	+2256	+15.60498047	-14.00976563	-10.66552734	-63.39111328	-42.93457031	-2.17529297	+2852	+12.64306641	-15.01611328	-9.97558594	-26.49902344	+12.39257813	-93.18603516	+1720
+1457971556.79830000	+15.65771484	-14.87109375	-10.93359375	-14.15039063	+21.18164063	-85.86914063	+2196	+15.61816406	-14.04492188	-10.66992188	-63.39111328	-43.06640625	-2.24121094	+2828	+12.64306641	-15.04687500	-9.98437500	-26.58691406	+12.37060547	-93.29589844	+1680
+1457971556.80250000	+15.65332031	-14.91503906	-10.93798828	-14.30419922	+21.20361328	-85.97900391	+2140	+15.63134766	-14.08447266	-10.66552734	-63.41308594	-43.22021484	-2.28515625	+2804	+12.64746094	-15.08642578	-9.99316406	-26.69677734	+12.39257813	-93.40576172	+1644
+1457971556.80670000	+15.62255859	-14.94580078	-10.95117188	-14.50195313	+21.31347656	-86.04492188	+2092	+15.64013672	-14.12402344	-10.64794922	-63.50097656	-43.41796875	-2.30712891	+2784	+12.62988281	-15.09960938	-10.01513672	-26.78466797	+12.52441406	-93.47167969	+1612
+1457971556.81080010	+15.60498047	-14.95458984	-10.94677734	-14.61181641	+21.33544922	-86.13281250	+2044	+15.66210938	-14.14599609	-10.61718750	-63.54492188	-43.61572266	-2.26318359	+2768	+12.61230469	-15.11718750	-10.02392578	-26.85058594	+12.59033203	-93.62548828	+1580
+1457971556.81500010	+15.57861328	-14.95898438	-10.93798828	-14.72167969	+21.37939453	-86.24267578	+2012	+15.69287109	-14.15039063	-10.59082031	-63.54492188	-43.81347656	-2.19726563	+2752	+12.59472656	-15.13476563	-10.03710938	-26.93847656	+12.70019531	-93.84521484	+1556
+1457971556.82329990	+15.53027344	-14.98535156	-10.92480469	-15.02929688	+21.51123047	-86.46240234	+1976	+15.78076172	-14.15039063	-10.52490234	-63.54492188	-44.20898438	-1.97753906	+2732	+12.55957031	-15.16552734	-10.06347656	-27.07031250	+12.96386719	-94.15283203	+1528
+1457971556.82750010	+15.50390625	-14.99853516	-10.92480469	-15.18310547	+21.62109375	-86.57226563	+1972	+15.83349609	-14.15039063	-10.49853516	-63.52294922	-44.38476563	-1.88964844	+2724	+12.53759766	-15.18310547	-10.08984375	-27.15820313	+13.18359375	-94.32861328	+1528
+1457971556.83170010	+15.46435547	-15.00292969	-10.93359375	-15.38085938	+21.81884766	-86.68212891	+1980	+15.89062500	-14.14599609	-10.46337891	-63.52294922	-44.58251953	-1.77978516	+2720	+12.51123047	-15.19628906	-10.11621094	-27.22412109	+13.46923828	-94.48242188	+1536
+1457971556.83579990	+15.43359375	-15.00732422	-10.93798828	-15.53466797	+21.99462891	-86.72607422	+2000	+15.93017578	-14.14160156	-10.43701172	-63.52294922	-44.71435547	-1.71386719	+2712	+12.48486328	-15.20068359	-10.14257813	-27.31201172	+13.73291016	-94.59228516	+1548
+1457971556.83999990	+15.40283203	-15.00732422	-10.93798828	-15.68847656	+22.12646484	-86.79199219	+2028	+15.96972656	-14.15039063	-10.40185547	-63.56689453	-44.86816406	-1.64794922	+2708	+12.46289063	-15.20947266	-10.15576172	-27.39990234	+13.90869141	-94.70214844	+1564
+1457971556.84410000	+15.37646484	-15.00732422	-10.93359375	-15.86425781	+22.21435547	-86.85791016	+2060	+16.00488281	-14.15917969	-10.37548828	-63.63281250	-45.00000000	-1.60400391	+2700	+12.43652344	-15.22265625	-10.16894531	-27.50976563	+14.04052734	-94.81201172	+1588
+1457971556.84830000	+15.35449219	-15.01171875	-10.92919922	-16.04003906	+22.28027344	-86.92382813	+2100	+16.03125000	-14.16357422	-10.35351563	-63.69873047	-45.13183594	-1.58203125	+2692	+12.41894531	-15.23144531	-10.18212891	-27.59765625	+14.12841797	-94.87792969	+1616
+1457971556.85660000	+15.33251953	-15.03369141	-10.91162109	-16.34765625	+22.30224609	-87.07763672	+2192	+16.07958984	-14.18994141	-10.32275391	-63.80859375	-45.39550781	-1.60400391	+2676	+12.38818359	-15.26220703	-10.19091797	-27.83935547	+14.23828125	-95.11962891	+1680
+1457971556.86080000	+15.32812500	-15.05566406	-10.91601563	-16.50146484	+22.32421875	-87.14355469	+2240	+16.09277344	-14.20751953	-10.32714844	-63.85253906	-45.43945313	-1.69189453	+2668	+12.38818359	-15.28857422	-10.19970703	-27.94921875	+14.26025391	-95.18554688	+1708
+1457971556.86500000	+15.33251953	-15.08203125	-10.92041016	-16.67724609	+22.30224609	-87.20947266	+2284	+16.09716797	-14.24707031	-10.34033203	-63.91845703	-45.48339844	-1.82373047	+2656	+12.39697266	-15.31494141	-10.19970703	-28.08105469	+14.19433594	-95.20751953	+1732
+1457971556.86910010	+15.34130859	-15.11279297	-10.92480469	-16.85302734	+22.28027344	-87.25341797	+2324	+16.08398438	-14.28662109	-10.36230469	-64.00634766	-45.50537109	-2.04345703	+2648	+12.40136719	-15.34130859	-10.19970703	-28.19091797	+14.10644531	-95.20751953	+1752
+1457971556.87330010	+15.35449219	-15.14794922	-10.92919922	-17.02880859	+22.21435547	-87.29736328	+2360	+16.05761719	-14.33056641	-10.38427734	-64.11621094	-45.48339844	-2.26318359	+2640	+12.40576172	-15.35888672	-10.20410156	-28.30078125	+14.01855469	-95.20751953	+1764
+1457971556.87750010	+15.36767578	-15.18750000	-10.92480469	-17.20458984	+22.08251953	-87.34130859	+2388	+16.02246094	-14.37890625	-10.40625000	-64.24804688	-45.48339844	-2.48291016	+2632	+12.41015625	-15.38085938	-10.19531250	-28.43261719	+13.88671875	-95.18554688	+1772
+1457971556.88159990	+15.38964844	-15.22705078	-10.92041016	-17.35839844	+21.92871094	-87.38525391	+2408	+15.98291016	-14.43603516	-10.43701172	-64.37988281	-45.48339844	-2.72460938	+2628	+12.42333984	-15.41601563	-10.18652344	-28.58642578	+13.66699219	-95.16357422	+1776
+1457971556.88579990	+15.41601563	-15.27539063	-10.92041016	-17.49023438	+21.73095703	-87.42919922	+2420	+15.94775391	-14.48437500	-10.47216797	-64.48974609	-45.46142578	-2.96630859	+2620	+12.44091797	-15.44238281	-10.17333984	-28.69628906	+13.42529297	-95.16357422	+1772
+1457971556.89000010	+15.44677734	-15.32373047	-10.92480469	-17.62207031	+21.55517578	-87.47314453	+2420	+15.90820313	-14.54150391	-10.50732422	-64.59960938	-45.43945313	-3.20800781	+2612	+12.45849609	-15.47753906	-10.16015625	-28.82812500	+13.18359375	-95.14160156	+1760
+1457971556.89410000	+15.47753906	-15.37207031	-10.92919922	-17.75390625	+21.37939453	-87.51708984	+2408	+15.85986328	-14.59423828	-10.54687500	-64.68750000	-45.39550781	-3.49365234	+2604	+12.47607422	-15.50830078	-10.14697266	-28.93798828	+12.96386719	-95.11962891	+1744
+1457971556.89829990	+15.50830078	-15.42919922	-10.93359375	-17.88574219	+21.22558594	-87.56103516	+2388	+15.81591797	-14.63818359	-10.59082031	-64.77539063	-45.32958984	-3.75732422	+2592	+12.49365234	-15.54345703	-10.13818359	-29.06982422	+12.74414063	-95.09765625	+1720
+1457971556.90660000	+15.55664063	-15.53027344	-10.95117188	-18.17138672	+20.96191406	-87.60498047	+2312	+15.73242188	-14.73046875	-10.67871094	-64.97314453	-45.17578125	-4.26269531	+2572	+12.52441406	-15.60498047	-10.12500000	-29.31152344	+12.34863281	-94.98779297	+1660
+1457971556.91080000	+15.56982422	-15.56982422	-10.95117188	-18.30322266	+20.80810547	-87.64892578	+2268	+15.69726563	-14.76562500	-10.70507813	-65.06103516	-45.13183594	-4.43847656	+2556	+12.53320313	-15.62695313	-10.11181641	-29.42138672	+12.15087891	-94.96582031	+1624
+1457971556.91490010	+15.58300781	-15.60498047	-10.95117188	-18.41308594	+20.69824219	-87.69287109	+2220	+15.67089844	-14.78759766	-10.72705078	-65.10498047	-45.10986328	-4.59228516	+2540	+12.54199219	-15.64453125	-10.10742188	-29.48730469	+11.99707031	-94.94384766	+1592
+1457971556.91910000	+15.59179688	-15.63134766	-10.95117188	-18.47900391	+20.61035156	-87.73681641	+2172	+15.65332031	-14.80957031	-10.74462891	-65.14892578	-45.13183594	-4.72412109	+2524	+12.54638672	-15.65771484	-10.09863281	-29.53125000	+11.90917969	-94.96582031	+1560
+1457971556.92330000	+15.60058594	-15.64892578	-10.95117188	-18.52294922	+20.54443359	-87.75878906	+2124	+15.64453125	-14.82714844	-10.75341797	-65.17089844	-45.15380859	-4.81201172	+2504	+12.55078125	-15.67089844	-10.09423828	-29.57519531	+11.84326172	-95.00976563	+1528
+1457971556.92740010	+15.60937500	-15.65771484	-10.95556641	-18.54492188	+20.54443359	-87.82470703	+2076	+15.64453125	-14.83154297	-10.76660156	-65.14892578	-45.15380859	-4.89990234	+2488	+12.55517578	-15.68408203	-10.09423828	-29.57519531	+11.82128906	-95.05371094	+1496
+1457971556.93160010	+15.60498047	-15.66210938	-10.95996094	-18.58886719	+20.61035156	-87.86865234	+2032	+15.65332031	-14.83154297	-10.77099609	-65.12695313	-45.15380859	-4.96582031	+2468	+12.55078125	-15.68847656	-10.09863281	-29.57519531	+11.88720703	-95.11962891	+1468
+1457971556.93580010	+15.59619141	-15.65771484	-10.96435547	-18.58886719	+20.67626953	-87.89062500	+1992	+15.66650391	-14.82275391	-10.77099609	-65.06103516	-45.17578125	-5.00976563	+2456	+12.54638672	-15.68408203	-10.10742188	-29.55322266	+11.95312500	-95.14160156	+1444
+1457971556.93989990	+15.58740234	-15.65332031	-10.95996094	-18.63281250	+20.74218750	-87.95654297	+1960	+15.67968750	-14.80957031	-10.76660156	-65.01708984	-45.19775391	-5.03173828	+2444	+12.53759766	-15.68408203	-10.11181641	-29.50927734	+12.06298828	-95.18554688	+1424
+1457971556.94409990	+15.57421875	-15.64013672	-10.95996094	-18.65478516	+20.83007813	-88.00048828	+1936	+15.70605469	-14.79199219	-10.75341797	-64.95117188	-45.24169922	-5.03173828	+2440	+12.52441406	-15.67529297	-10.12060547	-29.48730469	+12.17285156	-95.25146484	+1404
+1457971556.94829990	+15.56542969	-15.63134766	-10.95556641	-18.65478516	+20.87402344	-88.02246094	+1916	+15.72802734	-14.77441406	-10.73583984	-64.88525391	-45.30761719	-4.98779297	+2436	+12.51562500	-15.67089844	-10.12060547	-29.44335938	+12.23876953	-95.29541016	+1388
+1457971556.95660000	+15.54345703	-15.59619141	-10.94677734	-18.61083984	+20.98388672	-88.08837891	+1892	+15.79394531	-14.73046875	-10.68750000	-64.70947266	-45.48339844	-4.92187500	+2436	+12.50244141	-15.65771484	-10.12500000	-29.35546875	+12.41455078	-95.38330078	+1356
+1457971556.96079990	+15.53466797	-15.58300781	-10.94677734	-18.61083984	+21.04980469	-88.11035156	+1888	+15.82031250	-14.70849609	-10.66552734	-64.62158203	-45.52734375	-4.89990234	+2440	+12.49365234	-15.64892578	-10.12939453	-29.31152344	+12.52441406	-95.42724609	+1348
+1457971556.96490000	+15.52587891	-15.56982422	-10.94238281	-18.58886719	+21.11572266	-88.15429688	+1888	+15.85107422	-14.68212891	-10.64355469	-64.53369141	-45.59326172	-4.85595703	+2444	+12.48486328	-15.64453125	-10.13818359	-29.24560547	+12.63427734	-95.47119141	+1344
+1457971556.96910000	+15.51708984	-15.55664063	-10.93798828	-18.58886719	+21.18164063	-88.17626953	+1892	+15.88183594	-14.65576172	-10.62158203	-64.42382813	-45.63720703	-4.81201172	+2448	+12.47607422	-15.63574219	-10.14257813	-29.20166016	+12.76611328	-95.51513672	+1344
+1457971556.97330000	+15.50390625	-15.53466797	-10.93359375	-18.56689453	+21.26953125	-88.19824219	+1900	+15.91259766	-14.62500000	-10.59960938	-64.33593750	-45.68115234	-4.79003906	+2456	+12.45849609	-15.61376953	-10.15136719	-29.06982422	+13.02978516	-95.60302734	+1352
+1457971556.97740010	+15.48632813	-15.51269531	-10.92919922	-18.54492188	+21.35742188	-88.22021484	+1916	+15.93896484	-14.59863281	-10.56884766	-64.24804688	-45.72509766	-4.74609375	+2460	+12.44091797	-15.59179688	-10.15136719	-28.95996094	+13.22753906	-95.64697266	+1364
+1457971556.98160000	+15.47753906	-15.49072266	-10.92041016	-18.50097656	+21.42333984	-88.22021484	+1936	+15.96093750	-14.57666016	-10.54687500	-64.18212891	-45.76904297	-4.72412109	+2468	+12.42773438	-15.57421875	-10.15136719	-28.85009766	+13.35937500	-95.66894531	+1380
+1457971556.98580000	+15.46435547	-15.45996094	-10.90722656	-18.45703125	+21.48925781	-88.22021484	+1960	+15.97851563	-14.55029297	-10.52490234	-64.11621094	-45.79101563	-4.72412109	+2472	+12.41894531	-15.54785156	-10.14697266	-28.69628906	+13.51318359	-95.66894531	+1404
+1457971556.98990010	+15.45556641	-15.43359375	-10.89843750	-18.41308594	+21.53320313	-88.22021484	+1988	+15.99169922	-14.52832031	-10.50732422	-64.05029297	-45.81298828	-4.72412109	+2480	+12.41455078	-15.53027344	-10.13818359	-28.56445313	+13.60107422	-95.62500000	+1428
+1457971556.99410010	+15.45117188	-15.41162109	-10.88964844	-18.36914063	+21.59912109	-88.19824219	+2016	+16.00048828	-14.51074219	-10.49414063	-63.98437500	-45.79101563	-4.74609375	+2480	+12.41894531	-15.51708984	-10.12939453	-28.45458984	+13.60107422	-95.55908203	+1456
+1457971557.00239990	+15.45117188	-15.37646484	-10.88525391	-18.28125000	+21.68701172	-88.06640625	+2064	+15.98730469	-14.47558594	-10.48095703	-63.87451172	-45.65917969	-4.89990234	+2480	+12.43212891	-15.49511719	-10.10302734	-28.30078125	+13.53515625	-95.36132813	+1500
+1457971557.00659990	+15.45556641	-15.36328125	-10.88964844	-18.23730469	+21.70898438	-87.97851563	+2084	+15.96972656	-14.46240234	-10.48535156	-63.85253906	-45.57128906	-5.03173828	+2480	+12.44531250	-15.48193359	-10.08984375	-28.23486328	+13.44726563	-95.22949219	+1516
+1457971557.01070000	+15.45996094	-15.35009766	-10.88964844	-18.17138672	+21.70898438	-87.86865234	+2096	+15.94335938	-14.44921875	-10.48974609	-63.83056641	-45.43945313	-5.18554688	+2480	+12.45410156	-15.46875000	-10.07226563	-28.16894531	+13.38134766	-95.11962891	+1524
+1457971557.01490000	+15.46875000	-15.33691406	-10.88964844	-18.12744141	+21.68701172	-87.75878906	+2100	+15.90820313	-14.43603516	-10.49853516	-63.80859375	-45.28564453	-5.36132813	+2480	+12.46728516	-15.45556641	-10.05908203	-28.08105469	+13.29345703	-94.98779297	+1532
+1457971557.01910000	+15.47753906	-15.31933594	-10.88964844	-18.06152344	+21.68701172	-87.62695313	+2104	+15.87744141	-14.42285156	-10.50732422	-63.78662109	-45.13183594	-5.53710938	+2480	+12.48046875	-15.43798828	-10.04150391	-27.99316406	+13.18359375	-94.83398438	+1536
+1457971557.02320000	+15.49511719	-15.29736328	-10.88964844	-17.95166016	+21.64306641	-87.45117188	+2096	+15.82910156	-14.39648438	-10.52929688	-63.72070313	-44.89013672	-5.80078125	+2476	+12.50244141	-15.41162109	-10.01513672	-27.86132813	+13.00781250	-94.63623047	+1536
+1457971557.02740000	+15.50830078	-15.27978516	-10.89404297	-17.84179688	+21.64306641	-87.27539063	+2080	+15.78955078	-14.36572266	-10.55566406	-63.63281250	-44.64843750	-6.04248047	+2472	+12.52441406	-15.38964844	-9.99316406	-27.72949219	+12.87597656	-94.46044922	+1532
+1457971557.03160000	+15.52148438	-15.25341797	-10.90283203	-17.75390625	+21.68701172	-87.07763672	+2060	+15.75000000	-14.33056641	-10.57763672	-63.54492188	-44.38476563	-6.26220703	+2468	+12.53759766	-15.36328125	-9.97558594	-27.57568359	+12.81005859	-94.26269531	+1520
+1457971557.03570010	+15.53466797	-15.19189453	-10.91601563	-17.51220703	+21.77490234	-86.68212891	+2036	+15.70166016	-14.27343750	-10.59960938	-63.41308594	-44.03320313	-6.54785156	+2464	+12.55957031	-15.29736328	-9.94482422	-27.24609375	+12.74414063	-93.91113281	+1508
+1457971557.04410000	+15.54345703	-15.06005859	-10.92919922	-17.07275391	+21.97265625	-86.00097656	+1968	+15.64892578	-14.15039063	-10.61279297	-63.14941406	-43.50585938	-6.81152344	+2456	+12.58154297	-15.16992188	-9.90527344	-26.65283203	+12.81005859	-93.38378906	+1472
+1457971557.04819990	+15.54345703	-14.92822266	-10.91162109	-16.65527344	+22.10449219	-85.51757813	+1940	+15.65771484	-14.04492188	-10.59521484	-62.92968750	-43.26416016	-6.78955078	+2456	+12.58593750	-15.06005859	-9.88330078	-26.14746094	+12.94189453	-93.07617188	+1460
+1457971557.05240010	+15.52587891	-14.82275391	-10.89404297	-16.32568359	+22.23632813	-85.25390625	+1912	+15.67968750	-13.93945313	-10.57324219	-62.66601563	-43.08837891	-6.70166016	+2460	+12.57714844	-14.98974609	-9.87451172	-25.79589844	+13.18359375	-92.92236328	+1452
+1457971557.05660010	+15.50390625	-14.72607422	-10.87207031	-16.06201172	+22.41210938	-85.03417969	+1892	+15.71484375	-13.83398438	-10.53808594	-62.42431641	-42.95654297	-6.54785156	+2472	+12.55957031	-14.91943359	-9.87890625	-25.48828125	+13.49121094	-92.79052734	+1444
+1457971557.06069990	+15.48632813	-14.59863281	-10.84570313	-15.64453125	+22.60986328	-84.74853516	+1888	+15.75878906	-13.69775391	-10.49414063	-62.11669922	-42.75878906	-6.32812500	+2484	+12.54638672	-14.83154297	-9.88330078	-25.09277344	+13.84277344	-92.63671875	+1452
+1457971557.06489990	+15.47314453	-14.48437500	-10.82373047	-15.27099609	+22.78564453	-84.50683594	+1888	+15.80273438	-13.57910156	-10.45019531	-61.87500000	-42.62695313	-6.08642578	+2500	+12.53759766	-14.76123047	-9.88330078	-24.71923828	+14.15039063	-92.48291016	+1460
+1457971557.06900000	+15.44238281	-14.36572266	-10.80615234	-14.96337891	+23.04931641	-84.19921875	+1900	+15.82910156	-13.46044922	-10.40625000	-61.65527344	-42.42919922	-5.88867188	+2516	+12.51123047	-14.67333984	-9.89648438	-24.36767578	+14.56787109	-92.28515625	+1476
+1457971557.07320000	+15.40722656	-14.20312500	-10.76660156	-14.45800781	+23.29101563	-83.84765625	+1936	+15.87744141	-13.30664063	-10.34472656	-61.36962891	-42.27539063	-5.55908203	+2544	+12.48925781	-14.57226563	-9.90527344	-23.92822266	+14.96337891	-92.06542969	+1500
+1457971557.07740000	+15.38525391	-14.07568359	-10.71826172	-14.08447266	+23.35693359	-83.54003906	+1976	+15.92138672	-13.17919922	-10.27880859	-61.17187500	-42.20947266	-5.20751953	+2572	+12.46728516	-14.47998047	-9.89648438	-23.53271484	+15.24902344	-91.84570313	+1528
+1457971557.08150010	+15.37207031	-13.95703125	-10.66992188	-13.66699219	+23.35693359	-83.32031250	+2024	+15.95654297	-13.05615234	-10.22167969	-60.93017578	-42.12158203	-4.92187500	+2600	+12.44970703	-14.40087891	-9.89208984	-23.18115234	+15.49072266	-91.64794922	+1560
+1457971557.08990000	+15.38085938	-13.71093750	-10.56445313	-12.76611328	+23.35693359	-82.79296875	+2144	+16.03564453	-12.80126953	-10.09863281	-60.42480469	-41.96777344	-4.35058594	+2652	+12.43212891	-14.23828125	-9.87451172	-22.43408203	+15.88623047	-91.23046875	+1636
+1457971557.09400010	+15.37207031	-13.59228516	-10.53369141	-12.37060547	+23.42285156	-82.52929688	+2208	+16.04443359	-12.67822266	-10.05908203	-60.20507813	-41.77001953	-4.19677734	+2672	+12.41894531	-14.16357422	-9.86572266	-22.10449219	+16.10595703	-91.03271484	+1680
+1457971557.09820010	+15.37646484	-13.47363281	-10.52050781	-11.93115234	+23.57666016	-82.11181641	+2276	+16.04882813	-12.55957031	-10.03271484	-60.00732422	-41.52832031	-4.04296875	+2696	+12.42333984	-14.07128906	-9.87011719	-21.64306641	+16.30371094	-90.63720703	+1724
+1457971557.10240010	+15.38085938	-13.36376953	-10.48535156	-11.55761719	+23.53271484	-81.71630859	+2336	+16.03564453	-12.46728516	-9.99316406	-59.91943359	-41.35253906	-3.93310547	+2712	+12.43212891	-13.97900391	-9.84375000	-21.24755859	+16.34765625	-90.26367188	+1768
+1457971557.10649990	+15.38964844	-13.24951172	-10.45898438	-11.11816406	+23.51074219	-81.32080078	+2392	+16.00927734	-12.36621094	-9.98437500	-59.76562500	-41.06689453	-3.88916016	+2728	+12.43652344	-13.89111328	-9.82177734	-20.85205078	+16.34765625	-89.89013672	+1804
+1457971557.11069990	+15.40283203	-13.13525391	-10.43261719	-10.65673828	+23.48876953	-80.88134766	+2440	+15.99609375	-12.25195313	-9.97119141	-59.56787109	-40.78125000	-3.80126953	+2748	+12.45410156	-13.79443359	-9.79541016	-20.41259766	+16.34765625	-89.47265625	+1836
+1457971557.11490010	+15.41601563	-13.02978516	-10.39306641	-10.26123047	+23.40087891	-80.48583984	+2484	+15.96533203	-12.16845703	-9.94482422	-59.47998047	-40.56152344	-3.73535156	+2756	+12.45849609	-13.71093750	-9.76025391	-20.08300781	+16.25976563	-89.12109375	+1864
+1457971557.11900000	+15.43359375	-12.93310547	-10.36230469	-9.86572266	+23.29101563	-80.11230469	+2516	+15.92138672	-12.08496094	-9.93603516	-59.37011719	-40.29785156	-3.73535156	+2764	+12.47167969	-13.63623047	-9.72070313	-19.77539063	+16.12792969	-88.79150391	+1888
+1457971557.12319990	+15.46875000	-12.83203125	-10.34912109	-9.44824219	+23.24707031	-79.65087891	+2540	+15.88623047	-11.99267578	-9.93164063	-59.28222656	-39.94628906	-3.71337891	+2772	+12.51123047	-13.54394531	-9.68115234	-19.31396484	+15.97412109	-88.33007813	+1904
+1457971557.13150000	+15.48193359	-12.63867188	-10.33593750	-8.72314453	+23.37890625	-78.70605469	+2552	+15.78076172	-11.82128906	-9.94042969	-59.08447266	-39.17724609	-3.80126953	+2780	+12.55517578	-13.35937500	-9.61083984	-18.52294922	+15.79833984	-87.42919922	+1916
+1457971557.13570000	+15.49072266	-12.52001953	-10.33593750	-8.26171875	+23.48876953	-78.11279297	+2552	+15.73681641	-11.72021484	-9.94482422	-58.97460938	-38.71582031	-3.77929688	+2784	+12.58154297	-13.25390625	-9.57568359	-18.06152344	+15.73242188	-86.90185547	+1916
+1457971557.13990000	+15.49951172	-12.41015625	-10.32275391	-7.86621094	+23.53271484	-77.54150391	+2536	+15.68847656	-11.63232422	-9.93603516	-58.97460938	-38.32031250	-3.66943359	+2784	+12.60351563	-13.15722656	-9.53173828	-17.66601563	+15.62255859	-86.44042969	+1908
+1457971557.14400010	+15.49511719	-12.30468750	-10.30517578	-7.47070313	+23.57666016	-76.97021484	+2516	+15.63574219	-11.54003906	-9.92285156	-58.95263672	-37.92480469	-3.58154297	+2784	+12.60791016	-13.05175781	-9.48779297	-17.29248047	+15.55664063	-85.93505859	+1896
+1457971557.14820000	+15.51269531	-12.18603516	-10.27001953	-7.00927734	+23.51074219	-76.44287109	+2492	+15.61376953	-11.43017578	-9.89648438	-58.88671875	-37.57324219	-3.38378906	+2780	+12.63427734	-12.93310547	-9.43505859	-16.80908203	+15.44677734	-85.45166016	+1888
+1457971557.15229990	+15.51708984	-12.06298828	-10.24365234	-6.56982422	+23.57666016	-75.95947266	+2464	+15.58740234	-11.31591797	-9.87451172	-58.75488281	-37.19970703	-3.25195313	+2780	+12.64746094	-12.82763672	-9.39111328	-16.39160156	+15.42480469	-85.01220703	+1876
+1457971557.15650010	+15.49951172	-11.93994141	-10.21728516	-6.19628906	+23.68652344	-75.43212891	+2436	+15.55224609	-11.20166016	-9.83056641	-58.71093750	-36.84814453	-3.07617188	+2776	+12.65185547	-12.72216797	-9.35156250	-15.97412109	+15.46875000	-84.55078125	+1860
+1457971557.16070010	+15.50830078	-11.80371094	-10.18652344	-5.71289063	+23.75244141	-74.83886719	+2408	+15.53906250	-11.07861328	-9.78662109	-58.64501953	-36.47460938	-2.81250000	+2776	+12.66943359	-12.59912109	-9.31201172	-15.46875000	+15.46875000	-84.02343750	+1848
+1457971557.16479990	+15.50830078	-11.67187500	-10.15576172	-5.25146484	+23.88427734	-74.28955078	+2384	+15.53466797	-10.93359375	-9.75146484	-58.49121094	-36.05712891	-2.57080078	+2780	+12.68261719	-12.49804688	-9.27246094	-15.02929688	+15.51269531	-83.58398438	+1832
+1457971557.16899990	+15.46875000	-11.52685547	-10.12939453	-4.81201172	+24.12597656	-73.65234375	+2360	+15.51708984	-10.78417969	-9.69873047	-58.38134766	-35.63964844	-2.30712891	+2788	+12.66943359	-12.36621094	-9.25048828	-14.56787109	+15.75439453	-83.01269531	+1824
+1457971557.17730000	+15.42919922	-11.20166016	-10.02392578	-3.80126953	+24.32373047	-72.50976563	+2340	+15.54345703	-10.46337891	-9.55371094	-58.05175781	-35.02441406	-1.60400391	+2816	+12.64306641	-12.11132813	-9.18457031	-13.57910156	+16.12792969	-82.04589844	+1816
+1457971557.18150000	+15.39843750	-11.04785156	-9.96679688	-3.36181641	+24.41162109	-71.96044922	+2336	+15.54785156	-10.30957031	-9.46142578	-57.94189453	-34.76074219	-1.23046875	+2836	+12.62109375	-11.99267578	-9.14941406	-13.16162109	+16.30371094	-81.56250000	+1812
+1457971557.18569990	+15.38964844	-10.88525391	-9.90087891	-2.85644531	+24.41162109	-71.43310547	+2344	+15.57421875	-10.14257813	-9.36914063	-57.81005859	-34.51904297	-0.79101563	+2856	+12.61669922	-11.86083984	-9.10986328	-12.65625000	+16.43554688	-81.05712891	+1816
+1457971557.18980000	+15.37207031	-10.72705078	-9.83056641	-2.41699219	+24.47753906	-70.94970703	+2360	+15.59619141	-9.96679688	-9.28564453	-57.54638672	-34.21142578	-0.46142578	+2880	+12.60351563	-11.74658203	-9.07470703	-12.19482422	+16.61132813	-80.59570313	+1824
+1457971557.19400000	+15.32812500	-10.56445313	-9.77343750	-1.97753906	+24.63134766	-70.42236328	+2380	+15.60058594	-9.79101563	-9.19775391	-57.32666016	-33.90380859	-0.17578125	+2904	+12.57714844	-11.61914063	-9.05273438	-11.73339844	+16.89697266	-80.06835938	+1836
+1457971557.19820000	+15.30615234	-10.39306641	-9.72070313	-1.45019531	+24.78515625	-69.78515625	+2412	+15.61816406	-9.60644531	-9.11425781	-57.06298828	-33.53027344	+0.15380859	+2932	+12.55957031	-11.48730469	-9.03515625	-11.20605469	+17.18261719	-79.47509766	+1856
+1457971557.20230010	+15.27539063	-10.23046875	-9.65917969	-0.96679688	+24.87304688	-69.19189453	+2444	+15.63134766	-9.43945313	-9.02197266	-56.90917969	-33.22265625	+0.50537109	+2960	+12.53759766	-11.36425781	-9.00439453	-10.76660156	+17.40234375	-78.92578125	+1876
+1457971557.20650010	+15.23583984	-10.06787109	-9.59765625	-0.52734375	+25.00488281	-68.59863281	+2484	+15.62695313	-9.27246094	-8.93847656	-56.73339844	-32.84912109	+0.81298828	+2984	+12.50683594	-11.24560547	-8.96923828	-10.37109375	+17.62207031	-78.37646484	+1896
+1457971557.21070000	+15.20947266	-9.89648438	-9.52734375	+0.00000000	+25.04882813	-67.96142578	+2528	+15.63574219	-9.09667969	-8.85498047	-56.53564453	-32.49755859	+1.18652344	+3008	+12.49365234	-11.10937500	-8.92968750	-9.86572266	+17.77587891	-77.73925781	+1924
+1457971557.21479990	+15.17871094	-9.73828125	-9.45263672	+0.46142578	+25.07080078	-67.39013672	+2576	+15.63134766	-8.93847656	-8.76708984	-56.38183594	-32.16796875	+1.49414063	+3032	+12.47607422	-10.97753906	-8.88574219	-9.38232422	+17.90771484	-77.16796875	+1952
+1457971557.22309990	+15.14355469	-9.43066406	-9.31640625	+1.42822266	+25.07080078	-66.20361328	+2672	+15.60498047	-8.63085938	-8.61767578	-56.05224609	-31.35498047	+2.04345703	+3068	+12.46289063	-10.72705078	-8.78906250	-8.45947266	+18.08349609	-75.93750000	+2008
+1457971557.22729990	+15.13037109	-9.28125000	-9.25488281	+1.91162109	+25.07080078	-65.56640625	+2716	+15.58300781	-8.49023438	-8.54736328	-55.89843750	-30.93750000	+2.30712891	+3084	+12.45849609	-10.60400391	-8.73632813	-7.99804688	+18.12744141	-75.32226563	+2036
+1457971557.23149990	+15.10400391	-9.13183594	-9.19335938	+2.41699219	+25.13671875	-64.92919922	+2756	+15.54785156	-8.34521484	-8.49462891	-55.74462891	-30.41015625	+2.50488281	+3096	+12.44970703	-10.48535156	-8.67919922	-7.60253906	+18.17138672	-74.68505859	+2060
+1457971557.23560000	+15.09082031	-8.97802734	-9.13623047	+2.98828125	+25.18066406	-64.22607422	+2796	+15.51708984	-8.19580078	-8.44628906	-55.54687500	-29.86083984	+2.74658203	+3108	+12.45849609	-10.34912109	-8.62207031	-7.05322266	+18.17138672	-73.98193359	+2084
+1457971557.23980000	+15.07763672	-8.82421875	-9.07031250	+3.51562500	+25.15869141	-63.52294922	+2828	+15.48193359	-8.06835938	-8.38916016	-55.45898438	-29.37744141	+2.98828125	+3116	+12.46289063	-10.21728516	-8.55615234	-6.56982422	+18.12744141	-73.27880859	+2108
+1457971557.24400000	+15.06884766	-8.67919922	-9.00439453	+4.04296875	+25.09277344	-62.86376953	+2856	+15.43798828	-7.94091797	-8.33642578	-55.39306641	-28.85009766	+3.22998047	+3120	+12.46289063	-10.08984375	-8.48583984	-6.13037109	+18.01757813	-72.64160156	+2128
+1457971557.24810000	+15.06884766	-8.53417969	-8.92968750	+4.59228516	+24.96093750	-62.22656250	+2880	+15.40283203	-7.80908203	-8.27929688	-55.28320313	-28.36669922	+3.53759766	+3128	+12.47607422	-9.94921875	-8.41113281	-5.58105469	+17.88574219	-71.93847656	+2144
+1457971557.25230000	+15.06445313	-8.38476563	-8.85937500	+5.11962891	+24.85107422	-61.61132813	+2900	+15.36767578	-7.67724609	-8.21777344	-55.15136719	-27.90527344	+3.82324219	+3132	+12.48486328	-9.81738281	-8.33203125	-5.07568359	+17.73193359	-71.27929688	+2160
+1457971557.25650000	+15.06005859	-8.24414063	-8.78027344	+5.64697266	+24.74121094	-61.04003906	+2916	+15.32812500	-7.55419922	-8.16064453	-55.01953125	-27.44384766	+4.08691406	+3136	+12.49365234	-9.68994141	-8.25292969	-4.61425781	+17.57812500	-70.64208984	+2168
+1457971557.26480010	+15.06445313	-7.95410156	-8.64404297	+6.74560547	+24.52148438	-59.85351563	+2928	+15.26220703	-7.29052734	-8.05078125	-54.73388672	-26.45507813	+4.63623047	+3140	+12.52001953	-9.42626953	-8.09472656	-3.55957031	+17.20458984	-69.25781250	+2184
+1457971557.26900010	+15.05126953	-7.80468750	-8.57373047	+7.27294922	+24.49951172	-59.21630859	+2928	+15.21826172	-7.15869141	-7.98486328	-54.60205078	-25.99365234	+4.94384766	+3144	+12.52001953	-9.28564453	-8.02441406	-3.07617188	+17.11669922	-68.57666016	+2188
+1457971557.27309990	+15.04248047	-7.65527344	-8.49462891	+7.82226563	+24.36767578	-58.66699219	+2924	+15.18750000	-7.02246094	-7.91455078	-54.44824219	-25.57617188	+5.27343750	+3152	+12.52001953	-9.14941406	-7.94970703	-2.52685547	+16.96289063	-67.91748047	+2192
+1457971557.27729990	+15.02929688	-7.51025391	-8.41113281	+8.32763672	+24.23583984	-58.13964844	+2924	+15.16113281	-6.88183594	-7.83984375	-54.27246094	-25.18066406	+5.64697266	+3160	+12.52001953	-9.01757813	-7.87060547	-2.04345703	+16.80908203	-67.28027344	+2196
+1457971557.28150010	+15.01611328	-7.36523438	-8.32324219	+8.81103516	+24.08203125	-57.65625000	+2920	+15.13037109	-6.74560547	-7.75195313	-54.14062500	-24.82910156	+6.06445313	+3168	+12.51562500	-8.88574219	-7.79150391	-1.53808594	+16.65527344	-66.66503906	+2200
+1457971557.28559990	+15.01171875	-7.22460938	-8.23095703	+9.29443359	+23.88427734	-57.19482422	+2916	+15.11279297	-6.60937500	-7.65966797	-53.94287109	-24.49951172	+6.50390625	+3180	+12.51123047	-8.75390625	-7.71679688	-1.03271484	+16.50146484	-66.04980469	+2204
+1457971557.28979990	+14.99853516	-7.08837891	-8.14306641	+9.79980469	+23.75244141	-56.77734375	+2912	+15.09521484	-6.45996094	-7.57177734	-53.72314453	-24.16992188	+6.92138672	+3192	+12.50683594	-8.63085938	-7.64648438	-0.57128906	+16.41357422	-65.50048828	+2204
+1457971557.29399990	+14.96777344	-6.94335938	-8.05517578	+10.26123047	+23.68652344	-56.31591797	+2908	+15.06884766	-6.31933594	-7.46630859	-53.52539063	-23.88427734	+7.36083984	+3208	+12.48486328	-8.50781250	-7.58056641	-0.10986328	+16.41357422	-64.90722656	+2204
+1457971557.29810000	+14.94580078	-6.79833984	-7.97167969	+10.78857422	+23.64257813	-55.83251953	+2908	+15.05566406	-6.17431641	-7.36523438	-53.30566406	-23.55468750	+7.80029297	+3220	+12.47167969	-8.38476563	-7.51464844	+0.37353516	+16.39160156	-64.31396484	+2208
+1457971557.30640010	+14.88427734	-6.52148438	-7.80029297	+11.75537109	+23.51074219	-54.88769531	+2916	+15.02050781	-5.87988281	-7.15869141	-52.82226563	-22.93945313	+8.72314453	+3256	+12.42773438	-8.14306641	-7.38720703	+1.27441406	+16.41357422	-63.19335938	+2208
+1457971557.31060000	+14.85351563	-6.38964844	-7.70800781	+12.23876953	+23.42285156	-54.44824219	+2928	+15.00732422	-5.73046875	-7.04882813	-52.58056641	-22.65380859	+9.20654297	+3276	+12.40576172	-8.02441406	-7.32568359	+1.73583984	+16.45751953	-62.64404297	+2212
+1457971557.31480000	+14.81835938	-6.24902344	-7.62011719	+12.72216797	+23.33496094	-54.03076172	+2944	+14.99414063	-5.58544922	-6.93896484	-52.31689453	-22.39013672	+9.68994141	+3296	+12.37939453	-7.91015625	-7.26855469	+2.17529297	+16.50146484	-62.11669922	+2216
+1457971557.31890010	+14.78759766	-6.12158203	-7.51904297	+13.16162109	+23.20312500	-53.65722656	+2960	+14.98095703	-5.44482422	-6.82031250	-52.09716797	-22.17041016	+10.21728516	+3316	+12.35302734	-7.80468750	-7.19824219	+2.54882813	+16.47949219	-61.65527344	+2224
+1457971557.32310010	+14.76123047	-5.98974609	-7.43115234	+13.64501953	+23.11523438	-53.23974609	+2980	+14.96777344	-5.30859375	-6.71044922	-51.87744141	-21.90673828	+10.67871094	+3336	+12.33984375	-7.69482422	-7.12792969	+2.96630859	+16.47949219	-61.12792969	+2232
+1457971557.32730010	+14.73486328	-5.86230469	-7.34326172	+14.12841797	+23.07128906	-52.80029297	+3004	+14.95458984	-5.17236328	-6.60498047	-51.61376953	-21.64306641	+11.09619141	+3352	+12.31787109	-7.58496094	-7.06201172	+3.36181641	+16.47949219	-60.64453125	+2244
+1457971557.33139990	+14.69531250	-5.73925781	-7.25537109	+14.56787109	+23.00537109	-52.38281250	+3028	+14.93701172	-5.04052734	-6.49511719	-51.37207031	-21.42333984	+11.51367188	+3372	+12.29150391	-7.47949219	-6.99609375	+3.73535156	+16.47949219	-60.13916016	+2256
+1457971557.33559990	+14.66455078	-5.62060547	-7.17187500	+14.98535156	+23.00537109	-51.96533203	+3052	+14.91943359	-4.91748047	-6.38964844	-51.15234375	-21.15966797	+11.88720703	+3388	+12.27392578	-7.37402344	-6.93017578	+4.15283203	+16.50146484	-59.61181641	+2268
+1457971557.33979990	+14.62939453	-5.48876953	-7.08837891	+15.44677734	+22.93945313	-51.50390625	+3080	+14.89746094	-4.79003906	-6.28857422	-50.93261719	-20.89599609	+12.28271484	+3404	+12.25634766	-7.25976563	-6.86425781	+4.57031250	+16.45751953	-59.08447266	+2284
+1457971557.34390000	+14.61181641	-5.37011719	-6.98291016	+15.86425781	+22.74169922	-51.15234375	+3108	+14.87548828	-4.66699219	-6.18310547	-50.73486328	-20.67626953	+12.70019531	+3420	+12.24316406	-7.15869141	-6.77636719	+4.89990234	+16.28173828	-58.62304688	+2300
+1457971557.35229990	+14.57666016	-5.14160156	-6.79833984	+16.61132813	+22.45605469	-50.42724609	+3160	+14.83154297	-4.44726563	-5.99414063	-50.44921875	-20.19287109	+13.35937500	+3440	+12.22998047	-6.94775391	-6.61376953	+5.66894531	+15.95214844	-57.63427734	+2332
+1457971557.35640000	+14.55908203	-5.02734375	-6.69726563	+16.96289063	+22.25830078	-50.11962891	+3184	+14.80957031	-4.34179688	-5.89306641	-50.31738281	-20.01708984	+13.71093750	+3448	+12.22119141	-6.84667969	-6.52148438	+5.99853516	+15.68847656	-57.21679688	+2348
+1457971557.36060000	+14.54589844	-4.92187500	-6.60937500	+17.31445313	+22.17041016	-49.72412109	+3200	+14.78320313	-4.24511719	-5.80957031	-50.20751953	-19.75341797	+13.95263672	+3452	+12.22119141	-6.74121094	-6.43359375	+6.37207031	+15.46875000	-56.68945313	+2360
+1457971557.36480000	+14.53271484	-4.80322266	-6.52587891	+17.68798828	+22.06054688	-49.28466797	+3216	+14.75683594	-4.14404297	-5.73046875	-50.09765625	-19.44580078	+14.19433594	+3452	+12.21679688	-6.63134766	-6.35009766	+6.76757813	+15.24902344	-56.16210938	+2372
+1457971557.36890010	+14.51953125	-4.69335938	-6.42480469	+18.01757813	+21.86279297	-48.93310547	+3232	+14.72607422	-4.05175781	-5.63378906	-49.98779297	-19.22607422	+14.47998047	+3456	+12.21240234	-6.52587891	-6.25341797	+7.11914063	+14.96337891	-55.70068359	+2388
+1457971557.37310000	+14.50634766	-4.59228516	-6.33691406	+18.32519531	+21.75292969	-48.53759766	+3240	+14.69970703	-3.95947266	-5.55468750	-49.89990234	-18.91845703	+14.67773438	+3456	+12.21240234	-6.42041016	-6.16552734	+7.49267578	+14.74365234	-55.17333984	+2396
+1457971557.37730000	+14.49316406	-4.48242188	-6.24902344	+18.67675781	+21.59912109	-48.12011719	+3244	+14.66894531	-3.86718750	-5.47558594	-49.81201172	-18.58886719	+14.89746094	+3456	+12.20800781	-6.31054688	-6.07763672	+7.86621094	+14.50195313	-54.64599609	+2404
+1457971557.38140010	+14.48437500	-4.37255859	-6.14355469	+18.98437500	+21.35742188	-47.76855469	+3248	+14.64257813	-3.77929688	-5.37890625	-49.76806641	-18.34716797	+15.18310547	+3456	+12.20361328	-6.20947266	-5.97656250	+8.21777344	+14.19433594	-54.18457031	+2412
+1457971557.38560010	+14.47998047	-4.27148438	-6.05126953	+19.31396484	+21.22558594	-47.32910156	+3244	+14.61621094	-3.69580078	-5.29980469	-49.70214844	-18.01757813	+15.40283203	+3452	+12.20361328	-6.10839844	-5.88427734	+8.56933594	+13.95263672	-53.65722656	+2416
+1457971557.38969990	+14.46679688	-4.16601563	-5.96337891	+19.66552734	+21.11572266	-46.91162109	+3240	+14.59423828	-3.60791016	-5.22509766	-49.59228516	-17.64404297	+15.57861328	+3444	+12.20361328	-6.01171875	-5.79638672	+8.92089844	+13.75488281	-53.17382813	+2416
+1457971557.39809990	+14.43603516	-3.97265625	-5.77441406	+20.28076172	+20.89599609	-46.09863281	+3224	+14.54150391	-3.43652344	-5.04492188	-49.41650391	-17.05078125	+15.99609375	+3440	+12.18164063	-5.81835938	-5.62500000	+9.58007813	+13.44726563	-52.16308594	+2420
+1457971557.40220000	+14.41845703	-3.87158203	-5.68652344	+20.63232422	+20.83007813	-45.63720703	+3216	+14.51953125	-3.34423828	-4.96582031	-49.26269531	-16.65527344	+16.19384766	+3436	+12.17285156	-5.72167969	-5.54589844	+9.90966797	+13.33740234	-51.63574219	+2416
+1457971557.40640000	+14.40087891	-3.77050781	-5.59423828	+20.98388672	+20.72021484	-45.21972656	+3204	+14.49755859	-3.25634766	-4.86914063	-49.13085938	-16.36962891	+16.45751953	+3436	+12.15966797	-5.62939453	-5.45800781	+10.23925781	+13.20556641	-51.15234375	+2416
+1457971557.41059990	+14.37890625	-3.67382813	-5.50195313	+21.29150391	+20.61035156	-44.82421875	+3196	+14.47558594	-3.17285156	-4.77685547	-49.04296875	-16.08398438	+16.65527344	+3432	+12.14208984	-5.54589844	-5.38330078	+10.52490234	+13.13964844	-50.66894531	+2408
+1457971557.41470000	+14.35693359	-3.58154297	-5.40966797	+21.59912109	+20.56640625	-44.47265625	+3184	+14.45361328	-3.08496094	-4.68457031	-48.86718750	-15.77636719	+16.87500000	+3432	+12.12890625	-5.46240234	-5.30859375	+10.81054688	+13.09570313	-50.20751953	+2404
+1457971557.41890000	+14.33496094	-3.49365234	-5.31298828	+21.88476563	+20.43457031	-44.14306641	+3176	+14.44042969	-2.99267578	-4.57910156	-48.71337891	-15.60058594	+17.16064453	+3436	+12.11132813	-5.38330078	-5.22949219	+11.07421875	+13.00781250	-49.79003906	+2400
+1457971557.42310000	+14.31298828	-3.41015625	-5.22509766	+22.14843750	+20.36865234	-43.81347656	+3168	+14.42724609	-2.90917969	-4.48242188	-48.55957031	-15.33691406	+17.38037109	+3436	+12.09375000	-5.30859375	-5.15917969	+11.33789063	+12.98583984	-49.32861328	+2392
+1457971557.42720010	+14.28662109	-3.32666016	-5.13720703	+22.43408203	+20.34667969	-43.48388672	+3164	+14.40966797	-2.82128906	-4.39013672	-48.36181641	-15.09521484	+17.57812500	+3436	+12.07617188	-5.23388672	-5.09326172	+11.57958984	+12.98583984	-48.86718750	+2388
+1457971557.43140010	+14.26464844	-3.24316406	-5.04931641	+22.71972656	+20.28076172	-43.17626953	+3160	+14.39208984	-2.72900391	-4.28466797	-48.14208984	-14.91943359	+17.84179688	+3444	+12.05419922	-5.16357422	-5.01855469	+11.82128906	+12.94189453	-48.47167969	+2384
+1457971557.43969990	+14.20751953	-3.08935547	-4.87792969	+23.20312500	+20.21484375	-42.62695313	+3160	+14.35693359	-2.56201172	-4.08691406	-47.79052734	-14.56787109	+18.23730469	+3452	+12.01464844	-5.02734375	-4.88671875	+12.28271484	+12.94189453	-47.59277344	+2376
+1457971557.44390010	+14.18554688	-3.01025391	-4.78564453	+23.44482422	+20.08300781	-42.38525391	+3164	+14.34814453	-2.48291016	-3.98144531	-47.61474609	-14.43603516	+18.50097656	+3456	+11.99707031	-4.96142578	-4.81201172	+12.50244141	+12.83203125	-47.21923828	+2376
+1457971557.44810010	+14.16357422	-2.93994141	-4.69775391	+23.66455078	+20.01708984	-42.14355469	+3168	+14.33056641	-2.40820313	-3.88037109	-47.43896484	-14.30419922	+18.72070313	+3460	+11.97949219	-4.89550781	-4.74169922	+12.70019531	+12.78808594	-46.82373047	+2372
+1457971557.45219990	+14.13720703	-2.86523438	-4.61425781	+23.88427734	+19.95117188	-41.90185547	+3172	+14.31298828	-2.32910156	-3.78369141	-47.26318359	-14.17236328	+18.94042969	+3464	+11.96191406	-4.83398438	-4.67578125	+12.91992188	+12.74414063	-46.42822266	+2372
+1457971557.45639990	+14.11962891	-2.79931641	-4.52197266	+24.08203125	+19.79736328	-41.72607422	+3180	+14.29980469	-2.25439453	-3.68261719	-47.08740234	-14.08447266	+19.18212891	+3472	+11.94873047	-4.77246094	-4.59667969	+13.11767578	+12.61230469	-46.07666016	+2372
+1457971557.46050000	+14.09765625	-2.73339844	-4.43847656	+24.30175781	+19.75341797	-41.46240234	+3184	+14.28662109	-2.17968750	-3.59472656	-46.88964844	-13.88671875	+19.35791016	+3472	+11.93554688	-4.71533203	-4.52636719	+13.33740234	+12.56835938	-45.68115234	+2372
+1457971557.46470000	+14.08007813	-2.66308594	-4.35937500	+24.56542969	+19.68750000	-41.17675781	+3192	+14.26904297	-2.11376953	-3.50683594	-46.73583984	-13.71093750	+19.53369141	+3472	+11.92236328	-4.64501953	-4.45605469	+13.60107422	+12.50244141	-45.26367188	+2372
+1457971557.46890000	+14.06250000	-2.59716797	-4.27587891	+24.78515625	+19.55566406	-40.93505859	+3200	+14.25146484	-2.05224609	-3.41894531	-46.60400391	-13.55712891	+19.75341797	+3472	+11.91357422	-4.58349609	-4.37695313	+13.84277344	+12.32666016	-44.91210938	+2376
+1457971557.47300000	+14.04492188	-2.53125000	-4.19677734	+25.04882813	+19.48974609	-40.64941406	+3204	+14.23388672	-1.99072266	-3.33544922	-46.47216797	-13.35937500	+19.90722656	+3472	+11.90039063	-4.52197266	-4.30224609	+14.08447266	+12.23876953	-44.49462891	+2376
+1457971557.48140000	+14.01855469	-2.39501953	-4.02539063	+25.55419922	+19.18212891	-40.10009766	+3212	+14.19873047	-1.88085938	-3.17285156	-46.25244141	-12.96386719	+20.30273438	+3464	+11.88281250	-4.39013672	-4.14843750	+14.63378906	+11.95312500	-43.72558594	+2380
+1457971557.48550010	+14.00537109	-2.33349609	-3.94628906	+25.81787109	+19.09423828	-39.79248047	+3216	+14.18115234	-1.82812500	-3.09814453	-46.12060547	-12.70019531	+20.45654297	+3456	+11.87841797	-4.32861328	-4.07373047	+14.89746094	+11.79931641	-43.33007813	+2380
+1457971557.48970010	+13.99218750	-2.27197266	-3.87158203	+26.08154297	+19.00634766	-39.48486328	+3212	+14.16357422	-1.77539063	-3.02783203	-46.01074219	-12.45849609	+20.61035156	+3448	+11.86962891	-4.26269531	-3.99902344	+15.18310547	+11.66748047	-42.93457031	+2380
+1457971557.49390010	+13.98339844	-2.21044922	-3.78808594	+26.32324219	+18.85253906	-39.22119141	+3212	+14.14599609	-1.72705078	-2.95312500	-45.87890625	-12.23876953	+20.80810547	+3436	+11.86523438	-4.20117188	-3.91992188	+15.46875000	+11.49169922	-42.58300781	+2384
+1457971557.49799990	+13.97460938	-2.14892578	-3.71337891	+26.58691406	+18.78662109	-38.91357422	+3204	+14.12841797	-1.68310547	-2.88281250	-45.79101563	-11.95312500	+20.93994141	+3428	+11.85644531	-4.13964844	-3.84521484	+15.73242188	+11.35986328	-42.18750000	+2384
+1457971557.50219990	+13.96142578	-2.08740234	-3.63867188	+26.85058594	+18.72070313	-38.60595703	+3196	+14.10644531	-1.63916016	-2.81689453	-45.70312500	-11.68945313	+21.07177734	+3416	+11.84765625	-4.07812500	-3.77490234	+16.01806641	+11.25000000	-41.81396484	+2380
+1457971557.50640010	+13.95263672	-2.02587891	-3.55957031	+27.13623047	+18.58886719	-38.29833984	+3188	+14.09326172	-1.59521484	-2.74658203	-45.61523438	-11.44775391	+21.24755859	+3404	+11.84326172	-4.01660156	-3.69580078	+16.30371094	+11.07421875	-41.44042969	+2380
+1457971557.51050000	+13.93945313	-1.96875000	-3.48486328	+27.35595703	+18.47900391	-38.01269531	+3176	+14.07568359	-1.55566406	-2.67626953	-45.54931641	-11.20605469	+21.37939453	+3388	+11.83447266	-3.95947266	-3.62548828	+16.54541016	+10.96435547	-41.08886719	+2376
+1457971557.51469990	+13.92626953	-1.91601563	-3.41015625	+27.57568359	+18.41308594	-37.74902344	+3164	+14.05810547	-1.51171875	-2.61035156	-45.43945313	-10.94238281	+21.53320313	+3376	+11.82568359	-3.90234375	-3.55957031	+16.80908203	+10.83251953	-40.73730469	+2372
+1457971557.52300000	+13.90429688	-1.81494141	-3.25634766	+27.97119141	+18.19335938	-37.26562500	+3136	+14.03173828	-1.42822266	-2.46972656	-45.24169922	-10.52490234	+21.84082031	+3348	+11.80810547	-3.80126953	-3.41894531	+17.24853516	+10.59082031	-40.07812500	+2364
+1457971557.52720000	+13.89111328	-1.76660156	-3.18603516	+28.14697266	+18.12744141	-37.04589844	+3120	+14.01855469	-1.38427734	-2.40380859	-45.15380859	-10.30517578	+21.95068359	+3332	+11.79931641	-3.75292969	-3.35742188	+17.46826172	+10.48095703	-39.74853516	+2360
+1457971557.53140000	+13.87792969	-1.72265625	-3.11572266	+28.32275391	+18.06152344	-36.80419922	+3104	+14.00537109	-1.34472656	-2.32910156	-45.04394531	-10.12939453	+22.12646484	+3320	+11.79052734	-3.70458984	-3.29589844	+17.66601563	+10.41503906	-39.44091797	+2352
+1457971557.53550000	+13.86035156	-1.67871094	-3.04980469	+28.49853516	+18.01757813	-36.56250000	+3088	+13.98779297	-1.30517578	-2.25439453	-44.97802734	-9.95361328	+22.25830078	+3308	+11.77734375	-3.66503906	-3.23876953	+17.84179688	+10.37109375	-39.11132813	+2344
+1457971557.53970000	+13.84277344	-1.63916016	-2.98388672	+28.65234375	+17.97363281	-36.32080078	+3072	+13.97460938	-1.26562500	-2.18408203	-44.86816406	-9.75585938	+22.41210938	+3296	+11.75976563	-3.62109375	-3.18164063	+18.01757813	+10.32714844	-38.80371094	+2336
+1457971557.54380010	+13.82958984	-1.59521484	-2.91796875	+28.80615234	+17.90771484	-36.10107422	+3056	+13.96142578	-1.22167969	-2.11376953	-44.75830078	-9.58007813	+22.56591797	+3288	+11.75097656	-3.58154297	-3.12890625	+18.17138672	+10.28320313	-38.51806641	+2328
+1457971557.54800010	+13.80761719	-1.55566406	-2.85205078	+28.93798828	+17.84179688	-35.88134766	+3044	+13.94824219	-1.18212891	-2.03906250	-44.67041016	-9.42626953	+22.74169922	+3276	+11.73339844	-3.54638672	-3.07617188	+18.30322266	+10.26123047	-38.21044922	+2316
+1457971557.55220010	+13.79003906	-1.52490234	-2.78613281	+29.04785156	+17.77587891	-35.68359375	+3028	+13.93505859	-1.14257813	-1.96875000	-44.58251953	-9.29443359	+22.91748047	+3268	+11.72021484	-3.51562500	-3.02783203	+18.43505859	+10.26123047	-37.92480469	+2304
+1457971557.55629990	+13.77685547	-1.49414063	-2.72460938	+29.13574219	+17.73193359	-35.48583984	+3016	+13.92187500	-1.10302734	-1.89843750	-44.47265625	-9.14062500	+23.07128906	+3260	+11.70703125	-3.48486328	-2.97949219	+18.56689453	+10.23925781	-37.68310547	+2296
+1457971557.56469990	+13.74169922	-1.42822266	-2.61035156	+29.42138672	+17.66601563	-35.00244141	+3000	+13.89550781	-1.02832031	-1.76220703	-44.29687500	-8.81103516	+23.40087891	+3244	+11.68066406	-3.42333984	-2.88720703	+18.78662109	+10.26123047	-37.13378906	+2276
+1457971557.56880000	+13.72412109	-1.39746094	-2.55761719	+29.57519531	+17.64404297	-34.73876953	+2988	+13.88232422	-0.99316406	-1.70068359	-44.20898438	-8.61328125	+23.55468750	+3236	+11.66748047	-3.39697266	-2.84765625	+18.91845703	+10.28320313	-36.84814453	+2264
+1457971557.57719990	+13.68017578	-1.33593750	-2.46093750	+29.81689453	+17.62207031	-34.25537109	+2976	+13.85156250	-0.92724609	-1.57324219	-44.05517578	-8.30566406	+23.90625000	+3224	+11.63232422	-3.33984375	-2.76416016	+19.11621094	+10.32714844	-36.32080078	+2244
+1457971557.58130000	+13.67138672	-1.30957031	-2.40820313	+29.94873047	+17.57812500	-34.01367188	+2972	+13.84277344	-0.89648438	-1.52050781	-43.98925781	-8.10791016	+24.06005859	+3216	+11.62353516	-3.31347656	-2.72460938	+19.22607422	+10.30517578	-36.07910156	+2236
+1457971557.58550000	+13.65380859	-1.27880859	-2.35986328	+30.05859375	+17.53417969	-33.77197266	+2964	+13.82958984	-0.87011719	-1.46777344	-43.92333984	-7.91015625	+24.21386719	+3208	+11.61035156	-3.28710938	-2.68066406	+19.31396484	+10.30517578	-35.85937500	+2228
+1457971557.58970000	+13.64062500	-1.25244141	-2.31152344	+30.19042969	+17.49023438	-33.53027344	+2960	+13.81640625	-0.84375000	-1.41503906	-43.90136719	-7.73437500	+24.36767578	+3200	+11.60156250	-3.26074219	-2.64111328	+19.42382813	+10.28320313	-35.61767578	+2220
+1457971557.59380010	+13.63183594	-1.22607422	-2.26757813	+30.32226563	+17.46826172	-33.28857422	+2956	+13.80761719	-0.82177734	-1.37109375	-43.85742188	-7.53662109	+24.49951172	+3192	+11.59277344	-3.23437500	-2.60156250	+19.53369141	+10.23925781	-35.39794922	+2212
+1457971557.59800000	+13.61865234	-1.19970703	-2.22802734	+30.47607422	+17.44628906	-33.04687500	+2948	+13.79443359	-0.79980469	-1.32714844	-43.81347656	-7.31689453	+24.60937500	+3184	+11.57958984	-3.20800781	-2.56201172	+19.64355469	+10.21728516	-35.15625000	+2200
+1457971557.60630010	+13.60107422	-1.14257813	-2.14892578	+30.76171875	+17.40234375	-32.51953125	+2936	+13.77246094	-0.76464844	-1.25244141	-43.79150391	-6.83349609	+24.78515625	+3160	+11.56201172	-3.15087891	-2.48730469	+19.92919922	+10.15136719	-34.69482422	+2188
+1457971557.61050010	+13.59228516	-1.11181641	-2.10937500	+30.91552734	+17.35839844	-32.27783203	+2928	+13.76367188	-0.74707031	-1.21728516	-43.76953125	-6.61376953	+24.89501953	+3148	+11.55322266	-3.12451172	-2.44775391	+20.03906250	+10.08544922	-34.49707031	+2180
+1457971557.61459990	+13.58349609	-1.08984375	-2.07421875	+31.02539063	+17.31445313	-32.05810547	+2920	+13.75048828	-0.73388672	-1.18652344	-43.76953125	-6.39404297	+24.98291016	+3136	+11.54443359	-3.09375000	-2.41259766	+20.17089844	+10.01953125	-34.29931641	+2176
+1457971557.61879990	+13.57910156	-1.06787109	-2.03466797	+31.13525391	+17.24853516	-31.81640625	+2908	+13.74609375	-0.72070313	-1.15576172	-43.76953125	-6.17431641	+25.04882813	+3120	+11.54003906	-3.06738281	-2.37304688	+20.30273438	+9.95361328	-34.10156250	+2168
+1457971557.62299990	+13.57470703	-1.04150391	-1.99511719	+31.28906250	+17.20458984	-31.59667969	+2896	+13.73730469	-0.70751953	-1.12500000	-43.74755859	-5.91064453	+25.11474609	+3108	+11.53564453	-3.04541016	-2.33349609	+20.41259766	+9.86572266	-33.90380859	+2164
+1457971557.62710000	+13.57031250	-1.01953125	-1.95996094	+31.39892578	+17.16064453	-31.37695313	+2884	+13.73291016	-0.69873047	-1.09863281	-43.74755859	-5.66894531	+25.15869141	+3092	+11.53125000	-3.01904297	-2.29833984	+20.54443359	+9.79980469	-33.72802734	+2156
+1457971557.63130000	+13.56591797	-0.99755859	-1.92919922	+31.55273438	+17.13867188	-31.13525391	+2868	+13.72412109	-0.68554688	-1.07666016	-43.72558594	-5.44921875	+25.18066406	+3076	+11.52685547	-2.99707031	-2.26757813	+20.67626953	+9.75585938	-33.53027344	+2148
+1457971557.63550000	+13.56152344	-0.97558594	-1.89843750	+31.68457031	+17.11669922	-30.91552734	+2852	+13.71972656	-0.67236328	-1.05029297	-43.70361328	-5.20751953	+25.20263672	+3060	+11.51806641	-2.97070313	-2.23681641	+20.80810547	+9.71191406	-33.33251953	+2140
+1457971557.64380000	+13.54833984	-0.93603516	-1.83691406	+31.90429688	+17.07275391	-30.45410156	+2820	+13.70654297	-0.65478516	-1.00195313	-43.65966797	-4.76806641	+25.26855469	+3024	+11.50488281	-2.92675781	-2.17968750	+21.04980469	+9.64599609	-32.95898438	+2128
+1457971557.64800000	+13.54394531	-0.91845703	-1.80615234	+32.01416016	+17.02880859	-30.23437500	+2804	+13.70214844	-0.64160156	-0.97119141	-43.61572266	-4.57031250	+25.31250000	+3008	+11.50048828	-2.90917969	-2.15332031	+21.15966797	+9.60205078	-32.80517578	+2120
+1457971557.65210010	+13.53955078	-0.90527344	-1.77539063	+32.08007813	+16.98486328	-30.03662109	+2784	+13.69775391	-0.62841797	-0.94482422	-43.57177734	-4.39453125	+25.35644531	+2992	+11.49609375	-2.89160156	-2.12255859	+21.22558594	+9.55810547	-32.62939453	+2108
+1457971557.65630010	+13.53515625	-0.89208984	-1.74902344	+32.16796875	+16.98486328	-29.83886719	+2768	+13.69335938	-0.61523438	-0.91845703	-43.50585938	-4.21875000	+25.37841797	+2980	+11.49169922	-2.87841797	-2.10498047	+21.29150391	+9.55810547	-32.45361328	+2100
+1457971557.66050000	+13.52636719	-0.87890625	-1.72265625	+32.23388672	+16.96289063	-29.61914063	+2752	+13.68896484	-0.60205078	-0.89208984	-43.43994141	-4.06494141	+25.40039063	+2964	+11.48730469	-2.86962891	-2.08300781	+21.33544922	+9.58007813	-32.29980469	+2088
+1457971557.66459990	+13.52197266	-0.86572266	-1.70068359	+32.29980469	+16.96289063	-29.44335938	+2732	+13.68896484	-0.58886719	-0.86132813	-43.37402344	-3.91113281	+25.42236328	+2952	+11.48291016	-2.85644531	-2.06103516	+21.40136719	+9.58007813	-32.12402344	+2076
+1457971557.66880010	+13.51318359	-0.85693359	-1.68310547	+32.36572266	+17.00683594	-29.20166016	+2716	+13.68457031	-0.57568359	-0.83496094	-43.30810547	-3.75732422	+25.44433594	+2940	+11.47851563	-2.84326172	-2.04785156	+21.46728516	+9.62402344	-31.94824219	+2064
+1457971557.67300010	+13.50439453	-0.84814453	-1.66113281	+32.40966797	+17.00683594	-29.00390625	+2704	+13.68017578	-0.56250000	-0.80419922	-43.24218750	-3.64746094	+25.51025391	+2932	+11.46972656	-2.83447266	-2.03466797	+21.48925781	+9.64599609	-31.77246094	+2052
+1457971557.67709990	+13.49560547	-0.83935547	-1.64355469	+32.45361328	+17.02880859	-28.80615234	+2692	+13.67578125	-0.54931641	-0.77343750	-43.17626953	-3.53759766	+25.55419922	+2924	+11.46533203	-2.82568359	-2.02148438	+21.48925781	+9.68994141	-31.59667969	+2040
+1457971557.68549990	+13.48242188	-0.82177734	-1.59960938	+32.49755859	+17.00683594	-28.45458984	+2668	+13.67578125	-0.51855469	-0.71191406	-43.02246094	-3.29589844	+25.66406250	+2904	+11.45654297	-2.81250000	-1.99072266	+21.51123047	+9.73388672	-31.26708984	+2016
+1457971557.68960000	+13.47802734	-0.81738281	-1.57763672	+32.49755859	+17.00683594	-28.27880859	+2660	+13.67578125	-0.50537109	-0.68554688	-42.97851563	-3.18603516	+25.70800781	+2900	+11.45214844	-2.80810547	-1.97753906	+21.51123047	+9.77783203	-31.11328125	+2004
+1457971557.69380000	+13.47363281	-0.81298828	-1.56005859	+32.49755859	+17.02880859	-28.10302734	+2652	+13.67578125	-0.49658203	-0.65917969	-42.91259766	-3.05419922	+25.72998047	+2892	+11.44775391	-2.79931641	-1.96435547	+21.51123047	+9.82177734	-30.93750000	+1992
+1457971557.69790010	+13.46484375	-0.80859375	-1.54248047	+32.51953125	+17.05078125	-27.90527344	+2644	+13.67138672	-0.48339844	-0.63281250	-42.84667969	-2.94433594	+25.77392578	+2888	+11.44335938	-2.79492188	-1.95556641	+21.51123047	+9.86572266	-30.76171875	+1980
+1457971557.70210000	+13.46044922	-0.79980469	-1.52929688	+32.56347656	+17.07275391	-27.70751953	+2640	+13.67138672	-0.47460938	-0.60644531	-42.80273438	-2.81250000	+25.83984375	+2884	+11.43896484	-2.78613281	-1.94238281	+21.53320313	+9.90966797	-30.58593750	+1972
+1457971557.70630000	+13.45605469	-0.79101563	-1.51171875	+32.60742188	+17.07275391	-27.50976563	+2640	+13.67138672	-0.46582031	-0.58447266	-42.78076172	-2.63671875	+25.88378906	+2876	+11.43896484	-2.77734375	-1.92919922	+21.53320313	+9.93164063	-30.43212891	+1960
+1457971557.71040010	+13.45605469	-0.78222656	-1.49414063	+32.62939453	+17.07275391	-27.31201172	+2636	+13.67138672	-0.45703125	-0.56689453	-42.73681641	-2.48291016	+25.92773438	+2872	+11.43457031	-2.76855469	-1.91601563	+21.55517578	+9.95361328	-30.25634766	+1952
+1457971557.71460010	+13.45166016	-0.77783203	-1.47216797	+32.67333984	+17.05078125	-27.11425781	+2636	+13.66699219	-0.45263672	-0.54492188	-42.73681641	-2.30712891	+25.99365234	+2868	+11.43017578	-2.75976563	-1.90283203	+21.57714844	+9.97558594	-30.08056641	+1944
+1457971557.72289990	+13.45166016	-0.76025391	-1.43261719	+32.76123047	+16.96289063	-26.74072266	+2632	+13.67138672	-0.43945313	-0.51416016	-42.71484375	-1.91162109	+26.05957031	+2856	+11.42578125	-2.74218750	-1.86328125	+21.64306641	+9.95361328	-29.77294922	+1932
+1457971557.72709990	+13.45166016	-0.75146484	-1.41064453	+32.82714844	+16.94091797	-26.54296875	+2628	+13.67138672	-0.43945313	-0.50097656	-42.71484375	-1.69189453	+26.10351563	+2848	+11.42578125	-2.72900391	-1.84570313	+21.68701172	+9.93164063	-29.61914063	+1928
+1457971557.73130010	+13.45166016	-0.73828125	-1.39746094	+32.91503906	+16.94091797	-26.32324219	+2628	+13.67138672	-0.43945313	-0.48779297	-42.73681641	-1.47216797	+26.14746094	+2840	+11.42578125	-2.71582031	-1.83251953	+21.75292969	+9.93164063	-29.44335938	+1924
+1457971557.73540000	+13.45166016	-0.72949219	-1.37988281	+32.98095703	+16.91894531	-26.12548828	+2624	+13.66699219	-0.43505859	-0.47900391	-42.75878906	-1.23046875	+26.19140625	+2832	+11.42138672	-2.70263672	-1.81494141	+21.81884766	+9.93164063	-29.28955078	+1920
+1457971557.73959990	+13.45166016	-0.71191406	-1.36230469	+33.09082031	+16.89697266	-25.88378906	+2620	+13.66699219	-0.43505859	-0.47021484	-42.78076172	-0.98876953	+26.23535156	+2824	+11.42138672	-2.68505859	-1.79736328	+21.90673828	+9.90966797	-29.13574219	+1916
+1457971557.74379990	+13.45166016	-0.69873047	-1.34472656	+33.22265625	+16.85302734	-25.66406250	+2616	+13.66699219	-0.43505859	-0.46142578	-42.80273438	-0.72509766	+26.30126953	+2816	+11.42138672	-2.67187500	-1.77978516	+21.97265625	+9.88769531	-28.98193359	+1912
+1457971557.74790000	+13.45605469	-0.68554688	-1.32714844	+33.31054688	+16.78710938	-25.46630859	+2612	+13.66699219	-0.43505859	-0.45263672	-42.84667969	-0.48339844	+26.36718750	+2808	+11.41699219	-2.65869141	-1.75781250	+22.03857422	+9.86572266	-28.85009766	+1908
+1457971557.75630000	+13.45605469	-0.66357422	-1.28759766	+33.46435547	+16.69921875	-25.07080078	+2596	+13.67138672	-0.43505859	-0.43505859	-42.91259766	-0.02197266	+26.47705078	+2788	+11.41699219	-2.63232422	-1.72265625	+22.14843750	+9.82177734	-28.58642578	+1904
+1457971557.76040010	+13.46044922	-0.65478516	-1.27001953	+33.55224609	+16.67724609	-24.89501953	+2588	+13.67138672	-0.43505859	-0.42626953	-42.95654297	+0.19775391	+26.54296875	+2780	+11.41699219	-2.61914063	-1.70507813	+22.21435547	+9.79980469	-28.45458984	+1904
+1457971557.76460000	+13.46044922	-0.64160156	-1.25683594	+33.64013672	+16.63330078	-24.69726563	+2580	+13.67138672	-0.43505859	-0.41748047	-43.00048828	+0.41748047	+26.60888672	+2772	+11.41699219	-2.61035156	-1.68750000	+22.25830078	+9.77783203	-28.34472656	+1900
+1457971557.76869990	+13.46044922	-0.63281250	-1.24365234	+33.72802734	+16.65527344	-24.47753906	+2568	+13.67138672	-0.43066406	-0.40869141	-43.02246094	+0.63720703	+26.65283203	+2764	+11.41699219	-2.59716797	-1.67871094	+22.32421875	+9.79980469	-28.19091797	+1900
+1457971557.77290010	+13.45605469	-0.62402344	-1.23046875	+33.79394531	+16.63330078	-24.32373047	+2560	+13.66699219	-0.43066406	-0.39550781	-43.06640625	+0.79101563	+26.74072266	+2756	+11.41259766	-2.58837891	-1.66552734	+22.34619141	+9.79980469	-28.08105469	+1896
+1457971557.77710010	+13.45605469	-0.61523438	-1.21728516	+33.81591797	+16.58935547	-24.16992188	+2552	+13.66699219	-0.42626953	-0.38232422	-43.08837891	+0.96679688	+26.80664063	+2748	+11.41259766	-2.57958984	-1.65673828	+22.34619141	+9.79980469	-27.97119141	+1892
+1457971557.78119990	+13.45605469	-0.61083984	-1.20849609	+33.85986328	+16.58935547	-23.99414063	+2540	+13.66699219	-0.42187500	-0.36914063	-43.11035156	+1.12060547	+26.87255859	+2744	+11.41259766	-2.57519531	-1.64794922	+22.36816406	+9.82177734	-27.86132813	+1888
+1457971557.78539990	+13.45605469	-0.60644531	-1.19531250	+33.88183594	+16.54541016	-23.86230469	+2532	+13.66699219	-0.42187500	-0.35156250	-43.13232422	+1.23046875	+26.98242188	+2740	+11.40820313	-2.57080078	-1.63916016	+22.34619141	+9.82177734	-27.77343750	+1880
+1457971557.79370000	+13.45166016	-0.60644531	-1.17333984	+33.83789063	+16.52343750	-23.64257813	+2512	+13.67138672	-0.40869141	-0.32080078	-43.17626953	+1.40625000	+27.13623047	+2732	+11.40820313	-2.56640625	-1.62597656	+22.30224609	+9.88769531	-27.57568359	+1872
+1457971557.79790000	+13.45166016	-0.60644531	-1.16455078	+33.81591797	+16.52343750	-23.53271484	+2504	+13.67138672	-0.40429688	-0.30322266	-43.17626953	+1.47216797	+27.22412109	+2728	+11.40820313	-2.56640625	-1.62158203	+22.25830078	+9.93164063	-27.48779297	+1864
+1457971557.80209990	+13.44726563	-0.60644531	-1.15576172	+33.81591797	+16.52343750	-23.42285156	+2496	+13.67138672	-0.39990234	-0.28564453	-43.17626953	+1.53808594	+27.31201172	+2728	+11.40380859	-2.56640625	-1.61718750	+22.21435547	+9.95361328	-27.39990234	+1856
+1457971557.80620000	+13.44726563	-0.60644531	-1.15576172	+33.81591797	+16.54541016	-23.31298828	+2492	+13.67138672	-0.39550781	-0.26806641	-43.17626953	+1.62597656	+27.39990234	+2728	+11.40380859	-2.56201172	-1.61718750	+22.19238281	+10.01953125	-27.29003906	+1852
+1457971557.81040000	+13.44287109	-0.60644531	-1.14697266	+33.79394531	+16.50146484	-23.22509766	+2484	+13.67138672	-0.38671875	-0.25048828	-43.17626953	+1.64794922	+27.50976563	+2724	+11.40380859	-2.56640625	-1.61279297	+22.14843750	+10.04150391	-27.22412109	+1844
+1457971557.81460000	+13.43847656	-0.61083984	-1.13818359	+33.75000000	+16.47949219	-23.15917969	+2484	+13.67138672	-0.38232422	-0.22851563	-43.17626953	+1.66992188	+27.59765625	+2728	+11.39941406	-2.56640625	-1.61279297	+22.10449219	+10.08544922	-27.13623047	+1836
+1457971557.82290010	+13.43847656	-0.61523438	-1.12060547	+33.70605469	+16.43554688	-23.00537109	+2480	+13.67578125	-0.37353516	-0.20214844	-43.17626953	+1.80175781	+27.77343750	+2724	+11.39941406	-2.56640625	-1.60400391	+22.01660156	+10.10742188	-27.00439453	+1824
+1457971557.82710000	+13.43847656	-0.61523438	-1.11621094	+33.70605469	+16.41357422	-22.93945313	+2476	+13.67578125	-0.37353516	-0.18896484	-43.17626953	+1.84570313	+27.86132813	+2724	+11.39941406	-2.56640625	-1.59960938	+21.99462891	+10.12939453	-26.93847656	+1820
+1457971557.83119990	+13.43847656	-0.61523438	-1.11181641	+33.68408203	+16.41357422	-22.85156250	+2476	+13.67578125	-0.36914063	-0.17578125	-43.19824219	+1.93359375	+27.92724609	+2728	+11.39941406	-2.56640625	-1.59521484	+21.95068359	+10.15136719	-26.87255859	+1812
+1457971557.83540010	+13.43847656	-0.61523438	-1.10742188	+33.70605469	+16.41357422	-22.76367188	+2476	+13.67578125	-0.36474609	-0.16699219	-43.17626953	+1.99951172	+27.97119141	+2728	+11.39941406	-2.56640625	-1.59521484	+21.95068359	+10.17333984	-26.80664063	+1804
+1457971557.83960010	+13.43408203	-0.61083984	-1.10302734	+33.75000000	+16.41357422	-22.65380859	+2476	+13.67578125	-0.36474609	-0.16259766	-43.17626953	+2.10937500	+28.03710938	+2724	+11.39501953	-2.56201172	-1.59082031	+21.95068359	+10.17333984	-26.71875000	+1800
+1457971557.84369990	+13.43408203	-0.60205078	-1.09423828	+33.79394531	+16.34765625	-22.56591797	+2476	+13.67578125	-0.36474609	-0.15820313	-43.17626953	+2.26318359	+28.08105469	+2724	+11.39501953	-2.55761719	-1.58642578	+21.95068359	+10.17333984	-26.65283203	+1796
+1457971557.84789990	+13.43408203	-0.59765625	-1.08544922	+33.83789063	+16.32568359	-22.47802734	+2476	+13.67578125	-0.36474609	-0.15380859	-43.19824219	+2.39501953	+28.12500000	+2720	+11.39501953	-2.55322266	-1.57763672	+21.95068359	+10.15136719	-26.58691406	+1792
+1457971557.85620000	+13.43847656	-0.58886719	-1.06787109	+33.90380859	+16.23779297	-22.30224609	+2476	+13.67578125	-0.36914063	-0.14941406	-43.22021484	+2.68066406	+28.21289063	+2716	+11.39501953	-2.54003906	-1.56445313	+21.99462891	+10.10742188	-26.45507813	+1784
+1457971557.86040000	+13.43847656	-0.58447266	-1.06347656	+33.96972656	+16.23779297	-22.19238281	+2472	+13.67578125	-0.36914063	-0.15380859	-43.19824219	+2.85644531	+28.21289063	+2712	+11.39062500	-2.53564453	-1.55566406	+22.01660156	+10.08544922	-26.38916016	+1784
+1457971557.86450000	+13.44287109	-0.57568359	-1.05908203	+34.03564453	+16.21582031	-22.08251953	+2468	+13.67578125	-0.36914063	-0.15820313	-43.19824219	+3.05419922	+28.21289063	+2712	+11.39062500	-2.52685547	-1.54687500	+22.06054688	+10.04150391	-26.30126953	+1780
+1457971557.86870000	+13.44287109	-0.57128906	-1.05468750	+34.12353516	+16.19384766	-21.95068359	+2468	+13.67578125	-0.36914063	-0.16259766	-43.17626953	+3.27392578	+28.21289063	+2708	+11.39062500	-2.51806641	-1.53808594	+22.10449219	+10.01953125	-26.23535156	+1780
+1457971557.87290000	+13.44287109	-0.56250000	-1.04589844	+34.21142578	+16.19384766	-21.84082031	+2464	+13.67138672	-0.37353516	-0.16699219	-43.17626953	+3.47167969	+28.23486328	+2704	+11.38623047	-2.50927734	-1.52929688	+22.17041016	+9.99755859	-26.14746094	+1776
+1457971557.87700010	+13.44287109	-0.55371094	-1.04150391	+34.27734375	+16.17187500	-21.70898438	+2456	+13.67138672	-0.37353516	-0.17138672	-43.17626953	+3.69140625	+28.23486328	+2700	+11.38623047	-2.50048828	-1.52490234	+22.21435547	+9.97558594	-26.05957031	+1776
+1457971557.88540010	+13.44287109	-0.54052734	-1.03271484	+34.40917969	+16.10595703	-21.48925781	+2448	+13.67138672	-0.37353516	-0.18017578	-43.13232422	+4.10888672	+28.25683594	+2692	+11.38183594	-2.48291016	-1.50732422	+22.30224609	+9.90966797	-25.88378906	+1776
+1457971557.88949990	+13.44726563	-0.53613281	-1.02392578	+34.47509766	+16.06201172	-21.40136719	+2440	+13.67138672	-0.37353516	-0.18457031	-43.11035156	+4.30664063	+28.27880859	+2684	+11.38183594	-2.47412109	-1.50292969	+22.32421875	+9.86572266	-25.81787109	+1776
+1457971557.89369990	+13.44726563	-0.53173828	-1.01953125	+34.51904297	+16.06201172	-21.31347656	+2432	+13.67138672	-0.37353516	-0.18457031	-43.06640625	+4.50439453	+28.27880859	+2680	+11.37744141	-2.46972656	-1.49853516	+22.36816406	+9.86572266	-25.70800781	+1772
+1457971557.89790010	+13.44726563	-0.52734375	-1.01953125	+34.56298828	+16.04003906	-21.22558594	+2428	+13.67138672	-0.36914063	-0.18457031	-43.04443359	+4.65820313	+28.30078125	+2676	+11.37744141	-2.46533203	-1.49414063	+22.36816406	+9.84375000	-25.64208984	+1772
+1457971557.90200000	+13.44726563	-0.52294922	-1.01953125	+34.62890625	+16.04003906	-21.13769531	+2420	+13.67138672	-0.36914063	-0.18457031	-43.00048828	+4.83398438	+28.32275391	+2672	+11.37304688	-2.46093750	-1.49414063	+22.36816406	+9.84375000	-25.55419922	+1768
+1457971557.90619990	+13.44287109	-0.51855469	-1.01953125	+34.67285156	+16.04003906	-21.02783203	+2412	+13.67138672	-0.36474609	-0.18457031	-42.93457031	+4.98779297	+28.36669922	+2668	+11.37304688	-2.45654297	-1.49414063	+22.39013672	+9.84375000	-25.46630859	+1768
+1457971557.91039990	+13.43847656	-0.51855469	-1.01513672	+34.71679688	+16.01806641	-20.96191406	+2404	+13.66699219	-0.36474609	-0.18017578	-42.89062500	+5.11962891	+28.43261719	+2664	+11.37304688	-2.45214844	-1.49414063	+22.36816406	+9.82177734	-25.37841797	+1764
+1457971557.91870000	+13.43408203	-0.51855469	-1.01513672	+34.76074219	+15.93017578	-20.83007813	+2392	+13.67138672	-0.36035156	-0.16259766	-42.78076172	+5.33935547	+28.58642578	+2664	+11.36865234	-2.45214844	-1.49414063	+22.30224609	+9.82177734	-25.22460938	+1756
+1457971557.92280010	+13.43408203	-0.51855469	-1.01074219	+34.76074219	+15.90820313	-20.80810547	+2388	+13.67138672	-0.35156250	-0.15820313	-42.69287109	+5.42724609	+28.67431641	+2664	+11.36425781	-2.45214844	-1.49414063	+22.25830078	+9.82177734	-25.15869141	+1752
+1457971557.92700000	+13.43408203	-0.51855469	-1.01074219	+34.78271484	+15.86425781	-20.76416016	+2384	+13.67138672	-0.34716797	-0.14501953	-42.62695313	+5.49316406	+28.76220703	+2660	+11.36425781	-2.45214844	-1.49853516	+22.19238281	+9.82177734	-25.11474609	+1748
+1457971557.93120000	+13.42968750	-0.51855469	-1.01074219	+34.80468750	+15.84228516	-20.69824219	+2384	+13.67138672	-0.34277344	-0.13623047	-42.53906250	+5.60302734	+28.85009766	+2660	+11.36425781	-2.45654297	-1.49853516	+22.14843750	+9.82177734	-25.02685547	+1748
+1457971557.93530010	+13.42968750	-0.52294922	-1.01074219	+34.82666016	+15.79833984	-20.65429688	+2380	+13.67138672	-0.33837891	-0.12744141	-42.42919922	+5.66894531	+28.95996094	+2664	+11.35986328	-2.45654297	-1.50292969	+22.10449219	+9.82177734	-24.98291016	+1744
+1457971557.93950010	+13.42529297	-0.52294922	-1.01513672	+34.84863281	+15.75439453	-20.61035156	+2380	+13.67138672	-0.33398438	-0.11865234	-42.31933594	+5.73486328	+29.06982422	+2664	+11.35986328	-2.45654297	-1.50732422	+22.03857422	+9.82177734	-24.91699219	+1740
+1457971557.94779990	+13.42089844	-0.52294922	-1.01513672	+34.89257813	+15.66650391	-20.50048828	+2380	+13.67138672	-0.32519531	-0.10107422	-42.07763672	+5.93261719	+29.33349609	+2668	+11.35546875	-2.45654297	-1.51611328	+21.95068359	+9.79980469	-24.80712891	+1728
+1457971557.95199990	+13.42089844	-0.52294922	-1.01513672	+34.93652344	+15.60058594	-20.47851563	+2384	+13.67138672	-0.32080078	-0.09228516	-41.92382813	+5.99853516	+29.46533203	+2668	+11.35546875	-2.45654297	-1.51611328	+21.88476563	+9.77783203	-24.74121094	+1724
+1457971557.95619990	+13.41650391	-0.51855469	-1.01074219	+34.98046875	+15.51269531	-20.43457031	+2384	+13.67138672	-0.31640625	-0.08349609	-41.79199219	+6.10839844	+29.59716797	+2668	+11.35546875	-2.45654297	-1.52050781	+21.84082031	+9.73388672	-24.69726563	+1720
+1457971557.96030000	+13.41650391	-0.51855469	-1.01074219	+35.02441406	+15.44677734	-20.41259766	+2384	+13.67138672	-0.31201172	-0.07910156	-41.61621094	+6.21826172	+29.72900391	+2672	+11.35107422	-2.45654297	-1.52490234	+21.79687500	+9.68994141	-24.65332031	+1712
+1457971557.96450000	+13.41650391	-0.51855469	-1.01074219	+35.06835938	+15.35888672	-20.36865234	+2388	+13.67138672	-0.30761719	-0.07470703	-41.44042969	+6.32812500	+29.83886719	+2672	+11.35107422	-2.45654297	-1.52490234	+21.77490234	+9.64599609	-24.58740234	+1708
+1457971557.96869990	+13.41650391	-0.51416016	-1.01074219	+35.13427734	+15.27099609	-20.32470703	+2392	+13.66699219	-0.30322266	-0.07470703	-41.24267578	+6.48193359	+29.94873047	+2672	+11.35107422	-2.45214844	-1.52929688	+21.75292969	+9.58007813	-24.54345703	+1704
+1457971557.97700000	+13.41210938	-0.50097656	-1.00634766	+35.33203125	+15.05126953	-20.28076172	+2400	+13.66699219	-0.29443359	-0.07470703	-40.78125000	+6.76757813	+30.19042969	+2672	+11.34667969	-2.44335938	-1.52929688	+21.73095703	+9.42626953	-24.45556641	+1696
+1457971557.98120000	+13.41210938	-0.49658203	-1.00634766	+35.44189453	+14.91943359	-20.25878906	+2400	+13.66259766	-0.29443359	-0.07910156	-40.56152344	+6.89941406	+30.30029297	+2668	+11.34667969	-2.43457031	-1.52929688	+21.73095703	+9.31640625	-24.41162109	+1692
+1457971557.98530010	+13.41210938	-0.48339844	-1.00195313	+35.59570313	+14.74365234	-20.28076172	+2404	+13.66259766	-0.29003906	-0.07910156	-40.27587891	+7.05322266	+30.41015625	+2668	+11.34667969	-2.42578125	-1.52929688	+21.75292969	+9.18457031	-24.36767578	+1688
+1457971557.98950000	+13.41210938	-0.47460938	-0.99755859	+35.74951172	+14.56787109	-20.30273438	+2408	+13.66259766	-0.28564453	-0.08349609	-40.01220703	+7.16308594	+30.52001953	+2664	+11.34228516	-2.41699219	-1.52929688	+21.75292969	+9.00878906	-24.34570313	+1688
+1457971557.99370000	+13.41210938	-0.46142578	-0.99755859	+35.88134766	+14.41406250	-20.34667969	+2408	+13.66259766	-0.28125000	-0.08789063	-39.74853516	+7.29492188	+30.56396484	+2660	+11.34228516	-2.40820313	-1.52929688	+21.77490234	+8.85498047	-24.32373047	+1684
+1457971557.99780010	+13.41210938	-0.44824219	-0.99316406	+36.05712891	+14.21630859	-20.43457031	+2408	+13.65820313	-0.27685547	-0.09228516	-39.41894531	+7.38281250	+30.62988281	+2656	+11.34228516	-2.39941406	-1.52490234	+21.81884766	+8.65722656	-24.32373047	+1684
+1457971558.00200010	+13.41210938	-0.43945313	-0.98876953	+36.18896484	+14.08447266	-20.52246094	+2408	+13.65380859	-0.26806641	-0.09667969	-39.11132813	+7.47070313	+30.69580078	+2656	+11.34228516	-2.38623047	-1.52490234	+21.84082031	+8.43750000	-24.32373047	+1684
+1457971558.01029990	+13.41210938	-0.41748047	-0.98437500	+36.43066406	+13.82080078	-20.78613281	+2404	+13.64941406	-0.25927734	-0.10107422	-38.49609375	+7.58056641	+30.82763672	+2648	+11.34228516	-2.36425781	-1.52050781	+21.92871094	+7.97607422	-24.34570313	+1688
+1457971558.01449990	+13.41210938	-0.40869141	-0.98437500	+36.49658203	+13.71093750	-20.91796875	+2400	+13.64941406	-0.25048828	-0.10107422	-38.18847656	+7.58056641	+30.91552734	+2644	+11.33789063	-2.35546875	-1.52050781	+21.95068359	+7.75634766	-24.36767578	+1688
+1457971558.01860000	+13.41210938	-0.40429688	-0.97998047	+36.54052734	+13.60107422	-21.09375000	+2396	+13.64501953	-0.24609375	-0.10107422	-37.90283203	+7.58056641	+30.98144531	+2640	+11.33789063	-2.34667969	-1.52050781	+21.95068359	+7.53662109	-24.41162109	+1688
+1457971558.02280000	+13.40771484	-0.39990234	-0.97558594	+36.58447266	+13.49121094	-21.24755859	+2388	+13.64062500	-0.24169922	-0.09667969	-37.59521484	+7.53662109	+31.09130859	+2636	+11.33789063	-2.34228516	-1.51611328	+21.95068359	+7.29492188	-24.45556641	+1688
+1457971558.02700000	+13.40771484	-0.39550781	-0.97558594	+36.58447266	+13.40332031	-21.42333984	+2384	+13.64062500	-0.23291016	-0.09228516	-37.26562500	+7.49267578	+31.17919922	+2632	+11.33789063	-2.33349609	-1.51611328	+21.92871094	+7.09716797	-24.49951172	+1688
+1457971558.03110000	+13.40771484	-0.39111328	-0.97558594	+36.60644531	+13.33740234	-21.57714844	+2376	+13.63623047	-0.21972656	-0.09228516	-36.95800781	+7.47070313	+31.26708984	+2628	+11.33349609	-2.33349609	-1.52050781	+21.92871094	+6.92138672	-24.52148438	+1688
+1457971558.03530000	+13.40332031	-0.39111328	-0.97558594	+36.56250000	+13.29345703	-21.73095703	+2372	+13.63623047	-0.21533203	-0.08789063	-36.65039063	+7.36083984	+31.39892578	+2624	+11.33349609	-2.32910156	-1.52490234	+21.86279297	+6.76757813	-24.56542969	+1688
+1457971558.04360010	+13.39453125	-0.38671875	-0.97558594	+36.51855469	+13.16162109	-22.01660156	+2360	+13.62744141	-0.19335938	-0.07470703	-36.01318359	+7.20703125	+31.70654297	+2620	+11.32910156	-2.32470703	-1.53369141	+21.77490234	+6.48193359	-24.63134766	+1688
+1457971558.04780010	+13.39013672	-0.38671875	-0.97119141	+36.45263672	+13.07373047	-22.17041016	+2356	+13.62304688	-0.18896484	-0.06152344	-35.74951172	+7.07519531	+31.92626953	+2620	+11.32470703	-2.32470703	-1.53808594	+21.68701172	+6.35009766	-24.65332031	+1688
+1457971558.05200000	+13.38574219	-0.39111328	-0.97119141	+36.40869141	+13.00781250	-22.30224609	+2356	+13.62304688	-0.18017578	-0.04833984	-35.46386719	+6.92138672	+32.12402344	+2620	+11.32031250	-2.32470703	-1.54248047	+21.59912109	+6.24023438	-24.67529297	+1684
+1457971558.05609990	+13.38574219	-0.39111328	-0.97119141	+36.32080078	+12.91992188	-22.45605469	+2352	+13.61865234	-0.17138672	-0.04394531	-35.17822266	+6.83349609	+32.34375000	+2616	+11.32031250	-2.32910156	-1.55126953	+21.51123047	+6.13037109	-24.69726563	+1684
+1457971558.06030010	+13.38134766	-0.39550781	-0.97119141	+36.25488281	+12.87597656	-22.56591797	+2352	+13.61865234	-0.16259766	-0.03515625	-34.87060547	+6.67968750	+32.56347656	+2620	+11.31591797	-2.32910156	-1.55566406	+21.42333984	+6.02050781	-24.74121094	+1680
+1457971558.06450010	+13.37695313	-0.39550781	-0.97119141	+36.18896484	+12.81005859	-22.67578125	+2352	+13.61425781	-0.15380859	-0.02636719	-34.56298828	+6.54785156	+32.80517578	+2620	+11.31591797	-2.32910156	-1.56445313	+21.35742188	+5.91064453	-24.76318359	+1680
+1457971558.07279990	+13.37255859	-0.39550781	-0.97119141	+36.07910156	+12.70019531	-22.85156250	+2352	+13.60546875	-0.13623047	-0.01318359	-33.96972656	+6.30615234	+33.31054688	+2620	+11.30712891	-2.32470703	-1.57763672	+21.20361328	+5.69091797	-24.80712891	+1672
+1457971558.07690000	+13.36816406	-0.39550781	-0.97558594	+36.01318359	+12.63427734	-22.96142578	+2352	+13.60107422	-0.13183594	-0.00439453	-33.70605469	+6.13037109	+33.59619141	+2624	+11.30273438	-2.32470703	-1.58203125	+21.13769531	+5.58105469	-24.85107422	+1668
+1457971558.08110000	+13.36816406	-0.39550781	-0.97119141	+35.94726563	+12.52441406	-23.04931641	+2356	+13.60107422	-0.12304688	-0.00439453	-33.42041016	+6.02050781	+33.85986328	+2624	+11.30273438	-2.32031250	-1.58642578	+21.07177734	+5.44921875	-24.87304688	+1668
+1457971558.08530000	+13.36376953	-0.39550781	-0.97119141	+35.88134766	+12.43652344	-23.13720703	+2356	+13.59667969	-0.11425781	+0.00000000	-33.11279297	+5.84472656	+34.12353516	+2624	+11.29833984	-2.31591797	-1.59082031	+21.02783203	+5.29541016	-24.93896484	+1664
+1457971558.08940010	+13.36376953	-0.39111328	-0.97119141	+35.81542969	+12.34863281	-23.22509766	+2360	+13.59667969	-0.10986328	+0.00439453	-32.82714844	+5.66894531	+34.40917969	+2624	+11.29833984	-2.31152344	-1.59521484	+20.98388672	+5.14160156	-24.98291016	+1660
+1457971558.09360000	+13.36816406	-0.39111328	-0.97119141	+35.77148438	+12.26074219	-23.31298828	+2360	+13.59228516	-0.10986328	+0.00439453	-32.54150391	+5.51513672	+34.65087891	+2624	+11.29394531	-2.30712891	-1.59521484	+20.93994141	+4.98779297	-25.02685547	+1656
+1457971558.10190010	+13.36816406	-0.38671875	-0.97119141	+35.68359375	+12.06298828	-23.46679688	+2364	+13.58349609	-0.09667969	+0.00439453	-31.90429688	+5.14160156	+35.15625000	+2620	+11.29394531	-2.29394531	-1.59960938	+20.89599609	+4.61425781	-25.13671875	+1652
+1457971558.10610010	+13.36816406	-0.38232422	-0.97119141	+35.63964844	+11.97509766	-23.53271484	+2364	+13.57910156	-0.09228516	+0.00439453	-31.61865234	+4.96582031	+35.37597656	+2620	+11.28955078	-2.28515625	-1.60400391	+20.89599609	+4.43847656	-25.20263672	+1652
+1457971558.11030010	+13.36816406	-0.37792969	-0.96679688	+35.61767578	+11.84326172	-23.64257813	+2364	+13.57470703	-0.08789063	+0.00439453	-31.31103516	+4.74609375	+35.61767578	+2616	+11.28955078	-2.27636719	-1.60400391	+20.89599609	+4.21875000	-25.29052734	+1648
+1457971558.11439990	+13.37255859	-0.37353516	-0.96679688	+35.57373047	+11.71142578	-23.75244141	+2364	+13.57031250	-0.08789063	+0.00439453	-31.02539063	+4.50439453	+35.83740234	+2612	+11.28955078	-2.26757813	-1.60400391	+20.89599609	+3.99902344	-25.35644531	+1648
+1457971558.11859990	+13.37255859	-0.36914063	-0.96240234	+35.52978516	+11.57958984	-23.86230469	+2364	+13.57031250	-0.08349609	+0.00439453	-30.73974609	+4.26269531	+36.01318359	+2612	+11.28955078	-2.26318359	-1.60400391	+20.89599609	+3.80126953	-25.44433594	+1648
+1457971558.12280010	+13.37695313	-0.36474609	-0.96240234	+35.46386719	+11.42578125	-23.99414063	+2360	+13.56591797	-0.08349609	+0.00000000	-30.47607422	+3.99902344	+36.21093750	+2608	+11.28955078	-2.25439453	-1.60400391	+20.89599609	+3.55957031	-25.55419922	+1648
+1457971558.13109990	+13.38134766	-0.36035156	-0.95800781	+35.37597656	+11.18408203	-24.25781250	+2356	+13.55712891	-0.07031250	+0.00000000	-29.90478516	+3.44970703	+36.51855469	+2600	+11.29394531	-2.24560547	-1.60839844	+20.89599609	+3.14208984	-25.77392578	+1644
+1457971558.13529990	+13.38134766	-0.35595703	-0.95800781	+35.33203125	+11.05224609	-24.45556641	+2352	+13.55273438	-0.07031250	+0.00000000	-29.66308594	+3.14208984	+36.65039063	+2596	+11.29394531	-2.24121094	-1.60839844	+20.89599609	+2.94433594	-25.90576172	+1644
+1457971558.13940000	+13.38134766	-0.35156250	-0.95800781	+35.26611328	+10.92041016	-24.63134766	+2348	+13.54833984	-0.06152344	+0.00439453	-29.42138672	+2.83447266	+36.78222656	+2596	+11.29394531	-2.23681641	-1.61279297	+20.89599609	+2.72460938	-26.01562500	+1644
+1457971558.14360000	+13.38134766	-0.35156250	-0.95800781	+35.22216797	+10.81054688	-24.82910156	+2340	+13.54394531	-0.05273438	+0.00439453	-29.15771484	+2.50488281	+36.89208984	+2592	+11.29833984	-2.23681641	-1.62158203	+20.89599609	+2.54882813	-26.14746094	+1644
+1457971558.14780000	+13.38134766	-0.34716797	-0.95800781	+35.15625000	+10.65673828	-25.07080078	+2336	+13.53955078	-0.05273438	+0.00878906	-28.95996094	+2.17529297	+37.00195313	+2588	+11.29833984	-2.23242188	-1.62597656	+20.87402344	+2.32910156	-26.30126953	+1644
+1457971558.15190010	+13.38134766	-0.34716797	-0.95361328	+35.06835938	+10.52490234	-25.31250000	+2332	+13.53955078	-0.04394531	+0.01318359	-28.74023438	+1.82373047	+37.08984375	+2588	+11.29833984	-2.23681641	-1.63037109	+20.85205078	+2.13134766	-26.45507813	+1644
+1457971558.15610000	+13.38134766	-0.34716797	-0.95800781	+35.00244141	+10.45898438	-25.57617188	+2328	+13.53515625	-0.03515625	+0.01757813	-28.49853516	+1.42822266	+37.17773438	+2584	+11.30273438	-2.24121094	-1.63916016	+20.80810547	+1.97753906	-26.60888672	+1644
+1457971558.16440010	+13.38134766	-0.35156250	-0.96240234	+34.84863281	+10.28320313	-26.10351563	+2324	+13.52636719	-0.01757813	+0.02636719	-28.12500000	+0.72509766	+37.28759766	+2580	+11.30712891	-2.24560547	-1.65673828	+20.74218750	+1.62597656	-26.96044922	+1644
+1457971558.16860010	+13.37695313	-0.35156250	-0.96240234	+34.76074219	+10.19531250	-26.38916016	+2324	+13.52197266	-0.00878906	+0.03515625	-27.92724609	+0.32958984	+37.35351563	+2580	+11.31152344	-2.25000000	-1.66992188	+20.72021484	+1.47216797	-27.13623047	+1644
+1457971558.17269990	+13.37695313	-0.35156250	-0.96679688	+34.69482422	+10.10742188	-26.69677734	+2324	+13.52197266	+0.00000000	+0.03955078	-27.72949219	-0.04394531	+37.39746094	+2580	+11.31152344	-2.25439453	-1.67871094	+20.67626953	+1.31835938	-27.31201172	+1648
+1457971558.17689990	+13.37255859	-0.35156250	-0.96679688	+34.62890625	+10.04150391	-27.00439453	+2324	+13.51757813	+0.00878906	+0.04833984	-27.53173828	-0.41748047	+37.44140625	+2580	+11.31152344	-2.25878906	-1.69189453	+20.65429688	+1.18652344	-27.48779297	+1648
+1457971558.18109990	+13.36816406	-0.35156250	-0.96679688	+34.56298828	+9.95361328	-27.33398438	+2324	+13.51318359	+0.01757813	+0.05273438	-27.35595703	-0.79101563	+37.48535156	+2576	+11.31591797	-2.26318359	-1.70068359	+20.61035156	+1.01074219	-27.68554688	+1648
+1457971558.18520000	+13.36816406	-0.35156250	-0.96679688	+34.49707031	+9.88769531	-27.61962891	+2324	+13.50878906	+0.03076172	+0.06152344	-27.11425781	-1.16455078	+37.52929688	+2580	+11.31591797	-2.26757813	-1.70947266	+20.61035156	+0.83496094	-27.88330078	+1644
+1457971558.19359990	+13.36376953	-0.35156250	-0.97119141	+34.36523438	+9.77783203	-28.27880859	+2332	+13.50439453	+0.04833984	+0.07031250	-26.69677734	-1.88964844	+37.55126953	+2576	+11.32031250	-2.27636719	-1.72705078	+20.58837891	+0.50537109	-28.27880859	+1644
+1457971558.19770000	+13.36376953	-0.35156250	-0.97558594	+34.29931641	+9.73388672	-28.58642578	+2336	+13.50439453	+0.06152344	+0.07470703	-26.36718750	-2.28515625	+37.57324219	+2576	+11.32470703	-2.27636719	-1.74023438	+20.61035156	+0.35156250	-28.47656250	+1640
+1457971558.20190000	+13.35937500	-0.34277344	-0.97558594	+34.27734375	+9.66796875	-28.87207031	+2340	+13.50000000	+0.07031250	+0.07910156	-26.10351563	-2.65869141	+37.57324219	+2576	+11.32470703	-2.27636719	-1.74902344	+20.67626953	+0.17578125	-28.67431641	+1640
+1457971558.20610000	+13.35498047	-0.33837891	-0.97558594	+34.25537109	+9.60205078	-29.20166016	+2344	+13.49121094	+0.07910156	+0.07470703	-25.83984375	-2.98828125	+37.57324219	+2576	+11.32910156	-2.27636719	-1.75341797	+20.72021484	+0.00000000	-28.87207031	+1636
+1457971558.21020010	+13.35498047	-0.33398438	-0.97558594	+34.25537109	+9.53613281	-29.50927734	+2348	+13.48681641	+0.09667969	+0.07910156	-25.42236328	-3.40576172	+37.59521484	+2576	+11.32910156	-2.27197266	-1.75341797	+20.80810547	-0.21972656	-29.06982422	+1636
+1457971558.21860000	+13.35058594	-0.32080078	-0.97119141	+34.21142578	+9.42626953	-30.12451172	+2356	+13.47802734	+0.11865234	+0.07910156	-24.69726563	-4.17480469	+37.57324219	+2572	+11.33349609	-2.26757813	-1.75781250	+20.96191406	-0.63720703	-29.50927734	+1632
+1457971558.22270010	+13.35058594	-0.31201172	-0.97119141	+34.21142578	+9.38232422	-30.41015625	+2356	+13.47363281	+0.14062500	+0.08349609	-24.14794922	-4.61425781	+37.57324219	+2572	+11.33789063	-2.25878906	-1.75781250	+21.07177734	-0.85693359	-29.70703125	+1628
+1457971558.22690010	+13.35058594	-0.30761719	-0.97558594	+34.23339844	+9.36035156	-30.69580078	+2360	+13.46923828	+0.15380859	+0.08349609	-23.66455078	-5.07568359	+37.57324219	+2572	+11.34228516	-2.25439453	-1.76220703	+21.20361328	-1.07666016	-29.92675781	+1628
+1457971558.23099990	+13.35058594	-0.29882813	-0.97558594	+34.23339844	+9.31640625	-30.98144531	+2360	+13.46044922	+0.16259766	+0.07910156	-23.18115234	-5.47119141	+37.48535156	+2568	+11.34228516	-2.25000000	-1.76220703	+21.33544922	-1.29638672	-30.12451172	+1628
+1457971558.23519990	+13.35058594	-0.29003906	-0.97558594	+34.21142578	+9.29443359	-31.26708984	+2360	+13.45166016	+0.18896484	+0.08349609	-22.52197266	-5.97656250	+37.46337891	+2568	+11.34667969	-2.24121094	-1.76220703	+21.46728516	-1.51611328	-30.32226563	+1628
+1457971558.23939990	+13.35058594	-0.28125000	-0.97558594	+34.23339844	+9.25048828	-31.53076172	+2360	+13.44287109	+0.20654297	+0.08349609	-21.90673828	-6.50390625	+37.44140625	+2568	+11.34667969	-2.23681641	-1.76220703	+21.59912109	-1.73583984	-30.54199219	+1628
+1457971558.24350000	+13.34619141	-0.27246094	-0.97558594	+34.25537109	+9.20654297	-31.81640625	+2360	+13.43408203	+0.21972656	+0.08349609	-21.29150391	-6.98730469	+37.35351563	+2568	+11.35107422	-2.22802734	-1.76220703	+21.75292969	-1.97753906	-30.73974609	+1628
+1457971558.24770000	+13.34619141	-0.26367188	-0.97998047	+34.25537109	+9.22851563	-32.05810547	+2356	+13.42089844	+0.25048828	+0.08349609	-20.47851563	-7.55859375	+37.30957031	+2572	+11.35107422	-2.21923828	-1.76220703	+21.88476563	-2.19726563	-30.93750000	+1628
+1457971558.25600000	+13.34619141	-0.25488281	-0.98876953	+34.18945313	+9.27246094	-32.58544922	+2348	+13.40332031	+0.28564453	+0.09228516	-19.00634766	-8.72314453	+37.11181641	+2568	+11.35546875	-2.21484375	-1.76220703	+22.10449219	-2.61474609	-31.33300781	+1624
+1457971558.26020000	+13.34619141	-0.25488281	-0.99755859	+34.12353516	+9.36035156	-32.80517578	+2344	+13.39013672	+0.31640625	+0.09667969	-18.10546875	-9.36035156	+37.00195313	+2572	+11.35986328	-2.21484375	-1.76660156	+22.21435547	-2.79052734	-31.50878906	+1628
+1457971558.26440000	+13.34619141	-0.25048828	-1.00634766	+34.07958984	+9.44824219	-33.02490234	+2340	+13.38134766	+0.33837891	+0.10107422	-17.27050781	-9.97558594	+36.87011719	+2568	+11.35986328	-2.21484375	-1.77099609	+22.30224609	-2.94433594	-31.66259766	+1624
+1457971558.26850010	+13.34179688	-0.24609375	-1.01074219	+34.03564453	+9.51416016	-33.26660156	+2336	+13.36376953	+0.36035156	+0.10546875	-16.41357422	-10.59082031	+36.69433594	+2568	+11.35986328	-2.21044922	-1.77978516	+22.39013672	-3.07617188	-31.83837891	+1624
+1457971558.27270010	+13.34179688	-0.24609375	-1.02832031	+33.96972656	+9.68994141	-33.44238281	+2332	+13.35058594	+0.38671875	+0.10986328	-15.49072266	-11.25000000	+36.54052734	+2572	+11.35546875	-2.21484375	-1.78857422	+22.45605469	-3.18603516	-31.97021484	+1624
+1457971558.27690010	+13.33740234	-0.25048828	-1.04150391	+33.85986328	+9.86572266	-33.64013672	+2328	+13.33740234	+0.41308594	+0.11425781	-14.58984375	-11.88720703	+36.34277344	+2572	+11.35107422	-2.21923828	-1.79736328	+22.47802734	-3.27392578	-32.12402344	+1628
+1457971558.28099990	+13.33300781	-0.25048828	-1.05029297	+33.75000000	+10.01953125	-33.85986328	+2324	+13.31982422	+0.43505859	+0.11865234	-13.66699219	-12.52441406	+36.10107422	+2572	+11.34667969	-2.22802734	-1.80615234	+22.52197266	-3.38378906	-32.27783203	+1632
+1457971558.28940010	+13.32861328	-0.26367188	-1.08984375	+33.53027344	+10.54687500	-34.14550781	+2320	+13.29345703	+0.48339844	+0.12744141	-11.84326172	-13.73291016	+35.59570313	+2572	+11.33789063	-2.24121094	-1.83251953	+22.54394531	-3.40576172	-32.49755859	+1636
+1457971558.29349990	+13.31982422	-0.27246094	-1.10742188	+33.39843750	+10.83251953	-34.32128906	+2320	+13.27587891	+0.50537109	+0.12744141	-10.92041016	-14.32617188	+35.31005859	+2568	+11.33349609	-2.25439453	-1.84570313	+22.54394531	-3.38378906	-32.60742188	+1640
+1457971558.29769990	+13.31542969	-0.27685547	-1.12939453	+33.31054688	+11.14013672	-34.45312500	+2324	+13.25830078	+0.52294922	+0.12744141	-10.06347656	-14.87548828	+34.98046875	+2568	+11.32470703	-2.26318359	-1.86328125	+22.58789063	-3.36181641	-32.69531250	+1644
+1457971558.30189990	+13.30664063	-0.28564453	-1.15136719	+33.22265625	+11.44775391	-34.58496094	+2324	+13.24072266	+0.54492188	+0.12304688	-9.18457031	-15.38085938	+34.67285156	+2564	+11.31591797	-2.27636719	-1.88085938	+22.58789063	-3.29589844	-32.80517578	+1648
+1457971558.30600000	+13.29345703	-0.29443359	-1.17773438	+33.11279297	+11.79931641	-34.67285156	+2328	+13.21875000	+0.56689453	+0.11865234	-8.30566406	-15.86425781	+34.32128906	+2564	+11.30273438	-2.28955078	-1.89843750	+22.58789063	-3.22998047	-32.89306641	+1652
+1457971558.31020000	+13.28466797	-0.29882813	-1.20410156	+33.09082031	+12.12890625	-34.78271484	+2332	+13.20117188	+0.58007813	+0.10986328	-7.55859375	-16.28173828	+33.99169922	+2560	+11.29394531	-2.29833984	-1.92041016	+22.65380859	-3.16406250	-32.98095703	+1656
+1457971558.31430010	+13.27587891	-0.31640625	-1.23046875	+33.00292969	+12.45849609	-34.91455078	+2340	+13.18359375	+0.59765625	+0.09667969	-6.76757813	-16.69921875	+33.61816406	+2556	+11.28076172	-2.31591797	-1.93798828	+22.67578125	-3.07617188	-33.09082031	+1660
+1457971558.31850000	+13.26269531	-0.32958984	-1.26562500	+32.91503906	+12.85400391	-35.00244141	+2348	+13.16162109	+0.61523438	+0.08349609	-5.99853516	-17.05078125	+33.26660156	+2552	+11.27197266	-2.33349609	-1.95996094	+22.69775391	-2.94433594	-33.20068359	+1664
+1457971558.32680010	+13.23632813	-0.34716797	-1.31835938	+32.91503906	+13.44726563	-35.31005859	+2356	+13.11767578	+0.63281250	+0.04394531	-4.61425781	-17.62207031	+32.49755859	+2540	+11.24560547	-2.36425781	-1.99511719	+22.89550781	-2.79052734	-33.46435547	+1668
+1457971558.33100010	+13.22314453	-0.36035156	-1.36230469	+32.91503906	+13.86474609	-35.37597656	+2364	+13.09130859	+0.64599609	+0.01318359	-3.91113281	-17.84179688	+32.12402344	+2536	+11.23242188	-2.38183594	-2.02148438	+22.96142578	-2.65869141	-33.57421875	+1672
+1457971558.33520010	+13.20556641	-0.36474609	-1.39746094	+33.04687500	+14.12841797	-35.52978516	+2364	+13.06933594	+0.65039063	-0.01757813	-3.33984375	-17.99560547	+31.72851563	+2532	+11.21923828	-2.39062500	-2.03906250	+23.15917969	-2.59277344	-33.72802734	+1672
+1457971558.33929990	+13.18798828	-0.37792969	-1.42822266	+33.09082031	+14.37011719	-35.68359375	+2368	+13.03857422	+0.65917969	-0.04833984	-2.74658203	-18.12744141	+31.35498047	+2528	+11.20166016	-2.40820313	-2.05664063	+23.31298828	-2.52685547	-33.90380859	+1672
+1457971558.34349990	+13.17041016	-0.39111328	-1.47216797	+33.17871094	+14.72167969	-35.77148438	+2376	+13.01220703	+0.66357422	-0.08789063	-2.15332031	-18.19335938	+30.98144531	+2524	+11.18847656	-2.42578125	-2.08300781	+23.46679688	-2.39501953	-34.07958984	+1676
+1457971558.34770010	+13.15283203	-0.39111328	-1.50732422	+33.35449219	+14.94140625	-35.96923828	+2372	+12.98583984	+0.66357422	-0.13183594	-1.64794922	-18.21533203	+30.60791016	+2516	+11.17089844	-2.43896484	-2.10058594	+23.73046875	-2.35107422	-34.27734375	+1676
+1457971558.35599990	+13.11328125	-0.42626953	-1.59082031	+33.55224609	+15.46875000	-36.29882813	+2376	+12.92871094	+0.66357422	-0.22412109	-0.65917969	-18.19335938	+29.86083984	+2500	+11.14013672	-2.48291016	-2.14892578	+24.10400391	-2.15332031	-34.71679688	+1680
+1457971558.36019990	+13.09570313	-0.43066406	-1.63476563	+33.75000000	+15.68847656	-36.49658203	+2372	+12.89794922	+0.65917969	-0.27685547	-0.17578125	-18.10546875	+29.46533203	+2492	+11.12255859	-2.50048828	-2.17089844	+24.41162109	-2.04345703	-34.95849609	+1680
+1457971558.36430000	+13.07373047	-0.45263672	-1.67431641	+33.90380859	+15.88623047	-36.69433594	+2368	+12.86718750	+0.65478516	-0.32958984	+0.24169922	-17.97363281	+29.11376953	+2484	+11.10498047	-2.52685547	-2.19287109	+24.63134766	-1.93359375	-35.17822266	+1680
+1457971558.36850000	+13.05175781	-0.47021484	-1.72705078	+34.05761719	+16.19384766	-36.82617188	+2368	+12.83642578	+0.64599609	-0.38671875	+0.68115234	-17.81982422	+28.74023438	+2476	+11.08740234	-2.55322266	-2.22363281	+24.89501953	-1.75781250	-35.44189453	+1684
+1457971558.37270000	+13.02539063	-0.48339844	-1.77978516	+34.27734375	+16.39160156	-37.00195313	+2360	+12.80566406	+0.63720703	-0.44384766	+1.09863281	-17.64404297	+28.36669922	+2468	+11.06542969	-2.57519531	-2.25439453	+25.18066406	-1.60400391	-35.66162109	+1688
+1457971558.37680010	+12.99902344	-0.50976563	-1.82373047	+34.40917969	+16.61132813	-37.17773438	+2356	+12.77050781	+0.61962891	-0.50537109	+1.42822266	-17.44628906	+28.01513672	+2460	+11.04345703	-2.61035156	-2.28515625	+25.40039063	-1.38427734	-35.90332031	+1692
+1457971558.38100000	+12.97705078	-0.53173828	-1.88525391	+34.56298828	+16.89697266	-37.33154297	+2356	+12.74414063	+0.60205078	-0.56689453	+1.77978516	-17.22656250	+27.61962891	+2456	+11.02587891	-2.64550781	-2.31591797	+25.64208984	-1.16455078	-36.16699219	+1696
+1457971558.38930010	+12.92431641	-0.58886719	-1.99072266	+34.84863281	+17.31445313	-37.70507813	+2348	+12.68261719	+0.56250000	-0.68994141	+2.46093750	-16.76513672	+26.89453125	+2440	+10.97753906	-2.72021484	-2.38623047	+26.08154297	-0.63720703	-36.67236328	+1708
+1457971558.39350010	+12.89794922	-0.62402344	-2.05224609	+34.95849609	+17.60009766	-37.83691406	+2344	+12.65185547	+0.54052734	-0.75585938	+2.76855469	-16.47949219	+26.49902344	+2432	+10.95556641	-2.76416016	-2.42578125	+26.30126953	-0.30761719	-36.91406250	+1712
+1457971558.39759990	+12.87158203	-0.65917969	-2.11376953	+35.11230469	+17.84179688	-38.01269531	+2344	+12.62109375	+0.51416016	-0.82177734	+3.09814453	-16.21582031	+26.10351563	+2424	+10.92919922	-2.80810547	-2.46533203	+26.47705078	+0.04394531	-37.13378906	+1720
+1457971558.40179990	+12.84082031	-0.69873047	-2.17529297	+35.20019531	+18.06152344	-38.14453125	+2344	+12.59033203	+0.47900391	-0.88330078	+3.33984375	-15.97412109	+25.72998047	+2420	+10.89843750	-2.86083984	-2.50927734	+26.63085938	+0.41748047	-37.35351563	+1732
+1457971558.40599990	+12.81445313	-0.74267578	-2.24121094	+35.28808594	+18.32519531	-38.25439453	+2344	+12.55957031	+0.44824219	-0.95800781	+3.60351563	-15.66650391	+25.33447266	+2416	+10.87646484	-2.91357422	-2.55761719	+26.80664063	+0.81298828	-37.59521484	+1740
+1457971558.41010000	+12.78369141	-0.78222656	-2.30273438	+35.39794922	+18.47900391	-38.43017578	+2340	+12.52880859	+0.41748047	-1.01953125	+3.88916016	-15.44677734	+24.93896484	+2408	+10.84570313	-2.96630859	-2.60156250	+26.91650391	+1.18652344	-37.83691406	+1748
+1457971558.41430000	+12.75292969	-0.83935547	-2.36425781	+35.41992188	+18.65478516	-38.60595703	+2340	+12.50244141	+0.37353516	-1.08105469	+4.08691406	-15.22705078	+24.52148438	+2404	+10.81494141	-3.02783203	-2.64550781	+27.00439453	+1.60400391	-38.05664063	+1760
+1457971558.42260000	+12.70019531	-0.94482422	-2.49609375	+35.50781250	+19.00634766	-38.91357422	+2344	+12.44531250	+0.29003906	-1.22167969	+4.57031250	-14.72167969	+23.66455078	+2396	+10.75781250	-3.15527344	-2.74218750	+27.18017578	+2.41699219	-38.54003906	+1780
+1457971558.42680000	+12.67382813	-1.00634766	-2.56201172	+35.50781250	+19.13818359	-39.06738281	+2348	+12.41455078	+0.23730469	-1.28759766	+4.74609375	-14.50195313	+23.22509766	+2392	+10.72705078	-3.22558594	-2.79052734	+27.24609375	+2.83447266	-38.75976563	+1792
+1457971558.43100000	+12.64746094	-1.06787109	-2.62792969	+35.52978516	+19.29199219	-39.19921875	+2352	+12.38818359	+0.18457031	-1.36669922	+4.92187500	-14.17236328	+22.78564453	+2392	+10.70068359	-3.29150391	-2.83886719	+27.31201172	+3.22998047	-39.00146484	+1804
+1457971558.43510010	+12.61669922	-1.12500000	-2.69384766	+35.57373047	+19.35791016	-39.35302734	+2356	+12.35742188	+0.14062500	-1.43701172	+5.14160156	-13.97460938	+22.34619141	+2388	+10.66552734	-3.36621094	-2.89160156	+27.33398438	+3.64746094	-39.24316406	+1816
+1457971558.43930010	+12.59033203	-1.19531250	-2.75537109	+35.57373047	+19.40185547	-39.50683594	+2360	+12.32666016	+0.07910156	-1.50292969	+5.29541016	-13.75488281	+21.88476563	+2388	+10.63037109	-3.44091797	-2.93994141	+27.37792969	+4.06494141	-39.46289063	+1828
+1457971558.44759990	+12.54199219	-1.32714844	-2.88720703	+35.66162109	+19.46777344	-39.83642578	+2364	+12.27392578	-0.03955078	-1.65673828	+5.62500000	-13.27148438	+20.98388672	+2388	+10.57324219	-3.59472656	-3.03222656	+27.42187500	+4.79003906	-39.99023438	+1844
+1457971558.45600010	+12.49365234	-1.48095703	-3.01904297	+35.63964844	+19.44580078	-40.16601563	+2372	+12.21679688	-0.17578125	-1.81054688	+5.82275391	-12.76611328	+20.06103516	+2388	+10.51171875	-3.75292969	-3.12011719	+27.48779297	+5.47119141	-40.51757813	+1860
+1457971558.46009990	+12.46728516	-1.55566406	-3.08056641	+35.72753906	+19.40185547	-40.31982422	+2376	+12.18603516	-0.24169922	-1.88525391	+5.95458984	-12.52441406	+19.59960938	+2384	+10.48095703	-3.83642578	-3.16845703	+27.46582031	+5.84472656	-40.78125000	+1872
+1457971558.46429990	+12.44091797	-1.63476563	-3.14648438	+35.74951172	+19.33593750	-40.45166016	+2380	+12.15966797	-0.31640625	-1.96435547	+5.99853516	-12.26074219	+19.16015625	+2384	+10.45019531	-3.91992188	-3.21240234	+27.48779297	+6.19628906	-41.02294922	+1880
+1457971558.47260000	+12.38818359	-1.79296875	-3.26953125	+35.90332031	+19.18212891	-40.71533203	+2376	+12.09814453	-0.47021484	-2.12695313	+6.10839844	-11.73339844	+18.25927734	+2384	+10.38867188	-4.09130859	-3.29150391	+27.46582031	+6.81152344	-41.59423828	+1892
+1457971558.47680000	+12.36181641	-1.87646484	-3.33544922	+35.96923828	+19.07226563	-40.84716797	+2376	+12.06738281	-0.55371094	-2.20166016	+6.10839844	-11.49169922	+17.81982422	+2380	+10.35791016	-4.17480469	-3.33544922	+27.46582031	+7.14111328	-41.85791016	+1900
+1457971558.48090000	+12.33984375	-1.96435547	-3.38818359	+36.01318359	+18.94042969	-41.02294922	+2372	+12.04101563	-0.63720703	-2.28076172	+6.13037109	-11.25000000	+17.38037109	+2380	+10.33154297	-4.26269531	-3.37060547	+27.46582031	+7.40478516	-42.16552734	+1900
+1457971558.48510000	+12.30908203	-2.04785156	-3.44970703	+36.14501953	+18.80859375	-41.13281250	+2368	+12.01025391	-0.72070313	-2.35546875	+6.13037109	-11.03027344	+16.94091797	+2376	+10.29638672	-4.35498047	-3.40576172	+27.42187500	+7.71240234	-42.47314453	+1908
+1457971558.48930000	+12.28271484	-2.14013672	-3.50683594	+36.21093750	+18.65478516	-41.24267578	+2368	+11.97949219	-0.81298828	-2.43457031	+6.06445313	-10.78857422	+16.50146484	+2372	+10.26562500	-4.44726563	-3.44531250	+27.39990234	+7.99804688	-42.73681641	+1912
+1457971558.49340010	+12.25634766	-2.23242188	-3.55957031	+36.27685547	+18.50097656	-41.39648438	+2364	+11.94873047	-0.90087891	-2.50488281	+6.02050781	-10.56884766	+16.06201172	+2368	+10.23486328	-4.53955078	-3.47607422	+27.37792969	+8.26171875	-43.04443359	+1912
+1457971558.50180010	+12.19042969	-2.41259766	-3.66943359	+36.56250000	+18.14941406	-41.61621094	+2352	+11.88281250	-1.08544922	-2.64990234	+5.91064453	-10.19531250	+15.18310547	+2356	+10.16455078	-4.73291016	-3.55078125	+27.26806641	+8.85498047	-43.61572266	+1920
+1457971558.50589990	+12.15966797	-2.50488281	-3.71777344	+36.65039063	+17.92968750	-41.77001953	+2344	+11.85205078	-1.17773438	-2.71582031	+5.82275391	-10.04150391	+14.74365234	+2352	+10.13378906	-4.82519531	-3.58154297	+27.24609375	+9.07470703	-43.92333984	+1920
+1457971558.51009990	+12.12011719	-2.59716797	-3.76171875	+36.82617188	+17.68798828	-41.90185547	+2336	+11.81689453	-1.27441406	-2.77734375	+5.77880859	-9.93164063	+14.30419922	+2344	+10.09423828	-4.92626953	-3.61230469	+27.15820313	+9.36035156	-44.23095703	+1924
+1457971558.51430010	+12.08496094	-2.69384766	-3.80566406	+36.95800781	+17.44628906	-42.03369141	+2332	+11.78173828	-1.37109375	-2.83886719	+5.66894531	-9.82177734	+13.84277344	+2336	+10.05908203	-5.02734375	-3.64746094	+27.09228516	+9.60205078	-44.49462891	+1924
+1457971558.51840000	+12.04980469	-2.78613281	-3.84521484	+37.06787109	+17.16064453	-42.23144531	+2324	+11.75097656	-1.46777344	-2.89599609	+5.58105469	-9.73388672	+13.38134766	+2328	+10.01953125	-5.12841797	-3.67382813	+27.04833984	+9.82177734	-44.82421875	+1928
+1457971558.52679990	+11.97509766	-2.97509766	-3.91552734	+37.44140625	+16.52343750	-42.56103516	+2308	+11.68066406	-1.66113281	-3.00146484	+5.47119141	-9.62402344	+12.50244141	+2312	+9.94042969	-5.33496094	-3.73535156	+26.87255859	+10.28320313	-45.39550781	+1932
+1457971558.53090000	+11.93554688	-3.06738281	-3.94628906	+37.61718750	+16.17187500	-42.73681641	+2300	+11.64111328	-1.75781250	-3.05419922	+5.42724609	-9.58007813	+12.04101563	+2304	+9.90087891	-5.44042969	-3.76171875	+26.82861328	+10.45898438	-45.68115234	+1936
+1457971558.53510000	+11.89160156	-3.15527344	-3.97705078	+37.85888672	+15.79833984	-42.93457031	+2296	+11.60156250	-1.85009766	-3.09814453	+5.44921875	-9.55810547	+11.60156250	+2296	+9.85253906	-5.54589844	-3.79248047	+26.71875000	+10.67871094	-45.96679688	+1940
+1457971558.53920010	+11.84765625	-3.24755859	-4.00341797	+38.07861328	+15.38085938	-43.13232422	+2288	+11.56201172	-1.95117188	-3.14208984	+5.40527344	-9.55810547	+11.18408203	+2292	+9.80859375	-5.65136719	-3.81884766	+26.69677734	+10.85449219	-46.23046875	+1944
+1457971558.54340000	+11.80810547	-3.33984375	-4.02099609	+38.29833984	+14.91943359	-43.37402344	+2284	+11.52246094	-2.04785156	-3.18164063	+5.38330078	-9.58007813	+10.74462891	+2284	+9.76904297	-5.75683594	-3.84082031	+26.65283203	+10.96435547	-46.53808594	+1948
+1457971558.54760000	+11.76416016	-3.42333984	-4.03857422	+38.60595703	+14.45800781	-43.59375000	+2276	+11.48291016	-2.13574219	-3.22119141	+5.47119141	-9.60205078	+10.32714844	+2272	+9.72070313	-5.86230469	-3.86279297	+26.58691406	+11.11816406	-46.82373047	+1952
+1457971558.55590010	+11.67187500	-3.60351563	-4.06494141	+39.13330078	+13.44726563	-44.09912109	+2268	+11.39941406	-2.32910156	-3.29150391	+5.53710938	-9.66796875	+9.51416016	+2260	+9.63281250	-6.07324219	-3.90234375	+26.54296875	+11.31591797	-47.41699219	+1956
+1457971558.56010010	+11.62353516	-3.68701172	-4.07812500	+39.48486328	+12.94189453	-44.29687500	+2264	+11.35546875	-2.41259766	-3.32226563	+5.69091797	-9.66796875	+9.14062500	+2252	+9.58447266	-6.17871094	-3.91992188	+26.52099609	+11.42578125	-47.70263672	+1960
+1457971558.56419990	+11.57958984	-3.77050781	-4.08691406	+39.81445313	+12.39257813	-44.51660156	+2264	+11.30712891	-2.50927734	-3.35742188	+5.75683594	-9.66796875	+8.78906250	+2248	+9.54492188	-6.27539063	-3.93750000	+26.56494141	+11.49169922	-47.94433594	+1964
+1457971558.56839990	+11.53564453	-3.85839844	-4.08691406	+40.14404297	+11.84326172	-44.78027344	+2256	+11.25878906	-2.60156250	-3.37939453	+5.84472656	-9.71191406	+8.43750000	+2240	+9.50097656	-6.37646484	-3.94189453	+26.58691406	+11.51367188	-48.27392578	+1964
+1457971558.57259990	+11.48291016	-3.93750000	-4.09130859	+40.53955078	+11.29394531	-44.97802734	+2256	+11.21044922	-2.68505859	-3.40576172	+6.02050781	-9.71191406	+8.12988281	+2232	+9.45263672	-6.47314453	-3.95068359	+26.63085938	+11.55761719	-48.53759766	+1968
+1457971558.57670000	+11.43457031	-4.01660156	-4.09570313	+40.91308594	+10.76660156	-45.17578125	+2252	+11.16210938	-2.77294922	-3.43212891	+6.13037109	-9.68994141	+7.84423828	+2228	+9.41308594	-6.56982422	-3.96386719	+26.74072266	+11.60156250	-48.75732422	+1968
+1457971558.58509990	+11.33789063	-4.17480469	-4.08251953	+41.68212891	+9.66796875	-45.63720703	+2244	+11.06542969	-2.94433594	-3.46728516	+6.43798828	-9.71191406	+7.29492188	+2212	+9.32958984	-6.75878906	-3.95507813	+26.89453125	+11.55761719	-49.37255859	+1972
+1457971558.58920000	+11.28955078	-4.25390625	-4.08251953	+42.09960938	+9.16259766	-45.79101563	+2240	+11.01269531	-3.03222656	-3.48486328	+6.56982422	-9.66796875	+7.07519531	+2208	+9.29443359	-6.84667969	-3.95068359	+27.04833984	+11.55761719	-49.61425781	+1972
+1457971558.59340000	+11.24121094	-4.32861328	-4.06494141	+42.51708984	+8.63525391	-46.05468750	+2240	+10.95996094	-3.11572266	-3.49365234	+6.72363281	-9.71191406	+6.83349609	+2200	+9.25488281	-6.93457031	-3.93750000	+27.20214844	+11.53564453	-49.92187500	+1972
+1457971558.59760000	+11.18847656	-4.40771484	-4.06054688	+42.91259766	+8.17382813	-46.18652344	+2232	+10.90722656	-3.19482422	-3.50683594	+6.87744141	-9.64599609	+6.67968750	+2192	+9.21533203	-7.02685547	-3.92871094	+27.33398438	+11.51367188	-50.16357422	+1976
+1457971558.60170010	+11.14013672	-4.47802734	-4.05615234	+43.33007813	+7.73437500	-46.29638672	+2228	+10.85449219	-3.27832031	-3.52001953	+7.00927734	-9.60205078	+6.52587891	+2184	+9.18017578	-7.10595703	-3.92431641	+27.55371094	+11.49169922	-50.36132813	+1972
+1457971558.60590000	+11.09179688	-4.54833984	-4.03417969	+43.76953125	+7.25097656	-46.51611328	+2220	+10.80175781	-3.35742188	-3.52001953	+7.14111328	-9.62402344	+6.35009766	+2172	+9.14501953	-7.18945313	-3.90234375	+27.75146484	+11.40380859	-50.62500000	+1972
+1457971558.61010000	+11.03906250	-4.62304688	-4.02099609	+44.14306641	+6.83349609	-46.64794922	+2216	+10.74902344	-3.43652344	-3.52441406	+7.25097656	-9.60205078	+6.19628906	+2160	+9.10986328	-7.27294922	-3.88476563	+27.94921875	+11.35986328	-50.86669922	+1972
+1457971558.61840010	+10.94238281	-4.75488281	-3.98144531	+44.97802734	+6.02050781	-46.97753906	+2200	+10.64794922	-3.59033203	-3.51562500	+7.49267578	-9.66796875	+5.93261719	+2136	+9.04394531	-7.43115234	-3.84521484	+28.38867188	+11.27197266	-51.32812500	+1968
+1457971558.62249990	+10.88964844	-4.82519531	-3.96386719	+45.35156250	+5.66894531	-47.10937500	+2192	+10.59521484	-3.66943359	-3.51123047	+7.55859375	-9.64599609	+5.82275391	+2124	+9.00878906	-7.51464844	-3.82324219	+28.58642578	+11.22802734	-51.52587891	+1964
+1457971558.62669990	+10.84570313	-4.88671875	-3.94628906	+45.74707031	+5.33935547	-47.21923828	+2184	+10.54248047	-3.73974609	-3.50683594	+7.64648438	-9.66796875	+5.73486328	+2108	+8.97363281	-7.58935547	-3.80126953	+28.85009766	+11.16210938	-51.70166016	+1960
+1457971558.63089990	+10.79736328	-4.94824219	-3.91552734	+46.14257813	+4.96582031	-47.39501953	+2176	+10.49414063	-3.81005859	-3.48925781	+7.71240234	-9.75585938	+5.62500000	+2096	+8.93847656	-7.65966797	-3.77929688	+29.09179688	+11.09619141	-51.87744141	+1952
+1457971558.63500000	+10.74462891	-5.01416016	-3.88916016	+46.47216797	+4.65820313	-47.52685547	+2168	+10.44580078	-3.88476563	-3.47607422	+7.71240234	-9.79980469	+5.51513672	+2088	+8.89892578	-7.73876953	-3.75732422	+29.28955078	+11.03027344	-52.00927734	+1948
+1457971558.63920000	+10.69628906	-5.07128906	-3.86718750	+46.84570313	+4.37255859	-47.65869141	+2160	+10.39746094	-3.95068359	-3.45849609	+7.75634766	-9.84375000	+5.44921875	+2072	+8.86376953	-7.80908203	-3.73535156	+29.55322266	+10.98632813	-52.14111328	+1944
+1457971558.64340000	+10.64794922	-5.12402344	-3.83203125	+47.21923828	+4.02099609	-47.85644531	+2156	+10.35351563	-4.02099609	-3.43212891	+7.77832031	-9.99755859	+5.33935547	+2064	+8.82421875	-7.88378906	-3.70898438	+29.77294922	+10.89843750	-52.29492188	+1940
+1457971558.65170000	+10.55126953	-5.23828125	-3.77050781	+47.85644531	+3.47167969	-48.14208984	+2144	+10.26123047	-4.15722656	-3.38818359	+7.66845703	-10.15136719	+5.18554688	+2044	+8.74951172	-8.02880859	-3.66064453	+30.16845703	+10.76660156	-52.49267578	+1932
+1457971558.65590000	+10.50732422	-5.29101563	-3.72656250	+48.18603516	+3.16406250	-48.36181641	+2140	+10.22167969	-4.21875000	-3.35302734	+7.60253906	-10.34912109	+5.09765625	+2040	+8.70556641	-8.09912109	-3.63427734	+30.36621094	+10.67871094	-52.58056641	+1932
+1457971558.66000010	+10.45898438	-5.34814453	-3.69140625	+48.47167969	+2.90039063	-48.49365234	+2140	+10.17773438	-4.28906250	-3.32666016	+7.47070313	-10.43701172	+5.05371094	+2036	+8.66601563	-8.16943359	-3.60791016	+30.52001953	+10.59082031	-52.64648438	+1928
+1457971558.66420010	+10.41064453	-5.39648438	-3.65625000	+48.77929688	+2.65869141	-48.58154297	+2136	+10.13818359	-4.35058594	-3.30029297	+7.38281250	-10.52490234	+5.05371094	+2028	+8.62646484	-8.23535156	-3.58593750	+30.73974609	+10.52490234	-52.66845703	+1928
+1457971558.66840000	+10.36669922	-5.44482422	-3.61230469	+49.08691406	+2.37304688	-48.77929688	+2136	+10.09863281	-4.41210938	-3.25634766	+7.27294922	-10.72265625	+5.00976563	+2028	+8.58251953	-8.30126953	-3.55517578	+30.93750000	+10.41503906	-52.71240234	+1928
+1457971558.67249990	+10.32275391	-5.49316406	-3.57275391	+49.35058594	+2.13134766	-48.91113281	+2136	+10.05908203	-4.47363281	-3.22119141	+7.09716797	-10.83251953	+5.00976563	+2024	+8.54296875	-8.36718750	-3.52880859	+31.09130859	+10.32714844	-52.73437500	+1928
+1457971558.68090010	+10.23486328	-5.58544922	-3.48046875	+49.94384766	+1.60400391	-49.21875000	+2140	+9.98437500	-4.59228516	-3.14648438	+6.78955078	-11.14013672	+5.00976563	+2024	+8.46386719	-8.49023438	-3.46728516	+31.46484375	+10.10742188	-52.75634766	+1928
+1457971558.68499990	+10.19091797	-5.62939453	-3.44091797	+50.20751953	+1.36230469	-49.30664063	+2144	+9.94482422	-4.64941406	-3.10693359	+6.61376953	-11.25000000	+5.07568359	+2020	+8.42871094	-8.55175781	-3.43212891	+31.61865234	+9.99755859	-52.77832031	+1932
+1457971558.68919990	+10.15136719	-5.67333984	-3.39697266	+50.49316406	+1.14257813	-49.37255859	+2144	+9.90966797	-4.70654297	-3.07177734	+6.43798828	-11.33789063	+5.16357422	+2020	+8.39355469	-8.60888672	-3.40136719	+31.83837891	+9.86572266	-52.77832031	+1932
+1457971558.69330000	+10.11181641	-5.71289063	-3.34863281	+50.77880859	+0.87890625	-49.52636719	+2148	+9.87451172	-4.76367188	-3.02343750	+6.28417969	-11.49169922	+5.20751953	+2020	+8.35839844	-8.66162109	-3.36621094	+32.01416016	+9.73388672	-52.77832031	+1932
+1457971558.69750000	+10.07226563	-5.75683594	-3.30468750	+51.02050781	+0.65917969	-49.59228516	+2152	+9.83935547	-4.81640625	-2.98388672	+6.13037109	-11.60156250	+5.33935547	+2020	+8.32763672	-8.71875000	-3.33105469	+32.18994141	+9.60205078	-52.77832031	+1936
+1457971558.70170000	+10.03271484	-5.79199219	-3.26074219	+51.30615234	+0.43945313	-49.65820313	+2152	+9.80419922	-4.86914063	-2.94433594	+5.99853516	-11.71142578	+5.47119141	+2020	+8.30126953	-8.76708984	-3.29589844	+32.43164063	+9.44824219	-52.77832031	+1932
+1457971558.71000000	+9.96240234	-5.87109375	-3.16406250	+51.78955078	-0.02197266	-49.89990234	+2156	+9.73828125	-4.97021484	-2.85644531	+5.75683594	-11.97509766	+5.73486328	+2020	+8.25292969	-8.86376953	-3.20800781	+32.87109375	+9.09667969	-52.86621094	+1932
+1457971558.71420000	+9.92724609	-5.90625000	-3.12011719	+52.07519531	-0.24169922	-49.96582031	+2152	+9.70751953	-5.01416016	-2.81689453	+5.64697266	-12.06298828	+5.88867188	+2020	+8.23535156	-8.90771484	-3.16406250	+33.13476563	+8.94287109	-52.88818359	+1928
+1457971558.71830010	+9.89648438	-5.93701172	-3.06738281	+52.33886719	-0.46142578	-50.09765625	+2152	+9.67675781	-5.06250000	-2.76855469	+5.58105469	-12.21679688	+6.02050781	+2020	+8.21337891	-8.95166016	-3.12011719	+33.35449219	+8.74511719	-52.95410156	+1924
+1457971558.72250010	+9.86132813	-5.97656250	-3.02343750	+52.49267578	-0.65917969	-50.16357422	+2152	+9.64160156	-5.10644531	-2.72460938	+5.49316406	-12.32666016	+6.19628906	+2016	+8.20019531	-9.00000000	-3.07177734	+33.57421875	+8.56933594	-52.99804688	+1920
+1457971558.72670010	+9.83056641	-6.00732422	-2.97949219	+52.75634766	-0.87890625	-50.20751953	+2144	+9.61083984	-5.14599609	-2.68066406	+5.44921875	-12.43652344	+6.39404297	+2012	+8.18701172	-9.03955078	-3.02783203	+33.83789063	+8.37158203	-53.04199219	+1912
+1457971558.73079990	+9.80419922	-6.03808594	-2.93115234	+52.99804688	-1.09863281	-50.33935547	+2140	+9.58447266	-5.18554688	-2.63232422	+5.44921875	-12.56835938	+6.56982422	+2008	+8.17382813	-9.07470703	-2.97949219	+34.07958984	+8.17382813	-53.08593750	+1904
+1457971558.73499990	+9.77343750	-6.07763672	-2.88281250	+53.10791016	-1.27441406	-50.42724609	+2136	+9.55371094	-5.22509766	-2.58837891	+5.38330078	-12.67822266	+6.74560547	+2004	+8.16064453	-9.11865234	-2.93115234	+34.27734375	+7.97607422	-53.12988281	+1892
+1457971558.74330000	+9.72509766	-6.13037109	-2.78613281	+53.52539063	-1.69189453	-50.62500000	+2116	+9.50537109	-5.29541016	-2.49609375	+5.40527344	-12.91992188	+7.09716797	+1992	+8.13427734	-9.18896484	-2.83886719	+34.71679688	+7.58056641	-53.19580078	+1868
+1457971558.74749990	+9.69873047	-6.16992188	-2.73779297	+53.59130859	-1.86767578	-50.71289063	+2108	+9.47900391	-5.33496094	-2.45214844	+5.33935547	-13.02978516	+7.25097656	+1988	+8.12548828	-9.22851563	-2.79052734	+34.89257813	+7.38281250	-53.23974609	+1856
+1457971558.75169990	+9.67675781	-6.19189453	-2.69384766	+53.76708984	-2.04345703	-50.75683594	+2096	+9.45703125	-5.36132813	-2.40820313	+5.38330078	-13.11767578	+7.42675781	+1980	+8.10791016	-9.26367188	-2.74658203	+35.04638672	+7.22900391	-53.26171875	+1844
+1457971558.75580000	+9.65917969	-6.21826172	-2.64550781	+53.92089844	-2.24121094	-50.86669922	+2088	+9.43505859	-5.39208984	-2.35986328	+5.42724609	-13.24951172	+7.58056641	+1972	+8.09472656	-9.29882813	-2.70263672	+35.17822266	+7.05322266	-53.23974609	+1828
+1457971558.76000000	+9.63720703	-6.25341797	-2.60156250	+53.96484375	-2.39501953	-50.93261719	+2076	+9.41308594	-5.42724609	-2.31591797	+5.38330078	-13.33740234	+7.73437500	+1968	+8.07714844	-9.33837891	-2.66308594	+35.31005859	+6.87744141	-53.21777344	+1816
+1457971558.76420000	+9.61523438	-6.27539063	-2.55761719	+54.07470703	-2.57080078	-50.95458984	+2064	+9.39550781	-5.44921875	-2.27197266	+5.40527344	-13.40332031	+7.91015625	+1956	+8.06396484	-9.36914063	-2.61914063	+35.39794922	+6.72363281	-53.21777344	+1800
+1457971558.77250000	+9.58007813	-6.33251953	-2.46533203	+54.25048828	-2.90039063	-51.13037109	+2048	+9.36035156	-5.50634766	-2.17968750	+5.40527344	-13.57910156	+8.15185547	+1944	+8.02441406	-9.43945313	-2.54882813	+35.55175781	+6.41601563	-53.10791016	+1776
+1457971558.77659990	+9.56250000	-6.35449219	-2.42138672	+54.33837891	-3.03222656	-51.17431641	+2036	+9.34277344	-5.52832031	-2.13574219	+5.44921875	-13.62304688	+8.28369141	+1936	+8.00244141	-9.47021484	-2.50927734	+35.59570313	+6.30615234	-53.04199219	+1764
+1457971558.78080010	+9.54931641	-6.37646484	-2.37744141	+54.44824219	-3.18603516	-51.24023438	+2028	+9.32958984	-5.55029297	-2.09179688	+5.49316406	-13.71093750	+8.39355469	+1928	+7.98046875	-9.50097656	-2.47851563	+35.61767578	+6.17431641	-52.97607422	+1752
+1457971558.78500010	+9.53173828	-6.40283203	-2.33349609	+54.47021484	-3.29589844	-51.28417969	+2024	+9.31640625	-5.58105469	-2.04785156	+5.44921875	-13.77685547	+8.48144531	+1920	+7.96289063	-9.53613281	-2.44335938	+35.63964844	+6.06445313	-52.93212891	+1744
+1457971558.78909990	+9.51855469	-6.42041016	-2.28955078	+54.53613281	-3.42773438	-51.32812500	+2016	+9.30322266	-5.59863281	-2.00390625	+5.47119141	-13.82080078	+8.59130859	+1916	+7.94091797	-9.56689453	-2.40820313	+35.66162109	+5.95458984	-52.86621094	+1736
+1457971558.79329990	+9.50537109	-6.44238281	-2.25000000	+54.62402344	-3.53759766	-51.35009766	+2008	+9.29003906	-5.62060547	-1.96435547	+5.51513672	-13.86474609	+8.70117188	+1908	+7.91894531	-9.59765625	-2.38183594	+35.66162109	+5.84472656	-52.77832031	+1728
+1457971558.79749990	+9.48779297	-6.46435547	-2.20605469	+54.66796875	-3.64746094	-51.41601563	+2004	+9.27685547	-5.64257813	-1.92480469	+5.49316406	-13.90869141	+8.76708984	+1904	+7.89697266	-9.62841797	-2.34667969	+35.66162109	+5.73486328	-52.71240234	+1720
+1457971558.80580000	+9.46142578	-6.49951172	-2.12695313	+54.82177734	-3.86718750	-51.50390625	+1996	+9.25488281	-5.67773438	-1.84570313	+5.53710938	-14.01855469	+8.96484375	+1892	+7.85742188	-9.68554688	-2.28515625	+35.68359375	+5.49316406	-52.60253906	+1712
+1457971558.80999990	+9.45263672	-6.51708984	-2.08300781	+54.86572266	-3.97705078	-51.59179688	+1992	+9.24169922	-5.69970703	-1.80615234	+5.53710938	-14.08447266	+9.03076172	+1888	+7.84423828	-9.71191406	-2.25000000	+35.70556641	+5.38330078	-52.58056641	+1704
+1457971558.81410000	+9.43945313	-6.53027344	-2.04345703	+54.93164063	-4.06494141	-51.65771484	+1992	+9.23291016	-5.71289063	-1.76660156	+5.55908203	-14.15039063	+9.09667969	+1884	+7.82666016	-9.73388672	-2.21484375	+35.74951172	+5.27343750	-52.55859375	+1700
+1457971558.81830000	+9.42626953	-6.54785156	-2.00390625	+54.99755859	-4.17480469	-51.70166016	+1988	+9.22412109	-5.73046875	-1.73144531	+5.55908203	-14.19433594	+9.18457031	+1880	+7.81347656	-9.76025391	-2.17529297	+35.77148438	+5.14160156	-52.55859375	+1700
+1457971558.82660010	+9.40429688	-6.57861328	-1.92919922	+55.10742188	-4.37255859	-51.83349609	+1980	+9.20214844	-5.76123047	-1.65673828	+5.55908203	-14.32617188	+9.36035156	+1868	+7.80029297	-9.79980469	-2.10058594	+35.90332031	+4.87792969	-52.58056641	+1688
+1457971558.83080010	+9.39550781	-6.58740234	-1.88964844	+55.17333984	-4.48242188	-51.89941406	+1976	+9.19335938	-5.77441406	-1.62158203	+5.55908203	-14.39208984	+9.47021484	+1864	+7.79150391	-9.81738281	-2.06103516	+35.96923828	+4.72412109	-52.60253906	+1684
+1457971558.83500000	+9.38671875	-6.60498047	-1.85449219	+55.21728516	-4.57031250	-51.96533203	+1972	+9.18457031	-5.78759766	-1.58642578	+5.55908203	-14.45800781	+9.58007813	+1860	+7.79150391	-9.83496094	-2.02148438	+36.05712891	+4.57031250	-52.62451172	+1676
+1457971558.83909990	+9.37792969	-6.61376953	-1.81494141	+55.28320313	-4.68017578	-52.03125000	+1968	+9.17138672	-5.80078125	-1.55126953	+5.55908203	-14.54589844	+9.68994141	+1852	+7.78710938	-9.84814453	-1.97753906	+36.14501953	+4.41650391	-52.66845703	+1668
+1457971558.84330010	+9.36914063	-6.62255859	-1.77539063	+55.32714844	-4.79003906	-52.09716797	+1964	+9.16699219	-5.80957031	-1.51171875	+5.55908203	-14.63378906	+9.82177734	+1848	+7.78710938	-9.86132813	-1.93359375	+36.23291016	+4.26269531	-52.73437500	+1660
+1457971558.84740000	+9.36474609	-6.63574219	-1.74023438	+55.34912109	-4.89990234	-52.14111328	+1960	+9.15820313	-5.82275391	-1.47656250	+5.51513672	-14.72167969	+9.95361328	+1840	+7.79150391	-9.87451172	-1.88964844	+36.34277344	+4.10888672	-52.80029297	+1652
+1457971558.85159990	+9.35595703	-6.64453125	-1.70507813	+55.39306641	-4.98779297	-52.18505859	+1952	+9.14941406	-5.83593750	-1.44580078	+5.49316406	-14.78759766	+10.08544922	+1832	+7.79150391	-9.88769531	-1.84570313	+36.40869141	+3.95507813	-52.84423828	+1644
+1457971558.85990000	+9.33837891	-6.66210938	-1.63476563	+55.43701172	-5.20751953	-52.25097656	+1936	+9.13183594	-5.85351563	-1.37548828	+5.44921875	-14.91943359	+10.39306641	+1820	+7.78710938	-9.90966797	-1.76220703	+36.58447266	+3.66943359	-52.88818359	+1620
+1457971558.86410000	+9.33398438	-6.66650391	-1.59960938	+55.45898438	-5.29541016	-52.25097656	+1928	+9.12744141	-5.85791016	-1.34472656	+5.40527344	-14.94140625	+10.54687500	+1808	+7.78710938	-9.91845703	-1.72265625	+36.62841797	+3.51562500	-52.88818359	+1608
+1457971558.86830000	+9.32519531	-6.67089844	-1.56445313	+55.48095703	-5.40527344	-52.27294922	+1916	+9.11865234	-5.86669922	-1.30957031	+5.38330078	-15.00732422	+10.72265625	+1800	+7.78271484	-9.92285156	-1.68310547	+36.69433594	+3.38378906	-52.86621094	+1596
+1457971558.87240000	+9.31640625	-6.67968750	-1.52929688	+55.50292969	-5.49316406	-52.27294922	+1912	+9.11425781	-5.87109375	-1.27441406	+5.36132813	-15.05126953	+10.87646484	+1792	+7.78271484	-9.93164063	-1.64355469	+36.76025391	+3.27392578	-52.86621094	+1584
+1457971558.87660000	+9.31201172	-6.68408203	-1.49853516	+55.50292969	-5.58105469	-52.27294922	+1904	+9.10546875	-5.87988281	-1.23925781	+5.33935547	-15.09521484	+11.05224609	+1784	+7.77392578	-9.94042969	-1.60839844	+36.76025391	+3.16406250	-52.84423828	+1572
+1457971558.88080000	+9.30322266	-6.68847656	-1.46337891	+55.52490234	-5.66894531	-52.25097656	+1900	+9.09667969	-5.88427734	-1.20849609	+5.31738281	-15.11718750	+11.20605469	+1776	+7.76513672	-9.94921875	-1.57763672	+36.78222656	+3.07617188	-52.80029297	+1560
+1457971558.88490010	+9.29443359	-6.69287109	-1.42822266	+55.54687500	-5.75683594	-52.25097656	+1896	+9.09228516	-5.88867188	-1.17333984	+5.29541016	-15.13916016	+11.38183594	+1768	+7.75634766	-9.95361328	-1.54248047	+36.80419922	+2.96630859	-52.73437500	+1548
+1457971558.89330010	+9.27685547	-6.69726563	-1.36669922	+55.56884766	-5.88867188	-52.14111328	+1892	+9.07470703	-5.89306641	-1.11181641	+5.27343750	-15.11718750	+11.71142578	+1752	+7.72558594	-9.97119141	-1.48974609	+36.73828125	+2.83447266	-52.51464844	+1528
+1457971558.89739990	+9.26367188	-6.69726563	-1.33593750	+55.61279297	-5.95458984	-52.09716797	+1892	+9.07031250	-5.89746094	-1.08105469	+5.29541016	-15.11718750	+11.86523438	+1744	+7.70800781	-9.97998047	-1.46777344	+36.71630859	+2.76855469	-52.38281250	+1520
+1457971558.90159990	+9.25488281	-6.69726563	-1.30957031	+55.65673828	-6.02050781	-52.05322266	+1892	+9.06152344	-5.89746094	-1.05029297	+5.29541016	-15.09521484	+12.01904297	+1740	+7.69042969	-9.98876953	-1.44140625	+36.67236328	+2.70263672	-52.25097656	+1512
+1457971558.90580010	+9.24169922	-6.69726563	-1.27880859	+55.67871094	-6.06445313	-51.98730469	+1892	+9.04833984	-5.90185547	-1.02392578	+5.29541016	-15.07324219	+12.19482422	+1732	+7.66845703	-9.99316406	-1.42382813	+36.65039063	+2.65869141	-52.09716797	+1504
+1457971558.90990000	+9.23291016	-6.69726563	-1.25244141	+55.74462891	-6.13037109	-51.92138672	+1896	+9.03955078	-5.90185547	-0.99316406	+5.33935547	-15.07324219	+12.34863281	+1728	+7.65087891	-10.00195313	-1.40185547	+36.62841797	+2.61474609	-51.96533203	+1500
+1457971558.91409990	+9.21972656	-6.69726563	-1.22167969	+55.78857422	-6.17431641	-51.87744141	+1896	+9.03076172	-5.90185547	-0.96240234	+5.36132813	-15.02929688	+12.48046875	+1724	+7.62890625	-10.01074219	-1.37988281	+36.58447266	+2.59277344	-51.83349609	+1496
+1457971558.91829990	+9.20654297	-6.69726563	-1.19531250	+55.83251953	-6.21826172	-51.78955078	+1900	+9.02197266	-5.90185547	-0.93603516	+5.38330078	-14.98535156	+12.63427734	+1724	+7.60693359	-10.01513672	-1.36230469	+36.54052734	+2.57080078	-51.67968750	+1492
+1457971558.92660000	+9.18457031	-6.69287109	-1.14697266	+55.98632813	-6.28417969	-51.61376953	+1908	+9.00000000	-5.90185547	-0.88330078	+5.49316406	-14.89746094	+12.94189453	+1716	+7.57177734	-10.02832031	-1.32714844	+36.51855469	+2.50488281	-51.37207031	+1484
+1457971558.93070010	+9.17138672	-6.69287109	-1.12939453	+56.05224609	-6.32812500	-51.50390625	+1912	+8.99121094	-5.90185547	-0.86132813	+5.51513672	-14.83154297	+13.09570313	+1716	+7.54980469	-10.03271484	-1.30957031	+36.51855469	+2.48291016	-51.19628906	+1480
+1457971558.93490000	+9.16259766	-6.68847656	-1.10742188	+56.14013672	-6.35009766	-51.41601563	+1916	+8.97802734	-5.89746094	-0.83935547	+5.58105469	-14.76562500	+13.24951172	+1712	+7.53222656	-10.03710938	-1.29199219	+36.54052734	+2.48291016	-51.04248047	+1480
+1457971558.93910000	+9.14941406	-6.68847656	-1.08544922	+56.22802734	-6.39404297	-51.32812500	+1920	+8.96923828	-5.89746094	-0.81298828	+5.62500000	-14.69970703	+13.38134766	+1712	+7.51904297	-10.03710938	-1.27441406	+36.58447266	+2.46093750	-50.91064453	+1476
+1457971558.94320010	+9.14062500	-6.68408203	-1.06347656	+56.29394531	-6.41601563	-51.21826172	+1928	+8.95605469	-5.89746094	-0.79101563	+5.66894531	-14.63378906	+13.55712891	+1712	+7.50585938	-10.04150391	-1.24804688	+36.65039063	+2.46093750	-50.82275391	+1476
+1457971558.94740010	+9.12744141	-6.67968750	-1.04589844	+56.38183594	-6.43798828	-51.13037109	+1932	+8.94726563	-5.89306641	-0.77343750	+5.71289063	-14.56787109	+13.71093750	+1712	+7.49707031	-10.04150391	-1.22607422	+36.71630859	+2.46093750	-50.71289063	+1476
+1457971558.95569990	+9.10986328	-6.67529297	-1.00634766	+56.55761719	-6.48193359	-50.88867188	+1944	+8.92529297	-5.88867188	-0.73388672	+5.80078125	-14.37011719	+14.04052734	+1712	+7.47949219	-10.04150391	-1.17773438	+36.89208984	+2.46093750	-50.53710938	+1468
+1457971558.95989990	+9.10107422	-6.67089844	-0.99316406	+56.62353516	-6.50390625	-50.77880859	+1952	+8.91650391	-5.88867188	-0.71630859	+5.82275391	-14.28222656	+14.19433594	+1712	+7.47509766	-10.03710938	-1.15576172	+36.97998047	+2.46093750	-50.44921875	+1464
+1457971558.96409990	+9.08789063	-6.67089844	-0.97558594	+56.71142578	-6.50390625	-50.64697266	+1956	+8.90771484	-5.88427734	-0.69873047	+5.86669922	-14.19433594	+14.34814453	+1712	+7.47070313	-10.03710938	-1.12939453	+37.11181641	+2.46093750	-50.38330078	+1460
+1457971558.96820000	+9.08349609	-6.66650391	-0.96240234	+56.79931641	-6.52587891	-50.51513672	+1964	+8.89892578	-5.87988281	-0.68554688	+5.88867188	-14.08447266	+14.52392578	+1712	+7.47070313	-10.03271484	-1.10742188	+37.24365234	+2.46093750	-50.31738281	+1452
+1457971558.97240000	+9.07470703	-6.66210938	-0.94482422	+56.86523438	-6.52587891	-50.40527344	+1972	+8.88574219	-5.87988281	-0.66796875	+5.91064453	-13.99658203	+14.67773438	+1712	+7.46630859	-10.02832031	-1.08105469	+37.37548828	+2.48291016	-50.25146484	+1444
+1457971558.97659990	+9.06591797	-6.65771484	-0.92724609	+56.95312500	-6.52587891	-50.31738281	+1980	+8.87695313	-5.87548828	-0.65039063	+5.95458984	-13.90869141	+14.83154297	+1712	+7.46630859	-10.02392578	-1.05468750	+37.48535156	+2.50488281	-50.20751953	+1440
+1457971558.98490000	+9.04833984	-6.65332031	-0.90087891	+57.08496094	-6.52587891	-50.07568359	+1996	+8.85937500	-5.87109375	-0.62402344	+5.99853516	-13.68896484	+15.13916016	+1712	+7.45751953	-10.01513672	-1.00634766	+37.72705078	+2.54882813	-50.11962891	+1436
+1457971558.98910000	+9.03955078	-6.64892578	-0.88769531	+57.15087891	-6.52587891	-49.96582031	+2004	+8.85058594	-5.86669922	-0.61083984	+6.04248047	-13.57910156	+15.29296875	+1712	+7.45751953	-10.01074219	-0.98437500	+37.83691406	+2.57080078	-50.09765625	+1436
+1457971558.99320010	+9.03076172	-6.64453125	-0.87890625	+57.21679688	-6.50390625	-49.81201172	+2008	+8.84179688	-5.86669922	-0.59765625	+6.06445313	-13.46923828	+15.44677734	+1716	+7.45312500	-10.00634766	-0.96679688	+37.92480469	+2.59277344	-50.00976563	+1432
+1457971558.99740000	+9.01757813	-6.64013672	-0.86572266	+57.28271484	-6.50390625	-49.70214844	+2016	+8.83300781	-5.86230469	-0.58886719	+6.10839844	-13.35937500	+15.57861328	+1716	+7.44433594	-10.00634766	-0.94921875	+38.01269531	+2.61474609	-49.94384766	+1432
+1457971559.00570010	+9.00000000	-6.63574219	-0.84375000	+57.43652344	-6.48193359	-49.46044922	+2032	+8.81542969	-5.85791016	-0.56250000	+6.17431641	-13.16162109	+15.84228516	+1720	+7.42675781	-9.99755859	-0.91845703	+38.16650391	+2.68066406	-49.79003906	+1432
+1457971559.00990010	+8.99121094	-6.63134766	-0.83056641	+57.50244141	-6.45996094	-49.37255859	+2040	+8.80224609	-5.85351563	-0.54931641	+6.21826172	-13.07373047	+15.95214844	+1720	+7.41796875	-9.99755859	-0.90527344	+38.23242188	+2.70263672	-49.70214844	+1432
+1457971559.01399990	+8.97802734	-6.62695313	-0.82177734	+57.56835938	-6.43798828	-49.26269531	+2048	+8.79345703	-5.85351563	-0.54052734	+6.26220703	-12.96386719	+16.06201172	+1724	+7.40039063	-9.99755859	-0.89208984	+38.23242188	+2.74658203	-49.61425781	+1436
+1457971559.01819990	+8.96923828	-6.62255859	-0.81298828	+57.63427734	-6.41601563	-49.15283203	+2056	+8.78466797	-5.84912109	-0.52734375	+6.30615234	-12.85400391	+16.17187500	+1724	+7.38720703	-9.99755859	-0.88769531	+38.25439453	+2.79052734	-49.48242188	+1436
+1457971559.02239990	+8.96044922	-6.61816406	-0.80419922	+57.67822266	-6.39404297	-49.02099609	+2060	+8.77587891	-5.84912109	-0.51855469	+6.35009766	-12.74414063	+16.28173828	+1724	+7.36962891	-10.00195313	-0.88330078	+38.25439453	+2.83447266	-49.35058594	+1440
+1457971559.02650000	+8.94726563	-6.61816406	-0.79980469	+57.74414063	-6.37207031	-48.91113281	+2068	+8.76708984	-5.84472656	-0.50976563	+6.39404297	-12.65625000	+16.39160156	+1724	+7.35644531	-10.00195313	-0.87451172	+38.25439453	+2.87841797	-49.24072266	+1440
+1457971559.03490000	+8.92968750	-6.60937500	-0.78662109	+57.85400391	-6.32812500	-48.64746094	+2080	+8.74951172	-5.84033203	-0.49218750	+6.45996094	-12.43652344	+16.58935547	+1724	+7.32128906	-10.00634766	-0.87451172	+38.25439453	+2.96630859	-48.91113281	+1440
+1457971559.03900000	+8.92089844	-6.60498047	-0.77783203	+57.91992188	-6.30615234	-48.55957031	+2088	+8.74072266	-5.83593750	-0.48339844	+6.50390625	-12.34863281	+16.69921875	+1724	+7.30371094	-10.00634766	-0.87451172	+38.23242188	+3.01025391	-48.77929688	+1440
+1457971559.04320000	+8.91210938	-6.60058594	-0.77343750	+57.96386719	-6.28417969	-48.42773438	+2092	+8.73632813	-5.83593750	-0.47460938	+6.56982422	-12.23876953	+16.80908203	+1724	+7.29052734	-10.00634766	-0.87011719	+38.21044922	+3.05419922	-48.64746094	+1440
+1457971559.04740000	+8.90332031	-6.60058594	-0.76904297	+57.98583984	-6.24023438	-48.31787109	+2096	+8.72753906	-5.83593750	-0.47021484	+6.56982422	-12.15087891	+16.89697266	+1728	+7.27734375	-10.01074219	-0.87011719	+38.18847656	+3.09814453	-48.53759766	+1440
+1457971559.05150010	+8.89453125	-6.60058594	-0.76464844	+58.02978516	-6.21826172	-48.20800781	+2100	+8.71875000	-5.83154297	-0.46142578	+6.61376953	-12.06298828	+17.00683594	+1728	+7.25976563	-10.01074219	-0.86572266	+38.16650391	+3.16406250	-48.40576172	+1440
+1457971559.05570010	+8.89013672	-6.59619141	-0.76025391	+58.07373047	-6.19628906	-48.07617188	+2104	+8.71435547	-5.83154297	-0.45703125	+6.63574219	-11.93115234	+17.11669922	+1724	+7.24658203	-10.01513672	-0.86572266	+38.14453125	+3.22998047	-48.27392578	+1436
+1457971559.05990000	+8.88134766	-6.60058594	-0.76025391	+58.07373047	-6.17431641	-47.96630859	+2108	+8.70996094	-5.83154297	-0.45263672	+6.63574219	-11.84326172	+17.20458984	+1724	+7.23779297	-10.01513672	-0.86572266	+38.12255859	+3.27392578	-48.14208984	+1436
+1457971559.06820010	+8.87255859	-6.59619141	-0.75585938	+58.13964844	-6.13037109	-47.72460938	+2112	+8.70117188	-5.82714844	-0.44384766	+6.70166016	-11.62353516	+17.44628906	+1724	+7.22460938	-10.01074219	-0.86132813	+38.16650391	+3.40576172	-47.92236328	+1432
+1457971559.07240010	+8.86376953	-6.59619141	-0.75146484	+58.13964844	-6.10839844	-47.63671875	+2116	+8.69677734	-5.82714844	-0.44384766	+6.70166016	-11.55761719	+17.53417969	+1724	+7.22021484	-10.01074219	-0.85693359	+38.18847656	+3.44970703	-47.85644531	+1428
+1457971559.07649990	+8.85937500	-6.59619141	-0.74707031	+58.13964844	-6.08642578	-47.52685547	+2120	+8.69238281	-5.82714844	-0.43945313	+6.70166016	-11.46972656	+17.62207031	+1724	+7.21582031	-10.01074219	-0.85253906	+38.23242188	+3.51562500	-47.79052734	+1428
+1457971559.08069990	+8.85937500	-6.59619141	-0.74707031	+58.16162109	-6.06445313	-47.43896484	+2120	+8.68798828	-5.82714844	-0.43945313	+6.70166016	-11.35986328	+17.73193359	+1720	+7.21142578	-10.00634766	-0.84375000	+38.25439453	+3.58154297	-47.72460938	+1428
+1457971559.08480000	+8.85498047	-6.59619141	-0.74707031	+58.16162109	-6.02050781	-47.32910156	+2120	+8.68359375	-5.82714844	-0.43505859	+6.70166016	-11.29394531	+17.81982422	+1720	+7.21142578	-10.00634766	-0.83496094	+38.29833984	+3.64746094	-47.68066406	+1428
+1457971559.09320000	+8.84619141	-6.59619141	-0.74267578	+58.18359375	-5.97656250	-47.10937500	+2124	+8.67919922	-5.82275391	-0.43505859	+6.70166016	-11.09619141	+18.01757813	+1712	+7.21582031	-9.99755859	-0.82177734	+38.43017578	+3.80126953	-47.61474609	+1432
+1457971559.09730010	+8.84619141	-6.59619141	-0.74267578	+58.18359375	-5.95458984	-47.02148438	+2124	+8.67480469	-5.82275391	-0.43505859	+6.70166016	-11.00830078	+18.10546875	+1708	+7.21582031	-9.99755859	-0.81298828	+38.47412109	+3.84521484	-47.57080078	+1432
+1457971559.10150000	+8.84179688	-6.59619141	-0.74267578	+58.18359375	-5.93261719	-46.93359375	+2124	+8.67480469	-5.82275391	-0.43505859	+6.70166016	-10.94238281	+18.19335938	+1704	+7.22021484	-9.99316406	-0.80859375	+38.54003906	+3.91113281	-47.52685547	+1432
+1457971559.10570000	+8.83740234	-6.59619141	-0.74267578	+58.20556641	-5.91064453	-46.84570313	+2124	+8.67041016	-5.82275391	-0.43505859	+6.70166016	-10.85449219	+18.28125000	+1700	+7.22460938	-9.98437500	-0.79980469	+38.62792969	+3.97705078	-47.48291016	+1436
+1457971559.10980010	+8.83740234	-6.59619141	-0.74267578	+58.22753906	-5.88867188	-46.75781250	+2124	+8.66601563	-5.82275391	-0.43505859	+6.70166016	-10.78857422	+18.34716797	+1700	+7.22460938	-9.98437500	-0.79541016	+38.69384766	+4.04296875	-47.46093750	+1440
+1457971559.11820010	+8.82861328	-6.59619141	-0.73828125	+58.22753906	-5.82275391	-46.58203125	+2124	+8.66162109	-5.82275391	-0.43066406	+6.70166016	-10.63476563	+18.52294922	+1692	+7.22460938	-9.97558594	-0.77783203	+38.78173828	+4.17480469	-47.41699219	+1444
+1457971559.12229990	+8.82421875	-6.59619141	-0.73828125	+58.22753906	-5.80078125	-46.49414063	+2124	+8.65722656	-5.82275391	-0.43066406	+6.70166016	-10.54687500	+18.58886719	+1688	+7.22460938	-9.97558594	-0.77343750	+38.82568359	+4.24072266	-47.37304688	+1448
+1457971559.13070010	+8.81982422	-6.59179688	-0.73828125	+58.24951172	-5.75683594	-46.29638672	+2124	+8.65283203	-5.81835938	-0.43066406	+6.70166016	-10.39306641	+18.76464844	+1680	+7.22021484	-9.97119141	-0.76904297	+38.89160156	+4.35058594	-47.24121094	+1452
+1457971559.13480000	+8.81542969	-6.59179688	-0.74267578	+58.24951172	-5.73486328	-46.20849609	+2124	+8.64843750	-5.81835938	-0.43066406	+6.70166016	-10.30517578	+18.83056641	+1676	+7.21582031	-9.96679688	-0.76904297	+38.91357422	+4.41650391	-47.17529297	+1452
+1457971559.13899990	+8.81103516	-6.59179688	-0.74267578	+58.24951172	-5.71289063	-46.12060547	+2124	+8.64404297	-5.81835938	-0.43066406	+6.70166016	-10.23925781	+18.89648438	+1676	+7.21142578	-9.96679688	-0.76904297	+38.91357422	+4.46044922	-47.08740234	+1456
+1457971559.14319990	+8.80224609	-6.59179688	-0.74267578	+58.24951172	-5.69091797	-46.03271484	+2124	+8.63964844	-5.81835938	-0.43066406	+6.70166016	-10.15136719	+18.98437500	+1672	+7.20263672	-9.96679688	-0.77343750	+38.91357422	+4.52636719	-46.99951172	+1456
+1457971559.14730000	+8.79785156	-6.58740234	-0.74267578	+58.24951172	-5.66894531	-45.94482422	+2124	+8.63525391	-5.81835938	-0.42626953	+6.67968750	-10.08544922	+19.05029297	+1668	+7.19384766	-9.96679688	-0.77343750	+38.91357422	+4.57031250	-46.91162109	+1460
+1457971559.15570000	+8.78906250	-6.58740234	-0.74267578	+58.22753906	-5.62500000	-45.74707031	+2120	+8.62646484	-5.81835938	-0.42626953	+6.65771484	-9.90966797	+19.18212891	+1664	+7.17187500	-9.96679688	-0.78222656	+38.84765625	+4.68017578	-46.69189453	+1464
+1457971559.15980010	+8.78466797	-6.58740234	-0.74267578	+58.20556641	-5.58105469	-45.63720703	+2120	+8.62646484	-5.81835938	-0.42626953	+6.65771484	-9.82177734	+19.24804688	+1660	+7.15869141	-9.97119141	-0.79101563	+38.80371094	+4.74609375	-46.58203125	+1468
+1457971559.16400000	+8.78027344	-6.58740234	-0.74707031	+58.18359375	-5.55908203	-45.54931641	+2120	+8.62207031	-5.81835938	-0.42626953	+6.63574219	-9.73388672	+19.31396484	+1660	+7.14990234	-9.97119141	-0.79541016	+38.75976563	+4.79003906	-46.45019531	+1472
+1457971559.16810010	+8.77587891	-6.58740234	-0.74707031	+58.16162109	-5.53710938	-45.43945313	+2116	+8.61767578	-5.81835938	-0.42187500	+6.61376953	-9.64599609	+19.37988281	+1656	+7.13671875	-9.97119141	-0.80419922	+38.71582031	+4.83398438	-46.34033203	+1472
+1457971559.17230010	+8.77148438	-6.58740234	-0.74707031	+58.13964844	-5.53710938	-45.35156250	+2116	+8.61328125	-5.81835938	-0.42187500	+6.59179688	-9.55810547	+19.42382813	+1656	+7.12792969	-9.97558594	-0.81298828	+38.67187500	+4.87792969	-46.23046875	+1472
+1457971559.17650010	+8.76708984	-6.58740234	-0.75146484	+58.11767578	-5.51513672	-45.24169922	+2112	+8.60888672	-5.81835938	-0.42187500	+6.56982422	-9.49218750	+19.48974609	+1652	+7.11474609	-9.97558594	-0.81738281	+38.62792969	+4.94384766	-46.12060547	+1472
+1457971559.18479990	+8.75830078	-6.58740234	-0.75146484	+58.07373047	-5.47119141	-45.06591797	+2108	+8.60449219	-5.82275391	-0.41748047	+6.52587891	-9.33837891	+19.59960938	+1652	+7.09716797	-9.97998047	-0.82617188	+38.54003906	+5.03173828	-45.92285156	+1472
+1457971559.18899990	+8.75830078	-6.58740234	-0.75146484	+58.05175781	-5.44921875	-44.97802734	+2104	+8.60009766	-5.82275391	-0.41748047	+6.50390625	-9.27246094	+19.66552734	+1648	+7.08837891	-9.97998047	-0.83056641	+38.51806641	+5.07568359	-45.85693359	+1468
+1457971559.19310000	+8.75390625	-6.58740234	-0.75585938	+58.02978516	-5.44921875	-44.86816406	+2104	+8.60009766	-5.82275391	-0.41748047	+6.45996094	-9.20654297	+19.73144531	+1648	+7.08398438	-9.97998047	-0.83056641	+38.49609375	+5.11962891	-45.79101563	+1464
+1457971559.19730000	+8.74951172	-6.58740234	-0.75585938	+57.98583984	-5.42724609	-44.78027344	+2100	+8.59570313	-5.82275391	-0.41748047	+6.43798828	-9.14062500	+19.77539063	+1648	+7.07958984	-9.97998047	-0.83496094	+38.47412109	+5.16357422	-45.72509766	+1464
+1457971559.20149990	+8.74951172	-6.59179688	-0.75585938	+57.96386719	-5.42724609	-44.69238281	+2096	+8.59570313	-5.82275391	-0.41748047	+6.41601563	-9.07470703	+19.84130859	+1648	+7.07519531	-9.97998047	-0.83496094	+38.45214844	+5.18554688	-45.68115234	+1460
+1457971559.20980000	+8.74951172	-6.59179688	-0.75585938	+57.94189453	-5.44921875	-44.53857422	+2088	+8.59130859	-5.82275391	-0.41748047	+6.35009766	-8.98681641	+19.95117188	+1644	+7.07080078	-9.97558594	-0.83056641	+38.47412109	+5.27343750	-45.61523438	+1452
+1457971559.21400000	+8.74511719	-6.59179688	-0.75585938	+57.91992188	-5.44921875	-44.45068359	+2088	+8.59130859	-5.82275391	-0.41308594	+6.32812500	-8.94287109	+20.01708984	+1644	+7.07080078	-9.97558594	-0.82617188	+38.47412109	+5.29541016	-45.59326172	+1448
+1457971559.21810010	+8.74511719	-6.59179688	-0.75585938	+57.87597656	-5.44921875	-44.38476563	+2084	+8.58691406	-5.82714844	-0.41308594	+6.28417969	-8.89892578	+20.08300781	+1644	+7.07519531	-9.97558594	-0.82177734	+38.49609375	+5.33935547	-45.57128906	+1444
+1457971559.22230010	+8.74511719	-6.59619141	-0.75585938	+57.85400391	-5.47119141	-44.29687500	+2080	+8.58691406	-5.82714844	-0.41308594	+6.26220703	-8.85498047	+20.12695313	+1644	+7.07519531	-9.97119141	-0.81738281	+38.49609375	+5.36132813	-45.57128906	+1444
+1457971559.22650000	+8.74511719	-6.59619141	-0.75585938	+57.83203125	-5.47119141	-44.23095703	+2076	+8.58691406	-5.82714844	-0.41308594	+6.21826172	-8.83300781	+20.19287109	+1640	+7.07958984	-9.97119141	-0.81298828	+38.51806641	+5.40527344	-45.54931641	+1444
+1457971559.23480010	+8.74511719	-6.60058594	-0.75585938	+57.76611328	-5.49316406	-44.05517578	+2072	+8.58691406	-5.82714844	-0.41308594	+6.15234375	-8.74511719	+20.32470703	+1640	+7.08398438	-9.96679688	-0.80419922	+38.54003906	+5.47119141	-45.52734375	+1444
+1457971559.23889990	+8.74511719	-6.60058594	-0.75585938	+57.72216797	-5.51513672	-43.98925781	+2072	+8.58691406	-5.82714844	-0.41308594	+6.10839844	-8.70117188	+20.36865234	+1636	+7.08398438	-9.96240234	-0.79980469	+38.54003906	+5.49316406	-45.48339844	+1444
+1457971559.24309990	+8.74072266	-6.60058594	-0.75585938	+57.70019531	-5.53710938	-43.90136719	+2072	+8.58691406	-5.83154297	-0.40869141	+6.06445313	-8.65722656	+20.43457031	+1636	+7.08398438	-9.96240234	-0.79541016	+38.54003906	+5.53710938	-45.46142578	+1444
+1457971559.24729990	+8.74072266	-6.60498047	-0.75146484	+57.65625000	-5.53710938	-43.81347656	+2068	+8.58691406	-5.83154297	-0.40869141	+6.02050781	-8.61328125	+20.47851563	+1636	+7.08398438	-9.95361328	-0.77783203	+38.51806641	+5.69091797	-45.35156250	+1448
+1457971559.25140000	+8.74072266	-6.60498047	-0.75146484	+57.61230469	-5.53710938	-43.72558594	+2068	+8.58691406	-5.83154297	-0.40869141	+5.97656250	-8.56933594	+20.52246094	+1636	+7.07958984	-9.95361328	-0.77783203	+38.45214844	+5.75683594	-45.26367188	+1452
+1457971559.25560000	+8.74072266	-6.60937500	-0.75146484	+57.54638672	-5.55908203	-43.63769531	+2068	+8.58691406	-5.83593750	-0.40869141	+5.93261719	-8.52539063	+20.56640625	+1632	+7.07080078	-9.95361328	-0.77783203	+38.38623047	+5.80078125	-45.15380859	+1452
+1457971559.26390000	+8.73632813	-6.61376953	-0.75146484	+57.41455078	-5.55908203	-43.43994141	+2064	+8.58691406	-5.84033203	-0.40869141	+5.80078125	-8.41552734	+20.65429688	+1632	+7.05322266	-9.95800781	-0.79101563	+38.21044922	+5.88867188	-44.93408203	+1460
+1457971559.26810000	+8.73632813	-6.61376953	-0.75146484	+57.34863281	-5.55908203	-43.33007813	+2064	+8.58691406	-5.84033203	-0.40869141	+5.73486328	-8.34960938	+20.69824219	+1628	+7.04443359	-9.95800781	-0.79541016	+38.12255859	+5.93261719	-44.78027344	+1460
+1457971559.27230000	+8.73193359	-6.61816406	-0.75146484	+57.26074219	-5.58105469	-43.24218750	+2064	+8.58691406	-5.84033203	-0.40869141	+5.66894531	-8.30566406	+20.74218750	+1628	+7.03564453	-9.96240234	-0.80419922	+38.03466797	+5.97656250	-44.67041016	+1464
+1457971559.27640010	+8.73193359	-6.62255859	-0.75146484	+57.19482422	-5.58105469	-43.13232422	+2064	+8.58691406	-5.84472656	-0.40869141	+5.58105469	-8.23974609	+20.76416016	+1628	+7.02246094	-9.96679688	-0.80859375	+37.90283203	+6.04248047	-44.53857422	+1468
+1457971559.28060010	+8.72753906	-6.62255859	-0.75146484	+57.10693359	-5.58105469	-43.04443359	+2064	+8.58691406	-5.84472656	-0.40869141	+5.49316406	-8.19580078	+20.80810547	+1628	+7.00488281	-9.96679688	-0.81738281	+37.74902344	+6.08642578	-44.40673828	+1468
+1457971559.28889990	+8.72314453	-6.62695313	-0.75146484	+56.90917969	-5.60302734	-42.82470703	+2064	+8.58691406	-5.85351563	-0.40869141	+5.29541016	-8.06396484	+20.87402344	+1628	+6.98291016	-9.97558594	-0.83056641	+37.48535156	+6.17431641	-44.14306641	+1472
+1457971559.29310010	+8.72314453	-6.63134766	-0.75146484	+56.82128906	-5.62500000	-42.71484375	+2068	+8.58691406	-5.85351563	-0.40429688	+5.20751953	-8.02001953	+20.89599609	+1628	+6.96972656	-9.97998047	-0.83935547	+37.33154297	+6.19628906	-44.01123047	+1472
+1457971559.29730010	+8.71875000	-6.63574219	-0.75146484	+56.71142578	-5.64697266	-42.60498047	+2068	+8.58691406	-5.85791016	-0.40429688	+5.09765625	-7.95410156	+20.93994141	+1632	+6.95654297	-9.98437500	-0.84814453	+37.19970703	+6.24023438	-43.85742188	+1472
+1457971559.30139990	+8.71875000	-6.63574219	-0.75146484	+56.60156250	-5.66894531	-42.49511719	+2068	+8.58691406	-5.85791016	-0.40429688	+4.98779297	-7.91015625	+20.98388672	+1632	+6.94775391	-9.98437500	-0.85253906	+37.08984375	+6.26220703	-43.72558594	+1472
+1457971559.30979990	+8.71435547	-6.64013672	-0.75146484	+56.40380859	-5.75683594	-42.29736328	+2072	+8.58691406	-5.86230469	-0.39990234	+4.76806641	-7.82226563	+21.07177734	+1636	+6.93017578	-9.98876953	-0.85693359	+36.87011719	+6.30615234	-43.54980469	+1464
+1457971559.31390000	+8.71435547	-6.64013672	-0.75146484	+56.31591797	-5.80078125	-42.20947266	+2072	+8.59130859	-5.86669922	-0.39990234	+4.65820313	-7.80029297	+21.13769531	+1640	+6.92138672	-9.98876953	-0.86132813	+36.76025391	+6.32812500	-43.46191406	+1460
+1457971559.31810000	+8.71435547	-6.64453125	-0.74707031	+56.22802734	-5.84472656	-42.09960938	+2072	+8.59130859	-5.86669922	-0.39550781	+4.52636719	-7.77832031	+21.18164063	+1640	+6.91699219	-9.98876953	-0.85693359	+36.67236328	+6.35009766	-43.41796875	+1456
+1457971559.32220010	+8.71435547	-6.64453125	-0.74707031	+56.14013672	-5.91064453	-42.01171875	+2076	+8.59130859	-5.87109375	-0.39550781	+4.43847656	-7.75634766	+21.24755859	+1644	+6.91259766	-9.98876953	-0.85693359	+36.58447266	+6.37207031	-43.35205078	+1452
+1457971559.33060000	+8.71435547	-6.64892578	-0.74267578	+55.98632813	-6.02050781	-41.81396484	+2080	+8.59130859	-5.87109375	-0.39111328	+4.21875000	-7.71240234	+21.37939453	+1648	+6.91259766	-9.98437500	-0.85253906	+36.49658203	+6.39404297	-43.26416016	+1444
+1457971559.33470010	+8.71435547	-6.64892578	-0.74267578	+55.92041016	-6.08642578	-41.72607422	+2080	+8.59570313	-5.87109375	-0.38671875	+4.15283203	-7.71240234	+21.44531250	+1648	+6.91259766	-9.97998047	-0.84814453	+36.47460938	+6.41601563	-43.24218750	+1440
+1457971559.33890010	+8.70996094	-6.64892578	-0.74267578	+55.85449219	-6.13037109	-41.63818359	+2084	+8.59570313	-5.87109375	-0.38671875	+4.06494141	-7.69042969	+21.53320313	+1652	+6.91259766	-9.97558594	-0.84375000	+36.45263672	+6.43798828	-43.22021484	+1436
+1457971559.34310010	+8.70996094	-6.65332031	-0.73828125	+55.78857422	-6.19628906	-41.55029297	+2084	+8.59570313	-5.87548828	-0.38232422	+3.97705078	-7.69042969	+21.59912109	+1652	+6.91699219	-9.97119141	-0.83935547	+36.45263672	+6.45996094	-43.22021484	+1436
+1457971559.34719990	+8.71435547	-6.65332031	-0.73828125	+55.76660156	-6.24023438	-41.48437500	+2088	+8.59570313	-5.87548828	-0.38232422	+3.91113281	-7.66845703	+21.66503906	+1656	+6.92138672	-9.96679688	-0.83056641	+36.45263672	+6.48193359	-43.24218750	+1436
+1457971559.35560010	+8.71435547	-6.65332031	-0.73828125	+55.67871094	-6.30615234	-41.30859375	+2088	+8.59570313	-5.87548828	-0.38232422	+3.77929688	-7.64648438	+21.77490234	+1660	+6.92578125	-9.95800781	-0.81738281	+36.45263672	+6.54785156	-43.24218750	+1440
+1457971559.35970000	+8.71435547	-6.65332031	-0.73828125	+55.65673828	-6.32812500	-41.22070313	+2092	+8.59570313	-5.87548828	-0.38232422	+3.73535156	-7.62451172	+21.84082031	+1660	+6.92578125	-9.95800781	-0.81738281	+36.45263672	+6.59179688	-43.22021484	+1436
+1457971559.36389990	+8.71435547	-6.65332031	-0.73828125	+55.63476563	-6.35009766	-41.15478516	+2092	+8.59570313	-5.87548828	-0.37792969	+3.69140625	-7.60253906	+21.88476563	+1660	+6.92578125	-9.95361328	-0.81298828	+36.45263672	+6.61376953	-43.22021484	+1440
+1457971559.36809990	+8.70996094	-6.65332031	-0.73828125	+55.61279297	-6.37207031	-41.06689453	+2092	+8.59570313	-5.87548828	-0.38232422	+3.64746094	-7.58056641	+21.92871094	+1660	+6.93017578	-9.94921875	-0.81298828	+36.47460938	+6.65771484	-43.17626953	+1440
+1457971559.37220000	+8.70996094	-6.65332031	-0.74267578	+55.59082031	-6.39404297	-41.00097656	+2092	+8.59570313	-5.87548828	-0.38232422	+3.62548828	-7.55859375	+21.97265625	+1660	+6.92578125	-9.94482422	-0.81298828	+36.49658203	+6.67968750	-43.17626953	+1440
+1457971559.37640000	+8.70996094	-6.65332031	-0.74267578	+55.59082031	-6.39404297	-40.93505859	+2096	+8.59570313	-5.87548828	-0.38232422	+3.60351563	-7.53662109	+21.99462891	+1660	+6.92578125	-9.94482422	-0.81298828	+36.47460938	+6.72363281	-43.15429688	+1440
+1457971559.38470010	+8.70556641	-6.65332031	-0.74707031	+55.56884766	-6.39404297	-40.82519531	+2096	+8.59130859	-5.87548828	-0.38232422	+3.53759766	-7.47070313	+22.03857422	+1664	+6.91699219	-9.94482422	-0.81298828	+36.45263672	+6.81152344	-43.11035156	+1440
+1457971559.38890000	+8.70556641	-6.65332031	-0.74707031	+55.54687500	-6.37207031	-40.75927734	+2096	+8.59130859	-5.87548828	-0.38232422	+3.51562500	-7.44873047	+22.03857422	+1664	+6.91259766	-9.94482422	-0.81738281	+36.43066406	+6.85546875	-43.06640625	+1440
+1457971559.39299990	+8.70117188	-6.65332031	-0.74707031	+55.54687500	-6.37207031	-40.71533203	+2096	+8.59130859	-5.87548828	-0.38232422	+3.51562500	-7.42675781	+22.03857422	+1664	+6.90380859	-9.94921875	-0.82177734	+36.38671875	+6.87744141	-43.02246094	+1440
+1457971559.39720010	+8.70117188	-6.65771484	-0.75146484	+55.54687500	-6.35009766	-40.67138672	+2096	+8.58691406	-5.87548828	-0.38232422	+3.49365234	-7.40478516	+22.06054688	+1664	+6.89941406	-9.94921875	-0.82617188	+36.36474609	+6.89941406	-42.97851563	+1440
+1457971559.40140010	+8.69677734	-6.65332031	-0.75146484	+55.54687500	-6.35009766	-40.62744141	+2096	+8.58691406	-5.87548828	-0.38232422	+3.49365234	-7.38281250	+22.03857422	+1664	+6.89062500	-9.94921875	-0.83056641	+36.34277344	+6.92138672	-42.93457031	+1444
+1457971559.40969990	+8.69238281	-6.65332031	-0.75146484	+55.54687500	-6.30615234	-40.58349609	+2092	+8.58691406	-5.87548828	-0.38232422	+3.47167969	-7.33886719	+22.03857422	+1664	+6.87744141	-9.95361328	-0.84375000	+36.29882813	+6.96533203	-42.84667969	+1440
+1457971559.41389990	+8.69238281	-6.65332031	-0.75585938	+55.54687500	-6.30615234	-40.56152344	+2092	+8.58251953	-5.87548828	-0.38232422	+3.47167969	-7.31689453	+22.03857422	+1664	+6.87304688	-9.95800781	-0.84814453	+36.25488281	+6.98730469	-42.82470703	+1440
+1457971559.41800000	+8.68798828	-6.65332031	-0.75585938	+55.54687500	-6.28417969	-40.53955078	+2092	+8.58251953	-5.87548828	-0.38232422	+3.47167969	-7.29492188	+22.01660156	+1664	+6.86425781	-9.95800781	-0.85253906	+36.23291016	+7.00927734	-42.78076172	+1440
+1457971559.42220000	+8.68798828	-6.65332031	-0.75585938	+55.54687500	-6.26220703	-40.53955078	+2088	+8.58251953	-5.87548828	-0.38232422	+3.47167969	-7.29492188	+22.01660156	+1664	+6.85546875	-9.96240234	-0.85693359	+36.21093750	+7.03125000	-42.75878906	+1436
+1457971559.42639990	+8.68359375	-6.65332031	-0.75585938	+55.56884766	-6.24023438	-40.51757813	+2088	+8.58251953	-5.87548828	-0.38232422	+3.47167969	-7.27294922	+21.99462891	+1664	+6.85107422	-9.96240234	-0.86132813	+36.18896484	+7.05322266	-42.73681641	+1436
+1457971559.43470000	+8.68359375	-6.65332031	-0.75585938	+55.59082031	-6.21826172	-40.51757813	+2084	+8.57812500	-5.87548828	-0.38671875	+3.47167969	-7.25097656	+21.97265625	+1664	+6.84228516	-9.96679688	-0.86572266	+36.16699219	+7.07519531	-42.69287109	+1428
+1457971559.43890000	+8.68359375	-6.65332031	-0.75585938	+55.59082031	-6.19628906	-40.49560547	+2080	+8.57812500	-5.87548828	-0.38671875	+3.47167969	-7.22900391	+21.97265625	+1664	+6.84228516	-9.96679688	-0.87011719	+36.18896484	+7.07519531	-42.67089844	+1424
+1457971559.44300010	+8.67919922	-6.65332031	-0.76025391	+55.61279297	-6.17431641	-40.49560547	+2080	+8.57812500	-5.87548828	-0.38671875	+3.47167969	-7.22900391	+21.97265625	+1664	+6.83789063	-9.96679688	-0.87011719	+36.18896484	+7.09716797	-42.67089844	+1420
+1457971559.44720010	+8.67919922	-6.65332031	-0.76025391	+55.61279297	-6.17431641	-40.49560547	+2076	+8.57812500	-5.87548828	-0.38671875	+3.47167969	-7.22900391	+21.95068359	+1664	+6.83789063	-9.97119141	-0.87011719	+36.21093750	+7.11914063	-42.67089844	+1416
+1457971559.45140000	+8.67919922	-6.65332031	-0.76025391	+55.63476563	-6.15234375	-40.49560547	+2076	+8.57812500	-5.87548828	-0.38671875	+3.49365234	-7.20703125	+21.95068359	+1664	+6.84228516	-9.97119141	-0.86572266	+36.23291016	+7.11914063	-42.67089844	+1412
+1457971559.45549990	+8.67919922	-6.65332031	-0.76025391	+55.65673828	-6.13037109	-40.49560547	+2072	+8.57373047	-5.87548828	-0.38671875	+3.49365234	-7.20703125	+21.92871094	+1664	+6.84228516	-9.97119141	-0.86572266	+36.27685547	+7.14111328	-42.69287109	+1412
+1457971559.46390010	+8.67480469	-6.65332031	-0.76025391	+55.70068359	-6.10839844	-40.49560547	+2068	+8.57373047	-5.87548828	-0.38671875	+3.51562500	-7.18505859	+21.90673828	+1664	+6.84667969	-9.96679688	-0.86132813	+36.36474609	+7.18505859	-42.71484375	+1404
+1457971559.46799990	+8.67480469	-6.65332031	-0.76464844	+55.72265625	-6.08642578	-40.49560547	+2068	+8.57373047	-5.87548828	-0.39111328	+3.51562500	-7.16308594	+21.90673828	+1664	+6.85107422	-9.96679688	-0.85693359	+36.40869141	+7.20703125	-42.73681641	+1404
+1457971559.47219990	+8.67480469	-6.65332031	-0.76464844	+55.74462891	-6.06445313	-40.47363281	+2068	+8.57373047	-5.87548828	-0.39111328	+3.53759766	-7.16308594	+21.88476563	+1664	+6.85546875	-9.96679688	-0.85693359	+36.47460938	+7.22900391	-42.75878906	+1404
+1457971559.47630000	+8.67480469	-6.65332031	-0.76464844	+55.78857422	-6.04248047	-40.47363281	+2064	+8.56933594	-5.87548828	-0.39111328	+3.55957031	-7.14111328	+21.88476563	+1664	+6.85986328	-9.96240234	-0.85253906	+36.54052734	+7.25097656	-42.78076172	+1404
+1457971559.48050000	+8.67480469	-6.65332031	-0.76464844	+55.81054688	-5.99853516	-40.47363281	+2064	+8.56933594	-5.87548828	-0.39111328	+3.58154297	-7.11914063	+21.86279297	+1664	+6.86425781	-9.96240234	-0.84814453	+36.60644531	+7.29492188	-42.80273438	+1404
+1457971559.48880000	+8.67041016	-6.65332031	-0.76904297	+55.92041016	-5.91064453	-40.45166016	+2060	+8.56494141	-5.87548828	-0.39550781	+3.64746094	-7.05322266	+21.81884766	+1664	+6.87744141	-9.95800781	-0.83496094	+36.78222656	+7.38281250	-42.84667969	+1408
+1457971559.49300000	+8.67041016	-6.65771484	-0.77343750	+55.96435547	-5.88867188	-40.45166016	+2056	+8.56054688	-5.87548828	-0.39990234	+3.66943359	-7.03125000	+21.79687500	+1664	+6.88183594	-9.95800781	-0.83056641	+36.87011719	+7.42675781	-42.86865234	+1412
+1457971559.49720000	+8.66601563	-6.65771484	-0.77343750	+56.03027344	-5.82275391	-40.42968750	+2056	+8.55615234	-5.87548828	-0.40429688	+3.73535156	-6.98730469	+21.77490234	+1664	+6.88623047	-9.95800781	-0.82617188	+36.97998047	+7.51464844	-42.89062500	+1412
+1457971559.50130010	+8.66601563	-6.65771484	-0.77783203	+56.07421875	-5.77880859	-40.40771484	+2056	+8.55615234	-5.87548828	-0.40429688	+3.77929688	-6.94335938	+21.73095703	+1660	+6.89062500	-9.95800781	-0.82177734	+37.06787109	+7.55859375	-42.91259766	+1416
+1457971559.50550010	+8.66162109	-6.65771484	-0.78222656	+56.14013672	-5.71289063	-40.40771484	+2052	+8.55175781	-5.87548828	-0.40869141	+3.82324219	-6.92138672	+21.70898438	+1660	+6.89062500	-9.95800781	-0.82177734	+37.13378906	+7.62451172	-42.91259766	+1416
+1457971559.51379990	+8.65722656	-6.65771484	-0.78662109	+56.25000000	-5.60302734	-40.38574219	+2048	+8.54296875	-5.87548828	-0.41748047	+3.93310547	-6.83349609	+21.62109375	+1660	+6.89062500	-9.96240234	-0.82177734	+37.26562500	+7.75634766	-42.89062500	+1416
+1457971559.51799990	+8.65283203	-6.65771484	-0.78662109	+56.31591797	-5.55908203	-40.38574219	+2044	+8.53857422	-5.87988281	-0.41748047	+3.97705078	-6.78955078	+21.57714844	+1656	+6.88623047	-9.96679688	-0.82177734	+37.28759766	+7.80029297	-42.86865234	+1416
+1457971559.52220010	+8.64843750	-6.65771484	-0.79101563	+56.35986328	-5.51513672	-40.36376953	+2044	+8.53417969	-5.87988281	-0.42187500	+4.04296875	-6.76757813	+21.53320313	+1656	+6.88183594	-9.97119141	-0.82617188	+37.30957031	+7.86621094	-42.82470703	+1420
+1457971559.52630000	+8.64404297	-6.65771484	-0.79541016	+56.40380859	-5.47119141	-40.36376953	+2040	+8.52978516	-5.87988281	-0.42187500	+4.08691406	-6.72363281	+21.48925781	+1652	+6.87304688	-9.97558594	-0.83056641	+37.33154297	+7.88818359	-42.80273438	+1420
+1457971559.53049990	+8.63964844	-6.65771484	-0.79980469	+56.44775391	-5.42724609	-40.34179688	+2036	+8.52539063	-5.87988281	-0.42626953	+4.13085938	-6.70166016	+21.44531250	+1652	+6.86865234	-9.97558594	-0.83935547	+37.33154297	+7.93212891	-42.75878906	+1420
+1457971559.53880000	+8.63085938	-6.65771484	-0.80419922	+56.55761719	-5.36132813	-40.34179688	+2028	+8.51660156	-5.87988281	-0.43066406	+4.24072266	-6.65771484	+21.33544922	+1648	+6.85546875	-9.98437500	-0.85253906	+37.33154297	+7.97607422	-42.69287109	+1420
