# Supplementary material for: A direct effect of perception on action when grasping a cup
Source: Sci Rep. 2018 Jan 9;8:171. doi: 10.1038/s41598-017-18591-5 (PMC5760564; doi:10.1038/s41598-017-18591-5)
Supplement: Supplementary file 6 — Supplementary Information [file 41598_2017_18591_MOESM6_ESM.zip › SciRep_Data/S01instruct/S01_100instruct_Tr91.dat]

+1000000000000.00000000	+0.00000000	+0.00000000	+0.00000000	+0.00000000	+0.00000000	+0.00000000	+0	+0.00000000	+0.00000000	+0.00000000	+0.00000000	+0.00000000	+0.00000000	+0	+0.00000000	+0.00000000	+0.00000000	+0.00000000	+0.00000000	+0.00000000	+0
+1457971559.54300000	+8.63085938	-6.65771484	-0.80419922	+56.60156250	-5.33935547	-40.36376953	+2028	+8.51660156	-5.87988281	-0.43505859	+4.28466797	-6.63574219	+21.26953125	+1648	+6.84667969	-9.98876953	-0.85693359	+37.33154297	+7.99804688	-42.69287109	+1420
+1457971559.54710010	+8.62646484	-6.65771484	-0.80419922	+56.64550781	-5.31738281	-40.36376953	+2024	+8.51220703	-5.87988281	-0.43505859	+4.30664063	-6.63574219	+21.22558594	+1644	+6.84228516	-9.99316406	-0.86132813	+37.33154297	+7.99804688	-42.67089844	+1416
+1457971559.55130000	+8.62207031	-6.65771484	-0.80859375	+56.68945313	-5.29541016	-40.38574219	+2020	+8.50781250	-5.87988281	-0.43505859	+4.35058594	-6.63574219	+21.15966797	+1644	+6.83789063	-9.99316406	-0.86572266	+37.35351563	+8.02001953	-42.67089844	+1416
+1457971559.55960010	+8.61767578	-6.65771484	-0.80859375	+56.75537109	-5.25146484	-40.40771484	+2012	+8.50341797	-5.88427734	-0.43945313	+4.43847656	-6.63574219	+21.07177734	+1640	+6.82910156	-10.00195313	-0.87011719	+37.37548828	+8.02001953	-42.71484375	+1408
+1457971559.56380010	+8.61767578	-6.65332031	-0.80859375	+56.79931641	-5.25146484	-40.42968750	+2008	+8.49902344	-5.88427734	-0.44384766	+4.48242188	-6.63574219	+21.00585938	+1636	+6.83349609	-10.00195313	-0.87451172	+37.41943359	+8.02001953	-42.73681641	+1404
+1457971559.56800010	+8.61767578	-6.65332031	-0.81298828	+56.84326172	-5.22949219	-40.45166016	+2004	+8.49902344	-5.88427734	-0.44384766	+4.50439453	-6.65771484	+20.96191406	+1636	+6.83349609	-10.00195313	-0.87011719	+37.46337891	+8.02001953	-42.78076172	+1400
+1457971559.57209990	+8.61328125	-6.65332031	-0.81298828	+56.88720703	-5.22949219	-40.49560547	+2000	+8.49902344	-5.88427734	-0.44384766	+4.54833984	-6.67968750	+20.91796875	+1632	+6.83789063	-10.00195313	-0.87011719	+37.52929688	+7.99804688	-42.84667969	+1396
+1457971567.40630010	+8.27929688	-6.74121094	-0.86572266	+56.75537109	-5.00976563	-39.63867188	+1680	+8.13867188	-5.95019531	-0.47460938	+4.54833984	-8.52539063	+19.86328125	+1296	+6.48193359	-10.04589844	-0.87011719	+37.33154297	+7.38281250	-43.72558594	+1292
+1457971567.41039990	+8.27929688	-6.74121094	-0.86572266	+56.75537109	-5.00976563	-39.63867188	+1680	+8.13867188	-5.95019531	-0.47460938	+4.54833984	-8.52539063	+19.86328125	+1296	+6.47753906	-10.04589844	-0.87451172	+37.30957031	+7.38281250	-43.72558594	+1296
+1457971567.41459990	+8.27929688	-6.74121094	-0.86572266	+56.75537109	-4.98779297	-39.66064453	+1680	+8.13867188	-5.95019531	-0.47460938	+4.54833984	-8.52539063	+19.86328125	+1296	+6.47314453	-10.04589844	-0.87451172	+37.28759766	+7.38281250	-43.70361328	+1296
+1457971567.41880010	+8.27929688	-6.74121094	-0.86572266	+56.75537109	-4.98779297	-39.66064453	+1680	+8.13867188	-5.95019531	-0.47460938	+4.54833984	-8.52539063	+19.84130859	+1296	+6.47314453	-10.04589844	-0.87890625	+37.28759766	+7.38281250	-43.68164063	+1296
+1457971567.42290000	+8.27929688	-6.74121094	-0.86572266	+56.75537109	-4.98779297	-39.66064453	+1680	+8.13867188	-5.95019531	-0.47460938	+4.54833984	-8.52539063	+19.84130859	+1296	+6.46875000	-10.05029297	-0.87890625	+37.26562500	+7.38281250	-43.68164063	+1296
+1457971567.42709990	+8.27929688	-6.74121094	-0.86572266	+56.75537109	-4.96582031	-39.66064453	+1680	+8.13867188	-5.95019531	-0.47460938	+4.54833984	-8.52539063	+19.81933594	+1296	+6.46435547	-10.05029297	-0.88330078	+37.24365234	+7.38281250	-43.65966797	+1296
+1457971567.43129990	+8.27490234	-6.74121094	-0.86572266	+56.73339844	-4.96582031	-39.66064453	+1680	+8.13867188	-5.95019531	-0.47460938	+4.54833984	-8.52539063	+19.81933594	+1296	+6.45996094	-10.05029297	-0.88330078	+37.22167969	+7.38281250	-43.63769531	+1296
+1457971567.43540000	+8.27490234	-6.74121094	-0.86572266	+56.73339844	-4.96582031	-39.63867188	+1680	+8.13867188	-5.95019531	-0.47460938	+4.54833984	-8.50341797	+19.81933594	+1296	+6.45556641	-10.05468750	-0.88769531	+37.17773438	+7.38281250	-43.61572266	+1296
+1457971567.44370010	+8.27490234	-6.74121094	-0.87011719	+56.73339844	-4.94384766	-39.63867188	+1680	+8.13867188	-5.95019531	-0.47460938	+4.54833984	-8.50341797	+19.77539063	+1296	+6.44677734	-10.05908203	-0.89648438	+37.11181641	+7.40478516	-43.54980469	+1296
+1457971567.45210000	+8.27050781	-6.74560547	-0.87011719	+56.71142578	-4.92187500	-39.63867188	+1680	+8.13867188	-5.95458984	-0.47900391	+4.54833984	-8.50341797	+19.75341797	+1296	+6.43359375	-10.06347656	-0.90966797	+37.02392578	+7.40478516	-43.48388672	+1296
+1457971567.45619990	+8.27050781	-6.74560547	-0.87011719	+56.71142578	-4.89990234	-39.66064453	+1680	+8.13867188	-5.95458984	-0.47900391	+4.54833984	-8.48144531	+19.75341797	+1296	+6.42919922	-10.06347656	-0.91406250	+36.97998047	+7.40478516	-43.46191406	+1296
+1457971567.46460010	+8.27050781	-6.74560547	-0.87011719	+56.71142578	-4.89990234	-39.66064453	+1676	+8.13867188	-5.95458984	-0.47900391	+4.57031250	-8.48144531	+19.73144531	+1300	+6.42480469	-10.06787109	-0.91406250	+36.95800781	+7.42675781	-43.46191406	+1288
+1457971567.46869990	+8.27050781	-6.74560547	-0.87011719	+56.71142578	-4.87792969	-39.66064453	+1676	+8.13867188	-5.95458984	-0.47900391	+4.57031250	-8.48144531	+19.70947266	+1300	+6.42480469	-10.06787109	-0.91406250	+36.95800781	+7.42675781	-43.46191406	+1288
+1457971567.47289990	+8.27050781	-6.74560547	-0.87011719	+56.71142578	-4.87792969	-39.66064453	+1676	+8.13427734	-5.95458984	-0.47900391	+4.57031250	-8.50341797	+19.70947266	+1300	+6.42480469	-10.06787109	-0.91406250	+36.97998047	+7.44873047	-43.48388672	+1284
+1457971567.47709990	+8.27050781	-6.74560547	-0.87011719	+56.71142578	-4.87792969	-39.68261719	+1676	+8.13427734	-5.95458984	-0.47900391	+4.57031250	-8.50341797	+19.70947266	+1300	+6.42919922	-10.06787109	-0.90966797	+37.00195313	+7.44873047	-43.50585938	+1284
+1457971567.48540000	+8.27050781	-6.75000000	-0.87011719	+56.71142578	-4.87792969	-39.68261719	+1672	+8.13427734	-5.95458984	-0.47900391	+4.57031250	-8.50341797	+19.68750000	+1300	+6.43359375	-10.06347656	-0.90527344	+37.02392578	+7.44873047	-43.52783203	+1280
+1457971567.49370000	+8.27050781	-6.75000000	-0.87011719	+56.73339844	-4.87792969	-39.68261719	+1672	+8.13427734	-5.95458984	-0.47900391	+4.57031250	-8.52539063	+19.68750000	+1300	+6.43798828	-10.06347656	-0.90527344	+37.04589844	+7.44873047	-43.57177734	+1276
+1457971567.49790000	+8.27050781	-6.75000000	-0.87011719	+56.73339844	-4.87792969	-39.70458984	+1672	+8.13427734	-5.95458984	-0.47900391	+4.57031250	-8.52539063	+19.68750000	+1300	+6.43798828	-10.06347656	-0.90087891	+37.06787109	+7.47070313	-43.57177734	+1276
+1457971567.50620010	+8.27490234	-6.75000000	-0.87011719	+56.73339844	-4.87792969	-39.70458984	+1668	+8.13427734	-5.95458984	-0.47900391	+4.57031250	-8.52539063	+19.68750000	+1300	+6.44238281	-10.06347656	-0.90087891	+37.08984375	+7.47070313	-43.59375000	+1272
+1457971567.51040010	+8.27490234	-6.75000000	-0.87011719	+56.73339844	-4.87792969	-39.70458984	+1668	+8.13867188	-5.95458984	-0.47900391	+4.57031250	-8.54736328	+19.68750000	+1300	+6.44238281	-10.06347656	-0.90087891	+37.08984375	+7.47070313	-43.59375000	+1272
+1457971567.51449990	+8.27490234	-6.75000000	-0.87011719	+56.73339844	-4.87792969	-39.70458984	+1668	+8.13867188	-5.95458984	-0.47900391	+4.57031250	-8.54736328	+19.68750000	+1300	+6.44238281	-10.06347656	-0.89648438	+37.08984375	+7.47070313	-43.61572266	+1272
+1457971567.51869990	+8.27490234	-6.75000000	-0.87011719	+56.73339844	-4.87792969	-39.70458984	+1668	+8.13867188	-5.95458984	-0.47900391	+4.57031250	-8.54736328	+19.68750000	+1300	+6.44238281	-10.06347656	-0.89648438	+37.08984375	+7.47070313	-43.61572266	+1272
+1457971567.52700000	+8.27490234	-6.75000000	-0.87011719	+56.73339844	-4.87792969	-39.70458984	+1668	+8.13867188	-5.95898438	-0.48339844	+4.57031250	-8.54736328	+19.66552734	+1300	+6.44238281	-10.06347656	-0.89648438	+37.11181641	+7.47070313	-43.63769531	+1268
+1457971567.53539990	+8.27490234	-6.75000000	-0.87011719	+56.73339844	-4.85595703	-39.70458984	+1668	+8.13427734	-5.95898438	-0.48339844	+4.57031250	-8.54736328	+19.66552734	+1300	+6.44238281	-10.06347656	-0.89648438	+37.11181641	+7.49267578	-43.63769531	+1268
+1457971567.54370000	+8.27490234	-6.75000000	-0.87451172	+56.73339844	-4.85595703	-39.70458984	+1664	+8.13427734	-5.95898438	-0.48339844	+4.57031250	-8.54736328	+19.64355469	+1300	+6.44238281	-10.06347656	-0.89648438	+37.08984375	+7.49267578	-43.63769531	+1264
+1457971567.55200000	+8.27050781	-6.75000000	-0.87451172	+56.73339844	-4.85595703	-39.70458984	+1664	+8.13427734	-5.95898438	-0.48339844	+4.57031250	-8.54736328	+19.64355469	+1300	+6.44238281	-10.06347656	-0.89648438	+37.08984375	+7.49267578	-43.63769531	+1264
+1457971567.55620000	+8.27050781	-6.75000000	-0.87451172	+56.73339844	-4.85595703	-39.70458984	+1664	+8.13427734	-5.95898438	-0.48339844	+4.57031250	-8.52539063	+19.64355469	+1300	+6.44238281	-10.06787109	-0.89648438	+37.08984375	+7.49267578	-43.63769531	+1260
+1457971567.56450010	+8.27050781	-6.75000000	-0.87451172	+56.71142578	-4.83398438	-39.70458984	+1664	+8.13427734	-5.95898438	-0.48339844	+4.57031250	-8.52539063	+19.62158203	+1300	+6.43798828	-10.06787109	-0.90087891	+37.08984375	+7.49267578	-43.61572266	+1260
+1457971567.57290010	+8.27050781	-6.75000000	-0.87451172	+56.71142578	-4.83398438	-39.70458984	+1664	+8.13427734	-5.95898438	-0.48339844	+4.57031250	-8.52539063	+19.62158203	+1300	+6.43798828	-10.06787109	-0.90087891	+37.06787109	+7.51464844	-43.61572266	+1260
+1457971567.58119990	+8.27050781	-6.75000000	-0.87451172	+56.71142578	-4.83398438	-39.70458984	+1664	+8.13427734	-5.95898438	-0.48339844	+4.57031250	-8.52539063	+19.62158203	+1296	+6.43798828	-10.06787109	-0.90087891	+37.06787109	+7.51464844	-43.61572266	+1256
+1457971567.58950000	+8.27050781	-6.75439453	-0.87451172	+56.71142578	-4.83398438	-39.70458984	+1664	+8.13427734	-5.95898438	-0.48339844	+4.57031250	-8.52539063	+19.62158203	+1296	+6.43798828	-10.06787109	-0.90087891	+37.06787109	+7.51464844	-43.63769531	+1256
+1457971567.59780000	+8.27050781	-6.75439453	-0.87451172	+56.71142578	-4.83398438	-39.70458984	+1664	+8.13427734	-5.95898438	-0.48339844	+4.57031250	-8.52539063	+19.62158203	+1296	+6.44238281	-10.06787109	-0.89648438	+37.08984375	+7.51464844	-43.63769531	+1252
+1457971567.60620000	+8.27050781	-6.75439453	-0.87451172	+56.71142578	-4.83398438	-39.70458984	+1664	+8.13427734	-5.95898438	-0.48339844	+4.57031250	-8.52539063	+19.62158203	+1296	+6.44238281	-10.06787109	-0.89648438	+37.08984375	+7.51464844	-43.63769531	+1252
+1457971567.61030010	+8.27050781	-6.75439453	-0.87451172	+56.71142578	-4.83398438	-39.70458984	+1664	+8.13427734	-5.95898438	-0.48339844	+4.57031250	-8.52539063	+19.62158203	+1296	+6.44238281	-10.06787109	-0.89648438	+37.08984375	+7.51464844	-43.65966797	+1252
+1457971567.61870000	+8.27050781	-6.75439453	-0.87451172	+56.71142578	-4.83398438	-39.70458984	+1664	+8.13427734	-5.95898438	-0.48339844	+4.57031250	-8.52539063	+19.62158203	+1296	+6.44677734	-10.06787109	-0.89648438	+37.11181641	+7.51464844	-43.65966797	+1252
+1457971567.62700010	+8.27050781	-6.75439453	-0.87451172	+56.71142578	-4.83398438	-39.70458984	+1664	+8.13427734	-5.95898438	-0.48339844	+4.57031250	-8.54736328	+19.62158203	+1296	+6.44677734	-10.06347656	-0.89208984	+37.11181641	+7.51464844	-43.68164063	+1252
+1457971567.63529990	+8.27050781	-6.75439453	-0.87451172	+56.71142578	-4.83398438	-39.70458984	+1664	+8.13867188	-5.95898438	-0.48339844	+4.57031250	-8.54736328	+19.62158203	+1296	+6.44677734	-10.06347656	-0.89208984	+37.13378906	+7.51464844	-43.68164063	+1252
+1457971567.64369990	+8.27050781	-6.75439453	-0.87451172	+56.71142578	-4.83398438	-39.70458984	+1664	+8.13867188	-5.95898438	-0.48339844	+4.57031250	-8.54736328	+19.62158203	+1296	+6.45117188	-10.06347656	-0.89208984	+37.13378906	+7.51464844	-43.70361328	+1252
+1457971567.65200000	+8.27490234	-6.75439453	-0.87451172	+56.71142578	-4.83398438	-39.70458984	+1664	+8.13867188	-5.95898438	-0.48339844	+4.57031250	-8.54736328	+19.62158203	+1296	+6.45117188	-10.06347656	-0.89208984	+37.15576172	+7.51464844	-43.70361328	+1252
+1457971567.65619990	+8.27490234	-6.75439453	-0.87451172	+56.71142578	-4.83398438	-39.70458984	+1664	+8.13867188	-5.95898438	-0.48339844	+4.57031250	-8.54736328	+19.62158203	+1296	+6.45117188	-10.06347656	-0.89208984	+37.15576172	+7.51464844	-43.70361328	+1252
+1457971567.66450000	+8.27490234	-6.75439453	-0.87451172	+56.71142578	-4.83398438	-39.70458984	+1664	+8.13867188	-5.95898438	-0.48339844	+4.57031250	-8.54736328	+19.62158203	+1296	+6.45117188	-10.06347656	-0.89208984	+37.13378906	+7.51464844	-43.68164063	+1252
+1457971567.67280010	+8.27490234	-6.75439453	-0.87451172	+56.71142578	-4.83398438	-39.70458984	+1664	+8.13867188	-5.95898438	-0.48339844	+4.54833984	-8.54736328	+19.62158203	+1296	+6.45117188	-10.06347656	-0.89208984	+37.13378906	+7.51464844	-43.68164063	+1252
+1457971567.67700000	+8.27050781	-6.75439453	-0.87451172	+56.71142578	-4.83398438	-39.70458984	+1664	+8.13867188	-5.95898438	-0.48339844	+4.54833984	-8.54736328	+19.62158203	+1296	+6.45117188	-10.06347656	-0.89208984	+37.13378906	+7.51464844	-43.68164063	+1252
+1457971567.68109990	+8.27050781	-6.75439453	-0.87451172	+56.71142578	-4.83398438	-39.70458984	+1664	+8.13867188	-5.95898438	-0.48339844	+4.54833984	-8.54736328	+19.62158203	+1296	+6.44677734	-10.06347656	-0.89208984	+37.13378906	+7.51464844	-43.68164063	+1252
+1457971567.68530010	+8.27050781	-6.75439453	-0.87451172	+56.71142578	-4.83398438	-39.70458984	+1664	+8.13867188	-5.95898438	-0.48339844	+4.54833984	-8.54736328	+19.62158203	+1296	+6.44677734	-10.06347656	-0.89208984	+37.11181641	+7.51464844	-43.68164063	+1252
+1457971567.68950010	+8.27050781	-6.75439453	-0.87451172	+56.71142578	-4.83398438	-39.70458984	+1664	+8.13867188	-5.95898438	-0.48339844	+4.54833984	-8.54736328	+19.59960938	+1296	+6.44677734	-10.06787109	-0.89648438	+37.11181641	+7.51464844	-43.68164063	+1252
+1457971567.69359990	+8.27050781	-6.75439453	-0.87451172	+56.71142578	-4.83398438	-39.70458984	+1664	+8.13867188	-5.95898438	-0.48339844	+4.54833984	-8.54736328	+19.59960938	+1296	+6.44677734	-10.06787109	-0.89648438	+37.11181641	+7.51464844	-43.65966797	+1252
+1457971567.69779990	+8.27050781	-6.75439453	-0.87451172	+56.71142578	-4.83398438	-39.70458984	+1664	+8.13867188	-5.95898438	-0.48339844	+4.54833984	-8.54736328	+19.59960938	+1296	+6.44677734	-10.06787109	-0.89648438	+37.11181641	+7.51464844	-43.65966797	+1252
+1457971567.70199990	+8.27050781	-6.75439453	-0.87451172	+56.71142578	-4.83398438	-39.72656250	+1664	+8.13867188	-5.95898438	-0.48339844	+4.54833984	-8.54736328	+19.59960938	+1296	+6.44677734	-10.06787109	-0.89648438	+37.11181641	+7.51464844	-43.65966797	+1252
+1457971567.70610000	+8.27050781	-6.75439453	-0.87451172	+56.68945313	-4.83398438	-39.72656250	+1664	+8.13867188	-5.95898438	-0.48339844	+4.54833984	-8.54736328	+19.59960938	+1296	+6.44677734	-10.06787109	-0.89648438	+37.11181641	+7.51464844	-43.65966797	+1252
+1457971567.71030000	+8.27050781	-6.75439453	-0.87451172	+56.68945313	-4.83398438	-39.72656250	+1664	+8.13867188	-5.95898438	-0.48339844	+4.54833984	-8.54736328	+19.59960938	+1296	+6.44677734	-10.06787109	-0.89648438	+37.11181641	+7.51464844	-43.65966797	+1252
+1457971567.71450000	+8.27490234	-6.75439453	-0.87451172	+56.68945313	-4.83398438	-39.72656250	+1664	+8.13867188	-5.95898438	-0.48339844	+4.54833984	-8.54736328	+19.59960938	+1296	+6.44677734	-10.06787109	-0.89648438	+37.11181641	+7.51464844	-43.65966797	+1252
+1457971567.72280000	+8.27490234	-6.75439453	-0.87451172	+56.68945313	-4.85595703	-39.72656250	+1664	+8.13867188	-5.95898438	-0.48339844	+4.54833984	-8.56933594	+19.59960938	+1296	+6.44677734	-10.06787109	-0.89648438	+37.11181641	+7.51464844	-43.68164063	+1252
+1457971567.72700000	+8.27490234	-6.75439453	-0.87451172	+56.71142578	-4.85595703	-39.72656250	+1664	+8.13867188	-5.95898438	-0.48339844	+4.54833984	-8.56933594	+19.62158203	+1296	+6.44677734	-10.06787109	-0.89208984	+37.11181641	+7.51464844	-43.68164063	+1252
+1457971567.73110010	+8.27490234	-6.75439453	-0.87451172	+56.71142578	-4.85595703	-39.72656250	+1664	+8.13867188	-5.95898438	-0.48339844	+4.54833984	-8.56933594	+19.62158203	+1296	+6.45117188	-10.06787109	-0.89208984	+37.11181641	+7.51464844	-43.68164063	+1252
+1457971567.73530010	+8.27490234	-6.75439453	-0.87451172	+56.71142578	-4.85595703	-39.74853516	+1664	+8.13867188	-5.95898438	-0.48339844	+4.54833984	-8.56933594	+19.62158203	+1296	+6.45117188	-10.06347656	-0.89208984	+37.11181641	+7.51464844	-43.68164063	+1252
+1457971567.73950000	+8.27490234	-6.75000000	-0.87451172	+56.71142578	-4.85595703	-39.74853516	+1664	+8.13867188	-5.95898438	-0.48339844	+4.54833984	-8.56933594	+19.62158203	+1296	+6.45117188	-10.06347656	-0.89208984	+37.11181641	+7.49267578	-43.70361328	+1252
+1457971567.74359990	+8.27490234	-6.75000000	-0.87451172	+56.71142578	-4.85595703	-39.74853516	+1664	+8.13867188	-5.95898438	-0.48339844	+4.54833984	-8.56933594	+19.62158203	+1296	+6.45117188	-10.06347656	-0.89208984	+37.13378906	+7.49267578	-43.70361328	+1252
+1457971567.74780010	+8.27490234	-6.75000000	-0.87451172	+56.71142578	-4.87792969	-39.74853516	+1664	+8.13867188	-5.95898438	-0.48339844	+4.54833984	-8.56933594	+19.62158203	+1296	+6.45117188	-10.06347656	-0.89208984	+37.13378906	+7.49267578	-43.70361328	+1252
+1457971567.75190000	+8.27490234	-6.75000000	-0.87451172	+56.71142578	-4.87792969	-39.74853516	+1664	+8.13867188	-5.95898438	-0.48339844	+4.54833984	-8.56933594	+19.62158203	+1296	+6.45117188	-10.06347656	-0.88769531	+37.13378906	+7.49267578	-43.72558594	+1252
+1457971567.75609990	+8.27490234	-6.75000000	-0.87451172	+56.71142578	-4.87792969	-39.77050781	+1668	+8.13867188	-5.95898438	-0.48339844	+4.54833984	-8.56933594	+19.62158203	+1296	+6.45556641	-10.06347656	-0.88769531	+37.13378906	+7.49267578	-43.72558594	+1252
+1457971567.76029990	+8.27490234	-6.75000000	-0.87451172	+56.71142578	-4.87792969	-39.77050781	+1668	+8.13867188	-5.95898438	-0.48339844	+4.54833984	-8.59130859	+19.62158203	+1296	+6.45556641	-10.06347656	-0.88769531	+37.13378906	+7.49267578	-43.72558594	+1252
+1457971567.76440000	+8.27929688	-6.75000000	-0.87011719	+56.71142578	-4.87792969	-39.77050781	+1668	+8.13867188	-5.95898438	-0.48339844	+4.54833984	-8.59130859	+19.62158203	+1296	+6.45556641	-10.06347656	-0.88769531	+37.15576172	+7.49267578	-43.72558594	+1252
+1457971567.76860000	+8.27929688	-6.75000000	-0.87011719	+56.71142578	-4.87792969	-39.77050781	+1668	+8.13867188	-5.95898438	-0.48339844	+4.54833984	-8.59130859	+19.64355469	+1292	+6.45556641	-10.06347656	-0.88769531	+37.15576172	+7.49267578	-43.74755859	+1252
+1457971567.77280000	+8.27929688	-6.75000000	-0.87011719	+56.71142578	-4.89990234	-39.77050781	+1668	+8.13867188	-5.95898438	-0.48339844	+4.54833984	-8.59130859	+19.64355469	+1292	+6.45556641	-10.06347656	-0.88769531	+37.15576172	+7.49267578	-43.74755859	+1256
+1457971567.77690010	+8.27929688	-6.75000000	-0.87011719	+56.71142578	-4.89990234	-39.79248047	+1668	+8.13867188	-5.95898438	-0.48339844	+4.52636719	-8.59130859	+19.64355469	+1292	+6.45556641	-10.06347656	-0.88769531	+37.15576172	+7.47070313	-43.74755859	+1256
+1457971567.78110000	+8.27929688	-6.75000000	-0.87011719	+56.71142578	-4.89990234	-39.79248047	+1668	+8.13867188	-5.95898438	-0.48339844	+4.52636719	-8.59130859	+19.64355469	+1292	+6.45556641	-10.06347656	-0.88769531	+37.13378906	+7.47070313	-43.74755859	+1256
+1457971567.78530000	+8.27929688	-6.75000000	-0.87011719	+56.71142578	-4.89990234	-39.79248047	+1668	+8.13867188	-5.95898438	-0.48339844	+4.52636719	-8.59130859	+19.64355469	+1292	+6.45556641	-10.06347656	-0.88769531	+37.13378906	+7.47070313	-43.74755859	+1256
+1457971567.78940010	+8.27929688	-6.75000000	-0.87011719	+56.71142578	-4.89990234	-39.79248047	+1672	+8.13867188	-5.95898438	-0.48339844	+4.52636719	-8.59130859	+19.64355469	+1292	+6.45556641	-10.06347656	-0.88769531	+37.13378906	+7.47070313	-43.72558594	+1256
+1457971567.79360010	+8.27929688	-6.75000000	-0.87011719	+56.71142578	-4.89990234	-39.79248047	+1672	+8.13867188	-5.95898438	-0.48339844	+4.52636719	-8.59130859	+19.64355469	+1292	+6.45556641	-10.06347656	-0.88769531	+37.13378906	+7.47070313	-43.72558594	+1256
+1457971567.79780010	+8.27929688	-6.75000000	-0.87011719	+56.71142578	-4.89990234	-39.79248047	+1672	+8.13867188	-5.95898438	-0.48339844	+4.52636719	-8.59130859	+19.64355469	+1292	+6.45556641	-10.06347656	-0.88769531	+37.11181641	+7.47070313	-43.72558594	+1256
+1457971567.80189990	+8.27929688	-6.75000000	-0.87011719	+56.71142578	-4.89990234	-39.79248047	+1672	+8.13867188	-5.95898438	-0.48339844	+4.52636719	-8.59130859	+19.64355469	+1292	+6.45556641	-10.06347656	-0.89208984	+37.11181641	+7.47070313	-43.72558594	+1256
+1457971567.80609990	+8.27929688	-6.75000000	-0.87011719	+56.68945313	-4.89990234	-39.79248047	+1672	+8.13867188	-5.95898438	-0.48339844	+4.52636719	-8.59130859	+19.66552734	+1292	+6.45117188	-10.06347656	-0.89208984	+37.11181641	+7.47070313	-43.72558594	+1256
+1457971567.81440000	+8.27929688	-6.75000000	-0.87011719	+56.68945313	-4.89990234	-39.81445313	+1672	+8.13867188	-5.96337891	-0.48339844	+4.50439453	-8.59130859	+19.66552734	+1292	+6.45117188	-10.06787109	-0.89208984	+37.11181641	+7.47070313	-43.72558594	+1256
+1457971567.81859990	+8.27929688	-6.75000000	-0.87011719	+56.68945313	-4.89990234	-39.81445313	+1672	+8.14306641	-5.96337891	-0.48339844	+4.50439453	-8.59130859	+19.68750000	+1292	+6.45117188	-10.06787109	-0.89208984	+37.08984375	+7.47070313	-43.72558594	+1256
+1457971567.82270000	+8.27929688	-6.75000000	-0.87011719	+56.68945313	-4.89990234	-39.81445313	+1672	+8.14306641	-5.96337891	-0.48339844	+4.50439453	-8.59130859	+19.68750000	+1296	+6.45117188	-10.06787109	-0.89208984	+37.08984375	+7.44873047	-43.72558594	+1256
+1457971567.82690000	+8.27929688	-6.75000000	-0.87011719	+56.68945313	-4.89990234	-39.81445313	+1672	+8.14306641	-5.96337891	-0.48339844	+4.50439453	-8.59130859	+19.70947266	+1296	+6.45117188	-10.06787109	-0.89208984	+37.08984375	+7.44873047	-43.72558594	+1256
+1457971567.83110000	+8.27929688	-6.75000000	-0.87011719	+56.68945313	-4.89990234	-39.83642578	+1676	+8.14306641	-5.96337891	-0.47900391	+4.48242188	-8.59130859	+19.73144531	+1296	+6.45117188	-10.06787109	-0.89208984	+37.08984375	+7.44873047	-43.72558594	+1256
+1457971567.83520010	+8.27929688	-6.75000000	-0.87011719	+56.68945313	-4.92187500	-39.83642578	+1676	+8.14306641	-5.96337891	-0.47900391	+4.48242188	-8.59130859	+19.75341797	+1296	+6.45117188	-10.06787109	-0.89208984	+37.08984375	+7.44873047	-43.72558594	+1256
+1457971567.83940010	+8.27929688	-6.75000000	-0.86572266	+56.68945313	-4.92187500	-39.83642578	+1676	+8.14306641	-5.96337891	-0.47900391	+4.46044922	-8.59130859	+19.77539063	+1296	+6.45117188	-10.06787109	-0.89208984	+37.08984375	+7.44873047	-43.72558594	+1256
+1457971567.84360000	+8.27929688	-6.75000000	-0.86572266	+56.68945313	-4.92187500	-39.85839844	+1676	+8.14306641	-5.96337891	-0.47900391	+4.46044922	-8.61328125	+19.81933594	+1296	+6.45117188	-10.06787109	-0.89208984	+37.08984375	+7.44873047	-43.74755859	+1256
+1457971567.84770010	+8.27929688	-6.75000000	-0.86572266	+56.68945313	-4.94384766	-39.85839844	+1676	+8.14746094	-5.96337891	-0.47900391	+4.43847656	-8.63525391	+19.84130859	+1296	+6.45117188	-10.06787109	-0.88769531	+37.08984375	+7.44873047	-43.74755859	+1256
+1457971567.85190010	+8.27929688	-6.75000000	-0.86572266	+56.68945313	-4.94384766	-39.88037109	+1676	+8.14746094	-5.96337891	-0.47900391	+4.41650391	-8.65722656	+19.88525391	+1296	+6.45556641	-10.06787109	-0.88769531	+37.08984375	+7.44873047	-43.74755859	+1256
+1457971567.85610010	+8.28369141	-6.75000000	-0.86572266	+56.68945313	-4.96582031	-39.88037109	+1676	+8.14746094	-5.96337891	-0.47460938	+4.39453125	-8.67919922	+19.95117188	+1300	+6.45556641	-10.06787109	-0.88769531	+37.08984375	+7.42675781	-43.76953125	+1256
+1457971567.86019990	+8.28369141	-6.75000000	-0.86132813	+56.68945313	-4.98779297	-39.90234375	+1680	+8.15185547	-5.96337891	-0.47460938	+4.37255859	-8.70117188	+19.99511719	+1300	+6.45996094	-10.06787109	-0.88330078	+37.08984375	+7.42675781	-43.79150391	+1256
+1457971567.86439990	+8.28808594	-6.75000000	-0.86132813	+56.68945313	-5.00976563	-39.92431641	+1680	+8.15185547	-5.96337891	-0.47460938	+4.35058594	-8.72314453	+20.06103516	+1300	+6.45996094	-10.06787109	-0.88330078	+37.08984375	+7.40478516	-43.81347656	+1256
+1457971567.86859990	+8.28808594	-6.75000000	-0.86132813	+56.68945313	-5.03173828	-39.94628906	+1680	+8.15625000	-5.96337891	-0.47021484	+4.30664063	-8.74511719	+20.12695313	+1300	+6.46435547	-10.06787109	-0.87890625	+37.08984375	+7.38281250	-43.85742188	+1260
+1457971567.87270000	+8.29248047	-6.75439453	-0.85693359	+56.66748047	-5.07568359	-39.96826172	+1684	+8.15625000	-5.96777344	-0.47021484	+4.26269531	-8.76708984	+20.17089844	+1300	+6.46875000	-10.06787109	-0.87890625	+37.08984375	+7.38281250	-43.90136719	+1260
+1457971567.87690000	+8.29248047	-6.75439453	-0.85693359	+56.66748047	-5.09765625	-39.99023438	+1684	+8.16064453	-5.96777344	-0.47021484	+4.21875000	-8.78906250	+20.21484375	+1304	+6.46875000	-10.06347656	-0.87451172	+37.08984375	+7.36083984	-43.92333984	+1264
+1457971567.88109990	+8.29687500	-6.75439453	-0.85253906	+56.66748047	-5.11962891	-40.03417969	+1688	+8.16064453	-5.96777344	-0.46582031	+4.17480469	-8.83300781	+20.25878906	+1304	+6.47314453	-10.06787109	-0.87011719	+37.06787109	+7.31689453	-43.96728516	+1264
+1457971567.88520000	+8.29687500	-6.75439453	-0.85253906	+56.66748047	-5.16357422	-40.07812500	+1688	+8.16503906	-5.97216797	-0.46582031	+4.13085938	-8.85498047	+20.30273438	+1304	+6.47753906	-10.06787109	-0.87011719	+37.04589844	+7.29492188	-44.01123047	+1268
+1457971567.88940000	+8.30126953	-6.75439453	-0.85253906	+56.64550781	-5.18554688	-40.10009766	+1688	+8.16503906	-5.97216797	-0.46582031	+4.08691406	-8.85498047	+20.32470703	+1308	+6.47753906	-10.06787109	-0.86572266	+37.02392578	+7.27294922	-44.03320313	+1268
+1457971567.89360000	+8.30126953	-6.75878906	-0.85253906	+56.62353516	-5.20751953	-40.14404297	+1692	+8.16943359	-5.97216797	-0.46582031	+4.02099609	-8.85498047	+20.34667969	+1308	+6.47753906	-10.06787109	-0.86572266	+36.97998047	+7.25097656	-44.05517578	+1268
+1457971567.89770010	+8.30126953	-6.75878906	-0.84814453	+56.62353516	-5.20751953	-40.16601563	+1692	+8.16943359	-5.97656250	-0.46582031	+3.95507813	-8.87695313	+20.36865234	+1308	+6.47753906	-10.07226563	-0.86572266	+36.93603516	+7.22900391	-44.07714844	+1272
+1457971567.90599990	+8.30566406	-6.76318359	-0.85253906	+56.60156250	-5.22949219	-40.23193359	+1696	+8.17382813	-5.98095703	-0.46582031	+3.84521484	-8.85498047	+20.36865234	+1312	+6.47753906	-10.07666016	-0.87011719	+36.84814453	+7.18505859	-44.07714844	+1272
+1457971567.91020010	+8.30566406	-6.76318359	-0.85253906	+56.57958984	-5.20751953	-40.25390625	+1696	+8.17382813	-5.98095703	-0.46582031	+3.80126953	-8.85498047	+20.36865234	+1316	+6.47314453	-10.07666016	-0.87451172	+36.80419922	+7.18505859	-44.07714844	+1272
+1457971567.91440010	+8.30566406	-6.76757813	-0.85253906	+56.57958984	-5.20751953	-40.27587891	+1700	+8.17822266	-5.98535156	-0.47021484	+3.73535156	-8.83300781	+20.36865234	+1320	+6.46875000	-10.08105469	-0.87890625	+36.73828125	+7.16308594	-44.05517578	+1276
+1457971567.91849990	+8.30566406	-6.76757813	-0.85693359	+56.57958984	-5.18554688	-40.29785156	+1700	+8.17822266	-5.98535156	-0.47021484	+3.66943359	-8.83300781	+20.34667969	+1324	+6.46875000	-10.08544922	-0.87890625	+36.69433594	+7.16308594	-44.05517578	+1276
+1457971567.92269990	+8.30566406	-6.77197266	-0.85693359	+56.55761719	-5.14160156	-40.31982422	+1704	+8.17822266	-5.98974609	-0.47460938	+3.62548828	-8.81103516	+20.32470703	+1324	+6.46435547	-10.08544922	-0.88330078	+36.65039063	+7.16308594	-44.03320313	+1276
+1457971567.92689990	+8.30566406	-6.77197266	-0.86132813	+56.55761719	-5.09765625	-40.34179688	+1704	+8.17822266	-5.99414063	-0.47460938	+3.55957031	-8.78906250	+20.30273438	+1328	+6.46435547	-10.08984375	-0.88769531	+36.60644531	+7.18505859	-44.03320313	+1276
+1457971567.93100000	+8.30566406	-6.77636719	-0.86572266	+56.55761719	-5.05371094	-40.34179688	+1708	+8.18261719	-5.99414063	-0.47900391	+3.51562500	-8.74511719	+20.28076172	+1332	+6.45996094	-10.09423828	-0.88769531	+36.56250000	+7.20703125	-44.01123047	+1272
+1457971567.93520000	+8.30566406	-6.77636719	-0.87011719	+56.55761719	-5.00976563	-40.34179688	+1708	+8.18261719	-5.99853516	-0.48339844	+3.47167969	-8.72314453	+20.23681641	+1336	+6.45996094	-10.09423828	-0.89208984	+36.54052734	+7.22900391	-43.98925781	+1272
+1457971567.93940000	+8.31005859	-6.78076172	-0.87451172	+56.55761719	-4.94384766	-40.34179688	+1708	+8.18261719	-6.00292969	-0.48779297	+3.42773438	-8.67919922	+20.21484375	+1340	+6.45996094	-10.09423828	-0.89208984	+36.51855469	+7.25097656	-43.96728516	+1272
+1457971567.94350000	+8.31005859	-6.78515625	-0.87890625	+56.57958984	-4.87792969	-40.34179688	+1712	+8.18261719	-6.00292969	-0.49218750	+3.38378906	-8.63525391	+20.17089844	+1340	+6.45996094	-10.09863281	-0.89208984	+36.49658203	+7.29492188	-43.96728516	+1268
+1457971567.95190000	+8.31005859	-6.78955078	-0.88769531	+56.57958984	-4.72412109	-40.31982422	+1712	+8.18261719	-6.00732422	-0.50097656	+3.31787109	-8.54736328	+20.06103516	+1348	+6.45996094	-10.10302734	-0.89648438	+36.49658203	+7.36083984	-43.94531250	+1268
+1457971567.95600010	+8.31005859	-6.79394531	-0.89648438	+56.60156250	-4.63623047	-40.29785156	+1716	+8.18261719	-6.01171875	-0.50537109	+3.27392578	-8.50341797	+20.01708984	+1352	+6.46435547	-10.10302734	-0.89648438	+36.49658203	+7.42675781	-43.94531250	+1264
+1457971567.96020010	+8.31005859	-6.79833984	-0.90087891	+56.62353516	-4.52636719	-40.25390625	+1716	+8.18261719	-6.01611328	-0.51416016	+3.25195313	-8.43750000	+19.95117188	+1352	+6.46875000	-10.10302734	-0.89208984	+36.49658203	+7.49267578	-43.92333984	+1264
+1457971567.96440010	+8.31005859	-6.79833984	-0.90966797	+56.64550781	-4.41650391	-40.20996094	+1716	+8.18261719	-6.01611328	-0.52294922	+3.22998047	-8.34960938	+19.88525391	+1356	+6.46875000	-10.10302734	-0.89208984	+36.51855469	+7.55859375	-43.92333984	+1264
+1457971567.96849990	+8.31005859	-6.80273438	-0.91845703	+56.66748047	-4.28466797	-40.14404297	+1716	+8.18261719	-6.02050781	-0.53173828	+3.20800781	-8.26171875	+19.79736328	+1356	+6.47314453	-10.10302734	-0.89208984	+36.54052734	+7.64648438	-43.90136719	+1264
+1457971567.97270010	+8.31005859	-6.80712891	-0.93164063	+56.68945313	-4.17480469	-40.05615234	+1720	+8.18261719	-6.02050781	-0.54052734	+3.18603516	-8.17382813	+19.73144531	+1356	+6.47753906	-10.10742188	-0.89208984	+36.56250000	+7.75634766	-43.90136719	+1264
+1457971567.97680000	+8.31005859	-6.80712891	-0.94042969	+56.71142578	-4.02099609	-39.96826172	+1720	+8.18261719	-6.02490234	-0.54931641	+3.16406250	-8.06396484	+19.64355469	+1360	+6.48193359	-10.10742188	-0.89208984	+36.60644531	+7.84423828	-43.87939453	+1264
+1457971567.98099990	+8.31005859	-6.81152344	-0.95361328	+56.73339844	-3.86718750	-39.85839844	+1720	+8.18261719	-6.02929688	-0.56250000	+3.14208984	-7.93212891	+19.51171875	+1360	+6.49072266	-10.10742188	-0.89208984	+36.65039063	+7.97607422	-43.85742188	+1264
+1457971567.98519990	+8.31005859	-6.81591797	-0.96679688	+56.75537109	-3.71337891	-39.72656250	+1720	+8.18261719	-6.02929688	-0.57568359	+3.12011719	-7.77832031	+19.40185547	+1360	+6.49511719	-10.10742188	-0.89648438	+36.67236328	+8.12988281	-43.83544922	+1264
+1457971567.99350000	+8.31005859	-6.82031250	-1.00195313	+56.77734375	-3.31787109	-39.41894531	+1720	+8.18261719	-6.03369141	-0.61523438	+3.05419922	-7.42675781	+19.11621094	+1364	+6.50390625	-10.10742188	-0.90527344	+36.73828125	+8.45947266	-43.72558594	+1268
+1457971567.99770000	+8.31005859	-6.82470703	-1.01953125	+56.77734375	-3.09814453	-39.24316406	+1716	+8.18261719	-6.03808594	-0.63281250	+3.03222656	-7.22900391	+18.96240234	+1360	+6.50830078	-10.10742188	-0.91406250	+36.76025391	+8.65722656	-43.65966797	+1268
+1457971568.00180010	+8.31005859	-6.82470703	-1.04589844	+56.79931641	-2.92236328	-39.04541016	+1716	+8.18701172	-6.03808594	-0.65478516	+3.03222656	-7.05322266	+18.83056641	+1360	+6.51269531	-10.10742188	-0.92724609	+36.78222656	+8.83300781	-43.57177734	+1272
+1457971568.00600000	+8.31005859	-6.82910156	-1.07666016	+56.75537109	-2.63671875	-38.80371094	+1716	+8.18701172	-6.04248047	-0.68554688	+2.96630859	-6.78955078	+18.61083984	+1364	+6.51708984	-10.10742188	-0.94921875	+36.78222656	+9.07470703	-43.46191406	+1272
+1457971568.01020000	+8.31445313	-6.83349609	-1.10302734	+56.73339844	-2.39501953	-38.62792969	+1712	+8.19140625	-6.03808594	-0.70751953	+2.94433594	-6.59179688	+18.41308594	+1364	+6.51708984	-10.10742188	-0.96679688	+36.76025391	+9.29443359	-43.35205078	+1276
+1457971568.01430010	+8.31884766	-6.83349609	-1.13378906	+56.71142578	-2.15332031	-38.40820313	+1708	+8.20019531	-6.03808594	-0.73828125	+2.92236328	-6.39404297	+18.25927734	+1364	+6.51708984	-10.10742188	-0.99316406	+36.73828125	+9.49218750	-43.24218750	+1276
+1457971568.01850010	+8.32324219	-6.84228516	-1.17773438	+56.60156250	-1.80175781	-38.14453125	+1708	+8.20458984	-6.04248047	-0.77783203	+2.83447266	-6.13037109	+17.99560547	+1368	+6.51708984	-10.10742188	-1.02832031	+36.65039063	+9.77783203	-43.06640625	+1280
+1457971568.02270010	+8.32763672	-6.84228516	-1.20849609	+56.53564453	-1.51611328	-37.99072266	+1700	+8.21337891	-6.04248047	-0.80419922	+2.81250000	-5.99853516	+17.77587891	+1372	+6.52148438	-10.10742188	-1.05908203	+36.56250000	+10.04150391	-42.97851563	+1280
+1457971568.02679990	+8.34082031	-6.84667969	-1.25244141	+56.49169922	-1.25244141	-37.74902344	+1696	+8.22656250	-6.04248047	-0.84375000	+2.81250000	-5.80078125	+17.62207031	+1376	+6.52148438	-10.10742188	-1.09423828	+36.47460938	+10.26123047	-42.82470703	+1280
+1457971568.03099990	+8.34521484	-6.85986328	-1.30078125	+56.27197266	-0.90087891	-37.55126953	+1696	+8.23974609	-6.04687500	-0.88769531	+2.72460938	-5.60302734	+17.31445313	+1384	+6.52587891	-10.10742188	-1.15136719	+36.29882813	+10.61279297	-42.62695313	+1280
+1457971568.03520010	+8.35839844	-6.85986328	-1.34033203	+56.18408203	-0.59326172	-37.44140625	+1692	+8.25292969	-6.04248047	-0.91845703	+2.74658203	-5.51513672	+17.05078125	+1392	+6.53466797	-10.10302734	-1.19091797	+36.14501953	+10.87646484	-42.56103516	+1280
+1457971568.03930000	+8.37597656	-6.85986328	-1.39306641	+56.11816406	-0.28564453	-37.24365234	+1692	+8.27050781	-6.03808594	-0.97119141	+2.76855469	-5.33935547	+16.85302734	+1400	+6.54345703	-10.09863281	-1.23486328	+36.01318359	+11.11816406	-42.45117188	+1284
+1457971568.04349990	+8.38476563	-6.87744141	-1.44140625	+55.83251953	+0.08789063	-37.15576172	+1692	+8.28369141	-6.04687500	-1.01074219	+2.68066406	-5.22949219	+16.54541016	+1408	+6.55664063	-10.09863281	-1.29199219	+35.81542969	+11.44775391	-42.36328125	+1292
+1457971568.04769990	+8.40234375	-6.87744141	-1.48974609	+55.70068359	+0.43945313	-37.11181641	+1696	+8.30566406	-6.03808594	-1.05468750	+2.72460938	-5.20751953	+16.21582031	+1420	+6.56982422	-10.09423828	-1.33154297	+35.61767578	+11.71142578	-42.40722656	+1296
+1457971568.05180000	+8.42871094	-6.88183594	-1.55126953	+55.56884766	+0.79101563	-37.00195313	+1700	+8.33203125	-6.03808594	-1.11181641	+2.76855469	-5.07568359	+15.97412109	+1432	+6.58740234	-10.08544922	-1.37988281	+35.44189453	+11.97509766	-42.36328125	+1300
+1457971568.05600000	+8.44628906	-6.89941406	-1.60839844	+55.23925781	+1.20849609	-36.97998047	+1700	+8.34960938	-6.03808594	-1.16455078	+2.72460938	-5.00976563	+15.60058594	+1440	+6.60498047	-10.08544922	-1.42382813	+35.24414063	+12.26074219	-42.38525391	+1308
+1457971568.06010010	+8.47265625	-6.89941406	-1.66552734	+55.06347656	+1.60400391	-37.00195313	+1708	+8.37597656	-6.03369141	-1.21289063	+2.81250000	-5.03173828	+15.20507813	+1452	+6.63134766	-10.07666016	-1.46337891	+35.02441406	+12.54638672	-42.53906250	+1312
+1457971568.06430010	+8.50341797	-6.90380859	-1.73144531	+54.88769531	+1.95556641	-36.97998047	+1716	+8.40673828	-6.02490234	-1.27880859	+2.92236328	-4.98779297	+14.89746094	+1468	+6.65771484	-10.06347656	-1.51611328	+34.84863281	+12.76611328	-42.56103516	+1320
+1457971568.07259990	+8.56054688	-6.91699219	-1.86328125	+54.31640625	+2.81250000	-37.13378906	+1728	+8.45947266	-6.01171875	-1.39746094	+3.05419922	-5.03173828	+14.04052734	+1492	+6.71923828	-10.04150391	-1.61718750	+34.38720703	+13.29345703	-42.84667969	+1340
+1457971568.07680010	+8.59570313	-6.91699219	-1.93359375	+54.09667969	+3.20800781	-37.26562500	+1736	+8.49462891	-6.00292969	-1.46777344	+3.18603516	-5.03173828	+13.66699219	+1504	+6.75878906	-10.02832031	-1.66992188	+34.16748047	+13.49121094	-42.97851563	+1348
+1457971568.08100010	+8.63085938	-6.92578125	-2.00390625	+53.76708984	+3.64746094	-37.39746094	+1740	+8.52099609	-5.99853516	-1.53808594	+3.25195313	-5.09765625	+13.16162109	+1516	+6.79394531	-10.01513672	-1.72265625	+33.92578125	+13.73291016	-43.19824219	+1360
+1457971568.08509990	+8.67041016	-6.92578125	-2.07421875	+53.50341797	+4.06494141	-37.57324219	+1752	+8.55615234	-5.98535156	-1.60400391	+3.42773438	-5.18554688	+12.67822266	+1528	+6.83349609	-9.99755859	-1.77099609	+33.68408203	+13.95263672	-43.46191406	+1368
+1457971568.08929990	+8.70996094	-6.92138672	-2.14892578	+53.26171875	+4.43847656	-37.77099609	+1760	+8.59570313	-5.96777344	-1.67871094	+3.60351563	-5.25146484	+12.19482422	+1544	+6.87304688	-9.97998047	-1.82812500	+33.42041016	+14.15039063	-43.65966797	+1380
+1457971568.09349990	+8.74951172	-6.92578125	-2.22363281	+52.91015625	+4.85595703	-37.96875000	+1768	+8.63085938	-5.95898438	-1.75341797	+3.71337891	-5.31738281	+11.68945313	+1556	+6.91259766	-9.96240234	-1.88964844	+33.13476563	+14.34814453	-43.87939453	+1392
+1457971568.09760000	+8.79345703	-6.92138672	-2.30712891	+52.66845703	+5.27343750	-38.14453125	+1776	+8.66601563	-5.93701172	-1.83251953	+3.91113281	-5.38330078	+11.18408203	+1572	+6.95654297	-9.94042969	-1.94677734	+32.87109375	+14.52392578	-44.12109375	+1404
+1457971568.10180000	+8.83740234	-6.91259766	-2.38183594	+52.38281250	+5.66894531	-38.40820313	+1788	+8.70996094	-5.91503906	-1.90722656	+4.13085938	-5.49316406	+10.65673828	+1584	+7.00048828	-9.91406250	-2.01269531	+32.60742188	+14.67773438	-44.34082031	+1416
+1457971568.10599990	+8.88134766	-6.90820313	-2.46093750	+52.05322266	+6.04248047	-38.60595703	+1796	+8.74511719	-5.90185547	-1.99072266	+4.24072266	-5.58105469	+10.10742188	+1596	+7.04003906	-9.89208984	-2.07861328	+32.29980469	+14.85351563	-44.58251953	+1428
+1457971568.11010000	+8.92529297	-6.89941406	-2.54443359	+51.81152344	+6.45996094	-38.78173828	+1808	+8.78906250	-5.87548828	-2.07421875	+4.46044922	-5.58105469	+9.60205078	+1612	+7.08398438	-9.86572266	-2.14453125	+31.99218750	+15.02929688	-44.80224609	+1440
+1457971568.11850000	+9.02197266	-6.87304688	-2.69824219	+51.21826172	+7.18505859	-39.33105469	+1828	+8.87695313	-5.82275391	-2.23242188	+4.85595703	-5.80078125	+8.48144531	+1640	+7.16748047	-9.81298828	-2.28076172	+31.33300781	+15.33691406	-45.28564453	+1468
+1457971568.12260010	+9.07031250	-6.85546875	-2.78613281	+50.97656250	+7.60253906	-39.46289063	+1840	+8.92529297	-5.79199219	-2.32031250	+5.07568359	-5.77880859	+7.95410156	+1660	+7.20703125	-9.78222656	-2.35107422	+31.00341797	+15.51269531	-45.48339844	+1480
+1457971568.12680010	+9.11865234	-6.83789063	-2.86083984	+50.71289063	+7.97607422	-39.74853516	+1852	+8.97363281	-5.75244141	-2.39062500	+5.36132813	-5.93261719	+7.33886719	+1676	+7.24658203	-9.75146484	-2.42138672	+30.65185547	+15.66650391	-45.68115234	+1496
+1457971568.13089990	+9.16699219	-6.82031250	-2.94433594	+50.40527344	+8.32763672	-39.92431641	+1864	+9.02197266	-5.72607422	-2.47412109	+5.47119141	-5.97656250	+6.85546875	+1692	+7.28173828	-9.72070313	-2.49609375	+30.25634766	+15.82031250	-45.87890625	+1512
+1457971568.13930010	+9.26806641	-6.77197266	-3.10693359	+49.92187500	+9.07470703	-40.31982422	+1896	+9.12744141	-5.64257813	-2.63232422	+5.95458984	-6.08642578	+5.82275391	+1732	+7.36523438	-9.64160156	-2.64550781	+29.57519531	+16.14990234	-46.23046875	+1552
+1457971568.14340000	+9.31640625	-6.74560547	-3.18603516	+49.63623047	+9.40429688	-40.49560547	+1912	+9.18017578	-5.60742188	-2.71142578	+6.08642578	-6.13037109	+5.38330078	+1752	+7.40478516	-9.60644531	-2.71582031	+29.17968750	+16.28173828	-46.42822266	+1568
+1457971568.14759990	+9.36914063	-6.71044922	-3.27392578	+49.41650391	+9.77783203	-40.60546875	+1932	+9.23730469	-5.56347656	-2.79931641	+6.28417969	-6.08642578	+4.94384766	+1772	+7.44873047	-9.56250000	-2.79492188	+28.82812500	+16.45751953	-46.58203125	+1592
+1457971568.15179990	+9.42626953	-6.67968750	-3.33984375	+49.15283203	+10.10742188	-40.89111328	+1948	+9.29882813	-5.51953125	-2.86083984	+6.50390625	-6.28417969	+4.39453125	+1792	+7.49267578	-9.52294922	-2.86083984	+28.45458984	+16.58935547	-46.82373047	+1612
+1457971568.15590000	+9.48339844	-6.64892578	-3.41455078	+48.88916016	+10.41503906	-41.04492188	+1964	+9.35595703	-5.47558594	-2.93554688	+6.61376953	-6.30615234	+4.04296875	+1812	+7.53662109	-9.47900391	-2.92675781	+28.05908203	+16.69921875	-47.02148438	+1632
+1457971568.16010000	+9.54052734	-6.60937500	-3.49804688	+48.66943359	+10.74462891	-41.15478516	+1984	+9.41748047	-5.42724609	-3.02343750	+6.78955078	-6.28417969	+3.66943359	+1836	+7.58935547	-9.43066406	-3.00146484	+27.75146484	+16.83105469	-47.17529297	+1656
+1457971568.16430000	+9.60205078	-6.57421875	-3.56396484	+48.38378906	+11.03027344	-41.41845703	+2004	+9.48339844	-5.37451172	-3.08056641	+6.96533203	-6.45996094	+3.20800781	+1852	+7.63769531	-9.37792969	-3.06298828	+27.39990234	+16.89697266	-47.39501953	+1676
+1457971568.16840000	+9.65917969	-6.53466797	-3.63427734	+48.09814453	+11.29394531	-41.57226563	+2020	+9.54931641	-5.32617188	-3.15087891	+7.07519531	-6.50390625	+2.90039063	+1876	+7.69042969	-9.32958984	-3.12451172	+27.02636719	+16.96289063	-47.61474609	+1696
+1457971568.17260000	+9.72070313	-6.49072266	-3.70898438	+47.85644531	+11.57958984	-41.70410156	+2044	+9.61523438	-5.27343750	-3.22558594	+7.20703125	-6.50390625	+2.61474609	+1896	+7.74755859	-9.26806641	-3.19482422	+26.76269531	+17.02880859	-47.76855469	+1724
+1457971568.17680000	+9.78662109	-6.44677734	-3.76171875	+47.54882813	+11.79931641	-42.01171875	+2060	+9.68115234	-5.22070313	-3.27832031	+7.31689453	-6.70166016	+2.19726563	+1912	+7.80908203	-9.21093750	-3.24316406	+26.43310547	+17.02880859	-48.03222656	+1744
+1457971568.18090010	+9.85693359	-6.39843750	-3.82324219	+47.26318359	+11.97509766	-42.18750000	+2076	+9.75146484	-5.16357422	-3.34423828	+7.40478516	-6.78955078	+1.95556641	+1932	+7.87060547	-9.14941406	-3.29589844	+26.08154297	+17.00683594	-48.29589844	+1764
+1457971568.18510010	+9.92285156	-6.35009766	-3.88916016	+46.99951172	+12.19482422	-42.34130859	+2096	+9.82177734	-5.10644531	-3.41455078	+7.49267578	-6.81152344	+1.71386719	+1952	+7.93652344	-9.08349609	-3.35302734	+25.83984375	+17.00683594	-48.49365234	+1784
+1457971568.18930010	+9.99755859	-6.30175781	-3.93750000	+46.69189453	+12.34863281	-42.62695313	+2108	+9.89208984	-5.04931641	-3.45849609	+7.55859375	-7.03125000	+1.36230469	+1964	+8.00244141	-9.01757813	-3.39697266	+25.53222656	+16.91894531	-48.77929688	+1804
+1457971568.19339990	+10.06787109	-6.24902344	-3.99023438	+46.38427734	+12.48046875	-42.80273438	+2124	+9.96679688	-4.98339844	-3.52001953	+7.62451172	-7.11914063	+1.18652344	+1984	+8.06835938	-8.95166016	-3.44091797	+25.20263672	+16.80908203	-49.04296875	+1820
+1457971568.19759990	+10.14257813	-6.19628906	-4.05175781	+46.07666016	+12.61230469	-42.93457031	+2140	+10.03710938	-4.92187500	-3.58154297	+7.66845703	-7.16308594	+1.01074219	+1996	+8.14306641	-8.87695313	-3.48925781	+24.98291016	+16.72119141	-49.21875000	+1840
+1457971568.20180010	+10.21728516	-6.14355469	-4.09130859	+45.72509766	+12.70019531	-43.22021484	+2148	+10.11181641	-4.86035156	-3.62109375	+7.69042969	-7.38281250	+0.74707031	+2008	+8.21777344	-8.80224609	-3.52880859	+24.71923828	+16.54541016	-49.46044922	+1860
+1457971568.20590000	+10.29199219	-6.08203125	-4.13525391	+45.41748047	+12.74414063	-43.39599609	+2160	+10.19091797	-4.79443359	-3.66943359	+7.71240234	-7.49267578	+0.61523438	+2020	+8.28808594	-8.72753906	-3.56396484	+24.41162109	+16.39160156	-49.68017578	+1872
+1457971568.21420000	+10.45458984	-5.95898438	-4.20996094	+44.73632813	+12.81005859	-43.83544922	+2172	+10.34472656	-4.65820313	-3.74853516	+7.71240234	-7.84423828	+0.24169922	+2036	+8.44189453	-8.56494141	-3.63867188	+23.90625000	+15.97412109	-50.09765625	+1900
+1457971568.21840000	+10.53369141	-5.89306641	-4.24511719	+44.40673828	+12.81005859	-43.98925781	+2180	+10.42382813	-4.58789063	-3.78808594	+7.71240234	-7.99804688	+0.15380859	+2044	+8.51220703	-8.48583984	-3.66943359	+23.59863281	+15.75439453	-50.29541016	+1912
+1457971568.22260000	+10.61718750	-5.83154297	-4.28466797	+44.07714844	+12.81005859	-44.12109375	+2184	+10.50292969	-4.51757813	-3.83203125	+7.66845703	-8.10791016	+0.06591797	+2048	+8.59130859	-8.40234375	-3.70458984	+23.35693359	+15.53466797	-50.40527344	+1924
+1457971568.22670010	+10.69628906	-5.76123047	-4.30664063	+43.68164063	+12.78808594	-44.34082031	+2188	+10.58642578	-4.44287109	-3.84960938	+7.62451172	-8.34960938	-0.08789063	+2052	+8.66601563	-8.31445313	-3.73095703	+23.09326172	+15.29296875	-50.55908203	+1936
+1457971568.23090000	+10.77539063	-5.68652344	-4.33300781	+43.35205078	+12.72216797	-44.45068359	+2188	+10.66552734	-4.36376953	-3.87597656	+7.58056641	-8.52539063	-0.13183594	+2056	+8.73193359	-8.23095703	-3.76171875	+22.76367188	+15.05126953	-50.64697266	+1944
+1457971568.23510000	+10.85888672	-5.61621094	-4.35937500	+43.02246094	+12.67822266	-44.53857422	+2192	+10.74902344	-4.28906250	-3.90673828	+7.51464844	-8.67919922	-0.19775391	+2060	+8.80664063	-8.13867188	-3.80126953	+22.52197266	+14.85351563	-50.64697266	+1956
+1457971568.23920010	+10.93798828	-5.54150391	-4.36816406	+42.62695313	+12.59033203	-44.71435547	+2196	+10.83251953	-4.21435547	-3.91113281	+7.40478516	-8.96484375	-0.28564453	+2064	+8.87695313	-8.04638672	-3.82324219	+22.21435547	+14.58984375	-50.71289063	+1964
+1457971568.24340010	+11.01708984	-5.46240234	-4.38134766	+42.29736328	+12.48046875	-44.80224609	+2196	+10.92041016	-4.12646484	-3.91992188	+7.31689453	-9.18457031	-0.30761719	+2068	+8.94726563	-7.95849609	-3.84960938	+21.88476563	+14.34814453	-50.73486328	+1972
+1457971568.24760010	+11.10058594	-5.38330078	-4.39892578	+41.96777344	+12.41455078	-44.86816406	+2200	+11.00830078	-4.04736328	-3.93310547	+7.20703125	-9.40429688	-0.32958984	+2072	+9.01318359	-7.86621094	-3.88037109	+21.59912109	+14.17236328	-50.66894531	+1980
+1457971568.25169990	+11.17968750	-5.30419922	-4.39892578	+41.59423828	+12.28271484	-45.02197266	+2208	+11.09179688	-3.96826172	-3.92431641	+7.05322266	-9.71191406	-0.39550781	+2080	+9.07910156	-7.77392578	-3.89794922	+21.29150391	+13.93066406	-50.66894531	+1988
+1457971568.25589990	+11.26318359	-5.21630859	-4.39892578	+41.28662109	+12.15087891	-45.06591797	+2216	+11.18408203	-3.87597656	-3.92431641	+6.96533203	-9.97558594	-0.35156250	+2096	+9.14501953	-7.68164063	-3.91992188	+20.93994141	+13.71093750	-50.58105469	+1996
+1457971568.26009990	+11.34228516	-5.13720703	-4.40771484	+40.93505859	+12.01904297	-45.06591797	+2224	+11.27197266	-3.79248047	-3.91992188	+6.78955078	-10.21728516	-0.32958984	+2104	+9.21093750	-7.58496094	-3.94628906	+20.67626953	+13.55712891	-50.40527344	+2004
+1457971568.26840000	+11.49609375	-4.95703125	-4.39013672	+40.29785156	+11.71142578	-45.15380859	+2248	+11.44335938	-3.60351563	-3.88476563	+6.50390625	-10.83251953	-0.24169922	+2140	+9.33398438	-7.39160156	-3.97265625	+20.06103516	+13.13964844	-50.16357422	+2020
+1457971568.27259990	+11.57080078	-4.86914063	-4.38134766	+39.96826172	+11.53564453	-45.13183594	+2264	+11.53125000	-3.51562500	-3.86279297	+6.28417969	-11.11816406	-0.17578125	+2156	+9.39990234	-7.29052734	-3.99462891	+19.81933594	+12.94189453	-49.94384766	+2032
+1457971568.27670000	+11.64990234	-4.78125000	-4.35937500	+39.63867188	+11.33789063	-45.19775391	+2284	+11.61474609	-3.42773438	-3.83642578	+6.08642578	-11.46972656	-0.10986328	+2180	+9.46582031	-7.18505859	-3.99462891	+19.55566406	+12.67822266	-49.81201172	+2040
+1457971568.28090000	+11.72900391	-4.67578125	-4.34179688	+39.41894531	+11.11816406	-45.17578125	+2304	+11.69824219	-3.32226563	-3.80566406	+5.95458984	-11.79931641	+0.02197266	+2204	+9.52734375	-7.08398438	-3.99902344	+19.27001953	+12.45849609	-49.65820313	+2048
+1457971568.28500010	+11.80371094	-4.58789063	-4.31982422	+39.13330078	+10.87646484	-45.17578125	+2324	+11.78613281	-3.23437500	-3.77490234	+5.73486328	-12.12890625	+0.13183594	+2224	+9.59326172	-6.97851563	-4.00781250	+19.07226563	+12.21679688	-49.41650391	+2060
+1457971568.28920010	+11.87841797	-4.49121094	-4.29345703	+38.84765625	+10.65673828	-45.21972656	+2348	+11.86523438	-3.13769531	-3.73974609	+5.51513672	-12.45849609	+0.21972656	+2248	+9.66357422	-6.87304688	-4.00341797	+18.87451172	+11.93115234	-49.28466797	+2068
+1457971568.29340000	+11.95312500	-4.38574219	-4.26269531	+38.67187500	+10.39306641	-45.19775391	+2372	+11.94433594	-3.03222656	-3.70019531	+5.40527344	-12.81005859	+0.39550781	+2272	+9.72509766	-6.77197266	-3.99462891	+18.65478516	+11.66748047	-49.08691406	+2080
+1457971568.29749990	+12.02783203	-4.29345703	-4.23193359	+38.43017578	+10.10742188	-45.17578125	+2392	+12.02343750	-2.93994141	-3.66064453	+5.18554688	-13.13964844	+0.57128906	+2296	+9.79541016	-6.65771484	-3.99023438	+18.54492188	+11.35986328	-48.86718750	+2088
+1457971568.30170010	+12.09814453	-4.19238281	-4.19677734	+38.21044922	+9.82177734	-45.17578125	+2416	+12.09814453	-2.84326172	-3.62109375	+4.96582031	-13.46923828	+0.72509766	+2320	+9.87011719	-6.54785156	-3.97265625	+18.41308594	+10.98632813	-48.71337891	+2104
+1457971568.30590010	+12.16845703	-4.08251953	-4.15722656	+38.10058594	+9.51416016	-45.15380859	+2440	+12.16845703	-2.73339844	-3.57714844	+4.85595703	-13.79882813	+0.94482422	+2344	+9.93603516	-6.43359375	-3.95507813	+18.28125000	+10.63476563	-48.53759766	+2116
+1457971568.30999990	+12.23876953	-3.98144531	-4.11767578	+37.92480469	+9.18457031	-45.15380859	+2464	+12.23876953	-2.64550781	-3.53320313	+4.63623047	-14.15039063	+1.14257813	+2364	+10.00195313	-6.31933594	-3.94189453	+18.23730469	+10.26123047	-48.29589844	+2128
+1457971568.31419990	+12.31347656	-3.88037109	-4.07373047	+37.77099609	+8.83300781	-45.17578125	+2488	+12.30908203	-2.55322266	-3.48486328	+4.41650391	-14.47998047	+1.31835938	+2384	+10.07666016	-6.20507813	-3.91113281	+18.17138672	+9.79980469	-48.14208984	+2144
+1457971568.31839990	+12.38378906	-3.76611328	-4.02539063	+37.68310547	+8.45947266	-45.17578125	+2508	+12.37939453	-2.44335938	-3.44091797	+4.32861328	-14.80957031	+1.58203125	+2404	+10.14257813	-6.09082031	-3.88037109	+18.10546875	+9.38232422	-47.96630859	+2156
+1457971568.32670000	+12.52001953	-3.56835938	-3.91992188	+37.41943359	+7.71240234	-45.19775391	+2544	+12.50683594	-2.25878906	-3.33544922	+3.97705078	-15.44677734	+2.02148438	+2432	+10.28759766	-5.86230469	-3.81884766	+18.10546875	+8.48144531	-47.57080078	+2180
+1457971568.33090000	+12.58154297	-3.45410156	-3.86718750	+37.37548828	+7.33886719	-45.15380859	+2564	+12.56835938	-2.15332031	-3.28271484	+3.93310547	-15.75439453	+2.30712891	+2448	+10.34912109	-5.74804688	-3.78369141	+18.08349609	+8.04199219	-47.37304688	+2192
+1457971568.33500000	+12.64746094	-3.35302734	-3.81005859	+37.28759766	+6.94335938	-45.13183594	+2576	+12.62988281	-2.06103516	-3.22998047	+3.75732422	-16.06201172	+2.57080078	+2460	+10.41503906	-5.63378906	-3.75292969	+18.10546875	+7.60253906	-47.13134766	+2204
+1457971568.33920000	+12.70898438	-3.25195313	-3.74853516	+37.19970703	+6.54785156	-45.10986328	+2592	+12.68701172	-1.96875000	-3.16845703	+3.60351563	-16.36962891	+2.83447266	+2472	+10.48535156	-5.51953125	-3.70898438	+18.14941406	+7.11914063	-46.91162109	+2216
+1457971568.34340000	+12.77050781	-3.14208984	-3.68701172	+37.17773438	+6.15234375	-45.06591797	+2604	+12.74414063	-1.86767578	-3.10693359	+3.55957031	-16.69921875	+3.16406250	+2484	+10.54248047	-5.40966797	-3.67382813	+18.14941406	+6.65771484	-46.69189453	+2220
+1457971568.34750010	+12.82763672	-3.04541016	-3.62988281	+37.06787109	+5.77880859	-45.02197266	+2612	+12.79687500	-1.77539063	-3.04541016	+3.42773438	-17.00683594	+3.47167969	+2492	+10.60400391	-5.29980469	-3.63867188	+18.14941406	+6.24023438	-46.45019531	+2228
+1457971568.35170010	+12.88916016	-2.94433594	-3.55957031	+36.97998047	+5.38330078	-45.02197266	+2624	+12.85400391	-1.68310547	-2.97509766	+3.33984375	-17.33642578	+3.73535156	+2504	+10.66552734	-5.18994141	-3.59472656	+18.19335938	+5.77880859	-46.23046875	+2236
+1457971568.35590000	+12.94189453	-2.84326172	-3.49365234	+36.93603516	+4.98779297	-44.95605469	+2632	+12.90673828	-1.58203125	-2.90478516	+3.31787109	-17.66601563	+4.06494141	+2516	+10.71826172	-5.08447266	-3.55078125	+18.17138672	+5.36132813	-46.01074219	+2244
+1457971568.35999990	+12.99462891	-2.75097656	-3.42773438	+36.82617188	+4.63623047	-44.89013672	+2640	+12.95947266	-1.48974609	-2.83447266	+3.22998047	-17.97363281	+4.39453125	+2524	+10.77539063	-4.98339844	-3.51123047	+18.17138672	+4.92187500	-45.76904297	+2248
+1457971568.36420010	+13.04736328	-2.65429688	-3.35742188	+36.73828125	+4.28466797	-44.84619141	+2648	+13.00781250	-1.39746094	-2.75537109	+3.16406250	-18.28125000	+4.68017578	+2536	+10.82812500	-4.87792969	-3.47167969	+18.19335938	+4.52636719	-45.52734375	+2256
+1457971568.36830000	+13.09130859	-2.55761719	-3.28710938	+36.67236328	+3.93310547	-44.78027344	+2656	+13.05175781	-1.29638672	-2.67187500	+3.18603516	-18.65478516	+5.00976563	+2552	+10.87207031	-4.78125000	-3.43212891	+18.14941406	+4.15283203	-45.28564453	+2260
+1457971568.37249990	+13.13525391	-2.46533203	-3.22119141	+36.56250000	+3.62548828	-44.69238281	+2664	+13.10009766	-1.20849609	-2.58837891	+3.12011719	-19.00634766	+5.33935547	+2564	+10.92041016	-4.68457031	-3.39697266	+18.12744141	+3.80126953	-45.02197266	+2264
+1457971568.37669990	+13.18359375	-2.37304688	-3.14648438	+36.45263672	+3.29589844	-44.64843750	+2676	+13.14404297	-1.12060547	-2.50927734	+3.07617188	-19.35791016	+5.64697266	+2580	+10.96875000	-4.58789063	-3.35742188	+18.10546875	+3.42773438	-44.80224609	+2268
+1457971568.38080000	+13.22314453	-2.28076172	-3.07177734	+36.34277344	+2.96630859	-44.60449219	+2688	+13.18798828	-1.02392578	-2.42138672	+3.12011719	-19.73144531	+5.95458984	+2596	+11.00830078	-4.49560547	-3.31347656	+18.03955078	+3.05419922	-44.60449219	+2272
+1457971568.38920000	+13.30664063	-2.11816406	-2.93115234	+36.03515625	+2.39501953	-44.56054688	+2708	+13.27148438	-0.85253906	-2.24560547	+3.07617188	-20.45654297	+6.52587891	+2628	+11.09619141	-4.31982422	-3.23437500	+17.92968750	+2.32910156	-44.18701172	+2280
+1457971568.39330010	+13.34179688	-2.03466797	-2.85644531	+35.90332031	+2.13134766	-44.53857422	+2724	+13.30664063	-0.76025391	-2.16210938	+3.14208984	-20.83007813	+6.78955078	+2648	+11.13134766	-4.23193359	-3.19482422	+17.86376953	+1.97753906	-43.98925781	+2284
+1457971568.39750000	+13.37695313	-1.95996094	-2.78173828	+35.70556641	+1.86767578	-44.49462891	+2740	+13.34179688	-0.68115234	-2.06982422	+3.12011719	-21.20361328	+7.07519531	+2664	+11.17089844	-4.14843750	-3.15527344	+17.79785156	+1.62597656	-43.76953125	+2288
+1457971568.40170000	+13.41210938	-1.88525391	-2.71582031	+35.52978516	+1.64794922	-44.47265625	+2752	+13.37695313	-0.60205078	-1.99072266	+3.09814453	-21.51123047	+7.33886719	+2680	+11.21044922	-4.06494141	-3.11572266	+17.75390625	+1.27441406	-43.57177734	+2296
+1457971568.40580010	+13.44287109	-1.80615234	-2.64550781	+35.37597656	+1.40625000	-44.45068359	+2772	+13.41210938	-0.51855469	-1.90722656	+3.14208984	-21.84082031	+7.60253906	+2700	+11.24560547	-3.98144531	-3.07617188	+17.70996094	+0.94482422	-43.39599609	+2300
+1457971568.41000010	+13.47363281	-1.73583984	-2.57519531	+35.15625000	+1.16455078	-44.42871094	+2788	+13.44287109	-0.44824219	-1.82373047	+3.07617188	-22.19238281	+7.86621094	+2720	+11.28076172	-3.90673828	-3.03662109	+17.62207031	+0.61523438	-43.19824219	+2304
+1457971568.41420010	+13.50878906	-1.66992188	-2.50488281	+34.93652344	+0.94482422	-44.42871094	+2800	+13.47363281	-0.38232422	-1.74902344	+3.03222656	-22.45605469	+8.10791016	+2732	+11.31591797	-3.82763672	-2.99267578	+17.55615234	+0.24169922	-43.04443359	+2308
+1457971568.41829990	+13.53955078	-1.59960938	-2.43457031	+34.76074219	+0.72509766	-44.40673828	+2820	+13.50439453	-0.30322266	-1.67431641	+3.07617188	-22.69775391	+8.37158203	+2748	+11.35107422	-3.74853516	-2.94873047	+17.51220703	-0.13183594	-42.86865234	+2316
+1457971568.42249990	+13.57031250	-1.54248047	-2.36865234	+34.51904297	+0.52734375	-44.36279297	+2832	+13.53515625	-0.24609375	-1.60400391	+3.01025391	-22.93945313	+8.63525391	+2760	+11.38623047	-3.67822266	-2.90478516	+17.44628906	-0.48339844	-42.69287109	+2320
+1457971568.42670010	+13.60546875	-1.48095703	-2.30712891	+34.27734375	+0.35156250	-44.31884766	+2844	+13.56591797	-0.18457031	-1.54248047	+2.94433594	-23.09326172	+8.87695313	+2768	+11.42138672	-3.60791016	-2.86083984	+17.40234375	-0.83496094	-42.53906250	+2324
+1457971568.43499990	+13.65820313	-1.36230469	-2.18847656	+33.83789063	+0.06591797	-44.14306641	+2868	+13.61865234	-0.06591797	-1.41943359	+2.83447266	-23.37890625	+9.42626953	+2788	+11.47851563	-3.45849609	-2.77294922	+17.35839844	-1.49414063	-42.14355469	+2332
+1457971568.43910000	+13.68896484	-1.30957031	-2.13134766	+33.59619141	-0.06591797	-44.03320313	+2876	+13.64501953	-0.01318359	-1.37109375	+2.72460938	-23.42285156	+9.71191406	+2792	+11.51367188	-3.38818359	-2.72900391	+17.31445313	-1.82373047	-41.96777344	+2332
+1457971568.44330000	+13.71533203	-1.25244141	-2.07421875	+33.44238281	-0.21972656	-43.90136719	+2884	+13.66699219	+0.04394531	-1.31835938	+2.68066406	-23.51074219	+9.99755859	+2796	+11.54003906	-3.31787109	-2.68505859	+17.31445313	-2.15332031	-41.77001953	+2336
+1457971568.44750000	+13.74169922	-1.20410156	-2.01708984	+33.17871094	-0.32958984	-43.79150391	+2888	+13.69335938	+0.08789063	-1.26562500	+2.57080078	-23.57666016	+10.28320313	+2796	+11.56640625	-3.25195313	-2.64111328	+17.27050781	-2.43896484	-41.57226563	+2336
+1457971568.45160010	+13.77246094	-1.16015625	-1.96435547	+32.93701172	-0.43945313	-43.65966797	+2892	+13.71533203	+0.13623047	-1.22167969	+2.46093750	-23.59863281	+10.56884766	+2796	+11.59716797	-3.19042969	-2.59716797	+17.22656250	-2.74658203	-41.39648438	+2336
+1457971568.45580010	+13.79882813	-1.10742188	-1.91601563	+32.76123047	-0.50537109	-43.48388672	+2892	+13.74169922	+0.18457031	-1.17773438	+2.39501953	-23.59863281	+10.87646484	+2796	+11.62353516	-3.12451172	-2.55322266	+17.20458984	-3.03222656	-41.19873047	+2336
+1457971568.46000000	+13.82080078	-1.06347656	-1.86767578	+32.49755859	-0.57128906	-43.30810547	+2892	+13.76806641	+0.22412109	-1.12939453	+2.26318359	-23.59863281	+11.16210938	+2796	+11.64550781	-3.06738281	-2.50927734	+17.16064453	-3.29589844	-40.97900391	+2332
+1457971568.46409990	+13.84277344	-1.02392578	-1.82373047	+32.25585938	-0.59326172	-43.11035156	+2888	+13.78564453	+0.26806641	-1.08984375	+2.17529297	-23.55468750	+11.42578125	+2796	+11.66748047	-3.01025391	-2.46972656	+17.11669922	-3.51562500	-40.78125000	+2332
+1457971568.46830010	+13.86474609	-0.97998047	-1.77978516	+32.05810547	-0.61523438	-42.93457031	+2884	+13.80761719	+0.31201172	-1.04589844	+2.08740234	-23.59863281	+11.71142578	+2796	+11.68945313	-2.94873047	-2.43457031	+17.09472656	-3.71337891	-40.56152344	+2328
+1457971568.47250010	+13.88671875	-0.94042969	-1.73144531	+31.81640625	-0.65917969	-42.75878906	+2884	+13.82519531	+0.35156250	-0.99755859	+1.95556641	-23.62060547	+11.97509766	+2796	+11.70703125	-2.89599609	-2.39941406	+17.00683594	-3.91113281	-40.36376953	+2320
+1457971568.47659990	+13.90429688	-0.90527344	-1.69189453	+31.55273438	-0.65917969	-42.58300781	+2884	+13.84277344	+0.38671875	-0.95800781	+1.84570313	-23.59863281	+12.23876953	+2796	+11.72900391	-2.84765625	-2.36425781	+16.94091797	-4.08691406	-40.14404297	+2316
+1457971568.48079990	+13.92187500	-0.86572266	-1.64794922	+31.35498047	-0.68115234	-42.38525391	+2884	+13.86474609	+0.42626953	-0.91406250	+1.73583984	-23.64257813	+12.50244141	+2800	+11.74218750	-2.79492188	-2.33349609	+16.87500000	-4.26269531	-39.94628906	+2308
+1457971568.48499990	+13.93945313	-0.83935547	-1.60839844	+31.09130859	-0.68115234	-42.23144531	+2880	+13.88232422	+0.46142578	-0.86572266	+1.60400391	-23.70849609	+12.74414063	+2804	+11.75976563	-2.75976563	-2.29833984	+16.74316406	-4.41650391	-39.74853516	+2300
+1457971568.49330000	+13.97021484	-0.77783203	-1.53808594	+30.58593750	-0.54931641	-41.90185547	+2876	+13.91748047	+0.53173828	-0.77343750	+1.38427734	-23.79638672	+13.16162109	+2812	+11.78613281	-2.67626953	-2.25000000	+16.52343750	-4.59228516	-39.35302734	+2284
+1457971568.49749990	+13.97900391	-0.75585938	-1.49853516	+30.30029297	-0.50537109	-41.74804688	+2872	+13.93505859	+0.56250000	-0.72509766	+1.25244141	-23.88427734	+13.38134766	+2816	+11.79931641	-2.64550781	-2.22363281	+16.39160156	-4.65820313	-39.15527344	+2276
+1457971568.50160000	+13.99218750	-0.72949219	-1.47216797	+30.03662109	-0.41748047	-41.57226563	+2868	+13.94824219	+0.58886719	-0.68554688	+1.12060547	-23.92822266	+13.57910156	+2820	+11.81250000	-2.61035156	-2.20605469	+16.25976563	-4.68017578	-38.95751953	+2264
+1457971568.50580000	+14.00097656	-0.70312500	-1.43701172	+29.79492188	-0.37353516	-41.41845703	+2868	+13.96142578	+0.61962891	-0.63720703	+0.98876953	-24.01611328	+13.75488281	+2824	+11.82128906	-2.57958984	-2.18408203	+16.12792969	-4.72412109	-38.78173828	+2252
+1457971568.51000000	+14.00537109	-0.68554688	-1.40185547	+29.48730469	-0.30761719	-41.28662109	+2872	+13.97460938	+0.64599609	-0.58886719	+0.81298828	-24.12597656	+13.95263672	+2832	+11.82568359	-2.55322266	-2.16650391	+15.93017578	-4.72412109	-38.58398438	+2240
+1457971568.51410010	+14.01855469	-0.66796875	-1.37988281	+29.20166016	-0.19775391	-41.13281250	+2872	+13.98779297	+0.67236328	-0.54931641	+0.63720703	-24.19189453	+14.15039063	+2840	+11.83447266	-2.52685547	-2.14892578	+15.75439453	-4.74609375	-38.40820313	+2232
+1457971568.51830010	+14.02734375	-0.65039063	-1.34912109	+28.95996094	-0.13183594	-41.00097656	+2876	+14.00537109	+0.69433594	-0.50537109	+0.43945313	-24.25781250	+14.34814453	+2844	+11.84326172	-2.50048828	-2.13134766	+15.62255859	-4.74609375	-38.21044922	+2220
+1457971568.52239990	+14.03613281	-0.63281250	-1.32275391	+28.67431641	-0.04394531	-40.86914063	+2880	+14.01855469	+0.71191406	-0.46142578	+0.21972656	-24.34570313	+14.54589844	+2848	+11.85205078	-2.47851563	-2.11376953	+15.44677734	-4.74609375	-38.03466797	+2208
+1457971568.52659990	+14.04052734	-0.62402344	-1.30078125	+28.36669922	+0.08789063	-40.71533203	+2884	+14.03613281	+0.72949219	-0.42626953	+0.00000000	-24.38964844	+14.72167969	+2852	+11.85644531	-2.45654297	-2.10058594	+15.27099609	-4.70214844	-37.85888672	+2196
+1457971568.53080010	+14.04931641	-0.60644531	-1.27880859	+28.10302734	+0.17578125	-40.58349609	+2892	+14.04931641	+0.74267578	-0.39111328	-0.26367188	-24.41162109	+14.89746094	+2856	+11.86083984	-2.43457031	-2.08300781	+15.11718750	-4.65820313	-37.68310547	+2188
+1457971568.53909990	+14.06250000	-0.58447266	-1.23486328	+27.53173828	+0.37353516	-40.25390625	+2904	+14.07568359	+0.76464844	-0.32958984	-0.87890625	-24.38964844	+15.33691406	+2864	+11.86962891	-2.38623047	-2.05664063	+14.80957031	-4.63623047	-37.28759766	+2168
+1457971568.54329990	+14.07128906	-0.57128906	-1.21289063	+27.26806641	+0.43945313	-40.10009766	+2908	+14.08886719	+0.77343750	-0.30322266	-1.25244141	-24.36767578	+15.57861328	+2868	+11.87841797	-2.35986328	-2.03906250	+14.67773438	-4.63623047	-37.11181641	+2156
+1457971568.54740000	+14.08007813	-0.55810547	-1.19091797	+26.98242188	+0.50537109	-39.96826172	+2916	+14.10205078	+0.77783203	-0.27685547	-1.64794922	-24.34570313	+15.82031250	+2868	+11.88281250	-2.33789063	-2.01708984	+14.52392578	-4.65820313	-36.95800781	+2148
+1457971568.55160000	+14.08886719	-0.54931641	-1.16894531	+26.69677734	+0.57128906	-39.79248047	+2920	+14.11962891	+0.77783203	-0.25927734	-2.06542969	-24.25781250	+16.08398438	+2868	+11.88720703	-2.31591797	-2.00390625	+14.37011719	-4.65820313	-36.76025391	+2140
+1457971568.55580000	+14.09765625	-0.54052734	-1.14697266	+26.43310547	+0.63720703	-39.63867188	+2924	+14.13720703	+0.77783203	-0.24609375	-2.52685547	-24.16992188	+16.36962891	+2868	+11.89160156	-2.29394531	-1.98193359	+14.23828125	-4.70214844	-36.60644531	+2132
+1457971568.55990000	+14.11083984	-0.53173828	-1.12500000	+26.12548828	+0.65917969	-39.48486328	+2928	+14.15039063	+0.77343750	-0.22851563	-2.98828125	-24.06005859	+16.65527344	+2868	+11.89599609	-2.26757813	-1.96435547	+14.10644531	-4.76806641	-36.43066406	+2128
+1457971568.56410000	+14.11962891	-0.52734375	-1.11181641	+25.81787109	+0.74707031	-39.28710938	+2928	+14.16357422	+0.77343750	-0.21972656	-3.44970703	-23.90625000	+16.91894531	+2868	+11.90039063	-2.24121094	-1.94677734	+13.99658203	-4.79003906	-36.23291016	+2120
+1457971568.56830000	+14.12402344	-0.51855469	-1.09423828	+25.53222656	+0.79101563	-39.13330078	+2928	+14.17675781	+0.76464844	-0.21093750	-3.97705078	-23.77441406	+17.22656250	+2868	+11.90039063	-2.21923828	-1.92919922	+13.86474609	-4.85595703	-36.07910156	+2112
+1457971568.57240010	+14.13281250	-0.50976563	-1.07226563	+25.24658203	+0.81298828	-38.95751953	+2928	+14.18554688	+0.76025391	-0.20214844	-4.50439453	-23.62060547	+17.53417969	+2872	+11.90478516	-2.19726563	-1.91162109	+13.73291016	-4.92187500	-35.92529297	+2104
+1457971568.57660010	+14.14160156	-0.50097656	-1.05908203	+24.98291016	+0.83496094	-38.75976563	+2928	+14.19873047	+0.75146484	-0.19335938	-5.03173828	-23.44482422	+17.84179688	+2872	+11.90917969	-2.17529297	-1.89404297	+13.60107422	-4.98779297	-35.77148438	+2100
+1457971568.58080010	+14.15478516	-0.49218750	-1.03710938	+24.69726563	+0.83496094	-38.58398438	+2924	+14.21191406	+0.74267578	-0.18457031	-5.62500000	-23.33496094	+18.19335938	+2876	+11.90917969	-2.14892578	-1.87646484	+13.46923828	-5.09765625	-35.63964844	+2092
+1457971568.58489990	+14.16357422	-0.48779297	-1.01513672	+24.38964844	+0.83496094	-38.43017578	+2920	+14.22949219	+0.73388672	-0.17138672	-6.17431641	-23.22509766	+18.50097656	+2880	+11.91357422	-2.13134766	-1.85888672	+13.33740234	-5.20751953	-35.50781250	+2088
+1457971568.58909990	+14.16796875	-0.48779297	-1.00195313	+24.08203125	+0.87890625	-38.23242188	+2916	+14.23828125	+0.72509766	-0.16259766	-6.74560547	-23.09326172	+18.83056641	+2884	+11.91357422	-2.11376953	-1.84570313	+13.20556641	-5.25146484	-35.35400391	+2080
+1457971568.59320000	+14.17675781	-0.48339844	-0.98437500	+23.79638672	+0.87890625	-38.07861328	+2908	+14.25146484	+0.71191406	-0.15380859	-7.36083984	-22.98339844	+19.16015625	+2888	+11.91796875	-2.09179688	-1.83251953	+13.07373047	-5.33935547	-35.24414063	+2076
+1457971568.60159990	+14.18554688	-0.47900391	-0.95800781	+23.22509766	+0.94482422	-37.74902344	+2900	+14.26464844	+0.69873047	-0.13183594	-8.54736328	-22.74169922	+19.77539063	+2896	+11.91796875	-2.06103516	-1.81054688	+12.78808594	-5.44921875	-35.02441406	+2064
+1457971568.60570000	+14.18994141	-0.47460938	-0.94482422	+22.93945313	+0.96679688	-37.59521484	+2896	+14.27343750	+0.68554688	-0.11425781	-9.22851563	-22.69775391	+20.10498047	+2904	+11.91796875	-2.04785156	-1.79736328	+12.63427734	-5.51513672	-34.93652344	+2056
+1457971568.60990000	+14.19433594	-0.47460938	-0.92724609	+22.63183594	+0.98876953	-37.46337891	+2892	+14.27783203	+0.67675781	-0.09667969	-9.86572266	-22.65380859	+20.43457031	+2912	+11.91796875	-2.03466797	-1.78857422	+12.48046875	-5.55908203	-34.87060547	+2048
+1457971568.61410000	+14.19433594	-0.47460938	-0.91406250	+22.32421875	+1.03271484	-37.35351563	+2888	+14.28662109	+0.67236328	-0.07470703	-10.50292969	-22.63183594	+20.76416016	+2920	+11.91796875	-2.02587891	-1.77978516	+12.30468750	-5.60302734	-34.80468750	+2040
+1457971568.61820010	+14.19873047	-0.47460938	-0.89648438	+22.01660156	+1.07666016	-37.24365234	+2884	+14.29541016	+0.65478516	-0.05273438	-11.27197266	-22.58789063	+21.07177734	+2932	+11.91796875	-2.01269531	-1.77099609	+12.17285156	-5.64697266	-34.71679688	+2032
+1457971568.62240000	+14.19873047	-0.47900391	-0.88330078	+21.70898438	+1.14257813	-37.15576172	+2884	+14.30419922	+0.65039063	-0.03076172	-11.99707031	-22.54394531	+21.37939453	+2940	+11.91796875	-2.00830078	-1.76660156	+11.99707031	-5.66894531	-34.67285156	+2024
+1457971568.62660000	+14.19873047	-0.47900391	-0.87011719	+21.40136719	+1.23046875	-37.08984375	+2884	+14.30859375	+0.64599609	-0.00878906	-12.70019531	-22.52197266	+21.66503906	+2948	+11.91796875	-1.99951172	-1.75781250	+11.84326172	-5.66894531	-34.62890625	+2016
+1457971568.63070010	+14.19433594	-0.48339844	-0.86132813	+21.07177734	+1.36230469	-37.00195313	+2884	+14.31298828	+0.62841797	+0.00878906	-13.51318359	-22.43408203	+21.92871094	+2960	+11.91796875	-1.99072266	-1.75781250	+11.66748047	-5.64697266	-34.56298828	+2008
+1457971568.63490010	+14.18994141	-0.48779297	-0.85253906	+20.74218750	+1.49414063	-36.93603516	+2888	+14.31738281	+0.61962891	+0.02636719	-14.30419922	-22.34619141	+22.21435547	+2968	+11.91357422	-1.98193359	-1.75341797	+11.51367188	-5.60302734	-34.51904297	+2000
+1457971568.63910010	+14.18994141	-0.48779297	-0.83935547	+20.43457031	+1.60400391	-36.87011719	+2892	+14.32177734	+0.61523438	+0.04394531	-15.05126953	-22.25830078	+22.45605469	+2980	+11.91357422	-1.97753906	-1.74902344	+11.35986328	-5.60302734	-34.47509766	+1992
+1457971568.64319990	+14.18554688	-0.49218750	-0.83056641	+20.08300781	+1.75781250	-36.80419922	+2896	+14.32617188	+0.59765625	+0.06152344	-15.95214844	-22.14843750	+22.71972656	+2992	+11.90917969	-1.96875000	-1.74462891	+11.20605469	-5.55908203	-34.40917969	+1984
+1457971568.64739990	+14.18554688	-0.49218750	-0.82177734	+19.75341797	+1.93359375	-36.76025391	+2900	+14.33056641	+0.59326172	+0.07910156	-16.80908203	-22.03857422	+22.93945313	+3004	+11.90478516	-1.95996094	-1.74023438	+11.05224609	-5.53710938	-34.36523438	+1972
+1457971568.65159990	+14.18554688	-0.49658203	-0.81298828	+19.42382813	+2.08740234	-36.76025391	+2904	+14.33496094	+0.58447266	+0.09228516	-17.64404297	-21.88476563	+23.15917969	+3012	+11.90478516	-1.95556641	-1.73144531	+10.89843750	-5.51513672	-34.32128906	+1964
+1457971568.65990000	+14.18115234	-0.49658203	-0.80419922	+18.74267578	+2.57080078	-36.65039063	+2916	+14.34814453	+0.56250000	+0.10546875	-19.37988281	-21.44531250	+23.51074219	+3032	+11.90039063	-1.93359375	-1.72265625	+10.63476563	-5.42724609	-34.16748047	+1952
+1457971568.66409990	+14.18115234	-0.49658203	-0.80419922	+18.43505859	+2.79052734	-36.62841797	+2920	+14.35253906	+0.54931641	+0.10546875	-20.21484375	-21.20361328	+23.64257813	+3040	+11.89599609	-1.92480469	-1.71826172	+10.50292969	-5.38330078	-34.10156250	+1944
+1457971568.66820000	+14.17675781	-0.49658203	-0.80419922	+18.10546875	+3.07617188	-36.56250000	+2924	+14.35253906	+0.54052734	+0.10546875	-21.04980469	-20.93994141	+23.75244141	+3048	+11.89160156	-1.91162109	-1.70947266	+10.39306641	-5.36132813	-34.01367188	+1936
+1457971568.67240000	+14.17675781	-0.49218750	-0.80419922	+17.79785156	+3.33984375	-36.51855469	+2928	+14.35253906	+0.53173828	+0.10107422	-21.88476563	-20.65429688	+23.86230469	+3056	+11.88720703	-1.89843750	-1.70507813	+10.30517578	-5.31738281	-33.94775391	+1928
+1457971568.67650010	+14.17675781	-0.48779297	-0.80419922	+17.49023438	+3.60351563	-36.45263672	+2928	+14.36132813	+0.51855469	+0.09228516	-22.71972656	-20.34667969	+23.92822266	+3064	+11.88281250	-1.88525391	-1.69628906	+10.21728516	-5.31738281	-33.85986328	+1924
+1457971568.68070010	+14.18115234	-0.48779297	-0.79980469	+17.16064453	+3.86718750	-36.40869141	+2928	+14.36132813	+0.50976563	+0.08349609	-23.53271484	-20.01708984	+23.99414063	+3076	+11.88281250	-1.86767578	-1.68750000	+10.12939453	-5.31738281	-33.77197266	+1920
+1457971568.68490000	+14.18554688	-0.48339844	-0.79980469	+16.85302734	+4.13085938	-36.36474609	+2928	+14.37011719	+0.49658203	+0.07031250	-24.36767578	-19.68750000	+24.01611328	+3084	+11.87841797	-1.85449219	-1.67871094	+10.04150391	-5.31738281	-33.68408203	+1916
+1457971568.68899990	+14.18554688	-0.47900391	-0.79980469	+16.54541016	+4.41650391	-36.32080078	+2924	+14.37451172	+0.48339844	+0.05712891	-25.18066406	-19.35791016	+24.01611328	+3092	+11.87402344	-1.83691406	-1.66992188	+9.95361328	-5.29541016	-33.59619141	+1912
+1457971568.69320010	+14.18554688	-0.47460938	-0.80419922	+16.23779297	+4.70214844	-36.25488281	+2924	+14.37451172	+0.47460938	+0.04394531	-25.99365234	-19.00634766	+23.99414063	+3100	+11.86962891	-1.82373047	-1.66113281	+9.88769531	-5.27343750	-33.50830078	+1908
+1457971568.69740010	+14.18994141	-0.47021484	-0.80419922	+15.93017578	+4.98779297	-36.18896484	+2920	+14.37890625	+0.46142578	+0.02636719	-26.78466797	-18.65478516	+23.95019531	+3108	+11.86523438	-1.80615234	-1.65673828	+9.82177734	-5.25146484	-33.42041016	+1904
+1457971568.70149990	+14.18994141	-0.46582031	-0.81298828	+15.64453125	+5.29541016	-36.10107422	+2916	+14.37890625	+0.45263672	+0.00878906	-27.57568359	-18.30322266	+23.90625000	+3116	+11.86083984	-1.78857422	-1.64794922	+9.77783203	-5.22949219	-33.33251953	+1904
+1457971568.70569990	+14.18994141	-0.46582031	-0.81298828	+15.31494141	+5.51513672	-36.03515625	+2912	+14.37890625	+0.43505859	-0.00878906	-28.45458984	-17.97363281	+23.86230469	+3124	+11.85644531	-1.77099609	-1.64355469	+9.68994141	-5.18554688	-33.22265625	+1900
+1457971568.70989990	+14.18994141	-0.46142578	-0.81298828	+14.98535156	+5.75683594	-35.96923828	+2908	+14.37890625	+0.42187500	-0.02197266	-29.28955078	-17.64404297	+23.77441406	+3132	+11.85205078	-1.75781250	-1.63476563	+9.60205078	-5.14160156	-33.13476563	+1896
+1457971568.71820000	+14.19433594	-0.46142578	-0.80419922	+14.30419922	+6.17431641	-35.79345703	+2896	+14.38330078	+0.39550781	-0.04833984	-31.04736328	-17.05078125	+23.62060547	+3148	+11.84326172	-1.72705078	-1.62158203	+9.42626953	-5.03173828	-32.95898438	+1888
+1457971568.72240000	+14.19433594	-0.46582031	-0.80419922	+13.93066406	+6.37207031	-35.70556641	+2892	+14.39208984	+0.38232422	-0.06152344	-31.94824219	-16.74316406	+23.53271484	+3152	+11.83886719	-1.71826172	-1.61718750	+9.29443359	-4.94384766	-32.84912109	+1888
+1457971568.72650000	+14.19433594	-0.47021484	-0.80419922	+13.55712891	+6.61376953	-35.59570313	+2888	+14.39208984	+0.36914063	-0.07031250	-32.84912109	-16.45751953	+23.48876953	+3156	+11.83447266	-1.70507813	-1.61279297	+9.18457031	-4.85595703	-32.76123047	+1884
+1457971568.73070000	+14.18994141	-0.47460938	-0.80419922	+13.18359375	+6.81152344	-35.50781250	+2880	+14.38769531	+0.35156250	-0.07470703	-33.79394531	-16.19384766	+23.44482422	+3160	+11.83007813	-1.69628906	-1.61279297	+9.03076172	-4.70214844	-32.65136719	+1880
+1457971568.73490000	+14.18554688	-0.47460938	-0.80419922	+12.81005859	+7.00927734	-35.37597656	+2876	+14.38769531	+0.33837891	-0.07910156	-34.73876953	-15.93017578	+23.42285156	+3168	+11.82128906	-1.68750000	-1.61279297	+8.87695313	-4.54833984	-32.54150391	+1872
+1457971568.73900010	+14.18554688	-0.47900391	-0.79980469	+12.43652344	+7.18505859	-35.24414063	+2876	+14.38769531	+0.32080078	-0.08349609	-35.68359375	-15.62255859	+23.42285156	+3172	+11.81689453	-1.67431641	-1.60839844	+8.72314453	-4.43847656	-32.45361328	+1868
+1457971568.74320010	+14.18554688	-0.48339844	-0.79541016	+12.04101563	+7.33886719	-35.11230469	+2872	+14.38769531	+0.31201172	-0.07910156	-36.58447266	-15.40283203	+23.46679688	+3172	+11.81250000	-1.66992188	-1.60400391	+8.54736328	-4.26269531	-32.34375000	+1864
+1457971568.74740000	+14.18115234	-0.49218750	-0.79101563	+11.62353516	+7.49267578	-35.00244141	+2872	+14.39208984	+0.29443359	-0.07470703	-37.52929688	-15.13916016	+23.53271484	+3176	+11.80810547	-1.66113281	-1.60400391	+8.34960938	-4.10888672	-32.21191406	+1856
+1457971568.75149990	+14.18115234	-0.50097656	-0.78662109	+11.20605469	+7.64648438	-34.87060547	+2872	+14.39648438	+0.27685547	-0.07470703	-38.49609375	-14.85351563	+23.62060547	+3180	+11.80371094	-1.65673828	-1.60400391	+8.12988281	-3.95507813	-32.12402344	+1852
+1457971568.75570010	+14.17675781	-0.50976563	-0.78222656	+10.83251953	+7.84423828	-34.73876953	+2872	+14.39648438	+0.27685547	-0.06591797	-39.28710938	-14.58984375	+23.75244141	+3180	+11.79931641	-1.65234375	-1.59960938	+7.93212891	-3.77929688	-31.99218750	+1844
+1457971568.75980000	+14.17675781	-0.51416016	-0.78222656	+10.45898438	+8.04199219	-34.56298828	+2872	+14.40087891	+0.25927734	-0.06152344	-40.16601563	-14.28222656	+23.90625000	+3180	+11.79931641	-1.64355469	-1.59960938	+7.73437500	-3.60351563	-31.88232422	+1836
+1457971568.76399990	+14.17236328	-0.51855469	-0.78222656	+10.08544922	+8.23974609	-34.40917969	+2876	+14.40087891	+0.24169922	-0.06591797	-41.04492188	-13.93066406	+24.06005859	+3180	+11.79492188	-1.63916016	-1.59960938	+7.53662109	-3.42773438	-31.75048828	+1828
+1457971568.76819990	+14.16796875	-0.52294922	-0.78222656	+9.75585938	+8.43750000	-34.25537109	+2876	+14.40087891	+0.24609375	-0.05712891	-41.68212891	-13.62304688	+24.27978516	+3180	+11.79052734	-1.63037109	-1.59521484	+7.33886719	-3.25195313	-31.64062500	+1824
+1457971568.77230000	+14.16357422	-0.52734375	-0.78222656	+9.42626953	+8.65722656	-34.07958984	+2880	+14.40087891	+0.22851563	-0.05273438	-42.42919922	-13.27148438	+24.49951172	+3180	+11.78613281	-1.62158203	-1.59521484	+7.16308594	-3.07617188	-31.50878906	+1816
+1457971568.77650000	+14.16357422	-0.52734375	-0.77783203	+9.07470703	+8.85498047	-33.92578125	+2880	+14.40527344	+0.21093750	-0.05273438	-43.19824219	-12.87597656	+24.71923828	+3184	+11.78173828	-1.61718750	-1.59521484	+6.96533203	-2.92236328	-31.37695313	+1808
+1457971568.78480010	+14.16357422	-0.52734375	-0.77343750	+8.52539063	+9.25048828	-33.59619141	+2888	+14.41406250	+0.19775391	-0.04833984	-44.31884766	-12.15087891	+25.24658203	+3180	+11.77294922	-1.59521484	-1.58642578	+6.65771484	-2.65869141	-31.13525391	+1796
+1457971568.78900000	+14.16357422	-0.53173828	-0.77783203	+8.23974609	+9.49218750	-33.46435547	+2888	+14.41845703	+0.18017578	-0.05712891	-44.93408203	-11.73339844	+25.46630859	+3180	+11.77294922	-1.59082031	-1.58203125	+6.50390625	-2.50488281	-31.00341797	+1788
+1457971568.79320000	+14.16357422	-0.52294922	-0.77783203	+8.06396484	+9.73388672	-33.31054688	+2892	+14.41845703	+0.18457031	-0.06152344	-45.30761719	-11.33789063	+25.70800781	+3176	+11.76855469	-1.57763672	-1.57763672	+6.39404297	-2.39501953	-30.89355469	+1784
+1457971568.79730010	+14.16357422	-0.51855469	-0.78222656	+7.86621094	+9.97558594	-33.13476563	+2896	+14.41845703	+0.16699219	-0.06591797	-45.81298828	-10.92041016	+25.97167969	+3176	+11.76416016	-1.56445313	-1.57324219	+6.30615234	-2.26318359	-30.78369141	+1776
+1457971568.80150010	+14.16357422	-0.51855469	-0.78662109	+7.66845703	+10.23925781	-32.98095703	+2896	+14.41845703	+0.14941406	-0.07910156	-46.27441406	-10.48095703	+26.14746094	+3180	+11.75976563	-1.55126953	-1.56884766	+6.19628906	-2.13134766	-30.65185547	+1772
+1457971568.80570010	+14.16357422	-0.50976563	-0.78662109	+7.53662109	+10.43701172	-32.84912109	+2900	+14.41845703	+0.14501953	-0.09228516	-46.58203125	-10.08544922	+26.41113281	+3180	+11.75537109	-1.53808594	-1.56445313	+6.15234375	-2.02148438	-30.54199219	+1768
+1457971568.80979990	+14.16357422	-0.50537109	-0.78662109	+7.36083984	+10.63476563	-32.71728516	+2896	+14.41845703	+0.12744141	-0.09667969	-46.97753906	-9.71191406	+26.63085938	+3180	+11.75097656	-1.52490234	-1.56005859	+6.08642578	-1.91162109	-30.45410156	+1764
+1457971568.81399990	+14.16357422	-0.50097656	-0.78662109	+7.20703125	+10.87646484	-32.58544922	+2896	+14.42285156	+0.10986328	-0.11425781	-47.35107422	-9.31640625	+26.82861328	+3184	+11.75097656	-1.51171875	-1.55566406	+6.02050781	-1.80175781	-30.36621094	+1760
+1457971568.81820010	+14.16796875	-0.48779297	-0.78662109	+7.11914063	+11.05224609	-32.47558594	+2896	+14.42285156	+0.10546875	-0.12304688	-47.59277344	-8.96484375	+27.02636719	+3184	+11.74658203	-1.49853516	-1.54687500	+6.02050781	-1.71386719	-30.27832031	+1760
+1457971568.82230000	+14.16796875	-0.48339844	-0.78662109	+7.00927734	+11.25000000	-32.36572266	+2892	+14.42724609	+0.09228516	-0.13623047	-47.85644531	-8.61328125	+27.22412109	+3184	+11.74218750	-1.48535156	-1.54248047	+5.97656250	-1.62597656	-30.19042969	+1756
+1457971568.82649990	+14.16796875	-0.47900391	-0.79541016	+6.89941406	+11.49169922	-32.27783203	+2888	+14.42724609	+0.07910156	-0.15380859	-48.14208984	-8.28369141	+27.37792969	+3188	+11.73779297	-1.47216797	-1.53808594	+5.95458984	-1.51611328	-30.12451172	+1756
+1457971568.83060000	+14.16796875	-0.47460938	-0.79541016	+6.78955078	+11.71142578	-32.18994141	+2884	+14.42724609	+0.07470703	-0.16259766	-48.31787109	-8.02001953	+27.57568359	+3184	+11.73339844	-1.45898438	-1.53808594	+5.93261719	-1.40625000	-30.05859375	+1752
+1457971568.83480000	+14.16357422	-0.47021484	-0.79980469	+6.70166016	+11.90917969	-32.08007813	+2880	+14.42285156	+0.06152344	-0.17138672	-48.51562500	-7.73437500	+27.75146484	+3184	+11.73339844	-1.45019531	-1.53369141	+5.93261719	-1.27441406	-29.99267578	+1752
+1457971568.83900000	+14.16357422	-0.46142578	-0.80859375	+6.59179688	+12.12890625	-31.99218750	+2876	+14.42285156	+0.05273438	-0.18457031	-48.73535156	-7.47070313	+27.90527344	+3184	+11.72900391	-1.43701172	-1.53369141	+5.93261719	-1.14257813	-29.94873047	+1748
+1457971568.84310010	+14.16357422	-0.45703125	-0.80859375	+6.50390625	+12.26074219	-31.92626953	+2868	+14.42285156	+0.04394531	-0.19335938	-48.88916016	-7.25097656	+28.10302734	+3184	+11.72460938	-1.42822266	-1.53369141	+5.91064453	-1.03271484	-29.90478516	+1748
+1457971568.84730010	+14.16357422	-0.45703125	-0.80859375	+6.37207031	+12.41455078	-31.86035156	+2864	+14.42724609	+0.03515625	-0.20214844	-49.04296875	-7.07519531	+28.30078125	+3180	+11.72021484	-1.41943359	-1.52929688	+5.88867188	-0.90087891	-29.86083984	+1744
+1457971568.85560010	+14.15917969	-0.45263672	-0.82177734	+6.10839844	+12.78808594	-31.77246094	+2852	+14.42724609	+0.02636719	-0.20654297	-49.30664063	-6.76757813	+28.71826172	+3172	+11.72021484	-1.41064453	-1.53369141	+5.80078125	-0.63720703	-29.83886719	+1740
+1457971568.85980010	+14.15917969	-0.45263672	-0.82617188	+5.95458984	+12.96386719	-31.72851563	+2848	+14.42724609	+0.02636719	-0.20654297	-49.39453125	-6.63574219	+28.93798828	+3168	+11.71582031	-1.40625000	-1.53369141	+5.75683594	-0.50537109	-29.81689453	+1736
+1457971568.86400010	+14.15917969	-0.45263672	-0.83935547	+5.82275391	+13.20556641	-31.70654297	+2844	+14.42724609	+0.02636719	-0.21093750	-49.48242188	-6.50390625	+29.13574219	+3164	+11.71582031	-1.40185547	-1.54248047	+5.71289063	-0.32958984	-29.79492188	+1736
+1457971568.86809990	+14.15478516	-0.45703125	-0.84814453	+5.64697266	+13.35937500	-31.68457031	+2844	+14.42285156	+0.02197266	-0.21093750	-49.57031250	-6.39404297	+29.37744141	+3160	+11.71582031	-1.40185547	-1.54687500	+5.66894531	-0.17578125	-29.79492188	+1732
+1457971568.87229990	+14.15039063	-0.45703125	-0.85693359	+5.47119141	+13.53515625	-31.66259766	+2840	+14.42285156	+0.02197266	-0.21093750	-49.65820313	-6.30615234	+29.61914063	+3152	+11.71142578	-1.40185547	-1.55126953	+5.60302734	-0.04394531	-29.81689453	+1728
+1457971568.87649990	+14.15039063	-0.45703125	-0.86572266	+5.29541016	+13.71093750	-31.64062500	+2840	+14.42285156	+0.02197266	-0.21093750	-49.74609375	-6.19628906	+29.86083984	+3152	+11.71142578	-1.39746094	-1.55566406	+5.53710938	+0.13183594	-29.81689453	+1724
+1457971568.88060000	+14.15039063	-0.45703125	-0.87451172	+5.14160156	+13.86474609	-31.64062500	+2840	+14.42285156	+0.02197266	-0.21093750	-49.79003906	-6.13037109	+30.12451172	+3148	+11.71142578	-1.39746094	-1.56445313	+5.47119141	+0.24169922	-29.81689453	+1720
+1457971568.88480000	+14.15039063	-0.46582031	-0.87890625	+4.94384766	+13.99658203	-31.64062500	+2840	+14.42724609	+0.02197266	-0.20654297	-49.87792969	-6.06445313	+30.38818359	+3144	+11.71142578	-1.40185547	-1.56884766	+5.40527344	+0.37353516	-29.86083984	+1716
+1457971568.88899990	+14.15039063	-0.47460938	-0.89208984	+4.74609375	+14.19433594	-31.68457031	+2844	+14.42724609	+0.02197266	-0.21093750	-49.94384766	-5.97656250	+30.62988281	+3140	+11.71582031	-1.40625000	-1.57763672	+5.31738281	+0.50537109	-29.88281250	+1712
+1457971568.89310000	+14.15039063	-0.47900391	-0.90527344	+4.57031250	+14.37011719	-31.70654297	+2848	+14.42724609	+0.02197266	-0.21093750	-49.98779297	-5.88867188	+30.87158203	+3140	+11.71582031	-1.40625000	-1.58203125	+5.27343750	+0.61523438	-29.90478516	+1708
+1457971568.89730000	+14.15039063	-0.48339844	-0.91845703	+4.39453125	+14.54589844	-31.72851563	+2852	+14.42724609	+0.02197266	-0.21533203	-50.03173828	-5.80078125	+31.09130859	+3136	+11.71582031	-1.41064453	-1.59082031	+5.22949219	+0.74707031	-29.92675781	+1704
+1457971568.90150000	+14.15039063	-0.49218750	-0.93603516	+4.24072266	+14.74365234	-31.75048828	+2856	+14.42724609	+0.02197266	-0.22851563	-50.09765625	-5.66894531	+31.28906250	+3140	+11.71582031	-1.41064453	-1.59960938	+5.16357422	+0.87890625	-29.97070313	+1700
+1457971568.90560010	+14.15039063	-0.49218750	-0.94921875	+4.13085938	+14.89746094	-31.77246094	+2860	+14.42724609	+0.01757813	-0.23730469	-50.14160156	-5.58105469	+31.50878906	+3140	+11.72021484	-1.41503906	-1.60839844	+5.14160156	+0.96679688	-30.01464844	+1696
+1457971568.90980010	+14.15039063	-0.49658203	-0.96240234	+3.97705078	+15.02929688	-31.81640625	+2864	+14.43164063	+0.01318359	-0.25048828	-50.22949219	-5.47119141	+31.72851563	+3140	+11.72021484	-1.41503906	-1.61718750	+5.11962891	+1.05468750	-30.05859375	+1692
+1457971568.91389990	+14.15478516	-0.50537109	-0.97998047	+3.84521484	+15.18310547	-31.86035156	+2872	+14.43603516	+0.00878906	-0.26367188	-50.31738281	-5.33935547	+31.92626953	+3140	+11.72021484	-1.41943359	-1.62597656	+5.09765625	+1.16455078	-30.10253906	+1688
+1457971568.92230010	+14.15917969	-0.51416016	-1.01074219	+3.66943359	+15.49072266	-31.90429688	+2876	+14.44042969	-0.00439453	-0.29882813	-50.44921875	-5.09765625	+32.25585938	+3144	+11.72460938	-1.42382813	-1.63916016	+5.07568359	+1.29638672	-30.16845703	+1676
+1457971568.92639990	+14.16357422	-0.51855469	-1.02832031	+3.55957031	+15.68847656	-31.94824219	+2884	+14.44482422	-0.01318359	-0.32080078	-50.53710938	-4.94384766	+32.38769531	+3148	+11.72460938	-1.42382813	-1.64794922	+5.07568359	+1.38427734	-30.21240234	+1672
+1457971568.93059990	+14.16796875	-0.52294922	-1.04589844	+3.53759766	+15.84228516	-31.97021484	+2884	+14.44921875	-0.02197266	-0.35156250	-50.62500000	-4.79003906	+32.49755859	+3152	+11.72460938	-1.42822266	-1.65234375	+5.07568359	+1.45019531	-30.23437500	+1668
+1457971568.93479990	+14.16796875	-0.52294922	-1.06787109	+3.49365234	+15.99609375	-31.99218750	+2888	+14.44921875	-0.03515625	-0.37792969	-50.71289063	-4.61425781	+32.60742188	+3156	+11.72460938	-1.42822266	-1.66113281	+5.09765625	+1.51611328	-30.27832031	+1664
+1457971568.93890000	+14.17236328	-0.52734375	-1.08984375	+3.44970703	+16.19384766	-32.01416016	+2888	+14.44921875	-0.04394531	-0.40869141	-50.82275391	-4.43847656	+32.71728516	+3160	+11.72460938	-1.43261719	-1.66992188	+5.11962891	+1.60400391	-30.30029297	+1664
+1457971568.94310000	+14.17675781	-0.52734375	-1.10742188	+3.42773438	+16.32568359	-32.01416016	+2888	+14.45361328	-0.05712891	-0.43945313	-50.93261719	-4.26269531	+32.80517578	+3164	+11.72460938	-1.43261719	-1.67431641	+5.11962891	+1.66992188	-30.34423828	+1660
+1457971568.94730000	+14.17675781	-0.53173828	-1.12500000	+3.40576172	+16.45751953	-32.03613281	+2888	+14.45800781	-0.07031250	-0.47021484	-51.04248047	-4.10888672	+32.89306641	+3168	+11.72460938	-1.43261719	-1.68310547	+5.14160156	+1.73583984	-30.36621094	+1656
+1457971568.95140000	+14.18115234	-0.54052734	-1.14697266	+3.36181641	+16.61132813	-32.05810547	+2888	+14.46240234	-0.08349609	-0.50097656	-51.17431641	-3.95507813	+32.95898438	+3168	+11.72900391	-1.43701172	-1.69189453	+5.14160156	+1.82373047	-30.41015625	+1656
+1457971568.95560000	+14.18554688	-0.54492188	-1.16455078	+3.31787109	+16.74316406	-32.08007813	+2888	+14.46679688	-0.09667969	-0.53613281	-51.28417969	-3.77929688	+33.00292969	+3172	+11.72900391	-1.44140625	-1.70507813	+5.16357422	+1.91162109	-30.43212891	+1656
+1457971568.95980000	+14.18994141	-0.54931641	-1.18652344	+3.29589844	+16.87500000	-32.10205078	+2888	+14.47119141	-0.11425781	-0.57568359	-51.39404297	-3.60351563	+33.00292969	+3176	+11.72900391	-1.44580078	-1.71386719	+5.16357422	+2.02148438	-30.47607422	+1656
+1457971568.96390010	+14.19433594	-0.55810547	-1.21289063	+3.25195313	+17.07275391	-32.12402344	+2888	+14.47119141	-0.12744141	-0.61083984	-51.52587891	-3.47167969	+33.00292969	+3180	+11.72900391	-1.44580078	-1.72705078	+5.16357422	+2.13134766	-30.52001953	+1656
+1457971568.96810010	+14.19873047	-0.56250000	-1.23486328	+3.20800781	+17.20458984	-32.14599609	+2884	+14.47558594	-0.14501953	-0.64599609	-51.63574219	-3.33984375	+33.00292969	+3180	+11.72900391	-1.45458984	-1.74902344	+5.16357422	+2.32910156	-30.60791016	+1660
+1457971568.97230010	+14.19873047	-0.57128906	-1.25683594	+3.16406250	+17.33642578	-32.16796875	+2884	+14.47558594	-0.15820313	-0.68115234	-51.76757813	-3.20800781	+33.00292969	+3184	+11.72900391	-1.46337891	-1.77539063	+5.14160156	+2.52685547	-30.67382813	+1664
+1457971568.97639990	+14.20312500	-0.58007813	-1.28320313	+3.09814453	+17.49023438	-32.21191406	+2884	+14.48437500	-0.17578125	-0.71630859	-51.87744141	-3.09814453	+32.98095703	+3188	+11.72900391	-1.47656250	-1.79736328	+5.11962891	+2.72460938	-30.73974609	+1668
+1457971568.98060010	+14.20751953	-0.58886719	-1.30957031	+3.03222656	+17.62207031	-32.25585938	+2884	+14.48876953	-0.18896484	-0.75146484	-52.00927734	-3.01025391	+32.98095703	+3188	+11.73339844	-1.49414063	-1.84130859	+5.03173828	+3.07617188	-30.87158203	+1680
+1457971568.98470000	+14.20751953	-0.60205078	-1.33593750	+2.96630859	+17.75390625	-32.29980469	+2884	+14.49316406	-0.20654297	-0.78222656	-52.14111328	-2.94433594	+32.95898438	+3192	+11.73339844	-1.51171875	-1.87646484	+4.92187500	+3.36181641	-31.00341797	+1692
+1457971568.99309990	+14.22070313	-0.63720703	-1.40625000	+2.72460938	+18.10546875	-32.45361328	+2892	+14.50634766	-0.24169922	-0.85693359	-52.40478516	-2.85644531	+32.84912109	+3204	+11.73779297	-1.56445313	-1.96875000	+4.63623047	+4.04296875	-31.31103516	+1720
+1457971568.99720000	+14.22509766	-0.65917969	-1.45019531	+2.57080078	+18.28125000	-32.54150391	+2896	+14.51513672	-0.25927734	-0.89648438	-52.53662109	-2.81250000	+32.78320313	+3208	+11.74218750	-1.59082031	-2.01708984	+4.46044922	+4.32861328	-31.46484375	+1732
+1457971569.00140000	+14.22949219	-0.68554688	-1.49414063	+2.39501953	+18.45703125	-32.65136719	+2904	+14.52392578	-0.27685547	-0.94042969	-52.66845703	-2.76855469	+32.69531250	+3216	+11.74658203	-1.61718750	-2.06103516	+4.28466797	+4.61425781	-31.61865234	+1744
+1457971569.00560000	+14.23828125	-0.73388672	-1.57763672	+2.08740234	+18.78662109	-32.87109375	+2928	+14.53271484	-0.29882813	-0.97998047	-52.82226563	-2.76855469	+32.65136719	+3220	+11.75097656	-1.64794922	-2.11816406	+4.04296875	+4.92187500	-31.81640625	+1756
+1457971569.00970010	+14.24267578	-0.77343750	-1.64355469	+1.82373047	+18.96240234	-33.04687500	+2944	+14.54150391	-0.32080078	-1.01513672	-52.99804688	-2.79052734	+32.60742188	+3228	+11.75537109	-1.67871094	-2.16210938	+3.82324219	+5.16357422	-31.99218750	+1768
+1457971569.01390000	+14.25146484	-0.80859375	-1.70068359	+1.58203125	+19.13818359	-33.20068359	+2956	+14.55468750	-0.34716797	-1.06347656	-53.17382813	-2.79052734	+32.51953125	+3236	+11.75976563	-1.70947266	-2.21484375	+3.60351563	+5.42724609	-32.16796875	+1776
+1457971569.01810000	+14.26464844	-0.86572266	-1.78417969	+1.20849609	+19.33593750	-33.46435547	+2980	+14.56787109	-0.37792969	-1.11621094	-53.39355469	-2.79052734	+32.40966797	+3248	+11.76416016	-1.74902344	-2.27197266	+3.31787109	+5.69091797	-32.40966797	+1788
+1457971569.02220010	+14.26904297	-0.90966797	-1.84130859	+0.94482422	+19.46777344	-33.64013672	+2996	+14.57666016	-0.40869141	-1.16894531	-53.61328125	-2.79052734	+32.27783203	+3260	+11.76855469	-1.78417969	-2.32031250	+3.09814453	+5.88867188	-32.60742188	+1800
+1457971569.02640010	+14.28222656	-0.94921875	-1.90283203	+0.68115234	+19.62158203	-33.81591797	+3012	+14.59423828	-0.43945313	-1.22607422	-53.81103516	-2.79052734	+32.12402344	+3272	+11.77734375	-1.81494141	-2.37304688	+2.87841797	+6.13037109	-32.80517578	+1808
+1457971569.03060010	+14.28662109	-0.99316406	-1.96435547	+0.43945313	+19.77539063	-33.99169922	+3032	+14.60302734	-0.47460938	-1.28320313	-54.05273438	-2.79052734	+31.97021484	+3284	+11.78173828	-1.85009766	-2.43017578	+2.63671875	+6.37207031	-33.02490234	+1816
+1457971569.03469990	+14.29541016	-1.03271484	-2.02148438	+0.19775391	+19.90722656	-34.14550781	+3048	+14.61621094	-0.51416016	-1.34033203	-54.31640625	-2.79052734	+31.83837891	+3300	+11.78613281	-1.88525391	-2.48291016	+2.39501953	+6.56982422	-33.24462891	+1824
+1457971569.03889990	+14.30419922	-1.07226563	-2.08740234	-0.04394531	+20.03906250	-34.29931641	+3064	+14.62939453	-0.55810547	-1.41064453	-54.60205078	-2.74658203	+31.64062500	+3312	+11.79052734	-1.92041016	-2.53564453	+2.15332031	+6.78955078	-33.44238281	+1832
+1457971569.04720000	+14.32617188	-1.16015625	-2.21484375	-0.57128906	+20.30273438	-34.65087891	+3092	+14.65136719	-0.65039063	-1.54687500	-55.21728516	-2.72460938	+31.24511719	+3344	+11.80371094	-1.99072266	-2.64990234	+1.64794922	+7.16308594	-33.90380859	+1848
+1457971569.05559990	+14.35693359	-1.25244141	-2.35546875	-1.12060547	+20.61035156	-35.00244141	+3116	+14.67773438	-0.75585938	-1.70947266	-55.87646484	-2.63671875	+30.71777344	+3380	+11.81250000	-2.06542969	-2.76855469	+1.14257813	+7.55859375	-34.38720703	+1868
+1457971569.05970000	+14.37011719	-1.30078125	-2.43017578	-1.38427734	+20.80810547	-35.17822266	+3128	+14.69091797	-0.81298828	-1.79736328	-56.20605469	-2.59277344	+30.43212891	+3396	+11.82128906	-2.10498047	-2.83007813	+0.87890625	+7.77832031	-34.62890625	+1876
+1457971569.06390000	+14.38769531	-1.34912109	-2.50927734	-1.64794922	+21.00585938	-35.37597656	+3140	+14.70410156	-0.87011719	-1.88525391	-56.55761719	-2.54882813	+30.14648438	+3412	+11.82568359	-2.14453125	-2.89160156	+0.63720703	+7.97607422	-34.87060547	+1888
+1457971569.06800010	+14.39648438	-1.40185547	-2.58837891	-1.93359375	+21.18164063	-35.57373047	+3152	+14.71728516	-0.92724609	-1.97753906	-56.88720703	-2.52685547	+29.86083984	+3428	+11.83007813	-2.18408203	-2.95751953	+0.35156250	+8.17382813	-35.11230469	+1896
+1457971569.07220010	+14.40966797	-1.45458984	-2.67187500	-2.24121094	+21.37939453	-35.77148438	+3160	+14.73046875	-0.98876953	-2.06542969	-57.26074219	-2.50488281	+29.57519531	+3448	+11.83447266	-2.22802734	-3.02343750	+0.06591797	+8.39355469	-35.37597656	+1908
+1457971569.07640000	+14.42724609	-1.50732422	-2.75097656	-2.52685547	+21.53320313	-35.99121094	+3168	+14.74365234	-1.05468750	-2.15771484	-57.65625000	-2.50488281	+29.28955078	+3464	+11.84765625	-2.27636719	-3.08935547	-0.19775391	+8.56933594	-35.66162109	+1920
+1457971569.08049990	+14.44482422	-1.56005859	-2.83447266	-2.83447266	+21.68701172	-36.21093750	+3172	+14.75683594	-1.12060547	-2.25000000	-58.00781250	-2.48291016	+29.00390625	+3480	+11.85205078	-2.32031250	-3.15966797	-0.50537109	+8.76708984	-35.94726563	+1932
+1457971569.08470010	+14.46240234	-1.62158203	-2.92236328	-3.16406250	+21.86279297	-36.45263672	+3180	+14.77001953	-1.18652344	-2.34667969	-58.35937500	-2.48291016	+28.69628906	+3496	+11.85644531	-2.37304688	-3.22998047	-0.83496094	+8.96484375	-36.25488281	+1948
+1457971569.08890010	+14.47558594	-1.68750000	-3.01025391	-3.51562500	+22.06054688	-36.71630859	+3184	+14.78759766	-1.25244141	-2.44335938	-58.71093750	-2.50488281	+28.38867188	+3512	+11.86962891	-2.42578125	-3.30029297	-1.14257813	+9.14062500	-36.56250000	+1960
+1457971569.09299990	+14.48876953	-1.75341797	-3.09814453	-3.88916016	+22.23632813	-37.00195313	+3192	+14.80078125	-1.31835938	-2.54003906	-59.06250000	-2.54882813	+28.10302734	+3524	+11.87402344	-2.47851563	-3.37939453	-1.47216797	+9.38232422	-36.89208984	+1972
+1457971569.09719990	+14.50195313	-1.81933594	-3.19042969	-4.24072266	+22.41210938	-37.28759766	+3200	+14.81396484	-1.38427734	-2.63671875	-59.39208984	-2.59277344	+27.81738281	+3540	+11.87841797	-2.53564453	-3.45849609	-1.80175781	+9.60205078	-37.22167969	+1988
+1457971569.10139990	+14.51953125	-1.88525391	-3.28710938	-4.61425781	+22.58789063	-37.59521484	+3208	+14.83593750	-1.45019531	-2.72460938	-59.72167969	-2.65869141	+27.57568359	+3552	+11.89160156	-2.59277344	-3.53759766	-2.10937500	+9.82177734	-37.59521484	+2000
+1457971569.10970000	+14.54150391	-2.03466797	-3.47167969	-5.38330078	+22.85156250	-38.27636719	+3224	+14.86669922	-1.58203125	-2.90917969	-60.35888672	-2.85644531	+27.11425781	+3576	+11.90478516	-2.72021484	-3.70898438	-2.85644531	+10.26123047	-38.36425781	+2032
+1457971569.11389990	+14.55908203	-2.11376953	-3.55957031	-5.80078125	+22.91748047	-38.62792969	+3232	+14.88867188	-1.65234375	-2.99267578	-60.68847656	-3.01025391	+26.91650391	+3588	+11.91357422	-2.79052734	-3.78808594	-3.22998047	+10.43701172	-38.78173828	+2044
+1457971569.11800000	+14.56787109	-2.19287109	-3.65185547	-6.21826172	+23.04931641	-39.00146484	+3244	+14.90625000	-1.72265625	-3.08056641	-60.99609375	-3.14208984	+26.69677734	+3600	+11.92236328	-2.86083984	-3.87597656	-3.62548828	+10.65673828	-39.19921875	+2060
+1457971569.12220000	+14.58105469	-2.27636719	-3.75292969	-6.63574219	+23.15917969	-39.37500000	+3256	+14.92822266	-1.79296875	-3.17285156	-61.30371094	-3.27392578	+26.47705078	+3608	+11.93115234	-2.93115234	-3.97265625	-3.99902344	+10.89843750	-39.63867188	+2076
+1457971569.12640000	+14.59863281	-2.35986328	-3.84521484	-7.05322266	+23.24707031	-39.74853516	+3268	+14.95458984	-1.86328125	-3.25634766	-61.58935547	-3.44970703	+26.30126953	+3620	+11.93994141	-3.00585938	-4.06054688	-4.37255859	+11.09619141	-40.07812500	+2088
+1457971569.13050010	+14.60302734	-2.44775391	-3.94189453	-7.49267578	+23.37890625	-40.16601563	+3288	+14.97656250	-1.93359375	-3.34423828	-61.87500000	-3.60351563	+26.08154297	+3632	+11.94873047	-3.08056641	-4.15283203	-4.76806641	+11.33789063	-40.53955078	+2100
+1457971569.13470010	+14.61181641	-2.53125000	-4.04296875	-7.88818359	+23.48876953	-40.53955078	+3308	+14.99414063	-2.00830078	-3.43652344	-62.16064453	-3.75732422	+25.86181641	+3644	+11.95312500	-3.15527344	-4.24951172	-5.14160156	+11.57958984	-40.97900391	+2116
+1457971569.13879990	+14.62939453	-2.61914063	-4.13525391	-8.28369141	+23.48876953	-40.89111328	+3324	+15.02050781	-2.08300781	-3.52441406	-62.46826172	-3.93310547	+25.70800781	+3652	+11.96630859	-3.23437500	-4.33740234	-5.51513672	+11.71142578	-41.46240234	+2124
+1457971569.14299990	+14.64257813	-2.71142578	-4.23193359	-8.72314453	+23.55468750	-41.28662109	+3344	+15.04248047	-2.16650391	-3.61230469	-62.79785156	-4.10888672	+25.51025391	+3664	+11.97509766	-3.31787109	-4.43408203	-5.93261719	+11.90917969	-41.92382813	+2136
+1457971569.14720010	+14.65576172	-2.79931641	-4.33300781	-9.11865234	+23.62060547	-41.66015625	+3364	+15.06445313	-2.25000000	-3.70458984	-63.12744141	-4.28466797	+25.31250000	+3676	+11.98388672	-3.39697266	-4.53076172	-6.32812500	+12.12890625	-42.38525391	+2148
+1457971569.15130000	+14.67773438	-2.89599609	-4.42089844	-9.53613281	+23.59863281	-42.03369141	+3380	+15.09521484	-2.33349609	-3.79687500	-63.47900391	-4.48242188	+25.15869141	+3688	+11.99707031	-3.47607422	-4.61865234	-6.72363281	+12.21679688	-42.86865234	+2156
+1457971569.15549990	+14.69531250	-2.99267578	-4.52197266	-9.97558594	+23.66455078	-42.40722656	+3404	+15.12158203	-2.42138672	-3.89794922	-63.80859375	-4.61425781	+24.91699219	+3700	+12.00585938	-3.56396484	-4.71533203	-7.11914063	+12.41455078	-43.33007813	+2168
+1457971569.15969990	+14.71289063	-3.08496094	-4.62744141	-10.34912109	+23.75244141	-42.75878906	+3424	+15.13916016	-2.51367188	-4.00341797	-64.16015625	-4.74609375	+24.67529297	+3716	+12.01464844	-3.63867188	-4.81640625	-7.47070313	+12.59033203	-43.76953125	+2180
+1457971569.16380000	+14.73486328	-3.18164063	-4.72412109	-10.74462891	+23.75244141	-43.08837891	+3440	+15.16552734	-2.61035156	-4.10888672	-64.55566406	-4.89990234	+24.47753906	+3728	+12.02783203	-3.72216797	-4.90869141	-7.86621094	+12.67822266	-44.20898438	+2188
+1457971569.16800000	+14.75244141	-3.27832031	-4.82958984	-11.14013672	+23.81835938	-43.43994141	+3456	+15.18310547	-2.71142578	-4.21875000	-64.92919922	-5.03173828	+24.23583984	+3744	+12.04101563	-3.81005859	-5.00097656	-8.28369141	+12.81005859	-44.69238281	+2196
+1457971569.17220000	+14.77001953	-3.37500000	-4.93945313	-11.51367188	+23.86230469	-43.74755859	+3472	+15.20068359	-2.81689453	-4.33300781	-65.34667969	-5.16357422	+23.99414063	+3760	+12.04980469	-3.89355469	-5.09765625	-8.65722656	+12.94189453	-45.10986328	+2204
+1457971569.18050000	+14.82714844	-3.58593750	-5.13281250	-12.34863281	+23.75244141	-44.36279297	+3492	+15.24023438	-3.04101563	-4.56152344	-66.24755859	-5.47119141	+23.57666016	+3788	+12.07617188	-4.06933594	-5.27783203	-9.49218750	+13.00781250	-46.01074219	+2220
+1457971569.18470000	+14.85351563	-3.69140625	-5.24267578	-12.78808594	+23.75244141	-44.71435547	+3500	+15.26220703	-3.15527344	-4.68017578	-66.66503906	-5.62500000	+23.33496094	+3800	+12.08935547	-4.15283203	-5.37451172	-9.88769531	+13.09570313	-46.45019531	+2228
+1457971569.18880010	+14.87988281	-3.79687500	-5.33935547	-13.20556641	+23.68652344	-45.04394531	+3504	+15.28417969	-3.26953125	-4.79443359	-67.10449219	-5.82275391	+23.13720703	+3812	+12.10693359	-4.24511719	-5.46679688	-10.30517578	+13.09570313	-46.88964844	+2236
+1457971569.19300010	+14.90185547	-3.91552734	-5.44921875	-13.68896484	+23.70849609	-45.41748047	+3508	+15.30175781	-3.39257813	-4.91748047	-67.54394531	-5.99853516	+22.87353516	+3828	+12.12011719	-4.34179688	-5.56347656	-10.76660156	+13.13964844	-47.37304688	+2244
+1457971569.19720010	+14.92822266	-4.02539063	-5.56347656	-14.12841797	+23.73046875	-45.74707031	+3508	+15.31494141	-3.51562500	-5.04931641	-67.98339844	-6.15234375	+22.60986328	+3840	+12.13330078	-4.42968750	-5.66015625	-11.16210938	+13.18359375	-47.81250000	+2252
+1457971569.20129990	+14.95458984	-4.13525391	-5.66894531	-14.54589844	+23.64257813	-46.09863281	+3504	+15.33251953	-3.63867188	-5.16357422	-68.42285156	-6.39404297	+22.41210938	+3852	+12.15087891	-4.52636719	-5.75244141	-11.60156250	+13.16162109	-48.29589844	+2260
+1457971569.20549990	+14.98095703	-4.25830078	-5.77441406	-15.07324219	+23.55468750	-46.49414063	+3500	+15.35009766	-3.77050781	-5.27783203	-68.90625000	-6.65771484	+22.23632813	+3864	+12.16406250	-4.62744141	-5.84912109	-12.08496094	+13.16162109	-48.80126953	+2268
+1457971569.20970010	+15.00292969	-4.38134766	-5.88427734	-15.57861328	+23.48876953	-46.91162109	+3496	+15.36767578	-3.89794922	-5.39648438	-69.32373047	-6.94335938	+22.01660156	+3872	+12.17724609	-4.72851563	-5.95019531	-12.52441406	+13.16162109	-49.30664063	+2276
+1457971569.21380000	+15.02929688	-4.50878906	-5.97656250	-16.08398438	+23.31298828	-47.35107422	+3488	+15.39404297	-4.02099609	-5.49755859	-69.74121094	-7.31689453	+21.92871094	+3880	+12.19482422	-4.83398438	-6.04248047	-13.00781250	+13.09570313	-49.83398438	+2284
+1457971569.21799990	+15.05566406	-4.64501953	-6.08203125	-16.67724609	+23.18115234	-47.83447266	+3484	+15.42041016	-4.15283203	-5.61181641	-70.13671875	-7.66845703	+21.75292969	+3888	+12.21240234	-4.94384766	-6.14355469	-13.49121094	+13.09570313	-50.38330078	+2292
+1457971569.22210000	+15.07763672	-4.77246094	-6.19189453	-17.18261719	+23.07128906	-48.31787109	+3476	+15.44677734	-4.27587891	-5.72607422	-70.48828125	-7.99804688	+21.57714844	+3896	+12.22998047	-5.05371094	-6.24902344	-13.95263672	+13.07373047	-50.95458984	+2296
+1457971569.22630000	+15.09521484	-4.90429688	-6.29736328	-17.70996094	+22.93945313	-48.82324219	+3472	+15.47314453	-4.39892578	-5.81835938	-70.81787109	-8.43750000	+21.48925781	+3900	+12.24316406	-5.16796875	-6.35009766	-14.41406250	+13.02978516	-51.54785156	+2304
+1457971569.23050000	+15.11279297	-5.03613281	-6.40283203	-18.25927734	+22.82958984	-49.35058594	+3472	+15.50390625	-4.53076172	-5.91503906	-71.19140625	-8.87695313	+21.35742188	+3908	+12.25634766	-5.28222656	-6.45556641	-14.89746094	+13.02978516	-52.16308594	+2312
+1457971569.23460010	+15.13037109	-5.16796875	-6.50830078	-18.78662109	+22.69775391	-49.89990234	+3472	+15.53027344	-4.64941406	-6.01171875	-71.52099609	-9.31640625	+21.24755859	+3912	+12.26953125	-5.39648438	-6.56542969	-15.38085938	+13.00781250	-52.77832031	+2320
+1457971569.24300000	+15.16992188	-5.44482422	-6.69726563	-19.86328125	+22.19238281	-50.99853516	+3472	+15.59619141	-4.90429688	-6.17871094	-72.18017578	-10.34912109	+21.18164063	+3916	+12.30029297	-5.64257813	-6.77197266	-16.32568359	+12.85400391	-54.05273438	+2332
+1457971569.24710010	+15.19189453	-5.57666016	-6.79394531	-20.36865234	+21.95068359	-51.59179688	+3480	+15.63574219	-5.02294922	-6.27099609	-72.44384766	-10.85449219	+21.11572266	+3920	+12.31787109	-5.76562500	-6.88183594	-16.80908203	+12.81005859	-54.71191406	+2340
+1457971569.25130010	+15.20507813	-5.71728516	-6.88183594	-20.87402344	+21.66503906	-52.16308594	+3488	+15.67529297	-5.14160156	-6.34130859	-72.70751953	-11.42578125	+21.15966797	+3920	+12.32666016	-5.89306641	-6.98291016	-17.29248047	+12.70019531	-55.39306641	+2348
+1457971569.25550010	+15.22705078	-5.85351563	-6.98291016	-21.40136719	+21.46728516	-52.75634766	+3500	+15.71484375	-5.26464844	-6.42919922	-72.97119141	-11.95312500	+21.04980469	+3924	+12.34863281	-6.01611328	-7.09277344	-17.73193359	+12.63427734	-56.05224609	+2356
+1457971569.25959990	+15.24462891	-5.98535156	-7.08398438	-21.86279297	+21.24755859	-53.32763672	+3512	+15.75439453	-5.38769531	-6.52148438	-73.23486328	-12.45849609	+20.98388672	+3924	+12.36181641	-6.13916016	-7.19824219	-18.17138672	+12.54638672	-56.71142578	+2364
+1457971569.26379990	+15.26220703	-6.12158203	-7.17187500	-22.34619141	+20.96191406	-53.89892578	+3528	+15.78515625	-5.51513672	-6.60058594	-73.54248047	-13.00781250	+20.96191406	+3928	+12.37500000	-6.26660156	-7.29931641	-18.63281250	+12.41455078	-57.37060547	+2372
+1457971569.26799990	+15.28417969	-6.25781250	-7.26855469	-22.78564453	+20.72021484	-54.47021484	+3544	+15.81591797	-5.64697266	-6.68847656	-73.85009766	-13.51318359	+20.87402344	+3932	+12.39257813	-6.39404297	-7.40478516	-19.05029297	+12.30468750	-58.00781250	+2384
+1457971569.27210000	+15.30175781	-6.39404297	-7.36083984	-23.22509766	+20.43457031	-54.99755859	+3560	+15.84667969	-5.77441406	-6.77636719	-74.15771484	-14.06250000	+20.78613281	+3936	+12.40576172	-6.51708984	-7.50585938	-19.46777344	+12.17285156	-58.66699219	+2388
+1457971569.27630000	+15.32812500	-6.53466797	-7.43554688	-23.70849609	+20.03906250	-55.52490234	+3576	+15.87304688	-5.91064453	-6.85986328	-74.48730469	-14.61181641	+20.74218750	+3940	+12.41894531	-6.64892578	-7.59814453	-19.97314453	+11.97509766	-59.32617188	+2400
+1457971569.28049990	+15.35888672	-6.67968750	-7.52783203	-24.16992188	+19.73144531	-56.05224609	+3588	+15.90820313	-6.05126953	-6.96093750	-74.79492188	-15.09521484	+20.61035156	+3944	+12.44091797	-6.77197266	-7.69482422	-20.39062500	+11.77734375	-59.91943359	+2404
+1457971569.28460000	+15.38525391	-6.82031250	-7.62011719	-24.60937500	+19.44580078	-56.55761719	+3600	+15.93457031	-6.19628906	-7.06640625	-75.12451172	-15.60058594	+20.45654297	+3948	+12.45849609	-6.89941406	-7.79150391	-20.80810547	+11.57958984	-60.55664063	+2408
+1457971569.28880000	+15.41162109	-6.96093750	-7.70361328	-25.04882813	+19.11621094	-57.08496094	+3612	+15.95214844	-6.34570313	-7.16308594	-75.49804688	-16.12792969	+20.34667969	+3952	+12.47167969	-7.03564453	-7.88378906	-21.31347656	+11.38183594	-61.19384766	+2416
+1457971569.29290010	+15.44238281	-7.10595703	-7.80468750	-25.48828125	+18.89648438	-57.59033203	+3620	+15.96972656	-6.49951172	-7.27294922	-75.84960938	-16.58935547	+20.10498047	+3960	+12.49804688	-7.15869141	-7.97607422	-21.70898438	+11.18408203	-61.72119141	+2420
+1457971569.30130000	+15.49511719	-7.40478516	-7.98925781	-26.43310547	+18.32519531	-58.55712891	+3620	+15.98730469	-6.82031250	-7.49267578	-76.66259766	-17.53417969	+19.66552734	+3968	+12.52441406	-7.41357422	-8.14746094	-22.65380859	+10.70068359	-62.86376953	+2420
+1457971569.30539990	+15.52587891	-7.55859375	-8.08154297	-26.89453125	+18.03955078	-59.01855469	+3612	+16.00048828	-6.98730469	-7.60693359	-77.05810547	-17.99560547	+19.44580078	+3968	+12.54638672	-7.54101563	-8.23535156	-23.09326172	+10.45898438	-63.36914063	+2416
+1457971569.30960010	+15.55664063	-7.71240234	-8.17382813	-27.33398438	+17.73193359	-59.47998047	+3600	+16.00927734	-7.15429688	-7.72119141	-77.45361328	-18.50097656	+19.20410156	+3972	+12.56396484	-7.67285156	-8.31445313	-23.57666016	+10.19531250	-63.94042969	+2412
+1457971569.31380010	+15.58300781	-7.87060547	-8.25292969	-27.83935547	+17.40234375	-59.94140625	+3588	+16.01367188	-7.33007813	-7.82226563	-77.91503906	-19.07226563	+19.02832031	+3968	+12.57275391	-7.81347656	-8.39794922	-24.12597656	+9.93164063	-64.51171875	+2412
+1457971569.31789990	+15.61816406	-8.02880859	-8.34521484	-28.30078125	+17.11669922	-60.40283203	+3564	+16.03125000	-7.50585938	-7.92773438	-78.31054688	-19.55566406	+18.80859375	+3964	+12.59912109	-7.94531250	-8.47705078	-24.58740234	+9.66796875	-64.99511719	+2404
+1457971569.32209990	+15.64892578	-8.19140625	-8.44189453	-28.78417969	+16.85302734	-60.90820313	+3544	+16.04882813	-7.66845703	-8.04199219	-78.64013672	-20.01708984	+18.56689453	+3956	+12.61669922	-8.08154297	-8.55615234	-25.07080078	+9.40429688	-65.54443359	+2396
+1457971569.32629990	+15.65771484	-8.35400391	-8.53417969	-29.31152344	+16.65527344	-61.41357422	+3520	+16.05322266	-7.83544922	-8.14306641	-79.03564453	-20.50048828	+18.34716797	+3952	+12.62109375	-8.21777344	-8.63964844	-25.59814453	+9.22851563	-66.09375000	+2396
+1457971569.33040000	+15.67968750	-8.51220703	-8.62207031	-29.79492188	+16.41357422	-61.91894531	+3496	+16.06640625	-7.99804688	-8.24414063	-79.40917969	-20.98388672	+18.14941406	+3944	+12.63867188	-8.34521484	-8.72314453	-26.03759766	+9.03076172	-66.59912109	+2392
+1457971569.33880000	+15.70166016	-8.83300781	-8.78906250	-30.80566406	+15.88623047	-62.92968750	+3440	+16.08398438	-8.32763672	-8.41552734	-80.20019531	-22.03857422	+17.84179688	+3924	+12.65185547	-8.61767578	-8.88134766	-27.04833984	+8.63525391	-67.69775391	+2384
+1457971569.34710000	+15.74121094	-9.14501953	-8.92968750	-31.70654297	+15.22705078	-63.98437500	+3376	+16.14550781	-8.63085938	-8.56054688	-80.81542969	-23.15917969	+17.73193359	+3884	+12.69140625	-8.88574219	-9.03076172	-27.90527344	+8.15185547	-68.81835938	+2368
+1457971569.35130000	+15.74560547	-9.29882813	-9.00439453	-32.18994141	+14.96337891	-64.53369141	+3352	+16.16748047	-8.77587891	-8.61767578	-81.14501953	-23.73046875	+17.66601563	+3868	+12.69140625	-9.01757813	-9.11425781	-28.34472656	+8.02001953	-69.43359375	+2364
+1457971569.35540010	+15.76318359	-9.44384766	-9.07470703	-32.60742188	+14.69970703	-65.06103516	+3324	+16.20263672	-8.91650391	-8.67919922	-81.40869141	-24.21386719	+17.60009766	+3852	+12.71337891	-9.14062500	-9.19335938	-28.65234375	+7.84423828	-69.96093750	+2360
+1457971569.36380000	+15.76318359	-9.73388672	-9.21972656	-33.48632813	+14.26025391	-66.22558594	+3292	+16.25097656	-9.17578125	-8.79345703	-81.95800781	-25.24658203	+17.51220703	+3824	+12.72216797	-9.39111328	-9.35156250	-29.37744141	+7.58056641	-71.12548828	+2348
+1457971569.36789990	+15.76318359	-9.86132813	-9.28125000	-33.83789063	+14.01855469	-66.77490234	+3280	+16.28613281	-9.29882813	-8.83740234	-82.17773438	-25.77392578	+17.55615234	+3808	+12.73974609	-9.50097656	-9.42626953	-29.61914063	+7.42675781	-71.67480469	+2344
+1457971569.37210010	+15.76318359	-9.99316406	-9.33398438	-34.21142578	+13.71093750	-67.32421875	+3272	+16.31689453	-9.42626953	-8.86816406	-82.46337891	-26.34521484	+17.60009766	+3796	+12.74853516	-9.62402344	-9.49658203	-29.92675781	+7.25097656	-72.26806641	+2336
+1457971569.37620000	+15.77197266	-10.13378906	-9.38232422	-34.58496094	+13.35937500	-67.85156250	+3272	+16.34326172	-9.55810547	-8.90332031	-82.74902344	-26.91650391	+17.64404297	+3788	+12.75292969	-9.74707031	-9.56689453	-30.23437500	+7.07519531	-72.86132813	+2336
+1457971569.38039990	+15.79394531	-10.26123047	-9.43505859	-34.87060547	+13.02978516	-68.31298828	+3268	+16.38281250	-9.67675781	-8.94287109	-82.94677734	-27.46582031	+17.66601563	+3780	+12.77929688	-9.85253906	-9.63720703	-30.43212891	+6.87744141	-73.34472656	+2336
+1457971569.38870000	+15.81152344	-10.52050781	-9.54492188	-35.48583984	+12.48046875	-69.38964844	+3280	+16.44873047	-9.91845703	-9.03076172	-83.36425781	-28.47656250	+17.64404297	+3764	+12.79687500	-10.09423828	-9.76464844	-30.98144531	+6.48193359	-74.48730469	+2344
+1457971569.39290000	+15.82470703	-10.63476563	-9.61523438	-35.70556641	+12.32666016	-69.87304688	+3292	+16.47509766	-10.02392578	-9.08789063	-83.51806641	-28.89404297	+17.57812500	+3760	+12.81445313	-10.19531250	-9.83056641	-31.13525391	+6.35009766	-74.92675781	+2348
+1457971569.39710000	+15.82910156	-10.76220703	-9.66357422	-36.03515625	+12.04101563	-70.31250000	+3304	+16.49267578	-10.15576172	-9.13623047	-83.78173828	-29.37744141	+17.55615234	+3760	+12.82324219	-10.30957031	-9.87890625	-31.39892578	+6.10839844	-75.38818359	+2352
+1457971569.40120010	+15.83349609	-10.89404297	-9.71191406	-36.36474609	+11.73339844	-70.75195313	+3316	+16.50146484	-10.28759766	-9.18896484	-84.02343750	-29.83886719	+17.46826172	+3756	+12.82763672	-10.42822266	-9.93603516	-31.72851563	+5.88867188	-75.84960938	+2360
+1457971569.40540000	+15.85546875	-11.01708984	-9.76025391	-36.58447266	+11.44775391	-71.12548828	+3324	+16.52343750	-10.41503906	-9.24169922	-84.24316406	-30.32226563	+17.44628906	+3752	+12.84960938	-10.52929688	-9.98876953	-31.94824219	+5.60302734	-76.20117188	+2364
+1457971569.40960000	+15.86865234	-11.14453125	-9.79980469	-36.84814453	+11.11816406	-71.49902344	+3328	+16.54541016	-10.55566406	-9.28564453	-84.50683594	-30.82763672	+17.42431641	+3748	+12.86279297	-10.64794922	-10.02832031	-32.25585938	+5.27343750	-76.64062500	+2368
+1457971569.41370010	+15.89501953	-11.28955078	-9.84375000	-37.15576172	+10.72265625	-71.85058594	+3328	+16.54980469	-10.70068359	-9.35595703	-84.79248047	-31.28906250	+17.31445313	+3744	+12.86718750	-10.77978516	-10.06787109	-32.69531250	+4.92187500	-77.05810547	+2372
+1457971569.41790010	+15.93017578	-11.42138672	-9.90087891	-37.37548828	+10.43701172	-72.13623047	+3324	+16.55859375	-10.84130859	-9.43945313	-84.99023438	-31.66259766	+17.16064453	+3740	+12.88916016	-10.89843750	-10.11181641	-33.00292969	+4.59228516	-77.36572266	+2368
+1457971569.42210010	+15.96093750	-11.56201172	-9.95361328	-37.68310547	+10.12939453	-72.44384766	+3312	+16.55419922	-10.99072266	-9.51855469	-85.27587891	-32.05810547	+17.00683594	+3732	+12.90234375	-11.02148438	-10.15136719	-33.39843750	+4.24072266	-77.67333984	+2364
+1457971569.42619990	+15.96533203	-11.69824219	-10.01074219	-38.01269531	+9.88769531	-72.77343750	+3300	+16.53662109	-11.14013672	-9.59326172	-85.56152344	-32.43164063	+16.85302734	+3728	+12.89794922	-11.14453125	-10.19091797	-33.83789063	+3.95507813	-78.00292969	+2356
+1457971569.43039990	+15.97851563	-11.82568359	-10.05908203	-38.29833984	+9.66796875	-73.03710938	+3276	+16.53222656	-11.28076172	-9.65917969	-85.82519531	-32.80517578	+16.72119141	+3716	+12.91113281	-11.25439453	-10.23046875	-34.18945313	+3.64746094	-78.24462891	+2340
+1457971569.43460010	+15.99609375	-11.96191406	-10.09863281	-38.62792969	+9.33837891	-73.27880859	+3252	+16.52343750	-11.43017578	-9.72070313	-86.15478516	-33.20068359	+16.65527344	+3704	+12.91552734	-11.37304688	-10.26123047	-34.60693359	+3.29589844	-78.50830078	+2328
+1457971569.44289990	+16.04003906	-12.24755859	-10.16455078	-39.28710938	+8.56933594	-73.65234375	+3180	+16.50585938	-11.73339844	-9.84375000	-86.83593750	-33.96972656	+16.54541016	+3672	+12.91992188	-11.61035156	-10.32275391	-35.55175781	+2.57080078	-79.01367188	+2300
+1457971569.44700000	+16.06640625	-12.38818359	-10.20849609	-39.57275391	+8.21777344	-73.89404297	+3140	+16.50146484	-11.87402344	-9.90087891	-87.12158203	-34.38720703	+16.52343750	+3652	+12.92431641	-11.73779297	-10.35351563	-35.99121094	+2.21923828	-79.29931641	+2284
+1457971569.45120000	+16.07519531	-12.51562500	-10.24804688	-39.88037109	+7.97607422	-74.13574219	+3096	+16.49267578	-12.01904297	-9.95361328	-87.47314453	-34.78271484	+16.50146484	+3632	+12.91992188	-11.85205078	-10.38867188	-36.40869141	+1.93359375	-79.58496094	+2268
+1457971569.45540000	+16.09716797	-12.63867188	-10.28759766	-40.12207031	+7.69042969	-74.33349609	+3048	+16.49267578	-12.15087891	-10.00634766	-87.75878906	-35.09033203	+16.47949219	+3608	+12.92871094	-11.96630859	-10.42382813	-36.80419922	+1.64794922	-79.82666016	+2252
+1457971569.45950010	+16.12353516	-12.76611328	-10.32275391	-40.38574219	+7.38281250	-74.55322266	+3000	+16.49267578	-12.27392578	-10.06347656	-88.00048828	-35.39794922	+16.45751953	+3584	+12.93750000	-12.08056641	-10.46337891	-37.17773438	+1.38427734	-80.09033203	+2232
+1457971569.46370010	+16.12353516	-12.88037109	-10.34912109	-40.69335938	+7.14111328	-74.77294922	+2952	+16.47949219	-12.39257813	-10.08984375	-88.33007813	-35.74951172	+16.47949219	+3560	+12.92431641	-12.17285156	-10.50732422	-37.50732422	+1.25244141	-80.37597656	+2212
+1457971569.46790000	+16.13232422	-12.98144531	-10.35351563	-40.89111328	+6.78955078	-74.97070313	+2912	+16.50146484	-12.49804688	-10.08984375	-88.63769531	-36.14501953	+16.67724609	+3540	+12.92871094	-12.26074219	-10.53369141	-37.74902344	+1.01074219	-80.66162109	+2192
+1457971569.47199990	+16.14111328	-13.08251953	-10.36230469	-41.11083984	+6.45996094	-75.23437500	+2876	+16.53222656	-12.59033203	-10.08544922	-88.92333984	-36.51855469	+16.91894531	+3520	+12.93750000	-12.35742188	-10.56005859	-38.01269531	+0.79101563	-80.96923828	+2176
+1457971569.47620010	+16.14990234	-13.19238281	-10.37109375	-41.30859375	+6.15234375	-75.49804688	+2844	+16.56298828	-12.68701172	-10.09423828	-89.20898438	-36.89208984	+17.13867188	+3500	+12.94189453	-12.45410156	-10.59082031	-38.23242188	+0.57128906	-81.32080078	+2160
+1457971569.48449990	+16.20703125	-13.38574219	-10.37548828	-41.52832031	+5.40527344	-76.04736328	+2792	+16.64648438	-12.84960938	-10.11181641	-89.60449219	-37.55126953	+17.53417969	+3452	+12.98144531	-12.63867188	-10.65234375	-38.51806641	+0.13183594	-82.00195313	+2132
+1457971569.48869990	+16.21142578	-13.46044922	-10.37548828	-41.61621094	+5.16357422	-76.35498047	+2780	+16.67285156	-12.91992188	-10.09423828	-89.82421875	-37.88085938	+17.70996094	+3440	+12.99023438	-12.71777344	-10.68750000	-38.58398438	+0.02197266	-82.37548828	+2116
+1457971569.49289990	+16.22900391	-13.53076172	-10.37988281	-41.68212891	+4.92187500	-76.64062500	+2768	+16.71679688	-12.98144531	-10.08105469	-90.02197266	-38.18847656	+17.90771484	+3428	+13.01660156	-12.78369141	-10.71826172	-38.58398438	-0.06591797	-82.66113281	+2104
+1457971569.49700000	+16.22900391	-13.61425781	-10.36669922	-41.85791016	+4.63623047	-76.97021484	+2768	+16.76513672	-13.05175781	-10.05468750	-90.30761719	-38.49609375	+18.19335938	+3420	+13.03417969	-12.85839844	-10.74023438	-38.64990234	-0.21972656	-82.99072266	+2096
+1457971569.50120000	+16.22900391	-13.70214844	-10.35791016	-42.03369141	+4.35058594	-77.29980469	+2772	+16.80468750	-13.11767578	-10.02832031	-90.59326172	-38.80371094	+18.43505859	+3412	+13.04296875	-12.93310547	-10.76660156	-38.73779297	-0.35156250	-83.32031250	+2092
+1457971569.50539990	+16.24218750	-13.78125000	-10.33593750	-42.14355469	+3.97705078	-77.58544922	+2784	+16.84863281	-13.17919922	-9.99755859	-90.85693359	-39.13330078	+18.74267578	+3408	+13.07373047	-12.99462891	-10.78417969	-38.71582031	-0.52734375	-83.58398438	+2092
+1457971569.50950000	+16.24658203	-13.86914063	-10.30957031	-42.29736328	+3.60351563	-77.91503906	+2800	+16.89257813	-13.24951172	-9.96679688	-91.16455078	-39.48486328	+19.02832031	+3408	+13.09130859	-13.06494141	-10.78417969	-38.78173828	-0.76904297	-83.91357422	+2104
+1457971569.51370000	+16.25976563	-13.95703125	-10.28759766	-42.42919922	+3.22998047	-78.26660156	+2824	+16.93212891	-13.31982422	-9.95361328	-91.40625000	-39.79248047	+19.24804688	+3404	+13.11328125	-13.14843750	-10.79736328	-38.86962891	-1.03271484	-84.24316406	+2116
+1457971569.51790000	+16.27734375	-14.04492188	-10.28759766	-42.56103516	+2.96630859	-78.57421875	+2840	+16.96728516	-13.39453125	-9.95800781	-91.62597656	-40.01220703	+19.35791016	+3400	+13.14843750	-13.21875000	-10.81933594	-38.89160156	-1.23046875	-84.44091797	+2124
+1457971569.52200010	+16.29492188	-14.14160156	-10.27441406	-42.73681641	+2.63671875	-78.85986328	+2856	+16.98925781	-13.49121094	-9.96240234	-91.93359375	-40.31982422	+19.42382813	+3396	+13.17480469	-13.29345703	-10.82812500	-39.00146484	-1.47216797	-84.68261719	+2136
+1457971569.52620010	+16.29052734	-14.23388672	-10.27441406	-42.97851563	+2.39501953	-79.12353516	+2872	+16.98925781	-13.58349609	-9.96679688	-92.24121094	-40.56152344	+19.42382813	+3392	+13.17919922	-13.36816406	-10.84570313	-39.19921875	-1.64794922	-84.88037109	+2148
+1457971569.53449990	+16.27294922	-14.42285156	-10.27880859	-43.54980469	+1.99951172	-79.51904297	+2900	+16.97607422	-13.79003906	-9.94921875	-93.03222656	-41.15478516	+19.62158203	+3396	+13.18798828	-13.50439453	-10.85009766	-39.66064453	-2.08740234	-85.14404297	+2172
+1457971569.53870010	+16.27294922	-14.54150391	-10.27880859	-43.85742188	+1.66992188	-79.71679688	+2904	+16.96728516	-13.90429688	-9.97119141	-93.40576172	-41.44042969	+19.64355469	+3392	+13.18798828	-13.59667969	-10.85009766	-40.03417969	-2.43896484	-85.27587891	+2180
+1457971569.54279990	+16.29052734	-14.65136719	-10.27001953	-44.09912109	+1.29638672	-79.87060547	+2900	+16.95849609	-14.02294922	-9.99755859	-93.73535156	-41.70410156	+19.62158203	+3384	+13.19677734	-13.68457031	-10.85009766	-40.36376953	-2.81250000	-85.34179688	+2184
+1457971569.54699990	+16.31250000	-14.76562500	-10.26562500	-44.34082031	+0.94482422	-80.02441406	+2888	+16.93212891	-14.15039063	-10.03271484	-94.06494141	-41.98974609	+19.53369141	+3376	+13.20117188	-13.77685547	-10.84570313	-40.73730469	-3.16406250	-85.45166016	+2184
+1457971569.55119990	+16.32568359	-14.87548828	-10.27001953	-44.60449219	+0.65917969	-80.17822266	+2872	+16.89697266	-14.26904297	-10.08544922	-94.30664063	-42.23144531	+19.31396484	+3368	+13.19677734	-13.86474609	-10.84570313	-41.13281250	-3.49365234	-85.56152344	+2176
+1457971569.55530000	+16.33007813	-14.98095703	-10.30517578	-44.86816406	+0.52734375	-80.26611328	+2840	+16.85742188	-14.37890625	-10.13818359	-94.52636719	-42.42919922	+19.09423828	+3356	+13.19238281	-13.94824219	-10.85888672	-41.52832031	-3.71337891	-85.58349609	+2164
+1457971569.55950000	+16.33447266	-15.09082031	-10.33154297	-45.17578125	+0.39550781	-80.31005859	+2804	+16.81787109	-14.50195313	-10.19091797	-94.79003906	-42.64892578	+18.89648438	+3344	+13.18359375	-14.03613281	-10.86767578	-41.96777344	-3.97705078	-85.60546875	+2152
+1457971569.56370000	+16.31689453	-15.19189453	-10.36669922	-45.50537109	+0.30761719	-80.37597656	+2760	+16.76513672	-14.62060547	-10.23046875	-95.07568359	-42.89062500	+18.69873047	+3328	+13.16162109	-14.11083984	-10.87646484	-42.40722656	-4.15283203	-85.62744141	+2132
+1457971569.56780000	+16.32568359	-15.27099609	-10.36669922	-45.72509766	+0.08789063	-80.39794922	+2712	+16.72558594	-14.72607422	-10.25683594	-95.33935547	-43.13232422	+18.58886719	+3308	+13.14404297	-14.18554688	-10.87207031	-42.80273438	-4.41650391	-85.69335938	+2116
+1457971569.57200000	+16.32568359	-15.35888672	-10.36669922	-45.94482422	-0.15380859	-80.46386719	+2664	+16.69482422	-14.82275391	-10.28759766	-95.58105469	-43.35205078	+18.50097656	+3284	+13.13085938	-14.26464844	-10.86767578	-43.19824219	-4.68017578	-85.78125000	+2100
+1457971569.57620000	+16.33447266	-15.45556641	-10.36669922	-46.16455078	-0.41748047	-80.55175781	+2612	+16.66406250	-14.91943359	-10.32714844	-95.77880859	-43.54980469	+18.36914063	+3260	+13.11767578	-14.34814453	-10.86767578	-43.54980469	-4.94384766	-85.89111328	+2080
+1457971569.58030010	+16.35644531	-15.54345703	-10.36230469	-46.34033203	-0.70312500	-80.59570313	+2556	+16.65966797	-14.99853516	-10.36230469	-95.91064453	-43.70361328	+18.30322266	+3232	+13.12207031	-14.42285156	-10.85888672	-43.83544922	-5.25146484	-85.95703125	+2056
+1457971569.58450010	+16.36962891	-15.61816406	-10.38427734	-46.47216797	-0.81298828	-80.74951172	+2496	+16.64648438	-15.06445313	-10.41064453	-95.95458984	-43.83544922	+18.08349609	+3200	+13.13525391	-14.49316406	-10.88085938	-44.05517578	-5.40527344	-86.06689453	+2028
+1457971569.59279990	+16.34765625	-15.71044922	-10.40625000	-46.77978516	-0.83496094	-80.99121094	+2388	+16.64648438	-15.17431641	-10.42382813	-96.17431641	-44.14306641	+17.97363281	+3140	+13.13964844	-14.56787109	-10.89843750	-44.27490234	-5.47119141	-86.28662109	+1972
+1457971569.59699990	+16.34326172	-15.75000000	-10.41503906	-46.91162109	-0.85693359	-81.07910156	+2340	+16.67285156	-15.21386719	-10.41943359	-96.30615234	-44.23095703	+18.06152344	+3108	+13.15283203	-14.61181641	-10.90283203	-44.36279297	-5.51513672	-86.41845703	+1948
+1457971569.60110000	+16.33447266	-15.78515625	-10.41503906	-47.04345703	-0.87890625	-81.18896484	+2300	+16.69921875	-15.25341797	-10.38867188	-96.54785156	-44.36279297	+18.25927734	+3080	+13.16162109	-14.64257813	-10.91162109	-44.40673828	-5.51513672	-86.52832031	+1924
+1457971569.60529990	+16.33886719	-15.80273438	-10.39306641	-47.06542969	-1.03271484	-81.27685547	+2264	+16.74316406	-15.27539063	-10.34912109	-96.74560547	-44.49462891	+18.52294922	+3060	+13.18359375	-14.66894531	-10.89843750	-44.36279297	-5.64697266	-86.70410156	+1904
+1457971569.60949990	+16.33886719	-15.82470703	-10.36669922	-47.10937500	-1.18652344	-81.43066406	+2244	+16.78710938	-15.30175781	-10.30078125	-96.96533203	-44.67041016	+18.80859375	+3040	+13.20996094	-14.69531250	-10.89404297	-44.29687500	-5.75683594	-86.87988281	+1884
+1457971569.61360000	+16.34326172	-15.85107422	-10.33593750	-47.15332031	-1.36230469	-81.65039063	+2228	+16.83544922	-15.32812500	-10.25683594	-97.18505859	-44.84619141	+19.09423828	+3020	+13.23632813	-14.72607422	-10.88525391	-44.20898438	-5.84472656	-87.07763672	+1872
+1457971569.61780000	+16.33886719	-15.87304688	-10.32275391	-47.21923828	-1.42822266	-81.78222656	+2220	+16.88378906	-15.34570313	-10.22167969	-97.33886719	-44.93408203	+19.31396484	+3004	+13.27148438	-14.74365234	-10.88525391	-44.09912109	-5.88867188	-87.20947266	+1864
+1457971569.62200000	+16.34326172	-15.89501953	-10.31396484	-47.26318359	-1.47216797	-81.91406250	+2216	+16.94091797	-15.35888672	-10.18212891	-97.51464844	-45.04394531	+19.59960938	+2988	+13.30224609	-14.76562500	-10.88525391	-44.01123047	-5.91064453	-87.34130859	+1856
+1457971569.62610010	+16.33447266	-15.90380859	-10.30957031	-47.32910156	-1.45019531	-82.04589844	+2220	+16.99804688	-15.36767578	-10.13378906	-97.71240234	-45.13183594	+19.90722656	+2976	+13.31982422	-14.77441406	-10.89843750	-43.92333984	-5.82275391	-87.49511719	+1852
+1457971569.63030000	+16.32568359	-15.90380859	-10.30517578	-47.35107422	-1.42822266	-82.15576172	+2224	+17.04199219	-15.37646484	-10.08544922	-97.91015625	-45.21972656	+20.19287109	+2964	+13.33740234	-14.77441406	-10.90283203	-43.81347656	-5.75683594	-87.62695313	+1860
+1457971569.63450000	+16.31689453	-15.91259766	-10.28759766	-47.41699219	-1.49414063	-82.24365234	+2240	+17.07714844	-15.39843750	-10.01953125	-98.21777344	-45.35156250	+20.58837891	+2956	+13.35058594	-14.79199219	-10.87646484	-43.79150391	-5.86669922	-87.73681641	+1872
+1457971569.64280010	+16.31689453	-15.94775391	-10.24365234	-47.50488281	-1.71386719	-82.37548828	+2284	+17.13867188	-15.45117188	-9.92724609	-98.78906250	-45.59326172	+21.22558594	+2940	+13.38574219	-14.84472656	-10.85449219	-43.79150391	-6.15234375	-87.91259766	+1900
+1457971569.64700010	+16.32568359	-15.96533203	-10.22607422	-47.54882813	-1.84570313	-82.44140625	+2312	+17.16064453	-15.48193359	-9.89208984	-99.05273438	-45.72509766	+21.48925781	+2932	+13.39013672	-14.87548828	-10.83691406	-43.85742188	-6.30615234	-88.02246094	+1916
+1457971569.65109990	+16.33447266	-15.99169922	-10.21289063	-47.59277344	-1.95556641	-82.48535156	+2336	+17.17822266	-15.50830078	-9.87011719	-99.25048828	-45.83496094	+21.66503906	+2924	+13.38574219	-14.91503906	-10.83251953	-43.98925781	-6.43798828	-88.15429688	+1932
+1457971569.65529990	+16.33447266	-16.01367188	-10.21728516	-47.65869141	-1.99951172	-82.52929688	+2356	+17.18261719	-15.53466797	-9.86132813	-99.38232422	-45.92285156	+21.75292969	+2912	+13.38134766	-14.93701172	-10.84130859	-44.12109375	-6.43798828	-88.17626953	+1944
+1457971569.65949990	+16.33447266	-16.04443359	-10.22167969	-47.76855469	-2.02148438	-82.52929688	+2376	+17.18261719	-15.56982422	-9.86132813	-99.53613281	-45.98876953	+21.79687500	+2904	+13.36816406	-14.97216797	-10.83691406	-44.34082031	-6.52587891	-88.15429688	+1952
+1457971569.66360000	+16.33007813	-16.07958984	-10.23486328	-47.87841797	-2.04345703	-82.50732422	+2392	+17.16503906	-15.60498047	-9.87011719	-99.64599609	-46.03271484	+21.77490234	+2896	+13.35058594	-15.01171875	-10.84130859	-44.58251953	-6.61376953	-88.15429688	+1956
+1457971569.66779990	+16.33007813	-16.11474609	-10.24365234	-47.98828125	-2.06542969	-82.48535156	+2400	+17.14306641	-15.64013672	-9.88769531	-99.75585938	-46.07666016	+21.70898438	+2888	+13.33300781	-15.03808594	-10.83691406	-44.75830078	-6.67968750	-88.13232422	+1956
+1457971569.67199990	+16.33447266	-16.14990234	-10.25244141	-48.07617188	-2.13134766	-82.46337891	+2408	+17.10791016	-15.68408203	-9.90087891	-99.88769531	-46.14257813	+21.64306641	+2888	+13.30664063	-15.07324219	-10.82812500	-45.02197266	-6.81152344	-88.11035156	+1956
+1457971569.67610000	+16.33886719	-16.19384766	-10.26123047	-48.18603516	-2.19726563	-82.41943359	+2408	+17.06396484	-15.73681641	-9.92724609	-100.01953125	-46.20849609	+21.51123047	+2884	+13.28027344	-15.11718750	-10.81933594	-45.32958984	-6.96533203	-88.13232422	+1948
+1457971569.68030000	+16.34765625	-16.23779297	-10.27441406	-48.31787109	-2.26318359	-82.37548828	+2404	+17.03320313	-15.78076172	-9.95361328	-100.08544922	-46.27441406	+21.35742188	+2880	+13.25830078	-15.15234375	-10.81054688	-45.57128906	-7.09716797	-88.11035156	+1940
+1457971569.68860010	+16.35205078	-16.33007813	-10.31835938	-48.55957031	-2.30712891	-82.30957031	+2372	+16.96289063	-15.86425781	-10.03710938	-100.08544922	-46.34033203	+20.91796875	+2868	+13.20996094	-15.22705078	-10.81494141	-46.12060547	-7.27294922	-88.02246094	+1908
+1457971569.69280000	+16.35644531	-16.37402344	-10.34472656	-48.69140625	-2.28515625	-82.26562500	+2348	+16.92773438	-15.89501953	-10.07666016	-100.06347656	-46.34033203	+20.65429688	+2860	+13.18798828	-15.25341797	-10.81933594	-46.34033203	-7.29492188	-87.97851563	+1888
+1457971569.69689990	+16.35644531	-16.41796875	-10.37109375	-48.84521484	-2.24121094	-82.24365234	+2320	+16.88378906	-15.93457031	-10.12060547	-100.04150391	-46.34033203	+20.39062500	+2856	+13.16162109	-15.27978516	-10.82373047	-46.58203125	-7.33886719	-87.93457031	+1868
+1457971569.70110010	+16.35205078	-16.45751953	-10.39746094	-48.97705078	-2.21923828	-82.19970703	+2284	+16.83984375	-15.97412109	-10.15136719	-100.08544922	-46.36230469	+20.14892578	+2848	+13.13964844	-15.30175781	-10.82373047	-46.80175781	-7.36083984	-87.86865234	+1848
+1457971569.70530010	+16.35644531	-16.49267578	-10.41064453	-49.06494141	-2.21923828	-82.17773438	+2240	+16.80908203	-16.01367188	-10.17773438	-100.12939453	-46.40625000	+19.99511719	+2836	+13.12646484	-15.32373047	-10.81933594	-46.97753906	-7.42675781	-87.82470703	+1824
+1457971569.70939990	+16.36083984	-16.51904297	-10.41943359	-49.13085938	-2.24121094	-82.15576172	+2196	+16.78710938	-16.04443359	-10.19531250	-100.15136719	-46.42822266	+19.86328125	+2820	+13.11767578	-15.33691406	-10.81494141	-47.08740234	-7.47070313	-87.78076172	+1804
+1457971569.71359990	+16.36962891	-16.54101563	-10.42822266	-49.17480469	-2.26318359	-82.17773438	+2152	+16.76953125	-16.06640625	-10.20849609	-100.17333984	-46.45019531	+19.73144531	+2804	+13.11328125	-15.34570313	-10.81494141	-47.13134766	-7.49267578	-87.75878906	+1780
+1457971569.71779990	+16.37402344	-16.55419922	-10.43261719	-49.19677734	-2.26318359	-82.17773438	+2108	+16.76513672	-16.07958984	-10.21728516	-100.17333984	-46.47216797	+19.66552734	+2784	+13.11767578	-15.34570313	-10.81494141	-47.15332031	-7.51464844	-87.73681641	+1760
+1457971569.72190000	+16.38281250	-16.55859375	-10.43701172	-49.21875000	-2.24121094	-82.19970703	+2064	+16.76513672	-16.08837891	-10.22167969	-100.17333984	-46.49414063	+19.64355469	+2764	+13.12646484	-15.35009766	-10.81494141	-47.13134766	-7.51464844	-87.73681641	+1740
+1457971569.72610000	+16.38281250	-16.55859375	-10.44140625	-49.21875000	-2.19726563	-82.24365234	+2024	+16.76953125	-16.09277344	-10.21728516	-100.19531250	-46.51611328	+19.62158203	+2744	+13.13964844	-15.34130859	-10.81933594	-47.06542969	-7.47070313	-87.71484375	+1724
+1457971569.73440000	+16.38281250	-16.54541016	-10.42822266	-49.15283203	-2.17529297	-82.33154297	+1956	+16.78710938	-16.08837891	-10.19531250	-100.23925781	-46.53808594	+19.68750000	+2708	+13.16162109	-15.32812500	-10.81933594	-46.88964844	-7.42675781	-87.73681641	+1692
+1457971569.73860000	+16.38720703	-16.52783203	-10.41503906	-49.08691406	-2.17529297	-82.35351563	+1932	+16.80468750	-16.08398438	-10.17773438	-100.26123047	-46.56005859	+19.77539063	+2696	+13.17480469	-15.31494141	-10.81933594	-46.75781250	-7.38281250	-87.73681641	+1680
+1457971569.74280000	+16.39160156	-16.51904297	-10.41064453	-49.04296875	-2.17529297	-82.37548828	+1908	+16.82226563	-16.07519531	-10.16015625	-100.28320313	-46.58203125	+19.88525391	+2684	+13.18359375	-15.31054688	-10.81494141	-46.66992188	-7.38281250	-87.75878906	+1664
+1457971569.74690010	+16.39160156	-16.50585938	-10.40185547	-49.02099609	-2.17529297	-82.39746094	+1884	+16.84423828	-16.06201172	-10.13818359	-100.30517578	-46.60400391	+19.99511719	+2672	+13.19238281	-15.30175781	-10.81494141	-46.58203125	-7.36083984	-87.78076172	+1656
+1457971569.75110010	+16.39160156	-16.49267578	-10.39306641	-48.95507813	-2.17529297	-82.44140625	+1868	+16.86621094	-16.04882813	-10.11181641	-100.28320313	-46.62597656	+20.10498047	+2660	+13.20556641	-15.29296875	-10.81054688	-46.47216797	-7.36083984	-87.80273438	+1644
+1457971569.75519990	+16.39160156	-16.48388672	-10.38867188	-48.93310547	-2.17529297	-82.46337891	+1856	+16.88818359	-16.03125000	-10.09863281	-100.28320313	-46.62597656	+20.19287109	+2652	+13.22314453	-15.27539063	-10.81054688	-46.29638672	-7.31689453	-87.82470703	+1640
+1457971569.75939990	+16.39160156	-16.47509766	-10.37988281	-48.88916016	-2.17529297	-82.48535156	+1844	+16.90576172	-16.01806641	-10.08105469	-100.26123047	-46.64794922	+20.25878906	+2640	+13.24072266	-15.25781250	-10.80615234	-46.09863281	-7.27294922	-87.86865234	+1636
+1457971569.76360010	+16.39160156	-16.46191406	-10.37109375	-48.84521484	-2.17529297	-82.50732422	+1832	+16.92333984	-16.00048828	-10.06787109	-100.23925781	-46.64794922	+20.34667969	+2632	+13.25830078	-15.24023438	-10.80175781	-45.92285156	-7.22900391	-87.91259766	+1632
+1457971569.76770000	+16.39160156	-16.43994141	-10.36230469	-48.77929688	-2.15332031	-82.52929688	+1832	+16.94531250	-15.98291016	-10.04589844	-100.21728516	-46.64794922	+20.43457031	+2628	+13.29785156	-15.18750000	-10.79296875	-45.43945313	-7.07519531	-88.00048828	+1644
+1457971569.77189990	+16.39160156	-16.41796875	-10.34912109	-48.71337891	-2.15332031	-82.55126953	+1832	+16.96289063	-15.96093750	-10.02392578	-100.19531250	-46.64794922	+20.52246094	+2620	+13.31982422	-15.14355469	-10.77978516	-45.04394531	-6.96533203	-88.08837891	+1652
+1457971569.78020000	+16.39160156	-16.36083984	-10.31396484	-48.51562500	-2.15332031	-82.59521484	+1844	+17.01123047	-15.90380859	-9.98437500	-100.04150391	-46.64794922	+20.67626953	+2612	+13.35937500	-15.07324219	-10.76220703	-44.40673828	-6.78955078	-88.19824219	+1688
+1457971569.78440000	+16.39160156	-16.33007813	-10.29638672	-48.42773438	-2.15332031	-82.59521484	+1852	+17.03320313	-15.86865234	-9.97119141	-99.95361328	-46.62597656	+20.72021484	+2608	+13.36376953	-15.04687500	-10.75781250	-44.20898438	-6.70166016	-88.19824219	+1704
+1457971569.78860000	+16.39160156	-16.30371094	-10.28320313	-48.31787109	-2.13134766	-82.61718750	+1864	+17.04638672	-15.83789063	-9.96240234	-99.82177734	-46.60400391	+20.69824219	+2604	+13.35937500	-15.02929688	-10.75781250	-44.12109375	-6.59179688	-88.17626953	+1716
+1457971569.79270010	+16.38720703	-16.27294922	-10.27880859	-48.20800781	-2.06542969	-82.59521484	+1876	+17.05517578	-15.79833984	-9.95800781	-99.62402344	-46.56005859	+20.63232422	+2600	+13.35058594	-15.01611328	-10.76220703	-44.09912109	-6.50390625	-88.13232422	+1728
+1457971569.79690000	+16.39160156	-16.24658203	-10.27441406	-48.12011719	-2.02148438	-82.57324219	+1888	+17.05517578	-15.76318359	-9.96240234	-99.42626953	-46.49414063	+20.50048828	+2596	+13.33300781	-15.00292969	-10.76220703	-44.14306641	-6.43798828	-88.04443359	+1736
+1457971569.80110000	+16.39160156	-16.22460938	-10.27001953	-48.03222656	-1.97753906	-82.50732422	+1896	+17.04638672	-15.73242188	-9.97558594	-99.22851563	-46.42822266	+20.34667969	+2592	+13.31542969	-14.99414063	-10.76660156	-44.20898438	-6.37207031	-87.95654297	+1740
+1457971569.80520010	+16.39599609	-16.20703125	-10.27001953	-47.96630859	-1.93359375	-82.41943359	+1900	+17.02880859	-15.69287109	-9.99316406	-98.96484375	-46.34033203	+20.10498047	+2588	+13.30224609	-14.98535156	-10.76660156	-44.25292969	-6.32812500	-87.89062500	+1740
+1457971569.80940010	+16.40039063	-16.18945313	-10.27001953	-47.92236328	-1.88964844	-82.33154297	+1896	+17.01123047	-15.66210938	-10.01513672	-98.70117188	-46.27441406	+19.86328125	+2588	+13.28906250	-14.97656250	-10.76660156	-44.29687500	-6.28417969	-87.80273438	+1736
+1457971569.81360010	+16.40478516	-16.17626953	-10.27880859	-47.85644531	-1.84570313	-82.24365234	+1892	+16.98486328	-15.63134766	-10.04150391	-98.43750000	-46.18652344	+19.57763672	+2584	+13.27587891	-14.96777344	-10.76660156	-44.36279297	-6.26220703	-87.71484375	+1732
+1457971569.82189990	+16.42675781	-16.14111328	-10.30078125	-47.68066406	-1.69189453	-82.06787109	+1868	+16.91455078	-15.55224609	-10.13818359	-97.69042969	-45.87890625	+18.72070313	+2576	+13.24511719	-14.93261719	-10.77099609	-44.45068359	-6.15234375	-87.42919922	+1716
+1457971569.82610010	+16.43554688	-16.11914063	-10.31835938	-47.57080078	-1.58203125	-81.97998047	+1852	+16.87939453	-15.51708984	-10.17773438	-97.36083984	-45.72509766	+18.34716797	+2568	+13.23193359	-14.91064453	-10.77099609	-44.47265625	-6.06445313	-87.29736328	+1704
+1457971569.83020000	+16.44873047	-16.07958984	-10.33154297	-47.41699219	-1.42822266	-81.82617188	+1836	+16.84863281	-15.45556641	-10.21289063	-96.96533203	-45.50537109	+17.97363281	+2568	+13.20556641	-14.84472656	-10.77539063	-44.45068359	-5.86669922	-86.98974609	+1700
+1457971569.83439990	+16.46191406	-16.03564453	-10.34033203	-47.24121094	-1.27441406	-81.71630859	+1812	+16.83105469	-15.38964844	-10.23046875	-96.63574219	-45.30761719	+17.70996094	+2560	+13.18798828	-14.78759766	-10.77099609	-44.38476563	-5.69091797	-86.74804688	+1688
+1457971569.83850000	+16.47070313	-15.98291016	-10.34912109	-47.06542969	-1.12060547	-81.58447266	+1792	+16.82666016	-15.32373047	-10.23046875	-96.39404297	-45.13183594	+17.60009766	+2556	+13.17919922	-14.73046875	-10.76220703	-44.23095703	-5.53710938	-86.57226563	+1680
+1457971569.84270000	+16.48388672	-15.89501953	-10.34472656	-46.75781250	-0.94482422	-81.40869141	+1776	+16.84423828	-15.23583984	-10.21289063	-96.10839844	-44.93408203	+17.60009766	+2552	+13.18359375	-14.62939453	-10.74023438	-43.87939453	-5.38330078	-86.30859375	+1676
+1457971569.84690000	+16.50146484	-15.80273438	-10.34033203	-46.45019531	-0.76904297	-81.29882813	+1760	+16.87939453	-15.14355469	-10.19091797	-95.80078125	-44.75830078	+17.62207031	+2548	+13.20556641	-14.54589844	-10.73144531	-43.48388672	-5.20751953	-86.17675781	+1672
+1457971569.85100010	+16.50585938	-15.70605469	-10.33154297	-46.12060547	-0.57128906	-81.21093750	+1748	+16.91455078	-15.04248047	-10.16015625	-95.51513672	-44.58251953	+17.68798828	+2552	+13.22753906	-14.45800781	-10.72705078	-43.04443359	-4.96582031	-86.06689453	+1676
+1457971569.85520010	+16.51464844	-15.56103516	-10.31835938	-45.65917969	-0.26367188	-81.10107422	+1748	+16.96289063	-14.91064453	-10.11621094	-95.16357422	-44.34082031	+17.79785156	+2564	+13.25390625	-14.35253906	-10.72265625	-42.49511719	-4.65820313	-85.95703125	+1684
+1457971569.85940000	+16.51464844	-15.43359375	-10.29638672	-45.28564453	-0.02197266	-81.01318359	+1756	+17.01562500	-14.78320313	-10.06787109	-94.83398438	-44.09912109	+17.92968750	+2576	+13.27148438	-14.26904297	-10.71386719	-42.05566406	-4.39453125	-85.84716797	+1692
+1457971569.86770010	+16.49267578	-15.13916016	-10.24365234	-44.51660156	+0.57128906	-80.72753906	+1800	+17.12109375	-14.49316406	-9.94482422	-94.19677734	-43.54980469	+18.32519531	+2616	+13.30224609	-14.05810547	-10.70507813	-41.02294922	-3.75732422	-85.64941406	+1720
+1457971569.87190010	+16.47070313	-14.99414063	-10.20849609	-44.16503906	+0.81298828	-80.59570313	+1840	+17.16943359	-14.35693359	-9.87890625	-93.91113281	-43.30810547	+18.52294922	+2640	+13.31103516	-13.96142578	-10.68750000	-40.53955078	-3.49365234	-85.56152344	+1736
+1457971569.87599990	+16.45312500	-14.86230469	-10.17773438	-43.83544922	+1.05468750	-80.46386719	+1884	+17.21337891	-14.22509766	-9.82617188	-93.58154297	-43.08837891	+18.65478516	+2664	+13.31982422	-13.87792969	-10.67431641	-40.14404297	-3.29589844	-85.49560547	+1756
+1457971569.88019990	+16.44433594	-14.71728516	-10.15576172	-43.43994141	+1.34033203	-80.31005859	+1936	+17.26611328	-14.07568359	-9.77783203	-93.16406250	-42.78076172	+18.76464844	+2692	+13.34179688	-13.77246094	-10.65673828	-39.66064453	-3.01025391	-85.29785156	+1784
+1457971569.88439990	+16.43554688	-14.59863281	-10.13818359	-43.13232422	+1.60400391	-80.17822266	+1992	+17.30566406	-13.94384766	-9.73828125	-92.76855469	-42.53906250	+18.80859375	+2712	+13.35058594	-13.68017578	-10.63916016	-39.24316406	-2.76855469	-85.14404297	+1816
+1457971569.88850000	+16.41357422	-14.48437500	-10.12500000	-42.86865234	+1.91162109	-80.04638672	+2048	+17.31884766	-13.80761719	-9.72509766	-92.28515625	-42.18750000	+18.67675781	+2736	+13.35498047	-13.58789063	-10.63916016	-38.86962891	-2.43896484	-84.96826172	+1848
+1457971569.89270000	+16.39599609	-14.34375000	-10.12939453	-42.53906250	+2.35107422	-79.82666016	+2112	+17.32324219	-13.64941406	-9.72509766	-91.73583984	-41.74804688	+18.41308594	+2768	+13.35937500	-13.48681641	-10.64794922	-38.47412109	-2.06542969	-84.70458984	+1884
+1457971569.89689990	+16.37402344	-14.23388672	-10.11621094	-42.31933594	+2.68066406	-79.56298828	+2168	+17.30566406	-13.54394531	-9.71191406	-91.38427734	-41.41845703	+18.23730469	+2788	+13.34179688	-13.41210938	-10.62158203	-38.27636719	-1.86767578	-84.48486328	+1908
+1457971569.90520000	+16.36523438	-14.01855469	-10.11181641	-41.77001953	+3.20800781	-79.01367188	+2272	+17.26171875	-13.33300781	-9.72949219	-90.61523438	-40.73730469	+17.79785156	+2828	+13.31982422	-13.24951172	-10.56884766	-37.90283203	-1.56005859	-83.89160156	+1948
+1457971569.90930010	+16.36523438	-13.92187500	-10.09863281	-41.50634766	+3.42773438	-78.75000000	+2312	+17.23535156	-13.24511719	-9.72949219	-90.28564453	-40.47363281	+17.55615234	+2844	+13.31103516	-13.16601563	-10.53808594	-37.68310547	-1.40625000	-83.58398438	+1964
+1457971569.91350010	+16.36962891	-13.82958984	-10.08984375	-41.22070313	+3.60351563	-78.50830078	+2344	+17.19140625	-13.15722656	-9.75585938	-89.84619141	-40.14404297	+17.16064453	+2864	+13.30224609	-13.08691406	-10.51171875	-37.48535156	-1.27441406	-83.25439453	+1976
+1457971569.91770010	+16.38720703	-13.72851563	-10.09423828	-40.91308594	+3.86718750	-78.17871094	+2368	+17.15185547	-13.05615234	-9.79541016	-89.36279297	-39.72656250	+16.74316406	+2880	+13.30224609	-12.99462891	-10.48974609	-37.26562500	-1.09863281	-82.85888672	+1988
+1457971569.92179990	+16.40039063	-13.64062500	-10.08984375	-40.62744141	+4.13085938	-77.89306641	+2384	+17.10351563	-12.97265625	-9.83056641	-88.94531250	-39.35302734	+16.32568359	+2892	+13.29785156	-12.92431641	-10.46337891	-37.08984375	-0.98876953	-82.46337891	+1988
+1457971569.92600010	+16.40039063	-13.53955078	-10.09423828	-40.36376953	+4.43847656	-77.60742188	+2392	+17.04199219	-12.88037109	-9.86572266	-88.54980469	-38.93554688	+15.86425781	+2904	+13.27587891	-12.83203125	-10.44140625	-36.91406250	-0.74707031	-82.06787109	+1992
+1457971569.93020010	+16.41357422	-13.42529297	-10.08544922	-39.99023438	+4.70214844	-77.27783203	+2400	+16.99365234	-12.77929688	-9.88330078	-88.15429688	-38.56201172	+15.53466797	+2916	+13.26708984	-12.73535156	-10.41503906	-36.67236328	-0.54931641	-81.65039063	+1996
+1457971569.93849990	+16.42675781	-13.19677734	-10.05029297	-39.30908203	+5.11962891	-76.59667969	+2388	+16.89697266	-12.59033203	-9.89208984	-87.47314453	-37.88085938	+14.98535156	+2928	+13.23193359	-12.54638672	-10.34912109	-36.23291016	-0.19775391	-80.85937500	+1996
+1457971569.94269990	+16.44433594	-13.07812500	-10.01953125	-38.93554688	+5.25146484	-76.24511719	+2380	+16.86621094	-12.47607422	-9.88330078	-87.07763672	-37.50732422	+14.80957031	+2936	+13.23193359	-12.43652344	-10.30517578	-35.88134766	-0.08789063	-80.44189453	+1992
+1457971569.94680000	+16.45751953	-12.95947266	-10.00195313	-38.54003906	+5.49316406	-76.00341797	+2368	+16.83984375	-12.35302734	-9.87890625	-86.63818359	-37.13378906	+14.56787109	+2948	+13.23632813	-12.33544922	-10.27001953	-35.52978516	+0.10986328	-80.06835938	+1992
+1457971569.95100000	+16.43994141	-12.82763672	-9.97998047	-38.16650391	+5.82275391	-75.76171875	+2360	+16.80029297	-12.22558594	-9.86572266	-86.19873047	-36.73828125	+14.32617188	+2956	+13.22753906	-12.21679688	-10.25244141	-35.11230469	+0.43945313	-79.69482422	+1996
+1457971569.95520000	+16.44433594	-12.67382813	-9.95800781	-37.68310547	+6.15234375	-75.47607422	+2356	+16.79150391	-12.08496094	-9.84814453	-85.71533203	-36.32080078	+14.17236328	+2968	+13.22753906	-12.09375000	-10.22607422	-34.65087891	+0.74707031	-79.32128906	+2000
+1457971569.95930000	+16.44433594	-12.52441406	-9.93164063	-37.19970703	+6.50390625	-75.16845703	+2352	+16.78271484	-11.93115234	-9.82617188	-85.25390625	-35.88134766	+14.01855469	+2980	+13.22753906	-11.98388672	-10.20410156	-34.21142578	+1.05468750	-78.94775391	+2000
+1457971569.96350000	+16.41357422	-12.36181641	-9.90527344	-36.78222656	+6.92138672	-74.86083984	+2352	+16.76513672	-11.78173828	-9.77343750	-84.83642578	-35.48583984	+13.95263672	+2992	+13.20556641	-11.85205078	-10.18212891	-33.75000000	+1.49414063	-78.59619141	+2004
+1457971569.96770000	+16.40478516	-12.18603516	-9.85693359	-36.27685547	+7.20703125	-74.55322266	+2360	+16.76953125	-11.61474609	-9.69873047	-84.39697266	-35.09033203	+14.04052734	+3012	+13.20556641	-11.70703125	-10.14257813	-33.17871094	+1.82373047	-78.20068359	+2012
+1457971569.97600010	+16.34765625	-11.85644531	-9.76025391	-35.39794922	+7.88818359	-74.09179688	+2396	+16.77832031	-11.26757813	-9.55371094	-83.47412109	-34.36523438	+14.15039063	+3064	+13.18359375	-11.44335938	-10.07666016	-32.12402344	+2.54882813	-77.58544922	+2028
+1457971569.98020010	+16.33447266	-11.67187500	-9.72070313	-34.87060547	+8.26171875	-73.76220703	+2428	+16.79589844	-11.08300781	-9.48779297	-82.94677734	-33.92578125	+14.21630859	+3092	+13.18359375	-11.30273438	-10.04150391	-31.50878906	+2.92236328	-77.18994141	+2040
+1457971569.98429990	+16.31689453	-11.50048828	-9.68115234	-34.36523438	+8.65722656	-73.47656250	+2460	+16.80908203	-10.90283203	-9.43066406	-82.35351563	-33.48632813	+14.21630859	+3120	+13.18359375	-11.17529297	-10.01074219	-30.95947266	+3.29589844	-76.86035156	+2052
+1457971569.98850010	+16.27734375	-11.32910156	-9.64160156	-33.90380859	+9.11865234	-73.21289063	+2500	+16.80908203	-10.71826172	-9.35595703	-81.84814453	-33.04687500	+14.21630859	+3152	+13.16162109	-11.03906250	-9.98437500	-30.41015625	+3.75732422	-76.53076172	+2064
+1457971569.99260000	+16.25537109	-11.14892578	-9.60205078	-33.35449219	+9.55810547	-72.88330078	+2548	+16.81787109	-10.52929688	-9.28125000	-81.27685547	-32.58544922	+14.26025391	+3188	+13.15722656	-10.88525391	-9.95800781	-29.79492188	+4.24072266	-76.09130859	+2088
+1457971569.99679990	+16.22460938	-10.97753906	-9.54931641	-32.89306641	+9.90966797	-72.55371094	+2596	+16.82666016	-10.34912109	-9.19335938	-80.81542969	-32.18994141	+14.39208984	+3224	+13.13964844	-10.74902344	-9.91406250	-29.26757813	+4.61425781	-75.67382813	+2104
+1457971570.00099990	+16.18945313	-10.81494141	-9.50097656	-32.47558594	+10.26123047	-72.22412109	+2644	+16.81787109	-10.16894531	-9.12304688	-80.31005859	-31.77246094	+14.41406250	+3256	+13.11328125	-10.61279297	-9.87890625	-28.78417969	+5.00976563	-75.27832031	+2124
+1457971570.00930000	+16.14990234	-10.47216797	-9.39990234	-31.46484375	+10.92041016	-71.45507813	+2752	+16.80908203	-9.81298828	-8.98242188	-79.21142578	-30.87158203	+14.52392578	+3320	+13.09570313	-10.33154297	-9.77343750	-27.64160156	+5.58105469	-74.35546875	+2168
+1457971570.01350000	+16.13232422	-10.31835938	-9.35595703	-30.98144531	+11.20605469	-71.10351563	+2804	+16.78710938	-9.64160156	-8.93408203	-78.66210938	-30.38818359	+14.43603516	+3348	+13.08251953	-10.20410156	-9.72509766	-27.18017578	+5.82275391	-73.93798828	+2188
+1457971570.01760010	+16.12353516	-10.16015625	-9.32519531	-30.45410156	+11.60156250	-70.68603516	+2852	+16.77392578	-9.47021484	-8.89453125	-78.09082031	-29.88281250	+14.37011719	+3376	+13.07373047	-10.06347656	-9.67675781	-26.60888672	+6.13037109	-73.36669922	+2212
+1457971570.02180000	+16.11035156	-10.01074219	-9.28125000	-29.99267578	+11.90917969	-70.24658203	+2896	+16.75195313	-9.31640625	-8.84619141	-77.58544922	-29.42138672	+14.30419922	+3396	+13.06054688	-9.93164063	-9.62402344	-26.14746094	+6.37207031	-72.81738281	+2228
+1457971570.02600000	+16.08398438	-9.86132813	-9.24169922	-29.55322266	+12.26074219	-69.82910156	+2932	+16.70800781	-9.15820313	-8.80664063	-77.08007813	-28.93798828	+14.17236328	+3420	+13.03857422	-9.80419922	-9.56689453	-25.68603516	+6.61376953	-72.26806641	+2240
+1457971570.03010010	+16.07519531	-9.70751953	-9.18896484	-29.06982422	+12.54638672	-69.38964844	+2968	+16.67285156	-8.99560547	-8.77148438	-76.53076172	-28.41064453	+14.06250000	+3440	+13.03417969	-9.65917969	-9.50537109	-25.11474609	+6.78955078	-71.65283203	+2256
+1457971570.03430010	+16.06201172	-9.55371094	-9.13183594	-28.56445313	+12.76611328	-68.92822266	+2996	+16.62890625	-8.85498047	-8.72314453	-76.11328125	-27.94921875	+13.99658203	+3456	+13.01660156	-9.52734375	-9.43066406	-24.60937500	+6.89941406	-71.08154297	+2268
+1457971570.03850010	+16.04443359	-9.40429688	-9.07910156	-28.10302734	+12.98583984	-68.48876953	+3020	+16.57177734	-8.71435547	-8.69238281	-75.69580078	-27.42187500	+13.84277344	+3476	+12.99902344	-9.39990234	-9.35595703	-24.16992188	+7.00927734	-70.51025391	+2276
+1457971570.04259990	+16.04443359	-9.25048828	-9.03076172	-27.57568359	+13.24951172	-67.98339844	+3036	+16.53222656	-8.56494141	-8.66162109	-75.21240234	-26.89453125	+13.77685547	+3488	+12.99462891	-9.25927734	-9.28564453	-23.62060547	+7.07519531	-69.85107422	+2284
+1457971570.05100010	+16.01367188	-8.95166016	-8.92529297	-26.58691406	+13.79882813	-67.08251953	+3056	+16.43554688	-8.27929688	-8.59130859	-74.26757813	-25.88378906	+13.51318359	+3516	+12.96386719	-9.00000000	-9.13183594	-22.63183594	+7.27294922	-68.70849609	+2292
+1457971570.05510000	+16.00048828	-8.80224609	-8.86816406	-26.08154297	+14.08447266	-66.62109375	+3060	+16.39160156	-8.13427734	-8.55615234	-73.80615234	-25.35644531	+13.38134766	+3528	+12.96386719	-8.85937500	-9.06152344	-22.06054688	+7.38281250	-68.04931641	+2300
+1457971570.05929990	+15.98291016	-8.64843750	-8.81103516	-25.59814453	+14.37011719	-66.20361328	+3060	+16.34765625	-7.99804688	-8.51660156	-73.41064453	-24.82910156	+13.29345703	+3536	+12.95507813	-8.73193359	-8.98242188	-21.53320313	+7.47070313	-67.43408203	+2308
+1457971570.06340000	+15.94775391	-8.49902344	-8.74951172	-25.15869141	+14.67773438	-65.76416016	+3060	+16.29052734	-7.86181641	-8.45947266	-73.05908203	-24.36767578	+13.24951172	+3544	+12.92871094	-8.59130859	-8.91210938	-21.02783203	+7.64648438	-66.81884766	+2308
+1457971570.06760000	+15.93017578	-8.34082031	-8.67919922	-24.65332031	+14.94140625	-65.30273438	+3060	+16.25097656	-7.71679688	-8.39794922	-72.64160156	-23.86230469	+13.24951172	+3552	+12.91992188	-8.45068359	-8.82861328	-20.45654297	+7.75634766	-66.20361328	+2316
+1457971570.07180000	+15.90820313	-8.17822266	-8.61328125	-24.10400391	+15.22705078	-64.88525391	+3056	+16.21582031	-7.56298828	-8.33642578	-72.20214844	-23.35693359	+13.24951172	+3564	+12.90673828	-8.31884766	-8.75390625	-19.92919922	+7.86621094	-65.63232422	+2320
+1457971570.07590010	+15.87744141	-8.02001953	-8.53857422	-23.62060547	+15.49072266	-64.44580078	+3060	+16.17626953	-7.42236328	-8.25732422	-71.85058594	-22.91748047	+13.31542969	+3576	+12.88037109	-8.19140625	-8.67480469	-19.42382813	+8.02001953	-65.08300781	+2328
+1457971570.08010010	+15.85546875	-7.86621094	-8.46386719	-23.11523438	+15.77636719	-64.00634766	+3060	+16.15429688	-7.27734375	-8.18261719	-71.47705078	-22.45605469	+13.40332031	+3592	+12.87158203	-8.05957031	-8.60009766	-18.89648438	+8.17382813	-64.48974609	+2332
+1457971570.08839990	+15.78076172	-7.56298828	-8.32324219	-22.19238281	+16.45751953	-63.28125000	+3068	+16.10595703	-6.96093750	-8.00244141	-70.59814453	-21.59912109	+13.68896484	+3628	+12.83203125	-7.80908203	-8.45507813	-17.84179688	+8.61328125	-63.39111328	+2340
+1457971570.09260010	+15.74560547	-7.40917969	-8.24414063	-21.70898438	+16.78710938	-62.92968750	+3080	+16.09277344	-6.80273438	-7.90576172	-70.18066406	-21.15966797	+13.82080078	+3652	+12.81445313	-7.67724609	-8.38476563	-17.31445313	+8.83300781	-62.86376953	+2344
+1457971570.09680010	+15.71484375	-7.25097656	-8.16064453	-21.20361328	+17.07275391	-62.53417969	+3096	+16.07080078	-6.64453125	-7.80468750	-69.76318359	-20.72021484	+13.99658203	+3672	+12.79687500	-7.55419922	-8.31445313	-16.78710938	+9.00878906	-62.31445313	+2344
+1457971570.10089990	+15.67968750	-7.10156250	-8.07275391	-20.72021484	+17.29248047	-62.13867188	+3112	+16.04443359	-6.49072266	-7.69042969	-69.41162109	-20.34667969	+14.23828125	+3696	+12.77050781	-7.43554688	-8.23974609	-16.32568359	+9.20654297	-61.80908203	+2344
+1457971570.10509990	+15.64892578	-6.95214844	-7.98486328	-20.23681641	+17.53417969	-61.72119141	+3132	+16.03125000	-6.34130859	-7.57617188	-69.03808594	-19.97314453	+14.50195313	+3724	+12.75292969	-7.30810547	-8.16503906	-15.82031250	+9.38232422	-61.25976563	+2348
+1457971570.10929990	+15.61816406	-6.80273438	-7.90136719	-19.77539063	+17.77587891	-61.34765625	+3156	+16.02246094	-6.17871094	-7.46191406	-68.59863281	-19.62158203	+14.78759766	+3748	+12.73535156	-7.18945313	-8.09033203	-15.31494141	+9.55810547	-60.75439453	+2352
+1457971570.11340000	+15.58300781	-6.66210938	-7.80468750	-19.31396484	+17.95166016	-60.97412109	+3184	+16.00927734	-6.02050781	-7.34326172	-68.20312500	-19.29199219	+15.09521484	+3776	+12.71337891	-7.07958984	-8.00683594	-14.89746094	+9.68994141	-60.29296875	+2356
+1457971570.11760000	+15.55664063	-6.52148438	-7.71240234	-18.85253906	+18.17138672	-60.60058594	+3212	+16.00048828	-5.87109375	-7.23339844	-67.78564453	-18.89648438	+15.33691406	+3804	+12.70019531	-6.96533203	-7.92773438	-14.41406250	+9.79980469	-59.74365234	+2364
+1457971570.12590000	+15.49511719	-6.24902344	-7.52783203	-17.95166016	+18.52294922	-59.80957031	+3272	+15.96093750	-5.57666016	-7.01367188	-67.03857422	-18.14941406	+15.84228516	+3852	+12.66064453	-6.73681641	-7.76513672	-13.49121094	+9.99755859	-58.68896484	+2380
+1457971570.13010000	+15.46875000	-6.11279297	-7.43554688	-17.49023438	+18.72070313	-59.39208984	+3300	+15.93457031	-5.43603516	-6.90380859	-66.68701172	-17.79785156	+16.06201172	+3872	+12.64746094	-6.62255859	-7.68164063	-13.00781250	+10.08544922	-58.13964844	+2388
+1457971570.13430000	+15.44238281	-5.97656250	-7.34765625	-17.02880859	+18.87451172	-58.93066406	+3328	+15.91259766	-5.29980469	-6.79833984	-66.35742188	-17.42431641	+16.28173828	+3892	+12.62988281	-6.50390625	-7.59814453	-12.54638672	+10.15136719	-57.59033203	+2400
+1457971570.13840010	+15.42041016	-5.84472656	-7.23779297	-16.56738281	+18.89648438	-58.44726563	+3360	+15.88623047	-5.17236328	-6.68847656	-66.07177734	-17.07275391	+16.56738281	+3908	+12.61230469	-6.40283203	-7.50146484	-12.17285156	+10.08544922	-57.06298828	+2408
+1457971570.14260010	+15.40283203	-5.72167969	-7.14550781	-16.14990234	+19.02832031	-57.98583984	+3388	+15.86425781	-5.04931641	-6.59179688	-65.76416016	-16.67724609	+16.74316406	+3924	+12.60791016	-6.29296875	-7.40917969	-11.73339844	+10.04150391	-56.46972656	+2420
+1457971570.14669990	+15.38085938	-5.59863281	-7.05322266	-15.71044922	+19.16015625	-57.52441406	+3412	+15.83349609	-4.92626953	-6.50390625	-65.47851563	-16.28173828	+16.91894531	+3936	+12.59912109	-6.17871094	-7.31689453	-11.29394531	+10.01953125	-55.89843750	+2424
+1457971570.15089990	+15.36328125	-5.47558594	-6.95214844	-15.31494141	+19.22607422	-57.08496094	+3432	+15.80712891	-4.81201172	-6.40283203	-65.19287109	-15.93017578	+17.13867188	+3948	+12.58154297	-6.07324219	-7.21582031	-10.92041016	+9.95361328	-55.34912109	+2436
+1457971570.15510010	+15.34570313	-5.36132813	-6.86425781	-14.91943359	+19.40185547	-56.62353516	+3452	+15.77636719	-4.69775391	-6.32373047	-64.90722656	-15.49072266	+17.22656250	+3952	+12.57714844	-5.96777344	-7.11914063	-10.50292969	+9.93164063	-54.75585938	+2444
+1457971570.15920000	+15.32812500	-5.23828125	-6.78076172	-14.47998047	+19.57763672	-56.14013672	+3464	+15.73681641	-4.59228516	-6.24462891	-64.64355469	-15.05126953	+17.31445313	+3956	+12.56396484	-5.85791016	-7.02685547	-10.06347656	+9.86572266	-54.14062500	+2448
+1457971570.16339990	+15.31054688	-5.12402344	-6.67968750	-14.08447266	+19.64355469	-55.63476563	+3480	+15.70605469	-4.48681641	-6.15234375	-64.42382813	-14.67773438	+17.49023438	+3960	+12.55517578	-5.75244141	-6.92138672	-9.68994141	+9.75585938	-53.54736328	+2456
+1457971570.17170000	+15.27539063	-4.89990234	-6.49951172	-13.31542969	+19.90722656	-54.66796875	+3496	+15.63574219	-4.28906250	-5.98535156	-64.00634766	-13.86474609	+17.68798828	+3960	+12.53320313	-5.54150391	-6.73242188	-8.89892578	+9.64599609	-52.36083984	+2460
+1457971570.17590000	+15.26220703	-4.78564453	-6.39404297	-12.91992188	+19.92919922	-54.20654297	+3500	+15.60937500	-4.19677734	-5.89306641	-63.80859375	-13.51318359	+17.88574219	+3964	+12.52441406	-5.44042969	-6.62255859	-8.54736328	+9.51416016	-51.81152344	+2464
+1457971570.18010000	+15.24902344	-4.68457031	-6.29736328	-12.56835938	+20.01708984	-53.76708984	+3504	+15.57861328	-4.10449219	-5.80957031	-63.61083984	-13.13964844	+18.01757813	+3960	+12.51562500	-5.34375000	-6.52587891	-8.19580078	+9.42626953	-51.24023438	+2468
+1457971570.18420000	+15.23583984	-4.57910156	-6.20947266	-12.19482422	+20.14892578	-53.34960938	+3504	+15.55224609	-4.00341797	-5.73046875	-63.36914063	-12.74414063	+18.12744141	+3960	+12.51123047	-5.24707031	-6.42919922	-7.82226563	+9.33837891	-50.66894531	+2468
+1457971570.18840000	+15.21826172	-4.47802734	-6.10839844	-11.84326172	+20.21484375	-52.95410156	+3504	+15.53027344	-3.90673828	-5.63378906	-63.12744141	-12.41455078	+18.32519531	+3964	+12.49804688	-5.15039063	-6.32812500	-7.44873047	+9.25048828	-50.14160156	+2468
+1457971570.19260000	+15.20068359	-4.38134766	-6.01171875	-11.53564453	+20.30273438	-52.55859375	+3504	+15.50390625	-3.81884766	-5.54150391	-62.92968750	-12.10693359	+18.47900391	+3964	+12.48925781	-5.05810547	-6.23583984	-7.11914063	+9.20654297	-49.63623047	+2472
+1457971570.19670010	+15.18310547	-4.27587891	-5.91943359	-11.14013672	+20.39062500	-52.16308594	+3504	+15.47753906	-3.72216797	-5.45361328	-62.68798828	-11.75537109	+18.65478516	+3964	+12.47607422	-4.96582031	-6.14794922	-6.74560547	+9.14062500	-49.10888672	+2472
+1457971570.20090010	+15.16992188	-4.17480469	-5.81396484	-10.76660156	+20.39062500	-51.76757813	+3504	+15.45996094	-3.62548828	-5.34814453	-62.46826172	-11.49169922	+18.94042969	+3968	+12.46728516	-4.87353516	-6.05126953	-6.39404297	+9.03076172	-48.60351563	+2472
+1457971570.20510010	+15.14794922	-4.07812500	-5.70849609	-10.45898438	+20.36865234	-51.41601563	+3504	+15.44238281	-3.53759766	-5.23828125	-62.27050781	-11.25000000	+19.22607422	+3972	+12.45849609	-4.79003906	-5.95458984	-6.08642578	+8.94287109	-48.16406250	+2472
+1457971570.20919990	+15.13037109	-3.98583984	-5.61181641	-10.12939453	+20.36865234	-51.08642578	+3508	+15.42919922	-3.43652344	-5.13281250	-62.00683594	-11.03027344	+19.51171875	+3980	+12.44970703	-4.70654297	-5.86669922	-5.75683594	+8.85498047	-47.72460938	+2472
+1457971570.21760010	+15.09521484	-3.81445313	-5.39648438	-9.51416016	+20.25878906	-50.53710938	+3520	+15.40722656	-3.24755859	-4.90869141	-61.54541016	-10.67871094	+20.19287109	+3996	+12.43212891	-4.55273438	-5.68652344	-5.14160156	+8.63525391	-46.91162109	+2472
+1457971570.22170000	+15.07763672	-3.72216797	-5.29541016	-9.18457031	+20.23681641	-50.25146484	+3528	+15.39404297	-3.15087891	-4.79882813	-61.25976563	-10.45898438	+20.50048828	+4004	+12.42773438	-4.47363281	-5.60302734	-4.83398438	+8.54736328	-46.49414063	+2472
+1457971570.22589990	+15.06005859	-3.63427734	-5.18994141	-8.85498047	+20.14892578	-49.96582031	+3536	+15.38525391	-3.04980469	-4.68017578	-60.99609375	-10.30517578	+20.89599609	+4016	+12.41894531	-4.39892578	-5.51074219	-4.52636719	+8.41552734	-46.12060547	+2476
+1457971570.23000000	+15.03808594	-3.55078125	-5.08886719	-8.59130859	+20.10498047	-49.70214844	+3548	+15.37207031	-2.96191406	-4.56152344	-60.77636719	-10.17333984	+21.24755859	+4024	+12.41015625	-4.32861328	-5.42724609	-4.26269531	+8.30566406	-45.74707031	+2472
+1457971570.23420000	+15.01611328	-3.46289063	-4.98779297	-8.26171875	+20.06103516	-49.41650391	+3564	+15.35449219	-2.86962891	-4.44287109	-60.53466797	-10.04150391	+21.64306641	+4036	+12.40136719	-4.25390625	-5.34375000	-3.95507813	+8.21777344	-45.37353516	+2476
+1457971570.23840000	+15.00292969	-3.37939453	-4.87792969	-7.97607422	+19.88525391	-49.15283203	+3580	+15.35009766	-2.77734375	-4.32421875	-60.31494141	-9.93164063	+22.06054688	+4048	+12.39697266	-4.18359375	-5.25146484	-3.66943359	+8.02001953	-45.02197266	+2476
+1457971570.24250010	+14.98095703	-3.30468750	-4.77246094	-7.69042969	+19.79736328	-48.86718750	+3596	+15.33691406	-2.69824219	-4.20996094	-60.13916016	-9.79980469	+22.41210938	+4056	+12.39257813	-4.11767578	-5.16796875	-3.44970703	+7.88818359	-44.67041016	+2476
+1457971570.24670000	+14.96337891	-3.22558594	-4.67578125	-7.40478516	+19.73144531	-48.62548828	+3612	+15.32373047	-2.61035156	-4.10009766	-59.91943359	-9.64599609	+22.76367188	+4064	+12.38378906	-4.04736328	-5.08447266	-3.18603516	+7.75634766	-44.29687500	+2476
+1457971570.25090000	+14.95019531	-3.15087891	-4.57031250	-7.14111328	+19.57763672	-48.36181641	+3628	+15.31494141	-2.52685547	-3.98583984	-59.72167969	-9.53613281	+23.13720703	+4072	+12.37939453	-3.98144531	-4.99218750	-2.94433594	+7.55859375	-43.94531250	+2476
+1457971570.25920010	+14.91503906	-3.00146484	-4.38574219	-6.59179688	+19.55566406	-47.79052734	+3660	+15.27539063	-2.37744141	-3.78369141	-59.39208984	-9.18457031	+23.68652344	+4080	+12.36621094	-3.84960938	-4.82958984	-2.46093750	+7.33886719	-43.19824219	+2476
+1457971570.26340010	+14.90625000	-2.92675781	-4.28906250	-6.30615234	+19.44580078	-47.46093750	+3672	+15.26220703	-2.30712891	-3.68261719	-59.26025391	-9.00878906	+23.99414063	+4084	+12.36181641	-3.77929688	-4.73730469	-2.24121094	+7.11914063	-42.80273438	+2476
+1457971570.26749990	+14.88867188	-2.85644531	-4.20117188	-6.06445313	+19.42382813	-47.15332031	+3688	+15.24462891	-2.24560547	-3.59033203	-59.17236328	-8.81103516	+24.23583984	+4084	+12.35302734	-3.71777344	-4.65380859	-2.04345703	+6.98730469	-42.42919922	+2476
+1457971570.27169990	+14.87109375	-2.78613281	-4.11328125	-5.80078125	+19.40185547	-46.82373047	+3696	+15.22705078	-2.18408203	-3.50244141	-59.08447266	-8.61328125	+24.47753906	+4084	+12.34423828	-3.64746094	-4.57031250	-1.82373047	+6.83349609	-42.03369141	+2476
+1457971570.27589990	+14.86230469	-2.71582031	-4.02099609	-5.53710938	+19.29199219	-46.51611328	+3708	+15.20947266	-2.12255859	-3.41015625	-58.99658203	-8.41552734	+24.71923828	+4084	+12.33984375	-3.58154297	-4.47802734	-1.60400391	+6.61376953	-41.66015625	+2476
+1457971570.28000000	+14.85351563	-2.65429688	-3.93310547	-5.31738281	+19.24804688	-46.18652344	+3712	+15.19189453	-2.06982422	-3.33544922	-58.93066406	-8.17382813	+24.89501953	+4080	+12.33544922	-3.52001953	-4.39453125	-1.42822266	+6.43798828	-41.26464844	+2476
+1457971570.28420000	+14.84472656	-2.58837891	-3.84960938	-5.07568359	+19.22607422	-45.87890625	+3716	+15.17431641	-2.01708984	-3.26074219	-58.88671875	-7.93212891	+25.04882813	+4076	+12.32666016	-3.45849609	-4.31103516	-1.23046875	+6.30615234	-40.89111328	+2476
+1457971570.28839990	+14.83593750	-2.52246094	-3.76611328	-4.83398438	+19.18212891	-45.54931641	+3720	+15.15673828	-1.96435547	-3.18164063	-58.82080078	-7.71240234	+25.22460938	+4068	+12.32226563	-3.39257813	-4.22753906	-1.01074219	+6.10839844	-40.49560547	+2472
+1457971570.29670000	+14.80957031	-2.40380859	-3.60791016	-4.39453125	+19.18212891	-44.91210938	+3716	+15.11718750	-1.87207031	-3.03222656	-58.75488281	-7.27294922	+25.57617188	+4060	+12.30029297	-3.26953125	-4.06494141	-0.65917969	+5.77880859	-39.77050781	+2472
+1457971570.30080010	+14.80517578	-2.34228516	-3.52880859	-4.15283203	+19.11621094	-44.60449219	+3712	+15.10400391	-1.82373047	-2.96191406	-58.71093750	-7.05322266	+25.75195313	+4052	+12.29589844	-3.20800781	-3.98583984	-0.46142578	+5.58105469	-39.41894531	+2472
+1457971570.30500010	+14.79199219	-2.28515625	-3.44531250	-3.99902344	+19.05029297	-44.29687500	+3704	+15.08642578	-1.78417969	-2.88720703	-58.73291016	-6.85546875	+25.94970703	+4044	+12.28710938	-3.15527344	-3.90673828	-0.32958984	+5.38330078	-39.08935547	+2468
+1457971570.30920000	+14.78320313	-2.23242188	-3.36621094	-3.80126953	+18.96240234	-44.03320313	+3700	+15.06884766	-1.73583984	-2.81689453	-58.68896484	-6.67968750	+26.12548828	+4040	+12.27832031	-3.09814453	-3.83203125	-0.17578125	+5.20751953	-38.78173828	+2468
+1457971570.31329990	+14.77441406	-2.17529297	-3.28710938	-3.62548828	+18.87451172	-43.76953125	+3692	+15.06005859	-1.69189453	-2.74218750	-58.64501953	-6.52587891	+26.32324219	+4036	+12.27392578	-3.04541016	-3.75732422	-0.02197266	+5.03173828	-38.49609375	+2464
+1457971570.31750010	+14.76562500	-2.12695313	-3.21240234	-3.47167969	+18.83056641	-43.50585938	+3680	+15.04248047	-1.64794922	-2.66308594	-58.64501953	-6.39404297	+26.54296875	+4028	+12.26513672	-2.99707031	-3.68261719	+0.08789063	+4.85595703	-38.21044922	+2460
+1457971570.32170010	+14.75683594	-2.07861328	-3.13769531	-3.31787109	+18.78662109	-43.26416016	+3672	+15.02929688	-1.59960938	-2.58837891	-58.60107422	-6.24023438	+26.74072266	+4024	+12.25634766	-2.94873047	-3.61669922	+0.21972656	+4.70214844	-37.92480469	+2460
+1457971570.32579990	+14.74804688	-2.03027344	-3.06738281	-3.16406250	+18.74267578	-43.04443359	+3660	+15.02050781	-1.55566406	-2.51367188	-58.55712891	-6.13037109	+26.96044922	+4020	+12.25195313	-2.89599609	-3.54638672	+0.37353516	+4.54833984	-37.66113281	+2456
+1457971570.32999990	+14.73046875	-1.98632813	-2.99707031	-3.07617188	+18.69873047	-42.84667969	+3652	+15.00732422	-1.51611328	-2.43457031	-58.55712891	-6.02050781	+27.20214844	+4016	+12.24316406	-2.85644531	-3.48486328	+0.43945313	+4.41650391	-37.44140625	+2452
+1457971570.33419990	+14.71728516	-1.94238281	-2.92675781	-2.96630859	+18.63281250	-42.64892578	+3644	+14.99414063	-1.46777344	-2.35546875	-58.49121094	-5.91064453	+27.44384766	+4016	+12.23437500	-2.81250000	-3.42333984	+0.52734375	+4.30664063	-37.19970703	+2444
+1457971570.34250000	+14.69531250	-1.85449219	-2.79052734	-2.74658203	+18.47900391	-42.25341797	+3628	+14.98095703	-1.37988281	-2.19726563	-58.42529297	-5.75683594	+27.94921875	+4008	+12.22119141	-2.72900391	-3.30468750	+0.65917969	+4.04296875	-36.76025391	+2432
+1457971570.34670000	+14.68652344	-1.81933594	-2.72460938	-2.68066406	+18.41308594	-42.09960938	+3624	+14.97216797	-1.33593750	-2.11816406	-58.40332031	-5.66894531	+28.21289063	+4008	+12.21679688	-2.69384766	-3.24755859	+0.72509766	+3.93310547	-36.56250000	+2424
+1457971570.35080000	+14.67333984	-1.78417969	-2.65869141	-2.61474609	+18.36914063	-41.94580078	+3620	+14.96777344	-1.29199219	-2.04345703	-58.38134766	-5.60302734	+28.45458984	+4004	+12.21240234	-2.65429688	-3.19042969	+0.76904297	+3.84521484	-36.34277344	+2416
+1457971570.35500000	+14.66455078	-1.74902344	-2.60156250	-2.57080078	+18.36914063	-41.79199219	+3616	+14.95898438	-1.25244141	-1.97314453	-58.35937500	-5.51513672	+28.67431641	+4004	+12.20361328	-2.62353516	-3.14208984	+0.79101563	+3.77929688	-36.16699219	+2408
+1457971570.35920000	+14.65136719	-1.71826172	-2.54882813	-2.50488281	+18.36914063	-41.63818359	+3612	+14.95019531	-1.21728516	-1.90283203	-58.35937500	-5.40527344	+28.89404297	+4000	+12.19921875	-2.58837891	-3.09375000	+0.83496094	+3.71337891	-35.94726563	+2396
+1457971570.36330010	+14.64257813	-1.68750000	-2.49609375	-2.46093750	+18.36914063	-41.46240234	+3608	+14.94580078	-1.17773438	-1.83691406	-58.33740234	-5.27343750	+29.09179688	+3996	+12.19482422	-2.55322266	-3.04101563	+0.87890625	+3.64746094	-35.74951172	+2388
+1457971570.36750010	+14.62939453	-1.65673828	-2.43896484	-2.41699219	+18.32519531	-41.28662109	+3608	+14.93701172	-1.14257813	-1.77099609	-58.35937500	-5.16357422	+29.33349609	+3992	+12.19042969	-2.52246094	-2.99707031	+0.87890625	+3.58154297	-35.55175781	+2376
+1457971570.37170000	+14.61621094	-1.62597656	-2.38183594	-2.39501953	+18.28125000	-41.13281250	+3612	+14.92822266	-1.11621094	-1.70507813	-58.38134766	-5.07568359	+29.55322266	+3992	+12.18164063	-2.48730469	-2.94873047	+0.90087891	+3.51562500	-35.35400391	+2368
+1457971570.38000010	+14.60302734	-1.57324219	-2.28076172	-2.35107422	+18.19335938	-40.80322266	+3612	+14.92382813	-1.05468750	-1.59521484	-58.46923828	-4.81201172	+29.94873047	+3980	+12.17724609	-2.43017578	-2.85644531	+0.92285156	+3.33984375	-34.98046875	+2344
+1457971570.38410000	+14.59863281	-1.54687500	-2.23242188	-2.32910156	+18.14941406	-40.62744141	+3612	+14.91503906	-1.03710938	-1.54248047	-58.53515625	-4.68017578	+30.14648438	+3972	+12.17285156	-2.39501953	-2.81250000	+0.92285156	+3.25195313	-34.78271484	+2336
+1457971570.38829990	+14.59863281	-1.52490234	-2.18847656	-2.30712891	+18.14941406	-40.45166016	+3612	+14.91064453	-1.01513672	-1.49853516	-58.60107422	-4.52636719	+30.25634766	+3964	+12.16845703	-2.36425781	-2.76855469	+0.94482422	+3.16406250	-34.60693359	+2328
+1457971570.39249990	+14.58984375	-1.50292969	-2.14453125	-2.30712891	+18.10546875	-40.27587891	+3612	+14.90625000	-0.99316406	-1.45898438	-58.66699219	-4.39453125	+30.41015625	+3956	+12.16406250	-2.33789063	-2.72900391	+0.94482422	+3.07617188	-34.40917969	+2316
+1457971570.39660000	+14.58544922	-1.48095703	-2.10058594	-2.28515625	+18.06152344	-40.05615234	+3612	+14.89746094	-0.97558594	-1.41503906	-58.75488281	-4.24072266	+30.54199219	+3948	+12.15966797	-2.30273438	-2.68505859	+0.98876953	+2.96630859	-34.23339844	+2308
+1457971570.40080000	+14.58544922	-1.45458984	-2.06103516	-2.24121094	+18.03955078	-39.85839844	+3608	+14.89306641	-0.95800781	-1.38427734	-58.84277344	-4.06494141	+30.65185547	+3940	+12.15966797	-2.27197266	-2.64990234	+1.01074219	+2.85644531	-34.03564453	+2300
+1457971570.40500000	+14.58544922	-1.42822266	-2.01708984	-2.19726563	+17.95166016	-39.66064453	+3604	+14.88867188	-0.94042969	-1.34472656	-58.90869141	-3.93310547	+30.80566406	+3928	+12.15527344	-2.24121094	-2.60595703	+1.03271484	+2.72460938	-33.85986328	+2292
+1457971570.40910010	+14.58105469	-1.40625000	-1.96875000	-2.17529297	+17.86376953	-39.46289063	+3600	+14.88427734	-0.92724609	-1.30957031	-59.01855469	-3.82324219	+30.93750000	+3920	+12.15527344	-2.21484375	-2.56640625	+1.03271484	+2.57080078	-33.70605469	+2288
+1457971570.41330000	+14.58544922	-1.38427734	-1.93359375	-2.15332031	+17.81982422	-39.28710938	+3592	+14.87988281	-0.91406250	-1.27880859	-59.12841797	-3.66943359	+31.02539063	+3908	+12.15527344	-2.18408203	-2.53125000	+1.05468750	+2.46093750	-33.53027344	+2280
+1457971570.41750000	+14.58544922	-1.36230469	-1.89404297	-2.13134766	+17.75390625	-39.11132813	+3588	+14.87548828	-0.90087891	-1.25244141	-59.19433594	-3.53759766	+31.11328125	+3896	+12.15087891	-2.15771484	-2.49169922	+1.09863281	+2.30712891	-33.37646484	+2276
+1457971570.42580010	+14.58984375	-1.31835938	-1.82812500	-2.04345703	+17.66601563	-38.75976563	+3568	+14.87109375	-0.87011719	-1.20410156	-59.30419922	-3.27392578	+31.22314453	+3872	+12.15087891	-2.10058594	-2.42578125	+1.16455078	+2.04345703	-33.04687500	+2264
+1457971570.43000010	+14.58984375	-1.29638672	-1.79736328	-1.97753906	+17.60009766	-38.60595703	+3556	+14.86669922	-0.85253906	-1.17773438	-59.34814453	-3.18603516	+31.33300781	+3860	+12.14648438	-2.06982422	-2.39501953	+1.20849609	+1.93359375	-32.91503906	+2260
+1457971570.43409990	+14.58984375	-1.27441406	-1.76220703	-1.93359375	+17.51220703	-38.45214844	+3544	+14.86230469	-0.83496094	-1.14697266	-59.39208984	-3.09814453	+31.42089844	+3852	+12.14648438	-2.04785156	-2.36425781	+1.25244141	+1.82373047	-32.76123047	+2256
+1457971570.43829990	+14.58984375	-1.24804688	-1.73144531	-1.86767578	+17.46826172	-38.29833984	+3532	+14.86230469	-0.81738281	-1.12060547	-59.43603516	-3.01025391	+31.48681641	+3840	+12.14648438	-2.02148438	-2.33349609	+1.27441406	+1.71386719	-32.65136719	+2248
+1457971570.44660000	+14.58984375	-1.20849609	-1.66552734	-1.77978516	+17.29248047	-38.05664063	+3508	+14.85791016	-0.78222656	-1.06787109	-59.45800781	-2.85644531	+31.68457031	+3820	+12.14648438	-1.97753906	-2.28076172	+1.34033203	+1.49414063	-32.40966797	+2236
+1457971570.45079990	+14.58984375	-1.19091797	-1.64355469	-1.75781250	+17.27050781	-37.96875000	+3492	+14.85791016	-0.76025391	-1.04150391	-59.45800781	-2.81250000	+31.75048828	+3808	+12.14648438	-1.95556641	-2.25878906	+1.36230469	+1.42822266	-32.29980469	+2232
+1457971570.45490000	+14.58984375	-1.17333984	-1.61718750	-1.71386719	+17.22656250	-37.88085938	+3480	+14.85791016	-0.73828125	-1.01074219	-59.43603516	-2.76855469	+31.86035156	+3800	+12.14648438	-1.93798828	-2.23681641	+1.38427734	+1.36230469	-32.21191406	+2224
+1457971570.46330000	+14.58105469	-1.13818359	-1.56884766	-1.64794922	+17.16064453	-37.68310547	+3460	+14.85351563	-0.68994141	-0.94921875	-59.34814453	-2.70263672	+32.05810547	+3788	+12.15087891	-1.90283203	-2.19726563	+1.42822266	+1.25244141	-32.03613281	+2208
+1457971570.46740010	+14.57666016	-1.12060547	-1.54248047	-1.60400391	+17.09472656	-37.61718750	+3452	+14.85351563	-0.66796875	-0.91406250	-59.30419922	-2.70263672	+32.18994141	+3780	+12.15087891	-1.88525391	-2.17968750	+1.45019531	+1.20849609	-31.94824219	+2196
+1457971570.47160010	+14.56787109	-1.10742188	-1.52050781	-1.58203125	+17.02880859	-37.52929688	+3444	+14.85351563	-0.64599609	-0.87890625	-59.28222656	-2.70263672	+32.34375000	+3776	+12.15087891	-1.87207031	-2.16210938	+1.45019531	+1.16455078	-31.90429688	+2188
+1457971570.47580000	+14.56347656	-1.08984375	-1.49414063	-1.56005859	+16.94091797	-37.46337891	+3440	+14.85351563	-0.62402344	-0.84375000	-59.23828125	-2.70263672	+32.47558594	+3768	+12.15087891	-1.85888672	-2.14453125	+1.45019531	+1.09863281	-31.83837891	+2176
+1457971570.47989990	+14.55908203	-1.07666016	-1.46777344	-1.51611328	+16.87500000	-37.37548828	+3436	+14.85351563	-0.60205078	-0.80859375	-59.19433594	-2.70263672	+32.58544922	+3764	+12.15087891	-1.84130859	-2.12695313	+1.45019531	+1.03271484	-31.77246094	+2168
+1457971570.48830010	+14.55029297	-1.05029297	-1.42822266	-1.47216797	+16.80908203	-37.22167969	+3428	+14.85351563	-0.55810547	-0.74707031	-59.08447266	-2.70263672	+32.80517578	+3752	+12.15087891	-1.81933594	-2.09179688	+1.47216797	+0.94482422	-31.66259766	+2144
+1457971570.49239990	+14.54589844	-1.03710938	-1.40625000	-1.45019531	+16.76513672	-37.15576172	+3428	+14.85351563	-0.53613281	-0.71630859	-59.01855469	-2.70263672	+32.91503906	+3748	+12.15087891	-1.80615234	-2.07861328	+1.49414063	+0.90087891	-31.61865234	+2136
+1457971570.49659990	+14.53710938	-1.01953125	-1.38867188	-1.38427734	+16.72119141	-37.04589844	+3432	+14.84912109	-0.51855469	-0.68115234	-58.97460938	-2.70263672	+33.02490234	+3744	+12.15087891	-1.79296875	-2.06103516	+1.51611328	+0.83496094	-31.57470703	+2124
+1457971570.50079990	+14.53271484	-1.00634766	-1.36669922	-1.34033203	+16.65527344	-36.93603516	+3432	+14.84912109	-0.50097656	-0.65478516	-58.93066406	-2.68066406	+33.11279297	+3736	+12.15087891	-1.77978516	-2.04345703	+1.53808594	+0.76904297	-31.50878906	+2112
+1457971570.50490000	+14.52832031	-0.98876953	-1.34472656	-1.25244141	+16.58935547	-36.82617188	+3432	+14.84912109	-0.48779297	-0.63281250	-58.88671875	-2.65869141	+33.17871094	+3732	+12.15087891	-1.76660156	-2.03027344	+1.58203125	+0.70312500	-31.46484375	+2104
+1457971570.51329990	+14.52392578	-0.95800781	-1.29638672	-1.12060547	+16.45751953	-36.58447266	+3436	+14.84472656	-0.46142578	-0.58886719	-58.84277344	-2.59277344	+33.28857422	+3716	+12.15087891	-1.73583984	-1.99072266	+1.62597656	+0.52734375	-31.33300781	+2084
+1457971570.51740000	+14.52392578	-0.94042969	-1.27880859	-1.05468750	+16.43554688	-36.47460938	+3436	+14.84472656	-0.44824219	-0.57568359	-58.82080078	-2.54882813	+33.31054688	+3708	+12.14648438	-1.72265625	-1.97314453	+1.66992188	+0.43945313	-31.26708984	+2076
+1457971570.52160000	+14.52832031	-0.92724609	-1.26123047	-0.96679688	+16.39160156	-36.34277344	+3432	+14.84033203	-0.43945313	-0.55810547	-58.77685547	-2.50488281	+33.31054688	+3700	+12.14648438	-1.70507813	-1.95556641	+1.73583984	+0.37353516	-31.20117188	+2072
+1457971570.52990010	+14.52392578	-0.89208984	-1.23046875	-0.76904297	+16.34765625	-36.07910156	+3428	+14.83593750	-0.41748047	-0.53613281	-58.71093750	-2.37304688	+33.28857422	+3680	+12.14208984	-1.66992188	-1.92041016	+1.88964844	+0.19775391	-31.02539063	+2056
+1457971570.53819990	+14.52392578	-0.85253906	-1.19091797	-0.54931641	+16.28173828	-35.77148438	+3420	+14.82714844	-0.39990234	-0.51855469	-58.68896484	-2.24121094	+33.24462891	+3660	+12.13769531	-1.63476563	-1.88085938	+2.04345703	+0.02197266	-30.87158203	+2048
+1457971570.54239990	+14.52392578	-0.83056641	-1.17333984	-0.41748047	+16.23779297	-35.61767578	+3412	+14.82714844	-0.39111328	-0.50976563	-58.66699219	-2.17529297	+33.22265625	+3652	+12.13769531	-1.61718750	-1.86328125	+2.13134766	-0.06591797	-30.78369141	+2044
+1457971570.54660010	+14.52392578	-0.81738281	-1.15576172	-0.32958984	+16.19384766	-35.48583984	+3404	+14.82275391	-0.38232422	-0.50097656	-58.64501953	-2.10937500	+33.17871094	+3640	+12.13769531	-1.59960938	-1.84130859	+2.19726563	-0.15380859	-30.69580078	+2040
+1457971570.55069990	+14.52392578	-0.79980469	-1.13818359	-0.21972656	+16.19384766	-35.35400391	+3396	+14.81835938	-0.37792969	-0.49658203	-58.62304688	-2.04345703	+33.13476563	+3632	+12.13330078	-1.58203125	-1.82373047	+2.28515625	-0.24169922	-30.62988281	+2036
+1457971570.55489990	+14.52392578	-0.78662109	-1.12500000	-0.13183594	+16.17187500	-35.22216797	+3384	+14.81835938	-0.36914063	-0.48779297	-58.57910156	-1.99951172	+33.11279297	+3624	+12.13330078	-1.56884766	-1.80615234	+2.35107422	-0.30761719	-30.54199219	+2032
+1457971570.56320000	+14.52392578	-0.75585938	-1.09423828	+0.02197266	+16.17187500	-34.98046875	+3360	+14.80957031	-0.35156250	-0.47021484	-58.51318359	-1.88964844	+33.04687500	+3604	+12.12890625	-1.53808594	-1.77539063	+2.50488281	-0.43945313	-30.41015625	+2024
+1457971570.56740000	+14.51953125	-0.74267578	-1.08105469	+0.10986328	+16.14990234	-34.87060547	+3352	+14.80517578	-0.34277344	-0.45703125	-58.46923828	-1.84570313	+33.02490234	+3596	+12.12451172	-1.52490234	-1.76220703	+2.54882813	-0.48339844	-30.34423828	+2020
+1457971570.57160000	+14.51513672	-0.72949219	-1.06347656	+0.17578125	+16.10595703	-34.78271484	+3340	+14.80078125	-0.33398438	-0.44384766	-58.42529297	-1.82373047	+33.00292969	+3592	+12.12451172	-1.51611328	-1.74462891	+2.59277344	-0.52734375	-30.30029297	+2012
+1457971570.57570000	+14.51513672	-0.72070313	-1.04589844	+0.21972656	+16.06201172	-34.69482422	+3328	+14.80078125	-0.32519531	-0.43066406	-58.38134766	-1.80175781	+33.00292969	+3584	+12.12011719	-1.50732422	-1.73144531	+2.61474609	-0.57128906	-30.25634766	+2008
+1457971570.57990000	+14.51074219	-0.71191406	-1.03271484	+0.26367188	+16.04003906	-34.62890625	+3316	+14.79638672	-0.31640625	-0.41308594	-58.31542969	-1.80175781	+33.02490234	+3580	+12.12011719	-1.49853516	-1.71826172	+2.63671875	-0.61523438	-30.23437500	+2004
+1457971570.58820010	+14.50634766	-0.70312500	-1.00195313	+0.26367188	+15.99609375	-34.51904297	+3296	+14.79199219	-0.29443359	-0.37353516	-58.18359375	-1.84570313	+33.04687500	+3572	+12.12011719	-1.48974609	-1.69628906	+2.65869141	-0.65917969	-30.16845703	+1992
+1457971570.59240010	+14.50195313	-0.69873047	-0.99316406	+0.26367188	+15.95214844	-34.47509766	+3284	+14.79199219	-0.28125000	-0.35595703	-58.11767578	-1.88964844	+33.06884766	+3568	+12.11572266	-1.48535156	-1.68750000	+2.65869141	-0.68115234	-30.14648438	+1984
+1457971570.59660010	+14.49755859	-0.69433594	-0.97998047	+0.26367188	+15.93017578	-34.43115234	+3280	+14.78759766	-0.27246094	-0.33398438	-58.05175781	-1.91162109	+33.09082031	+3568	+12.11572266	-1.48095703	-1.67871094	+2.65869141	-0.68115234	-30.14648438	+1976
+1457971570.60069990	+14.49316406	-0.69433594	-0.96679688	+0.24169922	+15.88623047	-34.36523438	+3272	+14.78320313	-0.25927734	-0.31201172	-57.96386719	-1.93359375	+33.09082031	+3564	+12.11572266	-1.47656250	-1.67431641	+2.65869141	-0.68115234	-30.12451172	+1968
+1457971570.60900000	+14.48437500	-0.68994141	-0.94042969	+0.21972656	+15.77636719	-34.27734375	+3260	+14.77880859	-0.23730469	-0.26806641	-57.81005859	-2.04345703	+33.13476563	+3564	+12.11132813	-1.47216797	-1.65673828	+2.63671875	-0.72509766	-30.10253906	+1952
+1457971570.61319990	+14.47998047	-0.68554688	-0.93164063	+0.17578125	+15.73242188	-34.23339844	+3260	+14.77880859	-0.22851563	-0.25048828	-57.72216797	-2.10937500	+33.13476563	+3564	+12.11132813	-1.46777344	-1.64794922	+2.61474609	-0.74707031	-30.10253906	+1944
+1457971570.61739990	+14.47558594	-0.68554688	-0.91845703	+0.15380859	+15.68847656	-34.18945313	+3256	+14.77880859	-0.21972656	-0.22851563	-57.63427734	-2.17529297	+33.13476563	+3560	+12.11132813	-1.46777344	-1.64355469	+2.59277344	-0.74707031	-30.10253906	+1936
+1457971570.62150000	+14.47558594	-0.68554688	-0.90966797	+0.13183594	+15.62255859	-34.14550781	+3256	+14.77441406	-0.21093750	-0.21093750	-57.54638672	-2.21923828	+33.11279297	+3560	+12.11132813	-1.46337891	-1.63476563	+2.59277344	-0.79101563	-30.08056641	+1928
+1457971570.62990000	+14.46679688	-0.68115234	-0.89208984	+0.13183594	+15.57861328	-34.03564453	+3252	+14.77001953	-0.19775391	-0.18896484	-57.37060547	-2.28515625	+33.00292969	+3556	+12.10693359	-1.45898438	-1.62158203	+2.59277344	-0.83496094	-30.05859375	+1912
+1457971570.63820000	+14.45800781	-0.66796875	-0.87451172	+0.15380859	+15.49072266	-33.88183594	+3252	+14.76562500	-0.18457031	-0.16699219	-57.21679688	-2.32910156	+32.87109375	+3548	+12.10253906	-1.44580078	-1.60839844	+2.61474609	-0.90087891	-30.03662109	+1896
+1457971570.64240000	+14.45800781	-0.66357422	-0.86572266	+0.17578125	+15.44677734	-33.81591797	+3256	+14.76123047	-0.18017578	-0.16259766	-57.12890625	-2.32910156	+32.80517578	+3544	+12.09814453	-1.44140625	-1.59960938	+2.63671875	-0.96679688	-30.01464844	+1888
+1457971570.64650010	+14.45800781	-0.65917969	-0.85693359	+0.19775391	+15.40283203	-33.72802734	+3256	+14.76123047	-0.17578125	-0.15380859	-57.04101563	-2.35107422	+32.71728516	+3540	+12.09814453	-1.43261719	-1.59082031	+2.65869141	-1.03271484	-29.99267578	+1884
+1457971570.65070010	+14.45361328	-0.65478516	-0.85253906	+0.21972656	+15.38085938	-33.66210938	+3256	+14.76123047	-0.17578125	-0.15380859	-56.97509766	-2.32910156	+32.62939453	+3532	+12.09375000	-1.42822266	-1.58203125	+2.68066406	-1.07666016	-29.94873047	+1876
+1457971570.65490010	+14.45361328	-0.64599609	-0.84375000	+0.26367188	+15.35888672	-33.59619141	+3252	+14.75683594	-0.17578125	-0.15820313	-56.88720703	-2.30712891	+32.54150391	+3528	+12.08935547	-1.41943359	-1.57324219	+2.72460938	-1.14257813	-29.92675781	+1872
+1457971570.65899990	+14.44921875	-0.63720703	-0.83935547	+0.32958984	+15.33691406	-33.50830078	+3252	+14.75683594	-0.17578125	-0.15820313	-56.79931641	-2.26318359	+32.45361328	+3520	+12.08496094	-1.41503906	-1.56445313	+2.76855469	-1.20849609	-29.88281250	+1868
+1457971570.66739990	+14.44482422	-0.62402344	-0.83056641	+0.43945313	+15.33691406	-33.35449219	+3244	+14.75244141	-0.17578125	-0.16699219	-56.60156250	-2.15332031	+32.29980469	+3508	+12.08056641	-1.39746094	-1.54687500	+2.87841797	-1.31835938	-29.81689453	+1864
+1457971570.67150000	+14.44482422	-0.61523438	-0.82177734	+0.50537109	+15.31494141	-33.28857422	+3240	+14.74804688	-0.17578125	-0.16699219	-56.49169922	-2.13134766	+32.25585938	+3504	+12.07617188	-1.38867188	-1.54248047	+2.92236328	-1.38427734	-29.77294922	+1860
+1457971570.67569990	+14.44042969	-0.61083984	-0.81738281	+0.57128906	+15.29296875	-33.22265625	+3236	+14.74804688	-0.18017578	-0.17138672	-56.38183594	-2.08740234	+32.21191406	+3496	+12.07177734	-1.37988281	-1.53369141	+2.96630859	-1.45019531	-29.72900391	+1860
+1457971570.68400000	+14.43603516	-0.59765625	-0.80419922	+0.68115234	+15.27099609	-33.11279297	+3224	+14.74804688	-0.18017578	-0.17138672	-56.11816406	-2.02148438	+32.18994141	+3484	+12.06298828	-1.36669922	-1.51611328	+3.05419922	-1.56005859	-29.66308594	+1856
+1457971570.69230010	+14.43164063	-0.58886719	-0.79980469	+0.76904297	+15.24902344	-33.04687500	+3208	+14.73925781	-0.17578125	-0.17578125	-55.72265625	-1.97753906	+32.21191406	+3472	+12.05419922	-1.35351563	-1.50732422	+3.14208984	-1.66992188	-29.59716797	+1852
+1457971570.70070000	+14.42285156	-0.58447266	-0.79101563	+0.83496094	+15.20507813	-33.00292969	+3188	+14.73486328	-0.17578125	-0.16699219	-55.23925781	-1.99951172	+32.32177734	+3460	+12.04541016	-1.34912109	-1.49853516	+3.20800781	-1.73583984	-29.57519531	+1848
+1457971570.70900010	+14.41406250	-0.58447266	-0.78222656	+0.87890625	+15.09521484	-32.98095703	+3172	+14.73046875	-0.15820313	-0.14501953	-54.38232422	-2.15332031	+32.58544922	+3456	+12.04101563	-1.34472656	-1.49414063	+3.22998047	-1.84570313	-29.57519531	+1840
+1457971570.71320010	+14.40966797	-0.58447266	-0.78222656	+0.87890625	+15.02929688	-32.95898438	+3168	+14.72607422	-0.15820313	-0.13623047	-54.00878906	-2.26318359	+32.69531250	+3452	+12.03662109	-1.34472656	-1.49414063	+3.22998047	-1.88964844	-29.57519531	+1836
+1457971570.71729990	+14.40527344	-0.58447266	-0.77783203	+0.87890625	+14.98535156	-32.98095703	+3160	+14.72167969	-0.13183594	-0.11425781	-53.10791016	-2.52685547	+32.95898438	+3460	+12.03222656	-1.34472656	-1.49414063	+3.20800781	-1.93359375	-29.59716797	+1832
+1457971570.72149990	+14.40087891	-0.58447266	-0.77343750	+0.87890625	+14.91943359	-32.98095703	+3156	+14.72167969	-0.12304688	-0.09228516	-52.49267578	-2.74658203	+33.17871094	+3460	+12.02783203	-1.34472656	-1.49414063	+3.20800781	-1.97753906	-29.61914063	+1828
+1457971570.72569990	+14.39648438	-0.58447266	-0.77343750	+0.85693359	+14.85351563	-32.98095703	+3148	+14.71728516	-0.11865234	-0.08349609	-51.92138672	-2.92236328	+33.33251953	+3460	+12.02783203	-1.34912109	-1.49853516	+3.20800781	-2.02148438	-29.64111328	+1824
+1457971570.73400000	+14.38769531	-0.58886719	-0.76904297	+0.81298828	+14.69970703	-33.00292969	+3140	+14.70849609	-0.07910156	-0.04833984	-50.31738281	-3.47167969	+33.72802734	+3472	+12.01904297	-1.35351563	-1.50292969	+3.16406250	-2.15332031	-29.72900391	+1816
+1457971570.73819990	+14.37890625	-0.59326172	-0.76464844	+0.79101563	+14.63378906	-33.02490234	+3136	+14.70849609	-0.07031250	-0.03955078	-49.61425781	-3.75732422	+33.88183594	+3472	+12.01464844	-1.35351563	-1.50732422	+3.14208984	-2.24121094	-29.75097656	+1812
+1457971570.74230000	+14.37451172	-0.59326172	-0.76464844	+0.72509766	+14.52392578	-33.02490234	+3136	+14.70849609	-0.04394531	-0.02636719	-48.66943359	-4.06494141	+34.05761719	+3480	+12.01025391	-1.35351563	-1.51171875	+3.12011719	-2.35107422	-29.81689453	+1804
+1457971570.75070000	+14.36132813	-0.59765625	-0.76025391	+0.61523438	+14.30419922	-33.06884766	+3132	+14.70410156	-0.01757813	-0.00439453	-46.93359375	-4.72412109	+34.29931641	+3488	+12.00146484	-1.35791016	-1.52050781	+3.07617188	-2.59277344	-29.90478516	+1792
+1457971570.75480010	+14.35693359	-0.60644531	-0.76025391	+0.48339844	+14.17236328	-33.09082031	+3132	+14.70410156	+0.00000000	+0.00439453	-45.96679688	-5.05371094	+34.40917969	+3492	+11.99267578	-1.36230469	-1.52929688	+3.05419922	-2.76855469	-29.94873047	+1788
+1457971570.76309990	+14.34375000	-0.61083984	-0.76025391	+0.28564453	+13.97460938	-33.11279297	+3128	+14.69970703	+0.03515625	+0.01318359	-44.05517578	-5.73486328	+34.54101563	+3500	+11.97949219	-1.35791016	-1.53808594	+3.03222656	-3.07617188	-30.01464844	+1780
+1457971570.76729990	+14.33935547	-0.61523438	-0.76025391	+0.15380859	+13.86474609	-33.11279297	+3128	+14.69970703	+0.04394531	+0.01318359	-43.15429688	-6.08642578	+34.56298828	+3500	+11.97070313	-1.35351563	-1.54248047	+3.01025391	-3.27392578	-30.05859375	+1772
+1457971570.77150010	+14.33496094	-0.61962891	-0.76464844	+0.00000000	+13.79882813	-33.11279297	+3128	+14.69531250	+0.06152344	+0.01757813	-42.20947266	-6.41601563	+34.58496094	+3504	+11.96630859	-1.34912109	-1.54687500	+3.01025391	-3.47167969	-30.08056641	+1768
+1457971570.77979990	+14.32617188	-0.62402344	-0.76464844	-0.30761719	+13.62304688	-33.11279297	+3120	+14.69531250	+0.08789063	+0.01757813	-40.42968750	-7.11914063	+34.56298828	+3504	+11.95312500	-1.34033203	-1.55126953	+3.01025391	-3.86718750	-30.10253906	+1760
+1457971570.78399990	+14.32617188	-0.62841797	-0.76464844	-0.46142578	+13.53515625	-33.11279297	+3112	+14.69531250	+0.10986328	+0.01757813	-39.55078125	-7.44873047	+34.54101563	+3504	+11.94433594	-1.34033203	-1.55126953	+2.98828125	-4.08691406	-30.10253906	+1760
+1457971570.78810000	+14.32177734	-0.63281250	-0.76904297	-0.61523438	+13.49121094	-33.11279297	+3108	+14.69531250	+0.13183594	+0.01757813	-38.64990234	-7.75634766	+34.49707031	+3504	+11.93994141	-1.33593750	-1.55566406	+2.98828125	-4.24072266	-30.10253906	+1756
+1457971570.79230000	+14.32177734	-0.63720703	-0.76904297	-0.79101563	+13.44726563	-33.11279297	+3104	+14.69091797	+0.13183594	+0.01318359	-37.96875000	-8.08593750	+34.45312500	+3500	+11.93115234	-1.33154297	-1.56445313	+2.98828125	-4.46044922	-30.12451172	+1756
+1457971570.79650000	+14.31738281	-0.64160156	-0.77343750	-0.96679688	+13.40332031	-33.11279297	+3096	+14.68652344	+0.15380859	+0.00878906	-37.19970703	-8.39355469	+34.40917969	+3500	+11.92236328	-1.32714844	-1.56884766	+2.98828125	-4.63623047	-30.12451172	+1752
+1457971570.80060010	+14.31298828	-0.64599609	-0.77783203	-1.12060547	+13.35937500	-33.11279297	+3088	+14.68212891	+0.17578125	+0.00878906	-36.43066406	-8.72314453	+34.38720703	+3496	+11.91796875	-1.32275391	-1.57324219	+2.96630859	-4.81201172	-30.14648438	+1752
+1457971570.80900000	+14.30419922	-0.65917969	-0.77783203	-1.49414063	+13.24951172	-33.15673828	+3072	+14.67333984	+0.19775391	+0.01757813	-35.20019531	-9.42626953	+34.32128906	+3492	+11.90478516	-1.32275391	-1.58203125	+2.94433594	-5.22949219	-30.19042969	+1752
+1457971570.81310010	+14.29980469	-0.66796875	-0.78222656	-1.69189453	+13.18359375	-33.20068359	+3064	+14.66894531	+0.22412109	+0.02197266	-34.54101563	-9.75585938	+34.27734375	+3488	+11.90039063	-1.32275391	-1.59082031	+2.90039063	-5.40527344	-30.25634766	+1752
+1457971570.82150010	+14.29101563	-0.68115234	-0.79101563	-2.10937500	+13.13964844	-33.28857422	+3048	+14.66015625	+0.25048828	+0.03076172	-33.46435547	-10.48095703	+34.21142578	+3480	+11.88720703	-1.32714844	-1.60839844	+2.87841797	-5.75683594	-30.34423828	+1752
+1457971570.82979990	+14.26904297	-0.69433594	-0.80419922	-2.48291016	+13.11767578	-33.42041016	+3040	+14.64257813	+0.28564453	+0.04394531	-32.43164063	-11.22802734	+34.14550781	+3472	+11.87841797	-1.33154297	-1.63037109	+2.85644531	-6.04248047	-30.49804688	+1752
+1457971570.83400010	+14.26025391	-0.69873047	-0.80859375	-2.70263672	+13.11767578	-33.50830078	+3036	+14.63378906	+0.30761719	+0.05273438	-31.90429688	-11.62353516	+34.12353516	+3472	+11.86962891	-1.34033203	-1.64355469	+2.81250000	-6.21826172	-30.58593750	+1752
+1457971570.84229990	+14.24267578	-0.71630859	-0.82617188	-3.07617188	+13.07373047	-33.66210938	+3032	+14.61621094	+0.35156250	+0.07470703	-30.91552734	-12.43652344	+34.10156250	+3464	+11.86083984	-1.34912109	-1.66992188	+2.83447266	-6.52587891	-30.78369141	+1752
+1457971570.84640000	+14.23388672	-0.72070313	-0.83056641	-3.25195313	+13.05175781	-33.77197266	+3028	+14.60742188	+0.37353516	+0.08349609	-30.43212891	-12.85400391	+34.07958984	+3464	+11.85644531	-1.35791016	-1.67871094	+2.83447266	-6.67968750	-30.89355469	+1748
+1457971570.85480000	+14.21191406	-0.73388672	-0.85253906	-3.55957031	+13.07373047	-33.94775391	+3032	+14.58544922	+0.41308594	+0.09667969	-29.44335938	-13.66699219	+33.96972656	+3452	+11.84765625	-1.37109375	-1.71386719	+2.90039063	-6.96533203	-31.13525391	+1748
+1457971570.85890010	+14.19873047	-0.73828125	-0.86132813	-3.66943359	+13.05175781	-34.03564453	+3032	+14.57226563	+0.43066406	+0.10107422	-28.95996094	-14.06250000	+33.92578125	+3448	+11.83886719	-1.37548828	-1.72705078	+2.94433594	-7.14111328	-31.24511719	+1744
+1457971570.86730000	+14.17675781	-0.73828125	-0.88769531	-3.80126953	+13.05175781	-34.18945313	+3036	+14.54589844	+0.47021484	+0.10986328	-27.97119141	-14.85351563	+33.81591797	+3436	+11.82568359	-1.38427734	-1.75781250	+3.12011719	-7.44873047	-31.50878906	+1736
+1457971570.87140010	+14.16796875	-0.73828125	-0.89648438	-3.84521484	+12.98583984	-34.27734375	+3036	+14.53271484	+0.48779297	+0.10986328	-27.48779297	-15.24902344	+33.77197266	+3428	+11.81689453	-1.38867188	-1.77099609	+3.20800781	-7.62451172	-31.66259766	+1732
+1457971570.87560010	+14.15478516	-0.74267578	-0.90966797	-3.91113281	+12.94189453	-34.36523438	+3036	+14.51953125	+0.50537109	+0.10546875	-26.98242188	-15.60058594	+33.68408203	+3424	+11.80810547	-1.39746094	-1.78857422	+3.31787109	-7.80029297	-31.79443359	+1728
+1457971570.88389990	+14.13720703	-0.73388672	-0.93164063	-3.77929688	+12.78808594	-34.49707031	+3036	+14.49316406	+0.54052734	+0.09228516	-26.03759766	-16.25976563	+33.48632813	+3412	+11.79052734	-1.39746094	-1.81494141	+3.64746094	-8.17382813	-32.05810547	+1720
+1457971570.88809990	+14.12841797	-0.72949219	-0.94921875	-3.71337891	+12.76611328	-34.58496094	+3036	+14.47558594	+0.55371094	+0.07470703	-25.53222656	-16.52343750	+33.35449219	+3404	+11.78173828	-1.40185547	-1.83691406	+3.80126953	-8.32763672	-32.21191406	+1716
+1457971570.89229990	+14.11523438	-0.72070313	-0.96679688	-3.58154297	+12.70019531	-34.65087891	+3036	+14.45800781	+0.56689453	+0.05712891	-25.09277344	-16.78710938	+33.22265625	+3396	+11.76855469	-1.40185547	-1.85449219	+4.04296875	-8.50341797	-32.34375000	+1712
+1457971570.89640000	+14.10644531	-0.71630859	-0.98437500	-3.44970703	+12.63427734	-34.73876953	+3032	+14.43603516	+0.58447266	+0.03515625	-24.63134766	-17.02880859	+33.09082031	+3392	+11.75537109	-1.40185547	-1.86767578	+4.24072266	-8.67919922	-32.49755859	+1712
+1457971570.90479990	+14.08007813	-0.69433594	-1.02392578	-3.07617188	+12.50244141	-34.91455078	+3024	+14.39648438	+0.61962891	-0.01318359	-23.73046875	-17.40234375	+32.82714844	+3380	+11.72900391	-1.40185547	-1.90722656	+4.72412109	-8.98681641	-32.78320313	+1704
+1457971570.90890000	+14.06689453	-0.68994141	-1.04589844	-2.87841797	+12.41455078	-35.02441406	+3016	+14.37890625	+0.63720703	-0.03955078	-23.29101563	-17.57812500	+32.67333984	+3372	+11.71582031	-1.40625000	-1.92480469	+4.94384766	-9.14062500	-32.93701172	+1704
+1457971570.91720010	+14.04052734	-0.67236328	-1.09423828	-2.43896484	+12.39257813	-35.28808594	+2996	+14.33496094	+0.66796875	-0.10546875	-22.50000000	-17.84179688	+32.32177734	+3356	+11.68505859	-1.41064453	-1.96875000	+5.47119141	-9.33837891	-33.26660156	+1704
+1457971570.92140010	+14.02734375	-0.66357422	-1.12060547	-2.24121094	+12.39257813	-35.44189453	+2984	+14.30859375	+0.68554688	-0.14062500	-22.08251953	-17.95166016	+32.14599609	+3348	+11.66748047	-1.41943359	-1.99511719	+5.73486328	-9.40429688	-33.42041016	+1704
+1457971570.92560010	+14.00976563	-0.65917969	-1.15576172	-2.02148438	+12.45849609	-35.61767578	+2976	+14.28222656	+0.70312500	-0.18017578	-21.68701172	-18.01757813	+31.94824219	+3340	+11.64990234	-1.42382813	-2.02148438	+5.99853516	-9.42626953	-33.61816406	+1708
+1457971570.93390010	+13.97460938	-0.64160156	-1.22607422	-1.56005859	+12.56835938	-35.96923828	+2956	+14.22949219	+0.73388672	-0.25048828	-20.96191406	-18.21533203	+31.59667969	+3320	+11.61035156	-1.44140625	-2.08300781	+6.56982422	-9.44824219	-33.99169922	+1712
+1457971570.93810010	+13.95263672	-0.63720703	-1.26562500	-1.36230469	+12.65625000	-36.18896484	+2948	+14.19873047	+0.75585938	-0.29003906	-20.56640625	-18.28125000	+31.39892578	+3312	+11.58837891	-1.45019531	-2.11816406	+6.83349609	-9.40429688	-34.21142578	+1712
+1457971570.94639990	+13.91748047	-0.63281250	-1.34033203	-0.94482422	+12.85400391	-36.65039063	+2924	+14.14599609	+0.78222656	-0.36474609	-19.88525391	-18.50097656	+31.00341797	+3288	+11.54882813	-1.47656250	-2.18408203	+7.40478516	-9.31640625	-34.65087891	+1716
+1457971570.95470000	+13.86914063	-0.62841797	-1.44140625	-0.57128906	+13.18359375	-37.19970703	+2904	+14.08447266	+0.81298828	-0.44824219	-19.18212891	-18.65478516	+30.54199219	+3260	+11.50488281	-1.50732422	-2.26757813	+8.02001953	-9.07470703	-35.15625000	+1724
+1457971570.96310000	+13.82080078	-0.63720703	-1.54687500	-0.24169922	+13.55712891	-37.79296875	+2888	+14.01855469	+0.83935547	-0.53613281	-18.47900391	-18.80859375	+30.03662109	+3232	+11.45654297	-1.55126953	-2.35546875	+8.56933594	-8.81103516	-35.68359375	+1728
+1457971570.97140000	+13.76367188	-0.64160156	-1.63916016	+0.13183594	+13.77685547	-38.38623047	+2868	+13.94824219	+0.85693359	-0.61962891	-17.77587891	-19.05029297	+29.53125000	+3204	+11.40380859	-1.59521484	-2.44335938	+9.16259766	-8.56933594	-36.25488281	+1732
+1457971570.97560000	+13.73730469	-0.65039063	-1.70068359	+0.30761719	+13.95263672	-38.69384766	+2864	+13.91308594	+0.86132813	-0.67236328	-17.42431641	-19.11621094	+29.24560547	+3188	+11.38183594	-1.62158203	-2.49169922	+9.44824219	-8.39355469	-36.54052734	+1732
+1457971570.97970010	+13.71533203	-0.65039063	-1.74902344	+0.57128906	+14.01855469	-39.00146484	+2852	+13.88232422	+0.87451172	-0.72070313	-17.00683594	-19.20410156	+28.95996094	+3176	+11.35546875	-1.64355469	-2.54003906	+9.77783203	-8.28369141	-36.82617188	+1732
+1457971570.98390010	+13.68457031	-0.66357422	-1.79736328	+0.76904297	+14.08447266	-39.28710938	+2848	+13.84716797	+0.87011719	-0.76904297	-16.65527344	-19.31396484	+28.69628906	+3156	+11.32470703	-1.67431641	-2.58398438	+10.04150391	-8.15185547	-37.13378906	+1732
+1457971570.98810010	+13.65820313	-0.67675781	-1.86767578	+0.96679688	+14.28222656	-39.59472656	+2844	+13.81201172	+0.87011719	-0.83056641	-16.28173828	-19.31396484	+28.34472656	+3140	+11.29833984	-1.70068359	-2.63671875	+10.34912109	-7.97607422	-37.44140625	+1736
+1457971570.99219990	+13.62744141	-0.67675781	-1.92041016	+1.29638672	+14.30419922	-39.88037109	+2836	+13.77246094	+0.87890625	-0.89208984	-15.86425781	-19.37988281	+28.01513672	+3128	+11.27197266	-1.72705078	-2.68505859	+10.67871094	-7.84423828	-37.74902344	+1736
+1457971570.99640010	+13.59667969	-0.68994141	-1.97314453	+1.53808594	+14.30419922	-40.12207031	+2828	+13.73730469	+0.87011719	-0.94482422	-15.51269531	-19.44580078	+27.70751953	+3112	+11.24121094	-1.75781250	-2.73779297	+10.96435547	-7.69042969	-38.03466797	+1736
+1457971571.00469990	+13.53955078	-0.70751953	-2.09179688	+2.24121094	+14.32617188	-40.58349609	+2808	+13.66259766	+0.85693359	-1.08544922	-14.72167969	-19.42382813	+27.02636719	+3080	+11.18408203	-1.81933594	-2.83886719	+11.55761719	-7.42675781	-38.60595703	+1732
+1457971571.01300000	+13.48242188	-0.74707031	-2.21044922	+2.87841797	+14.26025391	-41.02294922	+2792	+13.58789063	+0.82617188	-1.22607422	-13.99658203	-19.37988281	+26.32324219	+3056	+11.12695313	-1.88964844	-2.93994141	+12.10693359	-7.16308594	-39.19921875	+1736
+1457971571.02140000	+13.42529297	-0.77343750	-2.32910156	+3.75732422	+14.01855469	-41.37451172	+2768	+13.50878906	+0.79541016	-1.37548828	-13.22753906	-19.29199219	+25.62011719	+3028	+11.06542969	-1.96435547	-3.04541016	+12.67822266	-6.87744141	-39.77050781	+1736
+1457971571.02970000	+13.36376953	-0.80859375	-2.46093750	+4.70214844	+13.86474609	-41.68212891	+2744	+13.42968750	+0.76025391	-1.54687500	-12.43652344	-19.09423828	+24.82910156	+3000	+10.99951172	-2.03906250	-3.15527344	+13.24951172	-6.54785156	-40.34179688	+1736
+1457971571.03390000	+13.32861328	-0.83496094	-2.52246094	+5.14160156	+13.73291016	-41.83593750	+2736	+13.39013672	+0.72949219	-1.62597656	-12.08496094	-19.05029297	+24.45556641	+2984	+10.96875000	-2.08740234	-3.21240234	+13.46923828	-6.37207031	-40.62744141	+1740
+1457971571.03800010	+13.30224609	-0.86132813	-2.59277344	+5.58105469	+13.64501953	-42.01171875	+2728	+13.35058594	+0.70312500	-1.71386719	-11.71142578	-18.91845703	+24.06005859	+2972	+10.93798828	-2.13134766	-3.26513672	+13.73291016	-6.21826172	-40.93505859	+1740
+1457971571.04640010	+13.24072266	-0.91406250	-2.72460938	+6.61376953	+13.40332031	-42.31933594	+2704	+13.27148438	+0.64160156	-1.88085938	-10.96435547	-18.78662109	+23.26904297	+2936	+10.87207031	-2.23242188	-3.37939453	+14.21630859	-5.80078125	-41.52832031	+1744
+1457971571.05469990	+13.17041016	-0.97558594	-2.86962891	+7.64648438	+13.31542969	-42.67089844	+2680	+13.18359375	+0.58007813	-2.05664063	-10.17333984	-18.54492188	+22.39013672	+2904	+10.80615234	-2.34228516	-3.49804688	+14.74365234	-5.31738281	-42.18750000	+1748
+1457971571.06300000	+13.10009766	-1.05029297	-3.01904297	+8.59130859	+13.31542969	-43.04443359	+2664	+13.10009766	+0.50537109	-2.23681641	-9.42626953	-18.28125000	+21.46728516	+2872	+10.73583984	-2.46533203	-3.62109375	+15.22705078	-4.72412109	-42.89062500	+1752
+1457971571.06719990	+13.06054688	-1.08984375	-3.09814453	+9.09667969	+13.35937500	-43.24218750	+2652	+13.05175781	+0.47021484	-2.32031250	-9.03076172	-18.19335938	+21.02783203	+2852	+10.69628906	-2.52685547	-3.68261719	+15.49072266	-4.39453125	-43.22021484	+1756
+1457971571.07130000	+13.02099609	-1.13378906	-3.17724609	+9.53613281	+13.44726563	-43.43994141	+2644	+13.00781250	+0.42187500	-2.40380859	-8.67919922	-18.10546875	+20.54443359	+2836	+10.65673828	-2.59716797	-3.74853516	+15.68847656	-4.02099609	-43.57177734	+1764
+1457971571.07970000	+12.93750000	-1.22607422	-3.33105469	+10.48095703	+13.68896484	-43.94531250	+2624	+12.91992188	+0.33837891	-2.57958984	-7.91015625	-17.84179688	+19.55566406	+2800	+10.58203125	-2.73779297	-3.87158203	+16.17187500	-3.27392578	-44.31884766	+1772
+1457971571.08380010	+12.89794922	-1.27880859	-3.41894531	+10.87646484	+13.88671875	-44.16503906	+2616	+12.87158203	+0.29003906	-2.66308594	-7.55859375	-17.68798828	+19.05029297	+2784	+10.53808594	-2.81689453	-3.94189453	+16.39160156	-2.81250000	-44.67041016	+1776
+1457971571.08800010	+12.85400391	-1.32714844	-3.49804688	+11.31591797	+14.10644531	-44.45068359	+2604	+12.82763672	+0.23730469	-2.75537109	-7.18505859	-17.51220703	+18.52294922	+2772	+10.49853516	-2.89160156	-4.00341797	+16.65527344	-2.39501953	-45.06591797	+1784
+1457971571.09220000	+12.80566406	-1.38427734	-3.58593750	+11.73339844	+14.37011719	-44.71435547	+2596	+12.77490234	+0.19335938	-2.84326172	-6.78955078	-17.33642578	+18.01757813	+2756	+10.45458984	-2.97070313	-4.06933594	+16.87500000	-1.91162109	-45.41748047	+1788
+1457971571.09629990	+12.75732422	-1.44140625	-3.67382813	+12.08496094	+14.67773438	-44.95605469	+2592	+12.72656250	+0.13623047	-2.93115234	-6.45996094	-17.16064453	+17.51220703	+2740	+10.40625000	-3.04980469	-4.13964844	+17.09472656	-1.40625000	-45.76904297	+1796
+1457971571.10050010	+12.71777344	-1.49853516	-3.75732422	+12.48046875	+14.94140625	-45.24169922	+2584	+12.67822266	+0.07910156	-3.02343750	-6.10839844	-16.96289063	+16.98486328	+2728	+10.36669922	-3.13330078	-4.19677734	+17.33642578	-0.96679688	-46.14257813	+1804
+1457971571.10470010	+12.66943359	-1.56005859	-3.84082031	+12.83203125	+15.24902344	-45.52734375	+2576	+12.62988281	+0.02636719	-3.11572266	-5.73486328	-16.78710938	+16.47949219	+2716	+10.31835938	-3.21679688	-4.26269531	+17.53417969	-0.46142578	-46.51611328	+1812
+1457971571.10879990	+12.62109375	-1.62597656	-3.92871094	+13.13964844	+15.55664063	-45.81298828	+2572	+12.58154297	-0.03955078	-3.20361328	-5.42724609	-16.61132813	+15.95214844	+2704	+10.27001953	-3.30029297	-4.33300781	+17.75390625	+0.04394531	-46.84570313	+1820
+1457971571.11719990	+12.52880859	-1.76220703	-4.10449219	+13.77685547	+16.19384766	-46.40625000	+2564	+12.48046875	-0.16259766	-3.39257813	-4.72412109	-16.14990234	+14.91943359	+2680	+10.18212891	-3.48046875	-4.45166016	+18.17138672	+0.98876953	-47.57080078	+1832
+1457971571.12130000	+12.48046875	-1.83251953	-4.19238281	+14.06250000	+16.52343750	-46.69189453	+2560	+12.42773438	-0.23730469	-3.48925781	-4.43847656	-15.90820313	+14.39208984	+2668	+10.13378906	-3.56396484	-4.51757813	+18.39111328	+1.47216797	-47.87841797	+1840
+1457971571.12550000	+12.43652344	-1.90722656	-4.28027344	+14.37011719	+16.83105469	-46.97753906	+2556	+12.37939453	-0.30761719	-3.59033203	-4.10888672	-15.62255859	+13.86474609	+2660	+10.09423828	-3.65185547	-4.57470703	+18.61083984	+1.88964844	-48.22998047	+1840
+1457971571.13380000	+12.33544922	-2.05664063	-4.44726563	+14.89746094	+17.35839844	-47.54882813	+2544	+12.26513672	-0.45703125	-3.77929688	-3.51562500	-15.18310547	+12.81005859	+2636	+9.99316406	-3.83203125	-4.69335938	+18.98437500	+2.76855469	-48.91113281	+1852
+1457971571.14220000	+12.24316406	-2.21044922	-4.60986328	+15.46875000	+17.77587891	-48.18603516	+2524	+12.15966797	-0.61083984	-3.97265625	-2.90039063	-14.72167969	+11.75537109	+2612	+9.90527344	-4.02099609	-4.79882813	+19.35791016	+3.51562500	-49.65820313	+1856
+1457971571.15050010	+12.15087891	-2.38183594	-4.76806641	+15.97412109	+18.10546875	-48.77929688	+2500	+12.04541016	-0.77783203	-4.16601563	-2.35107422	-14.26025391	+10.70068359	+2584	+9.81738281	-4.20556641	-4.89990234	+19.75341797	+4.17480469	-50.36132813	+1852
+1457971571.15879990	+12.04541016	-2.54882813	-4.92187500	+16.56738281	+18.34716797	-49.37255859	+2476	+11.92675781	-0.94921875	-4.35058594	-1.77978516	-13.82080078	+9.64599609	+2556	+9.72070313	-4.39892578	-5.00537109	+20.08300781	+4.87792969	-51.04248047	+1852
+1457971571.16300010	+12.00146484	-2.63671875	-4.99218750	+16.87500000	+18.41308594	-49.68017578	+2460	+11.86962891	-1.03710938	-4.43847656	-1.47216797	-13.62304688	+9.11865234	+2536	+9.68115234	-4.50000000	-5.04492188	+20.28076172	+5.11962891	-51.43798828	+1844
+1457971571.16710000	+11.94873047	-2.72021484	-5.06250000	+17.24853516	+18.41308594	-49.98779297	+2444	+11.80810547	-1.12060547	-4.52636719	-1.18652344	-13.46923828	+8.59130859	+2520	+9.63281250	-4.60107422	-5.09326172	+20.41259766	+5.44921875	-51.83349609	+1844
+1457971571.17129990	+11.89599609	-2.81250000	-5.12841797	+17.55615234	+18.43505859	-50.29541016	+2432	+11.74658203	-1.21289063	-4.61425781	-0.92285156	-13.29345703	+8.06396484	+2504	+9.58447266	-4.70214844	-5.14160156	+20.58837891	+5.75683594	-52.18505859	+1840
+1457971571.17549990	+11.85205078	-2.90039063	-5.18994141	+17.90771484	+18.39111328	-50.64697266	+2416	+11.68505859	-1.30517578	-4.69335938	-0.63720703	-13.16162109	+7.53662109	+2484	+9.54052734	-4.80322266	-5.17675781	+20.76416016	+5.99853516	-52.58056641	+1832
+1457971571.17960000	+11.79492188	-2.98828125	-5.25585938	+18.32519531	+18.36914063	-50.93261719	+2400	+11.62353516	-1.39306641	-4.77246094	-0.32958984	-13.00781250	+7.00927734	+2460	+9.49218750	-4.91308594	-5.22509766	+20.87402344	+6.35009766	-52.97607422	+1828
+1457971571.18800000	+11.68945313	-3.16845703	-5.37890625	+19.16015625	+18.30322266	-51.52587891	+2364	+11.50048828	-1.57324219	-4.92187500	+0.24169922	-12.72216797	+5.99853516	+2420	+9.39550781	-5.11962891	-5.30859375	+21.24755859	+6.94335938	-53.70117188	+1820
+1457971571.19210000	+11.62792969	-3.25634766	-5.43603516	+19.62158203	+18.28125000	-51.81152344	+2348	+11.43457031	-1.66552734	-4.99218750	+0.57128906	-12.56835938	+5.47119141	+2396	+9.33837891	-5.23388672	-5.34814453	+21.35742188	+7.31689453	-54.07470703	+1816
+1457971571.19630000	+11.57080078	-3.34423828	-5.49755859	+20.06103516	+18.25927734	-52.07519531	+2332	+11.36865234	-1.75781250	-5.06250000	+0.83496094	-12.41455078	+4.98779297	+2380	+9.28564453	-5.33935547	-5.39648438	+21.53320313	+7.66845703	-54.38232422	+1816
+1457971571.20050000	+11.51806641	-3.43212891	-5.54589844	+20.54443359	+18.14941406	-52.38281250	+2312	+11.31152344	-1.85009766	-5.12402344	+1.14257813	-12.32666016	+4.48242188	+2356	+9.23291016	-5.44482422	-5.42724609	+21.68701172	+7.97607422	-54.75585938	+1812
+1457971571.20460010	+11.45654297	-3.52441406	-5.59863281	+21.00585938	+18.14941406	-52.66845703	+2296	+11.24560547	-1.93798828	-5.18994141	+1.45019531	-12.17285156	+3.99902344	+2336	+9.17578125	-5.55908203	-5.46679688	+21.79687500	+8.34960938	-55.10742188	+1812
+1457971571.21300010	+11.33789063	-3.70019531	-5.69531250	+22.01660156	+18.08349609	-53.19580078	+2268	+11.11816406	-2.12255859	-5.30859375	+2.04345703	-11.90917969	+3.07617188	+2300	+9.06591797	-5.77441406	-5.53710938	+22.14843750	+9.07470703	-55.76660156	+1808
+1457971571.21709990	+11.27197266	-3.79248047	-5.74804688	+22.47802734	+18.17138672	-53.43750000	+2260	+11.05224609	-2.21044922	-5.36572266	+2.35107422	-11.73339844	+2.61474609	+2284	+9.00439453	-5.88867188	-5.57226563	+22.25830078	+9.49218750	-56.05224609	+1808
+1457971571.22540000	+11.15332031	-3.96386719	-5.84033203	+23.48876953	+18.19335938	-53.87695313	+2240	+10.92480469	-2.39941406	-5.47998047	+2.92236328	-11.42578125	+1.77978516	+2252	+8.89013672	-6.09960938	-5.63378906	+22.60986328	+10.21728516	-56.60156250	+1812
+1457971571.23790000	+10.96435547	-4.22314453	-5.95898438	+24.87304688	+18.36914063	-54.51416016	+2220	+10.72705078	-2.67626953	-5.62939453	+3.73535156	-10.96435547	+0.57128906	+2212	+8.71875000	-6.41601563	-5.71289063	+23.09326172	+11.27197266	-57.37060547	+1812
+1457971571.24210000	+10.89843750	-4.31542969	-5.99853516	+25.26855469	+18.50097656	-54.71191406	+2212	+10.65673828	-2.76416016	-5.67333984	+3.99902344	-10.78857422	+0.21972656	+2200	+8.66601563	-6.52148438	-5.73046875	+23.22509766	+11.60156250	-57.63427734	+1812
+1457971571.25040010	+10.77978516	-4.48681641	-6.06884766	+26.16943359	+18.63281250	-55.04150391	+2200	+10.52490234	-2.95312500	-5.76123047	+4.48242188	-10.50292969	-0.46142578	+2172	+8.56054688	-6.72363281	-5.76562500	+23.59863281	+12.15087891	-58.07373047	+1808
+1457971571.25460000	+10.71826172	-4.57470703	-6.09960938	+26.52099609	+18.76464844	-55.21728516	+2192	+10.45458984	-3.04101563	-5.80078125	+4.74609375	-10.32714844	-0.79101563	+2160	+8.50781250	-6.82470703	-5.77880859	+23.75244141	+12.43652344	-58.29345703	+1804
+1457971571.26290010	+10.59960938	-4.74169922	-6.15673828	+27.35595703	+18.85253906	-55.52490234	+2172	+10.32275391	-3.22558594	-5.87548828	+5.18554688	-10.08544922	-1.38427734	+2132	+8.41552734	-7.01367188	-5.79638672	+24.14794922	+12.83203125	-58.71093750	+1788
+1457971571.26710010	+10.53808594	-4.82519531	-6.17871094	+27.68554688	+18.91845703	-55.70068359	+2160	+10.25683594	-3.31347656	-5.90625000	+5.40527344	-9.97558594	-1.66992188	+2116	+8.36718750	-7.11474609	-5.80078125	+24.30175781	+13.00781250	-58.95263672	+1784
+1457971571.27130010	+10.48095703	-4.90869141	-6.20068359	+28.08105469	+18.98437500	-55.83251953	+2148	+10.19091797	-3.40576172	-5.93701172	+5.62500000	-9.86572266	-1.93359375	+2100	+8.32324219	-7.20703125	-5.80957031	+24.52148438	+13.16162109	-59.15039063	+1772
+1457971571.27539990	+10.42822266	-4.99218750	-6.21386719	+28.45458984	+18.98437500	-56.00830078	+2132	+10.12500000	-3.49365234	-5.95458984	+5.86669922	-9.79980469	-2.21923828	+2080	+8.27929688	-7.29931641	-5.80517578	+24.69726563	+13.29345703	-59.39208984	+1764
+1457971571.27959990	+10.37109375	-5.07128906	-6.23144531	+28.80615234	+19.02832031	-56.16210938	+2116	+10.05908203	-3.58154297	-5.97656250	+6.08642578	-9.68994141	-2.46093750	+2060	+8.23974609	-7.39599609	-5.80517578	+24.87304688	+13.42529297	-59.63378906	+1756
+1457971571.28379990	+10.31396484	-5.15039063	-6.24902344	+29.20166016	+19.05029297	-56.27197266	+2096	+9.99316406	-3.66503906	-6.00292969	+6.30615234	-9.58007813	-2.68066406	+2040	+8.20019531	-7.48828125	-5.80078125	+25.11474609	+13.53515625	-59.83154297	+1744
+1457971571.29210000	+10.20410156	-5.30859375	-6.26220703	+29.92675781	+19.07226563	-56.55761719	+2060	+9.86572266	-3.83203125	-6.02929688	+6.76757813	-9.42626953	-3.12011719	+2000	+8.11230469	-7.66406250	-5.78759766	+25.48828125	+13.77685547	-60.20507813	+1720
+1457971571.29629990	+10.14697266	-5.38330078	-6.26660156	+30.30029297	+19.07226563	-56.66748047	+2040	+9.80419922	-3.91113281	-6.04248047	+6.96533203	-9.33837891	-3.31787109	+1980	+8.07275391	-7.75195313	-5.78320313	+25.70800781	+13.88671875	-60.38085938	+1708
+1457971571.30040000	+10.09423828	-5.45361328	-6.26660156	+30.69580078	+19.05029297	-56.79931641	+2020	+9.74267578	-3.99023438	-6.04248047	+7.20703125	-9.31640625	-3.51562500	+1956	+8.02441406	-7.83984375	-5.77001953	+25.90576172	+13.97460938	-60.53466797	+1696
+1457971571.30460000	+10.03710938	-5.52832031	-6.26660156	+31.09130859	+19.02832031	-56.88720703	+2000	+9.68554688	-4.06933594	-6.04248047	+7.40478516	-9.22851563	-3.69140625	+1932	+7.98486328	-7.92333984	-5.75683594	+26.08154297	+14.08447266	-60.73242188	+1684
+1457971571.30870010	+9.98437500	-5.59863281	-6.26660156	+31.50878906	+19.00634766	-56.97509766	+1984	+9.62402344	-4.14404297	-6.04687500	+7.64648438	-9.14062500	-3.84521484	+1912	+7.94091797	-8.01123047	-5.74804688	+26.30126953	+14.26025391	-60.84228516	+1672
+1457971571.31290010	+9.93164063	-5.66455078	-6.25781250	+31.90429688	+18.98437500	-57.08496094	+1964	+9.56689453	-4.21435547	-6.04248047	+7.86621094	-9.09667969	-4.02099609	+1888	+7.88818359	-8.09033203	-5.73486328	+26.47705078	+14.41406250	-60.95214844	+1664
+1457971571.31710000	+9.87451172	-5.73046875	-6.24902344	+32.34375000	+18.96240234	-57.08496094	+1948	+9.50976563	-4.28466797	-6.03808594	+8.06396484	-9.00878906	-4.13085938	+1868	+7.84423828	-8.17382813	-5.72167969	+26.67480469	+14.54589844	-61.04003906	+1652
+1457971571.32540010	+9.76464844	-5.85791016	-6.22705078	+33.24462891	+18.89648438	-57.10693359	+1920	+9.39990234	-4.42529297	-6.01611328	+8.45947266	-8.87695313	-4.32861328	+1828	+7.74755859	-8.32763672	-5.69091797	+27.04833984	+14.89746094	-61.12792969	+1636
+1457971571.32960010	+9.71191406	-5.91503906	-6.20947266	+33.70605469	+18.85253906	-57.08496094	+1908	+9.34277344	-4.49121094	-6.00292969	+8.65722656	-8.78906250	-4.41650391	+1808	+7.69921875	-8.40234375	-5.67333984	+27.22412109	+15.02929688	-61.14990234	+1632
+1457971571.33369990	+9.65917969	-5.97656250	-6.19628906	+34.18945313	+18.78662109	-57.04101563	+1900	+9.29443359	-4.55273438	-5.98974609	+8.83300781	-8.72314453	-4.48242188	+1788	+7.65087891	-8.47705078	-5.65576172	+27.42187500	+15.22705078	-61.10595703	+1624
+1457971571.33789990	+9.60644531	-6.03369141	-6.16992188	+34.65087891	+18.69873047	-57.06298828	+1896	+9.24169922	-4.61865234	-5.96337891	+8.98681641	-8.70117188	-4.57031250	+1776	+7.59814453	-8.55175781	-5.63378906	+27.57568359	+15.38085938	-61.12792969	+1624
+1457971571.34209990	+9.55810547	-6.08642578	-6.14794922	+35.13427734	+18.61083984	-56.97509766	+1888	+9.18896484	-4.67578125	-5.94140625	+9.14062500	-8.63525391	-4.59228516	+1760	+7.55419922	-8.62207031	-5.60742188	+27.75146484	+15.51269531	-61.10595703	+1624
+1457971571.34620000	+9.50976563	-6.13916016	-6.13037109	+35.63964844	+18.52294922	-56.86523438	+1880	+9.14062500	-4.73730469	-5.92382813	+9.29443359	-8.56933594	-4.63623047	+1748	+7.51025391	-8.69238281	-5.58984375	+27.94921875	+15.66650391	-61.01806641	+1620
+1457971571.35040000	+9.45703125	-6.19189453	-6.09521484	+36.12304688	+18.41308594	-56.79931641	+1880	+9.09228516	-4.79882813	-5.89306641	+9.40429688	-8.54736328	-4.68017578	+1740	+7.46191406	-8.75830078	-5.55908203	+28.10302734	+15.79833984	-60.97412109	+1624
+1457971571.35460000	+9.40869141	-6.23583984	-6.06884766	+36.62841797	+18.28125000	-56.66748047	+1876	+9.04833984	-4.85595703	-5.86230469	+9.51416016	-8.50341797	-4.65820313	+1732	+7.41796875	-8.82421875	-5.53271484	+28.27880859	+15.90820313	-60.88623047	+1624
+1457971571.36290000	+9.31640625	-6.33251953	-6.00292969	+37.59521484	+17.97363281	-56.44775391	+1876	+8.95605469	-4.97021484	-5.79638672	+9.64599609	-8.48144531	-4.65820313	+1716	+7.33886719	-8.94726563	-5.46679688	+28.63037109	+16.04003906	-60.71044922	+1624
+1457971571.36710000	+9.27246094	-6.37646484	-5.96337891	+38.10058594	+17.77587891	-56.29394531	+1876	+8.91210938	-5.02734375	-5.76123047	+9.64599609	-8.45947266	-4.61425781	+1712	+7.30810547	-9.00439453	-5.42724609	+28.80615234	+16.06201172	-60.64453125	+1628
+1457971571.37120010	+9.23291016	-6.42041016	-5.92822266	+38.62792969	+17.57812500	-56.11816406	+1872	+8.87255859	-5.07568359	-5.72167969	+9.66796875	-8.45947266	-4.57031250	+1704	+7.27734375	-9.06152344	-5.39208984	+29.02587891	+16.08398438	-60.53466797	+1624
+1457971571.37540010	+9.18896484	-6.45996094	-5.87988281	+39.08935547	+17.35839844	-56.03027344	+1876	+8.83300781	-5.13281250	-5.67333984	+9.62402344	-8.52539063	-4.57031250	+1700	+7.24218750	-9.11865234	-5.34375000	+29.20166016	+16.08398438	-60.49072266	+1628
+1457971571.37949990	+9.14941406	-6.49951172	-5.83593750	+39.61669922	+17.09472656	-55.83251953	+1872	+8.79345703	-5.18994141	-5.63378906	+9.53613281	-8.52539063	-4.48242188	+1696	+7.22460938	-9.17578125	-5.29980469	+29.42138672	+16.04003906	-60.42480469	+1624
+1457971571.38369990	+9.11425781	-6.53906250	-5.79638672	+40.14404297	+16.83105469	-55.61279297	+1868	+8.75830078	-5.23828125	-5.59423828	+9.44824219	-8.50341797	-4.37255859	+1684	+7.20263672	-9.22412109	-5.25585938	+29.64111328	+16.01806641	-60.33691406	+1620
+1457971571.39200000	+9.03515625	-6.60937500	-5.69531250	+41.13281250	+16.23779297	-55.19531250	+1864	+8.68798828	-5.34814453	-5.48876953	+9.03076172	-8.63525391	-4.17480469	+1680	+7.15869141	-9.32519531	-5.15039063	+30.05859375	+15.88623047	-60.16113281	+1608
+1457971571.39619990	+9.00000000	-6.64453125	-5.64697266	+41.66015625	+15.90820313	-54.95361328	+1856	+8.65722656	-5.39648438	-5.44042969	+8.83300781	-8.63525391	-4.02099609	+1668	+7.14111328	-9.36914063	-5.10205078	+30.30029297	+15.82031250	-60.02929688	+1600
+1457971571.40039990	+8.96484375	-6.67968750	-5.58544922	+42.14355469	+15.55664063	-54.79980469	+1856	+8.62646484	-5.44921875	-5.37451172	+8.52539063	-8.78906250	-3.93310547	+1668	+7.12353516	-9.41748047	-5.04492188	+30.49804688	+15.73242188	-59.96337891	+1592
+1457971571.40450000	+8.93408203	-6.70605469	-5.52832031	+42.67089844	+15.16113281	-54.53613281	+1852	+8.60009766	-5.50634766	-5.31738281	+8.12988281	-8.85498047	-3.75732422	+1660	+7.11474609	-9.46142578	-4.98339844	+30.73974609	+15.62255859	-59.87548828	+1580
+1457971571.40870000	+8.90332031	-6.73681641	-5.47558594	+43.24218750	+14.78759766	-54.25048828	+1844	+8.57373047	-5.55029297	-5.26464844	+7.80029297	-8.87695313	-3.53759766	+1652	+7.09716797	-9.50097656	-4.93066406	+30.95947266	+15.57861328	-59.72167969	+1568
+1457971571.41290000	+8.86816406	-6.76318359	-5.40527344	+43.72558594	+14.39208984	-54.05273438	+1840	+8.54736328	-5.60302734	-5.19433594	+7.40478516	-9.03076172	-3.38378906	+1648	+7.07958984	-9.54492188	-4.86914063	+31.15722656	+15.51269531	-59.58984375	+1556
+1457971571.41700010	+8.83740234	-6.78955078	-5.33935547	+44.23095703	+13.97460938	-53.74511719	+1832	+8.52539063	-5.65136719	-5.12841797	+6.89941406	-9.09667969	-3.14208984	+1640	+7.06640625	-9.58007813	-4.81201172	+31.37695313	+15.42480469	-59.43603516	+1544
+1457971571.42540000	+8.78027344	-6.83349609	-5.20751953	+45.24169922	+13.11767578	-53.19580078	+1820	+8.49023438	-5.73925781	-4.99218750	+5.99853516	-9.29443359	-2.61474609	+1628	+7.03564453	-9.65478516	-4.69335938	+31.75048828	+15.29296875	-59.01855469	+1516
+1457971571.42950010	+8.75390625	-6.85107422	-5.13720703	+45.72509766	+12.67822266	-52.91015625	+1812	+8.47265625	-5.78759766	-4.91748047	+5.49316406	-9.40429688	-2.30712891	+1620	+7.01806641	-9.68994141	-4.63183594	+31.90429688	+15.18310547	-58.79882813	+1504
+1457971571.43370010	+8.72753906	-6.86865234	-5.07128906	+46.25244141	+12.26074219	-52.58056641	+1800	+8.45507813	-5.82714844	-4.85156250	+5.00976563	-9.44824219	-1.97753906	+1612	+6.99609375	-9.72070313	-4.57910156	+32.08007813	+15.13916016	-58.51318359	+1488
+1457971571.43790010	+8.70556641	-6.88623047	-4.98779297	+46.69189453	+11.79931641	-52.40478516	+1800	+8.44628906	-5.86669922	-4.76806641	+4.54833984	-9.62402344	-1.69189453	+1608	+6.97412109	-9.75146484	-4.51757813	+32.18994141	+15.07324219	-58.27148438	+1480
+1457971571.44199990	+8.68359375	-6.90380859	-4.91308594	+47.06542969	+11.35986328	-52.16308594	+1796	+8.43310547	-5.90185547	-4.68457031	+4.08691406	-9.75585938	-1.34033203	+1600	+6.95654297	-9.78222656	-4.45605469	+32.32177734	+14.96337891	-58.00781250	+1468
+1457971571.44619990	+8.66162109	-6.91259766	-4.84277344	+47.52685547	+10.94238281	-51.83349609	+1784	+8.42431641	-5.93261719	-4.60986328	+3.64746094	-9.79980469	-0.94482422	+1592	+6.93896484	-9.81298828	-4.39892578	+32.45361328	+14.91943359	-57.65625000	+1460
+1457971571.45040010	+8.64404297	-6.92578125	-4.75927734	+47.90039063	+10.50292969	-51.65771484	+1780	+8.41113281	-5.96337891	-4.52636719	+3.27392578	-9.93164063	-0.61523438	+1592	+6.91259766	-9.83935547	-4.33740234	+32.51953125	+14.83154297	-57.34863281	+1452
+1457971571.45869990	+8.60888672	-6.95214844	-4.60107422	+48.55957031	+9.71191406	-51.17431641	+1768	+8.39355469	-6.01611328	-4.35937500	+2.59277344	-10.12939453	+0.17578125	+1584	+6.87304688	-9.88769531	-4.21875000	+32.71728516	+14.58984375	-56.66748047	+1436
+1457971571.46280000	+8.59570313	-6.96093750	-4.51318359	+48.84521484	+9.29443359	-51.04248047	+1768	+8.38916016	-6.03808594	-4.26708984	+2.30712891	-10.28320313	+0.52734375	+1580	+6.85546875	-9.91406250	-4.15722656	+32.78320313	+14.43603516	-56.35986328	+1432
+1457971571.46700000	+8.58251953	-6.97851563	-4.42968750	+49.04296875	+8.92089844	-50.86669922	+1768	+8.38037109	-6.05566406	-4.17919922	+2.08740234	-10.41503906	+0.92285156	+1580	+6.83789063	-9.93603516	-4.09130859	+32.87109375	+14.28222656	-56.05224609	+1428
+1457971571.47120000	+8.56933594	-6.97851563	-4.35058594	+49.32861328	+8.56933594	-50.64697266	+1760	+8.37597656	-6.07763672	-4.09570313	+1.86767578	-10.50292969	+1.31835938	+1580	+6.82031250	-9.95361328	-4.03417969	+32.95898438	+14.10644531	-55.70068359	+1420
+1457971571.47530010	+8.56494141	-6.98730469	-4.25830078	+49.57031250	+8.19580078	-50.55908203	+1760	+8.37158203	-6.09521484	-4.00341797	+1.71386719	-10.63476563	+1.64794922	+1580	+6.80273438	-9.97558594	-3.96386719	+33.02490234	+13.93066406	-55.41503906	+1420
+1457971571.47950010	+8.55175781	-7.00048828	-4.17041016	+49.70214844	+7.84423828	-50.42724609	+1760	+8.36279297	-6.10839844	-3.91113281	+1.62597656	-10.74462891	+2.06542969	+1580	+6.78955078	-9.99316406	-3.89794922	+33.11279297	+13.73291016	-55.12939453	+1420
+1457971571.48370000	+8.54296875	-7.00488281	-4.09130859	+49.92187500	+7.51464844	-50.25146484	+1756	+8.35400391	-6.12158203	-3.82763672	+1.53808594	-10.83251953	+2.46093750	+1580	+6.78515625	-10.01074219	-3.83203125	+33.24462891	+13.49121094	-54.84375000	+1412
+1457971571.49200010	+8.52978516	-7.01806641	-3.91552734	+50.22949219	+6.83349609	-50.03173828	+1752	+8.34082031	-6.14355469	-3.64306641	+1.45019531	-11.05224609	+3.18603516	+1584	+6.77197266	-10.03710938	-3.69580078	+33.48632813	+12.98583984	-54.36035156	+1408
+1457971571.49620010	+8.52099609	-7.02246094	-3.83203125	+50.42724609	+6.50390625	-49.87792969	+1748	+8.33203125	-6.15234375	-3.55957031	+1.45019531	-11.11816406	+3.58154297	+1588	+6.77197266	-10.04589844	-3.62548828	+33.66210938	+12.72216797	-54.14062500	+1404
+1457971571.50029990	+8.51660156	-7.02246094	-3.74414063	+50.58105469	+6.17431641	-49.81201172	+1748	+8.32763672	-6.16113281	-3.46728516	+1.47216797	-11.25000000	+3.91113281	+1592	+6.77636719	-10.05908203	-3.55078125	+33.83789063	+12.43652344	-53.98681641	+1400
+1457971571.50449990	+8.51220703	-7.03125000	-3.65625000	+50.73486328	+5.84472656	-49.72412109	+1744	+8.31884766	-6.16552734	-3.37500000	+1.51611328	-11.38183594	+4.28466797	+1592	+6.77636719	-10.06787109	-3.47167969	+34.01367188	+12.15087891	-53.83300781	+1396
+1457971571.50869990	+8.50781250	-7.03125000	-3.57714844	+50.91064453	+5.53710938	-49.61425781	+1740	+8.31005859	-6.16992188	-3.29150391	+1.58203125	-11.42578125	+4.68017578	+1592	+6.78076172	-10.07666016	-3.40136719	+34.21142578	+11.86523438	-53.67919922	+1392
+1457971571.51280000	+8.50341797	-7.03125000	-3.48925781	+51.08642578	+5.22949219	-49.52636719	+1736	+8.30566406	-6.17871094	-3.20361328	+1.66992188	-11.53564453	+5.00976563	+1592	+6.78955078	-10.08544922	-3.32226563	+34.43115234	+11.57958984	-53.52539063	+1388
+1457971571.51700000	+8.49462891	-7.03564453	-3.40576172	+51.26220703	+4.92187500	-49.43847656	+1732	+8.29248047	-6.18310547	-3.11572266	+1.73583984	-11.62353516	+5.38330078	+1592	+6.79394531	-10.09423828	-3.24755859	+34.62890625	+11.29394531	-53.41552734	+1380
+1457971571.52530000	+8.48583984	-7.03125000	-3.24316406	+51.65771484	+4.30664063	-49.24072266	+1720	+8.27490234	-6.18310547	-2.94873047	+1.97753906	-11.77734375	+6.08642578	+1592	+6.81591797	-10.09863281	-3.09814453	+35.13427734	+10.70068359	-53.17382813	+1372
+1457971571.52950000	+8.47705078	-7.03125000	-3.16406250	+51.83349609	+3.99902344	-49.17480469	+1712	+8.26611328	-6.18750000	-2.86523438	+2.08740234	-11.86523438	+6.43798828	+1592	+6.81591797	-10.10742188	-3.02343750	+35.35400391	+10.43701172	-53.06396484	+1364
+1457971571.53360010	+8.46826172	-7.02685547	-3.08496094	+52.05322266	+3.71337891	-49.10888672	+1704	+8.25732422	-6.18310547	-2.78173828	+2.24121094	-11.90917969	+6.78955078	+1588	+6.82470703	-10.10742188	-2.94873047	+35.59570313	+10.15136719	-52.95410156	+1356
+1457971571.53780010	+8.46386719	-7.02685547	-3.00146484	+52.25097656	+3.42773438	-49.06494141	+1700	+8.24853516	-6.18310547	-2.70263672	+2.41699219	-11.99707031	+7.11914063	+1584	+6.82910156	-10.11181641	-2.87841797	+35.83740234	+9.88769531	-52.86621094	+1348
+1457971571.54200010	+8.45507813	-7.02246094	-2.92236328	+52.44873047	+3.16406250	-48.99902344	+1692	+8.23535156	-6.18310547	-2.61914063	+2.52685547	-12.08496094	+7.42675781	+1584	+6.82910156	-10.12060547	-2.80810547	+36.03515625	+9.64599609	-52.75634766	+1340
+1457971571.54609990	+8.44628906	-7.01806641	-2.84765625	+52.66845703	+2.90039063	-48.93310547	+1684	+8.22656250	-6.18310547	-2.54443359	+2.72460938	-12.10693359	+7.73437500	+1580	+6.83349609	-10.12060547	-2.73779297	+36.25488281	+9.40429688	-52.64648438	+1332
+1457971571.55450010	+8.42871094	-7.00927734	-2.69824219	+53.08593750	+2.39501953	-48.82324219	+1668	+8.20458984	-6.17871094	-2.39062500	+3.05419922	-12.23876953	+8.28369141	+1572	+6.82910156	-10.12939453	-2.61035156	+36.67236328	+8.94287109	-52.36083984	+1316
+1457971571.55859990	+8.41992188	-7.00048828	-2.62792969	+53.30566406	+2.15332031	-48.75732422	+1664	+8.19580078	-6.16992188	-2.31591797	+3.25195313	-12.28271484	+8.56933594	+1568	+6.82031250	-10.13378906	-2.54443359	+36.87011719	+8.72314453	-52.22900391	+1312
+1457971571.56279990	+8.41113281	-6.99169922	-2.55322266	+53.54736328	+1.91162109	-48.71337891	+1656	+8.18701172	-6.16552734	-2.24560547	+3.44970703	-12.32666016	+8.83300781	+1564	+6.81591797	-10.13818359	-2.48730469	+37.04589844	+8.50341797	-52.07519531	+1304
+1457971571.56699990	+8.39794922	-6.99169922	-2.48291016	+53.72314453	+1.71386719	-48.69140625	+1652	+8.17382813	-6.16552734	-2.17089844	+3.60351563	-12.37060547	+9.05273438	+1564	+6.80712891	-10.14257813	-2.42578125	+37.22167969	+8.30566406	-51.94335938	+1300
+1457971571.57110000	+8.38916016	-6.98291016	-2.41259766	+53.94287109	+1.51611328	-48.64746094	+1648	+8.16503906	-6.15673828	-2.10498047	+3.80126953	-12.39257813	+9.27246094	+1560	+6.79833984	-10.14697266	-2.36865234	+37.37548828	+8.12988281	-51.78955078	+1296
+1457971571.57530000	+8.38037109	-6.97412109	-2.34667969	+54.16259766	+1.34033203	-48.60351563	+1644	+8.15625000	-6.15234375	-2.03466797	+3.99902344	-12.43652344	+9.49218750	+1556	+6.78955078	-10.15136719	-2.31591797	+37.52929688	+7.95410156	-51.63574219	+1296
+1457971571.57950000	+8.37158203	-6.96972656	-2.28076172	+54.33837891	+1.18652344	-48.55957031	+1640	+8.14306641	-6.15234375	-1.96875000	+4.15283203	-12.45849609	+9.68994141	+1552	+6.77636719	-10.15576172	-2.25878906	+37.68310547	+7.77832031	-51.48193359	+1292
+1457971571.58780000	+8.34960938	-6.95214844	-2.15771484	+54.77783203	+0.85693359	-48.44970703	+1632	+8.12548828	-6.13916016	-1.84570313	+4.54833984	-12.48046875	+10.08544922	+1548	+6.75878906	-10.16015625	-2.15771484	+37.96875000	+7.44873047	-51.15234375	+1292
+1457971571.59200000	+8.34082031	-6.94775391	-2.10058594	+54.93164063	+0.74707031	-48.40576172	+1632	+8.11230469	-6.13476563	-1.78417969	+4.68017578	-12.48046875	+10.26123047	+1548	+6.74560547	-10.16455078	-2.10498047	+38.10058594	+7.31689453	-50.99853516	+1292
+1457971571.59610010	+8.32763672	-6.93896484	-2.03906250	+55.12939453	+0.61523438	-48.36181641	+1632	+8.10351563	-6.13037109	-1.72705078	+4.85595703	-12.45849609	+10.43701172	+1544	+6.73681641	-10.16455078	-2.05664063	+38.25439453	+7.18505859	-50.86669922	+1292
+1457971571.60030010	+8.31884766	-6.93017578	-1.98632813	+55.34912109	+0.50537109	-48.29589844	+1628	+8.09472656	-6.12158203	-1.66992188	+5.05371094	-12.45849609	+10.61279297	+1540	+6.72802734	-10.16894531	-2.00830078	+38.43017578	+7.05322266	-50.73486328	+1296
+1457971571.60450010	+8.31005859	-6.92578125	-1.92919922	+55.50292969	+0.41748047	-48.22998047	+1628	+8.08154297	-6.12158203	-1.61279297	+5.18554688	-12.43652344	+10.78857422	+1540	+6.71923828	-10.16894531	-1.95556641	+38.58398438	+6.94335938	-50.60302734	+1296
+1457971571.60859990	+8.29687500	-6.91699219	-1.88085938	+55.67871094	+0.32958984	-48.14208984	+1624	+8.07275391	-6.11718750	-1.56005859	+5.36132813	-12.39257813	+10.94238281	+1536	+6.71484375	-10.16894531	-1.90722656	+38.73779297	+6.83349609	-50.49316406	+1300
+1457971571.61279990	+8.29248047	-6.90820313	-1.83251953	+55.87646484	+0.24169922	-48.05419922	+1620	+8.06396484	-6.10839844	-1.51171875	+5.53710938	-12.34863281	+11.14013672	+1532	+6.71044922	-10.16894531	-1.85888672	+38.91357422	+6.72363281	-50.36132813	+1300
+1457971571.62109990	+8.27050781	-6.89501953	-1.73583984	+56.18408203	+0.10986328	-47.87841797	+1616	+8.04199219	-6.10400391	-1.41503906	+5.82275391	-12.23876953	+11.49169922	+1528	+6.70166016	-10.16894531	-1.76220703	+39.26513672	+6.54785156	-50.14160156	+1300
+1457971571.62529990	+8.26171875	-6.89062500	-1.69189453	+56.35986328	+0.04394531	-47.76855469	+1612	+8.03320313	-6.09521484	-1.37548828	+5.97656250	-12.17285156	+11.68945313	+1524	+6.70166016	-10.16894531	-1.71826172	+39.46289063	+6.45996094	-50.03173828	+1296
+1457971571.62940000	+8.25292969	-6.88623047	-1.65234375	+56.49169922	+0.00000000	-47.65869141	+1608	+8.02001953	-6.09521484	-1.33154297	+6.08642578	-12.10693359	+11.86523438	+1520	+6.70166016	-10.16894531	-1.66992188	+39.63867188	+6.39404297	-49.92187500	+1296
+1457971571.63360000	+8.24414063	-6.87744141	-1.60839844	+56.64550781	-0.04394531	-47.57080078	+1600	+8.01123047	-6.09082031	-1.28759766	+6.24023438	-12.04101563	+12.06298828	+1512	+6.70166016	-10.16455078	-1.62158203	+39.83642578	+6.32812500	-49.85595703	+1296
+1457971571.63780000	+8.23535156	-6.87304688	-1.57324219	+56.79931641	-0.10986328	-47.43896484	+1592	+8.00244141	-6.08642578	-1.24804688	+6.37207031	-11.97509766	+12.26074219	+1508	+6.70166016	-10.16015625	-1.57763672	+40.01220703	+6.26220703	-49.76806641	+1292
+1457971571.64190010	+8.22656250	-6.86865234	-1.53369141	+56.90917969	-0.13183594	-47.35107422	+1588	+7.99365234	-6.08642578	-1.20849609	+6.50390625	-11.90917969	+12.43652344	+1504	+6.70166016	-10.16015625	-1.53369141	+40.18798828	+6.19628906	-49.70214844	+1288
+1457971571.64610000	+8.21777344	-6.86425781	-1.49414063	+57.04101563	-0.17578125	-47.26318359	+1580	+7.98046875	-6.07763672	-1.16894531	+6.63574219	-11.84326172	+12.61230469	+1496	+6.70166016	-10.16015625	-1.48535156	+40.36376953	+6.15234375	-49.65820313	+1288
+1457971571.65440010	+8.20019531	-6.85546875	-1.42822266	+57.28271484	-0.24169922	-47.02148438	+1560	+7.96289063	-6.07324219	-1.10302734	+6.87744141	-11.68945313	+12.98583984	+1480	+6.69726563	-10.15576172	-1.41503906	+40.67138672	+6.04248047	-49.46044922	+1272
+1457971571.65860010	+8.19140625	-6.84667969	-1.39306641	+57.39257813	-0.26367188	-46.95556641	+1552	+7.95410156	-6.06884766	-1.06787109	+7.00927734	-11.66748047	+13.13964844	+1472	+6.69287109	-10.15136719	-1.37548828	+40.82519531	+5.97656250	-49.43847656	+1268
+1457971571.66280010	+8.18261719	-6.84228516	-1.36669922	+57.52441406	-0.30761719	-46.84570313	+1544	+7.94531250	-6.06445313	-1.03710938	+7.14111328	-11.60156250	+13.33740234	+1464	+6.69287109	-10.14697266	-1.34033203	+40.97900391	+5.88867188	-49.35058594	+1260
+1457971571.66689990	+8.17382813	-6.83789063	-1.33593750	+57.61230469	-0.32958984	-46.77978516	+1536	+7.93652344	-6.06005859	-1.00195313	+7.25097656	-11.55761719	+13.46923828	+1456	+6.68847656	-10.14697266	-1.30957031	+41.11083984	+5.84472656	-49.28466797	+1256
+1457971571.67109990	+8.16503906	-6.82910156	-1.30517578	+57.72216797	-0.35156250	-46.73583984	+1528	+7.92773438	-6.05566406	-0.96679688	+7.38281250	-11.53564453	+13.60107422	+1448	+6.67968750	-10.14257813	-1.27001953	+41.19873047	+5.77880859	-49.26269531	+1256
+1457971571.67529990	+8.15625000	-6.82470703	-1.27880859	+57.83203125	-0.39550781	-46.64794922	+1520	+7.91894531	-6.05126953	-0.94042969	+7.51464844	-11.49169922	+13.75488281	+1436	+6.67089844	-10.14257813	-1.24804688	+41.30859375	+5.69091797	-49.17480469	+1252
+1457971571.68359990	+8.14306641	-6.81152344	-1.22167969	+57.98583984	-0.41748047	-46.58203125	+1512	+7.90136719	-6.04248047	-0.88330078	+7.73437500	-11.46972656	+13.97460938	+1420	+6.65332031	-10.14257813	-1.19091797	+41.46240234	+5.55908203	-49.10888672	+1252
+1457971571.68770000	+8.13427734	-6.80712891	-1.19970703	+58.07373047	-0.46142578	-46.49414063	+1508	+7.89697266	-6.03808594	-0.85693359	+7.86621094	-11.42578125	+14.10644531	+1412	+6.64013672	-10.13818359	-1.17333984	+41.52832031	+5.47119141	-48.99902344	+1248
+1457971571.69190000	+8.12548828	-6.80273438	-1.17333984	+58.13964844	-0.46142578	-46.45019531	+1504	+7.88378906	-6.03369141	-0.83496094	+7.97607422	-11.40380859	+14.19433594	+1404	+6.62695313	-10.13818359	-1.15576172	+41.57226563	+5.40527344	-48.91113281	+1248
+1457971571.69610000	+8.11669922	-6.79394531	-1.14697266	+58.22753906	-0.48339844	-46.42822266	+1500	+7.87939453	-6.02929688	-0.80419922	+8.08593750	-11.40380859	+14.28222656	+1396	+6.61816406	-10.13818359	-1.13818359	+41.61621094	+5.31738281	-48.86718750	+1244
+1457971571.70020010	+8.11230469	-6.78955078	-1.12939453	+58.31542969	-0.50537109	-46.38427734	+1500	+7.87060547	-6.02050781	-0.78662109	+8.19580078	-11.38183594	+14.39208984	+1388	+6.60498047	-10.13378906	-1.12060547	+41.66015625	+5.22949219	-48.80126953	+1244
+1457971571.70440010	+8.10351563	-6.78515625	-1.10742188	+58.35937500	-0.50537109	-46.34033203	+1496	+7.86621094	-6.02050781	-0.76025391	+8.28369141	-11.35986328	+14.45800781	+1384	+6.59179688	-10.13378906	-1.10302734	+41.70410156	+5.16357422	-48.75732422	+1244
+1457971571.70860000	+8.09472656	-6.77636719	-1.08544922	+58.42529297	-0.50537109	-46.34033203	+1496	+7.85742188	-6.01611328	-0.73828125	+8.39355469	-11.35986328	+14.50195313	+1376	+6.57861328	-10.13378906	-1.08544922	+41.70410156	+5.09765625	-48.73535156	+1244
+1457971571.71690010	+8.08154297	-6.76757813	-1.05029297	+58.51318359	-0.50537109	-46.20849609	+1492	+7.84423828	-6.00732422	-0.70312500	+8.56933594	-11.29394531	+14.65576172	+1364	+6.55224609	-10.13378906	-1.06347656	+41.74804688	+4.98779297	-48.55957031	+1240
+1457971571.72110010	+8.07714844	-6.75878906	-1.03271484	+58.55712891	-0.48339844	-46.18652344	+1488	+7.83984375	-5.99853516	-0.68554688	+8.65722656	-11.27197266	+14.69970703	+1356	+6.54345703	-10.12939453	-1.05029297	+41.77001953	+4.92187500	-48.53759766	+1236
+1457971571.72519990	+8.06835938	-6.75439453	-1.02392578	+58.60107422	-0.48339844	-46.09863281	+1488	+7.83544922	-5.99414063	-0.67236328	+8.74511719	-11.22802734	+14.78759766	+1348	+6.53466797	-10.12500000	-1.04150391	+41.79199219	+4.87792969	-48.47167969	+1232
+1457971571.72939990	+8.06396484	-6.75000000	-1.01074219	+58.62304688	-0.46142578	-46.05468750	+1484	+7.83105469	-5.99414063	-0.65917969	+8.78906250	-11.18408203	+14.83154297	+1344	+6.52587891	-10.12500000	-1.03271484	+41.83593750	+4.85595703	-48.42773438	+1228
+1457971571.73359990	+8.05957031	-6.74560547	-0.99755859	+58.66699219	-0.46142578	-46.03271484	+1484	+7.82666016	-5.98974609	-0.64599609	+8.85498047	-11.16210938	+14.85351563	+1336	+6.51708984	-10.12060547	-1.01953125	+41.85791016	+4.81201172	-48.38378906	+1228
+1457971571.73770000	+8.05517578	-6.73681641	-0.98876953	+58.68896484	-0.43945313	-45.96679688	+1480	+7.82226563	-5.98535156	-0.63720703	+8.92089844	-11.11816406	+14.94140625	+1328	+6.51269531	-10.11621094	-1.00634766	+41.87988281	+4.81201172	-48.36181641	+1224
+1457971571.74609990	+8.04638672	-6.73242188	-0.96679688	+58.71093750	-0.39550781	-45.87890625	+1480	+7.81347656	-5.97656250	-0.61523438	+8.98681641	-11.05224609	+15.00732422	+1316	+6.50830078	-10.11181641	-0.97998047	+41.96777344	+4.81201172	-48.33984375	+1220
+1457971571.75020000	+8.04638672	-6.72802734	-0.96240234	+58.73291016	-0.39550781	-45.79101563	+1476	+7.81347656	-5.97216797	-0.60644531	+9.03076172	-10.98632813	+15.07324219	+1308	+6.50830078	-10.10742188	-0.97119141	+42.01171875	+4.81201172	-48.31787109	+1220
+1457971571.75440000	+8.04199219	-6.72363281	-0.95800781	+58.71093750	-0.35156250	-45.72509766	+1472	+7.80908203	-5.97216797	-0.60205078	+9.03076172	-10.94238281	+15.11718750	+1300	+6.50830078	-10.10302734	-0.96240234	+42.05566406	+4.81201172	-48.29589844	+1220
+1457971571.75860000	+8.04199219	-6.71923828	-0.94921875	+58.73291016	-0.35156250	-45.68115234	+1472	+7.80468750	-5.96777344	-0.59326172	+9.05273438	-10.89843750	+15.16113281	+1292	+6.51269531	-10.09423828	-0.94921875	+42.12158203	+4.83398438	-48.29589844	+1220
+1457971571.76270010	+8.03759766	-6.71923828	-0.94482422	+58.73291016	-0.32958984	-45.61523438	+1472	+7.80468750	-5.96337891	-0.58886719	+9.07470703	-10.85449219	+15.20507813	+1280	+6.51708984	-10.08984375	-0.94042969	+42.18750000	+4.85595703	-48.29589844	+1224
+1457971571.76690010	+8.03759766	-6.71484375	-0.94042969	+58.73291016	-0.30761719	-45.57128906	+1468	+7.80029297	-5.96337891	-0.58447266	+9.07470703	-10.81054688	+15.24902344	+1272	+6.52148438	-10.08544922	-0.93164063	+42.23144531	+4.87792969	-48.29589844	+1228
+1457971571.77519990	+8.03759766	-6.71044922	-0.93603516	+58.73291016	-0.26367188	-45.46142578	+1464	+7.80029297	-5.95458984	-0.58007813	+9.09667969	-10.74462891	+15.31494141	+1256	+6.52587891	-10.07666016	-0.90966797	+42.29736328	+4.94384766	-48.31787109	+1232
+1457971571.77940010	+8.03320313	-6.71044922	-0.93603516	+58.71093750	-0.24169922	-45.41748047	+1464	+7.79589844	-5.95458984	-0.57568359	+9.07470703	-10.67871094	+15.38085938	+1244	+6.52587891	-10.07226563	-0.90527344	+42.34130859	+4.98779297	-48.29589844	+1236
+1457971571.78350000	+8.03320313	-6.70605469	-0.93164063	+58.68896484	-0.21972656	-45.35156250	+1460	+7.79589844	-5.95019531	-0.57568359	+9.07470703	-10.63476563	+15.42480469	+1236	+6.53027344	-10.06787109	-0.89648438	+42.36328125	+5.00976563	-48.29589844	+1240
+1457971571.78769990	+8.03320313	-6.70166016	-0.93164063	+58.68896484	-0.19775391	-45.26367188	+1460	+7.79589844	-5.94580078	-0.57128906	+9.09667969	-10.56884766	+15.46875000	+1228	+6.53466797	-10.06347656	-0.89208984	+42.38525391	+5.05371094	-48.27392578	+1244
+1457971571.79189990	+8.03320313	-6.70166016	-0.93164063	+58.66699219	-0.17578125	-45.19775391	+1456	+7.79589844	-5.94580078	-0.57128906	+9.05273438	-10.52490234	+15.51269531	+1220	+6.53466797	-10.05908203	-0.89208984	+42.40722656	+5.07568359	-48.22998047	+1244
+1457971571.79600000	+8.03320313	-6.69726563	-0.93164063	+58.66699219	-0.15380859	-45.13183594	+1456	+7.79589844	-5.94140625	-0.57128906	+9.05273438	-10.43701172	+15.57861328	+1212	+6.53466797	-10.05468750	-0.89208984	+42.40722656	+5.09765625	-48.18603516	+1248
+1457971571.80020000	+8.03320313	-6.69287109	-0.93164063	+58.66699219	-0.13183594	-45.06591797	+1456	+7.79589844	-5.93701172	-0.56689453	+9.05273438	-10.39306641	+15.62255859	+1204	+6.53466797	-10.05029297	-0.88769531	+42.40722656	+5.14160156	-48.14208984	+1252
+1457971571.80850010	+8.03320313	-6.68847656	-0.93164063	+58.62304688	-0.08789063	-44.86816406	+1452	+7.80029297	-5.93261719	-0.56689453	+9.00878906	-10.26123047	+15.73242188	+1192	+6.53027344	-10.04150391	-0.88769531	+42.38525391	+5.20751953	-48.03222656	+1256
+1457971571.81270000	+8.03320313	-6.68847656	-0.92724609	+58.60107422	-0.06591797	-44.78027344	+1448	+7.80029297	-5.93261719	-0.56250000	+8.98681641	-10.17333984	+15.77636719	+1184	+6.52587891	-10.04150391	-0.89208984	+42.34130859	+5.22949219	-47.96630859	+1256
+1457971571.81690000	+8.03320313	-6.68408203	-0.93164063	+58.57910156	-0.04394531	-44.67041016	+1448	+7.80029297	-5.92822266	-0.56250000	+8.96484375	-10.10742188	+15.84228516	+1180	+6.52148438	-10.04150391	-0.89208984	+42.29736328	+5.25146484	-47.87841797	+1260
+1457971571.82100010	+8.03320313	-6.68408203	-0.93164063	+58.55712891	-0.04394531	-44.53857422	+1448	+7.80468750	-5.92822266	-0.56250000	+8.94287109	-10.01953125	+15.90820313	+1176	+6.51708984	-10.03710938	-0.89648438	+42.25341797	+5.29541016	-47.76855469	+1264
+1457971571.82520010	+8.03320313	-6.67968750	-0.93164063	+58.55712891	-0.02197266	-44.45068359	+1444	+7.80468750	-5.92382813	-0.55810547	+8.92089844	-9.93164063	+15.99609375	+1172	+6.51269531	-10.03710938	-0.90087891	+42.23144531	+5.31738281	-47.65869141	+1264
+1457971571.82940010	+8.03320313	-6.67968750	-0.92724609	+58.53515625	-0.02197266	-44.34082031	+1444	+7.80468750	-5.92382813	-0.55810547	+8.87695313	-9.84375000	+16.06201172	+1168	+6.50830078	-10.03271484	-0.90527344	+42.16552734	+5.33935547	-47.54882813	+1268
+1457971571.83769990	+8.03759766	-6.67089844	-0.92724609	+58.51318359	+0.00000000	-44.09912109	+1440	+7.81347656	-5.91943359	-0.55371094	+8.83300781	-9.66796875	+16.21582031	+1164	+6.49511719	-10.03271484	-0.91406250	+42.07763672	+5.38330078	-47.32910156	+1272
+1457971571.84190010	+8.03759766	-6.67089844	-0.92724609	+58.49121094	+0.00000000	-43.98925781	+1440	+7.81347656	-5.91943359	-0.54931641	+8.78906250	-9.58007813	+16.30371094	+1160	+6.49072266	-10.02832031	-0.91845703	+42.01171875	+5.40527344	-47.21923828	+1272
+1457971571.84600000	+8.04199219	-6.67089844	-0.92724609	+58.46923828	+0.00000000	-43.87939453	+1440	+7.81787109	-5.91943359	-0.54931641	+8.76708984	-9.49218750	+16.39160156	+1160	+6.48632813	-10.02832031	-0.92285156	+41.96777344	+5.42724609	-47.10937500	+1272
+1457971571.85019990	+8.04199219	-6.67089844	-0.92724609	+58.44726563	+0.00000000	-43.76953125	+1436	+7.82226563	-5.91503906	-0.54492188	+8.74511719	-9.40429688	+16.47949219	+1160	+6.48193359	-10.02832031	-0.92285156	+41.92382813	+5.44921875	-46.99951172	+1272
+1457971571.85430000	+8.04638672	-6.67089844	-0.92724609	+58.42529297	+0.00000000	-43.65966797	+1436	+7.82226563	-5.91503906	-0.54492188	+8.70117188	-9.31640625	+16.54541016	+1160	+6.47753906	-10.02832031	-0.92724609	+41.87988281	+5.47119141	-46.88964844	+1272
+1457971571.85850000	+8.05078125	-6.67089844	-0.92285156	+58.40332031	+0.00000000	-43.57177734	+1436	+7.82666016	-5.91503906	-0.54052734	+8.65722656	-9.22851563	+16.63330078	+1160	+6.47753906	-10.02832031	-0.93164063	+41.83593750	+5.49316406	-46.77978516	+1272
+1457971571.86680010	+8.05517578	-6.67089844	-0.92285156	+58.35937500	+0.00000000	-43.41796875	+1432	+7.83544922	-5.91503906	-0.54052734	+8.59130859	-9.09667969	+16.76513672	+1160	+6.48193359	-10.02832031	-0.93164063	+41.81396484	+5.53710938	-46.64794922	+1268
+1457971571.87100010	+8.05957031	-6.67089844	-0.91845703	+58.33740234	+0.00000000	-43.35205078	+1432	+7.83984375	-5.91503906	-0.53613281	+8.56933594	-9.03076172	+16.83105469	+1160	+6.48632813	-10.02392578	-0.92724609	+41.79199219	+5.55908203	-46.60400391	+1268
+1457971571.87520000	+8.06835938	-6.67529297	-0.91845703	+58.31542969	+0.00000000	-43.26416016	+1432	+7.84863281	-5.91943359	-0.53613281	+8.52539063	-8.96484375	+16.89697266	+1160	+6.48632813	-10.02392578	-0.92724609	+41.79199219	+5.60302734	-46.56005859	+1268
+1457971571.87930010	+8.07275391	-6.67529297	-0.91845703	+58.29345703	+0.00000000	-43.19824219	+1432	+7.85302734	-5.91943359	-0.53613281	+8.48144531	-8.89892578	+16.94091797	+1156	+6.49511719	-10.02392578	-0.92285156	+41.79199219	+5.62500000	-46.53808594	+1268
+1457971571.88350010	+8.07714844	-6.67968750	-0.91845703	+58.24951172	+0.00000000	-43.15429688	+1432	+7.85742188	-5.91943359	-0.53173828	+8.45947266	-8.83300781	+17.00683594	+1156	+6.49951172	-10.02392578	-0.91845703	+41.79199219	+5.64697266	-46.51611328	+1268
+1457971571.89179990	+8.08593750	-6.67968750	-0.91845703	+58.20556641	+0.02197266	-43.02246094	+1432	+7.87060547	-5.92382813	-0.53173828	+8.39355469	-8.72314453	+17.09472656	+1156	+6.51269531	-10.02392578	-0.90966797	+41.83593750	+5.71289063	-46.49414063	+1272
+1457971571.89599990	+8.09472656	-6.68408203	-0.91845703	+58.18359375	+0.02197266	-42.95654297	+1432	+7.87500000	-5.92382813	-0.53173828	+8.34960938	-8.65722656	+17.13867188	+1152	+6.52148438	-10.02392578	-0.90527344	+41.83593750	+5.75683594	-46.49414063	+1276
+1457971571.90019990	+8.09912109	-6.68408203	-0.91845703	+58.13964844	+0.04394531	-42.89062500	+1436	+7.87939453	-5.92382813	-0.53613281	+8.30566406	-8.61328125	+17.18261719	+1152	+6.53027344	-10.01953125	-0.90087891	+41.85791016	+5.77880859	-46.49414063	+1276
+1457971571.90430000	+8.10351563	-6.68847656	-0.91845703	+58.11767578	+0.04394531	-42.84667969	+1436	+7.88818359	-5.92822266	-0.53613281	+8.28369141	-8.54736328	+17.22656250	+1152	+6.53906250	-10.01953125	-0.89648438	+41.85791016	+5.82275391	-46.49414063	+1280
+1457971571.91269990	+8.11669922	-6.69287109	-0.91845703	+58.05175781	+0.08789063	-42.71484375	+1440	+7.89697266	-5.93261719	-0.53613281	+8.19580078	-8.41552734	+17.31445313	+1148	+6.55224609	-10.01953125	-0.88330078	+41.85791016	+5.91064453	-46.51611328	+1288
+1457971571.91680000	+8.12109375	-6.69726563	-0.92285156	+58.02978516	+0.08789063	-42.64892578	+1440	+7.90576172	-5.93261719	-0.53613281	+8.17382813	-8.34960938	+17.35839844	+1144	+6.56103516	-10.01953125	-0.87890625	+41.85791016	+5.95458984	-46.51611328	+1292
+1457971571.92100000	+8.12548828	-6.69726563	-0.92285156	+57.98583984	+0.10986328	-42.58300781	+1444	+7.91015625	-5.93261719	-0.53613281	+8.12988281	-8.28369141	+17.40234375	+1144	+6.56542969	-10.01953125	-0.87451172	+41.83593750	+5.97656250	-46.49414063	+1292
+1457971571.92510010	+8.12988281	-6.70166016	-0.92285156	+57.96386719	+0.13183594	-42.51708984	+1444	+7.91455078	-5.93701172	-0.53613281	+8.10791016	-8.21777344	+17.44628906	+1140	+6.56982422	-10.02392578	-0.87451172	+41.81396484	+6.02050781	-46.47216797	+1296
+1457971571.92930010	+8.13427734	-6.70166016	-0.92285156	+57.94189453	+0.13183594	-42.47314453	+1448	+7.92333984	-5.93701172	-0.53613281	+8.08593750	-8.17382813	+17.49023438	+1140	+6.56982422	-10.02392578	-0.87451172	+41.79199219	+6.04248047	-46.45019531	+1296
+1457971571.93759990	+8.13867188	-6.70605469	-0.92285156	+57.89794922	+0.17578125	-42.36328125	+1452	+7.93212891	-5.94140625	-0.54052734	+8.02001953	-8.06396484	+17.55615234	+1140	+6.56982422	-10.02832031	-0.87451172	+41.68212891	+6.10839844	-46.40625000	+1300
+1457971571.94600010	+8.14306641	-6.70605469	-0.92285156	+57.85400391	+0.19775391	-42.29736328	+1456	+7.93652344	-5.94140625	-0.53613281	+7.97607422	-7.97607422	+17.60009766	+1136	+6.56542969	-10.03271484	-0.87451172	+41.57226563	+6.15234375	-46.31835938	+1300
+1457971571.95429990	+8.14746094	-6.71044922	-0.92724609	+57.83203125	+0.21972656	-42.20947266	+1456	+7.94091797	-5.94580078	-0.54052734	+7.93212891	-7.88818359	+17.62207031	+1136	+6.55664063	-10.03710938	-0.88330078	+41.46240234	+6.17431641	-46.20849609	+1304
+1457971571.96260000	+8.14746094	-6.71044922	-0.92724609	+57.81005859	+0.24169922	-42.16552734	+1460	+7.94531250	-5.94580078	-0.54052734	+7.91015625	-7.82226563	+17.64404297	+1140	+6.54785156	-10.04589844	-0.88769531	+41.35253906	+6.19628906	-46.09863281	+1304
+1457971571.96680000	+8.14746094	-6.71044922	-0.92724609	+57.81005859	+0.26367188	-42.14355469	+1460	+7.94531250	-5.94580078	-0.54052734	+7.91015625	-7.80029297	+17.66601563	+1140	+6.54345703	-10.04589844	-0.89208984	+41.30859375	+6.19628906	-46.07666016	+1304
+1457971571.97100000	+8.14746094	-6.71044922	-0.92285156	+57.81005859	+0.26367188	-42.12158203	+1460	+7.94531250	-5.94580078	-0.54052734	+7.88818359	-7.75634766	+17.66601563	+1140	+6.53906250	-10.04589844	-0.89208984	+41.28662109	+6.21826172	-46.03271484	+1304
+1457971571.97930000	+8.14306641	-6.71044922	-0.92285156	+57.81005859	+0.28564453	-42.07763672	+1460	+7.94531250	-5.95019531	-0.53613281	+7.88818359	-7.71240234	+17.68798828	+1144	+6.53466797	-10.05029297	-0.89648438	+41.22070313	+6.24023438	-45.94482422	+1300
+1457971571.98350000	+8.14306641	-6.71044922	-0.92285156	+57.81005859	+0.28564453	-42.05566406	+1460	+7.94531250	-5.95019531	-0.53613281	+7.88818359	-7.69042969	+17.68798828	+1144	+6.53027344	-10.05029297	-0.90087891	+41.19873047	+6.24023438	-45.90087891	+1300
+1457971571.98760010	+8.14306641	-6.71044922	-0.92285156	+57.83203125	+0.30761719	-42.03369141	+1460	+7.94531250	-5.95019531	-0.53613281	+7.86621094	-7.66845703	+17.68798828	+1148	+6.53027344	-10.05468750	-0.90087891	+41.19873047	+6.26220703	-45.87890625	+1296
+1457971571.99180010	+8.14306641	-6.71044922	-0.92285156	+57.83203125	+0.30761719	-42.01171875	+1460	+7.94531250	-5.95019531	-0.53613281	+7.86621094	-7.64648438	+17.70996094	+1148	+6.52587891	-10.05468750	-0.90087891	+41.19873047	+6.28417969	-45.85693359	+1296
+1457971571.99600010	+8.13867188	-6.71044922	-0.92285156	+57.83203125	+0.32958984	-41.98974609	+1460	+7.94531250	-5.95019531	-0.53613281	+7.86621094	-7.62451172	+17.73193359	+1148	+6.52587891	-10.05468750	-0.90087891	+41.19873047	+6.28417969	-45.81298828	+1292
+1457971572.00430010	+8.13867188	-6.71044922	-0.92285156	+57.85400391	+0.35156250	-41.94580078	+1460	+7.94091797	-5.95019531	-0.53613281	+7.86621094	-7.55859375	+17.75390625	+1148	+6.52587891	-10.05468750	-0.90087891	+41.22070313	+6.32812500	-45.76904297	+1288
+1457971572.00840000	+8.13867188	-6.71044922	-0.92285156	+57.87597656	+0.35156250	-41.90185547	+1460	+7.94091797	-5.95019531	-0.53613281	+7.88818359	-7.53662109	+17.77587891	+1148	+6.52587891	-10.05029297	-0.89648438	+41.26464844	+6.35009766	-45.76904297	+1284
+1457971572.01259990	+8.13427734	-6.71044922	-0.92285156	+57.89794922	+0.37353516	-41.85791016	+1460	+7.94091797	-5.95019531	-0.53613281	+7.88818359	-7.49267578	+17.77587891	+1152	+6.52587891	-10.05029297	-0.89648438	+41.28662109	+6.39404297	-45.74707031	+1284
+1457971572.02090000	+8.12988281	-6.71044922	-0.92724609	+57.91992188	+0.39550781	-41.74804688	+1460	+7.93652344	-5.95019531	-0.54052734	+7.88818359	-7.40478516	+17.81982422	+1152	+6.53027344	-10.05029297	-0.89208984	+41.37451172	+6.45996094	-45.70312500	+1284
+1457971572.02510000	+8.12548828	-6.71044922	-0.92724609	+57.96386719	+0.41748047	-41.68212891	+1464	+7.93212891	-5.95019531	-0.54052734	+7.88818359	-7.36083984	+17.86376953	+1152	+6.53027344	-10.04589844	-0.88769531	+41.41845703	+6.50390625	-45.68115234	+1284
+1457971572.02930000	+8.12109375	-6.71044922	-0.92724609	+57.98583984	+0.46142578	-41.59423828	+1464	+7.92773438	-5.95019531	-0.54052734	+7.91015625	-7.29492188	+17.90771484	+1152	+6.53466797	-10.04589844	-0.88769531	+41.48437500	+6.56982422	-45.65917969	+1284
+1457971572.03340010	+8.11669922	-6.71044922	-0.93164063	+58.02978516	+0.48339844	-41.48437500	+1464	+7.92773438	-5.95019531	-0.54052734	+7.91015625	-7.22900391	+17.92968750	+1148	+6.53466797	-10.04150391	-0.88330078	+41.55029297	+6.63574219	-45.63720703	+1284
+1457971572.04180000	+8.10791016	-6.71044922	-0.93603516	+58.11767578	+0.54931641	-41.28662109	+1468	+7.91455078	-5.95019531	-0.54052734	+7.95410156	-7.05322266	+18.03955078	+1148	+6.53906250	-10.03710938	-0.87890625	+41.68212891	+6.76757813	-45.57128906	+1288
+1457971572.04590010	+8.10351563	-6.71044922	-0.93603516	+58.16162109	+0.59326172	-41.17675781	+1468	+7.91015625	-5.95019531	-0.54052734	+7.97607422	-6.94335938	+18.08349609	+1148	+6.53466797	-10.03710938	-0.87451172	+41.74804688	+6.83349609	-45.52734375	+1288
+1457971572.05010010	+8.09912109	-6.71044922	-0.94042969	+58.20556641	+0.61523438	-41.08886719	+1468	+7.90576172	-5.95019531	-0.54492188	+7.99804688	-6.85546875	+18.12744141	+1148	+6.53466797	-10.03710938	-0.87451172	+41.81396484	+6.89941406	-45.48339844	+1292
+1457971572.05430010	+8.09033203	-6.71044922	-0.94042969	+58.22753906	+0.65917969	-41.00097656	+1468	+7.89697266	-5.95019531	-0.54492188	+8.02001953	-6.74560547	+18.19335938	+1148	+6.53027344	-10.03710938	-0.87451172	+41.85791016	+6.96533203	-45.41748047	+1292
+1457971572.05839990	+8.08593750	-6.71044922	-0.94042969	+58.27148438	+0.68115234	-40.93505859	+1468	+7.89257813	-5.95019531	-0.54492188	+8.04199219	-6.65771484	+18.23730469	+1144	+6.52587891	-10.03710938	-0.87451172	+41.87988281	+7.00927734	-45.37353516	+1296
+1457971572.06680010	+8.07714844	-6.71044922	-0.94482422	+58.33740234	+0.70312500	-40.82519531	+1464	+7.87939453	-5.95019531	-0.54492188	+8.08593750	-6.52587891	+18.30322266	+1144	+6.51708984	-10.03710938	-0.88330078	+41.92382813	+7.09716797	-45.26367188	+1300
+1457971572.07509990	+8.06835938	-6.71044922	-0.94482422	+58.40332031	+0.72509766	-40.78125000	+1460	+7.87500000	-5.95019531	-0.54492188	+8.15185547	-6.45996094	+18.34716797	+1144	+6.49951172	-10.04150391	-0.88769531	+41.92382813	+7.16308594	-45.15380859	+1304
+1457971572.08340000	+8.05957031	-6.71044922	-0.94482422	+58.44726563	+0.74707031	-40.73730469	+1456	+7.86621094	-5.95019531	-0.54492188	+8.19580078	-6.41601563	+18.36914063	+1140	+6.48632813	-10.05029297	-0.89648438	+41.92382813	+7.20703125	-45.06591797	+1304
+1457971572.09170010	+8.05957031	-6.71044922	-0.94482422	+58.49121094	+0.72509766	-40.71533203	+1452	+7.86181641	-5.95458984	-0.54492188	+8.21777344	-6.39404297	+18.39111328	+1144	+6.47753906	-10.05468750	-0.90527344	+41.90185547	+7.20703125	-45.00000000	+1304
+1457971572.09590010	+8.05517578	-6.71044922	-0.94482422	+58.51318359	+0.72509766	-40.73730469	+1448	+7.86181641	-5.95458984	-0.54052734	+8.23974609	-6.41601563	+18.39111328	+1144	+6.47314453	-10.05468750	-0.90966797	+41.87988281	+7.20703125	-44.97802734	+1304
+1457971572.10010000	+8.05517578	-6.71044922	-0.94482422	+58.55712891	+0.70312500	-40.73730469	+1444	+7.86181641	-5.95458984	-0.54052734	+8.26171875	-6.41601563	+18.36914063	+1144	+6.46875000	-10.05908203	-0.90966797	+41.87988281	+7.20703125	-44.95605469	+1304
+1457971572.10419990	+8.05517578	-6.71044922	-0.94482422	+58.57910156	+0.70312500	-40.75927734	+1444	+7.86181641	-5.95458984	-0.54052734	+8.28369141	-6.43798828	+18.36914063	+1144	+6.46875000	-10.05908203	-0.91406250	+41.87988281	+7.20703125	-44.95605469	+1300
+1457971572.11260010	+8.05517578	-6.71484375	-0.94482422	+58.62304688	+0.65917969	-40.78125000	+1436	+7.85742188	-5.95458984	-0.54052734	+8.32763672	-6.48193359	+18.36914063	+1144	+6.46435547	-10.06347656	-0.91406250	+41.90185547	+7.18505859	-44.97802734	+1292
+1457971572.11669990	+8.05517578	-6.71484375	-0.94482422	+58.62304688	+0.65917969	-40.80322266	+1436	+7.85742188	-5.95898438	-0.54052734	+8.32763672	-6.50390625	+18.36914063	+1144	+6.46435547	-10.06347656	-0.91406250	+41.90185547	+7.18505859	-45.00000000	+1288
+1457971572.12089990	+8.05517578	-6.71484375	-0.94482422	+58.64501953	+0.63720703	-40.82519531	+1432	+7.85742188	-5.95898438	-0.54052734	+8.34960938	-6.52587891	+18.36914063	+1144	+6.46875000	-10.06347656	-0.90966797	+41.90185547	+7.18505859	-45.02197266	+1288
+1457971572.12509990	+8.05517578	-6.71484375	-0.94482422	+58.66699219	+0.63720703	-40.86914063	+1432	+7.85742188	-5.95898438	-0.54052734	+8.37158203	-6.54785156	+18.36914063	+1144	+6.46875000	-10.06347656	-0.90966797	+41.92382813	+7.16308594	-45.04394531	+1284
+1457971572.13340000	+8.05957031	-6.71484375	-0.94042969	+58.71093750	+0.61523438	-40.91308594	+1428	+7.85742188	-5.95898438	-0.53613281	+8.39355469	-6.59179688	+18.34716797	+1144	+6.47314453	-10.06787109	-0.90527344	+41.96777344	+7.16308594	-45.10986328	+1280
+1457971572.13759990	+8.05957031	-6.71484375	-0.94042969	+58.73291016	+0.59326172	-40.93505859	+1428	+7.85742188	-5.95898438	-0.53613281	+8.39355469	-6.61376953	+18.34716797	+1144	+6.47753906	-10.06787109	-0.90527344	+41.98974609	+7.14111328	-45.15380859	+1280
+1457971572.14170000	+8.05957031	-6.71484375	-0.94042969	+58.75488281	+0.57128906	-40.97900391	+1424	+7.85742188	-5.95898438	-0.53613281	+8.41552734	-6.63574219	+18.34716797	+1144	+6.47753906	-10.06787109	-0.90087891	+42.01171875	+7.14111328	-45.17578125	+1280
+1457971572.14590000	+8.05957031	-6.71484375	-0.94042969	+58.77685547	+0.57128906	-41.02294922	+1424	+7.85742188	-5.95898438	-0.53613281	+8.43750000	-6.65771484	+18.34716797	+1144	+6.48193359	-10.06787109	-0.90087891	+42.03369141	+7.14111328	-45.21972656	+1280
+1457971572.15420010	+8.06396484	-6.71484375	-0.93603516	+58.82080078	+0.54931641	-41.13281250	+1424	+7.85742188	-5.95898438	-0.53613281	+8.45947266	-6.70166016	+18.32519531	+1140	+6.49072266	-10.06787109	-0.89208984	+42.09960938	+7.14111328	-45.32958984	+1280
+1457971572.16249990	+8.06396484	-6.71484375	-0.93603516	+58.90869141	+0.52734375	-41.26464844	+1424	+7.85742188	-5.96337891	-0.53613281	+8.50341797	-6.74560547	+18.32519531	+1136	+6.49951172	-10.06787109	-0.88330078	+42.18750000	+7.11914063	-45.43945313	+1284
+1457971572.17090010	+8.06396484	-6.71923828	-0.93164063	+59.04052734	+0.50537109	-41.48437500	+1424	+7.85742188	-5.96337891	-0.53613281	+8.54736328	-6.78955078	+18.28125000	+1132	+6.51269531	-10.06787109	-0.87451172	+42.29736328	+7.14111328	-45.59326172	+1288
+1457971572.17919990	+8.05957031	-6.71923828	-0.93164063	+59.15039063	+0.54931641	-41.68212891	+1424	+7.85302734	-5.96337891	-0.53613281	+8.63525391	-6.81152344	+18.25927734	+1132	+6.51708984	-10.06787109	-0.87011719	+42.40722656	+7.14111328	-45.70312500	+1292
+1457971572.18339990	+8.05517578	-6.71923828	-0.93603516	+59.19433594	+0.57128906	-41.74804688	+1424	+7.85302734	-5.96337891	-0.53613281	+8.65722656	-6.83349609	+18.23730469	+1128	+6.52148438	-10.07226563	-0.86572266	+42.45117188	+7.16308594	-45.72509766	+1292
+1457971572.18750000	+8.05078125	-6.71923828	-0.93603516	+59.23828125	+0.59326172	-41.79199219	+1424	+7.84863281	-5.96337891	-0.53613281	+8.70117188	-6.83349609	+18.21533203	+1128	+6.51708984	-10.07226563	-0.87011719	+42.49511719	+7.18505859	-45.74707031	+1292
+1457971572.19170000	+8.04199219	-6.71923828	-0.93603516	+59.30419922	+0.61523438	-41.83593750	+1424	+7.84423828	-5.96337891	-0.54052734	+8.76708984	-6.83349609	+18.17138672	+1128	+6.51708984	-10.07666016	-0.87011719	+42.51708984	+7.20703125	-45.74707031	+1292
+1457971572.20000000	+8.03320313	-6.71923828	-0.94482422	+59.37011719	+0.68115234	-41.83593750	+1424	+7.83544922	-5.96777344	-0.54052734	+8.85498047	-6.78955078	+18.12744141	+1124	+6.50830078	-10.07666016	-0.87890625	+42.56103516	+7.25097656	-45.70312500	+1296
+1457971572.20420000	+8.02880859	-6.71923828	-0.94482422	+59.41406250	+0.70312500	-41.83593750	+1424	+7.83105469	-5.96777344	-0.54052734	+8.92089844	-6.76757813	+18.08349609	+1124	+6.50390625	-10.08105469	-0.87890625	+42.58300781	+7.27294922	-45.68115234	+1296
+1457971572.20840000	+8.02441406	-6.71923828	-0.94921875	+59.45800781	+0.72509766	-41.83593750	+1424	+7.82226563	-5.96777344	-0.54492188	+8.96484375	-6.72363281	+18.03955078	+1124	+6.49511719	-10.08105469	-0.88330078	+42.60498047	+7.29492188	-45.65917969	+1296
+1457971572.21250010	+8.02001953	-6.71923828	-0.94921875	+59.50195313	+0.76904297	-41.81396484	+1420	+7.81787109	-5.96777344	-0.54492188	+9.03076172	-6.67968750	+18.01757813	+1124	+6.49072266	-10.08544922	-0.88769531	+42.62695313	+7.31689453	-45.61523438	+1296
+1457971572.21670010	+8.01123047	-6.71923828	-0.95361328	+59.52392578	+0.79101563	-41.79199219	+1420	+7.81347656	-5.96777344	-0.54492188	+9.07470703	-6.63574219	+17.97363281	+1128	+6.48193359	-10.08544922	-0.89208984	+42.62695313	+7.33886719	-45.59326172	+1292
+1457971572.22499990	+8.00244141	-6.71923828	-0.95800781	+59.61181641	+0.83496094	-41.74804688	+1412	+7.80029297	-5.96337891	-0.54931641	+9.16259766	-6.56982422	+17.92968750	+1128	+6.47314453	-10.08984375	-0.90087891	+42.67089844	+7.40478516	-45.50537109	+1292
+1457971572.22919990	+8.00244141	-6.71923828	-0.95800781	+59.63378906	+0.85693359	-41.72607422	+1408	+7.79589844	-5.96337891	-0.54931641	+9.18457031	-6.52587891	+17.92968750	+1128	+6.46875000	-10.08984375	-0.90527344	+42.71484375	+7.42675781	-45.48339844	+1288
+1457971572.23330000	+7.99804688	-6.71484375	-0.95800781	+59.67773438	+0.85693359	-41.72607422	+1408	+7.79150391	-5.96337891	-0.54931641	+9.22851563	-6.50390625	+17.90771484	+1128	+6.46435547	-10.08984375	-0.90527344	+42.75878906	+7.44873047	-45.46142578	+1284
+1457971572.23750000	+7.99365234	-6.71484375	-0.95800781	+59.72167969	+0.87890625	-41.70410156	+1404	+7.78710938	-5.96337891	-0.55371094	+9.27246094	-6.48193359	+17.88574219	+1128	+6.45996094	-10.08984375	-0.90527344	+42.78076172	+7.49267578	-45.46142578	+1280
+1457971572.24169990	+7.99365234	-6.71484375	-0.96240234	+59.76562500	+0.90087891	-41.70410156	+1400	+7.78271484	-5.96337891	-0.55371094	+9.29443359	-6.45996094	+17.88574219	+1128	+6.45996094	-10.08984375	-0.90527344	+42.84667969	+7.51464844	-45.46142578	+1280
+1457971572.25000000	+7.98925781	-6.71484375	-0.96240234	+59.83154297	+0.92285156	-41.68212891	+1392	+7.77832031	-5.96337891	-0.55371094	+9.36035156	-6.43798828	+17.86376953	+1124	+6.46435547	-10.08984375	-0.90087891	+42.95654297	+7.55859375	-45.48339844	+1272
+1457971572.25420000	+7.98486328	-6.71484375	-0.96240234	+59.85351563	+0.92285156	-41.68212891	+1392	+7.77832031	-5.96337891	-0.55371094	+9.40429688	-6.41601563	+17.86376953	+1124	+6.46435547	-10.08544922	-0.89648438	+43.00048828	+7.58056641	-45.50537109	+1272
+1457971572.25830010	+7.98486328	-6.71484375	-0.96240234	+59.89746094	+0.92285156	-41.68212891	+1388	+7.77392578	-5.95898438	-0.55371094	+9.42626953	-6.41601563	+17.86376953	+1124	+6.46875000	-10.08544922	-0.89648438	+43.06640625	+7.60253906	-45.52734375	+1272
+1457971572.26250000	+7.98486328	-6.71484375	-0.96240234	+59.94140625	+0.92285156	-41.68212891	+1384	+7.76953125	-5.95898438	-0.55371094	+9.47021484	-6.41601563	+17.86376953	+1120	+6.47314453	-10.08544922	-0.89208984	+43.13232422	+7.62451172	-45.57128906	+1272
+1457971572.27080010	+7.98046875	-6.71484375	-0.96240234	+60.00732422	+0.94482422	-41.70410156	+1380	+7.76953125	-5.95898438	-0.55371094	+9.51416016	-6.43798828	+17.84179688	+1116	+6.48193359	-10.08544922	-0.88330078	+43.22021484	+7.64648438	-45.63720703	+1272
+1457971572.27500010	+7.98046875	-6.71484375	-0.96240234	+60.05126953	+0.94482422	-41.70410156	+1376	+7.76513672	-5.95898438	-0.55371094	+9.55810547	-6.43798828	+17.81982422	+1112	+6.48193359	-10.08105469	-0.87890625	+43.28613281	+7.66845703	-45.65917969	+1272
+1457971572.28329990	+7.98046875	-6.71484375	-0.95800781	+60.11718750	+0.94482422	-41.72607422	+1372	+7.76074219	-5.95898438	-0.55371094	+9.60205078	-6.45996094	+17.79785156	+1108	+6.49072266	-10.08105469	-0.87451172	+43.37402344	+7.69042969	-45.72509766	+1276
+1457971572.28749990	+7.97607422	-6.71044922	-0.95800781	+60.13916016	+0.94482422	-41.74804688	+1372	+7.76074219	-5.95898438	-0.55810547	+9.64599609	-6.45996094	+17.79785156	+1104	+6.49511719	-10.08105469	-0.87011719	+43.41796875	+7.71240234	-45.74707031	+1276
+1457971572.29580000	+7.97607422	-6.71044922	-0.96240234	+60.20507813	+0.94482422	-41.77001953	+1368	+7.75634766	-5.95898438	-0.55810547	+9.71191406	-6.48193359	+17.75390625	+1100	+6.49951172	-10.08105469	-0.86572266	+43.48388672	+7.71240234	-45.79101563	+1276
+1457971572.30000000	+7.97167969	-6.71044922	-0.96240234	+60.24902344	+0.96679688	-41.79199219	+1368	+7.75634766	-5.95898438	-0.55810547	+9.73388672	-6.50390625	+17.73193359	+1096	+6.49951172	-10.08105469	-0.86572266	+43.52783203	+7.73437500	-45.81298828	+1276
+1457971572.30830000	+7.96728516	-6.71044922	-0.96240234	+60.31494141	+0.96679688	-41.83593750	+1364	+7.75195313	-5.95898438	-0.55810547	+9.79980469	-6.52587891	+17.66601563	+1092	+6.49951172	-10.08105469	-0.86572266	+43.57177734	+7.73437500	-45.83496094	+1280
+1457971572.31250000	+7.96728516	-6.71044922	-0.96240234	+60.35888672	+0.96679688	-41.85791016	+1360	+7.75195313	-5.95898438	-0.55810547	+9.82177734	-6.54785156	+17.64404297	+1092	+6.49951172	-10.08105469	-0.86572266	+43.59375000	+7.73437500	-45.85693359	+1280
+1457971572.31660010	+7.96289063	-6.71044922	-0.96240234	+60.38085938	+0.96679688	-41.87988281	+1360	+7.74755859	-5.95898438	-0.55810547	+9.84375000	-6.56982422	+17.60009766	+1088	+6.49511719	-10.08105469	-0.87011719	+43.59375000	+7.73437500	-45.85693359	+1280
+1457971572.32080010	+7.96289063	-6.71044922	-0.96240234	+60.42480469	+0.96679688	-41.92382813	+1360	+7.74755859	-5.95898438	-0.55810547	+9.86572266	-6.56982422	+17.57812500	+1088	+6.49511719	-10.08544922	-0.87011719	+43.61572266	+7.73437500	-45.85693359	+1280
+1457971572.32909990	+7.95849609	-6.70605469	-0.96240234	+60.49072266	+0.96679688	-41.96777344	+1356	+7.74316406	-5.95898438	-0.56250000	+9.93164063	-6.61376953	+17.49023438	+1088	+6.48632813	-10.08544922	-0.87451172	+43.63769531	+7.71240234	-45.85693359	+1280
+1457971572.33330010	+7.95410156	-6.70605469	-0.96679688	+60.53466797	+0.98876953	-41.98974609	+1352	+7.73876953	-5.95898438	-0.56250000	+9.95361328	-6.63574219	+17.44628906	+1088	+6.48193359	-10.08544922	-0.87890625	+43.63769531	+7.71240234	-45.85693359	+1280
+1457971572.33750010	+7.94970703	-6.70605469	-0.96679688	+60.55664063	+0.98876953	-42.03369141	+1352	+7.73876953	-5.95898438	-0.56250000	+9.99755859	-6.65771484	+17.40234375	+1088	+6.47753906	-10.08984375	-0.88330078	+43.63769531	+7.71240234	-45.85693359	+1280
+1457971572.34159990	+7.94970703	-6.70605469	-0.96679688	+60.60058594	+0.98876953	-42.05566406	+1348	+7.73437500	-5.95898438	-0.56250000	+10.01953125	-6.67968750	+17.33642578	+1088	+6.47314453	-10.08984375	-0.88769531	+43.63769531	+7.71240234	-45.85693359	+1280
+1457971572.34579990	+7.94970703	-6.70605469	-0.96679688	+60.62255859	+0.98876953	-42.09960938	+1344	+7.73437500	-5.95898438	-0.56250000	+10.04150391	-6.67968750	+17.29248047	+1088	+6.46875000	-10.09423828	-0.88769531	+43.65966797	+7.69042969	-45.85693359	+1280
+1457971572.35410000	+7.94531250	-6.70605469	-0.96679688	+60.68847656	+0.98876953	-42.14355469	+1340	+7.72998047	-5.95898438	-0.56250000	+10.10742188	-6.72363281	+17.20458984	+1088	+6.46435547	-10.09423828	-0.89208984	+43.65966797	+7.69042969	-45.85693359	+1276
+1457971572.35830000	+7.94531250	-6.70605469	-0.96679688	+60.73242188	+0.98876953	-42.16552734	+1340	+7.72558594	-5.95898438	-0.56689453	+10.12939453	-6.74560547	+17.16064453	+1088	+6.45996094	-10.09863281	-0.89648438	+43.68164063	+7.66845703	-45.87890625	+1276
+1457971572.36250000	+7.94091797	-6.70605469	-0.96679688	+60.75439453	+0.98876953	-42.18750000	+1336	+7.72558594	-5.95898438	-0.56689453	+10.17333984	-6.78955078	+17.13867188	+1088	+6.45996094	-10.09863281	-0.89648438	+43.70361328	+7.66845703	-45.90087891	+1272
+1457971572.36660000	+7.94091797	-6.70605469	-0.96679688	+60.79833984	+0.98876953	-42.23144531	+1332	+7.72119141	-5.95898438	-0.56689453	+10.19531250	-6.81152344	+17.09472656	+1088	+6.45996094	-10.09863281	-0.89648438	+43.74755859	+7.66845703	-45.94482422	+1268
+1457971572.37080000	+7.94091797	-6.70605469	-0.96679688	+60.82031250	+0.96679688	-42.25341797	+1332	+7.72119141	-5.95898438	-0.56689453	+10.21728516	-6.83349609	+17.05078125	+1088	+6.46435547	-10.09863281	-0.89208984	+43.76953125	+7.66845703	-45.96679688	+1268
+1457971572.37910010	+7.94091797	-6.70605469	-0.96240234	+60.88623047	+0.96679688	-42.29736328	+1328	+7.71679688	-5.95898438	-0.56689453	+10.26123047	-6.87744141	+17.00683594	+1088	+6.46875000	-10.09863281	-0.88769531	+43.85742188	+7.66845703	-46.05468750	+1264
+1457971572.38330010	+7.94091797	-6.70605469	-0.96240234	+60.90820313	+0.96679688	-42.29736328	+1324	+7.71679688	-5.95898438	-0.56689453	+10.30517578	-6.89941406	+16.98486328	+1088	+6.47314453	-10.09863281	-0.88330078	+43.87939453	+7.69042969	-46.09863281	+1264
+1457971572.38739990	+7.94091797	-6.70605469	-0.96240234	+60.95214844	+0.96679688	-42.31933594	+1324	+7.71679688	-5.95898438	-0.56689453	+10.32714844	-6.92138672	+16.96289063	+1084	+6.47753906	-10.09863281	-0.87890625	+43.92333984	+7.69042969	-46.14257813	+1264
+1457971572.39159990	+7.94091797	-6.70605469	-0.96240234	+60.97412109	+0.96679688	-42.34130859	+1324	+7.71679688	-5.95898438	-0.56689453	+10.34912109	-6.94335938	+16.94091797	+1084	+6.48193359	-10.09863281	-0.87890625	+43.96728516	+7.69042969	-46.18652344	+1268
+1457971572.39580010	+7.94091797	-6.71044922	-0.96240234	+60.99609375	+0.94482422	-42.34130859	+1320	+7.71240234	-5.95898438	-0.56689453	+10.37109375	-6.96533203	+16.91894531	+1084	+6.48193359	-10.09863281	-0.87451172	+44.01123047	+7.71240234	-46.23046875	+1268
+1457971572.40409990	+7.94091797	-6.71044922	-0.96240234	+61.04003906	+0.94482422	-42.36328125	+1320	+7.71240234	-5.95898438	-0.56689453	+10.39306641	-6.98730469	+16.87500000	+1080	+6.49072266	-10.09423828	-0.86572266	+44.07714844	+7.71240234	-46.29638672	+1272
+1457971572.41240000	+7.94091797	-6.71044922	-0.96679688	+61.08398438	+0.94482422	-42.36328125	+1316	+7.71240234	-5.95898438	-0.57128906	+10.43701172	-7.00927734	+16.85302734	+1076	+6.49511719	-10.09423828	-0.86132813	+44.14306641	+7.73437500	-46.36230469	+1272
