# Supplementary material for: A direct effect of perception on action when grasping a cup
Source: Sci Rep. 2018 Jan 9;8:171. doi: 10.1038/s41598-017-18591-5 (PMC5760564; doi:10.1038/s41598-017-18591-5)
Supplement: Supplementary file 6 — Supplementary Information [file 41598_2017_18591_MOESM6_ESM.zip › SciRep_Data/S01instruct/S01_100instruct_Tr92.dat]

+1000000000000.00000000	+0.00000000	+0.00000000	+0.00000000	+0.00000000	+0.00000000	+0.00000000	+0	+0.00000000	+0.00000000	+0.00000000	+0.00000000	+0.00000000	+0.00000000	+0	+0.00000000	+0.00000000	+0.00000000	+0.00000000	+0.00000000	+0.00000000	+0
+1457971572.41660000	+7.94091797	-6.71044922	-0.96679688	+61.10595703	+0.94482422	-42.36328125	+1316	+7.70800781	-5.95898438	-0.57128906	+10.45898438	-7.00927734	+16.83105469	+1072	+6.49951172	-10.09423828	-0.86132813	+44.16503906	+7.73437500	-46.38427734	+1276
+1457971572.42080000	+7.94091797	-6.71044922	-0.96679688	+61.12792969	+0.94482422	-42.36328125	+1316	+7.70800781	-5.95898438	-0.57128906	+10.45898438	-7.00927734	+16.83105469	+1072	+6.49951172	-10.09423828	-0.86132813	+44.16503906	+7.75634766	-46.40625000	+1276
+1457971572.42910000	+7.93652344	-6.71044922	-0.96679688	+61.17187500	+0.96679688	-42.34130859	+1312	+7.70800781	-5.95898438	-0.57128906	+10.50292969	-7.00927734	+16.78710938	+1068	+6.49951172	-10.09423828	-0.85693359	+44.18701172	+7.77832031	-46.42822266	+1276
+1457971572.43330000	+7.93652344	-6.71044922	-0.97119141	+61.17187500	+0.96679688	-42.34130859	+1312	+7.70361328	-5.95898438	-0.57128906	+10.50292969	-7.00927734	+16.78710938	+1068	+6.49951172	-10.09863281	-0.85693359	+44.20898438	+7.77832031	-46.42822266	+1276
+1457971572.43740010	+7.93212891	-6.71044922	-0.97119141	+61.19384766	+0.96679688	-42.31933594	+1312	+7.70361328	-5.95898438	-0.57568359	+10.52490234	-6.98730469	+16.76513672	+1064	+6.49951172	-10.09863281	-0.86132813	+44.20898438	+7.77832031	-46.42822266	+1280
+1457971572.44160010	+7.93212891	-6.71044922	-0.97119141	+61.21582031	+0.98876953	-42.31933594	+1312	+7.70361328	-5.95898438	-0.57568359	+10.52490234	-6.98730469	+16.74316406	+1064	+6.49511719	-10.09863281	-0.86132813	+44.20898438	+7.80029297	-46.42822266	+1280
+1457971572.44989990	+7.92773438	-6.71044922	-0.97119141	+61.25976563	+1.01074219	-42.29736328	+1308	+7.69921875	-5.95898438	-0.57568359	+10.54687500	-6.96533203	+16.69921875	+1064	+6.49072266	-10.09863281	-0.86572266	+44.18701172	+7.80029297	-46.40625000	+1280
+1457971579.69260000	+8.28369141	-6.72363281	-0.74267578	+62.66601563	-8.54736328	-47.74658203	+1836	+8.00244141	-6.00292969	-0.40869141	+11.88720703	-11.90917969	+16.45751953	+1292	+6.71044922	-10.22167969	-0.74707031	+41.17675781	+3.73535156	-50.40527344	+1316
+1457971579.69680000	+8.28369141	-6.72363281	-0.74267578	+62.66601563	-8.54736328	-47.74658203	+1836	+8.00244141	-6.00292969	-0.40869141	+11.88720703	-11.90917969	+16.45751953	+1292	+6.71044922	-10.22167969	-0.74267578	+41.17675781	+3.75732422	-50.40527344	+1316
+1457971579.70100000	+8.28369141	-6.72363281	-0.74267578	+62.66601563	-8.54736328	-47.74658203	+1840	+8.00244141	-6.00732422	-0.40869141	+11.88720703	-11.90917969	+16.45751953	+1288	+6.71044922	-10.22167969	-0.74707031	+41.17675781	+3.75732422	-50.40527344	+1316
+1457971579.70510010	+8.28369141	-6.72363281	-0.74267578	+62.66601563	-8.54736328	-47.74658203	+1840	+8.00244141	-6.00732422	-0.40869141	+11.88720703	-11.90917969	+16.45751953	+1288	+6.71044922	-10.22167969	-0.74707031	+41.15478516	+3.75732422	-50.40527344	+1316
+1457971579.70930000	+8.28369141	-6.72363281	-0.74267578	+62.66601563	-8.54736328	-47.74658203	+1840	+8.00244141	-6.00732422	-0.40869141	+11.88720703	-11.88720703	+16.43554688	+1288	+6.70605469	-10.22607422	-0.74707031	+41.13281250	+3.75732422	-50.38330078	+1316
+1457971579.71350000	+8.28369141	-6.72363281	-0.74267578	+62.66601563	-8.54736328	-47.74658203	+1840	+8.00244141	-6.00732422	-0.40869141	+11.88720703	-11.88720703	+16.43554688	+1288	+6.70605469	-10.22607422	-0.75146484	+41.13281250	+3.75732422	-50.38330078	+1316
+1457971579.71760010	+8.27929688	-6.72363281	-0.74267578	+62.66601563	-8.52539063	-47.74658203	+1840	+8.00244141	-6.00732422	-0.40869141	+11.88720703	-11.88720703	+16.43554688	+1288	+6.70605469	-10.22607422	-0.75146484	+41.11083984	+3.75732422	-50.36132813	+1316
+1457971579.72180010	+8.27929688	-6.72363281	-0.74267578	+62.66601563	-8.52539063	-47.72460938	+1840	+8.00244141	-6.00732422	-0.40869141	+11.86523438	-11.86523438	+16.41357422	+1288	+6.70166016	-10.22607422	-0.75146484	+41.11083984	+3.75732422	-50.36132813	+1316
+1457971579.72600010	+8.27929688	-6.72363281	-0.74267578	+62.66601563	-8.52539063	-47.72460938	+1840	+8.00244141	-6.00732422	-0.40869141	+11.86523438	-11.86523438	+16.41357422	+1288	+6.70166016	-10.22607422	-0.75585938	+41.08886719	+3.75732422	-50.33935547	+1316
+1457971579.73009990	+8.27929688	-6.72363281	-0.74707031	+62.66601563	-8.52539063	-47.72460938	+1840	+8.00244141	-6.00732422	-0.40869141	+11.86523438	-11.86523438	+16.41357422	+1288	+6.69726563	-10.22607422	-0.75585938	+41.08886719	+3.75732422	-50.33935547	+1316
+1457971579.73429990	+8.27929688	-6.72363281	-0.74707031	+62.66601563	-8.50341797	-47.72460938	+1840	+8.00244141	-6.00732422	-0.40869141	+11.86523438	-11.84326172	+16.39160156	+1288	+6.69726563	-10.22607422	-0.75585938	+41.06689453	+3.75732422	-50.31738281	+1316
+1457971579.73840000	+8.27929688	-6.72363281	-0.74707031	+62.66601563	-8.50341797	-47.70263672	+1840	+8.00244141	-6.00732422	-0.40869141	+11.86523438	-11.84326172	+16.39160156	+1288	+6.69287109	-10.23046875	-0.76025391	+41.04492188	+3.75732422	-50.29541016	+1316
+1457971579.74260000	+8.27929688	-6.72363281	-0.74707031	+62.64404297	-8.50341797	-47.70263672	+1840	+8.00244141	-6.00732422	-0.40869141	+11.86523438	-11.84326172	+16.39160156	+1288	+6.68847656	-10.23046875	-0.76464844	+41.02294922	+3.75732422	-50.27343750	+1316
+1457971579.74679990	+8.27490234	-6.72363281	-0.74707031	+62.64404297	-8.48144531	-47.70263672	+1840	+8.00244141	-6.00732422	-0.40869141	+11.84326172	-11.82128906	+16.39160156	+1288	+6.68847656	-10.23046875	-0.76464844	+41.00097656	+3.75732422	-50.27343750	+1316
+1457971579.75090000	+8.27490234	-6.72363281	-0.74707031	+62.64404297	-8.48144531	-47.68066406	+1840	+8.00244141	-6.00732422	-0.41308594	+11.84326172	-11.82128906	+16.36962891	+1288	+6.68408203	-10.23046875	-0.76904297	+40.97900391	+3.77929688	-50.25146484	+1316
+1457971579.75510000	+8.27490234	-6.72802734	-0.74707031	+62.64404297	-8.48144531	-47.68066406	+1840	+8.00244141	-6.00732422	-0.41308594	+11.84326172	-11.82128906	+16.36962891	+1288	+6.67968750	-10.23486328	-0.76904297	+40.95703125	+3.77929688	-50.22949219	+1316
+1457971579.75930000	+8.27490234	-6.72802734	-0.74707031	+62.64404297	-8.45947266	-47.68066406	+1840	+8.00244141	-6.00732422	-0.41308594	+11.84326172	-11.82128906	+16.36962891	+1288	+6.67968750	-10.23486328	-0.76904297	+40.93505859	+3.77929688	-50.22949219	+1312
+1457971579.76760010	+8.27490234	-6.72802734	-0.74707031	+62.64404297	-8.45947266	-47.68066406	+1840	+8.00244141	-6.00732422	-0.41308594	+11.82128906	-11.82128906	+16.36962891	+1288	+6.67968750	-10.23486328	-0.76904297	+40.93505859	+3.77929688	-50.25146484	+1308
+1457971579.77589990	+8.27490234	-6.72802734	-0.74707031	+62.64404297	-8.45947266	-47.68066406	+1840	+8.00244141	-6.00732422	-0.41308594	+11.82128906	-11.82128906	+16.36962891	+1288	+6.68408203	-10.23486328	-0.76904297	+40.95703125	+3.77929688	-50.25146484	+1308
+1457971579.78010010	+8.27490234	-6.72802734	-0.74707031	+62.64404297	-8.45947266	-47.68066406	+1840	+8.00244141	-6.00732422	-0.41308594	+11.82128906	-11.82128906	+16.36962891	+1288	+6.68408203	-10.23486328	-0.76904297	+40.95703125	+3.77929688	-50.27343750	+1304
+1457971579.78839990	+8.27490234	-6.72802734	-0.74707031	+62.64404297	-8.45947266	-47.68066406	+1840	+8.00244141	-6.00732422	-0.41308594	+11.82128906	-11.82128906	+16.36962891	+1288	+6.68408203	-10.23046875	-0.76464844	+40.97900391	+3.77929688	-50.29541016	+1304
+1457971579.79679990	+8.27929688	-6.72802734	-0.74707031	+62.64404297	-8.45947266	-47.68066406	+1840	+8.00244141	-6.00732422	-0.41308594	+11.82128906	-11.82128906	+16.36962891	+1288	+6.68847656	-10.23046875	-0.76464844	+40.97900391	+3.77929688	-50.29541016	+1300
+1457971579.80510000	+8.27929688	-6.72802734	-0.74707031	+62.64404297	-8.45947266	-47.68066406	+1840	+8.00244141	-6.00732422	-0.41308594	+11.79931641	-11.82128906	+16.36962891	+1284	+6.68847656	-10.23046875	-0.76025391	+40.97900391	+3.77929688	-50.31738281	+1300
+1457971579.81340000	+8.27929688	-6.72802734	-0.74707031	+62.66601563	-8.45947266	-47.70263672	+1840	+8.00244141	-6.00732422	-0.41308594	+11.79931641	-11.82128906	+16.36962891	+1284	+6.68847656	-10.23046875	-0.76025391	+41.00097656	+3.77929688	-50.33935547	+1300
+1457971579.81760000	+8.27929688	-6.72802734	-0.74707031	+62.66601563	-8.45947266	-47.70263672	+1840	+8.00244141	-6.00732422	-0.41308594	+11.79931641	-11.82128906	+16.36962891	+1284	+6.69287109	-10.23046875	-0.76025391	+41.00097656	+3.77929688	-50.33935547	+1300
+1457971579.82170010	+8.27929688	-6.72802734	-0.74707031	+62.66601563	-8.45947266	-47.70263672	+1840	+8.00244141	-6.00732422	-0.41308594	+11.79931641	-11.82128906	+16.36962891	+1284	+6.69287109	-10.23046875	-0.76025391	+41.00097656	+3.77929688	-50.33935547	+1300
+1457971579.82590010	+8.27929688	-6.72802734	-0.74707031	+62.64404297	-8.45947266	-47.70263672	+1840	+8.00244141	-6.00732422	-0.41308594	+11.79931641	-11.82128906	+16.36962891	+1284	+6.69287109	-10.23046875	-0.76025391	+41.00097656	+3.77929688	-50.33935547	+1300
+1457971579.83010010	+8.27929688	-6.72802734	-0.74707031	+62.64404297	-8.45947266	-47.68066406	+1840	+8.00244141	-6.00732422	-0.41308594	+11.79931641	-11.82128906	+16.36962891	+1284	+6.68847656	-10.23046875	-0.76025391	+41.00097656	+3.77929688	-50.33935547	+1296
+1457971579.83419990	+8.27929688	-6.72802734	-0.74707031	+62.64404297	-8.45947266	-47.68066406	+1840	+8.00244141	-6.00732422	-0.41308594	+11.79931641	-11.82128906	+16.39160156	+1284	+6.68847656	-10.23046875	-0.76025391	+40.97900391	+3.80126953	-50.33935547	+1296
+1457971579.83839990	+8.27929688	-6.72802734	-0.74707031	+62.64404297	-8.45947266	-47.68066406	+1840	+8.00244141	-6.01171875	-0.41308594	+11.79931641	-11.82128906	+16.39160156	+1284	+6.68847656	-10.23046875	-0.76025391	+40.97900391	+3.80126953	-50.33935547	+1296
+1457971579.84670000	+8.27929688	-6.72802734	-0.74707031	+62.64404297	-8.43750000	-47.68066406	+1840	+8.00244141	-6.01171875	-0.41308594	+11.79931641	-11.82128906	+16.39160156	+1284	+6.68847656	-10.23486328	-0.76025391	+40.97900391	+3.80126953	-50.33935547	+1296
+1457971579.85089990	+8.27929688	-6.72802734	-0.74707031	+62.64404297	-8.43750000	-47.68066406	+1840	+8.00244141	-6.01171875	-0.41308594	+11.77734375	-11.82128906	+16.36962891	+1284	+6.68847656	-10.23486328	-0.76025391	+40.97900391	+3.80126953	-50.33935547	+1296
+1457971579.85509990	+8.27929688	-6.72802734	-0.74707031	+62.64404297	-8.43750000	-47.68066406	+1840	+8.00244141	-6.01171875	-0.41308594	+11.77734375	-11.82128906	+16.36962891	+1284	+6.68847656	-10.23486328	-0.76025391	+40.95703125	+3.80126953	-50.33935547	+1296
+1457971579.85920000	+8.27929688	-6.72802734	-0.74707031	+62.64404297	-8.43750000	-47.68066406	+1840	+8.00244141	-6.01171875	-0.41308594	+11.77734375	-11.82128906	+16.36962891	+1284	+6.68847656	-10.23486328	-0.76025391	+40.95703125	+3.80126953	-50.33935547	+1296
+1457971579.86340000	+8.27929688	-6.72802734	-0.75146484	+62.64404297	-8.43750000	-47.68066406	+1840	+8.00244141	-6.01171875	-0.41308594	+11.77734375	-11.82128906	+16.36962891	+1284	+6.68408203	-10.23486328	-0.76025391	+40.95703125	+3.80126953	-50.33935547	+1296
+1457971579.86760000	+8.27929688	-6.72802734	-0.75146484	+62.64404297	-8.43750000	-47.68066406	+1840	+8.00244141	-6.01171875	-0.41308594	+11.77734375	-11.82128906	+16.39160156	+1284	+6.68408203	-10.23486328	-0.76025391	+40.95703125	+3.80126953	-50.33935547	+1292
+1457971579.87170000	+8.27929688	-6.72802734	-0.75146484	+62.64404297	-8.43750000	-47.68066406	+1840	+8.00244141	-6.01171875	-0.41308594	+11.77734375	-11.82128906	+16.39160156	+1284	+6.68408203	-10.23486328	-0.76025391	+40.95703125	+3.80126953	-50.33935547	+1292
+1457971579.87590000	+8.27929688	-6.72802734	-0.75146484	+62.64404297	-8.43750000	-47.68066406	+1840	+8.00244141	-6.01171875	-0.41308594	+11.77734375	-11.82128906	+16.39160156	+1284	+6.68408203	-10.23486328	-0.76025391	+40.93505859	+3.80126953	-50.33935547	+1292
+1457971579.88010000	+8.27929688	-6.72802734	-0.75146484	+62.64404297	-8.43750000	-47.68066406	+1840	+8.00244141	-6.01171875	-0.41308594	+11.77734375	-11.82128906	+16.39160156	+1284	+6.68408203	-10.23486328	-0.76025391	+40.93505859	+3.80126953	-50.33935547	+1292
+1457971579.88420010	+8.27929688	-6.72802734	-0.75146484	+62.64404297	-8.43750000	-47.68066406	+1840	+8.00244141	-6.01171875	-0.41308594	+11.77734375	-11.82128906	+16.39160156	+1284	+6.68408203	-10.23486328	-0.76025391	+40.93505859	+3.80126953	-50.33935547	+1292
+1457971579.88840010	+8.27929688	-6.72802734	-0.75146484	+62.64404297	-8.43750000	-47.68066406	+1840	+8.00244141	-6.01171875	-0.41308594	+11.77734375	-11.82128906	+16.39160156	+1284	+6.68408203	-10.23486328	-0.76025391	+40.93505859	+3.80126953	-50.33935547	+1292
+1457971579.89249990	+8.27929688	-6.72802734	-0.75146484	+62.64404297	-8.41552734	-47.68066406	+1840	+8.00244141	-6.01171875	-0.41308594	+11.77734375	-11.82128906	+16.39160156	+1284	+6.68408203	-10.23486328	-0.76025391	+40.95703125	+3.80126953	-50.36132813	+1292
+1457971579.90089990	+8.27929688	-6.72802734	-0.75146484	+62.64404297	-8.41552734	-47.68066406	+1840	+8.00244141	-6.01171875	-0.41308594	+11.77734375	-11.82128906	+16.39160156	+1284	+6.68847656	-10.23486328	-0.76025391	+40.95703125	+3.80126953	-50.36132813	+1292
+1457971579.90500000	+8.27929688	-6.72802734	-0.75146484	+62.64404297	-8.41552734	-47.68066406	+1840	+8.00244141	-6.01171875	-0.41308594	+11.75537109	-11.82128906	+16.39160156	+1284	+6.68847656	-10.23486328	-0.76025391	+40.95703125	+3.80126953	-50.38330078	+1292
+1457971579.90920000	+8.27929688	-6.72802734	-0.75146484	+62.64404297	-8.41552734	-47.68066406	+1840	+8.00244141	-6.01171875	-0.41308594	+11.75537109	-11.82128906	+16.39160156	+1284	+6.68847656	-10.23486328	-0.75585938	+40.95703125	+3.80126953	-50.38330078	+1292
+1457971579.91339990	+8.27929688	-6.72802734	-0.75146484	+62.64404297	-8.41552734	-47.68066406	+1840	+8.00244141	-6.01171875	-0.41308594	+11.75537109	-11.82128906	+16.39160156	+1284	+6.68847656	-10.23486328	-0.75585938	+40.97900391	+3.80126953	-50.38330078	+1292
+1457971579.92170000	+8.27929688	-6.72802734	-0.75146484	+62.64404297	-8.41552734	-47.68066406	+1840	+8.00244141	-6.01171875	-0.41308594	+11.75537109	-11.82128906	+16.39160156	+1284	+6.69287109	-10.23486328	-0.75585938	+40.97900391	+3.80126953	-50.40527344	+1292
+1457971579.92590000	+8.27929688	-6.72802734	-0.75146484	+62.64404297	-8.41552734	-47.68066406	+1840	+8.00244141	-6.00732422	-0.41308594	+11.75537109	-11.82128906	+16.39160156	+1284	+6.69287109	-10.23486328	-0.75585938	+40.97900391	+3.80126953	-50.40527344	+1292
+1457971579.93000010	+8.27929688	-6.72802734	-0.75146484	+62.64404297	-8.41552734	-47.68066406	+1840	+8.00244141	-6.00732422	-0.41308594	+11.75537109	-11.82128906	+16.39160156	+1280	+6.69287109	-10.23046875	-0.75146484	+40.97900391	+3.80126953	-50.42724609	+1292
+1457971579.93420000	+8.27929688	-6.72802734	-0.75146484	+62.64404297	-8.41552734	-47.68066406	+1840	+8.00244141	-6.00732422	-0.41308594	+11.75537109	-11.82128906	+16.39160156	+1280	+6.69287109	-10.23046875	-0.75146484	+41.00097656	+3.80126953	-50.42724609	+1292
+1457971579.93840000	+8.27929688	-6.72802734	-0.75146484	+62.64404297	-8.41552734	-47.68066406	+1840	+8.00244141	-6.00732422	-0.41308594	+11.75537109	-11.82128906	+16.39160156	+1280	+6.69287109	-10.23046875	-0.75146484	+41.00097656	+3.80126953	-50.42724609	+1292
+1457971579.94250010	+8.27929688	-6.73242188	-0.75146484	+62.64404297	-8.41552734	-47.68066406	+1840	+8.00244141	-6.00732422	-0.41308594	+11.75537109	-11.82128906	+16.39160156	+1280	+6.69287109	-10.23046875	-0.75146484	+41.00097656	+3.80126953	-50.42724609	+1292
+1457971579.94670010	+8.27929688	-6.73242188	-0.75146484	+62.64404297	-8.41552734	-47.68066406	+1840	+8.00244141	-6.00732422	-0.41308594	+11.73339844	-11.82128906	+16.39160156	+1280	+6.69287109	-10.23046875	-0.75146484	+41.00097656	+3.80126953	-50.42724609	+1292
+1457971579.95090010	+8.27929688	-6.73242188	-0.75146484	+62.64404297	-8.41552734	-47.68066406	+1840	+8.00244141	-6.00732422	-0.41308594	+11.73339844	-11.82128906	+16.39160156	+1280	+6.69287109	-10.23046875	-0.75146484	+41.00097656	+3.80126953	-50.44921875	+1296
+1457971579.95919990	+8.27929688	-6.73242188	-0.75146484	+62.62207031	-8.41552734	-47.68066406	+1836	+8.00244141	-6.00732422	-0.41308594	+11.73339844	-11.82128906	+16.39160156	+1280	+6.69287109	-10.23046875	-0.75146484	+40.97900391	+3.80126953	-50.42724609	+1296
+1457971579.96339990	+8.27929688	-6.73242188	-0.75146484	+62.62207031	-8.41552734	-47.68066406	+1836	+8.00683594	-6.00732422	-0.41308594	+11.73339844	-11.82128906	+16.39160156	+1280	+6.69287109	-10.23046875	-0.75146484	+40.97900391	+3.80126953	-50.42724609	+1296
+1457971579.96750000	+8.27929688	-6.73242188	-0.75146484	+62.62207031	-8.39355469	-47.68066406	+1836	+8.00683594	-6.00732422	-0.41308594	+11.71142578	-11.82128906	+16.39160156	+1280	+6.69287109	-10.23046875	-0.75146484	+40.97900391	+3.80126953	-50.42724609	+1296
+1457971579.97170000	+8.27929688	-6.73242188	-0.75146484	+62.62207031	-8.39355469	-47.68066406	+1836	+8.00683594	-6.01171875	-0.41308594	+11.71142578	-11.82128906	+16.39160156	+1280	+6.69287109	-10.23046875	-0.75585938	+40.97900391	+3.80126953	-50.42724609	+1296
+1457971579.97580000	+8.27929688	-6.73242188	-0.75146484	+62.62207031	-8.39355469	-47.68066406	+1836	+8.00683594	-6.01171875	-0.41308594	+11.71142578	-11.82128906	+16.39160156	+1280	+6.68847656	-10.23486328	-0.75585938	+40.95703125	+3.80126953	-50.42724609	+1296
+1457971579.98000000	+8.27929688	-6.73242188	-0.75146484	+62.62207031	-8.39355469	-47.70263672	+1836	+8.00683594	-6.01171875	-0.41308594	+11.71142578	-11.82128906	+16.39160156	+1280	+6.68847656	-10.23486328	-0.75585938	+40.95703125	+3.80126953	-50.42724609	+1296
+1457971579.98420000	+8.27929688	-6.73242188	-0.75146484	+62.62207031	-8.39355469	-47.70263672	+1836	+8.00683594	-6.01171875	-0.41308594	+11.68945313	-11.82128906	+16.39160156	+1280	+6.68847656	-10.23486328	-0.75585938	+40.95703125	+3.80126953	-50.42724609	+1296
+1457971579.98830010	+8.27929688	-6.73242188	-0.75146484	+62.60009766	-8.39355469	-47.70263672	+1836	+8.00683594	-6.01171875	-0.41308594	+11.68945313	-11.82128906	+16.39160156	+1280	+6.68847656	-10.23486328	-0.75585938	+40.95703125	+3.80126953	-50.42724609	+1296
+1457971579.99250010	+8.27929688	-6.73242188	-0.75146484	+62.60009766	-8.37158203	-47.70263672	+1836	+8.00683594	-6.01171875	-0.41308594	+11.68945313	-11.82128906	+16.39160156	+1280	+6.68847656	-10.23486328	-0.75585938	+40.93505859	+3.80126953	-50.40527344	+1296
+1457971579.99670000	+8.27929688	-6.73242188	-0.75146484	+62.60009766	-8.37158203	-47.70263672	+1836	+8.00683594	-6.01171875	-0.41308594	+11.66748047	-11.82128906	+16.39160156	+1280	+6.68847656	-10.23486328	-0.75585938	+40.93505859	+3.80126953	-50.40527344	+1296
+1457971580.00079990	+8.27929688	-6.73242188	-0.75146484	+62.60009766	-8.37158203	-47.70263672	+1836	+8.00683594	-6.01171875	-0.41308594	+11.66748047	-11.82128906	+16.39160156	+1280	+6.68847656	-10.23486328	-0.75585938	+40.93505859	+3.80126953	-50.40527344	+1296
+1457971580.00500010	+8.27929688	-6.73242188	-0.75146484	+62.60009766	-8.37158203	-47.70263672	+1836	+8.00683594	-6.01171875	-0.41308594	+11.66748047	-11.82128906	+16.39160156	+1280	+6.68847656	-10.23486328	-0.75585938	+40.93505859	+3.80126953	-50.42724609	+1296
+1457971580.00920010	+8.27929688	-6.73242188	-0.75146484	+62.60009766	-8.37158203	-47.70263672	+1836	+8.00683594	-6.01171875	-0.41308594	+11.66748047	-11.82128906	+16.39160156	+1280	+6.68847656	-10.23486328	-0.75585938	+40.93505859	+3.80126953	-50.42724609	+1296
+1457971580.01329990	+8.27929688	-6.73242188	-0.75146484	+62.60009766	-8.37158203	-47.70263672	+1836	+8.00683594	-6.01171875	-0.41748047	+11.64550781	-11.82128906	+16.39160156	+1280	+6.68847656	-10.23486328	-0.75585938	+40.93505859	+3.80126953	-50.42724609	+1296
+1457971580.01749990	+8.27929688	-6.73242188	-0.75146484	+62.60009766	-8.37158203	-47.70263672	+1836	+8.00683594	-6.01171875	-0.41748047	+11.64550781	-11.82128906	+16.39160156	+1280	+6.68847656	-10.23486328	-0.75585938	+40.93505859	+3.80126953	-50.42724609	+1296
+1457971580.02580000	+8.28369141	-6.73242188	-0.75146484	+62.57812500	-8.37158203	-47.70263672	+1836	+8.00683594	-6.01171875	-0.41748047	+11.64550781	-11.82128906	+16.39160156	+1280	+6.68847656	-10.23486328	-0.75585938	+40.93505859	+3.80126953	-50.44921875	+1296
+1457971580.03000000	+8.28369141	-6.73242188	-0.75146484	+62.57812500	-8.37158203	-47.72460938	+1836	+8.00683594	-6.01171875	-0.41748047	+11.62353516	-11.82128906	+16.39160156	+1280	+6.69287109	-10.23486328	-0.75585938	+40.95703125	+3.80126953	-50.44921875	+1296
+1457971580.03420000	+8.28369141	-6.73242188	-0.75146484	+62.57812500	-8.37158203	-47.72460938	+1836	+8.00683594	-6.01171875	-0.41748047	+11.62353516	-11.82128906	+16.41357422	+1284	+6.69287109	-10.23486328	-0.75585938	+40.95703125	+3.80126953	-50.44921875	+1296
+1457971580.03830000	+8.28369141	-6.73242188	-0.75146484	+62.57812500	-8.37158203	-47.72460938	+1836	+8.00683594	-6.01171875	-0.41748047	+11.62353516	-11.82128906	+16.41357422	+1284	+6.69287109	-10.23046875	-0.75146484	+40.95703125	+3.80126953	-50.47119141	+1296
+1457971580.04250000	+8.28369141	-6.73242188	-0.75146484	+62.57812500	-8.37158203	-47.72460938	+1836	+8.00683594	-6.01171875	-0.41748047	+11.62353516	-11.84326172	+16.41357422	+1284	+6.69287109	-10.23046875	-0.75146484	+40.95703125	+3.80126953	-50.47119141	+1296
+1457971580.04660010	+8.28369141	-6.73242188	-0.75146484	+62.57812500	-8.37158203	-47.72460938	+1836	+8.00683594	-6.01171875	-0.41748047	+11.60156250	-11.84326172	+16.41357422	+1280	+6.69726563	-10.23046875	-0.75146484	+40.95703125	+3.80126953	-50.47119141	+1300
+1457971580.05080010	+8.28369141	-6.73242188	-0.75146484	+62.57812500	-8.37158203	-47.72460938	+1836	+8.00683594	-6.01171875	-0.41748047	+11.60156250	-11.84326172	+16.41357422	+1280	+6.69726563	-10.23046875	-0.75146484	+40.97900391	+3.80126953	-50.49316406	+1300
+1457971580.05500010	+8.28369141	-6.73242188	-0.75146484	+62.57812500	-8.37158203	-47.72460938	+1836	+8.00683594	-6.01171875	-0.41748047	+11.60156250	-11.84326172	+16.41357422	+1280	+6.69726563	-10.23046875	-0.75146484	+40.97900391	+3.80126953	-50.49316406	+1300
+1457971580.05909990	+8.28369141	-6.73681641	-0.75146484	+62.57812500	-8.37158203	-47.72460938	+1836	+8.00683594	-6.01171875	-0.41748047	+11.60156250	-11.84326172	+16.41357422	+1280	+6.69726563	-10.23046875	-0.74707031	+40.97900391	+3.80126953	-50.51513672	+1300
+1457971580.06329990	+8.28369141	-6.73681641	-0.75146484	+62.57812500	-8.37158203	-47.72460938	+1836	+8.00683594	-6.01171875	-0.41748047	+11.60156250	-11.84326172	+16.41357422	+1280	+6.69726563	-10.23046875	-0.74707031	+40.97900391	+3.80126953	-50.51513672	+1300
+1457971580.06750010	+8.28369141	-6.73681641	-0.75146484	+62.57812500	-8.37158203	-47.72460938	+1836	+8.00683594	-6.01171875	-0.41748047	+11.57958984	-11.84326172	+16.41357422	+1280	+6.69726563	-10.23046875	-0.74707031	+40.97900391	+3.80126953	-50.51513672	+1300
+1457971580.07160000	+8.28369141	-6.73681641	-0.75146484	+62.57812500	-8.37158203	-47.72460938	+1836	+8.00683594	-6.01171875	-0.41748047	+11.57958984	-11.84326172	+16.41357422	+1280	+6.69726563	-10.23046875	-0.74707031	+40.97900391	+3.80126953	-50.51513672	+1304
+1457971580.07579990	+8.28369141	-6.73681641	-0.75146484	+62.57812500	-8.37158203	-47.72460938	+1836	+8.00683594	-6.01171875	-0.41748047	+11.57958984	-11.84326172	+16.41357422	+1280	+6.69726563	-10.23046875	-0.74707031	+40.95703125	+3.80126953	-50.51513672	+1304
+1457971580.07999990	+8.28369141	-6.73681641	-0.75146484	+62.57812500	-8.37158203	-47.72460938	+1836	+8.00683594	-6.01171875	-0.41748047	+11.57958984	-11.82128906	+16.41357422	+1280	+6.69726563	-10.23486328	-0.74707031	+40.95703125	+3.80126953	-50.51513672	+1304
+1457971580.08410000	+8.28369141	-6.73681641	-0.75146484	+62.57812500	-8.37158203	-47.72460938	+1836	+8.00683594	-6.01171875	-0.41748047	+11.57958984	-11.82128906	+16.41357422	+1280	+6.69726563	-10.23486328	-0.75146484	+40.95703125	+3.80126953	-50.51513672	+1304
+1457971580.08830000	+8.28369141	-6.73681641	-0.75146484	+62.57812500	-8.37158203	-47.72460938	+1836	+8.00683594	-6.01171875	-0.41748047	+11.57958984	-11.82128906	+16.41357422	+1280	+6.69287109	-10.23486328	-0.75146484	+40.93505859	+3.80126953	-50.51513672	+1304
+1457971580.09250000	+8.28369141	-6.73681641	-0.75146484	+62.57812500	-8.37158203	-47.72460938	+1836	+8.00683594	-6.01171875	-0.41748047	+11.57958984	-11.82128906	+16.41357422	+1280	+6.69287109	-10.23486328	-0.75146484	+40.93505859	+3.80126953	-50.51513672	+1304
+1457971580.09660010	+8.28369141	-6.73681641	-0.75146484	+62.57812500	-8.37158203	-47.70263672	+1836	+8.00683594	-6.01171875	-0.41748047	+11.57958984	-11.82128906	+16.41357422	+1280	+6.69287109	-10.23486328	-0.75146484	+40.93505859	+3.80126953	-50.51513672	+1304
+1457971580.10080000	+8.28369141	-6.73681641	-0.75146484	+62.57812500	-8.37158203	-47.70263672	+1836	+8.00683594	-6.01171875	-0.41748047	+11.57958984	-11.82128906	+16.41357422	+1280	+6.69287109	-10.23486328	-0.75146484	+40.91308594	+3.80126953	-50.51513672	+1304
+1457971580.10500000	+8.28369141	-6.73681641	-0.75146484	+62.57812500	-8.34960938	-47.70263672	+1836	+8.00683594	-6.01171875	-0.41748047	+11.57958984	-11.82128906	+16.41357422	+1280	+6.69287109	-10.23486328	-0.75146484	+40.91308594	+3.80126953	-50.51513672	+1308
+1457971580.10910010	+8.28369141	-6.73681641	-0.75146484	+62.57812500	-8.34960938	-47.70263672	+1836	+8.00683594	-6.01171875	-0.41748047	+11.57958984	-11.82128906	+16.41357422	+1280	+6.69287109	-10.23486328	-0.75146484	+40.91308594	+3.80126953	-50.49316406	+1308
+1457971580.11330010	+8.28369141	-6.73681641	-0.75146484	+62.57812500	-8.34960938	-47.70263672	+1836	+8.00683594	-6.01171875	-0.41748047	+11.57958984	-11.79931641	+16.41357422	+1284	+6.68847656	-10.23486328	-0.75146484	+40.91308594	+3.80126953	-50.49316406	+1308
+1457971580.11750010	+8.28369141	-6.73681641	-0.75585938	+62.57812500	-8.34960938	-47.68066406	+1836	+8.00683594	-6.01171875	-0.41748047	+11.57958984	-11.79931641	+16.39160156	+1284	+6.68847656	-10.23486328	-0.75146484	+40.89111328	+3.80126953	-50.49316406	+1308
+1457971580.12579990	+8.28369141	-6.73681641	-0.75585938	+62.60009766	-8.30566406	-47.65869141	+1836	+8.00683594	-6.01171875	-0.41748047	+11.57958984	-11.79931641	+16.39160156	+1284	+6.68847656	-10.23925781	-0.75585938	+40.89111328	+3.82324219	-50.49316406	+1304
+1457971580.12990000	+8.27929688	-6.73681641	-0.75585938	+62.60009766	-8.28369141	-47.63671875	+1836	+8.00683594	-6.01171875	-0.41748047	+11.57958984	-11.77734375	+16.36962891	+1284	+6.68847656	-10.23925781	-0.75585938	+40.89111328	+3.84521484	-50.51513672	+1304
+1457971580.13410000	+8.27929688	-6.73681641	-0.76025391	+62.60009766	-8.26171875	-47.59277344	+1836	+8.00683594	-6.01171875	-0.42187500	+11.57958984	-11.77734375	+16.36962891	+1284	+6.68847656	-10.23925781	-0.75585938	+40.89111328	+3.84521484	-50.51513672	+1304
+1457971580.13829990	+8.27929688	-6.74121094	-0.76464844	+62.62207031	-8.17382813	-47.52685547	+1840	+8.00683594	-6.01611328	-0.42187500	+11.57958984	-11.75537109	+16.32568359	+1284	+6.68847656	-10.23925781	-0.75585938	+40.89111328	+3.88916016	-50.51513672	+1304
+1457971580.14240000	+8.27929688	-6.74560547	-0.77343750	+62.62207031	-8.06396484	-47.43896484	+1840	+8.00683594	-6.01611328	-0.42626953	+11.57958984	-11.71142578	+16.28173828	+1284	+6.68847656	-10.23925781	-0.75146484	+40.89111328	+3.91113281	-50.51513672	+1304
+1457971580.14660000	+8.27490234	-6.75000000	-0.77783203	+62.62207031	-7.95410156	-47.37304688	+1840	+8.00683594	-6.01611328	-0.43066406	+11.57958984	-11.68945313	+16.23779297	+1288	+6.69287109	-10.24365234	-0.75146484	+40.91308594	+3.95507813	-50.53710938	+1304
+1457971580.15080000	+8.27490234	-6.75878906	-0.79541016	+62.64404297	-7.71240234	-47.17529297	+1848	+8.00244141	-6.02050781	-0.43945313	+11.60156250	-11.55761719	+16.06201172	+1292	+6.69287109	-10.24365234	-0.75146484	+40.91308594	+4.04296875	-50.53710938	+1304
+1457971580.15490010	+8.27050781	-6.76757813	-0.80859375	+62.64404297	-7.49267578	-47.02148438	+1848	+7.99804688	-6.02929688	-0.45263672	+11.60156250	-11.42578125	+15.88623047	+1292	+6.69726563	-10.24804688	-0.75146484	+40.93505859	+4.13085938	-50.55908203	+1300
+1457971580.15910010	+8.26611328	-6.77636719	-0.82177734	+62.64404297	-7.27294922	-46.86767578	+1852	+7.99365234	-6.03369141	-0.46582031	+11.62353516	-11.31591797	+15.73242188	+1296	+6.69726563	-10.25244141	-0.75146484	+40.93505859	+4.24072266	-50.55908203	+1300
+1457971580.16330000	+8.26171875	-6.78515625	-0.84375000	+62.62207031	-6.94335938	-46.62597656	+1856	+7.98925781	-6.04248047	-0.49218750	+11.64550781	-11.00830078	+15.31494141	+1304	+6.70166016	-10.25683594	-0.75146484	+40.95703125	+4.43847656	-50.53710938	+1300
+1457971580.16739990	+8.25732422	-6.79394531	-0.86132813	+62.60009766	-6.67968750	-46.47216797	+1856	+7.98486328	-6.05126953	-0.51416016	+11.64550781	-10.81054688	+15.02929688	+1308	+6.70166016	-10.26123047	-0.75146484	+40.97900391	+4.65820313	-50.53710938	+1300
+1457971580.17160010	+8.25292969	-6.80273438	-0.87451172	+62.57812500	-6.43798828	-46.31835938	+1856	+7.98046875	-6.05566406	-0.53173828	+11.66748047	-10.63476563	+14.80957031	+1308	+6.70166016	-10.26562500	-0.75585938	+40.95703125	+4.85595703	-50.49316406	+1300
+1457971580.17580010	+8.25292969	-6.81152344	-0.89208984	+62.53417969	-6.17431641	-46.16455078	+1856	+7.97607422	-6.06005859	-0.55371094	+11.66748047	-10.43701172	+14.50195313	+1312	+6.69726563	-10.27441406	-0.76025391	+40.93505859	+5.16357422	-50.44921875	+1300
+1457971580.17989990	+8.24853516	-6.81591797	-0.90966797	+62.49023438	-5.91064453	-46.01074219	+1852	+7.97167969	-6.06445313	-0.57128906	+11.66748047	-10.26123047	+14.28222656	+1312	+6.69287109	-10.28320313	-0.76464844	+40.89111328	+5.44921875	-50.36132813	+1304
+1457971580.18409990	+8.24414063	-6.82470703	-0.92724609	+62.44628906	-5.66894531	-45.85693359	+1848	+7.96728516	-6.06884766	-0.58447266	+11.68945313	-10.10742188	+14.08447266	+1308	+6.68847656	-10.28759766	-0.76904297	+40.82519531	+5.71289063	-50.27343750	+1304
+1457971580.18829990	+8.23974609	-6.83349609	-0.94482422	+62.35839844	-5.38330078	-45.68115234	+1848	+7.96728516	-6.06884766	-0.60205078	+11.71142578	-9.93164063	+13.86474609	+1308	+6.67529297	-10.29638672	-0.78222656	+40.73730469	+6.02050781	-50.14160156	+1308
+1457971580.19240000	+8.23974609	-6.83789063	-0.96240234	+62.31445313	-5.11962891	-45.54931641	+1840	+7.96289063	-6.07324219	-0.61962891	+11.73339844	-9.77783203	+13.66699219	+1304	+6.66650391	-10.30517578	-0.79101563	+40.64941406	+6.28417969	-50.00976563	+1308
+1457971580.19660000	+8.23535156	-6.84228516	-0.97998047	+62.27050781	-4.85595703	-45.37353516	+1836	+7.95849609	-6.07324219	-0.63281250	+11.75537109	-9.62402344	+13.49121094	+1304	+6.65771484	-10.30957031	-0.80419922	+40.56152344	+6.50390625	-49.87792969	+1308
+1457971580.20070000	+8.23535156	-6.85107422	-0.99755859	+62.16064453	-4.57031250	-45.24169922	+1832	+7.95849609	-6.07324219	-0.65039063	+11.82128906	-9.49218750	+13.29345703	+1300	+6.64892578	-10.31396484	-0.81298828	+40.45166016	+6.72363281	-49.74609375	+1308
+1457971580.20490000	+8.23095703	-6.85546875	-1.01513672	+62.09472656	-4.28466797	-45.10986328	+1824	+7.95410156	-6.07324219	-0.66357422	+11.88720703	-9.33837891	+13.09570313	+1296	+6.64013672	-10.31835938	-0.82617188	+40.36376953	+6.92138672	-49.61425781	+1308
+1457971580.20910000	+8.23535156	-6.86425781	-1.03271484	+62.02880859	-3.99902344	-44.95605469	+1816	+7.94970703	-6.07763672	-0.68115234	+11.93115234	-9.20654297	+12.91992188	+1296	+6.63134766	-10.31835938	-0.83496094	+40.27587891	+7.11914063	-49.50439453	+1304
+1457971580.21320010	+8.23535156	-6.87304688	-1.05468750	+61.91894531	-3.66943359	-44.80224609	+1808	+7.94970703	-6.07324219	-0.69873047	+12.04101563	-9.07470703	+12.72216797	+1292	+6.62255859	-10.32275391	-0.84814453	+40.18798828	+7.29492188	-49.37255859	+1300
+1457971580.21740010	+8.23535156	-6.87744141	-1.07226563	+61.83105469	-3.33984375	-44.67041016	+1796	+7.94970703	-6.06884766	-0.71191406	+12.15087891	-8.96484375	+12.52441406	+1292	+6.61816406	-10.32275391	-0.85693359	+40.12207031	+7.47070313	-49.26269531	+1296
+1457971580.22160010	+8.23535156	-6.88183594	-1.09423828	+61.76513672	-3.03222656	-44.51660156	+1788	+7.94531250	-6.06884766	-0.72949219	+12.26074219	-8.85498047	+12.37060547	+1288	+6.61376953	-10.32714844	-0.87011719	+40.03417969	+7.64648438	-49.15283203	+1292
+1457971580.22989990	+8.24414063	-6.89501953	-1.13378906	+61.52343750	-2.32910156	-44.27490234	+1768	+7.94091797	-6.05126953	-0.76025391	+12.63427734	-8.65722656	+11.97509766	+1288	+6.61816406	-10.32714844	-0.88769531	+39.92431641	+7.93212891	-48.95507813	+1280
+1457971580.23410010	+8.24853516	-6.89501953	-1.16015625	+61.45751953	-1.99951172	-44.12109375	+1756	+7.93652344	-6.04687500	-0.78222656	+12.78808594	-8.52539063	+11.82128906	+1288	+6.61816406	-10.32275391	-0.89648438	+39.90234375	+8.08593750	-48.88916016	+1276
+1457971580.23819990	+8.25292969	-6.90820313	-1.18652344	+61.30371094	-1.60400391	-44.03320313	+1748	+7.93652344	-6.03808594	-0.79980469	+13.02978516	-8.43750000	+11.60156250	+1288	+6.62695313	-10.32275391	-0.90527344	+39.85839844	+8.21777344	-48.82324219	+1272
+1457971580.24239990	+8.25732422	-6.90820313	-1.20849609	+61.19384766	-1.20849609	-43.92333984	+1736	+7.93652344	-6.02929688	-0.81738281	+13.27148438	-8.37158203	+11.38183594	+1288	+6.63574219	-10.31835938	-0.91406250	+39.83642578	+8.37158203	-48.77929688	+1268
+1457971580.24659990	+8.26611328	-6.91699219	-1.23925781	+61.08398438	-0.81298828	-43.79150391	+1724	+7.93212891	-6.02050781	-0.84375000	+13.51318359	-8.23974609	+11.20605469	+1288	+6.64453125	-10.31396484	-0.92724609	+39.81445313	+8.52539063	-48.71337891	+1264
+1457971580.25070000	+8.27490234	-6.92578125	-1.26562500	+60.88623047	-0.37353516	-43.68164063	+1712	+7.93212891	-6.00732422	-0.86572266	+13.79882813	-8.15185547	+10.98632813	+1288	+6.65771484	-10.30957031	-0.93603516	+39.79248047	+8.67919922	-48.66943359	+1264
+1457971580.25490000	+8.28369141	-6.93017578	-1.29199219	+60.77636719	+0.06591797	-43.61572266	+1700	+7.93212891	-5.99414063	-0.88330078	+14.10644531	-8.08593750	+10.74462891	+1288	+6.67089844	-10.30517578	-0.94921875	+39.77050781	+8.83300781	-48.64746094	+1264
+1457971580.25910000	+8.29687500	-6.93457031	-1.32714844	+60.64453125	+0.48339844	-43.46191406	+1688	+7.93212891	-5.98095703	-0.91845703	+14.41406250	-7.95410156	+10.59082031	+1288	+6.68408203	-10.30078125	-0.96240234	+39.77050781	+8.98681641	-48.60351563	+1264
+1457971580.26320000	+8.30126953	-6.94335938	-1.36230469	+60.44677734	+0.94482422	-43.35205078	+1680	+7.93212891	-5.97216797	-0.94482422	+14.69970703	-7.82226563	+10.32714844	+1288	+6.70166016	-10.29638672	-0.98437500	+39.72656250	+9.18457031	-48.53759766	+1264
+1457971580.26740000	+8.31445313	-6.94775391	-1.39746094	+60.29296875	+1.42822266	-43.28613281	+1668	+7.93212891	-5.95458984	-0.97119141	+15.05126953	-7.75634766	+10.06347656	+1288	+6.71923828	-10.28759766	-1.00195313	+39.68261719	+9.36035156	-48.53759766	+1264
+1457971580.27160000	+8.32763672	-6.95214844	-1.43701172	+60.13916016	+1.88964844	-43.13232422	+1660	+7.93652344	-5.93701172	-1.01074219	+15.40283203	-7.62451172	+9.88769531	+1292	+6.73681641	-10.28320313	-1.02392578	+39.63867188	+9.53613281	-48.47167969	+1268
+1457971580.27570010	+8.33642578	-6.96533203	-1.47656250	+59.89746094	+2.41699219	-43.04443359	+1652	+7.93652344	-5.92822266	-1.04589844	+15.66650391	-7.49267578	+9.60205078	+1288	+6.75878906	-10.27441406	-1.05468750	+39.55078125	+9.79980469	-48.42773438	+1272
+1457971580.27990010	+8.34960938	-6.96972656	-1.51611328	+59.72167969	+2.92236328	-42.97851563	+1644	+7.94091797	-5.91064453	-1.08105469	+16.04003906	-7.40478516	+9.31640625	+1292	+6.77636719	-10.26562500	-1.08105469	+39.44091797	+10.01953125	-48.40576172	+1272
+1457971580.28399990	+8.36718750	-6.97412109	-1.56445313	+59.56787109	+3.42773438	-42.86865234	+1640	+7.94531250	-5.89306641	-1.12500000	+16.41357422	-7.25097656	+9.14062500	+1296	+6.78955078	-10.26123047	-1.11621094	+39.33105469	+10.21728516	-48.31787109	+1276
+1457971580.28819990	+8.38037109	-6.98730469	-1.61718750	+59.28222656	+3.95507813	-42.75878906	+1632	+7.94970703	-5.88427734	-1.16894531	+16.63330078	-7.09716797	+8.83300781	+1296	+6.80712891	-10.25683594	-1.16455078	+39.13330078	+10.50292969	-48.20800781	+1280
+1457971580.29239990	+8.39355469	-6.98730469	-1.66113281	+59.08447266	+4.50439453	-42.69287109	+1628	+7.95410156	-5.86669922	-1.20849609	+17.00683594	-7.00927734	+8.52539063	+1300	+6.82031250	-10.24804688	-1.19970703	+38.95751953	+10.72265625	-48.18603516	+1280
+1457971580.29650000	+8.41552734	-6.99169922	-1.71826172	+58.90869141	+5.00976563	-42.56103516	+1628	+7.96728516	-5.84472656	-1.26562500	+17.35839844	-6.85546875	+8.32763672	+1308	+6.83349609	-10.23925781	-1.24804688	+38.78173828	+10.92041016	-48.03222656	+1280
+1457971580.30069990	+8.42871094	-7.00048828	-1.77539063	+58.62304688	+5.58105469	-42.47314453	+1624	+7.97167969	-5.84033203	-1.31396484	+17.55615234	-6.70166016	+7.99804688	+1308	+6.84667969	-10.23486328	-1.29638672	+38.58398438	+11.16210938	-47.94433594	+1284
+1457971580.30489990	+8.44189453	-7.00048828	-1.83251953	+58.42529297	+6.13037109	-42.42919922	+1624	+7.98486328	-5.81835938	-1.36230469	+17.88574219	-6.61376953	+7.66845703	+1316	+6.85546875	-10.22607422	-1.34033203	+38.34228516	+11.40380859	-47.90039063	+1284
+1457971580.30900000	+8.46386719	-7.00488281	-1.89404297	+58.20556641	+6.67968750	-42.36328125	+1628	+8.00244141	-5.79638672	-1.42382813	+18.23730469	-6.48193359	+7.40478516	+1324	+6.86425781	-10.21728516	-1.39746094	+38.10058594	+11.62353516	-47.79052734	+1292
+1457971580.31320000	+8.48144531	-7.01367188	-1.95556641	+57.91992188	+7.25097656	-42.29736328	+1632	+8.01123047	-5.79199219	-1.48095703	+18.36914063	-6.35009766	+7.07519531	+1328	+6.87744141	-10.20849609	-1.45019531	+37.83691406	+11.88720703	-47.72460938	+1296
+1457971580.31740000	+8.50341797	-7.00927734	-2.01708984	+57.72216797	+7.80029297	-42.25341797	+1636	+8.02441406	-5.77001953	-1.53808594	+18.65478516	-6.24023438	+6.74560547	+1340	+6.89062500	-10.19970703	-1.50292969	+37.57324219	+12.12890625	-47.68066406	+1304
+1457971580.32150010	+8.52539063	-7.00927734	-2.08300781	+57.50244141	+8.34960938	-42.20947266	+1644	+8.04638672	-5.74804688	-1.59960938	+18.96240234	-6.15234375	+6.43798828	+1352	+6.90380859	-10.19091797	-1.56884766	+37.28759766	+12.34863281	-47.57080078	+1316
+1457971580.32990000	+8.56933594	-7.00488281	-2.21923828	+57.01904297	+9.44824219	-42.12158203	+1664	+8.08154297	-5.71289063	-1.72705078	+19.29199219	-5.93261719	+5.77880859	+1376	+6.93457031	-10.16455078	-1.68750000	+36.73828125	+12.85400391	-47.50488281	+1340
+1457971580.33400010	+8.59570313	-7.00048828	-2.28515625	+56.79931641	+9.95361328	-42.14355469	+1676	+8.10791016	-5.68652344	-1.79296875	+19.55566406	-5.86669922	+5.42724609	+1392	+6.95214844	-10.14697266	-1.74902344	+36.47460938	+13.07373047	-47.48291016	+1352
+1457971580.33820010	+8.61767578	-7.00048828	-2.35546875	+56.53564453	+10.48095703	-42.14355469	+1688	+8.12988281	-5.67773438	-1.85888672	+19.62158203	-5.77880859	+5.09765625	+1400	+6.97412109	-10.12939453	-1.81054688	+36.23291016	+13.33740234	-47.50488281	+1368
+1457971580.34240010	+8.64404297	-6.99169922	-2.43017578	+56.33789063	+11.00830078	-42.14355469	+1704	+8.15625000	-5.65136719	-1.92919922	+19.81933594	-5.66894531	+4.79003906	+1420	+6.99609375	-10.10742188	-1.86767578	+35.96923828	+13.57910156	-47.57080078	+1380
+1457971580.34649990	+8.67480469	-6.97851563	-2.49609375	+56.09619141	+11.51367188	-42.18750000	+1716	+8.18701172	-5.62500000	-1.99511719	+20.01708984	-5.66894531	+4.43847656	+1436	+7.02246094	-10.08544922	-1.92480469	+35.70556641	+13.79882813	-47.63671875	+1396
+1457971580.35069990	+8.70556641	-6.97412109	-2.56640625	+55.85449219	+11.99707031	-42.20947266	+1732	+8.21337891	-5.60742188	-2.06542969	+20.03906250	-5.58105469	+4.13085938	+1448	+7.05322266	-10.06347656	-1.98632813	+35.46386719	+14.01855469	-47.72460938	+1412
+1457971580.35480000	+8.73632813	-6.95654297	-2.64111328	+55.65673828	+12.45849609	-42.20947266	+1744	+8.24414063	-5.57666016	-2.14013672	+20.19287109	-5.47119141	+3.86718750	+1468	+7.08837891	-10.03271484	-2.03906250	+35.24414063	+14.23828125	-47.85644531	+1428
+1457971580.35900000	+8.77148438	-6.94335938	-2.71142578	+55.43701172	+12.89794922	-42.29736328	+1760	+8.27929688	-5.54589844	-2.20605469	+20.34667969	-5.49316406	+3.51562500	+1484	+7.11914063	-10.00634766	-2.09619141	+35.02441406	+14.41406250	-47.98828125	+1444
+1457971580.36319990	+8.80224609	-6.93017578	-2.78173828	+55.21728516	+13.33740234	-42.29736328	+1772	+8.31005859	-5.52832031	-2.27636719	+20.32470703	-5.42724609	+3.25195313	+1496	+7.15869141	-9.97119141	-2.15332031	+34.82666016	+14.61181641	-48.14208984	+1460
+1457971580.36730000	+8.84179688	-6.90820313	-2.85644531	+55.01953125	+13.77685547	-42.31933594	+1788	+8.34521484	-5.49316406	-2.35546875	+20.43457031	-5.31738281	+3.05419922	+1516	+7.19824219	-9.93603516	-2.20605469	+34.62890625	+14.78759766	-48.36181641	+1476
+1457971580.37150000	+8.87695313	-6.88623047	-2.92236328	+54.79980469	+14.17236328	-42.42919922	+1800	+8.38476563	-5.45800781	-2.41699219	+20.52246094	-5.36132813	+2.72460938	+1532	+7.23779297	-9.89648438	-2.25878906	+34.40917969	+14.94140625	-48.58154297	+1488
+1457971580.37570000	+8.91650391	-6.86425781	-2.99707031	+54.58007813	+14.54589844	-42.45117188	+1812	+8.42431641	-5.43603516	-2.48730469	+20.45654297	-5.33935547	+2.48291016	+1544	+7.28173828	-9.85693359	-2.30712891	+34.23339844	+15.09521484	-48.82324219	+1500
+1457971580.37980010	+8.95605469	-6.83789063	-3.06738281	+54.40429688	+14.94140625	-42.47314453	+1824	+8.46386719	-5.39648438	-2.56201172	+20.47851563	-5.25146484	+2.28515625	+1564	+7.32568359	-9.81738281	-2.35546875	+34.03564453	+15.24902344	-49.06494141	+1516
+1457971580.38400010	+8.99560547	-6.81152344	-3.13330078	+54.18457031	+15.31494141	-42.56103516	+1836	+8.50781250	-5.35693359	-2.62353516	+20.50048828	-5.29541016	+1.97753906	+1576	+7.36962891	-9.76904297	-2.40820313	+33.83789063	+15.35888672	-49.30664063	+1528
+1457971580.38820000	+9.03515625	-6.78076172	-3.20361328	+53.98681641	+15.64453125	-42.58300781	+1844	+8.55175781	-5.32617188	-2.68945313	+20.36865234	-5.27343750	+1.75781250	+1592	+7.41357422	-9.72509766	-2.46093750	+33.64013672	+15.46875000	-49.54833984	+1540
+1457971580.39229990	+9.07910156	-6.74560547	-3.27832031	+53.83300781	+15.99609375	-42.56103516	+1856	+8.60009766	-5.28662109	-2.76416016	+20.34667969	-5.20751953	+1.58203125	+1608	+7.46191406	-9.67675781	-2.51367188	+33.46435547	+15.57861328	-49.79003906	+1552
+1457971580.39650010	+9.12304688	-6.71044922	-3.33984375	+53.61328125	+16.32568359	-42.64892578	+1864	+8.64843750	-5.24267578	-2.82128906	+20.28076172	-5.29541016	+1.29638672	+1620	+7.50585938	-9.62402344	-2.56201172	+33.24462891	+15.62255859	-50.05371094	+1564
+1457971580.40070010	+9.16699219	-6.67529297	-3.40576172	+53.41552734	+16.63330078	-42.67089844	+1872	+8.69677734	-5.20751953	-2.88281250	+20.10498047	-5.31738281	+1.07666016	+1632	+7.54980469	-9.57128906	-2.61035156	+33.02490234	+15.68847656	-50.29541016	+1572
+1457971580.40479990	+9.21093750	-6.63134766	-3.47607422	+53.28369141	+16.94091797	-42.67089844	+1880	+8.74511719	-5.15917969	-2.94873047	+19.99511719	-5.29541016	+0.87890625	+1648	+7.59375000	-9.51416016	-2.66308594	+32.82714844	+15.75439453	-50.49316406	+1584
+1457971580.40899990	+9.25927734	-6.58740234	-3.52880859	+53.06396484	+17.22656250	-42.75878906	+1888	+8.80224609	-5.11083984	-3.00146484	+19.88525391	-5.40527344	+0.57128906	+1660	+7.63769531	-9.45703125	-2.71582031	+32.58544922	+15.79833984	-50.71289063	+1596
+1457971580.41319990	+9.30322266	-6.54345703	-3.59033203	+52.86621094	+17.49023438	-42.78076172	+1892	+8.85498047	-5.07128906	-3.05419922	+19.64355469	-5.47119141	+0.32958984	+1676	+7.68164063	-9.40429688	-2.76416016	+32.34375000	+15.82031250	-50.91064453	+1608
+1457971580.41730000	+9.35156250	-6.49511719	-3.65185547	+52.73437500	+17.77587891	-42.78076172	+1904	+8.91210938	-5.01855469	-3.11572266	+19.48974609	-5.49316406	+0.08789063	+1692	+7.72558594	-9.34277344	-2.82128906	+32.12402344	+15.88623047	-51.04248047	+1620
+1457971580.42569990	+9.44384766	-6.39404297	-3.75732422	+52.31689453	+18.23730469	-42.89062500	+1920	+9.03076172	-4.91308594	-3.20800781	+19.07226563	-5.75683594	-0.48339844	+1720	+7.80468750	-9.21972656	-2.92236328	+31.57470703	+15.88623047	-51.30615234	+1644
+1457971580.42980000	+9.49658203	-6.33691406	-3.81445313	+52.18505859	+18.43505859	-42.89062500	+1928	+9.09228516	-4.85156250	-3.26074219	+18.87451172	-5.84472656	-0.72509766	+1736	+7.84863281	-9.15380859	-2.97949219	+31.35498047	+15.88623047	-51.37207031	+1660
+1457971580.43400000	+9.54931641	-6.27978516	-3.85400391	+51.98730469	+18.61083984	-43.02246094	+1936	+9.15820313	-4.79443359	-3.30029297	+18.67675781	-6.06445313	-1.07666016	+1748	+7.88818359	-9.08349609	-3.02783203	+31.09130859	+15.84228516	-51.50390625	+1672
+1457971580.43810010	+9.60205078	-6.22265625	-3.89794922	+51.76757813	+18.76464844	-43.08837891	+1948	+9.21972656	-4.73291016	-3.33984375	+18.47900391	-6.26220703	-1.36230469	+1764	+7.93212891	-9.02197266	-3.07177734	+30.78369141	+15.79833984	-51.59179688	+1688
+1457971580.44230010	+9.65917969	-6.15673828	-3.94189453	+51.61376953	+18.91845703	-43.17626953	+1960	+9.29003906	-4.67138672	-3.37939453	+18.28125000	-6.41601563	-1.64794922	+1784	+7.98046875	-8.95166016	-3.12451172	+30.54199219	+15.77636719	-51.61376953	+1708
+1457971580.44650010	+9.71630859	-6.09521484	-3.97265625	+51.39404297	+19.00634766	-43.35205078	+1968	+9.36035156	-4.60546875	-3.41015625	+18.10546875	-6.67968750	-1.99951172	+1796	+8.02441406	-8.87695313	-3.16845703	+30.25634766	+15.68847656	-51.70166016	+1724
+1457971580.45059990	+9.77343750	-6.02929688	-4.00781250	+51.15234375	+19.09423828	-43.46191406	+1980	+9.42626953	-4.53515625	-3.44531250	+17.95166016	-6.94335938	-2.28515625	+1812	+8.07275391	-8.81103516	-3.21240234	+29.94873047	+15.62255859	-51.74560547	+1740
+1457971580.45479990	+9.83496094	-5.95898438	-4.04736328	+50.99853516	+19.16015625	-43.54980469	+1996	+9.49658203	-4.46484375	-3.48046875	+17.79785156	-7.16308594	-2.57080078	+1832	+8.12548828	-8.72753906	-3.25634766	+29.72900391	+15.51269531	-51.78955078	+1760
+1457971580.45900010	+9.89648438	-5.88867188	-4.06933594	+50.75683594	+19.16015625	-43.76953125	+2008	+9.56689453	-4.39453125	-3.50244141	+17.66601563	-7.49267578	-2.94433594	+1844	+8.17822266	-8.64843750	-3.28710938	+29.48730469	+15.31494141	-51.89941406	+1780
+1457971580.46310000	+9.96240234	-5.82275391	-4.09570313	+50.47119141	+19.18212891	-43.92333984	+2020	+9.63720703	-4.31103516	-3.52441406	+17.57812500	-7.80029297	-3.18603516	+1860	+8.23535156	-8.57373047	-3.32226563	+29.17968750	+15.13916016	-51.96533203	+1796
+1457971580.46729990	+10.02832031	-5.74365234	-4.12207031	+50.27343750	+19.13818359	-44.07714844	+2036	+9.71191406	-4.23632813	-3.55517578	+17.49023438	-8.08593750	-3.44970703	+1876	+8.29248047	-8.48583984	-3.36181641	+28.95996094	+14.96337891	-51.96533203	+1820
+1457971580.47149990	+10.09863281	-5.66894531	-4.13085938	+50.00976563	+19.05029297	-44.34082031	+2048	+9.78662109	-4.15722656	-3.56396484	+17.40234375	-8.45947266	-3.77929688	+1888	+8.35400391	-8.40234375	-3.38378906	+28.69628906	+14.72167969	-52.05322266	+1836
+1457971580.47560000	+10.16894531	-5.58984375	-4.14404297	+49.72412109	+18.96240234	-44.51660156	+2056	+9.86132813	-4.06933594	-3.58154297	+17.40234375	-8.83300781	-3.99902344	+1900	+8.41552734	-8.31884766	-3.41015625	+28.41064453	+14.47998047	-52.11914063	+1852
+1457971580.47980000	+10.24365234	-5.51074219	-4.16601563	+49.48242188	+18.85253906	-44.69238281	+2068	+9.93603516	-3.99023438	-3.60351563	+17.35839844	-9.14062500	-4.24072266	+1912	+8.48583984	-8.22216797	-3.43652344	+28.21289063	+14.21630859	-52.11914063	+1872
+1457971580.48400000	+10.31835938	-5.42724609	-4.16601563	+49.17480469	+18.69873047	-44.95605469	+2084	+10.01074219	-3.90673828	-3.60791016	+17.35839844	-9.53613281	-4.57031250	+1924	+8.55175781	-8.12988281	-3.44531250	+27.97119141	+13.86474609	-52.20703125	+1888
+1457971580.48810010	+10.39306641	-5.34814453	-4.17041016	+48.86718750	+18.54492188	-45.10986328	+2092	+10.08544922	-3.81005859	-3.61669922	+17.42431641	-9.88769531	-4.70214844	+1932	+8.61767578	-8.04199219	-3.46289063	+27.70751953	+13.53515625	-52.20703125	+1900
+1457971580.49230000	+10.47216797	-5.26025391	-4.17919922	+48.60351563	+18.36914063	-45.24169922	+2100	+10.16015625	-3.72656250	-3.62988281	+17.42431641	-10.17333984	-4.85595703	+1940	+8.69238281	-7.94091797	-3.48486328	+27.53173828	+13.20556641	-52.11914063	+1916
+1457971580.49650000	+10.54687500	-5.17236328	-4.17480469	+48.27392578	+18.14941406	-45.46142578	+2112	+10.23925781	-3.63867188	-3.62109375	+17.46826172	-10.59082031	-5.11962891	+1948	+8.76269531	-7.83984375	-3.48486328	+27.31201172	+12.81005859	-52.14111328	+1928
+1457971580.50480010	+10.70068359	-4.99658203	-4.17041016	+47.65869141	+17.73193359	-45.68115234	+2128	+10.38867188	-3.44970703	-3.62988281	+17.60009766	-11.18408203	-5.27343750	+1960	+8.89892578	-7.63769531	-3.50683594	+26.85058594	+12.12890625	-51.87744141	+1944
+1457971580.50889990	+10.77978516	-4.90429688	-4.15283203	+47.30712891	+17.49023438	-45.85693359	+2140	+10.46777344	-3.36181641	-3.60791016	+17.66601563	-11.60156250	-5.44921875	+1972	+8.96923828	-7.53222656	-3.50683594	+26.63085938	+11.75537109	-51.78955078	+1952
+1457971580.51309990	+10.85449219	-4.80761719	-4.14404297	+46.99951172	+17.24853516	-45.92285156	+2148	+10.54248047	-3.25634766	-3.60351563	+17.77587891	-11.88720703	-5.44921875	+1976	+9.03076172	-7.43115234	-3.50683594	+26.36718750	+11.40380859	-51.61376953	+1956
+1457971580.51729990	+10.93359375	-4.71533203	-4.13525391	+46.69189453	+17.05078125	-45.92285156	+2152	+10.62158203	-3.16406250	-3.59472656	+17.81982422	-12.12890625	-5.44921875	+1980	+9.10107422	-7.32128906	-3.51562500	+26.16943359	+11.09619141	-51.37207031	+1960
+1457971580.52140000	+11.00830078	-4.62304688	-4.11328125	+46.38427734	+16.78710938	-46.01074219	+2160	+10.69628906	-3.07177734	-3.56835938	+17.88574219	-12.50244141	-5.51513672	+1988	+9.16699219	-7.21142578	-3.51123047	+25.97167969	+10.72265625	-51.17431641	+1964
+1457971580.52560000	+11.07861328	-4.52197266	-4.09570313	+46.07666016	+16.56738281	-45.98876953	+2168	+10.77099609	-2.96630859	-3.54638672	+17.97363281	-12.74414063	-5.44921875	+1996	+9.22412109	-7.11035156	-3.51123047	+25.70800781	+10.41503906	-50.91064453	+1964
+1457971580.52979990	+11.14892578	-4.42968750	-4.07812500	+45.76904297	+16.34765625	-45.92285156	+2172	+10.84570313	-2.86962891	-3.52880859	+17.99560547	-12.98583984	-5.36132813	+2000	+9.29003906	-6.99609375	-3.51562500	+25.51025391	+10.12939453	-50.58105469	+1968
+1457971580.53390000	+11.21923828	-4.32861328	-4.04736328	+45.46142578	+16.10595703	-45.94482422	+2180	+10.92480469	-2.77294922	-3.49365234	+18.03955078	-13.33740234	-5.33935547	+2008	+9.34716797	-6.88623047	-3.51123047	+25.33447266	+9.82177734	-50.29541016	+1968
+1457971580.53810000	+11.28955078	-4.22753906	-4.02099609	+45.19775391	+15.86425781	-45.87890625	+2188	+10.99951172	-2.66748047	-3.45849609	+18.08349609	-13.62304688	-5.22949219	+2016	+9.39990234	-6.78076172	-3.50683594	+25.04882813	+9.58007813	-50.00976563	+1968
+1457971580.54230000	+11.35546875	-4.13085938	-3.99902344	+44.91210938	+15.64453125	-45.79101563	+2192	+11.07421875	-2.56640625	-3.42333984	+18.08349609	-13.88671875	-5.11962891	+2020	+9.45703125	-6.67089844	-3.50683594	+24.85107422	+9.31640625	-49.70214844	+1972
+1457971580.54640010	+11.42138672	-4.02978516	-3.96386719	+44.62646484	+15.42480469	-45.76904297	+2200	+11.14892578	-2.46533203	-3.37939453	+18.10546875	-14.21630859	-5.03173828	+2032	+9.51416016	-6.56103516	-3.49804688	+24.65332031	+9.00878906	-49.41650391	+1976
+1457971580.55480000	+11.54882813	-3.82324219	-3.89794922	+44.14306641	+14.94140625	-45.54931641	+2220	+11.29833984	-2.25878906	-3.28710938	+18.08349609	-14.83154297	-4.72412109	+2056	+9.61523438	-6.34570313	-3.48486328	+24.21386719	+8.50341797	-48.80126953	+1980
+1457971580.55890010	+11.61474609	-3.72216797	-3.85400391	+43.90136719	+14.69970703	-45.48339844	+2236	+11.36865234	-2.15332031	-3.23437500	+18.03955078	-15.16113281	-4.57031250	+2072	+9.67236328	-6.23583984	-3.47167969	+24.03808594	+8.21777344	-48.51562500	+1988
+1457971580.56310010	+11.67187500	-3.61230469	-3.81445313	+43.70361328	+14.45800781	-45.37353516	+2248	+11.43896484	-2.04345703	-3.17724609	+18.03955078	-15.51269531	-4.41650391	+2088	+9.71630859	-6.13037109	-3.45849609	+23.77441406	+7.95410156	-48.25195313	+1992
+1457971580.56730010	+11.72900391	-3.51123047	-3.77490234	+43.46191406	+14.19433594	-45.24169922	+2264	+11.50927734	-1.94238281	-3.12011719	+17.95166016	-15.88623047	-4.24072266	+2100	+9.76904297	-6.01611328	-3.44970703	+23.62060547	+7.64648438	-47.96630859	+2000
+1457971580.57139990	+11.79052734	-3.41015625	-3.72216797	+43.26416016	+13.90869141	-45.19775391	+2280	+11.57519531	-1.83691406	-3.05859375	+17.88574219	-16.23779297	-4.08691406	+2120	+9.82177734	-5.90625000	-3.42773438	+23.48876953	+7.29492188	-47.74658203	+2012
+1457971580.57559990	+11.84765625	-3.30029297	-3.67382813	+43.06640625	+13.62304688	-45.13183594	+2300	+11.64550781	-1.72705078	-2.99267578	+17.88574219	-16.63330078	-3.88916016	+2136	+9.87011719	-5.80078125	-3.40576172	+23.26904297	+6.96533203	-47.52685547	+2024
+1457971580.57979990	+11.90917969	-3.19921875	-3.62109375	+42.86865234	+13.31542969	-45.02197266	+2320	+11.70703125	-1.62597656	-2.92675781	+17.75390625	-17.02880859	-3.69140625	+2156	+9.91845703	-5.68652344	-3.38818359	+23.13720703	+6.61376953	-47.28515625	+2036
+1457971580.58390000	+11.96630859	-3.09375000	-3.56396484	+42.67089844	+13.00781250	-44.97802734	+2340	+11.77294922	-1.52490234	-2.86083984	+17.66601563	-17.40234375	-3.51562500	+2172	+9.97558594	-5.57666016	-3.36181641	+23.00537109	+6.19628906	-47.08740234	+2048
+1457971580.58810000	+12.02343750	-2.98388672	-3.51123047	+42.51708984	+12.70019531	-44.89013672	+2360	+11.83447266	-1.41064453	-2.79052734	+17.66601563	-17.77587891	-3.29589844	+2192	+10.01953125	-5.47119141	-3.33544922	+22.82958984	+5.82275391	-46.86767578	+2060
+1457971580.59220000	+12.07617188	-2.88281250	-3.45410156	+42.29736328	+12.39257813	-44.75830078	+2376	+11.89160156	-1.31396484	-2.72021484	+17.53417969	-18.17138672	-3.07617188	+2204	+10.07226563	-5.35693359	-3.30908203	+22.74169922	+5.40527344	-46.62597656	+2076
+1457971580.59640000	+12.13330078	-2.78173828	-3.39257813	+42.12158203	+12.06298828	-44.69238281	+2396	+11.94873047	-1.21728516	-2.65429688	+17.42431641	-18.52294922	-2.85644531	+2220	+10.12500000	-5.24267578	-3.27392578	+22.67578125	+4.92187500	-46.42822266	+2092
+1457971580.60060000	+12.18603516	-2.67187500	-3.33105469	+41.98974609	+11.71142578	-44.62646484	+2416	+12.00146484	-1.10742188	-2.57958984	+17.40234375	-18.89648438	-2.61474609	+2236	+10.17333984	-5.13281250	-3.23876953	+22.56591797	+4.48242188	-46.25244141	+2104
+1457971580.60470010	+12.23876953	-2.57519531	-3.26513672	+41.79199219	+11.38183594	-44.51660156	+2432	+12.05419922	-1.01513672	-2.50488281	+17.27050781	-19.27001953	-2.37304688	+2248	+10.22167969	-5.01855469	-3.20361328	+22.50000000	+4.02099609	-46.03271484	+2116
+1457971580.61310010	+12.33984375	-2.36865234	-3.12890625	+41.50634766	+10.67871094	-44.36279297	+2464	+12.15966797	-0.81298828	-2.36425781	+17.13867188	-19.95117188	-1.86767578	+2272	+10.32275391	-4.79882813	-3.12011719	+22.39013672	+3.03222656	-45.70312500	+2144
+1457971580.61719990	+12.39257813	-2.27197266	-3.06298828	+41.35253906	+10.32714844	-44.25292969	+2472	+12.20800781	-0.72509766	-2.28955078	+17.00683594	-20.25878906	-1.60400391	+2276	+10.37109375	-4.68896484	-3.08056641	+22.36816406	+2.57080078	-45.48339844	+2156
+1457971580.62140010	+12.44091797	-2.17529297	-2.99707031	+41.19873047	+10.01953125	-44.16503906	+2484	+12.25195313	-0.63720703	-2.21923828	+16.87500000	-20.54443359	-1.34033203	+2284	+10.41943359	-4.57470703	-3.03662109	+22.34619141	+2.08740234	-45.30761719	+2164
+1457971580.62560010	+12.48046875	-2.07421875	-2.92675781	+41.13281250	+9.68994141	-44.05517578	+2492	+12.29589844	-0.53613281	-2.14453125	+16.87500000	-20.87402344	-1.07666016	+2296	+10.45898438	-4.46923828	-2.99267578	+22.32421875	+1.60400391	-45.15380859	+2172
+1457971580.62969990	+12.52441406	-1.98193359	-2.86083984	+41.00097656	+9.36035156	-43.92333984	+2500	+12.33544922	-0.45263672	-2.06982422	+16.74316406	-21.18164063	-0.81298828	+2304	+10.50292969	-4.36376953	-2.95312500	+22.30224609	+1.14257813	-44.95605469	+2184
+1457971580.63389990	+12.56835938	-1.88964844	-2.79052734	+40.86914063	+9.05273438	-43.81347656	+2504	+12.37500000	-0.36474609	-1.99951172	+16.63330078	-21.44531250	-0.52734375	+2312	+10.54687500	-4.25390625	-2.90039063	+22.32421875	+0.65917969	-44.82421875	+2192
+1457971580.63809990	+12.60791016	-1.79296875	-2.72021484	+40.84716797	+8.70117188	-43.74755859	+2512	+12.41455078	-0.27246094	-1.92041016	+16.61132813	-21.79687500	-0.26367188	+2324	+10.58642578	-4.15283203	-2.85644531	+22.30224609	+0.17578125	-44.69238281	+2196
+1457971580.64220000	+12.64746094	-1.70507813	-2.64550781	+40.71533203	+8.37158203	-43.68164063	+2516	+12.44970703	-0.19335938	-1.84130859	+16.50146484	-22.14843750	+0.00000000	+2332	+10.62597656	-4.05615234	-2.80810547	+22.28027344	-0.26367188	-44.51660156	+2200
+1457971580.64640000	+12.68261719	-1.61718750	-2.57519531	+40.62744141	+8.08593750	-43.59375000	+2520	+12.48486328	-0.10986328	-1.76660156	+16.41357422	-22.41210938	+0.24169922	+2340	+10.66552734	-3.95947266	-2.76416016	+22.28027344	-0.70312500	-44.40673828	+2204
+1457971580.65060000	+12.71777344	-1.52490234	-2.50488281	+40.60546875	+7.77832031	-43.52783203	+2524	+12.51562500	-0.01757813	-1.68750000	+16.41357422	-22.78564453	+0.50537109	+2352	+10.69628906	-3.86279297	-2.71582031	+22.25830078	-1.14257813	-44.27490234	+2208
+1457971580.65470000	+12.74853516	-1.44580078	-2.43457031	+40.51757813	+7.47070313	-43.46191406	+2524	+12.55078125	+0.05712891	-1.60400391	+16.32568359	-23.13720703	+0.74707031	+2360	+10.73144531	-3.77490234	-2.67187500	+22.23632813	-1.58203125	-44.14306641	+2212
+1457971580.66300010	+12.80126953	-1.27880859	-2.29833984	+40.40771484	+6.94335938	-43.35205078	+2528	+12.60351563	+0.21972656	-1.44580078	+16.23779297	-23.84033203	+1.23046875	+2380	+10.79296875	-3.59472656	-2.57958984	+22.19238281	-2.39501953	-43.87939453	+2212
+1457971580.66720010	+12.82763672	-1.20410156	-2.22802734	+40.29785156	+6.65771484	-43.30810547	+2532	+12.62988281	+0.29003906	-1.36230469	+16.12792969	-24.25781250	+1.47216797	+2388	+10.82373047	-3.51562500	-2.54003906	+22.12646484	-2.79052734	-43.74755859	+2212
+1457971580.67140010	+12.85400391	-1.12939453	-2.15771484	+40.20996094	+6.41601563	-43.28613281	+2536	+12.65185547	+0.36474609	-1.28320313	+16.04003906	-24.60937500	+1.71386719	+2400	+10.85009766	-3.43652344	-2.49169922	+22.08251953	-3.20800781	-43.61572266	+2212
+1457971580.67549990	+12.87597656	-1.05029297	-2.08740234	+40.16601563	+6.15234375	-43.26416016	+2540	+12.67382813	+0.43945313	-1.19970703	+16.01806641	-25.02685547	+1.97753906	+2412	+10.87646484	-3.35742188	-2.45214844	+22.06054688	-3.58154297	-43.46191406	+2212
+1457971580.67969990	+12.89794922	-0.98437500	-2.01708984	+40.03417969	+5.91064453	-43.24218750	+2544	+12.69580078	+0.50537109	-1.11621094	+15.88623047	-25.42236328	+2.21923828	+2420	+10.90283203	-3.28710938	-2.41259766	+21.97265625	-3.91113281	-43.30810547	+2208
+1457971580.68390010	+12.91992188	-0.91845703	-1.95556641	+39.92431641	+5.71289063	-43.22021484	+2548	+12.71777344	+0.57128906	-1.03710938	+15.77636719	-25.77392578	+2.46093750	+2432	+10.92480469	-3.22119141	-2.36865234	+21.88476563	-4.26269531	-43.17626953	+2204
+1457971580.68800000	+12.93750000	-0.84375000	-1.89404297	+39.85839844	+5.53710938	-43.15429688	+2552	+12.73535156	+0.64160156	-0.95800781	+15.73242188	-26.14746094	+2.72460938	+2444	+10.94677734	-3.15087891	-2.33349609	+21.84082031	-4.57031250	-43.00048828	+2200
+1457971580.69219990	+12.95507813	-0.78662109	-1.83251953	+39.70458984	+5.36132813	-43.11035156	+2556	+12.75292969	+0.69873047	-0.87890625	+15.55664063	-26.49902344	+3.03222656	+2452	+10.96875000	-3.08496094	-2.29833984	+21.73095703	-4.85595703	-42.80273438	+2196
+1457971580.69639990	+12.96826172	-0.72949219	-1.77539063	+39.57275391	+5.22949219	-43.04443359	+2556	+12.77050781	+0.75585938	-0.80859375	+15.38085938	-26.78466797	+3.33984375	+2460	+10.98632813	-3.02343750	-2.25439453	+21.66503906	-5.14160156	-42.64892578	+2188
+1457971580.70050000	+12.98583984	-0.66796875	-1.71826172	+39.50683594	+5.09765625	-42.95654297	+2560	+12.78808594	+0.81738281	-0.73388672	+15.24902344	-27.09228516	+3.66943359	+2468	+11.00390625	-2.95751953	-2.21923828	+21.59912109	-5.38330078	-42.40722656	+2184
+1457971580.70470000	+12.99902344	-0.61523438	-1.66113281	+39.35302734	+4.96582031	-42.89062500	+2564	+12.80126953	+0.86132813	-0.66357422	+15.00732422	-27.37792969	+4.02099609	+2476	+11.01708984	-2.90039063	-2.18847656	+21.48925781	-5.58105469	-42.18750000	+2176
+1457971580.70890000	+13.01660156	-0.56689453	-1.61279297	+39.19921875	+4.87792969	-42.82470703	+2564	+12.81884766	+0.90966797	-0.60205078	+14.76562500	-27.61962891	+4.37255859	+2484	+11.03466797	-2.84326172	-2.14892578	+21.40136719	-5.80078125	-42.01171875	+2168
+1457971580.71300010	+13.02978516	-0.50976563	-1.56445313	+39.11132813	+4.79003906	-42.71484375	+2568	+12.83642578	+0.95800781	-0.54052734	+14.54589844	-27.81738281	+4.74609375	+2488	+11.05224609	-2.78613281	-2.11376953	+21.33544922	-5.97656250	-41.77001953	+2160
+1457971580.72140000	+13.05615234	-0.42626953	-1.47656250	+38.80371094	+4.74609375	-42.45117188	+2564	+12.87158203	+1.03271484	-0.43505859	+13.93066406	-28.08105469	+5.55908203	+2496	+11.07861328	-2.68505859	-2.04785156	+21.15966797	-6.26220703	-41.30859375	+2144
+1457971580.72550010	+13.06933594	-0.37792969	-1.44140625	+38.69384766	+4.74609375	-42.29736328	+2564	+12.88476563	+1.07226563	-0.39111328	+13.60107422	-28.16894531	+5.97656250	+2496	+11.09179688	-2.62792969	-2.01708984	+21.09375000	-6.32812500	-41.04492188	+2132
+1457971580.72970010	+13.08251953	-0.34277344	-1.40625000	+38.54003906	+4.72412109	-42.12158203	+2556	+12.90234375	+1.09863281	-0.34277344	+13.18359375	-28.23486328	+6.41601563	+2496	+11.10058594	-2.58398438	-1.98632813	+20.98388672	-6.39404297	-40.75927734	+2124
+1457971580.73390010	+13.09570313	-0.30761719	-1.37109375	+38.38623047	+4.76806641	-41.94580078	+2552	+12.91992188	+1.12500000	-0.31201172	+12.74414063	-28.21289063	+6.87744141	+2492	+11.10937500	-2.53564453	-1.95556641	+20.89599609	-6.45996094	-40.53955078	+2112
+1457971580.73799990	+13.10888672	-0.26806641	-1.34033203	+38.27636719	+4.76806641	-41.77001953	+2544	+12.93750000	+1.15136719	-0.27685547	+12.28271484	-28.23486328	+7.33886719	+2492	+11.11816406	-2.48730469	-1.92480469	+20.83007813	-6.50390625	-40.25390625	+2100
+1457971580.74219990	+13.12207031	-0.23730469	-1.30957031	+38.10058594	+4.79003906	-41.57226563	+2536	+12.95507813	+1.16894531	-0.24169922	+11.75537109	-28.23486328	+7.80029297	+2488	+11.12695313	-2.44335938	-1.89843750	+20.69824219	-6.50390625	-39.99023438	+2088
+1457971580.74630000	+13.13525391	-0.20654297	-1.28320313	+37.92480469	+4.83398438	-41.35253906	+2528	+12.97705078	+1.18652344	-0.21533203	+11.25000000	-28.14697266	+8.28369141	+2484	+11.13574219	-2.40380859	-1.86767578	+20.58837891	-6.50390625	-39.72656250	+2076
+1457971580.75050000	+13.14843750	-0.17578125	-1.26123047	+37.77099609	+4.92187500	-41.13281250	+2520	+12.99902344	+1.19970703	-0.18896484	+10.65673828	-28.05908203	+8.76708984	+2480	+11.14013672	-2.36425781	-1.84130859	+20.47851563	-6.48193359	-39.44091797	+2064
+1457971580.75469990	+13.16162109	-0.15380859	-1.23925781	+37.57324219	+4.98779297	-40.89111328	+2508	+13.01660156	+1.21289063	-0.16259766	+10.04150391	-27.94921875	+9.25048828	+2476	+11.14892578	-2.32910156	-1.81933594	+20.34667969	-6.41601563	-39.15527344	+2052
+1457971580.75880000	+13.17480469	-0.13183594	-1.22167969	+37.37548828	+5.09765625	-40.60546875	+2496	+13.03857422	+1.22167969	-0.14501953	+9.40429688	-27.79541016	+9.75585938	+2468	+11.15332031	-2.28955078	-1.79736328	+20.21484375	-6.35009766	-38.86962891	+2040
+1457971580.76300000	+13.18359375	-0.10986328	-1.20410156	+37.19970703	+5.20751953	-40.36376953	+2488	+13.06054688	+1.22607422	-0.12744141	+8.70117188	-27.68554688	+10.23925781	+2464	+11.15332031	-2.25439453	-1.77539063	+20.06103516	-6.24023438	-38.56201172	+2024
+1457971580.76720000	+13.19677734	-0.09228516	-1.19091797	+36.95800781	+5.29541016	-40.07812500	+2480	+13.08251953	+1.22607422	-0.10546875	+7.95410156	-27.55371094	+10.74462891	+2460	+11.15771484	-2.22802734	-1.75781250	+19.88525391	-6.10839844	-38.27636719	+2012
+1457971580.77550010	+13.21875000	-0.05273438	-1.16015625	+36.51855469	+5.47119141	-39.50683594	+2460	+13.12646484	+1.22607422	-0.06591797	+6.37207031	-27.26806641	+11.79931641	+2452	+11.16210938	-2.17089844	-1.72265625	+19.53369141	-5.86669922	-37.70507813	+1980
+1457971580.77970000	+13.23193359	-0.04394531	-1.14257813	+36.25488281	+5.58105469	-39.24316406	+2452	+13.15283203	+1.22167969	-0.04833984	+5.53710938	-27.13623047	+12.30468750	+2452	+11.16650391	-2.14892578	-1.70507813	+19.29199219	-5.71289063	-37.41943359	+1964
+1457971580.78379990	+13.24072266	-0.03515625	-1.13818359	+35.96923828	+5.73486328	-38.93554688	+2440	+13.17480469	+1.21728516	-0.02636719	+4.70214844	-26.96044922	+12.83203125	+2448	+11.16650391	-2.12695313	-1.69189453	+19.09423828	-5.51513672	-37.13378906	+1948
+1457971580.78800010	+13.24951172	-0.02636719	-1.12939453	+35.72753906	+5.84472656	-38.67187500	+2432	+13.19677734	+1.20849609	-0.00439453	+3.77929688	-26.85058594	+13.38134766	+2452	+11.16650391	-2.10937500	-1.67871094	+18.87451172	-5.33935547	-36.87011719	+1936
+1457971580.79220010	+13.25830078	-0.02197266	-1.12060547	+35.44189453	+5.95458984	-38.38623047	+2424	+13.21875000	+1.19970703	+0.01757813	+2.85644531	-26.74072266	+13.93066406	+2452	+11.16650391	-2.09179688	-1.66992188	+18.61083984	-5.16357422	-36.60644531	+1920
+1457971580.79629990	+13.26708984	-0.01318359	-1.11621094	+35.17822266	+6.10839844	-38.10058594	+2416	+13.23632813	+1.19091797	+0.03515625	+1.93359375	-26.56494141	+14.47998047	+2456	+11.16650391	-2.07421875	-1.66552734	+18.36914063	-4.94384766	-36.32080078	+1900
+1457971580.80049990	+13.27148438	-0.00439453	-1.10302734	+34.93652344	+6.15234375	-37.85888672	+2412	+13.25830078	+1.17773438	+0.06152344	+0.94482422	-26.49902344	+15.05126953	+2460	+11.16650391	-2.06103516	-1.65234375	+18.14941406	-4.79003906	-36.10107422	+1888
+1457971580.80469990	+13.28027344	-0.00439453	-1.08984375	+34.62890625	+6.21826172	-37.63916016	+2404	+13.28027344	+1.16455078	+0.08789063	-0.04394531	-26.41113281	+15.62255859	+2468	+11.16650391	-2.04785156	-1.64355469	+17.88574219	-4.63623047	-35.88134766	+1872
+1457971580.80880000	+13.28906250	-0.00439453	-1.08105469	+34.34326172	+6.30615234	-37.39746094	+2400	+13.29785156	+1.14697266	+0.10546875	-1.03271484	-26.27929688	+16.19384766	+2472	+11.17089844	-2.03466797	-1.63916016	+17.62207031	-4.43847656	-35.66162109	+1856
+1457971580.81300000	+13.29785156	+0.00000000	-1.06787109	+34.10156250	+6.32812500	-37.22167969	+2396	+13.31982422	+1.13378906	+0.13183594	-2.06542969	-26.21337891	+16.78710938	+2480	+11.17089844	-2.02587891	-1.62597656	+17.40234375	-4.32861328	-35.48583984	+1840
+1457971580.81710000	+13.30224609	+0.00000000	-1.05029297	+33.81591797	+6.35009766	-37.04589844	+2392	+13.34179688	+1.11621094	+0.15820313	-3.07617188	-26.14746094	+17.38037109	+2488	+11.17089844	-2.01269531	-1.61718750	+17.16064453	-4.24072266	-35.31005859	+1828
+1457971580.82130000	+13.31103516	+0.00000000	-1.05029297	+33.55224609	+6.45996094	-36.84814453	+2384	+13.35498047	+1.10302734	+0.17578125	-4.08691406	-25.99365234	+17.95166016	+2492	+11.17089844	-2.00390625	-1.61279297	+16.94091797	-4.06494141	-35.13427734	+1812
+1457971580.82960010	+13.31982422	+0.00000000	-1.02392578	+33.06884766	+6.45996094	-36.60644531	+2380	+13.38574219	+1.06787109	+0.22412109	-6.13037109	-25.81787109	+19.11621094	+2508	+11.17089844	-1.98193359	-1.59521484	+16.54541016	-3.97705078	-34.89257813	+1788
+1457971580.83380010	+13.32861328	+0.00000000	-1.01074219	+32.82714844	+6.48193359	-36.51855469	+2380	+13.39892578	+1.05029297	+0.23730469	-7.14111328	-25.66406250	+19.68750000	+2516	+11.17529297	-1.97314453	-1.59082031	+16.34765625	-3.88916016	-34.73876953	+1776
+1457971580.83800010	+13.33300781	+0.00439453	-0.99316406	+32.58544922	+6.45996094	-36.40869141	+2380	+13.41650391	+1.03271484	+0.25488281	-8.15185547	-25.53222656	+20.25878906	+2524	+11.17529297	-1.95996094	-1.57763672	+16.21582031	-3.91113281	-34.65087891	+1764
+1457971580.84209990	+13.34179688	+0.00439453	-0.97558594	+32.34375000	+6.43798828	-36.36474609	+2380	+13.42968750	+1.01953125	+0.27246094	-9.14062500	-25.37841797	+20.80810547	+2528	+11.17529297	-1.95117188	-1.56445313	+16.06201172	-3.93310547	-34.58496094	+1756
+1457971580.84629990	+13.34619141	+0.00439453	-0.96679688	+32.12402344	+6.50390625	-36.29882813	+2380	+13.43847656	+1.00195313	+0.28125000	-10.10742188	-25.18066406	+21.33544922	+2532	+11.17529297	-1.94238281	-1.55566406	+15.90820313	-3.93310547	-34.49707031	+1744
+1457971580.85050010	+13.35058594	+0.00878906	-0.95361328	+31.90429688	+6.54785156	-36.25488281	+2376	+13.45166016	+0.98876953	+0.29003906	-11.05224609	-24.96093750	+21.84082031	+2536	+11.17529297	-1.92480469	-1.54248047	+15.82031250	-3.95507813	-34.43115234	+1736
+1457971580.85460000	+13.35937500	+0.00878906	-0.94482422	+31.68457031	+6.59179688	-36.18896484	+2376	+13.46044922	+0.97119141	+0.29443359	-11.99707031	-24.69726563	+22.34619141	+2540	+11.17529297	-1.91601563	-1.52929688	+15.71044922	-3.99902344	-34.36523438	+1728
+1457971580.85879990	+13.35937500	+0.01318359	-0.93603516	+31.46484375	+6.65771484	-36.14501953	+2372	+13.46923828	+0.95800781	+0.29882813	-12.94189453	-24.41162109	+22.80761719	+2544	+11.17529297	-1.90283203	-1.52050781	+15.62255859	-3.99902344	-34.29931641	+1720
+1457971580.86299990	+13.36376953	+0.01757813	-0.92724609	+31.24511719	+6.74560547	-36.10107422	+2372	+13.47802734	+0.94042969	+0.29882813	-13.88671875	-24.10400391	+23.26904297	+2544	+11.17529297	-1.88525391	-1.51171875	+15.55664063	-4.02099609	-34.23339844	+1716
+1457971580.86710000	+13.36816406	+0.01757813	-0.91845703	+31.02539063	+6.83349609	-36.07910156	+2372	+13.48242188	+0.92724609	+0.29882813	-14.80957031	-23.77441406	+23.70849609	+2548	+11.17089844	-1.87646484	-1.49853516	+15.49072266	-4.02099609	-34.16748047	+1708
+1457971580.87550000	+13.37255859	+0.02636719	-0.90087891	+30.58593750	+7.03125000	-36.01318359	+2368	+13.49121094	+0.89648438	+0.29003906	-16.63330078	-23.02734375	+24.47753906	+2556	+11.16650391	-1.84570313	-1.47656250	+15.35888672	-4.04296875	-34.05761719	+1696
+1457971580.87960000	+13.37695313	+0.03076172	-0.89648438	+30.34423828	+7.16308594	-36.01318359	+2368	+13.50000000	+0.88330078	+0.27685547	-17.53417969	-22.63183594	+24.80712891	+2560	+11.16210938	-1.83691406	-1.46777344	+15.29296875	-4.02099609	-33.99169922	+1688
+1457971580.88380000	+13.37695313	+0.03076172	-0.89648438	+30.12451172	+7.33886719	-35.96923828	+2364	+13.50439453	+0.87011719	+0.27246094	-18.41308594	-22.23632813	+25.09277344	+2560	+11.15332031	-1.82812500	-1.45898438	+15.22705078	-3.97705078	-33.94775391	+1680
+1457971580.89210010	+13.37255859	+0.03515625	-0.89208984	+29.64111328	+7.62451172	-35.94726563	+2356	+13.50878906	+0.84375000	+0.24609375	-20.23681641	-21.31347656	+25.59814453	+2572	+11.14453125	-1.80615234	-1.45019531	+15.11718750	-3.84521484	-33.81591797	+1668
+1457971580.89630010	+13.36816406	+0.03955078	-0.88769531	+29.39941406	+7.80029297	-35.90332031	+2352	+13.50878906	+0.83056641	+0.23291016	-21.09375000	-20.87402344	+25.79589844	+2576	+11.13574219	-1.79296875	-1.44580078	+15.07324219	-3.75732422	-33.77197266	+1660
+1457971580.90039990	+13.36376953	+0.03955078	-0.88769531	+29.15771484	+7.91015625	-35.90332031	+2348	+13.50878906	+0.81298828	+0.22412109	-22.03857422	-20.43457031	+25.99365234	+2580	+11.13134766	-1.78417969	-1.44140625	+15.00732422	-3.66943359	-33.70605469	+1652
+1457971580.90459990	+13.35937500	+0.04394531	-0.88330078	+28.91601563	+8.04199219	-35.90332031	+2344	+13.50878906	+0.80419922	+0.21093750	-22.91748047	-20.01708984	+26.12548828	+2584	+11.12255859	-1.77978516	-1.44140625	+14.91943359	-3.55957031	-33.64013672	+1644
+1457971580.90879990	+13.35498047	+0.04394531	-0.87890625	+28.65234375	+8.17382813	-35.90332031	+2340	+13.51318359	+0.79541016	+0.19775391	-23.77441406	-19.59960938	+26.21337891	+2588	+11.11376953	-1.77099609	-1.43701172	+14.83154297	-3.44970703	-33.59619141	+1632
+1457971580.91290000	+13.35058594	+0.04394531	-0.87451172	+28.41064453	+8.30566406	-35.90332031	+2340	+13.51318359	+0.78222656	+0.18896484	-24.65332031	-19.18212891	+26.30126953	+2592	+11.10937500	-1.76660156	-1.43701172	+14.74365234	-3.31787109	-33.53027344	+1624
+1457971580.91710000	+13.34619141	+0.03955078	-0.87451172	+28.14697266	+8.43750000	-35.88134766	+2336	+13.51757813	+0.77343750	+0.17578125	-25.51025391	-18.78662109	+26.34521484	+2596	+11.10058594	-1.76220703	-1.44140625	+14.63378906	-3.18603516	-33.46435547	+1616
+1457971580.92129990	+13.33740234	+0.03955078	-0.87451172	+27.88330078	+8.59130859	-35.85937500	+2332	+13.51757813	+0.76464844	+0.16699219	-26.36718750	-18.39111328	+26.36718750	+2600	+11.09619141	-1.75781250	-1.44140625	+14.54589844	-3.05419922	-33.39843750	+1608
+1457971580.92540000	+13.32861328	+0.03955078	-0.87451172	+27.61962891	+8.72314453	-35.83740234	+2328	+13.51757813	+0.75585938	+0.15820313	-27.24609375	-17.99560547	+26.38916016	+2600	+11.08740234	-1.75341797	-1.44580078	+14.41406250	-2.87841797	-33.31054688	+1600
+1457971580.92960000	+13.31982422	+0.03515625	-0.87011719	+27.39990234	+8.83300781	-35.79345703	+2324	+13.51757813	+0.74707031	+0.14501953	-28.10302734	-17.62207031	+26.38916016	+2604	+11.07861328	-1.74902344	-1.45019531	+14.32617188	-2.70263672	-33.22265625	+1592
+1457971580.93790010	+13.31103516	+0.03515625	-0.86572266	+26.91650391	+9.03076172	-35.66162109	+2320	+13.51757813	+0.73388672	+0.13183594	-29.79492188	-16.89697266	+26.41113281	+2608	+11.06542969	-1.74023438	-1.45458984	+14.06250000	-2.39501953	-33.00292969	+1576
+1457971580.94210000	+13.30664063	+0.03076172	-0.86572266	+26.65283203	+9.11865234	-35.57373047	+2320	+13.52197266	+0.72070313	+0.12304688	-30.65185547	-16.52343750	+26.43310547	+2612	+11.06103516	-1.73144531	-1.45898438	+13.95263672	-2.21923828	-32.87109375	+1568
+1457971580.94630000	+13.30224609	+0.03076172	-0.86132813	+26.41113281	+9.20654297	-35.50781250	+2320	+13.52636719	+0.71191406	+0.11865234	-31.50878906	-16.12792969	+26.45507813	+2612	+11.05224609	-1.72705078	-1.45898438	+13.82080078	-2.06542969	-32.76123047	+1560
+1457971580.95040010	+13.29785156	+0.02636719	-0.86132813	+26.14746094	+9.33837891	-35.39794922	+2316	+13.52636719	+0.70751953	+0.10986328	-32.32177734	-15.77636719	+26.49902344	+2612	+11.04785156	-1.72265625	-1.46337891	+13.66699219	-1.86767578	-32.60742188	+1552
+1457971580.95460010	+13.29345703	+0.02636719	-0.86132813	+25.92773438	+9.47021484	-35.26611328	+2316	+13.53076172	+0.69433594	+0.10546875	-33.17871094	-15.35888672	+26.56494141	+2616	+11.03906250	-1.71386719	-1.46777344	+13.55712891	-1.69189453	-32.43164063	+1548
+1457971580.95880010	+13.29345703	+0.02636719	-0.86572266	+25.70800781	+9.60205078	-35.11230469	+2316	+13.53515625	+0.68115234	+0.09667969	-34.03564453	-14.87548828	+26.67480469	+2616	+11.03466797	-1.70507813	-1.46777344	+13.42529297	-1.51611328	-32.25585938	+1540
+1457971580.96289990	+13.28906250	+0.02197266	-0.86572266	+25.46630859	+9.73388672	-34.95849609	+2312	+13.53515625	+0.67675781	+0.09228516	-34.80468750	-14.47998047	+26.82861328	+2616	+11.02587891	-1.70068359	-1.47216797	+13.29345703	-1.34033203	-32.08007813	+1532
+1457971580.96709990	+13.28466797	+0.02636719	-0.87011719	+25.26855469	+9.88769531	-34.80468750	+2312	+13.53955078	+0.65917969	+0.08789063	-35.66162109	-14.01855469	+27.00439453	+2616	+11.02148438	-1.68750000	-1.47216797	+13.16162109	-1.14257813	-31.88232422	+1528
+1457971580.97120000	+13.28906250	+0.02636719	-0.86572266	+25.04882813	+9.97558594	-34.67285156	+2312	+13.54833984	+0.64599609	+0.07470703	-36.54052734	-13.44726563	+27.24609375	+2620	+11.01269531	-1.67431641	-1.47216797	+13.05175781	-1.01074219	-31.66259766	+1520
+1457971580.97540000	+13.28906250	+0.02636719	-0.86572266	+24.80712891	+10.12939453	-34.51904297	+2308	+13.55273438	+0.63720703	+0.07470703	-37.33154297	-12.96386719	+27.53173828	+2616	+11.00830078	-1.66552734	-1.47216797	+12.91992188	-0.87890625	-31.46484375	+1516
+1457971580.97960000	+13.29345703	+0.02636719	-0.87011719	+24.56542969	+10.30517578	-34.38720703	+2308	+13.55712891	+0.61962891	+0.07031250	-38.16650391	-12.43652344	+27.86132813	+2616	+11.00390625	-1.65234375	-1.47216797	+12.78808594	-0.74707031	-31.26708984	+1512
+1457971580.98370000	+13.29345703	+0.02197266	-0.87011719	+24.32373047	+10.45898438	-34.25537109	+2304	+13.56152344	+0.60205078	+0.05712891	-39.00146484	-11.79931641	+28.19091797	+2616	+10.99951172	-1.63916016	-1.47216797	+12.67822266	-0.59326172	-31.04736328	+1508
+1457971580.98790000	+13.29785156	+0.02197266	-0.87011719	+24.08203125	+10.65673828	-34.14550781	+2300	+13.56591797	+0.59326172	+0.05273438	-39.79248047	-11.25000000	+28.58642578	+2612	+10.99511719	-1.63037109	-1.46777344	+12.54638672	-0.48339844	-30.87158203	+1504
+1457971580.99210000	+13.29785156	+0.02636719	-0.87451172	+23.86230469	+10.85449219	-34.03564453	+2296	+13.57031250	+0.57568359	+0.04833984	-40.60546875	-10.63476563	+28.98193359	+2612	+10.99072266	-1.61279297	-1.46777344	+12.43652344	-0.39550781	-30.67382813	+1500
+1457971581.00040010	+13.30224609	+0.03076172	-0.87890625	+23.40087891	+11.27197266	-33.88183594	+2292	+13.57470703	+0.54492188	+0.03076172	-42.18750000	-9.38232422	+29.90478516	+2608	+10.98193359	-1.58642578	-1.46777344	+12.17285156	-0.21972656	-30.30029297	+1496
+1457971581.00460000	+13.30224609	+0.02636719	-0.87890625	+23.11523438	+11.46972656	-33.85986328	+2288	+13.57910156	+0.53173828	+0.03076172	-43.00048828	-8.78906250	+30.38818359	+2604	+10.97753906	-1.57324219	-1.46337891	+12.01904297	-0.17578125	-30.12451172	+1492
+1457971581.00869990	+13.30664063	+0.02636719	-0.87451172	+22.85156250	+11.66748047	-33.85986328	+2284	+13.58349609	+0.51416016	+0.02197266	-43.81347656	-8.15185547	+30.82763672	+2604	+10.97314453	-1.56445313	-1.46777344	+11.88720703	-0.10986328	-29.97070313	+1492
+1457971581.01290010	+13.31103516	+0.02636719	-0.87451172	+22.56591797	+11.88720703	-33.85986328	+2280	+13.58349609	+0.49658203	+0.01757813	-44.60449219	-7.55859375	+31.33300781	+2604	+10.97314453	-1.55126953	-1.46337891	+11.71142578	-0.08789063	-29.83886719	+1488
+1457971581.01710010	+13.31103516	+0.02197266	-0.87451172	+22.25830078	+12.10693359	-33.90380859	+2276	+13.58789063	+0.48339844	+0.01318359	-45.37353516	-6.96533203	+31.77246094	+2600	+10.96875000	-1.54248047	-1.45898438	+11.53564453	-0.08789063	-29.70703125	+1488
+1457971581.02119990	+13.31542969	+0.01757813	-0.87890625	+21.97265625	+12.39257813	-33.94775391	+2272	+13.58789063	+0.47021484	+0.00878906	-46.12060547	-6.41601563	+32.16796875	+2596	+10.96875000	-1.52929688	-1.46777344	+11.38183594	-0.02197266	-29.57519531	+1488
+1457971581.02539990	+13.31103516	+0.01318359	-0.87890625	+21.66503906	+12.61230469	-34.01367188	+2268	+13.58349609	+0.46142578	+0.00878906	-46.88964844	-5.91064453	+32.62939453	+2596	+10.96435547	-1.52490234	-1.46777344	+11.16210938	+0.00000000	-29.46533203	+1484
+1457971581.02959990	+13.31103516	+0.01318359	-0.87451172	+21.35742188	+12.83203125	-34.10156250	+2268	+13.58349609	+0.44824219	+0.00878906	-47.63671875	-5.44921875	+33.02490234	+2592	+10.96435547	-1.51611328	-1.46777344	+10.94238281	-0.02197266	-29.37744141	+1480
+1457971581.03370000	+13.31103516	+0.00878906	-0.87451172	+21.02783203	+13.07373047	-34.18945313	+2264	+13.58349609	+0.43945313	+0.00878906	-48.38378906	-4.98779297	+33.39843750	+2592	+10.96435547	-1.50732422	-1.47216797	+10.74462891	+0.00000000	-29.28955078	+1480
+1457971581.03790000	+13.31103516	+0.00439453	-0.87451172	+20.69824219	+13.27148438	-34.29931641	+2264	+13.58349609	+0.42626953	+0.01318359	-49.10888672	-4.57031250	+33.81591797	+2592	+10.95996094	-1.49853516	-1.47216797	+10.50292969	+0.00000000	-29.22363281	+1476
+1457971581.04210000	+13.31103516	-0.00439453	-0.87011719	+20.34667969	+13.46923828	-34.43115234	+2264	+13.58789063	+0.41748047	+0.01318359	-49.85595703	-4.19677734	+34.16748047	+2592	+10.95996094	-1.49414063	-1.47216797	+10.23925781	-0.02197266	-29.15771484	+1472
+1457971581.04620000	+13.30664063	-0.01318359	-0.87011719	+19.97314453	+13.68896484	-34.56298828	+2260	+13.58789063	+0.40869141	+0.01757813	-50.58105469	-3.86718750	+34.47509766	+2592	+10.95996094	-1.48974609	-1.48095703	+9.99755859	+0.00000000	-29.11376953	+1468
+1457971581.05040000	+13.30664063	-0.02197266	-0.87011719	+19.62158203	+13.88671875	-34.69482422	+2260	+13.58789063	+0.39990234	+0.02197266	-51.24023438	-3.53759766	+34.80468750	+2588	+10.95556641	-1.48535156	-1.48095703	+9.73388672	-0.02197266	-29.09179688	+1464
+1457971581.05450010	+13.30664063	-0.02636719	-0.87011719	+19.29199219	+14.06250000	-34.84863281	+2260	+13.59228516	+0.39550781	+0.02636719	-51.92138672	-3.25195313	+35.09033203	+2588	+10.95556641	-1.48095703	-1.48535156	+9.49218750	-0.04394531	-29.06982422	+1460
+1457971581.05870010	+13.30224609	-0.03515625	-0.87451172	+18.96240234	+14.28222656	-34.95849609	+2264	+13.59228516	+0.38671875	+0.02636719	-52.60253906	-2.96630859	+35.33203125	+2588	+10.95556641	-1.47656250	-1.48974609	+9.25048828	-0.04394531	-29.04785156	+1456
+1457971581.06699990	+13.29785156	-0.04833984	-0.87011719	+18.28125000	+14.61181641	-35.24414063	+2264	+13.58789063	+0.36914063	+0.03515625	-53.92089844	-2.48291016	+35.83740234	+2588	+10.95117188	-1.46777344	-1.49853516	+8.74511719	-0.06591797	-29.02587891	+1448
+1457971581.07119990	+13.29785156	-0.05273438	-0.87011719	+17.92968750	+14.74365234	-35.37597656	+2268	+13.59228516	+0.36035156	+0.03955078	-54.58007813	-2.28515625	+36.05712891	+2592	+10.95117188	-1.46337891	-1.49853516	+8.50341797	-0.10986328	-29.02587891	+1440
+1457971581.07540010	+13.29785156	-0.05712891	-0.87011719	+17.64404297	+14.87548828	-35.50781250	+2272	+13.59228516	+0.35595703	+0.03955078	-55.17333984	-2.06542969	+36.25488281	+2592	+10.95117188	-1.45458984	-1.50292969	+8.28369141	-0.13183594	-29.02587891	+1436
+1457971581.07950000	+13.29785156	-0.06152344	-0.86572266	+17.33642578	+14.98535156	-35.63964844	+2272	+13.59667969	+0.34277344	+0.03955078	-55.81054688	-1.88964844	+36.40869141	+2588	+10.95117188	-1.45458984	-1.50292969	+8.06396484	-0.13183594	-29.04785156	+1428
+1457971581.08369990	+13.29785156	-0.07031250	-0.86572266	+17.02880859	+15.13916016	-35.74951172	+2276	+13.59667969	+0.32958984	+0.03955078	-56.42578125	-1.73583984	+36.54052734	+2588	+10.95117188	-1.45019531	-1.50292969	+7.84423828	-0.17578125	-29.06982422	+1424
+1457971581.08789990	+13.29785156	-0.07031250	-0.86572266	+16.78710938	+15.27099609	-35.85937500	+2280	+13.59667969	+0.32958984	+0.03515625	-56.95312500	-1.56005859	+36.62841797	+2588	+10.95117188	-1.44140625	-1.50292969	+7.66845703	-0.17578125	-29.06982422	+1420
+1457971581.09200000	+13.30224609	-0.07470703	-0.87011719	+16.54541016	+15.40283203	-35.92529297	+2280	+13.59667969	+0.31201172	+0.03076172	-57.52441406	-1.40625000	+36.69433594	+2592	+10.95117188	-1.43701172	-1.50732422	+7.49267578	-0.17578125	-29.06982422	+1416
+1457971581.09620000	+13.30224609	-0.07910156	-0.87011719	+16.30371094	+15.51269531	-35.99121094	+2284	+13.59667969	+0.29882813	+0.02197266	-58.11767578	-1.27441406	+36.71630859	+2592	+10.95117188	-1.43261719	-1.50292969	+7.31689453	-0.19775391	-29.11376953	+1412
+1457971581.10040000	+13.30664063	-0.07470703	-0.86572266	+16.12792969	+15.62255859	-36.05712891	+2284	+13.59667969	+0.29003906	+0.01318359	-58.57910156	-1.16455078	+36.73828125	+2592	+10.94677734	-1.42382813	-1.50292969	+7.20703125	-0.17578125	-29.11376953	+1408
+1457971581.10450010	+13.30664063	-0.07910156	-0.86572266	+15.93017578	+15.73242188	-36.10107422	+2284	+13.59667969	+0.27685547	+0.00878906	-59.08447266	-1.07666016	+36.73828125	+2592	+10.94677734	-1.41943359	-1.50292969	+7.07519531	-0.15380859	-29.11376953	+1400
+1457971581.10870000	+13.31103516	-0.07910156	-0.86132813	+15.71044922	+15.82031250	-36.12304688	+2284	+13.60107422	+0.25927734	+0.00000000	-59.61181641	-1.05468750	+36.71630859	+2596	+10.94677734	-1.41943359	-1.49853516	+6.92138672	-0.17578125	-29.15771484	+1400
+1457971581.11290000	+13.31542969	-0.07910156	-0.86572266	+15.60058594	+15.93017578	-36.12304688	+2280	+13.60546875	+0.25488281	-0.00878906	-59.98535156	-1.01074219	+36.65039063	+2592	+10.94677734	-1.41064453	-1.49414063	+6.85546875	-0.10986328	-29.15771484	+1396
+1457971581.11700010	+13.32421875	-0.07910156	-0.86572266	+15.44677734	+16.06201172	-36.12304688	+2276	+13.60546875	+0.23730469	-0.01757813	-60.40283203	-0.98876953	+36.58447266	+2596	+10.95117188	-1.40625000	-1.49414063	+6.74560547	-0.04394531	-29.17968750	+1392
+1457971581.12120010	+13.32421875	-0.08349609	-0.86572266	+15.29296875	+16.19384766	-36.12304688	+2272	+13.60986328	+0.22412109	-0.03076172	-60.84228516	-1.01074219	+36.49658203	+2596	+10.95117188	-1.40625000	-1.48974609	+6.65771484	+0.00000000	-29.22363281	+1388
+1457971581.12529990	+13.32861328	-0.07910156	-0.87011719	+15.20507813	+16.32568359	-36.10107422	+2272	+13.60986328	+0.21972656	-0.03955078	-61.12792969	-1.03271484	+36.40869141	+2592	+10.95117188	-1.39746094	-1.48974609	+6.63574219	+0.08789063	-29.22363281	+1388
+1457971581.13369990	+13.33300781	-0.08789063	-0.87890625	+14.96337891	+16.58935547	-36.03515625	+2264	+13.61425781	+0.19335938	-0.06152344	-61.80908203	-1.18652344	+36.21093750	+2596	+10.95556641	-1.40185547	-1.48535156	+6.50390625	+0.30761719	-29.31152344	+1380
+1457971581.13780000	+13.33740234	-0.08349609	-0.87890625	+14.89746094	+16.67724609	-35.99121094	+2260	+13.61865234	+0.18896484	-0.06591797	-62.05078125	-1.27441406	+36.14501953	+2592	+10.95556641	-1.39746094	-1.48535156	+6.48193359	+0.43945313	-29.35546875	+1380
+1457971581.14200000	+13.34179688	-0.09228516	-0.88330078	+14.78759766	+16.78710938	-35.99121094	+2256	+13.62304688	+0.17578125	-0.07031250	-62.29248047	-1.42822266	+36.07910156	+2592	+10.95556641	-1.40185547	-1.48535156	+6.43798828	+0.59326172	-29.39941406	+1380
+1457971581.14619990	+13.34619141	-0.10107422	-0.89208984	+14.65576172	+16.94091797	-35.96923828	+2256	+13.62744141	+0.16699219	-0.08349609	-62.55615234	-1.58203125	+35.96923828	+2592	+10.95996094	-1.40625000	-1.48974609	+6.37207031	+0.74707031	-29.46533203	+1380
+1457971581.15030000	+13.34619141	-0.10546875	-0.89648438	+14.56787109	+17.05078125	-35.94726563	+2256	+13.63183594	+0.16699219	-0.08789063	-62.70996094	-1.73583984	+35.90332031	+2588	+10.96435547	-1.41064453	-1.48974609	+6.35009766	+0.87890625	-29.53125000	+1376
+1457971581.15450000	+13.35058594	-0.11865234	-0.90527344	+14.43603516	+17.18261719	-35.94726563	+2256	+13.63623047	+0.15820313	-0.09667969	-62.92968750	-1.91162109	+35.83740234	+2588	+10.96435547	-1.41943359	-1.49414063	+6.30615234	+1.03271484	-29.59716797	+1380
+1457971581.15870000	+13.35498047	-0.13183594	-0.91845703	+14.30419922	+17.35839844	-35.94726563	+2256	+13.64062500	+0.14941406	-0.10546875	-63.12744141	-2.10937500	+35.72753906	+2588	+10.96875000	-1.42382813	-1.49853516	+6.26220703	+1.25244141	-29.68505859	+1380
+1457971581.16280010	+13.35498047	-0.14062500	-0.92724609	+14.17236328	+17.44628906	-35.96923828	+2260	+13.64062500	+0.14501953	-0.10986328	-63.28125000	-2.30712891	+35.68359375	+2588	+10.97314453	-1.43261719	-1.50292969	+6.21826172	+1.38427734	-29.77294922	+1380
+1457971581.16700010	+13.35498047	-0.15820313	-0.93603516	+13.99658203	+17.55615234	-36.01318359	+2260	+13.64501953	+0.13183594	-0.10986328	-63.47900391	-2.57080078	+35.66162109	+2588	+10.97314453	-1.44140625	-1.51171875	+6.17431641	+1.56005859	-29.86083984	+1380
+1457971581.17120000	+13.35937500	-0.17578125	-0.95361328	+13.82080078	+17.68798828	-36.05712891	+2268	+13.64941406	+0.12304688	-0.11865234	-63.65478516	-2.81250000	+35.57373047	+2592	+10.97753906	-1.45458984	-1.52050781	+6.10839844	+1.77978516	-29.97070313	+1384
+1457971581.17529990	+13.36376953	-0.19335938	-0.96240234	+13.64501953	+17.75390625	-36.14501953	+2272	+13.65380859	+0.11425781	-0.12744141	-63.83056641	-3.05419922	+35.50781250	+2592	+10.98193359	-1.46337891	-1.52490234	+6.04248047	+1.93359375	-30.08056641	+1388
+1457971581.17950010	+13.36816406	-0.21533203	-0.97119141	+13.44726563	+17.84179688	-36.23291016	+2280	+13.66259766	+0.10107422	-0.13623047	-64.02832031	-3.31787109	+35.41992188	+2592	+10.98632813	-1.48095703	-1.53369141	+5.95458984	+2.08740234	-30.19042969	+1388
+1457971581.18370010	+13.37695313	-0.23730469	-0.98876953	+13.22753906	+17.97363281	-36.34277344	+2288	+13.66699219	+0.09228516	-0.14501953	-64.20410156	-3.60351563	+35.31005859	+2592	+10.99511719	-1.49414063	-1.54687500	+5.86669922	+2.28515625	-30.32226563	+1392
+1457971581.19199990	+13.38134766	-0.27685547	-1.01513672	+12.89794922	+18.08349609	-36.54052734	+2304	+13.68017578	+0.06152344	-0.16259766	-64.59960938	-4.21875000	+35.17822266	+2600	+11.00390625	-1.52929688	-1.56884766	+5.71289063	+2.59277344	-30.65185547	+1400
+1457971581.19619990	+13.39013672	-0.29882813	-1.03710938	+12.67822266	+18.19335938	-36.67236328	+2316	+13.68457031	+0.04394531	-0.18017578	-64.81933594	-4.50439453	+35.04638672	+2604	+11.01269531	-1.54687500	-1.58203125	+5.62500000	+2.76855469	-30.80566406	+1404
+1457971581.20030000	+13.39453125	-0.31640625	-1.05029297	+12.54638672	+18.19335938	-36.80419922	+2328	+13.68896484	+0.02636719	-0.19775391	-65.01708984	-4.83398438	+34.95849609	+2612	+11.02148438	-1.56445313	-1.59960938	+5.53710938	+2.90039063	-31.00341797	+1404
+1457971581.20450000	+13.39892578	-0.33837891	-1.06347656	+12.37060547	+18.21533203	-36.95800781	+2336	+13.69775391	+0.00439453	-0.21093750	-65.25878906	-5.16357422	+34.89257813	+2616	+11.02587891	-1.58642578	-1.61279297	+5.44921875	+2.98828125	-31.20117188	+1408
+1457971581.20860000	+13.40771484	-0.36035156	-1.08105469	+12.17285156	+18.23730469	-37.11181641	+2348	+13.70214844	-0.01757813	-0.23291016	-65.47851563	-5.49316406	+34.73876953	+2624	+11.03466797	-1.60839844	-1.63037109	+5.36132813	+3.09814453	-31.39892578	+1412
+1457971581.21280000	+13.41650391	-0.38232422	-1.09863281	+12.01904297	+18.23730469	-37.28759766	+2360	+13.71093750	-0.03515625	-0.25488281	-65.67626953	-5.82275391	+34.65087891	+2632	+11.04345703	-1.63037109	-1.64794922	+5.29541016	+3.16406250	-31.64062500	+1420
+1457971581.21700000	+13.42968750	-0.40869141	-1.11181641	+11.88720703	+18.19335938	-37.46337891	+2368	+13.71533203	-0.06152344	-0.27246094	-65.89599609	-6.17431641	+34.58496094	+2640	+11.05224609	-1.65234375	-1.66552734	+5.22949219	+3.18603516	-31.88232422	+1420
+1457971581.22110010	+13.43847656	-0.43066406	-1.13818359	+11.75537109	+18.21533203	-37.63916016	+2380	+13.72412109	-0.08789063	-0.30761719	-66.11572266	-6.48193359	+34.40917969	+2652	+11.06103516	-1.67431641	-1.68750000	+5.16357422	+3.27392578	-32.10205078	+1428
+1457971581.22530010	+13.45166016	-0.45263672	-1.16894531	+11.64550781	+18.19335938	-37.85888672	+2392	+13.72851563	-0.10986328	-0.33398438	-66.31347656	-6.81152344	+34.34326172	+2660	+11.06982422	-1.70068359	-1.70947266	+5.14160156	+3.29589844	-32.40966797	+1436
+1457971581.22950010	+13.46044922	-0.47460938	-1.19531250	+11.57958984	+18.14941406	-38.05664063	+2400	+13.73291016	-0.14062500	-0.36035156	-66.53320313	-7.14111328	+34.27734375	+2668	+11.07861328	-1.72265625	-1.73144531	+5.11962891	+3.29589844	-32.65136719	+1440
+1457971581.23359990	+13.46923828	-0.49658203	-1.22607422	+11.51367188	+18.14941406	-38.21044922	+2412	+13.73730469	-0.16699219	-0.39990234	-66.73095703	-7.42675781	+34.14550781	+2676	+11.08740234	-1.74462891	-1.75781250	+5.09765625	+3.33984375	-32.89306641	+1448
+1457971581.23779990	+13.48242188	-0.51416016	-1.25244141	+11.51367188	+18.08349609	-38.40820313	+2416	+13.74169922	-0.19335938	-0.43505859	-66.90673828	-7.73437500	+34.07958984	+2684	+11.09619141	-1.76660156	-1.77978516	+5.09765625	+3.33984375	-33.15673828	+1452
+1457971581.24200010	+13.49560547	-0.54052734	-1.27880859	+11.46972656	+18.01757813	-38.58398438	+2420	+13.74609375	-0.21972656	-0.47021484	-67.08251953	-8.04199219	+34.05761719	+2692	+11.10498047	-1.79736328	-1.80615234	+5.07568359	+3.31787109	-33.42041016	+1460
+1457971581.24609990	+13.50439453	-0.56250000	-1.31835938	+11.44775391	+18.01757813	-38.75976563	+2424	+13.75048828	-0.25048828	-0.51416016	-67.28027344	-8.30566406	+33.94775391	+2700	+11.11376953	-1.82373047	-1.83691406	+5.05371094	+3.36181641	-33.68408203	+1468
+1457971581.25029990	+13.51318359	-0.58447266	-1.35351563	+11.46972656	+17.99560547	-38.93554688	+2428	+13.75488281	-0.27685547	-0.55810547	-67.43408203	-8.56933594	+33.88183594	+2708	+11.12255859	-1.85009766	-1.86767578	+5.07568359	+3.36181641	-33.96972656	+1476
+1457971581.25860000	+13.53515625	-0.63281250	-1.43701172	+11.46972656	+18.01757813	-39.28710938	+2436	+13.76367188	-0.33398438	-0.65039063	-67.74169922	-9.09667969	+33.72802734	+2720	+11.13574219	-1.90722656	-1.93798828	+5.07568359	+3.47167969	-34.51904297	+1500
+1457971581.26280000	+13.53955078	-0.65478516	-1.48535156	+11.46972656	+18.03955078	-39.46289063	+2440	+13.76367188	-0.36035156	-0.69873047	-67.89550781	-9.33837891	+33.66210938	+2728	+11.14013672	-1.93798828	-1.97314453	+5.05371094	+3.51562500	-34.82666016	+1512
+1457971581.26700000	+13.54394531	-0.68554688	-1.52929688	+11.44775391	+18.03955078	-39.66064453	+2444	+13.76806641	-0.39550781	-0.74707031	-68.04931641	-9.60205078	+33.59619141	+2736	+11.14892578	-1.97753906	-2.01269531	+5.00976563	+3.58154297	-35.11230469	+1524
+1457971581.27110000	+13.55273438	-0.71630859	-1.58203125	+11.42578125	+18.08349609	-39.85839844	+2452	+13.77246094	-0.42626953	-0.79980469	-68.20312500	-9.86572266	+33.50830078	+2744	+11.15771484	-2.01269531	-2.05664063	+4.98779297	+3.66943359	-35.41992188	+1536
+1457971581.27530000	+13.56152344	-0.75146484	-1.63037109	+11.38183594	+18.12744141	-40.05615234	+2456	+13.77685547	-0.45263672	-0.84814453	-68.33496094	-10.12939453	+33.42041016	+2748	+11.16210938	-2.05224609	-2.10498047	+4.94384766	+3.73535156	-35.74951172	+1548
+1457971581.27940010	+13.56591797	-0.79101563	-1.68310547	+11.31591797	+18.17138672	-40.29785156	+2464	+13.78125000	-0.48779297	-0.90087891	-68.46679688	-10.41503906	+33.33251953	+2756	+11.16650391	-2.09619141	-2.14892578	+4.87792969	+3.82324219	-36.10107422	+1564
+1457971581.28360010	+13.57031250	-0.83056641	-1.74462891	+11.22802734	+18.28125000	-40.53955078	+2472	+13.78564453	-0.51855469	-0.95361328	-68.57666016	-10.72265625	+33.20068359	+2764	+11.17529297	-2.13574219	-2.20166016	+4.81201172	+3.95507813	-36.43066406	+1580
+1457971581.28780010	+13.57470703	-0.87011719	-1.80615234	+11.11816406	+18.39111328	-40.80322266	+2484	+13.79003906	-0.54931641	-1.01074219	-68.68652344	-11.00830078	+33.02490234	+2772	+11.17968750	-2.18408203	-2.25878906	+4.72412109	+4.08691406	-36.80419922	+1592
+1457971581.29189990	+13.57470703	-0.91406250	-1.86767578	+11.00830078	+18.50097656	-41.04492188	+2500	+13.79443359	-0.58447266	-1.06787109	-68.79638672	-11.29394531	+32.84912109	+2784	+11.18408203	-2.23242188	-2.31152344	+4.65820313	+4.19677734	-37.15576172	+1608
+1457971581.29609990	+13.57910156	-0.96240234	-1.93359375	+10.89843750	+18.63281250	-41.30859375	+2512	+13.79882813	-0.61962891	-1.12500000	-68.90625000	-11.62353516	+32.67333984	+2792	+11.18847656	-2.27636719	-2.36865234	+4.57031250	+4.32861328	-37.50732422	+1624
+1457971581.30440000	+13.57910156	-1.05908203	-2.06542969	+10.63476563	+18.87451172	-41.83593750	+2548	+13.81201172	-0.69433594	-1.24365234	-69.08203125	-12.28271484	+32.25585938	+2812	+11.19726563	-2.38183594	-2.49169922	+4.37255859	+4.61425781	-38.27636719	+1652
+1457971581.30859990	+13.58789063	-1.11181641	-2.13574219	+10.48095703	+19.00634766	-42.12158203	+2564	+13.82080078	-0.73828125	-1.30957031	-69.16992188	-12.65625000	+31.99218750	+2820	+11.20605469	-2.43457031	-2.55322266	+4.26269531	+4.72412109	-38.67187500	+1668
+1457971581.31279990	+13.58789063	-1.16455078	-2.21044922	+10.32714844	+19.16015625	-42.40722656	+2584	+13.82958984	-0.77343750	-1.37548828	-69.21386719	-12.98583984	+31.70654297	+2832	+11.20605469	-2.49169922	-2.61914063	+4.15283203	+4.89990234	-39.06738281	+1680
+1457971581.31690000	+13.59228516	-1.22167969	-2.28515625	+10.15136719	+19.33593750	-42.67089844	+2608	+13.83837891	-0.82177734	-1.44580078	-69.27978516	-13.33740234	+31.37695313	+2844	+11.21044922	-2.54882813	-2.68505859	+4.06494141	+5.05371094	-39.46289063	+1696
+1457971581.32110000	+13.59667969	-1.27880859	-2.36425781	+9.99755859	+19.51171875	-42.95654297	+2628	+13.84716797	-0.87011719	-1.52050781	-69.34570313	-13.68896484	+31.04736328	+2860	+11.21923828	-2.60595703	-2.75097656	+3.97705078	+5.20751953	-39.83642578	+1708
+1457971581.32530000	+13.59667969	-1.33593750	-2.44335938	+9.82177734	+19.73144531	-43.22021484	+2652	+13.85156250	-0.91406250	-1.59960938	-69.34570313	-14.01855469	+30.67382813	+2872	+11.21923828	-2.66308594	-2.82128906	+3.84521484	+5.38330078	-40.23193359	+1724
+1457971581.32940010	+13.60107422	-1.38867188	-2.52685547	+9.68994141	+19.92919922	-43.46191406	+2672	+13.86035156	-0.97119141	-1.68310547	-69.41162109	-14.34814453	+30.27832031	+2888	+11.21923828	-2.72021484	-2.89599609	+3.75732422	+5.55908203	-40.62744141	+1736
+1457971581.33780000	+13.61865234	-1.50292969	-2.69384766	+9.44824219	+20.30273438	-43.92333984	+2712	+13.87792969	-1.08105469	-1.85888672	-69.43359375	-14.98535156	+29.42138672	+2916	+11.22802734	-2.84326172	-3.03662109	+3.55957031	+5.86669922	-41.39648438	+1764
+1457971581.34610010	+13.63623047	-1.63037109	-2.86962891	+9.16259766	+20.69824219	-44.36279297	+2744	+13.89990234	-1.20849609	-2.04785156	-69.47753906	-15.60058594	+28.52050781	+2948	+11.24121094	-2.96630859	-3.18164063	+3.38378906	+6.17431641	-42.14355469	+1788
+1457971581.35030010	+13.64501953	-1.69628906	-2.96191406	+9.03076172	+20.93994141	-44.58251953	+2760	+13.90869141	-1.27001953	-2.15332031	-69.43359375	-15.88623047	+28.01513672	+2968	+11.24121094	-3.03662109	-3.26074219	+3.22998047	+6.39404297	-42.51708984	+1800
+1457971581.35439990	+13.65380859	-1.76220703	-3.05859375	+8.92089844	+21.18164063	-44.75830078	+2776	+13.91748047	-1.34472656	-2.25878906	-69.45556641	-16.14990234	+27.50976563	+2984	+11.24560547	-3.10253906	-3.34423828	+3.16406250	+6.59179688	-42.86865234	+1816
+1457971581.36270000	+13.67578125	-1.89404297	-3.25195313	+8.67919922	+21.59912109	-45.13183594	+2796	+13.93505859	-1.48974609	-2.47851563	-69.41162109	-16.65527344	+26.52099609	+3016	+11.25439453	-3.24316406	-3.49804688	+2.92236328	+6.96533203	-43.61572266	+1840
+1457971581.36690000	+13.68896484	-1.96875000	-3.35742188	+8.56933594	+21.81884766	-45.28564453	+2804	+13.94384766	-1.56884766	-2.59277344	-69.38964844	-16.89697266	+26.03759766	+3032	+11.25878906	-3.30908203	-3.58593750	+2.81250000	+7.20703125	-43.96728516	+1856
+1457971581.37109990	+13.70654297	-2.03906250	-3.45410156	+8.45947266	+21.99462891	-45.50537109	+2808	+13.95703125	-1.64794922	-2.70703125	-69.36767578	-17.13867188	+25.57617188	+3048	+11.26757813	-3.38378906	-3.66503906	+2.70263672	+7.31689453	-44.36279297	+1864
+1457971581.37520000	+13.71972656	-2.12255859	-3.55517578	+8.30566406	+22.19238281	-45.70312500	+2816	+13.96582031	-1.73144531	-2.82128906	-69.32373047	-17.35839844	+25.13671875	+3060	+11.27197266	-3.46728516	-3.74853516	+2.50488281	+7.55859375	-44.75830078	+1880
+1457971581.38360000	+13.75048828	-2.28955078	-3.76611328	+7.99804688	+22.56591797	-46.14257813	+2824	+13.99218750	-1.89843750	-3.05419922	-69.25781250	-17.81982422	+24.30175781	+3088	+11.28515625	-3.62548828	-3.92431641	+2.21923828	+7.97607422	-45.52734375	+1908
+1457971581.39190010	+13.76806641	-2.46972656	-3.99462891	+7.62451172	+23.02734375	-46.62597656	+2836	+14.01416016	-2.07421875	-3.28710938	-69.14794922	-18.25927734	+23.53271484	+3108	+11.29394531	-3.80126953	-4.11767578	+1.80175781	+8.56933594	-46.36230469	+1940
+1457971581.40019990	+13.79443359	-2.65869141	-4.21435547	+7.22900391	+23.35693359	-47.17529297	+2844	+14.04492188	-2.25439453	-3.50244141	-69.10400391	-18.74267578	+22.98339844	+3124	+11.30712891	-3.99462891	-4.30664063	+1.34033203	+9.05273438	-47.24121094	+1972
+1457971581.40440010	+13.80322266	-2.75976563	-4.33300781	+7.00927734	+23.55468750	-47.46093750	+2852	+14.05810547	-2.34228516	-3.61669922	-69.01611328	-18.96240234	+22.69775391	+3132	+11.31152344	-4.08691406	-4.41210938	+1.12060547	+9.36035156	-47.65869141	+1988
+1457971581.40860010	+13.81640625	-2.86523438	-4.43847656	+6.78955078	+23.64257813	-47.81250000	+2856	+14.08447266	-2.43457031	-3.71337891	-68.97216797	-19.24804688	+22.54394531	+3140	+11.32031250	-4.18798828	-4.50439453	+0.90087891	+9.55810547	-48.14208984	+2000
+1457971581.41269990	+13.82519531	-2.97949219	-4.55273438	+6.50390625	+23.84033203	-48.16406250	+2868	+14.10205078	-2.53125000	-3.82324219	-68.92822266	-19.48974609	+22.28027344	+3148	+11.32470703	-4.29785156	-4.60546875	+0.57128906	+9.86572266	-48.62548828	+2020
+1457971581.41689990	+13.83398438	-3.08496094	-4.67578125	+6.28417969	+24.03808594	-48.47167969	+2880	+14.11962891	-2.61914063	-3.94189453	-68.84033203	-19.68750000	+22.01660156	+3156	+11.32910156	-4.39892578	-4.71533203	+0.32958984	+10.21728516	-49.06494141	+2036
+1457971581.42520000	+13.85156250	-3.30908203	-4.90869141	+5.77880859	+24.38964844	-49.19677734	+2912	+14.16357422	-2.82128906	-4.14404297	-68.79638672	-20.21484375	+21.64306641	+3172	+11.34228516	-4.62304688	-4.92187500	-0.26367188	+10.78857422	-50.07568359	+2068
+1457971581.42940000	+13.85595703	-3.41894531	-5.03613281	+5.58105469	+24.60937500	-49.50439453	+2932	+14.18115234	-2.91357422	-4.25830078	-68.73046875	-20.41259766	+21.42333984	+3180	+11.34667969	-4.72851563	-5.03613281	-0.52734375	+11.14013672	-50.53710938	+2084
+1457971581.43350010	+13.86914063	-3.52880859	-5.14599609	+5.36132813	+24.65332031	-49.85595703	+2948	+14.20751953	-3.01464844	-4.35498047	-68.70849609	-20.67626953	+21.31347656	+3188	+11.35546875	-4.84277344	-5.13281250	-0.81298828	+11.33789063	-51.04248047	+2096
+1457971581.44190000	+13.88671875	-3.77050781	-5.39208984	+4.87792969	+25.07080078	-50.51513672	+2992	+14.24707031	-3.22998047	-4.59228516	-68.66455078	-21.04980469	+20.76416016	+3212	+11.36865234	-5.07568359	-5.35253906	-1.40625000	+11.95312500	-52.05322266	+2128
+1457971581.45020010	+13.91748047	-4.01660156	-5.62500000	+4.39453125	+25.40039063	-51.19628906	+3040	+14.29541016	-3.44970703	-4.81640625	-68.68652344	-21.40136719	+20.28076172	+3240	+11.39062500	-5.31738281	-5.55908203	-2.02148438	+12.48046875	-53.06396484	+2156
+1457971581.45440010	+13.93066406	-4.13085938	-5.76123047	+4.24072266	+25.64208984	-51.41601563	+3060	+14.31298828	-3.56396484	-4.94824219	-68.68652344	-21.51123047	+19.95117188	+3256	+11.39941406	-5.42724609	-5.66894531	-2.26318359	+12.76611328	-53.52539063	+2168
+1457971581.46269990	+13.96582031	-4.37695313	-5.99853516	+3.80126953	+25.97167969	-51.96533203	+3100	+14.34375000	-3.81884766	-5.19433594	-68.86230469	-21.77490234	+19.31396484	+3288	+11.41699219	-5.66455078	-5.87109375	-2.85644531	+13.24951172	-54.49218750	+2188
+1457971581.46690010	+13.97900391	-4.49560547	-6.12597656	+3.62548828	+26.16943359	-52.18505859	+3116	+14.36132813	-3.94189453	-5.33056641	-68.90625000	-21.86279297	+18.94042969	+3304	+11.42578125	-5.77880859	-5.97656250	-3.12011719	+13.49121094	-54.95361328	+2196
+1457971581.47519990	+14.03173828	-4.76367188	-6.35449219	+3.12011719	+26.38916016	-52.71240234	+3136	+14.39208984	-4.21435547	-5.58984375	-69.16992188	-22.06054688	+18.25927734	+3336	+11.45214844	-6.02490234	-6.16552734	-3.75732422	+13.84277344	-55.92041016	+2208
+1457971581.47939990	+14.05810547	-4.89111328	-6.48193359	+2.92236328	+26.56494141	-52.95410156	+3140	+14.40527344	-4.34619141	-5.73925781	-69.25781250	-22.10449219	+17.81982422	+3352	+11.46972656	-6.14355469	-6.26220703	-4.02099609	+14.04052734	-56.40380859	+2212
+1457971581.48350000	+14.08007813	-5.01855469	-6.59619141	+2.68066406	+26.69677734	-53.23974609	+3140	+14.41845703	-4.48242188	-5.86669922	-69.38964844	-22.21435547	+17.49023438	+3364	+11.47851563	-6.26660156	-6.35888672	-4.37255859	+14.21630859	-56.88720703	+2216
+1457971581.48770000	+14.10644531	-5.15917969	-6.71484375	+2.37304688	+26.87255859	-53.52539063	+3140	+14.42724609	-4.63623047	-6.00292969	-69.60937500	-22.34619141	+17.07275391	+3380	+11.49169922	-6.38964844	-6.45556641	-4.68017578	+14.41406250	-57.37060547	+2216
+1457971581.50020000	+14.17236328	-5.57226563	-7.05761719	+1.49414063	+27.18017578	-54.42626953	+3108	+14.45361328	-5.08007813	-6.39843750	-70.20263672	-22.76367188	+15.90820313	+3412	+11.53125000	-6.75439453	-6.73242188	-5.69091797	+14.87548828	-58.82080078	+2212
+1457971581.50440000	+14.19873047	-5.70849609	-7.17187500	+1.18652344	+27.29003906	-54.79980469	+3092	+14.46679688	-5.21630859	-6.53466797	-70.33447266	-22.91748047	+15.53466797	+3416	+11.54882813	-6.88623047	-6.82470703	-6.04248047	+14.98535156	-59.37011719	+2208
+1457971581.50850010	+14.21630859	-5.84912109	-7.27734375	+0.85693359	+27.37792969	-55.21728516	+3076	+14.47998047	-5.35693359	-6.64892578	-70.51025391	-23.15917969	+15.24902344	+3420	+11.55322266	-7.01367188	-6.91699219	-6.45996094	+15.13916016	-59.91943359	+2208
+1457971581.51270010	+14.24267578	-5.99853516	-7.38281250	+0.48339844	+27.46582031	-55.63476563	+3060	+14.50634766	-5.51074219	-6.76757813	-70.70800781	-23.42285156	+14.91943359	+3424	+11.57080078	-7.14550781	-7.00488281	-6.81152344	+15.24902344	-60.46875000	+2204
+1457971581.52099990	+14.27343750	-6.27978516	-7.60253906	-0.19775391	+27.70751953	-56.51367188	+3024	+14.53710938	-5.77880859	-6.99609375	-70.99365234	-23.92822266	+14.32617188	+3424	+11.58398438	-7.40478516	-7.19384766	-7.55859375	+15.57861328	-61.58935547	+2204
+1457971581.52930000	+14.29101563	-6.56103516	-7.80908203	-0.92285156	+27.94921875	-57.43652344	+2996	+14.58544922	-6.04687500	-7.20263672	-71.27929688	-24.52148438	+13.82080078	+3420	+11.60156250	-7.66845703	-7.38281250	-8.28369141	+15.90820313	-62.75390625	+2200
+1457971581.53769990	+14.30859375	-6.84667969	-8.00244141	-1.66992188	+28.12500000	-58.40332031	+2980	+14.64257813	-6.31054688	-7.37841797	-71.58691406	-25.20263672	+13.49121094	+3412	+11.61035156	-7.93652344	-7.56298828	-9.07470703	+16.21582031	-63.91845703	+2196
+1457971581.54180000	+14.32177734	-6.98291016	-8.09912109	-1.99951172	+28.21289063	-58.90869141	+2976	+14.67773438	-6.42919922	-7.47070313	-71.67480469	-25.53222656	+13.33740234	+3408	+11.61914063	-8.07275391	-7.65087891	-9.47021484	+16.36962891	-64.55566406	+2196
+1457971581.54600000	+14.31738281	-7.12792969	-8.19140625	-2.37304688	+28.34472656	-59.41406250	+2980	+14.70410156	-6.54785156	-7.55419922	-71.76269531	-25.83984375	+13.20556641	+3404	+11.61035156	-8.20898438	-7.74755859	-9.90966797	+16.61132813	-65.17089844	+2204
+1457971581.55430010	+14.32617188	-7.40478516	-8.38916016	-3.01025391	+28.65234375	-60.27099609	+2996	+14.77880859	-6.79394531	-7.72998047	-71.96044922	-26.41113281	+12.89794922	+3396	+11.62353516	-8.46386719	-7.93652344	-10.59082031	+17.05078125	-66.24755859	+2208
+1457971581.55850010	+14.31738281	-7.54541016	-8.48583984	-3.36181641	+28.80615234	-60.68847656	+3012	+14.79638672	-6.92138672	-7.81347656	-72.15820313	-26.67480469	+12.74414063	+3392	+11.61035156	-8.59570313	-8.02441406	-11.05224609	+17.31445313	-66.77490234	+2216
+1457971581.56270000	+14.32617188	-7.67724609	-8.57812500	-3.62548828	+28.89404297	-61.06201172	+3024	+14.82714844	-7.04003906	-7.89697266	-72.29003906	-26.91650391	+12.61230469	+3392	+11.62353516	-8.71435547	-8.11230469	-11.38183594	+17.49023438	-67.25830078	+2220
+1457971581.56680010	+14.33056641	-7.80908203	-8.66601563	-3.88916016	+28.95996094	-61.43554688	+3040	+14.85791016	-7.16748047	-7.98046875	-72.46582031	-27.18017578	+12.52441406	+3388	+11.62353516	-8.84179688	-8.19140625	-11.79931641	+17.66601563	-67.80761719	+2228
+1457971581.57100010	+14.33496094	-7.95410156	-8.74511719	-4.21875000	+28.98193359	-61.83105469	+3056	+14.87988281	-7.29931641	-8.06396484	-72.68554688	-27.42187500	+12.39257813	+3388	+11.61474609	-8.97802734	-8.27050781	-12.30468750	+17.84179688	-68.37890625	+2236
+1457971581.57520010	+14.35693359	-8.09472656	-8.83300781	-4.48242188	+29.02587891	-62.13867188	+3072	+14.91064453	-7.43115234	-8.15625000	-72.86132813	-27.59765625	+12.26074219	+3384	+11.63671875	-9.10107422	-8.34960938	-12.65625000	+17.95166016	-68.81835938	+2240
+1457971581.57929990	+14.37011719	-8.23535156	-8.92089844	-4.74609375	+29.04785156	-62.46826172	+3084	+14.92822266	-7.57177734	-8.24414063	-73.08105469	-27.81738281	+12.10693359	+3384	+11.64990234	-9.22412109	-8.41992188	-13.07373047	+18.03955078	-69.30175781	+2240
+1457971581.58349990	+14.37890625	-8.38037109	-9.00878906	-5.03173828	+29.11376953	-62.77587891	+3100	+14.93261719	-7.71679688	-8.34082031	-73.34472656	-27.99316406	+11.88720703	+3384	+11.64550781	-9.35156250	-8.49023438	-13.57910156	+18.19335938	-69.76318359	+2244
+1457971581.59180000	+14.42285156	-8.65722656	-9.18017578	-5.47119141	+29.11376953	-63.25927734	+3112	+14.95019531	-8.01123047	-8.53417969	-73.91601563	-28.30078125	+11.51367188	+3384	+11.68066406	-9.58447266	-8.62207031	-14.37011719	+18.30322266	-70.55419922	+2236
+1457971581.59600000	+14.44482422	-8.79785156	-9.26367188	-5.71289063	+29.06982422	-63.50097656	+3108	+14.94140625	-8.16943359	-8.63085938	-74.26757813	-28.47656250	+11.31591797	+3384	+11.68505859	-9.70751953	-8.68359375	-14.89746094	+18.32519531	-70.99365234	+2228
+1457971581.60010000	+14.48437500	-8.93847656	-9.33837891	-5.91064453	+28.93798828	-63.74267578	+3096	+14.94580078	-8.32763672	-8.72314453	-74.59716797	-28.65234375	+11.18408203	+3376	+11.71142578	-9.82177734	-8.73193359	-15.29296875	+18.23730469	-71.36718750	+2216
+1457971581.60430000	+14.51513672	-9.08349609	-9.40869141	-6.13037109	+28.82812500	-64.02832031	+3076	+14.94580078	-8.48144531	-8.81103516	-74.92675781	-28.87207031	+11.00830078	+3372	+11.73339844	-9.94921875	-8.77587891	-15.79833984	+18.14941406	-71.82861328	+2204
+1457971581.60850000	+14.54150391	-9.22851563	-9.48339844	-6.39404297	+28.71826172	-64.27001953	+3056	+14.93701172	-8.63964844	-8.90771484	-75.25634766	-29.06982422	+10.78857422	+3368	+11.74218750	-10.07226563	-8.83300781	-16.28173828	+18.10546875	-72.26806641	+2188
+1457971581.61260010	+14.58544922	-9.37353516	-9.55810547	-6.59179688	+28.58642578	-64.53369141	+3028	+14.94140625	-8.79785156	-9.00000000	-75.54199219	-29.31152344	+10.63476563	+3360	+11.77294922	-10.18652344	-8.88134766	-16.67724609	+18.01757813	-72.61962891	+2168
+1457971581.61680010	+14.62500000	-9.51855469	-9.62841797	-6.81152344	+28.47656250	-64.79736328	+2988	+14.94140625	-8.95166016	-9.09228516	-75.87158203	-29.55322266	+10.50292969	+3348	+11.79931641	-10.30517578	-8.92529297	-17.11669922	+17.88574219	-73.03710938	+2148
+1457971581.62100010	+14.63818359	-9.65917969	-9.71191406	-7.05322266	+28.45458984	-64.99511719	+2952	+14.92382813	-9.10546875	-9.17578125	-76.17919922	-29.77294922	+10.30517578	+3336	+11.80371094	-10.41943359	-8.98681641	-17.55615234	+17.90771484	-73.38867188	+2132
+1457971581.62930010	+14.69970703	-9.92285156	-9.83496094	-7.47070313	+28.19091797	-65.54443359	+2864	+14.92822266	-9.39111328	-9.32080078	-76.77246094	-30.36621094	+10.12939453	+3304	+11.83447266	-10.64355469	-9.07470703	-18.36914063	+17.70996094	-74.22363281	+2088
+1457971581.63759990	+14.74804688	-10.19091797	-9.94921875	-7.95410156	+27.83935547	-66.13769531	+2768	+14.94580078	-9.66796875	-9.44384766	-77.27783203	-31.06933594	+10.08544922	+3264	+11.85644531	-10.86767578	-9.17138672	-19.18212891	+17.55615234	-75.08056641	+2052
+1457971581.64179990	+14.77441406	-10.32714844	-10.00195313	-8.19580078	+27.70751953	-66.53320313	+2720	+14.96777344	-9.78662109	-9.49658203	-77.45361328	-31.42089844	+10.08544922	+3236	+11.86962891	-10.99072266	-9.21972656	-19.57763672	+17.46826172	-75.56396484	+2032
+1457971581.65010000	+14.77880859	-10.56445313	-10.12060547	-8.70117188	+27.66357422	-67.19238281	+2640	+15.02050781	-10.01074219	-9.58886719	-77.76123047	-32.16796875	+10.10742188	+3192	+11.86523438	-11.19287109	-9.34277344	-20.23681641	+17.62207031	-76.42089844	+2008
+1457971581.65430000	+14.78320313	-10.68750000	-10.16894531	-8.98681641	+27.59765625	-67.56591797	+2608	+15.05566406	-10.11621094	-9.62841797	-77.87109375	-32.56347656	+10.15136719	+3164	+11.86083984	-11.30273438	-9.39550781	-20.58837891	+17.66601563	-76.88232422	+1996
+1457971581.66260000	+14.76562500	-10.91601563	-10.26562500	-9.51416016	+27.57568359	-68.29101563	+2564	+15.11718750	-10.30078125	-9.68554688	-78.09082031	-33.33251953	+10.26123047	+3124	+11.84326172	-11.50488281	-9.51416016	-21.24755859	+17.81982422	-77.76123047	+1980
+1457971581.67090010	+14.74365234	-11.12695313	-10.34912109	-10.08544922	+27.46582031	-69.10400391	+2552	+15.19189453	-10.48974609	-9.72949219	-78.28857422	-34.16748047	+10.43701172	+3096	+11.81689453	-11.72021484	-9.61962891	-21.97265625	+17.90771484	-78.81591797	+1984
+1457971581.67930010	+14.73925781	-11.33349609	-10.42822266	-10.56884766	+27.35595703	-69.91699219	+2560	+15.29296875	-10.66113281	-9.76464844	-78.35449219	-35.04638672	+10.63476563	+3068	+11.81250000	-11.91796875	-9.71630859	-22.54394531	+17.95166016	-79.71679688	+1996
+1457971581.68759990	+14.71289063	-11.54882813	-10.52490234	-11.14013672	+27.42187500	-70.68603516	+2600	+15.35888672	-10.82373047	-9.82177734	-78.37646484	-35.74951172	+10.61279297	+3044	+11.79931641	-12.11132813	-9.82617188	-23.09326172	+18.10546875	-80.55175781	+2028
+1457971581.69180010	+14.70849609	-11.65429688	-10.55566406	-11.42578125	+27.33398438	-71.03759766	+2624	+15.38085938	-10.92919922	-9.84375000	-78.53027344	-36.16699219	+10.61279297	+3040	+11.79492188	-12.20361328	-9.86132813	-23.40087891	+18.03955078	-80.99121094	+2040
+1457971581.69590000	+14.70849609	-11.75976563	-10.59082031	-11.71142578	+27.22412109	-71.38916016	+2648	+15.39404297	-11.03906250	-9.87451172	-78.66210938	-36.54052734	+10.56884766	+3036	+11.79052734	-12.30908203	-9.89208984	-23.79638672	+17.90771484	-81.43066406	+2056
+1457971581.70009990	+14.72167969	-11.86083984	-10.62158203	-11.90917969	+27.07031250	-71.69677734	+2668	+15.41601563	-11.14013672	-9.89648438	-78.77197266	-36.91406250	+10.59082031	+3028	+11.80810547	-12.40136719	-9.91845703	-24.06005859	+17.70996094	-81.80419922	+2072
+1457971581.70429990	+14.73486328	-11.96630859	-10.64794922	-12.15087891	+26.87255859	-72.04833984	+2692	+15.42919922	-11.25000000	-9.92285156	-78.88183594	-37.33154297	+10.59082031	+3024	+11.81689453	-12.50244141	-9.93603516	-24.38964844	+17.49023438	-82.19970703	+2084
+1457971581.70840000	+14.75683594	-12.08056641	-10.67431641	-12.39257813	+26.63085938	-72.42187500	+2712	+15.43359375	-11.35986328	-9.96240234	-78.96972656	-37.68310547	+10.50292969	+3020	+11.83007813	-12.61230469	-9.95361328	-24.74121094	+17.22656250	-82.61718750	+2096
+1457971581.71680000	+14.83593750	-12.31787109	-10.75781250	-12.78808594	+26.23535156	-72.94921875	+2724	+15.42480469	-11.60595703	-10.08105469	-79.18945313	-38.25439453	+10.15136719	+3008	+11.88720703	-12.80126953	-9.98437500	-25.26855469	+16.65527344	-83.16650391	+2100
+1457971581.72090010	+14.86230469	-12.43652344	-10.79296875	-13.05175781	+26.01562500	-73.16894531	+2720	+15.38964844	-11.73339844	-10.13378906	-79.38720703	-38.51806641	+9.90966797	+3008	+11.90039063	-12.89794922	-9.99755859	-25.62011719	+16.36962891	-83.43017578	+2092
+1457971581.72510000	+14.89746094	-12.55078125	-10.82812500	-13.24951172	+25.79589844	-73.34472656	+2704	+15.36767578	-11.85205078	-10.18652344	-79.56298828	-38.73779297	+9.73388672	+3000	+11.93115234	-12.98583984	-10.01074219	-25.90576172	+16.06201172	-83.64990234	+2080
+1457971581.73340010	+14.96777344	-12.78369141	-10.87646484	-13.71093750	+25.20263672	-73.74023438	+2652	+15.31494141	-12.11572266	-10.28320313	-80.02441406	-39.26513672	+9.44824219	+2988	+11.97070313	-13.17480469	-10.01074219	-26.58691406	+15.33691406	-84.15527344	+2048
+1457971581.73760010	+15.02050781	-12.88916016	-10.89843750	-13.82080078	+24.82910156	-73.87207031	+2612	+15.30175781	-12.23876953	-10.33154297	-80.24414063	-39.48486328	+9.36035156	+2972	+12.00146484	-13.25390625	-10.01074219	-26.85058594	+14.94140625	-84.33105469	+2028
+1457971581.74180010	+15.06005859	-12.99902344	-10.92919922	-13.95263672	+24.58740234	-74.06982422	+2560	+15.28857422	-12.34863281	-10.38867188	-80.37597656	-39.68261719	+9.18457031	+2960	+12.02783203	-13.35058594	-10.01953125	-27.13623047	+14.63378906	-84.55078125	+2004
+1457971581.74589990	+15.08203125	-13.10449219	-10.96435547	-14.12841797	+24.43359375	-74.22363281	+2508	+15.25781250	-12.45410156	-10.43701172	-80.52978516	-39.83642578	+8.96484375	+2952	+12.03662109	-13.42968750	-10.04150391	-27.39990234	+14.45800781	-84.72656250	+1976
+1457971581.75420000	+15.14794922	-13.31982422	-11.03466797	-14.50195313	+24.14794922	-74.48730469	+2384	+15.22705078	-12.66064453	-10.54687500	-80.85937500	-40.10009766	+8.56933594	+2924	+12.07177734	-13.59228516	-10.08544922	-27.92724609	+14.12841797	-85.07812500	+1916
+1457971581.75840000	+15.13476563	-13.40771484	-11.07421875	-14.74365234	+24.14794922	-74.55322266	+2320	+15.20068359	-12.76611328	-10.57763672	-81.12304688	-40.25390625	+8.43750000	+2912	+12.06738281	-13.65380859	-10.11621094	-28.16894531	+14.12841797	-85.23193359	+1884
+1457971581.76259990	+15.13916016	-13.47802734	-11.07421875	-14.89746094	+23.99414063	-74.68505859	+2264	+15.21386719	-12.84960938	-10.58642578	-81.34277344	-40.47363281	+8.50341797	+2896	+12.06738281	-13.71093750	-10.13378906	-28.38867188	+14.04052734	-85.45166016	+1852
+1457971581.76670000	+15.13037109	-13.54833984	-11.08300781	-15.05126953	+23.92822266	-74.88281250	+2212	+15.23144531	-12.91552734	-10.59521484	-81.49658203	-40.64941406	+8.52539063	+2880	+12.06738281	-13.78125000	-10.16015625	-28.60839844	+14.01855469	-85.69335938	+1828
+1457971581.77090000	+15.12158203	-13.61425781	-11.10498047	-15.20507813	+23.95019531	-75.05859375	+2164	+15.24902344	-12.98144531	-10.60839844	-81.62841797	-40.84716797	+8.54736328	+2864	+12.05419922	-13.84277344	-10.19531250	-28.80615234	+14.06250000	-85.93505859	+1804
+1457971581.77920010	+15.11718750	-13.74169922	-11.14453125	-15.44677734	+23.99414063	-75.49804688	+2088	+15.31494141	-13.10009766	-10.63037109	-81.82617188	-41.24267578	+8.59130859	+2836	+12.04980469	-13.97021484	-10.27001953	-29.13574219	+14.26025391	-86.44042969	+1768
+1457971581.78340010	+15.07324219	-13.79003906	-11.17529297	-15.64453125	+24.21386719	-75.65185547	+2072	+15.33691406	-13.15283203	-10.63476563	-81.91406250	-41.44042969	+8.56933594	+2824	+12.02783203	-14.01855469	-10.32275391	-29.31152344	+14.52392578	-86.70410156	+1756
+1457971581.79169990	+14.99853516	-13.88232422	-11.20605469	-16.08398438	+24.49951172	-76.04736328	+2068	+15.41601563	-13.24511719	-10.60400391	-82.17773438	-41.90185547	+8.81103516	+2808	+11.98828125	-14.11083984	-10.40185547	-29.59716797	+14.91943359	-87.18750000	+1744
+1457971581.79590010	+14.96777344	-13.93505859	-11.21923828	-16.25976563	+24.58740234	-76.26708984	+2080	+15.45996094	-13.29345703	-10.59521484	-82.30957031	-42.14355469	+8.92089844	+2800	+11.96630859	-14.15917969	-10.43701172	-29.77294922	+15.05126953	-87.42919922	+1748
+1457971581.80010010	+14.95458984	-13.97021484	-11.21484375	-16.34765625	+24.58740234	-76.50878906	+2100	+15.50830078	-13.32861328	-10.57324219	-82.41943359	-42.42919922	+9.16259766	+2792	+11.95751953	-14.19873047	-10.45898438	-29.86083984	+15.11718750	-87.67089844	+1752
+1457971581.80419990	+14.93701172	-14.00537109	-11.21044922	-16.45751953	+24.58740234	-76.77246094	+2132	+15.55224609	-13.37695313	-10.54687500	-82.55126953	-42.73681641	+9.36035156	+2792	+11.93994141	-14.24707031	-10.48095703	-30.01464844	+15.22705078	-87.93457031	+1760
+1457971581.80839990	+14.92382813	-14.04931641	-11.21484375	-16.56738281	+24.60937500	-77.05810547	+2168	+15.58740234	-13.41210938	-10.54687500	-82.57324219	-42.95654297	+9.42626953	+2784	+11.92675781	-14.30859375	-10.50292969	-30.16845703	+15.24902344	-88.24218750	+1776
+1457971581.81259990	+14.91503906	-14.10205078	-11.25000000	-16.72119141	+24.74121094	-77.25585938	+2208	+15.61376953	-13.45166016	-10.56005859	-82.59521484	-43.15429688	+9.42626953	+2776	+11.92675781	-14.35693359	-10.53369141	-30.27832031	+15.33691406	-88.43994141	+1792
+1457971581.82090000	+14.90625000	-14.24267578	-11.28515625	-17.11669922	+24.69726563	-77.62939453	+2284	+15.64013672	-13.57470703	-10.57763672	-82.81494141	-43.57177734	+9.47021484	+2764	+11.92236328	-14.45800781	-10.56445313	-30.56396484	+15.24902344	-88.76953125	+1820
+1457971581.82500000	+14.91064453	-14.29980469	-11.29394531	-17.22656250	+24.63134766	-77.78320313	+2316	+15.64453125	-13.62304688	-10.59082031	-82.90283203	-43.74755859	+9.49218750	+2752	+11.93115234	-14.49755859	-10.57763672	-30.67382813	+15.18310547	-88.85742188	+1832
+1457971581.82920000	+14.92382813	-14.36132813	-11.28076172	-17.38037109	+24.38964844	-77.91503906	+2348	+15.64453125	-13.70214844	-10.59082031	-83.10058594	-44.01123047	+9.55810547	+2748	+11.93115234	-14.54150391	-10.56445313	-30.82763672	+14.96337891	-88.96728516	+1848
+1457971581.83340000	+14.95898438	-14.44042969	-11.28076172	-17.46826172	+24.08203125	-78.11279297	+2368	+15.62695313	-13.77246094	-10.62158203	-83.21044922	-44.16503906	+9.47021484	+2740	+11.94873047	-14.60742188	-10.54687500	-31.04736328	+14.61181641	-89.12109375	+1860
+1457971581.83750010	+15.00732422	-14.51953125	-11.28955078	-17.55615234	+23.84033203	-78.22265625	+2376	+15.60498047	-13.84716797	-10.66113281	-83.32031250	-44.31884766	+9.38232422	+2736	+11.97509766	-14.66894531	-10.52929688	-31.20117188	+14.28222656	-89.20898438	+1864
+1457971581.84999990	+15.09960938	-14.77880859	-11.33789063	-17.99560547	+23.22509766	-78.55224609	+2328	+15.49072266	-14.08447266	-10.79296875	-83.54003906	-44.71435547	+8.76708984	+2712	+12.03222656	-14.84472656	-10.50292969	-31.75048828	+13.42529297	-89.36279297	+1832
+1457971581.85840010	+15.14794922	-14.95019531	-11.36425781	-18.36914063	+22.76367188	-78.59619141	+2240	+15.39843750	-14.26025391	-10.88085938	-83.80371094	-44.93408203	+8.30566406	+2688	+12.05859375	-14.94580078	-10.48535156	-32.16796875	+12.85400391	-89.36279297	+1780
+1457971581.86250000	+15.17871094	-15.00732422	-11.34667969	-18.43505859	+22.43408203	-78.66210938	+2188	+15.36328125	-14.33056641	-10.90283203	-83.95751953	-45.08789063	+8.21777344	+2668	+12.07617188	-14.98974609	-10.45898438	-32.32177734	+12.52441406	-89.38476563	+1752
+1457971581.86669990	+15.20068359	-15.06884766	-11.33789063	-18.52294922	+22.19238281	-78.77197266	+2128	+15.31933594	-14.40087891	-10.92480469	-84.06738281	-45.24169922	+8.06396484	+2652	+12.08496094	-15.04248047	-10.43701172	-32.51953125	+12.21679688	-89.45068359	+1720
+1457971581.87089990	+15.21826172	-15.13037109	-11.34228516	-18.65478516	+21.97265625	-78.83789063	+2064	+15.28417969	-14.47558594	-10.94677734	-84.15527344	-45.41748047	+7.88818359	+2636	+12.09375000	-15.09082031	-10.42382813	-32.69531250	+11.97509766	-89.51660156	+1688
+1457971581.87920000	+15.24902344	-15.23144531	-11.36425781	-18.85253906	+21.73095703	-79.01367188	+1932	+15.25341797	-14.57226563	-10.99951172	-84.19921875	-45.63720703	+7.62451172	+2588	+12.12011719	-15.17871094	-10.41064453	-32.91503906	+11.62353516	-89.67041016	+1616
+1457971581.88750000	+15.23144531	-15.28857422	-11.36865234	-19.05029297	+21.70898438	-79.14550781	+1804	+15.24902344	-14.64257813	-10.99511719	-84.30908203	-45.87890625	+7.53662109	+2540	+12.11132813	-15.20507813	-10.43701172	-32.98095703	+11.71142578	-89.80224609	+1548
+1457971581.89590000	+15.19628906	-15.31054688	-11.34667969	-19.16015625	+21.68701172	-79.34326172	+1708	+15.27978516	-14.69531250	-10.95996094	-84.46289063	-46.18652344	+7.69042969	+2500	+12.09814453	-15.23583984	-10.45019531	-32.98095703	+11.82128906	-90.02197266	+1492
+1457971581.90420010	+15.16992188	-15.30615234	-11.32031250	-19.18212891	+21.68701172	-79.58496094	+1640	+15.35009766	-14.69970703	-10.89843750	-84.52880859	-46.49414063	+8.06396484	+2472	+12.08056641	-15.25781250	-10.46337891	-32.95898438	+11.93115234	-90.37353516	+1452
+1457971581.90829990	+15.15234375	-15.30175781	-11.31152344	-19.18212891	+21.75292969	-79.73876953	+1624	+15.39843750	-14.69091797	-10.86328125	-84.52880859	-46.66992188	+8.30566406	+2464	+12.07177734	-15.26220703	-10.48095703	-32.89306641	+12.10693359	-90.57128906	+1448
+1457971581.91249990	+15.13916016	-15.29736328	-11.30712891	-19.18212891	+21.81884766	-79.84863281	+1620	+15.44238281	-14.68212891	-10.84130859	-84.52880859	-46.77978516	+8.48144531	+2456	+12.06298828	-15.26220703	-10.49853516	-32.82714844	+12.26074219	-90.70312500	+1444
+1457971581.91669990	+15.12158203	-15.29736328	-11.30273438	-19.20410156	+21.90673828	-79.95849609	+1620	+15.49072266	-14.67333984	-10.81494141	-84.52880859	-46.88964844	+8.65722656	+2448	+12.05419922	-15.26660156	-10.52050781	-32.73925781	+12.45849609	-90.83496094	+1444
+1457971581.92080000	+15.09521484	-15.28857422	-11.29394531	-19.24804688	+22.01660156	-80.09033203	+1636	+15.54345703	-14.66455078	-10.78857422	-84.52880859	-46.99951172	+8.87695313	+2444	+12.04101563	-15.26660156	-10.54687500	-32.67333984	+12.70019531	-90.96679688	+1456
+1457971581.92919990	+15.04248047	-15.27099609	-11.28076172	-19.29199219	+22.21435547	-80.28808594	+1692	+15.62695313	-14.64697266	-10.71826172	-84.57275391	-47.24121094	+9.31640625	+2440	+12.00585938	-15.26220703	-10.58203125	-32.60742188	+13.07373047	-91.20849609	+1492
+1457971581.93330000	+15.02050781	-15.26220703	-11.27197266	-19.29199219	+22.28027344	-80.37597656	+1732	+15.66650391	-14.63818359	-10.68310547	-84.59472656	-47.37304688	+9.55810547	+2436	+11.99267578	-15.26660156	-10.59082031	-32.60742188	+13.16162109	-91.36230469	+1520
+1457971581.93750000	+15.01171875	-15.26220703	-11.26757813	-19.29199219	+22.32421875	-80.46386719	+1776	+15.70166016	-14.63378906	-10.66113281	-84.61669922	-47.48291016	+9.75585938	+2436	+11.98388672	-15.27539063	-10.59960938	-32.58544922	+13.22753906	-91.47216797	+1548
+1457971581.94170000	+15.00292969	-15.26660156	-11.25878906	-19.29199219	+22.34619141	-80.57373047	+1824	+15.73681641	-14.63378906	-10.63916016	-84.59472656	-47.59277344	+9.90966797	+2432	+11.97949219	-15.28857422	-10.60839844	-32.58544922	+13.31542969	-91.60400391	+1576
+1457971581.94580010	+14.99853516	-15.27099609	-11.25878906	-19.29199219	+22.34619141	-80.66162109	+1872	+15.75878906	-14.63378906	-10.62597656	-84.57275391	-47.70263672	+10.01953125	+2428	+11.97509766	-15.30175781	-10.61718750	-32.60742188	+13.33740234	-91.71386719	+1608
+1457971581.95000000	+14.98974609	-15.27978516	-11.26318359	-19.31396484	+22.39013672	-80.70556641	+1920	+15.77197266	-14.63818359	-10.62597656	-84.52880859	-47.74658203	+10.04150391	+2420	+11.97070313	-15.31933594	-10.62597656	-32.62939453	+13.38134766	-91.75781250	+1636
+1457971581.95420000	+14.98095703	-15.29736328	-11.27197266	-19.37988281	+22.41210938	-80.74951172	+1968	+15.77197266	-14.65576172	-10.62597656	-84.52880859	-47.81250000	+10.01953125	+2412	+11.97070313	-15.33251953	-10.62597656	-32.69531250	+13.35937500	-91.77978516	+1664
+1457971581.95830010	+14.97656250	-15.32373047	-11.28515625	-19.44580078	+22.39013672	-80.77148438	+2008	+15.76318359	-14.68212891	-10.63916016	-84.50683594	-47.85644531	+9.93164063	+2404	+11.97509766	-15.35449219	-10.62597656	-32.78320313	+13.27148438	-91.80175781	+1688
+1457971581.96670010	+14.98535156	-15.37646484	-11.29394531	-19.53369141	+22.28027344	-80.81542969	+2072	+15.73242188	-14.73046875	-10.66552734	-84.46289063	-47.94433594	+9.73388672	+2396	+11.97949219	-15.38964844	-10.60839844	-32.91503906	+13.05175781	-91.80175781	+1720
+1457971581.97079990	+14.99853516	-15.40283203	-11.29833984	-19.55566406	+22.19238281	-80.81542969	+2092	+15.70605469	-14.76562500	-10.68750000	-84.44091797	-47.98828125	+9.55810547	+2392	+11.99267578	-15.42041016	-10.59521484	-33.02490234	+12.85400391	-91.82373047	+1732
+1457971581.97499990	+15.01611328	-15.43359375	-11.31152344	-19.57763672	+22.08251953	-80.81542969	+2104	+15.67529297	-14.79638672	-10.71386719	-84.41894531	-48.01025391	+9.38232422	+2388	+12.00146484	-15.44238281	-10.58203125	-33.11279297	+12.67822266	-91.82373047	+1736
+1457971581.97910000	+15.03369141	-15.47314453	-11.32031250	-19.62158203	+21.99462891	-80.83740234	+2108	+15.64013672	-14.83154297	-10.74902344	-84.35302734	-48.01025391	+9.14062500	+2384	+12.01464844	-15.47314453	-10.56884766	-33.20068359	+12.50244141	-91.82373047	+1732
+1457971581.98330000	+15.04687500	-15.50830078	-11.33349609	-19.66552734	+21.88476563	-80.83740234	+2100	+15.60058594	-14.86669922	-10.78857422	-84.28710938	-47.98828125	+8.87695313	+2380	+12.02783203	-15.49951172	-10.56005859	-33.31054688	+12.32666016	-91.80175781	+1724
+1457971581.98750000	+15.06445313	-15.55224609	-11.34667969	-19.73144531	+21.77490234	-80.81542969	+2084	+15.56542969	-14.89746094	-10.82373047	-84.24316406	-47.96630859	+8.61328125	+2376	+12.03662109	-15.52587891	-10.55126953	-33.42041016	+12.17285156	-91.80175781	+1708
+1457971581.99160000	+15.07763672	-15.59619141	-11.36425781	-19.79736328	+21.66503906	-80.81542969	+2056	+15.52587891	-14.93261719	-10.85888672	-84.17724609	-47.94433594	+8.34960938	+2372	+12.04101563	-15.55664063	-10.53808594	-33.53027344	+12.01904297	-91.77978516	+1692
+1457971582.00000000	+15.12158203	-15.67529297	-11.38183594	-19.84130859	+21.37939453	-80.77148438	+1976	+15.45117188	-14.99853516	-10.91601563	-84.13330078	-47.92236328	+7.93212891	+2356	+12.05419922	-15.60937500	-10.51171875	-33.75000000	+11.66748047	-91.73583984	+1640
+1457971582.00410010	+15.14794922	-15.71044922	-11.38183594	-19.84130859	+21.22558594	-80.81542969	+1928	+15.42480469	-15.02050781	-10.94238281	-84.11132813	-47.90039063	+7.75634766	+2348	+12.06298828	-15.63574219	-10.49853516	-33.83789063	+11.51367188	-91.75781250	+1612
+1457971582.00830010	+15.16552734	-15.73242188	-11.38183594	-19.81933594	+21.11572266	-80.83740234	+1876	+15.40722656	-15.03808594	-10.95996094	-84.06738281	-47.90039063	+7.62451172	+2336	+12.06738281	-15.65771484	-10.49414063	-33.90380859	+11.40380859	-91.77978516	+1584
+1457971582.01250000	+15.17431641	-15.74121094	-11.38183594	-19.79736328	+21.04980469	-80.85937500	+1824	+15.39404297	-15.05126953	-10.96875000	-84.04541016	-47.90039063	+7.53662109	+2324	+12.06738281	-15.67089844	-10.48974609	-33.94775391	+11.35986328	-91.82373047	+1552
+1457971582.02080010	+15.17871094	-15.75000000	-11.38183594	-19.75341797	+21.02783203	-80.88134766	+1724	+15.38085938	-15.06445313	-10.98193359	-84.02343750	-47.90039063	+7.40478516	+2296	+12.06298828	-15.69287109	-10.49414063	-33.99169922	+11.42578125	-91.88964844	+1492
+1457971582.02500010	+15.17871094	-15.74560547	-11.37744141	-19.73144531	+21.04980469	-80.90332031	+1684	+15.38525391	-15.06445313	-10.97753906	-84.02343750	-47.90039063	+7.40478516	+2284	+12.05859375	-15.68847656	-10.49853516	-33.96972656	+11.49169922	-91.93359375	+1468
+1457971582.02909990	+15.17431641	-15.73242188	-11.36865234	-19.68750000	+21.07177734	-80.92529297	+1648	+15.39404297	-15.06005859	-10.96875000	-84.02343750	-47.92236328	+7.42675781	+2272	+12.04980469	-15.68847656	-10.50292969	-33.94775391	+11.55761719	-91.97753906	+1440
+1457971582.03329990	+15.16552734	-15.71484375	-11.35986328	-19.64355469	+21.09375000	-80.94726563	+1620	+15.40722656	-15.05126953	-10.95556641	-84.04541016	-47.94433594	+7.49267578	+2268	+12.04541016	-15.68408203	-10.50732422	-33.90380859	+11.64550781	-92.02148438	+1420
+1457971582.04160000	+15.16113281	-15.69287109	-11.34667969	-19.57763672	+21.13769531	-80.96923828	+1580	+15.42480469	-15.04248047	-10.93359375	-84.06738281	-47.96630859	+7.60253906	+2252	+12.03662109	-15.67529297	-10.51171875	-33.85986328	+11.75537109	-92.08740234	+1376
+1457971582.04580000	+15.15234375	-15.67968750	-11.34228516	-19.55566406	+21.18164063	-80.99121094	+1564	+15.43798828	-15.03369141	-10.92480469	-84.06738281	-47.98828125	+7.64648438	+2248	+12.03222656	-15.67089844	-10.51611328	-33.81591797	+11.84326172	-92.10937500	+1360
+1457971582.05000000	+15.14794922	-15.67089844	-11.33789063	-19.53369141	+21.20361328	-80.99121094	+1556	+15.44238281	-15.02929688	-10.91601563	-84.06738281	-48.01025391	+7.69042969	+2240	+12.02343750	-15.66210938	-10.52490234	-33.75000000	+11.97509766	-92.17529297	+1352
+1457971582.05410000	+15.14355469	-15.66210938	-11.33789063	-19.51171875	+21.24755859	-80.99121094	+1552	+15.45117188	-15.02490234	-10.91162109	-84.06738281	-48.01025391	+7.71240234	+2236	+12.01464844	-15.65332031	-10.53369141	-33.70605469	+12.08496094	-92.21923828	+1344
+1457971582.05830000	+15.13916016	-15.64892578	-11.33349609	-19.48974609	+21.26953125	-80.99121094	+1548	+15.45556641	-15.02050781	-10.90283203	-84.06738281	-48.01025391	+7.75634766	+2232	+12.00585938	-15.64013672	-10.54248047	-33.64013672	+12.21679688	-92.26318359	+1340
+1457971582.06240010	+15.12597656	-15.62255859	-11.32910156	-19.42382813	+21.35742188	-80.99121094	+1552	+15.46875000	-15.01171875	-10.88964844	-84.08935547	-48.03222656	+7.80029297	+2228	+11.98828125	-15.61816406	-10.56005859	-33.48632813	+12.50244141	-92.32910156	+1344
+1457971582.06660010	+15.11279297	-15.59619141	-11.32031250	-19.37988281	+21.42333984	-80.99121094	+1564	+15.48193359	-14.99853516	-10.87646484	-84.08935547	-48.05419922	+7.86621094	+2228	+11.97509766	-15.59179688	-10.56884766	-33.35449219	+12.74414063	-92.39501953	+1360
+1457971582.07489990	+15.08642578	-15.53906250	-11.30712891	-19.22607422	+21.57714844	-80.96923828	+1604	+15.52148438	-14.96777344	-10.83691406	-84.06738281	-48.09814453	+8.02001953	+2232	+11.95312500	-15.55664063	-10.58203125	-33.13476563	+13.07373047	-92.52685547	+1396
+1457971582.07909990	+15.07763672	-15.50830078	-11.30273438	-19.13818359	+21.66503906	-80.92529297	+1632	+15.54345703	-14.94580078	-10.81494141	-84.02343750	-48.12011719	+8.08593750	+2232	+11.95312500	-15.54345703	-10.58642578	-33.02490234	+13.18359375	-92.52685547	+1416
+1457971582.08330010	+15.07324219	-15.48632813	-11.30273438	-19.05029297	+21.73095703	-80.88134766	+1660	+15.55664063	-14.93261719	-10.79736328	-84.00146484	-48.12011719	+8.08593750	+2232	+11.95312500	-15.53906250	-10.58642578	-32.95898438	+13.22753906	-92.48291016	+1432
+1457971582.08740000	+15.07324219	-15.47314453	-11.30712891	-18.98437500	+21.79687500	-80.81542969	+1688	+15.56542969	-14.91064453	-10.78417969	-83.91357422	-48.12011719	+8.04199219	+2232	+11.95751953	-15.53027344	-10.58203125	-32.93701172	+13.24951172	-92.41699219	+1444
+1457971582.09159990	+15.07324219	-15.45996094	-11.31152344	-18.91845703	+21.81884766	-80.74951172	+1708	+15.56982422	-14.89306641	-10.77978516	-83.80371094	-48.07617188	+7.93212891	+2228	+11.96191406	-15.52587891	-10.57763672	-32.91503906	+13.22753906	-92.35107422	+1456
+1457971582.09579990	+15.07763672	-15.45556641	-11.31591797	-18.87451172	+21.81884766	-80.66162109	+1724	+15.56103516	-14.87988281	-10.78417969	-83.69384766	-48.03222656	+7.80029297	+2224	+11.97070313	-15.52148438	-10.56445313	-32.89306641	+13.16162109	-92.26318359	+1464
+1457971582.09990000	+15.08642578	-15.45556641	-11.31591797	-18.83056641	+21.77490234	-80.61767578	+1736	+15.54785156	-14.86669922	-10.79296875	-83.56201172	-47.96630859	+7.60253906	+2220	+11.97509766	-15.51708984	-10.55566406	-32.89306641	+13.11767578	-92.21923828	+1464
+1457971582.10830000	+15.10839844	-15.45556641	-11.31591797	-18.74267578	+21.68701172	-80.52978516	+1744	+15.50830078	-14.84472656	-10.82373047	-83.25439453	-47.81250000	+7.11914063	+2212	+11.98828125	-15.51269531	-10.53808594	-32.84912109	+12.98583984	-92.10937500	+1460
+1457971582.11240010	+15.12158203	-15.45996094	-11.31591797	-18.72070313	+21.64306641	-80.48583984	+1740	+15.47753906	-14.83154297	-10.85009766	-83.05664063	-47.70263672	+6.78955078	+2208	+11.99267578	-15.50830078	-10.52929688	-32.84912109	+12.91992188	-92.04345703	+1456
+1457971582.11660000	+15.13476563	-15.45996094	-11.32031250	-18.67675781	+21.59912109	-80.44189453	+1732	+15.44238281	-14.81835938	-10.88085938	-82.85888672	-47.57080078	+6.45996094	+2204	+12.00146484	-15.50830078	-10.52050781	-32.82714844	+12.85400391	-91.97753906	+1448
+1457971582.12080000	+15.14355469	-15.45556641	-11.32470703	-18.63281250	+21.57714844	-80.37597656	+1716	+15.40722656	-14.80517578	-10.90722656	-82.68310547	-47.41699219	+6.15234375	+2196	+12.01025391	-15.49951172	-10.51171875	-32.80517578	+12.81005859	-91.88964844	+1436
+1457971582.12490010	+15.15673828	-15.44677734	-11.32031250	-18.56689453	+21.53320313	-80.28808594	+1700	+15.37207031	-14.77441406	-10.92919922	-82.46337891	-47.26318359	+5.84472656	+2188	+12.02343750	-15.47753906	-10.48535156	-32.71728516	+12.67822266	-91.66992188	+1424
+1457971582.12910010	+15.16992188	-15.43359375	-11.32031250	-18.47900391	+21.48925781	-80.17822266	+1676	+15.34570313	-14.73925781	-10.94238281	-82.28759766	-47.08740234	+5.62500000	+2184	+12.03222656	-15.44677734	-10.45898438	-32.60742188	+12.61230469	-91.47216797	+1408
+1457971582.13319990	+15.17871094	-15.41162109	-11.31591797	-18.39111328	+21.46728516	-80.09033203	+1648	+15.33251953	-14.69531250	-10.94238281	-82.13378906	-46.95556641	+5.49316406	+2176	+12.04101563	-15.41601563	-10.44140625	-32.49755859	+12.56835938	-91.29638672	+1392
+1457971582.13739990	+15.19628906	-15.36328125	-11.30273438	-18.19335938	+21.40136719	-79.93652344	+1624	+15.33691406	-14.63378906	-10.92919922	-81.95800781	-46.80175781	+5.44921875	+2172	+12.05419922	-15.35009766	-10.40625000	-32.23388672	+12.54638672	-91.01074219	+1376
+1457971582.14159990	+15.20507813	-15.30615234	-11.28955078	-17.97363281	+21.40136719	-79.80468750	+1596	+15.35009766	-14.56347656	-10.91162109	-81.80419922	-46.66992188	+5.44921875	+2168	+12.06298828	-15.30175781	-10.39306641	-32.01416016	+12.65625000	-90.83496094	+1360
+1457971582.14990000	+15.18750000	-15.12597656	-11.26757813	-17.44628906	+21.73095703	-79.45312500	+1560	+15.39404297	-14.39648438	-10.83691406	-81.47460938	-46.40625000	+5.60302734	+2184	+12.04541016	-15.16992188	-10.40185547	-31.46484375	+13.24951172	-90.50537109	+1348
+1457971582.15409990	+15.16552734	-15.01611328	-11.25878906	-17.16064453	+21.97265625	-79.23339844	+1556	+15.43359375	-14.30859375	-10.78857422	-81.34277344	-46.25244141	+5.75683594	+2196	+12.03222656	-15.10400391	-10.41064453	-31.20117188	+13.60107422	-90.39550781	+1348
+1457971582.15820000	+15.13916016	-14.91503906	-11.24560547	-16.91894531	+22.21435547	-79.05761719	+1564	+15.46875000	-14.21630859	-10.73583984	-81.23291016	-46.09863281	+5.93261719	+2212	+12.01025391	-15.03808594	-10.42382813	-30.98144531	+13.99658203	-90.28564453	+1352
+1457971582.16240000	+15.10400391	-14.76562500	-11.21484375	-16.52343750	+22.50000000	-78.79394531	+1588	+15.52148438	-14.10205078	-10.66992188	-81.10107422	-45.92285156	+6.21826172	+2236	+11.99267578	-14.95458984	-10.43261719	-30.65185547	+14.39208984	-90.15380859	+1372
+1457971582.16660000	+15.07324219	-14.64697266	-11.18847656	-16.21582031	+22.71972656	-78.59619141	+1624	+15.56103516	-14.00097656	-10.60400391	-80.99121094	-45.79101563	+6.43798828	+2260	+11.97070313	-14.88427734	-10.44140625	-30.36621094	+14.76562500	-90.06591797	+1392
+1457971582.17070010	+15.04687500	-14.54150391	-11.16650391	-15.90820313	+22.93945313	-78.42041016	+1668	+15.60058594	-13.90869141	-10.55566406	-80.83740234	-45.63720703	+6.61376953	+2280	+11.95751953	-14.82714844	-10.45019531	-30.12451172	+15.09521484	-90.00000000	+1420
+1457971582.17490010	+15.02929688	-14.41845703	-11.16650391	-15.51269531	+23.26904297	-78.13476563	+1724	+15.64892578	-13.79443359	-10.51171875	-80.61767578	-45.41748047	+6.78955078	+2304	+11.95312500	-14.75683594	-10.46337891	-29.79492188	+15.46875000	-89.80224609	+1452
+1457971582.17910000	+15.01171875	-14.32617188	-11.16210938	-15.22705078	+23.51074219	-77.87109375	+1780	+15.67529297	-13.70654297	-10.46777344	-80.44189453	-45.24169922	+6.85546875	+2324	+11.94873047	-14.69531250	-10.47216797	-29.53125000	+15.75439453	-89.64843750	+1488
+1457971582.18319990	+14.98535156	-14.23828125	-11.15332031	-15.00732422	+23.75244141	-77.62939453	+1836	+15.67529297	-13.61865234	-10.44580078	-80.24414063	-44.97802734	+6.78955078	+2340	+11.93115234	-14.62939453	-10.47656250	-29.33349609	+16.08398438	-89.47265625	+1524
+1457971582.18740010	+14.96337891	-14.14599609	-11.14892578	-14.72167969	+24.03808594	-77.27783203	+1900	+15.66650391	-13.51318359	-10.43261719	-79.98046875	-44.62646484	+6.67968750	+2364	+11.93115234	-14.54150391	-10.48095703	-28.98193359	+16.41357422	-89.16503906	+1564
+1457971582.19569990	+14.95898438	-13.99218750	-11.10937500	-14.19433594	+24.12597656	-76.64062500	+2004	+15.62695313	-13.36816406	-10.41943359	-79.69482422	-44.01123047	+6.45996094	+2396	+11.93554688	-14.41845703	-10.43701172	-28.56445313	+16.54541016	-88.70361328	+1624
+1457971582.19989990	+14.98535156	-13.91308594	-11.10058594	-13.84277344	+24.12597656	-76.26708984	+2052	+15.60498047	-13.28027344	-10.42382813	-79.47509766	-43.63769531	+6.35009766	+2416	+11.96191406	-14.34814453	-10.41503906	-28.23486328	+16.52343750	-88.37402344	+1652
+1457971582.20409990	+15.00292969	-13.84277344	-11.08300781	-13.55712891	+24.10400391	-75.93750000	+2084	+15.56982422	-13.21435547	-10.43261719	-79.27734375	-43.33007813	+6.13037109	+2428	+11.97949219	-14.28662109	-10.37988281	-27.99316406	+16.47949219	-88.08837891	+1676
+1457971582.20820000	+15.02050781	-13.78125000	-11.06103516	-13.29345703	+24.08203125	-75.62988281	+2112	+15.52148438	-13.14843750	-10.45019531	-79.07958984	-42.97851563	+5.84472656	+2444	+11.99267578	-14.22070313	-10.34912109	-27.79541016	+16.47949219	-87.80273438	+1692
+1457971582.21240000	+15.04687500	-13.71093750	-11.06103516	-12.98583984	+24.12597656	-75.19042969	+2132	+15.47753906	-13.07373047	-10.47656250	-78.85986328	-42.53906250	+5.58105469	+2460	+12.02343750	-14.14160156	-10.32275391	-27.48779297	+16.45751953	-87.38525391	+1704
+1457971582.21650000	+15.06884766	-13.64941406	-11.04345703	-12.74414063	+24.10400391	-74.77294922	+2132	+15.43359375	-13.01220703	-10.49414063	-78.72802734	-42.16552734	+5.36132813	+2472	+12.04980469	-14.06689453	-10.28320313	-27.22412109	+16.39160156	-87.01171875	+1708
+1457971582.22070000	+15.07763672	-13.57470703	-11.03466797	-12.52441406	+24.14794922	-74.31152344	+2128	+15.37207031	-12.94628906	-10.51611328	-78.59619141	-41.70410156	+5.09765625	+2484	+12.06298828	-13.98779297	-10.24804688	-26.98242188	+16.39160156	-86.59423828	+1708
+1457971582.22490000	+15.09960938	-13.48242188	-11.00830078	-12.17285156	+24.08203125	-73.82812500	+2120	+15.32812500	-12.86279297	-10.52929688	-78.44238281	-41.26464844	+4.89990234	+2496	+12.08935547	-13.89550781	-10.20849609	-26.63085938	+16.32568359	-86.15478516	+1708
+1457971582.22900010	+15.11718750	-13.39453125	-10.97314453	-11.86523438	+24.01611328	-73.41064453	+2104	+15.28857422	-12.77490234	-10.53808594	-78.28857422	-40.80322266	+4.74609375	+2508	+12.10693359	-13.81201172	-10.16015625	-26.36718750	+16.25976563	-85.78125000	+1700
+1457971582.23320010	+15.12597656	-13.30664063	-10.95117188	-11.53564453	+23.99414063	-72.94921875	+2080	+15.25341797	-12.69580078	-10.55126953	-78.15673828	-40.38574219	+4.59228516	+2516	+12.12011719	-13.72412109	-10.12060547	-26.12548828	+16.23779297	-85.38574219	+1692
+1457971582.24149990	+15.16992188	-13.10449219	-10.91162109	-10.78857422	+24.06005859	-72.04833984	+2024	+15.23583984	-12.49365234	-10.54687500	-77.78320313	-39.55078125	+4.52636719	+2532	+12.16845703	-13.53955078	-10.04589844	-25.44433594	+16.25976563	-84.52880859	+1676
+1457971582.24569990	+15.14794922	-12.99023438	-10.88964844	-10.48095703	+24.25781250	-71.56494141	+1996	+15.20947266	-12.38818359	-10.52490234	-77.62939453	-39.11132813	+4.43847656	+2540	+12.16406250	-13.42968750	-10.01953125	-25.09277344	+16.47949219	-84.08935547	+1668
+1457971582.24990010	+15.14355469	-12.86279297	-10.85449219	-10.08544922	+24.38964844	-71.03759766	+1972	+15.20947266	-12.26953125	-10.49853516	-77.43164063	-38.64990234	+4.46044922	+2548	+12.17285156	-13.31982422	-9.99316406	-24.71923828	+16.67724609	-83.64990234	+1660
+1457971582.25399990	+15.13916016	-12.73535156	-10.81933594	-9.68994141	+24.56542969	-70.55419922	+1948	+15.20947266	-12.13769531	-10.46777344	-77.25585938	-38.18847656	+4.50439453	+2560	+12.17724609	-13.21875000	-9.95800781	-24.38964844	+16.85302734	-83.25439453	+1652
+1457971582.25819990	+15.10400391	-12.59912109	-10.80615234	-9.31640625	+24.85107422	-69.98291016	+1932	+15.21386719	-12.01025391	-10.42382813	-77.10205078	-37.77099609	+4.59228516	+2572	+12.15966797	-13.10449219	-9.94042969	-24.03808594	+17.16064453	-82.81494141	+1652
+1457971582.26239990	+15.09082031	-12.44531250	-10.76660156	-8.81103516	+24.98291016	-69.47753906	+1920	+15.24902344	-11.86523438	-10.35791016	-76.90429688	-37.37548828	+4.85595703	+2588	+12.15966797	-12.98144531	-9.91406250	-23.62060547	+17.38037109	-82.39746094	+1652
+1457971582.26650000	+15.06445313	-12.30029297	-10.72705078	-8.39355469	+25.22460938	-69.03808594	+1920	+15.27978516	-11.71142578	-10.29638672	-76.64062500	-37.00195313	+5.03173828	+2608	+12.15087891	-12.87158203	-9.89208984	-23.24707031	+17.68798828	-82.02392578	+1652
+1457971582.27070000	+15.02929688	-12.15527344	-10.68750000	-7.99804688	+25.48828125	-68.59863281	+1928	+15.30175781	-11.56201172	-10.22607422	-76.42089844	-36.62841797	+5.18554688	+2628	+12.12890625	-12.75732422	-9.87011719	-22.87353516	+18.06152344	-81.62841797	+1660
+1457971582.27490000	+15.00732422	-12.00585938	-10.65234375	-7.51464844	+25.77392578	-68.11523438	+1944	+15.33691406	-11.40820313	-10.15576172	-76.15722656	-36.21093750	+5.40527344	+2652	+12.12451172	-12.63427734	-9.84814453	-22.43408203	+18.39111328	-81.21093750	+1672
+1457971582.28320000	+14.93701172	-11.71142578	-10.59082031	-6.67968750	+26.43310547	-67.12646484	+1996	+15.38085938	-11.09179688	-10.00195313	-75.67382813	-35.44189453	+5.73486328	+2704	+12.08935547	-12.40576172	-9.80419922	-21.68701172	+19.11621094	-80.44189453	+1696
+1457971582.28730010	+14.90625000	-11.54443359	-10.55126953	-6.13037109	+26.74072266	-66.55517578	+2036	+15.41162109	-10.92480469	-9.91845703	-75.41015625	-35.02441406	+5.95458984	+2732	+12.07617188	-12.27832031	-9.78662109	-21.24755859	+19.51171875	-79.95849609	+1720
+1457971582.29150010	+14.87109375	-11.38623047	-10.50292969	-5.64697266	+26.98242188	-66.00585938	+2084	+15.43359375	-10.77099609	-9.82617188	-75.19042969	-34.65087891	+6.17431641	+2760	+12.06298828	-12.15966797	-9.75585938	-20.85205078	+19.81933594	-79.51904297	+1740
+1457971582.29570010	+14.84472656	-11.24121094	-10.45898438	-5.18554688	+27.15820313	-65.47851563	+2132	+15.44677734	-10.61279297	-9.74707031	-74.97070313	-34.25537109	+6.35009766	+2788	+12.04101563	-12.04541016	-9.72509766	-20.52246094	+20.10498047	-79.07958984	+1760
+1457971582.29979990	+14.83593750	-11.09619141	-10.41064453	-4.70214844	+27.29003906	-64.95117188	+2184	+15.47314453	-10.45458984	-9.66796875	-74.70703125	-33.81591797	+6.56982422	+2816	+12.04541016	-11.91796875	-9.68554688	-20.06103516	+20.32470703	-78.55224609	+1788
+1457971582.30399990	+14.82275391	-10.95556641	-10.35791016	-4.24072266	+27.42187500	-64.44580078	+2236	+15.48632813	-10.30517578	-9.58886719	-74.48730469	-33.44238281	+6.72363281	+2840	+12.03662109	-11.79931641	-9.64160156	-19.66552734	+20.54443359	-78.09082031	+1812
+1457971582.30819990	+14.80517578	-10.81933594	-10.30078125	-3.84521484	+27.50976563	-63.98437500	+2288	+15.48632813	-10.16015625	-9.51855469	-74.22363281	-33.00292969	+6.81152344	+2864	+12.02783203	-11.68945313	-9.58886719	-19.35791016	+20.72021484	-77.65136719	+1840
+1457971582.31230000	+14.80957031	-10.66992188	-10.25683594	-3.27392578	+27.66357422	-63.30322266	+2340	+15.48193359	-10.00634766	-9.46142578	-73.93798828	-32.47558594	+6.83349609	+2884	+12.04101563	-11.57080078	-9.54492188	-18.89648438	+20.91796875	-77.05810547	+1864
+1457971582.32069990	+14.81835938	-10.38867188	-10.14697266	-2.26318359	+27.70751953	-61.96289063	+2436	+15.45117188	-9.73828125	-9.34277344	-73.56445313	-31.48681641	+6.98730469	+2912	+12.04980469	-11.32910156	-9.42626953	-18.19335938	+21.09375000	-75.89355469	+1912
+1457971582.32480000	+14.83593750	-10.24804688	-10.09423828	-1.71386719	+27.70751953	-61.23779297	+2476	+15.44677734	-9.59326172	-9.28125000	-73.34472656	-30.93750000	+7.07519531	+2928	+12.06738281	-11.19287109	-9.36474609	-17.68798828	+21.15966797	-75.19042969	+1932
+1457971582.32900000	+14.84912109	-10.10302734	-10.02392578	-1.20849609	+27.64160156	-60.55664063	+2512	+15.42480469	-9.46582031	-9.21972656	-73.19091797	-30.45410156	+7.14111328	+2936	+12.08056641	-11.06542969	-9.29443359	-17.27050781	+21.18164063	-74.53125000	+1952
+1457971582.33320000	+14.86669922	-9.97558594	-9.94921875	-0.76904297	+27.46582031	-59.91943359	+2544	+15.39404297	-9.34277344	-9.16699219	-73.03710938	-29.92675781	+7.14111328	+2944	+12.09375000	-10.94677734	-9.21533203	-16.94091797	+21.13769531	-73.89404297	+1968
+1457971582.33730010	+14.90185547	-9.83496094	-9.87890625	-0.21972656	+27.33398438	-59.19433594	+2568	+15.37207031	-9.21533203	-9.12304688	-72.86132813	-29.33349609	+7.14111328	+2948	+12.12011719	-10.81494141	-9.13623047	-16.47949219	+21.07177734	-73.19091797	+1980
+1457971582.34150000	+14.93261719	-9.69433594	-9.80859375	+0.28564453	+27.22412109	-58.46923828	+2580	+15.34570313	-9.08789063	-9.07910156	-72.68554688	-28.71826172	+7.16308594	+2948	+12.14648438	-10.69189453	-9.05712891	-16.06201172	+21.02783203	-72.50976563	+1992
+1457971582.34570000	+14.94140625	-9.55371094	-9.73828125	+0.76904297	+27.18017578	-57.74414063	+2588	+15.31494141	-8.96044922	-9.02197266	-72.53173828	-28.14697266	+7.18505859	+2952	+12.15527344	-10.56445313	-8.97802734	-15.66650391	+21.02783203	-71.82861328	+2000
+1457971582.34980010	+14.95898438	-9.40869141	-9.66796875	+1.31835938	+27.13623047	-56.90917969	+2596	+15.29736328	-8.82861328	-8.96923828	-72.35595703	-27.55371094	+7.22900391	+2956	+12.18164063	-10.41943359	-8.90332031	-15.13916016	+21.02783203	-71.03759766	+2008
+1457971582.35820010	+14.98095703	-9.10986328	-9.51855469	+2.35107422	+27.00439453	-55.32714844	+2588	+15.24462891	-8.57373047	-8.84179688	-72.09228516	-26.41113281	+7.36083984	+2956	+12.20361328	-10.15136719	-8.74951172	-14.23828125	+21.04980469	-69.54345703	+2016
+1457971582.36229990	+14.99853516	-8.95605469	-9.43066406	+2.90039063	+26.87255859	-54.60205078	+2580	+15.23144531	-8.44189453	-8.77148438	-71.96044922	-25.83984375	+7.47070313	+2960	+12.22119141	-10.01074219	-8.67041016	-13.71093750	+21.02783203	-68.79638672	+2020
+1457971582.36649990	+15.00732422	-8.80664063	-9.34716797	+3.40576172	+26.82861328	-53.92089844	+2568	+15.21386719	-8.30126953	-8.70117188	-71.76269531	-25.26855469	+7.55859375	+2964	+12.22998047	-9.88330078	-8.59130859	-13.24951172	+21.04980469	-68.11523438	+2020
+1457971582.37060000	+15.00292969	-8.65722656	-9.25927734	+3.91113281	+26.78466797	-53.23974609	+2560	+15.20068359	-8.16503906	-8.61328125	-71.63085938	-24.76318359	+7.73437500	+2968	+12.23437500	-9.75146484	-8.51660156	-12.81005859	+21.09375000	-67.43408203	+2020
+1457971582.37480000	+15.00292969	-8.50341797	-9.16699219	+4.43847656	+26.74072266	-52.53662109	+2552	+15.19628906	-8.02880859	-8.52978516	-71.47705078	-24.21386719	+7.88818359	+2976	+12.24316406	-9.62402344	-8.44189453	-12.30468750	+21.13769531	-66.73095703	+2020
+1457971582.37899990	+15.00292969	-8.35400391	-9.08349609	+4.96582031	+26.74072266	-51.89941406	+2544	+15.19628906	-7.87500000	-8.45068359	-71.21337891	-23.64257813	+8.04199219	+2984	+12.25195313	-9.50097656	-8.37158203	-11.86523438	+21.22558594	-66.07177734	+2020
+1457971582.38310000	+14.97656250	-8.20019531	-9.00000000	+5.49316406	+26.85058594	-51.19628906	+2536	+15.18750000	-7.72558594	-8.35400391	-71.01562500	-23.11523438	+8.23974609	+2996	+12.23876953	-9.37353516	-8.30566406	-11.40380859	+21.40136719	-65.41259766	+2020
+1457971582.38730000	+14.95458984	-8.04199219	-8.91210938	+6.04248047	+26.91650391	-50.51513672	+2536	+15.19189453	-7.56738281	-8.25292969	-70.77392578	-22.58789063	+8.43750000	+3012	+12.23437500	-9.23730469	-8.23974609	-10.85449219	+21.57714844	-64.70947266	+2020
+1457971582.39560010	+14.90185547	-7.73876953	-8.72753906	+7.07519531	+26.98242188	-49.28466797	+2548	+15.19189453	-7.26416016	-8.03320313	-70.35644531	-21.62109375	+9.00878906	+3048	+12.21240234	-8.99121094	-8.10351563	-9.95361328	+21.90673828	-63.43505859	+2020
+1457971582.39980010	+14.88427734	-7.59375000	-8.63525391	+7.60253906	+26.98242188	-48.66943359	+2564	+15.19189453	-7.11474609	-7.92333984	-70.13671875	-21.11572266	+9.29443359	+3068	+12.20800781	-8.87255859	-8.03320313	-9.49218750	+22.06054688	-62.75390625	+2020
+1457971582.40400000	+14.86230469	-7.44433594	-8.54296875	+8.12988281	+27.02636719	-48.09814453	+2580	+15.19628906	-6.95654297	-7.81787109	-69.89501953	-20.61035156	+9.58007813	+3088	+12.19482422	-8.75830078	-7.96728516	-9.05273438	+22.23632813	-62.13867188	+2024
+1457971582.40809990	+14.83154297	-7.30371094	-8.44189453	+8.61328125	+27.04833984	-47.52685547	+2604	+15.19189453	-6.80712891	-7.69921875	-69.65332031	-20.12695313	+9.88769531	+3112	+12.17724609	-8.64404297	-7.89257813	-8.67919922	+22.41210938	-61.54541016	+2028
+1457971582.41230010	+14.80517578	-7.16308594	-8.36279297	+9.14062500	+27.15820313	-46.88964844	+2632	+15.19628906	-6.65332031	-7.59814453	-69.36767578	-19.57763672	+10.12939453	+3136	+12.17285156	-8.52539063	-7.82226563	-8.17382813	+22.60986328	-60.84228516	+2036
+1457971582.41650010	+14.78320313	-7.01806641	-8.27490234	+9.68994141	+27.22412109	-46.23046875	+2660	+15.19189453	-6.50830078	-7.49267578	-69.10400391	-19.02832031	+10.39306641	+3156	+12.16406250	-8.40673828	-7.75195313	-7.71240234	+22.76367188	-60.13916016	+2048
+1457971582.42059990	+14.75244141	-6.88183594	-8.18261719	+10.17333984	+27.24609375	-45.59326172	+2696	+15.17871094	-6.36328125	-7.37841797	-68.88427734	-18.54492188	+10.67871094	+3180	+12.14648438	-8.28808594	-7.67285156	-7.29492188	+22.89550781	-59.47998047	+2060
+1457971582.42899990	+14.70410156	-6.59619141	-8.00683594	+11.25000000	+27.29003906	-44.27490234	+2764	+15.15673828	-6.09082031	-7.16748047	-68.46679688	-17.49023438	+11.20605469	+3228	+12.12890625	-8.04638672	-7.52343750	-6.32812500	+23.20312500	-58.00781250	+2092
+1457971582.43310000	+14.69531250	-6.46435547	-7.90136719	+11.73339844	+27.15820313	-43.70361328	+2804	+15.13916016	-5.96337891	-7.05761719	-68.31298828	-17.00683594	+11.51367188	+3252	+12.12011719	-7.93652344	-7.43115234	-5.95458984	+23.20312500	-57.34863281	+2112
+1457971582.43730000	+14.68652344	-6.33691406	-7.80908203	+12.21679688	+27.13623047	-43.06640625	+2840	+15.12597656	-5.84472656	-6.96093750	-68.15917969	-16.45751953	+11.73339844	+3272	+12.12451172	-7.82226563	-7.33886719	-5.47119141	+23.20312500	-56.60156250	+2132
+1457971582.44560000	+14.67333984	-6.06884766	-7.61572266	+13.22753906	+26.96044922	-41.83593750	+2904	+15.08203125	-5.60302734	-6.77197266	-67.80761719	-15.44677734	+12.08496094	+3304	+12.12451172	-7.58496094	-7.14990234	-4.54833984	+23.11523438	-55.19531250	+2176
+1457971582.44980000	+14.67333984	-5.94140625	-7.52343750	+13.73291016	+26.89453125	-41.19873047	+2928	+15.06005859	-5.49316406	-6.67968750	-67.65380859	-14.91943359	+12.17285156	+3320	+12.12890625	-7.46191406	-7.05761719	-4.04296875	+23.09326172	-54.44824219	+2196
+1457971582.45810010	+14.66455078	-5.66894531	-7.32128906	+14.78759766	+26.63085938	-39.99023438	+2976	+15.01171875	-5.27343750	-6.49511719	-67.39013672	-13.93066406	+12.52441406	+3344	+12.13769531	-7.22021484	-6.86425781	-3.03222656	+22.87353516	-52.99804688	+2236
+1457971582.46230010	+14.66455078	-5.54150391	-7.21582031	+15.27099609	+26.47705078	-39.44091797	+2992	+14.98974609	-5.17236328	-6.40283203	-67.30224609	-13.44726563	+12.67822266	+3356	+12.14648438	-7.10156250	-6.76318359	-2.52685547	+22.74169922	-52.31689453	+2256
+1457971582.46639990	+14.66455078	-5.40966797	-7.11474609	+15.77636719	+26.32324219	-38.91357422	+3004	+14.96337891	-5.06250000	-6.31933594	-67.14843750	-12.98583984	+12.78808594	+3364	+12.14648438	-6.98291016	-6.66650391	-2.04345703	+22.60986328	-51.63574219	+2272
+1457971582.47059990	+14.66894531	-5.28662109	-7.00048828	+16.23779297	+26.10351563	-38.45214844	+3016	+14.94580078	-4.96142578	-6.21826172	-67.01660156	-12.59033203	+12.98583984	+3372	+12.15527344	-6.87304688	-6.55664063	-1.58203125	+22.39013672	-51.04248047	+2288
+1457971582.47480010	+14.67333984	-5.16357422	-6.89501953	+16.72119141	+25.92773438	-37.96875000	+3024	+14.92382813	-4.86035156	-6.12597656	-66.86279297	-12.15087891	+13.11767578	+3380	+12.15966797	-6.75878906	-6.45556641	-1.07666016	+22.23632813	-50.38330078	+2304
+1457971582.47890000	+14.67333984	-5.04052734	-6.79394531	+17.20458984	+25.77392578	-37.48535156	+3028	+14.90625000	-4.75488281	-6.03808594	-66.66503906	-11.71142578	+13.27148438	+3388	+12.16845703	-6.64892578	-6.35888672	-0.57128906	+22.08251953	-49.74609375	+2316
+1457971582.48309990	+14.66455078	-4.92187500	-6.68408203	+17.68798828	+25.64208984	-37.02392578	+3028	+14.88867188	-4.64501953	-5.94140625	-66.46728516	-11.31591797	+13.46923828	+3396	+12.16845703	-6.53466797	-6.26220703	-0.06591797	+21.92871094	-49.13085938	+2332
+1457971582.48729990	+14.65136719	-4.80322266	-6.58300781	+18.17138672	+25.51025391	-36.56250000	+3028	+14.86669922	-4.53955078	-5.84033203	-66.24755859	-10.92041016	+13.66699219	+3404	+12.16845703	-6.42919922	-6.16992188	+0.41748047	+21.84082031	-48.49365234	+2340
+1457971582.49560000	+14.62500000	-4.57031250	-6.37207031	+19.09423828	+25.22460938	-35.70556641	+3024	+14.83593750	-4.31542969	-5.63818359	-65.76416016	-10.17333984	+14.17236328	+3424	+12.16406250	-6.22265625	-5.98535156	+1.34033203	+21.64306641	-47.35107422	+2360
+1457971582.49980000	+14.61181641	-4.46044922	-6.27099609	+19.53369141	+25.09277344	-35.31005859	+3024	+14.82275391	-4.20996094	-5.52832031	-65.50048828	-9.82177734	+14.45800781	+3436	+12.15527344	-6.12597656	-5.89746094	+1.77978516	+21.55517578	-46.80175781	+2368
+1457971582.50390010	+14.59423828	-4.35498047	-6.17431641	+19.95117188	+24.98291016	-34.91455078	+3024	+14.80957031	-4.09570313	-5.42724609	-65.17089844	-9.49218750	+14.72167969	+3448	+12.15087891	-6.03808594	-5.81396484	+2.19726563	+21.48925781	-46.27441406	+2372
+1457971582.50810000	+14.57226563	-4.25390625	-6.06884766	+20.36865234	+24.85107422	-34.56298828	+3024	+14.79638672	-3.98144531	-5.30859375	-64.86328125	-9.20654297	+15.05126953	+3460	+12.14208984	-5.94580078	-5.72607422	+2.61474609	+21.40136719	-45.76904297	+2376
+1457971582.51230000	+14.55029297	-4.15722656	-5.97216797	+20.76416016	+24.78515625	-34.18945313	+3028	+14.78320313	-3.87597656	-5.19873047	-64.55566406	-8.89892578	+15.33691406	+3476	+12.13330078	-5.86230469	-5.64697266	+3.01025391	+21.37939453	-45.24169922	+2380
+1457971582.51640010	+14.52832031	-4.05615234	-5.87988281	+21.18164063	+24.71923828	-33.79394531	+3028	+14.77001953	-3.76171875	-5.09326172	-64.20410156	-8.59130859	+15.62255859	+3492	+12.12451172	-5.77441406	-5.57226563	+3.42773438	+21.35742188	-44.71435547	+2380
+1457971582.52469990	+14.47119141	-3.87158203	-5.69531250	+21.92871094	+24.58740234	-33.04687500	+3040	+14.74365234	-3.54638672	-4.86474609	-63.56689453	-8.04199219	+16.28173828	+3524	+12.09814453	-5.61181641	-5.41845703	+4.17480469	+21.29150391	-43.72558594	+2380
+1457971582.52889990	+14.44482422	-3.77490234	-5.60742188	+22.30224609	+24.54345703	-32.67333984	+3048	+14.72607422	-3.44091797	-4.75927734	-63.23730469	-7.75634766	+16.56738281	+3540	+12.08056641	-5.53271484	-5.34375000	+4.52636719	+21.26953125	-43.26416016	+2384
+1457971582.53309990	+14.42285156	-3.68701172	-5.50634766	+22.63183594	+24.36767578	-32.40966797	+3064	+14.71728516	-3.33984375	-4.64062500	-62.92968750	-7.55859375	+16.91894531	+3560	+12.07177734	-5.45800781	-5.26025391	+4.85595703	+21.15966797	-42.82470703	+2388
+1457971582.53720000	+14.40087891	-3.60791016	-5.41406250	+22.93945313	+24.27978516	-32.10205078	+3076	+14.70410156	-3.24755859	-4.53076172	-62.66601563	-7.31689453	+17.18261719	+3576	+12.05859375	-5.38330078	-5.18554688	+5.16357422	+21.07177734	-42.38525391	+2388
+1457971582.54140000	+14.37890625	-3.52001953	-5.32177734	+23.26904297	+24.19189453	-31.77246094	+3088	+14.68652344	-3.15087891	-4.42529297	-62.38037109	-7.07519531	+17.44628906	+3592	+12.04980469	-5.30859375	-5.11083984	+5.51513672	+21.00585938	-41.94580078	+2392
+1457971582.54559990	+14.36132813	-3.43652344	-5.22509766	+23.57666016	+24.06005859	-31.50878906	+3104	+14.67333984	-3.06298828	-4.31982422	-62.11669922	-6.87744141	+17.75390625	+3608	+12.03662109	-5.23388672	-5.02734375	+5.82275391	+20.87402344	-41.52832031	+2392
+1457971582.54970000	+14.33935547	-3.35742188	-5.14160156	+23.88427734	+24.01611328	-31.20117188	+3116	+14.65576172	-2.97949219	-4.22753906	-61.89697266	-6.61376953	+17.92968750	+3620	+12.02783203	-5.15917969	-4.95263672	+6.15234375	+20.78613281	-41.08886719	+2396
+1457971582.55390000	+14.31738281	-3.26953125	-5.05810547	+24.25781250	+23.92822266	-30.87158203	+3128	+14.63378906	-2.89599609	-4.13525391	-61.65527344	-6.35009766	+18.10546875	+3628	+12.01464844	-5.08007813	-4.87792969	+6.52587891	+20.69824219	-40.62744141	+2400
+1457971582.56220010	+14.28662109	-3.10693359	-4.86035156	+24.85107422	+23.55468750	-30.32226563	+3156	+14.59863281	-2.74218750	-3.94628906	-61.25976563	-5.86669922	+18.52294922	+3648	+12.00146484	-4.93066406	-4.71093750	+7.20703125	+20.34667969	-39.81445313	+2408
+1457971582.56640010	+14.27343750	-3.02783203	-4.77246094	+25.18066406	+23.42285156	-30.01464844	+3164	+14.57666016	-2.67187500	-3.85839844	-61.10595703	-5.62500000	+18.69873047	+3652	+11.98828125	-4.85156250	-4.62744141	+7.55859375	+20.17089844	-39.39697266	+2412
+1457971582.57060000	+14.26464844	-2.94873047	-4.67138672	+25.46630859	+23.18115234	-29.79492188	+3176	+14.55908203	-2.60595703	-3.77490234	-60.93017578	-5.40527344	+18.89648438	+3656	+11.98388672	-4.78125000	-4.53955078	+7.91015625	+19.92919922	-39.04541016	+2416
+1457971582.57470010	+14.25585938	-2.86962891	-4.57910156	+25.81787109	+23.02734375	-29.50927734	+3184	+14.54150391	-2.54003906	-3.69580078	-60.77636719	-5.11962891	+19.02832031	+3656	+11.97949219	-4.70654297	-4.45166016	+8.26171875	+19.73144531	-38.62792969	+2420
+1457971582.57890010	+14.24707031	-2.79052734	-4.48681641	+26.14746094	+22.85156250	-29.22363281	+3188	+14.52392578	-2.47851563	-3.62109375	-60.62255859	-4.85595703	+19.16015625	+3656	+11.97509766	-4.63183594	-4.37255859	+8.65722656	+19.55566406	-38.21044922	+2424
+1457971582.58310010	+14.23388672	-2.71142578	-4.39453125	+26.49902344	+22.65380859	-28.95996094	+3192	+14.50634766	-2.41699219	-3.54199219	-60.44677734	-4.61425781	+19.31396484	+3652	+11.96630859	-4.55712891	-4.28466797	+9.03076172	+19.33593750	-37.81494141	+2428
+1457971582.58719990	+14.22070313	-2.63671875	-4.30664063	+26.82861328	+22.47802734	-28.67431641	+3192	+14.48437500	-2.35546875	-3.46728516	-60.31494141	-4.35058594	+19.44580078	+3648	+11.96191406	-4.48681641	-4.20556641	+9.38232422	+19.13818359	-37.44140625	+2428
+1457971582.59550000	+14.19873047	-2.48291016	-4.12646484	+27.50976563	+22.06054688	-28.12500000	+3188	+14.44482422	-2.23681641	-3.31347656	-59.98535156	-3.88916016	+19.75341797	+3636	+11.94433594	-4.34179688	-4.04296875	+10.12939453	+18.72070313	-36.67236328	+2432
+1457971582.59970000	+14.18554688	-2.40820313	-4.03417969	+27.83935547	+21.86279297	-27.88330078	+3180	+14.42724609	-2.17968750	-3.23876953	-59.85351563	-3.69140625	+19.92919922	+3628	+11.93554688	-4.28027344	-3.96386719	+10.45898438	+18.52294922	-36.32080078	+2432
+1457971582.60390000	+14.17236328	-2.34667969	-3.95068359	+28.12500000	+21.66503906	-27.66357422	+3176	+14.40966797	-2.12695313	-3.16406250	-59.69970703	-3.49365234	+20.08300781	+3620	+11.92675781	-4.21875000	-3.88916016	+10.78857422	+18.32519531	-35.99121094	+2432
+1457971582.60800000	+14.15917969	-2.28076172	-3.86279297	+28.41064453	+21.48925781	-27.44384766	+3164	+14.39648438	-2.06982422	-3.08496094	-59.52392578	-3.31787109	+20.28076172	+3612	+11.91796875	-4.15722656	-3.81005859	+11.09619141	+18.12744141	-35.66162109	+2432
+1457971582.61220000	+14.14160156	-2.21923828	-3.78369141	+28.67431641	+21.31347656	-27.24609375	+3156	+14.37451172	-2.01269531	-3.01025391	-59.37011719	-3.14208984	+20.45654297	+3600	+11.90917969	-4.10009766	-3.73974609	+11.38183594	+17.97363281	-35.35400391	+2428
+1457971582.61640000	+14.12841797	-2.15771484	-3.70458984	+28.95996094	+21.13769531	-27.02636719	+3148	+14.36132813	-1.95556641	-2.93554688	-59.17236328	-2.98828125	+20.63232422	+3592	+11.89599609	-4.04296875	-3.66943359	+11.68945313	+17.79785156	-35.04638672	+2428
+1457971582.62050010	+14.11083984	-2.09619141	-3.62548828	+29.22363281	+20.98388672	-26.80664063	+3136	+14.34375000	-1.89843750	-2.85644531	-58.97460938	-2.85644531	+20.83007813	+3584	+11.88720703	-3.99023438	-3.60791016	+11.97509766	+17.64404297	-34.73876953	+2424
+1457971582.62890010	+14.06689453	-1.99072266	-3.48046875	+29.64111328	+20.67626953	-26.43310547	+3116	+14.30419922	-1.79296875	-2.69384766	-58.64501953	-2.65869141	+21.29150391	+3568	+11.85644531	-3.89355469	-3.48486328	+12.41455078	+17.40234375	-34.18945313	+2412
+1457971582.63299990	+14.04931641	-1.94238281	-3.40576172	+29.83886719	+20.52246094	-26.27929688	+3108	+14.28662109	-1.74023438	-2.61474609	-58.49121094	-2.57080078	+21.55517578	+3560	+11.84765625	-3.84960938	-3.42333984	+12.65625000	+17.24853516	-33.94775391	+2404
+1457971582.63720010	+14.03173828	-1.89843750	-3.33544922	+30.01464844	+20.36865234	-26.12548828	+3100	+14.27343750	-1.69189453	-2.53125000	-58.31542969	-2.50488281	+21.79687500	+3556	+11.83447266	-3.81005859	-3.36621094	+12.83203125	+17.13867188	-33.70605469	+2400
+1457971582.64549990	+13.99658203	-1.81933594	-3.19921875	+30.30029297	+20.08300781	-25.86181641	+3084	+14.24267578	-1.59082031	-2.37304688	-57.94189453	-2.35107422	+22.28027344	+3544	+11.80810547	-3.73535156	-3.25634766	+13.16162109	+16.89697266	-33.24462891	+2384
+1457971582.64969990	+13.97460938	-1.77978516	-3.13769531	+30.45410156	+19.99511719	-25.68603516	+3080	+14.22509766	-1.53808594	-2.29833984	-57.76611328	-2.28515625	+22.52197266	+3540	+11.79492188	-3.70019531	-3.20800781	+13.31542969	+16.80908203	-33.02490234	+2376
+1457971582.65389990	+13.95263672	-1.74023438	-3.07617188	+30.60791016	+19.86328125	-25.51025391	+3076	+14.20751953	-1.49414063	-2.22363281	-57.61230469	-2.19726563	+22.74169922	+3532	+11.77734375	-3.66503906	-3.15966797	+13.51318359	+16.74316406	-32.78320313	+2368
+1457971582.66220000	+13.91748047	-1.66552734	-2.94873047	+30.91552734	+19.59960938	-25.18066406	+3076	+14.17675781	-1.41064453	-2.07421875	-57.30468750	-2.02148438	+23.22509766	+3524	+11.75537109	-3.59472656	-3.05859375	+13.82080078	+16.52343750	-32.34375000	+2352
+1457971582.67050000	+13.88671875	-1.59521484	-2.82568359	+31.15722656	+19.31396484	-24.89501953	+3076	+14.15039063	-1.33154297	-1.93359375	-57.01904297	-1.84570313	+23.70849609	+3516	+11.73339844	-3.52880859	-2.95751953	+14.12841797	+16.30371094	-31.92626953	+2332
+1457971582.67470000	+13.87353516	-1.56445313	-2.76416016	+31.28906250	+19.18212891	-24.74121094	+3076	+14.13720703	-1.29638672	-1.86767578	-56.88720703	-1.71386719	+23.88427734	+3508	+11.72021484	-3.49804688	-2.90478516	+14.26025391	+16.17187500	-31.70654297	+2324
+1457971582.67880010	+13.86035156	-1.52490234	-2.70703125	+31.46484375	+19.05029297	-24.56542969	+3076	+14.12402344	-1.26123047	-1.80615234	-56.75537109	-1.58203125	+24.08203125	+3500	+11.71142578	-3.46289063	-2.85644531	+14.45800781	+16.06201172	-31.46484375	+2320
+1457971582.68720010	+13.83398438	-1.45458984	-2.59716797	+31.79443359	+18.80859375	-24.19189453	+3072	+14.09765625	-1.19531250	-1.69628906	-56.51367188	-1.27441406	+24.38964844	+3484	+11.69384766	-3.40136719	-2.75537109	+14.78759766	+15.82031250	-31.02539063	+2304
+1457971582.69129990	+13.82080078	-1.41503906	-2.54443359	+31.97021484	+18.69873047	-23.99414063	+3072	+14.08447266	-1.16894531	-1.64355469	-56.44775391	-1.09863281	+24.54345703	+3472	+11.68505859	-3.36181641	-2.71142578	+14.98535156	+15.71044922	-30.80566406	+2296
+1457971582.69970010	+13.80761719	-1.34472656	-2.43017578	+32.32177734	+18.36914063	-23.64257813	+3064	+14.06250000	-1.12060547	-1.54248047	-56.29394531	-0.74707031	+24.80712891	+3448	+11.66748047	-3.29150391	-2.60595703	+15.35888672	+15.42480469	-30.36621094	+2288
+1457971582.70799990	+13.79443359	-1.27441406	-2.32031250	+32.65136719	+18.08349609	-23.31298828	+3052	+14.04492188	-1.07226563	-1.45458984	-56.14013672	-0.39550781	+25.02685547	+3420	+11.65429688	-3.22558594	-2.50927734	+15.68847656	+15.13916016	-29.97070313	+2276
+1457971582.71630000	+13.78564453	-1.20849609	-2.21923828	+32.98095703	+17.86376953	-22.93945313	+3028	+14.02294922	-1.02832031	-1.37988281	-56.03027344	+0.02197266	+25.15869141	+3388	+11.64111328	-3.16406250	-2.41699219	+16.01806641	+14.89746094	-29.57519531	+2268
+1457971582.72470000	+13.76806641	-1.14697266	-2.13134766	+33.31054688	+17.70996094	-22.56591797	+3004	+14.00537109	-0.99755859	-1.30517578	-55.94238281	+0.41748047	+25.29052734	+3352	+11.62792969	-3.10253906	-2.33349609	+16.34765625	+14.72167969	-29.17968750	+2256
+1457971582.73300000	+13.75488281	-1.09423828	-2.04785156	+33.55224609	+17.53417969	-22.25830078	+2976	+13.99218750	-0.96240234	-1.23486328	-55.87646484	+0.76904297	+25.42236328	+3316	+11.61474609	-3.04980469	-2.25878906	+16.61132813	+14.56787109	-28.82812500	+2248
+1457971582.74130010	+13.74609375	-1.05468750	-1.96435547	+33.70605469	+17.35839844	-21.97265625	+2944	+13.97900391	-0.92724609	-1.16015625	-55.78857422	+1.07666016	+25.55419922	+3280	+11.60156250	-3.01025391	-2.18408203	+16.78710938	+14.43603516	-28.49853516	+2232
+1457971582.74550010	+13.73730469	-1.03710938	-1.93359375	+33.79394531	+17.35839844	-21.81884766	+2928	+13.97460938	-0.90966797	-1.12939453	-55.74462891	+1.23046875	+25.59814453	+3264	+11.60156250	-2.99267578	-2.15771484	+16.87500000	+14.43603516	-28.34472656	+2224
+1457971582.75379990	+13.71972656	-1.00634766	-1.87207031	+33.90380859	+17.33642578	-21.55517578	+2896	+13.96142578	-0.88330078	-1.05908203	-55.67871094	+1.45019531	+25.72998047	+3236	+11.58837891	-2.96191406	-2.10498047	+16.96289063	+14.41406250	-28.03710938	+2208
+1457971582.76210000	+13.70214844	-0.98437500	-1.81933594	+33.96972656	+17.33642578	-21.29150391	+2868	+13.95263672	-0.85253906	-0.98876953	-55.61279297	+1.62597656	+25.88378906	+3212	+11.57958984	-2.93994141	-2.06103516	+17.05078125	+14.43603516	-27.75146484	+2184
+1457971582.76630000	+13.69335938	-0.97558594	-1.79296875	+33.94775391	+17.29248047	-21.20361328	+2856	+13.94824219	-0.83935547	-0.94921875	-55.56884766	+1.66992188	+25.97167969	+3200	+11.57519531	-2.93115234	-2.03906250	+17.05078125	+14.43603516	-27.61962891	+2176
+1457971582.77460000	+13.68457031	-0.96240234	-1.74462891	+33.94775391	+17.29248047	-21.04980469	+2836	+13.94824219	-0.80859375	-0.88330078	-55.48095703	+1.77978516	+26.10351563	+3180	+11.57080078	-2.91796875	-1.99951172	+17.05078125	+14.45800781	-27.37792969	+2152
+1457971582.78300000	+13.67578125	-0.95361328	-1.70068359	+33.90380859	+17.33642578	-20.87402344	+2820	+13.94384766	-0.78222656	-0.82177734	-55.41503906	+1.86767578	+26.21337891	+3164	+11.56640625	-2.90478516	-1.96875000	+17.07275391	+14.47998047	-27.15820313	+2128
+1457971582.79130010	+13.66259766	-0.94042969	-1.66552734	+33.88183594	+17.33642578	-20.72021484	+2808	+13.93945313	-0.76025391	-0.76025391	-55.39306641	+1.91162109	+26.36718750	+3148	+11.56201172	-2.88720703	-1.93798828	+17.05078125	+14.50195313	-26.96044922	+2104
+1457971582.79550000	+13.66259766	-0.93603516	-1.64355469	+33.90380859	+17.31445313	-20.65429688	+2800	+13.94384766	-0.74707031	-0.73828125	-55.37109375	+1.95556641	+26.38916016	+3140	+11.56201172	-2.87841797	-1.92480469	+17.07275391	+14.50195313	-26.85058594	+2092
+1457971582.80800010	+13.66259766	-0.91406250	-1.58642578	+33.88183594	+17.27050781	-20.47851563	+2788	+13.94384766	-0.72070313	-0.68115234	-55.37109375	+2.13134766	+26.47705078	+3116	+11.56640625	-2.85205078	-1.87207031	+17.11669922	+14.43603516	-26.60888672	+2060
+1457971582.81629990	+13.66699219	-0.89208984	-1.55566406	+33.99169922	+17.27050781	-20.28076172	+2776	+13.94824219	-0.71191406	-0.65917969	-55.41503906	+2.32910156	+26.43310547	+3096	+11.56640625	-2.82568359	-1.84130859	+17.20458984	+14.39208984	-26.45507813	+2044
+1457971582.82049990	+13.67138672	-0.87890625	-1.54248047	+34.05761719	+17.27050781	-20.17089844	+2772	+13.94824219	-0.70751953	-0.65478516	-55.43701172	+2.46093750	+26.38916016	+3084	+11.56640625	-2.81250000	-1.82812500	+17.27050781	+14.39208984	-26.34521484	+2036
+1457971582.82880000	+13.67138672	-0.85693359	-1.52050781	+34.18945313	+17.27050781	-19.95117188	+2756	+13.94384766	-0.70312500	-0.65039063	-55.48095703	+2.70263672	+26.30126953	+3064	+11.56640625	-2.78613281	-1.79736328	+17.38037109	+14.34814453	-26.19140625	+2024
+1457971582.83290000	+13.67578125	-0.84375000	-1.50732422	+34.25537109	+17.27050781	-19.84130859	+2748	+13.94824219	-0.69873047	-0.64599609	-55.52490234	+2.83447266	+26.23535156	+3052	+11.56640625	-2.77294922	-1.78417969	+17.44628906	+14.32617188	-26.10351563	+2016
+1457971582.84130000	+13.68017578	-0.82177734	-1.48095703	+34.40917969	+17.27050781	-19.64355469	+2728	+13.95263672	-0.69873047	-0.65039063	-55.61279297	+3.14208984	+26.05957031	+3028	+11.56640625	-2.75097656	-1.75341797	+17.55615234	+14.28222656	-25.94970703	+2008
+1457971582.84960010	+13.68457031	-0.80419922	-1.46777344	+34.51904297	+17.35839844	-19.44580078	+2704	+13.95263672	-0.69433594	-0.65478516	-55.67871094	+3.40576172	+25.83984375	+3004	+11.56640625	-2.72900391	-1.73583984	+17.64404297	+14.32617188	-25.79589844	+1996
+1457971582.85789990	+13.68896484	-0.78662109	-1.45898438	+34.67285156	+17.44628906	-19.22607422	+2680	+13.95263672	-0.69433594	-0.65478516	-55.74462891	+3.66943359	+25.62011719	+2984	+11.56640625	-2.71142578	-1.72265625	+17.77587891	+14.37011719	-25.62011719	+1988
+1457971582.86209990	+13.68457031	-0.77343750	-1.45458984	+34.71679688	+17.46826172	-19.16015625	+2668	+13.95263672	-0.68994141	-0.65478516	-55.78857422	+3.75732422	+25.55419922	+2972	+11.56201172	-2.70263672	-1.71826172	+17.79785156	+14.39208984	-25.57617188	+1984
+1457971582.86630010	+13.68457031	-0.77343750	-1.44580078	+34.71679688	+17.49023438	-19.11621094	+2656	+13.95263672	-0.68554688	-0.65478516	-55.78857422	+3.84521484	+25.46630859	+2960	+11.56201172	-2.70263672	-1.70947266	+17.79785156	+14.39208984	-25.53222656	+1976
+1457971582.87459990	+13.68457031	-0.77343750	-1.43701172	+34.71679688	+17.57812500	-19.02832031	+2632	+13.95703125	-0.67675781	-0.64160156	-55.81054688	+3.93310547	+25.33447266	+2944	+11.56201172	-2.69824219	-1.70507813	+17.77587891	+14.45800781	-25.40039063	+1964
+1457971582.87879990	+13.68457031	-0.77343750	-1.43261719	+34.69482422	+17.62207031	-19.00634766	+2624	+13.96142578	-0.67236328	-0.63281250	-55.81054688	+3.97705078	+25.29052734	+2936	+11.56201172	-2.69824219	-1.70068359	+17.77587891	+14.47998047	-25.35644531	+1956
+1457971582.88290000	+13.68457031	-0.76904297	-1.43701172	+34.69482422	+17.70996094	-18.96240234	+2616	+13.96142578	-0.66357422	-0.62841797	-55.81054688	+4.02099609	+25.20263672	+2932	+11.56640625	-2.69384766	-1.70507813	+17.75390625	+14.52392578	-25.29052734	+1952
+1457971582.88710000	+13.68017578	-0.76904297	-1.43701172	+34.67285156	+17.75390625	-18.94042969	+2608	+13.96142578	-0.65917969	-0.61962891	-55.81054688	+4.02099609	+25.18066406	+2924	+11.56201172	-2.69384766	-1.70507813	+17.73193359	+14.56787109	-25.26855469	+1944
+1457971582.89130000	+13.68017578	-0.76904297	-1.43701172	+34.67285156	+17.79785156	-18.94042969	+2600	+13.96142578	-0.65039063	-0.61083984	-55.76660156	+4.02099609	+25.15869141	+2920	+11.56201172	-2.69384766	-1.70507813	+17.70996094	+14.58984375	-25.22460938	+1936
+1457971582.89540000	+13.67578125	-0.76904297	-1.43701172	+34.65087891	+17.84179688	-18.91845703	+2596	+13.96142578	-0.64160156	-0.60205078	-55.74462891	+4.04296875	+25.13671875	+2916	+11.56640625	-2.69384766	-1.70947266	+17.68798828	+14.61181641	-25.18066406	+1928
+1457971582.90370010	+13.67138672	-0.76904297	-1.43261719	+34.60693359	+17.86376953	-18.91845703	+2588	+13.96582031	-0.62841797	-0.58007813	-55.70068359	+4.02099609	+25.15869141	+2912	+11.56640625	-2.69824219	-1.70947266	+17.64404297	+14.63378906	-25.11474609	+1912
+1457971582.91210010	+13.67138672	-0.77343750	-1.43261719	+34.54101563	+17.90771484	-18.89648438	+2584	+13.97021484	-0.61083984	-0.56250000	-55.63476563	+4.02099609	+25.18066406	+2908	+11.56640625	-2.69824219	-1.70947266	+17.60009766	+14.63378906	-25.04882813	+1900
+1457971582.92459990	+13.66699219	-0.76464844	-1.43261719	+34.54101563	+17.90771484	-18.85253906	+2584	+13.97021484	-0.59326172	-0.54492188	-55.56884766	+4.06494141	+25.24658203	+2904	+11.56640625	-2.69384766	-1.71386719	+17.55615234	+14.58984375	-24.98291016	+1876
+1457971582.93290000	+13.66259766	-0.75585938	-1.42822266	+34.56298828	+17.88574219	-18.80859375	+2588	+13.97021484	-0.58886719	-0.53613281	-55.52490234	+4.13085938	+25.31250000	+2900	+11.57080078	-2.68945313	-1.71386719	+17.55615234	+14.54589844	-24.93896484	+1864
+1457971582.93709990	+13.66259766	-0.75146484	-1.42382813	+34.58496094	+17.84179688	-18.78662109	+2588	+13.97021484	-0.58447266	-0.53613281	-55.52490234	+4.15283203	+25.35644531	+2900	+11.57080078	-2.68945313	-1.70947266	+17.57812500	+14.50195313	-24.91699219	+1860
+1457971582.94120000	+13.66259766	-0.74707031	-1.41943359	+34.60693359	+17.79785156	-18.76464844	+2592	+13.97021484	-0.58447266	-0.53173828	-55.52490234	+4.19677734	+25.37841797	+2896	+11.57080078	-2.68505859	-1.70947266	+17.57812500	+14.45800781	-24.89501953	+1856
+1457971582.94960000	+13.66699219	-0.72949219	-1.41064453	+34.65087891	+17.70996094	-18.69873047	+2596	+13.97021484	-0.58007813	-0.53173828	-55.52490234	+4.26269531	+25.44433594	+2892	+11.57519531	-2.67626953	-1.70507813	+17.60009766	+14.37011719	-24.87304688	+1848
+1457971582.95370010	+13.66699219	-0.72509766	-1.40185547	+34.69482422	+17.64404297	-18.65478516	+2596	+13.97021484	-0.58007813	-0.53173828	-55.52490234	+4.30664063	+25.46630859	+2888	+11.57519531	-2.67187500	-1.70068359	+17.62207031	+14.30419922	-24.85107422	+1844
+1457971582.95790000	+13.66699219	-0.71630859	-1.39746094	+34.73876953	+17.60009766	-18.61083984	+2596	+13.97021484	-0.58007813	-0.53173828	-55.54687500	+4.37255859	+25.48828125	+2884	+11.57519531	-2.66308594	-1.69628906	+17.64404297	+14.23828125	-24.85107422	+1840
+1457971582.96210000	+13.67138672	-0.70312500	-1.38867188	+34.80468750	+17.51220703	-18.58886719	+2600	+13.97021484	-0.58007813	-0.53173828	-55.54687500	+4.41650391	+25.53222656	+2880	+11.57519531	-2.65429688	-1.69189453	+17.68798828	+14.17236328	-24.82910156	+1840
+1457971582.96620010	+13.67138672	-0.69433594	-1.37988281	+34.84863281	+17.42431641	-18.54492188	+2596	+13.97021484	-0.58007813	-0.53173828	-55.56884766	+4.46044922	+25.55419922	+2876	+11.57958984	-2.64990234	-1.68750000	+17.70996094	+14.08447266	-24.80712891	+1840
+1457971582.97040010	+13.67578125	-0.68554688	-1.36669922	+34.91455078	+17.33642578	-18.52294922	+2596	+13.97021484	-0.58447266	-0.53173828	-55.56884766	+4.50439453	+25.59814453	+2872	+11.57958984	-2.64111328	-1.68310547	+17.73193359	+13.99658203	-24.80712891	+1840
+1457971582.97460010	+13.68017578	-0.67236328	-1.35791016	+34.95849609	+17.22656250	-18.47900391	+2596	+13.97021484	-0.58447266	-0.53173828	-55.59082031	+4.54833984	+25.64208984	+2868	+11.57958984	-2.63232422	-1.67431641	+17.77587891	+13.88671875	-24.78515625	+1840
+1457971582.98289990	+13.68457031	-0.65478516	-1.33593750	+35.04638672	+17.07275391	-18.43505859	+2588	+13.97021484	-0.58007813	-0.53173828	-55.59082031	+4.63623047	+25.70800781	+2860	+11.58398438	-2.61474609	-1.66113281	+17.86376953	+13.66699219	-24.76318359	+1840
+1457971582.98700000	+13.68457031	-0.64599609	-1.32714844	+35.09033203	+16.98486328	-18.41308594	+2584	+13.97021484	-0.58007813	-0.53173828	-55.61279297	+4.68017578	+25.75195313	+2856	+11.58398438	-2.60156250	-1.65234375	+17.90771484	+13.55712891	-24.74121094	+1844
+1457971582.99120000	+13.68457031	-0.63720703	-1.31835938	+35.13427734	+16.91894531	-18.36914063	+2580	+13.97021484	-0.58007813	-0.52734375	-55.61279297	+4.72412109	+25.79589844	+2852	+11.58398438	-2.59277344	-1.64355469	+17.92968750	+13.46923828	-24.71923828	+1844
+1457971582.99540000	+13.68457031	-0.63281250	-1.30957031	+35.15625000	+16.85302734	-18.36914063	+2572	+13.97021484	-0.57568359	-0.52294922	-55.59082031	+4.74609375	+25.86181641	+2848	+11.58398438	-2.58398438	-1.63916016	+17.97363281	+13.38134766	-24.71923828	+1844
+1457971582.99950000	+13.68457031	-0.62841797	-1.30078125	+35.17822266	+16.80908203	-18.34716797	+2568	+13.96582031	-0.57568359	-0.51855469	-55.59082031	+4.79003906	+25.92773438	+2848	+11.58398438	-2.57958984	-1.63476563	+17.99560547	+13.29345703	-24.69726563	+1844
+1457971583.00790000	+13.68457031	-0.62402344	-1.28759766	+35.17822266	+16.72119141	-18.32519531	+2556	+13.96582031	-0.56689453	-0.50537109	-55.56884766	+4.83398438	+26.08154297	+2844	+11.58398438	-2.57080078	-1.62597656	+17.99560547	+13.18359375	-24.67529297	+1840
+1457971583.01620010	+13.68017578	-0.62402344	-1.28320313	+35.15625000	+16.67724609	-18.32519531	+2544	+13.96142578	-0.55371094	-0.48779297	-55.50292969	+4.87792969	+26.23535156	+2844	+11.58398438	-2.56640625	-1.62158203	+17.99560547	+13.11767578	-24.63134766	+1836
+1457971583.02870010	+13.67138672	-0.62402344	-1.27880859	+35.13427734	+16.65527344	-18.30322266	+2532	+13.95703125	-0.52734375	-0.45263672	-55.39306641	+4.89990234	+26.49902344	+2852	+11.57958984	-2.56201172	-1.62158203	+17.97363281	+13.07373047	-24.56542969	+1820
+1457971583.03290010	+13.66699219	-0.62402344	-1.27441406	+35.13427734	+16.65527344	-18.30322266	+2532	+13.95263672	-0.52294922	-0.43945313	-55.34912109	+4.89990234	+26.58691406	+2852	+11.57958984	-2.56201172	-1.62158203	+17.97363281	+13.07373047	-24.54345703	+1816
+1457971583.03699990	+13.66259766	-0.62402344	-1.27441406	+35.11230469	+16.63330078	-18.30322266	+2532	+13.95263672	-0.51416016	-0.42626953	-55.30517578	+4.89990234	+26.67480469	+2856	+11.57519531	-2.56201172	-1.62158203	+17.95166016	+13.05175781	-24.52148438	+1812
+1457971583.04119990	+13.66259766	-0.62402344	-1.27001953	+35.11230469	+16.63330078	-18.30322266	+2532	+13.94824219	-0.50537109	-0.41308594	-55.26123047	+4.92187500	+26.76269531	+2860	+11.57519531	-2.56201172	-1.62158203	+17.95166016	+13.05175781	-24.49951172	+1808
+1457971583.04539990	+13.65820313	-0.62402344	-1.27001953	+35.11230469	+16.63330078	-18.30322266	+2532	+13.94824219	-0.50097656	-0.40429688	-55.21728516	+4.92187500	+26.82861328	+2864	+11.57519531	-2.56201172	-1.61718750	+17.92968750	+13.02978516	-24.47753906	+1800
+1457971583.04950000	+13.65380859	-0.62402344	-1.27001953	+35.11230469	+16.63330078	-18.30322266	+2532	+13.94384766	-0.49218750	-0.39111328	-55.17333984	+4.92187500	+26.87255859	+2868	+11.57519531	-2.56201172	-1.61718750	+17.92968750	+13.00781250	-24.45556641	+1796
+1457971583.05780010	+13.64941406	-0.61962891	-1.26562500	+35.11230469	+16.61132813	-18.32519531	+2536	+13.93945313	-0.48339844	-0.37353516	-55.10742188	+4.96582031	+26.96044922	+2872	+11.57080078	-2.55761719	-1.61279297	+17.95166016	+12.96386719	-24.41162109	+1788
+1457971583.06200000	+13.64941406	-0.61523438	-1.26123047	+35.13427734	+16.58935547	-18.34716797	+2536	+13.93945313	-0.48339844	-0.36914063	-55.08544922	+5.00976563	+26.98242188	+2872	+11.57080078	-2.55322266	-1.61279297	+17.97363281	+12.91992188	-24.38964844	+1784
+1457971583.06620000	+13.64501953	-0.61523438	-1.25683594	+35.15625000	+16.56738281	-18.34716797	+2540	+13.93505859	-0.47900391	-0.36035156	-55.06347656	+5.03173828	+27.00439453	+2872	+11.56640625	-2.54882813	-1.60839844	+17.97363281	+12.87597656	-24.36767578	+1784
+1457971583.07030010	+13.64501953	-0.61083984	-1.25244141	+35.17822266	+16.54541016	-18.36914063	+2540	+13.93505859	-0.47900391	-0.35595703	-55.04150391	+5.07568359	+27.02636719	+2872	+11.56640625	-2.54443359	-1.60400391	+17.99560547	+12.83203125	-24.34570313	+1780
+1457971583.07450010	+13.64062500	-0.60644531	-1.24804688	+35.22216797	+16.52343750	-18.41308594	+2544	+13.93066406	-0.47900391	-0.35156250	-55.01953125	+5.14160156	+27.00439453	+2872	+11.56640625	-2.54003906	-1.59521484	+18.03955078	+12.74414063	-24.32373047	+1780
+1457971583.08279990	+13.64062500	-0.59326172	-1.23486328	+35.28808594	+16.45751953	-18.45703125	+2548	+13.93066406	-0.47900391	-0.35156250	-54.97558594	+5.27343750	+26.98242188	+2864	+11.56201172	-2.52685547	-1.58203125	+18.12744141	+12.59033203	-24.27978516	+1780
+1457971583.08699990	+13.63623047	-0.58447266	-1.23046875	+35.35400391	+16.43554688	-18.50097656	+2548	+13.92626953	-0.47460938	-0.35156250	-54.95361328	+5.36132813	+26.93847656	+2860	+11.55761719	-2.51806641	-1.57324219	+18.17138672	+12.50244141	-24.25781250	+1780
+1457971583.09120010	+13.63623047	-0.58007813	-1.22167969	+35.41992188	+16.39160156	-18.52294922	+2548	+13.92626953	-0.47460938	-0.35156250	-54.93164063	+5.44921875	+26.91650391	+2856	+11.55761719	-2.50927734	-1.56445313	+18.23730469	+12.41455078	-24.23583984	+1780
+1457971583.09530000	+13.63623047	-0.57128906	-1.21289063	+35.48583984	+16.34765625	-18.56689453	+2548	+13.92187500	-0.47460938	-0.35156250	-54.90966797	+5.53710938	+26.87255859	+2852	+11.55761719	-2.50048828	-1.56005859	+18.30322266	+12.34863281	-24.21386719	+1780
+1457971583.10369990	+13.63183594	-0.54931641	-1.19531250	+35.63964844	+16.28173828	-18.65478516	+2544	+13.92187500	-0.47460938	-0.35156250	-54.86572266	+5.77880859	+26.80664063	+2840	+11.54882813	-2.48730469	-1.54248047	+18.41308594	+12.15087891	-24.14794922	+1784
+1457971583.10780000	+13.63183594	-0.54492188	-1.19091797	+35.72753906	+16.23779297	-18.72070313	+2544	+13.91748047	-0.47460938	-0.35156250	-54.82177734	+5.86669922	+26.76269531	+2832	+11.54882813	-2.47851563	-1.53369141	+18.45703125	+12.08496094	-24.12597656	+1788
+1457971583.11200000	+13.62744141	-0.53613281	-1.18212891	+35.79345703	+16.21582031	-18.76464844	+2540	+13.91748047	-0.47021484	-0.35595703	-54.77783203	+5.99853516	+26.71875000	+2828	+11.54443359	-2.47412109	-1.52929688	+18.50097656	+12.01904297	-24.10400391	+1788
+1457971583.11620000	+13.62744141	-0.53173828	-1.17773438	+35.83740234	+16.21582031	-18.83056641	+2536	+13.91308594	-0.46582031	-0.35595703	-54.73388672	+6.10839844	+26.67480469	+2824	+11.54443359	-2.46972656	-1.52490234	+18.54492188	+11.97509766	-24.08203125	+1788
+1457971583.12030010	+13.62304688	-0.52734375	-1.17333984	+35.88134766	+16.21582031	-18.87451172	+2528	+13.91308594	-0.46142578	-0.35156250	-54.66796875	+6.21826172	+26.63085938	+2816	+11.54003906	-2.46972656	-1.52490234	+18.56689453	+11.93115234	-24.03808594	+1788
+1457971583.12450000	+13.61865234	-0.52294922	-1.17333984	+35.92529297	+16.21582031	-18.91845703	+2524	+13.90869141	-0.45703125	-0.35156250	-54.60205078	+6.32812500	+26.60888672	+2812	+11.54003906	-2.46533203	-1.52050781	+18.58886719	+11.88720703	-24.01611328	+1788
+1457971583.12870000	+13.61425781	-0.52294922	-1.16894531	+35.96923828	+16.21582031	-18.98437500	+2520	+13.90429688	-0.45263672	-0.34716797	-54.53613281	+6.39404297	+26.58691406	+2808	+11.53564453	-2.46533203	-1.52050781	+18.58886719	+11.86523438	-23.99414063	+1784
+1457971583.13700010	+13.60986328	-0.52294922	-1.16894531	+36.01318359	+16.23779297	-19.11621094	+2508	+13.89990234	-0.43945313	-0.33398438	-54.33837891	+6.54785156	+26.58691406	+2804	+11.53125000	-2.46533203	-1.52490234	+18.58886719	+11.82128906	-23.95019531	+1784
+1457971583.14109990	+13.60546875	-0.52294922	-1.16894531	+36.01318359	+16.23779297	-19.18212891	+2508	+13.89550781	-0.43066406	-0.32519531	-54.25048828	+6.61376953	+26.58691406	+2804	+11.52685547	-2.46972656	-1.52490234	+18.56689453	+11.79931641	-23.92822266	+1780
+1457971583.14529990	+13.60107422	-0.52734375	-1.16894531	+36.01318359	+16.23779297	-19.24804688	+2504	+13.89550781	-0.42626953	-0.31640625	-54.16259766	+6.65771484	+26.58691406	+2804	+11.52685547	-2.46972656	-1.52490234	+18.54492188	+11.77734375	-23.90625000	+1780
+1457971583.14949990	+13.59667969	-0.53173828	-1.16894531	+36.01318359	+16.25976563	-19.33593750	+2504	+13.89111328	-0.41748047	-0.31201172	-54.03076172	+6.72363281	+26.58691406	+2804	+11.52246094	-2.47412109	-1.52929688	+18.52294922	+11.75537109	-23.88427734	+1780
+1457971583.15360000	+13.59228516	-0.53613281	-1.16894531	+36.01318359	+16.25976563	-19.40185547	+2504	+13.88671875	-0.41308594	-0.30322266	-53.89892578	+6.76757813	+26.58691406	+2808	+11.52246094	-2.47412109	-1.53369141	+18.50097656	+11.73339844	-23.88427734	+1776
+1457971583.15780000	+13.58789063	-0.54052734	-1.16894531	+36.01318359	+16.25976563	-19.48974609	+2504	+13.88671875	-0.40869141	-0.29443359	-53.78906250	+6.83349609	+26.60888672	+2808	+11.51806641	-2.47851563	-1.53369141	+18.47900391	+11.71142578	-23.86230469	+1776
+1457971583.16199990	+13.58349609	-0.54492188	-1.16894531	+36.03515625	+16.23779297	-19.57763672	+2504	+13.88232422	-0.39990234	-0.28564453	-53.59130859	+6.87744141	+26.63085938	+2808	+11.51806641	-2.47851563	-1.53808594	+18.45703125	+11.66748047	-23.84033203	+1772
+1457971583.16610000	+13.57910156	-0.54492188	-1.16894531	+36.05712891	+16.21582031	-19.68750000	+2504	+13.87792969	-0.39550781	-0.27685547	-53.41552734	+6.92138672	+26.67480469	+2812	+11.51367188	-2.48291016	-1.53808594	+18.43505859	+11.62353516	-23.84033203	+1768
+1457971583.17450000	+13.57470703	-0.54931641	-1.16015625	+36.12304688	+16.12792969	-19.92919922	+2508	+13.87792969	-0.38671875	-0.26806641	-52.95410156	+6.98730469	+26.71875000	+2812	+11.50927734	-2.48291016	-1.54248047	+18.41308594	+11.46972656	-23.84033203	+1764
+1457971583.17860010	+13.57031250	-0.54931641	-1.15576172	+36.16699219	+16.08398438	-20.03906250	+2508	+13.87353516	-0.38671875	-0.25927734	-52.69042969	+7.03125000	+26.71875000	+2812	+11.50927734	-2.48291016	-1.54248047	+18.39111328	+11.35986328	-23.84033203	+1760
+1457971583.18280010	+13.57031250	-0.54931641	-1.15136719	+36.23291016	+16.01806641	-20.14892578	+2508	+13.87353516	-0.38671875	-0.26367188	-52.44873047	+7.09716797	+26.71875000	+2812	+11.50927734	-2.48291016	-1.54248047	+18.41308594	+11.22802734	-23.84033203	+1756
+1457971583.18700000	+13.57031250	-0.54931641	-1.14697266	+36.29882813	+15.97412109	-20.30273438	+2512	+13.86914063	-0.37792969	-0.25927734	-51.96533203	+7.14111328	+26.74072266	+2812	+11.50488281	-2.47851563	-1.54248047	+18.41308594	+11.05224609	-23.86230469	+1752
+1457971583.19109990	+13.57031250	-0.54492188	-1.14257813	+36.36474609	+15.90820313	-20.41259766	+2512	+13.86474609	-0.37792969	-0.25488281	-51.56982422	+7.14111328	+26.78466797	+2812	+11.50048828	-2.47412109	-1.53808594	+18.45703125	+10.85449219	-23.88427734	+1748
+1457971583.19530010	+13.57031250	-0.53613281	-1.13818359	+36.45263672	+15.82031250	-20.54443359	+2512	+13.86474609	-0.38232422	-0.25927734	-51.19628906	+7.18505859	+26.78466797	+2808	+11.50048828	-2.46972656	-1.53808594	+18.47900391	+10.67871094	-23.90625000	+1748
+1457971583.19950010	+13.57031250	-0.53173828	-1.12939453	+36.54052734	+15.73242188	-20.67626953	+2512	+13.86035156	-0.36914063	-0.25927734	-50.51513672	+7.16308594	+26.85058594	+2808	+11.49609375	-2.46093750	-1.52929688	+18.54492188	+10.37109375	-23.95019531	+1748
+1457971583.20359990	+13.57031250	-0.52734375	-1.12500000	+36.60644531	+15.64453125	-20.83007813	+2508	+13.86035156	-0.37353516	-0.25927734	-50.00976563	+7.11914063	+26.89453125	+2804	+11.49609375	-2.45654297	-1.52490234	+18.58886719	+10.10742188	-24.01611328	+1748
+1457971583.21199990	+13.57470703	-0.51855469	-1.11181641	+36.69433594	+15.51269531	-21.13769531	+2504	+13.85595703	-0.36474609	-0.26806641	-48.88916016	+7.03125000	+26.93847656	+2804	+11.49169922	-2.44335938	-1.51171875	+18.69873047	+9.58007813	-24.12597656	+1752
+1457971583.21610000	+13.57470703	-0.51416016	-1.10742188	+36.73828125	+15.44677734	-21.29150391	+2500	+13.85595703	-0.36035156	-0.26806641	-48.25195313	+6.92138672	+27.00439453	+2800	+11.48730469	-2.43896484	-1.50732422	+18.74267578	+9.31640625	-24.19189453	+1752
+1457971583.22030000	+13.57470703	-0.50976563	-1.10742188	+36.78222656	+15.40283203	-21.42333984	+2496	+13.85156250	-0.36035156	-0.27685547	-47.63671875	+6.87744141	+27.02636719	+2800	+11.48730469	-2.43017578	-1.50732422	+18.78662109	+9.09667969	-24.23583984	+1752
+1457971583.22440000	+13.57031250	-0.50976563	-1.10302734	+36.78222656	+15.33691406	-21.59912109	+2488	+13.84716797	-0.34716797	-0.27246094	-46.91162109	+6.72363281	+27.18017578	+2804	+11.48291016	-2.42578125	-1.50732422	+18.80859375	+8.81103516	-24.32373047	+1752
+1457971583.22860000	+13.57031250	-0.50976563	-1.10302734	+36.76025391	+15.24902344	-21.77490234	+2484	+13.84277344	-0.34277344	-0.26806641	-46.23046875	+6.54785156	+27.31201172	+2804	+11.47851563	-2.42578125	-1.50292969	+18.80859375	+8.56933594	-24.38964844	+1756
+1457971583.23280000	+13.57031250	-0.50976563	-1.09863281	+36.76025391	+15.18310547	-21.95068359	+2476	+13.84277344	-0.33837891	-0.27246094	-45.54931641	+6.41601563	+27.42187500	+2800	+11.47412109	-2.42578125	-1.50292969	+18.80859375	+8.34960938	-24.47753906	+1756
+1457971583.23690010	+13.56591797	-0.50976563	-1.09423828	+36.71630859	+15.09521484	-22.14843750	+2472	+13.83837891	-0.32958984	-0.26367188	-44.80224609	+6.19628906	+27.61962891	+2800	+11.46972656	-2.42578125	-1.50292969	+18.80859375	+8.10791016	-24.56542969	+1756
+1457971583.24110010	+13.56591797	-0.51416016	-1.08984375	+36.62841797	+15.00732422	-22.36816406	+2468	+13.83837891	-0.32080078	-0.25927734	-44.07714844	+5.97656250	+27.79541016	+2800	+11.46972656	-2.43017578	-1.50292969	+18.76464844	+7.88818359	-24.65332031	+1756
+1457971583.24939990	+13.55712891	-0.53173828	-1.08984375	+36.45263672	+14.87548828	-22.76367188	+2464	+13.82958984	-0.30322266	-0.24609375	-42.62695313	+5.53710938	+28.23486328	+2800	+11.46093750	-2.43896484	-1.51611328	+18.65478516	+7.49267578	-24.82910156	+1760
+1457971583.25359990	+13.55273438	-0.53613281	-1.08984375	+36.34277344	+14.78759766	-22.96142578	+2460	+13.82519531	-0.29003906	-0.23291016	-41.90185547	+5.27343750	+28.52050781	+2800	+11.45654297	-2.44775391	-1.52050781	+18.61083984	+7.31689453	-24.93896484	+1760
+1457971583.25780010	+13.54833984	-0.54492188	-1.08984375	+36.25488281	+14.69970703	-23.15917969	+2460	+13.82080078	-0.28125000	-0.22851563	-41.15478516	+5.05371094	+28.80615234	+2800	+11.45214844	-2.45214844	-1.52929688	+18.56689453	+7.14111328	-25.02685547	+1760
+1457971583.26189990	+13.54394531	-0.55371094	-1.08544922	+36.12304688	+14.56787109	-23.37890625	+2460	+13.81640625	-0.27246094	-0.21533203	-40.49560547	+4.76806641	+29.15771484	+2800	+11.44775391	-2.45654297	-1.53369141	+18.50097656	+6.94335938	-25.11474609	+1760
+1457971583.26609990	+13.53515625	-0.56250000	-1.08105469	+35.96923828	+14.43603516	-23.62060547	+2460	+13.80761719	-0.26367188	-0.20214844	-39.81445313	+4.48242188	+29.50927734	+2800	+11.44335938	-2.46533203	-1.53808594	+18.43505859	+6.74560547	-25.24658203	+1760
+1457971583.27029990	+13.53076172	-0.57128906	-1.07666016	+35.83740234	+14.30419922	-23.84033203	+2464	+13.80322266	-0.25488281	-0.18896484	-39.13330078	+4.21875000	+29.88281250	+2800	+11.43896484	-2.47412109	-1.54248047	+18.36914063	+6.54785156	-25.35644531	+1760
+1457971583.27860000	+13.52197266	-0.58447266	-1.06347656	+35.57373047	+13.99658203	-24.30175781	+2472	+13.79443359	-0.24169922	-0.15820313	-37.81494141	+3.64746094	+30.62988281	+2800	+11.43017578	-2.48730469	-1.55126953	+18.25927734	+6.15234375	-25.57617188	+1756
+1457971583.28280000	+13.51318359	-0.59326172	-1.06347656	+35.44189453	+13.86474609	-24.52148438	+2472	+13.78564453	-0.23291016	-0.14941406	-37.13378906	+3.40576172	+31.00341797	+2800	+11.42578125	-2.49609375	-1.55566406	+18.21533203	+5.95458984	-25.66406250	+1756
+1457971583.28690000	+13.50878906	-0.60205078	-1.05908203	+35.31005859	+13.73291016	-24.71923828	+2476	+13.78125000	-0.22412109	-0.13623047	-36.49658203	+3.09814453	+31.39892578	+2800	+11.41699219	-2.50048828	-1.56005859	+18.19335938	+5.75683594	-25.79589844	+1752
+1457971583.29110000	+13.50000000	-0.60205078	-1.05468750	+35.20019531	+13.57910156	-24.93896484	+2480	+13.76806641	-0.21533203	-0.11865234	-35.85937500	+2.81250000	+31.81640625	+2800	+11.41259766	-2.50048828	-1.56445313	+18.19335938	+5.53710938	-25.90576172	+1748
+1457971583.29520010	+13.49560547	-0.60644531	-1.04589844	+35.09033203	+13.38134766	-25.15869141	+2484	+13.76367188	-0.21093750	-0.10986328	-35.24414063	+2.52685547	+32.21191406	+2800	+11.40820313	-2.50488281	-1.56884766	+18.17138672	+5.29541016	-26.01562500	+1744
+1457971583.29940010	+13.49560547	-0.60644531	-1.03710938	+35.00244141	+13.20556641	-25.37841797	+2484	+13.75488281	-0.20214844	-0.09667969	-34.56298828	+2.24121094	+32.58544922	+2800	+11.40380859	-2.50488281	-1.56445313	+18.19335938	+5.05371094	-26.12548828	+1736
+1457971583.30360010	+13.49121094	-0.61083984	-1.02832031	+34.89257813	+13.05175781	-25.59814453	+2488	+13.74609375	-0.19775391	-0.08789063	-33.92578125	+1.91162109	+32.95898438	+2800	+11.39941406	-2.50927734	-1.56445313	+18.19335938	+4.79003906	-26.25732422	+1732
+1457971583.31189990	+13.48242188	-0.61962891	-1.01953125	+34.71679688	+12.78808594	-26.01562500	+2488	+13.72412109	-0.17578125	-0.07031250	-32.51953125	+1.29638672	+33.59619141	+2796	+11.38623047	-2.50927734	-1.56445313	+18.25927734	+4.28466797	-26.47705078	+1724
+1457971583.31609990	+13.47802734	-0.61962891	-1.01953125	+34.62890625	+12.70019531	-26.19140625	+2484	+13.71533203	-0.17138672	-0.06152344	-31.81640625	+0.96679688	+33.90380859	+2796	+11.38183594	-2.50927734	-1.56005859	+18.30322266	+4.04296875	-26.56494141	+1720
+1457971583.32020000	+13.47802734	-0.61962891	-1.01074219	+34.56298828	+12.56835938	-26.38916016	+2484	+13.70214844	-0.16699219	-0.05712891	-31.13525391	+0.63720703	+34.14550781	+2792	+11.37744141	-2.50927734	-1.56005859	+18.36914063	+3.80126953	-26.67480469	+1716
+1457971583.32439990	+13.47363281	-0.61962891	-1.01074219	+34.47509766	+12.48046875	-26.56494141	+2480	+13.68896484	-0.14941406	-0.04833984	-30.30029297	+0.26367188	+34.43115234	+2792	+11.36865234	-2.50488281	-1.56005859	+18.43505859	+3.55957031	-26.76269531	+1712
+1457971583.33270000	+13.46484375	-0.62841797	-0.99755859	+34.29931641	+12.30468750	-26.93847656	+2472	+13.66259766	-0.13623047	-0.03515625	-28.78417969	-0.54931641	+34.87060547	+2788	+11.35546875	-2.50488281	-1.55566406	+18.52294922	+3.05419922	-26.98242188	+1708
+1457971583.33690000	+13.46044922	-0.63281250	-0.99755859	+34.21142578	+12.28271484	-27.09228516	+2468	+13.64941406	-0.11425781	-0.02636719	-27.83935547	-0.98876953	+35.06835938	+2792	+11.35107422	-2.50488281	-1.55566406	+18.61083984	+2.83447266	-27.07031250	+1708
+1457971583.34520010	+13.44726563	-0.64599609	-1.00195313	+33.99169922	+12.28271484	-27.39990234	+2456	+13.61865234	-0.09667969	-0.01318359	-26.08154297	-1.88964844	+35.33203125	+2788	+11.33349609	-2.51367188	-1.56005859	+18.69873047	+2.41699219	-27.26806641	+1708
+1457971583.34940000	+13.43847656	-0.65478516	-1.00195313	+33.90380859	+12.30468750	-27.55371094	+2452	+13.60107422	-0.07470703	+0.00000000	-25.04882813	-2.46093750	+35.46386719	+2788	+11.32470703	-2.51806641	-1.56445313	+18.78662109	+2.24121094	-27.37792969	+1708
+1457971583.35360000	+13.42968750	-0.66357422	-1.00634766	+33.79394531	+12.30468750	-27.70751953	+2448	+13.58789063	-0.06152344	+0.01318359	-24.08203125	-3.03222656	+35.57373047	+2788	+11.31591797	-2.52685547	-1.56884766	+18.80859375	+2.04345703	-27.46582031	+1708
+1457971583.35770010	+13.42089844	-0.67236328	-1.01513672	+33.68408203	+12.34863281	-27.83935547	+2444	+13.56591797	-0.04833984	+0.01757813	-23.11523438	-3.58154297	+35.59570313	+2788	+11.30712891	-2.53564453	-1.57763672	+18.85253906	+1.91162109	-27.57568359	+1708
+1457971583.36190010	+13.41210938	-0.68115234	-1.01513672	+33.59619141	+12.34863281	-28.03710938	+2440	+13.54833984	-0.02636719	+0.03076172	-22.01660156	-4.24072266	+35.66162109	+2792	+11.29833984	-2.54003906	-1.58642578	+18.91845703	+1.73583984	-27.70751953	+1708
+1457971583.36610010	+13.39892578	-0.69433594	-1.01513672	+33.46435547	+12.32666016	-28.23486328	+2436	+13.53076172	-0.00878906	+0.04833984	-20.98388672	-4.89990234	+35.68359375	+2792	+11.28955078	-2.55322266	-1.59082031	+18.94042969	+1.56005859	-27.83935547	+1712
+1457971583.37439990	+13.37255859	-0.71630859	-1.03271484	+33.28857422	+12.37060547	-28.60839844	+2432	+13.48681641	+0.03076172	+0.07031250	-18.80859375	-6.28417969	+35.59570313	+2792	+11.26757813	-2.58398438	-1.62158203	+19.00634766	+1.27441406	-28.12500000	+1716
+1457971583.37850000	+13.35937500	-0.72949219	-1.03271484	+33.20068359	+12.30468750	-28.82812500	+2428	+13.46923828	+0.04833984	+0.08349609	-17.70996094	-7.00927734	+35.50781250	+2788	+11.25878906	-2.60156250	-1.63037109	+19.05029297	+1.09863281	-28.27880859	+1716
+1457971583.38270000	+13.34179688	-0.74267578	-1.05468750	+33.13476563	+12.37060547	-28.98193359	+2432	+13.44287109	+0.06591797	+0.08789063	-16.58935547	-7.64648438	+35.35400391	+2784	+11.24560547	-2.61914063	-1.65234375	+19.09423828	+1.01074219	-28.43261719	+1720
+1457971583.38689990	+13.32421875	-0.75146484	-1.05908203	+33.15673828	+12.21679688	-29.24560547	+2432	+13.41650391	+0.08789063	+0.09667969	-15.49072266	-8.41552734	+35.22216797	+2784	+11.23681641	-2.63232422	-1.66992188	+19.16015625	+0.83496094	-28.63037109	+1720
+1457971583.39100000	+13.30664063	-0.76025391	-1.05908203	+33.13476563	+12.06298828	-29.53125000	+2428	+13.39013672	+0.10546875	+0.10986328	-14.39208984	-9.16259766	+35.04638672	+2784	+11.22363281	-2.65429688	-1.68310547	+19.22607422	+0.63720703	-28.85009766	+1720
+1457971583.39520000	+13.28906250	-0.77343750	-1.08105469	+33.13476563	+11.99707031	-29.70703125	+2432	+13.36376953	+0.12304688	+0.10546875	-13.29345703	-9.82177734	+34.80468750	+2780	+11.21044922	-2.67187500	-1.70507813	+19.29199219	+0.50537109	-29.04785156	+1724
+1457971583.40350010	+13.25390625	-0.78222656	-1.08544922	+33.31054688	+11.46972656	-30.32226563	+2424	+13.31103516	+0.15820313	+0.10986328	-11.16210938	-11.25000000	+34.32128906	+2768	+11.18847656	-2.71142578	-1.74023438	+19.48974609	+0.06591797	-29.55322266	+1720
+1457971583.40770010	+13.23193359	-0.79541016	-1.10742188	+33.37646484	+11.29394531	-30.54199219	+2428	+13.28027344	+0.17578125	+0.10546875	-10.10742188	-11.86523438	+33.99169922	+2764	+11.17529297	-2.73339844	-1.76220703	+19.57763672	-0.08789063	-29.79492188	+1724
+1457971583.41190000	+13.20996094	-0.79541016	-1.11621094	+33.57421875	+10.98632813	-30.84960938	+2424	+13.24951172	+0.18457031	+0.09228516	-9.09667969	-12.45849609	+33.68408203	+2756	+11.16210938	-2.75097656	-1.77978516	+19.75341797	-0.28564453	-30.05859375	+1720
+1457971583.41599990	+13.19238281	-0.80419922	-1.12500000	+33.72802734	+10.65673828	-31.13525391	+2424	+13.21875000	+0.19775391	+0.08349609	-8.08593750	-13.02978516	+33.35449219	+2748	+11.14892578	-2.76855469	-1.80175781	+19.92919922	-0.48339844	-30.32226563	+1720
+1457971583.42020010	+13.17041016	-0.81298828	-1.14697266	+33.88183594	+10.39306641	-31.33300781	+2424	+13.18798828	+0.21533203	+0.06591797	-7.07519531	-13.51318359	+33.00292969	+2740	+11.13574219	-2.78613281	-1.82373047	+20.08300781	-0.65917969	-30.58593750	+1720
+1457971583.42440010	+13.14843750	-0.81298828	-1.16015625	+34.14550781	+10.04150391	-31.59667969	+2420	+13.15283203	+0.21972656	+0.04394531	-6.17431641	-13.97460938	+32.65136719	+2732	+11.12255859	-2.80371094	-1.84570313	+20.30273438	-0.85693359	-30.84960938	+1720
+1457971583.42849990	+13.12646484	-0.82177734	-1.17333984	+34.36523438	+9.64599609	-31.83837891	+2416	+13.12207031	+0.22851563	+0.02197266	-5.27343750	-14.39208984	+32.27783203	+2724	+11.10498047	-2.82128906	-1.86767578	+20.50048828	-1.03271484	-31.13525391	+1720
+1457971583.43689990	+13.08251953	-0.83056641	-1.21289063	+34.89257813	+8.98681641	-32.25585938	+2404	+13.05175781	+0.23730469	-0.03955078	-3.55957031	-15.05126953	+31.55273438	+2704	+11.07421875	-2.86083984	-1.91162109	+20.93994141	-1.31835938	-31.68457031	+1720
+1457971583.44100000	+13.06054688	-0.84375000	-1.23486328	+35.11230469	+8.65722656	-32.45361328	+2400	+13.02099609	+0.24169922	-0.07470703	-2.76855469	-15.31494141	+31.20117188	+2692	+11.05664063	-2.88281250	-1.93359375	+21.13769531	-1.45019531	-31.94824219	+1720
+1457971583.44520000	+13.03857422	-0.86132813	-1.26123047	+35.33203125	+8.37158203	-32.62939453	+2396	+12.98583984	+0.24169922	-0.11425781	-1.97753906	-15.51269531	+30.82763672	+2680	+11.03906250	-2.90478516	-1.95996094	+21.35742188	-1.51611328	-32.23388672	+1724
+1457971583.44930010	+13.01220703	-0.87011719	-1.29199219	+35.61767578	+8.12988281	-32.76123047	+2392	+12.95068359	+0.23730469	-0.15820313	-1.31835938	-15.64453125	+30.45410156	+2668	+11.01708984	-2.92675781	-1.99072266	+21.62109375	-1.56005859	-32.47558594	+1724
+1457971583.45350000	+12.98583984	-0.88330078	-1.32714844	+35.85937500	+7.88818359	-32.89306641	+2388	+12.91552734	+0.23291016	-0.20214844	-0.68115234	-15.73242188	+30.10253906	+2656	+10.99511719	-2.95312500	-2.01708984	+21.81884766	-1.58203125	-32.71728516	+1728
+1457971583.45770000	+12.95947266	-0.90087891	-1.36230469	+36.10107422	+7.69042969	-33.00292969	+2384	+12.88037109	+0.22851563	-0.25048828	-0.02197266	-15.79833984	+29.77294922	+2644	+10.97314453	-2.97949219	-2.05224609	+22.03857422	-1.58203125	-32.95898438	+1732
+1457971583.46600010	+12.90673828	-0.94042969	-1.43701172	+36.58447266	+7.31689453	-33.26660156	+2376	+12.81005859	+0.20214844	-0.35156250	+1.01074219	-15.84228516	+29.06982422	+2616	+10.92919922	-3.03662109	-2.11816406	+22.43408203	-1.47216797	-33.44238281	+1740
+1457971583.47020010	+12.88037109	-0.96240234	-1.48535156	+36.80419922	+7.22900391	-33.37646484	+2372	+12.77490234	+0.18896484	-0.40869141	+1.53808594	-15.79833984	+28.71826172	+2604	+10.90722656	-3.07177734	-2.15332031	+22.60986328	-1.36230469	-33.70605469	+1744
+1457971583.47429990	+12.84960938	-0.98437500	-1.52929688	+37.02392578	+7.14111328	-33.48632813	+2372	+12.73974609	+0.17138672	-0.46582031	+1.93359375	-15.75439453	+28.36669922	+2592	+10.88085938	-3.10693359	-2.19287109	+22.78564453	-1.23046875	-33.94775391	+1752
+1457971583.47849990	+12.81884766	-1.01513672	-1.57763672	+37.19970703	+7.07519531	-33.59619141	+2368	+12.70898438	+0.15380859	-0.51855469	+2.32910156	-15.68847656	+28.01513672	+2580	+10.85449219	-3.14648438	-2.23242188	+22.91748047	-1.09863281	-34.18945313	+1756
+1457971583.48270010	+12.79248047	-1.04589844	-1.63476563	+37.37548828	+7.11914063	-33.68408203	+2368	+12.67382813	+0.13183594	-0.58886719	+2.72460938	-15.53466797	+27.64160156	+2568	+10.82812500	-3.18603516	-2.28076172	+23.07128906	-0.87890625	-34.40917969	+1764
+1457971583.48680000	+12.75732422	-1.07226563	-1.69189453	+37.55126953	+7.11914063	-33.81591797	+2364	+12.64306641	+0.10986328	-0.65039063	+3.05419922	-15.46875000	+27.26806641	+2556	+10.79736328	-3.22998047	-2.32470703	+23.18115234	-0.68115234	-34.65087891	+1772
+1457971583.49519990	+12.69580078	-1.14257813	-1.81054688	+37.85888672	+7.22900391	-34.10156250	+2364	+12.57275391	+0.05712891	-0.78222656	+3.64746094	-15.20507813	+26.49902344	+2536	+10.74023438	-3.32226563	-2.42578125	+23.37890625	-0.19775391	-35.15625000	+1788
+1457971583.49930000	+12.66503906	-1.17333984	-1.86767578	+38.03466797	+7.27294922	-34.27734375	+2360	+12.53759766	+0.02636719	-0.84814453	+3.93310547	-15.11718750	+26.10351563	+2524	+10.70507813	-3.37500000	-2.47412109	+23.46679688	+0.04394531	-35.41992188	+1796
+1457971583.50350000	+12.62988281	-1.21728516	-1.92480469	+38.12255859	+7.31689453	-34.47509766	+2360	+12.50683594	-0.00439453	-0.91406250	+4.15283203	-15.02929688	+25.68603516	+2512	+10.67431641	-3.42773438	-2.52685547	+23.51074219	+0.28564453	-35.70556641	+1804
+1457971583.51180010	+12.56396484	-1.30078125	-2.06542969	+38.36425781	+7.60253906	-34.82666016	+2360	+12.44091797	-0.07031250	-1.06787109	+4.65820313	-14.67773438	+24.82910156	+2496	+10.60839844	-3.54199219	-2.63671875	+23.64257813	+0.87890625	-36.25488281	+1820
+1457971583.52020000	+12.49804688	-1.39746094	-2.21044922	+38.58398438	+7.91015625	-35.20019531	+2364	+12.37060547	-0.14941406	-1.22167969	+5.07568359	-14.32617188	+23.95019531	+2484	+10.54248047	-3.66064453	-2.75097656	+23.77441406	+1.47216797	-36.78222656	+1836
+1457971583.52850010	+12.42333984	-1.49414063	-2.35107422	+38.82568359	+8.17382813	-35.63964844	+2372	+12.29589844	-0.22851563	-1.37548828	+5.49316406	-14.04052734	+23.09326172	+2472	+10.46777344	-3.78369141	-2.86962891	+23.88427734	+2.08740234	-37.37548828	+1852
+1457971583.53259990	+12.39257813	-1.54687500	-2.43017578	+38.93554688	+8.34960938	-35.83740234	+2372	+12.26074219	-0.27685547	-1.46337891	+5.69091797	-13.79882813	+22.63183594	+2468	+10.43261719	-3.84521484	-2.92675781	+23.95019531	+2.37304688	-37.68310547	+1856
+1457971583.53679990	+12.35742188	-1.59521484	-2.50488281	+39.08935547	+8.50341797	-36.05712891	+2376	+12.22558594	-0.31201172	-1.54687500	+5.95458984	-13.60107422	+22.21435547	+2460	+10.39746094	-3.91113281	-2.98388672	+23.99414063	+2.68066406	-37.99072266	+1864
+1457971583.54099990	+12.32226563	-1.65234375	-2.57958984	+39.19921875	+8.65722656	-36.25488281	+2380	+12.18603516	-0.36474609	-1.63037109	+6.13037109	-13.42529297	+21.77490234	+2456	+10.35791016	-3.97265625	-3.04101563	+24.08203125	+2.98828125	-38.27636719	+1872
+1457971583.54510000	+12.28710938	-1.70947266	-2.65869141	+39.30908203	+8.85498047	-36.43066406	+2380	+12.15087891	-0.41748047	-1.72265625	+6.30615234	-13.16162109	+21.35742188	+2452	+10.32714844	-4.03857422	-3.09814453	+24.16992188	+3.27392578	-38.58398438	+1872
+1457971583.55349990	+12.21240234	-1.82373047	-2.81689453	+39.61669922	+9.20654297	-36.82617188	+2384	+12.07177734	-0.51855469	-1.89843750	+6.72363281	-12.74414063	+20.52246094	+2440	+10.24804688	-4.17041016	-3.21240234	+24.32373047	+3.88916016	-39.17724609	+1884
+1457971583.55760000	+12.17724609	-1.88525391	-2.89599609	+39.74853516	+9.38232422	-37.02392578	+2380	+12.03222656	-0.57568359	-1.99511719	+6.89941406	-12.45849609	+20.12695313	+2436	+10.21728516	-4.23193359	-3.26513672	+24.43359375	+4.15283203	-39.48486328	+1884
+1457971583.56180000	+12.14208984	-1.94238281	-2.97509766	+39.92431641	+9.53613281	-37.22167969	+2376	+11.99267578	-0.62402344	-2.08300781	+7.14111328	-12.23876953	+19.73144531	+2428	+10.17773438	-4.30224609	-3.32226563	+24.49951172	+4.46044922	-39.81445313	+1888
+1457971583.56600000	+12.10253906	-2.00830078	-3.05419922	+40.03417969	+9.71191406	-37.41943359	+2372	+11.94873047	-0.68554688	-2.17529297	+7.29492188	-12.01904297	+19.31396484	+2420	+10.14257813	-4.37255859	-3.37939453	+24.58740234	+4.74609375	-40.12207031	+1892
+1457971583.57010010	+12.06738281	-2.06982422	-3.13330078	+40.18798828	+9.88769531	-37.66113281	+2368	+11.91357422	-0.74707031	-2.26757813	+7.49267578	-11.75537109	+18.91845703	+2416	+10.11181641	-4.44287109	-3.42773438	+24.69726563	+4.98779297	-40.45166016	+1888
+1457971583.57430010	+12.02783203	-2.13574219	-3.21240234	+40.31982422	+10.08544922	-37.88085938	+2360	+11.86962891	-0.80419922	-2.35986328	+7.71240234	-11.55761719	+18.50097656	+2404	+10.07226563	-4.51757813	-3.48486328	+24.74121094	+5.29541016	-40.78125000	+1892
+1457971583.58260010	+11.95312500	-2.27197266	-3.37060547	+40.58349609	+10.48095703	-38.29833984	+2344	+11.78613281	-0.93164063	-2.54443359	+8.06396484	-11.07421875	+17.70996094	+2388	+10.00195313	-4.65820313	-3.59472656	+24.93896484	+5.84472656	-41.41845703	+1888
+1457971583.58680010	+11.90917969	-2.34228516	-3.44970703	+40.67138672	+10.70068359	-38.54003906	+2336	+11.74218750	-0.99316406	-2.63671875	+8.26171875	-10.87646484	+17.29248047	+2376	+9.95800781	-4.73730469	-3.65185547	+24.96093750	+6.17431641	-41.74804688	+1888
+1457971583.59100010	+11.86523438	-2.41259766	-3.52880859	+40.78125000	+10.92041016	-38.78173828	+2328	+11.69384766	-1.05908203	-2.72460938	+8.41552734	-10.67871094	+16.89697266	+2368	+9.91845703	-4.81201172	-3.70898438	+25.02685547	+6.48193359	-42.03369141	+1888
+1457971583.59509990	+11.83007813	-2.48291016	-3.60351563	+40.89111328	+11.14013672	-39.06738281	+2316	+11.65429688	-1.12500000	-2.81689453	+8.59130859	-10.45898438	+16.45751953	+2356	+9.88330078	-4.88671875	-3.76171875	+25.11474609	+6.72363281	-42.40722656	+1884
+1457971583.59929990	+11.78173828	-2.55761719	-3.67822266	+40.95703125	+11.40380859	-39.33105469	+2304	+11.60595703	-1.19091797	-2.90478516	+8.78906250	-10.28320313	+16.04003906	+2344	+9.83935547	-4.97460938	-3.81884766	+25.11474609	+7.03125000	-42.75878906	+1884
+1457971583.60760000	+11.69824219	-2.70703125	-3.83203125	+41.13281250	+11.93115234	-39.88037109	+2284	+11.51806641	-1.33154297	-3.07617188	+9.11865234	-9.90966797	+15.18310547	+2320	+9.75585938	-5.13720703	-3.92871094	+25.22460938	+7.62451172	-43.41796875	+1880
+1457971583.61180000	+11.64990234	-2.78613281	-3.90673828	+41.15478516	+12.23876953	-40.16601563	+2276	+11.46972656	-1.40185547	-3.15966797	+9.29443359	-9.73388672	+14.72167969	+2304	+9.70751953	-5.22509766	-3.99023438	+25.20263672	+7.99804688	-43.74755859	+1880
+1457971583.61590000	+11.60156250	-2.86523438	-3.98583984	+41.19873047	+12.54638672	-40.40771484	+2272	+11.42138672	-1.47216797	-3.24755859	+9.42626953	-9.55810547	+14.30419922	+2292	+9.66357422	-5.31298828	-4.05175781	+25.22460938	+8.32763672	-44.03320313	+1880
+1457971583.62010000	+11.55761719	-2.93994141	-4.05615234	+41.26464844	+12.83203125	-40.73730469	+2264	+11.38183594	-1.54248047	-3.32666016	+9.58007813	-9.40429688	+13.86474609	+2280	+9.61962891	-5.39648438	-4.10449219	+25.26855469	+8.61328125	-44.38476563	+1880
+1457971583.62430000	+11.50927734	-3.02343750	-4.13085938	+41.26464844	+13.16162109	-41.02294922	+2256	+11.32910156	-1.61718750	-3.40576172	+9.71191406	-9.25048828	+13.42529297	+2264	+9.56689453	-5.48876953	-4.16162109	+25.20263672	+8.98681641	-44.69238281	+1880
+1457971583.63260010	+11.41699219	-3.18164063	-4.26708984	+41.33056641	+13.75488281	-41.63818359	+2248	+11.24121094	-1.76220703	-3.55957031	+9.97558594	-8.96484375	+12.56835938	+2240	+9.47021484	-5.66455078	-4.26708984	+25.22460938	+9.60205078	-45.35156250	+1884
+1457971583.63680010	+11.36425781	-3.26513672	-4.33740234	+41.30859375	+14.10644531	-41.94580078	+2244	+11.19287109	-1.83691406	-3.63867188	+10.10742188	-8.83300781	+12.12890625	+2228	+9.41748047	-5.76123047	-4.32421875	+25.15869141	+9.93164063	-45.68115234	+1884
+1457971583.64089990	+11.31591797	-3.34423828	-4.40771484	+41.33056641	+14.43603516	-42.20947266	+2244	+11.14453125	-1.91601563	-3.71337891	+10.19531250	-8.67919922	+11.73339844	+2220	+9.36914063	-5.84912109	-4.38134766	+25.15869141	+10.26123047	-45.94482422	+1888
+1457971583.64930010	+11.21923828	-3.51123047	-4.53955078	+41.33056641	+15.05126953	-42.80273438	+2236	+11.05224609	-2.06982422	-3.85400391	+10.43701172	-8.43750000	+10.87646484	+2196	+9.26806641	-6.03369141	-4.47802734	+25.09277344	+10.85449219	-46.58203125	+1892
+1457971583.65339990	+11.17089844	-3.59033203	-4.60546875	+41.35253906	+15.33691406	-43.06640625	+2236	+11.00390625	-2.14892578	-3.92871094	+10.52490234	-8.30566406	+10.50292969	+2188	+9.21533203	-6.11718750	-4.53076172	+25.11474609	+11.14013672	-46.86767578	+1892
+1457971583.66179990	+11.07861328	-3.75292969	-4.71972656	+41.35253906	+15.86425781	-43.70361328	+2228	+10.91162109	-2.30273438	-4.05615234	+10.72265625	-8.15185547	+9.71191406	+2168	+9.12304688	-6.29736328	-4.60986328	+25.07080078	+11.57958984	-47.54882813	+1888
+1457971583.66590000	+11.03027344	-3.83203125	-4.78125000	+41.37451172	+16.14990234	-43.96728516	+2228	+10.86328125	-2.38183594	-4.12646484	+10.81054688	-8.04199219	+9.36035156	+2160	+9.07910156	-6.38085938	-4.65380859	+25.09277344	+11.77734375	-47.85644531	+1888
+1457971583.67010000	+10.99072266	-3.91552734	-4.82958984	+41.37451172	+16.34765625	-44.29687500	+2220	+10.81933594	-2.46093750	-4.18359375	+10.92041016	-7.99804688	+8.96484375	+2148	+9.03515625	-6.46435547	-4.68457031	+25.09277344	+11.93115234	-48.25195313	+1880
+1457971583.67430000	+10.94238281	-3.99902344	-4.88671875	+41.35253906	+16.63330078	-44.56054688	+2216	+10.77099609	-2.54003906	-4.24511719	+11.05224609	-7.88818359	+8.61328125	+2136	+8.99121094	-6.55664063	-4.71972656	+25.09277344	+12.12890625	-48.58154297	+1876
+1457971583.67840000	+10.89843750	-4.08251953	-4.94384766	+41.37451172	+16.85302734	-44.80224609	+2208	+10.71826172	-2.61914063	-4.31103516	+11.14013672	-7.80029297	+8.28369141	+2128	+8.95166016	-6.63574219	-4.75488281	+25.13671875	+12.28271484	-48.86718750	+1872
+1457971583.68260000	+10.85449219	-4.16162109	-4.98779297	+41.37451172	+17.05078125	-45.13183594	+2200	+10.67431641	-2.69824219	-4.36376953	+11.25000000	-7.77832031	+7.93212891	+2112	+8.91210938	-6.71923828	-4.78125000	+25.18066406	+12.37060547	-49.24072266	+1860
+1457971583.69090010	+10.76220703	-4.32421875	-5.09326172	+41.39648438	+17.51220703	-45.57128906	+2180	+10.56884766	-2.85644531	-4.47363281	+11.46972656	-7.58056641	+7.31689453	+2088	+8.83300781	-6.88183594	-4.84277344	+25.24658203	+12.63427734	-49.87792969	+1840
+1457971583.69919990	+10.67871094	-4.48681641	-5.17236328	+41.41845703	+17.88574219	-46.12060547	+2156	+10.47216797	-3.01464844	-4.57031250	+11.71142578	-7.49267578	+6.67968750	+2060	+8.76269531	-7.04882813	-4.88232422	+25.31250000	+12.78808594	-50.58105469	+1812
+1457971583.70760010	+10.59082031	-4.64941406	-5.25146484	+41.46240234	+18.28125000	-46.58203125	+2124	+10.37548828	-3.16406250	-4.65820313	+11.99707031	-7.40478516	+6.10839844	+2028	+8.68798828	-7.21142578	-4.92187500	+25.42236328	+12.98583984	-51.19628906	+1784
+1457971583.72009990	+10.45019531	-4.88232422	-5.36132813	+41.55029297	+18.89648438	-47.13134766	+2080	+10.23046875	-3.38818359	-4.77246094	+12.34863281	-7.20703125	+5.33935547	+1980	+8.57373047	-7.45312500	-4.97460938	+25.55419922	+13.35937500	-51.98730469	+1736
+1457971583.72420000	+10.40625000	-4.96142578	-5.39208984	+41.59423828	+19.09423828	-47.28515625	+2064	+10.17773438	-3.46289063	-4.80761719	+12.45849609	-7.11914063	+5.09765625	+1964	+8.52978516	-7.53222656	-4.98779297	+25.57617188	+13.49121094	-52.20703125	+1720
+1457971583.72840000	+10.36230469	-5.03613281	-5.42285156	+41.66015625	+19.31396484	-47.41699219	+2048	+10.13378906	-3.53759766	-4.84277344	+12.56835938	-7.03125000	+4.89990234	+1948	+8.49023438	-7.61132813	-5.00976563	+25.62011719	+13.66699219	-52.40478516	+1708
+1457971583.73260000	+10.31396484	-5.11083984	-5.44042969	+41.68212891	+19.51171875	-47.61474609	+2032	+10.08544922	-3.60791016	-4.86035156	+12.70019531	-7.03125000	+4.63623047	+1932	+8.44628906	-7.69042969	-5.01855469	+25.64208984	+13.82080078	-52.64648438	+1692
+1457971583.73670010	+10.27001953	-5.18994141	-5.46679688	+41.72607422	+19.70947266	-47.76855469	+2020	+10.04150391	-3.68261719	-4.88671875	+12.78808594	-6.94335938	+4.43847656	+1916	+8.40234375	-7.77392578	-5.03173828	+25.66406250	+13.97460938	-52.82226563	+1680
+1457971583.74510000	+10.17773438	-5.33056641	-5.50634766	+41.83593750	+20.12695313	-48.05419922	+1992	+9.95361328	-3.81884766	-4.92626953	+13.00781250	-6.85546875	+4.06494141	+1884	+8.31005859	-7.93212891	-5.05371094	+25.70800781	+14.34814453	-53.10791016	+1660
+1457971583.74920010	+10.13378906	-5.40527344	-5.52392578	+41.87988281	+20.34667969	-48.14208984	+1984	+9.90966797	-3.88476563	-4.94384766	+13.07373047	-6.78955078	+3.88916016	+1872	+8.26171875	-8.01123047	-5.06689453	+25.72998047	+14.52392578	-53.21777344	+1648
+1457971583.75340010	+10.08984375	-5.47119141	-5.54150391	+41.94580078	+20.52246094	-48.22998047	+1972	+9.87011719	-3.95507813	-4.95703125	+13.16162109	-6.74560547	+3.75732422	+1860	+8.21777344	-8.08593750	-5.07568359	+25.77392578	+14.69970703	-53.30566406	+1640
+1457971583.76169990	+10.00195313	-5.61181641	-5.55468750	+41.98974609	+20.87402344	-48.51562500	+1952	+9.79101563	-4.09130859	-4.97021484	+13.29345703	-6.76757813	+3.42773438	+1832	+8.12988281	-8.23535156	-5.08447266	+25.81787109	+14.96337891	-53.52539063	+1632
+1457971583.77000000	+9.92285156	-5.74365234	-5.55908203	+42.07763672	+21.15966797	-48.77929688	+1932	+9.71191406	-4.21875000	-4.97021484	+13.44726563	-6.78955078	+3.14208984	+1808	+8.04199219	-8.38037109	-5.08447266	+25.88378906	+15.20507813	-53.72314453	+1624
+1457971583.77420000	+9.88330078	-5.80957031	-5.55908203	+42.09960938	+21.29150391	-48.86718750	+1924	+9.67675781	-4.28466797	-4.97021484	+13.53515625	-6.81152344	+3.05419922	+1796	+8.00244141	-8.45068359	-5.08007813	+25.92773438	+15.29296875	-53.78906250	+1624
+1457971583.77839990	+9.84814453	-5.87109375	-5.56347656	+42.14355469	+21.40136719	-48.95507813	+1916	+9.64160156	-4.34619141	-4.97021484	+13.60107422	-6.81152344	+2.96630859	+1784	+7.96728516	-8.51660156	-5.08007813	+25.99365234	+15.35888672	-53.83300781	+1620
+1457971583.78250000	+9.80859375	-5.93701172	-5.55468750	+42.14355469	+21.48925781	-49.08691406	+1908	+9.60644531	-4.40771484	-4.96142578	+13.68896484	-6.87744141	+2.85644531	+1772	+7.92773438	-8.58691406	-5.06689453	+26.03759766	+15.38085938	-53.92089844	+1620
+1457971583.78670000	+9.77343750	-5.99853516	-5.54589844	+42.14355469	+21.57714844	-49.17480469	+1904	+9.57128906	-4.46923828	-4.95263672	+13.79882813	-6.94335938	+2.76855469	+1764	+7.89697266	-8.65283203	-5.05810547	+26.10351563	+15.38085938	-53.98681641	+1616
+1457971583.79500010	+9.71191406	-6.12158203	-5.51953125	+42.14355469	+21.66503906	-49.41650391	+1892	+9.50097656	-4.59228516	-4.92626953	+13.99658203	-7.07519531	+2.59277344	+1748	+7.84423828	-8.77587891	-5.02294922	+26.27929688	+15.31494141	-54.18457031	+1612
+1457971583.79920010	+9.68115234	-6.17871094	-5.50634766	+42.14355469	+21.66503906	-49.52636719	+1884	+9.47021484	-4.64501953	-4.90869141	+14.15039063	-7.16308594	+2.54882813	+1740	+7.82226563	-8.83740234	-5.00097656	+26.36718750	+15.24902344	-54.27246094	+1612
+1457971583.80340000	+9.65478516	-6.23583984	-5.48876953	+42.16552734	+21.68701172	-49.61425781	+1876	+9.43945313	-4.70214844	-4.89550781	+14.30419922	-7.20703125	+2.48291016	+1732	+7.80029297	-8.89453125	-4.98339844	+26.47705078	+15.18310547	-54.33837891	+1604
+1457971583.81170010	+9.60205078	-6.34570313	-5.44482422	+42.16552734	+21.62109375	-49.79003906	+1864	+9.37353516	-4.81201172	-4.85156250	+14.67773438	-7.38281250	+2.37304688	+1720	+7.76074219	-9.01318359	-4.92626953	+26.69677734	+15.00732422	-54.49218750	+1596
+1457971583.81590010	+9.57568359	-6.40283203	-5.41845703	+42.18750000	+21.57714844	-49.87792969	+1856	+9.34277344	-4.86474609	-4.82958984	+14.85351563	-7.44873047	+2.32910156	+1712	+7.74316406	-9.06591797	-4.89990234	+26.82861328	+14.89746094	-54.53613281	+1588
+1457971583.81999990	+9.54931641	-6.45556641	-5.39208984	+42.16552734	+21.51123047	-49.96582031	+1852	+9.31201172	-4.91748047	-4.79882813	+15.07324219	-7.53662109	+2.26318359	+1704	+7.72558594	-9.11865234	-4.86914063	+26.96044922	+14.78759766	-54.60205078	+1580
+1457971583.82419990	+9.52734375	-6.50390625	-5.35693359	+42.20947266	+21.40136719	-50.03173828	+1840	+9.28125000	-4.96582031	-4.77246094	+15.29296875	-7.62451172	+2.24121094	+1696	+7.71240234	-9.17138672	-4.83398438	+27.11425781	+14.65576172	-54.66796875	+1572
+1457971583.82839990	+9.50537109	-6.55224609	-5.32617188	+42.25341797	+21.29150391	-50.09765625	+1832	+9.25488281	-5.01855469	-4.74169922	+15.53466797	-7.69042969	+2.19726563	+1688	+7.69482422	-9.22412109	-4.80322266	+27.24609375	+14.54589844	-54.68994141	+1564
+1457971583.83670000	+9.45703125	-6.64013672	-5.25146484	+42.38525391	+21.00585938	-50.22949219	+1816	+9.19775391	-5.11523438	-4.67138672	+16.01806641	-7.88818359	+2.10937500	+1676	+7.66406250	-9.32519531	-4.72851563	+27.55371094	+14.30419922	-54.77783203	+1544
+1457971583.84080000	+9.43505859	-6.68847656	-5.21191406	+42.47314453	+20.85205078	-50.29541016	+1808	+9.17138672	-5.15917969	-4.64062500	+16.28173828	-7.95410156	+2.08740234	+1668	+7.64648438	-9.37792969	-4.69335938	+27.72949219	+14.19433594	-54.77783203	+1532
+1457971583.84500000	+9.40429688	-6.72802734	-5.16796875	+42.51708984	+20.67626953	-50.31738281	+1800	+9.14501953	-5.20312500	-4.59667969	+16.52343750	-8.08593750	+2.02148438	+1664	+7.62451172	-9.42626953	-4.65820313	+27.88330078	+14.10644531	-54.73388672	+1524
+1457971583.84920000	+9.38232422	-6.76318359	-5.12402344	+42.67089844	+20.43457031	-50.33935547	+1792	+9.11865234	-5.25146484	-4.55273438	+16.72119141	-8.15185547	+1.99951172	+1660	+7.60693359	-9.47021484	-4.62304688	+28.08105469	+13.99658203	-54.68994141	+1512
+1457971583.85330010	+9.36035156	-6.80273438	-5.07568359	+42.80273438	+20.19287109	-50.38330078	+1784	+9.09228516	-5.29101563	-4.51318359	+16.96289063	-8.23974609	+1.99951172	+1652	+7.58496094	-9.51416016	-4.58789063	+28.25683594	+13.88671875	-54.64599609	+1500
+1457971583.86170010	+9.30761719	-6.86425781	-4.97021484	+43.06640625	+19.62158203	-50.44921875	+1776	+9.04394531	-5.37890625	-4.41210938	+17.31445313	-8.50341797	+1.93359375	+1648	+7.54101563	-9.60205078	-4.50878906	+28.63037109	+13.66699219	-54.55810547	+1488
+1457971583.86579990	+9.28564453	-6.89941406	-4.91748047	+43.24218750	+19.31396484	-50.47119141	+1772	+9.02636719	-5.41845703	-4.36816406	+17.51220703	-8.59130859	+1.93359375	+1644	+7.51464844	-9.64599609	-4.46923828	+28.82812500	+13.57910156	-54.44824219	+1480
+1457971583.86999990	+9.25927734	-6.93017578	-4.85595703	+43.35205078	+19.00634766	-50.53710938	+1772	+9.00439453	-5.45800781	-4.30664063	+17.66601563	-8.78906250	+1.88964844	+1648	+7.48388672	-9.68994141	-4.42968750	+29.00390625	+13.46923828	-54.36035156	+1480
+1457971583.87830000	+9.21533203	-6.97851563	-4.74169922	+43.72558594	+18.28125000	-50.53710938	+1768	+8.96923828	-5.54150391	-4.20556641	+17.86376953	-8.98681641	+1.97753906	+1648	+7.43994141	-9.76904297	-4.34619141	+29.46533203	+13.24951172	-54.11865234	+1472
+1457971583.88249990	+9.19335938	-7.00488281	-4.67578125	+43.83544922	+17.90771484	-50.60302734	+1772	+8.95166016	-5.58105469	-4.13964844	+17.92968750	-9.18457031	+1.95556641	+1656	+7.41357422	-9.80419922	-4.30224609	+29.66308594	+13.11767578	-54.00878906	+1472
+1457971583.88669990	+9.17138672	-7.02685547	-4.60986328	+43.98925781	+17.49023438	-50.60302734	+1776	+8.93408203	-5.62060547	-4.07812500	+17.90771484	-9.31640625	+2.02148438	+1660	+7.38720703	-9.83935547	-4.25830078	+29.90478516	+12.96386719	-53.87695313	+1472
+1457971583.89500000	+9.13183594	-7.07080078	-4.47363281	+44.27490234	+16.65527344	-50.66894531	+1780	+8.90332031	-5.69531250	-3.95068359	+17.95166016	-9.62402344	+2.13134766	+1672	+7.34326172	-9.90527344	-4.16601563	+30.34423828	+12.70019531	-53.61328125	+1480
+1457971583.89920000	+9.11425781	-7.09277344	-4.40771484	+44.38476563	+16.23779297	-50.64697266	+1788	+8.89013672	-5.73925781	-3.88476563	+17.88574219	-9.77783203	+2.24121094	+1680	+7.33007813	-9.94042969	-4.11328125	+30.58593750	+12.50244141	-53.50341797	+1480
+1457971583.90330000	+9.09667969	-7.11035156	-4.34619141	+44.51660156	+15.82031250	-50.60302734	+1788	+8.87695313	-5.77441406	-3.82763672	+17.84179688	-9.88769531	+2.41699219	+1684	+7.31250000	-9.96679688	-4.06494141	+30.82763672	+12.37060547	-53.32763672	+1484
+1457971583.90750000	+9.08349609	-7.12792969	-4.26708984	+44.60449219	+15.38085938	-50.66894531	+1796	+8.86376953	-5.80957031	-3.75292969	+17.79785156	-10.08544922	+2.48291016	+1692	+7.29492188	-9.99755859	-4.00781250	+31.04736328	+12.19482422	-53.19580078	+1488
+1457971583.91160010	+9.06591797	-7.14990234	-4.19677734	+44.64843750	+14.96337891	-50.62500000	+1800	+8.85058594	-5.84472656	-3.68701172	+17.68798828	-10.23925781	+2.68066406	+1700	+7.28613281	-10.02392578	-3.95068359	+31.28906250	+11.99707031	-53.06396484	+1488
+1457971583.92000010	+9.04394531	-7.18066406	-4.05175781	+44.82421875	+14.06250000	-50.60302734	+1804	+8.82421875	-5.91064453	-3.54638672	+17.55615234	-10.54687500	+3.01025391	+1708	+7.27294922	-10.07226563	-3.83203125	+31.77246094	+11.57958984	-52.80029297	+1488
+1457971583.92409990	+9.03515625	-7.20263672	-3.97705078	+44.84619141	+13.62304688	-50.58105469	+1804	+8.81542969	-5.94140625	-3.47167969	+17.46826172	-10.72265625	+3.22998047	+1712	+7.26855469	-10.09423828	-3.77050781	+32.03613281	+11.33789063	-52.69042969	+1488
+1457971583.92829990	+9.02197266	-7.21582031	-3.90673828	+44.91210938	+13.20556641	-50.49316406	+1804	+8.80224609	-5.97216797	-3.40576172	+17.42431641	-10.85449219	+3.44970703	+1716	+7.26416016	-10.11181641	-3.70898438	+32.27783203	+11.11816406	-52.53662109	+1484
+1457971583.93249990	+9.01757813	-7.22900391	-3.82763672	+44.93408203	+12.76611328	-50.53710938	+1804	+8.79345703	-5.99853516	-3.32666016	+17.38037109	-11.03027344	+3.62548828	+1720	+7.26416016	-10.13378906	-3.64306641	+32.49755859	+10.89843750	-52.44873047	+1484
+1457971583.93660000	+9.00878906	-7.24658203	-3.74853516	+44.93408203	+12.32666016	-50.51513672	+1804	+8.78466797	-6.02490234	-3.25634766	+17.35839844	-11.20605469	+3.86718750	+1720	+7.26416016	-10.15136719	-3.57275391	+32.73925781	+10.63476563	-52.33886719	+1480
+1457971583.94080000	+9.00000000	-7.25976563	-3.67822266	+44.97802734	+11.90917969	-50.42724609	+1800	+8.77587891	-6.04687500	-3.18164063	+17.35839844	-11.35986328	+4.10888672	+1716	+7.26855469	-10.16894531	-3.50683594	+32.98095703	+10.41503906	-52.20703125	+1472
+1457971583.94910000	+8.99121094	-7.28613281	-3.52001953	+45.02197266	+11.05224609	-50.38330078	+1792	+8.75390625	-6.08642578	-3.03222656	+17.38037109	-11.71142578	+4.54833984	+1716	+7.26855469	-10.19970703	-3.37500000	+33.42041016	+9.88769531	-51.94335938	+1456
+1457971583.95330000	+8.98242188	-7.29492188	-3.44091797	+45.08789063	+10.65673828	-50.33935547	+1788	+8.74511719	-6.10400391	-2.95751953	+17.42431641	-11.88720703	+4.76806641	+1712	+7.26855469	-10.20849609	-3.30908203	+33.66210938	+9.64599609	-51.81152344	+1448
+1457971583.95750000	+8.97802734	-7.29931641	-3.36181641	+45.13183594	+10.21728516	-50.33935547	+1784	+8.73632813	-6.12158203	-2.87841797	+17.49023438	-12.06298828	+4.96582031	+1708	+7.26855469	-10.22167969	-3.23876953	+33.88183594	+9.38232422	-51.70166016	+1436
+1457971583.96580000	+8.96484375	-7.31250000	-3.20800781	+45.30761719	+9.38232422	-50.25146484	+1772	+8.71435547	-6.14355469	-2.72900391	+17.66601563	-12.39257813	+5.38330078	+1700	+7.26416016	-10.24804688	-3.10693359	+34.27734375	+8.87695313	-51.45996094	+1420
+1457971583.97000000	+8.96044922	-7.31689453	-3.12451172	+45.39550781	+8.98681641	-50.22949219	+1768	+8.70556641	-6.15234375	-2.65429688	+17.77587891	-12.56835938	+5.55908203	+1692	+7.25976563	-10.26123047	-3.04541016	+34.47509766	+8.63525391	-51.32812500	+1412
+1457971583.97410010	+8.95166016	-7.32128906	-3.04980469	+45.52734375	+8.59130859	-50.18554688	+1764	+8.69238281	-6.16552734	-2.57519531	+17.84179688	-12.72216797	+5.73486328	+1692	+7.25097656	-10.27441406	-2.97949219	+34.65087891	+8.39355469	-51.17431641	+1404
+1457971583.97830010	+8.94287109	-7.32128906	-2.97509766	+45.70312500	+8.19580078	-50.09765625	+1760	+8.68359375	-6.17431641	-2.50488281	+17.95166016	-12.85400391	+5.93261719	+1684	+7.24218750	-10.28759766	-2.91796875	+34.84863281	+8.15185547	-51.02050781	+1396
+1457971583.98659990	+8.92529297	-7.32128906	-2.82128906	+46.03271484	+7.36083984	-49.98779297	+1760	+8.66162109	-6.18750000	-2.35546875	+18.12744141	-13.13964844	+6.24023438	+1680	+7.22021484	-10.30517578	-2.80810547	+35.17822266	+7.69042969	-50.64697266	+1384
+1457971583.99079990	+8.91650391	-7.31689453	-2.75097656	+46.25244141	+6.96533203	-49.89990234	+1756	+8.65283203	-6.19189453	-2.28515625	+18.23730469	-13.27148438	+6.41601563	+1676	+7.20703125	-10.31396484	-2.75097656	+35.35400391	+7.47070313	-50.47119141	+1380
+1457971583.99490000	+8.90771484	-7.31250000	-2.67187500	+46.47216797	+6.56982422	-49.85595703	+1760	+8.64843750	-6.19189453	-2.21484375	+18.36914063	-13.40332031	+6.54785156	+1672	+7.19384766	-10.32275391	-2.69384766	+35.50781250	+7.25097656	-50.29541016	+1376
+1457971583.99910000	+8.89892578	-7.31250000	-2.60156250	+46.66992188	+6.15234375	-49.74609375	+1760	+8.63525391	-6.20507813	-2.14453125	+18.39111328	-13.51318359	+6.67968750	+1676	+7.18505859	-10.33154297	-2.63671875	+35.66162109	+7.03125000	-50.14160156	+1376
+1457971584.00330000	+8.89013672	-7.30371094	-2.53125000	+46.93359375	+5.77880859	-49.59228516	+1760	+8.63085938	-6.20507813	-2.07421875	+18.47900391	-13.62304688	+6.83349609	+1672	+7.17187500	-10.34033203	-2.58398438	+35.79345703	+6.83349609	-49.94384766	+1376
+1457971584.00740000	+8.88134766	-7.29931641	-2.45654297	+47.19726563	+5.36132813	-49.52636719	+1764	+8.62646484	-6.20507813	-2.00830078	+18.56689453	-13.73291016	+6.96533203	+1672	+7.15869141	-10.34912109	-2.53125000	+35.92529297	+6.63574219	-49.74609375	+1376
+1457971584.01580000	+8.86376953	-7.28613281	-2.32031250	+47.68066406	+4.54833984	-49.24072266	+1772	+8.61328125	-6.21386719	-1.87646484	+18.58886719	-13.90869141	+7.22900391	+1672	+7.14111328	-10.36230469	-2.42578125	+36.18896484	+6.21826172	-49.39453125	+1380
+1457971584.01990010	+8.85937500	-7.28173828	-2.25000000	+47.94433594	+4.13085938	-49.15283203	+1780	+8.61328125	-6.21386719	-1.81054688	+18.65478516	-14.01855469	+7.33886719	+1672	+7.13232422	-10.36669922	-2.37304688	+36.34277344	+6.02050781	-49.24072266	+1380
+1457971584.02410010	+8.85058594	-7.27734375	-2.18408203	+48.14208984	+3.73535156	-49.02099609	+1784	+8.60449219	-6.22265625	-1.74902344	+18.61083984	-14.10644531	+7.44873047	+1676	+7.12792969	-10.37109375	-2.32031250	+36.45263672	+5.82275391	-49.08691406	+1384
+1457971584.02830000	+8.84619141	-7.26855469	-2.11816406	+48.40576172	+3.31787109	-48.86718750	+1788	+8.60449219	-6.21826172	-1.68310547	+18.65478516	-14.21630859	+7.55859375	+1676	+7.12353516	-10.37109375	-2.26318359	+36.58447266	+5.62500000	-48.97705078	+1384
+1457971584.03239990	+8.84179688	-7.25976563	-2.05224609	+48.69140625	+2.92236328	-48.75732422	+1792	+8.60888672	-6.21826172	-1.62597656	+18.67675781	-14.32617188	+7.69042969	+1676	+7.12353516	-10.37548828	-2.20605469	+36.71630859	+5.42724609	-48.86718750	+1388
+1457971584.03660010	+8.83740234	-7.25976563	-1.98632813	+48.86718750	+2.54882813	-48.64746094	+1796	+8.60449219	-6.22265625	-1.56884766	+18.65478516	-14.41406250	+7.77832031	+1676	+7.12792969	-10.38427734	-2.14892578	+36.84814453	+5.22949219	-48.77929688	+1388
+1457971584.04489990	+8.83740234	-7.23779297	-1.86328125	+49.39453125	+1.75781250	-48.40576172	+1804	+8.60888672	-6.22265625	-1.45458984	+18.69873047	-14.63378906	+7.99804688	+1672	+7.14111328	-10.38427734	-2.03466797	+37.13378906	+4.83398438	-48.64746094	+1388
+1457971584.04909990	+8.83300781	-7.23339844	-1.80175781	+49.54833984	+1.42822266	-48.31787109	+1804	+8.60888672	-6.22265625	-1.39746094	+18.67675781	-14.72167969	+8.08593750	+1672	+7.14550781	-10.38427734	-1.97753906	+37.26562500	+4.65820313	-48.60351563	+1388
+1457971584.05329990	+8.83300781	-7.22460938	-1.74023438	+49.76806641	+1.07666016	-48.22998047	+1804	+8.61328125	-6.22265625	-1.34033203	+18.69873047	-14.85351563	+8.15185547	+1668	+7.15429688	-10.37988281	-1.92041016	+37.41943359	+4.46044922	-48.62548828	+1388
+1457971584.05740000	+8.83300781	-7.21142578	-1.68750000	+50.00976563	+0.72509766	-48.12011719	+1804	+8.61767578	-6.21826172	-1.29199219	+18.72070313	-14.94140625	+8.26171875	+1664	+7.16748047	-10.37988281	-1.86328125	+37.59521484	+4.26269531	-48.60351563	+1388
+1457971584.06160000	+8.83300781	-7.20703125	-1.63037109	+50.18554688	+0.41748047	-48.05419922	+1804	+8.61767578	-6.21826172	-1.24365234	+18.74267578	-15.05126953	+8.32763672	+1660	+7.17626953	-10.37548828	-1.80175781	+37.74902344	+4.10888672	-48.62548828	+1388
+1457971584.06990000	+8.83300781	-7.18505859	-1.52490234	+50.60302734	-0.13183594	-47.90039063	+1800	+8.62646484	-6.21386719	-1.14697266	+18.83056641	-15.22705078	+8.50341797	+1652	+7.19384766	-10.37109375	-1.69189453	+38.01269531	+3.77929688	-48.66943359	+1380
+1457971584.07410000	+8.83740234	-7.17626953	-1.47656250	+50.77880859	-0.37353516	-47.85644531	+1800	+8.63085938	-6.20947266	-1.09863281	+18.91845703	-15.31494141	+8.56933594	+1648	+7.20263672	-10.37109375	-1.63916016	+38.16650391	+3.62548828	-48.69140625	+1376
+1457971584.07820010	+8.83740234	-7.16308594	-1.42382813	+50.95458984	-0.61523438	-47.83447266	+1804	+8.63085938	-6.20507813	-1.05468750	+18.98437500	-15.40283203	+8.63525391	+1644	+7.21142578	-10.36669922	-1.58203125	+38.29833984	+3.49365234	-48.73535156	+1372
+1457971584.08240010	+8.83740234	-7.15429688	-1.37988281	+51.13037109	-0.83496094	-47.72460938	+1808	+8.63525391	-6.20068359	-1.01074219	+19.05029297	-15.46875000	+8.74511719	+1644	+7.22021484	-10.36230469	-1.53808594	+38.43017578	+3.33984375	-48.71337891	+1364
+1457971584.08660010	+8.83300781	-7.14111328	-1.33593750	+51.30615234	-1.05468750	-47.68066406	+1812	+8.63525391	-6.19189453	-0.97119141	+19.16015625	-15.53466797	+8.81103516	+1644	+7.22021484	-10.35351563	-1.49414063	+38.58398438	+3.20800781	-48.69140625	+1360
+1457971584.09069990	+8.83300781	-7.12792969	-1.29199219	+51.48193359	-1.25244141	-47.65869141	+1820	+8.63525391	-6.18750000	-0.92724609	+19.27001953	-15.62255859	+8.85498047	+1648	+7.22021484	-10.35351563	-1.44580078	+38.67187500	+3.07617188	-48.71337891	+1352
+1457971584.09910010	+8.83300781	-7.10156250	-1.20849609	+51.85546875	-1.62597656	-47.54882813	+1840	+8.63525391	-6.16992188	-0.84814453	+19.53369141	-15.71044922	+9.00878906	+1652	+7.22021484	-10.34472656	-1.37109375	+38.86962891	+2.83447266	-48.66943359	+1336
+1457971584.10320000	+8.82861328	-7.08837891	-1.16894531	+52.03125000	-1.82373047	-47.52685547	+1852	+8.63525391	-6.16552734	-0.80859375	+19.66552734	-15.79833984	+9.03076172	+1656	+7.21582031	-10.34472656	-1.33154297	+38.93554688	+2.72460938	-48.69140625	+1332
+1457971584.10739990	+8.82421875	-7.07519531	-1.13378906	+52.20703125	-2.02148438	-47.43896484	+1864	+8.63085938	-6.15673828	-0.77343750	+19.77539063	-15.82031250	+9.11865234	+1660	+7.20703125	-10.34033203	-1.30078125	+39.00146484	+2.61474609	-48.60351563	+1324
+1457971584.11159990	+8.81982422	-7.05761719	-1.09863281	+52.42675781	-2.21923828	-47.37304688	+1876	+8.63085938	-6.14355469	-0.73828125	+19.99511719	-15.88623047	+9.14062500	+1668	+7.19824219	-10.33593750	-1.27441406	+39.06738281	+2.50488281	-48.53759766	+1316
+1457971584.11570000	+8.81542969	-7.04443359	-1.06347656	+52.62451172	-2.43896484	-47.35107422	+1888	+8.62646484	-6.13037109	-0.69873047	+20.17089844	-15.99609375	+9.11865234	+1676	+7.18945313	-10.33154297	-1.24365234	+39.13330078	+2.37304688	-48.51562500	+1312
+1457971584.11990000	+8.81103516	-7.02685547	-1.02832031	+52.84423828	-2.70263672	-47.30712891	+1904	+8.61767578	-6.12158203	-0.67236328	+20.30273438	-16.04003906	+9.16259766	+1684	+7.18066406	-10.32714844	-1.21728516	+39.19921875	+2.24121094	-48.47167969	+1308
+1457971584.12820010	+8.80224609	-6.99169922	-0.96240234	+53.34960938	-3.20800781	-47.24121094	+1936	+8.60888672	-6.09521484	-0.59765625	+20.76416016	-16.23779297	+9.03076172	+1704	+7.15869141	-10.31835938	-1.16015625	+39.30908203	+2.02148438	-48.44970703	+1308
+1457971584.13240000	+8.79345703	-6.97851563	-0.93164063	+53.59130859	-3.49365234	-47.19726563	+1948	+8.60009766	-6.08203125	-0.57128906	+20.93994141	-16.30371094	+9.05273438	+1712	+7.14550781	-10.31396484	-1.13378906	+39.35302734	+1.91162109	-48.42773438	+1308
+1457971584.13660000	+8.78906250	-6.95654297	-0.90527344	+53.92089844	-3.77929688	-47.15332031	+1964	+8.59570313	-6.06884766	-0.54052734	+21.20361328	-16.41357422	+8.96484375	+1720	+7.13671875	-10.30957031	-1.10742188	+39.41894531	+1.82373047	-48.42773438	+1308
+1457971584.14070010	+8.78466797	-6.93896484	-0.87451172	+54.20654297	-4.08691406	-47.15332031	+1984	+8.58691406	-6.05566406	-0.50537109	+21.42333984	-16.54541016	+8.85498047	+1732	+7.12792969	-10.30517578	-1.07666016	+39.50683594	+1.71386719	-48.47167969	+1308
+1457971584.14490010	+8.77587891	-6.92578125	-0.84814453	+54.51416016	-4.41650391	-47.08740234	+1996	+8.57812500	-6.04687500	-0.48339844	+21.62109375	-16.63330078	+8.81103516	+1740	+7.11914063	-10.29638672	-1.05468750	+39.61669922	+1.60400391	-48.44970703	+1308
+1457971584.14899990	+8.76708984	-6.90380859	-0.82617188	+54.84375000	-4.74609375	-47.06542969	+2016	+8.56933594	-6.02929688	-0.45703125	+21.86279297	-16.72119141	+8.70117188	+1748	+7.11474609	-10.29199219	-1.02832031	+39.70458984	+1.51611328	-48.47167969	+1308
+1457971584.15739990	+8.75390625	-6.86865234	-0.77783203	+55.54687500	-5.42724609	-47.06542969	+2048	+8.55175781	-6.00732422	-0.41308594	+22.30224609	-16.94091797	+8.52539063	+1768	+7.10595703	-10.27441406	-0.97558594	+39.99023438	+1.36230469	-48.58154297	+1308
+1457971584.16150000	+8.74951172	-6.85107422	-0.75585938	+55.87646484	-5.73486328	-47.06542969	+2064	+8.54296875	-5.99414063	-0.39111328	+22.52197266	-17.02880859	+8.41552734	+1772	+7.10156250	-10.27001953	-0.94921875	+40.12207031	+1.31835938	-48.66943359	+1312
+1457971584.16570000	+8.74072266	-6.83349609	-0.73388672	+56.22802734	-6.06445313	-47.10937500	+2080	+8.53417969	-5.98535156	-0.36914063	+22.71972656	-17.13867188	+8.30566406	+1780	+7.10156250	-10.26123047	-0.91845703	+40.29785156	+1.27441406	-48.77929688	+1312
+1457971584.16989990	+8.73632813	-6.82031250	-0.72070313	+56.57958984	-6.37207031	-47.06542969	+2096	+8.52539063	-5.97656250	-0.35595703	+22.91748047	-17.20458984	+8.26171875	+1784	+7.10156250	-10.25244141	-0.89648438	+40.45166016	+1.25244141	-48.82324219	+1312
+1457971584.17400000	+8.72753906	-6.80712891	-0.70312500	+56.86523438	-6.63574219	-47.08740234	+2108	+8.51660156	-5.96777344	-0.34716797	+23.07128906	-17.27050781	+8.21777344	+1788	+7.10595703	-10.24365234	-0.87451172	+40.60546875	+1.25244141	-48.88916016	+1312
+1457971584.17820000	+8.71875000	-6.79394531	-0.68554688	+57.19482422	-6.92138672	-47.15332031	+2124	+8.50781250	-5.95898438	-0.33398438	+23.24707031	-17.33642578	+8.15185547	+1788	+7.10595703	-10.23486328	-0.84814453	+40.78125000	+1.23046875	-48.99902344	+1316
+1457971584.18650010	+8.70996094	-6.77197266	-0.67236328	+57.74414063	-7.38281250	-47.15332031	+2144	+8.49023438	-5.94580078	-0.31640625	+23.51074219	-17.40234375	+8.10791016	+1792	+7.11474609	-10.22167969	-0.81738281	+41.11083984	+1.25244141	-49.10888672	+1320
+1457971584.19070010	+8.70117188	-6.76318359	-0.66357422	+58.00781250	-7.58056641	-47.24121094	+2156	+8.48144531	-5.94140625	-0.31201172	+23.62060547	-17.44628906	+8.08593750	+1792	+7.11474609	-10.21289063	-0.79980469	+41.26464844	+1.27441406	-49.19677734	+1324
+1457971584.19490000	+8.69677734	-6.75000000	-0.66357422	+58.27148438	-7.77832031	-47.21923828	+2168	+8.47705078	-5.93261719	-0.30761719	+23.75244141	-17.44628906	+8.08593750	+1792	+7.11914063	-10.20410156	-0.79101563	+41.41845703	+1.29638672	-49.24072266	+1328
+1457971584.19899990	+8.69238281	-6.75000000	-0.65478516	+58.42529297	-7.91015625	-47.30712891	+2176	+8.46826172	-5.93701172	-0.30322266	+23.77441406	-17.46826172	+8.08593750	+1788	+7.12353516	-10.19970703	-0.78222656	+41.55029297	+1.34033203	-49.30664063	+1332
+1457971584.20320010	+8.68359375	-6.74121094	-0.65039063	+58.62304688	-8.04199219	-47.37304688	+2184	+8.45947266	-5.93261719	-0.30322266	+23.84033203	-17.46826172	+8.08593750	+1784	+7.12353516	-10.19531250	-0.76464844	+41.63818359	+1.40625000	-49.39453125	+1336
+1457971584.20740010	+8.68359375	-6.73681641	-0.65478516	+58.79882813	-8.15185547	-47.37304688	+2192	+8.45507813	-5.92822266	-0.30322266	+23.92822266	-17.46826172	+8.10791016	+1780	+7.12353516	-10.19091797	-0.76464844	+41.74804688	+1.42822266	-49.41650391	+1336
+1457971584.21569990	+8.67041016	-6.73242188	-0.65039063	+59.04052734	-8.30566406	-47.52685547	+2204	+8.44189453	-5.92382813	-0.29882813	+23.95019531	-17.46826172	+8.15185547	+1776	+7.11914063	-10.18652344	-0.76025391	+41.85791016	+1.47216797	-49.43847656	+1340
+1457971584.21980000	+8.66601563	-6.72363281	-0.65478516	+59.15039063	-8.37158203	-47.57080078	+2208	+8.43750000	-5.92382813	-0.29882813	+23.99414063	-17.46826172	+8.17382813	+1768	+7.11474609	-10.18212891	-0.76025391	+41.92382813	+1.49414063	-49.46044922	+1340
+1457971584.22400000	+8.66162109	-6.72363281	-0.65478516	+59.21630859	-8.39355469	-47.65869141	+2212	+8.43310547	-5.92382813	-0.29882813	+23.97216797	-17.46826172	+8.19580078	+1764	+7.11474609	-10.18212891	-0.76025391	+41.94580078	+1.49414063	-49.46044922	+1340
+1457971584.22820000	+8.65722656	-6.72363281	-0.65478516	+59.28222656	-8.41552734	-47.70263672	+2216	+8.42871094	-5.92382813	-0.29882813	+23.97216797	-17.44628906	+8.23974609	+1760	+7.10595703	-10.18212891	-0.76464844	+41.96777344	+1.51611328	-49.46044922	+1344
+1457971584.23230000	+8.65283203	-6.71923828	-0.65478516	+59.37011719	-8.43750000	-47.79052734	+2216	+8.42431641	-5.91943359	-0.29882813	+23.97216797	-17.44628906	+8.26171875	+1756	+7.10156250	-10.18212891	-0.76464844	+41.96777344	+1.53808594	-49.46044922	+1348
+1457971584.23650000	+8.64843750	-6.71923828	-0.65039063	+59.41406250	-8.43750000	-47.85644531	+2220	+8.42431641	-5.91943359	-0.29882813	+23.95019531	-17.42431641	+8.28369141	+1752	+7.09716797	-10.18212891	-0.76904297	+41.98974609	+1.56005859	-49.46044922	+1348
+1457971584.24480010	+8.63964844	-6.71044922	-0.65039063	+59.52392578	-8.41552734	-47.96630859	+2220	+8.41552734	-5.91943359	-0.29882813	+23.92822266	-17.35839844	+8.32763672	+1744	+7.07958984	-10.18212891	-0.77343750	+41.96777344	+1.58203125	-49.43847656	+1352
+1457971584.24900010	+8.63525391	-6.71044922	-0.65039063	+59.54589844	-8.39355469	-48.01025391	+2220	+8.41552734	-5.91943359	-0.29882813	+23.90625000	-17.33642578	+8.34960938	+1740	+7.07519531	-10.18212891	-0.77783203	+41.94580078	+1.58203125	-49.41650391	+1352
+1457971584.25320010	+8.63085938	-6.70605469	-0.65039063	+59.56787109	-8.39355469	-48.05419922	+2220	+8.41113281	-5.91503906	-0.29882813	+23.88427734	-17.31445313	+8.37158203	+1736	+7.06640625	-10.18212891	-0.78222656	+41.94580078	+1.58203125	-49.39453125	+1352
+1457971584.25729990	+8.62646484	-6.70605469	-0.64599609	+59.61181641	-8.34960938	-48.12011719	+2220	+8.40673828	-5.91503906	-0.29443359	+23.86230469	-17.29248047	+8.39355469	+1732	+7.05761719	-10.18652344	-0.78662109	+41.92382813	+1.58203125	-49.37255859	+1352
+1457971584.26149990	+8.62646484	-6.70166016	-0.64599609	+59.65576172	-8.32763672	-48.16406250	+2224	+8.40673828	-5.91503906	-0.29443359	+23.84033203	-17.24853516	+8.41552734	+1728	+7.05322266	-10.18652344	-0.79101563	+41.92382813	+1.58203125	-49.37255859	+1352
+1457971584.26979990	+8.61767578	-6.69726563	-0.64160156	+59.69970703	-8.26171875	-48.20800781	+2224	+8.40234375	-5.91503906	-0.29443359	+23.79638672	-17.18261719	+8.45947266	+1720	+7.03564453	-10.18652344	-0.79541016	+41.90185547	+1.62597656	-49.35058594	+1348
+1457971584.27399990	+8.61767578	-6.69726563	-0.64160156	+59.72167969	-8.23974609	-48.20800781	+2220	+8.40234375	-5.91503906	-0.29443359	+23.75244141	-17.13867188	+8.48144531	+1716	+7.03125000	-10.18652344	-0.79541016	+41.87988281	+1.62597656	-49.35058594	+1348
+1457971584.27819990	+8.61767578	-6.69726563	-0.64160156	+59.74365234	-8.21777344	-48.22998047	+2220	+8.39794922	-5.91503906	-0.29443359	+23.73046875	-17.11669922	+8.50341797	+1716	+7.02685547	-10.18652344	-0.79980469	+41.87988281	+1.64794922	-49.32861328	+1344
+1457971584.28230000	+8.61328125	-6.69726563	-0.64160156	+59.76562500	-8.19580078	-48.25195313	+2220	+8.39794922	-5.91503906	-0.29443359	+23.70849609	-17.07275391	+8.52539063	+1712	+7.02246094	-10.18652344	-0.79980469	+41.90185547	+1.66992188	-49.32861328	+1340
+1457971584.28650000	+8.61328125	-6.69726563	-0.64160156	+59.76562500	-8.19580078	-48.25195313	+2220	+8.39794922	-5.91503906	-0.29443359	+23.68652344	-17.05078125	+8.54736328	+1708	+7.02246094	-10.18652344	-0.79541016	+41.92382813	+1.69189453	-49.35058594	+1336
+1457971584.29070000	+8.60888672	-6.69726563	-0.64160156	+59.78759766	-8.17382813	-48.25195313	+2220	+8.39355469	-5.91503906	-0.29443359	+23.66455078	-17.00683594	+8.56933594	+1708	+7.01806641	-10.18652344	-0.79541016	+41.94580078	+1.71386719	-49.35058594	+1336
+1457971584.29900000	+8.60888672	-6.69287109	-0.64160156	+59.85351563	-8.17382813	-48.27392578	+2220	+8.39355469	-5.91503906	-0.29882813	+23.62060547	-16.96289063	+8.59130859	+1704	+7.01806641	-10.18212891	-0.79101563	+42.01171875	+1.75781250	-49.41650391	+1332
+1457971584.30310010	+8.60888672	-6.69287109	-0.64599609	+59.87548828	-8.15185547	-48.27392578	+2220	+8.39355469	-5.91503906	-0.29882813	+23.59863281	-16.94091797	+8.61328125	+1700	+7.02246094	-10.18212891	-0.78662109	+42.05566406	+1.77978516	-49.43847656	+1328
+1457971584.30730010	+8.60888672	-6.69726563	-0.64599609	+59.89746094	-8.15185547	-48.27392578	+2220	+8.39355469	-5.91503906	-0.29882813	+23.57666016	-16.91894531	+8.61328125	+1696	+7.02246094	-10.18212891	-0.78222656	+42.09960938	+1.82373047	-49.46044922	+1328
+1457971584.31150010	+8.60888672	-6.69726563	-0.64599609	+59.89746094	-8.15185547	-48.25195313	+2220	+8.38916016	-5.91503906	-0.29882813	+23.55468750	-16.89697266	+8.63525391	+1696	+7.02685547	-10.17773438	-0.77783203	+42.14355469	+1.84570313	-49.50439453	+1328
+1457971584.31559990	+8.60449219	-6.69726563	-0.64599609	+59.91943359	-8.17382813	-48.25195313	+2220	+8.38916016	-5.91503906	-0.29882813	+23.55468750	-16.87500000	+8.63525391	+1692	+7.03125000	-10.17773438	-0.77343750	+42.18750000	+1.86767578	-49.52636719	+1328
+1457971584.31979990	+8.60449219	-6.69726563	-0.64599609	+59.94140625	-8.17382813	-48.22998047	+2220	+8.38916016	-5.91503906	-0.29882813	+23.53271484	-16.85302734	+8.65722656	+1692	+7.03564453	-10.17333984	-0.76904297	+42.25341797	+1.88964844	-49.54833984	+1332
+1457971584.32810000	+8.60449219	-6.69726563	-0.65039063	+60.00732422	-8.21777344	-48.20800781	+2220	+8.38916016	-5.91503906	-0.30322266	+23.53271484	-16.83105469	+8.67919922	+1684	+7.04003906	-10.16894531	-0.76025391	+42.34130859	+1.95556641	-49.61425781	+1336
+1457971584.33229990	+8.60449219	-6.69726563	-0.65039063	+60.02929688	-8.23974609	-48.18603516	+2220	+8.38916016	-5.91943359	-0.30322266	+23.51074219	-16.80908203	+8.67919922	+1684	+7.04443359	-10.16894531	-0.75585938	+42.40722656	+1.97753906	-49.63623047	+1336
+1457971584.33649990	+8.60009766	-6.69726563	-0.65039063	+60.07324219	-8.26171875	-48.16406250	+2220	+8.38476563	-5.91943359	-0.30322266	+23.51074219	-16.80908203	+8.67919922	+1680	+7.04443359	-10.16894531	-0.75146484	+42.45117188	+1.99951172	-49.65820313	+1336
+1457971584.34060000	+8.60009766	-6.69726563	-0.65039063	+60.11718750	-8.28369141	-48.14208984	+2220	+8.38476563	-5.91943359	-0.30322266	+23.51074219	-16.78710938	+8.67919922	+1680	+7.04882813	-10.16894531	-0.74707031	+42.47314453	+2.04345703	-49.68017578	+1340
+1457971584.34480000	+8.60009766	-6.69726563	-0.65039063	+60.13916016	-8.30566406	-48.12011719	+2220	+8.38476563	-5.91943359	-0.30322266	+23.51074219	-16.78710938	+8.67919922	+1676	+7.04882813	-10.16894531	-0.74267578	+42.51708984	+2.06542969	-49.68017578	+1340
+1457971584.35310010	+8.59130859	-6.69726563	-0.65478516	+60.24902344	-8.39355469	-48.05419922	+2220	+8.38037109	-5.91943359	-0.30761719	+23.51074219	-16.74316406	+8.70117188	+1672	+7.04882813	-10.16455078	-0.73828125	+42.56103516	+2.13134766	-49.70214844	+1344
+1457971584.35730000	+8.59130859	-6.69726563	-0.65478516	+60.29296875	-8.43750000	-48.01025391	+2220	+8.38037109	-5.91943359	-0.30761719	+23.53271484	-16.74316406	+8.67919922	+1668	+7.04882813	-10.16894531	-0.73828125	+42.58300781	+2.17529297	-49.70214844	+1344
+1457971584.36150000	+8.58691406	-6.69726563	-0.65478516	+60.35888672	-8.48144531	-47.96630859	+2220	+8.38037109	-5.91943359	-0.30761719	+23.53271484	-16.72119141	+8.67919922	+1668	+7.04443359	-10.16894531	-0.73828125	+42.60498047	+2.19726563	-49.70214844	+1348
+1457971584.36560010	+8.58691406	-6.69726563	-0.65917969	+60.42480469	-8.54736328	-47.94433594	+2220	+8.37597656	-5.91943359	-0.30761719	+23.55468750	-16.69921875	+8.67919922	+1664	+7.04003906	-10.16894531	-0.73828125	+42.60498047	+2.24121094	-49.70214844	+1348
+1457971584.36980010	+8.58251953	-6.69726563	-0.65917969	+60.49072266	-8.59130859	-47.90039063	+2216	+8.37597656	-5.92382813	-0.30761719	+23.57666016	-16.69921875	+8.67919922	+1664	+7.03564453	-10.16894531	-0.73828125	+42.60498047	+2.26318359	-49.68017578	+1348
+1457971584.37389990	+8.57812500	-6.69726563	-0.65917969	+60.55664063	-8.65722656	-47.85644531	+2216	+8.37158203	-5.92382813	-0.30761719	+23.59863281	-16.67724609	+8.67919922	+1660	+7.03125000	-10.17333984	-0.74267578	+42.58300781	+2.30712891	-49.65820313	+1352
+1457971584.38229990	+8.57373047	-6.69287109	-0.65917969	+60.68847656	-8.78906250	-47.79052734	+2212	+8.36718750	-5.92382813	-0.30761719	+23.64257813	-16.63330078	+8.65722656	+1656	+7.01806641	-10.17773438	-0.74707031	+42.56103516	+2.37304688	-49.61425781	+1356
+1457971584.38640000	+8.57373047	-6.69287109	-0.65917969	+60.75439453	-8.85498047	-47.76855469	+2212	+8.36718750	-5.92382813	-0.30761719	+23.66455078	-16.63330078	+8.65722656	+1656	+7.01367188	-10.17773438	-0.75146484	+42.53906250	+2.39501953	-49.59228516	+1356
+1457971584.39060000	+8.56933594	-6.68847656	-0.65917969	+60.82031250	-8.92089844	-47.74658203	+2208	+8.36279297	-5.92382813	-0.30761719	+23.70849609	-16.61132813	+8.63525391	+1656	+7.00927734	-10.18212891	-0.75585938	+42.51708984	+2.41699219	-49.54833984	+1356
+1457971584.39479990	+8.56933594	-6.68847656	-0.65917969	+60.88623047	-8.98681641	-47.72460938	+2208	+8.36279297	-5.92382813	-0.30761719	+23.73046875	-16.61132813	+8.63525391	+1652	+7.00048828	-10.18212891	-0.75585938	+42.49511719	+2.43896484	-49.52636719	+1356
+1457971584.40310000	+8.56933594	-6.68408203	-0.65917969	+60.97412109	-9.11865234	-47.72460938	+2204	+8.35839844	-5.92382813	-0.30761719	+23.79638672	-16.63330078	+8.61328125	+1652	+6.99609375	-10.18652344	-0.76025391	+42.47314453	+2.48291016	-49.50439453	+1356
+1457971584.40730000	+8.56933594	-6.68408203	-0.65917969	+61.04003906	-9.18457031	-47.70263672	+2200	+8.35839844	-5.91943359	-0.30761719	+23.81835938	-16.63330078	+8.59130859	+1648	+6.99169922	-10.18652344	-0.76464844	+42.47314453	+2.48291016	-49.48242188	+1356
+1457971584.41140010	+8.56933594	-6.68408203	-0.65478516	+61.06201172	-9.22851563	-47.70263672	+2200	+8.35839844	-5.91943359	-0.30322266	+23.84033203	-16.63330078	+8.59130859	+1648	+6.99169922	-10.18652344	-0.76464844	+42.45117188	+2.50488281	-49.48242188	+1352
+1457971584.41560010	+8.56933594	-6.68408203	-0.65478516	+61.10595703	-9.29443359	-47.70263672	+2200	+8.35400391	-5.91943359	-0.30322266	+23.84033203	-16.65527344	+8.59130859	+1648	+6.99169922	-10.18652344	-0.76464844	+42.45117188	+2.50488281	-49.48242188	+1348
+1457971584.41980000	+8.57373047	-6.67968750	-0.65478516	+61.12792969	-9.36035156	-47.70263672	+2196	+8.35400391	-5.91943359	-0.30322266	+23.86230469	-16.67724609	+8.59130859	+1644	+6.99169922	-10.18652344	-0.76025391	+42.47314453	+2.50488281	-49.48242188	+1348
+1457971584.42389990	+8.57373047	-6.67968750	-0.65478516	+61.17187500	-9.40429688	-47.72460938	+2196	+8.35400391	-5.91943359	-0.30322266	+23.86230469	-16.67724609	+8.59130859	+1644	+6.99169922	-10.18652344	-0.76025391	+42.47314453	+2.50488281	-49.50439453	+1348
+1457971584.43230010	+8.57812500	-6.67968750	-0.65039063	+61.21582031	-9.47021484	-47.74658203	+2196	+8.35839844	-5.91943359	-0.30322266	+23.88427734	-16.72119141	+8.59130859	+1644	+6.99609375	-10.18652344	-0.76025391	+42.49511719	+2.52685547	-49.52636719	+1344
+1457971584.43639990	+8.58251953	-6.67968750	-0.65039063	+61.23779297	-9.51416016	-47.74658203	+2196	+8.35839844	-5.91943359	-0.30322266	+23.88427734	-16.72119141	+8.59130859	+1640	+7.00048828	-10.18652344	-0.75585938	+42.49511719	+2.52685547	-49.52636719	+1344
+1457971584.44059990	+8.58251953	-6.67968750	-0.65039063	+61.25976563	-9.53613281	-47.76855469	+2196	+8.35839844	-5.91943359	-0.30322266	+23.88427734	-16.74316406	+8.59130859	+1640	+7.00048828	-10.18652344	-0.75585938	+42.51708984	+2.52685547	-49.54833984	+1344
+1457971584.44479990	+8.58251953	-6.67968750	-0.64599609	+61.28173828	-9.55810547	-47.76855469	+2196	+8.35839844	-5.91943359	-0.30322266	+23.88427734	-16.74316406	+8.59130859	+1640	+7.00048828	-10.18652344	-0.75585938	+42.51708984	+2.52685547	-49.54833984	+1344
+1457971584.44890000	+8.58691406	-6.67968750	-0.64599609	+61.28173828	-9.58007813	-47.76855469	+2196	+8.35839844	-5.91943359	-0.30322266	+23.88427734	-16.74316406	+8.59130859	+1640	+7.00488281	-10.18652344	-0.75146484	+42.51708984	+2.52685547	-49.57031250	+1344
+1457971584.45310000	+8.58691406	-6.67968750	-0.64599609	+61.30371094	-9.60205078	-47.76855469	+2192	+8.35839844	-5.91943359	-0.30322266	+23.88427734	-16.76513672	+8.59130859	+1636	+7.00488281	-10.18652344	-0.75146484	+42.53906250	+2.52685547	-49.57031250	+1340
+1457971584.46140000	+8.59130859	-6.67968750	-0.64599609	+61.32568359	-9.62402344	-47.76855469	+2192	+8.35839844	-5.91943359	-0.30322266	+23.90625000	-16.76513672	+8.59130859	+1636	+7.00927734	-10.18212891	-0.75146484	+42.53906250	+2.52685547	-49.59228516	+1340
+1457971584.46560000	+8.59130859	-6.67968750	-0.64599609	+61.32568359	-9.62402344	-47.76855469	+2192	+8.35839844	-5.91943359	-0.30322266	+23.90625000	-16.76513672	+8.59130859	+1636	+7.00927734	-10.18212891	-0.74707031	+42.53906250	+2.52685547	-49.59228516	+1340
+1457971584.46970010	+8.59130859	-6.67968750	-0.64599609	+61.34765625	-9.62402344	-47.76855469	+2192	+8.35839844	-5.91943359	-0.30322266	+23.90625000	-16.76513672	+8.59130859	+1636	+7.00927734	-10.18212891	-0.74707031	+42.56103516	+2.54882813	-49.61425781	+1340
+1457971584.47390010	+8.59130859	-6.67968750	-0.64599609	+61.34765625	-9.62402344	-47.76855469	+2192	+8.35839844	-5.91943359	-0.30322266	+23.90625000	-16.76513672	+8.61328125	+1632	+7.01367188	-10.18212891	-0.74707031	+42.56103516	+2.54882813	-49.61425781	+1340
+1457971584.47810010	+8.59130859	-6.67968750	-0.64599609	+61.34765625	-9.62402344	-47.76855469	+2192	+8.35839844	-5.91943359	-0.30322266	+23.90625000	-16.76513672	+8.61328125	+1632	+7.01367188	-10.18212891	-0.74267578	+42.56103516	+2.54882813	-49.63623047	+1340
+1457971584.48219990	+8.59130859	-6.67968750	-0.64599609	+61.34765625	-9.62402344	-47.76855469	+2192	+8.35839844	-5.91943359	-0.30322266	+23.90625000	-16.76513672	+8.61328125	+1632	+7.01367188	-10.18212891	-0.74267578	+42.56103516	+2.54882813	-49.63623047	+1340
+1457971584.49060010	+8.59130859	-6.67968750	-0.65039063	+61.34765625	-9.62402344	-47.74658203	+2192	+8.36279297	-5.91943359	-0.30322266	+23.90625000	-16.76513672	+8.61328125	+1632	+7.01367188	-10.18212891	-0.74267578	+42.56103516	+2.57080078	-49.63623047	+1340
+1457971584.49470000	+8.59130859	-6.67968750	-0.65039063	+61.34765625	-9.62402344	-47.74658203	+2188	+8.36279297	-5.91943359	-0.30322266	+23.90625000	-16.76513672	+8.61328125	+1628	+7.01367188	-10.18212891	-0.74267578	+42.56103516	+2.57080078	-49.63623047	+1340
+1457971584.49889990	+8.59130859	-6.67968750	-0.65039063	+61.34765625	-9.62402344	-47.74658203	+2188	+8.36279297	-5.91943359	-0.30322266	+23.90625000	-16.76513672	+8.61328125	+1628	+7.01367188	-10.18212891	-0.74267578	+42.56103516	+2.59277344	-49.63623047	+1340
+1457971584.50309990	+8.59130859	-6.67968750	-0.65039063	+61.34765625	-9.60205078	-47.72460938	+2188	+8.36279297	-5.91943359	-0.30322266	+23.90625000	-16.76513672	+8.61328125	+1628	+7.01367188	-10.18212891	-0.74267578	+42.53906250	+2.59277344	-49.63623047	+1340
+1457971584.50720000	+8.59130859	-6.67968750	-0.65039063	+61.34765625	-9.60205078	-47.72460938	+2188	+8.36279297	-5.91943359	-0.30322266	+23.90625000	-16.74316406	+8.63525391	+1628	+7.01367188	-10.18652344	-0.74267578	+42.53906250	+2.59277344	-49.63623047	+1340
+1457971584.51560000	+8.59130859	-6.67968750	-0.65039063	+61.34765625	-9.60205078	-47.70263672	+2188	+8.36279297	-5.91943359	-0.30322266	+23.90625000	-16.74316406	+8.63525391	+1628	+7.00927734	-10.18652344	-0.74707031	+42.51708984	+2.61474609	-49.61425781	+1340
+1457971584.51970010	+8.59130859	-6.67968750	-0.65039063	+61.34765625	-9.60205078	-47.70263672	+2188	+8.36279297	-5.91943359	-0.30322266	+23.90625000	-16.74316406	+8.63525391	+1628	+7.00927734	-10.18652344	-0.74707031	+42.49511719	+2.61474609	-49.61425781	+1340
+1457971584.52390000	+8.59130859	-6.67968750	-0.65039063	+61.34765625	-9.60205078	-47.70263672	+2184	+8.36279297	-5.91943359	-0.30322266	+23.90625000	-16.72119141	+8.65722656	+1624	+7.00927734	-10.18652344	-0.74707031	+42.49511719	+2.61474609	-49.59228516	+1340
+1457971584.52800010	+8.59130859	-6.67968750	-0.65039063	+61.34765625	-9.60205078	-47.70263672	+2184	+8.36279297	-5.91943359	-0.30322266	+23.88427734	-16.72119141	+8.65722656	+1624	+7.00927734	-10.18652344	-0.74707031	+42.47314453	+2.61474609	-49.59228516	+1340
+1457971584.53220010	+8.59130859	-6.67968750	-0.65039063	+61.34765625	-9.60205078	-47.68066406	+2184	+8.36279297	-5.91943359	-0.30322266	+23.88427734	-16.69921875	+8.67919922	+1624	+7.00927734	-10.18652344	-0.74707031	+42.47314453	+2.61474609	-49.59228516	+1336
+1457971584.54049990	+8.59130859	-6.67968750	-0.65039063	+61.34765625	-9.60205078	-47.68066406	+2184	+8.36279297	-5.92382813	-0.30322266	+23.88427734	-16.69921875	+8.72314453	+1624	+7.00927734	-10.18652344	-0.74707031	+42.45117188	+2.61474609	-49.59228516	+1336
+1457971584.54469990	+8.59130859	-6.67968750	-0.65039063	+61.34765625	-9.60205078	-47.68066406	+2184	+8.36718750	-5.92382813	-0.30322266	+23.88427734	-16.69921875	+8.74511719	+1624	+7.00927734	-10.18652344	-0.74707031	+42.45117188	+2.61474609	-49.59228516	+1336
+1457971584.54889990	+8.59130859	-6.67968750	-0.65478516	+61.34765625	-9.62402344	-47.65869141	+2180	+8.36718750	-5.92382813	-0.30322266	+23.88427734	-16.67724609	+8.76708984	+1624	+7.00927734	-10.18652344	-0.74707031	+42.45117188	+2.61474609	-49.59228516	+1336
+1457971584.55300000	+8.59130859	-6.67968750	-0.65478516	+61.34765625	-9.62402344	-47.65869141	+2180	+8.36718750	-5.92382813	-0.30322266	+23.88427734	-16.67724609	+8.78906250	+1624	+7.00927734	-10.18652344	-0.74707031	+42.45117188	+2.61474609	-49.59228516	+1336
+1457971584.55720000	+8.59570313	-6.67968750	-0.65478516	+61.34765625	-9.62402344	-47.65869141	+2180	+8.36718750	-5.92382813	-0.30322266	+23.88427734	-16.67724609	+8.81103516	+1620	+7.00927734	-10.18652344	-0.74707031	+42.45117188	+2.61474609	-49.59228516	+1336
+1457971584.56550000	+8.59570313	-6.67968750	-0.65478516	+61.34765625	-9.66796875	-47.63671875	+2180	+8.37158203	-5.92382813	-0.30322266	+23.88427734	-16.69921875	+8.87695313	+1620	+7.01367188	-10.18652344	-0.74267578	+42.45117188	+2.61474609	-49.63623047	+1336
+1457971584.56970000	+8.59570313	-6.67968750	-0.65478516	+61.34765625	-9.66796875	-47.61474609	+2180	+8.37158203	-5.92382813	-0.30322266	+23.88427734	-16.69921875	+8.89892578	+1620	+7.01367188	-10.18652344	-0.74267578	+42.47314453	+2.61474609	-49.63623047	+1336
+1457971584.57390000	+8.60009766	-6.67968750	-0.65478516	+61.36962891	-9.71191406	-47.59277344	+2180	+8.37597656	-5.92382813	-0.29882813	+23.88427734	-16.72119141	+8.94287109	+1620	+7.01806641	-10.18652344	-0.73828125	+42.47314453	+2.61474609	-49.65820313	+1340
+1457971584.57800010	+8.60009766	-6.67968750	-0.65478516	+61.36962891	-9.73388672	-47.59277344	+2180	+8.37597656	-5.92382813	-0.29882813	+23.90625000	-16.72119141	+8.96484375	+1620	+7.02246094	-10.18652344	-0.73388672	+42.49511719	+2.63671875	-49.70214844	+1340
+1457971584.58220010	+8.60009766	-6.67968750	-0.65478516	+61.36962891	-9.75585938	-47.57080078	+2180	+8.37597656	-5.92382813	-0.29882813	+23.90625000	-16.72119141	+9.00878906	+1620	+7.02685547	-10.18212891	-0.72949219	+42.49511719	+2.63671875	-49.72412109	+1344
+1457971584.59050010	+8.60449219	-6.67968750	-0.65478516	+61.39160156	-9.79980469	-47.52685547	+2180	+8.38037109	-5.91943359	-0.29882813	+23.90625000	-16.74316406	+9.05273438	+1620	+7.03564453	-10.18212891	-0.72509766	+42.51708984	+2.63671875	-49.76806641	+1348
+1457971584.59470010	+8.60449219	-6.67968750	-0.65478516	+61.39160156	-9.82177734	-47.50488281	+2180	+8.38037109	-5.91943359	-0.29882813	+23.90625000	-16.74316406	+9.07470703	+1616	+7.03564453	-10.18212891	-0.72070313	+42.53906250	+2.63671875	-49.81201172	+1352
+1457971584.59890010	+8.60449219	-6.67968750	-0.65478516	+61.39160156	-9.84375000	-47.50488281	+2180	+8.38037109	-5.91943359	-0.29882813	+23.92822266	-16.74316406	+9.09667969	+1616	+7.04003906	-10.18212891	-0.71630859	+42.53906250	+2.63671875	-49.83398438	+1352
+1457971584.60299990	+8.60449219	-6.67968750	-0.65478516	+61.39160156	-9.86572266	-47.48291016	+2180	+8.38037109	-5.91943359	-0.29882813	+23.92822266	-16.72119141	+9.11865234	+1616	+7.04003906	-10.17773438	-0.71630859	+42.51708984	+2.65869141	-49.83398438	+1356
+1457971584.60719990	+8.60449219	-6.67968750	-0.65478516	+61.39160156	-9.86572266	-47.46093750	+2180	+8.38037109	-5.91943359	-0.29882813	+23.92822266	-16.72119141	+9.14062500	+1616	+7.04003906	-10.17773438	-0.71630859	+42.51708984	+2.65869141	-49.85595703	+1356
+1457971584.61130000	+8.60449219	-6.67968750	-0.65478516	+61.36962891	-9.86572266	-47.46093750	+2180	+8.38037109	-5.91943359	-0.29882813	+23.92822266	-16.69921875	+9.16259766	+1616	+7.04003906	-10.18212891	-0.71630859	+42.49511719	+2.65869141	-49.85595703	+1356
+1457971584.61970000	+8.60449219	-6.67968750	-0.65478516	+61.36962891	-9.86572266	-47.41699219	+2180	+8.38037109	-5.91943359	-0.30322266	+23.92822266	-16.67724609	+9.18457031	+1616	+7.03564453	-10.18212891	-0.71630859	+42.47314453	+2.68066406	-49.83398438	+1360
+1457971584.62380000	+8.60449219	-6.67968750	-0.65478516	+61.36962891	-9.86572266	-47.41699219	+2180	+8.38037109	-5.91943359	-0.30322266	+23.92822266	-16.67724609	+9.20654297	+1616	+7.03564453	-10.18212891	-0.71630859	+42.45117188	+2.68066406	-49.83398438	+1360
+1457971584.62800000	+8.60009766	-6.67968750	-0.65478516	+61.34765625	-9.86572266	-47.41699219	+2180	+8.38037109	-5.91943359	-0.30322266	+23.92822266	-16.65527344	+9.20654297	+1616	+7.03125000	-10.18212891	-0.72070313	+42.42919922	+2.68066406	-49.81201172	+1364
+1457971584.63220000	+8.60009766	-6.67968750	-0.65478516	+61.34765625	-9.86572266	-47.41699219	+2180	+8.38037109	-5.91943359	-0.30322266	+23.92822266	-16.63330078	+9.20654297	+1616	+7.03125000	-10.18212891	-0.72070313	+42.40722656	+2.68066406	-49.81201172	+1364
+1457971584.63630010	+8.60009766	-6.67968750	-0.65478516	+61.34765625	-9.86572266	-47.41699219	+2180	+8.38037109	-5.91943359	-0.30322266	+23.92822266	-16.63330078	+9.20654297	+1616	+7.03125000	-10.18212891	-0.72070313	+42.40722656	+2.68066406	-49.81201172	+1364
+1457971584.64470010	+8.60009766	-6.68408203	-0.65478516	+61.32568359	-9.86572266	-47.39501953	+2180	+8.38476563	-5.91943359	-0.30322266	+23.92822266	-16.61132813	+9.22851563	+1616	+7.02685547	-10.18652344	-0.72509766	+42.36328125	+2.68066406	-49.79003906	+1364
+1457971584.64879990	+8.60009766	-6.68408203	-0.65478516	+61.32568359	-9.84375000	-47.39501953	+2180	+8.38476563	-5.91943359	-0.30322266	+23.92822266	-16.61132813	+9.22851563	+1616	+7.02685547	-10.18652344	-0.72509766	+42.36328125	+2.68066406	-49.79003906	+1364
+1457971584.65300010	+8.60009766	-6.68408203	-0.65478516	+61.32568359	-9.84375000	-47.39501953	+2180	+8.38476563	-5.92382813	-0.30322266	+23.92822266	-16.58935547	+9.22851563	+1616	+7.02685547	-10.18652344	-0.72509766	+42.36328125	+2.68066406	-49.76806641	+1364
+1457971584.65720010	+8.60009766	-6.68408203	-0.65478516	+61.32568359	-9.84375000	-47.39501953	+2180	+8.38476563	-5.92382813	-0.30322266	+23.92822266	-16.58935547	+9.25048828	+1616	+7.02246094	-10.18652344	-0.72509766	+42.34130859	+2.68066406	-49.76806641	+1364
+1457971584.66129990	+8.60009766	-6.68408203	-0.65478516	+61.32568359	-9.84375000	-47.41699219	+2180	+8.38476563	-5.92382813	-0.30322266	+23.92822266	-16.58935547	+9.25048828	+1616	+7.02246094	-10.18652344	-0.72509766	+42.34130859	+2.68066406	-49.76806641	+1364
+1457971584.66969990	+8.60009766	-6.68408203	-0.65478516	+61.32568359	-9.84375000	-47.41699219	+2180	+8.38476563	-5.92382813	-0.30322266	+23.92822266	-16.58935547	+9.25048828	+1616	+7.02246094	-10.18652344	-0.72509766	+42.34130859	+2.68066406	-49.76806641	+1364
+1457971584.67380000	+8.60009766	-6.68408203	-0.65478516	+61.32568359	-9.84375000	-47.41699219	+2180	+8.38476563	-5.92382813	-0.30322266	+23.92822266	-16.58935547	+9.27246094	+1616	+7.02246094	-10.18652344	-0.72509766	+42.34130859	+2.68066406	-49.79003906	+1364
+1457971584.67800000	+8.60009766	-6.68408203	-0.65478516	+61.32568359	-9.84375000	-47.41699219	+2180	+8.38476563	-5.92382813	-0.30322266	+23.92822266	-16.58935547	+9.27246094	+1616	+7.02246094	-10.18652344	-0.72509766	+42.34130859	+2.70263672	-49.79003906	+1364
+1457971584.68210010	+8.60009766	-6.68408203	-0.65478516	+61.32568359	-9.84375000	-47.41699219	+2180	+8.38476563	-5.92382813	-0.30322266	+23.92822266	-16.58935547	+9.27246094	+1616	+7.02685547	-10.18652344	-0.72509766	+42.34130859	+2.70263672	-49.79003906	+1364
+1457971584.68630000	+8.60009766	-6.68408203	-0.65478516	+61.34765625	-9.82177734	-47.43896484	+2180	+8.38476563	-5.92382813	-0.30761719	+23.92822266	-16.58935547	+9.27246094	+1616	+7.02685547	-10.18652344	-0.72509766	+42.36328125	+2.70263672	-49.81201172	+1364
+1457971584.69050000	+8.60009766	-6.68408203	-0.65478516	+61.34765625	-9.82177734	-47.43896484	+2180	+8.38476563	-5.92382813	-0.30761719	+23.92822266	-16.58935547	+9.29443359	+1616	+7.02685547	-10.18652344	-0.72509766	+42.36328125	+2.70263672	-49.81201172	+1364
+1457971584.69880010	+8.60009766	-6.68408203	-0.65478516	+61.34765625	-9.82177734	-47.43896484	+2180	+8.38476563	-5.92382813	-0.30761719	+23.95019531	-16.58935547	+9.29443359	+1616	+7.03125000	-10.18652344	-0.72070313	+42.38525391	+2.70263672	-49.85595703	+1364
