# Supplementary material for: A direct effect of perception on action when grasping a cup
Source: Sci Rep. 2018 Jan 9;8:171. doi: 10.1038/s41598-017-18591-5 (PMC5760564; doi:10.1038/s41598-017-18591-5)
Supplement: Supplementary file 6 — Supplementary Information [file 41598_2017_18591_MOESM6_ESM.zip › SciRep_Data/S01instruct/S01_100instruct_Tr93.dat]

+1000000000000.00000000	+0.00000000	+0.00000000	+0.00000000	+0.00000000	+0.00000000	+0.00000000	+0	+0.00000000	+0.00000000	+0.00000000	+0.00000000	+0.00000000	+0.00000000	+0	+0.00000000	+0.00000000	+0.00000000	+0.00000000	+0.00000000	+0.00000000	+0
+1457971584.70300010	+8.60009766	-6.68408203	-0.65478516	+61.34765625	-9.82177734	-47.43896484	+2180	+8.38476563	-5.92382813	-0.30761719	+23.95019531	-16.58935547	+9.31640625	+1616	+7.03125000	-10.18652344	-0.72070313	+42.38525391	+2.70263672	-49.85595703	+1364
+1457971584.70709990	+8.60449219	-6.68408203	-0.65478516	+61.34765625	-9.82177734	-47.43896484	+2180	+8.38476563	-5.92382813	-0.30761719	+23.95019531	-16.56738281	+9.31640625	+1616	+7.03564453	-10.18652344	-0.72070313	+42.40722656	+2.70263672	-49.87792969	+1364
+1457971584.71129990	+8.60449219	-6.68408203	-0.65478516	+61.34765625	-9.79980469	-47.46093750	+2180	+8.38476563	-5.92382813	-0.30761719	+23.95019531	-16.56738281	+9.33837891	+1616	+7.03564453	-10.18652344	-0.71630859	+42.40722656	+2.72460938	-49.89990234	+1364
+1457971584.71550010	+8.60449219	-6.68408203	-0.65478516	+61.34765625	-9.79980469	-47.46093750	+2180	+8.38476563	-5.92382813	-0.30761719	+23.95019531	-16.56738281	+9.33837891	+1616	+7.03564453	-10.18652344	-0.71630859	+42.42919922	+2.72460938	-49.92187500	+1368
+1457971584.72379990	+8.60449219	-6.68408203	-0.65917969	+61.34765625	-9.77783203	-47.46093750	+2180	+8.38476563	-5.92382813	-0.30761719	+23.95019531	-16.54541016	+9.36035156	+1616	+7.04003906	-10.18652344	-0.71630859	+42.45117188	+2.72460938	-49.94384766	+1368
+1457971584.72799990	+8.60449219	-6.68408203	-0.65917969	+61.34765625	-9.77783203	-47.46093750	+2180	+8.38476563	-5.92382813	-0.30761719	+23.95019531	-16.54541016	+9.38232422	+1616	+7.04003906	-10.18652344	-0.71630859	+42.45117188	+2.74658203	-49.94384766	+1368
+1457971584.73210000	+8.60449219	-6.68847656	-0.65917969	+61.36962891	-9.75585938	-47.46093750	+2180	+8.38476563	-5.92382813	-0.30761719	+23.97216797	-16.52343750	+9.38232422	+1616	+7.04003906	-10.19091797	-0.71630859	+42.45117188	+2.74658203	-49.96582031	+1368
+1457971592.37050010	+8.69677734	-6.78076172	-0.78662109	+63.78662109	-13.27148438	-46.25244141	+2100	+8.48144531	-6.02050781	-0.39111328	+18.74267578	-13.55712891	+13.09570313	+1708	+7.08837891	-10.33154297	-0.65478516	+40.34179688	+4.85595703	-50.80078125	+1364
+1457971592.37470010	+8.69238281	-6.78076172	-0.78662109	+63.78662109	-13.27148438	-46.23046875	+2104	+8.48144531	-6.02050781	-0.39111328	+18.74267578	-13.55712891	+13.07373047	+1708	+7.07958984	-10.33593750	-0.65917969	+40.29785156	+4.85595703	-50.75683594	+1368
+1457971592.37879990	+8.69238281	-6.78076172	-0.78662109	+63.78662109	-13.27148438	-46.23046875	+2104	+8.48144531	-6.02050781	-0.39111328	+18.74267578	-13.53515625	+13.07373047	+1708	+7.07080078	-10.33593750	-0.66357422	+40.25390625	+4.85595703	-50.71289063	+1368
+1457971592.38299990	+8.69238281	-6.78076172	-0.78662109	+63.76464844	-13.24951172	-46.23046875	+2104	+8.48144531	-6.02050781	-0.39111328	+18.74267578	-13.53515625	+13.07373047	+1708	+7.06640625	-10.34033203	-0.66796875	+40.20996094	+4.85595703	-50.69091797	+1368
+1457971592.39130000	+8.69238281	-6.78076172	-0.78662109	+63.76464844	-13.24951172	-46.20849609	+2108	+8.48144531	-6.02050781	-0.39111328	+18.74267578	-13.51318359	+13.05175781	+1708	+7.05761719	-10.34472656	-0.67675781	+40.14404297	+4.83398438	-50.62500000	+1368
+1457971592.39549990	+8.68798828	-6.78076172	-0.79101563	+63.76464844	-13.24951172	-46.20849609	+2108	+8.48144531	-6.02050781	-0.39111328	+18.74267578	-13.51318359	+13.05175781	+1712	+7.04443359	-10.34472656	-0.68554688	+40.05615234	+4.83398438	-50.53710938	+1368
+1457971592.39969990	+8.68798828	-6.78076172	-0.79101563	+63.76464844	-13.22753906	-46.20849609	+2108	+8.48144531	-6.02050781	-0.39111328	+18.74267578	-13.51318359	+13.05175781	+1712	+7.03564453	-10.34912109	-0.69433594	+39.99023438	+4.83398438	-50.49316406	+1368
+1457971592.40800000	+8.68798828	-6.78076172	-0.79101563	+63.74267578	-13.22753906	-46.20849609	+2108	+8.48144531	-6.02490234	-0.39111328	+18.74267578	-13.51318359	+13.05175781	+1712	+7.01367188	-10.35791016	-0.71191406	+39.83642578	+4.83398438	-50.36132813	+1364
+1457971592.41220000	+8.68798828	-6.78076172	-0.79101563	+63.74267578	-13.22753906	-46.20849609	+2112	+8.47705078	-6.02490234	-0.39111328	+18.74267578	-13.51318359	+13.02978516	+1712	+7.00488281	-10.36230469	-0.72070313	+39.77050781	+4.83398438	-50.31738281	+1360
+1457971592.42050000	+8.68798828	-6.78076172	-0.79101563	+63.74267578	-13.20556641	-46.20849609	+2112	+8.47705078	-6.02490234	-0.39111328	+18.74267578	-13.49121094	+13.02978516	+1716	+6.99169922	-10.36230469	-0.72509766	+39.70458984	+4.83398438	-50.27343750	+1352
+1457971592.42880010	+8.68798828	-6.78076172	-0.79101563	+63.74267578	-13.20556641	-46.18652344	+2112	+8.47705078	-6.02490234	-0.39111328	+18.74267578	-13.49121094	+13.02978516	+1716	+6.99609375	-10.36230469	-0.72509766	+39.72656250	+4.83398438	-50.29541016	+1344
+1457971592.43709990	+8.68798828	-6.78076172	-0.79101563	+63.76464844	-13.20556641	-46.18652344	+2112	+8.47705078	-6.02490234	-0.39111328	+18.74267578	-13.49121094	+13.02978516	+1716	+7.00048828	-10.36230469	-0.72070313	+39.77050781	+4.83398438	-50.31738281	+1336
+1457971592.44549990	+8.68798828	-6.78076172	-0.79101563	+63.76464844	-13.20556641	-46.18652344	+2112	+8.47705078	-6.02490234	-0.39111328	+18.74267578	-13.49121094	+13.02978516	+1720	+7.00488281	-10.35791016	-0.71630859	+39.81445313	+4.83398438	-50.36132813	+1328
+1457971592.44960000	+8.68798828	-6.78076172	-0.79101563	+63.76464844	-13.20556641	-46.18652344	+2112	+8.47705078	-6.02490234	-0.39111328	+18.74267578	-13.49121094	+13.02978516	+1720	+7.00927734	-10.35791016	-0.71630859	+39.81445313	+4.83398438	-50.38330078	+1320
+1457971592.45380000	+8.68798828	-6.78076172	-0.79101563	+63.76464844	-13.20556641	-46.18652344	+2112	+8.47705078	-6.02490234	-0.39111328	+18.74267578	-13.49121094	+13.02978516	+1720	+7.00927734	-10.35791016	-0.71191406	+39.83642578	+4.83398438	-50.38330078	+1316
+1457971592.46210000	+8.68798828	-6.78076172	-0.79101563	+63.76464844	-13.20556641	-46.18652344	+2112	+8.47705078	-6.02490234	-0.39111328	+18.74267578	-13.49121094	+13.02978516	+1720	+7.01367188	-10.35791016	-0.71191406	+39.85839844	+4.83398438	-50.40527344	+1312
+1457971592.47050000	+8.68798828	-6.78076172	-0.79101563	+63.76464844	-13.20556641	-46.18652344	+2112	+8.47705078	-6.02490234	-0.39111328	+18.74267578	-13.49121094	+13.05175781	+1720	+7.01367188	-10.35791016	-0.70751953	+39.88037109	+4.83398438	-50.42724609	+1304
+1457971592.47460010	+8.68798828	-6.78076172	-0.79101563	+63.76464844	-13.20556641	-46.18652344	+2112	+8.47705078	-6.02490234	-0.39111328	+18.74267578	-13.49121094	+13.05175781	+1724	+7.01806641	-10.35791016	-0.70751953	+39.90234375	+4.83398438	-50.42724609	+1300
+1457971592.48300000	+8.68798828	-6.78076172	-0.79101563	+63.76464844	-13.20556641	-46.18652344	+2112	+8.47705078	-6.02490234	-0.39111328	+18.74267578	-13.49121094	+13.05175781	+1724	+7.01806641	-10.35351563	-0.70751953	+39.90234375	+4.85595703	-50.44921875	+1296
+1457971592.48709990	+8.68798828	-6.78076172	-0.79101563	+63.78662109	-13.20556641	-46.18652344	+2112	+8.47705078	-6.02490234	-0.39111328	+18.74267578	-13.49121094	+13.05175781	+1724	+7.01806641	-10.35351563	-0.70751953	+39.92431641	+4.85595703	-50.44921875	+1292
+1457971592.49540000	+8.68798828	-6.78076172	-0.79541016	+63.78662109	-13.20556641	-46.18652344	+2112	+8.47705078	-6.02490234	-0.39111328	+18.74267578	-13.49121094	+13.05175781	+1724	+7.01806641	-10.35351563	-0.70312500	+39.92431641	+4.85595703	-50.44921875	+1288
+1457971592.50379990	+8.68359375	-6.78076172	-0.79541016	+63.78662109	-13.20556641	-46.18652344	+2112	+8.47705078	-6.02490234	-0.39111328	+18.76464844	-13.49121094	+13.02978516	+1724	+7.01806641	-10.35351563	-0.70312500	+39.92431641	+4.85595703	-50.44921875	+1280
+1457971592.51210000	+8.68359375	-6.78076172	-0.79541016	+63.78662109	-13.18359375	-46.16455078	+2112	+8.47705078	-6.02490234	-0.39550781	+18.76464844	-13.46923828	+13.02978516	+1724	+7.01806641	-10.35351563	-0.70312500	+39.92431641	+4.85595703	-50.44921875	+1276
+1457971592.52040000	+8.68359375	-6.78076172	-0.79541016	+63.76464844	-13.18359375	-46.16455078	+2112	+8.47705078	-6.02490234	-0.39550781	+18.76464844	-13.46923828	+13.02978516	+1724	+7.01806641	-10.35351563	-0.70751953	+39.92431641	+4.85595703	-50.44921875	+1272
+1457971592.52460000	+8.68359375	-6.78076172	-0.79541016	+63.76464844	-13.18359375	-46.16455078	+2112	+8.47705078	-6.02490234	-0.39550781	+18.76464844	-13.46923828	+13.02978516	+1724	+7.01806641	-10.35351563	-0.70751953	+39.92431641	+4.85595703	-50.44921875	+1272
+1457971592.52880000	+8.68359375	-6.78076172	-0.79541016	+63.76464844	-13.16162109	-46.16455078	+2112	+8.47705078	-6.02490234	-0.39550781	+18.76464844	-13.46923828	+13.02978516	+1724	+7.01806641	-10.35351563	-0.70751953	+39.92431641	+4.85595703	-50.44921875	+1268
+1457971592.53290010	+8.67919922	-6.78076172	-0.79541016	+63.76464844	-13.16162109	-46.14257813	+2112	+8.47705078	-6.02490234	-0.39550781	+18.76464844	-13.46923828	+13.02978516	+1724	+7.01806641	-10.35351563	-0.70751953	+39.94628906	+4.85595703	-50.44921875	+1268
+1457971592.53710010	+8.67919922	-6.78076172	-0.79541016	+63.76464844	-13.16162109	-46.14257813	+2112	+8.47705078	-6.02490234	-0.39550781	+18.76464844	-13.46923828	+13.02978516	+1724	+7.01806641	-10.35351563	-0.70751953	+39.94628906	+4.85595703	-50.44921875	+1264
+1457971592.54130010	+8.67919922	-6.78076172	-0.79541016	+63.76464844	-13.16162109	-46.14257813	+2112	+8.47705078	-6.02490234	-0.39550781	+18.76464844	-13.46923828	+13.02978516	+1724	+7.01806641	-10.35351563	-0.70751953	+39.94628906	+4.85595703	-50.44921875	+1264
+1457971592.54539990	+8.67919922	-6.78515625	-0.79541016	+63.78662109	-13.16162109	-46.14257813	+2112	+8.47705078	-6.02490234	-0.39550781	+18.76464844	-13.46923828	+13.02978516	+1728	+7.01806641	-10.35351563	-0.70312500	+39.94628906	+4.85595703	-50.47119141	+1264
+1457971592.55380010	+8.67919922	-6.78515625	-0.79541016	+63.78662109	-13.16162109	-46.16455078	+2112	+8.47705078	-6.02490234	-0.39550781	+18.76464844	-13.44726563	+13.02978516	+1728	+7.02246094	-10.35351563	-0.70312500	+39.96826172	+4.85595703	-50.47119141	+1260
+1457971592.55790000	+8.67919922	-6.78515625	-0.79541016	+63.78662109	-13.16162109	-46.16455078	+2112	+8.47705078	-6.02490234	-0.39550781	+18.76464844	-13.44726563	+13.02978516	+1728	+7.02246094	-10.35351563	-0.70312500	+39.96826172	+4.87792969	-50.47119141	+1260
+1457971592.56629990	+8.67919922	-6.78515625	-0.79541016	+63.78662109	-13.16162109	-46.16455078	+2112	+8.47705078	-6.02490234	-0.39550781	+18.76464844	-13.46923828	+13.02978516	+1724	+7.02246094	-10.35351563	-0.70312500	+39.99023438	+4.87792969	-50.49316406	+1256
+1457971592.57460000	+8.67919922	-6.78515625	-0.79541016	+63.78662109	-13.16162109	-46.16455078	+2112	+8.47705078	-6.02490234	-0.39550781	+18.76464844	-13.46923828	+13.02978516	+1724	+7.02685547	-10.35351563	-0.69873047	+40.01220703	+4.87792969	-50.51513672	+1256
+1457971592.58290000	+8.67919922	-6.78515625	-0.79541016	+63.78662109	-13.16162109	-46.16455078	+2108	+8.47705078	-6.02490234	-0.39550781	+18.76464844	-13.46923828	+13.05175781	+1724	+7.03125000	-10.35351563	-0.69873047	+40.03417969	+4.87792969	-50.51513672	+1256
+1457971592.59120010	+8.67919922	-6.78515625	-0.79541016	+63.80859375	-13.16162109	-46.16455078	+2108	+8.47705078	-6.02490234	-0.39550781	+18.76464844	-13.46923828	+13.05175781	+1724	+7.03125000	-10.34912109	-0.69433594	+40.05615234	+4.87792969	-50.53710938	+1256
+1457971592.59960010	+8.67919922	-6.78515625	-0.79541016	+63.80859375	-13.16162109	-46.16455078	+2108	+8.47705078	-6.02490234	-0.39550781	+18.76464844	-13.46923828	+13.05175781	+1724	+7.03564453	-10.34912109	-0.69433594	+40.07812500	+4.87792969	-50.55908203	+1256
+1457971592.60369990	+8.67919922	-6.78515625	-0.79541016	+63.80859375	-13.16162109	-46.16455078	+2108	+8.47705078	-6.02490234	-0.39550781	+18.76464844	-13.46923828	+13.05175781	+1724	+7.03564453	-10.34912109	-0.68994141	+40.10009766	+4.87792969	-50.55908203	+1256
+1457971592.61209990	+8.67919922	-6.78515625	-0.79541016	+63.80859375	-13.16162109	-46.18652344	+2108	+8.47705078	-6.02490234	-0.39550781	+18.76464844	-13.46923828	+13.05175781	+1724	+7.04003906	-10.34912109	-0.68994141	+40.10009766	+4.87792969	-50.55908203	+1256
+1457971592.62040000	+8.67919922	-6.78515625	-0.79541016	+63.80859375	-13.16162109	-46.16455078	+2104	+8.47705078	-6.02490234	-0.39550781	+18.76464844	-13.46923828	+13.05175781	+1724	+7.04003906	-10.34912109	-0.68994141	+40.10009766	+4.87792969	-50.55908203	+1256
+1457971592.62870000	+8.67919922	-6.78515625	-0.79541016	+63.80859375	-13.16162109	-46.16455078	+2104	+8.47705078	-6.02490234	-0.39550781	+18.76464844	-13.46923828	+13.02978516	+1724	+7.03564453	-10.34912109	-0.69433594	+40.10009766	+4.87792969	-50.53710938	+1256
+1457971592.64540000	+8.67919922	-6.78515625	-0.79541016	+63.80859375	-13.16162109	-46.16455078	+2104	+8.47705078	-6.02490234	-0.39550781	+18.76464844	-13.44726563	+13.02978516	+1724	+7.03564453	-10.34912109	-0.69433594	+40.07812500	+4.87792969	-50.53710938	+1256
+1457971592.65370010	+8.67919922	-6.78515625	-0.79541016	+63.80859375	-13.16162109	-46.16455078	+2104	+8.47705078	-6.02490234	-0.39550781	+18.76464844	-13.44726563	+13.02978516	+1724	+7.03564453	-10.34912109	-0.69873047	+40.07812500	+4.87792969	-50.51513672	+1256
+1457971592.66199990	+8.67919922	-6.78515625	-0.79541016	+63.80859375	-13.16162109	-46.16455078	+2100	+8.47705078	-6.02490234	-0.39550781	+18.76464844	-13.44726563	+13.02978516	+1724	+7.03564453	-10.34912109	-0.69873047	+40.07812500	+4.87792969	-50.51513672	+1256
+1457971592.66619990	+8.67919922	-6.78515625	-0.79541016	+63.80859375	-13.16162109	-46.16455078	+2100	+8.47705078	-6.02490234	-0.39550781	+18.76464844	-13.44726563	+13.02978516	+1724	+7.03564453	-10.34912109	-0.69873047	+40.07812500	+4.87792969	-50.51513672	+1256
+1457971592.67450000	+8.67919922	-6.78515625	-0.79541016	+63.80859375	-13.16162109	-46.16455078	+2100	+8.47705078	-6.02490234	-0.39550781	+18.76464844	-13.44726563	+13.02978516	+1724	+7.03564453	-10.34912109	-0.69873047	+40.07812500	+4.87792969	-50.51513672	+1252
+1457971592.68700000	+8.67919922	-6.78515625	-0.79541016	+63.80859375	-13.16162109	-46.16455078	+2100	+8.47705078	-6.02490234	-0.39550781	+18.76464844	-13.44726563	+13.02978516	+1724	+7.03564453	-10.34912109	-0.69433594	+40.10009766	+4.87792969	-50.51513672	+1252
+1457971592.69120000	+8.67919922	-6.78515625	-0.79541016	+63.80859375	-13.16162109	-46.16455078	+2100	+8.47705078	-6.02490234	-0.39550781	+18.78662109	-13.44726563	+13.02978516	+1724	+7.04003906	-10.34912109	-0.69433594	+40.10009766	+4.87792969	-50.53710938	+1252
+1457971592.69540000	+8.67919922	-6.78515625	-0.79541016	+63.80859375	-13.16162109	-46.16455078	+2100	+8.47705078	-6.02490234	-0.39550781	+18.78662109	-13.44726563	+13.02978516	+1724	+7.04003906	-10.34912109	-0.69433594	+40.10009766	+4.87792969	-50.53710938	+1256
+1457971592.69950010	+8.67919922	-6.78515625	-0.79541016	+63.80859375	-13.16162109	-46.16455078	+2100	+8.47705078	-6.02490234	-0.39550781	+18.78662109	-13.44726563	+13.02978516	+1724	+7.04003906	-10.34912109	-0.69433594	+40.12207031	+4.87792969	-50.53710938	+1256
+1457971592.70370010	+8.67919922	-6.78515625	-0.79541016	+63.80859375	-13.16162109	-46.16455078	+2100	+8.47705078	-6.02490234	-0.39550781	+18.78662109	-13.44726563	+13.02978516	+1724	+7.04003906	-10.34912109	-0.69433594	+40.12207031	+4.87792969	-50.53710938	+1256
+1457971592.71199990	+8.67919922	-6.78515625	-0.79541016	+63.80859375	-13.16162109	-46.16455078	+2100	+8.47705078	-6.02490234	-0.39550781	+18.78662109	-13.44726563	+13.02978516	+1720	+7.04443359	-10.34912109	-0.69433594	+40.14404297	+4.87792969	-50.55908203	+1256
+1457971592.71620010	+8.67919922	-6.78515625	-0.79541016	+63.83056641	-13.16162109	-46.16455078	+2100	+8.47705078	-6.02490234	-0.39550781	+18.78662109	-13.44726563	+13.02978516	+1720	+7.04443359	-10.34912109	-0.68994141	+40.14404297	+4.87792969	-50.55908203	+1256
+1457971592.72040010	+8.67919922	-6.78076172	-0.79541016	+63.83056641	-13.16162109	-46.16455078	+2100	+8.47705078	-6.02490234	-0.39550781	+18.78662109	-13.44726563	+13.05175781	+1720	+7.04443359	-10.34912109	-0.68994141	+40.14404297	+4.89990234	-50.55908203	+1256
+1457971592.72449990	+8.67919922	-6.78076172	-0.79541016	+63.83056641	-13.16162109	-46.16455078	+2100	+8.47705078	-6.02490234	-0.39550781	+18.78662109	-13.44726563	+13.05175781	+1720	+7.04443359	-10.34912109	-0.68994141	+40.14404297	+4.89990234	-50.55908203	+1256
+1457971592.72869990	+8.67919922	-6.78076172	-0.79541016	+63.83056641	-13.16162109	-46.16455078	+2100	+8.47705078	-6.02490234	-0.39550781	+18.78662109	-13.46923828	+13.05175781	+1720	+7.04443359	-10.34912109	-0.68994141	+40.14404297	+4.89990234	-50.55908203	+1260
+1457971592.73280000	+8.67919922	-6.78076172	-0.79541016	+63.83056641	-13.16162109	-46.16455078	+2100	+8.47705078	-6.02490234	-0.39550781	+18.78662109	-13.46923828	+13.05175781	+1720	+7.04443359	-10.34472656	-0.68994141	+40.14404297	+4.87792969	-50.58105469	+1260
+1457971592.73700000	+8.67919922	-6.78076172	-0.79541016	+63.83056641	-13.16162109	-46.16455078	+2100	+8.47705078	-6.02490234	-0.39550781	+18.78662109	-13.46923828	+13.05175781	+1720	+7.04443359	-10.34472656	-0.68994141	+40.14404297	+4.87792969	-50.58105469	+1260
+1457971592.74120000	+8.67919922	-6.78076172	-0.79541016	+63.83056641	-13.16162109	-46.16455078	+2100	+8.47705078	-6.02490234	-0.39550781	+18.78662109	-13.46923828	+13.05175781	+1720	+7.04443359	-10.34912109	-0.68994141	+40.14404297	+4.89990234	-50.55908203	+1260
+1457971592.74530010	+8.67919922	-6.78076172	-0.79541016	+63.83056641	-13.16162109	-46.16455078	+2096	+8.47705078	-6.02490234	-0.39550781	+18.78662109	-13.46923828	+13.02978516	+1720	+7.04443359	-10.34912109	-0.68994141	+40.14404297	+4.89990234	-50.55908203	+1260
+1457971592.75370000	+8.67919922	-6.78076172	-0.79541016	+63.83056641	-13.16162109	-46.16455078	+2096	+8.47705078	-6.02490234	-0.39550781	+18.78662109	-13.46923828	+13.02978516	+1720	+7.04443359	-10.34912109	-0.68994141	+40.14404297	+4.89990234	-50.55908203	+1260
+1457971592.75780010	+8.67919922	-6.78076172	-0.79541016	+63.83056641	-13.16162109	-46.16455078	+2096	+8.47705078	-6.02490234	-0.39550781	+18.78662109	-13.46923828	+13.02978516	+1720	+7.04443359	-10.34912109	-0.69433594	+40.12207031	+4.89990234	-50.55908203	+1260
+1457971592.76620010	+8.67919922	-6.78076172	-0.79541016	+63.83056641	-13.16162109	-46.16455078	+2096	+8.47705078	-6.02050781	-0.39550781	+18.78662109	-13.46923828	+13.02978516	+1720	+7.04003906	-10.34912109	-0.69433594	+40.12207031	+4.89990234	-50.55908203	+1264
+1457971592.77029990	+8.67919922	-6.78076172	-0.79541016	+63.83056641	-13.16162109	-46.16455078	+2096	+8.47705078	-6.02050781	-0.39550781	+18.78662109	-13.46923828	+13.02978516	+1720	+7.04003906	-10.34912109	-0.69433594	+40.12207031	+4.89990234	-50.55908203	+1264
+1457971592.77449990	+8.67919922	-6.78076172	-0.79541016	+63.83056641	-13.16162109	-46.16455078	+2096	+8.47705078	-6.02050781	-0.39550781	+18.78662109	-13.46923828	+13.02978516	+1720	+7.04003906	-10.34912109	-0.69433594	+40.10009766	+4.89990234	-50.53710938	+1264
+1457971592.77870010	+8.67919922	-6.78076172	-0.79541016	+63.83056641	-13.16162109	-46.16455078	+2096	+8.47705078	-6.02050781	-0.39550781	+18.78662109	-13.46923828	+13.02978516	+1720	+7.04003906	-10.34912109	-0.69433594	+40.10009766	+4.89990234	-50.53710938	+1264
+1457971592.78280000	+8.67919922	-6.78076172	-0.79541016	+63.83056641	-13.16162109	-46.16455078	+2096	+8.47705078	-6.02050781	-0.39550781	+18.78662109	-13.46923828	+13.02978516	+1720	+7.04003906	-10.34912109	-0.69433594	+40.10009766	+4.89990234	-50.53710938	+1264
+1457971592.78699990	+8.67919922	-6.78076172	-0.79541016	+63.83056641	-13.16162109	-46.16455078	+2096	+8.47705078	-6.02050781	-0.39550781	+18.78662109	-13.46923828	+13.02978516	+1720	+7.04003906	-10.34912109	-0.69433594	+40.10009766	+4.89990234	-50.53710938	+1264
+1457971592.79119990	+8.67919922	-6.78076172	-0.79541016	+63.83056641	-13.16162109	-46.16455078	+2096	+8.47705078	-6.02050781	-0.39550781	+18.78662109	-13.46923828	+13.02978516	+1720	+7.04003906	-10.34912109	-0.69433594	+40.10009766	+4.89990234	-50.53710938	+1264
+1457971592.79530000	+8.68359375	-6.78076172	-0.79541016	+63.83056641	-13.16162109	-46.16455078	+2096	+8.47705078	-6.02050781	-0.39550781	+18.76464844	-13.46923828	+13.00781250	+1720	+7.04003906	-10.34912109	-0.69433594	+40.10009766	+4.89990234	-50.55908203	+1264
+1457971592.79950000	+8.68359375	-6.78076172	-0.79541016	+63.83056641	-13.16162109	-46.16455078	+2096	+8.47705078	-6.02050781	-0.39550781	+18.76464844	-13.46923828	+13.00781250	+1720	+7.04003906	-10.34912109	-0.69433594	+40.10009766	+4.89990234	-50.55908203	+1264
+1457971592.80780010	+8.68359375	-6.78076172	-0.79541016	+63.85253906	-13.16162109	-46.16455078	+2096	+8.47705078	-6.02050781	-0.39550781	+18.76464844	-13.49121094	+13.00781250	+1720	+7.04003906	-10.34912109	-0.69433594	+40.10009766	+4.89990234	-50.55908203	+1264
+1457971592.81200000	+8.68359375	-6.78076172	-0.79541016	+63.85253906	-13.16162109	-46.16455078	+2096	+8.47705078	-6.02050781	-0.39550781	+18.76464844	-13.49121094	+13.00781250	+1720	+7.04443359	-10.34912109	-0.69433594	+40.10009766	+4.89990234	-50.58105469	+1264
+1457971592.81609990	+8.68359375	-6.78076172	-0.79541016	+63.85253906	-13.18359375	-46.16455078	+2096	+8.47705078	-6.02050781	-0.39550781	+18.76464844	-13.51318359	+12.98583984	+1720	+7.04443359	-10.34912109	-0.68994141	+40.10009766	+4.89990234	-50.58105469	+1264
+1457971592.82030010	+8.68359375	-6.78076172	-0.79541016	+63.85253906	-13.18359375	-46.16455078	+2096	+8.47705078	-6.02050781	-0.39550781	+18.76464844	-13.53515625	+12.98583984	+1720	+7.04443359	-10.34912109	-0.68994141	+40.10009766	+4.89990234	-50.60302734	+1264
+1457971592.82859990	+8.68359375	-6.78076172	-0.79541016	+63.87451172	-13.18359375	-46.16455078	+2096	+8.47705078	-6.02050781	-0.39550781	+18.76464844	-13.55712891	+12.94189453	+1720	+7.04882813	-10.34912109	-0.68554688	+40.12207031	+4.89990234	-50.62500000	+1268
+1457971592.83279990	+8.68359375	-6.78076172	-0.79541016	+63.89648438	-13.20556641	-46.16455078	+2096	+8.47705078	-6.02050781	-0.39550781	+18.76464844	-13.60107422	+12.89794922	+1720	+7.05322266	-10.34472656	-0.68554688	+40.12207031	+4.89990234	-50.64697266	+1272
+1457971592.83699990	+8.68798828	-6.78076172	-0.79541016	+63.91845703	-13.20556641	-46.16455078	+2096	+8.48144531	-6.02050781	-0.39550781	+18.76464844	-13.64501953	+12.85400391	+1720	+7.05761719	-10.34472656	-0.68115234	+40.12207031	+4.89990234	-50.69091797	+1272
+1457971592.84110000	+8.68798828	-6.78076172	-0.79541016	+63.94042969	-13.20556641	-46.16455078	+2100	+8.48144531	-6.02050781	-0.39550781	+18.76464844	-13.66699219	+12.78808594	+1720	+7.06201172	-10.34472656	-0.68115234	+40.12207031	+4.89990234	-50.71289063	+1272
+1457971592.84530000	+8.68798828	-6.78076172	-0.79541016	+63.96240234	-13.22753906	-46.16455078	+2100	+8.48144531	-6.02050781	-0.39550781	+18.76464844	-13.73291016	+12.65625000	+1724	+7.06640625	-10.34472656	-0.67675781	+40.12207031	+4.89990234	-50.73486328	+1276
+1457971592.84949990	+8.69238281	-6.78076172	-0.79541016	+63.98437500	-13.22753906	-46.16455078	+2100	+8.48144531	-6.02050781	-0.39990234	+18.76464844	-13.79882813	+12.52441406	+1720	+7.06640625	-10.34912109	-0.67675781	+40.10009766	+4.92187500	-50.77880859	+1276
+1457971592.85360000	+8.69238281	-6.78076172	-0.79541016	+64.00634766	-13.22753906	-46.16455078	+2100	+8.48583984	-6.02050781	-0.39990234	+18.78662109	-13.86474609	+12.39257813	+1724	+7.07080078	-10.34912109	-0.67675781	+40.07812500	+4.92187500	-50.77880859	+1276
+1457971592.85780000	+8.69238281	-6.78515625	-0.79980469	+64.05029297	-13.22753906	-46.16455078	+2100	+8.48583984	-6.02050781	-0.40429688	+18.78662109	-13.93066406	+12.15087891	+1724	+7.07080078	-10.34912109	-0.67675781	+40.03417969	+4.92187500	-50.80078125	+1280
+1457971592.86200000	+8.69677734	-6.78515625	-0.79980469	+64.07226563	-13.22753906	-46.16455078	+2100	+8.49023438	-6.02050781	-0.40869141	+18.78662109	-14.01855469	+11.93115234	+1724	+7.07080078	-10.35351563	-0.68115234	+39.99023438	+4.92187500	-50.80078125	+1280
+1457971592.86610010	+8.69677734	-6.78515625	-0.79980469	+64.09423828	-13.22753906	-46.16455078	+2100	+8.49023438	-6.02050781	-0.41308594	+18.78662109	-14.06250000	+11.73339844	+1724	+7.07080078	-10.35351563	-0.68115234	+39.94628906	+4.92187500	-50.80078125	+1280
+1457971592.87030010	+8.70117188	-6.78515625	-0.80419922	+64.11621094	-13.20556641	-46.16455078	+2100	+8.49462891	-6.02050781	-0.41748047	+18.76464844	-14.12841797	+11.44775391	+1724	+7.07080078	-10.35791016	-0.68554688	+39.88037109	+4.92187500	-50.80078125	+1280
+1457971592.87859990	+8.70556641	-6.78515625	-0.80859375	+64.16015625	-13.18359375	-46.18652344	+2100	+8.49902344	-6.01611328	-0.42626953	+18.74267578	-14.26025391	+10.98632813	+1724	+7.06640625	-10.36230469	-0.69433594	+39.72656250	+4.92187500	-50.80078125	+1280
+1457971592.88280010	+8.70996094	-6.78515625	-0.80859375	+64.16015625	-13.16162109	-46.20849609	+2100	+8.50341797	-6.01611328	-0.43066406	+18.72070313	-14.32617188	+10.74462891	+1724	+7.06640625	-10.36230469	-0.70312500	+39.63867188	+4.89990234	-50.80078125	+1280
+1457971592.88689990	+8.71435547	-6.78515625	-0.81298828	+64.13818359	-13.16162109	-46.23046875	+2100	+8.50781250	-6.01171875	-0.43505859	+18.72070313	-14.41406250	+10.52490234	+1724	+7.06640625	-10.36669922	-0.70751953	+39.55078125	+4.87792969	-50.80078125	+1280
+1457971592.89109990	+8.71875000	-6.78515625	-0.81738281	+64.13818359	-13.13964844	-46.25244141	+2100	+8.50781250	-6.00732422	-0.43945313	+18.69873047	-14.47998047	+10.34912109	+1724	+7.06640625	-10.36669922	-0.71191406	+39.46289063	+4.85595703	-50.80078125	+1280
+1457971592.89529990	+8.72314453	-6.78515625	-0.82177734	+64.09423828	-13.13964844	-46.29638672	+2100	+8.51660156	-5.99853516	-0.44824219	+18.69873047	-14.58984375	+10.10742188	+1724	+7.07080078	-10.36230469	-0.72070313	+39.37500000	+4.81201172	-50.80078125	+1280
+1457971592.89940000	+8.73193359	-6.78076172	-0.82177734	+64.02832031	-13.11767578	-46.36230469	+2104	+8.52099609	-5.99414063	-0.45263672	+18.67675781	-14.69970703	+9.88769531	+1724	+7.07519531	-10.35791016	-0.72509766	+39.28710938	+4.76806641	-50.82275391	+1280
+1457971592.90360000	+8.74072266	-6.77636719	-0.82617188	+63.98437500	-13.11767578	-46.42822266	+2104	+8.52539063	-5.98974609	-0.46142578	+18.67675781	-14.83154297	+9.68994141	+1724	+7.08398438	-10.35351563	-0.72949219	+39.22119141	+4.70214844	-50.84472656	+1280
+1457971592.90780000	+8.75830078	-6.77636719	-0.83496094	+63.80859375	-13.11767578	-46.58203125	+2104	+8.52978516	-5.97656250	-0.47021484	+18.69873047	-14.98535156	+9.44824219	+1724	+7.09716797	-10.34472656	-0.73828125	+39.13330078	+4.61425781	-50.88867188	+1280
+1457971592.91190000	+8.77587891	-6.77636719	-0.83935547	+63.65478516	-13.11767578	-46.73583984	+2108	+8.53857422	-5.96777344	-0.47460938	+18.74267578	-15.18310547	+9.20654297	+1724	+7.11035156	-10.33593750	-0.73828125	+39.02343750	+4.50439453	-50.97656250	+1284
+1457971592.91610000	+8.79345703	-6.77197266	-0.84814453	+63.52294922	-13.13964844	-46.84570313	+2108	+8.54296875	-5.95898438	-0.48779297	+18.76464844	-15.33691406	+9.03076172	+1720	+7.12792969	-10.32714844	-0.74707031	+38.93554688	+4.39453125	-51.04248047	+1284
+1457971592.92030000	+8.81542969	-6.77636719	-0.86132813	+63.14941406	-13.11767578	-47.08740234	+2112	+8.54736328	-5.94580078	-0.49658203	+18.85253906	-15.51269531	+8.78906250	+1720	+7.14990234	-10.31396484	-0.76025391	+38.80371094	+4.19677734	-51.13037109	+1292
+1457971592.92440010	+8.83740234	-6.76757813	-0.86572266	+62.95166016	-13.11767578	-47.32910156	+2112	+8.55615234	-5.92822266	-0.50537109	+18.96240234	-15.77636719	+8.52539063	+1716	+7.17187500	-10.29638672	-0.76464844	+38.69384766	+4.02099609	-51.26220703	+1300
+1457971592.92860010	+8.85937500	-6.75878906	-0.88330078	+62.75390625	-13.13964844	-47.43896484	+2116	+8.56054688	-5.91503906	-0.52294922	+19.02832031	-15.97412109	+8.37158203	+1716	+7.19384766	-10.28320313	-0.78222656	+38.58398438	+3.82324219	-51.35009766	+1304
+1457971592.93280010	+8.87695313	-6.76757813	-0.89648438	+62.40234375	-13.09570313	-47.70263672	+2116	+8.56933594	-5.89746094	-0.53613281	+19.18212891	-16.21582031	+8.08593750	+1716	+7.22460938	-10.26123047	-0.80419922	+38.40820313	+3.55957031	-51.48193359	+1316
+1457971592.93689990	+8.90332031	-6.76318359	-0.90087891	+62.16064453	-13.07373047	-48.03222656	+2116	+8.57812500	-5.87988281	-0.54492188	+19.35791016	-16.52343750	+7.75634766	+1712	+7.24658203	-10.24365234	-0.81298828	+38.21044922	+3.33984375	-51.67968750	+1320
+1457971592.94109990	+8.92968750	-6.75439453	-0.92285156	+61.87500000	-13.07373047	-48.25195313	+2120	+8.58691406	-5.86230469	-0.57568359	+19.48974609	-16.72119141	+7.58056641	+1712	+7.26416016	-10.22607422	-0.83935547	+38.03466797	+3.09814453	-51.76757813	+1328
+1457971592.94530010	+8.95166016	-6.76757813	-0.94042969	+61.43554688	-12.98583984	-48.58154297	+2116	+8.59130859	-5.84472656	-0.59326172	+19.66552734	-17.00683594	+7.22900391	+1704	+7.28613281	-10.21289063	-0.87011719	+37.81494141	+2.90039063	-51.85546875	+1336
+1457971592.94939990	+8.97802734	-6.75878906	-0.95361328	+61.08398438	-12.94189453	-48.95507813	+2116	+8.60449219	-5.82275391	-0.60644531	+19.90722656	-17.33642578	+6.85546875	+1700	+7.30371094	-10.19970703	-0.88769531	+37.55126953	+2.65869141	-52.09716797	+1340
+1457971592.95359990	+9.00878906	-6.75439453	-0.98437500	+60.71044922	-12.91992188	-49.19677734	+2120	+8.61328125	-5.80078125	-0.64599609	+20.10498047	-17.55615234	+6.63574219	+1696	+7.32128906	-10.18212891	-0.93603516	+37.28759766	+2.39501953	-52.11914063	+1348
+1457971592.95779990	+9.03515625	-6.76318359	-1.01074219	+60.18310547	-12.81005859	-49.59228516	+2116	+8.62207031	-5.78320313	-0.67236328	+20.30273438	-17.84179688	+6.24023438	+1688	+7.33447266	-10.16455078	-0.97998047	+37.00195313	+2.19726563	-52.20703125	+1352
+1457971592.96610000	+9.10546875	-6.75000000	-1.07226563	+59.34814453	-12.65625000	-50.40527344	+2120	+8.64843750	-5.72607422	-0.74267578	+20.83007813	-18.43505859	+5.51513672	+1684	+7.36962891	-10.12939453	-1.07226563	+36.36474609	+1.69189453	-52.47070313	+1372
+1457971592.97020010	+9.13183594	-6.75878906	-1.10302734	+58.75488281	-12.52441406	-50.84472656	+2112	+8.66162109	-5.70849609	-0.78222656	+21.04980469	-18.72070313	+5.05371094	+1680	+7.38281250	-10.11181641	-1.12500000	+35.99121094	+1.49414063	-52.58056641	+1384
+1457971592.97440000	+9.17138672	-6.75439453	-1.13378906	+58.27148438	-12.39257813	-51.32812500	+2108	+8.67919922	-5.67773438	-0.81738281	+21.35742188	-19.02832031	+4.57031250	+1680	+7.40039063	-10.08984375	-1.17333984	+35.61767578	+1.29638672	-52.77832031	+1396
+1457971592.97860000	+9.21093750	-6.75000000	-1.17773438	+57.78808594	-12.28271484	-51.72363281	+2112	+8.69677734	-5.64697266	-0.87011719	+21.66503906	-19.24804688	+4.21875000	+1684	+7.41357422	-10.07226563	-1.23925781	+35.22216797	+1.07666016	-52.82226563	+1412
+1457971592.98270010	+9.24609375	-6.75878906	-1.22167969	+57.10693359	-12.12890625	-52.18505859	+2112	+8.70996094	-5.62939453	-0.91845703	+21.86279297	-19.51171875	+3.73535156	+1688	+7.43115234	-10.05468750	-1.30517578	+34.78271484	+0.92285156	-52.95410156	+1432
+1457971592.98690010	+9.28564453	-6.75439453	-1.27001953	+56.55761719	-11.97509766	-52.62451172	+2116	+8.73193359	-5.58984375	-0.96679688	+22.19238281	-19.77539063	+3.22998047	+1696	+7.45312500	-10.02832031	-1.36669922	+34.38720703	+0.74707031	-53.12988281	+1448
+1457971592.99110010	+9.33398438	-6.74560547	-1.31396484	+56.03027344	-11.84326172	-53.08593750	+2128	+8.75830078	-5.55468750	-1.02832031	+22.52197266	-19.99511719	+2.83447266	+1704	+7.47070313	-10.00195313	-1.44140625	+33.96972656	+0.54931641	-53.19580078	+1472
+1457971592.99519990	+9.36914063	-6.75439453	-1.36230469	+55.32714844	-11.68945313	-53.54736328	+2136	+8.77587891	-5.53710938	-1.08984375	+22.69775391	-20.21484375	+2.30712891	+1712	+7.49267578	-9.97998047	-1.51171875	+33.50830078	+0.41748047	-53.34960938	+1496
+1457971592.99939990	+9.41748047	-6.74560547	-1.41943359	+54.73388672	-11.53564453	-53.96484375	+2152	+8.80224609	-5.49316406	-1.14697266	+23.07128906	-20.43457031	+1.80175781	+1724	+7.51904297	-9.94482422	-1.58203125	+33.09082031	+0.28564453	-53.52539063	+1520
+1457971593.00359990	+9.47460938	-6.73681641	-1.46777344	+54.16259766	-11.40380859	-54.47021484	+2168	+8.83740234	-5.45361328	-1.21289063	+23.44482422	-20.63232422	+1.34033203	+1740	+7.54980469	-9.91845703	-1.65234375	+32.67333984	+0.10986328	-53.70117188	+1548
+1457971593.00770000	+9.51855469	-6.74121094	-1.52050781	+53.41552734	-11.25000000	-54.90966797	+2180	+8.86376953	-5.43164063	-1.28320313	+23.59863281	-20.83007813	+0.81298828	+1752	+7.58056641	-9.89208984	-1.72265625	+32.18994141	+0.00000000	-53.89892578	+1572
+1457971593.01189990	+9.57128906	-6.73242188	-1.58642578	+52.77832031	-11.09619141	-55.28320313	+2200	+8.89453125	-5.38769531	-1.35351563	+23.97216797	-21.00585938	+0.32958984	+1768	+7.61572266	-9.85253906	-1.78857422	+31.79443359	-0.13183594	-54.14062500	+1600
+1457971593.01609990	+9.63720703	-6.72363281	-1.63476563	+52.16308594	-10.96435547	-55.78857422	+2220	+8.93847656	-5.33935547	-1.42382813	+24.36767578	-21.20361328	-0.17578125	+1788	+7.65966797	-9.81738281	-1.86328125	+31.39892578	-0.30761719	-54.36035156	+1628
+1457971593.02020000	+9.68554688	-6.72363281	-1.69628906	+51.37207031	-10.85449219	-56.20605469	+2236	+8.96923828	-5.31298828	-1.49853516	+24.54345703	-21.35742188	-0.70312500	+1800	+7.69482422	-9.78662109	-1.92919922	+30.89355469	-0.43945313	-54.62402344	+1652
+1457971593.02440000	+9.74707031	-6.71044922	-1.76220703	+50.71289063	-10.72265625	-56.57958984	+2260	+9.00439453	-5.26464844	-1.57763672	+24.89501953	-21.51123047	-1.20849609	+1820	+7.74316406	-9.73828125	-1.99951172	+30.54199219	-0.59326172	-54.90966797	+1680
+1457971593.02860000	+9.81738281	-6.70166016	-1.81494141	+50.05371094	-10.65673828	-57.10693359	+2280	+9.05712891	-5.21191406	-1.64794922	+25.33447266	-21.73095703	-1.75781250	+1840	+7.80029297	-9.69433594	-2.06982422	+30.14648438	-0.83496094	-55.21728516	+1704
+1457971593.03270010	+9.87451172	-6.70166016	-1.87207031	+49.21875000	-10.56884766	-57.54638672	+2296	+9.09228516	-5.18115234	-1.72705078	+25.51025391	-21.90673828	-2.32910156	+1852	+7.84423828	-9.65917969	-2.13574219	+29.66308594	-1.03271484	-55.56884766	+1728
+1457971593.03690000	+9.94482422	-6.68408203	-1.94238281	+48.49365234	-10.50292969	-57.91992188	+2320	+9.14062500	-5.12841797	-1.81054688	+25.86181641	-22.06054688	-2.85644531	+1876	+7.90576172	-9.60644531	-2.20166016	+29.31152344	-1.27441406	-55.92041016	+1756
+1457971593.04099990	+10.02392578	-6.67089844	-1.99072266	+47.79052734	-10.48095703	-58.49121094	+2336	+9.19775391	-5.07568359	-1.88525391	+26.30126953	-22.30224609	-3.49365234	+1892	+7.96728516	-9.55810547	-2.26318359	+28.93798828	-1.60400391	-56.31591797	+1780
+1457971593.04520010	+10.08984375	-6.66650391	-2.04785156	+46.91162109	-10.48095703	-58.93066406	+2352	+9.24169922	-5.03613281	-1.96435547	+26.52099609	-22.50000000	-4.13085938	+1904	+8.02001953	-9.51855469	-2.32910156	+28.43261719	-1.88964844	-56.71142578	+1800
+1457971593.04940010	+10.16894531	-6.65332031	-2.11816406	+46.14257813	-10.48095703	-59.30419922	+2372	+9.29443359	-4.97900391	-2.04785156	+26.89453125	-22.65380859	-4.70214844	+1928	+8.08593750	-9.46142578	-2.39941406	+28.08105469	-2.21923828	-57.08496094	+1824
+1457971593.05349990	+10.24804688	-6.63574219	-2.15771484	+45.37353516	-10.54687500	-59.89746094	+2388	+9.35595703	-4.91748047	-2.12255859	+27.35595703	-22.91748047	-5.40527344	+1944	+8.15185547	-9.40429688	-2.46533203	+27.68554688	-2.63671875	-57.48046875	+1844
+1457971593.05769990	+10.31835938	-6.62695313	-2.21044922	+44.42871094	-10.63476563	-60.35888672	+2400	+9.40869141	-4.87353516	-2.20166016	+27.61962891	-23.13720703	-6.10839844	+1956	+8.20458984	-9.36035156	-2.53125000	+27.13623047	-2.98828125	-57.87597656	+1860
+1457971593.06600000	+10.48974609	-6.58740234	-2.31152344	+42.73681641	-10.92041016	-61.36962891	+2432	+9.53613281	-4.74609375	-2.35546875	+28.52050781	-23.59863281	-7.60253906	+1996	+8.34521484	-9.24169922	-2.66748047	+26.36718750	-3.95507813	-58.62304688	+1904
+1457971593.07020000	+10.56445313	-6.56982422	-2.35546875	+41.79199219	-11.11816406	-61.83105469	+2444	+9.59326172	-4.68896484	-2.43017578	+28.85009766	-23.86230469	-8.37158203	+2008	+8.39794922	-9.19335938	-2.73779297	+25.79589844	-4.41650391	-59.01855469	+1920
+1457971593.07439990	+10.65234375	-6.55224609	-2.41259766	+40.89111328	-11.27197266	-62.24853516	+2460	+9.65917969	-4.62304688	-2.51806641	+29.28955078	-24.01611328	-9.11865234	+2032	+8.46386719	-9.12744141	-2.81689453	+25.37841797	-4.92187500	-59.32617188	+1944
+1457971593.07850000	+10.74462891	-6.53466797	-2.43896484	+39.96826172	-11.57958984	-62.84179688	+2472	+9.72949219	-4.55273438	-2.57958984	+29.83886719	-24.32373047	-10.06347656	+2044	+8.53417969	-9.07031250	-2.88281250	+24.91699219	-5.47119141	-59.65576172	+1960
+1457971593.08270000	+10.82373047	-6.50830078	-2.47851563	+39.00146484	-11.88720703	-63.28125000	+2488	+9.79541016	-4.48242188	-2.65429688	+30.30029297	-24.58740234	-10.89843750	+2060	+8.58251953	-9.01757813	-2.95312500	+24.30175781	-5.97656250	-59.98535156	+1980
+1457971593.08690000	+10.91162109	-6.48632813	-2.52685547	+38.03466797	-12.15087891	-63.65478516	+2504	+9.86132813	-4.40771484	-2.73339844	+30.80566406	-24.74121094	-11.68945313	+2084	+8.64843750	-8.95166016	-3.03662109	+23.84033203	-6.50390625	-60.20507813	+2004
+1457971593.09100010	+11.00390625	-6.46435547	-2.54882813	+37.04589844	-12.54638672	-64.18212891	+2516	+9.93603516	-4.32861328	-2.79052734	+31.44287109	-25.07080078	-12.72216797	+2096	+8.71875000	-8.88574219	-3.10253906	+23.37890625	-7.07519531	-60.49072266	+2024
+1457971593.09520010	+11.08300781	-6.42919922	-2.57519531	+36.10107422	-12.96386719	-64.57763672	+2536	+10.00634766	-4.24951172	-2.85644531	+31.94824219	-25.33447266	-13.57910156	+2112	+8.76708984	-8.82861328	-3.17724609	+22.74169922	-7.64648438	-60.73242188	+2044
+1457971593.09940000	+11.17529297	-6.40722656	-2.61474609	+35.11230469	-13.33740234	-64.90722656	+2552	+10.07226563	-4.17041016	-2.93554688	+32.51953125	-25.48828125	-14.43603516	+2136	+8.83300781	-8.75390625	-3.26074219	+22.28027344	-8.17382813	-60.86425781	+2072
+1457971593.10349990	+11.26318359	-6.38085938	-2.62792969	+34.10156250	-13.84277344	-65.39062500	+2568	+10.15136719	-4.08691406	-2.97949219	+33.22265625	-25.83984375	-15.55664063	+2148	+8.90332031	-8.68798828	-3.32226563	+21.79687500	-8.78906250	-61.10595703	+2096
+1457971593.10770010	+11.35107422	-6.33691406	-2.64990234	+33.17871094	-14.34814453	-65.69824219	+2588	+10.22607422	-3.99462891	-3.04101563	+33.81591797	-26.12548828	-16.41357422	+2164	+8.95605469	-8.62646484	-3.38818359	+21.18164063	-9.38232422	-61.32568359	+2116
+1457971593.11190010	+11.43896484	-6.31054688	-2.68066406	+32.16796875	-14.83154297	-65.93994141	+2608	+10.29638672	-3.91113281	-3.11132813	+34.43115234	-26.27929688	-17.24853516	+2184	+9.02636719	-8.55175781	-3.46728516	+20.69824219	-9.90966797	-61.39160156	+2144
+1457971593.11599990	+11.52685547	-6.27978516	-2.68945313	+31.15722656	-15.38085938	-66.29150391	+2624	+10.37548828	-3.82324219	-3.15087891	+35.15625000	-26.60888672	-18.34716797	+2196	+9.09667969	-8.47705078	-3.52441406	+20.21484375	-10.52490234	-61.58935547	+2168
+1457971593.12019990	+11.61035156	-6.23583984	-2.70263672	+30.25634766	-15.95214844	-66.51123047	+2644	+10.45019531	-3.72656250	-3.20361328	+35.79345703	-26.85058594	-19.18212891	+2212	+9.15820313	-8.41113281	-3.58593750	+19.66552734	-11.11816406	-61.74316406	+2192
+1457971593.12430000	+11.69384766	-6.20068359	-2.72460938	+29.24560547	-16.52343750	-66.66503906	+2668	+10.52050781	-3.63867188	-3.26953125	+36.40869141	-27.00439453	-19.99511719	+2232	+9.23291016	-8.32324219	-3.65625000	+19.22607422	-11.71142578	-61.78710938	+2224
+1457971593.12850000	+11.78173828	-6.16992188	-2.73339844	+28.25683594	-17.13867188	-66.88476563	+2688	+10.59960938	-3.54638672	-3.30029297	+37.11181641	-27.35595703	-21.07177734	+2240	+9.31201172	-8.24414063	-3.70458984	+18.80859375	-12.41455078	-61.94091797	+2244
+1457971593.13270000	+11.86523438	-6.11279297	-2.74218750	+27.39990234	-17.79785156	-67.01660156	+2708	+10.67431641	-3.44531250	-3.34863281	+37.74902344	-27.61962891	-21.84082031	+2256	+9.37792969	-8.16503906	-3.75292969	+18.32519531	-13.07373047	-62.09472656	+2264
+1457971593.13680010	+11.94873047	-6.07763672	-2.75537109	+26.43310547	-18.41308594	-67.08251953	+2728	+10.74902344	-3.35742188	-3.40576172	+38.32031250	-27.79541016	-22.65380859	+2268	+9.45703125	-8.07714844	-3.81445313	+17.92968750	-13.71093750	-62.11669922	+2292
+1457971593.14520000	+12.10693359	-5.98095703	-2.75976563	+24.60937500	-19.77539063	-67.21435547	+2768	+10.90283203	-3.16406250	-3.47607422	+39.61669922	-28.36669922	-24.41162109	+2284	+9.61523438	-7.90576172	-3.89794922	+17.11669922	-15.16113281	-62.38037109	+2324
+1457971593.14930010	+12.18603516	-5.94140625	-2.76855469	+23.66455078	-20.43457031	-67.19238281	+2784	+10.97753906	-3.07617188	-3.52441406	+40.14404297	-28.54248047	-25.15869141	+2292	+9.69873047	-7.81347656	-3.94628906	+16.78710938	-15.88623047	-62.42431641	+2344
+1457971593.15350010	+12.26074219	-5.89746094	-2.77294922	+22.69775391	-21.09375000	-67.17041016	+2800	+11.05224609	-2.98388672	-3.54638672	+40.75927734	-28.87207031	-26.08154297	+2296	+9.78662109	-7.71679688	-3.98144531	+16.45751953	-16.67724609	-62.53417969	+2360
+1457971593.15770010	+12.33105469	-5.83154297	-2.77294922	+21.92871094	-21.81884766	-67.10449219	+2820	+11.12695313	-2.87841797	-3.58593750	+41.30859375	-29.13574219	-26.76269531	+2304	+9.86132813	-7.62451172	-4.01660156	+16.08398438	-17.44628906	-62.64404297	+2372
+1457971593.16179990	+12.40576172	-5.78759766	-2.77734375	+21.02783203	-22.50000000	-67.01660156	+2832	+11.19726563	-2.79052734	-3.62548828	+41.79199219	-29.33349609	-27.48779297	+2308	+9.94042969	-7.52343750	-4.06054688	+15.79833984	-18.21533203	-62.64404297	+2384
+1457971593.16599990	+12.47167969	-5.73486328	-2.77734375	+20.14892578	-23.20312500	-66.92871094	+2848	+11.27197266	-2.69824219	-3.64306641	+42.36328125	-29.66308594	-28.38867188	+2304	+10.02832031	-7.42236328	-4.09130859	+15.51269531	-19.02832031	-62.73193359	+2396
+1457971593.17020010	+12.54199219	-5.66455078	-2.76416016	+19.42382813	-23.97216797	-66.84082031	+2864	+11.34667969	-2.59277344	-3.66943359	+42.86865234	-29.97070313	-29.04785156	+2308	+10.10302734	-7.32568359	-4.11328125	+15.20507813	-19.84130859	-62.86376953	+2400
+1457971593.17430000	+12.60791016	-5.61181641	-2.75976563	+18.65478516	-24.69726563	-66.73095703	+2880	+11.41699219	-2.50048828	-3.70019531	+43.33007813	-30.19042969	-29.75097656	+2308	+10.18652344	-7.22460938	-4.15283203	+14.94140625	-20.61035156	-62.90771484	+2408
+1457971593.17849990	+12.66943359	-5.55029297	-2.75537109	+17.86376953	-25.37841797	-66.62109375	+2892	+11.49169922	-2.40380859	-3.70898438	+43.85742188	-30.54199219	-30.60791016	+2308	+10.26562500	-7.12353516	-4.17480469	+14.69970703	-21.42333984	-62.99560547	+2412
+1457971593.18269990	+12.73095703	-5.47558594	-2.74218750	+17.24853516	-26.14746094	-66.53320313	+2912	+11.56640625	-2.29833984	-3.72656250	+44.34082031	-30.82763672	-31.22314453	+2304	+10.33593750	-7.02246094	-4.19677734	+14.41406250	-22.21435547	-63.12744141	+2416
+1457971593.18680000	+12.79248047	-5.40966797	-2.73339844	+16.54541016	-26.87255859	-66.40136719	+2928	+11.63671875	-2.20605469	-3.75292969	+44.73632813	-31.09130859	-31.88232422	+2304	+10.41064453	-6.91699219	-4.22753906	+14.17236328	-22.98339844	-63.17138672	+2420
+1457971593.19100000	+12.84521484	-5.34375000	-2.72460938	+15.86425781	-27.55371094	-66.26953125	+2940	+11.71142578	-2.10498047	-3.74853516	+45.21972656	-31.46484375	-32.71728516	+2304	+10.48974609	-6.81152344	-4.24951172	+13.97460938	-23.77441406	-63.23730469	+2424
+1457971593.19510010	+12.89794922	-5.25585938	-2.70263672	+15.38085938	-28.36669922	-66.20361328	+2964	+11.78173828	-1.99951172	-3.75292969	+45.70312500	-31.81640625	-33.35449219	+2304	+10.55566406	-6.71044922	-4.26708984	+13.73291016	-24.56542969	-63.36914063	+2428
+1457971593.19930010	+12.95507813	-5.18115234	-2.68066406	+14.83154297	-29.13574219	-66.11572266	+2984	+11.85644531	-1.90283203	-3.75732422	+46.09863281	-32.12402344	-34.05761719	+2304	+10.62597656	-6.60498047	-4.29345703	+13.51318359	-25.26855469	-63.41308594	+2432
+1457971593.20350000	+13.00781250	-5.10644531	-2.65869141	+14.32617188	-29.90478516	-66.07177734	+3004	+11.93115234	-1.80175781	-3.73974609	+46.56005859	-32.54150391	-34.87060547	+2312	+10.70068359	-6.50390625	-4.31103516	+13.35937500	-26.01562500	-63.56689453	+2436
+1457971593.20760010	+13.06054688	-5.01855469	-2.62353516	+13.95263672	-30.73974609	-66.02783203	+3028	+12.00585938	-1.69189453	-3.73095703	+47.02148438	-32.93701172	-35.55175781	+2316	+10.76660156	-6.40283203	-4.31982422	+13.18359375	-26.80664063	-63.72070313	+2440
+1457971593.21180010	+13.11328125	-4.93505859	-2.59716797	+13.53515625	-31.53076172	-65.98388672	+3052	+12.08496094	-1.59521484	-3.72656250	+47.41699219	-33.28857422	-36.27685547	+2320	+10.83691406	-6.30175781	-4.33740234	+13.02978516	-27.50976563	-63.85253906	+2444
+1457971593.21600010	+13.16162109	-4.85595703	-2.56640625	+13.11767578	-32.32177734	-65.96191406	+3080	+12.15966797	-1.49414063	-3.69580078	+47.85644531	-33.72802734	-37.11181641	+2328	+10.91162109	-6.19628906	-4.34179688	+12.94189453	-28.27880859	-64.02832031	+2452
+1457971593.22009990	+13.20556641	-4.75927734	-2.52246094	+12.83203125	-33.17871094	-65.93994141	+3108	+12.22998047	-1.37988281	-3.67822266	+48.31787109	-34.16748047	-37.81494141	+2340	+10.97314453	-6.09521484	-4.35058594	+12.78808594	-29.00390625	-64.16015625	+2456
+1457971593.22849990	+13.30224609	-4.59228516	-2.44335938	+12.19482422	-34.87060547	-65.87402344	+3164	+12.37939453	-1.18652344	-3.61669922	+49.10888672	-35.02441406	-39.41894531	+2356	+11.11376953	-5.89306641	-4.36816406	+12.56835938	-30.47607422	-64.40185547	+2476
+1457971593.23260000	+13.34179688	-4.50000000	-2.39501953	+11.93115234	-35.79345703	-65.87402344	+3196	+12.44970703	-1.07226563	-3.58593750	+49.59228516	-35.50781250	-40.14404297	+2372	+11.17529297	-5.79199219	-4.36376953	+12.48046875	-31.26708984	-64.57763672	+2484
+1457971593.23680000	+13.38574219	-4.41650391	-2.34667969	+11.64550781	-36.65039063	-65.85205078	+3228	+12.52441406	-0.97998047	-3.55078125	+49.96582031	-35.94726563	-40.95703125	+2380	+11.24121094	-5.69091797	-4.36816406	+12.39257813	-31.99218750	-64.70947266	+2492
+1457971593.24099990	+13.43408203	-4.33300781	-2.29833984	+11.38183594	-37.55126953	-65.85205078	+3260	+12.59472656	-0.88330078	-3.50683594	+50.36132813	-36.43066406	-41.79199219	+2392	+11.31591797	-5.58984375	-4.35498047	+12.37060547	-32.82714844	-64.92919922	+2508
+1457971593.24510000	+13.47363281	-4.24511719	-2.24560547	+11.14013672	-38.43017578	-65.76416016	+3292	+12.66503906	-0.77343750	-3.47167969	+50.80078125	-36.89208984	-42.51708984	+2404	+11.38183594	-5.48876953	-4.34619141	+12.28271484	-33.64013672	-65.03906250	+2520
+1457971593.24930000	+13.51318359	-4.16601563	-2.19726563	+10.81054688	-39.28710938	-65.67626953	+3320	+12.73535156	-0.68554688	-3.43652344	+51.13037109	-37.33154297	-43.26416016	+2412	+11.44775391	-5.39208984	-4.34179688	+12.19482422	-34.40917969	-65.10498047	+2532
+1457971593.25350000	+13.55273438	-4.09130859	-2.14892578	+10.50292969	-40.16601563	-65.58837891	+3348	+12.80126953	-0.59326172	-3.39257813	+51.48193359	-37.79296875	-44.07714844	+2424	+11.51806641	-5.29101563	-4.32421875	+12.15087891	-35.24414063	-65.23681641	+2548
+1457971593.26180010	+13.61865234	-3.93750000	-2.05664063	+9.84375000	-41.83593750	-65.28076172	+3396	+12.92871094	-0.40869141	-3.31347656	+52.16308594	-38.69384766	-45.43945313	+2444	+11.64550781	-5.09326172	-4.30224609	+11.90917969	-36.80419922	-65.25878906	+2568
+1457971593.26600000	+13.65820313	-3.86718750	-2.00830078	+9.49218750	-42.69287109	-65.12695313	+3420	+12.99023438	-0.33398438	-3.26953125	+52.40478516	-39.13330078	-46.14257813	+2448	+11.71582031	-4.99658203	-4.27148438	+11.82128906	-37.66113281	-65.32470703	+2584
+1457971593.27010010	+13.68896484	-3.78808594	-1.95996094	+9.16259766	-43.48388672	-64.88525391	+3440	+13.05175781	-0.23730469	-3.23437500	+52.73437500	-39.59472656	-46.71386719	+2456	+11.77734375	-4.89550781	-4.24951172	+11.68945313	-38.47412109	-65.28076172	+2592
+1457971593.27430010	+13.72412109	-3.72656250	-1.92041016	+8.76708984	-44.23095703	-64.62158203	+3456	+13.11328125	-0.16699219	-3.19921875	+52.91015625	-40.01220703	-47.30712891	+2456	+11.83886719	-4.80322266	-4.23632813	+11.51367188	-39.22119141	-65.21484375	+2600
+1457971593.27839990	+13.75488281	-3.66503906	-1.87646484	+8.34960938	-45.00000000	-64.40185547	+3472	+13.16601563	-0.09228516	-3.15527344	+53.10791016	-40.45166016	-47.94433594	+2460	+11.90478516	-4.71533203	-4.20556641	+11.38183594	-40.03417969	-65.19287109	+2608
+1457971593.28259990	+13.78125000	-3.59912109	-1.84130859	+7.97607422	-45.70312500	-64.07226563	+3488	+13.22314453	-0.00439453	-3.12011719	+53.37158203	-40.86914063	-48.40576172	+2468	+11.96191406	-4.61865234	-4.18798828	+11.18408203	-40.75927734	-65.01708984	+2612
+1457971593.28679990	+13.80761719	-3.53759766	-1.80615234	+7.51464844	-46.38427734	-63.74267578	+3500	+13.27587891	+0.05712891	-3.08496094	+53.48144531	-41.28662109	-48.88916016	+2464	+12.01904297	-4.53076172	-4.17480469	+10.94238281	-41.41845703	-64.84130859	+2616
+1457971593.29090000	+13.83837891	-3.48486328	-1.76660156	+7.09716797	-47.06542969	-63.43505859	+3512	+13.32421875	+0.11865234	-3.04101563	+53.59130859	-41.72607422	-49.39453125	+2468	+12.07617188	-4.44287109	-4.14404297	+10.76660156	-42.14355469	-64.73144531	+2620
+1457971593.29930000	+13.88671875	-3.36181641	-1.69189453	+6.32812500	-48.38378906	-62.70996094	+3536	+13.42529297	+0.25488281	-2.95751953	+53.89892578	-42.64892578	-50.25146484	+2480	+12.18164063	-4.27148438	-4.10449219	+10.28320313	-43.43994141	-64.33593750	+2620
+1457971593.30340000	+13.91748047	-3.30908203	-1.65234375	+5.95458984	-49.06494141	-62.40234375	+3548	+13.46923828	+0.31201172	-2.91357422	+53.98681641	-43.11035156	-50.69091797	+2484	+12.23437500	-4.19238281	-4.07373047	+10.08544922	-44.07714844	-64.20410156	+2620
+1457971593.30760000	+13.93945313	-3.24755859	-1.60839844	+5.60302734	-49.72412109	-62.05078125	+3560	+13.51757813	+0.38232422	-2.86523438	+54.20654297	-43.61572266	-51.10839844	+2496	+12.28710938	-4.10449219	-4.04736328	+9.86572266	-44.69238281	-63.96240234	+2620
+1457971593.31180000	+13.96582031	-3.19921875	-1.57324219	+5.22949219	-50.33935547	-61.69921875	+3568	+13.56591797	+0.43945313	-2.81250000	+54.36035156	-44.12109375	-51.52587891	+2508	+12.33544922	-4.03417969	-4.02978516	+9.60205078	-45.26367188	-63.74267578	+2616
+1457971593.31590010	+13.99218750	-3.15087891	-1.52490234	+4.85595703	-50.97656250	-61.39160156	+3580	+13.60546875	+0.49658203	-2.75537109	+54.53613281	-44.62646484	-51.98730469	+2520	+12.38378906	-3.95507813	-4.00341797	+9.40429688	-45.81298828	-63.58886719	+2616
+1457971593.32010010	+14.01416016	-3.09375000	-1.48095703	+4.54833984	-51.61376953	-61.04003906	+3592	+13.65380859	+0.56689453	-2.69384766	+54.82177734	-45.19775391	-52.42675781	+2536	+12.43212891	-3.87597656	-3.97705078	+9.22851563	-46.38427734	-63.39111328	+2616
+1457971593.32430010	+14.03613281	-3.04101563	-1.44140625	+4.21875000	-52.22900391	-60.71044922	+3604	+13.69335938	+0.62402344	-2.63232422	+55.04150391	-45.74707031	-52.91015625	+2548	+12.48046875	-3.81005859	-3.95507813	+8.98681641	-46.88964844	-63.21533203	+2612
+1457971593.32839990	+14.05810547	-2.98828125	-1.38867188	+3.93310547	-52.88818359	-60.40283203	+3616	+13.73291016	+0.67675781	-2.56640625	+55.28320313	-46.31835938	-53.39355469	+2564	+12.52441406	-3.74414063	-3.92871094	+8.81103516	-47.43896484	-63.10546875	+2612
+1457971593.33260010	+14.08447266	-2.93115234	-1.33154297	+3.69140625	-53.59130859	-60.11718750	+3632	+13.77685547	+0.74267578	-2.49169922	+55.65673828	-46.93359375	-53.92089844	+2584	+12.56835938	-3.66943359	-3.89794922	+8.67919922	-47.98828125	-62.95166016	+2616
+1457971593.33680010	+14.10644531	-2.88281250	-1.27880859	+3.42773438	-54.27246094	-59.83154297	+3644	+13.81640625	+0.79980469	-2.41699219	+56.03027344	-47.54882813	-54.51416016	+2604	+12.61669922	-3.60791016	-3.86718750	+8.50341797	-48.51562500	-62.84179688	+2616
+1457971593.34089990	+14.12841797	-2.83886719	-1.22167969	+3.18603516	-54.95361328	-59.58984375	+3656	+13.85156250	+0.85693359	-2.34228516	+56.42578125	-48.16406250	-55.10742188	+2624	+12.66064453	-3.54638672	-3.83642578	+8.34960938	-49.04296875	-62.77587891	+2616
+1457971593.34509990	+14.14599609	-2.78613281	-1.16894531	+2.94433594	-55.59082031	-59.30419922	+3668	+13.89111328	+0.92285156	-2.26757813	+56.88720703	-48.77929688	-55.70068359	+2644	+12.70458984	-3.48046875	-3.80566406	+8.23974609	-49.59228516	-62.64404297	+2620
+1457971593.34920000	+14.16796875	-2.73779297	-1.11621094	+2.68066406	-56.20605469	-59.01855469	+3680	+13.92626953	+0.97998047	-2.18847656	+57.32666016	-49.39453125	-56.33789063	+2664	+12.74853516	-3.42333984	-3.77490234	+8.08593750	-50.09765625	-62.53417969	+2624
+1457971593.35340000	+14.18554688	-2.69384766	-1.06347656	+2.41699219	-56.84326172	-58.75488281	+3692	+13.95703125	+1.03271484	-2.11376953	+57.76611328	-49.94384766	-56.93115234	+2680	+12.79248047	-3.36621094	-3.74853516	+7.95410156	-50.60302734	-62.46826172	+2628
+1457971593.35760000	+14.20312500	-2.64111328	-1.00634766	+2.19726563	-57.45849609	-58.46923828	+3704	+13.98779297	+1.09423828	-2.03906250	+58.27148438	-50.53710938	-57.54638672	+2700	+12.83203125	-3.30468750	-3.71777344	+7.86621094	-51.10839844	-62.35839844	+2632
+1457971593.36170010	+14.22070313	-2.60156250	-0.95361328	+1.95556641	-58.07373047	-58.18359375	+3716	+14.01855469	+1.14257813	-1.96435547	+58.73291016	-51.13037109	-58.20556641	+2716	+12.86718750	-3.25195313	-3.68261719	+7.71240234	-51.61376953	-62.27050781	+2636
+1457971593.36590000	+14.23388672	-2.56201172	-0.90527344	+1.69189453	-58.66699219	-57.94189453	+3728	+14.04492188	+1.18652344	-1.89843750	+59.12841797	-51.65771484	-58.77685547	+2732	+12.90673828	-3.20361328	-3.65185547	+7.55859375	-52.11914063	-62.18261719	+2640
+1457971593.37010000	+14.25146484	-2.51806641	-0.85693359	+1.47216797	-59.21630859	-57.65625000	+3736	+14.07128906	+1.23925781	-1.83691406	+59.56787109	-52.16308594	-59.30419922	+2748	+12.94189453	-3.14208984	-3.62109375	+7.42675781	-52.62451172	-62.02880859	+2644
+1457971593.37420010	+14.26464844	-2.48291016	-0.81298828	+1.20849609	-59.76562500	-57.39257813	+3744	+14.09765625	+1.27880859	-1.77539063	+59.96337891	-52.69042969	-59.87548828	+2760	+12.97705078	-3.09814453	-3.58593750	+7.27294922	-53.10791016	-61.94091797	+2648
+1457971593.38260010	+14.29101563	-2.41259766	-0.73828125	+0.70312500	-60.66650391	-56.82128906	+3756	+14.14160156	+1.36230469	-1.67871094	+60.60058594	-53.56933594	-60.73242188	+2780	+13.04296875	-2.99707031	-3.53320313	+6.96533203	-53.98681641	-61.61132813	+2652
+1457971593.38669990	+14.29980469	-2.38623047	-0.70751953	+0.39550781	-61.06201172	-56.53564453	+3760	+14.16357422	+1.38867188	-1.63476563	+60.79833984	-53.98681641	-61.10595703	+2788	+13.07373047	-2.95312500	-3.50683594	+6.72363281	-54.40429688	-61.41357422	+2656
+1457971593.39089990	+14.30859375	-2.35986328	-0.68554688	+0.13183594	-61.43554688	-56.25000000	+3760	+14.18115234	+1.41064453	-1.59521484	+60.90820313	-54.38232422	-61.39160156	+2796	+13.10009766	-2.90917969	-3.48046875	+6.52587891	-54.77783203	-61.21582031	+2656
+1457971593.39510010	+14.31738281	-2.32910156	-0.65917969	-0.13183594	-61.80908203	-55.96435547	+3764	+14.19873047	+1.44140625	-1.56445313	+61.01806641	-54.75585938	-61.61132813	+2804	+13.12646484	-2.86083984	-3.45849609	+6.30615234	-55.15136719	-60.97412109	+2660
+1457971593.39920000	+14.32617188	-2.31152344	-0.63281250	-0.39550781	-62.16064453	-55.72265625	+3768	+14.21630859	+1.45458984	-1.53369141	+61.06201172	-55.15136719	-61.80908203	+2808	+13.14843750	-2.82568359	-3.43652344	+6.08642578	-55.50292969	-60.75439453	+2656
+1457971593.40339990	+14.33496094	-2.29394531	-0.61523438	-0.63720703	-62.49023438	-55.50292969	+3768	+14.23388672	+1.46777344	-1.50732422	+61.01806641	-55.52490234	-61.94091797	+2816	+13.17041016	-2.78613281	-3.41015625	+5.84472656	-55.87646484	-60.55664063	+2656
+1457971593.40759990	+14.34375000	-2.26757813	-0.59326172	-0.81298828	-62.79785156	-55.28320313	+3768	+14.25146484	+1.48974609	-1.48535156	+60.97412109	-55.89843750	-61.96289063	+2824	+13.19677734	-2.74218750	-3.39257813	+5.58105469	-56.18408203	-60.24902344	+2656
+1457971593.41170000	+14.35253906	-2.25000000	-0.57568359	-1.01074219	-63.10546875	-55.10742188	+3772	+14.26904297	+1.49853516	-1.46777344	+60.86425781	-56.25000000	-61.96289063	+2828	+13.21875000	-2.70703125	-3.37500000	+5.31738281	-56.44775391	-60.00732422	+2656
+1457971593.41590000	+14.36132813	-2.23681641	-0.56689453	-1.14257813	-63.36914063	-54.95361328	+3772	+14.28222656	+1.50732422	-1.44580078	+60.71044922	-56.64550781	-61.94091797	+2836	+13.23632813	-2.67187500	-3.35742188	+5.09765625	-56.71142578	-59.78759766	+2652
+1457971593.42010000	+14.36572266	-2.21484375	-0.54931641	-1.23046875	-63.65478516	-54.82177734	+3772	+14.29541016	+1.52050781	-1.42382813	+60.64453125	-57.01904297	-61.91894531	+2844	+13.25830078	-2.63671875	-3.33984375	+4.87792969	-56.95312500	-59.54589844	+2652
+1457971593.42420010	+14.37451172	-2.20166016	-0.53613281	-1.31835938	-63.94042969	-54.71191406	+3776	+14.30859375	+1.52490234	-1.40185547	+60.46875000	-57.43652344	-61.83105469	+2848	+13.27587891	-2.60595703	-3.32666016	+4.63623047	-57.17285156	-59.30419922	+2652
+1457971593.42840000	+14.37890625	-2.18408203	-0.51855469	-1.36230469	-64.22607422	-54.66796875	+3776	+14.32177734	+1.52929688	-1.37988281	+60.29296875	-57.87597656	-61.74316406	+2860	+13.28906250	-2.57519531	-3.30908203	+4.43847656	-57.39257813	-59.10644531	+2648
+1457971593.43249990	+14.38769531	-2.16650391	-0.49658203	-1.31835938	-64.59960938	-54.66796875	+3780	+14.33935547	+1.53808594	-1.34912109	+60.20507813	-58.35937500	-61.69921875	+2868	+13.30664063	-2.54443359	-3.29150391	+4.26269531	-57.63427734	-58.93066406	+2648
+1457971593.43670010	+14.39648438	-2.14892578	-0.47460938	-1.20849609	-64.97314453	-54.73388672	+3784	+14.35253906	+1.54687500	-1.31835938	+60.13916016	-58.86474609	-61.65527344	+2880	+13.32861328	-2.51806641	-3.27392578	+4.08691406	-57.87597656	-58.82080078	+2644
+1457971593.44090010	+14.40087891	-2.13134766	-0.45263672	-1.03271484	-65.32470703	-54.86572266	+3788	+14.36572266	+1.55566406	-1.28759766	+60.05126953	-59.39208984	-61.61132813	+2892	+13.34619141	-2.49609375	-3.26074219	+3.97705078	-58.09570313	-58.73291016	+2644
+1457971593.44499990	+14.40966797	-2.10937500	-0.42626953	-0.76904297	-65.72021484	-55.01953125	+3796	+14.37890625	+1.56884766	-1.25244141	+60.07324219	-59.94140625	-61.61132813	+2904	+13.36376953	-2.46533203	-3.24316406	+3.88916016	-58.31542969	-58.62304688	+2644
+1457971593.44919990	+14.41845703	-2.08740234	-0.39990234	-0.48339844	-66.11572266	-55.21728516	+3800	+14.39208984	+1.57763672	-1.21289063	+60.09521484	-60.51269531	-61.58935547	+2920	+13.38134766	-2.44775391	-3.22998047	+3.77929688	-58.51318359	-58.57910156	+2640
+1457971593.45339990	+14.42285156	-2.06982422	-0.37792969	-0.13183594	-66.48925781	-55.50292969	+3804	+14.40087891	+1.59082031	-1.17333984	+60.09521484	-61.12792969	-61.56738281	+2932	+13.39892578	-2.42578125	-3.21679688	+3.73535156	-58.68896484	-58.57910156	+2640
+1457971593.46170000	+14.43603516	-2.02587891	-0.31640625	+0.76904297	-67.43408203	-56.22802734	+3816	+14.42285156	+1.61718750	-1.07666016	+60.42480469	-62.46826172	-61.78710938	+2960	+13.43408203	-2.38623047	-3.17724609	+3.77929688	-59.15039063	-58.66699219	+2640
+1457971593.46589990	+14.44042969	-2.00830078	-0.28564453	+1.31835938	-67.87353516	-56.66748047	+3820	+14.43164063	+1.62597656	-1.03271484	+60.49072266	-63.14941406	-61.78710938	+2972	+13.44726563	-2.36865234	-3.15966797	+3.77929688	-59.37011719	-58.73291016	+2640
+1457971593.47000000	+14.44921875	-1.98193359	-0.25488281	+1.95556641	-68.35693359	-57.17285156	+3824	+14.44482422	+1.63916016	-0.98437500	+60.68847656	-63.85253906	-61.89697266	+2984	+13.46484375	-2.34667969	-3.14208984	+3.82324219	-59.61181641	-58.79882813	+2640
+1457971593.47420000	+14.45361328	-1.96435547	-0.22412109	+2.63671875	-68.84033203	-57.76611328	+3828	+14.45361328	+1.65234375	-0.93603516	+60.86425781	-64.59960938	-61.98486328	+2996	+13.48242188	-2.33349609	-3.12451172	+3.86718750	-59.83154297	-58.88671875	+2640
+1457971593.47840000	+14.45800781	-1.94238281	-0.19775391	+3.40576172	-69.25781250	-58.42529297	+3832	+14.45800781	+1.66552734	-0.89208984	+60.90820313	-65.30273438	-61.94091797	+3004	+13.49560547	-2.32031250	-3.10693359	+3.93310547	-60.02929688	-59.04052734	+2640
+1457971593.48250010	+14.46240234	-1.92041016	-0.17138672	+4.26269531	-69.69726563	-59.15039063	+3832	+14.46679688	+1.67871094	-0.85253906	+61.06201172	-66.02783203	-61.96289063	+3012	+13.51318359	-2.30273438	-3.09375000	+4.02099609	-60.20507813	-59.10644531	+2640
+1457971593.48670010	+14.46679688	-1.90283203	-0.14501953	+5.11962891	-70.13671875	-59.89746094	+3832	+14.47119141	+1.68310547	-0.80859375	+61.12792969	-66.79687500	-61.96289063	+3020	+13.52636719	-2.28955078	-3.08056641	+4.08691406	-60.35888672	-59.19433594	+2640
+1457971593.49090000	+14.46679688	-1.88525391	-0.13183594	+5.97656250	-70.48828125	-60.66650391	+3832	+14.47558594	+1.68750000	-0.77783203	+60.97412109	-67.52197266	-61.72119141	+3024	+13.53515625	-2.27636719	-3.06738281	+4.13085938	-60.53466797	-59.28222656	+2640
+1457971593.49499990	+14.46679688	-1.86767578	-0.10986328	+6.94335938	-70.90576172	-61.52343750	+3828	+14.47998047	+1.69189453	-0.74267578	+60.97412109	-68.29101563	-61.61132813	+3028	+13.54394531	-2.25878906	-3.05419922	+4.21875000	-60.68847656	-59.32617188	+2640
+1457971593.49920010	+14.46679688	-1.85449219	-0.09228516	+7.97607422	-71.30126953	-62.46826172	+3824	+14.47998047	+1.68750000	-0.70751953	+60.88623047	-69.08203125	-61.45751953	+3036	+13.55273438	-2.25000000	-3.04101563	+4.26269531	-60.86425781	-59.43603516	+2640
+1457971593.50749990	+14.46679688	-1.82373047	-0.07031250	+10.15136719	-71.96044922	-64.44580078	+3816	+14.48437500	+1.67431641	-0.66796875	+60.13916016	-70.57617188	-60.60058594	+3036	+13.57031250	-2.23242188	-3.02343750	+4.24072266	-61.12792969	-59.45800781	+2636
+1457971593.51580000	+14.45800781	-1.80615234	-0.05712891	+12.41455078	-72.50976563	-66.57714844	+3800	+14.48437500	+1.65234375	-0.63720703	+59.10644531	-72.04833984	-59.47998047	+3040	+13.57470703	-2.21484375	-3.01464844	+4.17480469	-61.30371094	-59.43603516	+2628
+1457971593.52000000	+14.45800781	-1.79736328	-0.05712891	+13.55712891	-72.75146484	-67.65380859	+3788	+14.47998047	+1.63916016	-0.62841797	+58.44726563	-72.75146484	-58.77685547	+3040	+13.57910156	-2.20605469	-3.01025391	+4.17480469	-61.36962891	-59.41406250	+2628
+1457971593.52420000	+14.45361328	-1.78857422	-0.05712891	+14.69970703	-72.97119141	-68.77441406	+3780	+14.47558594	+1.62158203	-0.61962891	+57.74414063	-73.45458984	-58.02978516	+3040	+13.57910156	-2.19287109	-3.00585938	+4.13085938	-61.45751953	-59.37011719	+2624
+1457971593.52830000	+14.44482422	-1.78417969	-0.05712891	+15.88623047	-73.21289063	-69.89501953	+3772	+14.47119141	+1.59960938	-0.61083984	+56.93115234	-74.15771484	-57.19482422	+3044	+13.57910156	-2.18408203	-3.00146484	+4.08691406	-61.52343750	-59.32617188	+2620
+1457971593.53250000	+14.44042969	-1.77978516	-0.05712891	+17.05078125	-73.38867188	-71.03759766	+3764	+14.46679688	+1.57763672	-0.60205078	+56.00830078	-74.81689453	-56.27197266	+3044	+13.57910156	-2.17968750	-2.99707031	+4.02099609	-61.61132813	-59.26025391	+2616
+1457971593.54080010	+14.43164063	-1.76220703	-0.05712891	+19.57763672	-73.78417969	-73.47656250	+3748	+14.45361328	+1.54687500	-0.58886719	+54.25048828	-76.09130859	-54.49218750	+3048	+13.57910156	-2.17089844	-2.99267578	+3.93310547	-61.74316406	-59.23828125	+2604
+1457971593.54500010	+14.42724609	-1.75781250	-0.05712891	+20.72021484	-73.91601563	-74.64111328	+3740	+14.44921875	+1.52929688	-0.58447266	+53.10791016	-76.66259766	-53.34960938	+3048	+13.57910156	-2.16210938	-2.99267578	+3.88916016	-61.78710938	-59.21630859	+2600
+1457971593.54920010	+14.42285156	-1.75341797	-0.06152344	+21.88476563	-74.02587891	-75.78369141	+3732	+14.44042969	+1.51611328	-0.58447266	+51.98730469	-77.21191406	-52.18505859	+3048	+13.57910156	-2.15332031	-2.98828125	+3.86718750	-61.83105469	-59.17236328	+2596
+1457971593.55329990	+14.41845703	-1.74462891	-0.05712891	+23.15917969	-74.20166016	-77.03613281	+3724	+14.43603516	+1.50732422	-0.57568359	+51.08642578	-77.76123047	-51.24023438	+3048	+13.57910156	-2.14453125	-2.98828125	+3.88916016	-61.85302734	-59.17236328	+2592
+1457971593.55749990	+14.40966797	-1.74023438	-0.05273438	+24.30175781	-74.28955078	-78.17871094	+3716	+14.43164063	+1.48974609	-0.56689453	+49.94384766	-78.28857422	-50.11962891	+3052	+13.57910156	-2.13574219	-2.98828125	+3.91113281	-61.87500000	-59.19433594	+2588
+1457971593.56170010	+14.40966797	-1.73144531	-0.05273438	+25.48828125	-74.39941406	-79.32128906	+3708	+14.42724609	+1.48535156	-0.55810547	+48.84521484	-78.79394531	-48.97705078	+3048	+13.57910156	-2.13134766	-2.98388672	+3.93310547	-61.89697266	-59.21630859	+2584
+1457971593.56580000	+14.40527344	-1.71826172	-0.03955078	+26.85058594	-74.55322266	-80.66162109	+3704	+14.42285156	+1.48535156	-0.54052734	+47.94433594	-79.32128906	-48.03222656	+3052	+13.57470703	-2.12695313	-2.97949219	+3.97705078	-61.96289063	-59.28222656	+2580
+1457971593.57419990	+14.40527344	-1.69628906	-0.02636719	+29.33349609	-74.72900391	-83.03466797	+3696	+14.41845703	+1.47656250	-0.51855469	+45.54931641	-80.24414063	-45.65917969	+3052	+13.57910156	-2.11816406	-2.97070313	+4.02099609	-62.00683594	-59.39208984	+2572
+1457971593.57830000	+14.40527344	-1.68750000	-0.00878906	+30.73974609	-74.86083984	-84.41894531	+3692	+14.42285156	+1.48095703	-0.50097656	+44.53857422	-80.70556641	-44.62646484	+3052	+13.57910156	-2.11376953	-2.96630859	+4.08691406	-62.02880859	-59.47998047	+2572
+1457971593.58250000	+14.40527344	-1.67431641	+0.00439453	+32.03613281	-74.90478516	-85.62744141	+3688	+14.42285156	+1.48095703	-0.48339844	+43.17626953	-81.10107422	-43.30810547	+3052	+13.58349609	-2.10498047	-2.96191406	+4.15283203	-62.05078125	-59.54589844	+2568
+1457971593.58660010	+14.40527344	-1.66113281	+0.01318359	+33.31054688	-74.97070313	-86.83593750	+3684	+14.42285156	+1.48974609	-0.47021484	+41.72607422	-81.51855469	-41.85791016	+3052	+13.58349609	-2.10058594	-2.95751953	+4.21875000	-62.02880859	-59.63378906	+2568
+1457971593.59080000	+14.40966797	-1.65234375	+0.02636719	+34.62890625	-75.01464844	-88.06640625	+3680	+14.42724609	+1.49414063	-0.45263672	+40.29785156	-81.93603516	-40.42968750	+3052	+13.58789063	-2.09619141	-2.95312500	+4.30664063	-62.02880859	-59.72167969	+2568
+1457971593.59500000	+14.40527344	-1.63916016	+0.03955078	+36.05712891	-75.08056641	-89.38476563	+3676	+14.42724609	+1.49853516	-0.43505859	+38.58398438	-82.33154297	-38.75976563	+3052	+13.58789063	-2.08740234	-2.94873047	+4.37255859	-62.02880859	-59.80957031	+2564
+1457971593.59910010	+14.40966797	-1.62597656	+0.05712891	+37.46337891	-75.12451172	-90.72509766	+3672	+14.42724609	+1.50292969	-0.42187500	+36.73828125	-82.70507813	-36.95800781	+3048	+13.58789063	-2.08300781	-2.93994141	+4.41650391	-62.02880859	-59.89746094	+2564
+1457971593.60330010	+14.41406250	-1.62158203	+0.07031250	+38.86962891	-75.14648438	-92.04345703	+3668	+14.43164063	+1.50732422	-0.40429688	+34.58496094	-83.05664063	-34.84863281	+3048	+13.59228516	-2.08300781	-2.93554688	+4.46044922	-62.02880859	-59.96337891	+2564
+1457971593.61159990	+14.41845703	-1.60400391	+0.09667969	+41.81396484	-75.19042969	-94.81201172	+3656	+14.44042969	+1.52050781	-0.38671875	+29.31152344	-83.67187500	-29.59716797	+3040	+13.59228516	-2.07421875	-2.92236328	+4.52636719	-62.00683594	-60.09521484	+2560
+1457971593.61579990	+14.42285156	-1.59960938	+0.09667969	+43.06640625	-75.12451172	-95.99853516	+3644	+14.44482422	+1.52050781	-0.37792969	+26.14746094	-83.93554688	-26.45507813	+3036	+13.59667969	-2.06982422	-2.91796875	+4.52636719	-61.98486328	-60.13916016	+2560
+1457971593.61999990	+14.42285156	-1.59521484	+0.10546875	+44.56054688	-75.08056641	-97.40478516	+3636	+14.44482422	+1.52929688	-0.36914063	+22.71972656	-84.19921875	-22.98339844	+3032	+13.59667969	-2.06103516	-2.90917969	+4.54833984	-61.96289063	-60.16113281	+2560
+1457971593.62410000	+14.42285156	-1.59521484	+0.10986328	+46.03271484	-75.03662109	-98.81103516	+3628	+14.44482422	+1.52490234	-0.36474609	+18.80859375	-84.41894531	-19.09423828	+3028	+13.59228516	-2.05664063	-2.90478516	+4.52636719	-61.94091797	-60.13916016	+2560
+1457971593.62830000	+14.42285156	-1.59082031	+0.10546875	+47.28515625	-74.92675781	-100.01953125	+3620	+14.44482422	+1.52050781	-0.36474609	+14.30419922	-84.57275391	-14.61181641	+3020	+13.59228516	-2.05224609	-2.90478516	+4.46044922	-61.89697266	-60.09521484	+2560
+1457971593.63249990	+14.42285156	-1.59082031	+0.10546875	+48.82324219	-74.86083984	-101.51367188	+3612	+14.44042969	+1.52490234	-0.36035156	+9.64599609	-84.72656250	-9.86572266	+3016	+13.59228516	-2.04785156	-2.90039063	+4.39453125	-61.87500000	-60.02929688	+2560
+1457971593.64080000	+14.42724609	-1.59960938	+0.10107422	+51.70166016	-74.61914063	-104.34814453	+3596	+14.44042969	+1.50732422	-0.36474609	-0.63720703	-84.90234375	+0.46142578	+3012	+13.58349609	-2.03906250	-2.89160156	+4.17480469	-61.85302734	-59.83154297	+2556
+1457971593.64500000	+14.42724609	-1.60400391	+0.09228516	+53.02001953	-74.44335938	-105.66650391	+3592	+14.43603516	+1.49853516	-0.36474609	-6.10839844	-84.96826172	+5.97656250	+3008	+13.58349609	-2.03466797	-2.89160156	+4.06494141	-61.83105469	-59.72167969	+2556
+1457971593.64910010	+14.42285156	-1.60839844	+0.08349609	+54.36035156	-74.26757813	-106.98486328	+3588	+14.43164063	+1.48974609	-0.36914063	-11.68945313	-84.99023438	+11.60156250	+3004	+13.57910156	-2.03027344	-2.88720703	+3.95507813	-61.80908203	-59.58984375	+2552
+1457971593.65330000	+14.42285156	-1.60839844	+0.07470703	+55.63476563	-74.04785156	-108.23730469	+3580	+14.42724609	+1.48095703	-0.37792969	-16.94091797	-84.90234375	+16.89697266	+3000	+13.57470703	-2.02587891	-2.88720703	+3.82324219	-61.78710938	-59.45800781	+2552
+1457971593.65739990	+14.41845703	-1.61279297	+0.06152344	+56.88720703	-73.85009766	-109.51171875	+3580	+14.42285156	+1.46777344	-0.37792969	-22.69775391	-84.90234375	+22.65380859	+3000	+13.57031250	-2.02148438	-2.88281250	+3.69140625	-61.78710938	-59.32617188	+2548
+1457971593.66160010	+14.41406250	-1.61279297	+0.05273438	+58.16162109	-73.63037109	-110.78613281	+3576	+14.41406250	+1.45898438	-0.37353516	-28.34472656	-84.85839844	+28.27880859	+3000	+13.56152344	-2.01269531	-2.88281250	+3.53759766	-61.78710938	-59.19433594	+2548
+1457971593.66989990	+14.41406250	-1.62158203	+0.04394531	+60.57861328	-73.16894531	-113.31298828	+3568	+14.40527344	+1.42822266	-0.38232422	-38.60595703	-84.63867188	+38.38623047	+3000	+13.54833984	-2.00390625	-2.87402344	+3.29589844	-61.78710938	-58.93066406	+2540
+1457971593.67409990	+14.40966797	-1.62158203	+0.03515625	+61.61132813	-72.92724609	-114.36767578	+3568	+14.40527344	+1.42382813	-0.38232422	-43.50585938	-84.55078125	+43.24218750	+2996	+13.54394531	-1.99951172	-2.86962891	+3.18603516	-61.80908203	-58.86474609	+2540
+1457971593.68240000	+14.40966797	-1.61718750	+0.03515625	+63.58886719	-72.46582031	-116.45507813	+3564	+14.39648438	+1.40625000	-0.38232422	-51.98730469	-84.33105469	+51.41601563	+2996	+13.53076172	-1.99072266	-2.86083984	+3.05419922	-61.83105469	-58.79882813	+2532
+1457971593.69080000	+14.40527344	-1.59960938	+0.03955078	+65.41259766	-72.07031250	-118.34472656	+3564	+14.39648438	+1.40625000	-0.37353516	-59.63378906	-84.15527344	+58.73291016	+2992	+13.52197266	-1.98193359	-2.85205078	+3.03222656	-61.87500000	-58.86474609	+2528
+1457971593.69910000	+14.40527344	-1.58642578	+0.05712891	+66.86279297	-71.71875000	-119.94873047	+3564	+14.39648438	+1.39746094	-0.36474609	-65.96191406	-83.97949219	+64.53369141	+2992	+13.50878906	-1.97314453	-2.83447266	+3.14208984	-61.91894531	-59.12841797	+2524
+1457971593.70740010	+14.40966797	-1.57324219	+0.08349609	+68.31298828	-71.47705078	-121.50878906	+3564	+14.40527344	+1.40185547	-0.34277344	-71.56494141	-83.91357422	+69.60937500	+2996	+13.50000000	-1.96875000	-2.82128906	+3.36181641	-61.98486328	-59.52392578	+2520
+1457971593.71580000	+14.41406250	-1.55126953	+0.10986328	+69.43359375	-71.27929688	-122.73925781	+3564	+14.41406250	+1.41503906	-0.32080078	-76.26708984	-83.89160156	+73.74023438	+2992	+13.50000000	-1.96435547	-2.80371094	+3.62548828	-62.00683594	-59.96337891	+2516
+1457971593.71989990	+14.41406250	-1.53808594	+0.12304688	+70.00488281	-71.21337891	-123.24462891	+3564	+14.41845703	+1.42382813	-0.31201172	-77.91503906	-83.89160156	+75.08056641	+2992	+13.49560547	-1.95996094	-2.79931641	+3.80126953	-61.98486328	-60.20507813	+2516
+1457971593.72830010	+14.41845703	-1.52050781	+0.14501953	+70.97167969	-71.08154297	-124.23339844	+3556	+14.43603516	+1.43701172	-0.29003906	-81.45263672	-83.91357422	+78.00292969	+2992	+13.49121094	-1.95117188	-2.79052734	+4.02099609	-61.94091797	-60.55664063	+2512
+1457971593.73659990	+14.41845703	-1.50732422	+0.16259766	+72.02636719	-70.99365234	-125.22216797	+3552	+14.44921875	+1.45019531	-0.27685547	-83.56201172	-83.95751953	+79.56298828	+2992	+13.48681641	-1.94677734	-2.77734375	+4.19677734	-61.89697266	-60.82031250	+2508
+1457971593.74490000	+14.42285156	-1.49414063	+0.17138672	+72.97119141	-70.90576172	-126.05712891	+3540	+14.46240234	+1.46337891	-0.26367188	-85.23193359	-83.97949219	+80.66162109	+2988	+13.48681641	-1.94238281	-2.77294922	+4.26269531	-61.83105469	-60.93017578	+2504
+1457971593.75320010	+14.42285156	-1.48535156	+0.17138672	+73.82812500	-70.77392578	-126.76025391	+3532	+14.47558594	+1.46337891	-0.26806641	-85.97900391	-83.97949219	+80.81542969	+2980	+13.48681641	-1.93359375	-2.76855469	+4.19677734	-61.72119141	-60.86425781	+2500
+1457971593.75740000	+14.41845703	-1.48095703	+0.16259766	+74.24560547	-70.70800781	-127.08984375	+3524	+14.47998047	+1.46777344	-0.27246094	-86.46240234	-83.95751953	+81.07910156	+2980	+13.48242188	-1.92919922	-2.76855469	+4.15283203	-61.67724609	-60.82031250	+2500
+1457971593.76160000	+14.41845703	-1.48095703	+0.15820313	+74.68505859	-70.64208984	-127.44140625	+3520	+14.48437500	+1.45898438	-0.27246094	-87.03369141	-83.91357422	+81.34277344	+2984	+13.47802734	-1.92041016	-2.77294922	+4.08691406	-61.61132813	-60.73242188	+2496
+1457971593.76570010	+14.41845703	-1.48535156	+0.14941406	+75.05859375	-70.57617188	-127.77099609	+3516	+14.48876953	+1.45019531	-0.29003906	-86.61621094	-83.89160156	+80.59570313	+2988	+13.47802734	-1.91601563	-2.77294922	+3.97705078	-61.56738281	-60.60058594	+2496
+1457971593.77410010	+14.41406250	-1.49414063	+0.12304688	+75.78369141	-70.42236328	-128.38623047	+3512	+14.49755859	+1.43701172	-0.31640625	-86.96777344	-83.78173828	+80.46386719	+2996	+13.47363281	-1.90722656	-2.77294922	+3.73535156	-61.47949219	-60.31494141	+2488
+1457971593.77819990	+14.40966797	-1.49853516	+0.10986328	+76.11328125	-70.35644531	-128.67187500	+3508	+14.49755859	+1.42382813	-0.33837891	-86.66015625	-83.71582031	+79.89257813	+3000	+13.46923828	-1.90283203	-2.77734375	+3.60351563	-61.41357422	-60.16113281	+2488
+1457971593.78660010	+14.40527344	-1.51171875	+0.07470703	+76.46484375	-70.18066406	-128.95751953	+3512	+14.50195313	+1.40625000	-0.36474609	-87.73681641	-83.58398438	+80.55175781	+3012	+13.46484375	-1.89404297	-2.78613281	+3.36181641	-61.30371094	-59.89746094	+2484
+1457971593.79070000	+14.40527344	-1.51171875	+0.06152344	+76.64062500	-70.11474609	-129.11132813	+3512	+14.50195313	+1.39746094	-0.38671875	-87.80273438	-83.49609375	+80.39794922	+3020	+13.46484375	-1.88964844	-2.79492188	+3.22998047	-61.23779297	-59.74365234	+2484
+1457971593.79489990	+14.40527344	-1.52490234	+0.04394531	+76.66259766	-70.07080078	-129.17724609	+3516	+14.50195313	+1.38867188	-0.39990234	-88.52783203	-83.43017578	+80.96923828	+3028	+13.46044922	-1.88525391	-2.79931641	+3.12011719	-61.19384766	-59.63378906	+2480
+1457971593.79909990	+14.40087891	-1.52929688	+0.02636719	+76.66259766	-70.02685547	-129.19921875	+3516	+14.50195313	+1.38427734	-0.41308594	-89.31884766	-83.34228516	+81.60644531	+3032	+13.45605469	-1.88085938	-2.80371094	+3.01025391	-61.14990234	-59.52392578	+2480
+1457971593.80320000	+14.40527344	-1.53369141	+0.01757813	+76.81640625	-69.98291016	-129.41894531	+3516	+14.50195313	+1.37548828	-0.43066406	-90.10986328	-83.27636719	+82.24365234	+3040	+13.45605469	-1.87646484	-2.81250000	+2.92236328	-61.10595703	-59.45800781	+2476
+1457971593.80740000	+14.40527344	-1.53808594	+0.00878906	+76.81640625	-69.93896484	-129.46289063	+3516	+14.50634766	+1.37109375	-0.43945313	-91.18652344	-83.18847656	+83.18847656	+3044	+13.45166016	-1.87207031	-2.82128906	+2.83447266	-61.06201172	-59.39208984	+2476
+1457971593.81570010	+14.40966797	-1.53369141	-0.01318359	+76.83837891	-69.82910156	-129.55078125	+3516	+14.51074219	+1.37988281	-0.45263672	-93.55957031	-83.01269531	+85.45166016	+3048	+13.45166016	-1.86328125	-2.83447266	+2.72460938	-60.95214844	-59.34814453	+2476
+1457971593.81990000	+14.41406250	-1.52929688	-0.01757813	+76.86035156	-69.80712891	-129.57275391	+3516	+14.51513672	+1.38427734	-0.45703125	-94.85595703	-82.92480469	+86.66015625	+3052	+13.45166016	-1.85888672	-2.84326172	+2.70263672	-60.88623047	-59.37011719	+2476
+1457971593.82399990	+14.41845703	-1.52490234	-0.02636719	+76.88232422	-69.76318359	-129.61669922	+3516	+14.51953125	+1.39306641	-0.45703125	-96.08642578	-82.83691406	+87.84667969	+3052	+13.45605469	-1.85009766	-2.85644531	+2.68066406	-60.82031250	-59.39208984	+2476
+1457971593.82820010	+14.42285156	-1.52050781	-0.03076172	+76.92626953	-69.71923828	-129.70458984	+3516	+14.52392578	+1.40625000	-0.45703125	-97.42675781	-82.74902344	+89.16503906	+3052	+13.45605469	-1.84570313	-2.86523438	+2.68066406	-60.75439453	-59.45800781	+2476
+1457971593.83240010	+14.43164063	-1.51611328	-0.03515625	+77.03613281	-69.67529297	-129.81445313	+3516	+14.52832031	+1.41064453	-0.46142578	-98.61328125	-82.66113281	+90.24169922	+3052	+13.45605469	-1.84130859	-2.87841797	+2.70263672	-60.68847656	-59.52392578	+2476
+1457971593.83649990	+14.43603516	-1.50732422	-0.03515625	+77.21191406	-69.63134766	-129.99023438	+3512	+14.53271484	+1.43261719	-0.46142578	-99.73388672	-82.57324219	+91.34033203	+3056	+13.46044922	-1.83251953	-2.88720703	+2.74658203	-60.62255859	-59.63378906	+2476
+1457971593.84069990	+14.44482422	-1.49414063	-0.04394531	+77.32177734	-69.56542969	-130.10009766	+3512	+14.54150391	+1.45019531	-0.46142578	-100.96435547	-82.48535156	+92.52685547	+3056	+13.46484375	-1.82812500	-2.90039063	+2.76855469	-60.55664063	-59.72167969	+2476
+1457971593.84489990	+14.45800781	-1.48095703	-0.04833984	+77.54150391	-69.49951172	-130.25390625	+3512	+14.55029297	+1.46337891	-0.46582031	-101.88720703	-82.39746094	+93.31787109	+3052	+13.46923828	-1.81933594	-2.91796875	+2.83447266	-60.46875000	-59.85351563	+2476
+1457971593.85320000	+14.47558594	-1.45458984	-0.06591797	+77.98095703	-69.36767578	-130.60546875	+3508	+14.56347656	+1.50732422	-0.48339844	-103.16162109	-82.24365234	+94.41650391	+3052	+13.47802734	-1.79736328	-2.95312500	+2.92236328	-60.24902344	-60.00732422	+2484
+1457971593.85739990	+14.48876953	-1.43261719	-0.07470703	+78.31054688	-69.27978516	-130.82519531	+3508	+14.57226563	+1.52050781	-0.49658203	-103.66699219	-82.17773438	+94.76806641	+3052	+13.48242188	-1.78857422	-2.97509766	+2.96630859	-60.13916016	-60.07324219	+2484
+1457971593.86150000	+14.49755859	-1.41503906	-0.08789063	+78.66210938	-69.19189453	-131.08886719	+3508	+14.57666016	+1.53808594	-0.50976563	-104.12841797	-82.11181641	+95.07568359	+3056	+13.48681641	-1.77539063	-2.99267578	+2.98828125	-60.05126953	-60.11718750	+2488
+1457971593.86570000	+14.51074219	-1.40185547	-0.10546875	+78.88183594	-69.10400391	-131.24267578	+3508	+14.58544922	+1.55566406	-0.53173828	-104.12841797	-82.06787109	+94.92187500	+3056	+13.49121094	-1.76220703	-3.01025391	+2.96630859	-59.94140625	-60.09521484	+2492
+1457971593.87400010	+14.53271484	-1.36669922	-0.15820313	+79.40917969	-68.90625000	-131.48437500	+3508	+14.59863281	+1.58203125	-0.57568359	-104.50195313	-81.95800781	+94.89990234	+3060	+13.49560547	-1.73583984	-3.05859375	+2.87841797	-59.72167969	-59.96337891	+2496
+1457971593.87820010	+14.54150391	-1.35791016	-0.18896484	+79.51904297	-68.81835938	-131.48437500	+3508	+14.60302734	+1.59521484	-0.61083984	-104.08447266	-81.93603516	+94.26269531	+3064	+13.50000000	-1.71826172	-3.08496094	+2.81250000	-59.58984375	-59.87548828	+2500
+1457971593.88240000	+14.55468750	-1.34033203	-0.22851563	+79.49707031	-68.70849609	-131.30859375	+3512	+14.60742188	+1.60839844	-0.65039063	-103.77685547	-81.89208984	+93.75732422	+3068	+13.50439453	-1.70068359	-3.11132813	+2.74658203	-59.45800781	-59.74365234	+2504
+1457971593.89070010	+14.56787109	-1.31835938	-0.31201172	+79.36523438	-68.55468750	-130.91308594	+3520	+14.61621094	+1.62158203	-0.72949219	-102.87597656	-81.84814453	+92.35107422	+3080	+13.50439453	-1.66552734	-3.16845703	+2.54882813	-59.12841797	-59.43603516	+2512
+1457971593.89479990	+14.57666016	-1.30957031	-0.35595703	+79.10156250	-68.46679688	-130.49560547	+3524	+14.61621094	+1.63476563	-0.77343750	-102.54638672	-81.82617188	+91.80175781	+3088	+13.50439453	-1.64794922	-3.20361328	+2.43896484	-58.95263672	-59.28222656	+2516
+1457971593.89899990	+14.58544922	-1.29638672	-0.40429688	+78.81591797	-68.40087891	-130.05615234	+3528	+14.62060547	+1.63916016	-0.81298828	-102.30468750	-81.80419922	+91.34033203	+3096	+13.50000000	-1.62597656	-3.23437500	+2.35107422	-58.77685547	-59.12841797	+2516
+1457971593.90319990	+14.59423828	-1.28759766	-0.45263672	+78.55224609	-68.31298828	-129.66064453	+3528	+14.62060547	+1.64794922	-0.86132813	-101.86523438	-81.78222656	+90.65917969	+3104	+13.50000000	-1.60400391	-3.26513672	+2.26318359	-58.60107422	-58.97460938	+2520
+1457971593.90730000	+14.60742188	-1.27441406	-0.50097656	+78.06884766	-68.22509766	-129.02343750	+3532	+14.62500000	+1.65673828	-0.90966797	-101.25000000	-81.78222656	+89.82421875	+3112	+13.50000000	-1.58203125	-3.30468750	+2.15332031	-58.40332031	-58.82080078	+2524
+1457971593.91150000	+14.61621094	-1.26123047	-0.55810547	+77.56347656	-68.13720703	-128.34228516	+3540	+14.62500000	+1.66992188	-0.96240234	-100.63476563	-81.80419922	+89.03320313	+3120	+13.50000000	-1.56005859	-3.33984375	+2.10937500	-58.18359375	-58.68896484	+2528
+1457971593.91570000	+14.62939453	-1.24365234	-0.60644531	+77.21191406	-68.02734375	-127.79296875	+3544	+14.62939453	+1.67871094	-1.00195313	-100.48095703	-81.82617188	+88.70361328	+3128	+13.50000000	-1.53808594	-3.37500000	+2.08740234	-57.94189453	-58.60107422	+2532
+1457971593.92400000	+14.65136719	-1.20410156	-0.70312500	+76.42089844	-67.80761719	-126.65039063	+3548	+14.62939453	+1.71826172	-1.09423828	-99.18457031	-81.91406250	+87.12158203	+3148	+13.50000000	-1.48535156	-3.45849609	+2.10937500	-57.45849609	-58.49121094	+2540
+1457971593.92820000	+14.66455078	-1.17773438	-0.74707031	+76.09130859	-67.67578125	-126.10107422	+3552	+14.63378906	+1.74023438	-1.13378906	-99.09667969	-81.97998047	+86.92382813	+3156	+13.49560547	-1.45898438	-3.49365234	+2.17529297	-57.21679688	-58.49121094	+2540
+1457971593.93230010	+14.67773438	-1.15136719	-0.79101563	+75.84960938	-67.52197266	-125.66162109	+3552	+14.64257813	+1.76220703	-1.17333984	-98.32763672	-82.06787109	+86.04492188	+3164	+13.49560547	-1.43261719	-3.53320313	+2.26318359	-56.97509766	-58.53515625	+2544
+1457971593.93650010	+14.69531250	-1.12060547	-0.83496094	+75.67382813	-67.36816406	-125.26611328	+3556	+14.64697266	+1.80175781	-1.21728516	-97.51464844	-82.17773438	+85.18798828	+3176	+13.50000000	-1.40625000	-3.57275391	+2.41699219	-56.75537109	-58.64501953	+2544
+1457971593.94070010	+14.70849609	-1.08105469	-0.87890625	+75.52001953	-67.19238281	-124.87060547	+3560	+14.65576172	+1.83691406	-1.24365234	-97.51464844	-82.28759766	+85.16601563	+3184	+13.50000000	-1.37548828	-3.61230469	+2.61474609	-56.51367188	-58.77685547	+2544
+1457971593.94479990	+14.72607422	-1.04589844	-0.91406250	+75.49804688	-66.99462891	-124.67285156	+3560	+14.66015625	+1.87646484	-1.28320313	-96.52587891	-82.44140625	+84.13330078	+3192	+13.50439453	-1.34472656	-3.65185547	+2.87841797	-56.29394531	-58.99658203	+2548
+1457971593.94899990	+14.74365234	-1.00195313	-0.94921875	+75.60791016	-66.79687500	-124.54101563	+3560	+14.66455078	+1.92480469	-1.32275391	-95.40527344	-82.61718750	+83.03466797	+3200	+13.50878906	-1.30957031	-3.68701172	+3.14208984	-56.09619141	-59.17236328	+2548
+1457971593.95320010	+14.75683594	-0.95361328	-0.98876953	+75.67382813	-66.59912109	-124.34326172	+3560	+14.67333984	+1.97314453	-1.34912109	-94.94384766	-82.77099609	+82.59521484	+3208	+13.50878906	-1.27880859	-3.73095703	+3.42773438	-55.85449219	-59.39208984	+2548
+1457971593.95729990	+14.77001953	-0.90966797	-1.02392578	+75.93750000	-66.37939453	-124.40917969	+3560	+14.68212891	+2.02587891	-1.38427734	-93.91113281	-82.96875000	+81.58447266	+3216	+13.51318359	-1.24804688	-3.76611328	+3.73535156	-55.67871094	-59.65576172	+2548
+1457971593.96149990	+14.78320313	-0.85693359	-1.05029297	+76.26708984	-66.15966797	-124.54101563	+3560	+14.69091797	+2.07861328	-1.41503906	-92.81250000	-83.14453125	+80.50781250	+3224	+13.51318359	-1.21289063	-3.80566406	+4.06494141	-55.52490234	-59.91943359	+2548
+1457971593.96560000	+14.79638672	-0.80419922	-1.08544922	+76.46484375	-65.96191406	-124.54101563	+3560	+14.69970703	+2.13134766	-1.45019531	-91.58203125	-83.34228516	+79.32128906	+3232	+13.51757813	-1.17773438	-3.84521484	+4.39453125	-55.34912109	-60.16113281	+2544
+1457971593.96980000	+14.80957031	-0.75585938	-1.12060547	+76.72851563	-65.74218750	-124.67285156	+3556	+14.70849609	+2.18847656	-1.48535156	-89.95605469	-83.54003906	+77.76123047	+3236	+13.52197266	-1.14257813	-3.88037109	+4.70214844	-55.21728516	-60.42480469	+2544
+1457971593.97400000	+14.82275391	-0.70751953	-1.15576172	+77.01416016	-65.54443359	-124.80468750	+3556	+14.71289063	+2.24121094	-1.52490234	-88.26416016	-83.73779297	+76.11328125	+3244	+13.52636719	-1.10302734	-3.91552734	+5.05371094	-55.10742188	-60.68847656	+2540
+1457971593.97810010	+14.83154297	-0.65478516	-1.19091797	+77.27783203	-65.34667969	-124.87060547	+3552	+14.72167969	+2.29394531	-1.56445313	-86.35253906	-83.91357422	+74.22363281	+3252	+13.53076172	-1.06787109	-3.95947266	+5.38330078	-54.95361328	-60.95214844	+2540
+1457971593.98650000	+14.84472656	-0.55810547	-1.26562500	+77.49755859	-64.92919922	-124.84863281	+3548	+14.73046875	+2.39941406	-1.63916016	-82.72705078	-84.24316406	+70.70800781	+3260	+13.53076172	-0.98876953	-4.04296875	+6.04248047	-54.64599609	-61.39160156	+2536
+1457971593.99060010	+14.85351563	-0.50976563	-1.30517578	+77.58544922	-64.77539063	-124.84863281	+3544	+14.73046875	+2.44335938	-1.69189453	-79.84863281	-84.37500000	+67.82958984	+3268	+13.53515625	-0.94921875	-4.08251953	+6.30615234	-54.51416016	-61.56738281	+2532
+1457971593.99480010	+14.85791016	-0.46582031	-1.34912109	+77.49755859	-64.59960938	-124.65087891	+3544	+14.73046875	+2.49609375	-1.74023438	-77.62939453	-84.48486328	+65.69824219	+3272	+13.53515625	-0.90527344	-4.12207031	+6.56982422	-54.36035156	-61.69921875	+2528
+1457971593.99900010	+14.86230469	-0.42187500	-1.39746094	+77.36572266	-64.44580078	-124.43115234	+3540	+14.73046875	+2.53125000	-1.78417969	-75.45410156	-84.57275391	+63.52294922	+3276	+13.53076172	-0.86572266	-4.16601563	+6.81152344	-54.20654297	-61.83105469	+2524
+1457971594.00309990	+14.87548828	-0.38232422	-1.44140625	+77.27783203	-64.31396484	-124.27734375	+3536	+14.73046875	+2.56640625	-1.84130859	-72.39990234	-84.63867188	+60.46875000	+3284	+13.53076172	-0.82617188	-4.20117188	+7.03125000	-54.09667969	-61.94091797	+2520
+1457971594.00729990	+14.87988281	-0.33837891	-1.49853516	+76.92626953	-64.16015625	-123.79394531	+3532	+14.72607422	+2.61035156	-1.89843750	-69.74121094	-84.68261719	+57.89794922	+3292	+13.53076172	-0.78222656	-4.24511719	+7.20703125	-53.92089844	-62.00683594	+2516
+1457971594.01149990	+14.88427734	-0.29882813	-1.55566406	+76.53076172	-64.00634766	-123.28857422	+3528	+14.72607422	+2.64550781	-1.95117188	-67.10449219	-84.70458984	+55.32714844	+3296	+13.53076172	-0.74267578	-4.28906250	+7.38281250	-53.74511719	-62.02880859	+2508
+1457971594.01560000	+14.88867188	-0.25927734	-1.60400391	+76.24511719	-63.87451172	-122.93701172	+3524	+14.71728516	+2.67626953	-2.00830078	-64.31396484	-84.70458984	+52.53662109	+3304	+13.53076172	-0.69873047	-4.32861328	+7.55859375	-53.59130859	-62.05078125	+2504
+1457971594.01979990	+14.89306641	-0.21972656	-1.66113281	+75.82763672	-63.74267578	-122.36572266	+3520	+14.70849609	+2.71142578	-2.06103516	-61.89697266	-84.70458984	+50.22949219	+3308	+13.52636719	-0.65478516	-4.37255859	+7.71240234	-53.39355469	-62.05078125	+2500
+1457971594.02399990	+14.89746094	-0.18017578	-1.71826172	+75.38818359	-63.61083984	-121.79443359	+3516	+14.70410156	+2.74218750	-2.11816406	-59.52392578	-84.68261719	+47.92236328	+3316	+13.52197266	-0.61083984	-4.41650391	+7.84423828	-53.19580078	-62.02880859	+2496
+1457971594.02810000	+14.90185547	-0.14062500	-1.77099609	+75.01464844	-63.50097656	-121.31103516	+3508	+14.69531250	+2.77734375	-2.16650391	-57.34863281	-84.68261719	+45.81298828	+3324	+13.51757813	-0.56689453	-4.45166016	+7.97607422	-53.02001953	-62.00683594	+2488
+1457971594.03230000	+14.90625000	-0.10107422	-1.82373047	+74.61914063	-63.36914063	-120.76171875	+3504	+14.68652344	+2.81250000	-2.21923828	-54.99755859	-84.63867188	+43.54980469	+3332	+13.51757813	-0.52294922	-4.49121094	+8.08593750	-52.86621094	-61.96289063	+2480
+1457971594.03650000	+14.91064453	-0.05712891	-1.88085938	+74.24560547	-63.23730469	-120.23437500	+3496	+14.68212891	+2.84765625	-2.27197266	-52.64648438	-84.61669922	+41.30859375	+3344	+13.51757813	-0.48339844	-4.52636719	+8.21777344	-52.69042969	-61.96289063	+2472
+1457971594.04060010	+14.91503906	-0.01757813	-1.92480469	+73.95996094	-63.12744141	-119.81689453	+3492	+14.67333984	+2.89160156	-2.31591797	-50.84472656	-84.61669922	+39.63867188	+3352	+13.51318359	-0.43945313	-4.56152344	+8.37158203	-52.53662109	-61.96289063	+2468
+1457971594.04889990	+14.92822266	+0.07470703	-2.01708984	+73.47656250	-62.88574219	-118.95996094	+3476	+14.65576172	+2.97949219	-2.41259766	-45.98876953	-84.52880859	+35.11230469	+3376	+13.51318359	-0.35156250	-4.63623047	+8.70117188	-52.20703125	-61.98486328	+2452
+1457971594.05310010	+14.92822266	+0.12304688	-2.05664063	+73.34472656	-62.77587891	-118.65234375	+3472	+14.65136719	+3.03222656	-2.43896484	-44.60449219	-84.57275391	+33.92578125	+3388	+13.50878906	-0.30322266	-4.67578125	+8.92089844	-52.03125000	-62.02880859	+2448
+1457971594.05730010	+14.93261719	+0.17138672	-2.08740234	+73.34472656	-62.66601563	-118.47656250	+3464	+14.64697266	+3.08056641	-2.47412109	-42.80273438	-84.57275391	+32.25585938	+3396	+13.50878906	-0.25927734	-4.70214844	+9.16259766	-51.92138672	-62.11669922	+2436
+1457971594.06139990	+14.93701172	+0.22412109	-2.11816406	+73.38867188	-62.55615234	-118.30078125	+3456	+14.64257813	+3.13769531	-2.50488281	-40.95703125	-84.57275391	+30.62988281	+3408	+13.50878906	-0.21533203	-4.73291016	+9.40429688	-51.83349609	-62.22656250	+2428
+1457971594.06559990	+14.94140625	+0.27685547	-2.14013672	+73.49853516	-62.44628906	-118.23486328	+3452	+14.64257813	+3.19482422	-2.52685547	-39.57275391	-84.61669922	+29.44335938	+3420	+13.50878906	-0.17138672	-4.76367188	+9.64599609	-51.74560547	-62.33642578	+2420
+1457971594.06979990	+14.95019531	+0.32958984	-2.16210938	+73.63037109	-62.38037109	-118.21289063	+3444	+14.63818359	+3.25195313	-2.55322266	-37.72705078	-84.63867188	+27.77343750	+3428	+13.51318359	-0.12744141	-4.78564453	+9.90966797	-51.70166016	-62.49023438	+2412
+1457971594.07390000	+14.95898438	+0.38671875	-2.18408203	+73.82812500	-62.27050781	-118.21289063	+3436	+14.63818359	+3.31347656	-2.57958984	-35.85937500	-84.63867188	+26.12548828	+3440	+13.51318359	-0.08789063	-4.81201172	+10.21728516	-51.65771484	-62.66601563	+2400
+1457971594.07810000	+14.96337891	+0.44384766	-2.19726563	+74.09179688	-62.18261719	-118.30078125	+3428	+14.63818359	+3.37500000	-2.59716797	-34.51904297	-84.70458984	+25.00488281	+3444	+13.51757813	-0.04394531	-4.83398438	+10.54687500	-51.61376953	-62.88574219	+2392
+1457971594.08229990	+14.96777344	+0.50097656	-2.21044922	+74.33349609	-62.09472656	-118.34472656	+3420	+14.63818359	+3.43652344	-2.61035156	-33.15673828	-84.74853516	+23.84033203	+3452	+13.52197266	+0.00000000	-4.85595703	+10.89843750	-51.56982422	-63.08349609	+2384
+1457971594.08640000	+14.97656250	+0.55371094	-2.22363281	+74.55322266	-62.00683594	-118.41064453	+3412	+14.63818359	+3.49804688	-2.62792969	-31.81640625	-84.77050781	+22.67578125	+3456	+13.52197266	+0.03955078	-4.87792969	+11.22802734	-51.54785156	-63.28125000	+2376
+1457971594.09060000	+14.98095703	+0.61083984	-2.23242188	+74.83886719	-61.94091797	-118.54248047	+3404	+14.63818359	+3.55517578	-2.64111328	-30.62988281	-84.81445313	+21.64306641	+3460	+13.52636719	+0.08349609	-4.89550781	+11.55761719	-51.54785156	-63.47900391	+2364
+1457971594.09480000	+14.98535156	+0.66357422	-2.24121094	+75.08056641	-61.87500000	-118.63037109	+3396	+14.63818359	+3.61230469	-2.65429688	-29.64111328	-84.85839844	+20.83007813	+3464	+13.52636719	+0.12744141	-4.91308594	+11.88720703	-51.54785156	-63.67675781	+2356
+1457971594.09890010	+14.98974609	+0.71630859	-2.25000000	+75.30029297	-61.78710938	-118.71826172	+3392	+14.64257813	+3.66503906	-2.66308594	-28.63037109	-84.92431641	+19.97314453	+3464	+13.53076172	+0.16699219	-4.93066406	+12.19482422	-51.54785156	-63.89648438	+2344
+1457971594.10730000	+15.00732422	+0.81298828	-2.27197266	+75.62988281	-61.65527344	-118.80615234	+3376	+14.63818359	+3.76611328	-2.69824219	-26.34521484	-84.92431641	+17.97363281	+3468	+13.53955078	+0.24609375	-4.95703125	+12.74414063	-51.59179688	-64.24804688	+2320
+1457971594.11139990	+15.01171875	+0.86132813	-2.28515625	+75.71777344	-61.58935547	-118.76220703	+3372	+14.63818359	+3.81005859	-2.71582031	-25.29052734	-84.94628906	+17.02880859	+3468	+13.53955078	+0.28564453	-4.97460938	+13.00781250	-51.56982422	-64.37988281	+2312
+1457971594.11560010	+15.01611328	+0.90527344	-2.29833984	+75.78369141	-61.52343750	-118.74023438	+3364	+14.63818359	+3.84960938	-2.73339844	-24.30175781	-84.94628906	+16.12792969	+3468	+13.53955078	+0.32519531	-4.98339844	+13.24951172	-51.59179688	-64.51171875	+2304
+1457971594.11970000	+15.01611328	+0.95800781	-2.31591797	+75.80566406	-61.43554688	-118.58642578	+3360	+14.63378906	+3.89355469	-2.75097656	-23.37890625	-84.94628906	+15.35888672	+3468	+13.53955078	+0.36914063	-5.00097656	+13.49121094	-51.54785156	-64.57763672	+2296
+1457971594.12389990	+15.01611328	+0.99316406	-2.33349609	+75.71777344	-61.36962891	-118.41064453	+3352	+14.62939453	+3.92871094	-2.76855469	-22.45605469	-84.92431641	+14.50195313	+3468	+13.53955078	+0.40869141	-5.01855469	+13.66699219	-51.48193359	-64.62158203	+2288
+1457971594.12809990	+15.02050781	+1.02832031	-2.35546875	+75.60791016	-61.30371094	-118.21289063	+3348	+14.62500000	+3.95947266	-2.79052734	-21.24755859	-84.88037109	+13.35937500	+3472	+13.53955078	+0.44384766	-5.03173828	+13.79882813	-51.48193359	-64.62158203	+2280
+1457971594.13220000	+15.02050781	+1.06347656	-2.38183594	+75.47607422	-61.23779297	-117.97119141	+3344	+14.61621094	+3.99023438	-2.81689453	-19.92919922	-84.81445313	+12.12890625	+3476	+13.53955078	+0.47900391	-5.04931641	+13.90869141	-51.43798828	-64.59960938	+2272
+1457971594.13640000	+15.02490234	+1.09863281	-2.40380859	+75.34423828	-61.17187500	-117.72949219	+3340	+14.60742188	+4.02099609	-2.84326172	-18.58886719	-84.77050781	+10.83251953	+3480	+13.53955078	+0.51416016	-5.06250000	+13.99658203	-51.39404297	-64.59960938	+2260
+1457971594.14060000	+15.02050781	+1.12939453	-2.43017578	+75.19042969	-61.10595703	-117.46582031	+3336	+14.60302734	+4.04736328	-2.86523438	-17.44628906	-84.72656250	+9.77783203	+3484	+13.53515625	+0.54931641	-5.07568359	+14.10644531	-51.37207031	-64.59960938	+2248
+1457971594.14470010	+15.02050781	+1.16894531	-2.45654297	+75.01464844	-61.04003906	-117.13623047	+3332	+14.59423828	+4.07812500	-2.89160156	-15.97412109	-84.63867188	+8.37158203	+3492	+13.53515625	+0.58447266	-5.08886719	+14.19433594	-51.28417969	-64.55566406	+2236
+1457971594.14890000	+15.02050781	+1.19970703	-2.48730469	+74.79492188	-60.95214844	-116.80664063	+3328	+14.58544922	+4.10449219	-2.91796875	-14.52392578	-84.55078125	+6.98730469	+3500	+13.53515625	+0.61962891	-5.10644531	+14.28222656	-51.21826172	-64.51171875	+2228
+1457971594.15310000	+15.01611328	+1.23046875	-2.50927734	+74.61914063	-60.88623047	-116.52099609	+3328	+14.57666016	+4.13085938	-2.93994141	-13.35937500	-84.48486328	+5.88867188	+3504	+13.53076172	+0.65478516	-5.11962891	+14.37011719	-51.15234375	-64.44580078	+2216
+1457971594.15720010	+15.01611328	+1.26123047	-2.52685547	+74.50927734	-60.82031250	-116.32324219	+3324	+14.57226563	+4.15722656	-2.95751953	-11.97509766	-84.41894531	+4.54833984	+3512	+13.53076172	+0.68994141	-5.13281250	+14.43603516	-51.08642578	-64.40185547	+2204
+1457971594.16560010	+15.01171875	+1.31835938	-2.56640625	+74.28955078	-60.71044922	-115.90576172	+3320	+14.55468750	+4.20996094	-2.99267578	-9.44824219	-84.26513672	+2.15332031	+3532	+13.53076172	+0.75146484	-5.15478516	+14.58984375	-50.99853516	-64.35791016	+2176
+1457971594.16969990	+15.01171875	+1.34912109	-2.57958984	+74.22363281	-60.66650391	-115.75195313	+3320	+14.55029297	+4.23632813	-3.01025391	-8.23974609	-84.19921875	+0.96679688	+3540	+13.53076172	+0.78222656	-5.15917969	+14.69970703	-50.97656250	-64.37988281	+2164
+1457971594.17389990	+15.01171875	+1.37988281	-2.59277344	+74.20166016	-60.60058594	-115.64208984	+3316	+14.54589844	+4.26708984	-3.02343750	-7.00927734	-84.11132813	-0.15380859	+3548	+13.53515625	+0.81298828	-5.16796875	+14.80957031	-50.95458984	-64.40185547	+2148
+1457971594.17810010	+15.01171875	+1.41503906	-2.59716797	+74.31152344	-60.57861328	-115.64208984	+3316	+14.54589844	+4.30224609	-3.02343750	-6.21826172	-84.11132813	-0.87890625	+3556	+13.53955078	+0.84375000	-5.17236328	+14.96337891	-50.95458984	-64.46777344	+2136
+1457971594.18220000	+15.01171875	+1.45019531	-2.59716797	+74.44335938	-60.53466797	-115.66406250	+3316	+14.54589844	+4.33300781	-3.02343750	-5.40527344	-84.08935547	-1.60400391	+3564	+13.53955078	+0.87890625	-5.17675781	+15.13916016	-50.93261719	-64.51171875	+2124
+1457971594.18639990	+15.01171875	+1.48535156	-2.59277344	+74.55322266	-60.51269531	-115.66406250	+3316	+14.54589844	+4.36816406	-3.02343750	-4.65820313	-84.06738281	-2.26318359	+3568	+13.54394531	+0.90966797	-5.18115234	+15.27099609	-50.91064453	-64.57763672	+2112
+1457971594.19059990	+15.01611328	+1.52050781	-2.58837891	+74.72900391	-60.51269531	-115.75195313	+3316	+14.54589844	+4.40332031	-3.01464844	-4.10888672	-84.08935547	-2.68066406	+3576	+13.54833984	+0.94042969	-5.17675781	+15.44677734	-50.88867188	-64.66552734	+2104
+1457971594.19470000	+15.02050781	+1.55566406	-2.57958984	+74.90478516	-60.49072266	-115.86181641	+3320	+14.55029297	+4.43847656	-3.00585938	-3.75732422	-84.11132813	-2.96630859	+3584	+13.55273438	+0.96679688	-5.17236328	+15.62255859	-50.93261719	-64.75341797	+2100
+1457971594.19890000	+15.02050781	+1.59082031	-2.56640625	+75.12451172	-60.49072266	-116.01562500	+3324	+14.55468750	+4.47363281	-2.99267578	-3.47167969	-84.15527344	-3.14208984	+3592	+13.55712891	+0.99316406	-5.17236328	+15.77636719	-50.95458984	-64.88525391	+2092
+1457971594.20300010	+15.02929688	+1.62597656	-2.54882813	+75.43212891	-60.53466797	-116.25732422	+3328	+14.55908203	+4.51318359	-2.97509766	-3.33984375	-84.19921875	-3.18603516	+3600	+13.56591797	+1.01953125	-5.16357422	+15.95214844	-50.99853516	-64.99511719	+2092
+1457971594.20720010	+15.03369141	+1.66113281	-2.53125000	+75.69580078	-60.55664063	-116.43310547	+3332	+14.56787109	+4.54833984	-2.96191406	-3.33984375	-84.24316406	-3.05419922	+3604	+13.57031250	+1.04589844	-5.15917969	+16.10595703	-51.02050781	-65.08300781	+2092
+1457971594.21550010	+15.05126953	+1.72705078	-2.49169922	+76.17919922	-60.60058594	-116.80664063	+3344	+14.57666016	+4.62304688	-2.92236328	-3.55957031	-84.37500000	-2.59277344	+3616	+13.58349609	+1.09863281	-5.14599609	+16.41357422	-51.04248047	-65.23681641	+2092
+1457971594.21970010	+15.05566406	+1.75781250	-2.47412109	+76.39892578	-60.62255859	-116.93847656	+3348	+14.58105469	+4.65820313	-2.90039063	-3.82324219	-84.44091797	-2.21923828	+3620	+13.58789063	+1.12500000	-5.14160156	+16.54541016	-51.06445313	-65.30273438	+2096
+1457971594.22390010	+15.06445313	+1.78417969	-2.45654297	+76.55273438	-60.64453125	-117.04833984	+3352	+14.58544922	+4.68896484	-2.87841797	-4.17480469	-84.50683594	-1.73583984	+3624	+13.59228516	+1.14697266	-5.13281250	+16.65527344	-51.06445313	-65.32470703	+2100
+1457971594.22799990	+15.06884766	+1.81494141	-2.43896484	+76.68457031	-60.68847656	-117.13623047	+3356	+14.58984375	+4.71533203	-2.86523438	-4.46044922	-84.52880859	-1.36230469	+3624	+13.59667969	+1.16894531	-5.12402344	+16.72119141	-51.06445313	-65.34667969	+2108
+1457971594.23219990	+15.07763672	+1.84130859	-2.42578125	+76.79443359	-60.71044922	-117.18017578	+3356	+14.58984375	+4.74169922	-2.85205078	-4.74609375	-84.52880859	-0.98876953	+3624	+13.60107422	+1.19091797	-5.11962891	+16.78710938	-51.06445313	-65.34667969	+2112
+1457971594.23639990	+15.08642578	+1.86328125	-2.41259766	+76.86035156	-60.75439453	-117.20214844	+3360	+14.59423828	+4.76367188	-2.83886719	-5.00976563	-84.55078125	-0.65917969	+3624	+13.60546875	+1.21289063	-5.11523438	+16.83105469	-51.04248047	-65.32470703	+2120
+1457971594.24050000	+15.09082031	+1.88085938	-2.39941406	+76.88232422	-60.77636719	-117.20214844	+3360	+14.59863281	+4.78564453	-2.83007813	-5.14160156	-84.55078125	-0.43945313	+3628	+13.60986328	+1.23046875	-5.10644531	+16.85302734	-51.02050781	-65.30273438	+2124
+1457971594.24470000	+15.09521484	+1.90283203	-2.39062500	+76.83837891	-60.77636719	-117.11425781	+3360	+14.59863281	+4.80761719	-2.82128906	-5.09765625	-84.50683594	-0.41748047	+3628	+13.61425781	+1.25244141	-5.10644531	+16.87500000	-50.99853516	-65.23681641	+2132
+1457971594.24889990	+15.09960938	+1.92041016	-2.39062500	+76.72851563	-60.79833984	-116.93847656	+3360	+14.59863281	+4.82080078	-2.82128906	-4.94384766	-84.46289063	-0.50537109	+3628	+13.61425781	+1.27441406	-5.10205078	+16.87500000	-50.93261719	-65.12695313	+2136
+1457971594.25300000	+15.10400391	+1.93359375	-2.39062500	+76.55273438	-60.77636719	-116.71875000	+3356	+14.59863281	+4.83398438	-2.81689453	-4.68017578	-84.39697266	-0.70312500	+3628	+13.61425781	+1.29199219	-5.09765625	+16.85302734	-50.86669922	-65.01708984	+2140
+1457971594.25720000	+15.10839844	+1.95117188	-2.39501953	+76.37695313	-60.77636719	-116.47705078	+3356	+14.59863281	+4.84716797	-2.81689453	-4.32861328	-84.33105469	-1.03271484	+3628	+13.61425781	+1.30957031	-5.09765625	+16.85302734	-50.80078125	-64.92919922	+2140
+1457971594.26550010	+15.11279297	+1.97314453	-2.40380859	+75.93750000	-60.73242188	-115.92773438	+3352	+14.59423828	+4.86474609	-2.82568359	-3.33984375	-84.11132813	-1.99951172	+3636	+13.61425781	+1.34912109	-5.09326172	+16.76513672	-50.64697266	-64.68750000	+2144
+1457971594.26970010	+15.11718750	+1.98193359	-2.40820313	+75.69580078	-60.71044922	-115.64208984	+3352	+14.58984375	+4.86914063	-2.83447266	-2.59277344	-83.97949219	-2.72460938	+3640	+13.61425781	+1.36669922	-5.09326172	+16.72119141	-50.58105469	-64.55566406	+2144
+1457971594.27379990	+15.11718750	+1.99511719	-2.41699219	+75.45410156	-60.66650391	-115.35644531	+3352	+14.58984375	+4.87353516	-2.84765625	-1.75781250	-83.82568359	-3.55957031	+3648	+13.61865234	+1.37988281	-5.09326172	+16.67724609	-50.49316406	-64.42382813	+2144
+1457971594.27800010	+15.12158203	+2.00390625	-2.42578125	+75.21240234	-60.62255859	-115.04882813	+3352	+14.58544922	+4.88232422	-2.85644531	-0.92285156	-83.69384766	-4.39453125	+3656	+13.61865234	+1.39746094	-5.08886719	+16.65527344	-50.42724609	-64.31396484	+2140
+1457971594.28220010	+15.12158203	+2.01269531	-2.43457031	+74.97070313	-60.57861328	-114.71923828	+3352	+14.58544922	+4.88671875	-2.86083984	-0.02197266	-83.56201172	-5.29541016	+3664	+13.61865234	+1.41503906	-5.08886719	+16.65527344	-50.33935547	-64.22607422	+2136
+1457971594.29049990	+15.12597656	+2.03466797	-2.45214844	+74.50927734	-60.46875000	-114.12597656	+3352	+14.58544922	+4.90429688	-2.87402344	+1.56005859	-83.27636719	-6.85546875	+3684	+13.62304688	+1.44580078	-5.08007813	+16.63330078	-50.20751953	-64.05029297	+2124
+1457971594.29880000	+15.13037109	+2.05664063	-2.44775391	+74.31152344	-60.42480469	-113.77441406	+3356	+14.58544922	+4.91748047	-2.86962891	+2.94433594	-83.05664063	-8.23974609	+3704	+13.62744141	+1.47216797	-5.06689453	+16.63330078	-50.11962891	-63.94042969	+2112
+1457971594.30720000	+15.13476563	+2.08300781	-2.43457031	+74.24560547	-60.38085938	-113.59863281	+3360	+14.59423828	+4.94384766	-2.85644531	+3.91113281	-82.92480469	-9.18457031	+3728	+13.63623047	+1.49853516	-5.04052734	+16.69921875	-50.09765625	-63.91845703	+2104
+1457971594.31550000	+15.14794922	+2.11816406	-2.40820313	+74.31152344	-60.38085938	-113.53271484	+3372	+14.60742188	+4.97900391	-2.82128906	+4.43847656	-82.85888672	-9.60205078	+3756	+13.64941406	+1.52050781	-5.01416016	+16.80908203	-50.14160156	-63.98437500	+2096
+1457971594.31970000	+15.15234375	+2.13134766	-2.39062500	+74.42138672	-60.40283203	-113.57666016	+3376	+14.61181641	+4.99658203	-2.79931641	+4.48242188	-82.90283203	-9.58007813	+3768	+13.65820313	+1.53369141	-4.99658203	+16.87500000	-50.16357422	-64.02832031	+2096
+1457971594.32380010	+15.15673828	+2.14892578	-2.36865234	+74.50927734	-60.42480469	-113.62060547	+3384	+14.62060547	+5.01416016	-2.76855469	+4.37255859	-82.94677734	-9.42626953	+3784	+13.66699219	+1.54248047	-4.97900391	+16.94091797	-50.18554688	-64.07226563	+2096
+1457971594.32800010	+15.16113281	+2.16650391	-2.34667969	+74.64111328	-60.49072266	-113.70849609	+3392	+14.62500000	+5.03173828	-2.73779297	+4.17480469	-82.99072266	-9.16259766	+3796	+13.67138672	+1.55566406	-4.96142578	+17.00683594	-50.22949219	-64.11621094	+2096
+1457971594.33220010	+15.16552734	+2.18408203	-2.32031250	+74.79492188	-60.53466797	-113.81835938	+3400	+14.63378906	+5.04931641	-2.70703125	+3.82324219	-83.03466797	-8.74511719	+3808	+13.68017578	+1.56445313	-4.94384766	+17.05078125	-50.27343750	-64.16015625	+2100
+1457971594.33629990	+15.17431641	+2.19726563	-2.28955078	+74.92675781	-60.60058594	-113.92822266	+3408	+14.64257813	+5.06689453	-2.67626953	+3.40576172	-83.10058594	-8.23974609	+3820	+13.68896484	+1.57324219	-4.92626953	+17.09472656	-50.33935547	-64.20410156	+2108
+1457971594.34470010	+15.18750000	+2.22802734	-2.23681641	+75.16845703	-60.73242188	-114.10400391	+3424	+14.65576172	+5.10205078	-2.61474609	+2.46093750	-83.21044922	-7.11914063	+3836	+13.70214844	+1.59082031	-4.88671875	+17.16064453	-50.42724609	-64.27001953	+2124
+1457971594.34879990	+15.19189453	+2.24121094	-2.21044922	+75.21240234	-60.79833984	-114.12597656	+3432	+14.66015625	+5.11962891	-2.58837891	+1.93359375	-83.25439453	-6.48193359	+3844	+13.71093750	+1.60400391	-4.86914063	+17.18261719	-50.44921875	-64.27001953	+2132
+1457971594.35710000	+15.20507813	+2.26318359	-2.16650391	+75.19042969	-60.93017578	-114.06005859	+3444	+14.66894531	+5.14599609	-2.53564453	+0.79101563	-83.29833984	-5.20751953	+3852	+13.71972656	+1.62158203	-4.83837891	+17.16064453	-50.47119141	-64.18212891	+2152
+1457971594.36550000	+15.21386719	+2.27636719	-2.13134766	+75.05859375	-61.08398438	-113.88427734	+3456	+14.67773438	+5.15917969	-2.49169922	-0.21972656	-83.29833984	-4.10888672	+3860	+13.72412109	+1.63476563	-4.80761719	+17.02880859	-50.44921875	-64.00634766	+2172
+1457971594.36960010	+15.21826172	+2.28076172	-2.12255859	+74.90478516	-61.12792969	-113.70849609	+3460	+14.67773438	+5.15917969	-2.47851563	-0.57128906	-83.25439453	-3.73535156	+3864	+13.72412109	+1.64355469	-4.79443359	+16.94091797	-50.44921875	-63.89648438	+2184
+1457971594.37380000	+15.22265625	+2.28515625	-2.11376953	+74.72900391	-61.17187500	-113.51074219	+3464	+14.67773438	+5.16357422	-2.46972656	-0.87890625	-83.21044922	-3.40576172	+3864	+13.72851563	+1.65234375	-4.78564453	+16.85302734	-50.42724609	-63.76464844	+2192
+1457971594.37800000	+15.22265625	+2.28076172	-2.11376953	+74.48730469	-61.19384766	-113.24707031	+3464	+14.67773438	+5.16357422	-2.46093750	-1.05468750	-83.14453125	-3.22998047	+3864	+13.72851563	+1.66113281	-4.77685547	+16.74316406	-50.38330078	-63.61083984	+2200
+1457971594.38210010	+15.22705078	+2.28076172	-2.11376953	+74.24560547	-61.21582031	-112.98339844	+3468	+14.67773438	+5.16357422	-2.45654297	-1.12060547	-83.05664063	-3.14208984	+3864	+13.73291016	+1.66552734	-4.76806641	+16.63330078	-50.33935547	-63.45703125	+2204
+1457971594.39050010	+15.22705078	+2.28076172	-2.11816406	+73.67431641	-61.23779297	-112.32421875	+3472	+14.67773438	+5.15478516	-2.45654297	-1.05468750	-82.88085938	-3.25195313	+3872	+13.72851563	+1.68310547	-4.75488281	+16.41357422	-50.22949219	-63.10546875	+2208
+1457971594.39459990	+15.22705078	+2.27636719	-2.12255859	+73.43261719	-61.23779297	-112.03857422	+3476	+14.67333984	+5.15039063	-2.45654297	-1.01074219	-82.81494141	-3.36181641	+3876	+13.72851563	+1.68750000	-4.74609375	+16.28173828	-50.18554688	-62.92968750	+2212
+1457971594.39879990	+15.22265625	+2.27636719	-2.12695313	+73.21289063	-61.25976563	-111.79687500	+3476	+14.67333984	+5.14599609	-2.45654297	-0.92285156	-82.72705078	-3.47167969	+3880	+13.72412109	+1.69628906	-4.73730469	+16.17187500	-50.16357422	-62.77587891	+2208
+1457971594.40300010	+15.22265625	+2.27636719	-2.13134766	+72.99316406	-61.23779297	-111.55517578	+3480	+14.66894531	+5.14160156	-2.45654297	-0.81298828	-82.63916016	-3.62548828	+3888	+13.72412109	+1.70507813	-4.72851563	+16.08398438	-50.14160156	-62.62207031	+2208
+1457971594.40710000	+15.22265625	+2.27197266	-2.13134766	+72.81738281	-61.23779297	-111.33544922	+3484	+14.66894531	+5.13720703	-2.45654297	-0.65917969	-82.57324219	-3.80126953	+3892	+13.72851563	+1.70947266	-4.72412109	+15.99609375	-50.11962891	-62.49023438	+2204
+1457971594.41129990	+15.22265625	+2.27197266	-2.13574219	+72.64160156	-61.23779297	-111.13769531	+3484	+14.66894531	+5.13281250	-2.46093750	-0.48339844	-82.48535156	-3.99902344	+3900	+13.72851563	+1.71826172	-4.71533203	+15.90820313	-50.09765625	-62.35839844	+2196
+1457971594.41960000	+15.22265625	+2.27636719	-2.13574219	+72.42187500	-61.23779297	-110.83007813	+3488	+14.66455078	+5.13281250	-2.45654297	-0.26367188	-82.39746094	-4.28466797	+3908	+13.72412109	+1.73144531	-4.70214844	+15.84228516	-50.07568359	-62.18261719	+2184
+1457971594.42800000	+15.21826172	+2.28515625	-2.12695313	+72.33398438	-61.28173828	-110.67626953	+3492	+14.66015625	+5.13720703	-2.43896484	-0.21972656	-82.35351563	-4.32861328	+3924	+13.72412109	+1.74462891	-4.68017578	+15.82031250	-50.07568359	-62.05078125	+2172
+1457971594.43630000	+15.21826172	+2.29833984	-2.10498047	+72.44384766	-61.32568359	-110.72021484	+3500	+14.66455078	+5.15039063	-2.41259766	-0.39550781	-82.35351563	-4.13085938	+3940	+13.72412109	+1.75781250	-4.65820313	+15.82031250	-50.14160156	-62.00683594	+2164
+1457971594.44039990	+15.21826172	+2.30712891	-2.09179688	+72.55371094	-61.36962891	-110.78613281	+3508	+14.66455078	+5.15917969	-2.39501953	-0.57128906	-82.37548828	-3.91113281	+3948	+13.72851563	+1.76220703	-4.64941406	+15.84228516	-50.16357422	-62.02880859	+2160
+1457971594.44460010	+15.21826172	+2.31591797	-2.07861328	+72.64160156	-61.41357422	-110.85205078	+3512	+14.66455078	+5.16796875	-2.37744141	-0.79101563	-82.39746094	-3.64746094	+3956	+13.72851563	+1.76660156	-4.63623047	+15.86425781	-50.20751953	-62.02880859	+2156
+1457971594.45289990	+15.21826172	+2.33789063	-2.04345703	+72.90527344	-61.50146484	-111.02783203	+3524	+14.66894531	+5.19433594	-2.33349609	-1.34033203	-82.48535156	-2.96630859	+3972	+13.73291016	+1.77978516	-4.61425781	+15.93017578	-50.25146484	-62.07275391	+2156
+1457971594.46129990	+15.21826172	+2.35546875	-2.00390625	+73.19091797	-61.61132813	-111.26953125	+3536	+14.66894531	+5.22070313	-2.28076172	-2.17529297	-82.57324219	-2.02148438	+3984	+13.73291016	+1.78857422	-4.59228516	+15.99609375	-50.31738281	-62.13867188	+2164
+1457971594.46540000	+15.21826172	+2.36865234	-1.98632813	+73.32275391	-61.65527344	-111.37939453	+3540	+14.66894531	+5.23388672	-2.25878906	-2.57080078	-82.61718750	-1.51611328	+3988	+13.73291016	+1.79736328	-4.57910156	+16.01806641	-50.36132813	-62.13867188	+2168
+1457971594.46960000	+15.21826172	+2.38183594	-1.96435547	+73.47656250	-61.72119141	-111.48925781	+3548	+14.66894531	+5.24707031	-2.23242188	-3.03222656	-82.66113281	-0.98876953	+3992	+13.73291016	+1.80175781	-4.56591797	+16.04003906	-50.38330078	-62.16064453	+2176
+1457971594.47790000	+15.21826172	+2.39941406	-1.92041016	+73.69628906	-61.85302734	-111.68701172	+3560	+14.67333984	+5.26464844	-2.18847656	-3.84521484	-82.72705078	-0.04394531	+3996	+13.73291016	+1.81054688	-4.54394531	+16.04003906	-50.44921875	-62.16064453	+2192
+1457971594.48210000	+15.21826172	+2.40820313	-1.90283203	+73.76220703	-61.91894531	-111.73095703	+3564	+14.66894531	+5.27343750	-2.17089844	-4.15283203	-82.74902344	+0.32958984	+3996	+13.73291016	+1.81494141	-4.53515625	+16.04003906	-50.47119141	-62.13867188	+2200
+1457971594.48630000	+15.21826172	+2.41259766	-1.88525391	+73.78417969	-61.98486328	-111.73095703	+3568	+14.66894531	+5.27783203	-2.15771484	-4.43847656	-82.74902344	+0.65917969	+3996	+13.73291016	+1.81933594	-4.52636719	+16.04003906	-50.47119141	-62.09472656	+2208
+1457971594.49040010	+15.21826172	+2.41699219	-1.87207031	+73.76220703	-62.02880859	-111.68701172	+3572	+14.66455078	+5.27783203	-2.14453125	-4.63623047	-82.72705078	+0.87890625	+3996	+13.72851563	+1.82812500	-4.51757813	+15.99609375	-50.47119141	-62.05078125	+2216
+1457971594.49460010	+15.21386719	+2.42138672	-1.85888672	+73.67431641	-62.07275391	-111.57714844	+3572	+14.66015625	+5.28222656	-2.13574219	-4.76806641	-82.68310547	+1.05468750	+3996	+13.72851563	+1.83251953	-4.51318359	+15.95214844	-50.44921875	-61.96289063	+2220
+1457971594.49880000	+15.21386719	+2.42138672	-1.85449219	+73.54248047	-62.11669922	-111.46728516	+3572	+14.66015625	+5.27783203	-2.13134766	-4.85595703	-82.66113281	+1.18652344	+3992	+13.72412109	+1.83691406	-4.50878906	+15.90820313	-50.42724609	-61.87500000	+2228
+1457971594.50710010	+15.20947266	+2.42138672	-1.85009766	+73.16894531	-62.16064453	-111.09375000	+3568	+14.65136719	+5.26904297	-2.12695313	-4.89990234	-82.55126953	+1.20849609	+3992	+13.71533203	+1.85009766	-4.50000000	+15.77636719	-50.38330078	-61.65527344	+2236
+1457971594.51539990	+15.20947266	+2.41699219	-1.85449219	+72.68554688	-62.16064453	-110.58837891	+3564	+14.63818359	+5.26025391	-2.13134766	-4.74609375	-82.39746094	+1.07666016	+3992	+13.70654297	+1.86328125	-4.50000000	+15.62255859	-50.29541016	-61.41357422	+2240
+1457971594.51959990	+15.20507813	+2.41259766	-1.85888672	+72.42187500	-62.16064453	-110.32470703	+3564	+14.63378906	+5.25585938	-2.13574219	-4.65820313	-82.33154297	+0.98876953	+3992	+13.70214844	+1.86767578	-4.50000000	+15.55664063	-50.22949219	-61.25976563	+2236
+1457971594.52370000	+15.20507813	+2.40820313	-1.86328125	+72.13623047	-62.13867188	-110.03906250	+3560	+14.62939453	+5.24707031	-2.14013672	-4.57031250	-82.22167969	+0.87890625	+3996	+13.69775391	+1.87207031	-4.50000000	+15.46875000	-50.16357422	-61.12792969	+2236
+1457971594.53210000	+15.20068359	+2.39941406	-1.88085938	+71.58691406	-62.07275391	-109.44580078	+3560	+14.61621094	+5.23388672	-2.14453125	-4.39453125	-82.02392578	+0.72509766	+4000	+13.68457031	+1.88525391	-4.50000000	+15.29296875	-50.03173828	-60.84228516	+2224
+1457971594.54040000	+15.19628906	+2.39501953	-1.89404297	+71.08154297	-62.02880859	-108.91845703	+3556	+14.60742188	+5.22949219	-2.15332031	-4.28466797	-81.82617188	+0.65917969	+4008	+13.67138672	+1.89404297	-4.49560547	+15.13916016	-49.89990234	-60.60058594	+2212
+1457971594.54870010	+15.19628906	+2.39501953	-1.90283203	+70.70800781	-61.96289063	-108.47900391	+3552	+14.59423828	+5.22949219	-2.15332031	-4.21875000	-81.56250000	+0.68115234	+4016	+13.66259766	+1.90283203	-4.49121094	+15.00732422	-49.76806641	-60.42480469	+2192
+1457971594.55290010	+15.19189453	+2.39941406	-1.90283203	+70.55419922	-61.91894531	-108.28125000	+3548	+14.58984375	+5.23388672	-2.15332031	-4.24072266	-81.43066406	+0.74707031	+4024	+13.65820313	+1.90722656	-4.48681641	+14.98535156	-49.70214844	-60.35888672	+2184
+1457971594.55710010	+15.19189453	+2.39941406	-1.90283203	+70.44433594	-61.89697266	-108.12744141	+3548	+14.58544922	+5.23828125	-2.14453125	-4.26269531	-81.29882813	+0.87890625	+4028	+13.65380859	+1.91162109	-4.48242188	+14.94140625	-49.63623047	-60.31494141	+2176
+1457971594.56539990	+15.18750000	+2.41259766	-1.89404297	+70.33447266	-61.85302734	-107.92968750	+3544	+14.58105469	+5.25585938	-2.12255859	-4.43847656	-81.05712891	+1.23046875	+4040	+13.64501953	+1.91601563	-4.46923828	+14.91943359	-49.52636719	-60.27099609	+2164
+1457971594.56960010	+15.18750000	+2.41699219	-1.88525391	+70.31250000	-61.85302734	-107.86376953	+3548	+14.58105469	+5.26904297	-2.10937500	-4.57031250	-80.92529297	+1.49414063	+4048	+13.64501953	+1.91601563	-4.46484375	+14.91943359	-49.50439453	-60.27099609	+2160
+1457971594.57789990	+15.19189453	+2.43017578	-1.86328125	+70.37841797	-61.83105469	-107.81982422	+3552	+14.58105469	+5.29980469	-2.06982422	-4.74609375	-80.72753906	+1.91162109	+4064	+13.64062500	+1.92041016	-4.44726563	+14.91943359	-49.43847656	-60.31494141	+2156
+1457971594.58620000	+15.19189453	+2.44775391	-1.83691406	+70.48828125	-61.83105469	-107.84179688	+3556	+14.58105469	+5.33496094	-2.03027344	-4.72412109	-80.50781250	+2.08740234	+4072	+13.64062500	+1.92041016	-4.42968750	+14.96337891	-49.37255859	-60.38085938	+2156
+1457971594.59040000	+15.19189453	+2.45654297	-1.82373047	+70.53222656	-61.83105469	-107.84179688	+3556	+14.58105469	+5.34375000	-2.01269531	-4.65820313	-80.41992188	+2.10937500	+4072	+13.63623047	+1.92480469	-4.42089844	+14.98535156	-49.32861328	-60.38085938	+2160
+1457971594.59450010	+15.18750000	+2.46093750	-1.81054688	+70.57617188	-61.85302734	-107.84179688	+3560	+14.58105469	+5.35693359	-1.99511719	-4.52636719	-80.31005859	+2.04345703	+4076	+13.63623047	+1.92480469	-4.41650391	+14.98535156	-49.30664063	-60.38085938	+2164
+1457971594.60290000	+15.18750000	+2.47412109	-1.78857422	+70.59814453	-61.87500000	-107.79785156	+3564	+14.58544922	+5.37011719	-1.95996094	-4.15283203	-80.04638672	+1.75781250	+4072	+13.63183594	+1.92919922	-4.39892578	+14.98535156	-49.24072266	-60.38085938	+2180
+1457971594.60700010	+15.18750000	+2.47851563	-1.77978516	+70.55419922	-61.87500000	-107.70996094	+3564	+14.58544922	+5.37890625	-1.95556641	-3.75732422	-79.84863281	+1.45019531	+4072	+13.62744141	+1.93359375	-4.39453125	+14.98535156	-49.21875000	-60.35888672	+2188
+1457971594.61120010	+15.18750000	+2.48291016	-1.77099609	+70.48828125	-61.89697266	-107.60009766	+3564	+14.58544922	+5.38330078	-1.95117188	-3.29589844	-79.62890625	+1.05468750	+4068	+13.62744141	+1.93798828	-4.39013672	+14.96337891	-49.17480469	-60.29296875	+2192
+1457971594.61540010	+15.18750000	+2.48291016	-1.76660156	+70.35644531	-61.89697266	-107.44628906	+3564	+14.58544922	+5.37890625	-1.94677734	-2.79052734	-79.40917969	+0.59326172	+4064	+13.62304688	+1.93798828	-4.39013672	+14.91943359	-49.10888672	-60.22705078	+2200
+1457971594.61949990	+15.18310547	+2.48730469	-1.76660156	+70.15869141	-61.89697266	-107.24853516	+3560	+14.58105469	+5.38330078	-1.94677734	-2.06542969	-79.12353516	+0.04394531	+4060	+13.61865234	+1.94238281	-4.39013672	+14.87548828	-49.06494141	-60.13916016	+2204
+1457971594.62369990	+15.17871094	+2.48730469	-1.76660156	+69.93896484	-61.89697266	-106.98486328	+3560	+14.57666016	+5.37451172	-1.95117188	-1.42822266	-78.79394531	-0.50537109	+4060	+13.61425781	+1.94677734	-4.39013672	+14.83154297	-48.99902344	-60.02929688	+2208
+1457971594.63200000	+15.17431641	+2.48291016	-1.77978516	+69.30175781	-61.89697266	-106.32568359	+3556	+14.57226563	+5.36572266	-1.96875000	-0.04394531	-78.06884766	-1.51611328	+4060	+13.60107422	+1.95996094	-4.39013672	+14.67773438	-48.86718750	-59.76562500	+2216
+1457971594.63620000	+15.16992188	+2.48291016	-1.78857422	+68.90625000	-61.89697266	-105.93017578	+3556	+14.56787109	+5.35693359	-1.97753906	+0.61523438	-77.67333984	-1.95556641	+4064	+13.59667969	+1.96435547	-4.39453125	+14.58984375	-48.80126953	-59.63378906	+2220
+1457971594.64039990	+15.16552734	+2.47851563	-1.79736328	+68.51074219	-61.89697266	-105.53466797	+3556	+14.55908203	+5.34375000	-1.99072266	+1.29638672	-77.27783203	-2.39501953	+4068	+13.58789063	+1.96875000	-4.39453125	+14.52392578	-48.73535156	-59.47998047	+2220
+1457971594.64450000	+15.16113281	+2.47412109	-1.81054688	+68.02734375	-61.87500000	-105.05126953	+3556	+14.55468750	+5.34814453	-2.00830078	+2.15332031	-76.77246094	-2.81250000	+4076	+13.57910156	+1.97314453	-4.39892578	+14.43603516	-48.66943359	-59.32617188	+2220
+1457971594.64870000	+15.15673828	+2.47412109	-1.82373047	+67.52197266	-61.85302734	-104.54589844	+3556	+14.54589844	+5.33935547	-2.02587891	+2.85644531	-76.33300781	-3.14208984	+4080	+13.57470703	+1.97753906	-4.40332031	+14.34814453	-48.60351563	-59.17236328	+2216
+1457971594.65700010	+15.14355469	+2.46972656	-1.85009766	+66.42333984	-61.78710938	-103.44726563	+3552	+14.52832031	+5.33056641	-2.03906250	+3.99902344	-75.58593750	-3.44970703	+4092	+13.55712891	+1.99072266	-4.41210938	+14.19433594	-48.42773438	-58.88671875	+2208
+1457971594.66120000	+15.13916016	+2.46533203	-1.86328125	+65.87402344	-61.74316406	-102.89794922	+3552	+14.52392578	+5.33056641	-2.04345703	+4.48242188	-75.25634766	-3.49365234	+4096	+13.54833984	+1.99511719	-4.41650391	+14.12841797	-48.36181641	-58.77685547	+2204
+1457971594.66529990	+15.13476563	+2.46533203	-1.87646484	+65.39062500	-61.72119141	-102.39257813	+3548	+14.51513672	+5.32617188	-2.05224609	+5.03173828	-74.88281250	-3.55957031	+4100	+13.53955078	+1.99951172	-4.42089844	+14.08447266	-48.29589844	-58.66699219	+2196
+1457971594.66950010	+15.13037109	+2.46533203	-1.88085938	+64.84130859	-61.67724609	-101.86523438	+3548	+14.51074219	+5.32617188	-2.05664063	+5.49316406	-74.55322266	-3.55957031	+4104	+13.53076172	+2.00390625	-4.42089844	+14.01855469	-48.25195313	-58.57910156	+2192
+1457971594.67370010	+15.12597656	+2.46972656	-1.88964844	+64.40185547	-61.65527344	-101.40380859	+3544	+14.50634766	+5.33496094	-2.05664063	+6.06445313	-74.28955078	-3.58154297	+4108	+13.52636719	+2.00390625	-4.42529297	+13.97460938	-48.20800781	-58.51318359	+2184
+1457971594.68199990	+15.12158203	+2.47412109	-1.88525391	+63.72070313	-61.58935547	-100.72265625	+3540	+14.49316406	+5.34814453	-2.04345703	+7.14111328	-73.89404297	-3.64746094	+4116	+13.51757813	+2.00830078	-4.42529297	+13.95263672	-48.14208984	-58.46923828	+2168
+1457971594.68619990	+15.12158203	+2.48291016	-1.87646484	+63.47900391	-61.58935547	-100.45898438	+3536	+14.48876953	+5.36132813	-2.03027344	+7.69042969	-73.71826172	-3.71337891	+4120	+13.51318359	+2.01269531	-4.42529297	+13.95263672	-48.09814453	-58.46923828	+2164
+1457971594.69030000	+15.11718750	+2.48730469	-1.87207031	+63.25927734	-61.54541016	-100.19531250	+3536	+14.48437500	+5.37451172	-2.01708984	+8.39355469	-73.58642578	-3.88916016	+4124	+13.51318359	+2.01269531	-4.42529297	+13.95263672	-48.07617188	-58.46923828	+2156
+1457971594.69450000	+15.11718750	+2.49169922	-1.85888672	+63.12744141	-61.56738281	-100.01953125	+3536	+14.47998047	+5.37890625	-2.00390625	+9.05273438	-73.41064453	-4.15283203	+4124	+13.50878906	+2.01269531	-4.42089844	+13.95263672	-48.07617188	-58.49121094	+2152
+1457971594.69870000	+15.11718750	+2.49609375	-1.85009766	+63.01757813	-61.56738281	-99.90966797	+3536	+14.47558594	+5.39648438	-1.98632813	+9.88769531	-73.32275391	-4.54833984	+4128	+13.50878906	+2.01269531	-4.42089844	+13.95263672	-48.07617188	-58.51318359	+2152
+1457971594.70280000	+15.11718750	+2.50048828	-1.83691406	+62.92968750	-61.58935547	-99.79980469	+3536	+14.47558594	+5.41406250	-1.96875000	+10.85449219	-73.25683594	-5.05371094	+4132	+13.50439453	+2.00830078	-4.41650391	+13.95263672	-48.07617188	-58.55712891	+2152
+1457971594.70700000	+15.11718750	+2.50488281	-1.82373047	+62.86376953	-61.61132813	-99.71191406	+3536	+14.47119141	+5.42724609	-1.95996094	+11.93115234	-73.03710938	-5.75683594	+4128	+13.50439453	+2.00830078	-4.41210938	+13.95263672	-48.07617188	-58.57910156	+2152
+1457971594.71120000	+15.11718750	+2.50488281	-1.81054688	+62.79785156	-61.63330078	-99.60205078	+3532	+14.46679688	+5.44482422	-1.95556641	+13.13964844	-72.88330078	-6.56982422	+4128	+13.50439453	+2.00390625	-4.41210938	+13.95263672	-48.09814453	-58.60107422	+2152
+1457971594.71530010	+15.12158203	+2.50488281	-1.80175781	+62.68798828	-61.65527344	-99.44824219	+3532	+14.46679688	+5.46679688	-1.93359375	+14.54589844	-72.77343750	-7.58056641	+4128	+13.50439453	+2.00390625	-4.40771484	+13.95263672	-48.09814453	-58.62304688	+2152
+1457971594.72370000	+15.11718750	+2.50488281	-1.78857422	+62.40234375	-61.72119141	-99.11865234	+3528	+14.45361328	+5.50195313	-1.92041016	+17.64404297	-72.29003906	-9.95361328	+4120	+13.50439453	+2.00390625	-4.40771484	+13.93066406	-48.12011719	-58.62304688	+2156
+1457971594.72779990	+15.11718750	+2.50048828	-1.78417969	+62.13867188	-61.76513672	-98.83300781	+3528	+14.44921875	+5.51513672	-1.92041016	+19.33593750	-72.00439453	-11.31591797	+4116	+13.50439453	+1.99951172	-4.40771484	+13.88671875	-48.12011719	-58.60107422	+2160
+1457971594.73200010	+15.11718750	+2.49609375	-1.78857422	+61.83105469	-61.80908203	-98.52539063	+3528	+14.44042969	+5.53271484	-1.93359375	+21.09375000	-71.56494141	-12.72216797	+4116	+13.50439453	+1.99951172	-4.40771484	+13.84277344	-48.12011719	-58.55712891	+2164
+1457971594.73620010	+15.12158203	+2.48730469	-1.79296875	+61.43554688	-61.85302734	-98.15185547	+3528	+14.43164063	+5.55029297	-1.95117188	+22.87353516	-71.14746094	-14.17236328	+4116	+13.50439453	+1.99511719	-4.40771484	+13.77685547	-48.12011719	-58.49121094	+2168
+1457971594.74029990	+15.12158203	+2.47851563	-1.79736328	+60.95214844	-61.87500000	-97.69042969	+3528	+14.42724609	+5.56347656	-1.95996094	+24.67529297	-70.68603516	-15.68847656	+4116	+13.50000000	+1.99511719	-4.41210938	+13.71093750	-48.12011719	-58.40332031	+2172
+1457971594.74449990	+15.12158203	+2.46533203	-1.81054688	+60.35888672	-61.89697266	-97.11914063	+3528	+14.41406250	+5.58105469	-1.98193359	+26.43310547	-70.15869141	-17.11669922	+4116	+13.50000000	+1.99511719	-4.41210938	+13.62304688	-48.12011719	-58.31542969	+2176
+1457971594.74860000	+15.12158203	+2.45654297	-1.83251953	+59.65576172	-61.91894531	-96.43798828	+3532	+14.40087891	+5.59423828	-2.00830078	+28.08105469	-69.58740234	-18.45703125	+4120	+13.49560547	+1.99072266	-4.42089844	+13.53515625	-48.07617188	-58.20556641	+2176
+1457971594.75280000	+15.12158203	+2.44335938	-1.85009766	+58.88671875	-61.91894531	-95.69091797	+3536	+14.38769531	+5.60742188	-2.04345703	+29.59716797	-68.90625000	-19.68750000	+4124	+13.49560547	+1.99072266	-4.42529297	+13.42529297	-48.05419922	-58.07373047	+2180
+1457971594.75700000	+15.12158203	+2.42138672	-1.88085938	+57.85400391	-61.89697266	-94.74609375	+3540	+14.37890625	+5.61181641	-2.06982422	+31.00341797	-68.33496094	-20.83007813	+4124	+13.49121094	+1.99072266	-4.43408203	+13.29345703	-48.01025391	-57.89794922	+2184
+1457971594.76110010	+15.11718750	+2.40380859	-1.91162109	+56.82128906	-61.87500000	-93.77929688	+3544	+14.36572266	+5.62060547	-2.10058594	+32.32177734	-67.74169922	-21.90673828	+4132	+13.48242188	+1.98632813	-4.44287109	+13.13964844	-47.94433594	-57.72216797	+2184
+1457971594.76950000	+15.12158203	+2.35986328	-1.97753906	+54.42626953	-61.78710938	-91.58203125	+3560	+14.34375000	+5.62939453	-2.17968750	+34.36523438	-66.51123047	-23.51074219	+4140	+13.46923828	+1.97753906	-4.47363281	+12.72216797	-47.76855469	-57.21679688	+2184
+1457971594.77360010	+15.12158203	+2.33789063	-2.01269531	+53.23974609	-61.72119141	-90.50537109	+3564	+14.33496094	+5.63818359	-2.21044922	+35.28808594	-65.98388672	-24.21386719	+4144	+13.46044922	+1.97314453	-4.49121094	+12.50244141	-47.65869141	-56.93115234	+2184
+1457971594.77780010	+15.12158203	+2.32031250	-2.04345703	+52.16308594	-61.63330078	-89.53857422	+3568	+14.32177734	+5.64257813	-2.25439453	+36.01318359	-65.39062500	-24.71923828	+4148	+13.45605469	+1.96875000	-4.50878906	+12.30468750	-47.54882813	-56.71142578	+2180
+1457971594.78200010	+15.12158203	+2.30273438	-2.07421875	+50.99853516	-61.52343750	-88.48388672	+3568	+14.31738281	+5.64697266	-2.27636719	+36.69433594	-65.01708984	-25.24658203	+4152	+13.44287109	+1.95996094	-4.53076172	+12.06298828	-47.37304688	-56.40380859	+2176
+1457971594.78609990	+15.12158203	+2.28515625	-2.10498047	+49.96582031	-61.41357422	-87.53906250	+3572	+14.30419922	+5.65136719	-2.29833984	+37.30957031	-64.66552734	-25.68603516	+4152	+13.43408203	+1.95117188	-4.55273438	+11.88720703	-47.24121094	-56.18408203	+2172
+1457971594.79029990	+15.12158203	+2.27197266	-2.12695313	+49.04296875	-61.30371094	-86.72607422	+3572	+14.29541016	+5.65576172	-2.33349609	+37.68310547	-64.22607422	-25.88378906	+4156	+13.42529297	+1.94677734	-4.57031250	+11.73339844	-47.08740234	-56.03027344	+2164
+1457971594.79450010	+15.12158203	+2.25878906	-2.14453125	+48.22998047	-61.23779297	-86.00097656	+3568	+14.29101563	+5.65576172	-2.34667969	+38.05664063	-64.02832031	-26.16943359	+4152	+13.41650391	+1.93798828	-4.58789063	+11.62353516	-46.95556641	-55.89843750	+2160
+1457971594.79860000	+15.12597656	+2.25000000	-2.15332031	+47.57080078	-61.17187500	-85.42968750	+3568	+14.28662109	+5.66455078	-2.35986328	+38.43017578	-63.85253906	-26.41113281	+4152	+13.41210938	+1.92919922	-4.60107422	+11.53564453	-46.86767578	-55.83251953	+2152
+1457971594.80279990	+15.12597656	+2.24560547	-2.16650391	+46.97753906	-61.08398438	-84.92431641	+3564	+14.28222656	+5.66894531	-2.37744141	+38.67187500	-63.63281250	-26.49902344	+4152	+13.40771484	+1.92041016	-4.61425781	+11.51367188	-46.75781250	-55.81054688	+2144
+1457971594.80699990	+15.13037109	+2.24121094	-2.17529297	+46.53808594	-61.01806641	-84.50683594	+3556	+14.28222656	+5.67333984	-2.38623047	+38.91357422	-63.54492188	-26.65283203	+4148	+13.40332031	+1.91162109	-4.62744141	+11.49169922	-46.66992188	-55.81054688	+2140
+1457971594.81530000	+15.13476563	+2.24121094	-2.18847656	+45.81298828	-60.86425781	-83.82568359	+3540	+14.27343750	+5.69091797	-2.40820313	+39.30908203	-63.36914063	-26.82861328	+4140	+13.39892578	+1.89404297	-4.64941406	+11.53564453	-46.49414063	-55.89843750	+2128
+1457971594.81940010	+15.13476563	+2.24121094	-2.19287109	+45.61523438	-60.79833984	-83.60595703	+3536	+14.26904297	+5.69531250	-2.41699219	+39.46289063	-63.34716797	-26.89453125	+4132	+13.39453125	+1.88525391	-4.66259766	+11.57958984	-46.40625000	-55.94238281	+2124
+1457971594.82360010	+15.13476563	+2.24560547	-2.19287109	+45.41748047	-60.75439453	-83.43017578	+3528	+14.26904297	+5.69531250	-2.42138672	+39.57275391	-63.34716797	-26.96044922	+4128	+13.39013672	+1.88085938	-4.67138672	+11.62353516	-46.31835938	-56.00830078	+2120
+1457971594.82780000	+15.13476563	+2.24560547	-2.20605469	+45.21972656	-60.64453125	-83.21044922	+3520	+14.26904297	+5.69531250	-2.43896484	+39.57275391	-63.25927734	-26.89453125	+4120	+13.38574219	+1.86767578	-4.68457031	+11.66748047	-46.23046875	-56.09619141	+2120
+1457971594.83189990	+15.13476563	+2.24560547	-2.21484375	+45.08789063	-60.57861328	-83.05664063	+3516	+14.26464844	+5.69531250	-2.44775391	+39.57275391	-63.21533203	-26.87255859	+4116	+13.38134766	+1.86328125	-4.69775391	+11.73339844	-46.12060547	-56.16210938	+2120
+1457971594.83610010	+15.13476563	+2.25000000	-2.22363281	+44.97802734	-60.49072266	-82.94677734	+3508	+14.26464844	+5.69531250	-2.46533203	+39.57275391	-63.17138672	-26.82861328	+4108	+13.37695313	+1.85009766	-4.71093750	+11.77734375	-46.03271484	-56.25000000	+2124
+1457971594.84030010	+15.13916016	+2.25000000	-2.24121094	+44.86816406	-60.35888672	-82.79296875	+3504	+14.26464844	+5.69531250	-2.48730469	+39.57275391	-63.10546875	-26.76269531	+4104	+13.37255859	+1.84130859	-4.72412109	+11.84326172	-45.90087891	-56.33789063	+2124
+1457971594.84859990	+15.13476563	+2.25000000	-2.27636719	+44.71435547	-60.09521484	-82.55126953	+3492	+14.26025391	+5.69091797	-2.52685547	+39.48486328	-62.92968750	-26.65283203	+4092	+13.35937500	+1.81933594	-4.76806641	+11.95312500	-45.59326172	-56.51367188	+2136
+1457971594.85279990	+15.13476563	+2.25000000	-2.29833984	+44.58251953	-59.91943359	-82.37548828	+3488	+14.26025391	+5.68212891	-2.55761719	+39.37500000	-62.77587891	-26.52099609	+4088	+13.35058594	+1.80615234	-4.79003906	+12.01904297	-45.41748047	-56.60156250	+2140
+1457971594.85690000	+15.13476563	+2.24560547	-2.32031250	+44.47265625	-59.76562500	-82.22167969	+3484	+14.26025391	+5.67333984	-2.58837891	+39.28710938	-62.64404297	-26.41113281	+4084	+13.33740234	+1.78857422	-4.82519531	+12.08496094	-45.15380859	-56.66748047	+2152
+1457971594.86110000	+15.13476563	+2.24121094	-2.34667969	+44.34082031	-59.61181641	-82.06787109	+3480	+14.25585938	+5.66455078	-2.61914063	+39.13330078	-62.49023438	-26.27929688	+4084	+13.32421875	+1.77099609	-4.85595703	+12.12890625	-44.89013672	-56.73339844	+2160
+1457971594.86529990	+15.13037109	+2.23681641	-2.38183594	+44.16503906	-59.39208984	-81.87011719	+3476	+14.25146484	+5.65576172	-2.66308594	+38.95751953	-62.29248047	-26.10351563	+4084	+13.31103516	+1.75341797	-4.89111328	+12.15087891	-44.62646484	-56.79931641	+2168
+1457971594.86940000	+15.13037109	+2.22802734	-2.41259766	+44.01123047	-59.19433594	-81.67236328	+3476	+14.25146484	+5.64257813	-2.70703125	+38.78173828	-62.09472656	-25.92773438	+4080	+13.28906250	+1.73144531	-4.94384766	+12.17285156	-44.25292969	-56.82128906	+2180
+1457971594.87360000	+15.13037109	+2.21923828	-2.44775391	+43.83544922	-58.95263672	-81.45263672	+3476	+14.24707031	+5.62939453	-2.75097656	+38.56201172	-61.87500000	-25.72998047	+4080	+13.27587891	+1.70947266	-4.98779297	+12.19482422	-43.92333984	-56.86523438	+2184
+1457971594.87780000	+15.12597656	+2.21044922	-2.48730469	+43.63769531	-58.68896484	-81.21093750	+3472	+14.24707031	+5.61621094	-2.80810547	+38.34228516	-61.61132813	-25.51025391	+4080	+13.25830078	+1.68750000	-5.03613281	+12.21679688	-43.57177734	-56.88720703	+2192
+1457971594.88190010	+15.12597656	+2.19726563	-2.55322266	+43.33007813	-58.27148438	-80.83740234	+3476	+14.24267578	+5.59863281	-2.87402344	+38.05664063	-61.28173828	-25.26855469	+4080	+13.23632813	+1.66113281	-5.09765625	+12.26074219	-43.11035156	-56.90917969	+2196
+1457971594.88610010	+15.12158203	+2.17968750	-2.61914063	+43.04443359	-57.85400391	-80.46386719	+3480	+14.23828125	+5.57666016	-2.93994141	+37.77099609	-60.95214844	-25.00488281	+4084	+13.21435547	+1.63916016	-5.15039063	+12.28271484	-42.71484375	-56.93115234	+2200
+1457971594.89439990	+15.11718750	+2.12255859	-2.80810547	+42.16552734	-56.57958984	-79.36523438	+3500	+14.22949219	+5.52392578	-3.12011719	+36.97998047	-60.07324219	-24.36767578	+4092	+13.17480469	+1.58642578	-5.26025391	+12.37060547	-41.90185547	-57.01904297	+2196
+1457971594.89860010	+15.11279297	+2.09619141	-2.91357422	+41.77001953	-55.87646484	-78.83789063	+3508	+14.22509766	+5.49316406	-3.21679688	+36.58447266	-59.61181641	-24.03808594	+4096	+13.15722656	+1.56005859	-5.30859375	+12.41455078	-41.55029297	-57.08496094	+2192
+1457971594.90269990	+15.10839844	+2.06982422	-3.00585938	+41.48437500	-55.28320313	-78.44238281	+3512	+14.22070313	+5.46679688	-3.30908203	+36.23291016	-59.19433594	-23.73046875	+4096	+13.14404297	+1.53369141	-5.35693359	+12.50244141	-41.19873047	-57.19482422	+2184
+1457971594.90689990	+15.10839844	+2.03906250	-3.12451172	+41.13281250	-54.47021484	-77.91503906	+3524	+14.21630859	+5.43164063	-3.42333984	+35.77148438	-58.62304688	-23.37890625	+4104	+13.12646484	+1.50732422	-5.41406250	+12.59033203	-40.80322266	-57.32666016	+2180
+1457971594.91109990	+15.10400391	+2.01708984	-3.21679688	+40.91308594	-53.87695313	-77.54150391	+3520	+14.21191406	+5.40527344	-3.52441406	+35.41992188	-58.16162109	-23.09326172	+4104	+13.10888672	+1.47656250	-5.46679688	+12.70019531	-40.40771484	-57.48046875	+2168
+1457971594.91520000	+15.10400391	+1.99951172	-3.29150391	+40.78125000	-53.34960938	-77.27783203	+3516	+14.20751953	+5.37890625	-3.61230469	+35.11230469	-57.76611328	-22.87353516	+4096	+13.09130859	+1.45019531	-5.51513672	+12.83203125	-40.01220703	-57.63427734	+2160
+1457971594.91940000	+15.09960938	+1.98193359	-3.36621094	+40.67138672	-52.80029297	-77.03613281	+3512	+14.20312500	+5.35253906	-3.70019531	+34.80468750	-57.34863281	-22.65380859	+4092	+13.07373047	+1.41943359	-5.56787109	+12.94189453	-39.59472656	-57.85400391	+2152
+1457971594.92770000	+15.09082031	+1.95117188	-3.50244141	+40.51757813	-51.83349609	-76.64062500	+3500	+14.19873047	+5.30419922	-3.85400391	+34.29931641	-56.64550781	-22.25830078	+4076	+13.03857422	+1.35351563	-5.67333984	+13.18359375	-38.80371094	-58.29345703	+2140
+1457971594.93190000	+15.09082031	+1.93359375	-3.56835938	+40.45166016	-51.35009766	-76.48681641	+3492	+14.19873047	+5.28222656	-3.92871094	+34.05761719	-56.31591797	-22.08251953	+4064	+13.02099609	+1.31835938	-5.72607422	+13.27148438	-38.36425781	-58.51318359	+2136
+1457971594.93610000	+15.09082031	+1.92041016	-3.62988281	+40.40771484	-50.88867188	-76.33300781	+3484	+14.19873047	+5.26025391	-4.00341797	+33.81591797	-55.96435547	-21.92871094	+4052	+13.00341797	+1.27880859	-5.77880859	+13.38134766	-37.92480469	-58.77685547	+2132
+1457971594.94020010	+15.09082031	+1.90283203	-3.69140625	+40.36376953	-50.44921875	-76.20117188	+3476	+14.19873047	+5.23388672	-4.07373047	+33.59619141	-55.63476563	-21.77490234	+4036	+12.98583984	+1.23925781	-5.83593750	+13.46923828	-37.48535156	-59.04052734	+2132
+1457971594.94440010	+15.09082031	+1.88964844	-3.76171875	+40.27587891	-49.94384766	-76.02539063	+3468	+14.19873047	+5.21191406	-4.14843750	+33.39843750	-55.28320313	-21.62109375	+4024	+12.96386719	+1.19970703	-5.89746094	+13.55712891	-36.93603516	-59.28222656	+2132
+1457971594.94860010	+15.08642578	+1.86328125	-3.83203125	+40.14404297	-49.41650391	-75.80566406	+3464	+14.19873047	+5.18554688	-4.22314453	+33.17871094	-54.88769531	-21.46728516	+4012	+12.94189453	+1.15576172	-5.95898438	+13.62304688	-36.40869141	-59.50195313	+2132
+1457971594.95269990	+15.08642578	+1.84130859	-3.90234375	+39.96826172	-48.88916016	-75.58593750	+3456	+14.19433594	+5.15917969	-4.29785156	+32.93701172	-54.49218750	-21.31347656	+4000	+12.91552734	+1.11181641	-6.02050781	+13.66699219	-35.85937500	-59.72167969	+2136
+1457971594.96110010	+15.07763672	+1.77978516	-4.06054688	+39.57275391	-47.74658203	-75.08056641	+3452	+14.18994141	+5.09326172	-4.46044922	+32.47558594	-53.63525391	-20.98388672	+3972	+12.86279297	+1.01953125	-6.14794922	+13.73291016	-34.67285156	-60.11718750	+2148
+1457971594.96519990	+15.07324219	+1.74462891	-4.13964844	+39.35302734	-47.17529297	-74.81689453	+3452	+14.18554688	+5.05810547	-4.54833984	+32.23388672	-53.15185547	-20.83007813	+3964	+12.84082031	+0.96679688	-6.21386719	+13.71093750	-34.10156250	-60.31494141	+2156
+1457971594.96939990	+15.06884766	+1.71386719	-4.23193359	+39.08935547	-46.53808594	-74.46533203	+3452	+14.18115234	+5.01416016	-4.64501953	+31.94824219	-52.60253906	-20.65429688	+3956	+12.81005859	+0.91845703	-6.28417969	+13.73291016	-33.46435547	-60.46875000	+2164
+1457971594.97350000	+15.06884766	+1.66992188	-4.31982422	+38.80371094	-45.90087891	-74.15771484	+3448	+14.17675781	+4.97021484	-4.74169922	+31.70654297	-52.07519531	-20.52246094	+3948	+12.78369141	+0.86132813	-6.35449219	+13.68896484	-32.82714844	-60.62255859	+2172
+1457971594.97770000	+15.06005859	+1.62597656	-4.41650391	+38.49609375	-45.19775391	-73.82812500	+3448	+14.16796875	+4.92187500	-4.84716797	+31.46484375	-51.48193359	-20.39062500	+3936	+12.75732422	+0.80419922	-6.42480469	+13.66699219	-32.21191406	-60.79833984	+2176
+1457971594.98600010	+15.04248047	+1.52929688	-4.63623047	+37.90283203	-43.65966797	-73.03710938	+3448	+14.14160156	+4.81201172	-5.07568359	+30.98144531	-50.18554688	-20.17089844	+3924	+12.69580078	+0.69433594	-6.56542969	+13.64501953	-30.93750000	-61.01806641	+2184
+1457971594.99020000	+15.02929688	+1.48095703	-4.75048828	+37.61718750	-42.89062500	-72.66357422	+3448	+14.12402344	+4.75048828	-5.19873047	+30.76171875	-49.50439453	-20.08300781	+3920	+12.66503906	+0.63720703	-6.63574219	+13.64501953	-30.30029297	-61.17187500	+2184
+1457971594.99440000	+15.02050781	+1.43261719	-4.85595703	+37.41943359	-42.18750000	-72.37792969	+3444	+14.10644531	+4.67578125	-5.33496094	+30.47607422	-48.77929688	-19.99511719	+3916	+12.62988281	+0.58007813	-6.70605469	+13.64501953	-29.70703125	-61.28173828	+2184
+1457971594.99850010	+15.00732422	+1.37988281	-4.95703125	+37.26562500	-41.50634766	-72.13623047	+3436	+14.08886719	+4.60986328	-5.44921875	+30.30029297	-48.16406250	-19.99511719	+3912	+12.59912109	+0.51416016	-6.77636719	+13.62304688	-29.09179688	-61.45751953	+2184
+1457971595.00270010	+14.99414063	+1.33154297	-5.07128906	+37.13378906	-40.73730469	-71.89453125	+3432	+14.07128906	+4.54394531	-5.57666016	+30.14648438	-47.50488281	-20.01708984	+3904	+12.57275391	+0.44824219	-6.84667969	+13.64501953	-28.52050781	-61.63330078	+2176
+1457971595.00690010	+14.98095703	+1.28320313	-5.18115234	+37.04589844	-40.03417969	-71.67480469	+3424	+14.04931641	+4.47802734	-5.69970703	+29.99267578	-46.86767578	-20.01708984	+3896	+12.54199219	+0.38671875	-6.91699219	+13.66699219	-27.94921875	-61.80908203	+2168
+1457971595.01099990	+14.96337891	+1.23486328	-5.29101563	+37.04589844	-39.33105469	-71.52099609	+3412	+14.02734375	+4.40771484	-5.81835938	+29.88281250	-46.27441406	-20.08300781	+3884	+12.51123047	+0.31640625	-6.98730469	+13.68896484	-27.37792969	-62.00683594	+2160
+1457971595.01519990	+14.94140625	+1.19091797	-5.40966797	+37.06787109	-38.51806641	-71.36718750	+3400	+14.00097656	+4.34179688	-5.94140625	+29.81689453	-45.63720703	-20.14892578	+3872	+12.48046875	+0.25048828	-7.05761719	+13.75488281	-26.78466797	-62.20458984	+2148
+1457971595.01939990	+14.91943359	+1.14257813	-5.51074219	+37.15576172	-37.88085938	-71.30126953	+3384	+13.97460938	+4.27587891	-6.06005859	+29.72900391	-45.08789063	-20.23681641	+3860	+12.44531250	+0.18457031	-7.12353516	+13.82080078	-26.23535156	-62.42431641	+2136
+1457971595.02769990	+14.87548828	+1.05029297	-5.71728516	+37.44140625	-36.54052734	-71.25732422	+3348	+13.92187500	+4.13085938	-6.28857422	+29.64111328	-43.96728516	-20.47851563	+3832	+12.37939453	+0.03955078	-7.25537109	+13.97460938	-25.15869141	-62.95166016	+2108
+1457971595.03189990	+14.84912109	+1.00634766	-5.80957031	+37.63916016	-35.96923828	-71.34521484	+3328	+13.89550781	+4.06054688	-6.39843750	+29.59716797	-43.46191406	-20.63232422	+3820	+12.34863281	-0.03076172	-7.31689453	+14.06250000	-24.67529297	-63.23730469	+2092
+1457971595.03600000	+14.82714844	+0.96240234	-5.89746094	+37.90283203	-35.39794922	-71.47705078	+3308	+13.87353516	+3.99462891	-6.50830078	+29.61914063	-42.97851563	-20.80810547	+3800	+12.31787109	-0.10986328	-7.38281250	+14.15039063	-24.14794922	-63.56689453	+2080
+1457971595.04020000	+14.80078125	+0.91845703	-5.98974609	+38.18847656	-34.78271484	-71.58691406	+3288	+13.84277344	+3.93310547	-6.60498047	+29.66308594	-42.51708984	-20.98388672	+3780	+12.28271484	-0.18896484	-7.44873047	+14.26025391	-23.62060547	-63.89648438	+2068
+1457971595.04440000	+14.77441406	+0.87451172	-6.07324219	+38.47412109	-34.21142578	-71.74072266	+3264	+13.81640625	+3.87158203	-6.70605469	+29.72900391	-42.05566406	-21.15966797	+3760	+12.25195313	-0.26367188	-7.51025391	+14.39208984	-23.09326172	-64.20410156	+2056
+1457971595.04850010	+14.74804688	+0.82617188	-6.16113281	+38.75976563	-33.64013672	-71.87255859	+3240	+13.79003906	+3.80126953	-6.80712891	+29.75097656	-41.57226563	-21.33544922	+3740	+12.21679688	-0.34277344	-7.57617188	+14.50195313	-22.56591797	-64.53369141	+2044
+1457971595.05270000	+14.71728516	+0.78222656	-6.24462891	+39.06738281	-33.06884766	-72.02636719	+3220	+13.76367188	+3.73095703	-6.90380859	+29.79492188	-41.11083984	-21.53320313	+3720	+12.18164063	-0.42626953	-7.63769531	+14.61181641	-22.01660156	-64.86328125	+2032
+1457971595.05679990	+14.68652344	+0.73828125	-6.31933594	+39.39697266	-32.54150391	-72.18017578	+3196	+13.73730469	+3.66064453	-6.99609375	+29.86083984	-40.64941406	-21.73095703	+3696	+12.14208984	-0.50537109	-7.69482422	+14.74365234	-21.48925781	-65.21484375	+2024
+1457971595.06100010	+14.65576172	+0.68554688	-6.39843750	+39.68261719	-31.99218750	-72.33398438	+3176	+13.71093750	+3.59033203	-7.08837891	+29.90478516	-40.20996094	-21.95068359	+3676	+12.10253906	-0.59326172	-7.75634766	+14.83154297	-20.93994141	-65.56640625	+2016
+1457971595.06520010	+14.63378906	+0.63281250	-6.46875000	+39.99023438	-31.48681641	-72.53173828	+3160	+13.68457031	+3.51562500	-7.17626953	+29.97070313	-39.79248047	-22.19238281	+3652	+12.06298828	-0.68115234	-7.81347656	+14.91943359	-20.43457031	-65.91796875	+2012
+1457971595.07349990	+14.57666016	+0.51855469	-6.62695313	+40.51757813	-30.38818359	-72.77343750	+3120	+13.63623047	+3.37060547	-7.35644531	+30.10253906	-38.86962891	-22.60986328	+3600	+11.98828125	-0.85693359	-7.93652344	+15.09521484	-19.33593750	-66.55517578	+2004
+1457971595.07769990	+14.54589844	+0.45703125	-6.70166016	+40.78125000	-29.81689453	-72.90527344	+3104	+13.60546875	+3.29150391	-7.44433594	+30.14648438	-38.38623047	-22.82958984	+3576	+11.94873047	-0.94921875	-7.99365234	+15.18310547	-18.78662109	-66.88476563	+2000
+1457971595.08180000	+14.51074219	+0.40429688	-6.78515625	+41.04492188	-29.22363281	-72.94921875	+3084	+13.57470703	+3.21240234	-7.53662109	+30.19042969	-37.90283203	-23.04931641	+3548	+11.90478516	-1.03710938	-8.05517578	+15.27099609	-18.19335938	-67.17041016	+2000
+1457971595.08600000	+14.47558594	+0.33398438	-6.86865234	+41.24267578	-28.63037109	-72.97119141	+3072	+13.54394531	+3.12451172	-7.62890625	+30.19042969	-37.37548828	-23.24707031	+3524	+11.86083984	-1.13378906	-8.11669922	+15.31494141	-17.60009766	-67.43408203	+2000
+1457971595.09019990	+14.44482422	+0.26367188	-6.95214844	+41.41845703	-28.01513672	-72.99316406	+3056	+13.51318359	+3.03222656	-7.72558594	+30.21240234	-36.82617188	-23.46679688	+3500	+11.81689453	-1.23046875	-8.17382813	+15.33691406	-17.05078125	-67.71972656	+2004
+1457971595.09430000	+14.41406250	+0.19335938	-7.04003906	+41.63818359	-27.44384766	-72.99316406	+3040	+13.47802734	+2.94433594	-7.81787109	+30.21240234	-36.32080078	-23.66455078	+3476	+11.77294922	-1.32714844	-8.23095703	+15.35888672	-16.50146484	-67.98339844	+2004
+1457971595.09850000	+14.37890625	+0.10986328	-7.12353516	+41.79199219	-26.82861328	-73.01513672	+3028	+13.44287109	+2.84765625	-7.91455078	+30.21240234	-35.81542969	-23.90625000	+3452	+11.72900391	-1.42822266	-8.28808594	+15.35888672	-15.93017578	-68.22509766	+2004
+1457971595.10270000	+14.34375000	+0.02636719	-7.21582031	+41.96777344	-26.21337891	-73.01513672	+3016	+13.40771484	+2.74658203	-8.01562500	+30.19042969	-35.24414063	-24.12597656	+3428	+11.68505859	-1.52929688	-8.34082031	+15.35888672	-15.40283203	-68.48876953	+2008
+1457971595.10680010	+14.30859375	-0.04833984	-7.30810547	+42.14355469	-25.57617188	-72.94921875	+3000	+13.36816406	+2.64990234	-8.11669922	+30.16845703	-34.69482422	-24.30175781	+3400	+11.64111328	-1.63037109	-8.39355469	+15.33691406	-14.85351563	-68.70849609	+2008
+1457971595.11100010	+14.26464844	-0.13623047	-7.40917969	+42.25341797	-24.93896484	-72.88330078	+2988	+13.32421875	+2.54443359	-8.21777344	+30.10253906	-34.14550781	-24.49951172	+3376	+11.59277344	-1.73144531	-8.45068359	+15.31494141	-14.28222656	-68.92822266	+2008
+1457971595.11929990	+14.17675781	-0.30322266	-7.60253906	+42.58300781	-23.64257813	-72.70751953	+2956	+13.22314453	+2.33349609	-8.42431641	+30.03662109	-32.95898438	-24.85107422	+3328	+11.50048828	-1.93798828	-8.55615234	+15.24902344	-13.20556641	-69.32373047	+2004
+1457971595.12350010	+14.12841797	-0.39550781	-7.69482422	+42.71484375	-23.02734375	-72.61962891	+2940	+13.17041016	+2.21923828	-8.52539063	+29.97070313	-32.40966797	-25.04882813	+3304	+11.44775391	-2.04345703	-8.60449219	+15.20507813	-12.65625000	-69.52148438	+2004
+1457971595.12760000	+14.08007813	-0.48779297	-7.79150391	+42.84667969	-22.41210938	-72.53173828	+2924	+13.11767578	+2.10498047	-8.62646484	+29.92675781	-31.81640625	-25.24658203	+3284	+11.40380859	-2.15332031	-8.64843750	+15.13916016	-12.17285156	-69.71923828	+1996
+1457971595.13599990	+13.98779297	-0.67236328	-7.96289063	+43.17626953	-21.31347656	-72.46582031	+2888	+13.01660156	+1.88085938	-8.80664063	+29.86083984	-30.89355469	-25.66406250	+3232	+11.31152344	-2.36865234	-8.73632813	+15.00732422	-11.27197266	-70.15869141	+1984
+1457971595.14010000	+13.93505859	-0.76025391	-8.05078125	+43.35205078	-20.72021484	-72.42187500	+2868	+12.95947266	+1.76660156	-8.89892578	+29.83886719	-30.38818359	-25.83984375	+3204	+11.26318359	-2.47851563	-8.77587891	+14.98535156	-10.81054688	-70.37841797	+1972
+1457971595.14430000	+13.87792969	-0.84814453	-8.12988281	+43.54980469	-20.17089844	-72.37792969	+2848	+12.90234375	+1.66113281	-8.98242188	+29.86083984	-29.97070313	-26.01562500	+3176	+11.21484375	-2.58398438	-8.81542969	+14.98535156	-10.39306641	-70.57617188	+1964
+1457971595.14850000	+13.82519531	-0.93603516	-8.20898438	+43.72558594	-19.64355469	-72.31201172	+2824	+12.84082031	+1.54687500	-9.06152344	+29.83886719	-29.53125000	-26.19140625	+3152	+11.16650391	-2.69384766	-8.85498047	+14.94140625	-9.95361328	-70.77392578	+1952
+1457971595.15260000	+13.76806641	-1.02392578	-8.28808594	+43.90136719	-19.13818359	-72.24609375	+2804	+12.77929688	+1.43701172	-9.14062500	+29.86083984	-29.09179688	-26.36718750	+3124	+11.11816406	-2.80371094	-8.89453125	+14.94140625	-9.53613281	-70.97167969	+1940
+1457971595.15680000	+13.71533203	-1.11181641	-8.34521484	+44.12109375	-18.72070313	-72.29003906	+2776	+12.72656250	+1.33154297	-9.19775391	+29.90478516	-28.80615234	-26.58691406	+3092	+11.06982422	-2.90917969	-8.92529297	+14.96337891	-9.16259766	-71.21337891	+1928
+1457971595.16100000	+13.66259766	-1.20410156	-8.40234375	+44.31884766	-18.30322266	-72.33398438	+2752	+12.67382813	+1.21728516	-9.25488281	+29.97070313	-28.52050781	-26.80664063	+3064	+11.01708984	-3.02343750	-8.95605469	+14.96337891	-8.78906250	-71.47705078	+1916
+1457971595.16510010	+13.60986328	-1.29199219	-8.45507813	+44.51660156	-17.88574219	-72.39990234	+2724	+12.62109375	+1.11181641	-9.30761719	+30.03662109	-28.25683594	-27.02636719	+3032	+10.96875000	-3.13769531	-8.98242188	+15.00732422	-8.43750000	-71.71875000	+1904
+1457971595.16930010	+13.55712891	-1.37548828	-8.49902344	+44.75830078	-17.51220703	-72.46582031	+2700	+12.57714844	+1.01074219	-9.35595703	+30.12451172	-28.05908203	-27.24609375	+3000	+10.91601563	-3.24755859	-9.00878906	+15.05126953	-8.10791016	-71.98242188	+1896
+1457971595.17759990	+13.45166016	-1.54687500	-8.58691406	+45.19775391	-16.76513672	-72.57568359	+2640	+12.47167969	+0.80859375	-9.43505859	+30.34423828	-27.64160156	-27.64160156	+2932	+10.81494141	-3.46728516	-9.06591797	+15.20507813	-7.40478516	-72.48779297	+1876
+1457971595.18179990	+13.39892578	-1.63037109	-8.62207031	+45.43945313	-16.41357422	-72.66357422	+2612	+12.41894531	+0.71630859	-9.47021484	+30.47607422	-27.48779297	-27.79541016	+2896	+10.75781250	-3.57275391	-9.08789063	+15.31494141	-7.05322266	-72.72949219	+1872
+1457971595.18600010	+13.34619141	-1.72265625	-8.65722656	+45.61523438	-16.08398438	-72.75146484	+2588	+12.36621094	+0.61083984	-9.50097656	+30.54199219	-27.31201172	-27.99316406	+2864	+10.70068359	-3.68261719	-9.10986328	+15.40283203	-6.70166016	-72.97119141	+1868
+1457971595.19010000	+13.29785156	-1.81054688	-8.68359375	+45.79101563	-15.79833984	-72.83935547	+2560	+12.31787109	+0.50976563	-9.52734375	+30.65185547	-27.15820313	-28.16894531	+2832	+10.64355469	-3.79248047	-9.12744141	+15.49072266	-6.37207031	-73.23486328	+1864
+1457971595.19429990	+13.24511719	-1.89843750	-8.70996094	+45.98876953	-15.49072266	-72.94921875	+2536	+12.26953125	+0.41308594	-9.54931641	+30.76171875	-27.04833984	-28.34472656	+2796	+10.58642578	-3.90234375	-9.14501953	+15.57861328	-6.04248047	-73.49853516	+1864
+1457971595.19849990	+13.19238281	-1.99072266	-8.73632813	+46.16455078	-15.18310547	-73.03710938	+2516	+12.22119141	+0.30761719	-9.57128906	+30.82763672	-26.91650391	-28.52050781	+2764	+10.53369141	-4.01220703	-9.16259766	+15.66650391	-5.69091797	-73.74023438	+1864
+1457971595.20260000	+13.14404297	-2.07861328	-8.75830078	+46.34033203	-14.87548828	-73.14697266	+2500	+12.16845703	+0.20654297	-9.59326172	+30.91552734	-26.78466797	-28.65234375	+2732	+10.47656250	-4.12646484	-9.17138672	+15.77636719	-5.38330078	-74.00390625	+1864
+1457971595.20680000	+13.09130859	-2.16650391	-8.79345703	+46.51611328	-14.54589844	-73.16894531	+2484	+12.11572266	+0.11425781	-9.61962891	+30.98144531	-26.60888672	-28.71826172	+2700	+10.41943359	-4.23193359	-9.18896484	+15.84228516	-5.00976563	-74.20166016	+1868
+1457971595.21090010	+13.03417969	-2.26318359	-8.82421875	+46.62597656	-14.19433594	-73.19091797	+2472	+12.06298828	+0.00878906	-9.65039063	+30.98144531	-26.41113281	-28.78417969	+2668	+10.36230469	-4.34179688	-9.20214844	+15.90820313	-4.65820313	-74.37744141	+1872
+1457971595.21930000	+12.91992188	-2.45214844	-8.88134766	+46.86767578	-13.51318359	-73.16894531	+2448	+11.93994141	-0.19335938	-9.69873047	+30.98144531	-25.97167969	-28.80615234	+2608	+10.23925781	-4.55712891	-9.21972656	+16.01806641	-3.93310547	-74.72900391	+1876
+1457971595.22340010	+12.85839844	-2.55761719	-8.91210938	+46.91162109	-13.16162109	-73.14697266	+2440	+11.87841797	-0.31201172	-9.72070313	+30.89355469	-25.75195313	-28.85009766	+2584	+10.18212891	-4.66699219	-9.22412109	+16.04003906	-3.58154297	-74.86083984	+1880
+1457971595.22760010	+12.79687500	-2.65869141	-8.94287109	+46.95556641	-12.81005859	-73.12500000	+2432	+11.81250000	-0.43066406	-9.74267578	+30.78369141	-25.48828125	-28.85009766	+2556	+10.12500000	-4.78125000	-9.22412109	+16.04003906	-3.25195313	-75.03662109	+1880
+1457971595.23180010	+12.73535156	-2.75976563	-8.97363281	+46.99951172	-12.45849609	-73.01513672	+2420	+11.75097656	-0.54052734	-9.76904297	+30.67382813	-25.22460938	-28.76220703	+2532	+10.06787109	-4.89111328	-9.22851563	+16.04003906	-2.92236328	-75.16845703	+1880
+1457971595.23589990	+12.67382813	-2.86523438	-9.00878906	+46.99951172	-12.06298828	-72.92724609	+2412	+11.68505859	-0.65478516	-9.79541016	+30.52001953	-24.96093750	-28.71826172	+2504	+10.01074219	-5.00097656	-9.23291016	+16.06201172	-2.59277344	-75.27832031	+1876
+1457971595.24009990	+12.60791016	-2.96630859	-9.03955078	+47.02148438	-11.68945313	-72.81738281	+2400	+11.61035156	-0.77343750	-9.81738281	+30.38818359	-24.65332031	-28.63037109	+2480	+9.95361328	-5.10644531	-9.22851563	+16.04003906	-2.24121094	-75.38818359	+1872
+1457971595.24429990	+12.54199219	-3.06738281	-9.07470703	+47.04345703	-11.29394531	-72.64160156	+2388	+11.54003906	-0.87890625	-9.84375000	+30.23437500	-24.36767578	-28.47656250	+2448	+9.89648438	-5.21630859	-9.22412109	+16.04003906	-1.88964844	-75.45410156	+1864
+1457971595.24840000	+12.47607422	-3.17724609	-9.10986328	+46.99951172	-10.89843750	-72.48779297	+2376	+11.46972656	-1.00195313	-9.86572266	+30.01464844	-24.03808594	-28.36669922	+2424	+9.83935547	-5.32617188	-9.22412109	+16.01806641	-1.53808594	-75.52001953	+1860
+1457971595.25260000	+12.40576172	-3.28271484	-9.13623047	+46.97753906	-10.50292969	-72.33398438	+2364	+11.39062500	-1.12060547	-9.88330078	+29.81689453	-23.70849609	-28.23486328	+2396	+9.78222656	-5.43164063	-9.21533203	+15.99609375	-1.20849609	-75.58593750	+1848
+1457971595.26090000	+12.27392578	-3.48925781	-9.18017578	+46.93359375	-9.79980469	-72.07031250	+2328	+11.25000000	-1.34472656	-9.90087891	+29.46533203	-23.15917969	-27.99316406	+2336	+9.66357422	-5.64697266	-9.19335938	+15.99609375	-0.57128906	-75.69580078	+1828
+1457971595.26510000	+12.20361328	-3.59472656	-9.19775391	+46.91162109	-9.44824219	-71.91650391	+2308	+11.17529297	-1.45898438	-9.90527344	+29.28955078	-22.87353516	-27.83935547	+2308	+9.61083984	-5.74804688	-9.18017578	+16.01806641	-0.24169922	-75.76171875	+1812
+1457971595.26930000	+12.14208984	-3.69140625	-9.21093750	+46.91162109	-9.14062500	-71.78466797	+2288	+11.10498047	-1.56005859	-9.90527344	+29.15771484	-22.60986328	-27.68554688	+2272	+9.55371094	-5.85351563	-9.16259766	+16.04003906	+0.04394531	-75.82763672	+1800
+1457971595.27340010	+12.08056641	-3.78808594	-9.21972656	+46.91162109	-8.78906250	-71.65283203	+2264	+11.03906250	-1.66552734	-9.90966797	+29.00390625	-22.34619141	-27.53173828	+2236	+9.49658203	-5.95898438	-9.14941406	+16.06201172	+0.37353516	-75.87158203	+1784
+1457971595.27760000	+12.01025391	-3.88476563	-9.22412109	+46.91162109	-8.45947266	-71.52099609	+2240	+10.96435547	-1.76660156	-9.90087891	+28.91601563	-22.06054688	-27.35595703	+2204	+9.43505859	-6.06005859	-9.13183594	+16.12792969	+0.72509766	-75.89355469	+1772
+1457971595.28169990	+11.94873047	-3.97265625	-9.22412109	+46.93359375	-8.17382813	-71.41113281	+2216	+10.89843750	-1.85449219	-9.88769531	+28.82812500	-21.86279297	-27.18017578	+2164	+9.37353516	-6.15673828	-9.10546875	+16.21582031	+1.03271484	-75.91552734	+1756
+1457971595.28590010	+11.88720703	-4.06494141	-9.21533203	+46.95556641	-7.86621094	-71.30126953	+2192	+10.83691406	-1.95556641	-9.87011719	+28.74023438	-21.64306641	-27.04833984	+2128	+9.31640625	-6.25781250	-9.08349609	+16.28173828	+1.36230469	-75.93750000	+1744
+1457971595.29010010	+11.82568359	-4.15283203	-9.20654297	+46.97753906	-7.58056641	-71.19140625	+2172	+10.76660156	-2.04785156	-9.85253906	+28.67431641	-21.40136719	-26.89453125	+2092	+9.25488281	-6.35009766	-9.06152344	+16.39160156	+1.69189453	-75.93750000	+1732
+1457971595.29419990	+11.76855469	-4.23632813	-9.18896484	+47.02148438	-7.33886719	-71.12548828	+2148	+10.70947266	-2.13134766	-9.82177734	+28.65234375	-21.24755859	-26.74072266	+2052	+9.19335938	-6.44238281	-9.03076172	+16.52343750	+1.99951172	-75.98144531	+1724
+1457971595.30259990	+11.65429688	-4.39892578	-9.14501953	+47.15332031	-6.78955078	-70.99365234	+2104	+10.59521484	-2.30273438	-9.76025391	+28.63037109	-20.87402344	-26.47705078	+1984	+9.07470703	-6.63134766	-8.96923828	+16.80908203	+2.65869141	-76.00341797	+1712
+1457971595.30670000	+11.59716797	-4.47363281	-9.11865234	+47.24121094	-6.54785156	-70.90576172	+2088	+10.53808594	-2.37744141	-9.72509766	+28.63037109	-20.72021484	-26.27929688	+1952	+9.01318359	-6.72363281	-8.93408203	+16.94091797	+2.98828125	-76.00341797	+1708
+1457971595.31090000	+11.54443359	-4.55273438	-9.09667969	+47.30712891	-6.28417969	-70.81787109	+2072	+10.48535156	-2.46533203	-9.68994141	+28.58642578	-20.54443359	-26.10351563	+1924	+8.95605469	-6.81152344	-8.90332031	+17.09472656	+3.33984375	-75.95947266	+1704
+1457971595.31510000	+11.48291016	-4.62744141	-9.06591797	+47.35107422	-5.99853516	-70.68603516	+2060	+10.42382813	-2.54443359	-9.65039063	+28.56445313	-20.32470703	-25.90576172	+1896	+8.89453125	-6.89941406	-8.86376953	+17.24853516	+3.69140625	-75.89355469	+1708
+1457971595.31920000	+11.42578125	-4.69775391	-9.03515625	+47.43896484	-5.75683594	-70.55419922	+2048	+10.37109375	-2.61474609	-9.60644531	+28.54248047	-20.17089844	-25.68603516	+1872	+8.83300781	-6.97851563	-8.82421875	+17.42431641	+4.02099609	-75.82763672	+1708
+1457971595.32340000	+11.36865234	-4.77685547	-9.00000000	+47.46093750	-5.49316406	-70.44433594	+2044	+10.31835938	-2.70263672	-9.55810547	+28.47656250	-19.99511719	-25.51025391	+1852	+8.77148438	-7.06201172	-8.78906250	+17.57812500	+4.35058594	-75.71777344	+1712
+1457971595.32760000	+11.30712891	-4.85595703	-8.96484375	+47.50488281	-5.22949219	-70.33447266	+2040	+10.25683594	-2.78173828	-9.50976563	+28.41064453	-19.77539063	-25.31250000	+1832	+8.71435547	-7.14990234	-8.74072266	+17.70996094	+4.68017578	-75.67382813	+1720
+1457971595.33590010	+11.19287109	-5.00097656	-8.89453125	+47.57080078	-4.72412109	-69.98291016	+2028	+10.15136719	-2.93994141	-9.41748047	+28.21289063	-19.42382813	-24.82910156	+1800	+8.60009766	-7.31250000	-8.65283203	+17.99560547	+5.29541016	-75.41015625	+1736
+1457971595.34010000	+11.13134766	-5.07568359	-8.85498047	+47.57080078	-4.43847656	-69.80712891	+2028	+10.08544922	-3.02343750	-9.36474609	+28.08105469	-19.16015625	-24.56542969	+1784	+8.54296875	-7.39599609	-8.59570313	+18.10546875	+5.60302734	-75.32226563	+1748
+1457971595.34419990	+11.07421875	-5.14160156	-8.81982422	+47.59277344	-4.21875000	-69.54345703	+2024	+10.02832031	-3.09375000	-9.31640625	+27.94921875	-18.96240234	-24.16992188	+1768	+8.49023438	-7.47509766	-8.54736328	+18.21533203	+5.88867188	-75.14648438	+1756
+1457971595.34840010	+11.01269531	-5.22509766	-8.78466797	+47.54882813	-3.95507813	-69.32373047	+2020	+9.97119141	-3.18164063	-9.26806641	+27.75146484	-18.72070313	-23.88427734	+1760	+8.43750000	-7.55419922	-8.49902344	+18.34716797	+6.19628906	-74.92675781	+1760
+1457971595.35260010	+10.95117188	-5.30419922	-8.74072266	+47.48291016	-3.69140625	-69.08203125	+2020	+9.90527344	-3.26513672	-9.21093750	+27.50976563	-18.43505859	-23.55468750	+1748	+8.38476563	-7.63330078	-8.43750000	+18.41308594	+6.45996094	-74.77294922	+1768
+1457971595.35669990	+10.88964844	-5.37011719	-8.69677734	+47.46093750	-3.51562500	-68.79638672	+2016	+9.84814453	-3.33544922	-9.15820313	+27.31201172	-18.25927734	-23.18115234	+1736	+8.33642578	-7.70800781	-8.38037109	+18.52294922	+6.70166016	-74.57519531	+1772
+1457971595.36089990	+10.82812500	-5.44921875	-8.65722656	+47.41699219	-3.27392578	-68.51074219	+2012	+9.79101563	-3.42773438	-9.09667969	+27.04833984	-18.03955078	-22.87353516	+1728	+8.28808594	-7.78271484	-8.32324219	+18.63281250	+6.94335938	-74.35546875	+1772
+1457971595.36500000	+10.77099609	-5.52392578	-8.60888672	+47.35107422	-3.05419922	-68.26904297	+2008	+9.72509766	-3.51123047	-9.03515625	+26.78466797	-17.77587891	-22.52197266	+1724	+8.24414063	-7.86181641	-8.25292969	+18.72070313	+7.14111328	-74.20166016	+1776
+1457971595.37340000	+10.66113281	-5.66455078	-8.51220703	+47.28515625	-2.70263672	-67.69775391	+1988	+9.61083984	-3.66503906	-8.91650391	+26.25732422	-17.38037109	-21.70898438	+1704	+8.16064453	-8.01123047	-8.12548828	+18.91845703	+7.53662109	-73.76220703	+1772
+1457971595.37750010	+10.59960938	-5.73486328	-8.45947266	+47.21923828	-2.50488281	-67.41210938	+1980	+9.55371094	-3.73974609	-8.84619141	+25.97167969	-17.16064453	-21.31347656	+1696	+8.11669922	-8.08593750	-8.05078125	+19.02832031	+7.73437500	-73.56445313	+1768
+1457971595.38170000	+10.54687500	-5.79199219	-8.40234375	+47.21923828	-2.39501953	-67.10449219	+1968	+9.50097656	-3.80566406	-8.77148438	+25.70800781	-17.05078125	-20.87402344	+1688	+8.07275391	-8.15185547	-7.98046875	+19.13818359	+7.88818359	-73.32275391	+1760
+1457971595.38590000	+10.48974609	-5.86230469	-8.34082031	+47.17529297	-2.24121094	-66.84082031	+1956	+9.44824219	-3.88476563	-8.70117188	+25.42236328	-16.89697266	-20.50048828	+1680	+8.03320313	-8.22216797	-7.91015625	+19.27001953	+8.06396484	-73.05908203	+1748
+1457971595.39000010	+10.43261719	-5.92382813	-8.27929688	+47.15332031	-2.08740234	-66.57714844	+1944	+9.39550781	-3.95947266	-8.61767578	+25.11474609	-16.74316406	-20.14892578	+1676	+7.99365234	-8.28808594	-7.83544922	+19.42382813	+8.21777344	-72.81738281	+1740
+1457971595.39420010	+10.38867188	-5.97216797	-8.20898438	+47.24121094	-2.04345703	-66.33544922	+1932	+9.35156250	-4.02099609	-8.53417969	+24.85107422	-16.69921875	-19.70947266	+1668	+7.95410156	-8.34960938	-7.75195313	+19.57763672	+8.34960938	-72.61962891	+1728
+1457971595.39840010	+10.34033203	-6.02929688	-8.13867188	+47.26318359	-1.93359375	-66.11572266	+1920	+9.30761719	-4.09130859	-8.45068359	+24.58740234	-16.61132813	-19.35791016	+1660	+7.91894531	-8.41113281	-7.68164063	+19.77539063	+8.50341797	-72.35595703	+1716
+1457971595.40249990	+10.28759766	-6.08203125	-8.06396484	+47.32910156	-1.80175781	-65.87402344	+1908	+9.25927734	-4.15722656	-8.35400391	+24.34570313	-16.54541016	-19.00634766	+1660	+7.87939453	-8.47265625	-7.59814453	+19.97314453	+8.63525391	-72.11425781	+1708
+1457971595.41090010	+10.19970703	-6.16992188	-7.90576172	+47.57080078	-1.71386719	-65.47851563	+1884	+9.18457031	-4.27148438	-8.16943359	+23.88427734	-16.52343750	-18.19335938	+1644	+7.80029297	-8.58691406	-7.43994141	+20.41259766	+8.92089844	-71.56494141	+1688
+1457971595.41500000	+10.14697266	-6.20947266	-7.82226563	+47.68066406	-1.62597656	-65.25878906	+1872	+9.14501953	-4.32861328	-8.06835938	+23.66455078	-16.50146484	-17.86376953	+1644	+7.76074219	-8.63964844	-7.36083984	+20.65429688	+9.07470703	-71.27929688	+1680
+1457971595.41919990	+10.10302734	-6.24023438	-7.73437500	+47.87841797	-1.62597656	-65.06103516	+1864	+9.11425781	-4.37255859	-7.96728516	+23.46679688	-16.54541016	-17.42431641	+1640	+7.71679688	-8.68798828	-7.27734375	+20.89599609	+9.20654297	-70.99365234	+1672
+1457971595.42339990	+10.05908203	-6.27539063	-7.65087891	+48.03222656	-1.56005859	-64.86328125	+1856	+9.07910156	-4.42968750	-7.86621094	+23.24707031	-16.52343750	-17.05078125	+1640	+7.67724609	-8.73632813	-7.20263672	+21.20361328	+9.36035156	-70.64208984	+1664
+1457971595.42750000	+10.01074219	-6.31054688	-7.55859375	+48.20800781	-1.49414063	-64.66552734	+1852	+9.04394531	-4.48681641	-7.75195313	+23.02734375	-16.56738281	-16.74316406	+1640	+7.64208984	-8.78466797	-7.11474609	+21.48925781	+9.47021484	-70.37841797	+1660
+1457971595.43170000	+9.97119141	-6.33251953	-7.46630859	+48.44970703	-1.51611328	-64.46777344	+1844	+9.01318359	-4.53076172	-7.64648438	+22.80761719	-16.63330078	-16.30371094	+1640	+7.60253906	-8.83300781	-7.02685547	+21.75292969	+9.60205078	-70.09277344	+1660
+1457971595.43580010	+9.92724609	-6.36328125	-7.37402344	+48.64746094	-1.45019531	-64.27001953	+1840	+8.98242188	-4.57910156	-7.54541016	+22.58789063	-16.61132813	-15.88623047	+1640	+7.55859375	-8.87695313	-6.95214844	+22.08251953	+9.75585938	-69.69726563	+1660
+1457971595.44420000	+9.84375000	-6.41162109	-7.18505859	+49.04296875	-1.40625000	-63.83056641	+1836	+8.92529297	-4.67138672	-7.32128906	+22.14843750	-16.65527344	-15.02929688	+1644	+7.48388672	-8.96923828	-6.77636719	+22.63183594	+9.99755859	-69.06005859	+1664
+1457971595.44829990	+9.79980469	-6.43798828	-7.09716797	+49.21875000	-1.36230469	-63.54492188	+1836	+8.89453125	-4.71972656	-7.21582031	+21.88476563	-16.58935547	-14.56787109	+1644	+7.44873047	-9.00439453	-6.70166016	+22.96142578	+10.12939453	-68.64257813	+1668
+1457971595.45250010	+9.75585938	-6.46435547	-6.99609375	+49.37255859	-1.34033203	-63.32519531	+1840	+8.86376953	-4.76806641	-7.09277344	+21.62109375	-16.61132813	-14.19433594	+1652	+7.41357422	-9.04833984	-6.60937500	+23.24707031	+10.21728516	-68.33496094	+1672
+1457971595.45670010	+9.71630859	-6.48632813	-6.90380859	+49.54833984	-1.36230469	-63.03955078	+1840	+8.83740234	-4.80761719	-6.98730469	+21.31347656	-16.61132813	-13.64501953	+1652	+7.38281250	-9.09228516	-6.51708984	+23.51074219	+10.30517578	-67.98339844	+1676
+1457971595.46079990	+9.67236328	-6.50830078	-6.81591797	+49.68017578	-1.34033203	-62.70996094	+1836	+8.81103516	-4.85156250	-6.88183594	+21.02783203	-16.50146484	-13.11767578	+1652	+7.34765625	-9.12304688	-6.43798828	+23.84033203	+10.43701172	-67.52197266	+1680
+1457971595.46499990	+9.63720703	-6.53906250	-6.71044922	+49.81201172	-1.31835938	-62.49023438	+1844	+8.78466797	-4.89990234	-6.75439453	+20.74218750	-16.52343750	-12.74414063	+1660	+7.32128906	-9.16699219	-6.34130859	+24.10400391	+10.50292969	-67.21435547	+1684
+1457971595.46919990	+9.59765625	-6.56103516	-6.61816406	+49.89990234	-1.36230469	-62.16064453	+1844	+8.76269531	-4.94384766	-6.64892578	+20.34667969	-16.47949219	-12.15087891	+1660	+7.29492188	-9.20654297	-6.24902344	+24.34570313	+10.54687500	-66.86279297	+1688
+1457971595.47330000	+9.56250000	-6.58300781	-6.53027344	+49.98779297	-1.36230469	-61.78710938	+1840	+8.73193359	-4.98339844	-6.54785156	+20.01708984	-16.32568359	-11.55761719	+1660	+7.27294922	-9.24169922	-6.16552734	+24.65332031	+10.63476563	-66.40136719	+1688
+1457971595.48169990	+9.49218750	-6.63134766	-6.33251953	+50.09765625	-1.45019531	-61.17187500	+1844	+8.68798828	-5.07128906	-6.31054688	+19.24804688	-16.21582031	-10.50292969	+1668	+7.22900391	-9.31640625	-5.96777344	+25.11474609	+10.70068359	-65.69824219	+1688
+1457971595.48580000	+9.45703125	-6.65332031	-6.24462891	+50.14160156	-1.49414063	-60.77636719	+1840	+8.66162109	-5.11083984	-6.20947266	+18.87451172	-16.06201172	-9.84375000	+1664	+7.21582031	-9.34277344	-5.88427734	+25.42236328	+10.74462891	-65.23681641	+1680
+1457971595.49000000	+9.42626953	-6.67968750	-6.13476563	+50.16357422	-1.56005859	-60.51269531	+1840	+8.64843750	-5.15478516	-6.08203125	+18.50097656	-16.10595703	-9.40429688	+1668	+7.20263672	-9.37792969	-5.77880859	+25.68603516	+10.72265625	-64.90722656	+1676
+1457971595.49420000	+9.39550781	-6.70166016	-6.03369141	+50.18554688	-1.66992188	-60.20507813	+1836	+8.62646484	-5.19873047	-5.96777344	+18.01757813	-16.01806641	-8.83300781	+1668	+7.18505859	-9.41308594	-5.67773438	+25.88378906	+10.72265625	-64.55566406	+1672
+1457971595.49830010	+9.36474609	-6.72363281	-5.94140625	+50.22949219	-1.73583984	-59.83154297	+1828	+8.60449219	-5.23388672	-5.86669922	+17.62207031	-15.86425781	-8.19580078	+1660	+7.17187500	-9.43945313	-5.58984375	+26.19140625	+10.74462891	-64.11621094	+1660
+1457971595.50250010	+9.33837891	-6.74560547	-5.83154297	+50.25146484	-1.82373047	-59.58984375	+1828	+8.59570313	-5.27783203	-5.73925781	+17.24853516	-15.90820313	-7.75634766	+1664	+7.16308594	-9.47021484	-5.48876953	+26.43310547	+10.72265625	-63.76464844	+1648
+1457971595.51079990	+9.28125000	-6.77636719	-5.63818359	+50.33935547	-2.08740234	-58.88671875	+1812	+8.56054688	-5.35253906	-5.52392578	+16.32568359	-15.66650391	-6.54785156	+1652	+7.14111328	-9.52294922	-5.29541016	+26.96044922	+10.70068359	-62.97363281	+1624
+1457971595.51910000	+9.23291016	-6.80273438	-5.42285156	+50.47119141	-2.37304688	-58.33740234	+1800	+8.54296875	-5.42724609	-5.28222656	+15.46875000	-15.66650391	-5.55908203	+1648	+7.11914063	-9.57568359	-5.09765625	+27.42187500	+10.65673828	-62.24853516	+1596
+1457971595.52329990	+9.20654297	-6.81591797	-5.32617188	+50.58105469	-2.50488281	-57.98583984	+1792	+8.52978516	-5.45800781	-5.18115234	+15.05126953	-15.55664063	-4.94384766	+1640	+7.10595703	-9.59326172	-5.00976563	+27.72949219	+10.63476563	-61.78710938	+1580
+1457971595.52749990	+9.18457031	-6.82910156	-5.21630859	+50.66894531	-2.63671875	-57.78808594	+1788	+8.52978516	-5.48876953	-5.05371094	+14.72167969	-15.62255859	-4.50439453	+1640	+7.09716797	-9.61523438	-4.91308594	+27.99316406	+10.59082031	-61.41357422	+1568
+1457971595.53160000	+9.16259766	-6.83349609	-5.11083984	+50.80078125	-2.83447266	-57.48046875	+1780	+8.52099609	-5.52832031	-4.93945313	+14.21630859	-15.57861328	-3.99902344	+1636	+7.07958984	-9.63720703	-4.82080078	+28.21289063	+10.59082031	-61.04003906	+1556
+1457971595.53580000	+9.13623047	-6.84228516	-5.01416016	+50.93261719	-2.96630859	-57.10693359	+1772	+8.51220703	-5.55468750	-4.83837891	+13.84277344	-15.46875000	-3.40576172	+1628	+7.06640625	-9.65478516	-4.73291016	+28.49853516	+10.59082031	-60.57861328	+1540
+1457971595.54000000	+9.11865234	-6.84667969	-4.90429688	+51.10839844	-3.09814453	-56.88720703	+1772	+8.51220703	-5.58105469	-4.71533203	+13.51318359	-15.51269531	-2.96630859	+1624	+7.05322266	-9.67675781	-4.64062500	+28.76220703	+10.59082031	-60.20507813	+1532
+1457971595.54410000	+9.09228516	-6.85107422	-4.80322266	+51.26220703	-3.29589844	-56.53564453	+1764	+8.50341797	-5.61621094	-4.60107422	+13.05175781	-15.44677734	-2.46093750	+1624	+7.03125000	-9.69873047	-4.55273438	+28.98193359	+10.61279297	-59.78759766	+1524
+1457971595.54830000	+9.07031250	-6.85546875	-4.71093750	+51.43798828	-3.44970703	-56.16210938	+1760	+8.49902344	-5.63818359	-4.50000000	+12.67822266	-15.29296875	-1.88964844	+1616	+7.01367188	-9.71191406	-4.47363281	+29.26757813	+10.61279297	-59.30419922	+1512
+1457971595.55250000	+9.04833984	-6.85986328	-4.60546875	+51.63574219	-3.60351563	-55.89843750	+1760	+8.49902344	-5.66015625	-4.38134766	+12.39257813	-15.31494141	-1.45019531	+1616	+7.00048828	-9.72509766	-4.38574219	+29.53125000	+10.61279297	-58.88671875	+1504
+1457971595.56080010	+9.00000000	-6.85986328	-4.41650391	+52.00927734	-3.95507813	-55.15136719	+1756	+8.48583984	-5.70849609	-4.17480469	+11.62353516	-15.05126953	-0.39550781	+1608	+6.96093750	-9.75146484	-4.22753906	+29.99267578	+10.65673828	-58.00781250	+1492
+1457971595.56500010	+8.98242188	-6.85986328	-4.31103516	+52.22900391	-4.10888672	-54.88769531	+1760	+8.49023438	-5.73046875	-4.06494141	+11.35986328	-15.02929688	+0.04394531	+1608	+6.94775391	-9.76904297	-4.14404297	+30.25634766	+10.67871094	-57.61230469	+1488
+1457971595.56909990	+8.95605469	-6.86425781	-4.21875000	+52.42675781	-4.28466797	-54.51416016	+1760	+8.48144531	-5.75683594	-3.96386719	+10.96435547	-14.89746094	+0.52734375	+1608	+6.93017578	-9.78662109	-4.06054688	+30.45410156	+10.70068359	-57.21679688	+1488
+1457971595.57329990	+8.93408203	-6.85986328	-4.13085938	+52.64648438	-4.48242188	-54.09667969	+1756	+8.47265625	-5.77441406	-3.87158203	+10.65673828	-14.69970703	+1.05468750	+1604	+6.91259766	-9.79541016	-3.98583984	+30.71777344	+10.72265625	-56.75537109	+1484
+1457971595.57750010	+8.91650391	-6.85986328	-4.03417969	+52.88818359	-4.65820313	-53.78906250	+1760	+8.47705078	-5.79199219	-3.76611328	+10.41503906	-14.58984375	+1.49414063	+1604	+6.90380859	-9.80419922	-3.90673828	+30.95947266	+10.74462891	-56.35986328	+1480
+1457971595.58160000	+8.89453125	-6.85986328	-3.94628906	+53.08593750	-4.85595703	-53.41552734	+1760	+8.46826172	-5.81396484	-3.66943359	+10.06347656	-14.41406250	+1.95556641	+1604	+6.88623047	-9.82177734	-3.82763672	+31.15722656	+10.76660156	-55.96435547	+1480
+1457971595.58579990	+8.87255859	-6.85546875	-3.86279297	+53.32763672	-5.05371094	-52.99804688	+1760	+8.45947266	-5.82714844	-3.58154297	+9.79980469	-14.19433594	+2.46093750	+1604	+6.87744141	-9.82617188	-3.75292969	+31.46484375	+10.74462891	-55.52490234	+1476
+1457971595.58990000	+8.85937500	-6.85107422	-3.77050781	+53.59130859	-5.25146484	-52.69042969	+1760	+8.45947266	-5.84472656	-3.48486328	+9.58007813	-14.06250000	+2.90039063	+1600	+6.87744141	-9.83496094	-3.66943359	+31.75048828	+10.74462891	-55.19531250	+1472
+1457971595.59830000	+8.81982422	-6.84667969	-3.60351563	+54.03076172	-5.64697266	-51.94335938	+1760	+8.44189453	-5.87548828	-3.30908203	+9.05273438	-13.64501953	+3.80126953	+1600	+6.86425781	-9.84814453	-3.51562500	+32.27783203	+10.72265625	-54.47021484	+1468
+1457971595.60240010	+8.80664063	-6.84228516	-3.51562500	+54.29443359	-5.84472656	-51.65771484	+1756	+8.44189453	-5.88867188	-3.22119141	+8.87695313	-13.49121094	+4.21875000	+1596	+6.86865234	-9.85693359	-3.43652344	+32.56347656	+10.70068359	-54.18457031	+1464
+1457971595.60660000	+8.78466797	-6.84228516	-3.43212891	+54.47021484	-6.04248047	-51.32812500	+1756	+8.43310547	-5.90625000	-3.13769531	+8.65722656	-13.29345703	+4.63623047	+1596	+6.86425781	-9.86572266	-3.35742188	+32.80517578	+10.67871094	-53.87695313	+1460
+1457971595.61080000	+8.77148438	-6.83349609	-3.35742188	+54.73388672	-6.24023438	-50.95458984	+1748	+8.42871094	-5.91503906	-3.05859375	+8.48144531	-13.09570313	+5.05371094	+1592	+6.86865234	-9.87011719	-3.27832031	+33.11279297	+10.63476563	-53.59130859	+1456
+1457971595.61490010	+8.76269531	-6.82470703	-3.27392578	+54.99755859	-6.45996094	-50.66894531	+1744	+8.42871094	-5.92382813	-2.97949219	+8.37158203	-12.91992188	+5.47119141	+1584	+6.87744141	-9.87451172	-3.20361328	+33.42041016	+10.59082031	-53.28369141	+1448
+1457971595.61910010	+8.74511719	-6.82910156	-3.19482422	+55.15136719	-6.63574219	-50.38330078	+1740	+8.41552734	-5.93701172	-2.90039063	+8.21777344	-12.72216797	+5.82275391	+1584	+6.87744141	-9.88330078	-3.12890625	+33.68408203	+10.56884766	-52.99804688	+1440
+1457971595.62330010	+8.73193359	-6.81591797	-3.12451172	+55.39306641	-6.81152344	-50.07568359	+1732	+8.41113281	-5.94580078	-2.82128906	+8.12988281	-12.54638672	+6.21826172	+1576	+6.88183594	-9.87890625	-3.05859375	+33.99169922	+10.50292969	-52.73437500	+1436
+1457971595.62739990	+8.72753906	-6.81152344	-3.04980469	+55.63476563	-7.00927734	-49.81201172	+1724	+8.41113281	-5.95019531	-2.74658203	+8.08593750	-12.39257813	+6.59179688	+1572	+6.89062500	-9.88330078	-2.98388672	+34.29931641	+10.43701172	-52.49267578	+1428
+1457971595.63159990	+8.71435547	-6.81591797	-2.97509766	+55.74462891	-7.14111328	-49.57031250	+1720	+8.40234375	-5.95898438	-2.67187500	+7.99804688	-12.23876953	+6.92138672	+1568	+6.89501953	-9.89208984	-2.91357422	+34.54101563	+10.41503906	-52.25097656	+1420
+1457971595.63990000	+8.70117188	-6.79394531	-2.83447266	+56.18408203	-7.44873047	-49.08691406	+1700	+8.39794922	-5.96777344	-2.53125000	+8.02001953	-11.93115234	+7.60253906	+1552	+6.90380859	-9.89648438	-2.77734375	+35.04638672	+10.28320313	-51.76757813	+1396
+1457971595.64410000	+8.68798828	-6.79833984	-2.76855469	+56.25000000	-7.53662109	-48.86718750	+1692	+8.38916016	-5.97216797	-2.46093750	+7.99804688	-11.77734375	+7.88818359	+1548	+6.90380859	-9.90527344	-2.71582031	+35.24414063	+10.26123047	-51.50390625	+1388
+1457971595.64829990	+8.67919922	-6.78955078	-2.70263672	+56.42578125	-7.66845703	-48.64746094	+1684	+8.38476563	-5.97216797	-2.39501953	+8.06396484	-11.66748047	+8.19580078	+1544	+6.90380859	-9.90527344	-2.64990234	+35.48583984	+10.19531250	-51.30615234	+1376
+1457971595.65240000	+8.67919922	-6.78076172	-2.64111328	+56.60156250	-7.77832031	-48.42773438	+1672	+8.38476563	-5.97216797	-2.32910156	+8.12988281	-11.51367188	+8.50341797	+1536	+6.90820313	-9.90966797	-2.59716797	+35.70556641	+10.12939453	-51.02050781	+1364
+1457971595.65660000	+8.66601563	-6.78515625	-2.57519531	+56.64550781	-7.84423828	-48.25195313	+1668	+8.38037109	-5.98095703	-2.26757813	+8.17382813	-11.38183594	+8.74511719	+1528	+6.89941406	-9.91406250	-2.54003906	+35.85937500	+10.08544922	-50.77880859	+1356
+1457971595.66080000	+8.66162109	-6.77636719	-2.51806641	+56.77734375	-7.91015625	-48.07617188	+1660	+8.37597656	-5.97656250	-2.20166016	+8.28369141	-11.27197266	+9.00878906	+1524	+6.89501953	-9.91845703	-2.48291016	+36.03515625	+10.04150391	-50.58105469	+1348
+1457971595.66490010	+8.66162109	-6.77197266	-2.45654297	+56.88720703	-7.97607422	-47.90039063	+1652	+8.37597656	-5.97656250	-2.14453125	+8.39355469	-11.14013672	+9.27246094	+1520	+6.89501953	-9.92285156	-2.43457031	+36.18896484	+9.97558594	-50.31738281	+1340
+1457971595.66910000	+8.65283203	-6.77636719	-2.39941406	+56.93115234	-8.02001953	-47.72460938	+1644	+8.37158203	-5.98095703	-2.08300781	+8.45947266	-11.03027344	+9.49218750	+1516	+6.88623047	-9.93164063	-2.38623047	+36.29882813	+9.93164063	-50.09765625	+1332
+1457971595.67319990	+8.64843750	-6.76757813	-2.34667969	+57.04101563	-8.06396484	-47.54882813	+1640	+8.37158203	-5.97656250	-2.02148438	+8.59130859	-10.92041016	+9.71191406	+1512	+6.87744141	-9.93603516	-2.33349609	+36.43066406	+9.88769531	-49.87792969	+1328
+1457971595.68160010	+8.63525391	-6.76757813	-2.23681641	+57.17285156	-8.12988281	-47.21923828	+1632	+8.36718750	-5.97656250	-1.91601563	+8.78906250	-10.65673828	+10.17333984	+1508	+6.86425781	-9.94482422	-2.25000000	+36.65039063	+9.77783203	-49.39453125	+1316
+1457971595.68569990	+8.63085938	-6.75878906	-2.18847656	+57.23876953	-8.15185547	-47.06542969	+1628	+8.36279297	-5.97656250	-1.85888672	+8.92089844	-10.54687500	+10.37109375	+1508	+6.85546875	-9.94921875	-2.20605469	+36.76025391	+9.71191406	-49.17480469	+1312
+1457971595.68989990	+8.63085938	-6.75878906	-2.13574219	+57.32666016	-8.19580078	-46.91162109	+1624	+8.36279297	-5.97216797	-1.81054688	+9.05273438	-10.43701172	+10.61279297	+1508	+6.85107422	-9.95361328	-2.16210938	+36.89208984	+9.64599609	-48.95507813	+1308
+1457971595.69409990	+8.62646484	-6.75878906	-2.08740234	+57.37060547	-8.21777344	-46.75781250	+1624	+8.36279297	-5.97656250	-1.75781250	+9.14062500	-10.32714844	+10.81054688	+1508	+6.84667969	-9.95800781	-2.11816406	+37.00195313	+9.60205078	-48.77929688	+1308
+1457971595.69820000	+8.62207031	-6.75439453	-2.03906250	+57.43652344	-8.23974609	-46.60400391	+1624	+8.35839844	-5.97216797	-1.70507813	+9.27246094	-10.21728516	+11.00830078	+1508	+6.83789063	-9.96240234	-2.07421875	+37.08984375	+9.55810547	-48.60351563	+1308
+1457971595.70240000	+8.62207031	-6.75000000	-1.99072266	+57.52441406	-8.28369141	-46.45019531	+1624	+8.35839844	-5.97216797	-1.65673828	+9.40429688	-10.12939453	+11.22802734	+1508	+6.83349609	-9.96679688	-2.03027344	+37.19970703	+9.49218750	-48.42773438	+1308
+1457971595.70660000	+8.61328125	-6.75000000	-1.94677734	+57.56835938	-8.30566406	-46.29638672	+1624	+8.35839844	-5.97216797	-1.61279297	+9.47021484	-9.99755859	+11.42578125	+1508	+6.83349609	-9.97119141	-1.99072266	+37.30957031	+9.44824219	-48.27392578	+1304
+1457971595.71070000	+8.61328125	-6.74560547	-1.89843750	+57.63427734	-8.34960938	-46.14257813	+1624	+8.35400391	-5.96777344	-1.56445313	+9.60205078	-9.90966797	+11.64550781	+1508	+6.83349609	-9.97119141	-1.94238281	+37.44140625	+9.38232422	-48.14208984	+1304
+1457971595.71910000	+8.60888672	-6.74121094	-1.81494141	+57.74414063	-8.43750000	-45.81298828	+1620	+8.35400391	-5.96777344	-1.47656250	+9.77783203	-9.71191406	+12.08496094	+1508	+6.83349609	-9.97558594	-1.85888672	+37.70507813	+9.27246094	-47.85644531	+1304
+1457971595.72320010	+8.60449219	-6.73681641	-1.77099609	+57.83203125	-8.50341797	-45.65917969	+1620	+8.34960938	-5.96777344	-1.43261719	+9.88769531	-9.62402344	+12.28271484	+1504	+6.83789063	-9.97558594	-1.81494141	+37.85888672	+9.20654297	-47.76855469	+1304
+1457971595.72740010	+8.60449219	-6.73242188	-1.73144531	+57.89794922	-8.56933594	-45.50537109	+1620	+8.34960938	-5.96337891	-1.39306641	+9.97558594	-9.53613281	+12.52441406	+1504	+6.84228516	-9.97558594	-1.76660156	+38.01269531	+9.14062500	-47.68066406	+1304
+1457971595.73160000	+8.60449219	-6.73242188	-1.69189453	+57.94189453	-8.61328125	-45.37353516	+1616	+8.34960938	-5.96337891	-1.34912109	+10.06347656	-9.44824219	+12.72216797	+1500	+6.85107422	-9.97558594	-1.71826172	+38.16650391	+9.07470703	-47.61474609	+1304
+1457971595.73569990	+8.60009766	-6.72802734	-1.65234375	+58.00781250	-8.65722656	-45.24169922	+1612	+8.34521484	-5.95898438	-1.30957031	+10.15136719	-9.38232422	+12.91992188	+1500	+6.85546875	-9.97558594	-1.66992188	+38.29833984	+9.03076172	-47.59277344	+1304
+1457971595.73990010	+8.60009766	-6.72363281	-1.61718750	+58.07373047	-8.72314453	-45.06591797	+1608	+8.34521484	-5.95898438	-1.27001953	+10.23925781	-9.29443359	+13.16162109	+1496	+6.85986328	-9.97558594	-1.63037109	+38.43017578	+8.96484375	-47.50488281	+1304
+1457971595.74400000	+8.59570313	-6.71923828	-1.57763672	+58.13964844	-8.78906250	-44.91210938	+1604	+8.34082031	-5.95458984	-1.23486328	+10.32714844	-9.20654297	+13.35937500	+1492	+6.86425781	-9.97558594	-1.58642578	+38.56201172	+8.89892578	-47.41699219	+1300
+1457971595.75239990	+8.59570313	-6.71044922	-1.51171875	+58.24951172	-8.92089844	-44.62646484	+1592	+8.33642578	-5.95019531	-1.16455078	+10.48095703	-9.07470703	+13.77685547	+1480	+6.87304688	-9.97119141	-1.50292969	+38.82568359	+8.74511719	-47.30712891	+1296
+1457971595.75650000	+8.59130859	-6.70605469	-1.47656250	+58.31542969	-8.96484375	-44.53857422	+1584	+8.33642578	-5.94580078	-1.12500000	+10.56884766	-9.00878906	+13.93066406	+1476	+6.87744141	-9.96679688	-1.46777344	+38.95751953	+8.67919922	-47.24121094	+1292
+1457971595.76070000	+8.58691406	-6.70166016	-1.43701172	+58.35937500	-9.00878906	-44.45068359	+1580	+8.33203125	-5.94140625	-1.08984375	+10.65673828	-8.98681641	+14.08447266	+1472	+6.87744141	-9.96679688	-1.42382813	+39.06738281	+8.61328125	-47.21923828	+1288
+1457971595.76490000	+8.58251953	-6.69726563	-1.41064453	+58.42529297	-9.05273438	-44.31884766	+1576	+8.32763672	-5.93701172	-1.05908203	+10.74462891	-8.92089844	+14.28222656	+1464	+6.87744141	-9.96240234	-1.39306641	+39.17724609	+8.54736328	-47.15332031	+1280
+1457971595.76900010	+8.58251953	-6.68847656	-1.37988281	+58.46923828	-9.07470703	-44.23095703	+1572	+8.32324219	-5.93261719	-1.02832031	+10.85449219	-8.87695313	+14.41406250	+1456	+6.87304688	-9.96240234	-1.35791016	+39.26513672	+8.48144531	-47.08740234	+1276
+1457971595.77320000	+8.57812500	-6.68408203	-1.34472656	+58.51318359	-9.09667969	-44.18701172	+1568	+8.31884766	-5.93261719	-0.99316406	+10.94238281	-8.85498047	+14.54589844	+1452	+6.86865234	-9.96240234	-1.32275391	+39.33105469	+8.41552734	-47.06542969	+1272
+1457971595.77740000	+8.56933594	-6.67968750	-1.31835938	+58.55712891	-9.14062500	-44.05517578	+1568	+8.31445313	-5.92822266	-0.96679688	+11.03027344	-8.78906250	+14.72167969	+1444	+6.86425781	-9.96240234	-1.30078125	+39.39697266	+8.32763672	-46.95556641	+1268
+1457971595.78150010	+8.56494141	-6.67529297	-1.29199219	+58.60107422	-9.14062500	-43.98925781	+1564	+8.31005859	-5.92382813	-0.93603516	+11.11816406	-8.74511719	+14.80957031	+1440	+6.85107422	-9.96240234	-1.27880859	+39.46289063	+8.26171875	-46.84570313	+1264
+1457971595.78990010	+8.55175781	-6.66210938	-1.23925781	+58.66699219	-9.14062500	-43.85742188	+1564	+8.29687500	-5.91503906	-0.88330078	+11.31591797	-8.67919922	+15.02929688	+1428	+6.83349609	-9.96240234	-1.23486328	+39.55078125	+8.10791016	-46.66992188	+1256
+1457971595.79399990	+8.54296875	-6.65771484	-1.21728516	+58.71093750	-9.11865234	-43.81347656	+1564	+8.29248047	-5.91064453	-0.85693359	+11.42578125	-8.65722656	+15.11718750	+1424	+6.82031250	-9.96240234	-1.21289063	+39.59472656	+8.04199219	-46.58203125	+1256
+1457971595.79819990	+8.53417969	-6.65332031	-1.19091797	+58.73291016	-9.11865234	-43.79150391	+1568	+8.28369141	-5.90625000	-0.82617188	+11.53564453	-8.65722656	+15.18310547	+1420	+6.80273438	-9.96240234	-1.19091797	+39.61669922	+7.97607422	-46.51611328	+1256
+1457971595.80240010	+8.52539063	-6.64892578	-1.16894531	+58.75488281	-9.09667969	-43.72558594	+1568	+8.27490234	-5.90185547	-0.80419922	+11.62353516	-8.59130859	+15.27099609	+1416	+6.78955078	-9.96679688	-1.17773438	+39.63867188	+7.93212891	-46.40625000	+1252
+1457971595.80650000	+8.51660156	-6.64453125	-1.14697266	+58.79882813	-9.07470703	-43.65966797	+1568	+8.27050781	-5.89746094	-0.78222656	+11.71142578	-8.56933594	+15.35888672	+1416	+6.77636719	-9.96679688	-1.16455078	+39.66064453	+7.86621094	-46.29638672	+1252
+1457971595.81069990	+8.50781250	-6.64013672	-1.12500000	+58.82080078	-9.05273438	-43.61572266	+1568	+8.26171875	-5.89746094	-0.76025391	+11.79931641	-8.54736328	+15.42480469	+1412	+6.76318359	-9.96679688	-1.14697266	+39.70458984	+7.82226563	-46.20849609	+1248
+1457971595.81489990	+8.49902344	-6.63574219	-1.10742188	+58.84277344	-9.05273438	-43.54980469	+1568	+8.25292969	-5.89306641	-0.74267578	+11.88720703	-8.48144531	+15.51269531	+1412	+6.75000000	-9.96679688	-1.13818359	+39.74853516	+7.75634766	-46.09863281	+1248
+1457971595.81900000	+8.49023438	-6.63134766	-1.08984375	+58.86474609	-9.00878906	-43.48388672	+1572	+8.24414063	-5.88867188	-0.72509766	+11.97509766	-8.45947266	+15.57861328	+1408	+6.73681641	-9.96679688	-1.12500000	+39.79248047	+7.71240234	-46.01074219	+1248
+1457971595.82730010	+8.47265625	-6.62255859	-1.05908203	+58.93066406	-8.98681641	-43.39599609	+1576	+8.22656250	-5.88427734	-0.68994141	+12.15087891	-8.39355469	+15.73242188	+1404	+6.71484375	-9.96240234	-1.09863281	+39.88037109	+7.64648438	-45.87890625	+1248
+1457971595.83150010	+8.46826172	-6.62255859	-1.04150391	+58.95263672	-8.96484375	-43.35205078	+1576	+8.22216797	-5.87988281	-0.67236328	+12.21679688	-8.37158203	+15.79833984	+1404	+6.70605469	-9.96240234	-1.08544922	+39.94628906	+7.62451172	-45.83496094	+1248
+1457971595.83570000	+8.45947266	-6.61816406	-1.02392578	+58.97460938	-8.96484375	-43.33007813	+1580	+8.21337891	-5.87988281	-0.65478516	+12.28271484	-8.37158203	+15.86425781	+1404	+6.70166016	-9.96240234	-1.06787109	+40.03417969	+7.58056641	-45.81298828	+1248
+1457971595.83979990	+8.45068359	-6.61376953	-1.01513672	+59.01855469	-8.96484375	-43.26416016	+1580	+8.20458984	-5.87548828	-0.64599609	+12.37060547	-8.32763672	+15.97412109	+1400	+6.69287109	-9.95800781	-1.05468750	+40.10009766	+7.55859375	-45.76904297	+1244
+1457971595.84400010	+8.44189453	-6.61376953	-1.00634766	+59.01855469	-8.96484375	-43.19824219	+1580	+8.19580078	-5.87548828	-0.63281250	+12.41455078	-8.30566406	+16.04003906	+1396	+6.68847656	-9.95800781	-1.04589844	+40.18798828	+7.53662109	-45.74707031	+1244
+1457971595.84820010	+8.43750000	-6.60937500	-0.99316406	+59.06250000	-8.96484375	-43.17626953	+1584	+8.19140625	-5.87548828	-0.61962891	+12.48046875	-8.30566406	+16.08398438	+1392	+6.68847656	-9.95361328	-1.02832031	+40.27587891	+7.51464844	-45.74707031	+1244
+1457971595.85229990	+8.43310547	-6.60937500	-0.98437500	+59.10644531	-8.98681641	-43.11035156	+1584	+8.18261719	-5.87109375	-0.61523438	+12.54638672	-8.28369141	+16.19384766	+1388	+6.68847656	-9.95361328	-1.01953125	+40.38574219	+7.49267578	-45.74707031	+1248
+1457971595.85649990	+8.42431641	-6.60937500	-0.97558594	+59.10644531	-8.98681641	-43.08837891	+1584	+8.17822266	-5.87109375	-0.60644531	+12.56835938	-8.26171875	+16.25976563	+1384	+6.68847656	-9.94921875	-1.00634766	+40.47363281	+7.49267578	-45.74707031	+1248
+1457971595.86480000	+8.41552734	-6.60498047	-0.96240234	+59.17236328	-8.98681641	-43.02246094	+1588	+8.16503906	-5.87109375	-0.58886719	+12.67822266	-8.26171875	+16.39160156	+1372	+6.69287109	-9.94482422	-0.97998047	+40.67138672	+7.47070313	-45.81298828	+1256
+1457971595.86900000	+8.41113281	-6.60498047	-0.95800781	+59.19433594	-8.98681641	-43.00048828	+1588	+8.16064453	-5.87109375	-0.58447266	+12.70019531	-8.26171875	+16.43554688	+1364	+6.69287109	-9.94482422	-0.97119141	+40.73730469	+7.47070313	-45.83496094	+1260
+1457971595.87319990	+8.40673828	-6.60498047	-0.94921875	+59.21630859	-8.98681641	-42.95654297	+1592	+8.15185547	-5.87109375	-0.57568359	+12.76611328	-8.26171875	+16.47949219	+1356	+6.69287109	-9.94482422	-0.95800781	+40.82519531	+7.49267578	-45.85693359	+1264
+1457971595.87730000	+8.40234375	-6.60498047	-0.94921875	+59.23828125	-8.98681641	-42.89062500	+1592	+8.14746094	-5.87109375	-0.57568359	+12.81005859	-8.23974609	+16.54541016	+1348	+6.69287109	-9.94042969	-0.95361328	+40.89111328	+7.47070313	-45.83496094	+1268
+1457971595.88150000	+8.39355469	-6.60498047	-0.94482422	+59.21630859	-8.96484375	-42.84667969	+1592	+8.14306641	-5.87109375	-0.57128906	+12.81005859	-8.21777344	+16.58935547	+1340	+6.69287109	-9.94042969	-0.94921875	+40.95703125	+7.49267578	-45.83496094	+1272
+1457971595.88570000	+8.38916016	-6.60498047	-0.94482422	+59.23828125	-8.96484375	-42.80273438	+1592	+8.13867188	-5.87109375	-0.56689453	+12.85400391	-8.19580078	+16.63330078	+1332	+6.69287109	-9.94042969	-0.94482422	+41.00097656	+7.49267578	-45.83496094	+1276
+1457971595.88980010	+8.38476563	-6.60498047	-0.94042969	+59.26025391	-8.96484375	-42.75878906	+1592	+8.13427734	-5.87109375	-0.56689453	+12.89794922	-8.17382813	+16.67724609	+1324	+6.69287109	-9.94042969	-0.94042969	+41.06689453	+7.49267578	-45.81298828	+1276
+1457971595.89400010	+8.38037109	-6.60498047	-0.94042969	+59.23828125	-8.94287109	-42.73681641	+1592	+8.12988281	-5.87548828	-0.56250000	+12.89794922	-8.17382813	+16.69921875	+1320	+6.68847656	-9.94042969	-0.93603516	+41.08886719	+7.51464844	-45.81298828	+1280
+1457971595.90229990	+8.37158203	-6.60498047	-0.93603516	+59.23828125	-8.92089844	-42.64892578	+1592	+8.12109375	-5.87548828	-0.55371094	+12.96386719	-8.10791016	+16.74316406	+1304	+6.67968750	-9.94042969	-0.93603516	+41.13281250	+7.53662109	-45.74707031	+1288
+1457971595.90650010	+8.36718750	-6.60498047	-0.93164063	+59.21630859	-8.89892578	-42.60498047	+1592	+8.11669922	-5.87548828	-0.55371094	+12.98583984	-8.08593750	+16.76513672	+1296	+6.67089844	-9.94482422	-0.93603516	+41.13281250	+7.53662109	-45.70312500	+1292
+1457971595.91059990	+8.36279297	-6.60498047	-0.93164063	+59.21630859	-8.89892578	-42.56103516	+1592	+8.11669922	-5.87548828	-0.54931641	+13.00781250	-8.08593750	+16.76513672	+1292	+6.66650391	-9.94482422	-0.94042969	+41.11083984	+7.55859375	-45.65917969	+1296
+1457971595.91479990	+8.35839844	-6.60498047	-0.92724609	+59.23828125	-8.89892578	-42.51708984	+1592	+8.11230469	-5.87548828	-0.54931641	+13.02978516	-8.06396484	+16.80908203	+1284	+6.65771484	-9.94921875	-0.94042969	+41.11083984	+7.53662109	-45.59326172	+1300
+1457971595.91899990	+8.35400391	-6.60498047	-0.92724609	+59.21630859	-8.87695313	-42.47314453	+1592	+8.10791016	-5.87548828	-0.54492188	+13.05175781	-8.06396484	+16.80908203	+1280	+6.64892578	-9.94921875	-0.94482422	+41.08886719	+7.53662109	-45.52734375	+1304
+1457971595.92310000	+8.34960938	-6.60498047	-0.92285156	+59.21630859	-8.89892578	-42.47314453	+1588	+8.10791016	-5.87548828	-0.54052734	+13.07373047	-8.06396484	+16.80908203	+1276	+6.64453125	-9.94921875	-0.94921875	+41.06689453	+7.51464844	-45.46142578	+1304
+1457971595.92730000	+8.34960938	-6.60498047	-0.91845703	+59.21630859	-8.92089844	-42.47314453	+1588	+8.10351563	-5.87548828	-0.54052734	+13.09570313	-8.06396484	+16.80908203	+1272	+6.63574219	-9.94921875	-0.95361328	+41.06689453	+7.51464844	-45.41748047	+1308
+1457971595.93560000	+8.34521484	-6.60498047	-0.90966797	+59.21630859	-8.94287109	-42.49511719	+1588	+8.10351563	-5.87548828	-0.53173828	+13.13964844	-8.12988281	+16.78710938	+1264	+6.62255859	-9.95361328	-0.95800781	+41.00097656	+7.47070313	-45.32958984	+1308
+1457971595.93980000	+8.34521484	-6.60058594	-0.90527344	+59.21630859	-8.96484375	-42.49511719	+1588	+8.09912109	-5.87548828	-0.52734375	+13.16162109	-8.15185547	+16.76513672	+1260	+6.61376953	-9.95800781	-0.96240234	+40.97900391	+7.42675781	-45.30761719	+1308
+1457971595.94400000	+8.34521484	-6.60058594	-0.90527344	+59.19433594	-8.98681641	-42.51708984	+1588	+8.09912109	-5.87109375	-0.52294922	+13.16162109	-8.17382813	+16.76513672	+1260	+6.60937500	-9.95800781	-0.96240234	+40.95703125	+7.40478516	-45.26367188	+1308
+1457971595.94810010	+8.34521484	-6.60058594	-0.90087891	+59.21630859	-9.03076172	-42.53906250	+1588	+8.09912109	-5.87109375	-0.52294922	+13.18359375	-8.21777344	+16.76513672	+1256	+6.60498047	-9.95800781	-0.96679688	+40.93505859	+7.36083984	-45.24169922	+1304
+1457971595.95230010	+8.34521484	-6.59619141	-0.89648438	+59.21630859	-9.07470703	-42.58300781	+1588	+8.10351563	-5.87109375	-0.51855469	+13.20556641	-8.28369141	+16.74316406	+1256	+6.60498047	-9.95800781	-0.96679688	+40.91308594	+7.31689453	-45.24169922	+1304
+1457971595.95650010	+8.34521484	-6.59619141	-0.89208984	+59.21630859	-9.09667969	-42.60498047	+1588	+8.10351563	-5.87109375	-0.51416016	+13.22753906	-8.32763672	+16.74316406	+1256	+6.60058594	-9.95800781	-0.96679688	+40.89111328	+7.27294922	-45.24169922	+1300
+1457971595.96059990	+8.34960938	-6.59619141	-0.88769531	+59.21630859	-9.14062500	-42.64892578	+1588	+8.10351563	-5.87109375	-0.50976563	+13.24951172	-8.37158203	+16.72119141	+1256	+6.60058594	-9.95800781	-0.96679688	+40.89111328	+7.22900391	-45.24169922	+1296
+1457971595.96479990	+8.34960938	-6.59179688	-0.88330078	+59.21630859	-9.18457031	-42.71484375	+1592	+8.10351563	-5.86669922	-0.50537109	+13.24951172	-8.43750000	+16.72119141	+1256	+6.60058594	-9.95800781	-0.96679688	+40.86914063	+7.18505859	-45.26367188	+1296
+1457971595.97309990	+8.35400391	-6.59179688	-0.87890625	+59.23828125	-9.25048828	-42.80273438	+1596	+8.10791016	-5.86669922	-0.50097656	+13.27148438	-8.52539063	+16.69921875	+1252	+6.60498047	-9.95800781	-0.96240234	+40.86914063	+7.11914063	-45.30761719	+1292
+1457971595.97729990	+8.35839844	-6.59179688	-0.87451172	+59.23828125	-9.29443359	-42.84667969	+1596	+8.10791016	-5.86669922	-0.50097656	+13.27148438	-8.56933594	+16.69921875	+1252	+6.60937500	-9.95800781	-0.95800781	+40.86914063	+7.07519531	-45.32958984	+1292
+1457971595.98140000	+8.35839844	-6.58740234	-0.87011719	+59.23828125	-9.31640625	-42.86865234	+1600	+8.10791016	-5.86669922	-0.49658203	+13.29345703	-8.61328125	+16.69921875	+1248	+6.60937500	-9.95800781	-0.95361328	+40.86914063	+7.03125000	-45.35156250	+1292
+1457971595.98560000	+8.36279297	-6.58740234	-0.86572266	+59.23828125	-9.36035156	-42.91259766	+1600	+8.11230469	-5.86669922	-0.49658203	+13.29345703	-8.65722656	+16.69921875	+1248	+6.61376953	-9.95361328	-0.95361328	+40.86914063	+7.00927734	-45.39550781	+1292
+1457971595.98980000	+8.36718750	-6.58740234	-0.86572266	+59.23828125	-9.38232422	-42.95654297	+1604	+8.11230469	-5.86669922	-0.49218750	+13.29345703	-8.70117188	+16.69921875	+1248	+6.61816406	-9.95361328	-0.94921875	+40.86914063	+6.96533203	-45.41748047	+1292
+1457971595.99390010	+8.36718750	-6.58740234	-0.86132813	+59.23828125	-9.42626953	-43.00048828	+1608	+8.11230469	-5.86230469	-0.49218750	+13.29345703	-8.72314453	+16.69921875	+1244	+6.62255859	-9.95361328	-0.94482422	+40.89111328	+6.92138672	-45.46142578	+1292
+1457971595.99810000	+8.37158203	-6.58300781	-0.85693359	+59.21630859	-9.47021484	-43.04443359	+1608	+8.11669922	-5.86230469	-0.49218750	+13.29345703	-8.76708984	+16.72119141	+1244	+6.62695313	-9.94921875	-0.94042969	+40.89111328	+6.87744141	-45.50537109	+1292
+1457971596.00640010	+8.38037109	-6.58300781	-0.84814453	+59.21630859	-9.55810547	-43.15429688	+1616	+8.12109375	-5.86230469	-0.48339844	+13.29345703	-8.85498047	+16.72119141	+1244	+6.64013672	-9.94482422	-0.93164063	+40.89111328	+6.78955078	-45.61523438	+1300
+1457971596.01060010	+8.38476563	-6.57861328	-0.84375000	+59.21630859	-9.62402344	-43.19824219	+1624	+8.12109375	-5.86230469	-0.48339844	+13.29345703	-8.92089844	+16.74316406	+1240	+6.64892578	-9.94482422	-0.92285156	+40.91308594	+6.72363281	-45.68115234	+1300
+1457971596.01480010	+8.38916016	-6.57861328	-0.83935547	+59.19433594	-9.66796875	-43.24218750	+1628	+8.12548828	-5.86230469	-0.47900391	+13.29345703	-8.98681641	+16.74316406	+1240	+6.65771484	-9.94042969	-0.91845703	+40.91308594	+6.67968750	-45.74707031	+1304
+1457971596.01889990	+8.39794922	-6.57421875	-0.83496094	+59.19433594	-9.73388672	-43.30810547	+1632	+8.12988281	-5.85791016	-0.47460938	+13.29345703	-9.07470703	+16.76513672	+1244	+6.66650391	-9.93603516	-0.90966797	+40.91308594	+6.59179688	-45.81298828	+1312
+1457971596.02309990	+8.40234375	-6.57421875	-0.83056641	+59.17236328	-9.77783203	-43.33007813	+1636	+8.13427734	-5.85791016	-0.47021484	+13.29345703	-9.14062500	+16.78710938	+1244	+6.67529297	-9.93164063	-0.90527344	+40.91308594	+6.52587891	-45.87890625	+1316
+1457971596.02729990	+8.40234375	-6.57421875	-0.82617188	+59.15039063	-9.82177734	-43.37402344	+1640	+8.13867188	-5.85791016	-0.46582031	+13.29345703	-9.20654297	+16.80908203	+1244	+6.67968750	-9.93164063	-0.90087891	+40.91308594	+6.48193359	-45.92285156	+1316
+1457971596.03559990	+8.40673828	-6.56982422	-0.82177734	+59.12841797	-9.86572266	-43.39599609	+1648	+8.14746094	-5.85351563	-0.45703125	+13.29345703	-9.33837891	+16.85302734	+1244	+6.68408203	-9.92724609	-0.89648438	+40.86914063	+6.37207031	-45.98876953	+1320
+1457971596.03979990	+8.40673828	-6.56982422	-0.82177734	+59.10644531	-9.86572266	-43.39599609	+1652	+8.14746094	-5.85351563	-0.45263672	+13.27148438	-9.38232422	+16.87500000	+1244	+6.68408203	-9.92724609	-0.89648438	+40.84716797	+6.35009766	-45.98876953	+1324
+1457971596.04390000	+8.40673828	-6.56542969	-0.82177734	+59.10644531	-9.88769531	-43.39599609	+1656	+8.15185547	-5.84912109	-0.45263672	+13.27148438	-9.40429688	+16.89697266	+1244	+6.68408203	-9.92724609	-0.89648438	+40.80322266	+6.30615234	-45.96679688	+1324
+1457971596.04810000	+8.40673828	-6.56542969	-0.82177734	+59.08447266	-9.88769531	-43.37402344	+1656	+8.15185547	-5.84912109	-0.44824219	+13.27148438	-9.42626953	+16.91894531	+1244	+6.67968750	-9.92724609	-0.90087891	+40.78125000	+6.28417969	-45.94482422	+1324
+1457971596.05230000	+8.40673828	-6.56542969	-0.82177734	+59.08447266	-9.88769531	-43.37402344	+1660	+8.15185547	-5.84912109	-0.44824219	+13.27148438	-9.44824219	+16.91894531	+1244	+6.67529297	-9.92724609	-0.90527344	+40.75927734	+6.26220703	-45.92285156	+1328
+1457971596.05640010	+8.40673828	-6.56542969	-0.82177734	+59.06250000	-9.88769531	-43.35205078	+1660	+8.15185547	-5.84912109	-0.44824219	+13.27148438	-9.44824219	+16.91894531	+1244	+6.67529297	-9.92724609	-0.90527344	+40.73730469	+6.26220703	-45.90087891	+1328
+1457971596.06469990	+8.40673828	-6.56542969	-0.82177734	+59.06250000	-9.88769531	-43.35205078	+1664	+8.15185547	-5.84472656	-0.44384766	+13.27148438	-9.44824219	+16.91894531	+1244	+6.66650391	-9.92724609	-0.91406250	+40.69335938	+6.24023438	-45.85693359	+1328
+1457971596.06890010	+8.40234375	-6.56542969	-0.82177734	+59.04052734	-9.88769531	-43.33007813	+1664	+8.15185547	-5.84472656	-0.44384766	+13.27148438	-9.44824219	+16.91894531	+1244	+6.66210938	-9.92724609	-0.91406250	+40.67138672	+6.24023438	-45.85693359	+1328
+1457971596.07310010	+8.40234375	-6.56542969	-0.82177734	+59.04052734	-9.86572266	-43.33007813	+1668	+8.15185547	-5.84472656	-0.44384766	+13.27148438	-9.44824219	+16.91894531	+1244	+6.66210938	-9.92724609	-0.91406250	+40.64941406	+6.21826172	-45.83496094	+1328
+1457971596.07719990	+8.40234375	-6.56103516	-0.82177734	+59.04052734	-9.86572266	-43.33007813	+1668	+8.15185547	-5.84472656	-0.44384766	+13.29345703	-9.44824219	+16.91894531	+1244	+6.65771484	-9.92724609	-0.91845703	+40.64941406	+6.21826172	-45.81298828	+1328
+1457971596.08139990	+8.40234375	-6.56103516	-0.82617188	+59.04052734	-9.86572266	-43.33007813	+1668	+8.15185547	-5.84472656	-0.44384766	+13.29345703	-9.44824219	+16.91894531	+1244	+6.65771484	-9.92724609	-0.91845703	+40.62744141	+6.21826172	-45.81298828	+1328
+1457971596.08559990	+8.40234375	-6.56103516	-0.82617188	+59.04052734	-9.86572266	-43.30810547	+1672	+8.15185547	-5.84472656	-0.44384766	+13.29345703	-9.44824219	+16.91894531	+1240	+6.65771484	-9.92724609	-0.91845703	+40.62744141	+6.21826172	-45.81298828	+1324
+1457971596.09390000	+8.40234375	-6.56103516	-0.82177734	+59.04052734	-9.86572266	-43.30810547	+1672	+8.15185547	-5.84472656	-0.44384766	+13.29345703	-9.44824219	+16.91894531	+1240	+6.65332031	-9.92724609	-0.91845703	+40.62744141	+6.21826172	-45.79101563	+1324
+1457971596.09809990	+8.40234375	-6.56103516	-0.82177734	+59.04052734	-9.86572266	-43.30810547	+1672	+8.15185547	-5.84472656	-0.44384766	+13.29345703	-9.44824219	+16.91894531	+1240	+6.65332031	-9.92724609	-0.91845703	+40.62744141	+6.21826172	-45.79101563	+1320
+1457971596.10220000	+8.40234375	-6.56103516	-0.82177734	+59.04052734	-9.86572266	-43.30810547	+1676	+8.15185547	-5.84472656	-0.44384766	+13.29345703	-9.44824219	+16.91894531	+1240	+6.65332031	-9.92724609	-0.91845703	+40.62744141	+6.19628906	-45.81298828	+1320
+1457971596.10640000	+8.39794922	-6.56103516	-0.82177734	+59.04052734	-9.86572266	-43.30810547	+1676	+8.15185547	-5.84472656	-0.44384766	+13.29345703	-9.44824219	+16.91894531	+1240	+6.65332031	-9.92724609	-0.91845703	+40.62744141	+6.19628906	-45.81298828	+1320
+1457971596.11060000	+8.39794922	-6.56103516	-0.82177734	+59.04052734	-9.86572266	-43.30810547	+1676	+8.15185547	-5.84472656	-0.44384766	+13.29345703	-9.44824219	+16.91894531	+1240	+6.65332031	-9.92724609	-0.91845703	+40.62744141	+6.19628906	-45.81298828	+1316
+1457971596.11470010	+8.40234375	-6.56103516	-0.82177734	+59.04052734	-9.86572266	-43.33007813	+1676	+8.15185547	-5.84472656	-0.44384766	+13.29345703	-9.44824219	+16.94091797	+1240	+6.65332031	-9.92724609	-0.91845703	+40.64941406	+6.19628906	-45.81298828	+1316
+1457971596.12310000	+8.40234375	-6.56103516	-0.82177734	+59.04052734	-9.88769531	-43.33007813	+1680	+8.15185547	-5.84472656	-0.44384766	+13.31542969	-9.44824219	+16.94091797	+1240	+6.65771484	-9.92724609	-0.91406250	+40.64941406	+6.19628906	-45.83496094	+1316
+1457971596.12719990	+8.40234375	-6.56103516	-0.82177734	+59.04052734	-9.88769531	-43.33007813	+1680	+8.15185547	-5.84472656	-0.44384766	+13.31542969	-9.44824219	+16.94091797	+1240	+6.65771484	-9.92724609	-0.91406250	+40.67138672	+6.19628906	-45.85693359	+1316
+1457971596.13140010	+8.40234375	-6.56103516	-0.82177734	+59.06250000	-9.88769531	-43.33007813	+1680	+8.15185547	-5.84472656	-0.43945313	+13.31542969	-9.47021484	+16.94091797	+1236	+6.65771484	-9.92724609	-0.91406250	+40.67138672	+6.17431641	-45.87890625	+1316
+1457971596.13550000	+8.40234375	-6.56103516	-0.81738281	+59.06250000	-9.90966797	-43.35205078	+1680	+8.15185547	-5.84472656	-0.43945313	+13.31542969	-9.47021484	+16.94091797	+1236	+6.66210938	-9.92724609	-0.90966797	+40.69335938	+6.17431641	-45.87890625	+1316
+1457971596.13969990	+8.40234375	-6.56103516	-0.81738281	+59.06250000	-9.90966797	-43.35205078	+1684	+8.15185547	-5.84472656	-0.43945313	+13.31542969	-9.47021484	+16.94091797	+1236	+6.66210938	-9.92285156	-0.90966797	+40.69335938	+6.17431641	-45.90087891	+1320
+1457971596.14800000	+8.40234375	-6.56103516	-0.81738281	+59.08447266	-9.93164063	-43.37402344	+1684	+8.15185547	-5.84472656	-0.43945313	+13.33740234	-9.49218750	+16.94091797	+1236	+6.66650391	-9.92285156	-0.90527344	+40.71533203	+6.15234375	-45.92285156	+1320
+1457971596.15220000	+8.40234375	-6.56103516	-0.81738281	+59.08447266	-9.93164063	-43.37402344	+1688	+8.15185547	-5.84472656	-0.43945313	+13.33740234	-9.51416016	+16.96289063	+1236	+6.66650391	-9.92285156	-0.90527344	+40.73730469	+6.15234375	-45.94482422	+1320
+1457971596.15640000	+8.40234375	-6.56103516	-0.81738281	+59.08447266	-9.95361328	-43.39599609	+1688	+8.15185547	-5.84472656	-0.43945313	+13.35937500	-9.53613281	+16.96289063	+1236	+6.67089844	-9.92285156	-0.90527344	+40.73730469	+6.13037109	-45.96679688	+1324
+1457971596.16050000	+8.40673828	-6.56103516	-0.81298828	+59.10644531	-9.97558594	-43.41796875	+1688	+8.15185547	-5.84472656	-0.43945313	+13.35937500	-9.55810547	+16.96289063	+1236	+6.67089844	-9.92285156	-0.90087891	+40.75927734	+6.13037109	-45.98876953	+1324
+1457971596.16470000	+8.40673828	-6.56103516	-0.81298828	+59.10644531	-9.97558594	-43.41796875	+1688	+8.15185547	-5.84472656	-0.43505859	+13.35937500	-9.55810547	+16.96289063	+1236	+6.67089844	-9.92285156	-0.90087891	+40.75927734	+6.10839844	-46.01074219	+1324
+1457971596.16890000	+8.40673828	-6.56103516	-0.81298828	+59.12841797	-9.99755859	-43.43994141	+1692	+8.15185547	-5.84472656	-0.43505859	+13.38134766	-9.58007813	+16.96289063	+1236	+6.67089844	-9.92285156	-0.90087891	+40.75927734	+6.08642578	-46.03271484	+1324
+1457971596.17300010	+8.40673828	-6.56103516	-0.81298828	+59.12841797	-10.01953125	-43.46191406	+1692	+8.15185547	-5.84472656	-0.43505859	+13.38134766	-9.60205078	+16.96289063	+1236	+6.67529297	-9.92285156	-0.90087891	+40.75927734	+6.08642578	-46.03271484	+1328
+1457971596.18140010	+8.40673828	-6.56103516	-0.80859375	+59.15039063	-10.06347656	-43.52783203	+1696	+8.15625000	-5.84472656	-0.43505859	+13.40332031	-9.64599609	+16.96289063	+1236	+6.67529297	-9.92724609	-0.90087891	+40.73730469	+6.04248047	-46.05468750	+1328
+1457971596.18549990	+8.41113281	-6.56103516	-0.80419922	+59.17236328	-10.06347656	-43.54980469	+1696	+8.15625000	-5.84472656	-0.43066406	+13.40332031	-9.66796875	+16.96289063	+1240	+6.67089844	-9.92724609	-0.90087891	+40.71533203	+6.02050781	-46.07666016	+1328
+1457971596.18969990	+8.41113281	-6.56103516	-0.80419922	+59.17236328	-10.08544922	-43.59375000	+1700	+8.15625000	-5.84472656	-0.43066406	+13.40332031	-9.68994141	+16.94091797	+1240	+6.67089844	-9.92724609	-0.90087891	+40.71533203	+5.99853516	-46.07666016	+1328
+1457971596.19390010	+8.41113281	-6.56103516	-0.80419922	+59.19433594	-10.10742188	-43.61572266	+1700	+8.15625000	-5.84472656	-0.43066406	+13.42529297	-9.71191406	+16.94091797	+1240	+6.67089844	-9.93164063	-0.90087891	+40.69335938	+5.97656250	-46.07666016	+1332
+1457971596.19800000	+8.41113281	-6.56103516	-0.79980469	+59.19433594	-10.12939453	-43.65966797	+1704	+8.15625000	-5.84472656	-0.43066406	+13.42529297	-9.75585938	+16.94091797	+1240	+6.67089844	-9.93164063	-0.90527344	+40.67138672	+5.95458984	-46.07666016	+1332
+1457971596.20219990	+8.41113281	-6.56103516	-0.79980469	+59.21630859	-10.15136719	-43.70361328	+1704	+8.15625000	-5.84472656	-0.42626953	+13.42529297	-9.77783203	+16.91894531	+1240	+6.66650391	-9.93164063	-0.90527344	+40.64941406	+5.93261719	-46.09863281	+1332
+1457971596.21050000	+8.41552734	-6.56103516	-0.79541016	+59.23828125	-10.19531250	-43.76953125	+1708	+8.16064453	-5.84912109	-0.42626953	+13.44726563	-9.82177734	+16.91894531	+1244	+6.66650391	-9.93603516	-0.90527344	+40.60546875	+5.88867188	-46.09863281	+1332
+1457971596.21470000	+8.41552734	-6.56103516	-0.79541016	+59.23828125	-10.21728516	-43.79150391	+1708	+8.16064453	-5.84912109	-0.42626953	+13.44726563	-9.84375000	+16.89697266	+1244	+6.66650391	-9.93603516	-0.90527344	+40.60546875	+5.86669922	-46.12060547	+1332
+1457971596.21880010	+8.41552734	-6.56103516	-0.79541016	+59.26025391	-10.23925781	-43.83544922	+1712	+8.16064453	-5.84912109	-0.42187500	+13.46923828	-9.88769531	+16.89697266	+1244	+6.66650391	-9.94042969	-0.90527344	+40.60546875	+5.86669922	-46.14257813	+1328
+1457971596.22300000	+8.41992188	-6.56103516	-0.79101563	+59.26025391	-10.26123047	-43.85742188	+1712	+8.16064453	-5.84912109	-0.42187500	+13.46923828	-9.90966797	+16.89697266	+1248	+6.66650391	-9.94042969	-0.90527344	+40.60546875	+5.84472656	-46.16455078	+1328
+1457971596.22720000	+8.41992188	-6.56103516	-0.79101563	+59.28222656	-10.28320313	-43.87939453	+1716	+8.16064453	-5.84912109	-0.42187500	+13.46923828	-9.93164063	+16.89697266	+1248	+6.67089844	-9.94042969	-0.90087891	+40.60546875	+5.82275391	-46.18652344	+1328
+1457971596.23130010	+8.41992188	-6.56103516	-0.79101563	+59.30419922	-10.28320313	-43.90136719	+1716	+8.16064453	-5.84912109	-0.42187500	+13.49121094	-9.97558594	+16.87500000	+1248	+6.67089844	-9.94042969	-0.90087891	+40.62744141	+5.82275391	-46.20849609	+1332
+1457971596.23550010	+8.41992188	-6.56103516	-0.79101563	+59.30419922	-10.30517578	-43.92333984	+1720	+8.16503906	-5.84912109	-0.41748047	+13.49121094	-9.99755859	+16.87500000	+1252	+6.67529297	-9.94042969	-0.89648438	+40.62744141	+5.80078125	-46.23046875	+1332
+1457971596.24379990	+8.42431641	-6.56103516	-0.79101563	+59.32617188	-10.32714844	-43.94531250	+1724	+8.16503906	-5.84912109	-0.41748047	+13.51318359	-10.04150391	+16.87500000	+1252	+6.68408203	-9.93603516	-0.89208984	+40.69335938	+5.80078125	-46.29638672	+1336
+1457971596.24799990	+8.42431641	-6.56103516	-0.78662109	+59.32617188	-10.34912109	-43.94531250	+1724	+8.16503906	-5.84912109	-0.41748047	+13.53515625	-10.06347656	+16.87500000	+1252	+6.68847656	-9.93603516	-0.88769531	+40.71533203	+5.80078125	-46.31835938	+1336
+1457971596.25219990	+8.42431641	-6.56103516	-0.78662109	+59.34814453	-10.37109375	-43.94531250	+1724	+8.16503906	-5.84912109	-0.41748047	+13.53515625	-10.08544922	+16.87500000	+1252	+6.69287109	-9.93603516	-0.88330078	+40.73730469	+5.77880859	-46.36230469	+1340
+1457971596.25630000	+8.42431641	-6.56103516	-0.78662109	+59.34814453	-10.37109375	-43.96728516	+1728	+8.16503906	-5.84912109	-0.41748047	+13.55712891	-10.10742188	+16.87500000	+1256	+6.69726563	-9.93164063	-0.88330078	+40.75927734	+5.77880859	-46.38427734	+1340
+1457971596.26050000	+8.42431641	-6.56103516	-0.78662109	+59.34814453	-10.37109375	-43.96728516	+1728	+8.16503906	-5.84912109	-0.41748047	+13.55712891	-10.10742188	+16.89697266	+1256	+6.69726563	-9.93164063	-0.87890625	+40.78125000	+5.77880859	-46.40625000	+1344
+1457971596.26469990	+8.42431641	-6.56103516	-0.78662109	+59.37011719	-10.39306641	-43.96728516	+1732	+8.16503906	-5.84912109	-0.41308594	+13.55712891	-10.12939453	+16.89697266	+1256	+6.70166016	-9.93164063	-0.87451172	+40.80322266	+5.77880859	-46.42822266	+1344
+1457971596.27300000	+8.42431641	-6.56103516	-0.78662109	+59.37011719	-10.39306641	-43.96728516	+1732	+8.16503906	-5.84912109	-0.41308594	+13.57910156	-10.15136719	+16.89697266	+1256	+6.70605469	-9.93164063	-0.87011719	+40.84716797	+5.77880859	-46.45019531	+1348
+1457971596.27720000	+8.42431641	-6.56103516	-0.78662109	+59.37011719	-10.39306641	-43.96728516	+1736	+8.16503906	-5.84912109	-0.41308594	+13.57910156	-10.15136719	+16.89697266	+1256	+6.70605469	-9.93164063	-0.87011719	+40.84716797	+5.77880859	-46.45019531	+1352
+1457971596.28130010	+8.42431641	-6.56103516	-0.78662109	+59.37011719	-10.39306641	-43.96728516	+1736	+8.16503906	-5.84912109	-0.41308594	+13.57910156	-10.17333984	+16.89697266	+1256	+6.70605469	-9.93164063	-0.87011719	+40.84716797	+5.77880859	-46.45019531	+1352
+1457971596.28550000	+8.42431641	-6.56103516	-0.78662109	+59.37011719	-10.39306641	-43.98925781	+1736	+8.16503906	-5.84912109	-0.41308594	+13.60107422	-10.17333984	+16.87500000	+1256	+6.70605469	-9.93164063	-0.87011719	+40.84716797	+5.77880859	-46.45019531	+1352
+1457971596.28959990	+8.42431641	-6.56103516	-0.78662109	+59.37011719	-10.41503906	-43.98925781	+1736	+8.16503906	-5.84912109	-0.41308594	+13.60107422	-10.17333984	+16.87500000	+1260	+6.70605469	-9.93164063	-0.87011719	+40.84716797	+5.77880859	-46.45019531	+1352
+1457971596.29380010	+8.42431641	-6.56103516	-0.78662109	+59.37011719	-10.41503906	-43.98925781	+1740	+8.16503906	-5.84912109	-0.41308594	+13.60107422	-10.19531250	+16.87500000	+1260	+6.70605469	-9.93164063	-0.87011719	+40.84716797	+5.77880859	-46.45019531	+1352
+1457971596.29800010	+8.42431641	-6.56103516	-0.78662109	+59.37011719	-10.41503906	-43.98925781	+1740	+8.16503906	-5.84912109	-0.41308594	+13.60107422	-10.19531250	+16.87500000	+1260	+6.70605469	-9.93164063	-0.87011719	+40.84716797	+5.77880859	-46.45019531	+1352
+1457971596.30629990	+8.42431641	-6.56103516	-0.78662109	+59.37011719	-10.41503906	-43.98925781	+1740	+8.16503906	-5.84912109	-0.41308594	+13.60107422	-10.19531250	+16.87500000	+1260	+6.70605469	-9.93164063	-0.87451172	+40.82519531	+5.77880859	-46.42822266	+1356
+1457971596.31049990	+8.42431641	-6.56103516	-0.78662109	+59.37011719	-10.41503906	-43.98925781	+1740	+8.16503906	-5.84912109	-0.41308594	+13.60107422	-10.19531250	+16.85302734	+1260	+6.70166016	-9.93164063	-0.87451172	+40.82519531	+5.77880859	-46.42822266	+1356
+1457971596.31460000	+8.42431641	-6.56103516	-0.78662109	+59.37011719	-10.41503906	-43.98925781	+1740	+8.16503906	-5.84912109	-0.41308594	+13.60107422	-10.19531250	+16.85302734	+1260	+6.70166016	-9.93164063	-0.87451172	+40.82519531	+5.77880859	-46.42822266	+1356
+1457971596.31880000	+8.42431641	-6.56103516	-0.78662109	+59.37011719	-10.41503906	-43.98925781	+1744	+8.16503906	-5.84912109	-0.41308594	+13.60107422	-10.21728516	+16.85302734	+1260	+6.70166016	-9.93164063	-0.87451172	+40.80322266	+5.77880859	-46.40625000	+1356
+1457971596.32300000	+8.42431641	-6.56103516	-0.78662109	+59.37011719	-10.41503906	-43.98925781	+1744	+8.16503906	-5.84912109	-0.41308594	+13.60107422	-10.21728516	+16.85302734	+1260	+6.70166016	-9.93164063	-0.87451172	+40.80322266	+5.77880859	-46.40625000	+1356
+1457971596.32710000	+8.42431641	-6.56103516	-0.78662109	+59.37011719	-10.41503906	-43.98925781	+1744	+8.16503906	-5.84912109	-0.41308594	+13.60107422	-10.21728516	+16.85302734	+1260	+6.70166016	-9.93164063	-0.87890625	+40.80322266	+5.77880859	-46.40625000	+1356
+1457971596.33130000	+8.42431641	-6.56103516	-0.78662109	+59.37011719	-10.41503906	-44.01123047	+1744	+8.16503906	-5.84912109	-0.41308594	+13.60107422	-10.21728516	+16.83105469	+1260	+6.69726563	-9.93164063	-0.87890625	+40.80322266	+5.77880859	-46.40625000	+1356
+1457971596.33550000	+8.41992188	-6.56103516	-0.78662109	+59.37011719	-10.41503906	-44.01123047	+1744	+8.16503906	-5.84912109	-0.41308594	+13.60107422	-10.21728516	+16.83105469	+1260	+6.69726563	-9.93164063	-0.87890625	+40.78125000	+5.77880859	-46.40625000	+1356
+1457971596.34380010	+8.41992188	-6.56103516	-0.78662109	+59.37011719	-10.41503906	-44.01123047	+1744	+8.16503906	-5.84912109	-0.41308594	+13.62304688	-10.23925781	+16.83105469	+1264	+6.69726563	-9.93164063	-0.87890625	+40.78125000	+5.77880859	-46.38427734	+1356
+1457971596.34800000	+8.41992188	-6.56103516	-0.78662109	+59.37011719	-10.41503906	-44.03320313	+1744	+8.16943359	-5.84472656	-0.41308594	+13.62304688	-10.23925781	+16.80908203	+1264	+6.69726563	-9.93164063	-0.87890625	+40.78125000	+5.75683594	-46.38427734	+1356
+1457971596.35209990	+8.41992188	-6.56103516	-0.78662109	+59.37011719	-10.41503906	-44.03320313	+1748	+8.16943359	-5.84472656	-0.40869141	+13.62304688	-10.26123047	+16.80908203	+1264	+6.69726563	-9.93164063	-0.87890625	+40.78125000	+5.75683594	-46.38427734	+1356
+1457971596.35630010	+8.41992188	-6.56103516	-0.78662109	+59.37011719	-10.43701172	-44.05517578	+1748	+8.16943359	-5.84472656	-0.40869141	+13.62304688	-10.26123047	+16.80908203	+1264	+6.69726563	-9.93164063	-0.87890625	+40.78125000	+5.75683594	-46.40625000	+1356
+1457971596.36050010	+8.41992188	-6.55664063	-0.78662109	+59.37011719	-10.43701172	-44.07714844	+1748	+8.16943359	-5.84472656	-0.40869141	+13.62304688	-10.28320313	+16.78710938	+1264	+6.69726563	-9.93164063	-0.87890625	+40.78125000	+5.75683594	-46.40625000	+1356
+1457971596.36459990	+8.42431641	-6.55664063	-0.78662109	+59.37011719	-10.43701172	-44.07714844	+1748	+8.16943359	-5.84472656	-0.40869141	+13.62304688	-10.28320313	+16.78710938	+1264	+6.69726563	-9.93164063	-0.87890625	+40.78125000	+5.75683594	-46.40625000	+1356
+1457971596.37290000	+8.42431641	-6.55664063	-0.78222656	+59.37011719	-10.45898438	-44.12109375	+1752	+8.16943359	-5.84472656	-0.40869141	+13.64501953	-10.32714844	+16.76513672	+1264	+6.70166016	-9.93164063	-0.87890625	+40.78125000	+5.75683594	-46.42822266	+1356
+1457971596.37710000	+8.42431641	-6.55664063	-0.78222656	+59.37011719	-10.45898438	-44.14306641	+1752	+8.16943359	-5.84472656	-0.40869141	+13.64501953	-10.34912109	+16.76513672	+1264	+6.70166016	-9.93164063	-0.87890625	+40.78125000	+5.75683594	-46.42822266	+1356
+1457971596.38130000	+8.42431641	-6.55664063	-0.78222656	+59.37011719	-10.45898438	-44.16503906	+1752	+8.16943359	-5.84472656	-0.40869141	+13.64501953	-10.37109375	+16.74316406	+1264	+6.70166016	-9.93164063	-0.87451172	+40.80322266	+5.75683594	-46.42822266	+1356
+1457971596.38540010	+8.42431641	-6.55664063	-0.78222656	+59.37011719	-10.48095703	-44.18701172	+1756	+8.16943359	-5.84472656	-0.40869141	+13.64501953	-10.39306641	+16.74316406	+1268	+6.70166016	-9.93164063	-0.87451172	+40.80322266	+5.73486328	-46.45019531	+1356
+1457971596.38960000	+8.42431641	-6.55664063	-0.78222656	+59.37011719	-10.48095703	-44.20898438	+1756	+8.16943359	-5.84472656	-0.40869141	+13.66699219	-10.39306641	+16.72119141	+1268	+6.70166016	-9.93164063	-0.87451172	+40.80322266	+5.73486328	-46.45019531	+1356
+1457971596.39380000	+8.42871094	-6.55664063	-0.77783203	+59.37011719	-10.48095703	-44.23095703	+1756	+8.16943359	-5.84472656	-0.40869141	+13.66699219	-10.41503906	+16.69921875	+1268	+6.70605469	-9.93164063	-0.87451172	+40.80322266	+5.73486328	-46.47216797	+1356
+1457971596.39790010	+8.42871094	-6.55664063	-0.77783203	+59.37011719	-10.48095703	-44.23095703	+1756	+8.17382813	-5.84472656	-0.40869141	+13.66699219	-10.43701172	+16.67724609	+1268	+6.70605469	-9.93164063	-0.87451172	+40.82519531	+5.73486328	-46.47216797	+1356
+1457971596.40630010	+8.42871094	-6.55664063	-0.77783203	+59.34814453	-10.48095703	-44.25292969	+1760	+8.17382813	-5.84472656	-0.40869141	+13.68896484	-10.48095703	+16.65527344	+1268	+6.70605469	-9.93164063	-0.87451172	+40.82519531	+5.73486328	-46.49414063	+1360
+1457971596.41039990	+8.42871094	-6.55664063	-0.77783203	+59.34814453	-10.48095703	-44.27490234	+1760	+8.17382813	-5.84472656	-0.40869141	+13.68896484	-10.50292969	+16.61132813	+1268	+6.70605469	-9.93164063	-0.87451172	+40.82519531	+5.73486328	-46.49414063	+1360
+1457971596.41459990	+8.42871094	-6.55664063	-0.77783203	+59.32617188	-10.48095703	-44.27490234	+1760	+8.17382813	-5.84472656	-0.40869141	+13.71093750	-10.50292969	+16.58935547	+1264	+6.70605469	-9.93164063	-0.87451172	+40.82519531	+5.73486328	-46.51611328	+1360
+1457971596.41880010	+8.42871094	-6.55664063	-0.77783203	+59.32617188	-10.48095703	-44.27490234	+1760	+8.17382813	-5.84472656	-0.40869141	+13.71093750	-10.52490234	+16.56738281	+1264	+6.70605469	-9.93164063	-0.87451172	+40.82519531	+5.73486328	-46.51611328	+1360
+1457971596.42290000	+8.42871094	-6.55664063	-0.77783203	+59.32617188	-10.48095703	-44.27490234	+1760	+8.17382813	-5.84472656	-0.40869141	+13.73291016	-10.52490234	+16.54541016	+1264	+6.70605469	-9.93164063	-0.87451172	+40.80322266	+5.71289063	-46.51611328	+1360
+1457971596.42709990	+8.42871094	-6.55224609	-0.77783203	+59.30419922	-10.45898438	-44.29687500	+1760	+8.17382813	-5.84472656	-0.40869141	+13.73291016	-10.54687500	+16.50146484	+1268	+6.70605469	-9.93164063	-0.87451172	+40.80322266	+5.71289063	-46.51611328	+1360
+1457971596.43129990	+8.42431641	-6.55224609	-0.77783203	+59.30419922	-10.45898438	-44.29687500	+1760	+8.17382813	-5.84472656	-0.40869141	+13.75488281	-10.54687500	+16.45751953	+1268	+6.70605469	-9.93164063	-0.87451172	+40.80322266	+5.71289063	-46.51611328	+1360
+1457971596.43960000	+8.42431641	-6.55224609	-0.77783203	+59.28222656	-10.45898438	-44.29687500	+1760	+8.17382813	-5.84472656	-0.40869141	+13.77685547	-10.59082031	+16.39160156	+1268	+6.70166016	-9.93164063	-0.87890625	+40.78125000	+5.71289063	-46.49414063	+1360
+1457971596.44370010	+8.42431641	-6.55224609	-0.77783203	+59.28222656	-10.45898438	-44.29687500	+1760	+8.17382813	-5.84472656	-0.40869141	+13.79882813	-10.59082031	+16.34765625	+1268	+6.70166016	-9.93164063	-0.87890625	+40.75927734	+5.71289063	-46.49414063	+1360
+1457971596.44790010	+8.42431641	-6.55224609	-0.77783203	+59.26025391	-10.45898438	-44.29687500	+1760	+8.17382813	-5.84472656	-0.40869141	+13.82080078	-10.61279297	+16.30371094	+1268	+6.69726563	-9.93164063	-0.88330078	+40.75927734	+5.71289063	-46.49414063	+1360
+1457971596.45210000	+8.42431641	-6.55224609	-0.77783203	+59.26025391	-10.45898438	-44.29687500	+1760	+8.17382813	-5.84472656	-0.40869141	+13.84277344	-10.61279297	+16.28173828	+1268	+6.69726563	-9.93164063	-0.88330078	+40.73730469	+5.71289063	-46.49414063	+1360
+1457971596.45619990	+8.42431641	-6.55224609	-0.77783203	+59.26025391	-10.45898438	-44.29687500	+1760	+8.16943359	-5.84472656	-0.40869141	+13.86474609	-10.63476563	+16.23779297	+1268	+6.69287109	-9.93603516	-0.88330078	+40.73730469	+5.69091797	-46.49414063	+1356
+1457971596.46040010	+8.42431641	-6.55224609	-0.77783203	+59.26025391	-10.45898438	-44.29687500	+1760	+8.16943359	-5.84472656	-0.40869141	+13.88671875	-10.65673828	+16.21582031	+1272	+6.69287109	-9.93603516	-0.88769531	+40.71533203	+5.69091797	-46.49414063	+1356
+1457971596.46460010	+8.42431641	-6.55224609	-0.77783203	+59.23828125	-10.45898438	-44.31884766	+1760	+8.16943359	-5.84472656	-0.40869141	+13.90869141	-10.67871094	+16.17187500	+1272	+6.69287109	-9.93603516	-0.88769531	+40.71533203	+5.69091797	-46.49414063	+1356
+1457971596.47289990	+8.42431641	-6.55224609	-0.77783203	+59.23828125	-10.45898438	-44.31884766	+1760	+8.17382813	-5.84472656	-0.40869141	+13.95263672	-10.72265625	+16.12792969	+1272	+6.69287109	-9.93603516	-0.88769531	+40.71533203	+5.66894531	-46.51611328	+1356
+1457971596.47709990	+8.42431641	-6.55224609	-0.77783203	+59.23828125	-10.45898438	-44.34082031	+1760	+8.17382813	-5.84472656	-0.40869141	+13.97460938	-10.74462891	+16.10595703	+1272	+6.69287109	-9.93603516	-0.88769531	+40.71533203	+5.66894531	-46.53808594	+1352
+1457971596.48120000	+8.42431641	-6.55224609	-0.77783203	+59.23828125	-10.45898438	-44.34082031	+1760	+8.17382813	-5.84472656	-0.40869141	+13.99658203	-10.76660156	+16.08398438	+1276	+6.69287109	-9.93603516	-0.88330078	+40.71533203	+5.66894531	-46.56005859	+1352
+1457971596.48540000	+8.42871094	-6.55224609	-0.77783203	+59.23828125	-10.45898438	-44.34082031	+1760	+8.17382813	-5.84472656	-0.40869141	+14.01855469	-10.78857422	+16.06201172	+1276	+6.69287109	-9.93603516	-0.88330078	+40.73730469	+5.66894531	-46.56005859	+1352
+1457971596.48959990	+8.42871094	-6.55224609	-0.77783203	+59.23828125	-10.45898438	-44.34082031	+1760	+8.17382813	-5.84472656	-0.40869141	+14.04052734	-10.81054688	+16.04003906	+1276	+6.69726563	-9.93164063	-0.88330078	+40.73730469	+5.64697266	-46.58203125	+1352
+1457971596.49370000	+8.42871094	-6.55224609	-0.77783203	+59.21630859	-10.45898438	-44.36279297	+1760	+8.17382813	-5.84472656	-0.40869141	+14.06250000	-10.83251953	+16.01806641	+1276	+6.69726563	-9.93164063	-0.87890625	+40.75927734	+5.64697266	-46.60400391	+1356
+1457971596.49790000	+8.42871094	-6.55224609	-0.77783203	+59.21630859	-10.48095703	-44.36279297	+1764	+8.17382813	-5.84472656	-0.40869141	+14.08447266	-10.85449219	+15.99609375	+1276	+6.70166016	-9.93164063	-0.87890625	+40.75927734	+5.64697266	-46.62597656	+1356
+1457971596.50210000	+8.42871094	-6.55224609	-0.77343750	+59.21630859	-10.48095703	-44.36279297	+1764	+8.17382813	-5.84472656	-0.40869141	+14.12841797	-10.87646484	+15.97412109	+1276	+6.70166016	-9.93164063	-0.87451172	+40.78125000	+5.64697266	-46.64794922	+1356
+1457971596.51040010	+8.42871094	-6.55224609	-0.77343750	+59.21630859	-10.48095703	-44.38476563	+1764	+8.17822266	-5.84472656	-0.40869141	+14.17236328	-10.92041016	+15.93017578	+1280	+6.70605469	-9.93164063	-0.87451172	+40.80322266	+5.62500000	-46.69189453	+1360
+1457971596.51460000	+8.43310547	-6.55224609	-0.77343750	+59.19433594	-10.48095703	-44.38476563	+1764	+8.17822266	-5.84472656	-0.40869141	+14.19433594	-10.94238281	+15.90820313	+1280	+6.70605469	-9.93164063	-0.87011719	+40.80322266	+5.62500000	-46.71386719	+1360
+1457971596.51869990	+8.43310547	-6.55664063	-0.77343750	+59.19433594	-10.48095703	-44.40673828	+1764	+8.17822266	-5.84472656	-0.40869141	+14.21630859	-10.96435547	+15.88623047	+1280	+6.70605469	-9.93164063	-0.87011719	+40.80322266	+5.62500000	-46.73583984	+1360
+1457971596.52290010	+8.43310547	-6.55664063	-0.77343750	+59.17236328	-10.50292969	-44.40673828	+1764	+8.17822266	-5.84472656	-0.40869141	+14.26025391	-10.98632813	+15.84228516	+1280	+6.70605469	-9.93164063	-0.87011719	+40.82519531	+5.62500000	-46.73583984	+1360
+1457971596.52700000	+8.43310547	-6.55664063	-0.77343750	+59.17236328	-10.50292969	-44.42871094	+1764	+8.17822266	-5.84472656	-0.40869141	+14.28222656	-11.00830078	+15.82031250	+1280	+6.71044922	-9.93164063	-0.87011719	+40.82519531	+5.60302734	-46.75781250	+1360
+1457971596.53119990	+8.43310547	-6.55664063	-0.77343750	+59.15039063	-10.50292969	-44.42871094	+1764	+8.17822266	-5.84472656	-0.40869141	+14.30419922	-11.03027344	+15.77636719	+1280	+6.71044922	-9.93164063	-0.87011719	+40.82519531	+5.60302734	-46.75781250	+1364
+1457971596.53539990	+8.43310547	-6.55664063	-0.77343750	+59.12841797	-10.50292969	-44.45068359	+1764	+8.17822266	-5.84472656	-0.40869141	+14.32617188	-11.05224609	+15.75439453	+1280	+6.71044922	-9.93164063	-0.87011719	+40.82519531	+5.60302734	-46.77978516	+1364
+1457971596.54370000	+8.43310547	-6.55664063	-0.77343750	+59.10644531	-10.50292969	-44.45068359	+1768	+8.17822266	-5.84472656	-0.40869141	+14.39208984	-11.09619141	+15.66650391	+1280	+6.70605469	-9.93164063	-0.87011719	+40.80322266	+5.58105469	-46.77978516	+1364
+1457971596.54790000	+8.43310547	-6.55664063	-0.77343750	+59.06250000	-10.48095703	-44.47265625	+1768	+8.17822266	-5.84912109	-0.40869141	+14.43603516	-11.09619141	+15.62255859	+1284	+6.70605469	-9.93164063	-0.87011719	+40.80322266	+5.58105469	-46.77978516	+1364
+1457971596.55200000	+8.43310547	-6.55664063	-0.77343750	+59.04052734	-10.48095703	-44.47265625	+1768	+8.17822266	-5.84912109	-0.40869141	+14.45800781	-11.11816406	+15.57861328	+1284	+6.70166016	-9.93164063	-0.87451172	+40.78125000	+5.55908203	-46.77978516	+1368
+1457971596.55620000	+8.43310547	-6.55664063	-0.77343750	+59.01855469	-10.48095703	-44.47265625	+1768	+8.17822266	-5.84912109	-0.41308594	+14.50195313	-11.14013672	+15.53466797	+1284	+6.70166016	-9.93164063	-0.87451172	+40.78125000	+5.55908203	-46.77978516	+1368
+1457971596.56040000	+8.43310547	-6.56103516	-0.77343750	+58.99658203	-10.48095703	-44.49462891	+1768	+8.17822266	-5.84912109	-0.41308594	+14.52392578	-11.14013672	+15.49072266	+1284	+6.70166016	-9.93603516	-0.87890625	+40.75927734	+5.53710938	-46.75781250	+1368
+1457971596.56450010	+8.43310547	-6.56103516	-0.77343750	+58.97460938	-10.45898438	-44.49462891	+1768	+8.17822266	-5.84912109	-0.41308594	+14.56787109	-11.16210938	+15.42480469	+1284	+6.69726563	-9.93603516	-0.87890625	+40.73730469	+5.53710938	-46.75781250	+1368
+1457971596.56870010	+8.43310547	-6.56103516	-0.77343750	+58.95263672	-10.45898438	-44.49462891	+1768	+8.17822266	-5.84912109	-0.41308594	+14.58984375	-11.18408203	+15.40283203	+1284	+6.69287109	-9.93603516	-0.88330078	+40.71533203	+5.51513672	-46.75781250	+1368
+1457971596.57699990	+8.43310547	-6.56103516	-0.77343750	+58.90869141	-10.43701172	-44.51660156	+1768	+8.17822266	-5.84912109	-0.41308594	+14.65576172	-11.22802734	+15.31494141	+1284	+6.69287109	-9.94042969	-0.88769531	+40.69335938	+5.49316406	-46.75781250	+1368
+1457971596.58119990	+8.43310547	-6.56103516	-0.77343750	+58.88671875	-10.43701172	-44.51660156	+1768	+8.17822266	-5.84912109	-0.41308594	+14.69970703	-11.22802734	+15.29296875	+1284	+6.68847656	-9.94042969	-0.88769531	+40.69335938	+5.49316406	-46.75781250	+1368
+1457971596.58540010	+8.43310547	-6.56103516	-0.77343750	+58.86474609	-10.43701172	-44.53857422	+1768	+8.17822266	-5.84912109	-0.41308594	+14.72167969	-11.25000000	+15.27099609	+1284	+6.68847656	-9.94042969	-0.88769531	+40.69335938	+5.47119141	-46.77978516	+1364
+1457971596.58950000	+8.43310547	-6.56542969	-0.77343750	+58.86474609	-10.43701172	-44.53857422	+1772	+8.17822266	-5.84912109	-0.41308594	+14.74365234	-11.27197266	+15.24902344	+1284	+6.68847656	-9.94042969	-0.88769531	+40.69335938	+5.47119141	-46.77978516	+1364
+1457971596.59369990	+8.43310547	-6.56542969	-0.77343750	+58.84277344	-10.43701172	-44.56054688	+1772	+8.17822266	-5.84912109	-0.41308594	+14.76562500	-11.29394531	+15.24902344	+1288	+6.68847656	-9.94042969	-0.88769531	+40.69335938	+5.44921875	-46.80175781	+1364
+1457971596.59780000	+8.43310547	-6.56542969	-0.77343750	+58.84277344	-10.43701172	-44.56054688	+1772	+8.17822266	-5.84912109	-0.41308594	+14.78759766	-11.31591797	+15.22705078	+1288	+6.68847656	-9.94042969	-0.88769531	+40.69335938	+5.44921875	-46.82373047	+1360
+1457971596.60200000	+8.43310547	-6.56542969	-0.77343750	+58.82080078	-10.43701172	-44.58251953	+1772	+8.17822266	-5.84912109	-0.41308594	+14.80957031	-11.33789063	+15.22705078	+1288	+6.69287109	-9.94042969	-0.88769531	+40.71533203	+5.42724609	-46.86767578	+1360
+1457971596.61030010	+8.43750000	-6.56542969	-0.76904297	+58.79882813	-10.43701172	-44.60449219	+1772	+8.17822266	-5.84912109	-0.41308594	+14.83154297	-11.35986328	+15.22705078	+1288	+6.69726563	-9.94042969	-0.88330078	+40.75927734	+5.40527344	-46.93359375	+1360
+1457971596.61450000	+8.43750000	-6.56542969	-0.76904297	+58.79882813	-10.45898438	-44.60449219	+1772	+8.17822266	-5.84912109	-0.41308594	+14.85351563	-11.38183594	+15.24902344	+1288	+6.70166016	-9.93603516	-0.87890625	+40.78125000	+5.40527344	-46.95556641	+1360
+1457971596.61870000	+8.43750000	-6.56542969	-0.76904297	+58.79882813	-10.45898438	-44.60449219	+1772	+8.18261719	-5.84912109	-0.41308594	+14.87548828	-11.38183594	+15.24902344	+1288	+6.70605469	-9.93603516	-0.87451172	+40.80322266	+5.38330078	-46.99951172	+1360
+1457971596.62280010	+8.43750000	-6.56542969	-0.76904297	+58.77685547	-10.45898438	-44.62646484	+1772	+8.18261719	-5.84912109	-0.41308594	+14.87548828	-11.40380859	+15.24902344	+1288	+6.70605469	-9.93603516	-0.87451172	+40.82519531	+5.38330078	-47.02148438	+1360
+1457971596.62700010	+8.44189453	-6.56542969	-0.76904297	+58.77685547	-10.45898438	-44.62646484	+1776	+8.18261719	-5.84912109	-0.41308594	+14.87548828	-11.42578125	+15.24902344	+1288	+6.71044922	-9.93603516	-0.87011719	+40.84716797	+5.36132813	-47.06542969	+1364
+1457971596.63120010	+8.44189453	-6.56542969	-0.76904297	+58.77685547	-10.48095703	-44.64843750	+1776	+8.18261719	-5.84912109	-0.41308594	+14.89746094	-11.42578125	+15.24902344	+1288	+6.71484375	-9.93603516	-0.87011719	+40.86914063	+5.36132813	-47.08740234	+1364
+1457971596.63529990	+8.44189453	-6.56542969	-0.76904297	+58.77685547	-10.48095703	-44.67041016	+1776	+8.18261719	-5.84912109	-0.41308594	+14.89746094	-11.44775391	+15.27099609	+1288	+6.71484375	-9.93164063	-0.86572266	+40.89111328	+5.36132813	-47.13134766	+1364
+1457971596.64369990	+8.44189453	-6.56542969	-0.76904297	+58.75488281	-10.48095703	-44.67041016	+1776	+8.18261719	-5.84912109	-0.41308594	+14.91943359	-11.44775391	+15.27099609	+1284	+6.71923828	-9.93164063	-0.86132813	+40.91308594	+5.33935547	-47.17529297	+1364
+1457971596.64780000	+8.44189453	-6.56542969	-0.76904297	+58.75488281	-10.50292969	-44.69238281	+1776	+8.18261719	-5.84912109	-0.41308594	+14.91943359	-11.46972656	+15.27099609	+1284	+6.72363281	-9.93164063	-0.86132813	+40.93505859	+5.31738281	-47.19726563	+1368
+1457971596.65200000	+8.44189453	-6.56542969	-0.76904297	+58.75488281	-10.50292969	-44.69238281	+1780	+8.18261719	-5.84912109	-0.41308594	+14.91943359	-11.46972656	+15.27099609	+1284	+6.72363281	-9.93164063	-0.86132813	+40.93505859	+5.31738281	-47.21923828	+1368
+1457971596.65619990	+8.44628906	-6.56542969	-0.76904297	+58.73291016	-10.50292969	-44.71435547	+1780	+8.18261719	-5.84912109	-0.41308594	+14.91943359	-11.46972656	+15.27099609	+1284	+6.72363281	-9.93164063	-0.86132813	+40.93505859	+5.29541016	-47.21923828	+1368
+1457971596.66030000	+8.44628906	-6.56542969	-0.76904297	+58.73291016	-10.50292969	-44.71435547	+1780	+8.18261719	-5.84912109	-0.40869141	+14.94140625	-11.49169922	+15.27099609	+1284	+6.72363281	-9.93164063	-0.86132813	+40.93505859	+5.27343750	-47.24121094	+1368
+1457971596.66450000	+8.44628906	-6.56542969	-0.76904297	+58.73291016	-10.50292969	-44.73632813	+1780	+8.18261719	-5.84912109	-0.40869141	+14.94140625	-11.49169922	+15.27099609	+1284	+6.71923828	-9.93164063	-0.86132813	+40.91308594	+5.27343750	-47.24121094	+1368
+1457971596.66870000	+8.44628906	-6.56542969	-0.76904297	+58.71093750	-10.50292969	-44.75830078	+1780	+8.18261719	-5.84912109	-0.40869141	+14.94140625	-11.49169922	+15.27099609	+1284	+6.71923828	-9.93603516	-0.86572266	+40.89111328	+5.25146484	-47.24121094	+1368
+1457971596.67700000	+8.44628906	-6.56542969	-0.76904297	+58.71093750	-10.50292969	-44.78027344	+1780	+8.18261719	-5.84912109	-0.40869141	+14.94140625	-11.51367188	+15.24902344	+1284	+6.71484375	-9.93603516	-0.86572266	+40.86914063	+5.22949219	-47.24121094	+1368
+1457971596.68109990	+8.44628906	-6.56542969	-0.76904297	+58.68896484	-10.50292969	-44.78027344	+1780	+8.18261719	-5.84912109	-0.40869141	+14.94140625	-11.51367188	+15.24902344	+1284	+6.71484375	-9.93603516	-0.87011719	+40.84716797	+5.22949219	-47.24121094	+1368
+1457971596.68530010	+8.44628906	-6.56542969	-0.76904297	+58.68896484	-10.50292969	-44.80224609	+1780	+8.18261719	-5.84912109	-0.40869141	+14.94140625	-11.51367188	+15.24902344	+1284	+6.71044922	-9.94042969	-0.87011719	+40.82519531	+5.20751953	-47.24121094	+1368
+1457971596.68950010	+8.44628906	-6.56542969	-0.76904297	+58.68896484	-10.50292969	-44.80224609	+1780	+8.18701172	-5.84912109	-0.40869141	+14.96337891	-11.51367188	+15.24902344	+1284	+6.71044922	-9.94042969	-0.87451172	+40.80322266	+5.20751953	-47.24121094	+1368
+1457971596.69359990	+8.44628906	-6.56542969	-0.76904297	+58.68896484	-10.50292969	-44.82421875	+1780	+8.18701172	-5.84912109	-0.40869141	+14.96337891	-11.51367188	+15.24902344	+1284	+6.70605469	-9.94042969	-0.87451172	+40.80322266	+5.18554688	-47.24121094	+1368
+1457971596.69779990	+8.44628906	-6.56542969	-0.76904297	+58.68896484	-10.50292969	-44.82421875	+1780	+8.18701172	-5.84912109	-0.40869141	+14.96337891	-11.53564453	+15.22705078	+1284	+6.70605469	-9.94042969	-0.87890625	+40.78125000	+5.16357422	-47.24121094	+1364
+1457971596.70199990	+8.44628906	-6.56542969	-0.76904297	+58.68896484	-10.50292969	-44.84619141	+1784	+8.18701172	-5.84912109	-0.40869141	+14.96337891	-11.53564453	+15.22705078	+1284	+6.70166016	-9.94042969	-0.87890625	+40.75927734	+5.16357422	-47.24121094	+1364
+1457971596.71030000	+8.44628906	-6.56542969	-0.76464844	+58.66699219	-10.50292969	-44.86816406	+1784	+8.18701172	-5.84912109	-0.40869141	+14.96337891	-11.53564453	+15.22705078	+1284	+6.70166016	-9.94482422	-0.87890625	+40.75927734	+5.14160156	-47.24121094	+1360
+1457971596.71450000	+8.44628906	-6.56542969	-0.76464844	+58.68896484	-10.50292969	-44.89013672	+1784	+8.18701172	-5.84912109	-0.40869141	+14.98535156	-11.55761719	+15.22705078	+1288	+6.70166016	-9.94482422	-0.87890625	+40.75927734	+5.11962891	-47.26318359	+1360
+1457971596.71860000	+8.44628906	-6.56542969	-0.76464844	+58.68896484	-10.52490234	-44.89013672	+1784	+8.18701172	-5.84912109	-0.40869141	+14.98535156	-11.55761719	+15.22705078	+1288	+6.70166016	-9.94482422	-0.87890625	+40.75927734	+5.11962891	-47.26318359	+1360
+1457971596.72280000	+8.44628906	-6.56542969	-0.76464844	+58.68896484	-10.52490234	-44.91210938	+1784	+8.18701172	-5.84912109	-0.40869141	+14.98535156	-11.55761719	+15.22705078	+1288	+6.70605469	-9.94482422	-0.87890625	+40.75927734	+5.09765625	-47.28515625	+1360
+1457971596.72700000	+8.44628906	-6.56542969	-0.76464844	+58.68896484	-10.52490234	-44.91210938	+1784	+8.18701172	-5.84912109	-0.40869141	+14.98535156	-11.57958984	+15.22705078	+1288	+6.70605469	-9.94042969	-0.87890625	+40.78125000	+5.09765625	-47.30712891	+1356
+1457971596.73530010	+8.44628906	-6.56542969	-0.76464844	+58.68896484	-10.54687500	-44.93408203	+1788	+8.18701172	-5.84912109	-0.40869141	+14.98535156	-11.57958984	+15.22705078	+1288	+6.71044922	-9.94042969	-0.87451172	+40.80322266	+5.07568359	-47.35107422	+1356
+1457971596.73950000	+8.45068359	-6.56542969	-0.76464844	+58.68896484	-10.54687500	-44.93408203	+1788	+8.18701172	-5.84912109	-0.40869141	+15.00732422	-11.60156250	+15.22705078	+1288	+6.71044922	-9.94042969	-0.87011719	+40.82519531	+5.07568359	-47.37304688	+1356
+1457971596.74359990	+8.45068359	-6.56542969	-0.76464844	+58.68896484	-10.54687500	-44.93408203	+1788	+8.18701172	-5.84912109	-0.40869141	+15.00732422	-11.60156250	+15.22705078	+1288	+6.71484375	-9.94042969	-0.87011719	+40.84716797	+5.07568359	-47.39501953	+1356
+1457971596.74780010	+8.45068359	-6.56542969	-0.76464844	+58.71093750	-10.54687500	-44.93408203	+1788	+8.18701172	-5.84912109	-0.40869141	+15.00732422	-11.62353516	+15.22705078	+1288	+6.71484375	-9.94042969	-0.87011719	+40.84716797	+5.07568359	-47.39501953	+1356
+1457971596.75190000	+8.45068359	-6.56542969	-0.76025391	+58.71093750	-10.54687500	-44.95605469	+1788	+8.18701172	-5.84912109	-0.40869141	+15.00732422	-11.62353516	+15.22705078	+1288	+6.71923828	-9.94042969	-0.86572266	+40.86914063	+5.05371094	-47.41699219	+1360
+1457971596.75609990	+8.45068359	-6.56542969	-0.76025391	+58.71093750	-10.56884766	-44.95605469	+1788	+8.18701172	-5.84912109	-0.40869141	+15.00732422	-11.62353516	+15.24902344	+1288	+6.71923828	-9.93603516	-0.86572266	+40.89111328	+5.05371094	-47.43896484	+1360
+1457971596.76029990	+8.45068359	-6.56542969	-0.76025391	+58.71093750	-10.56884766	-44.95605469	+1792	+8.18701172	-5.84912109	-0.40869141	+15.00732422	-11.62353516	+15.24902344	+1288	+6.72363281	-9.93603516	-0.86572266	+40.89111328	+5.05371094	-47.43896484	+1360
+1457971596.76860000	+8.45068359	-6.56542969	-0.76025391	+58.71093750	-10.56884766	-44.95605469	+1792	+8.18701172	-5.84912109	-0.40429688	+15.02929688	-11.64550781	+15.24902344	+1288	+6.72363281	-9.93603516	-0.86132813	+40.91308594	+5.03173828	-47.46093750	+1360
+1457971596.77280000	+8.45068359	-6.56542969	-0.76025391	+58.71093750	-10.56884766	-44.95605469	+1792	+8.18701172	-5.84912109	-0.40429688	+15.02929688	-11.64550781	+15.27099609	+1288	+6.72363281	-9.93603516	-0.86132813	+40.91308594	+5.03173828	-47.46093750	+1360
+1457971596.77690010	+8.45068359	-6.56542969	-0.76025391	+58.71093750	-10.56884766	-44.95605469	+1792	+8.18701172	-5.84912109	-0.40429688	+15.02929688	-11.66748047	+15.27099609	+1288	+6.72363281	-9.93603516	-0.86132813	+40.91308594	+5.03173828	-47.48291016	+1360
+1457971596.78110000	+8.45068359	-6.56542969	-0.76025391	+58.71093750	-10.56884766	-44.95605469	+1792	+8.18701172	-5.84912109	-0.40429688	+15.02929688	-11.66748047	+15.27099609	+1288	+6.72363281	-9.93603516	-0.86132813	+40.91308594	+5.03173828	-47.48291016	+1360
+1457971596.78530000	+8.45068359	-6.56542969	-0.76025391	+58.71093750	-10.56884766	-44.95605469	+1792	+8.18701172	-5.84912109	-0.40429688	+15.02929688	-11.66748047	+15.27099609	+1288	+6.72363281	-9.93603516	-0.86132813	+40.91308594	+5.03173828	-47.46093750	+1360
+1457971596.78940010	+8.45068359	-6.56542969	-0.76025391	+58.71093750	-10.59082031	-44.95605469	+1796	+8.18701172	-5.84912109	-0.40429688	+15.02929688	-11.66748047	+15.27099609	+1288	+6.72363281	-9.93603516	-0.86572266	+40.91308594	+5.00976563	-47.46093750	+1360
+1457971596.79360010	+8.45068359	-6.56542969	-0.76025391	+58.71093750	-10.59082031	-44.95605469	+1796	+8.18701172	-5.84912109	-0.40429688	+15.02929688	-11.66748047	+15.29296875	+1288	+6.72363281	-9.93603516	-0.86572266	+40.91308594	+5.00976563	-47.46093750	+1360
+1457971596.80189990	+8.45068359	-6.56542969	-0.76025391	+58.71093750	-10.59082031	-44.95605469	+1796	+8.18701172	-5.84912109	-0.40429688	+15.05126953	-11.68945313	+15.29296875	+1292	+6.72363281	-9.94042969	-0.86572266	+40.89111328	+5.00976563	-47.46093750	+1360
+1457971596.80609990	+8.45068359	-6.56542969	-0.76025391	+58.71093750	-10.59082031	-44.95605469	+1796	+8.18701172	-5.84912109	-0.40429688	+15.05126953	-11.68945313	+15.29296875	+1292	+6.72363281	-9.94042969	-0.86572266	+40.89111328	+5.00976563	-47.46093750	+1360
+1457971596.81030010	+8.45068359	-6.56542969	-0.76025391	+58.71093750	-10.59082031	-44.95605469	+1796	+8.18701172	-5.84912109	-0.40429688	+15.05126953	-11.68945313	+15.29296875	+1292	+6.71923828	-9.94042969	-0.86572266	+40.89111328	+5.00976563	-47.43896484	+1360
+1457971596.81440000	+8.45068359	-6.56542969	-0.76025391	+58.71093750	-10.59082031	-44.95605469	+1796	+8.18701172	-5.85351563	-0.40429688	+15.05126953	-11.68945313	+15.29296875	+1292	+6.71923828	-9.94042969	-0.86572266	+40.86914063	+5.00976563	-47.43896484	+1360
+1457971596.81859990	+8.45068359	-6.56542969	-0.76025391	+58.71093750	-10.59082031	-44.95605469	+1796	+8.18701172	-5.85351563	-0.40429688	+15.05126953	-11.68945313	+15.29296875	+1292	+6.71923828	-9.94042969	-0.87011719	+40.86914063	+4.98779297	-47.43896484	+1360
+1457971596.82279990	+8.45068359	-6.56542969	-0.76025391	+58.71093750	-10.59082031	-44.95605469	+1796	+8.18701172	-5.85351563	-0.40429688	+15.05126953	-11.68945313	+15.31494141	+1292	+6.71923828	-9.94042969	-0.87011719	+40.86914063	+4.98779297	-47.43896484	+1360
+1457971596.83110000	+8.45068359	-6.56542969	-0.76025391	+58.71093750	-10.59082031	-44.95605469	+1800	+8.18701172	-5.85351563	-0.40429688	+15.05126953	-11.71142578	+15.31494141	+1292	+6.71923828	-9.94042969	-0.87011719	+40.86914063	+4.98779297	-47.41699219	+1356
+1457971596.83520010	+8.45068359	-6.56542969	-0.76025391	+58.71093750	-10.59082031	-44.95605469	+1800	+8.18701172	-5.85351563	-0.40429688	+15.05126953	-11.71142578	+15.31494141	+1292	+6.71923828	-9.94042969	-0.87011719	+40.84716797	+4.98779297	-47.41699219	+1356
+1457971596.83940010	+8.45068359	-6.56542969	-0.76025391	+58.71093750	-10.59082031	-44.95605469	+1800	+8.18701172	-5.85351563	-0.39990234	+15.05126953	-11.71142578	+15.31494141	+1292	+6.71923828	-9.94042969	-0.87011719	+40.84716797	+4.98779297	-47.41699219	+1356
+1457971596.84360000	+8.45068359	-6.56542969	-0.76025391	+58.71093750	-10.59082031	-44.95605469	+1800	+8.19140625	-5.85351563	-0.39990234	+15.05126953	-11.71142578	+15.31494141	+1292	+6.71923828	-9.94042969	-0.87011719	+40.84716797	+4.98779297	-47.43896484	+1356
+1457971596.84770010	+8.45068359	-6.56542969	-0.76025391	+58.71093750	-10.61279297	-44.95605469	+1800	+8.19140625	-5.85351563	-0.39990234	+15.05126953	-11.71142578	+15.33691406	+1292	+6.71923828	-9.94042969	-0.87011719	+40.84716797	+4.98779297	-47.43896484	+1356
+1457971596.85190010	+8.45068359	-6.56542969	-0.76025391	+58.73291016	-10.61279297	-44.95605469	+1800	+8.19140625	-5.85351563	-0.39990234	+15.07324219	-11.71142578	+15.33691406	+1292	+6.71923828	-9.94042969	-0.87011719	+40.86914063	+4.96582031	-47.43896484	+1356
+1457971596.85610010	+8.45068359	-6.56542969	-0.76025391	+58.73291016	-10.61279297	-44.95605469	+1800	+8.19140625	-5.85351563	-0.39990234	+15.07324219	-11.73339844	+15.33691406	+1292	+6.71923828	-9.94042969	-0.87011719	+40.86914063	+4.96582031	-47.43896484	+1356
+1457971596.86439990	+8.45068359	-6.56542969	-0.76025391	+58.73291016	-10.61279297	-44.95605469	+1800	+8.19140625	-5.84912109	-0.39990234	+15.07324219	-11.73339844	+15.35888672	+1292	+6.71923828	-9.94042969	-0.87011719	+40.86914063	+4.96582031	-47.43896484	+1356
+1457971596.86859990	+8.45068359	-6.56542969	-0.76025391	+58.73291016	-10.61279297	-44.95605469	+1800	+8.19140625	-5.84912109	-0.39990234	+15.07324219	-11.73339844	+15.35888672	+1292	+6.71923828	-9.94042969	-0.86572266	+40.86914063	+4.96582031	-47.43896484	+1356
+1457971596.87270000	+8.45068359	-6.56542969	-0.76025391	+58.73291016	-10.63476563	-44.95605469	+1800	+8.19140625	-5.84912109	-0.39990234	+15.07324219	-11.73339844	+15.35888672	+1292	+6.72363281	-9.94042969	-0.86572266	+40.86914063	+4.96582031	-47.46093750	+1356
+1457971596.87690000	+8.45068359	-6.56542969	-0.76025391	+58.73291016	-10.63476563	-44.95605469	+1800	+8.19140625	-5.84912109	-0.39990234	+15.07324219	-11.75537109	+15.38085938	+1292	+6.72363281	-9.94042969	-0.86572266	+40.89111328	+4.96582031	-47.46093750	+1356
+1457971596.88109990	+8.45068359	-6.56542969	-0.76025391	+58.73291016	-10.63476563	-44.95605469	+1800	+8.19140625	-5.84912109	-0.39990234	+15.07324219	-11.75537109	+15.38085938	+1292	+6.72363281	-9.94042969	-0.86572266	+40.89111328	+4.96582031	-47.46093750	+1356
+1457971596.88520000	+8.45068359	-6.56542969	-0.76025391	+58.73291016	-10.63476563	-44.95605469	+1800	+8.19140625	-5.84912109	-0.39990234	+15.07324219	-11.75537109	+15.38085938	+1292	+6.72363281	-9.94042969	-0.86572266	+40.89111328	+4.96582031	-47.46093750	+1356
+1457971596.88940000	+8.45068359	-6.56542969	-0.76025391	+58.73291016	-10.65673828	-44.95605469	+1800	+8.19140625	-5.84912109	-0.39990234	+15.07324219	-11.75537109	+15.38085938	+1292	+6.72363281	-9.94042969	-0.86572266	+40.89111328	+4.96582031	-47.46093750	+1356
+1457971596.89770010	+8.45068359	-6.56542969	-0.76025391	+58.73291016	-10.65673828	-44.95605469	+1804	+8.19140625	-5.84912109	-0.39990234	+15.07324219	-11.77734375	+15.40283203	+1292	+6.72363281	-9.93603516	-0.86572266	+40.89111328	+4.96582031	-47.46093750	+1356
+1457971596.90190010	+8.45068359	-6.56542969	-0.76025391	+58.75488281	-10.65673828	-44.95605469	+1804	+8.19140625	-5.84912109	-0.39990234	+15.07324219	-11.77734375	+15.40283203	+1292	+6.72363281	-9.93603516	-0.86572266	+40.89111328	+4.96582031	-47.48291016	+1356
+1457971596.90599990	+8.45068359	-6.56542969	-0.76025391	+58.75488281	-10.67871094	-44.95605469	+1804	+8.19140625	-5.84912109	-0.39990234	+15.07324219	-11.77734375	+15.40283203	+1292	+6.72363281	-9.93603516	-0.86572266	+40.89111328	+4.96582031	-47.46093750	+1356
+1457971596.91020010	+8.45068359	-6.56542969	-0.76025391	+58.75488281	-10.67871094	-44.95605469	+1804	+8.19140625	-5.84912109	-0.39990234	+15.07324219	-11.77734375	+15.40283203	+1292	+6.72363281	-9.93603516	-0.86572266	+40.89111328	+4.96582031	-47.46093750	+1356
+1457971596.91440010	+8.45068359	-6.56542969	-0.76025391	+58.75488281	-10.67871094	-44.95605469	+1804	+8.19140625	-5.84912109	-0.39990234	+15.07324219	-11.77734375	+15.42480469	+1292	+6.72363281	-9.93603516	-0.86572266	+40.89111328	+4.96582031	-47.46093750	+1356
+1457971596.91849990	+8.45507813	-6.56542969	-0.76025391	+58.75488281	-10.70068359	-44.95605469	+1804	+8.19140625	-5.84912109	-0.39990234	+15.07324219	-11.77734375	+15.42480469	+1292	+6.72363281	-9.93603516	-0.86572266	+40.89111328	+4.96582031	-47.46093750	+1356
+1457971596.92689990	+8.45507813	-6.56542969	-0.76025391	+58.75488281	-10.70068359	-44.93408203	+1804	+8.19140625	-5.84912109	-0.39990234	+15.05126953	-11.77734375	+15.42480469	+1292	+6.72363281	-9.94042969	-0.86572266	+40.86914063	+4.94384766	-47.46093750	+1356
+1457971596.93100000	+8.45507813	-6.56542969	-0.76025391	+58.75488281	-10.70068359	-44.93408203	+1804	+8.19140625	-5.84912109	-0.39990234	+15.05126953	-11.77734375	+15.42480469	+1292	+6.72363281	-9.94042969	-0.86572266	+40.86914063	+4.94384766	-47.43896484	+1356
+1457971596.93520000	+8.45507813	-6.56542969	-0.76025391	+58.75488281	-10.72265625	-44.93408203	+1804	+8.19140625	-5.84912109	-0.39990234	+15.05126953	-11.75537109	+15.42480469	+1292	+6.71923828	-9.94042969	-0.86572266	+40.86914063	+4.94384766	-47.43896484	+1356
+1457971596.93940000	+8.45507813	-6.56103516	-0.76025391	+58.75488281	-10.72265625	-44.91210938	+1804	+8.19140625	-5.84912109	-0.39990234	+15.05126953	-11.75537109	+15.44677734	+1292	+6.71923828	-9.94042969	-0.87011719	+40.84716797	+4.94384766	-47.43896484	+1356
+1457971596.94350000	+8.45507813	-6.56103516	-0.76025391	+58.75488281	-10.72265625	-44.91210938	+1804	+8.19140625	-5.84912109	-0.39990234	+15.05126953	-11.75537109	+15.44677734	+1292	+6.71923828	-9.94042969	-0.87011719	+40.84716797	+4.94384766	-47.43896484	+1356
+1457971596.94770000	+8.45507813	-6.56103516	-0.76025391	+58.75488281	-10.72265625	-44.91210938	+1804	+8.19140625	-5.84912109	-0.39990234	+15.05126953	-11.75537109	+15.44677734	+1292	+6.71923828	-9.94042969	-0.87011719	+40.84716797	+4.94384766	-47.41699219	+1356
+1457971596.95190000	+8.45507813	-6.56103516	-0.76025391	+58.75488281	-10.74462891	-44.91210938	+1804	+8.19140625	-5.84912109	-0.39990234	+15.05126953	-11.75537109	+15.44677734	+1292	+6.71923828	-9.94042969	-0.87011719	+40.84716797	+4.94384766	-47.41699219	+1356
+1457971596.95600010	+8.45507813	-6.56103516	-0.76025391	+58.75488281	-10.74462891	-44.89013672	+1804	+8.19140625	-5.84912109	-0.39990234	+15.05126953	-11.75537109	+15.44677734	+1292	+6.71923828	-9.94042969	-0.87011719	+40.82519531	+4.94384766	-47.41699219	+1356
+1457971596.96440010	+8.45507813	-6.56103516	-0.76025391	+58.75488281	-10.76660156	-44.89013672	+1804	+8.19140625	-5.84912109	-0.39990234	+15.05126953	-11.77734375	+15.46875000	+1296	+6.71923828	-9.94042969	-0.87011719	+40.82519531	+4.94384766	-47.41699219	+1356
+1457971596.96849990	+8.45507813	-6.56103516	-0.76025391	+58.77685547	-10.76660156	-44.89013672	+1804	+8.19140625	-5.84912109	-0.39550781	+15.05126953	-11.77734375	+15.46875000	+1296	+6.71923828	-9.94042969	-0.87011719	+40.82519531	+4.94384766	-47.41699219	+1356
+1457971596.97270010	+8.45507813	-6.56103516	-0.76025391	+58.77685547	-10.78857422	-44.89013672	+1804	+8.19140625	-5.84912109	-0.39550781	+15.05126953	-11.77734375	+15.46875000	+1296	+6.71923828	-9.94042969	-0.87011719	+40.82519531	+4.94384766	-47.41699219	+1356
+1457971596.97690010	+8.45507813	-6.56103516	-0.76025391	+58.77685547	-10.78857422	-44.89013672	+1804	+8.19140625	-5.84912109	-0.39550781	+15.05126953	-11.77734375	+15.46875000	+1296	+6.71923828	-9.94042969	-0.87011719	+40.82519531	+4.94384766	-47.41699219	+1356
+1457971596.98099990	+8.45507813	-6.56103516	-0.76025391	+58.77685547	-10.78857422	-44.89013672	+1804	+8.19580078	-5.84912109	-0.39550781	+15.05126953	-11.77734375	+15.46875000	+1296	+6.71923828	-9.94042969	-0.87011719	+40.82519531	+4.94384766	-47.41699219	+1356
+1457971596.98930000	+8.45507813	-6.56103516	-0.75585938	+58.77685547	-10.81054688	-44.89013672	+1804	+8.19580078	-5.84912109	-0.39550781	+15.05126953	-11.79931641	+15.49072266	+1296	+6.71923828	-9.94042969	-0.86572266	+40.82519531	+4.94384766	-47.41699219	+1356
+1457971596.99350000	+8.45947266	-6.56103516	-0.75585938	+58.79882813	-10.83251953	-44.89013672	+1808	+8.19580078	-5.84912109	-0.39550781	+15.05126953	-11.79931641	+15.49072266	+1296	+6.72363281	-9.93603516	-0.86572266	+40.82519531	+4.92187500	-47.43896484	+1356
+1457971596.99770000	+8.45947266	-6.56103516	-0.75585938	+58.79882813	-10.83251953	-44.91210938	+1808	+8.19580078	-5.84912109	-0.39550781	+15.02929688	-11.79931641	+15.49072266	+1296	+6.72363281	-9.93603516	-0.86572266	+40.84716797	+4.92187500	-47.43896484	+1356
+1457971597.00180010	+8.45947266	-6.56103516	-0.75585938	+58.79882813	-10.83251953	-44.91210938	+1808	+8.19580078	-5.84912109	-0.39550781	+15.02929688	-11.82128906	+15.49072266	+1296	+6.72363281	-9.93603516	-0.86572266	+40.84716797	+4.92187500	-47.43896484	+1356
+1457971597.00600000	+8.45947266	-6.56103516	-0.75585938	+58.79882813	-10.85449219	-44.91210938	+1808	+8.19580078	-5.84912109	-0.39550781	+15.02929688	-11.82128906	+15.49072266	+1296	+6.72363281	-9.93603516	-0.86572266	+40.84716797	+4.92187500	-47.46093750	+1356
+1457971597.01020000	+8.45947266	-6.56103516	-0.75585938	+58.79882813	-10.85449219	-44.91210938	+1808	+8.19580078	-5.84912109	-0.39550781	+15.02929688	-11.82128906	+15.49072266	+1296	+6.72802734	-9.93603516	-0.86132813	+40.84716797	+4.92187500	-47.46093750	+1356
+1457971597.01430010	+8.45947266	-6.56103516	-0.75585938	+58.79882813	-10.85449219	-44.91210938	+1808	+8.19580078	-5.84912109	-0.39550781	+15.02929688	-11.82128906	+15.49072266	+1296	+6.72802734	-9.93603516	-0.86132813	+40.84716797	+4.92187500	-47.46093750	+1356
+1457971597.02270010	+8.45947266	-6.56103516	-0.75146484	+58.79882813	-10.87646484	-44.91210938	+1808	+8.19580078	-5.84912109	-0.39550781	+15.02929688	-11.84326172	+15.49072266	+1300	+6.72802734	-9.93603516	-0.86132813	+40.84716797	+4.92187500	-47.46093750	+1360
+1457971597.02679990	+8.45947266	-6.56103516	-0.75146484	+58.79882813	-10.87646484	-44.91210938	+1808	+8.19580078	-5.84912109	-0.39550781	+15.02929688	-11.84326172	+15.49072266	+1300	+6.72802734	-9.93603516	-0.86132813	+40.84716797	+4.89990234	-47.46093750	+1360
+1457971597.03099990	+8.45947266	-6.56103516	-0.75146484	+58.79882813	-10.87646484	-44.91210938	+1808	+8.19580078	-5.84912109	-0.39550781	+15.02929688	-11.84326172	+15.49072266	+1300	+6.72802734	-9.93603516	-0.86132813	+40.84716797	+4.89990234	-47.46093750	+1360
+1457971597.03520010	+8.45947266	-6.56103516	-0.75146484	+58.79882813	-10.87646484	-44.91210938	+1812	+8.19580078	-5.84912109	-0.39550781	+15.02929688	-11.84326172	+15.49072266	+1300	+6.72802734	-9.93603516	-0.86132813	+40.82519531	+4.89990234	-47.46093750	+1360
+1457971597.03930000	+8.45947266	-6.56103516	-0.75146484	+58.79882813	-10.87646484	-44.91210938	+1812	+8.19580078	-5.84912109	-0.39550781	+15.02929688	-11.84326172	+15.49072266	+1300	+6.72363281	-9.93603516	-0.86572266	+40.82519531	+4.89990234	-47.43896484	+1360
+1457971597.04349990	+8.45947266	-6.56103516	-0.75146484	+58.79882813	-10.87646484	-44.91210938	+1812	+8.19580078	-5.84912109	-0.39550781	+15.02929688	-11.84326172	+15.49072266	+1300	+6.72363281	-9.93603516	-0.86572266	+40.80322266	+4.89990234	-47.43896484	+1360
+1457971597.05180000	+8.45947266	-6.56103516	-0.75146484	+58.79882813	-10.87646484	-44.91210938	+1812	+8.19580078	-5.84912109	-0.39550781	+15.02929688	-11.84326172	+15.49072266	+1300	+6.72363281	-9.93603516	-0.86572266	+40.78125000	+4.89990234	-47.43896484	+1360
+1457971597.05600000	+8.45947266	-6.56103516	-0.75146484	+58.79882813	-10.87646484	-44.91210938	+1812	+8.19580078	-5.84912109	-0.39550781	+15.02929688	-11.84326172	+15.49072266	+1300	+6.72363281	-9.93603516	-0.86572266	+40.78125000	+4.87792969	-47.41699219	+1360
+1457971597.06010010	+8.45947266	-6.56103516	-0.75146484	+58.79882813	-10.87646484	-44.91210938	+1812	+8.19580078	-5.84912109	-0.39550781	+15.02929688	-11.84326172	+15.49072266	+1300	+6.71923828	-9.93603516	-0.86572266	+40.78125000	+4.87792969	-47.41699219	+1360
+1457971597.06430010	+8.45947266	-6.56103516	-0.75146484	+58.79882813	-10.87646484	-44.91210938	+1812	+8.19580078	-5.84912109	-0.39550781	+15.02929688	-11.84326172	+15.49072266	+1300	+6.71923828	-9.93603516	-0.86572266	+40.75927734	+4.87792969	-47.41699219	+1360
+1457971597.06850000	+8.45947266	-6.56103516	-0.75146484	+58.79882813	-10.87646484	-44.91210938	+1812	+8.19580078	-5.84912109	-0.39550781	+15.02929688	-11.84326172	+15.49072266	+1300	+6.71923828	-9.93603516	-0.86572266	+40.75927734	+4.87792969	-47.41699219	+1360
+1457971597.07259990	+8.45947266	-6.56103516	-0.75146484	+58.79882813	-10.87646484	-44.91210938	+1812	+8.19580078	-5.84912109	-0.39550781	+15.02929688	-11.84326172	+15.49072266	+1300	+6.71923828	-9.94042969	-0.87011719	+40.73730469	+4.87792969	-47.41699219	+1360
+1457971597.07680010	+8.45947266	-6.56103516	-0.75146484	+58.79882813	-10.89843750	-44.91210938	+1812	+8.19580078	-5.84912109	-0.39550781	+15.02929688	-11.84326172	+15.49072266	+1300	+6.71923828	-9.94042969	-0.87011719	+40.73730469	+4.87792969	-47.41699219	+1360
+1457971597.08509990	+8.45947266	-6.56103516	-0.75146484	+58.79882813	-10.89843750	-44.91210938	+1812	+8.19580078	-5.84912109	-0.39550781	+15.02929688	-11.84326172	+15.49072266	+1300	+6.71923828	-9.94042969	-0.87011719	+40.73730469	+4.87792969	-47.41699219	+1360
+1457971597.08929990	+8.45947266	-6.56103516	-0.75146484	+58.79882813	-10.89843750	-44.91210938	+1812	+8.19580078	-5.84912109	-0.39550781	+15.02929688	-11.84326172	+15.49072266	+1300	+6.71923828	-9.94042969	-0.87011719	+40.73730469	+4.87792969	-47.41699219	+1360
+1457971597.09349990	+8.45947266	-6.56103516	-0.75146484	+58.79882813	-10.89843750	-44.91210938	+1816	+8.19580078	-5.84912109	-0.39550781	+15.02929688	-11.84326172	+15.49072266	+1300	+6.71923828	-9.94042969	-0.86572266	+40.73730469	+4.87792969	-47.41699219	+1360
+1457971597.09760000	+8.45947266	-6.56103516	-0.75146484	+58.79882813	-10.89843750	-44.91210938	+1816	+8.19580078	-5.84912109	-0.39111328	+15.02929688	-11.86523438	+15.49072266	+1300	+6.71923828	-9.94042969	-0.86572266	+40.73730469	+4.87792969	-47.41699219	+1360
+1457971597.10180000	+8.45947266	-6.56103516	-0.75146484	+58.79882813	-10.89843750	-44.93408203	+1816	+8.20019531	-5.84912109	-0.39111328	+15.02929688	-11.86523438	+15.49072266	+1300	+6.71923828	-9.94042969	-0.86572266	+40.73730469	+4.87792969	-47.41699219	+1360
+1457971597.10599990	+8.45947266	-6.56103516	-0.75146484	+58.79882813	-10.92041016	-44.93408203	+1816	+8.20019531	-5.84912109	-0.39111328	+15.02929688	-11.86523438	+15.49072266	+1300	+6.71923828	-9.93603516	-0.86572266	+40.73730469	+4.87792969	-47.43896484	+1360
+1457971597.11430000	+8.45947266	-6.56103516	-0.74707031	+58.79882813	-10.92041016	-44.93408203	+1816	+8.20019531	-5.84912109	-0.39111328	+15.02929688	-11.86523438	+15.49072266	+1300	+6.72363281	-9.93603516	-0.86572266	+40.73730469	+4.85595703	-47.43896484	+1364
+1457971597.11850000	+8.45947266	-6.56103516	-0.74707031	+58.79882813	-10.92041016	-44.93408203	+1816	+8.20019531	-5.84912109	-0.39111328	+15.02929688	-11.88720703	+15.49072266	+1304	+6.72363281	-9.93603516	-0.86132813	+40.73730469	+4.85595703	-47.46093750	+1364
+1457971597.12260010	+8.45947266	-6.56103516	-0.74707031	+58.79882813	-10.94238281	-44.93408203	+1816	+8.20019531	-5.84912109	-0.39111328	+15.02929688	-11.88720703	+15.49072266	+1304	+6.72363281	-9.93603516	-0.86132813	+40.75927734	+4.85595703	-47.46093750	+1364
+1457971597.12680010	+8.46386719	-6.56103516	-0.74707031	+58.79882813	-10.94238281	-44.93408203	+1816	+8.20019531	-5.84912109	-0.39111328	+15.02929688	-11.88720703	+15.49072266	+1304	+6.72802734	-9.93603516	-0.86132813	+40.75927734	+4.85595703	-47.46093750	+1364
+1457971597.13100000	+8.46386719	-6.56103516	-0.74707031	+58.79882813	-10.94238281	-44.93408203	+1816	+8.20019531	-5.84912109	-0.39111328	+15.02929688	-11.88720703	+15.49072266	+1304	+6.72802734	-9.93603516	-0.86132813	+40.75927734	+4.85595703	-47.48291016	+1364
+1457971597.13509990	+8.46386719	-6.56103516	-0.74707031	+58.82080078	-10.94238281	-44.95605469	+1820	+8.20019531	-5.84912109	-0.39111328	+15.02929688	-11.88720703	+15.49072266	+1304	+6.72802734	-9.93603516	-0.85693359	+40.75927734	+4.85595703	-47.48291016	+1364
+1457971597.13930010	+8.46386719	-6.56103516	-0.74707031	+58.82080078	-10.94238281	-44.95605469	+1820	+8.20019531	-5.84912109	-0.39111328	+15.02929688	-11.90917969	+15.51269531	+1304	+6.72802734	-9.93603516	-0.85693359	+40.75927734	+4.85595703	-47.48291016	+1368
+1457971597.14759990	+8.46386719	-6.56103516	-0.74707031	+58.82080078	-10.96435547	-44.95605469	+1820	+8.20019531	-5.84912109	-0.39111328	+15.00732422	-11.90917969	+15.49072266	+1304	+6.72802734	-9.93603516	-0.85693359	+40.75927734	+4.83398438	-47.48291016	+1368
+1457971597.15179990	+8.46386719	-6.56103516	-0.74707031	+58.82080078	-10.96435547	-44.95605469	+1820	+8.20019531	-5.84912109	-0.39111328	+15.00732422	-11.90917969	+15.49072266	+1304	+6.72802734	-9.93603516	-0.85693359	+40.75927734	+4.83398438	-47.48291016	+1368
+1457971597.15590000	+8.46386719	-6.56103516	-0.74707031	+58.82080078	-10.96435547	-44.95605469	+1820	+8.20019531	-5.84912109	-0.39111328	+15.00732422	-11.90917969	+15.49072266	+1304	+6.72802734	-9.93603516	-0.85693359	+40.73730469	+4.83398438	-47.48291016	+1368
+1457971597.16010000	+8.46386719	-6.56103516	-0.74707031	+58.82080078	-10.96435547	-44.95605469	+1820	+8.20019531	-5.84912109	-0.39111328	+15.00732422	-11.90917969	+15.49072266	+1304	+6.72802734	-9.93603516	-0.85693359	+40.73730469	+4.83398438	-47.48291016	+1368
+1457971597.16430000	+8.46386719	-6.56103516	-0.74707031	+58.82080078	-10.96435547	-44.95605469	+1820	+8.20019531	-5.84912109	-0.39111328	+15.00732422	-11.90917969	+15.49072266	+1304	+6.72802734	-9.93603516	-0.86132813	+40.73730469	+4.83398438	-47.48291016	+1368
+1457971597.16840000	+8.46386719	-6.56103516	-0.74707031	+58.79882813	-10.96435547	-44.95605469	+1820	+8.20019531	-5.84912109	-0.39111328	+15.00732422	-11.90917969	+15.49072266	+1304	+6.72802734	-9.93603516	-0.86132813	+40.71533203	+4.83398438	-47.48291016	+1368
+1457971597.17680000	+8.46386719	-6.56103516	-0.74707031	+58.79882813	-10.96435547	-44.95605469	+1820	+8.20019531	-5.84912109	-0.39111328	+15.00732422	-11.90917969	+15.49072266	+1304	+6.72363281	-9.94042969	-0.86132813	+40.71533203	+4.83398438	-47.46093750	+1368
+1457971597.18090010	+8.46386719	-6.56103516	-0.74707031	+58.79882813	-10.96435547	-44.93408203	+1820	+8.20019531	-5.84912109	-0.39111328	+15.00732422	-11.90917969	+15.49072266	+1304	+6.72363281	-9.94042969	-0.86132813	+40.69335938	+4.83398438	-47.46093750	+1368
+1457971597.18510010	+8.46386719	-6.56103516	-0.74707031	+58.79882813	-10.96435547	-44.93408203	+1820	+8.20019531	-5.84912109	-0.39111328	+15.00732422	-11.90917969	+15.49072266	+1304	+6.72363281	-9.94042969	-0.86132813	+40.69335938	+4.83398438	-47.46093750	+1368
+1457971597.18930010	+8.46386719	-6.56103516	-0.74707031	+58.79882813	-10.96435547	-44.93408203	+1820	+8.20019531	-5.84912109	-0.39111328	+15.00732422	-11.90917969	+15.49072266	+1304	+6.72363281	-9.94042969	-0.86132813	+40.69335938	+4.83398438	-47.46093750	+1368
+1457971597.19339990	+8.46386719	-6.56103516	-0.74707031	+58.79882813	-10.96435547	-44.93408203	+1820	+8.20019531	-5.84912109	-0.39111328	+15.00732422	-11.90917969	+15.49072266	+1304	+6.72363281	-9.94042969	-0.86132813	+40.69335938	+4.83398438	-47.46093750	+1368
+1457971597.19759990	+8.46386719	-6.56103516	-0.74707031	+58.79882813	-10.96435547	-44.93408203	+1820	+8.20019531	-5.84912109	-0.39111328	+15.00732422	-11.93115234	+15.49072266	+1304	+6.72363281	-9.94042969	-0.86132813	+40.69335938	+4.83398438	-47.46093750	+1364
+1457971597.20590000	+8.46386719	-6.56103516	-0.74707031	+58.79882813	-10.96435547	-44.93408203	+1820	+8.20019531	-5.84912109	-0.39111328	+15.00732422	-11.93115234	+15.49072266	+1304	+6.72363281	-9.94042969	-0.86132813	+40.67138672	+4.83398438	-47.46093750	+1364
+1457971597.21009990	+8.46386719	-6.56103516	-0.74707031	+58.79882813	-10.96435547	-44.93408203	+1820	+8.20019531	-5.84912109	-0.39111328	+15.00732422	-11.93115234	+15.49072266	+1308	+6.72363281	-9.94042969	-0.86132813	+40.67138672	+4.83398438	-47.46093750	+1364
+1457971597.21420000	+8.46386719	-6.56103516	-0.74707031	+58.79882813	-10.96435547	-44.93408203	+1820	+8.20019531	-5.84912109	-0.39111328	+15.00732422	-11.93115234	+15.49072266	+1308	+6.72363281	-9.94042969	-0.86132813	+40.67138672	+4.83398438	-47.46093750	+1364
+1457971597.21840000	+8.46386719	-6.56103516	-0.74707031	+58.79882813	-10.96435547	-44.93408203	+1820	+8.20019531	-5.84912109	-0.39111328	+15.00732422	-11.93115234	+15.49072266	+1308	+6.72363281	-9.94042969	-0.86132813	+40.67138672	+4.81201172	-47.46093750	+1364
+1457971597.22260000	+8.46386719	-6.56103516	-0.74707031	+58.79882813	-10.96435547	-44.95605469	+1820	+8.20019531	-5.84912109	-0.39111328	+15.00732422	-11.93115234	+15.49072266	+1308	+6.72363281	-9.94042969	-0.86132813	+40.69335938	+4.81201172	-47.46093750	+1364
+1457971597.22670010	+8.46386719	-6.56103516	-0.74707031	+58.79882813	-10.96435547	-44.95605469	+1820	+8.20019531	-5.84912109	-0.39111328	+15.00732422	-11.93115234	+15.49072266	+1308	+6.72363281	-9.94042969	-0.86132813	+40.69335938	+4.81201172	-47.46093750	+1364
+1457971597.23510000	+8.46386719	-6.56103516	-0.74707031	+58.79882813	-10.98632813	-44.95605469	+1820	+8.20019531	-5.84912109	-0.39111328	+15.00732422	-11.93115234	+15.49072266	+1308	+6.72363281	-9.94042969	-0.86132813	+40.69335938	+4.81201172	-47.48291016	+1364
+1457971597.23920010	+8.46386719	-6.56103516	-0.74707031	+58.79882813	-10.98632813	-44.95605469	+1824	+8.20019531	-5.84912109	-0.39111328	+15.00732422	-11.93115234	+15.49072266	+1308	+6.72363281	-9.94042969	-0.86132813	+40.69335938	+4.81201172	-47.48291016	+1364
+1457971597.24340010	+8.46386719	-6.56103516	-0.74707031	+58.79882813	-10.98632813	-44.95605469	+1824	+8.20019531	-5.84912109	-0.39111328	+15.00732422	-11.93115234	+15.49072266	+1308	+6.72802734	-9.93603516	-0.86132813	+40.71533203	+4.81201172	-47.48291016	+1364
+1457971597.24760010	+8.46386719	-6.56103516	-0.74707031	+58.79882813	-10.98632813	-44.95605469	+1824	+8.20019531	-5.84912109	-0.39111328	+15.00732422	-11.95312500	+15.49072266	+1312	+6.72802734	-9.93603516	-0.86132813	+40.71533203	+4.81201172	-47.48291016	+1364
+1457971597.25169990	+8.46386719	-6.56103516	-0.74707031	+58.79882813	-10.98632813	-44.95605469	+1824	+8.20019531	-5.84912109	-0.39111328	+15.00732422	-11.95312500	+15.49072266	+1312	+6.72802734	-9.93603516	-0.85693359	+40.71533203	+4.81201172	-47.48291016	+1364
+1457971597.25589990	+8.46386719	-6.56103516	-0.74707031	+58.79882813	-10.98632813	-44.95605469	+1824	+8.20019531	-5.84912109	-0.39111328	+15.00732422	-11.95312500	+15.49072266	+1312	+6.72802734	-9.93603516	-0.85693359	+40.71533203	+4.81201172	-47.50488281	+1364
+1457971597.26009990	+8.46386719	-6.56103516	-0.74707031	+58.79882813	-10.98632813	-44.95605469	+1824	+8.20019531	-5.84912109	-0.39111328	+15.00732422	-11.95312500	+15.49072266	+1312	+6.72802734	-9.93603516	-0.85693359	+40.71533203	+4.81201172	-47.50488281	+1364
+1457971597.26840000	+8.46386719	-6.56103516	-0.74707031	+58.79882813	-10.98632813	-44.95605469	+1824	+8.20019531	-5.84912109	-0.39111328	+15.00732422	-11.95312500	+15.49072266	+1312	+6.72802734	-9.93603516	-0.85693359	+40.71533203	+4.81201172	-47.50488281	+1364
+1457971597.27259990	+8.46386719	-6.56103516	-0.74707031	+58.79882813	-10.98632813	-44.95605469	+1824	+8.20458984	-5.84912109	-0.39111328	+15.00732422	-11.95312500	+15.49072266	+1312	+6.72802734	-9.93603516	-0.85693359	+40.71533203	+4.81201172	-47.50488281	+1364
+1457971597.27670000	+8.46386719	-6.56103516	-0.74707031	+58.79882813	-10.98632813	-44.95605469	+1824	+8.20458984	-5.84912109	-0.39111328	+15.00732422	-11.95312500	+15.49072266	+1312	+6.72802734	-9.93603516	-0.85693359	+40.71533203	+4.81201172	-47.50488281	+1364
+1457971597.28090000	+8.46386719	-6.56103516	-0.74707031	+58.79882813	-10.98632813	-44.95605469	+1824	+8.20458984	-5.84912109	-0.39111328	+15.00732422	-11.95312500	+15.49072266	+1312	+6.72802734	-9.93603516	-0.85693359	+40.71533203	+4.81201172	-47.50488281	+1364
+1457971597.28510000	+8.46386719	-6.56103516	-0.74707031	+58.79882813	-10.98632813	-44.95605469	+1824	+8.20458984	-5.84912109	-0.39111328	+15.00732422	-11.95312500	+15.49072266	+1312	+6.72802734	-9.94042969	-0.85693359	+40.71533203	+4.81201172	-47.50488281	+1364
+1457971597.29340000	+8.46386719	-6.56103516	-0.74707031	+58.79882813	-10.98632813	-44.95605469	+1824	+8.20458984	-5.84912109	-0.39111328	+15.00732422	-11.95312500	+15.49072266	+1312	+6.72802734	-9.94042969	-0.86132813	+40.69335938	+4.81201172	-47.50488281	+1364
+1457971597.29749990	+8.46386719	-6.56103516	-0.74707031	+58.77685547	-10.98632813	-44.95605469	+1824	+8.20458984	-5.84912109	-0.39111328	+15.00732422	-11.95312500	+15.49072266	+1316	+6.72802734	-9.94042969	-0.86132813	+40.69335938	+4.81201172	-47.48291016	+1364
+1457971597.30170010	+8.46386719	-6.56103516	-0.74707031	+58.77685547	-10.98632813	-44.95605469	+1828	+8.20458984	-5.84912109	-0.39111328	+15.00732422	-11.95312500	+15.46875000	+1316	+6.72363281	-9.94042969	-0.86132813	+40.69335938	+4.79003906	-47.48291016	+1364
+1457971597.30590010	+8.46386719	-6.56103516	-0.74707031	+58.77685547	-10.98632813	-44.95605469	+1828	+8.20458984	-5.84912109	-0.39111328	+15.00732422	-11.95312500	+15.46875000	+1316	+6.72363281	-9.94042969	-0.86132813	+40.67138672	+4.79003906	-47.48291016	+1364
+1457971597.30999990	+8.46386719	-6.56103516	-0.74707031	+58.77685547	-10.98632813	-44.95605469	+1828	+8.20458984	-5.84912109	-0.39111328	+15.00732422	-11.95312500	+15.46875000	+1316	+6.72363281	-9.94042969	-0.86132813	+40.67138672	+4.79003906	-47.48291016	+1364
+1457971597.31839990	+8.46386719	-6.56103516	-0.74707031	+58.77685547	-10.98632813	-44.97802734	+1828	+8.20458984	-5.84912109	-0.39111328	+14.98535156	-11.95312500	+15.46875000	+1316	+6.72363281	-9.94042969	-0.86132813	+40.67138672	+4.79003906	-47.48291016	+1364
+1457971597.32250000	+8.46386719	-6.56103516	-0.74707031	+58.75488281	-10.98632813	-44.97802734	+1828	+8.20458984	-5.84912109	-0.39111328	+14.98535156	-11.95312500	+15.46875000	+1316	+6.72363281	-9.94042969	-0.86132813	+40.64941406	+4.79003906	-47.48291016	+1364
+1457971597.32670000	+8.46386719	-6.56103516	-0.74707031	+58.75488281	-10.98632813	-44.97802734	+1828	+8.20458984	-5.84912109	-0.39111328	+14.98535156	-11.95312500	+15.46875000	+1316	+6.72363281	-9.94042969	-0.86132813	+40.64941406	+4.79003906	-47.48291016	+1364
+1457971597.33090000	+8.46386719	-6.56103516	-0.74707031	+58.75488281	-10.98632813	-44.97802734	+1828	+8.20458984	-5.84912109	-0.39111328	+14.98535156	-11.95312500	+15.46875000	+1316	+6.72363281	-9.94042969	-0.86132813	+40.64941406	+4.79003906	-47.48291016	+1364
+1457971597.33500000	+8.46386719	-6.56542969	-0.74707031	+58.75488281	-10.98632813	-44.97802734	+1828	+8.20458984	-5.84912109	-0.39111328	+14.98535156	-11.95312500	+15.46875000	+1320	+6.72363281	-9.94042969	-0.86132813	+40.64941406	+4.79003906	-47.48291016	+1364
+1457971597.33920000	+8.46386719	-6.56542969	-0.74707031	+58.75488281	-10.98632813	-44.97802734	+1828	+8.20458984	-5.84912109	-0.39111328	+14.98535156	-11.95312500	+15.46875000	+1320	+6.72363281	-9.94042969	-0.86132813	+40.64941406	+4.79003906	-47.48291016	+1360
+1457971597.34750010	+8.46386719	-6.56542969	-0.74707031	+58.73291016	-10.98632813	-44.97802734	+1828	+8.20458984	-5.84912109	-0.39111328	+14.98535156	-11.97509766	+15.46875000	+1320	+6.72363281	-9.94042969	-0.86132813	+40.64941406	+4.79003906	-47.48291016	+1360
+1457971597.35170010	+8.46826172	-6.56542969	-0.74707031	+58.73291016	-10.98632813	-44.97802734	+1832	+8.20458984	-5.84912109	-0.39111328	+14.98535156	-11.97509766	+15.46875000	+1320	+6.72363281	-9.94042969	-0.86132813	+40.64941406	+4.79003906	-47.48291016	+1360
+1457971597.35590000	+8.46826172	-6.56542969	-0.74707031	+58.73291016	-10.98632813	-44.97802734	+1832	+8.20458984	-5.84912109	-0.39111328	+14.98535156	-11.97509766	+15.46875000	+1320	+6.72363281	-9.94042969	-0.86132813	+40.64941406	+4.79003906	-47.50488281	+1360
+1457971597.35999990	+8.46826172	-6.56542969	-0.74707031	+58.73291016	-10.98632813	-44.97802734	+1832	+8.20898438	-5.84912109	-0.39111328	+14.98535156	-11.97509766	+15.46875000	+1320	+6.72802734	-9.94042969	-0.86132813	+40.64941406	+4.79003906	-47.50488281	+1360
+1457971597.36420010	+8.46826172	-6.56542969	-0.74707031	+58.73291016	-10.98632813	-44.97802734	+1832	+8.20898438	-5.84912109	-0.39111328	+14.98535156	-11.99707031	+15.46875000	+1320	+6.72802734	-9.94042969	-0.86132813	+40.67138672	+4.79003906	-47.50488281	+1364
+1457971597.36830000	+8.46826172	-6.56542969	-0.74707031	+58.73291016	-10.98632813	-44.97802734	+1832	+8.20898438	-5.84912109	-0.39111328	+14.98535156	-11.99707031	+15.46875000	+1320	+6.72802734	-9.94042969	-0.85693359	+40.67138672	+4.79003906	-47.52685547	+1364
+1457971597.37669990	+8.46826172	-6.56542969	-0.74707031	+58.73291016	-10.98632813	-44.97802734	+1832	+8.20898438	-5.84912109	-0.39111328	+14.96337891	-11.99707031	+15.46875000	+1320	+6.72802734	-9.94042969	-0.85693359	+40.67138672	+4.79003906	-47.52685547	+1364
