# Supplementary material for: A direct effect of perception on action when grasping a cup
Source: Sci Rep. 2018 Jan 9;8:171. doi: 10.1038/s41598-017-18591-5 (PMC5760564; doi:10.1038/s41598-017-18591-5)
Supplement: Supplementary file 6 — Supplementary Information [file 41598_2017_18591_MOESM6_ESM.zip › SciRep_Data/S01instruct/S01_100instruct_Tr94.dat]

+1000000000000.00000000	+0.00000000	+0.00000000	+0.00000000	+0.00000000	+0.00000000	+0.00000000	+0	+0.00000000	+0.00000000	+0.00000000	+0.00000000	+0.00000000	+0.00000000	+0	+0.00000000	+0.00000000	+0.00000000	+0.00000000	+0.00000000	+0.00000000	+0
+1457971597.38080000	+8.46826172	-6.56542969	-0.74707031	+58.73291016	-10.98632813	-44.97802734	+1832	+8.20898438	-5.84912109	-0.39111328	+14.96337891	-11.99707031	+15.46875000	+1320	+6.73242188	-9.94042969	-0.85693359	+40.67138672	+4.79003906	-47.52685547	+1364
+1457971597.38500000	+8.46826172	-6.56542969	-0.74707031	+58.73291016	-10.98632813	-44.97802734	+1832	+8.20898438	-5.84912109	-0.39111328	+14.96337891	-11.99707031	+15.46875000	+1320	+6.73242188	-9.94042969	-0.85693359	+40.67138672	+4.79003906	-47.54882813	+1364
+1457971597.38920000	+8.46826172	-6.56542969	-0.74707031	+58.73291016	-10.98632813	-44.97802734	+1832	+8.20898438	-5.84912109	-0.39111328	+14.96337891	-11.99707031	+15.46875000	+1320	+6.73242188	-9.94042969	-0.85693359	+40.67138672	+4.79003906	-47.54882813	+1364
+1457971597.39330010	+8.46826172	-6.56542969	-0.74707031	+58.73291016	-10.98632813	-44.97802734	+1832	+8.20898438	-5.84912109	-0.39111328	+14.96337891	-11.99707031	+15.44677734	+1320	+6.73242188	-9.94042969	-0.85693359	+40.67138672	+4.79003906	-47.54882813	+1364
+1457971597.39750000	+8.46826172	-6.56542969	-0.74707031	+58.71093750	-10.98632813	-45.00000000	+1832	+8.20898438	-5.84912109	-0.39111328	+14.96337891	-11.99707031	+15.44677734	+1320	+6.73242188	-9.94042969	-0.85693359	+40.67138672	+4.79003906	-47.54882813	+1364
+1457971597.40580010	+8.46826172	-6.56542969	-0.74707031	+58.71093750	-10.98632813	-44.97802734	+1832	+8.20898438	-5.84912109	-0.39111328	+14.96337891	-11.99707031	+15.44677734	+1324	+6.73242188	-9.94042969	-0.85693359	+40.64941406	+4.79003906	-47.54882813	+1364
+1457971597.41000010	+8.46826172	-6.56542969	-0.74707031	+58.71093750	-10.98632813	-44.97802734	+1832	+8.20898438	-5.84912109	-0.39111328	+14.96337891	-11.99707031	+15.44677734	+1324	+6.72802734	-9.94042969	-0.85693359	+40.64941406	+4.79003906	-47.54882813	+1364
+1457971602.06220010	+8.22216797	-6.59619141	-0.91406250	+61.34765625	-11.49169922	-41.70410156	+1500	+7.94531250	-5.87988281	-0.52734375	+14.37011719	-10.32714844	+13.22753906	+1112	+6.52148438	-9.99755859	-0.91406250	+41.02294922	+7.33886719	-47.02148438	+1280
+1457971602.06629990	+8.22216797	-6.59619141	-0.91406250	+61.34765625	-11.49169922	-41.70410156	+1500	+7.94531250	-5.87988281	-0.52734375	+14.37011719	-10.32714844	+13.24951172	+1112	+6.52148438	-9.99755859	-0.91406250	+41.02294922	+7.33886719	-47.02148438	+1280
+1457971602.07049990	+8.22216797	-6.59619141	-0.91406250	+61.34765625	-11.49169922	-41.70410156	+1500	+7.94531250	-5.87988281	-0.52734375	+14.37011719	-10.32714844	+13.24951172	+1112	+6.52148438	-9.99755859	-0.91406250	+41.02294922	+7.31689453	-47.02148438	+1280
+1457971602.07470010	+8.22216797	-6.59619141	-0.91406250	+61.34765625	-11.49169922	-41.70410156	+1500	+7.94531250	-5.87988281	-0.52734375	+14.37011719	-10.32714844	+13.24951172	+1112	+6.51708984	-9.99755859	-0.91406250	+41.00097656	+7.31689453	-46.99951172	+1280
+1457971602.07880000	+8.22216797	-6.59619141	-0.91406250	+61.34765625	-11.49169922	-41.68212891	+1500	+7.94531250	-5.87988281	-0.52734375	+14.37011719	-10.32714844	+13.22753906	+1112	+6.51708984	-9.99755859	-0.91406250	+41.00097656	+7.31689453	-46.99951172	+1280
+1457971602.08299990	+8.22216797	-6.59619141	-0.91406250	+61.34765625	-11.49169922	-41.68212891	+1500	+7.94531250	-5.87988281	-0.52734375	+14.37011719	-10.32714844	+13.22753906	+1112	+6.51708984	-9.99755859	-0.91845703	+40.97900391	+7.31689453	-46.99951172	+1280
+1457971602.08710000	+8.22216797	-6.59619141	-0.91406250	+61.34765625	-11.49169922	-41.68212891	+1500	+7.94091797	-5.87988281	-0.52734375	+14.37011719	-10.32714844	+13.22753906	+1112	+6.51269531	-9.99755859	-0.91845703	+40.97900391	+7.31689453	-46.97753906	+1280
+1457971602.09130000	+8.22216797	-6.59619141	-0.91406250	+61.34765625	-11.49169922	-41.68212891	+1500	+7.94091797	-5.87988281	-0.52734375	+14.37011719	-10.32714844	+13.22753906	+1112	+6.51269531	-10.00195313	-0.91845703	+40.95703125	+7.31689453	-46.97753906	+1280
+1457971602.09550000	+8.22216797	-6.59619141	-0.91406250	+61.34765625	-11.49169922	-41.68212891	+1500	+7.94091797	-5.87988281	-0.52734375	+14.37011719	-10.32714844	+13.22753906	+1112	+6.50830078	-10.00195313	-0.91845703	+40.93505859	+7.31689453	-46.95556641	+1284
+1457971602.09960010	+8.22216797	-6.59619141	-0.91406250	+61.32568359	-11.49169922	-41.68212891	+1500	+7.94091797	-5.87988281	-0.52734375	+14.37011719	-10.32714844	+13.22753906	+1112	+6.50830078	-10.00195313	-0.92285156	+40.93505859	+7.31689453	-46.95556641	+1284
+1457971602.10380010	+8.22216797	-6.59619141	-0.91406250	+61.32568359	-11.46972656	-41.68212891	+1500	+7.94091797	-5.87988281	-0.52734375	+14.37011719	-10.30517578	+13.22753906	+1112	+6.50390625	-10.00195313	-0.92285156	+40.91308594	+7.31689453	-46.93359375	+1284
+1457971602.10800000	+8.22216797	-6.59619141	-0.91406250	+61.32568359	-11.46972656	-41.68212891	+1500	+7.94091797	-5.87988281	-0.52734375	+14.37011719	-10.30517578	+13.22753906	+1112	+6.50390625	-10.00195313	-0.92724609	+40.89111328	+7.29492188	-46.91162109	+1284
+1457971602.11209990	+8.22216797	-6.59619141	-0.91406250	+61.32568359	-11.46972656	-41.68212891	+1500	+7.94091797	-5.87988281	-0.52734375	+14.37011719	-10.30517578	+13.22753906	+1112	+6.49951172	-10.00195313	-0.92724609	+40.89111328	+7.29492188	-46.91162109	+1284
+1457971602.11630010	+8.22216797	-6.59619141	-0.91406250	+61.32568359	-11.46972656	-41.68212891	+1500	+7.94091797	-5.87988281	-0.52734375	+14.37011719	-10.30517578	+13.22753906	+1112	+6.49511719	-10.00195313	-0.93164063	+40.86914063	+7.29492188	-46.88964844	+1284
+1457971602.12459990	+8.22216797	-6.59619141	-0.91406250	+61.32568359	-11.46972656	-41.68212891	+1500	+7.94091797	-5.87548828	-0.52734375	+14.37011719	-10.30517578	+13.22753906	+1112	+6.49072266	-10.00634766	-0.93164063	+40.82519531	+7.29492188	-46.86767578	+1280
+1457971602.12879990	+8.22216797	-6.59619141	-0.91406250	+61.32568359	-11.46972656	-41.68212891	+1500	+7.94091797	-5.87548828	-0.52734375	+14.37011719	-10.30517578	+13.22753906	+1116	+6.49072266	-10.00634766	-0.93603516	+40.82519531	+7.29492188	-46.86767578	+1280
+1457971602.13299990	+8.22216797	-6.59619141	-0.91406250	+61.32568359	-11.46972656	-41.68212891	+1500	+7.94091797	-5.87548828	-0.52734375	+14.37011719	-10.30517578	+13.22753906	+1116	+6.49072266	-10.00634766	-0.93603516	+40.82519531	+7.27294922	-46.86767578	+1276
+1457971602.13710000	+8.22216797	-6.59619141	-0.91406250	+61.32568359	-11.46972656	-41.68212891	+1500	+7.94091797	-5.87548828	-0.52734375	+14.37011719	-10.30517578	+13.22753906	+1116	+6.49072266	-10.00634766	-0.93164063	+40.82519531	+7.27294922	-46.86767578	+1276
+1457971602.14130000	+8.22216797	-6.59619141	-0.91406250	+61.32568359	-11.46972656	-41.68212891	+1500	+7.94091797	-5.87548828	-0.52734375	+14.37011719	-10.30517578	+13.22753906	+1116	+6.49072266	-10.00634766	-0.93164063	+40.82519531	+7.27294922	-46.86767578	+1276
+1457971602.14549990	+8.22216797	-6.59619141	-0.91406250	+61.32568359	-11.46972656	-41.66015625	+1500	+7.94091797	-5.87548828	-0.52734375	+14.37011719	-10.30517578	+13.22753906	+1116	+6.49072266	-10.00195313	-0.93164063	+40.84716797	+7.27294922	-46.86767578	+1276
+1457971602.14960000	+8.22216797	-6.59619141	-0.91406250	+61.32568359	-11.46972656	-41.66015625	+1500	+7.94091797	-5.87548828	-0.52734375	+14.37011719	-10.30517578	+13.22753906	+1116	+6.49511719	-10.00195313	-0.93164063	+40.84716797	+7.27294922	-46.88964844	+1276
+1457971602.15380000	+8.22216797	-6.59619141	-0.91406250	+61.32568359	-11.46972656	-41.66015625	+1500	+7.94091797	-5.87548828	-0.52734375	+14.37011719	-10.30517578	+13.22753906	+1116	+6.49511719	-10.00195313	-0.93164063	+40.84716797	+7.27294922	-46.88964844	+1276
+1457971602.15800000	+8.22216797	-6.59619141	-0.91406250	+61.32568359	-11.46972656	-41.66015625	+1500	+7.94091797	-5.87548828	-0.52734375	+14.37011719	-10.30517578	+13.22753906	+1116	+6.49511719	-10.00195313	-0.93164063	+40.86914063	+7.27294922	-46.88964844	+1276
+1457971602.16210010	+8.22216797	-6.59619141	-0.91406250	+61.32568359	-11.46972656	-41.66015625	+1500	+7.94091797	-5.87548828	-0.52734375	+14.37011719	-10.30517578	+13.22753906	+1116	+6.49511719	-10.00195313	-0.93164063	+40.86914063	+7.27294922	-46.88964844	+1272
+1457971602.16630010	+8.22216797	-6.59619141	-0.91406250	+61.34765625	-11.49169922	-41.66015625	+1500	+7.94091797	-5.87548828	-0.52734375	+14.37011719	-10.30517578	+13.22753906	+1116	+6.49511719	-10.00195313	-0.92724609	+40.86914063	+7.27294922	-46.88964844	+1272
+1457971602.17039990	+8.22216797	-6.59619141	-0.91406250	+61.34765625	-11.49169922	-41.66015625	+1500	+7.94091797	-5.87548828	-0.52734375	+14.37011719	-10.32714844	+13.22753906	+1120	+6.49951172	-10.00195313	-0.92724609	+40.86914063	+7.27294922	-46.91162109	+1272
+1457971602.17459990	+8.22216797	-6.59619141	-0.91406250	+61.34765625	-11.49169922	-41.66015625	+1500	+7.94091797	-5.87548828	-0.52734375	+14.37011719	-10.32714844	+13.22753906	+1120	+6.49951172	-10.00195313	-0.92724609	+40.89111328	+7.27294922	-46.91162109	+1272
+1457971602.17880010	+8.22216797	-6.59619141	-0.91406250	+61.34765625	-11.49169922	-41.66015625	+1500	+7.94091797	-5.87548828	-0.52734375	+14.37011719	-10.32714844	+13.22753906	+1120	+6.49951172	-10.00195313	-0.92724609	+40.89111328	+7.27294922	-46.91162109	+1272
+1457971602.18290000	+8.22216797	-6.59619141	-0.91406250	+61.34765625	-11.49169922	-41.66015625	+1500	+7.94091797	-5.87548828	-0.52734375	+14.37011719	-10.32714844	+13.22753906	+1120	+6.49951172	-10.00195313	-0.92724609	+40.89111328	+7.27294922	-46.91162109	+1272
+1457971602.18709990	+8.22216797	-6.59179688	-0.91406250	+61.34765625	-11.49169922	-41.66015625	+1500	+7.94091797	-5.87548828	-0.52734375	+14.37011719	-10.32714844	+13.24951172	+1116	+6.49951172	-10.00195313	-0.92724609	+40.89111328	+7.27294922	-46.91162109	+1272
+1457971602.19129990	+8.22216797	-6.59179688	-0.91406250	+61.34765625	-11.49169922	-41.66015625	+1500	+7.94091797	-5.87548828	-0.52734375	+14.37011719	-10.32714844	+13.24951172	+1116	+6.49951172	-10.00195313	-0.92724609	+40.89111328	+7.27294922	-46.91162109	+1272
+1457971602.19540000	+8.22216797	-6.59179688	-0.91406250	+61.34765625	-11.49169922	-41.66015625	+1500	+7.94091797	-5.87548828	-0.52734375	+14.37011719	-10.32714844	+13.24951172	+1116	+6.49951172	-10.00195313	-0.92724609	+40.89111328	+7.27294922	-46.91162109	+1272
+1457971602.20380000	+8.22216797	-6.59179688	-0.91406250	+61.34765625	-11.49169922	-41.66015625	+1500	+7.94091797	-5.87548828	-0.52734375	+14.37011719	-10.32714844	+13.24951172	+1116	+6.49951172	-10.00195313	-0.92724609	+40.89111328	+7.27294922	-46.91162109	+1272
+1457971602.20790000	+8.22216797	-6.59179688	-0.91406250	+61.34765625	-11.49169922	-41.66015625	+1500	+7.94091797	-5.87548828	-0.52734375	+14.37011719	-10.32714844	+13.24951172	+1116	+6.49951172	-10.00195313	-0.92724609	+40.89111328	+7.27294922	-46.91162109	+1272
+1457971602.21630000	+8.22216797	-6.59179688	-0.91406250	+61.34765625	-11.49169922	-41.66015625	+1500	+7.94091797	-5.87548828	-0.52294922	+14.37011719	-10.32714844	+13.24951172	+1116	+6.49951172	-10.00195313	-0.92724609	+40.86914063	+7.27294922	-46.91162109	+1272
+1457971602.22040010	+8.22216797	-6.59179688	-0.91406250	+61.34765625	-11.49169922	-41.66015625	+1500	+7.94091797	-5.87548828	-0.52294922	+14.37011719	-10.32714844	+13.24951172	+1116	+6.49951172	-10.00195313	-0.92724609	+40.86914063	+7.27294922	-46.91162109	+1272
+1457971602.22880010	+8.22216797	-6.59179688	-0.91406250	+61.34765625	-11.49169922	-41.63818359	+1500	+7.94091797	-5.87548828	-0.52294922	+14.37011719	-10.30517578	+13.24951172	+1116	+6.49511719	-10.00195313	-0.93164063	+40.86914063	+7.27294922	-46.88964844	+1272
+1457971602.23289990	+8.22216797	-6.59179688	-0.91406250	+61.34765625	-11.49169922	-41.63818359	+1500	+7.94091797	-5.87548828	-0.52294922	+14.37011719	-10.30517578	+13.24951172	+1116	+6.49511719	-10.00195313	-0.93164063	+40.86914063	+7.25097656	-46.88964844	+1268
+1457971602.23709990	+8.22216797	-6.59179688	-0.91406250	+61.34765625	-11.49169922	-41.63818359	+1500	+7.94091797	-5.87548828	-0.52294922	+14.37011719	-10.30517578	+13.24951172	+1116	+6.49511719	-10.00195313	-0.93164063	+40.86914063	+7.25097656	-46.88964844	+1268
+1457971602.24120000	+8.22216797	-6.59179688	-0.91406250	+61.34765625	-11.49169922	-41.63818359	+1500	+7.94091797	-5.87548828	-0.52294922	+14.37011719	-10.30517578	+13.24951172	+1120	+6.49511719	-10.00195313	-0.93164063	+40.84716797	+7.25097656	-46.88964844	+1268
+1457971602.24959990	+8.22216797	-6.59179688	-0.91406250	+61.34765625	-11.49169922	-41.63818359	+1500	+7.94091797	-5.87548828	-0.52294922	+14.37011719	-10.30517578	+13.24951172	+1120	+6.49511719	-10.00195313	-0.93164063	+40.84716797	+7.25097656	-46.88964844	+1268
+1457971602.25370000	+8.22216797	-6.59179688	-0.91406250	+61.34765625	-11.49169922	-41.61621094	+1500	+7.94091797	-5.87548828	-0.52294922	+14.37011719	-10.30517578	+13.24951172	+1120	+6.49511719	-10.00195313	-0.93164063	+40.84716797	+7.25097656	-46.88964844	+1268
+1457971602.26620010	+8.22216797	-6.59179688	-0.91406250	+61.34765625	-11.51367188	-41.61621094	+1500	+7.94091797	-5.87548828	-0.52294922	+14.37011719	-10.30517578	+13.27148438	+1120	+6.49511719	-10.00195313	-0.92724609	+40.86914063	+7.25097656	-46.88964844	+1268
+1457971602.27040000	+8.22216797	-6.59179688	-0.91406250	+61.34765625	-11.51367188	-41.61621094	+1500	+7.94091797	-5.87548828	-0.52294922	+14.37011719	-10.30517578	+13.27148438	+1120	+6.49951172	-10.00195313	-0.92724609	+40.86914063	+7.25097656	-46.88964844	+1268
+1457971602.27870010	+8.22216797	-6.59179688	-0.91406250	+61.34765625	-11.51367188	-41.61621094	+1500	+7.94091797	-5.87548828	-0.52294922	+14.37011719	-10.30517578	+13.27148438	+1120	+6.49951172	-10.00195313	-0.92724609	+40.86914063	+7.25097656	-46.88964844	+1268
+1457971602.28710010	+8.22216797	-6.59179688	-0.91406250	+61.34765625	-11.51367188	-41.61621094	+1500	+7.94091797	-5.87548828	-0.52294922	+14.37011719	-10.32714844	+13.29345703	+1116	+6.49951172	-10.00195313	-0.92724609	+40.89111328	+7.25097656	-46.91162109	+1268
+1457971602.29539990	+8.22656250	-6.58740234	-0.91406250	+61.34765625	-11.53564453	-41.61621094	+1500	+7.94091797	-5.87109375	-0.52294922	+14.37011719	-10.32714844	+13.29345703	+1116	+6.50390625	-9.99755859	-0.92285156	+40.89111328	+7.25097656	-46.91162109	+1268
+1457971602.29959990	+8.22656250	-6.58740234	-0.91406250	+61.34765625	-11.53564453	-41.61621094	+1500	+7.94531250	-5.87109375	-0.52294922	+14.37011719	-10.32714844	+13.29345703	+1116	+6.50390625	-9.99755859	-0.92285156	+40.91308594	+7.25097656	-46.91162109	+1268
+1457971602.30370000	+8.22656250	-6.58740234	-0.90966797	+61.34765625	-11.53564453	-41.61621094	+1500	+7.94531250	-5.87109375	-0.52294922	+14.37011719	-10.32714844	+13.29345703	+1116	+6.50390625	-9.99755859	-0.92285156	+40.91308594	+7.25097656	-46.91162109	+1268
+1457971602.30790000	+8.22656250	-6.58740234	-0.90966797	+61.34765625	-11.53564453	-41.61621094	+1500	+7.94531250	-5.87109375	-0.52294922	+14.37011719	-10.32714844	+13.31542969	+1116	+6.50830078	-9.99755859	-0.92285156	+40.91308594	+7.22900391	-46.91162109	+1268
+1457971602.31209990	+8.22656250	-6.58740234	-0.90966797	+61.34765625	-11.53564453	-41.61621094	+1500	+7.94531250	-5.87109375	-0.52294922	+14.37011719	-10.32714844	+13.31542969	+1116	+6.50830078	-9.99755859	-0.92285156	+40.91308594	+7.22900391	-46.91162109	+1272
+1457971602.31620000	+8.22656250	-6.58740234	-0.90966797	+61.34765625	-11.53564453	-41.61621094	+1500	+7.94531250	-5.87109375	-0.52294922	+14.37011719	-10.32714844	+13.31542969	+1112	+6.50830078	-9.99755859	-0.92285156	+40.93505859	+7.22900391	-46.91162109	+1272
+1457971602.32040000	+8.22656250	-6.58740234	-0.90966797	+61.34765625	-11.53564453	-41.61621094	+1500	+7.94531250	-5.87109375	-0.52294922	+14.37011719	-10.32714844	+13.31542969	+1112	+6.50830078	-9.99755859	-0.92285156	+40.91308594	+7.22900391	-46.91162109	+1272
+1457971602.32450010	+8.22656250	-6.58740234	-0.90966797	+61.34765625	-11.53564453	-41.61621094	+1500	+7.94531250	-5.87109375	-0.52294922	+14.37011719	-10.32714844	+13.31542969	+1112	+6.50830078	-9.99755859	-0.92285156	+40.91308594	+7.22900391	-46.91162109	+1272
+1457971602.33290000	+8.22656250	-6.58740234	-0.90966797	+61.34765625	-11.53564453	-41.59423828	+1500	+7.94531250	-5.87109375	-0.52294922	+14.37011719	-10.32714844	+13.31542969	+1112	+6.50390625	-9.99755859	-0.92724609	+40.91308594	+7.22900391	-46.88964844	+1272
+1457971602.33699990	+8.22656250	-6.58740234	-0.90966797	+61.34765625	-11.53564453	-41.59423828	+1500	+7.94531250	-5.87109375	-0.52294922	+14.37011719	-10.32714844	+13.31542969	+1112	+6.50390625	-9.99755859	-0.92724609	+40.91308594	+7.22900391	-46.88964844	+1272
+1457971602.34120010	+8.22656250	-6.58740234	-0.90966797	+61.34765625	-11.53564453	-41.59423828	+1500	+7.94531250	-5.87109375	-0.52294922	+14.37011719	-10.32714844	+13.31542969	+1112	+6.50390625	-9.99755859	-0.92724609	+40.89111328	+7.20703125	-46.88964844	+1272
+1457971602.34540010	+8.22656250	-6.58740234	-0.90966797	+61.34765625	-11.53564453	-41.59423828	+1500	+7.94531250	-5.87109375	-0.52294922	+14.37011719	-10.32714844	+13.31542969	+1112	+6.50390625	-9.99755859	-0.92724609	+40.89111328	+7.20703125	-46.86767578	+1272
+1457971602.34949990	+8.22656250	-6.58740234	-0.90966797	+61.34765625	-11.53564453	-41.59423828	+1500	+7.94531250	-5.87109375	-0.52294922	+14.37011719	-10.32714844	+13.31542969	+1112	+6.50390625	-9.99755859	-0.92724609	+40.89111328	+7.20703125	-46.86767578	+1272
+1457971602.35369990	+8.22656250	-6.58740234	-0.90966797	+61.32568359	-11.53564453	-41.59423828	+1500	+7.94531250	-5.87109375	-0.52294922	+14.37011719	-10.32714844	+13.31542969	+1112	+6.49951172	-9.99755859	-0.92724609	+40.89111328	+7.20703125	-46.86767578	+1272
+1457971602.35789990	+8.22216797	-6.58740234	-0.90966797	+61.32568359	-11.53564453	-41.59423828	+1500	+7.94531250	-5.87109375	-0.52294922	+14.37011719	-10.32714844	+13.31542969	+1112	+6.49951172	-9.99755859	-0.92724609	+40.89111328	+7.20703125	-46.86767578	+1272
+1457971602.36200000	+8.22216797	-6.58740234	-0.90966797	+61.32568359	-11.53564453	-41.59423828	+1496	+7.94531250	-5.87109375	-0.52294922	+14.37011719	-10.32714844	+13.31542969	+1112	+6.49951172	-9.99755859	-0.93164063	+40.89111328	+7.20703125	-46.84570313	+1272
+1457971602.36620000	+8.22216797	-6.58740234	-0.90966797	+61.32568359	-11.53564453	-41.57226563	+1496	+7.94531250	-5.87109375	-0.52294922	+14.37011719	-10.32714844	+13.31542969	+1112	+6.49951172	-9.99316406	-0.93164063	+40.89111328	+7.20703125	-46.84570313	+1272
+1457971602.37040000	+8.22216797	-6.58740234	-0.90966797	+61.32568359	-11.53564453	-41.57226563	+1496	+7.94531250	-5.87109375	-0.52294922	+14.37011719	-10.32714844	+13.31542969	+1112	+6.49951172	-9.99316406	-0.93164063	+40.89111328	+7.20703125	-46.84570313	+1272
+1457971602.37450000	+8.22216797	-6.58740234	-0.90966797	+61.32568359	-11.53564453	-41.57226563	+1496	+7.94531250	-5.87109375	-0.52294922	+14.37011719	-10.32714844	+13.31542969	+1112	+6.49951172	-9.99316406	-0.93164063	+40.89111328	+7.20703125	-46.84570313	+1272
+1457971602.37870000	+8.22216797	-6.58740234	-0.90966797	+61.32568359	-11.55761719	-41.57226563	+1496	+7.94531250	-5.87109375	-0.52294922	+14.37011719	-10.32714844	+13.31542969	+1112	+6.49951172	-9.99316406	-0.93164063	+40.89111328	+7.20703125	-46.84570313	+1272
+1457971602.38290000	+8.22216797	-6.58740234	-0.90966797	+61.32568359	-11.55761719	-41.57226563	+1496	+7.94531250	-5.86669922	-0.51855469	+14.37011719	-10.32714844	+13.33740234	+1112	+6.49951172	-9.99316406	-0.93164063	+40.89111328	+7.20703125	-46.84570313	+1272
+1457971602.38700010	+8.22656250	-6.58740234	-0.90966797	+61.32568359	-11.55761719	-41.57226563	+1496	+7.94531250	-5.86669922	-0.51855469	+14.37011719	-10.32714844	+13.33740234	+1112	+6.50390625	-9.99316406	-0.92724609	+40.89111328	+7.20703125	-46.86767578	+1272
+1457971602.39120010	+8.22656250	-6.58740234	-0.90966797	+61.32568359	-11.55761719	-41.57226563	+1496	+7.94531250	-5.86669922	-0.51855469	+14.37011719	-10.32714844	+13.33740234	+1112	+6.50390625	-9.99316406	-0.92724609	+40.89111328	+7.20703125	-46.86767578	+1272
+1457971602.39529990	+8.22656250	-6.58300781	-0.90966797	+61.32568359	-11.55761719	-41.57226563	+1496	+7.94531250	-5.86669922	-0.51855469	+14.37011719	-10.32714844	+13.33740234	+1112	+6.50390625	-9.99316406	-0.92724609	+40.91308594	+7.18505859	-46.86767578	+1272
+1457971602.39949990	+8.22656250	-6.58300781	-0.90966797	+61.32568359	-11.55761719	-41.57226563	+1496	+7.94531250	-5.86669922	-0.51855469	+14.37011719	-10.32714844	+13.33740234	+1112	+6.50390625	-9.99316406	-0.92724609	+40.91308594	+7.18505859	-46.86767578	+1272
+1457971602.40370010	+8.22656250	-6.58300781	-0.90966797	+61.32568359	-11.55761719	-41.57226563	+1496	+7.94531250	-5.86669922	-0.51855469	+14.37011719	-10.32714844	+13.33740234	+1112	+6.50830078	-9.99316406	-0.92724609	+40.91308594	+7.18505859	-46.88964844	+1272
+1457971602.40780000	+8.22656250	-6.58300781	-0.90966797	+61.32568359	-11.55761719	-41.57226563	+1492	+7.94531250	-5.86669922	-0.51855469	+14.37011719	-10.32714844	+13.33740234	+1112	+6.50830078	-9.99316406	-0.92285156	+40.93505859	+7.18505859	-46.88964844	+1272
+1457971602.41199990	+8.22656250	-6.58300781	-0.90966797	+61.34765625	-11.55761719	-41.57226563	+1492	+7.94531250	-5.86669922	-0.51855469	+14.37011719	-10.32714844	+13.33740234	+1112	+6.50830078	-9.98876953	-0.92285156	+40.93505859	+7.18505859	-46.88964844	+1272
+1457971602.41619990	+8.22656250	-6.58300781	-0.90966797	+61.34765625	-11.55761719	-41.57226563	+1492	+7.94531250	-5.86669922	-0.51855469	+14.37011719	-10.34912109	+13.33740234	+1112	+6.50830078	-9.98876953	-0.92285156	+40.95703125	+7.18505859	-46.91162109	+1276
+1457971602.42030000	+8.22656250	-6.58300781	-0.90966797	+61.34765625	-11.57958984	-41.57226563	+1492	+7.94531250	-5.86669922	-0.51855469	+14.37011719	-10.34912109	+13.35937500	+1108	+6.51269531	-9.98876953	-0.92285156	+40.95703125	+7.18505859	-46.91162109	+1276
+1457971602.42450000	+8.22656250	-6.58300781	-0.90966797	+61.34765625	-11.57958984	-41.57226563	+1492	+7.94531250	-5.86669922	-0.51855469	+14.37011719	-10.34912109	+13.35937500	+1108	+6.51269531	-9.98876953	-0.91845703	+40.95703125	+7.18505859	-46.91162109	+1276
+1457971602.42870000	+8.22656250	-6.58300781	-0.90966797	+61.34765625	-11.57958984	-41.57226563	+1492	+7.94531250	-5.86669922	-0.51855469	+14.37011719	-10.34912109	+13.35937500	+1108	+6.51269531	-9.98876953	-0.91845703	+40.95703125	+7.18505859	-46.91162109	+1276
+1457971602.43700000	+8.22656250	-6.58300781	-0.90966797	+61.32568359	-11.57958984	-41.57226563	+1492	+7.94531250	-5.86669922	-0.51855469	+14.37011719	-10.34912109	+13.35937500	+1108	+6.51269531	-9.98876953	-0.91845703	+40.95703125	+7.18505859	-46.91162109	+1276
+1457971602.44120000	+8.22656250	-6.58300781	-0.90966797	+61.32568359	-11.57958984	-41.55029297	+1492	+7.94531250	-5.86669922	-0.51855469	+14.37011719	-10.34912109	+13.35937500	+1108	+6.51269531	-9.98876953	-0.91845703	+40.95703125	+7.18505859	-46.91162109	+1276
+1457971602.44530010	+8.22656250	-6.58300781	-0.90966797	+61.32568359	-11.57958984	-41.55029297	+1492	+7.94531250	-5.86669922	-0.51855469	+14.37011719	-10.34912109	+13.35937500	+1108	+6.51269531	-9.98876953	-0.91845703	+40.95703125	+7.18505859	-46.91162109	+1276
+1457971602.44950010	+8.22656250	-6.58300781	-0.90966797	+61.32568359	-11.57958984	-41.55029297	+1492	+7.94531250	-5.86669922	-0.51855469	+14.37011719	-10.34912109	+13.35937500	+1104	+6.51269531	-9.98876953	-0.92285156	+40.95703125	+7.18505859	-46.88964844	+1276
+1457971602.45370010	+8.22656250	-6.58300781	-0.90966797	+61.32568359	-11.57958984	-41.55029297	+1492	+7.94531250	-5.86669922	-0.51855469	+14.37011719	-10.34912109	+13.35937500	+1104	+6.50830078	-9.98876953	-0.92285156	+40.95703125	+7.18505859	-46.88964844	+1276
+1457971602.45779990	+8.22216797	-6.58300781	-0.90966797	+61.32568359	-11.57958984	-41.55029297	+1492	+7.94531250	-5.86669922	-0.51855469	+14.37011719	-10.32714844	+13.35937500	+1104	+6.50830078	-9.98876953	-0.92285156	+40.93505859	+7.18505859	-46.88964844	+1276
+1457971602.46199990	+8.22216797	-6.58300781	-0.90966797	+61.32568359	-11.57958984	-41.55029297	+1492	+7.94531250	-5.86669922	-0.51855469	+14.37011719	-10.32714844	+13.35937500	+1104	+6.50830078	-9.98876953	-0.92285156	+40.93505859	+7.18505859	-46.86767578	+1280
+1457971602.46620010	+8.22216797	-6.58300781	-0.90966797	+61.32568359	-11.57958984	-41.55029297	+1492	+7.94531250	-5.86669922	-0.51855469	+14.37011719	-10.32714844	+13.35937500	+1104	+6.50830078	-9.98876953	-0.92285156	+40.93505859	+7.18505859	-46.86767578	+1280
+1457971602.47030000	+8.22216797	-6.58300781	-0.90966797	+61.32568359	-11.57958984	-41.55029297	+1492	+7.94531250	-5.86669922	-0.51855469	+14.37011719	-10.32714844	+13.35937500	+1104	+6.50830078	-9.98876953	-0.92285156	+40.91308594	+7.18505859	-46.86767578	+1280
+1457971602.47449990	+8.22216797	-6.58300781	-0.90966797	+61.32568359	-11.57958984	-41.55029297	+1492	+7.94531250	-5.86669922	-0.51855469	+14.37011719	-10.32714844	+13.35937500	+1104	+6.50390625	-9.98876953	-0.92724609	+40.91308594	+7.18505859	-46.84570313	+1276
+1457971602.47860000	+8.22216797	-6.58300781	-0.90966797	+61.32568359	-11.57958984	-41.52832031	+1492	+7.94531250	-5.86669922	-0.51855469	+14.37011719	-10.32714844	+13.35937500	+1104	+6.50390625	-9.98876953	-0.92724609	+40.91308594	+7.18505859	-46.84570313	+1276
+1457971602.48280000	+8.22216797	-6.58300781	-0.90966797	+61.32568359	-11.57958984	-41.52832031	+1488	+7.94531250	-5.86669922	-0.51855469	+14.37011719	-10.32714844	+13.35937500	+1104	+6.50390625	-9.98876953	-0.92724609	+40.91308594	+7.18505859	-46.84570313	+1276
+1457971602.48700000	+8.22216797	-6.58300781	-0.90966797	+61.32568359	-11.57958984	-41.52832031	+1488	+7.94531250	-5.86669922	-0.51855469	+14.37011719	-10.32714844	+13.35937500	+1104	+6.50390625	-9.98876953	-0.92724609	+40.91308594	+7.18505859	-46.84570313	+1276
+1457971602.49110010	+8.22216797	-6.58300781	-0.90966797	+61.32568359	-11.57958984	-41.52832031	+1488	+7.94531250	-5.86669922	-0.51855469	+14.37011719	-10.32714844	+13.35937500	+1104	+6.50390625	-9.98876953	-0.92724609	+40.91308594	+7.18505859	-46.84570313	+1276
+1457971602.49530010	+8.22216797	-6.58300781	-0.90966797	+61.32568359	-11.57958984	-41.52832031	+1488	+7.94531250	-5.86669922	-0.51855469	+14.37011719	-10.32714844	+13.35937500	+1104	+6.50390625	-9.98876953	-0.92724609	+40.91308594	+7.18505859	-46.84570313	+1276
+1457971602.49950000	+8.22216797	-6.58300781	-0.90966797	+61.32568359	-11.57958984	-41.52832031	+1488	+7.94531250	-5.86669922	-0.51855469	+14.37011719	-10.32714844	+13.35937500	+1104	+6.50390625	-9.98876953	-0.92724609	+40.91308594	+7.18505859	-46.84570313	+1276
+1457971602.50359990	+8.22216797	-6.58300781	-0.90966797	+61.32568359	-11.57958984	-41.52832031	+1488	+7.94531250	-5.86669922	-0.51855469	+14.37011719	-10.32714844	+13.35937500	+1104	+6.50390625	-9.98876953	-0.92724609	+40.91308594	+7.18505859	-46.84570313	+1276
+1457971602.50780010	+8.22216797	-6.58300781	-0.90966797	+61.32568359	-11.57958984	-41.52832031	+1488	+7.94091797	-5.86669922	-0.51855469	+14.37011719	-10.32714844	+13.35937500	+1104	+6.50390625	-9.98876953	-0.92724609	+40.91308594	+7.18505859	-46.84570313	+1276
+1457971602.51200010	+8.22216797	-6.58300781	-0.90966797	+61.32568359	-11.57958984	-41.52832031	+1488	+7.94091797	-5.86669922	-0.51855469	+14.37011719	-10.32714844	+13.35937500	+1104	+6.50390625	-9.98876953	-0.92724609	+40.91308594	+7.18505859	-46.84570313	+1276
+1457971602.51609990	+8.22216797	-6.58300781	-0.90966797	+61.32568359	-11.55761719	-41.52832031	+1492	+7.94091797	-5.86669922	-0.51855469	+14.37011719	-10.32714844	+13.35937500	+1104	+6.50390625	-9.98876953	-0.92724609	+40.91308594	+7.18505859	-46.84570313	+1276
+1457971602.52029990	+8.22216797	-6.58300781	-0.90966797	+61.32568359	-11.55761719	-41.50634766	+1492	+7.94091797	-5.86669922	-0.51855469	+14.37011719	-10.32714844	+13.35937500	+1104	+6.50390625	-9.98876953	-0.92724609	+40.93505859	+7.18505859	-46.84570313	+1276
+1457971602.52449990	+8.22216797	-6.58300781	-0.90966797	+61.32568359	-11.55761719	-41.50634766	+1492	+7.94091797	-5.86669922	-0.51855469	+14.37011719	-10.30517578	+13.35937500	+1104	+6.50830078	-9.98876953	-0.92724609	+40.93505859	+7.18505859	-46.84570313	+1272
+1457971602.52860000	+8.22216797	-6.58300781	-0.90966797	+61.34765625	-11.55761719	-41.50634766	+1492	+7.94091797	-5.86669922	-0.51855469	+14.37011719	-10.30517578	+13.35937500	+1104	+6.50830078	-9.98876953	-0.92285156	+40.93505859	+7.18505859	-46.86767578	+1272
+1457971602.53280000	+8.22216797	-6.58300781	-0.90966797	+61.34765625	-11.55761719	-41.48437500	+1492	+7.94091797	-5.86669922	-0.51855469	+14.37011719	-10.30517578	+13.35937500	+1104	+6.50830078	-9.98876953	-0.92285156	+40.93505859	+7.18505859	-46.86767578	+1276
+1457971602.53699990	+8.22216797	-6.58300781	-0.90966797	+61.34765625	-11.53564453	-41.48437500	+1492	+7.94091797	-5.86669922	-0.51855469	+14.37011719	-10.30517578	+13.35937500	+1104	+6.50830078	-9.98876953	-0.92285156	+40.95703125	+7.20703125	-46.86767578	+1276
+1457971602.54110000	+8.22216797	-6.58300781	-0.91406250	+61.34765625	-11.51367188	-41.46240234	+1492	+7.94091797	-5.86669922	-0.51855469	+14.37011719	-10.28320313	+13.35937500	+1104	+6.50830078	-9.98876953	-0.92285156	+40.95703125	+7.20703125	-46.86767578	+1276
+1457971602.54530000	+8.21777344	-6.58300781	-0.91406250	+61.34765625	-11.51367188	-41.46240234	+1492	+7.94091797	-5.86669922	-0.51855469	+14.37011719	-10.28320313	+13.35937500	+1104	+6.50830078	-9.98876953	-0.92285156	+40.95703125	+7.20703125	-46.86767578	+1276
+1457971602.54950000	+8.21777344	-6.58300781	-0.91406250	+61.36962891	-11.49169922	-41.44042969	+1492	+7.94091797	-5.86669922	-0.52294922	+14.37011719	-10.28320313	+13.35937500	+1104	+6.50830078	-9.98876953	-0.92285156	+40.95703125	+7.22900391	-46.86767578	+1276
+1457971602.55360010	+8.21777344	-6.58300781	-0.91845703	+61.36962891	-11.44775391	-41.41845703	+1492	+7.94091797	-5.86669922	-0.52294922	+14.37011719	-10.26123047	+13.33740234	+1104	+6.50830078	-9.98876953	-0.92285156	+40.97900391	+7.22900391	-46.86767578	+1272
+1457971602.56189990	+8.21337891	-6.58740234	-0.92724609	+61.41357422	-11.33789063	-41.35253906	+1496	+7.93652344	-5.86669922	-0.52734375	+14.39208984	-10.19531250	+13.31542969	+1108	+6.50830078	-9.98876953	-0.92285156	+40.97900391	+7.25097656	-46.84570313	+1272
+1457971602.56609990	+8.20458984	-6.58740234	-0.93603516	+61.43554688	-11.22802734	-41.30859375	+1496	+7.93652344	-5.86669922	-0.53173828	+14.41406250	-10.12939453	+13.29345703	+1108	+6.50830078	-9.98876953	-0.92285156	+40.97900391	+7.29492188	-46.82373047	+1276
+1457971602.57030010	+8.20019531	-6.58740234	-0.94482422	+61.47949219	-11.14013672	-41.26464844	+1500	+7.93212891	-5.87109375	-0.54052734	+14.43603516	-10.06347656	+13.22753906	+1112	+6.50390625	-9.98876953	-0.92724609	+40.97900391	+7.33886719	-46.80175781	+1276
+1457971602.57439990	+8.19580078	-6.59179688	-0.95361328	+61.52343750	-11.05224609	-41.24267578	+1500	+7.92773438	-5.87109375	-0.54492188	+14.45800781	-9.99755859	+13.18359375	+1112	+6.50390625	-9.99316406	-0.92724609	+40.97900391	+7.38281250	-46.77978516	+1276
+1457971602.57859990	+8.19140625	-6.59179688	-0.96679688	+61.61132813	-10.94238281	-41.19873047	+1500	+7.91894531	-5.87109375	-0.55810547	+14.50195313	-9.86572266	+13.07373047	+1120	+6.49951172	-9.99316406	-0.93164063	+40.97900391	+7.47070313	-46.73583984	+1276
+1457971602.58279990	+8.18701172	-6.58740234	-0.97558594	+61.67724609	-10.85449219	-41.19873047	+1500	+7.91455078	-5.87109375	-0.57128906	+14.56787109	-9.79980469	+12.96386719	+1124	+6.49072266	-9.99316406	-0.93603516	+40.97900391	+7.55859375	-46.66992188	+1276
+1457971602.58690000	+8.18261719	-6.58740234	-0.98437500	+61.72119141	-10.78857422	-41.19873047	+1496	+7.91015625	-5.87109375	-0.58007813	+14.61181641	-9.73388672	+12.85400391	+1128	+6.48632813	-9.99316406	-0.94042969	+40.97900391	+7.64648438	-46.62597656	+1276
+1457971602.59110000	+8.17822266	-6.58740234	-0.99316406	+61.76513672	-10.74462891	-41.19873047	+1492	+7.90136719	-5.87109375	-0.59326172	+14.65576172	-9.66796875	+12.72216797	+1132	+6.48193359	-9.99755859	-0.94921875	+40.97900391	+7.75634766	-46.53808594	+1280
+1457971602.59530000	+8.17822266	-6.58300781	-1.00195313	+61.83105469	-10.70068359	-41.24267578	+1488	+7.89697266	-5.87109375	-0.60644531	+14.72167969	-9.64599609	+12.59033203	+1136	+6.47753906	-9.99755859	-0.95800781	+40.95703125	+7.86621094	-46.47216797	+1280
+1457971602.59940000	+8.17822266	-6.57861328	-1.00634766	+61.89697266	-10.70068359	-41.28662109	+1484	+7.89697266	-5.86669922	-0.61523438	+14.74365234	-9.66796875	+12.50244141	+1140	+6.47314453	-9.99316406	-0.96240234	+40.95703125	+7.93212891	-46.42822266	+1276
+1457971602.60360000	+8.17822266	-6.57861328	-1.01513672	+61.91894531	-10.70068359	-41.33056641	+1480	+7.89257813	-5.86230469	-0.62402344	+14.76562500	-9.71191406	+12.41455078	+1144	+6.47314453	-9.99316406	-0.97119141	+40.97900391	+7.99804688	-46.38427734	+1276
+1457971602.60780000	+8.17822266	-6.57421875	-1.01953125	+61.96289063	-10.70068359	-41.39648438	+1476	+7.89257813	-5.85791016	-0.62841797	+14.78759766	-9.77783203	+12.30468750	+1144	+6.47753906	-9.98876953	-0.97558594	+40.97900391	+8.06396484	-46.36230469	+1272
+1457971602.61190010	+8.18261719	-6.56982422	-1.02832031	+62.02880859	-10.72265625	-41.46240234	+1476	+7.89697266	-5.85351563	-0.64160156	+14.80957031	-9.86572266	+12.21679688	+1148	+6.47753906	-9.98437500	-0.98437500	+40.97900391	+8.08593750	-46.36230469	+1272
+1457971602.61610010	+8.18701172	-6.56542969	-1.03710938	+62.05078125	-10.74462891	-41.55029297	+1472	+7.89697266	-5.85351563	-0.65039063	+14.78759766	-9.95361328	+12.10693359	+1152	+6.48632813	-9.97998047	-0.98876953	+41.00097656	+8.10791016	-46.36230469	+1272
+1457971602.62030010	+8.19140625	-6.56103516	-1.04150391	+62.07275391	-10.76660156	-41.68212891	+1468	+7.90136719	-5.84912109	-0.65478516	+14.78759766	-10.08544922	+11.97509766	+1152	+6.49072266	-9.97558594	-0.99316406	+41.00097656	+8.12988281	-46.40625000	+1272
+1457971602.62439990	+8.20019531	-6.55664063	-1.05468750	+62.11669922	-10.83251953	-41.77001953	+1464	+7.90576172	-5.84033203	-0.67236328	+14.78759766	-10.21728516	+11.90917969	+1156	+6.49951172	-9.97119141	-0.99755859	+41.02294922	+8.12988281	-46.45019531	+1272
+1457971602.62859990	+8.20458984	-6.55224609	-1.06787109	+62.11669922	-10.87646484	-41.90185547	+1464	+7.91015625	-5.84033203	-0.68994141	+14.74365234	-10.37109375	+11.75537109	+1160	+6.50830078	-9.96240234	-1.00634766	+41.02294922	+8.10791016	-46.49414063	+1272
+1457971602.63270000	+8.21337891	-6.54785156	-1.08105469	+62.16064453	-10.92041016	-42.09960938	+1460	+7.91455078	-5.83154297	-0.69873047	+14.72167969	-10.59082031	+11.55761719	+1164	+6.52148438	-9.95361328	-1.01513672	+41.02294922	+8.08593750	-46.58203125	+1272
+1457971602.63689990	+8.22216797	-6.53906250	-1.09863281	+62.18261719	-10.98632813	-42.23144531	+1460	+7.92333984	-5.82714844	-0.72070313	+14.72167969	-10.76660156	+11.44775391	+1168	+6.53466797	-9.94482422	-1.02832031	+41.02294922	+8.04199219	-46.69189453	+1276
+1457971602.64109990	+8.23535156	-6.53906250	-1.12060547	+62.18261719	-11.03027344	-42.49511719	+1456	+7.93212891	-5.82275391	-0.74707031	+14.63378906	-11.03027344	+11.18408203	+1172	+6.56982422	-9.92724609	-1.06347656	+41.02294922	+7.93212891	-46.91162109	+1288
+1457971602.64940000	+8.25732422	-6.52148438	-1.16455078	+62.22656250	-11.14013672	-42.93457031	+1456	+7.94970703	-5.80517578	-0.79541016	+14.58984375	-11.49169922	+10.78857422	+1180	+6.61376953	-9.90087891	-1.11181641	+40.95703125	+7.73437500	-47.35107422	+1300
+1457971602.65360000	+8.26611328	-6.52587891	-1.19091797	+62.16064453	-11.11816406	-43.19824219	+1448	+7.95849609	-5.80517578	-0.82177734	+14.50195313	-11.73339844	+10.48095703	+1184	+6.64453125	-9.88330078	-1.16455078	+40.82519531	+7.60253906	-47.63671875	+1312
+1457971602.65770010	+8.28369141	-6.51708984	-1.21289063	+62.18261719	-11.14013672	-43.54980469	+1444	+7.97167969	-5.79638672	-0.84375000	+14.50195313	-12.04101563	+10.12939453	+1188	+6.66210938	-9.87451172	-1.19091797	+40.71533203	+7.51464844	-47.96630859	+1312
+1457971602.66190000	+8.29687500	-6.50830078	-1.25244141	+62.20458984	-11.20605469	-43.72558594	+1444	+7.98486328	-5.78759766	-0.89208984	+14.45800781	-12.26074219	+9.95361328	+1200	+6.67968750	-9.86132813	-1.23925781	+40.62744141	+7.38281250	-48.07617188	+1316
+1457971602.66610000	+8.31005859	-6.51269531	-1.28759766	+62.09472656	-11.14013672	-44.05517578	+1444	+7.99365234	-5.79199219	-0.92724609	+14.34814453	-12.52441406	+9.55810547	+1208	+6.69287109	-9.85693359	-1.28320313	+40.47363281	+7.33886719	-48.25195313	+1320
+1457971602.67020010	+8.32324219	-6.50390625	-1.32275391	+62.09472656	-11.11816406	-44.45068359	+1444	+8.00683594	-5.77880859	-0.96240234	+14.34814453	-12.85400391	+9.16259766	+1216	+6.70605469	-9.84375000	-1.32275391	+40.29785156	+7.25097656	-48.53759766	+1320
+1457971602.67440010	+8.34521484	-6.49511719	-1.37109375	+62.07275391	-11.11816406	-44.69238281	+1452	+8.02441406	-5.76562500	-1.01953125	+14.34814453	-13.07373047	+8.89892578	+1232	+6.71923828	-9.83496094	-1.37988281	+40.14404297	+7.16308594	-48.69140625	+1324
+1457971602.67860010	+8.35839844	-6.49951172	-1.41503906	+61.94091797	-11.03027344	-45.06591797	+1452	+8.03759766	-5.76562500	-1.06787109	+14.21630859	-13.33740234	+8.45947266	+1240	+6.73681641	-9.83056641	-1.43701172	+39.92431641	+7.14111328	-48.91113281	+1328
+1457971602.68269990	+8.38037109	-6.49072266	-1.45898438	+61.91894531	-10.96435547	-45.46142578	+1460	+8.05517578	-5.75244141	-1.11621094	+14.23828125	-13.64501953	+7.99804688	+1256	+6.75000000	-9.81738281	-1.48535156	+39.68261719	+7.11914063	-49.17480469	+1336
+1457971602.68689990	+8.40234375	-6.48193359	-1.52050781	+61.87500000	-10.92041016	-45.76904297	+1472	+8.07714844	-5.73925781	-1.17773438	+14.23828125	-13.88671875	+7.64648438	+1276	+6.76318359	-9.80419922	-1.55566406	+39.46289063	+7.07519531	-49.35058594	+1344
+1457971602.69109990	+8.41992188	-6.48632813	-1.57763672	+61.65527344	-10.76660156	-46.14257813	+1480	+8.09472656	-5.73925781	-1.23925781	+14.12841797	-14.12841797	+7.18505859	+1292	+6.78076172	-9.79980469	-1.62158203	+39.19921875	+7.09716797	-49.57031250	+1352
+1457971602.69520000	+8.44628906	-6.47314453	-1.63916016	+61.61132813	-10.65673828	-46.53808594	+1496	+8.11669922	-5.71728516	-1.30517578	+14.15039063	-14.41406250	+6.72363281	+1312	+6.79833984	-9.78222656	-1.68310547	+38.93554688	+7.09716797	-49.83398438	+1368
+1457971602.69939990	+8.47705078	-6.45996094	-1.70507813	+61.54541016	-10.54687500	-46.88964844	+1512	+8.14746094	-5.69970703	-1.37548828	+14.21630859	-14.65576172	+6.30615234	+1336	+6.82031250	-9.76464844	-1.75781250	+38.67187500	+7.09716797	-50.03173828	+1380
+1457971602.70359990	+8.49902344	-6.46435547	-1.77539063	+61.30371094	-10.37109375	-47.28515625	+1524	+8.16503906	-5.69531250	-1.44580078	+14.08447266	-14.89746094	+5.82275391	+1352	+6.84228516	-9.75585938	-1.82812500	+38.34228516	+7.16308594	-50.29541016	+1396
+1457971602.70770000	+8.52978516	-6.45117188	-1.84570313	+61.19384766	-10.19531250	-47.65869141	+1544	+8.19140625	-5.67333984	-1.52490234	+14.15039063	-15.13916016	+5.33935547	+1380	+6.86425781	-9.73388672	-1.89843750	+38.05664063	+7.20703125	-50.58105469	+1412
+1457971602.71190000	+8.56933594	-6.43798828	-1.92041016	+61.12792969	-10.04150391	-48.07617188	+1568	+8.22656250	-5.65136719	-1.59960938	+14.23828125	-15.40283203	+4.87792969	+1404	+6.89062500	-9.71191406	-1.97314453	+37.77099609	+7.25097656	-50.84472656	+1432
+1457971602.71600010	+8.60009766	-6.44238281	-1.99951172	+60.82031250	-9.82177734	-48.47167969	+1584	+8.25292969	-5.64257813	-1.68310547	+14.12841797	-15.64453125	+4.37255859	+1424	+6.92138672	-9.69873047	-2.04785156	+37.44140625	+7.33886719	-51.17431641	+1448
+1457971602.72440000	+8.68359375	-6.40722656	-2.16210938	+60.57861328	-9.42626953	-49.28466797	+1632	+8.32763672	-5.58544922	-1.85449219	+14.32617188	-16.12792969	+3.42773438	+1480	+6.99609375	-9.64599609	-2.20166016	+36.82617188	+7.49267578	-51.78955078	+1488
+1457971602.72849990	+8.71875000	-6.40722656	-2.24560547	+60.24902344	-9.18457031	-49.68017578	+1652	+8.35839844	-5.57226563	-1.94238281	+14.21630859	-16.34765625	+2.94433594	+1500	+7.03125000	-9.62841797	-2.27636719	+36.45263672	+7.58056641	-52.14111328	+1508
+1457971602.73270010	+8.76708984	-6.38525391	-2.34228516	+60.07324219	-8.96484375	-50.03173828	+1680	+8.39794922	-5.53710938	-2.04345703	+14.32617188	-16.52343750	+2.50488281	+1532	+7.07519531	-9.58886719	-2.35546875	+36.16699219	+7.64648438	-52.49267578	+1532
+1457971602.73690010	+8.82421875	-6.36328125	-2.42138672	+59.94140625	-8.74511719	-50.55908203	+1704	+8.44628906	-5.50634766	-2.12695313	+14.45800781	-16.83105469	+1.95556641	+1560	+7.12353516	-9.55810547	-2.43017578	+35.85937500	+7.66845703	-52.88818359	+1552
+1457971602.74099990	+8.86816406	-6.35888672	-2.51367188	+59.54589844	-8.50341797	-50.99853516	+1724	+8.48144531	-5.48876953	-2.22363281	+14.37011719	-17.05078125	+1.47216797	+1580	+7.17187500	-9.53173828	-2.50927734	+35.44189453	+7.73437500	-53.30566406	+1572
+1457971602.74519990	+8.92529297	-6.33251953	-2.61474609	+59.32617188	-8.26171875	-51.32812500	+1756	+8.52978516	-5.44921875	-2.32910156	+14.45800781	-17.20458984	+1.05468750	+1612	+7.22460938	-9.48779297	-2.58837891	+35.13427734	+7.80029297	-53.67919922	+1596
+1457971602.74939990	+8.99121094	-6.31054688	-2.69384766	+59.15039063	-8.04199219	-51.94335938	+1780	+8.58691406	-5.41406250	-2.41699219	+14.61181641	-17.53417969	+0.46142578	+1636	+7.28173828	-9.44824219	-2.66748047	+34.80468750	+7.77832031	-54.11865234	+1616
+1457971602.75350000	+9.04394531	-6.30175781	-2.78613281	+58.71093750	-7.82226563	-52.38281250	+1800	+8.63085938	-5.39208984	-2.51367188	+14.54589844	-17.75390625	-0.02197266	+1656	+7.33447266	-9.41748047	-2.74218750	+34.34326172	+7.77832031	-54.58007813	+1632
+1457971602.75770000	+9.10986328	-6.27099609	-2.89599609	+58.42529297	-7.58056641	-52.73437500	+1832	+8.68359375	-5.34375000	-2.62792969	+14.65576172	-17.88574219	-0.46142578	+1688	+7.39599609	-9.36914063	-2.82568359	+34.01367188	+7.77832031	-54.99755859	+1656
+1457971602.76189990	+9.18457031	-6.24462891	-2.97070313	+58.16162109	-7.40478516	-53.41552734	+1856	+8.74951172	-5.29980469	-2.71582031	+14.83154297	-18.21533203	-1.07666016	+1712	+7.45751953	-9.32519531	-2.90478516	+33.61816406	+7.66845703	-55.48095703	+1676
+1457971602.76600000	+9.25048828	-6.23144531	-3.05859375	+57.63427734	-7.20703125	-53.92089844	+1876	+8.80224609	-5.26904297	-2.81689453	+14.80957031	-18.45703125	-1.62597656	+1732	+7.51025391	-9.28564453	-2.98388672	+33.09082031	+7.60253906	-55.94238281	+1696
+1457971602.77020000	+9.32519531	-6.20068359	-3.16845703	+57.26074219	-6.98730469	-54.31640625	+1904	+8.86376953	-5.22070313	-2.93115234	+14.91943359	-18.54492188	-2.08740234	+1764	+7.57617188	-9.23291016	-3.07177734	+32.69531250	+7.51464844	-56.35986328	+1716
+1457971602.77850010	+9.48339844	-6.15234375	-3.32226563	+56.29394531	-6.67968750	-55.61279297	+1952	+9.00000000	-5.12402344	-3.12011719	+15.20507813	-19.13818359	-3.36181641	+1808	+7.69921875	-9.14062500	-3.23437500	+31.66259766	+7.18505859	-57.34863281	+1756
+1457971602.78270010	+9.56689453	-6.11718750	-3.42773438	+55.78857422	-6.48193359	-56.05224609	+1980	+9.07031250	-5.06689453	-3.23437500	+15.38085938	-19.22607422	-3.86718750	+1840	+7.76513672	-9.07910156	-3.32666016	+31.22314453	+7.03125000	-57.74414063	+1780
+1457971602.78679990	+9.66357422	-6.08642578	-3.48925781	+55.28320313	-6.37207031	-56.86523438	+2004	+9.14941406	-5.00976563	-3.31787109	+15.64453125	-19.55566406	-4.63623047	+1864	+7.83105469	-9.02636719	-3.40576172	+30.71777344	+6.76757813	-58.22753906	+1804
+1457971602.79099990	+9.74707031	-6.06005859	-3.56835938	+54.60205078	-6.26220703	-57.45849609	+2028	+9.21972656	-4.95263672	-3.41894531	+15.82031250	-19.79736328	-5.22949219	+1888	+7.88378906	-8.98242188	-3.48486328	+30.03662109	+6.56982422	-58.71093750	+1820
+1457971602.79520010	+9.83935547	-6.02490234	-3.66503906	+53.96484375	-6.13037109	-57.94189453	+2060	+9.29443359	-4.88671875	-3.52880859	+16.06201172	-19.88525391	-5.82275391	+1920	+7.95410156	-8.91650391	-3.58154297	+29.55322266	+6.32812500	-59.06250000	+1852
+1457971602.79930000	+9.94482422	-5.99414063	-3.72216797	+53.30566406	-6.06445313	-58.77685547	+2084	+9.38232422	-4.82080078	-3.60791016	+16.41357422	-20.23681641	-6.63574219	+1944	+8.02441406	-8.85937500	-3.66064453	+29.00390625	+5.99853516	-59.54589844	+1876
+1457971602.80349990	+10.03710938	-5.95898438	-3.79687500	+52.55859375	-6.06445313	-59.41406250	+2112	+9.46142578	-4.74609375	-3.70458984	+16.69921875	-20.47851563	-7.22900391	+1968	+8.07714844	-8.80664063	-3.74414063	+28.27880859	+5.73486328	-60.00732422	+1900
+1457971602.80769990	+10.13818359	-5.92382813	-3.88476563	+51.78955078	-5.97656250	-59.96337891	+2144	+9.54492188	-4.68017578	-3.81445313	+17.02880859	-20.56640625	-7.86621094	+1996	+8.14746094	-8.73632813	-3.84521484	+27.77343750	+5.42724609	-60.31494141	+1932
+1457971602.81180000	+10.24804688	-5.88867188	-3.93310547	+51.02050781	-5.97656250	-60.84228516	+2172	+9.63281250	-4.60546875	-3.88476563	+17.46826172	-20.89599609	-8.72314453	+2020	+8.22216797	-8.67480469	-3.91992188	+27.20214844	+5.05371094	-60.82031250	+1960
+1457971602.81600000	+10.34912109	-5.84472656	-3.99902344	+50.20751953	-6.06445313	-61.47949219	+2204	+9.72070313	-4.51757813	-3.97705078	+17.88574219	-21.13769531	-9.33837891	+2044	+8.28369141	-8.61767578	-3.99462891	+26.47705078	+4.70214844	-61.30371094	+1984
+1457971602.82430010	+10.57324219	-5.77880859	-4.12646484	+48.47167969	-6.15234375	-62.86376953	+2260	+9.90527344	-4.35937500	-4.14843750	+18.85253906	-21.53320313	-10.85449219	+2088	+8.44189453	-8.47705078	-4.16162109	+25.40039063	+3.86718750	-62.09472656	+2052
+1457971602.82850000	+10.67871094	-5.72607422	-4.18359375	+47.63671875	-6.32812500	-63.47900391	+2288	+9.99755859	-4.26269531	-4.23632813	+19.40185547	-21.77490234	-11.42578125	+2116	+8.50781250	-8.41552734	-4.23632813	+24.71923828	+3.44970703	-62.53417969	+2076
+1457971602.83270000	+10.79296875	-5.69531250	-4.25390625	+46.71386719	-6.43798828	-64.05029297	+2320	+10.08544922	-4.17919922	-4.32861328	+19.88525391	-21.88476563	-12.08496094	+2136	+8.59130859	-8.33203125	-4.32861328	+24.23583984	+3.01025391	-62.79785156	+2116
+1457971602.83680010	+10.90722656	-5.66015625	-4.28906250	+45.76904297	-6.61376953	-64.86328125	+2340	+10.18212891	-4.09570313	-4.39013672	+20.47851563	-22.19238281	-12.94189453	+2152	+8.68359375	-8.26171875	-4.38574219	+23.70849609	+2.41699219	-63.30322266	+2144
+1457971602.84100010	+11.02148438	-5.59863281	-4.34179688	+44.97802734	-6.92138672	-65.39062500	+2368	+10.27441406	-3.98583984	-4.47363281	+21.11572266	-22.41210938	-13.51318359	+2172	+8.76269531	-8.19140625	-4.45166016	+23.07128906	+1.88964844	-63.74267578	+2168
+1457971602.84520010	+11.13574219	-5.56787109	-4.40332031	+44.01123047	-7.14111328	-65.87402344	+2392	+10.36669922	-3.90234375	-4.55712891	+21.68701172	-22.54394531	-14.17236328	+2188	+8.85058594	-8.10791016	-4.53515625	+22.60986328	+1.34033203	-64.00634766	+2204
+1457971602.84929990	+11.25439453	-5.53271484	-4.42968750	+43.04443359	-7.40478516	-66.57714844	+2408	+10.46337891	-3.81445313	-4.61865234	+22.32421875	-22.80761719	-14.98535156	+2200	+8.95166016	-8.02880859	-4.58789063	+22.12646484	+0.65917969	-64.46777344	+2228
+1457971602.85349990	+11.37304688	-5.47119141	-4.46923828	+42.23144531	-7.82226563	-67.01660156	+2432	+10.56005859	-3.70458984	-4.69775391	+23.02734375	-23.02734375	-15.53466797	+2216	+9.03955078	-7.94970703	-4.64501953	+21.55517578	+0.02197266	-64.86328125	+2248
+1457971602.86180000	+11.60595703	-5.40087891	-4.53955078	+40.29785156	-8.50341797	-68.02734375	+2456	+10.74902344	-3.52001953	-4.82958984	+24.30175781	-23.40087891	-16.96289063	+2232	+9.24609375	-7.77392578	-4.76367188	+20.69824219	-1.38427734	-65.45654297	+2292
+1457971602.87010000	+11.83886719	-5.29980469	-4.60546875	+38.56201172	-9.44824219	-68.70849609	+2476	+10.93798828	-3.30908203	-4.97021484	+25.66406250	-23.75244141	-18.12744141	+2244	+9.43945313	-7.59814453	-4.88232422	+19.77539063	-2.83447266	-65.91796875	+2324
+1457971602.87850000	+12.07617188	-5.19433594	-4.62744141	+36.84814453	-10.56884766	-69.45556641	+2500	+11.13134766	-3.09814453	-5.07568359	+27.09228516	-24.23583984	-19.44580078	+2248	+9.64160156	-7.41357422	-4.96582031	+18.87451172	-4.50439453	-66.44531250	+2340
+1457971602.88260010	+12.19042969	-5.15478516	-4.64501953	+35.90332031	-11.09619141	-69.71923828	+2504	+11.22802734	-3.00146484	-5.13281250	+27.75146484	-24.38964844	-20.08300781	+2248	+9.74267578	-7.31689453	-5.02294922	+18.45703125	-5.25146484	-66.55517578	+2352
+1457971602.89100000	+12.42333984	-5.04052734	-4.64501953	+34.21142578	-12.37060547	-70.26855469	+2528	+11.42578125	-2.77734375	-5.21191406	+29.22363281	-24.91699219	-21.37939453	+2244	+9.94042969	-7.12353516	-5.09765625	+17.62207031	-6.92138672	-66.86279297	+2360
+1457971602.89510010	+12.53759766	-4.99658203	-4.64501953	+33.28857422	-13.05175781	-70.48828125	+2536	+11.52685547	-2.67187500	-5.25585938	+29.88281250	-25.11474609	-22.03857422	+2236	+10.04150391	-7.02246094	-5.15039063	+17.20458984	-7.71240234	-66.90673828	+2364
+1457971602.89930010	+12.64306641	-4.94384766	-4.63623047	+32.36572266	-13.71093750	-70.70800781	+2544	+11.61914063	-2.56640625	-5.27783203	+30.58593750	-25.42236328	-22.76367188	+2236	+10.14257813	-6.92578125	-5.18554688	+16.83105469	-8.56933594	-66.99462891	+2368
+1457971602.90759990	+12.86279297	-4.81201172	-4.59667969	+30.73974609	-15.33691406	-71.05957031	+2580	+11.82568359	-2.33349609	-5.31738281	+32.08007813	-26.03759766	-24.12597656	+2232	+10.32714844	-6.71923828	-5.26464844	+16.01806641	-10.19531250	-67.08251953	+2376
+1457971602.91599990	+13.06933594	-4.67138672	-4.53515625	+29.15771484	-17.05078125	-71.41113281	+2624	+12.02783203	-2.08740234	-5.32177734	+33.59619141	-26.80664063	-25.62011719	+2248	+10.51611328	-6.51269531	-5.31738281	+15.29296875	-11.93115234	-67.21435547	+2384
+1457971602.92430000	+13.26269531	-4.54833984	-4.46044922	+27.46582031	-18.80859375	-71.67480469	+2676	+12.22998047	-1.85449219	-5.30419922	+35.09033203	-27.59765625	-27.24609375	+2264	+10.70507813	-6.30615234	-5.37890625	+14.63378906	-13.62304688	-67.25830078	+2396
+1457971602.93260000	+13.44726563	-4.39013672	-4.36376953	+26.01562500	-20.83007813	-71.87255859	+2740	+12.43652344	-1.60400391	-5.26025391	+36.67236328	-28.52050781	-28.89404297	+2296	+10.88085938	-6.09082031	-5.42285156	+14.01855469	-15.38085938	-67.25830078	+2420
+1457971602.94090010	+13.61865234	-4.23193359	-4.24072266	+24.60937500	-22.98339844	-72.07031250	+2816	+12.63427734	-1.35351563	-5.19873047	+38.25439453	-29.50927734	-30.62988281	+2336	+11.06542969	-5.87109375	-5.44042969	+13.51318359	-17.33642578	-67.34619141	+2440
+1457971602.94930010	+13.77246094	-4.09130859	-4.10449219	+23.11523438	-25.18066406	-72.24609375	+2896	+12.82763672	-1.12939453	-5.11523438	+39.72656250	-30.52001953	-32.56347656	+2372	+11.25439453	-5.66015625	-5.45361328	+13.05175781	-19.33593750	-67.41210938	+2472
+1457971602.95339990	+13.85156250	-3.99902344	-4.02978516	+22.54394531	-26.38916016	-72.29003906	+2940	+12.91992188	-0.99755859	-5.07128906	+40.53955078	-31.04736328	-33.46435547	+2396	+11.34228516	-5.54589844	-5.44921875	+12.87597656	-20.41259766	-67.41210938	+2488
+1457971602.95760010	+13.92187500	-3.93310547	-3.95947266	+21.79687500	-27.57568359	-72.29003906	+2980	+13.01660156	-0.89208984	-5.02734375	+41.26464844	-31.57470703	-34.45312500	+2412	+11.43457031	-5.44042969	-5.44921875	+12.65625000	-21.46728516	-67.36816406	+2508
+1457971602.96589990	+14.04931641	-3.78369141	-3.80566406	+20.45654297	-29.97070313	-72.22412109	+3060	+13.18798828	-0.66357422	-4.93505859	+42.67089844	-32.56347656	-36.29882813	+2448	+11.61914063	-5.21630859	-5.41845703	+12.30468750	-23.73046875	-67.34619141	+2544
+1457971602.97009990	+14.11083984	-3.72216797	-3.72656250	+19.73144531	-31.22314453	-72.15820313	+3100	+13.27148438	-0.57128906	-4.88232422	+43.28613281	-33.04687500	-37.28759766	+2464	+11.70263672	-5.10644531	-5.40966797	+12.10693359	-24.85107422	-67.30224609	+2564
+1457971602.97429990	+14.16357422	-3.65625000	-3.64746094	+18.96240234	-32.43164063	-72.04833984	+3136	+13.35058594	-0.47460938	-4.83398438	+43.87939453	-33.53027344	-38.25439453	+2476	+11.79931641	-5.00537109	-5.38330078	+11.90917969	-26.05957031	-67.30224609	+2580
+1457971602.97840000	+14.21630859	-3.57714844	-3.56396484	+18.34716797	-33.72802734	-71.87255859	+3172	+13.42968750	-0.36474609	-4.78564453	+44.53857422	-34.01367188	-39.15527344	+2492	+11.88281250	-4.89111328	-5.35693359	+11.75537109	-27.31201172	-67.23632813	+2600
+1457971602.98260000	+14.26904297	-3.52001953	-3.48486328	+17.55615234	-34.95849609	-71.65283203	+3204	+13.51318359	-0.27685547	-4.73730469	+45.10986328	-34.49707031	-40.12207031	+2504	+11.97070313	-4.79003906	-5.33496094	+11.53564453	-28.47656250	-67.17041016	+2612
+1457971602.98680000	+14.31298828	-3.46728516	-3.41015625	+16.76513672	-36.14501953	-71.43310547	+3232	+13.57910156	-0.18457031	-4.68017578	+45.65917969	-34.95849609	-41.06689453	+2516	+12.05859375	-4.68457031	-5.29980469	+11.33789063	-29.68505859	-67.12646484	+2628
+1457971602.99090000	+14.35693359	-3.39697266	-3.33105469	+16.04003906	-37.35351563	-71.10351563	+3264	+13.65380859	-0.08349609	-4.62744141	+46.29638672	-35.44189453	-41.94580078	+2528	+12.13769531	-4.57470703	-5.26904297	+11.14013672	-30.91552734	-66.99462891	+2640
+1457971602.99510000	+14.39648438	-3.34863281	-3.26074219	+15.18310547	-38.51806641	-70.72998047	+3288	+13.71972656	+0.00000000	-4.57470703	+46.80175781	-35.90332031	-42.84667969	+2540	+12.21679688	-4.47802734	-5.24267578	+10.89843750	-32.05810547	-66.86279297	+2648
+1457971603.00340010	+14.46240234	-3.23437500	-3.10253906	+13.62304688	-40.84716797	-69.89501953	+3336	+13.84716797	+0.17138672	-4.45166016	+47.85644531	-36.91406250	-44.62646484	+2564	+12.36621094	-4.27587891	-5.17236328	+10.41503906	-34.43115234	-66.62109375	+2668
+1457971603.00760010	+14.49316406	-3.18603516	-3.02343750	+12.78808594	-41.98974609	-69.43359375	+3356	+13.90869141	+0.25048828	-4.38134766	+48.38378906	-37.44140625	-45.54931641	+2580	+12.44091797	-4.18798828	-5.14160156	+10.15136719	-35.55175781	-66.51123047	+2672
+1457971603.01180010	+14.51953125	-3.14208984	-2.94433594	+11.93115234	-43.11035156	-68.95019531	+3376	+13.96142578	+0.32958984	-4.31103516	+48.88916016	-37.96875000	-46.47216797	+2596	+12.51123047	-4.09570313	-5.10205078	+9.93164063	-36.71630859	-66.46728516	+2680
+1457971603.01589990	+14.54589844	-3.08056641	-2.86083984	+11.18408203	-44.25292969	-68.40087891	+3396	+14.02294922	+0.42187500	-4.23193359	+49.52636719	-38.56201172	-47.37304688	+2620	+12.58154297	-3.99902344	-5.05810547	+9.68994141	-37.85888672	-66.31347656	+2688
+1457971603.02010010	+14.57226563	-3.03222656	-2.78613281	+10.37109375	-45.30761719	-67.82958984	+3416	+14.08007813	+0.50097656	-4.14843750	+50.11962891	-39.15527344	-48.31787109	+2640	+12.64746094	-3.91552734	-5.02294922	+9.42626953	-38.93554688	-66.22558594	+2692
+1457971603.02420000	+14.59423828	-2.98828125	-2.70703125	+9.58007813	-46.34033203	-67.30224609	+3436	+14.12841797	+0.58007813	-4.06494141	+50.71289063	-39.77050781	-49.24072266	+2664	+12.71337891	-3.82763672	-4.98339844	+9.22851563	-39.99023438	-66.13769531	+2696
+1457971603.02839990	+14.61621094	-2.92675781	-2.62353516	+8.92089844	-47.41699219	-66.73095703	+3460	+14.18115234	+0.67236328	-3.96826172	+51.41601563	-40.45166016	-50.22949219	+2692	+12.77490234	-3.73535156	-4.94384766	+9.05273438	-41.06689453	-66.02783203	+2704
+1457971603.03259990	+14.63378906	-2.87402344	-2.54003906	+8.19580078	-48.44970703	-66.13769531	+3480	+14.22949219	+0.74707031	-3.86718750	+52.09716797	-41.17675781	-51.21826172	+2716	+12.83203125	-3.66064453	-4.90429688	+8.83300781	-42.07763672	-65.93994141	+2708
+1457971603.04090000	+14.66455078	-2.75537109	-2.36425781	+6.94335938	-50.58105469	-64.95117188	+3528	+14.31738281	+0.91406250	-3.66064453	+53.52539063	-42.64892578	-53.23974609	+2776	+12.94628906	-3.49365234	-4.80761719	+8.54736328	-44.16503906	-65.87402344	+2724
+1457971603.04510000	+14.67773438	-2.70703125	-2.27636719	+6.30615234	-51.63574219	-64.40185547	+3556	+14.36132813	+0.98876953	-3.54638672	+54.31640625	-43.43994141	-54.33837891	+2804	+13.00341797	-3.42333984	-4.76367188	+8.39355469	-45.17578125	-65.87402344	+2736
+1457971603.04920010	+14.69091797	-2.65429688	-2.19287109	+5.71289063	-52.62451172	-63.85253906	+3580	+14.40087891	+1.06787109	-3.44091797	+55.06347656	-44.18701172	-55.37109375	+2832	+13.06054688	-3.34863281	-4.71533203	+8.32763672	-46.18652344	-65.93994141	+2744
+1457971603.05340000	+14.70410156	-2.59716797	-2.10937500	+5.16357422	-53.61328125	-63.25927734	+3604	+14.43603516	+1.14697266	-3.33105469	+55.87646484	-44.97802734	-56.42578125	+2860	+13.11328125	-3.26513672	-4.67138672	+8.28369141	-47.19726563	-65.89599609	+2756
+1457971603.05760000	+14.71289063	-2.54882813	-2.02587891	+4.59228516	-54.58007813	-62.66601563	+3628	+14.47558594	+1.21728516	-3.22119141	+56.64550781	-45.79101563	-57.48046875	+2884	+13.16162109	-3.19921875	-4.62304688	+8.19580078	-48.16406250	-65.91796875	+2764
+1457971603.06170010	+14.71728516	-2.50048828	-1.95117188	+4.02099609	-55.48095703	-62.11669922	+3648	+14.50195313	+1.28320313	-3.12011719	+57.37060547	-46.53808594	-58.49121094	+2908	+13.20996094	-3.12890625	-4.57910156	+8.17382813	-49.08691406	-65.98388672	+2772
+1457971603.06590010	+14.72167969	-2.43896484	-1.87207031	+3.51562500	-56.40380859	-61.50146484	+3672	+14.53271484	+1.35791016	-3.01464844	+58.16162109	-47.32910156	-59.47998047	+2932	+13.25390625	-3.05419922	-4.53076172	+8.15185547	-50.03173828	-65.96191406	+2784
+1457971603.07419990	+14.72607422	-2.35107422	-1.72705078	+2.43896484	-58.16162109	-60.35888672	+3712	+14.58544922	+1.47216797	-2.82568359	+59.50195313	-48.84521484	-61.41357422	+2972	+13.33740234	-2.93115234	-4.43847656	+8.06396484	-51.87744141	-66.09375000	+2796
+1457971603.08260010	+14.73046875	-2.27197266	-1.59960938	+1.27441406	-59.72167969	-59.15039063	+3744	+14.62939453	+1.57324219	-2.65869141	+60.68847656	-50.29541016	-63.08349609	+3000	+13.41210938	-2.80810547	-4.35498047	+7.91015625	-53.59130859	-66.04980469	+2808
+1457971603.09089990	+14.73046875	-2.20605469	-1.50292969	+0.13183594	-60.99609375	-57.96386719	+3760	+14.66015625	+1.65673828	-2.53125000	+61.54541016	-51.61376953	-64.37988281	+3020	+13.47802734	-2.69384766	-4.28466797	+7.69042969	-55.10742188	-65.89599609	+2812
+1457971603.09920000	+14.72607422	-2.15332031	-1.42822266	-0.98876953	-62.09472656	-56.79931641	+3772	+14.68212891	+1.70507813	-2.42138672	+62.05078125	-52.88818359	-65.39062500	+3032	+13.52636719	-2.60156250	-4.21875000	+7.29492188	-56.44775391	-65.67626953	+2808
+1457971603.10750010	+14.71728516	-2.10498047	-1.35791016	-2.04345703	-63.12744141	-55.72265625	+3776	+14.69970703	+1.74902344	-2.32910156	+62.38037109	-54.14062500	-66.11572266	+3044	+13.56591797	-2.51367188	-4.17480469	+6.72363281	-57.52441406	-65.17089844	+2800
+1457971603.11590000	+14.71728516	-2.06542969	-1.30517578	-2.90039063	-64.00634766	-54.79980469	+3776	+14.72167969	+1.77099609	-2.25878906	+62.42431641	-55.39306641	-66.48925781	+3052	+13.60546875	-2.43457031	-4.12646484	+6.06445313	-58.49121094	-64.55566406	+2788
+1457971603.12420010	+14.71289063	-2.03466797	-1.27001953	-3.58154297	-64.77539063	-54.09667969	+3772	+14.73046875	+1.78417969	-2.19726563	+62.24853516	-56.66748047	-66.62109375	+3064	+13.63623047	-2.37744141	-4.08691406	+5.36132813	-59.23828125	-63.94042969	+2768
+1457971603.12840010	+14.71289063	-2.01269531	-1.24804688	-3.80126953	-65.19287109	-53.81103516	+3772	+14.73925781	+1.80175781	-2.16210938	+62.24853516	-57.34863281	-66.66503906	+3068	+13.64941406	-2.33789063	-4.07373047	+5.00976563	-59.50195313	-63.52294922	+2764
+1457971603.13249990	+14.70849609	-1.99951172	-1.22167969	-3.95507813	-65.63232422	-53.56933594	+3772	+14.74365234	+1.80175781	-2.12695313	+62.16064453	-58.05175781	-66.66503906	+3076	+13.66259766	-2.31152344	-4.06494141	+4.63623047	-59.72167969	-63.12744141	+2752
+1457971603.13669990	+14.70849609	-1.98193359	-1.20410156	-4.02099609	-66.02783203	-53.45947266	+3772	+14.74804688	+1.80175781	-2.09179688	+61.98486328	-58.79882813	-66.62109375	+3084	+13.67138672	-2.28515625	-4.04296875	+4.28466797	-60.00732422	-62.79785156	+2744
+1457971603.14089990	+14.70849609	-1.95996094	-1.17773438	-3.99902344	-66.53320313	-53.37158203	+3772	+14.76123047	+1.81054688	-2.04785156	+61.98486328	-59.58984375	-66.62109375	+3096	+13.68457031	-2.25439453	-4.02978516	+3.93310547	-60.22705078	-62.40234375	+2736
+1457971603.14500000	+14.70849609	-1.94238281	-1.14697266	-3.88916016	-67.06054688	-53.39355469	+3776	+14.76562500	+1.81933594	-2.00830078	+61.94091797	-60.40283203	-66.59912109	+3108	+13.70214844	-2.23242188	-4.01220703	+3.62548828	-60.44677734	-62.07275391	+2728
+1457971603.15339990	+14.70849609	-1.90722656	-1.09863281	-3.44970703	-68.07128906	-53.63525391	+3776	+14.77880859	+1.83251953	-1.91162109	+61.94091797	-62.13867188	-66.57714844	+3128	+13.73291016	-2.17968750	-3.98144531	+3.18603516	-60.84228516	-61.50146484	+2720
+1457971603.15750000	+14.70849609	-1.88525391	-1.06787109	-3.09814453	-68.62060547	-53.85498047	+3780	+14.78320313	+1.84570313	-1.86328125	+62.00683594	-63.06152344	-66.57714844	+3140	+13.74609375	-2.15771484	-3.96386719	+2.96630859	-61.01806641	-61.23779297	+2712
+1457971603.16170000	+14.70849609	-1.86328125	-1.04589844	-2.63671875	-69.12597656	-54.20654297	+3780	+14.78759766	+1.85449219	-1.81494141	+62.02880859	-63.98437500	-66.53320313	+3152	+13.75927734	-2.13574219	-3.95507813	+2.81250000	-61.17187500	-60.99609375	+2708
+1457971603.16590000	+14.70849609	-1.84130859	-1.01513672	-2.08740234	-69.71923828	-54.60205078	+3780	+14.79199219	+1.86328125	-1.75781250	+62.22656250	-64.97314453	-66.64306641	+3164	+13.77246094	-2.10937500	-3.93750000	+2.68066406	-61.36962891	-60.79833984	+2704
+1457971603.17000010	+14.70410156	-1.82373047	-0.98437500	-1.49414063	-70.33447266	-55.06347656	+3784	+14.79638672	+1.87207031	-1.69628906	+62.40234375	-65.96191406	-66.77490234	+3176	+13.78564453	-2.09179688	-3.91992188	+2.54882813	-61.56738281	-60.62255859	+2700
+1457971603.17420010	+14.70410156	-1.80175781	-0.95800781	-0.81298828	-70.90576172	-55.61279297	+3784	+14.80078125	+1.87207031	-1.64794922	+62.44628906	-66.92871094	-66.77490234	+3184	+13.80322266	-2.06982422	-3.90234375	+2.43896484	-61.74316406	-60.44677734	+2696
+1457971603.18249990	+14.70849609	-1.76220703	-0.90087891	+0.74707031	-72.07031250	-56.88720703	+3784	+14.80957031	+1.88525391	-1.54248047	+62.73193359	-68.88427734	-66.88476563	+3200	+13.82958984	-2.03466797	-3.86718750	+2.21923828	-62.18261719	-60.16113281	+2692
+1457971603.18670010	+14.70849609	-1.74462891	-0.87890625	+1.69189453	-72.61962891	-57.70019531	+3784	+14.81396484	+1.88964844	-1.49853516	+62.86376953	-69.82910156	-66.90673828	+3204	+13.84277344	-2.01708984	-3.85400391	+2.15332031	-62.35839844	-60.05126953	+2688
+1457971603.19080000	+14.70849609	-1.72265625	-0.85693359	+2.65869141	-73.10302734	-58.53515625	+3780	+14.81396484	+1.89404297	-1.45458984	+62.92968750	-70.77392578	-66.88476563	+3208	+13.85156250	-1.99951172	-3.84521484	+2.08740234	-62.51220703	-59.91943359	+2684
+1457971603.19919990	+14.70849609	-1.69628906	-0.82177734	+4.74609375	-74.02587891	-60.35888672	+3776	+14.81835938	+1.88085938	-1.37548828	+62.81982422	-72.57568359	-66.70898438	+3208	+13.86914063	-1.96875000	-3.82324219	+1.84570313	-62.79785156	-59.61181641	+2676
+1457971603.20330000	+14.70410156	-1.67871094	-0.80859375	+5.84472656	-74.39941406	-61.30371094	+3772	+14.81396484	+1.87207031	-1.34912109	+62.60009766	-73.41064453	-66.46728516	+3208	+13.87792969	-1.95556641	-3.81445313	+1.69189453	-62.92968750	-59.43603516	+2668
+1457971603.20750000	+14.69970703	-1.66992188	-0.79980469	+6.98730469	-74.77294922	-62.33642578	+3764	+14.81835938	+1.86328125	-1.31835938	+62.35839844	-74.26757813	-66.22558594	+3212	+13.88232422	-1.94677734	-3.80566406	+1.53808594	-63.06152344	-59.28222656	+2664
+1457971603.21170000	+14.70410156	-1.66552734	-0.79101563	+8.23974609	-75.14648438	-63.50097656	+3760	+14.81835938	+1.85009766	-1.29638672	+61.98486328	-75.08056641	-65.85205078	+3208	+13.88671875	-1.94238281	-3.79687500	+1.34033203	-63.19335938	-59.12841797	+2660
+1457971603.21580000	+14.69970703	-1.65673828	-0.78662109	+9.44824219	-75.41015625	-64.55566406	+3748	+14.81835938	+1.83691406	-1.28320313	+61.32568359	-75.84960938	-65.19287109	+3208	+13.89111328	-1.92919922	-3.79248047	+1.12060547	-63.23730469	-58.88671875	+2652
+1457971603.22000000	+14.69970703	-1.65234375	-0.78662109	+10.70068359	-75.62988281	-65.72021484	+3740	+14.81835938	+1.81933594	-1.27001953	+60.57861328	-76.59667969	-64.46777344	+3204	+13.89550781	-1.92480469	-3.79248047	+0.92285156	-63.25927734	-58.68896484	+2648
+1457971603.22420000	+14.69970703	-1.64794922	-0.78662109	+12.06298828	-75.84960938	-67.01660156	+3732	+14.82275391	+1.79736328	-1.25683594	+59.74365234	-77.34375000	-63.69873047	+3204	+13.89550781	-1.92041016	-3.78808594	+0.70312500	-63.28125000	-58.49121094	+2640
+1457971603.22830010	+14.69531250	-1.64794922	-0.79101563	+13.35937500	-76.00341797	-68.22509766	+3724	+14.81835938	+1.77539063	-1.25244141	+58.64501953	-78.02490234	-62.62207031	+3200	+13.89550781	-1.91601563	-3.79248047	+0.48339844	-63.25927734	-58.29345703	+2636
+1457971603.23670010	+14.69091797	-1.64794922	-0.79980469	+16.04003906	-76.26708984	-70.72998047	+3708	+14.81835938	+1.72705078	-1.24365234	+55.98632813	-79.36523438	-60.07324219	+3196	+13.89111328	-1.90722656	-3.79248047	+0.00000000	-63.21533203	-57.83203125	+2628
+1457971603.24079990	+14.69091797	-1.64794922	-0.80419922	+17.38037109	-76.37695313	-72.00439453	+3700	+14.81835938	+1.70947266	-1.24365234	+54.31640625	-80.00244141	-58.44726563	+3196	+13.89111328	-1.90722656	-3.79248047	-0.19775391	-63.19335938	-57.65625000	+2620
+1457971603.24910000	+14.68652344	-1.64794922	-0.81298828	+20.43457031	-76.55273438	-74.92675781	+3684	+14.81396484	+1.66992188	-1.23486328	+50.73486328	-81.25488281	-54.88769531	+3196	+13.89111328	-1.90283203	-3.79248047	-0.57128906	-63.14941406	-57.34863281	+2612
+1457971603.25749990	+14.68652344	-1.64794922	-0.81298828	+23.55468750	-76.68457031	-77.98095703	+3672	+14.81396484	+1.63916016	-1.23486328	+45.96679688	-82.39746094	-50.07568359	+3192	+13.89111328	-1.89843750	-3.79248047	-0.85693359	-63.10546875	-57.12890625	+2608
+1457971603.26160000	+14.68652344	-1.63916016	-0.81298828	+25.18066406	-76.75048828	-79.51904297	+3668	+14.80957031	+1.62158203	-1.23046875	+43.43994141	-82.94677734	-47.50488281	+3192	+13.89111328	-1.89404297	-3.79248047	-0.96679688	-63.06152344	-57.04101563	+2604
+1457971603.27000000	+14.68652344	-1.63037109	-0.80859375	+28.47656250	-76.86035156	-82.79296875	+3656	+14.80078125	+1.60839844	-1.21728516	+37.48535156	-83.97949219	-41.35253906	+3196	+13.89550781	-1.88964844	-3.78808594	-1.09863281	-63.08349609	-56.97509766	+2600
+1457971603.27830000	+14.69091797	-1.61718750	-0.78662109	+32.12402344	-77.05810547	-86.44042969	+3656	+14.79638672	+1.59960938	-1.19970703	+30.05859375	-84.94628906	-33.61816406	+3196	+13.89990234	-1.88085938	-3.78369141	-1.16455078	-63.14941406	-57.04101563	+2600
+1457971603.28250000	+14.69531250	-1.60400391	-0.77343750	+34.01367188	-77.12402344	-88.30810547	+3652	+14.79199219	+1.60400391	-1.18652344	+25.59814453	-85.40771484	-28.95996094	+3196	+13.90429688	-1.87646484	-3.77490234	-1.14257813	-63.21533203	-57.10693359	+2600
+1457971603.28660010	+14.69970703	-1.58642578	-0.75585938	+35.99121094	-77.21191406	-90.26367188	+3652	+14.78759766	+1.60400391	-1.17333984	+20.85205078	-85.82519531	-24.01611328	+3196	+13.90869141	-1.87207031	-3.77050781	-1.07666016	-63.28125000	-57.23876953	+2596
+1457971603.29080010	+14.70410156	-1.57763672	-0.74267578	+37.77099609	-77.23388672	-92.06542969	+3652	+14.78759766	+1.60400391	-1.16015625	+15.11718750	-86.17675781	-18.06152344	+3196	+13.91308594	-1.86767578	-3.76611328	-0.98876953	-63.34716797	-57.39257813	+2596
+1457971603.29500010	+14.70410156	-1.56445313	-0.72949219	+39.48486328	-77.27783203	-93.77929688	+3648	+14.78320313	+1.60839844	-1.14697266	+8.54736328	-86.50634766	-11.27197266	+3200	+13.92187500	-1.86328125	-3.76171875	-0.87890625	-63.43505859	-57.54638672	+2596
+1457971603.29909990	+14.70849609	-1.54687500	-0.71191406	+41.26464844	-77.34375000	-95.58105469	+3648	+14.77880859	+1.60839844	-1.13378906	+1.25244141	-86.77001953	-3.75732422	+3196	+13.92626953	-1.85888672	-3.75732422	-0.74707031	-63.52294922	-57.74414063	+2596
+1457971603.30329990	+14.70849609	-1.53369141	-0.69873047	+42.86865234	-77.36572266	-97.22900391	+3644	+14.77441406	+1.61279297	-1.12500000	-7.14111328	-86.96777344	+4.87792969	+3200	+13.93066406	-1.85009766	-3.74853516	-0.61523438	-63.63281250	-57.96386719	+2596
+1457971603.30749990	+14.71289063	-1.52490234	-0.68554688	+44.47265625	-77.38769531	-98.85498047	+3644	+14.77001953	+1.61718750	-1.10742188	-16.17187500	-87.09960938	+14.15039063	+3196	+13.93945313	-1.84570313	-3.73974609	-0.46142578	-63.74267578	-58.18359375	+2592
+1457971603.31580000	+14.71728516	-1.50732422	-0.65478516	+47.43896484	-77.38769531	-101.95312500	+3636	+14.76562500	+1.61718750	-1.08544922	-34.89257813	-87.18750000	+33.31054688	+3196	+13.95263672	-1.84130859	-3.72216797	-0.17578125	-63.98437500	-58.66699219	+2592
+1457971603.31999990	+14.71728516	-1.50292969	-0.64599609	+48.71337891	-77.34375000	-103.29345703	+3632	+14.76562500	+1.61718750	-1.07226563	-43.83544922	-87.12158203	+42.45117188	+3192	+13.95703125	-1.83691406	-3.71337891	-0.02197266	-64.09423828	-58.86474609	+2588
+1457971603.32410000	+14.72167969	-1.49414063	-0.63720703	+49.94384766	-77.29980469	-104.58984375	+3628	+14.76123047	+1.61279297	-1.06787109	-51.04248047	-86.96777344	+49.83398438	+3184	+13.96142578	-1.83251953	-3.70898438	+0.06591797	-64.18212891	-59.06250000	+2584
+1457971603.32830000	+14.72167969	-1.48974609	-0.63281250	+50.84472656	-77.23388672	-105.55664063	+3620	+14.75683594	+1.60839844	-1.06347656	-57.85400391	-86.77001953	+56.79931641	+3180	+13.96142578	-1.82812500	-3.70458984	+0.15380859	-64.24804688	-59.19433594	+2584
+1457971603.33240010	+14.71728516	-1.49414063	-0.63281250	+51.74560547	-77.12402344	-106.56738281	+3616	+14.75244141	+1.60400391	-1.05908203	-63.91845703	-86.55029297	+62.99560547	+3176	+13.96142578	-1.82812500	-3.70019531	+0.21972656	-64.29199219	-59.28222656	+2580
+1457971603.33660010	+14.71728516	-1.49414063	-0.63281250	+52.58056641	-77.01416016	-107.51220703	+3608	+14.74365234	+1.59521484	-1.05908203	-68.64257813	-86.28662109	+67.85156250	+3172	+13.95703125	-1.82373047	-3.69580078	+0.19775391	-64.35791016	-59.34814453	+2576
+1457971603.34080000	+14.71289063	-1.49414063	-0.63720703	+53.32763672	-76.90429688	-108.34716797	+3604	+14.73925781	+1.58203125	-1.05468750	-73.54248047	-86.02294922	+72.75146484	+3168	+13.95703125	-1.82373047	-3.69140625	+0.17578125	-64.40185547	-59.37011719	+2572
+1457971603.34910010	+14.71289063	-1.50732422	-0.64599609	+54.86572266	-76.59667969	-110.14892578	+3600	+14.72607422	+1.56884766	-1.05468750	-80.79345703	-85.38574219	+80.17822266	+3156	+13.94824219	-1.82373047	-3.67822266	+0.04394531	-64.46777344	-59.32617188	+2568
+1457971603.35330010	+14.70849609	-1.51611328	-0.65478516	+55.43701172	-76.39892578	-110.83007813	+3596	+14.71728516	+1.55126953	-1.05908203	-83.93554688	-85.07812500	+83.25439453	+3152	+13.94824219	-1.82373047	-3.67822266	-0.02197266	-64.46777344	-59.28222656	+2564
+1457971603.35739990	+14.70410156	-1.52050781	-0.66796875	+56.03027344	-76.15722656	-111.53320313	+3596	+14.70849609	+1.54248047	-1.05908203	-86.68212891	-84.72656250	+85.95703125	+3148	+13.94384766	-1.82373047	-3.67382813	-0.10986328	-64.48974609	-59.21630859	+2560
+1457971603.36159990	+14.70410156	-1.52929688	-0.67675781	+56.62353516	-75.91552734	-112.25830078	+3596	+14.69970703	+1.52929688	-1.06347656	-88.87939453	-84.37500000	+88.11035156	+3144	+13.93505859	-1.82373047	-3.67382813	-0.21972656	-64.48974609	-59.15039063	+2560
+1457971603.36579990	+14.69531250	-1.53808594	-0.68554688	+57.34863281	-75.67382813	-113.11523438	+3596	+14.69091797	+1.51171875	-1.06787109	-91.29638672	-84.02343750	+90.43945313	+3140	+13.93066406	-1.82373047	-3.66943359	-0.30761719	-64.48974609	-59.08447266	+2556
+1457971603.36990000	+14.69531250	-1.54248047	-0.69433594	+58.09570313	-75.41015625	-113.97216797	+3596	+14.68212891	+1.50292969	-1.06787109	-93.44970703	-83.64990234	+92.52685547	+3136	+13.92626953	-1.82373047	-3.66943359	-0.41748047	-64.48974609	-58.99658203	+2556
+1457971603.37410000	+14.69091797	-1.54687500	-0.70312500	+58.86474609	-75.14648438	-114.85107422	+3596	+14.67333984	+1.49853516	-1.07226563	-95.40527344	-83.27636719	+94.41650391	+3132	+13.91748047	-1.81933594	-3.66503906	-0.52734375	-64.48974609	-58.93066406	+2556
+1457971603.37830000	+14.68652344	-1.55126953	-0.71191406	+59.61181641	-74.83886719	-115.75195313	+3596	+14.66894531	+1.48095703	-1.07226563	-97.03125000	-82.90283203	+95.88867188	+3132	+13.91308594	-1.81933594	-3.66503906	-0.61523438	-64.51171875	-58.86474609	+2552
+1457971603.38660000	+14.68652344	-1.55566406	-0.72070313	+61.21582031	-74.24560547	-117.55371094	+3596	+14.65576172	+1.46777344	-1.07226563	-100.26123047	-82.19970703	+98.92089844	+3124	+13.90429688	-1.81933594	-3.65625000	-0.76904297	-64.55566406	-58.77685547	+2552
+1457971603.39490010	+14.68652344	-1.55126953	-0.72070313	+62.75390625	-73.65234375	-119.33349609	+3592	+14.64257813	+1.45898438	-1.07226563	-102.50244141	-81.56250000	+101.03027344	+3112	+13.89111328	-1.81494141	-3.64746094	-0.87890625	-64.59960938	-58.77685547	+2552
+1457971603.40319990	+14.68212891	-1.53369141	-0.69873047	+64.59960938	-73.14697266	-121.35498047	+3596	+14.63818359	+1.46337891	-1.05908203	-104.89746094	-80.94726563	+103.40332031	+3108	+13.88232422	-1.80615234	-3.63867188	-0.85693359	-64.66552734	-58.88671875	+2552
+1457971603.40739990	+14.68652344	-1.52490234	-0.68554688	+65.50048828	-72.90527344	-122.38769531	+3596	+14.63818359	+1.46777344	-1.05468750	-105.77636719	-80.68359375	+104.30419922	+3104	+13.88232422	-1.80175781	-3.62988281	-0.81298828	-64.73144531	-59.01855469	+2552
+1457971603.41160010	+14.68652344	-1.51171875	-0.66796875	+66.46728516	-72.70751953	-123.42041016	+3596	+14.63818359	+1.46777344	-1.04589844	-106.87500000	-80.41992188	+105.44677734	+3100	+13.87792969	-1.79736328	-3.62548828	-0.72509766	-64.79736328	-59.17236328	+2552
+1457971603.41989990	+14.69531250	-1.48974609	-0.63720703	+68.09326172	-72.29003906	-125.22216797	+3600	+14.63818359	+1.48535156	-1.03710938	-108.21533203	-79.98046875	+106.96289063	+3092	+13.88232422	-1.78857422	-3.60791016	-0.43945313	-64.97314453	-59.63378906	+2556
+1457971603.42409990	+14.69531250	-1.48095703	-0.62402344	+68.84033203	-72.11425781	-126.03515625	+3600	+14.63818359	+1.48974609	-1.02392578	-109.13818359	-79.76074219	+107.95166016	+3092	+13.88232422	-1.77978516	-3.59912109	-0.26367188	-65.06103516	-59.87548828	+2556
+1457971603.42820000	+14.69531250	-1.46337891	-0.60644531	+69.69726563	-71.93847656	-126.95800781	+3600	+14.63818359	+1.50292969	-1.01513672	-109.97314453	-79.56298828	+108.91845703	+3088	+13.88232422	-1.77539063	-3.59472656	-0.06591797	-65.14892578	-60.16113281	+2556
+1457971603.43660000	+14.69970703	-1.44140625	-0.57568359	+71.21337891	-71.67480469	-128.60595703	+3596	+14.63818359	+1.51611328	-1.00195313	-111.31347656	-79.18945313	+110.50048828	+3080	+13.88232422	-1.75781250	-3.58154297	+0.28564453	-65.32470703	-60.66650391	+2556
+1457971603.44490000	+14.69970703	-1.42382813	-0.54931641	+72.72949219	-71.41113281	-130.25390625	+3592	+14.63378906	+1.52490234	-0.99316406	-112.82958984	-78.79394531	+112.19238281	+3072	+13.88232422	-1.74462891	-3.56835938	+0.63720703	-65.56640625	-61.17187500	+2552
+1457971603.45320010	+14.69970703	-1.40625000	-0.54931641	+73.71826172	-71.14746094	-131.35253906	+3580	+14.62939453	+1.53369141	-0.99755859	-114.12597656	-78.44238281	+113.59863281	+3064	+13.88671875	-1.73144531	-3.56835938	+0.87890625	-65.74218750	-61.54541016	+2552
+1457971603.45740010	+14.69531250	-1.40185547	-0.55371094	+74.22363281	-71.01562500	-131.90185547	+3576	+14.62500000	+1.53808594	-0.99316406	-114.93896484	-78.24462891	+114.45556641	+3060	+13.88232422	-1.72265625	-3.56835938	+0.94482422	-65.80810547	-61.67724609	+2548
+1457971603.46569990	+14.68652344	-1.39306641	-0.57568359	+74.77294922	-70.72998047	-132.56103516	+3564	+14.61621094	+1.53369141	-1.01953125	-115.88378906	-77.91503906	+115.37841797	+3056	+13.87353516	-1.70947266	-3.58154297	+1.05468750	-65.91796875	-61.89697266	+2548
+1457971603.46989990	+14.68652344	-1.39306641	-0.58886719	+75.10253906	-70.59814453	-132.95654297	+3560	+14.61181641	+1.53369141	-1.03271484	-116.54296875	-77.73925781	+115.99365234	+3052	+13.86914063	-1.70068359	-3.59033203	+1.12060547	-65.98388672	-62.00683594	+2548
+1457971603.47410010	+14.68212891	-1.38867188	-0.61083984	+75.25634766	-70.46630859	-133.17626953	+3560	+14.60742188	+1.52929688	-1.05468750	-116.89453125	-77.58544922	+116.30126953	+3056	+13.86474609	-1.69189453	-3.59912109	+1.14257813	-66.02783203	-62.09472656	+2548
+1457971603.47820000	+14.68212891	-1.38867188	-0.63720703	+75.32226563	-70.31250000	-133.28613281	+3556	+14.59863281	+1.52490234	-1.08105469	-117.33398438	-77.43164063	+116.63085938	+3056	+13.86035156	-1.68310547	-3.61230469	+1.16455078	-66.07177734	-62.16064453	+2548
+1457971603.48239990	+14.67773438	-1.38427734	-0.66357422	+75.38818359	-70.13671875	-133.39599609	+3556	+14.59423828	+1.52929688	-1.10302734	-117.77343750	-77.27783203	+117.02636719	+3056	+13.85595703	-1.67431641	-3.62548828	+1.18652344	-66.11572266	-62.27050781	+2552
+1457971603.48650000	+14.67773438	-1.37988281	-0.69433594	+75.41015625	-69.98291016	-133.46191406	+3556	+14.58984375	+1.53369141	-1.12939453	-118.10302734	-77.16796875	+117.29003906	+3060	+13.85595703	-1.66113281	-3.64306641	+1.25244141	-66.11572266	-62.35839844	+2552
+1457971603.49490000	+14.67333984	-1.37109375	-0.76025391	+75.21240234	-69.63134766	-133.37402344	+3556	+14.58105469	+1.53808594	-1.19970703	-118.47656250	-76.99218750	+117.48779297	+3064	+13.84277344	-1.63916016	-3.68701172	+1.38427734	-66.04980469	-62.60009766	+2560
+1457971603.49900010	+14.67333984	-1.36230469	-0.79101563	+75.21240234	-69.45556641	-133.41796875	+3560	+14.58105469	+1.54248047	-1.23046875	-118.80615234	-76.90429688	+117.72949219	+3068	+13.83837891	-1.62158203	-3.70898438	+1.51611328	-66.00585938	-62.75390625	+2564
+1457971603.50740000	+14.68212891	-1.34033203	-0.85693359	+75.01464844	-69.06005859	-133.30810547	+3560	+14.57666016	+1.56445313	-1.30517578	-118.93798828	-76.86035156	+117.70751953	+3076	+13.83398438	-1.59082031	-3.75292969	+1.86767578	-65.93994141	-63.21533203	+2568
+1457971603.51149990	+14.68652344	-1.32275391	-0.88330078	+75.08056641	-68.88427734	-133.37402344	+3564	+14.58105469	+1.58203125	-1.33154297	-119.28955078	-76.83837891	+118.03710938	+3080	+13.83398438	-1.57324219	-3.77929688	+2.13134766	-65.91796875	-63.47900391	+2572
+1457971603.51570010	+14.69531250	-1.30517578	-0.91406250	+74.94873047	-68.66455078	-133.30810547	+3564	+14.58105469	+1.59960938	-1.37109375	-119.15771484	-76.88232422	+117.83935547	+3084	+13.83398438	-1.55566406	-3.80566406	+2.39501953	-65.83007813	-63.80859375	+2576
+1457971603.52399990	+14.71289063	-1.24804688	-0.97119141	+74.94873047	-68.29101563	-133.24218750	+3568	+14.58984375	+1.65673828	-1.44140625	-119.13574219	-76.99218750	+117.86132813	+3096	+13.84277344	-1.51611328	-3.86718750	+3.07617188	-65.67626953	-64.51171875	+2584
+1457971603.52819990	+14.72607422	-1.22167969	-0.99316406	+74.90478516	-68.07128906	-133.19824219	+3568	+14.59863281	+1.68310547	-1.48095703	-118.98193359	-77.10205078	+117.68554688	+3104	+13.84277344	-1.49414063	-3.89794922	+3.51562500	-65.56640625	-64.97314453	+2584
+1457971603.53239990	+14.73486328	-1.18652344	-1.01953125	+74.90478516	-67.87353516	-133.15429688	+3572	+14.60302734	+1.71826172	-1.51611328	-118.74023438	-77.21191406	+117.48779297	+3108	+13.84716797	-1.47216797	-3.92871094	+3.93310547	-65.45654297	-65.36865234	+2588
+1457971603.53650000	+14.75244141	-1.15136719	-1.04589844	+74.94873047	-67.67578125	-133.15429688	+3572	+14.61621094	+1.75341797	-1.54687500	-118.78417969	-77.27783203	+117.57568359	+3112	+13.85156250	-1.44580078	-3.95507813	+4.37255859	-65.36865234	-65.78613281	+2588
+1457971603.54070000	+14.76562500	-1.12060547	-1.07226563	+74.90478516	-67.47802734	-133.06640625	+3572	+14.62500000	+1.78857422	-1.58203125	-118.45458984	-77.43164063	+117.29003906	+3116	+13.85595703	-1.41943359	-3.99023438	+4.79003906	-65.25878906	-66.22558594	+2588
+1457971603.54900000	+14.79638672	-1.03710938	-1.12939453	+74.83886719	-67.08251953	-132.84667969	+3576	+14.64697266	+1.87207031	-1.65673828	-117.72949219	-77.71728516	+116.69677734	+3128	+13.86914063	-1.37109375	-4.06054688	+5.69091797	-64.99511719	-67.08251953	+2588
+1457971603.55320000	+14.80957031	-0.99316406	-1.16455078	+74.66308594	-66.88476563	-132.58300781	+3576	+14.65576172	+1.91601563	-1.70068359	-117.09228516	-77.91503906	+116.14746094	+3132	+13.87353516	-1.34472656	-4.10009766	+6.13037109	-64.81933594	-67.45605469	+2592
+1457971603.55730010	+14.82714844	-0.95361328	-1.20410156	+74.48730469	-66.66503906	-132.31933594	+3576	+14.66455078	+1.95556641	-1.74902344	-116.41113281	-78.11279297	+115.51025391	+3140	+13.87792969	-1.31835938	-4.14404297	+6.50390625	-64.62158203	-67.80761719	+2592
+1457971603.56150010	+14.84033203	-0.91406250	-1.24804688	+74.20166016	-66.46728516	-131.92382813	+3580	+14.67333984	+1.99511719	-1.79296875	-115.72998047	-78.28857422	+114.87304688	+3144	+13.88232422	-1.28759766	-4.18798828	+6.87744141	-64.42382813	-68.11523438	+2596
+1457971603.56570010	+14.85351563	-0.87011719	-1.29199219	+73.93798828	-66.24755859	-131.55029297	+3580	+14.68212891	+2.03906250	-1.83691406	-114.98291016	-78.46435547	+114.21386719	+3148	+13.88232422	-1.26123047	-4.23632813	+7.22900391	-64.20410156	-68.40087891	+2596
+1457971603.56979990	+14.86669922	-0.83496094	-1.34033203	+73.65234375	-66.04980469	-131.19873047	+3580	+14.69091797	+2.07861328	-1.88525391	-114.25781250	-78.64013672	+113.53271484	+3152	+13.88232422	-1.23046875	-4.28466797	+7.55859375	-64.00634766	-68.64257813	+2596
+1457971603.57399990	+14.87988281	-0.79980469	-1.39306641	+73.21289063	-65.85205078	-130.67138672	+3584	+14.69531250	+2.11816406	-1.94677734	-112.98339844	-78.85986328	+112.30224609	+3160	+13.88671875	-1.19970703	-4.33740234	+7.80029297	-63.78662109	-68.84033203	+2600
+1457971603.57820010	+14.89306641	-0.76025391	-1.45458984	+72.77343750	-65.63232422	-130.14404297	+3584	+14.69970703	+2.15771484	-2.01269531	-111.70898438	-79.05761719	+111.07177734	+3168	+13.88671875	-1.16894531	-4.39453125	+8.02001953	-63.52294922	-68.97216797	+2600
+1457971603.58649990	+14.91503906	-0.69433594	-1.58642578	+71.67480469	-65.21484375	-128.89160156	+3588	+14.70849609	+2.21923828	-2.14892578	-109.00634766	-79.49707031	+108.36914063	+3180	+13.88232422	-1.11181641	-4.50878906	+8.39355469	-63.01757813	-69.16992188	+2604
+1457971603.59069990	+14.92382813	-0.65917969	-1.66113281	+71.05957031	-64.99511719	-128.18847656	+3592	+14.70849609	+2.25439453	-2.21923828	-107.64404297	-79.69482422	+106.98486328	+3184	+13.87792969	-1.08105469	-4.57031250	+8.54736328	-62.73193359	-69.23583984	+2604
+1457971603.59480000	+14.93261719	-0.63281250	-1.73144531	+70.44433594	-64.79736328	-127.50732422	+3592	+14.70849609	+2.28515625	-2.28955078	-106.25976563	-79.89257813	+105.60058594	+3192	+13.87353516	-1.04589844	-4.63623047	+8.67919922	-62.44628906	-69.23583984	+2604
+1457971603.60320000	+14.94580078	-0.58007813	-1.88964844	+69.14794922	-64.37988281	-126.12304688	+3592	+14.70410156	+2.34228516	-2.44335938	-103.02978516	-80.33203125	+102.32666016	+3212	+13.86474609	-0.97998047	-4.76367188	+8.87695313	-61.89697266	-69.21386719	+2604
+1457971603.61150000	+14.96337891	-0.51416016	-2.03906250	+68.02734375	-64.00634766	-124.91455078	+3592	+14.70410156	+2.40380859	-2.59716797	-99.97558594	-80.74951172	+99.22851563	+3228	+13.85595703	-0.91406250	-4.89111328	+9.09667969	-61.39160156	-69.23583984	+2600
+1457971603.61570000	+14.97216797	-0.48339844	-2.11376953	+67.47802734	-63.80859375	-124.34326172	+3588	+14.70410156	+2.43017578	-2.68066406	-98.34960938	-80.96923828	+97.53662109	+3240	+13.85156250	-0.88330078	-4.95263672	+9.20654297	-61.14990234	-69.27978516	+2596
+1457971603.61980010	+14.98095703	-0.45263672	-2.18847656	+66.97265625	-63.61083984	-123.77197266	+3584	+14.69970703	+2.46533203	-2.75976563	-96.65771484	-81.18896484	+95.84472656	+3248	+13.85156250	-0.84814453	-5.01855469	+9.36035156	-60.88623047	-69.32373047	+2596
+1457971603.62400010	+14.98974609	-0.41748047	-2.26318359	+66.53320313	-63.41308594	-123.28857422	+3584	+14.70410156	+2.50048828	-2.82568359	-95.47119141	-81.40869141	+94.63623047	+3256	+13.85156250	-0.81298828	-5.08007813	+9.55810547	-60.66650391	-69.38964844	+2592
+1457971603.62820010	+14.99853516	-0.38232422	-2.32910156	+66.11572266	-63.21533203	-122.89306641	+3576	+14.70410156	+2.53564453	-2.89599609	-94.19677734	-81.62841797	+93.33984375	+3268	+13.84716797	-0.77783203	-5.13720703	+9.75585938	-60.44677734	-69.52148438	+2588
+1457971603.63229990	+15.00732422	-0.34277344	-2.39941406	+65.78613281	-63.03955078	-122.47558594	+3572	+14.70410156	+2.57958984	-2.96630859	-92.81250000	-81.84814453	+91.97753906	+3276	+13.84716797	-0.73828125	-5.19873047	+9.99755859	-60.22705078	-69.65332031	+2584
+1457971603.63649990	+15.01611328	-0.29882813	-2.45214844	+65.63232422	-62.90771484	-122.27783203	+3568	+14.71289063	+2.62353516	-3.02343750	-91.86767578	-82.06787109	+91.07666016	+3284	+13.85156250	-0.69873047	-5.25585938	+10.28320313	-60.05126953	-69.78515625	+2576
+1457971603.64060000	+15.02929688	-0.25488281	-2.50048828	+65.47851563	-62.75390625	-122.10205078	+3560	+14.71728516	+2.66748047	-3.08496094	-90.63720703	-82.28759766	+89.84619141	+3292	+13.85156250	-0.66357422	-5.30859375	+10.56884766	-59.89746094	-70.02685547	+2568
+1457971603.64479990	+15.04248047	-0.20214844	-2.55322266	+65.41259766	-62.60009766	-121.94824219	+3552	+14.72167969	+2.71582031	-3.14648438	-89.29687500	-82.50732422	+88.57177734	+3304	+13.86035156	-0.62402344	-5.36132813	+10.92041016	-59.72167969	-70.29052734	+2560
+1457971603.65310000	+15.07324219	-0.09667969	-2.63232422	+65.50048828	-62.33642578	-121.88232422	+3532	+14.73925781	+2.82568359	-3.24316406	-87.69287109	-82.96875000	+87.14355469	+3316	+13.87353516	-0.54052734	-5.45361328	+11.75537109	-59.47998047	-70.90576172	+2544
+1457971603.65730000	+15.08642578	-0.03955078	-2.67187500	+65.52246094	-62.18261719	-121.81640625	+3524	+14.74804688	+2.88281250	-3.29589844	-86.44042969	-83.18847656	+85.97900391	+3324	+13.88232422	-0.49658203	-5.50195313	+12.17285156	-59.34814453	-71.21337891	+2536
+1457971603.66150000	+15.09960938	+0.01757813	-2.70263672	+65.67626953	-62.07275391	-121.86035156	+3516	+14.75683594	+2.93994141	-3.33544922	-85.82519531	-83.40820313	+85.49560547	+3332	+13.89111328	-0.44824219	-5.54150391	+12.65625000	-59.23828125	-71.56494141	+2528
+1457971603.66560010	+15.11279297	+0.07910156	-2.73779297	+65.74218750	-61.94091797	-121.83837891	+3504	+14.77001953	+3.00585938	-3.37500000	-84.83642578	-83.62792969	+84.63867188	+3336	+13.89990234	-0.39990234	-5.58544922	+13.13964844	-59.12841797	-71.91650391	+2520
+1457971603.66980000	+15.13037109	+0.13623047	-2.76855469	+65.83007813	-61.80908203	-121.79443359	+3496	+14.77880859	+3.06298828	-3.41455078	-83.73779297	-83.82568359	+83.64990234	+3344	+13.90869141	-0.35595703	-5.62500000	+13.62304688	-59.01855469	-72.29003906	+2512
+1457971603.67400000	+15.14355469	+0.19775391	-2.79492188	+66.00585938	-61.69921875	-121.88232422	+3484	+14.78759766	+3.12011719	-3.45410156	-82.88085938	-84.02343750	+82.90283203	+3348	+13.91748047	-0.31201172	-5.66015625	+14.06250000	-58.93066406	-72.64160156	+2504
+1457971603.67810010	+15.16113281	+0.26367188	-2.82128906	+66.13769531	-61.56738281	-121.86035156	+3472	+14.79638672	+3.17724609	-3.49365234	-81.38671875	-84.22119141	+81.54052734	+3352	+13.93066406	-0.26806641	-5.69970703	+14.50195313	-58.84277344	-72.97119141	+2492
+1457971603.68230010	+15.17431641	+0.32080078	-2.85205078	+66.20361328	-61.43554688	-121.81640625	+3464	+14.80957031	+3.23437500	-3.53759766	-79.80468750	-84.41894531	+80.06835938	+3356	+13.93945313	-0.22412109	-5.73486328	+14.91943359	-58.73291016	-73.30078125	+2484
+1457971603.68650010	+15.18750000	+0.37792969	-2.88281250	+66.26953125	-61.30371094	-121.75048828	+3452	+14.81396484	+3.29150391	-3.57714844	-78.28857422	-84.63867188	+78.64013672	+3364	+13.94824219	-0.18017578	-5.76562500	+15.35888672	-58.66699219	-73.63037109	+2472
+1457971603.69059990	+15.19628906	+0.43945313	-2.92675781	+66.20361328	-61.14990234	-121.50878906	+3444	+14.82275391	+3.35302734	-3.61669922	-76.33300781	-84.81445313	+76.86035156	+3368	+13.95703125	-0.13183594	-5.80517578	+15.75439453	-58.51318359	-73.87207031	+2464
+1457971603.69479990	+15.20947266	+0.48779297	-2.96630859	+66.07177734	-60.99609375	-121.24511719	+3436	+14.82714844	+3.40136719	-3.65625000	-74.20166016	-85.01220703	+74.81689453	+3372	+13.96142578	-0.08789063	-5.84033203	+16.08398438	-58.38134766	-74.09179688	+2452
+1457971603.69899990	+15.21826172	+0.53613281	-3.00585938	+65.93994141	-60.84228516	-121.02539063	+3428	+14.83154297	+3.44970703	-3.70019531	-71.78466797	-85.18798828	+72.48779297	+3376	+13.96582031	-0.04833984	-5.87988281	+16.34765625	-58.24951172	-74.26757813	+2444
+1457971603.70729990	+15.23144531	+0.63281250	-3.09375000	+65.61035156	-60.53466797	-120.43212891	+3416	+14.84033203	+3.53759766	-3.78808594	-66.37939453	-85.47363281	+67.23632813	+3388	+13.97021484	+0.03515625	-5.95458984	+16.80908203	-57.96386719	-74.50927734	+2428
+1457971603.71140000	+15.24023438	+0.67675781	-3.13769531	+65.36865234	-60.38085938	-120.08056641	+3412	+14.83593750	+3.57714844	-3.83642578	-63.03955078	-85.60546875	+63.94042969	+3392	+13.97460938	+0.07031250	-5.98974609	+16.96289063	-57.83203125	-74.61914063	+2416
+1457971603.71560000	+15.24462891	+0.72070313	-3.19042969	+65.08300781	-60.20507813	-119.64111328	+3408	+14.83593750	+3.62109375	-3.88476563	-59.23828125	-85.71533203	+60.20507813	+3400	+13.97460938	+0.10986328	-6.02929688	+17.09472656	-57.67822266	-74.64111328	+2408
+1457971603.71980000	+15.24902344	+0.76025391	-3.24755859	+64.75341797	-60.02929688	-119.20166016	+3400	+14.83593750	+3.65625000	-3.93750000	-55.19531250	-85.80322266	+56.20605469	+3404	+13.97460938	+0.14941406	-6.06884766	+17.20458984	-57.50244141	-74.66308594	+2396
+1457971603.72390010	+15.24902344	+0.79980469	-3.29589844	+64.44580078	-59.85351563	-118.78417969	+3396	+14.83593750	+3.69140625	-3.98144531	-51.41601563	-85.89111328	+52.47070313	+3412	+13.97460938	+0.18896484	-6.10400391	+17.31445313	-57.34863281	-74.66308594	+2388
+1457971603.72810010	+15.25341797	+0.83935547	-3.34863281	+64.13818359	-59.67773438	-118.36669922	+3392	+14.83154297	+3.72656250	-4.02539063	-47.46093750	-85.95703125	+48.55957031	+3416	+13.97021484	+0.23291016	-6.14355469	+17.42431641	-57.17285156	-74.61914063	+2376
+1457971603.73230000	+15.25341797	+0.87451172	-3.39697266	+63.83056641	-59.50195313	-117.92724609	+3388	+14.82714844	+3.76171875	-4.06933594	-43.35205078	-85.97900391	+44.51660156	+3424	+13.97021484	+0.26806641	-6.17871094	+17.46826172	-57.01904297	-74.55322266	+2368
+1457971603.73639990	+15.25781250	+0.90527344	-3.44091797	+63.56689453	-59.34814453	-117.57568359	+3384	+14.82275391	+3.79687500	-4.10888672	-39.70458984	-86.00097656	+40.89111328	+3432	+13.96582031	+0.30322266	-6.21386719	+17.51220703	-56.86523438	-74.50927734	+2356
+1457971603.74060010	+15.26220703	+0.94482422	-3.48046875	+63.36914063	-59.23828125	-117.24609375	+3384	+14.82275391	+3.82763672	-4.14404297	-35.96923828	-86.02294922	+37.19970703	+3436	+13.96582031	+0.34277344	-6.24462891	+17.55615234	-56.75537109	-74.44335938	+2344
+1457971603.74480010	+15.26660156	+0.98437500	-3.52001953	+63.17138672	-59.10644531	-116.91650391	+3380	+14.82275391	+3.86718750	-4.17919922	-32.29980469	-86.00097656	+33.61816406	+3444	+13.96582031	+0.37792969	-6.27099609	+17.64404297	-56.64550781	-74.42138672	+2332
+1457971603.74889990	+15.26660156	+1.02392578	-3.55078125	+63.06152344	-59.01855469	-116.67480469	+3376	+14.81835938	+3.90673828	-4.20996094	-29.06982422	-86.00097656	+30.45410156	+3452	+13.97021484	+0.41748047	-6.29296875	+17.77587891	-56.57958984	-74.42138672	+2320
+1457971603.75309990	+15.27099609	+1.06787109	-3.58154297	+62.95166016	-58.93066406	-116.41113281	+3372	+14.81835938	+3.94189453	-4.23632813	-25.64208984	-86.00097656	+27.09228516	+3456	+13.97021484	+0.46142578	-6.31933594	+17.92968750	-56.49169922	-74.42138672	+2308
+1457971603.75729990	+15.27539063	+1.11181641	-3.61230469	+62.86376953	-58.82080078	-116.14746094	+3372	+14.81396484	+3.98583984	-4.26708984	-22.39013672	-85.95703125	+23.95019531	+3464	+13.97900391	+0.50537109	-6.34130859	+18.06152344	-56.40380859	-74.39941406	+2296
+1457971603.76140000	+15.27978516	+1.15576172	-3.62548828	+62.90771484	-58.77685547	-116.03759766	+3368	+14.81396484	+4.02978516	-4.27587891	-20.14892578	-85.97900391	+21.84082031	+3468	+13.97900391	+0.54931641	-6.35888672	+18.25927734	-56.31591797	-74.37744141	+2284
+1457971603.76979990	+15.28857422	+1.25683594	-3.63867188	+63.19335938	-58.77685547	-115.97167969	+3360	+14.82275391	+4.12207031	-4.28466797	-16.14990234	-86.02294922	+18.06152344	+3476	+13.98779297	+0.63720703	-6.37646484	+18.67675781	-56.27197266	-74.50927734	+2260
+1457971603.77390000	+15.29296875	+1.30957031	-3.63867188	+63.41308594	-58.79882813	-115.99365234	+3360	+14.82714844	+4.17480469	-4.28906250	-14.50195313	-86.06689453	+16.54541016	+3484	+13.99658203	+0.67675781	-6.38085938	+18.91845703	-56.29394531	-74.59716797	+2244
+1457971603.77810000	+15.30175781	+1.36230469	-3.63427734	+63.63281250	-58.84277344	-116.01562500	+3360	+14.83154297	+4.22753906	-4.28466797	-12.85400391	-86.08886719	+15.02929688	+3488	+14.00537109	+0.72070313	-6.38085938	+19.18212891	-56.31591797	-74.68505859	+2236
+1457971603.78230000	+15.31054688	+1.41503906	-3.62988281	+63.87451172	-58.86474609	-116.05957031	+3356	+14.83593750	+4.27587891	-4.28466797	-11.22802734	-86.13281250	+13.55712891	+3496	+14.01855469	+0.76464844	-6.38085938	+19.46777344	-56.33789063	-74.81689453	+2228
+1457971603.78640010	+15.31933594	+1.46777344	-3.61230469	+64.18212891	-58.93066406	-116.19140625	+3360	+14.84033203	+4.32861328	-4.27148438	-9.84375000	-86.19873047	+12.32666016	+3504	+14.02734375	+0.80859375	-6.38085938	+19.77539063	-56.38183594	-74.94873047	+2220
+1457971603.79060010	+15.32812500	+1.52050781	-3.59912109	+64.51171875	-58.97460938	-116.32324219	+3360	+14.84912109	+4.38134766	-4.25830078	-8.54736328	-86.28662109	+11.16210938	+3508	+14.03613281	+0.85693359	-6.38085938	+20.08300781	-56.38183594	-75.05859375	+2220
+1457971603.79469990	+15.33691406	+1.56884766	-3.58154297	+64.81933594	-59.04052734	-116.43310547	+3360	+14.85351563	+4.43408203	-4.24951172	-7.40478516	-86.33056641	+10.17333984	+3516	+14.04492188	+0.90087891	-6.37646484	+20.32470703	-56.40380859	-75.12451172	+2216
+1457971603.79889990	+15.34130859	+1.61718750	-3.56835938	+65.08300781	-59.10644531	-116.52099609	+3360	+14.85791016	+4.48242188	-4.23632813	-6.39404297	-86.37451172	+9.27246094	+3524	+14.04931641	+0.94042969	-6.37207031	+20.54443359	-56.42578125	-75.19042969	+2220
+1457971603.80310010	+15.34570313	+1.66113281	-3.55517578	+65.32470703	-59.15039063	-116.60888672	+3360	+14.86230469	+4.53515625	-4.21875000	-5.69091797	-86.46240234	+8.72314453	+3536	+14.05810547	+0.97998047	-6.36328125	+20.78613281	-56.46972656	-75.27832031	+2224
+1457971603.80720000	+15.35449219	+1.70068359	-3.53759766	+65.58837891	-59.21630859	-116.71875000	+3360	+14.86669922	+4.57470703	-4.19677734	-4.87792969	-86.55029297	+8.02001953	+3540	+14.06689453	+1.01953125	-6.35449219	+21.02783203	-56.51367188	-75.38818359	+2228
+1457971603.81139990	+15.35888672	+1.74023438	-3.52441406	+65.83007813	-59.30419922	-116.82861328	+3360	+14.86669922	+4.61865234	-4.18798828	-3.73535156	-86.57226563	+6.98730469	+3548	+14.07568359	+1.05029297	-6.34570313	+21.20361328	-56.57958984	-75.45410156	+2236
+1457971603.81559990	+15.36767578	+1.77539063	-3.51123047	+66.00585938	-59.34814453	-116.85058594	+3360	+14.86669922	+4.66259766	-4.17919922	-2.76855469	-86.59423828	+6.15234375	+3552	+14.08447266	+1.08984375	-6.34130859	+21.33544922	-56.57958984	-75.43212891	+2240
+1457971603.82390000	+15.37646484	+1.83691406	-3.49804688	+66.24755859	-59.39208984	-116.87255859	+3352	+14.85791016	+4.72851563	-4.16601563	-0.41748047	-86.59423828	+3.95507813	+3560	+14.08886719	+1.15576172	-6.33691406	+21.48925781	-56.57958984	-75.34423828	+2244
+1457971603.82810000	+15.37646484	+1.86328125	-3.49365234	+66.31347656	-59.41406250	-116.80664063	+3348	+14.85791016	+4.75927734	-4.16162109	+0.35156250	-86.59423828	+3.25195313	+3564	+14.08886719	+1.18652344	-6.33251953	+21.53320313	-56.57958984	-75.25634766	+2248
+1457971603.83220010	+15.37646484	+1.88964844	-3.49365234	+66.35742188	-59.43603516	-116.74072266	+3344	+14.85351563	+4.78564453	-4.15283203	+1.18652344	-86.59423828	+2.48291016	+3572	+14.08886719	+1.21289063	-6.32812500	+21.55517578	-56.57958984	-75.16845703	+2252
+1457971603.83640000	+15.37646484	+1.91162109	-3.49365234	+66.33544922	-59.43603516	-116.60888672	+3340	+14.84472656	+4.80761719	-4.15283203	+2.13134766	-86.55029297	+1.60400391	+3572	+14.08886719	+1.23925781	-6.32812500	+21.53320313	-56.57958984	-75.03662109	+2252
+1457971603.84060000	+15.37646484	+1.92919922	-3.49365234	+66.29150391	-59.45800781	-116.49902344	+3336	+14.83593750	+4.82958984	-4.15283203	+2.79052734	-86.50634766	+0.96679688	+3576	+14.08886719	+1.26562500	-6.32373047	+21.48925781	-56.57958984	-74.90478516	+2252
+1457971603.84470010	+15.37646484	+1.94677734	-3.49804688	+66.22558594	-59.45800781	-116.36718750	+3332	+14.82714844	+4.84716797	-4.15283203	+3.58154297	-86.46240234	+0.21972656	+3584	+14.09326172	+1.28759766	-6.32373047	+21.44531250	-56.57958984	-74.75097656	+2248
+1457971603.84890010	+15.37646484	+1.96435547	-3.50244141	+66.15966797	-59.45800781	-116.21337891	+3332	+14.81835938	+4.86474609	-4.15283203	+4.37255859	-86.41845703	-0.52734375	+3588	+14.08886719	+1.31396484	-6.31933594	+21.37939453	-56.57958984	-74.59716797	+2248
+1457971603.85310010	+15.37207031	+1.97753906	-3.50683594	+66.09375000	-59.43603516	-116.05957031	+3328	+14.80957031	+4.88232422	-4.15283203	+5.03173828	-86.37451172	-1.14257813	+3596	+14.08886719	+1.33593750	-6.31494141	+21.33544922	-56.57958984	-74.46533203	+2244
+1457971603.85719990	+15.37207031	+1.99511719	-3.51562500	+65.98388672	-59.43603516	-115.86181641	+3328	+14.80078125	+4.89990234	-4.15283203	+5.62500000	-86.30859375	-1.69189453	+3604	+14.08886719	+1.35791016	-6.31494141	+21.26953125	-56.55761719	-74.28955078	+2236
+1457971603.86139990	+15.36767578	+2.01269531	-3.52001953	+65.89599609	-59.41406250	-115.68603516	+3328	+14.79199219	+4.91748047	-4.14843750	+6.10839844	-86.26464844	-2.13134766	+3612	+14.08886719	+1.37988281	-6.31054688	+21.20361328	-56.53564453	-74.11376953	+2232
+1457971603.86550000	+15.36328125	+2.02587891	-3.52001953	+65.83007813	-59.41406250	-115.53222656	+3328	+14.78759766	+4.93505859	-4.14404297	+6.50390625	-86.24267578	-2.52685547	+3620	+14.08886719	+1.40185547	-6.30615234	+21.15966797	-56.53564453	-74.00390625	+2224
+1457971603.86970000	+15.36328125	+2.04345703	-3.52441406	+65.74218750	-59.41406250	-115.35644531	+3328	+14.77880859	+4.94824219	-4.13964844	+6.85546875	-86.22070313	-2.83447266	+3632	+14.08447266	+1.42382813	-6.29736328	+21.11572266	-56.53564453	-73.87207031	+2220
+1457971603.87389990	+15.35888672	+2.06103516	-3.52441406	+65.69824219	-59.43603516	-115.22460938	+3328	+14.77441406	+4.97021484	-4.12646484	+7.03125000	-86.22070313	-2.98828125	+3644	+14.08447266	+1.44580078	-6.28857422	+21.07177734	-56.53564453	-73.74023438	+2212
+1457971603.88220000	+15.35449219	+2.09619141	-3.51562500	+65.67626953	-59.47998047	-115.00488281	+3336	+14.76562500	+5.00537109	-4.10009766	+7.27294922	-86.22070313	-3.16406250	+3672	+14.08886719	+1.48535156	-6.26660156	+21.04980469	-56.60156250	-73.56445313	+2204
+1457971603.88640000	+15.35449219	+2.11816406	-3.50244141	+65.74218750	-59.52392578	-114.93896484	+3340	+14.76562500	+5.02734375	-4.07812500	+7.20703125	-86.26464844	-3.03222656	+3688	+14.09326172	+1.50732422	-6.25341797	+21.09375000	-56.64550781	-73.52050781	+2200
+1457971603.89050010	+15.35449219	+2.14453125	-3.48925781	+65.83007813	-59.56787109	-114.91699219	+3344	+14.76123047	+5.05371094	-4.05615234	+7.14111328	-86.30859375	-2.90039063	+3700	+14.09326172	+1.52929688	-6.23583984	+21.13769531	-56.68945313	-73.49853516	+2196
+1457971603.89470010	+15.35449219	+2.16650391	-3.47167969	+65.96191406	-59.61181641	-114.91699219	+3352	+14.76123047	+5.08007813	-4.02978516	+6.98730469	-86.35253906	-2.70263672	+3716	+14.09765625	+1.55566406	-6.21826172	+21.20361328	-56.75537109	-73.47656250	+2196
+1457971603.89890000	+15.35888672	+2.19726563	-3.44970703	+66.11572266	-59.69970703	-114.93896484	+3360	+14.76123047	+5.10644531	-3.99902344	+6.70166016	-86.44042969	-2.32910156	+3732	+14.10205078	+1.57763672	-6.19628906	+21.29150391	-56.79931641	-73.47656250	+2196
+1457971603.90300010	+15.35888672	+2.22363281	-3.41894531	+66.35742188	-59.78759766	-115.02685547	+3368	+14.76562500	+5.13281250	-3.96386719	+6.32812500	-86.52832031	-1.88964844	+3748	+14.10644531	+1.60400391	-6.16992188	+21.42333984	-56.88720703	-73.49853516	+2200
+1457971603.90720010	+15.36328125	+2.25439453	-3.38818359	+66.59912109	-59.89746094	-115.15869141	+3380	+14.77001953	+5.15917969	-3.92871094	+5.77880859	-86.63818359	-1.27441406	+3764	+14.11523438	+1.63037109	-6.14355469	+21.53320313	-56.97509766	-73.54248047	+2208
+1457971603.91140010	+15.36767578	+2.28076172	-3.35302734	+66.88476563	-60.00732422	-115.31250000	+3388	+14.77441406	+5.18554688	-3.88916016	+5.09765625	-86.74804688	-0.54931641	+3780	+14.11962891	+1.65673828	-6.11718750	+21.66503906	-57.08496094	-73.60839844	+2216
+1457971603.91549990	+15.37207031	+2.31591797	-3.31347656	+67.23632813	-60.13916016	-115.48828125	+3400	+14.77441406	+5.21630859	-3.84960938	+4.30664063	-86.83593750	+0.32958984	+3796	+14.12841797	+1.68310547	-6.08203125	+21.84082031	-57.21679688	-73.67431641	+2224
+1457971603.91969990	+15.37646484	+2.35107422	-3.27392578	+67.56591797	-60.27099609	-115.66406250	+3412	+14.77880859	+5.24267578	-3.81005859	+3.49365234	-86.94580078	+1.23046875	+3808	+14.14160156	+1.70947266	-6.05126953	+21.97265625	-57.34863281	-73.74023438	+2236
+1457971603.92389990	+15.38085938	+2.38183594	-3.23437500	+67.89550781	-60.38085938	-115.86181641	+3420	+14.78320313	+5.27343750	-3.77050781	+2.68066406	-87.05566406	+2.10937500	+3820	+14.15039063	+1.73144531	-6.02050781	+22.12646484	-57.45849609	-73.80615234	+2248
+1457971603.92800000	+15.38525391	+2.41699219	-3.18603516	+68.31298828	-60.53466797	-116.08154297	+3432	+14.78320313	+5.29980469	-3.72656250	+1.60400391	-87.16552734	+3.27392578	+3832	+14.15478516	+1.76220703	-5.98535156	+22.28027344	-57.56835938	-73.87207031	+2264
+1457971603.93220000	+15.38525391	+2.44775391	-3.13769531	+68.64257813	-60.68847656	-116.30126953	+3444	+14.78759766	+5.32617188	-3.68261719	+0.37353516	-87.27539063	+4.59228516	+3844	+14.16357422	+1.78417969	-5.95458984	+22.39013672	-57.67822266	-73.89404297	+2280
+1457971603.94050000	+15.39404297	+2.49169922	-3.06298828	+69.16992188	-60.93017578	-116.56494141	+3460	+14.78759766	+5.37011719	-3.61669922	-1.82373047	-87.38525391	+6.94335938	+3860	+14.17236328	+1.82812500	-5.90185547	+22.47802734	-57.87597656	-73.82812500	+2308
+1457971603.94470000	+15.39404297	+2.50927734	-3.03222656	+69.36767578	-61.04003906	-116.67480469	+3468	+14.78759766	+5.38330078	-3.58593750	-2.94433594	-87.45117188	+8.08593750	+3868	+14.17675781	+1.84570313	-5.87548828	+22.50000000	-57.98583984	-73.78417969	+2324
+1457971603.94880010	+15.39404297	+2.52685547	-3.00585938	+69.47753906	-61.14990234	-116.69677734	+3472	+14.78759766	+5.39648438	-3.55957031	-3.80126953	-87.49511719	+8.98681641	+3872	+14.18115234	+1.85888672	-5.85351563	+22.47802734	-58.07373047	-73.71826172	+2336
+1457971603.95300010	+15.38964844	+2.54003906	-2.98388672	+69.54345703	-61.21582031	-116.65283203	+3476	+14.78320313	+5.40966797	-3.53320313	-4.61425781	-87.51708984	+9.86572266	+3876	+14.18115234	+1.87207031	-5.83593750	+22.43408203	-58.13964844	-73.60839844	+2348
+1457971603.95720010	+15.38525391	+2.54882813	-2.97070313	+69.54345703	-61.28173828	-116.56494141	+3476	+14.77880859	+5.41845703	-3.51123047	-5.40527344	-87.51708984	+10.70068359	+3880	+14.18554688	+1.88964844	-5.81835938	+22.34619141	-58.20556641	-73.47656250	+2356
+1457971603.96129990	+15.38085938	+2.55761719	-2.96191406	+69.45556641	-61.34765625	-116.41113281	+3480	+14.77001953	+5.42285156	-3.49804688	-5.84472656	-87.51708984	+11.18408203	+3884	+14.18115234	+1.90283203	-5.80078125	+22.23632813	-58.22753906	-73.27880859	+2364
+1457971603.96550010	+15.37646484	+2.55761719	-2.95312500	+69.38964844	-61.41357422	-116.27929688	+3480	+14.76123047	+5.42724609	-3.48046875	-6.32812500	-87.49511719	+11.71142578	+3888	+14.17675781	+1.91162109	-5.79199219	+22.12646484	-58.24951172	-73.10302734	+2372
+1457971603.96970010	+15.37207031	+2.56201172	-2.94433594	+69.27978516	-61.47949219	-116.12548828	+3480	+14.75683594	+5.43164063	-3.46728516	-6.85546875	-87.49511719	+12.23876953	+3892	+14.17236328	+1.92041016	-5.77880859	+21.97265625	-58.27148438	-72.90527344	+2376
+1457971603.97379990	+15.36767578	+2.55761719	-2.93994141	+69.14794922	-61.52343750	-115.94970703	+3480	+14.74804688	+5.42724609	-3.45410156	-7.18505859	-87.47314453	+12.59033203	+3892	+14.16796875	+1.92919922	-5.77001953	+21.81884766	-58.29345703	-72.68554688	+2380
+1457971603.97799990	+15.36328125	+2.55761719	-2.93554688	+69.03808594	-61.56738281	-115.79589844	+3484	+14.74365234	+5.42724609	-3.44531250	-7.40478516	-87.47314453	+12.81005859	+3896	+14.16357422	+1.93798828	-5.76123047	+21.64306641	-58.33740234	-72.48779297	+2380
+1457971603.98219990	+15.35888672	+2.55761719	-2.93554688	+68.90625000	-61.61132813	-115.62011719	+3484	+14.73486328	+5.42285156	-3.43652344	-7.55859375	-87.45117188	+12.96386719	+3900	+14.16357422	+1.94677734	-5.75244141	+21.48925781	-58.35937500	-72.26806641	+2380
+1457971603.99050000	+15.34570313	+2.55322266	-2.92675781	+68.68652344	-61.69921875	-115.33447266	+3488	+14.72167969	+5.41845703	-3.41894531	-8.04199219	-87.42919922	+13.44726563	+3912	+14.15478516	+1.96435547	-5.73486328	+21.18164063	-58.42529297	-71.85058594	+2376
+1457971603.99470000	+15.34130859	+2.55322266	-2.92236328	+68.62060547	-61.74316406	-115.22460938	+3488	+14.71728516	+5.41845703	-3.40576172	-8.45947266	-87.45117188	+13.88671875	+3916	+14.15039063	+1.97314453	-5.72607422	+21.04980469	-58.44726563	-71.65283203	+2372
+1457971603.99880000	+15.33691406	+2.54882813	-2.91796875	+68.57666016	-61.80908203	-115.13671875	+3492	+14.71289063	+5.41845703	-3.39697266	-8.96484375	-87.45117188	+14.41406250	+3920	+14.14599609	+1.98193359	-5.71728516	+20.91796875	-58.46923828	-71.45507813	+2372
+1457971604.00300000	+15.33251953	+2.54882813	-2.90478516	+68.59863281	-61.87500000	-115.13671875	+3496	+14.70849609	+5.41845703	-3.38378906	-9.49218750	-87.47314453	+14.94140625	+3928	+14.14160156	+1.99072266	-5.70849609	+20.80810547	-58.51318359	-71.27929688	+2368
+1457971604.00720000	+15.33251953	+2.54882813	-2.89160156	+68.66455078	-61.94091797	-115.18066406	+3500	+14.70410156	+5.41845703	-3.37060547	-10.08544922	-87.51708984	+15.53466797	+3936	+14.13720703	+1.99951172	-5.69531250	+20.72021484	-58.57910156	-71.14746094	+2364
+1457971604.01130010	+15.32812500	+2.55322266	-2.87841797	+68.77441406	-62.02880859	-115.26855469	+3504	+14.69970703	+5.41845703	-3.35302734	-10.94238281	-87.56103516	+16.39160156	+3944	+14.13720703	+2.00830078	-5.68212891	+20.67626953	-58.64501953	-71.03759766	+2364
+1457971604.01550010	+15.32812500	+2.55322266	-2.85644531	+68.95019531	-62.11669922	-115.40039063	+3508	+14.69970703	+5.41845703	-3.33105469	-11.97509766	-87.62695313	+17.44628906	+3952	+14.13720703	+2.01269531	-5.66455078	+20.63232422	-58.73291016	-70.97167969	+2360
+1457971604.02379990	+15.32373047	+2.57080078	-2.81250000	+69.41162109	-62.31445313	-115.77392578	+3520	+14.69531250	+5.43164063	-3.28710938	-14.94140625	-87.75878906	+20.43457031	+3968	+14.14160156	+2.03466797	-5.62939453	+20.65429688	-58.95263672	-70.88378906	+2360
+1457971604.02800010	+15.32373047	+2.57958984	-2.78173828	+69.76318359	-62.42431641	-116.05957031	+3524	+14.69091797	+5.44042969	-3.25634766	-17.31445313	-87.86865234	+22.85156250	+3980	+14.14160156	+2.04345703	-5.61181641	+20.69824219	-59.04052734	-70.88378906	+2364
+1457971604.03210000	+15.32373047	+2.58837891	-2.75097656	+70.13671875	-62.53417969	-116.38916016	+3532	+14.69091797	+5.44921875	-3.22558594	-19.99511719	-87.95654297	+25.57617188	+3988	+14.14160156	+2.05224609	-5.59423828	+20.76416016	-59.15039063	-70.90576172	+2368
+1457971604.03629990	+15.32373047	+2.60156250	-2.72021484	+70.53222656	-62.66601563	-116.71875000	+3536	+14.69091797	+5.46240234	-3.19482422	-22.89550781	-88.06640625	+28.49853516	+3996	+14.14599609	+2.05664063	-5.57226563	+20.80810547	-59.26025391	-70.94970703	+2372
+1457971604.04049990	+15.31933594	+2.61474609	-2.68505859	+70.99365234	-62.79785156	-117.11425781	+3544	+14.69531250	+5.47119141	-3.15527344	-26.52099609	-88.17626953	+32.16796875	+4008	+14.15039063	+2.06542969	-5.55468750	+20.87402344	-59.39208984	-70.99365234	+2380
+1457971604.04460000	+15.31933594	+2.62792969	-2.64990234	+71.43310547	-62.92968750	-117.48779297	+3548	+14.69531250	+5.48437500	-3.12451172	-30.12451172	-88.26416016	+35.79345703	+4016	+14.15478516	+2.07421875	-5.53271484	+20.96191406	-59.52392578	-71.05957031	+2388
+1457971604.05300000	+15.31933594	+2.65429688	-2.58398438	+72.31201172	-63.17138672	-118.21289063	+3560	+14.69531250	+5.51513672	-3.05859375	-38.10058594	-88.39599609	+43.85742188	+4032	+14.16357422	+2.08740234	-5.49316406	+21.09375000	-59.76562500	-71.16943359	+2404
+1457971604.05710010	+15.31933594	+2.66748047	-2.55761719	+72.68554688	-63.28125000	-118.49853516	+3564	+14.69531250	+5.52832031	-3.02783203	-41.70410156	-88.41796875	+47.52685547	+4036	+14.16796875	+2.09179688	-5.47558594	+21.13769531	-59.85351563	-71.21337891	+2416
+1457971604.06130000	+15.31494141	+2.67626953	-2.53564453	+72.99316406	-63.36914063	-118.71826172	+3564	+14.69531250	+5.53710938	-3.00146484	-44.40673828	-88.43994141	+50.25146484	+4040	+14.16796875	+2.10058594	-5.45800781	+21.15966797	-59.94140625	-71.21337891	+2424
+1457971604.06550000	+15.31494141	+2.68945313	-2.51367188	+73.23486328	-63.45703125	-118.89404297	+3564	+14.69531250	+5.54589844	-2.97949219	-46.16455078	-88.46191406	+52.05322266	+4044	+14.17236328	+2.10498047	-5.44482422	+21.18164063	-60.02929688	-71.21337891	+2436
+1457971604.06960010	+15.31054688	+2.69384766	-2.50048828	+73.38867188	-63.52294922	-119.00390625	+3564	+14.69531250	+5.54589844	-2.96191406	-47.21923828	-88.46191406	+53.10791016	+4048	+14.17236328	+2.10937500	-5.43164063	+21.15966797	-60.07324219	-71.16943359	+2444
+1457971604.07380010	+15.31054688	+2.69384766	-2.49169922	+73.45458984	-63.58886719	-119.02587891	+3564	+14.69531250	+5.54589844	-2.94433594	-47.30712891	-88.46191406	+53.17382813	+4048	+14.16796875	+2.11376953	-5.42285156	+21.09375000	-60.13916016	-71.12548828	+2452
+1457971604.07800010	+15.30615234	+2.69384766	-2.48730469	+73.43261719	-63.63281250	-118.95996094	+3560	+14.69091797	+5.54589844	-2.93554688	-46.51611328	-88.46191406	+52.40478516	+4048	+14.16796875	+2.11816406	-5.41406250	+21.00585938	-60.18310547	-71.01562500	+2460
+1457971604.08209990	+15.30175781	+2.69384766	-2.49169922	+73.32275391	-63.65478516	-118.80615234	+3560	+14.68652344	+5.54589844	-2.93115234	-45.17578125	-88.41796875	+51.06445313	+4048	+14.16796875	+2.12255859	-5.40966797	+20.89599609	-60.20507813	-70.90576172	+2468
+1457971604.09050010	+15.29736328	+2.68505859	-2.50048828	+73.01513672	-63.69873047	-118.43261719	+3556	+14.67773438	+5.54150391	-2.92236328	-41.41845703	-88.35205078	+47.32910156	+4052	+14.15917969	+2.13134766	-5.40527344	+20.61035156	-60.18310547	-70.57617188	+2476
+1457971604.09460000	+15.29296875	+2.68066406	-2.50927734	+72.79541016	-63.69873047	-118.19091797	+3556	+14.67333984	+5.53710938	-2.92236328	-39.04541016	-88.30810547	+44.95605469	+4052	+14.15478516	+2.13574219	-5.40527344	+20.43457031	-60.13916016	-70.37841797	+2476
+1457971604.09879990	+15.28857422	+2.67626953	-2.51806641	+72.55371094	-63.72070313	-117.92724609	+3560	+14.66894531	+5.52832031	-2.92236328	-36.54052734	-88.26416016	+42.47314453	+4052	+14.15039063	+2.13574219	-5.40966797	+20.25878906	-60.09521484	-70.18066406	+2476
+1457971604.10290000	+15.28857422	+2.66748047	-2.52685547	+72.29003906	-63.72070313	-117.66357422	+3560	+14.66455078	+5.51953125	-2.91796875	-34.43115234	-88.22021484	+40.31982422	+4056	+14.14599609	+2.14013672	-5.40966797	+20.06103516	-60.05126953	-69.96093750	+2476
+1457971604.10710000	+15.28417969	+2.66308594	-2.54003906	+72.00439453	-63.74267578	-117.37792969	+3560	+14.66015625	+5.51513672	-2.91796875	-32.43164063	-88.15429688	+38.32031250	+4060	+14.14160156	+2.14453125	-5.40966797	+19.86328125	-60.02929688	-69.74121094	+2472
+1457971604.11130000	+15.28417969	+2.65429688	-2.54882813	+71.71875000	-63.76464844	-117.09228516	+3564	+14.65576172	+5.50634766	-2.91796875	-30.69580078	-88.11035156	+36.60644531	+4060	+14.13281250	+2.14453125	-5.41406250	+19.66552734	-59.98535156	-69.52148438	+2468
+1457971604.11540010	+15.27978516	+2.64550781	-2.55761719	+71.43310547	-63.76464844	-116.80664063	+3564	+14.65576172	+5.50195313	-2.91357422	-29.06982422	-88.04443359	+35.00244141	+4064	+14.12841797	+2.14892578	-5.41406250	+19.46777344	-59.94140625	-69.30175781	+2464
+1457971604.11960010	+15.27978516	+2.64111328	-2.56640625	+71.14746094	-63.78662109	-116.49902344	+3564	+14.65136719	+5.49755859	-2.91357422	-27.57568359	-87.97851563	+33.50830078	+4068	+14.12402344	+2.15332031	-5.41845703	+19.29199219	-59.89746094	-69.10400391	+2456
+1457971604.12789990	+15.27539063	+2.63232422	-2.57519531	+70.64208984	-63.83056641	-116.01562500	+3568	+14.64697266	+5.49316406	-2.90039063	-25.44433594	-87.86865234	+31.46484375	+4076	+14.11962891	+2.16210938	-5.41406250	+18.98437500	-59.83154297	-68.75244141	+2436
+1457971604.13210010	+15.27539063	+2.62792969	-2.57519531	+70.44433594	-63.85253906	-115.79589844	+3564	+14.64257813	+5.48876953	-2.89160156	-24.71923828	-87.82470703	+30.76171875	+4080	+14.11523438	+2.16650391	-5.41406250	+18.85253906	-59.80957031	-68.64257813	+2428
+1457971604.13630010	+15.27539063	+2.62792969	-2.57080078	+70.26855469	-63.89648438	-115.64208984	+3564	+14.64257813	+5.48876953	-2.87841797	-24.45556641	-87.78076172	+30.54199219	+4084	+14.11523438	+2.17089844	-5.40966797	+18.76464844	-59.78759766	-68.53271484	+2420
+1457971604.14039990	+15.27539063	+2.62792969	-2.56201172	+70.13671875	-63.96240234	-115.53222656	+3564	+14.64697266	+5.49316406	-2.86083984	-24.54345703	-87.73681641	+30.69580078	+4088	+14.11523438	+2.17089844	-5.40087891	+18.69873047	-59.80957031	-68.46679688	+2412
+1457971604.14459990	+15.27539063	+2.63232422	-2.54882813	+70.04882813	-64.02832031	-115.44433594	+3568	+14.64697266	+5.49755859	-2.84326172	-24.93896484	-87.69287109	+31.17919922	+4092	+14.11523438	+2.17529297	-5.39208984	+18.65478516	-59.83154297	-68.42285156	+2404
+1457971604.14879990	+15.27539063	+2.63671875	-2.53564453	+70.02685547	-64.07226563	-115.42236328	+3568	+14.65136719	+5.50634766	-2.82568359	-25.51025391	-87.67089844	+31.83837891	+4096	+14.11523438	+2.17968750	-5.37890625	+18.65478516	-59.85351563	-68.42285156	+2400
+1457971604.15290000	+15.27978516	+2.64111328	-2.51806641	+70.02685547	-64.13818359	-115.42236328	+3572	+14.65576172	+5.51953125	-2.80810547	-25.79589844	-87.60498047	+32.23388672	+4100	+14.11962891	+2.18408203	-5.37011719	+18.65478516	-59.87548828	-68.42285156	+2396
+1457971604.15710000	+15.27978516	+2.64990234	-2.49609375	+70.04882813	-64.20410156	-115.46630859	+3576	+14.66015625	+5.52832031	-2.79052734	-25.79589844	-87.56103516	+32.32177734	+4104	+14.11962891	+2.18847656	-5.36132813	+18.67675781	-59.89746094	-68.44482422	+2392
+1457971604.16129990	+15.28417969	+2.65869141	-2.47851563	+70.09277344	-64.27001953	-115.51025391	+3580	+14.66455078	+5.53710938	-2.77294922	-25.88378906	-87.51708984	+32.49755859	+4108	+14.12402344	+2.19726563	-5.34814453	+18.72070313	-59.91943359	-68.48876953	+2392
+1457971604.16960000	+15.28857422	+2.68505859	-2.43017578	+70.26855469	-64.40185547	-115.66406250	+3592	+14.67773438	+5.56347656	-2.73339844	-26.14746094	-87.38525391	+32.98095703	+4112	+14.12841797	+2.20605469	-5.32177734	+18.80859375	-59.94140625	-68.57666016	+2396
+1457971604.17380000	+15.29296875	+2.69824219	-2.40820313	+70.33447266	-64.44580078	-115.72998047	+3596	+14.68212891	+5.57226563	-2.72021484	-25.90576172	-87.29736328	+32.84912109	+4112	+14.12841797	+2.21044922	-5.30859375	+18.85253906	-59.96337891	-68.62060547	+2400
+1457971604.17790010	+15.29736328	+2.71142578	-2.38623047	+70.37841797	-64.48974609	-115.75195313	+3600	+14.68652344	+5.58544922	-2.71142578	-25.11474609	-87.18750000	+32.18994141	+4112	+14.13281250	+2.21484375	-5.29541016	+18.89648438	-59.96337891	-68.66455078	+2408
+1457971604.18210010	+15.29736328	+2.72021484	-2.36865234	+70.37841797	-64.51171875	-115.77392578	+3604	+14.69091797	+5.59423828	-2.70703125	-24.03808594	-87.07763672	+31.20117188	+4108	+14.13281250	+2.22363281	-5.28222656	+18.94042969	-59.96337891	-68.68652344	+2412
+1457971604.18619990	+15.30175781	+2.72900391	-2.35546875	+70.31250000	-64.53369141	-115.70800781	+3608	+14.69531250	+5.59863281	-2.69824219	-22.87353516	-86.96777344	+30.10253906	+4104	+14.13720703	+2.22802734	-5.26904297	+18.96240234	-59.96337891	-68.70849609	+2420
+1457971604.19039990	+15.30615234	+2.74218750	-2.34667969	+70.20263672	-64.53369141	-115.59814453	+3608	+14.69970703	+5.60302734	-2.69824219	-21.44531250	-86.83593750	+28.76220703	+4100	+14.13720703	+2.23242188	-5.26025391	+18.98437500	-59.91943359	-68.70849609	+2428
+1457971604.19460010	+15.30615234	+2.74658203	-2.34228516	+70.02685547	-64.51171875	-115.42236328	+3608	+14.70410156	+5.60742188	-2.69824219	-19.95117188	-86.70410156	+27.33398438	+4100	+14.13720703	+2.23681641	-5.25585938	+18.98437500	-59.87548828	-68.68652344	+2436
+1457971604.19870000	+15.31054688	+2.75097656	-2.34228516	+69.78515625	-64.48974609	-115.18066406	+3604	+14.70410156	+5.60302734	-2.69824219	-18.36914063	-86.55029297	+25.83984375	+4096	+14.13720703	+2.24121094	-5.25146484	+18.94042969	-59.80957031	-68.62060547	+2444
+1457971604.20289990	+15.31054688	+2.75097656	-2.34228516	+69.49951172	-64.46777344	-114.89501953	+3604	+14.70410156	+5.60302734	-2.70263672	-16.87500000	-86.37451172	+24.41162109	+4096	+14.13720703	+2.24560547	-5.24707031	+18.89648438	-59.74365234	-68.53271484	+2452
+1457971604.21120000	+15.31494141	+2.74218750	-2.35546875	+68.77441406	-64.42382813	-114.21386719	+3600	+14.70410156	+5.59423828	-2.71142578	-13.90869141	-86.06689453	+21.53320313	+4096	+14.13281250	+2.25000000	-5.24267578	+18.74267578	-59.58984375	-68.33496094	+2464
+1457971604.21540000	+15.31933594	+2.73779297	-2.36865234	+68.31298828	-64.37988281	-113.79638672	+3600	+14.70410156	+5.58984375	-2.72021484	-12.17285156	-85.89111328	+19.81933594	+4100	+14.13281250	+2.25000000	-5.24267578	+18.63281250	-59.52392578	-68.20312500	+2468
+1457971604.21960000	+15.31933594	+2.72900391	-2.38623047	+67.78564453	-64.33593750	-113.31298828	+3604	+14.70410156	+5.58544922	-2.73339844	-10.39306641	-85.69335938	+18.06152344	+4104	+14.13281250	+2.25439453	-5.24707031	+18.52294922	-59.43603516	-68.07128906	+2472
+1457971604.22370000	+15.32373047	+2.72021484	-2.40380859	+67.28027344	-64.31396484	-112.82958984	+3604	+14.69970703	+5.58105469	-2.73779297	-8.63525391	-85.53955078	+16.34765625	+4108	+14.12841797	+2.25439453	-5.25146484	+18.39111328	-59.34814453	-67.93945313	+2472
+1457971604.22790000	+15.32373047	+2.71142578	-2.41699219	+66.70898438	-64.29199219	-112.30224609	+3600	+14.69970703	+5.57666016	-2.74658203	-6.78955078	-85.38574219	+14.52392578	+4112	+14.12841797	+2.25439453	-5.25585938	+18.30322266	-59.26025391	-67.80761719	+2472
+1457971604.23210000	+15.32373047	+2.70263672	-2.43457031	+66.13769531	-64.27001953	-111.75292969	+3604	+14.69970703	+5.57226563	-2.75097656	-4.92187500	-85.23193359	+12.72216797	+4116	+14.12402344	+2.25439453	-5.26025391	+18.17138672	-59.17236328	-67.67578125	+2472
+1457971604.23620010	+15.32812500	+2.68945313	-2.44775391	+65.54443359	-64.27001953	-111.18164063	+3604	+14.69531250	+5.57226563	-2.75537109	-2.94433594	-85.10009766	+10.81054688	+4120	+14.12402344	+2.25439453	-5.26904297	+18.06152344	-59.08447266	-67.54394531	+2468
+1457971604.24040010	+15.32812500	+2.67626953	-2.46093750	+64.81933594	-64.29199219	-110.50048828	+3604	+14.69531250	+5.57226563	-2.76416016	-0.63720703	-84.92431641	+8.54736328	+4128	+14.11962891	+2.25439453	-5.27343750	+17.95166016	-59.01855469	-67.43408203	+2468
+1457971604.24460010	+15.33251953	+2.66748047	-2.47412109	+64.11621094	-64.33593750	-109.79736328	+3604	+14.69531250	+5.57226563	-2.76855469	+1.75781250	-84.77050781	+6.21826172	+4132	+14.11962891	+2.25439453	-5.27343750	+17.86376953	-58.95263672	-67.34619141	+2460
+1457971604.25289990	+15.33691406	+2.65429688	-2.49169922	+62.62207031	-64.51171875	-108.32519531	+3600	+14.69970703	+5.58984375	-2.77294922	+7.73437500	-84.48486328	+0.41748047	+4148	+14.11962891	+2.25439453	-5.28222656	+17.73193359	-58.86474609	-67.23632813	+2452
+1457971604.25700000	+15.34130859	+2.64990234	-2.49609375	+61.78710938	-64.62158203	-107.46826172	+3600	+14.69970703	+5.60302734	-2.77734375	+11.11816406	-84.30908203	-2.81250000	+4152	+14.11962891	+2.25439453	-5.28662109	+17.68798828	-58.82080078	-67.19238281	+2444
+1457971604.26120000	+15.34130859	+2.64990234	-2.49609375	+60.99609375	-64.79736328	-106.63330078	+3596	+14.69970703	+5.61621094	-2.77734375	+14.72167969	-84.17724609	-6.26220703	+4160	+14.11962891	+2.25439453	-5.28662109	+17.64404297	-58.77685547	-67.17041016	+2440
+1457971604.26539990	+15.34570313	+2.64990234	-2.48730469	+59.91943359	-65.03906250	-105.55664063	+3596	+14.69970703	+5.63378906	-2.77294922	+19.20410156	-83.95751953	-10.61279297	+4168	+14.12402344	+2.25439453	-5.29101563	+17.64404297	-58.75488281	-67.17041016	+2436
+1457971604.26950000	+15.35009766	+2.64550781	-2.47851563	+58.88671875	-65.25878906	-104.50195313	+3596	+14.70410156	+5.65136719	-2.76855469	+23.42285156	-83.73779297	-14.67773438	+4176	+14.12402344	+2.25439453	-5.29101563	+17.64404297	-58.75488281	-67.19238281	+2428
+1457971604.27370000	+15.35888672	+2.64550781	-2.46533203	+57.83203125	-65.54443359	-103.46923828	+3596	+14.70849609	+5.67333984	-2.75976563	+27.66357422	-83.51806641	-18.74267578	+4180	+14.12402344	+2.25439453	-5.29101563	+17.64404297	-58.75488281	-67.21435547	+2424
+1457971604.28200010	+15.37207031	+2.64550781	-2.44775391	+54.88769531	-66.11572266	-100.52490234	+3596	+14.71728516	+5.71728516	-2.75976563	+36.89208984	-82.74902344	-27.68554688	+4188	+14.12402344	+2.25439453	-5.29101563	+17.66601563	-58.75488281	-67.28027344	+2420
+1457971604.29040000	+15.38525391	+2.64111328	-2.42578125	+51.74560547	-66.64306641	-97.44873047	+3592	+14.71728516	+5.75683594	-2.75537109	+45.26367188	-81.78222656	-35.77148438	+4192	+14.12841797	+2.25439453	-5.28662109	+17.70996094	-58.75488281	-67.36816406	+2412
+1457971604.29450010	+15.38964844	+2.63671875	-2.42138672	+49.98779297	-66.81884766	-95.75683594	+3592	+14.71728516	+5.77001953	-2.75976563	+48.58154297	-81.27685547	-39.02343750	+4192	+14.12841797	+2.25439453	-5.28662109	+17.73193359	-58.75488281	-67.39013672	+2412
+1457971604.29870010	+15.39404297	+2.62792969	-2.42138672	+48.09814453	-67.01660156	-93.93310547	+3588	+14.72167969	+5.78320313	-2.76416016	+51.37207031	-80.70556641	-41.74804688	+4196	+14.12841797	+2.25439453	-5.29101563	+17.75390625	-58.75488281	-67.43408203	+2412
+1457971604.30290010	+15.39843750	+2.61914063	-2.42138672	+46.12060547	-67.17041016	-92.08740234	+3588	+14.72167969	+5.79638672	-2.76855469	+53.87695313	-80.13427734	-44.20898438	+4196	+14.12841797	+2.25439453	-5.29101563	+17.77587891	-58.75488281	-67.45605469	+2412
+1457971604.30699990	+15.40283203	+2.60156250	-2.42578125	+44.09912109	-67.28027344	-90.19775391	+3584	+14.72167969	+5.80517578	-2.77734375	+56.14013672	-79.54101563	-46.45019531	+4196	+14.12841797	+2.25439453	-5.29101563	+17.79785156	-58.75488281	-67.47802734	+2412
+1457971604.31539990	+15.41162109	+2.57519531	-2.46533203	+39.74853516	-67.23632813	-86.08886719	+3588	+14.71728516	+5.81835938	-2.82128906	+59.19433594	-78.17871094	-49.48242188	+4200	+14.12841797	+2.25000000	-5.29541016	+17.79785156	-58.73291016	-67.50000000	+2416
+1457971604.31950000	+15.41601563	+2.55761719	-2.49169922	+37.55126953	-67.10449219	-84.06738281	+3588	+14.71728516	+5.81835938	-2.84765625	+60.33691406	-77.49755859	-50.64697266	+4200	+14.12841797	+2.25000000	-5.29980469	+17.77587891	-58.71093750	-67.47802734	+2416
+1457971604.32370000	+15.41601563	+2.53564453	-2.53125000	+35.39794922	-66.88476563	-82.04589844	+3592	+14.71289063	+5.81396484	-2.88720703	+61.06201172	-76.77246094	-51.41601563	+4204	+14.12841797	+2.25000000	-5.30419922	+17.75390625	-58.68896484	-67.47802734	+2416
+1457971604.32789990	+15.41601563	+2.51806641	-2.56640625	+33.31054688	-66.64306641	-80.09033203	+3596	+14.70410156	+5.81396484	-2.92236328	+61.78710938	-76.09130859	-52.16308594	+4208	+14.12841797	+2.24560547	-5.30859375	+17.73193359	-58.66699219	-67.45605469	+2420
+1457971604.33200000	+15.41601563	+2.49169922	-2.60595703	+31.28906250	-66.37939453	-78.26660156	+3600	+14.69970703	+5.80517578	-2.95751953	+62.22656250	-75.41015625	-52.64648438	+4216	+14.12402344	+2.24560547	-5.31298828	+17.70996094	-58.62304688	-67.41210938	+2420
+1457971604.33620000	+15.41601563	+2.46533203	-2.65869141	+29.39941406	-65.98388672	-76.55273438	+3608	+14.69531250	+5.79638672	-3.01904297	+62.11669922	-74.68505859	-52.60253906	+4228	+14.12402344	+2.24121094	-5.32177734	+17.66601563	-58.57910156	-67.39013672	+2424
+1457971604.34450010	+15.42041016	+2.42138672	-2.76855469	+25.97167969	-65.14892578	-73.38867188	+3620	+14.68212891	+5.78320313	-3.12011719	+62.16064453	-73.43261719	-52.71240234	+4244	+14.11523438	+2.23681641	-5.34375000	+17.51220703	-58.42529297	-67.23632813	+2428
+1457971604.34870000	+15.42041016	+2.39501953	-2.83007813	+24.52148438	-64.64355469	-72.07031250	+3628	+14.67773438	+5.77001953	-3.18603516	+61.76513672	-72.75146484	-52.38281250	+4256	+14.11083984	+2.23242188	-5.36132813	+17.44628906	-58.33740234	-67.14843750	+2432
+1457971604.35279990	+15.41601563	+2.38183594	-2.89599609	+23.18115234	-64.13818359	-70.79589844	+3636	+14.67333984	+5.76123047	-3.25195313	+61.54541016	-72.18017578	-52.16308594	+4264	+14.09326172	+2.21044922	-5.41406250	+17.11669922	-57.94189453	-66.81884766	+2440
+1457971604.35700010	+15.41601563	+2.35546875	-2.95751953	+21.97265625	-63.61083984	-69.67529297	+3640	+14.66455078	+5.75244141	-3.31347656	+61.19384766	-71.58691406	-51.83349609	+4276	+14.07568359	+2.19287109	-5.46679688	+16.80908203	-57.56835938	-66.51123047	+2448
+1457971604.36120010	+15.41601563	+2.33349609	-3.02343750	+20.96191406	-63.03955078	-68.75244141	+3648	+14.66015625	+5.73925781	-3.38818359	+60.60058594	-70.99365234	-51.26220703	+4288	+14.05371094	+2.17089844	-5.52392578	+16.54541016	-57.17285156	-66.22558594	+2456
+1457971604.36529990	+15.41601563	+2.31152344	-3.08935547	+20.01708984	-62.51220703	-67.89550781	+3652	+14.65576172	+5.73046875	-3.44970703	+60.24902344	-70.55419922	-50.93261719	+4296	+14.00976563	+2.12255859	-5.65576172	+15.90820313	-56.16210938	-65.56640625	+2480
+1457971604.36949990	+15.41601563	+2.29394531	-3.14648438	+19.24804688	-62.02880859	-67.17041016	+3656	+14.64697266	+5.72167969	-3.51123047	+59.85351563	-70.09277344	-50.53710938	+4304	+13.97021484	+2.08740234	-5.75244141	+15.55664063	-55.45898438	-65.17089844	+2488
+1457971604.37780000	+15.41601563	+2.26757813	-3.26953125	+18.03955078	-60.99609375	-66.00585938	+3664	+14.64257813	+5.70410156	-3.63867188	+58.95263672	-69.27978516	-49.63623047	+4316	+13.91748047	+2.03027344	-5.89746094	+15.20507813	-54.33837891	-64.77539063	+2492
+1457971604.38200000	+15.42041016	+2.25439453	-3.32226563	+17.62207031	-60.53466797	-65.58837891	+3664	+14.64257813	+5.69970703	-3.70019531	+58.57910156	-68.90625000	-49.24072266	+4320	+13.89990234	+2.00830078	-5.95458984	+15.16113281	-53.89892578	-64.75341797	+2484
+1457971604.38620000	+15.42041016	+2.24121094	-3.37939453	+17.33642578	-60.05126953	-65.30273438	+3660	+14.63818359	+5.69091797	-3.76171875	+58.18359375	-68.53271484	-48.82324219	+4320	+13.88232422	+1.98632813	-6.00732422	+15.22705078	-53.48144531	-64.79736328	+2480
+1457971604.39030000	+15.42041016	+2.22802734	-3.43652344	+17.07275391	-59.58984375	-65.01708984	+3660	+14.63818359	+5.69091797	-3.81005859	+57.89794922	-68.24707031	-48.53759766	+4320	+13.86914063	+1.96875000	-6.05566406	+15.31494141	-53.12988281	-64.86328125	+2472
+1457971604.39450000	+15.42480469	+2.21923828	-3.48925781	+16.87500000	-59.12841797	-64.81933594	+3656	+14.63818359	+5.68212891	-3.86279297	+57.59033203	-67.93945313	-48.20800781	+4316	+13.85156250	+1.94677734	-6.10400391	+15.40283203	-52.77832031	-64.97314453	+2468
+1457971604.39870000	+15.42480469	+2.21044922	-3.55078125	+16.76513672	-58.62304688	-64.66552734	+3652	+14.63818359	+5.67773438	-3.92431641	+57.21679688	-67.60986328	-47.81250000	+4312	+13.83398438	+1.92919922	-6.15234375	+15.53466797	-52.38281250	-65.06103516	+2464
+1457971604.40700010	+15.42919922	+2.18847656	-3.65185547	+16.61132813	-57.85400391	-64.51171875	+3644	+14.63378906	+5.66894531	-4.02539063	+56.64550781	-67.08251953	-47.21923828	+4300	+13.79882813	+1.88085938	-6.24902344	+15.77636719	-51.63574219	-65.34667969	+2464
+1457971604.41109990	+15.43798828	+2.17089844	-3.70458984	+16.58935547	-57.41455078	-64.48974609	+3636	+14.63378906	+5.66015625	-4.08251953	+56.33789063	-66.77490234	-46.88964844	+4296	+13.78125000	+1.85449219	-6.30175781	+15.90820313	-51.24023438	-65.52246094	+2464
+1457971604.41529990	+15.43798828	+2.16210938	-3.75732422	+16.56738281	-57.04101563	-64.44580078	+3628	+14.63378906	+5.65576172	-4.13964844	+56.05224609	-66.48925781	-46.58203125	+4288	+13.76367188	+1.83251953	-6.35449219	+16.04003906	-50.82275391	-65.67626953	+2468
+1457971604.41950010	+15.44238281	+2.14892578	-3.81445313	+16.56738281	-56.57958984	-64.42382813	+3624	+14.63378906	+5.64257813	-4.20117188	+55.72265625	-66.15966797	-46.25244141	+4280	+13.74609375	+1.80175781	-6.41601563	+16.14990234	-50.38330078	-65.83007813	+2468
+1457971604.42779990	+15.44677734	+2.11376953	-3.95947266	+16.56738281	-55.45898438	-64.42382813	+3612	+14.63378906	+5.62060547	-4.34179688	+54.95361328	-65.41259766	-45.46142578	+4264	+13.69775391	+1.74023438	-6.55224609	+16.34765625	-49.30664063	-66.11572266	+2480
+1457971604.43199990	+15.44238281	+2.08740234	-4.04296875	+16.52343750	-54.84375000	-64.40185547	+3612	+14.62939453	+5.60302734	-4.42089844	+54.51416016	-64.99511719	-45.04394531	+4256	+13.66699219	+1.70068359	-6.62255859	+16.39160156	-48.71337891	-66.20361328	+2488
+1457971604.43610000	+15.44238281	+2.06103516	-4.13085938	+16.45751953	-54.18457031	-64.40185547	+3608	+14.62500000	+5.57666016	-4.50878906	+54.03076172	-64.51171875	-44.56054688	+4252	+13.63623047	+1.66113281	-6.69726563	+16.39160156	-48.12011719	-66.29150391	+2496
+1457971604.44450000	+15.43798828	+1.99511719	-4.34179688	+16.32568359	-52.60253906	-64.31396484	+3608	+14.61181641	+5.51513672	-4.74609375	+52.77832031	-63.23730469	-43.37402344	+4252	+13.56591797	+1.56445313	-6.86865234	+16.32568359	-46.71386719	-66.40136719	+2512
+1457971604.44860010	+15.43359375	+1.95996094	-4.45166016	+16.25976563	-51.81152344	-64.29199219	+3608	+14.60302734	+5.47558594	-4.86474609	+52.16308594	-62.55615234	-42.78076172	+4252	+13.53076172	+1.51611328	-6.95214844	+16.28173828	-46.01074219	-66.46728516	+2520
+1457971604.45280000	+15.42480469	+1.91601563	-4.59667969	+16.17187500	-50.66894531	-64.22607422	+3616	+14.58544922	+5.42285156	-5.04052734	+51.28417969	-61.56738281	-41.96777344	+4260	+13.49121094	+1.45898438	-7.05761719	+16.21582031	-45.10986328	-66.46728516	+2524
+1457971604.46110010	+15.40283203	+1.83251953	-4.86914063	+16.04003906	-48.62548828	-64.16015625	+3620	+14.55029297	+5.31738281	-5.34814453	+49.83398438	-59.80957031	-40.64941406	+4268	+13.40771484	+1.34472656	-7.24658203	+16.06201172	-43.48388672	-66.51123047	+2528
+1457971604.46950010	+15.37207031	+1.73583984	-5.16796875	+15.99609375	-46.36230469	-64.18212891	+3624	+14.50195313	+5.18554688	-5.70410156	+48.36181641	-57.70019531	-39.33105469	+4284	+13.31103516	+1.20849609	-7.44433594	+15.93017578	-41.72607422	-66.64306641	+2524
+1457971604.47779990	+15.34570313	+1.65234375	-5.43603516	+16.17187500	-44.36279297	-64.31396484	+3620	+14.44921875	+5.05371094	-6.04687500	+47.08740234	-55.67871094	-38.25439453	+4288	+13.22753906	+1.07666016	-7.62890625	+15.90820313	-40.10009766	-66.90673828	+2512
+1457971604.48200010	+15.33251953	+1.61718750	-5.56787109	+16.36962891	-43.37402344	-64.44580078	+3608	+14.42285156	+4.99218750	-6.20947266	+46.60400391	-54.73388672	-37.81494141	+4284	+13.18798828	+1.01074219	-7.72119141	+15.95214844	-39.26513672	-67.08251953	+2500
+1457971604.48610000	+15.31054688	+1.58203125	-5.70849609	+16.65527344	-42.34130859	-64.64355469	+3600	+14.39648438	+4.93505859	-6.36328125	+46.18652344	-53.81103516	-37.44140625	+4276	+13.13964844	+0.94482422	-7.81347656	+16.06201172	-38.43017578	-67.28027344	+2484
+1457971604.49440000	+15.27539063	+1.50732422	-5.95458984	+17.33642578	-40.51757813	-65.14892578	+3576	+14.33935547	+4.81201172	-6.67089844	+45.39550781	-51.92138672	-36.78222656	+4260	+13.05175781	+0.80419922	-7.98925781	+16.28173828	-36.76025391	-67.80761719	+2456
+1457971604.49860000	+15.25341797	+1.47216797	-6.08203125	+17.79785156	-39.55078125	-65.47851563	+3560	+14.31298828	+4.75488281	-6.81152344	+45.10986328	-51.06445313	-36.51855469	+4244	+13.00781250	+0.73388672	-8.07714844	+16.45751953	-35.92529297	-68.09326172	+2440
+1457971604.50690010	+15.21826172	+1.41064453	-6.30175781	+18.87451172	-38.01269531	-66.24755859	+3524	+14.26464844	+4.64062500	-7.06640625	+44.64843750	-49.50439453	-36.14501953	+4208	+12.91992188	+0.58447266	-8.23535156	+16.83105469	-34.38720703	-68.86230469	+2412
+1457971604.51530000	+15.17871094	+1.35351563	-6.51708984	+20.25878906	-36.47460938	-67.19238281	+3480	+14.21630859	+4.53955078	-7.31689453	+44.27490234	-47.98828125	-35.83740234	+4164	+12.83642578	+0.43945313	-8.39794922	+17.31445313	-32.82714844	-69.67529297	+2380
+1457971604.52360010	+15.12597656	+1.29638672	-6.72802734	+21.75292969	-34.93652344	-68.22509766	+3432	+14.16796875	+4.42968750	-7.55419922	+43.98925781	-46.47216797	-35.61767578	+4108	+12.73974609	+0.28564453	-8.55615234	+17.77587891	-31.20117188	-70.48828125	+2352
+1457971604.53189990	+15.06005859	+1.23046875	-6.92578125	+23.31298828	-33.53027344	-69.27978516	+3388	+14.11523438	+4.31542969	-7.77832031	+43.76953125	-45.06591797	-35.44189453	+4052	+12.63867188	+0.12304688	-8.70117188	+18.21533203	-29.64111328	-71.27929688	+2332
+1457971604.53609990	+15.02929688	+1.19531250	-7.03125000	+24.06005859	-32.76123047	-69.76318359	+3368	+14.08447266	+4.25390625	-7.89697266	+43.59375000	-44.29687500	-35.33203125	+4024	+12.59033203	+0.03515625	-8.78027344	+18.39111328	-28.87207031	-71.69677734	+2324
+1457971604.54440000	+14.95458984	+1.11621094	-7.24218750	+25.53222656	-31.28906250	-70.72998047	+3328	+14.01855469	+4.11767578	-8.13427734	+43.28613281	-42.80273438	-35.11230469	+3968	+12.48925781	-0.14062500	-8.92968750	+18.72070313	-27.33398438	-72.42187500	+2312
+1457971604.54860000	+14.91503906	+1.07226563	-7.35644531	+26.23535156	-30.49804688	-71.14746094	+3308	+13.97900391	+4.04296875	-8.26171875	+43.13232422	-41.98974609	-35.00244141	+3940	+12.43212891	-0.23291016	-9.00439453	+18.85253906	-26.54296875	-72.77343750	+2304
+1457971604.55279990	+14.86669922	+1.02832031	-7.47070313	+26.91650391	-29.66308594	-71.54296875	+3288	+13.93505859	+3.96826172	-8.39794922	+42.97851563	-41.13281250	-34.84863281	+3912	+12.37500000	-0.32080078	-9.07910156	+18.96240234	-25.72998047	-73.03710938	+2296
+1457971604.55690000	+14.81835938	+0.96679688	-7.58935547	+27.46582031	-28.78417969	-71.87255859	+3272	+13.89111328	+3.87597656	-8.53417969	+42.73681641	-40.23193359	-34.71679688	+3888	+12.31347656	-0.41748047	-9.15820313	+19.00634766	-24.89501953	-73.30078125	+2292
+1457971604.56110000	+14.76562500	+0.90087891	-7.71240234	+27.94921875	-27.90527344	-72.18017578	+3256	+13.83837891	+3.77490234	-8.67480469	+42.49511719	-39.26513672	-34.56298828	+3864	+12.25195313	-0.51855469	-9.23291016	+19.02832031	-24.08203125	-73.54248047	+2288
+1457971604.56940010	+14.65576172	+0.76464844	-7.96728516	+28.87207031	-26.05957031	-72.64160156	+3232	+13.72412109	+3.56835938	-8.95605469	+42.01171875	-37.41943359	-34.25537109	+3820	+12.12451172	-0.72509766	-9.38232422	+19.02832031	-22.47802734	-73.98193359	+2272
+1457971604.57360010	+14.60302734	+0.68554688	-8.09472656	+29.22363281	-25.15869141	-72.81738281	+3216	+13.65820313	+3.45849609	-9.10546875	+41.77001953	-36.40869141	-34.05761719	+3804	+12.06298828	-0.83496094	-9.45263672	+19.00634766	-21.70898438	-74.22363281	+2260
+1457971604.57769990	+14.54589844	+0.60205078	-8.22656250	+29.55322266	-24.19189453	-72.99316406	+3204	+13.59228516	+3.34863281	-9.25488281	+41.52832031	-35.44189453	-33.85986328	+3784	+12.00146484	-0.94042969	-9.52734375	+18.94042969	-20.89599609	-74.39941406	+2248
+1457971604.58189990	+14.48876953	+0.51416016	-8.35839844	+29.81689453	-23.22509766	-73.12500000	+3188	+13.52636719	+3.22558594	-9.39990234	+41.26464844	-34.45312500	-33.72802734	+3764	+11.93554688	-1.05029297	-9.60205078	+18.89648438	-20.08300781	-74.57519531	+2236
+1457971604.58610010	+14.42724609	+0.42626953	-8.48583984	+30.08056641	-22.25830078	-73.25683594	+3176	+13.45166016	+3.10693359	-9.54931641	+41.02294922	-33.44238281	-33.55224609	+3744	+11.86523438	-1.15576172	-9.67236328	+18.85253906	-19.29199219	-74.77294922	+2224
+1457971604.59019990	+14.36572266	+0.33398438	-8.61328125	+30.32226563	-21.29150391	-73.36669922	+3156	+13.38134766	+2.98388672	-9.68994141	+40.80322266	-32.49755859	-33.37646484	+3724	+11.79931641	-1.26562500	-9.73828125	+18.80859375	-18.47900391	-74.92675781	+2208
+1457971604.59859990	+14.24707031	+0.14062500	-8.86376953	+30.69580078	-19.40185547	-73.49853516	+3120	+13.22753906	+2.73339844	-9.96240234	+40.34179688	-30.58593750	-33.04687500	+3680	+11.66308594	-1.49414063	-9.86572266	+18.65478516	-16.91894531	-75.25634766	+2176
+1457971604.60270000	+14.18554688	+0.03955078	-8.97802734	+30.87158203	-18.52294922	-73.60839844	+3100	+13.15722656	+2.61035156	-10.08544922	+40.14404297	-29.75097656	-32.91503906	+3656	+11.59716797	-1.60400391	-9.92285156	+18.61083984	-16.19384766	-75.45410156	+2156
+1457971604.60690000	+14.12402344	-0.05712891	-9.08789063	+31.04736328	-17.62207031	-73.71826172	+3080	+13.08251953	+2.48730469	-10.19970703	+39.96826172	-28.93798828	-32.80517578	+3628	+11.53125000	-1.72265625	-9.97998047	+18.56689453	-15.44677734	-75.67382813	+2136
+1457971604.61520000	+14.00537109	-0.25488281	-9.29003906	+31.46484375	-15.97412109	-73.95996094	+3028	+12.94628906	+2.24560547	-10.41064453	+39.70458984	-27.46582031	-32.62939453	+3568	+11.39501953	-1.94238281	-10.08105469	+18.56689453	-13.99658203	-76.09130859	+2088
+1457971604.61940000	+13.94824219	-0.35156250	-9.38671875	+31.68457031	-15.16113281	-74.09179688	+3000	+12.87597656	+2.13574219	-10.50292969	+39.61669922	-26.78466797	-32.51953125	+3536	+11.32910156	-2.06103516	-10.13378906	+18.56689453	-13.27148438	-76.31103516	+2068
+1457971604.62360000	+13.88671875	-0.44824219	-9.47900391	+31.92626953	-14.34814453	-74.20166016	+2972	+12.80566406	+2.03027344	-10.59521484	+39.55078125	-26.12548828	-32.40966797	+3500	+11.26318359	-2.17089844	-10.17773438	+18.61083984	-12.54638672	-76.50878906	+2048
+1457971604.63190010	+13.76367188	-0.63720703	-9.62841797	+32.43164063	-12.96386719	-74.53125000	+2912	+12.67822266	+1.81933594	-10.73144531	+39.44091797	-25.07080078	-32.34375000	+3424	+11.12695313	-2.39501953	-10.25683594	+18.72070313	-11.20605469	-76.97021484	+2008
+1457971604.63610010	+13.69775391	-0.72949219	-9.70751953	+32.69531250	-12.23876953	-74.66308594	+2884	+12.61669922	+1.71386719	-10.79736328	+39.41894531	-24.56542969	-32.29980469	+3384	+11.06103516	-2.50927734	-10.29199219	+18.80859375	-10.54687500	-77.21191406	+1988
+1457971604.64019990	+13.63623047	-0.82177734	-9.76904297	+33.00292969	-11.66748047	-74.86083984	+2856	+12.55957031	+1.61279297	-10.85009766	+39.41894531	-24.16992188	-32.32177734	+3344	+10.99511719	-2.61914063	-10.31835938	+18.89648438	-9.95361328	-77.45361328	+1968
+1457971604.64850000	+13.50878906	-1.01074219	-9.89208984	+33.61816406	-10.45898438	-75.27832031	+2796	+12.44531250	+1.41064453	-10.95117188	+39.48486328	-23.37890625	-32.36572266	+3264	+10.86328125	-2.84765625	-10.37988281	+19.11621094	-8.74511719	-78.00292969	+1940
+1457971604.65689990	+13.37695313	-1.19531250	-9.99755859	+34.29931641	-9.40429688	-75.69580078	+2732	+12.31787109	+1.21289063	-11.04785156	+39.55078125	-22.58789063	-32.36572266	+3184	+10.72265625	-3.07617188	-10.43261719	+19.33593750	-7.60253906	-78.46435547	+1924
+1457971604.66100000	+13.30664063	-1.29199219	-10.05908203	+34.62890625	-8.81103516	-75.82763672	+2704	+12.24755859	+1.11181641	-11.09619141	+39.59472656	-22.17041016	-32.34375000	+3144	+10.65234375	-3.19042969	-10.45458984	+19.44580078	-7.05322266	-78.68408203	+1916
+1457971604.66520000	+13.23193359	-1.37988281	-10.10302734	+34.98046875	-8.34960938	-76.04736328	+2676	+12.18164063	+1.01074219	-11.13574219	+39.63867188	-21.84082031	-32.38769531	+3108	+10.58203125	-3.30029297	-10.47216797	+19.55566406	-6.54785156	-78.92578125	+1912
+1457971604.66940000	+13.15722656	-1.48095703	-10.14697266	+35.26611328	-7.86621094	-76.26708984	+2648	+12.11572266	+0.89208984	-11.17089844	+39.63867188	-21.46728516	-32.47558594	+3072	+10.50732422	-3.41894531	-10.48974609	+19.64355469	-6.02050781	-79.16748047	+1912
+1457971604.67350010	+13.08691406	-1.58203125	-10.19531250	+35.59570313	-7.40478516	-76.48681641	+2624	+12.04541016	+0.77343750	-11.22363281	+39.63867188	-21.04980469	-32.54150391	+3040	+10.43701172	-3.54199219	-10.50732422	+19.73144531	-5.58105469	-79.43115234	+1908
+1457971604.67770000	+13.01660156	-1.67431641	-10.23925781	+35.94726563	-6.98730469	-76.68457031	+2592	+11.97070313	+0.65917969	-11.27197266	+39.66064453	-20.65429688	-32.54150391	+3008	+10.37109375	-3.65625000	-10.52490234	+19.84130859	-5.11962891	-79.65087891	+1908
+1457971604.68600010	+12.87158203	-1.88964844	-10.33154297	+36.54052734	-6.08642578	-77.08007813	+2544	+11.79931641	+0.41308594	-11.37744141	+39.61669922	-19.70947266	-32.56347656	+2952	+10.23046875	-3.89355469	-10.55126953	+19.97314453	-4.24072266	-80.11230469	+1904
+1457971604.69020010	+12.79248047	-1.99072266	-10.37548828	+36.87011719	-5.62500000	-77.23388672	+2520	+11.71142578	+0.29882813	-11.43017578	+39.61669922	-19.27001953	-32.51953125	+2920	+10.15576172	-4.01220703	-10.56005859	+20.06103516	-3.80126953	-80.31005859	+1900
+1457971604.69440010	+12.70898438	-2.10498047	-10.41943359	+37.08984375	-5.18554688	-77.38769531	+2496	+11.61914063	+0.15820313	-11.47851563	+39.50683594	-18.76464844	-32.54150391	+2896	+10.08105469	-4.13525391	-10.57324219	+20.08300781	-3.38378906	-80.50781250	+1896
+1457971604.69849990	+12.62988281	-2.21484375	-10.45898438	+37.35351563	-4.76806641	-77.51953125	+2472	+11.52246094	+0.01757813	-11.53564453	+39.39697266	-18.23730469	-32.54150391	+2872	+10.01074219	-4.25390625	-10.57763672	+20.12695313	-3.01025391	-80.72753906	+1888
+1457971604.70269990	+12.55078125	-2.32470703	-10.49414063	+37.61718750	-4.37255859	-77.67333984	+2448	+11.43017578	-0.11425781	-11.57958984	+39.33105469	-17.81982422	-32.54150391	+2844	+9.94042969	-4.37255859	-10.57763672	+20.17089844	-2.65869141	-80.94726563	+1876
+1457971604.70689990	+12.47167969	-2.43896484	-10.52929688	+37.85888672	-3.97705078	-77.84912109	+2424	+11.34228516	-0.25488281	-11.61914063	+39.22119141	-17.35839844	-32.56347656	+2816	+9.87011719	-4.49560547	-10.57763672	+20.21484375	-2.28515625	-81.16699219	+1864
+1457971604.71100000	+12.39697266	-2.54882813	-10.56005859	+38.10058594	-3.60351563	-78.02490234	+2396	+11.24121094	-0.39111328	-11.66308594	+39.11132813	-16.89697266	-32.56347656	+2792	+9.80419922	-4.61865234	-10.57763672	+20.28076172	-1.95556641	-81.38671875	+1852
+1457971604.71519990	+12.32226563	-2.65429688	-10.59082031	+38.36425781	-3.20800781	-78.15673828	+2368	+11.14453125	-0.51855469	-11.70263672	+39.02343750	-16.47949219	-32.49755859	+2760	+9.73828125	-4.73730469	-10.57324219	+20.34667969	-1.62597656	-81.60644531	+1832
+1457971604.71930000	+12.24316406	-2.77294922	-10.61718750	+38.56201172	-2.83447266	-78.28857422	+2344	+11.04785156	-0.65917969	-11.74218750	+38.89160156	-16.04003906	-32.45361328	+2732	+9.66796875	-4.86035156	-10.57324219	+20.39062500	-1.25244141	-81.80419922	+1812
+1457971604.72770000	+12.07617188	-2.99267578	-10.65673828	+39.00146484	-2.06542969	-78.48632813	+2288	+10.86328125	-0.91406250	-11.78613281	+38.69384766	-15.31494141	-32.36572266	+2664	+9.53173828	-5.09326172	-10.55126953	+20.54443359	-0.57128906	-82.19970703	+1772
+1457971604.73180010	+11.99707031	-3.09814453	-10.66992188	+39.19921875	-1.71386719	-78.59619141	+2260	+10.77978516	-1.04589844	-11.79492188	+38.54003906	-15.00732422	-32.38769531	+2628	+9.46142578	-5.21630859	-10.53369141	+20.61035156	-0.24169922	-82.41943359	+1748
+1457971604.73600010	+11.91796875	-3.20361328	-10.67871094	+39.41894531	-1.38427734	-78.68408203	+2232	+10.69189453	-1.17333984	-11.79931641	+38.43017578	-14.69970703	-32.36572266	+2596	+9.39111328	-5.33056641	-10.51611328	+20.72021484	+0.08789063	-82.59521484	+1728
+1457971604.74020000	+11.84326172	-3.30468750	-10.67871094	+39.63867188	-1.12060547	-78.81591797	+2200	+10.61279297	-1.29199219	-11.79492188	+38.32031250	-14.50195313	-32.36572266	+2556	+9.32080078	-5.44482422	-10.49414063	+20.85205078	+0.39550781	-82.79296875	+1708
+1457971604.74429990	+11.76855469	-3.41455078	-10.67871094	+39.85839844	-0.83496094	-78.96972656	+2172	+10.53808594	-1.41064453	-11.79052734	+38.23242188	-14.32617188	-32.34375000	+2512	+9.25488281	-5.55908203	-10.47656250	+20.96191406	+0.76904297	-82.99072266	+1692
+1457971604.74850010	+11.68505859	-3.51562500	-10.66992188	+40.07812500	-0.50537109	-79.05761719	+2144	+10.45898438	-1.52050781	-11.77734375	+38.14453125	-14.10644531	-32.29980469	+2472	+9.18017578	-5.67333984	-10.45458984	+21.13769531	+1.14257813	-83.14453125	+1676
+1457971604.75270010	+11.61035156	-3.60791016	-10.66113281	+40.34179688	-0.21972656	-79.12353516	+2116	+10.39306641	-1.62597656	-11.75537109	+38.07861328	-13.99658203	-32.25585938	+2424	+9.10986328	-5.78320313	-10.42382813	+21.31347656	+1.51611328	-83.29833984	+1660
+1457971604.75679990	+11.53125000	-3.70898438	-10.65234375	+40.53955078	+0.04394531	-79.21142578	+2092	+10.32714844	-1.73583984	-11.72900391	+37.96875000	-13.84277344	-32.23388672	+2380	+9.03955078	-5.89746094	-10.39746094	+21.46728516	+1.88964844	-83.45214844	+1652
+1457971604.76099990	+11.45214844	-3.80126953	-10.63476563	+40.75927734	+0.32958984	-79.25537109	+2072	+10.25683594	-1.84570313	-11.69824219	+37.85888672	-13.68896484	-32.18994141	+2336	+8.96484375	-6.00292969	-10.36669922	+21.62109375	+2.30712891	-83.56201172	+1644
+1457971604.76930000	+11.29833984	-3.98583984	-10.59082031	+41.22070313	+0.81298828	-79.34326172	+2028	+10.13818359	-2.05664063	-11.61914063	+37.66113281	-13.55712891	-32.16796875	+2240	+8.81542969	-6.21386719	-10.29638672	+21.97265625	+3.12011719	-83.73779297	+1640
+1457971604.77350000	+11.21923828	-4.07812500	-10.56445313	+41.46240234	+1.07666016	-79.36523438	+2012	+10.07226563	-2.15771484	-11.57519531	+37.57324219	-13.42529297	-32.08007813	+2196	+8.74072266	-6.32373047	-10.25683594	+22.17041016	+3.51562500	-83.82568359	+1648
+1457971604.77769990	+11.14453125	-4.16162109	-10.53808594	+41.72607422	+1.31835938	-79.34326172	+1996	+10.00634766	-2.25000000	-11.53564453	+37.48535156	-13.33740234	-31.92626953	+2148	+8.66601563	-6.42480469	-10.21728516	+22.34619141	+3.93310547	-83.86962891	+1652
+1457971604.78180000	+11.06982422	-4.25830078	-10.51171875	+41.92382813	+1.60400391	-79.32128906	+1984	+9.94482422	-2.35986328	-11.49169922	+37.35351563	-13.20556641	-31.86035156	+2108	+8.59570313	-6.53027344	-10.17773438	+22.52197266	+4.37255859	-83.91357422	+1660
+1457971604.78600000	+10.99072266	-4.34619141	-10.48095703	+42.16552734	+1.88964844	-79.27734375	+1976	+9.87011719	-2.46093750	-11.45214844	+37.22167969	-13.02978516	-31.68457031	+2072	+8.51660156	-6.63574219	-10.13378906	+22.69775391	+4.83398438	-83.91357422	+1672
+1457971604.79020000	+10.91601563	-4.42968750	-10.45458984	+42.42919922	+2.15332031	-79.16748047	+1964	+9.80859375	-2.54882813	-11.40380859	+37.08984375	-12.91992188	-31.48681641	+2032	+8.44189453	-6.73242188	-10.08984375	+22.87353516	+5.27343750	-83.86962891	+1684
+1457971604.79430010	+10.83691406	-4.52636719	-10.42382813	+42.60498047	+2.43896484	-79.05761719	+1956	+9.74267578	-2.66748047	-11.35107422	+36.89208984	-12.74414063	-31.37695313	+2004	+8.37158203	-6.83789063	-10.04589844	+23.00537109	+5.71289063	-83.80371094	+1700
+1457971604.79850010	+10.75781250	-4.61425781	-10.38867188	+42.80273438	+2.72460938	-78.92578125	+1952	+9.65917969	-2.77294922	-11.30712891	+36.67236328	-12.50244141	-31.13525391	+1976	+8.29687500	-6.93896484	-9.98876953	+23.13720703	+6.10839844	-83.78173828	+1716
+1457971604.80259990	+10.68310547	-4.69335938	-10.35351563	+43.02246094	+2.94433594	-78.72802734	+1940	+9.58886719	-2.86083984	-11.25439453	+36.49658203	-12.37060547	-30.84960938	+1948	+8.23095703	-7.03564453	-9.93603516	+23.29101563	+6.48193359	-83.71582031	+1728
+1457971604.81100010	+10.52490234	-4.88671875	-10.27880859	+43.35205078	+3.51562500	-78.39843750	+1936	+9.43066406	-3.08496094	-11.14892578	+36.01318359	-11.90917969	-30.38818359	+1904	+8.09912109	-7.24218750	-9.82177734	+23.53271484	+7.27294922	-83.54003906	+1756
+1457971604.81510000	+10.45019531	-4.97021484	-10.23925781	+43.57177734	+3.73535156	-78.13476563	+1928	+9.35595703	-3.17724609	-11.09619141	+35.81542969	-11.75537109	-30.03662109	+1880	+8.03759766	-7.33447266	-9.76025391	+23.64257813	+7.60253906	-83.40820313	+1764
+1457971604.81929990	+10.37548828	-5.06250000	-10.19970703	+43.68164063	+3.97705078	-77.89306641	+1920	+9.28125000	-3.29150391	-11.03906250	+35.50781250	-11.53564453	-29.79492188	+1860	+7.98046875	-7.43554688	-9.70312500	+23.75244141	+7.93212891	-83.25439453	+1772
+1457971604.82349990	+10.29199219	-5.15478516	-10.15136719	+43.81347656	+4.26269531	-77.60742188	+1916	+9.18896484	-3.39697266	-10.98193359	+35.20019531	-11.22802734	-29.42138672	+1840	+7.91894531	-7.53222656	-9.63720703	+23.86230469	+8.28369141	-83.10058594	+1776
+1457971604.82760000	+10.22167969	-5.22949219	-10.10302734	+43.98925781	+4.39453125	-77.27783203	+1908	+9.11865234	-3.48486328	-10.91162109	+34.95849609	-11.11816406	-29.04785156	+1820	+7.85742188	-7.62451172	-9.56250000	+23.99414063	+8.54736328	-82.90283203	+1776
+1457971604.83180000	+10.14697266	-5.32617188	-10.04589844	+44.05517578	+4.59228516	-77.01416016	+1900	+9.04833984	-3.59912109	-10.83691406	+34.60693359	-10.94238281	-28.82812500	+1808	+7.80029297	-7.71679688	-9.49658203	+24.10400391	+8.83300781	-82.68310547	+1772
+1457971604.83600000	+10.06347656	-5.41406250	-9.98876953	+44.12109375	+4.79003906	-76.70654297	+1896	+8.96484375	-3.70458984	-10.76660156	+34.29931641	-10.72265625	-28.47656250	+1796	+7.74755859	-7.81347656	-9.41748047	+24.19189453	+9.07470703	-82.50732422	+1772
+1457971604.84010000	+9.99755859	-5.48876953	-9.92285156	+44.25292969	+4.85595703	-76.39892578	+1884	+8.90332031	-3.78808594	-10.68310547	+34.01367188	-10.67871094	-28.10302734	+1776	+7.69921875	-7.89697266	-9.33398438	+24.32373047	+9.27246094	-82.30957031	+1764
+1457971604.84430000	+9.93164063	-5.57226563	-9.85253906	+44.34082031	+4.96582031	-76.09130859	+1876	+8.83740234	-3.89355469	-10.59960938	+33.70605469	-10.56884766	-27.83935547	+1764	+7.64648438	-7.98925781	-9.25927734	+24.47753906	+9.51416016	-82.06787109	+1756
+1457971604.85260010	+9.79980469	-5.71728516	-9.70312500	+44.56054688	+5.09765625	-75.41015625	+1856	+8.70996094	-4.06054688	-10.41503906	+33.13476563	-10.43701172	-27.07031250	+1736	+7.54541016	-8.15185547	-9.08789063	+24.78515625	+9.93164063	-81.51855469	+1736
+1457971604.85680010	+9.73828125	-5.79638672	-9.62402344	+44.62646484	+5.14160156	-75.10253906	+1848	+8.65722656	-4.15722656	-10.31396484	+32.80517578	-10.39306641	-26.80664063	+1728	+7.49267578	-8.23535156	-9.00878906	+24.93896484	+10.15136719	-81.18896484	+1724
+1457971604.86100010	+9.66796875	-5.86669922	-9.53613281	+44.69238281	+5.22949219	-74.75097656	+1840	+8.59130859	-4.24072266	-10.20849609	+32.47558594	-10.30517578	-26.43310547	+1720	+7.43994141	-8.31005859	-8.91650391	+25.11474609	+10.34912109	-80.85937500	+1712
+1457971604.86509990	+9.61523438	-5.91943359	-9.43945313	+44.82421875	+5.11962891	-74.42138672	+1832	+8.55175781	-4.30224609	-10.09423828	+32.23388672	-10.43701172	-26.05957031	+1704	+7.39160156	-8.38037109	-8.81982422	+25.29052734	+10.50292969	-80.55175781	+1700
+1457971604.86929990	+9.55810547	-5.98974609	-9.34277344	+44.93408203	+5.14160156	-74.11376953	+1824	+8.50781250	-4.38574219	-9.97998047	+31.97021484	-10.50292969	-25.77392578	+1700	+7.33886719	-8.45068359	-8.73193359	+25.53222656	+10.72265625	-80.15625000	+1688
+1457971604.87340000	+9.49658203	-6.04687500	-9.24169922	+45.04394531	+5.14160156	-73.78417969	+1820	+8.45507813	-4.46044922	-9.85693359	+31.66259766	-10.50292969	-25.44433594	+1692	+7.29052734	-8.52539063	-8.63085938	+25.72998047	+10.92041016	-79.82666016	+1680
+1457971604.87760000	+9.45263672	-6.09082031	-9.13623047	+45.26367188	+5.00976563	-73.43261719	+1812	+8.42431641	-4.51318359	-9.73388672	+31.42089844	-10.70068359	-25.02685547	+1684	+7.24218750	-8.59130859	-8.52978516	+25.94970703	+11.09619141	-79.47509766	+1676
+1457971604.88179990	+9.39990234	-6.14794922	-9.03515625	+45.41748047	+4.98779297	-73.10302734	+1808	+8.38916016	-4.58789063	-9.61083984	+31.15722656	-10.78857422	-24.71923828	+1680	+7.19384766	-8.65722656	-8.44189453	+26.19140625	+11.31591797	-79.03564453	+1668
+1457971604.88590000	+9.34277344	-6.20068359	-8.92089844	+45.59326172	+4.98779297	-72.72949219	+1808	+8.34082031	-4.65380859	-9.47900391	+30.82763672	-10.85449219	-24.36767578	+1676	+7.14550781	-8.71875000	-8.33642578	+26.45507813	+11.51367188	-78.61816406	+1668
+1457971604.89010000	+9.29882813	-6.23144531	-8.81103516	+45.85693359	+4.83398438	-72.33398438	+1804	+8.31445313	-4.69775391	-9.34716797	+30.58593750	-11.07421875	-23.90625000	+1668	+7.09277344	-8.77587891	-8.23095703	+26.69677734	+11.68945313	-78.17871094	+1664
+1457971604.89840010	+9.19335938	-6.32812500	-8.58251953	+46.25244141	+4.79003906	-71.54296875	+1808	+8.24414063	-4.83398438	-9.06591797	+29.86083984	-11.31591797	-23.24707031	+1672	+7.00048828	-8.89453125	-8.02441406	+27.24609375	+12.08496094	-77.27783203	+1668
+1457971604.90260000	+9.15380859	-6.35009766	-8.45947266	+46.58203125	+4.61425781	-71.12548828	+1808	+8.22216797	-4.88232422	-8.92529297	+29.50927734	-11.53564453	-22.78564453	+1668	+6.95654297	-8.94726563	-7.91015625	+27.50976563	+12.21679688	-76.86035156	+1672
+1457971604.90680000	+9.10546875	-6.39843750	-8.34521484	+46.82373047	+4.57031250	-70.68603516	+1812	+8.19580078	-4.94384766	-8.78906250	+29.11376953	-11.68945313	-22.41210938	+1668	+6.91699219	-8.99560547	-7.80908203	+27.83935547	+12.39257813	-76.33300781	+1672
+1457971604.91090010	+9.05273438	-6.43798828	-8.22216797	+47.10937500	+4.54833984	-70.26855469	+1820	+8.16064453	-5.01416016	-8.63525391	+28.60839844	-11.84326172	-22.08251953	+1676	+6.88183594	-9.05273438	-7.69042969	+28.12500000	+12.54638672	-75.93750000	+1684
+1457971604.91510010	+9.00878906	-6.45556641	-8.10351563	+47.46093750	+4.35058594	-69.74121094	+1820	+8.13867188	-5.06250000	-8.49462891	+28.10302734	-12.06298828	-21.55517578	+1676	+6.84667969	-9.10546875	-7.57617188	+28.41064453	+12.65625000	-75.49804688	+1688
+1457971604.91930010	+8.96044922	-6.49511719	-7.98925781	+47.74658203	+4.30664063	-69.21386719	+1824	+8.11230469	-5.12841797	-8.35400391	+27.57568359	-12.21679688	-21.11572266	+1676	+6.81152344	-9.14941406	-7.47070313	+28.76220703	+12.78808594	-74.92675781	+1692
+1457971604.92339990	+8.91210938	-6.53027344	-7.85742188	+48.03222656	+4.26269531	-68.75244141	+1832	+8.08593750	-5.19433594	-8.19140625	+26.91650391	-12.41455078	-20.76416016	+1688	+6.78076172	-9.20214844	-7.34765625	+29.02587891	+12.89794922	-74.50927734	+1700
+1457971604.92759990	+8.86816406	-6.54785156	-7.72998047	+48.40576172	+4.04296875	-68.18115234	+1832	+8.06396484	-5.25146484	-8.04638672	+26.25732422	-12.63427734	-20.19287109	+1684	+6.75000000	-9.25048828	-7.22460938	+29.31152344	+12.96386719	-74.06982422	+1704
+1457971604.93179990	+8.81982422	-6.58300781	-7.61132813	+48.69140625	+3.95507813	-67.60986328	+1836	+8.04199219	-5.31298828	-7.90136719	+25.57617188	-12.78808594	-19.64355469	+1684	+6.72363281	-9.28564453	-7.11914063	+29.68505859	+13.02978516	-73.49853516	+1704
+1457971604.94010000	+8.73193359	-6.62695313	-7.34765625	+49.37255859	+3.62548828	-66.55517578	+1844	+7.99804688	-5.44482422	-7.58056641	+23.97216797	-13.27148438	-18.65478516	+1692	+6.68847656	-9.38232422	-6.85546875	+30.23437500	+13.05175781	-72.75146484	+1712
+1457971604.94429990	+8.68798828	-6.65332031	-7.22900391	+49.72412109	+3.49365234	-65.91796875	+1844	+7.98046875	-5.50195313	-7.44433594	+23.18115234	-13.42529297	-18.01757813	+1684	+6.67089844	-9.41748047	-6.74560547	+30.60791016	+13.07373047	-72.18017578	+1704
+1457971604.94840000	+8.64843750	-6.68408203	-7.08398438	+50.03173828	+3.36181641	-65.45654297	+1852	+7.96289063	-5.56347656	-7.26855469	+22.36816406	-13.68896484	-17.57812500	+1688	+6.65771484	-9.46142578	-6.61376953	+30.93750000	+13.09570313	-71.78466797	+1704
+1457971604.95260000	+8.60888672	-6.69726563	-6.95654297	+50.38330078	+3.09814453	-64.86328125	+1848	+7.94970703	-5.61621094	-7.11474609	+21.46728516	-13.93066406	-16.87500000	+1684	+6.64453125	-9.50537109	-6.48632813	+31.17919922	+13.07373047	-71.34521484	+1696
+1457971604.95670010	+8.56933594	-6.71484375	-6.83789063	+50.73486328	+2.90039063	-64.18212891	+1844	+7.92773438	-5.66455078	-6.97412109	+20.65429688	-14.06250000	-16.12792969	+1672	+6.63134766	-9.53173828	-6.37646484	+31.57470703	+13.05175781	-70.72998047	+1684
+1457971604.96090010	+8.53417969	-6.73681641	-6.68847656	+51.04248047	+2.72460938	-63.74267578	+1848	+7.91894531	-5.72167969	-6.79833984	+19.86328125	-14.34814453	-15.62255859	+1676	+6.62255859	-9.57128906	-6.24023438	+31.86035156	+13.00781250	-70.33447266	+1676
+1457971604.96510000	+8.49902344	-6.75000000	-6.55224609	+51.37207031	+2.43896484	-63.19335938	+1844	+7.91015625	-5.76562500	-6.64453125	+18.98437500	-14.56787109	-14.87548828	+1668	+6.60937500	-9.61083984	-6.10839844	+32.10205078	+12.96386719	-69.91699219	+1664
+1457971604.96919990	+8.46386719	-6.76318359	-6.42919922	+51.72363281	+2.21923828	-62.51220703	+1836	+7.89257813	-5.80517578	-6.50390625	+18.19335938	-14.65576172	-14.06250000	+1656	+6.60058594	-9.63281250	-5.99414063	+32.47558594	+12.91992188	-69.30175781	+1648
+1457971604.97340010	+8.43750000	-6.78515625	-6.27539063	+52.03125000	+1.99951172	-62.13867188	+1836	+7.89257813	-5.84912109	-6.32812500	+17.53417969	-14.94140625	-13.51318359	+1656	+6.59619141	-9.66796875	-5.85791016	+32.78320313	+12.87597656	-68.90625000	+1636
+1457971604.97760010	+8.41113281	-6.80273438	-6.13916016	+52.27294922	+1.73583984	-61.61132813	+1832	+7.88378906	-5.88427734	-6.16992188	+16.76513672	-15.13916016	-12.74414063	+1648	+6.58300781	-9.70312500	-5.73046875	+33.00292969	+12.83203125	-68.44482422	+1624
+1457971604.98589990	+8.36279297	-6.82031250	-5.86669922	+52.88818359	+1.25244141	-60.57861328	+1816	+7.87939453	-5.94140625	-5.86230469	+15.62255859	-15.38085938	-11.31591797	+1636	+6.56982422	-9.75146484	-5.48876953	+33.64013672	+12.74414063	-67.32421875	+1588
+1457971604.99009990	+8.33642578	-6.84228516	-5.73046875	+53.04199219	+1.01074219	-60.07324219	+1812	+7.87060547	-5.97216797	-5.70849609	+15.02929688	-15.49072266	-10.56884766	+1632	+6.55664063	-9.78662109	-5.36572266	+33.83789063	+12.67822266	-66.81884766	+1576
+1457971604.99420000	+8.31445313	-6.84228516	-5.61181641	+53.30566406	+0.76904297	-59.43603516	+1796	+7.86621094	-5.98535156	-5.57226563	+14.56787109	-15.44677734	-9.73388672	+1620	+6.54345703	-9.79980469	-5.26025391	+34.14550781	+12.63427734	-66.11572266	+1556
+1457971604.99840000	+8.30566406	-6.85546875	-5.45361328	+53.52539063	+0.50537109	-59.15039063	+1796	+7.87500000	-6.00732422	-5.40527344	+14.26025391	-15.64453125	-9.20654297	+1620	+6.53906250	-9.82617188	-5.13281250	+34.38720703	+12.54638672	-65.65429688	+1548
+1457971605.00260000	+8.28369141	-6.87744141	-5.31738281	+53.56933594	+0.28564453	-58.71093750	+1788	+7.87060547	-6.03369141	-5.25146484	+13.82080078	-15.71044922	-8.54736328	+1620	+6.52148438	-9.85693359	-5.00976563	+34.51904297	+12.50244141	-65.12695313	+1540
+1457971605.00670000	+8.27050781	-6.87304688	-5.19873047	+53.76708984	+0.04394531	-58.11767578	+1776	+7.86621094	-6.04248047	-5.11962891	+13.51318359	-15.62255859	-7.77832031	+1612	+6.51269531	-9.87011719	-4.90429688	+34.80468750	+12.41455078	-64.44580078	+1524
+1457971605.01090000	+8.26611328	-6.88623047	-5.04492188	+53.92089844	-0.21972656	-57.87597656	+1772	+7.88378906	-6.06005859	-4.95703125	+13.38134766	-15.77636719	-7.29492188	+1616	+6.50830078	-9.89208984	-4.78125000	+35.00244141	+12.32666016	-63.94042969	+1520
+1457971605.01510000	+8.25292969	-6.91259766	-4.91308594	+53.87695313	-0.41748047	-57.45849609	+1772	+7.87939453	-6.08203125	-4.81201172	+13.07373047	-15.77636719	-6.70166016	+1616	+6.49072266	-9.92285156	-4.66699219	+35.09033203	+12.26074219	-63.36914063	+1512
+1457971605.01920010	+8.24414063	-6.90820313	-4.79443359	+54.00878906	-0.68115234	-56.90917969	+1756	+7.87500000	-6.08642578	-4.68457031	+12.91992188	-15.66650391	-5.97656250	+1612	+6.48193359	-9.93164063	-4.56591797	+35.33203125	+12.15087891	-62.70996094	+1504
+1457971605.02340010	+8.24853516	-6.91699219	-4.64941406	+54.11865234	-0.94482422	-56.68945313	+1756	+7.89257813	-6.09960938	-4.53076172	+12.87597656	-15.77636719	-5.53710938	+1612	+6.48193359	-9.95361328	-4.44726563	+35.50781250	+11.99707031	-62.20458984	+1500
+1457971605.03169990	+8.23535156	-6.93457031	-4.39892578	+54.07470703	-1.42822266	-55.85449219	+1744	+7.88818359	-6.12597656	-4.27148438	+12.56835938	-15.62255859	-4.35058594	+1612	+6.46435547	-9.98876953	-4.23632813	+35.77148438	+11.71142578	-61.04003906	+1488
+1457971605.03590010	+8.24414063	-6.94335938	-4.26269531	+54.16259766	-1.69189453	-55.65673828	+1744	+7.90576172	-6.13476563	-4.12207031	+12.61230469	-15.71044922	-3.95507813	+1616	+6.46875000	-10.00634766	-4.12207031	+35.92529297	+11.55761719	-60.57861328	+1484
+1457971605.04000000	+8.23535156	-6.96972656	-4.13525391	+54.03076172	-1.91162109	-55.32714844	+1744	+7.90136719	-6.15673828	-3.99023438	+12.41455078	-15.68847656	-3.47167969	+1620	+6.45996094	-10.03271484	-4.01660156	+35.99121094	+11.40380859	-60.09521484	+1484
+1457971605.04419990	+8.23974609	-6.96533203	-4.02099609	+54.09667969	-2.17529297	-54.88769531	+1736	+7.90576172	-6.16113281	-3.87158203	+12.39257813	-15.57861328	-2.87841797	+1616	+6.46435547	-10.03710938	-3.91552734	+36.18896484	+11.20605469	-59.54589844	+1476
+1457971605.04839990	+8.25292969	-6.96972656	-3.89355469	+54.16259766	-2.43896484	-54.66796875	+1732	+7.92333984	-6.16992188	-3.73974609	+12.45849609	-15.62255859	-2.48291016	+1616	+6.47753906	-10.05468750	-3.80566406	+36.36474609	+11.00830078	-59.10644531	+1472
+1457971605.05250000	+8.24853516	-6.99169922	-3.77490234	+54.05273438	-2.63671875	-54.36035156	+1732	+7.91894531	-6.19189453	-3.62109375	+12.30468750	-15.55664063	-1.99951172	+1620	+6.47753906	-10.07666016	-3.70019531	+36.45263672	+10.85449219	-58.66699219	+1472
+1457971605.06090000	+8.26611328	-6.99609375	-3.54638672	+54.18457031	-3.18603516	-53.74511719	+1724	+7.93652344	-6.20068359	-3.38378906	+12.34863281	-15.49072266	-1.03271484	+1616	+6.50830078	-10.09863281	-3.49804688	+36.84814453	+10.41503906	-57.83203125	+1460
+1457971605.06500010	+8.26611328	-7.01367188	-3.43652344	+54.11865234	-3.38378906	-53.43750000	+1724	+7.93652344	-6.21826172	-3.26953125	+12.23876953	-15.44677734	-0.59326172	+1616	+6.51708984	-10.11621094	-3.39697266	+36.93603516	+10.23925781	-57.45849609	+1456
+1457971605.06920000	+8.27050781	-7.00927734	-3.33105469	+54.18457031	-3.62548828	-53.10791016	+1716	+7.94091797	-6.22265625	-3.16406250	+12.23876953	-15.35888672	-0.08789063	+1612	+6.53027344	-10.12060547	-3.29589844	+37.13378906	+10.04150391	-57.08496094	+1448
+1457971605.07340000	+8.28808594	-7.01367188	-3.22558594	+54.27246094	-3.88916016	-52.86621094	+1712	+7.95849609	-6.22705078	-3.05419922	+12.30468750	-15.35888672	+0.35156250	+1608	+6.55224609	-10.13378906	-3.19921875	+37.35351563	+9.82177734	-56.73339844	+1444
+1457971605.07750010	+8.28808594	-7.03125000	-3.12451172	+54.22851563	-4.06494141	-52.58056641	+1712	+7.95410156	-6.24462891	-2.94873047	+12.21679688	-15.29296875	+0.76904297	+1608	+6.56542969	-10.15136719	-3.10253906	+37.48535156	+9.66796875	-56.40380859	+1436
+1457971605.08170010	+8.29248047	-7.03125000	-3.02783203	+54.31640625	-4.30664063	-52.29492188	+1704	+7.96289063	-6.24462891	-2.85205078	+12.26074219	-15.24902344	+1.23046875	+1600	+6.58300781	-10.15576172	-3.00585938	+37.68310547	+9.49218750	-56.09619141	+1428
+1457971605.08999990	+8.30566406	-7.04443359	-2.83886719	+54.40429688	-4.70214844	-51.74560547	+1692	+7.97607422	-6.26220703	-2.65869141	+12.26074219	-15.13916016	+2.06542969	+1592	+6.60937500	-10.17773438	-2.83007813	+38.01269531	+9.14062500	-55.45898438	+1408
+1457971605.09419990	+8.31445313	-7.04003906	-2.75097656	+54.49218750	-4.92187500	-51.50390625	+1688	+7.98046875	-6.26220703	-2.56201172	+12.30468750	-15.11718750	+2.46093750	+1588	+6.62695313	-10.18212891	-2.73779297	+38.16650391	+8.96484375	-55.19531250	+1400
+1457971605.09840010	+8.32324219	-7.04443359	-2.66748047	+54.60205078	-5.14160156	-51.21826172	+1680	+7.99365234	-6.26220703	-2.47851563	+12.37060547	-15.07324219	+2.87841797	+1580	+6.64013672	-10.19091797	-2.65869141	+38.36425781	+8.78906250	-54.86572266	+1388
+1457971605.10250000	+8.32324219	-7.04882813	-2.57958984	+54.62402344	-5.31738281	-50.99853516	+1672	+7.99365234	-6.27539063	-2.39062500	+12.34863281	-15.02929688	+3.20800781	+1572	+6.64892578	-10.19970703	-2.58398438	+38.47412109	+8.65722656	-54.58007813	+1376
+1457971605.10669990	+8.32763672	-7.04882813	-2.49609375	+54.71191406	-5.49316406	-50.80078125	+1668	+7.99804688	-6.27539063	-2.30273438	+12.43652344	-15.00732422	+3.55957031	+1568	+6.65332031	-10.20410156	-2.50048828	+38.60595703	+8.52539063	-54.36035156	+1364
+1457971605.11080000	+8.33642578	-7.04882813	-2.42138672	+54.82177734	-5.69091797	-50.53710938	+1660	+8.00683594	-6.27539063	-2.22802734	+12.50244141	-14.94140625	+3.95507813	+1560	+6.66210938	-10.21289063	-2.43457031	+38.75976563	+8.37158203	-54.05273438	+1352
+1457971605.11500000	+8.33642578	-7.05322266	-2.34667969	+54.86572266	-5.82275391	-50.31738281	+1652	+8.00683594	-6.27978516	-2.14892578	+12.54638672	-14.89746094	+4.24072266	+1556	+6.66650391	-10.22167969	-2.36425781	+38.84765625	+8.26171875	-53.76708984	+1340
+1457971605.11920000	+8.34082031	-7.04882813	-2.27197266	+54.97558594	-5.97656250	-50.14160156	+1648	+8.01123047	-6.27978516	-2.06982422	+12.63427734	-14.87548828	+4.52636719	+1548	+6.66650391	-10.23046875	-2.29394531	+38.91357422	+8.12988281	-53.56933594	+1332
+1457971605.12750010	+8.34082031	-7.04882813	-2.14453125	+55.15136719	-6.26220703	-49.68017578	+1632	+8.01562500	-6.27978516	-1.93359375	+12.78808594	-14.74365234	+5.14160156	+1536	+6.66210938	-10.24365234	-2.18847656	+39.08935547	+7.88818359	-52.95410156	+1308
+1457971605.13170000	+8.34082031	-7.04443359	-2.07861328	+55.26123047	-6.39404297	-49.52636719	+1632	+8.01562500	-6.27539063	-1.86328125	+12.87597656	-14.74365234	+5.38330078	+1532	+6.65332031	-10.24804688	-2.12695313	+39.17724609	+7.77832031	-52.75634766	+1304
+1457971605.13579990	+8.34082031	-7.04003906	-2.02148438	+55.34912109	-6.54785156	-49.28466797	+1624	+8.02001953	-6.27539063	-1.80615234	+12.98583984	-14.65576172	+5.71289063	+1528	+6.65332031	-10.25244141	-2.08300781	+39.26513672	+7.66845703	-52.49267578	+1296
+1457971605.14000010	+8.34082031	-7.04003906	-1.96435547	+55.48095703	-6.63574219	-49.10888672	+1620	+8.01562500	-6.27539063	-1.74462891	+13.07373047	-14.58984375	+5.93261719	+1524	+6.64453125	-10.25683594	-2.03466797	+39.35302734	+7.60253906	-52.25097656	+1288
+1457971605.14420010	+8.33642578	-7.03564453	-1.90722656	+55.59082031	-6.74560547	-48.97705078	+1616	+8.01562500	-6.27099609	-1.68750000	+13.20556641	-14.52392578	+6.15234375	+1520	+6.63574219	-10.26562500	-1.98193359	+39.39697266	+7.53662109	-52.09716797	+1288
+1457971605.14829990	+8.33203125	-7.03125000	-1.86328125	+55.70068359	-6.83349609	-48.71337891	+1612	+8.01562500	-6.27099609	-1.63916016	+13.29345703	-14.41406250	+6.45996094	+1516	+6.62695313	-10.27001953	-1.94238281	+39.48486328	+7.44873047	-51.85546875	+1284
+1457971605.15249990	+8.32763672	-7.02685547	-1.81933594	+55.83251953	-6.92138672	-48.51562500	+1608	+8.01123047	-6.26660156	-1.58642578	+13.42529297	-14.30419922	+6.67968750	+1512	+6.61816406	-10.27880859	-1.90283203	+39.55078125	+7.40478516	-51.63574219	+1280
+1457971605.16080000	+8.31884766	-7.01806641	-1.73144531	+56.07421875	-7.09716797	-48.09814453	+1600	+8.00244141	-6.26220703	-1.49414063	+13.64501953	-14.12841797	+7.16308594	+1508	+6.60498047	-10.28320313	-1.81933594	+39.72656250	+7.27294922	-51.30615234	+1276
+1457971605.16500000	+8.31005859	-7.01367188	-1.69189453	+56.22802734	-7.16308594	-47.90039063	+1596	+7.99365234	-6.25781250	-1.45019531	+13.75488281	-13.99658203	+7.38281250	+1504	+6.59619141	-10.28759766	-1.78417969	+39.83642578	+7.22900391	-51.15234375	+1272
+1457971605.16919990	+8.30566406	-7.00927734	-1.64794922	+56.35986328	-7.22900391	-47.72460938	+1592	+7.98925781	-6.25341797	-1.40625000	+13.86474609	-13.90869141	+7.60253906	+1500	+6.59179688	-10.28759766	-1.74023438	+39.94628906	+7.18505859	-51.04248047	+1272
+1457971605.17330000	+8.30126953	-7.00488281	-1.61279297	+56.49169922	-7.29492188	-47.50488281	+1588	+7.98486328	-6.25341797	-1.37109375	+13.97460938	-13.77685547	+7.86621094	+1496	+6.58740234	-10.29199219	-1.70068359	+40.05615234	+7.14111328	-50.93261719	+1272
+1457971605.17750000	+8.29248047	-7.00048828	-1.57763672	+56.60156250	-7.36083984	-47.28515625	+1584	+7.97607422	-6.24902344	-1.33154297	+14.06250000	-13.66699219	+8.08593750	+1492	+6.58300781	-10.29199219	-1.66113281	+40.18798828	+7.11914063	-50.84472656	+1268
+1457971605.18160010	+8.28808594	-6.99609375	-1.54248047	+56.73339844	-7.42675781	-47.08740234	+1580	+7.97167969	-6.24462891	-1.29199219	+14.15039063	-13.55712891	+8.30566406	+1488	+6.58300781	-10.29199219	-1.61718750	+40.31982422	+7.09716797	-50.77880859	+1268
+1457971605.19000010	+8.27490234	-6.98291016	-1.47656250	+56.95312500	-7.58056641	-46.64794922	+1572	+7.95849609	-6.24023438	-1.22607422	+14.30419922	-13.33740234	+8.78906250	+1476	+6.57861328	-10.29199219	-1.54687500	+40.58349609	+7.00927734	-50.58105469	+1260
+1457971605.19409990	+8.27050781	-6.97412109	-1.44580078	+57.08496094	-7.64648438	-46.45019531	+1564	+7.95410156	-6.23144531	-1.19091797	+14.39208984	-13.22753906	+9.00878906	+1472	+6.58300781	-10.28759766	-1.50732422	+40.71533203	+6.96533203	-50.51513672	+1256
+1457971605.19829990	+8.26611328	-6.96972656	-1.41064453	+57.19482422	-7.73437500	-46.27441406	+1560	+7.94970703	-6.22705078	-1.15576172	+14.47998047	-13.13964844	+9.25048828	+1464	+6.58300781	-10.28320313	-1.47216797	+40.84716797	+6.89941406	-50.44921875	+1248
+1457971605.20250010	+8.26171875	-6.96533203	-1.37988281	+57.26074219	-7.82226563	-46.09863281	+1552	+7.94531250	-6.22705078	-1.12060547	+14.50195313	-13.05175781	+9.44824219	+1456	+6.58300781	-10.27880859	-1.43261719	+41.00097656	+6.85546875	-50.40527344	+1244
+1457971605.20660000	+8.25732422	-6.95654297	-1.34472656	+57.37060547	-7.88818359	-45.90087891	+1548	+7.94091797	-6.21826172	-1.08984375	+14.56787109	-12.96386719	+9.66796875	+1448	+6.58300781	-10.27880859	-1.39306641	+41.11083984	+6.81152344	-50.33935547	+1236
+1457971605.21079990	+8.25292969	-6.94775391	-1.31396484	+57.45849609	-7.97607422	-45.72509766	+1548	+7.93652344	-6.21386719	-1.05468750	+14.63378906	-12.89794922	+9.88769531	+1440	+6.58300781	-10.27441406	-1.35791016	+41.19873047	+6.74560547	-50.27343750	+1228
+1457971605.21499990	+8.25292969	-6.94335938	-1.28320313	+57.50244141	-8.06396484	-45.54931641	+1544	+7.93652344	-6.20947266	-1.01953125	+14.63378906	-12.81005859	+10.10742188	+1432	+6.58300781	-10.26562500	-1.32275391	+41.30859375	+6.67968750	-50.18554688	+1224
+1457971605.22330000	+8.24853516	-6.92138672	-1.22607422	+57.65625000	-8.21777344	-45.15380859	+1544	+7.93212891	-6.19189453	-0.95361328	+14.72167969	-12.63427734	+10.52490234	+1412	+6.58300781	-10.25244141	-1.26123047	+41.46240234	+6.54785156	-49.96582031	+1212
+1457971605.22750000	+8.24414063	-6.91699219	-1.19531250	+57.65625000	-8.28369141	-44.95605469	+1548	+7.93212891	-6.19189453	-0.92285156	+14.69970703	-12.54638672	+10.72265625	+1404	+6.57861328	-10.24804688	-1.23046875	+41.52832031	+6.48193359	-49.85595703	+1208
+1457971605.23160000	+8.23974609	-6.90380859	-1.16455078	+57.70019531	-8.34960938	-44.75830078	+1552	+7.92773438	-6.17871094	-0.89208984	+14.72167969	-12.43652344	+10.94238281	+1396	+6.57421875	-10.23925781	-1.19970703	+41.55029297	+6.41601563	-49.70214844	+1208
+1457971605.23580000	+8.23974609	-6.89501953	-1.13378906	+57.74414063	-8.41552734	-44.58251953	+1556	+7.93212891	-6.16992188	-0.86132813	+14.76562500	-12.34863281	+11.14013672	+1388	+6.56542969	-10.23486328	-1.17333984	+41.57226563	+6.37207031	-49.54833984	+1204
+1457971605.24000000	+8.23974609	-6.88623047	-1.10742188	+57.74414063	-8.48144531	-44.38476563	+1564	+7.92773438	-6.16552734	-0.83056641	+14.72167969	-12.23876953	+11.33789063	+1380	+6.56103516	-10.22607422	-1.14697266	+41.59423828	+6.32812500	-49.39453125	+1204
+1457971605.24410010	+8.23535156	-6.87744141	-1.08105469	+57.76611328	-8.52539063	-44.16503906	+1568	+7.93212891	-6.15673828	-0.79980469	+14.72167969	-12.10693359	+11.53564453	+1376	+6.54785156	-10.22167969	-1.12060547	+41.55029297	+6.28417969	-49.21875000	+1204
+1457971605.25250010	+8.23095703	-6.85986328	-1.03271484	+57.72216797	-8.61328125	-43.68164063	+1580	+7.93212891	-6.14355469	-0.74267578	+14.69970703	-11.79931641	+11.95312500	+1364	+6.52148438	-10.20849609	-1.08544922	+41.48437500	+6.21826172	-48.75732422	+1204
+1457971605.25659990	+8.23095703	-6.85107422	-1.01074219	+57.72216797	-8.63525391	-43.48388672	+1588	+7.93212891	-6.13476563	-0.71630859	+14.67773438	-11.66748047	+12.15087891	+1360	+6.51269531	-10.20410156	-1.06347656	+41.44042969	+6.17431641	-48.55957031	+1204
+1457971605.26079990	+8.23095703	-6.84228516	-0.99316406	+57.70019531	-8.67919922	-43.22021484	+1596	+7.93652344	-6.12597656	-0.69433594	+14.67773438	-11.51367188	+12.39257813	+1356	+6.49951172	-10.19970703	-1.05468750	+41.39648438	+6.13037109	-48.29589844	+1200
+1457971605.26490000	+8.22656250	-6.83349609	-0.97119141	+57.65625000	-8.67919922	-43.00048828	+1604	+7.93212891	-6.12158203	-0.67236328	+14.63378906	-11.33789063	+12.56835938	+1352	+6.48632813	-10.19531250	-1.03710938	+41.33056641	+6.13037109	-48.07617188	+1200
+1457971605.27329990	+8.22656250	-6.82031250	-0.93603516	+57.61230469	-8.74511719	-42.58300781	+1620	+7.93652344	-6.10400391	-0.63281250	+14.56787109	-11.05224609	+12.98583984	+1348	+6.46435547	-10.18212891	-1.01074219	+41.22070313	+6.10839844	-47.68066406	+1200
+1457971605.27740000	+8.22216797	-6.81591797	-0.92285156	+57.56835938	-8.72314453	-42.38525391	+1624	+7.93652344	-6.09960938	-0.61523438	+14.52392578	-10.89843750	+13.11767578	+1344	+6.45117188	-10.18212891	-1.00195313	+41.15478516	+6.13037109	-47.48291016	+1200
+1457971605.28160000	+8.22216797	-6.81152344	-0.90527344	+57.56835938	-8.74511719	-42.27539063	+1632	+7.93652344	-6.09521484	-0.59326172	+14.50195313	-10.85449219	+13.20556641	+1344	+6.44238281	-10.17773438	-0.98437500	+41.11083984	+6.10839844	-47.37304688	+1200
+1457971605.28580000	+8.22216797	-6.80712891	-0.90087891	+57.52441406	-8.78906250	-42.05566406	+1636	+7.94091797	-6.09082031	-0.58447266	+14.47998047	-10.70068359	+13.42529297	+1340	+6.43798828	-10.17333984	-0.97998047	+41.06689453	+6.08642578	-47.19726563	+1196
+1457971605.28990010	+8.22216797	-6.80273438	-0.89208984	+57.48046875	-8.76708984	-41.92382813	+1640	+7.94091797	-6.09082031	-0.57568359	+14.43603516	-10.59082031	+13.53515625	+1336	+6.42919922	-10.17333984	-0.97558594	+41.02294922	+6.10839844	-47.04345703	+1196
+1457971605.29410000	+8.22216797	-6.79833984	-0.87890625	+57.48046875	-8.76708984	-41.85791016	+1648	+7.94091797	-6.08203125	-0.55810547	+14.41406250	-10.54687500	+13.60107422	+1336	+6.42919922	-10.16894531	-0.95800781	+41.00097656	+6.10839844	-47.02148438	+1196
+1457971605.30240010	+8.22216797	-6.79394531	-0.87011719	+57.41455078	-8.76708984	-41.63818359	+1656	+7.94531250	-6.08203125	-0.54931641	+14.32617188	-10.37109375	+13.82080078	+1328	+6.42919922	-10.16455078	-0.94921875	+41.00097656	+6.13037109	-46.86767578	+1196
+1457971605.30660010	+8.22656250	-6.79394531	-0.86132813	+57.41455078	-8.78906250	-41.63818359	+1660	+7.94970703	-6.07763672	-0.54052734	+14.30419922	-10.37109375	+13.84277344	+1324	+6.43359375	-10.16015625	-0.93603516	+41.00097656	+6.15234375	-46.88964844	+1196
+1457971605.31080010	+8.23095703	-6.79394531	-0.86132813	+57.41455078	-8.78906250	-41.55029297	+1664	+7.95410156	-6.07763672	-0.54052734	+14.28222656	-10.32714844	+13.97460938	+1320	+6.43798828	-10.16015625	-0.92724609	+41.02294922	+6.15234375	-46.88964844	+1200
+1457971605.31489990	+8.23095703	-6.79394531	-0.86132813	+57.37060547	-8.78906250	-41.50634766	+1664	+7.95410156	-6.07763672	-0.53613281	+14.23828125	-10.28320313	+13.99658203	+1316	+6.44238281	-10.16015625	-0.91845703	+41.02294922	+6.17431641	-46.91162109	+1200
+1457971605.31909990	+8.23535156	-6.79394531	-0.85693359	+57.37060547	-8.78906250	-41.50634766	+1668	+7.95849609	-6.07763672	-0.53173828	+14.23828125	-10.30517578	+14.01855469	+1316	+6.45556641	-10.15576172	-0.90966797	+41.04492188	+6.17431641	-46.97753906	+1204
+1457971605.32329990	+8.23974609	-6.79394531	-0.85693359	+57.37060547	-8.81103516	-41.48437500	+1672	+7.96289063	-6.07763672	-0.53173828	+14.21630859	-10.28320313	+14.06250000	+1312	+6.46435547	-10.15576172	-0.90087891	+41.08886719	+6.17431641	-46.99951172	+1208
+1457971605.33160000	+8.24853516	-6.79394531	-0.85253906	+57.37060547	-8.83300781	-41.48437500	+1680	+7.97167969	-6.07763672	-0.52734375	+14.17236328	-10.28320313	+14.12841797	+1304	+6.48193359	-10.15136719	-0.89208984	+41.15478516	+6.17431641	-47.08740234	+1220
+1457971605.33570000	+8.25292969	-6.79394531	-0.84814453	+57.37060547	-8.85498047	-41.50634766	+1684	+7.97607422	-6.07763672	-0.52734375	+14.12841797	-10.28320313	+14.17236328	+1300	+6.49072266	-10.14697266	-0.88330078	+41.17675781	+6.17431641	-47.15332031	+1224
+1457971605.33990000	+8.25732422	-6.79394531	-0.84814453	+57.39257813	-8.87695313	-41.50634766	+1688	+7.98046875	-6.07763672	-0.52734375	+14.15039063	-10.32714844	+14.19433594	+1296	+6.49511719	-10.14697266	-0.87890625	+41.19873047	+6.17431641	-47.19726563	+1228
+1457971605.34410000	+8.26171875	-6.79394531	-0.84375000	+57.41455078	-8.92089844	-41.52832031	+1692	+7.98486328	-6.07763672	-0.52294922	+14.12841797	-10.34912109	+14.19433594	+1296	+6.49951172	-10.14697266	-0.87011719	+41.19873047	+6.15234375	-47.26318359	+1236
+1457971605.34820010	+8.26611328	-6.79394531	-0.83935547	+57.41455078	-8.96484375	-41.55029297	+1696	+7.98486328	-6.07763672	-0.51855469	+14.12841797	-10.39306641	+14.19433594	+1292	+6.50830078	-10.14697266	-0.86572266	+41.22070313	+6.13037109	-47.30712891	+1240
+1457971605.35240010	+8.27050781	-6.78955078	-0.83496094	+57.43652344	-9.00878906	-41.57226563	+1700	+7.98925781	-6.07324219	-0.51855469	+14.12841797	-10.41503906	+14.21630859	+1292	+6.51269531	-10.14257813	-0.86132813	+41.22070313	+6.10839844	-47.32910156	+1244
+1457971605.36069990	+8.27490234	-6.78955078	-0.83056641	+57.48046875	-9.11865234	-41.63818359	+1712	+7.99365234	-6.07324219	-0.51416016	+14.15039063	-10.50292969	+14.23828125	+1288	+6.51708984	-10.14257813	-0.85693359	+41.24267578	+6.02050781	-47.39501953	+1248
+1457971605.36490010	+8.27490234	-6.78955078	-0.82617188	+57.52441406	-9.16259766	-41.66015625	+1716	+7.99804688	-6.07324219	-0.50976563	+14.15039063	-10.54687500	+14.23828125	+1288	+6.52148438	-10.14257813	-0.85693359	+41.22070313	+5.97656250	-47.41699219	+1252
+1457971605.36910010	+8.27929688	-6.78515625	-0.81738281	+57.56835938	-9.22851563	-41.70410156	+1720	+7.99804688	-6.07324219	-0.50537109	+14.17236328	-10.59082031	+14.23828125	+1284	+6.52148438	-10.14257813	-0.85693359	+41.22070313	+5.95458984	-47.41699219	+1252
+1457971605.37319990	+8.27929688	-6.78515625	-0.81298828	+57.59033203	-9.29443359	-41.74804688	+1728	+7.99804688	-6.07324219	-0.50537109	+14.19433594	-10.65673828	+14.21630859	+1284	+6.52148438	-10.14697266	-0.85693359	+41.19873047	+5.88867188	-47.43896484	+1252
+1457971605.37739990	+8.28369141	-6.78515625	-0.81298828	+57.61230469	-9.33837891	-41.79199219	+1732	+8.00244141	-6.06884766	-0.50097656	+14.19433594	-10.67871094	+14.21630859	+1284	+6.52148438	-10.14697266	-0.85693359	+41.19873047	+5.86669922	-47.46093750	+1256
+1457971605.38570000	+8.28369141	-6.78515625	-0.80419922	+57.67822266	-9.42626953	-41.85791016	+1740	+8.00244141	-6.06884766	-0.49658203	+14.23828125	-10.76660156	+14.19433594	+1284	+6.51708984	-10.14697266	-0.85693359	+41.15478516	+5.77880859	-47.46093750	+1256
+1457971605.38990000	+8.28369141	-6.78515625	-0.79980469	+57.70019531	-9.47021484	-41.87988281	+1744	+8.00244141	-6.06884766	-0.49218750	+14.23828125	-10.81054688	+14.19433594	+1284	+6.51708984	-10.15136719	-0.85693359	+41.13281250	+5.75683594	-47.46093750	+1256
+1457971605.39410000	+8.28369141	-6.78076172	-0.79980469	+57.74414063	-9.51416016	-41.90185547	+1748	+8.00244141	-6.06884766	-0.49218750	+14.26025391	-10.83251953	+14.19433594	+1284	+6.51708984	-10.15136719	-0.86132813	+41.11083984	+5.71289063	-47.46093750	+1256
+1457971605.39820000	+8.28369141	-6.78076172	-0.79541016	+57.76611328	-9.55810547	-41.94580078	+1752	+8.00683594	-6.06884766	-0.48779297	+14.28222656	-10.87646484	+14.19433594	+1284	+6.51708984	-10.15136719	-0.86132813	+41.11083984	+5.69091797	-47.46093750	+1256
+1457971605.40660000	+8.28808594	-6.78076172	-0.79101563	+57.83203125	-9.62402344	-41.98974609	+1760	+8.00683594	-6.06884766	-0.48339844	+14.30419922	-10.92041016	+14.17236328	+1284	+6.51269531	-10.15576172	-0.86132813	+41.06689453	+5.62500000	-47.46093750	+1256
+1457971605.41070010	+8.28808594	-6.78076172	-0.78662109	+57.85400391	-9.64599609	-42.01171875	+1764	+8.00683594	-6.06884766	-0.48339844	+14.30419922	-10.94238281	+14.17236328	+1288	+6.51269531	-10.15576172	-0.86572266	+41.06689453	+5.60302734	-47.46093750	+1256
+1457971605.41490010	+8.28808594	-6.78076172	-0.78662109	+57.87597656	-9.66796875	-42.03369141	+1764	+8.00683594	-6.06884766	-0.48339844	+14.32617188	-10.96435547	+14.17236328	+1288	+6.50830078	-10.15576172	-0.86572266	+41.04492188	+5.58105469	-47.48291016	+1256
+1457971605.42319990	+8.28808594	-6.78076172	-0.78222656	+57.91992188	-9.71191406	-42.05566406	+1772	+8.00683594	-6.06884766	-0.47900391	+14.32617188	-11.00830078	+14.17236328	+1288	+6.50830078	-10.16015625	-0.86572266	+41.02294922	+5.51513672	-47.48291016	+1256
+1457971605.42740010	+8.28808594	-6.78076172	-0.78222656	+57.96386719	-9.73388672	-42.05566406	+1776	+8.00683594	-6.06884766	-0.47900391	+14.34814453	-11.03027344	+14.17236328	+1288	+6.50830078	-10.16015625	-0.86572266	+41.02294922	+5.49316406	-47.50488281	+1252
+1457971605.43150000	+8.28808594	-6.78076172	-0.78222656	+57.98583984	-9.75585938	-42.07763672	+1776	+8.00683594	-6.06884766	-0.47460938	+14.34814453	-11.03027344	+14.17236328	+1288	+6.50830078	-10.16455078	-0.86572266	+41.02294922	+5.44921875	-47.50488281	+1252
+1457971605.43569990	+8.28808594	-6.78515625	-0.77783203	+58.00781250	-9.75585938	-42.07763672	+1780	+8.00683594	-6.06884766	-0.47460938	+14.37011719	-11.05224609	+14.19433594	+1288	+6.50830078	-10.16455078	-0.86132813	+41.02294922	+5.42724609	-47.52685547	+1252
+1457971605.43989990	+8.29248047	-6.78515625	-0.77783203	+58.05175781	-9.77783203	-42.09960938	+1784	+8.00683594	-6.07324219	-0.47460938	+14.37011719	-11.07421875	+14.19433594	+1292	+6.51269531	-10.16455078	-0.85693359	+41.04492188	+5.40527344	-47.54882813	+1252
+1457971605.44400000	+8.29248047	-6.78515625	-0.77783203	+58.07373047	-9.79980469	-42.09960938	+1788	+8.00683594	-6.07324219	-0.47460938	+14.39208984	-11.07421875	+14.19433594	+1292	+6.51708984	-10.16894531	-0.85693359	+41.06689453	+5.38330078	-47.57080078	+1252
+1457971605.45240000	+8.29248047	-6.78515625	-0.77343750	+58.13964844	-9.82177734	-42.12158203	+1792	+8.01123047	-6.07324219	-0.47021484	+14.41406250	-11.11816406	+14.21630859	+1292	+6.52148438	-10.16894531	-0.84814453	+41.11083984	+5.36132813	-47.63671875	+1252
+1457971605.45650010	+8.29687500	-6.78515625	-0.77343750	+58.16162109	-9.84375000	-42.12158203	+1796	+8.01123047	-6.07324219	-0.47021484	+14.41406250	-11.11816406	+14.23828125	+1292	+6.53027344	-10.16894531	-0.83935547	+41.15478516	+5.33935547	-47.65869141	+1252
+1457971605.46070000	+8.29687500	-6.78515625	-0.77343750	+58.18359375	-9.86572266	-42.12158203	+1796	+8.01123047	-6.07324219	-0.47021484	+14.41406250	-11.14013672	+14.23828125	+1292	+6.53466797	-10.16894531	-0.83496094	+41.19873047	+5.31738281	-47.70263672	+1256
+1457971605.46490000	+8.29687500	-6.78515625	-0.77343750	+58.20556641	-9.86572266	-42.12158203	+1800	+8.01123047	-6.07763672	-0.47021484	+14.43603516	-11.16210938	+14.26025391	+1296	+6.53906250	-10.16894531	-0.83056641	+41.24267578	+5.31738281	-47.72460938	+1256
+1457971605.46900010	+8.29687500	-6.78955078	-0.76904297	+58.22753906	-9.88769531	-42.12158203	+1804	+8.01123047	-6.07763672	-0.46582031	+14.43603516	-11.16210938	+14.28222656	+1296	+6.54345703	-10.17333984	-0.82617188	+41.26464844	+5.31738281	-47.74658203	+1260
+1457971605.47320010	+8.29687500	-6.78955078	-0.76904297	+58.24951172	-9.88769531	-42.12158203	+1808	+8.01123047	-6.07763672	-0.46582031	+14.45800781	-11.16210938	+14.30419922	+1296	+6.54785156	-10.17333984	-0.82177734	+41.30859375	+5.29541016	-47.74658203	+1264
+1457971605.48149990	+8.29687500	-6.78955078	-0.76904297	+58.29345703	-9.90966797	-42.12158203	+1812	+8.01123047	-6.07763672	-0.46582031	+14.45800781	-11.18408203	+14.32617188	+1296	+6.55224609	-10.17333984	-0.81738281	+41.35253906	+5.29541016	-47.76855469	+1268
+1457971605.48569990	+8.29687500	-6.78955078	-0.76904297	+58.29345703	-9.90966797	-42.09960938	+1816	+8.01123047	-6.07763672	-0.46582031	+14.45800781	-11.18408203	+14.34814453	+1296	+6.55224609	-10.17333984	-0.81298828	+41.37451172	+5.29541016	-47.76855469	+1268
+1457971605.48980000	+8.29687500	-6.78955078	-0.76904297	+58.31542969	-9.90966797	-42.09960938	+1816	+8.01123047	-6.08203125	-0.46582031	+14.47998047	-11.18408203	+14.37011719	+1296	+6.55224609	-10.17333984	-0.81298828	+41.37451172	+5.29541016	-47.74658203	+1268
+1457971605.49400000	+8.29687500	-6.78955078	-0.76904297	+58.31542969	-9.90966797	-42.07763672	+1820	+8.01123047	-6.08203125	-0.46582031	+14.47998047	-11.16210938	+14.37011719	+1300	+6.55224609	-10.17333984	-0.81738281	+41.37451172	+5.29541016	-47.72460938	+1272
+1457971605.49819990	+8.29248047	-6.78955078	-0.76904297	+58.31542969	-9.90966797	-42.07763672	+1824	+8.01123047	-6.08203125	-0.46582031	+14.47998047	-11.16210938	+14.39208984	+1300	+6.55224609	-10.17773438	-0.81738281	+41.37451172	+5.29541016	-47.70263672	+1272
+1457971605.50230000	+8.29248047	-6.78955078	-0.76904297	+58.31542969	-9.88769531	-42.05566406	+1824	+8.01123047	-6.08203125	-0.46142578	+14.47998047	-11.14013672	+14.39208984	+1300	+6.54785156	-10.17773438	-0.81738281	+41.37451172	+5.29541016	-47.68066406	+1272
+1457971605.50650000	+8.29248047	-6.78955078	-0.76904297	+58.33740234	-9.88769531	-42.05566406	+1828	+8.00683594	-6.08203125	-0.46142578	+14.47998047	-11.14013672	+14.41406250	+1300	+6.54785156	-10.17773438	-0.81738281	+41.35253906	+5.29541016	-47.65869141	+1276
+1457971605.51480010	+8.28808594	-6.78955078	-0.76904297	+58.33740234	-9.86572266	-42.01171875	+1832	+8.00683594	-6.08203125	-0.46582031	+14.47998047	-11.09619141	+14.41406250	+1300	+6.53906250	-10.17773438	-0.82177734	+41.33056641	+5.29541016	-47.59277344	+1276
+1457971605.51900010	+8.28808594	-6.78955078	-0.77343750	+58.33740234	-9.86572266	-42.01171875	+1836	+8.00683594	-6.08203125	-0.46582031	+14.47998047	-11.07421875	+14.43603516	+1300	+6.53466797	-10.18212891	-0.82617188	+41.30859375	+5.31738281	-47.57080078	+1276
+1457971605.52320000	+8.28369141	-6.78955078	-0.77343750	+58.33740234	-9.84375000	-41.98974609	+1836	+8.00683594	-6.08203125	-0.46582031	+14.47998047	-11.05224609	+14.43603516	+1300	+6.53027344	-10.18212891	-0.82617188	+41.28662109	+5.31738281	-47.52685547	+1280
+1457971605.52729990	+8.28369141	-6.78955078	-0.77343750	+58.33740234	-9.84375000	-41.96777344	+1836	+8.00244141	-6.08203125	-0.46582031	+14.47998047	-11.03027344	+14.43603516	+1300	+6.52587891	-10.18212891	-0.83056641	+41.26464844	+5.31738281	-47.50488281	+1280
+1457971605.53150010	+8.28369141	-6.78955078	-0.77343750	+58.33740234	-9.82177734	-41.94580078	+1840	+8.00244141	-6.08203125	-0.46582031	+14.47998047	-11.00830078	+14.43603516	+1300	+6.52148438	-10.18212891	-0.83056641	+41.26464844	+5.31738281	-47.46093750	+1280
+1457971605.53570010	+8.27929688	-6.78955078	-0.77343750	+58.33740234	-9.82177734	-41.92382813	+1840	+8.00244141	-6.08203125	-0.46582031	+14.47998047	-10.98632813	+14.43603516	+1300	+6.52148438	-10.18212891	-0.83496094	+41.24267578	+5.31738281	-47.43896484	+1280
+1457971605.53979990	+8.27929688	-6.78955078	-0.77783203	+58.33740234	-9.79980469	-41.90185547	+1840	+8.00244141	-6.08203125	-0.46582031	+14.47998047	-10.96435547	+14.45800781	+1300	+6.51708984	-10.18212891	-0.83496094	+41.24267578	+5.33935547	-47.41699219	+1280
+1457971605.54819990	+8.27490234	-6.78955078	-0.77783203	+58.33740234	-9.75585938	-41.85791016	+1844	+7.99804688	-6.08203125	-0.46582031	+14.47998047	-10.92041016	+14.45800781	+1304	+6.50830078	-10.18652344	-0.83935547	+41.24267578	+5.36132813	-47.35107422	+1276
+1457971605.55230000	+8.27050781	-6.78955078	-0.77783203	+58.33740234	-9.73388672	-41.81396484	+1844	+7.99804688	-6.08203125	-0.46582031	+14.47998047	-10.89843750	+14.47998047	+1304	+6.50830078	-10.18652344	-0.83935547	+41.24267578	+5.36132813	-47.32910156	+1276
+1457971605.55650000	+8.27050781	-6.78515625	-0.78222656	+58.35937500	-9.71191406	-41.79199219	+1844	+7.99365234	-6.08203125	-0.46582031	+14.47998047	-10.85449219	+14.47998047	+1304	+6.50390625	-10.18212891	-0.84375000	+41.24267578	+5.38330078	-47.28515625	+1276
+1457971605.56069990	+8.26611328	-6.78515625	-0.78222656	+58.35937500	-9.68994141	-41.74804688	+1844	+7.99365234	-6.08203125	-0.47021484	+14.47998047	-10.83251953	+14.47998047	+1304	+6.50390625	-10.18212891	-0.84375000	+41.26464844	+5.40527344	-47.26318359	+1272
+1457971605.56480000	+8.26611328	-6.78515625	-0.78222656	+58.38134766	-9.66796875	-41.72607422	+1844	+7.98925781	-6.08203125	-0.47021484	+14.47998047	-10.78857422	+14.50195313	+1304	+6.50390625	-10.18212891	-0.84375000	+41.30859375	+5.40527344	-47.26318359	+1272
+1457971605.56900000	+8.26171875	-6.78515625	-0.78662109	+58.40332031	-9.64599609	-41.68212891	+1844	+7.98925781	-6.08203125	-0.47021484	+14.47998047	-10.76660156	+14.52392578	+1304	+6.50390625	-10.18212891	-0.83935547	+41.33056641	+5.42724609	-47.24121094	+1272
+1457971605.57730010	+8.26171875	-6.78076172	-0.78662109	+58.42529297	-9.60205078	-41.63818359	+1844	+7.98486328	-6.07763672	-0.47021484	+14.50195313	-10.67871094	+14.54589844	+1304	+6.50830078	-10.17773438	-0.83496094	+41.44042969	+5.47119141	-47.24121094	+1272
+1457971605.58150010	+8.25732422	-6.78076172	-0.79101563	+58.44726563	-9.58007813	-41.59423828	+1844	+7.98486328	-6.07763672	-0.47021484	+14.52392578	-10.65673828	+14.54589844	+1304	+6.50830078	-10.17773438	-0.83496094	+41.48437500	+5.49316406	-47.24121094	+1272
+1457971605.58559990	+8.25732422	-6.78076172	-0.79101563	+58.44726563	-9.55810547	-41.57226563	+1844	+7.98046875	-6.07763672	-0.47460938	+14.52392578	-10.61279297	+14.56787109	+1304	+6.51269531	-10.17333984	-0.83056641	+41.52832031	+5.53710938	-47.21923828	+1276
+1457971605.58979990	+8.25732422	-6.78076172	-0.79101563	+58.46923828	-9.53613281	-41.52832031	+1844	+7.97607422	-6.07763672	-0.47460938	+14.54589844	-10.54687500	+14.58984375	+1300	+6.51269531	-10.17333984	-0.83056641	+41.59423828	+5.55908203	-47.21923828	+1276
+1457971605.59400010	+8.25292969	-6.78076172	-0.79541016	+58.46923828	-9.51416016	-41.50634766	+1844	+7.97607422	-6.07763672	-0.47460938	+14.54589844	-10.50292969	+14.61181641	+1300	+6.51708984	-10.16894531	-0.82617188	+41.63818359	+5.58105469	-47.21923828	+1280
+1457971605.59809990	+8.25292969	-6.78076172	-0.79541016	+58.49121094	-9.47021484	-41.46240234	+1844	+7.97167969	-6.07763672	-0.47900391	+14.56787109	-10.45898438	+14.63378906	+1300	+6.51708984	-10.16894531	-0.82617188	+41.70410156	+5.60302734	-47.21923828	+1280
+1457971605.60229990	+8.24853516	-6.78076172	-0.79541016	+58.49121094	-9.44824219	-41.44042969	+1844	+7.97167969	-6.07763672	-0.47900391	+14.56787109	-10.41503906	+14.63378906	+1300	+6.52148438	-10.16894531	-0.82617188	+41.74804688	+5.64697266	-47.19726563	+1284
+1457971605.61060000	+8.24414063	-6.78076172	-0.79980469	+58.51318359	-9.38232422	-41.37451172	+1840	+7.96728516	-6.07763672	-0.47900391	+14.58984375	-10.30517578	+14.65576172	+1296	+6.52148438	-10.16455078	-0.82177734	+41.81396484	+5.71289063	-47.15332031	+1284
+1457971605.61480000	+8.24414063	-6.78515625	-0.80419922	+58.53515625	-9.33837891	-41.33056641	+1840	+7.96289063	-6.07763672	-0.47900391	+14.61181641	-10.26123047	+14.65576172	+1296	+6.51708984	-10.16455078	-0.82177734	+41.83593750	+5.75683594	-47.13134766	+1288
+1457971605.61900000	+8.23974609	-6.78515625	-0.80419922	+58.53515625	-9.31640625	-41.28662109	+1836	+7.95849609	-6.07763672	-0.48339844	+14.61181641	-10.19531250	+14.67773438	+1292	+6.51708984	-10.16455078	-0.82617188	+41.85791016	+5.77880859	-47.08740234	+1288
+1457971605.62310000	+8.23535156	-6.78515625	-0.80419922	+58.53515625	-9.27246094	-41.26464844	+1836	+7.95849609	-6.07763672	-0.48339844	+14.63378906	-10.12939453	+14.67773438	+1292	+6.51269531	-10.16894531	-0.82617188	+41.87988281	+5.82275391	-47.04345703	+1292
+1457971605.62730000	+8.23095703	-6.78515625	-0.80859375	+58.55712891	-9.25048828	-41.22070313	+1836	+7.95410156	-6.07763672	-0.48339844	+14.63378906	-10.08544922	+14.67773438	+1292	+6.50390625	-10.16894531	-0.83056641	+41.90185547	+5.86669922	-46.97753906	+1292
+1457971605.63150000	+8.23095703	-6.78515625	-0.81298828	+58.55712891	-9.20654297	-41.17675781	+1832	+7.94970703	-6.07763672	-0.48779297	+14.65576172	-10.01953125	+14.67773438	+1288	+6.49951172	-10.16894531	-0.83496094	+41.90185547	+5.88867188	-46.91162109	+1296
+1457971605.63560010	+8.22656250	-6.78515625	-0.81298828	+58.57910156	-9.18457031	-41.13281250	+1828	+7.94970703	-6.07763672	-0.48779297	+14.65576172	-9.97558594	+14.67773438	+1288	+6.49511719	-10.16894531	-0.83935547	+41.90185547	+5.93261719	-46.84570313	+1296
+1457971605.64389990	+8.21777344	-6.78515625	-0.81738281	+58.60107422	-9.11865234	-41.06689453	+1824	+7.94091797	-6.07763672	-0.48779297	+14.67773438	-9.86572266	+14.67773438	+1284	+6.47753906	-10.17333984	-0.85253906	+41.87988281	+5.99853516	-46.71386719	+1296
+1457971605.64809990	+8.21337891	-6.78515625	-0.81738281	+58.62304688	-9.07470703	-41.04492188	+1820	+7.94091797	-6.07763672	-0.49218750	+14.69970703	-9.79980469	+14.67773438	+1284	+6.47314453	-10.17333984	-0.85693359	+41.87988281	+6.02050781	-46.64794922	+1296
+1457971605.65229990	+8.21337891	-6.78515625	-0.82177734	+58.62304688	-9.05273438	-41.00097656	+1816	+7.93652344	-6.07763672	-0.49218750	+14.69970703	-9.75585938	+14.67773438	+1284	+6.46435547	-10.17773438	-0.86132813	+41.87988281	+6.06445313	-46.58203125	+1296
+1457971605.65640000	+8.20898438	-6.78515625	-0.82177734	+58.64501953	-9.03076172	-40.97900391	+1816	+7.93212891	-6.07763672	-0.49218750	+14.72167969	-9.71191406	+14.67773438	+1280	+6.45556641	-10.17773438	-0.86572266	+41.87988281	+6.08642578	-46.51611328	+1296
+1457971605.66059990	+8.20458984	-6.78515625	-0.82177734	+58.66699219	-9.00878906	-40.93505859	+1812	+7.93212891	-6.08203125	-0.49658203	+14.74365234	-9.66796875	+14.69970703	+1280	+6.45117188	-10.17773438	-0.87011719	+41.90185547	+6.10839844	-46.45019531	+1292
+1457971605.66890000	+8.20019531	-6.78515625	-0.82617188	+58.71093750	-8.96484375	-40.89111328	+1804	+7.92333984	-6.08203125	-0.49658203	+14.76562500	-9.58007813	+14.69970703	+1276	+6.44677734	-10.17773438	-0.87451172	+41.92382813	+6.15234375	-46.38427734	+1284
+1457971605.67310000	+8.20019531	-6.78515625	-0.82617188	+58.73291016	-8.94287109	-40.86914063	+1800	+7.92333984	-6.08203125	-0.49658203	+14.78759766	-9.53613281	+14.72167969	+1276	+6.44677734	-10.17773438	-0.87890625	+41.96777344	+6.19628906	-46.36230469	+1280
+1457971605.67730000	+8.19580078	-6.78515625	-0.82617188	+58.75488281	-8.92089844	-40.84716797	+1796	+7.91894531	-6.08203125	-0.50097656	+14.80957031	-9.51416016	+14.72167969	+1276	+6.44677734	-10.17773438	-0.87451172	+41.98974609	+6.21826172	-46.34033203	+1276
+1457971605.68140010	+8.19580078	-6.78515625	-0.83056641	+58.77685547	-8.92089844	-40.84716797	+1792	+7.91894531	-6.08203125	-0.50097656	+14.80957031	-9.49218750	+14.74365234	+1272	+6.44677734	-10.17773438	-0.87451172	+42.03369141	+6.24023438	-46.34033203	+1272
+1457971605.68560000	+8.19580078	-6.78515625	-0.83056641	+58.79882813	-8.89892578	-40.82519531	+1788	+7.91455078	-6.08203125	-0.50097656	+14.83154297	-9.44824219	+14.74365234	+1272	+6.44677734	-10.17773438	-0.87011719	+42.07763672	+6.26220703	-46.34033203	+1272
+1457971605.68980000	+8.19140625	-6.78515625	-0.83056641	+58.82080078	-8.87695313	-40.80322266	+1788	+7.91455078	-6.08203125	-0.50097656	+14.85351563	-9.42626953	+14.76562500	+1268	+6.45117188	-10.17773438	-0.87011719	+42.12158203	+6.30615234	-46.34033203	+1268
+1457971605.69810010	+8.19140625	-6.78955078	-0.83056641	+58.86474609	-8.85498047	-40.78125000	+1780	+7.91015625	-6.08642578	-0.50537109	+14.87548828	-9.36035156	+14.80957031	+1264	+6.45556641	-10.17773438	-0.86572266	+42.20947266	+6.35009766	-46.34033203	+1264
+1457971605.70230010	+8.19140625	-6.78955078	-0.83056641	+58.88671875	-8.83300781	-40.75927734	+1776	+7.91015625	-6.08642578	-0.50537109	+14.89746094	-9.33837891	+14.80957031	+1260	+6.45996094	-10.17333984	-0.86132813	+42.25341797	+6.37207031	-46.36230469	+1264
+1457971605.70639990	+8.18701172	-6.78955078	-0.83056641	+58.90869141	-8.83300781	-40.73730469	+1772	+7.90576172	-6.08642578	-0.50537109	+14.91943359	-9.31640625	+14.83154297	+1260	+6.45996094	-10.17333984	-0.85693359	+42.29736328	+6.39404297	-46.36230469	+1264
+1457971605.71059990	+8.18701172	-6.78955078	-0.83056641	+58.93066406	-8.81103516	-40.73730469	+1772	+7.90576172	-6.08642578	-0.50537109	+14.91943359	-9.29443359	+14.85351563	+1256	+6.46435547	-10.17333984	-0.85253906	+42.34130859	+6.41601563	-46.38427734	+1264
+1457971605.71479990	+8.18701172	-6.78955078	-0.83056641	+58.95263672	-8.81103516	-40.71533203	+1768	+7.90136719	-6.08642578	-0.50537109	+14.94140625	-9.27246094	+14.87548828	+1252	+6.46875000	-10.17333984	-0.85253906	+42.38525391	+6.45996094	-46.38427734	+1264
+1457971605.71890000	+8.18261719	-6.78955078	-0.83496094	+58.97460938	-8.78906250	-40.69335938	+1764	+7.90136719	-6.08642578	-0.50537109	+14.96337891	-9.25048828	+14.89746094	+1252	+6.46875000	-10.17333984	-0.84814453	+42.42919922	+6.48193359	-46.38427734	+1264
+1457971605.72309990	+8.18261719	-6.79394531	-0.83496094	+58.99658203	-8.76708984	-40.67138672	+1760	+7.90136719	-6.08642578	-0.50976563	+14.96337891	-9.22851563	+14.91943359	+1248	+6.46875000	-10.17333984	-0.84375000	+42.45117188	+6.50390625	-46.38427734	+1268
+1457971605.73140000	+8.17822266	-6.79394531	-0.83496094	+59.04052734	-8.74511719	-40.64941406	+1756	+7.89697266	-6.09082031	-0.50976563	+14.98535156	-9.16259766	+14.94140625	+1240	+6.47314453	-10.17333984	-0.84375000	+42.51708984	+6.54785156	-46.38427734	+1268
+1457971605.73560000	+8.17822266	-6.79394531	-0.83496094	+59.04052734	-8.74511719	-40.62744141	+1752	+7.89257813	-6.09082031	-0.50976563	+15.00732422	-9.14062500	+14.96337891	+1240	+6.47314453	-10.17333984	-0.84375000	+42.53906250	+6.56982422	-46.38427734	+1268
+1457971605.73970010	+8.17382813	-6.79394531	-0.83935547	+59.06250000	-8.72314453	-40.60546875	+1748	+7.89257813	-6.09082031	-0.50976563	+15.00732422	-9.11865234	+14.96337891	+1236	+6.46875000	-10.17333984	-0.84375000	+42.56103516	+6.59179688	-46.36230469	+1268
+1457971605.74390010	+8.17382813	-6.79394531	-0.83935547	+59.06250000	-8.70117188	-40.58349609	+1748	+7.89257813	-6.09082031	-0.51416016	+15.00732422	-9.09667969	+14.98535156	+1232	+6.46875000	-10.17333984	-0.84375000	+42.56103516	+6.61376953	-46.34033203	+1268
+1457971605.74810000	+8.17382813	-6.79394531	-0.83935547	+59.08447266	-8.70117188	-40.58349609	+1744	+7.88818359	-6.09082031	-0.51416016	+15.02929688	-9.05273438	+14.98535156	+1232	+6.46435547	-10.17333984	-0.84375000	+42.56103516	+6.63574219	-46.31835938	+1268
+1457971605.75219990	+8.16943359	-6.79833984	-0.84375000	+59.08447266	-8.67919922	-40.56152344	+1740	+7.88818359	-6.09082031	-0.51416016	+15.02929688	-9.03076172	+14.98535156	+1228	+6.46435547	-10.17773438	-0.84814453	+42.56103516	+6.63574219	-46.29638672	+1268
+1457971605.76060010	+8.16503906	-6.79833984	-0.84375000	+59.10644531	-8.65722656	-40.51757813	+1736	+7.88378906	-6.09082031	-0.51416016	+15.05126953	-8.98681641	+15.00732422	+1224	+6.45556641	-10.17773438	-0.85253906	+42.53906250	+6.67968750	-46.23046875	+1272
+1457971605.76469990	+8.16503906	-6.79833984	-0.84814453	+59.10644531	-8.63525391	-40.49560547	+1732	+7.88378906	-6.09082031	-0.51416016	+15.05126953	-8.96484375	+15.00732422	+1224	+6.45117188	-10.17773438	-0.85693359	+42.53906250	+6.67968750	-46.18652344	+1272
+1457971605.76889990	+8.16064453	-6.79833984	-0.84814453	+59.10644531	-8.63525391	-40.47363281	+1728	+7.87939453	-6.09082031	-0.51855469	+15.05126953	-8.94287109	+15.00732422	+1220	+6.44677734	-10.18212891	-0.86132813	+42.51708984	+6.70166016	-46.16455078	+1272
+1457971605.77309990	+8.16064453	-6.79833984	-0.84814453	+59.10644531	-8.61328125	-40.47363281	+1728	+7.87939453	-6.09521484	-0.51855469	+15.05126953	-8.89892578	+15.00732422	+1220	+6.44238281	-10.18212891	-0.86572266	+42.49511719	+6.70166016	-46.12060547	+1272
+1457971605.77720000	+8.16064453	-6.79833984	-0.84814453	+59.10644531	-8.61328125	-40.45166016	+1724	+7.87939453	-6.09521484	-0.51855469	+15.05126953	-8.89892578	+15.00732422	+1216	+6.43798828	-10.18212891	-0.86572266	+42.49511719	+6.72363281	-46.09863281	+1272
+1457971605.78140000	+8.15625000	-6.79833984	-0.85253906	+59.10644531	-8.59130859	-40.45166016	+1720	+7.87939453	-6.09521484	-0.51855469	+15.07324219	-8.87695313	+15.00732422	+1216	+6.43359375	-10.18652344	-0.87011719	+42.47314453	+6.72363281	-46.05468750	+1272
+1457971605.78970000	+8.15625000	-6.79833984	-0.85253906	+59.12841797	-8.56933594	-40.42968750	+1716	+7.87500000	-6.09521484	-0.51855469	+15.07324219	-8.83300781	+15.00732422	+1212	+6.42919922	-10.18652344	-0.87451172	+42.47314453	+6.74560547	-46.01074219	+1268
+1457971605.79390000	+8.15625000	-6.79833984	-0.85693359	+59.12841797	-8.56933594	-40.40771484	+1712	+7.87500000	-6.09521484	-0.52294922	+15.07324219	-8.83300781	+15.00732422	+1212	+6.42480469	-10.18652344	-0.87451172	+42.47314453	+6.76757813	-45.98876953	+1268
+1457971605.79810000	+8.15185547	-6.79833984	-0.85693359	+59.12841797	-8.56933594	-40.40771484	+1708	+7.87500000	-6.09521484	-0.52294922	+15.07324219	-8.81103516	+15.00732422	+1212	+6.42480469	-10.18652344	-0.87890625	+42.47314453	+6.78955078	-45.98876953	+1264
+1457971605.80220010	+8.15185547	-6.79833984	-0.85693359	+59.15039063	-8.54736328	-40.38574219	+1708	+7.87500000	-6.09521484	-0.52294922	+15.07324219	-8.78906250	+15.00732422	+1208	+6.42480469	-10.18652344	-0.87890625	+42.49511719	+6.78955078	-45.98876953	+1264
+1457971605.80640010	+8.15185547	-6.79833984	-0.85693359	+59.15039063	-8.54736328	-40.38574219	+1704	+7.87060547	-6.09521484	-0.52294922	+15.07324219	-8.78906250	+15.00732422	+1208	+6.42480469	-10.18652344	-0.87890625	+42.49511719	+6.81152344	-45.98876953	+1260
+1457971605.81049990	+8.15185547	-6.79833984	-0.85693359	+59.17236328	-8.54736328	-40.38574219	+1700	+7.87060547	-6.09521484	-0.52294922	+15.09521484	-8.78906250	+15.00732422	+1208	+6.42480469	-10.18652344	-0.87451172	+42.51708984	+6.81152344	-45.98876953	+1260
+1457971605.81469990	+8.15185547	-6.79833984	-0.85693359	+59.17236328	-8.54736328	-40.38574219	+1700	+7.87060547	-6.09521484	-0.52294922	+15.09521484	-8.76708984	+15.00732422	+1204	+6.42919922	-10.18652344	-0.87451172	+42.53906250	+6.83349609	-45.98876953	+1256
+1457971605.82300000	+8.15185547	-6.79394531	-0.85693359	+59.19433594	-8.52539063	-40.36376953	+1696	+7.87060547	-6.09521484	-0.52294922	+15.09521484	-8.76708984	+15.00732422	+1200	+6.43359375	-10.18212891	-0.87011719	+42.58300781	+6.85546875	-46.01074219	+1256
+1457971605.82719990	+8.15185547	-6.79394531	-0.86132813	+59.19433594	-8.52539063	-40.36376953	+1692	+7.87060547	-6.09521484	-0.52294922	+15.09521484	-8.74511719	+15.02929688	+1200	+6.43359375	-10.18212891	-0.87011719	+42.60498047	+6.87744141	-46.01074219	+1256
+1457971605.83139990	+8.15185547	-6.79394531	-0.86132813	+59.21630859	-8.52539063	-40.36376953	+1688	+7.87060547	-6.09521484	-0.52294922	+15.09521484	-8.74511719	+15.02929688	+1200	+6.43359375	-10.18212891	-0.87011719	+42.62695313	+6.87744141	-46.03271484	+1256
+1457971605.83550000	+8.15185547	-6.79394531	-0.86132813	+59.21630859	-8.52539063	-40.36376953	+1688	+7.87060547	-6.09521484	-0.52294922	+15.11718750	-8.74511719	+15.02929688	+1196	+6.43798828	-10.18212891	-0.86572266	+42.64892578	+6.89941406	-46.03271484	+1256
+1457971605.83970000	+8.15185547	-6.79394531	-0.86132813	+59.23828125	-8.52539063	-40.36376953	+1688	+7.87060547	-6.09521484	-0.52294922	+15.11718750	-8.74511719	+15.02929688	+1196	+6.43798828	-10.18212891	-0.86572266	+42.67089844	+6.89941406	-46.03271484	+1256
+1457971605.84390000	+8.15185547	-6.79394531	-0.86132813	+59.23828125	-8.50341797	-40.36376953	+1684	+7.86621094	-6.09521484	-0.52294922	+15.11718750	-8.74511719	+15.02929688	+1192	+6.44238281	-10.18212891	-0.86572266	+42.67089844	+6.92138672	-46.05468750	+1256
+1457971605.85220000	+8.15185547	-6.79394531	-0.86132813	+59.23828125	-8.50341797	-40.34179688	+1680	+7.86621094	-6.09521484	-0.52734375	+15.11718750	-8.72314453	+15.02929688	+1192	+6.44238281	-10.17773438	-0.86132813	+42.71484375	+6.94335938	-46.05468750	+1256
+1457971605.85640000	+8.15185547	-6.79394531	-0.86132813	+59.26025391	-8.50341797	-40.34179688	+1680	+7.86621094	-6.09521484	-0.52734375	+15.11718750	-8.72314453	+15.05126953	+1188	+6.44238281	-10.17773438	-0.86132813	+42.71484375	+6.94335938	-46.05468750	+1256
+1457971605.86050010	+8.15185547	-6.79394531	-0.86132813	+59.26025391	-8.50341797	-40.34179688	+1676	+7.86621094	-6.09521484	-0.52734375	+15.11718750	-8.72314453	+15.05126953	+1188	+6.44677734	-10.17773438	-0.86132813	+42.71484375	+6.94335938	-46.05468750	+1256
+1457971605.86470010	+8.15185547	-6.79394531	-0.86132813	+59.26025391	-8.50341797	-40.34179688	+1676	+7.86621094	-6.09521484	-0.52734375	+15.11718750	-8.70117188	+15.05126953	+1184	+6.44677734	-10.17773438	-0.86132813	+42.73681641	+6.96533203	-46.05468750	+1256
+1457971605.86890010	+8.15185547	-6.79394531	-0.86132813	+59.26025391	-8.50341797	-40.34179688	+1676	+7.86621094	-6.09082031	-0.52734375	+15.11718750	-8.70117188	+15.05126953	+1184	+6.44677734	-10.17773438	-0.86132813	+42.73681641	+6.96533203	-46.03271484	+1256
+1457971605.87719990	+8.15185547	-6.79394531	-0.86132813	+59.26025391	-8.50341797	-40.31982422	+1672	+7.86621094	-6.09082031	-0.52734375	+15.11718750	-8.67919922	+15.05126953	+1180	+6.44238281	-10.17773438	-0.86572266	+42.73681641	+6.96533203	-46.03271484	+1252
+1457971605.88130000	+8.15185547	-6.79394531	-0.86132813	+59.26025391	-8.50341797	-40.31982422	+1668	+7.86621094	-6.09082031	-0.52734375	+15.11718750	-8.67919922	+15.05126953	+1180	+6.44238281	-10.17773438	-0.86572266	+42.71484375	+6.98730469	-46.01074219	+1252
+1457971605.88550000	+8.15185547	-6.79394531	-0.86132813	+59.26025391	-8.50341797	-40.31982422	+1668	+7.86621094	-6.09082031	-0.52734375	+15.11718750	-8.67919922	+15.05126953	+1180	+6.44238281	-10.17773438	-0.86572266	+42.71484375	+6.98730469	-46.01074219	+1252
+1457971605.88969990	+8.14746094	-6.79394531	-0.86132813	+59.26025391	-8.50341797	-40.31982422	+1668	+7.86621094	-6.09082031	-0.52734375	+15.11718750	-8.67919922	+15.07324219	+1176	+6.43798828	-10.17773438	-0.86572266	+42.69287109	+6.98730469	-45.98876953	+1252
+1457971605.89380000	+8.14746094	-6.79394531	-0.86132813	+59.26025391	-8.50341797	-40.31982422	+1664	+7.86621094	-6.09082031	-0.52734375	+15.11718750	-8.65722656	+15.07324219	+1176	+6.43798828	-10.17773438	-0.87011719	+42.69287109	+6.98730469	-45.96679688	+1252
+1457971605.89800000	+8.14746094	-6.79394531	-0.86572266	+59.26025391	-8.50341797	-40.29785156	+1664	+7.86621094	-6.09082031	-0.52734375	+15.11718750	-8.65722656	+15.07324219	+1176	+6.43798828	-10.18212891	-0.87011719	+42.67089844	+6.98730469	-45.94482422	+1252
+1457971605.90630010	+8.14746094	-6.79394531	-0.86572266	+59.26025391	-8.50341797	-40.29785156	+1660	+7.86181641	-6.09082031	-0.52734375	+15.11718750	-8.65722656	+15.07324219	+1172	+6.43359375	-10.18212891	-0.87451172	+42.64892578	+7.00927734	-45.92285156	+1252
+1457971605.91050000	+8.14746094	-6.79394531	-0.86572266	+59.26025391	-8.50341797	-40.29785156	+1660	+7.86181641	-6.09082031	-0.52734375	+15.11718750	-8.63525391	+15.07324219	+1172	+6.42919922	-10.18212891	-0.87451172	+42.64892578	+7.00927734	-45.90087891	+1252
+1457971605.91470000	+8.14746094	-6.79394531	-0.86572266	+59.26025391	-8.50341797	-40.29785156	+1660	+7.86181641	-6.09082031	-0.52734375	+15.11718750	-8.63525391	+15.07324219	+1172	+6.42919922	-10.18212891	-0.87451172	+42.62695313	+7.00927734	-45.87890625	+1252
+1457971605.91880010	+8.14746094	-6.79394531	-0.86572266	+59.26025391	-8.50341797	-40.29785156	+1656	+7.86181641	-6.09082031	-0.52734375	+15.11718750	-8.63525391	+15.07324219	+1172	+6.42480469	-10.18212891	-0.87451172	+42.62695313	+7.03125000	-45.87890625	+1248
+1457971605.92300010	+8.14746094	-6.78955078	-0.86572266	+59.26025391	-8.50341797	-40.29785156	+1656	+7.86181641	-6.09082031	-0.52734375	+15.11718750	-8.63525391	+15.07324219	+1172	+6.42480469	-10.18212891	-0.87890625	+42.60498047	+7.03125000	-45.85693359	+1248
+1457971605.92720010	+8.14746094	-6.78955078	-0.86572266	+59.26025391	-8.50341797	-40.29785156	+1656	+7.86181641	-6.09082031	-0.52734375	+15.11718750	-8.63525391	+15.07324219	+1168	+6.42480469	-10.18212891	-0.87890625	+42.60498047	+7.03125000	-45.85693359	+1244
+1457971605.93549990	+8.14746094	-6.78955078	-0.86572266	+59.26025391	-8.50341797	-40.29785156	+1652	+7.86181641	-6.09082031	-0.52734375	+15.11718750	-8.63525391	+15.07324219	+1168	+6.42480469	-10.18212891	-0.87890625	+42.60498047	+7.05322266	-45.85693359	+1244
+1457971605.93969990	+8.14746094	-6.78955078	-0.86132813	+59.26025391	-8.50341797	-40.29785156	+1652	+7.86181641	-6.09082031	-0.52734375	+15.11718750	-8.63525391	+15.09521484	+1168	+6.42480469	-10.17773438	-0.87451172	+42.62695313	+7.05322266	-45.85693359	+1240
+1457971605.94380000	+8.14746094	-6.78955078	-0.86132813	+59.26025391	-8.52539063	-40.29785156	+1652	+7.86181641	-6.08642578	-0.52734375	+15.11718750	-8.63525391	+15.09521484	+1168	+6.42919922	-10.17773438	-0.87451172	+42.62695313	+7.05322266	-45.85693359	+1240
+1457971605.94800000	+8.14746094	-6.78955078	-0.86132813	+59.28222656	-8.52539063	-40.29785156	+1648	+7.86181641	-6.08642578	-0.52734375	+15.11718750	-8.61328125	+15.09521484	+1168	+6.42919922	-10.17773438	-0.87451172	+42.64892578	+7.07519531	-45.85693359	+1240
+1457971605.95219990	+8.14746094	-6.78955078	-0.86132813	+59.28222656	-8.52539063	-40.29785156	+1648	+7.86181641	-6.08642578	-0.52734375	+15.13916016	-8.61328125	+15.09521484	+1164	+6.42919922	-10.17773438	-0.87451172	+42.64892578	+7.07519531	-45.85693359	+1240
+1457971605.95630000	+8.14746094	-6.78955078	-0.86132813	+59.28222656	-8.52539063	-40.29785156	+1648	+7.86181641	-6.08642578	-0.52734375	+15.13916016	-8.61328125	+15.09521484	+1164	+6.43359375	-10.17773438	-0.87011719	+42.67089844	+7.09716797	-45.87890625	+1240
+1457971605.96460010	+8.14746094	-6.78955078	-0.86132813	+59.28222656	-8.52539063	-40.29785156	+1644	+7.86181641	-6.08642578	-0.52734375	+15.13916016	-8.61328125	+15.11718750	+1164	+6.43359375	-10.17333984	-0.87011719	+42.69287109	+7.09716797	-45.87890625	+1240
+1457971605.96880010	+8.14746094	-6.78515625	-0.86132813	+59.30419922	-8.52539063	-40.29785156	+1644	+7.86181641	-6.08642578	-0.52734375	+15.13916016	-8.61328125	+15.11718750	+1164	+6.43798828	-10.17333984	-0.87011719	+42.71484375	+7.11914063	-45.87890625	+1240
+1457971605.97300000	+8.14746094	-6.78515625	-0.86132813	+59.30419922	-8.52539063	-40.29785156	+1644	+7.86181641	-6.08642578	-0.52734375	+15.13916016	-8.61328125	+15.11718750	+1160	+6.43798828	-10.17333984	-0.86572266	+42.71484375	+7.11914063	-45.90087891	+1240
+1457971605.97709990	+8.14746094	-6.78515625	-0.86132813	+59.30419922	-8.52539063	-40.27587891	+1644	+7.86181641	-6.08642578	-0.53173828	+15.13916016	-8.61328125	+15.11718750	+1160	+6.43798828	-10.16894531	-0.86572266	+42.73681641	+7.14111328	-45.90087891	+1240
+1457971605.98130010	+8.14746094	-6.78515625	-0.86132813	+59.30419922	-8.52539063	-40.27587891	+1640	+7.86181641	-6.08642578	-0.53173828	+15.13916016	-8.61328125	+15.13916016	+1160	+6.44238281	-10.16894531	-0.86572266	+42.73681641	+7.14111328	-45.90087891	+1240
+1457971605.98550010	+8.14746094	-6.78515625	-0.86132813	+59.30419922	-8.52539063	-40.25390625	+1640	+7.86181641	-6.08203125	-0.53173828	+15.13916016	-8.59130859	+15.13916016	+1160	+6.44238281	-10.16894531	-0.86572266	+42.73681641	+7.16308594	-45.90087891	+1240
+1457971605.99379990	+8.14306641	-6.78515625	-0.86572266	+59.30419922	-8.52539063	-40.23193359	+1640	+7.85742188	-6.08203125	-0.53173828	+15.13916016	-8.56933594	+15.16113281	+1156	+6.44238281	-10.16455078	-0.86572266	+42.73681641	+7.18505859	-45.85693359	+1240
+1457971605.99799990	+8.14306641	-6.78515625	-0.86572266	+59.30419922	-8.52539063	-40.20996094	+1636	+7.85742188	-6.08203125	-0.53173828	+15.11718750	-8.56933594	+15.16113281	+1156	+6.43798828	-10.16455078	-0.86572266	+42.73681641	+7.18505859	-45.85693359	+1240
+1457971606.00210000	+8.14306641	-6.78515625	-0.86572266	+59.30419922	-8.52539063	-40.18798828	+1636	+7.85742188	-6.08203125	-0.53173828	+15.11718750	-8.54736328	+15.16113281	+1156	+6.43798828	-10.16455078	-0.87011719	+42.73681641	+7.20703125	-45.83496094	+1240
+1457971606.00630000	+8.14306641	-6.78076172	-0.86572266	+59.30419922	-8.52539063	-40.16601563	+1636	+7.85742188	-6.08203125	-0.53173828	+15.11718750	-8.52539063	+15.16113281	+1152	+6.43359375	-10.16455078	-0.87011719	+42.71484375	+7.22900391	-45.81298828	+1240
+1457971606.01050000	+8.13867188	-6.78076172	-0.87011719	+59.30419922	-8.50341797	-40.14404297	+1632	+7.85742188	-6.08203125	-0.53173828	+15.11718750	-8.52539063	+15.16113281	+1152	+6.42919922	-10.16455078	-0.87451172	+42.69287109	+7.22900391	-45.79101563	+1244
+1457971606.01460000	+8.13867188	-6.78076172	-0.87011719	+59.30419922	-8.50341797	-40.12207031	+1632	+7.85302734	-6.08203125	-0.53173828	+15.11718750	-8.50341797	+15.18310547	+1152	+6.42919922	-10.16455078	-0.87451172	+42.67089844	+7.25097656	-45.74707031	+1244
+1457971606.02300000	+8.13427734	-6.78076172	-0.87451172	+59.30419922	-8.48144531	-40.07812500	+1628	+7.85302734	-6.08203125	-0.53613281	+15.11718750	-8.45947266	+15.18310547	+1152	+6.42041016	-10.16455078	-0.88330078	+42.62695313	+7.27294922	-45.68115234	+1244
+1457971606.02710010	+8.13427734	-6.78076172	-0.87451172	+59.30419922	-8.48144531	-40.05615234	+1624	+7.84863281	-6.08203125	-0.53613281	+15.09521484	-8.43750000	+15.18310547	+1152	+6.41601563	-10.16455078	-0.88330078	+42.60498047	+7.29492188	-45.65917969	+1240
+1457971606.03130010	+8.12988281	-6.77636719	-0.87451172	+59.30419922	-8.45947266	-40.03417969	+1624	+7.84863281	-6.07763672	-0.53613281	+15.09521484	-8.41552734	+15.18310547	+1148	+6.41162109	-10.16455078	-0.88769531	+42.58300781	+7.31689453	-45.61523438	+1240
+1457971606.03539990	+8.12988281	-6.77636719	-0.87451172	+59.30419922	-8.45947266	-40.01220703	+1620	+7.84863281	-6.07763672	-0.53613281	+15.09521484	-8.39355469	+15.18310547	+1148	+6.40722656	-10.16455078	-0.89208984	+42.58300781	+7.31689453	-45.59326172	+1240
+1457971606.03959990	+8.12988281	-6.77636719	-0.87890625	+59.30419922	-8.45947266	-39.99023438	+1620	+7.84863281	-6.07763672	-0.53613281	+15.09521484	-8.39355469	+15.18310547	+1148	+6.40722656	-10.16455078	-0.89208984	+42.56103516	+7.33886719	-45.57128906	+1240
+1457971606.04380010	+8.12988281	-6.77636719	-0.87890625	+59.32617188	-8.45947266	-39.99023438	+1616	+7.84423828	-6.07763672	-0.53613281	+15.09521484	-8.37158203	+15.18310547	+1148	+6.40283203	-10.16455078	-0.89648438	+42.56103516	+7.36083984	-45.54931641	+1236
+1457971606.05209990	+8.12548828	-6.77636719	-0.87890625	+59.32617188	-8.43750000	-39.94628906	+1612	+7.84423828	-6.07763672	-0.53613281	+15.09521484	-8.34960938	+15.20507813	+1148	+6.40283203	-10.16455078	-0.89648438	+42.58300781	+7.38281250	-45.52734375	+1232
+1457971606.05629990	+8.12548828	-6.77636719	-0.88330078	+59.34814453	-8.43750000	-39.94628906	+1612	+7.84423828	-6.07763672	-0.54052734	+15.09521484	-8.32763672	+15.20507813	+1148	+6.40283203	-10.16455078	-0.89648438	+42.58300781	+7.40478516	-45.52734375	+1228
+1457971606.06040000	+8.12548828	-6.77636719	-0.88330078	+59.34814453	-8.43750000	-39.92431641	+1608	+7.83984375	-6.07763672	-0.54052734	+15.09521484	-8.30566406	+15.20507813	+1148	+6.40283203	-10.16455078	-0.89648438	+42.60498047	+7.42675781	-45.52734375	+1228
+1457971606.06460000	+8.12548828	-6.77636719	-0.88330078	+59.37011719	-8.43750000	-39.92431641	+1608	+7.83984375	-6.07763672	-0.54052734	+15.09521484	-8.30566406	+15.20507813	+1144	+6.40722656	-10.16455078	-0.89208984	+42.62695313	+7.42675781	-45.54931641	+1228
+1457971606.06880000	+8.12548828	-6.77636719	-0.88330078	+59.37011719	-8.43750000	-39.90234375	+1604	+7.83984375	-6.07763672	-0.54052734	+15.09521484	-8.30566406	+15.20507813	+1144	+6.40722656	-10.16455078	-0.89208984	+42.64892578	+7.44873047	-45.54931641	+1224
+1457971606.07290010	+8.12548828	-6.77636719	-0.88330078	+59.39208984	-8.43750000	-39.90234375	+1604	+7.83984375	-6.07763672	-0.54052734	+15.11718750	-8.28369141	+15.22705078	+1144	+6.41162109	-10.16015625	-0.89208984	+42.64892578	+7.47070313	-45.57128906	+1224
+1457971606.08130000	+8.12548828	-6.77636719	-0.88330078	+59.39208984	-8.43750000	-39.90234375	+1600	+7.83984375	-6.07763672	-0.54052734	+15.11718750	-8.28369141	+15.22705078	+1140	+6.41601563	-10.16015625	-0.88769531	+42.69287109	+7.49267578	-45.57128906	+1224
+1457971606.08540010	+8.12548828	-6.77636719	-0.88330078	+59.41406250	-8.43750000	-39.88037109	+1600	+7.83984375	-6.07763672	-0.54052734	+15.11718750	-8.26171875	+15.22705078	+1140	+6.41601563	-10.16015625	-0.88769531	+42.71484375	+7.49267578	-45.59326172	+1224
+1457971606.08960010	+8.12548828	-6.77636719	-0.88330078	+59.41406250	-8.43750000	-39.88037109	+1596	+7.83544922	-6.07763672	-0.54052734	+15.11718750	-8.26171875	+15.24902344	+1136	+6.41601563	-10.16015625	-0.88330078	+42.71484375	+7.51464844	-45.59326172	+1224
+1457971606.09380010	+8.12548828	-6.77636719	-0.88769531	+59.43603516	-8.43750000	-39.88037109	+1596	+7.83544922	-6.07763672	-0.54492188	+15.11718750	-8.26171875	+15.24902344	+1136	+6.42041016	-10.16015625	-0.88330078	+42.73681641	+7.51464844	-45.61523438	+1224
+1457971606.09789990	+8.12548828	-6.77636719	-0.88769531	+59.43603516	-8.43750000	-39.85839844	+1596	+7.83544922	-6.07763672	-0.54492188	+15.13916016	-8.23974609	+15.24902344	+1136	+6.42041016	-10.16015625	-0.88330078	+42.75878906	+7.53662109	-45.61523438	+1224
+1457971606.10209990	+8.12548828	-6.77636719	-0.88769531	+59.45800781	-8.43750000	-39.85839844	+1596	+7.83544922	-6.07763672	-0.54492188	+15.13916016	-8.23974609	+15.24902344	+1132	+6.42041016	-10.16015625	-0.88330078	+42.75878906	+7.53662109	-45.61523438	+1224
+1457971606.11040000	+8.12548828	-6.77636719	-0.88769531	+59.47998047	-8.43750000	-39.83642578	+1596	+7.83544922	-6.07763672	-0.54492188	+15.13916016	-8.21777344	+15.24902344	+1132	+6.42041016	-10.16015625	-0.88330078	+42.75878906	+7.55859375	-45.61523438	+1224
+1457971606.11459990	+8.12109375	-6.77636719	-0.88769531	+59.47998047	-8.43750000	-39.81445313	+1596	+7.83544922	-6.07763672	-0.54492188	+15.16113281	-8.19580078	+15.27099609	+1128	+6.42041016	-10.16015625	-0.88330078	+42.78076172	+7.58056641	-45.61523438	+1224
+1457971606.11870000	+8.12109375	-6.77636719	-0.88769531	+59.47998047	-8.43750000	-39.81445313	+1596	+7.83544922	-6.07763672	-0.54492188	+15.16113281	-8.19580078	+15.27099609	+1128	+6.42041016	-10.16015625	-0.88330078	+42.75878906	+7.58056641	-45.61523438	+1224
+1457971606.12290000	+8.12109375	-6.78076172	-0.89208984	+59.50195313	-8.43750000	-39.79248047	+1596	+7.83105469	-6.07763672	-0.54492188	+15.16113281	-8.17382813	+15.27099609	+1128	+6.42041016	-10.16015625	-0.88330078	+42.75878906	+7.60253906	-45.61523438	+1224
+1457971606.12710000	+8.11669922	-6.78076172	-0.89208984	+59.50195313	-8.43750000	-39.77050781	+1596	+7.83105469	-6.08203125	-0.54931641	+15.16113281	-8.15185547	+15.27099609	+1124	+6.41601563	-10.16015625	-0.88330078	+42.75878906	+7.60253906	-45.59326172	+1224
+1457971606.13120010	+8.11669922	-6.78076172	-0.89208984	+59.52392578	-8.43750000	-39.74853516	+1596	+7.83105469	-6.08203125	-0.54931641	+15.18310547	-8.15185547	+15.27099609	+1124	+6.41601563	-10.16015625	-0.88330078	+42.75878906	+7.62451172	-45.57128906	+1224
+1457971606.13540010	+8.11230469	-6.78076172	-0.89648438	+59.52392578	-8.41552734	-39.72656250	+1596	+7.83105469	-6.08203125	-0.54931641	+15.18310547	-8.12988281	+15.27099609	+1124	+6.41162109	-10.16455078	-0.88769531	+42.75878906	+7.64648438	-45.57128906	+1224
+1457971606.14369990	+8.10791016	-6.78076172	-0.89648438	+59.54589844	-8.41552734	-39.68261719	+1592	+7.82666016	-6.08203125	-0.54931641	+15.18310547	-8.08593750	+15.27099609	+1124	+6.40722656	-10.16455078	-0.88769531	+42.71484375	+7.66845703	-45.52734375	+1224
+1457971606.14790010	+8.10791016	-6.78076172	-0.90087891	+59.54589844	-8.39355469	-39.63867188	+1592	+7.82666016	-6.08203125	-0.54931641	+15.20507813	-8.06396484	+15.27099609	+1120	+6.40283203	-10.16455078	-0.89208984	+42.71484375	+7.69042969	-45.50537109	+1224
+1457971606.15210010	+8.10791016	-6.78076172	-0.90087891	+59.54589844	-8.39355469	-39.61669922	+1592	+7.82666016	-6.08203125	-0.55371094	+15.20507813	-8.04199219	+15.27099609	+1120	+6.39843750	-10.16894531	-0.89208984	+42.69287109	+7.71240234	-45.48339844	+1224
+1457971606.15619990	+8.10351563	-6.78515625	-0.90087891	+59.56787109	-8.39355469	-39.59472656	+1592	+7.82226563	-6.08203125	-0.55371094	+15.20507813	-7.99804688	+15.29296875	+1120	+6.39843750	-10.16894531	-0.89648438	+42.69287109	+7.73437500	-45.46142578	+1224
+1457971606.16039990	+8.10351563	-6.78515625	-0.90527344	+59.56787109	-8.37158203	-39.55078125	+1592	+7.82226563	-6.08203125	-0.55371094	+15.20507813	-7.97607422	+15.29296875	+1120	+6.39404297	-10.16894531	-0.89648438	+42.67089844	+7.75634766	-45.43945313	+1224
+1457971606.16459990	+8.09912109	-6.78515625	-0.90527344	+59.58984375	-8.37158203	-39.52880859	+1588	+7.82226563	-6.08203125	-0.55810547	+15.22705078	-7.95410156	+15.29296875	+1124	+6.38964844	-10.16894531	-0.90087891	+42.67089844	+7.80029297	-45.41748047	+1224
+1457971606.16870000	+8.09912109	-6.78515625	-0.90966797	+59.58984375	-8.34960938	-39.50683594	+1588	+7.81787109	-6.08203125	-0.55810547	+15.22705078	-7.93212891	+15.29296875	+1124	+6.38964844	-10.16894531	-0.90087891	+42.67089844	+7.82226563	-45.39550781	+1220
+1457971606.17709990	+8.09912109	-6.78515625	-0.90966797	+59.61181641	-8.32763672	-39.46289063	+1584	+7.81787109	-6.08642578	-0.55810547	+15.24902344	-7.88818359	+15.29296875	+1124	+6.38525391	-10.17333984	-0.90087891	+42.69287109	+7.91015625	-45.37353516	+1220
+1457971606.18120000	+8.09472656	-6.78515625	-0.90966797	+59.63378906	-8.32763672	-39.44091797	+1584	+7.81347656	-6.08642578	-0.56250000	+15.24902344	-7.84423828	+15.31494141	+1124	+6.38525391	-10.17333984	-0.90087891	+42.71484375	+7.95410156	-45.37353516	+1216
+1457971606.18540000	+8.09472656	-6.78515625	-0.90966797	+59.63378906	-8.30566406	-39.44091797	+1580	+7.81347656	-6.08642578	-0.56250000	+15.24902344	-7.82226563	+15.31494141	+1124	+6.38525391	-10.17333984	-0.89648438	+42.73681641	+7.97607422	-45.37353516	+1216
+1457971606.18950010	+8.09472656	-6.78955078	-0.91406250	+59.65576172	-8.30566406	-39.41894531	+1580	+7.81347656	-6.08642578	-0.56250000	+15.24902344	-7.80029297	+15.31494141	+1124	+6.38964844	-10.17333984	-0.89648438	+42.75878906	+8.02001953	-45.39550781	+1216
+1457971606.19370010	+8.09472656	-6.78955078	-0.91406250	+59.67773438	-8.28369141	-39.39697266	+1580	+7.80908203	-6.08642578	-0.56689453	+15.27099609	-7.77832031	+15.31494141	+1124	+6.38964844	-10.17333984	-0.89208984	+42.80273438	+8.06396484	-45.39550781	+1216
+1457971606.19790010	+8.09472656	-6.78955078	-0.91406250	+59.67773438	-8.28369141	-39.37500000	+1576	+7.80908203	-6.08642578	-0.56689453	+15.27099609	-7.75634766	+15.33691406	+1120	+6.39404297	-10.17333984	-0.89208984	+42.82470703	+8.10791016	-45.41748047	+1216
+1457971606.20199990	+8.09472656	-6.78955078	-0.91406250	+59.69970703	-8.26171875	-39.37500000	+1576	+7.80908203	-6.08642578	-0.56689453	+15.29296875	-7.73437500	+15.33691406	+1120	+6.39404297	-10.16894531	-0.88769531	+42.86865234	+8.12988281	-45.41748047	+1220
+1457971606.21040010	+8.09033203	-6.78955078	-0.91406250	+59.72167969	-8.23974609	-39.35302734	+1572	+7.80468750	-6.08642578	-0.57128906	+15.31494141	-7.69042969	+15.33691406	+1116	+6.39843750	-10.16894531	-0.88330078	+42.91259766	+8.21777344	-45.43945313	+1220
+1457971606.21450000	+8.09033203	-6.78955078	-0.91845703	+59.74365234	-8.21777344	-39.33105469	+1572	+7.80468750	-6.09082031	-0.57128906	+15.31494141	-7.66845703	+15.33691406	+1116	+6.40283203	-10.16894531	-0.88330078	+42.93457031	+8.23974609	-45.46142578	+1220
+1457971606.21869990	+8.09033203	-6.79394531	-0.91845703	+59.74365234	-8.21777344	-39.30908203	+1568	+7.80468750	-6.09082031	-0.57128906	+15.31494141	-7.64648438	+15.33691406	+1112	+6.40283203	-10.17333984	-0.87890625	+42.95654297	+8.28369141	-45.46142578	+1224
+1457971606.22289990	+8.09033203	-6.79394531	-0.91845703	+59.76562500	-8.19580078	-39.28710938	+1568	+7.80029297	-6.09082031	-0.57568359	+15.33691406	-7.60253906	+15.35888672	+1112	+6.40283203	-10.17333984	-0.87890625	+42.97851563	+8.32763672	-45.46142578	+1224
+1457971606.22700000	+8.08593750	-6.79394531	-0.91845703	+59.76562500	-8.19580078	-39.26513672	+1564	+7.80029297	-6.09082031	-0.57568359	+15.33691406	-7.58056641	+15.35888672	+1108	+6.40283203	-10.17333984	-0.87890625	+43.00048828	+8.34960938	-45.46142578	+1224
+1457971606.23120000	+8.08593750	-6.79394531	-0.92285156	+59.78759766	-8.17382813	-39.24316406	+1564	+7.80029297	-6.09082031	-0.57568359	+15.35888672	-7.55859375	+15.35888672	+1108	+6.40283203	-10.17333984	-0.87890625	+43.00048828	+8.39355469	-45.46142578	+1224
+1457971606.23540000	+8.08154297	-6.79394531	-0.92285156	+59.78759766	-8.15185547	-39.22119141	+1564	+7.79589844	-6.09082031	-0.57568359	+15.35888672	-7.53662109	+15.35888672	+1108	+6.39843750	-10.17333984	-0.87890625	+43.00048828	+8.41552734	-45.43945313	+1228
+1457971606.24370000	+8.08154297	-6.79394531	-0.92724609	+59.80957031	-8.12988281	-39.17724609	+1560	+7.79589844	-6.09521484	-0.58007813	+15.38085938	-7.49267578	+15.35888672	+1104	+6.39404297	-10.17773438	-0.88330078	+43.00048828	+8.48144531	-45.41748047	+1228
+1457971606.24790000	+8.07714844	-6.79833984	-0.92724609	+59.80957031	-8.12988281	-39.15527344	+1560	+7.79150391	-6.09521484	-0.58007813	+15.38085938	-7.47070313	+15.33691406	+1104	+6.38964844	-10.17773438	-0.88330078	+42.97851563	+8.50341797	-45.39550781	+1228
+1457971606.25200010	+8.07714844	-6.79833984	-0.93164063	+59.80957031	-8.10791016	-39.13330078	+1556	+7.79150391	-6.09521484	-0.58007813	+15.40283203	-7.44873047	+15.33691406	+1104	+6.38525391	-10.18212891	-0.88769531	+42.95654297	+8.54736328	-45.35156250	+1232
+1457971606.25620010	+8.07275391	-6.79833984	-0.93164063	+59.80957031	-8.10791016	-39.11132813	+1556	+7.79150391	-6.09521484	-0.58007813	+15.40283203	-7.40478516	+15.33691406	+1104	+6.37646484	-10.18212891	-0.89208984	+42.93457031	+8.56933594	-45.32958984	+1232
+1457971606.26040010	+8.07275391	-6.79833984	-0.93603516	+59.83154297	-8.10791016	-39.06738281	+1552	+7.78710938	-6.09521484	-0.58447266	+15.40283203	-7.38281250	+15.33691406	+1104	+6.37207031	-10.18652344	-0.89208984	+42.91259766	+8.59130859	-45.30761719	+1232
+1457971606.26449990	+8.07275391	-6.79833984	-0.93603516	+59.83154297	-8.08593750	-39.04541016	+1552	+7.78710938	-6.09521484	-0.58447266	+15.40283203	-7.36083984	+15.33691406	+1104	+6.36767578	-10.18652344	-0.89648438	+42.89062500	+8.61328125	-45.26367188	+1232
+1457971606.26869990	+8.06835938	-6.79833984	-0.93603516	+59.83154297	-8.08593750	-39.02343750	+1548	+7.78710938	-6.09960938	-0.58447266	+15.42480469	-7.36083984	+15.33691406	+1104	+6.36328125	-10.19091797	-0.90087891	+42.86865234	+8.63525391	-45.24169922	+1232
+1457971606.27280000	+8.06835938	-6.79833984	-0.94042969	+59.85351563	-8.08593750	-39.00146484	+1548	+7.78271484	-6.09960938	-0.58447266	+15.42480469	-7.33886719	+15.33691406	+1104	+6.35888672	-10.19091797	-0.90527344	+42.84667969	+8.65722656	-45.19775391	+1232
+1457971606.28119990	+8.06835938	-6.79833984	-0.94042969	+59.85351563	-8.08593750	-38.97949219	+1544	+7.78271484	-6.09960938	-0.58447266	+15.44677734	-7.29492188	+15.35888672	+1108	+6.35009766	-10.19531250	-0.90527344	+42.80273438	+8.70117188	-45.17578125	+1228
+1457971606.28530000	+8.06396484	-6.80273438	-0.94042969	+59.87548828	-8.08593750	-38.95751953	+1540	+7.78271484	-6.09960938	-0.58447266	+15.44677734	-7.29492188	+15.35888672	+1108	+6.35009766	-10.19531250	-0.90966797	+42.80273438	+8.72314453	-45.15380859	+1224
+1457971606.28950000	+8.06396484	-6.80273438	-0.94042969	+59.87548828	-8.08593750	-38.95751953	+1540	+7.78271484	-6.09960938	-0.58886719	+15.44677734	-7.29492188	+15.35888672	+1108	+6.35009766	-10.19531250	-0.90966797	+42.80273438	+8.74511719	-45.15380859	+1220
+1457971606.29370000	+8.06396484	-6.80273438	-0.94042969	+59.89746094	-8.08593750	-38.93554688	+1536	+7.78271484	-6.09960938	-0.58886719	+15.44677734	-7.27294922	+15.35888672	+1108	+6.35009766	-10.19531250	-0.90966797	+42.80273438	+8.74511719	-45.13183594	+1220
+1457971606.29780010	+8.06396484	-6.80273438	-0.94482422	+59.91943359	-8.08593750	-38.93554688	+1536	+7.77832031	-6.09960938	-0.58886719	+15.46875000	-7.27294922	+15.35888672	+1108	+6.35009766	-10.19531250	-0.90966797	+42.82470703	+8.76708984	-45.15380859	+1216
+1457971606.30200000	+8.06396484	-6.80273438	-0.94042969	+59.91943359	-8.10791016	-38.93554688	+1532	+7.77832031	-6.09960938	-0.58886719	+15.46875000	-7.27294922	+15.35888672	+1108	+6.35009766	-10.19531250	-0.90527344	+42.84667969	+8.76708984	-45.15380859	+1212
+1457971606.30620000	+8.06396484	-6.80273438	-0.94042969	+59.94140625	-8.10791016	-38.93554688	+1532	+7.77832031	-6.09960938	-0.58886719	+15.46875000	-7.27294922	+15.38085938	+1108	+6.35449219	-10.19531250	-0.90527344	+42.86865234	+8.78906250	-45.15380859	+1212
+1457971606.31450010	+8.06396484	-6.80273438	-0.94042969	+59.96337891	-8.12988281	-38.93554688	+1528	+7.77832031	-6.09960938	-0.58886719	+15.46875000	-7.27294922	+15.38085938	+1108	+6.35888672	-10.19531250	-0.90087891	+42.89062500	+8.81103516	-45.19775391	+1208
+1457971606.31870010	+8.06835938	-6.80273438	-0.94042969	+59.98535156	-8.12988281	-38.93554688	+1528	+7.77832031	-6.09960938	-0.58886719	+15.49072266	-7.27294922	+15.38085938	+1108	+6.35888672	-10.19531250	-0.90087891	+42.91259766	+8.81103516	-45.19775391	+1208
+1457971606.32279990	+8.06835938	-6.79833984	-0.94042969	+60.00732422	-8.12988281	-38.93554688	+1524	+7.77832031	-6.09960938	-0.58886719	+15.49072266	-7.27294922	+15.38085938	+1108	+6.36328125	-10.19531250	-0.89648438	+42.93457031	+8.83300781	-45.21972656	+1208
+1457971606.32699990	+8.06835938	-6.79833984	-0.94042969	+60.00732422	-8.15185547	-38.93554688	+1524	+7.77832031	-6.09960938	-0.58886719	+15.49072266	-7.27294922	+15.40283203	+1104	+6.36328125	-10.19531250	-0.89648438	+42.95654297	+8.83300781	-45.21972656	+1208
+1457971606.33119990	+8.06835938	-6.79833984	-0.94042969	+60.02929688	-8.15185547	-38.93554688	+1524	+7.77832031	-6.09960938	-0.58886719	+15.49072266	-7.27294922	+15.40283203	+1104	+6.36767578	-10.19531250	-0.89208984	+42.97851563	+8.83300781	-45.24169922	+1208
+1457971606.33530000	+8.06835938	-6.79833984	-0.94042969	+60.02929688	-8.15185547	-38.93554688	+1520	+7.77832031	-6.09960938	-0.58886719	+15.49072266	-7.27294922	+15.40283203	+1104	+6.36767578	-10.19091797	-0.89208984	+42.97851563	+8.83300781	-45.24169922	+1208
+1457971606.33950000	+8.06835938	-6.79833984	-0.94042969	+60.05126953	-8.17382813	-38.93554688	+1520	+7.77832031	-6.09960938	-0.58886719	+15.51269531	-7.27294922	+15.40283203	+1100	+6.36767578	-10.19091797	-0.89208984	+43.00048828	+8.83300781	-45.26367188	+1208
+1457971606.34780000	+8.06835938	-6.79833984	-0.94042969	+60.07324219	-8.17382813	-38.93554688	+1520	+7.77832031	-6.09960938	-0.58886719	+15.51269531	-7.27294922	+15.40283203	+1100	+6.37207031	-10.19091797	-0.88769531	+43.02246094	+8.85498047	-45.28564453	+1204
+1457971606.35200000	+8.06835938	-6.79833984	-0.94042969	+60.07324219	-8.17382813	-38.93554688	+1520	+7.77832031	-6.09960938	-0.58886719	+15.51269531	-7.27294922	+15.40283203	+1096	+6.37207031	-10.19091797	-0.88769531	+43.02246094	+8.85498047	-45.28564453	+1204
+1457971606.35610010	+8.06835938	-6.79833984	-0.94042969	+60.07324219	-8.17382813	-38.93554688	+1516	+7.77832031	-6.09960938	-0.58886719	+15.51269531	-7.27294922	+15.40283203	+1096	+6.37207031	-10.19091797	-0.88769531	+43.02246094	+8.85498047	-45.28564453	+1204
+1457971606.36030010	+8.06835938	-6.79833984	-0.94042969	+60.07324219	-8.19580078	-38.93554688	+1516	+7.77832031	-6.09960938	-0.58886719	+15.51269531	-7.27294922	+15.40283203	+1096	+6.37207031	-10.19091797	-0.88769531	+43.04443359	+8.85498047	-45.28564453	+1204
+1457971606.36450000	+8.06835938	-6.79833984	-0.94042969	+60.07324219	-8.19580078	-38.93554688	+1516	+7.77832031	-6.09960938	-0.58886719	+15.51269531	-7.27294922	+15.40283203	+1092	+6.37207031	-10.19091797	-0.88769531	+43.04443359	+8.85498047	-45.28564453	+1204
+1457971606.36859990	+8.06835938	-6.79833984	-0.94042969	+60.07324219	-8.19580078	-38.93554688	+1516	+7.77832031	-6.09960938	-0.58886719	+15.51269531	-7.27294922	+15.40283203	+1092	+6.37207031	-10.19091797	-0.88769531	+43.04443359	+8.85498047	-45.26367188	+1204
+1457971606.37700010	+8.06835938	-6.79833984	-0.94042969	+60.07324219	-8.19580078	-38.93554688	+1512	+7.77832031	-6.09960938	-0.58886719	+15.51269531	-7.27294922	+15.40283203	+1088	+6.37207031	-10.19091797	-0.88769531	+43.02246094	+8.85498047	-45.26367188	+1204
+1457971606.38109990	+8.06835938	-6.79833984	-0.94042969	+60.07324219	-8.19580078	-38.93554688	+1512	+7.77392578	-6.09960938	-0.58886719	+15.51269531	-7.27294922	+15.40283203	+1088	+6.37207031	-10.19091797	-0.88769531	+43.02246094	+8.85498047	-45.26367188	+1200
+1457971606.38529990	+8.06835938	-6.79833984	-0.94042969	+60.07324219	-8.19580078	-38.93554688	+1512	+7.77392578	-6.09960938	-0.58886719	+15.51269531	-7.27294922	+15.40283203	+1088	+6.37207031	-10.19091797	-0.89208984	+43.02246094	+8.85498047	-45.26367188	+1200
+1457971606.38949990	+8.06396484	-6.79833984	-0.94042969	+60.07324219	-8.19580078	-38.93554688	+1512	+7.77392578	-6.09960938	-0.58886719	+15.51269531	-7.27294922	+15.40283203	+1088	+6.37207031	-10.19091797	-0.89208984	+43.02246094	+8.85498047	-45.24169922	+1200
+1457971606.39360000	+8.06396484	-6.79833984	-0.94042969	+60.07324219	-8.19580078	-38.91357422	+1508	+7.77392578	-6.09960938	-0.58886719	+15.51269531	-7.27294922	+15.40283203	+1088	+6.36767578	-10.19091797	-0.89208984	+43.02246094	+8.85498047	-45.24169922	+1200
+1457971606.39780000	+8.06396484	-6.79833984	-0.94042969	+60.07324219	-8.19580078	-38.91357422	+1508	+7.77392578	-6.09960938	-0.58886719	+15.51269531	-7.27294922	+15.40283203	+1084	+6.36767578	-10.19091797	-0.89208984	+43.00048828	+8.83300781	-45.24169922	+1200
+1457971606.40610000	+8.06396484	-6.79833984	-0.94042969	+60.07324219	-8.19580078	-38.91357422	+1508	+7.77392578	-6.09960938	-0.58886719	+15.51269531	-7.27294922	+15.40283203	+1084	+6.36767578	-10.19091797	-0.89208984	+43.00048828	+8.83300781	-45.21972656	+1200
+1457971606.41030000	+8.06396484	-6.79833984	-0.94042969	+60.07324219	-8.21777344	-38.91357422	+1508	+7.77392578	-6.09960938	-0.58886719	+15.51269531	-7.27294922	+15.40283203	+1084	+6.36767578	-10.19531250	-0.89208984	+43.00048828	+8.83300781	-45.21972656	+1200
+1457971606.41450000	+8.06396484	-6.79833984	-0.94042969	+60.07324219	-8.21777344	-38.91357422	+1504	+7.77392578	-6.09960938	-0.58886719	+15.51269531	-7.27294922	+15.40283203	+1084	+6.36767578	-10.19531250	-0.89208984	+43.00048828	+8.83300781	-45.21972656	+1200
+1457971606.41860010	+8.06396484	-6.79833984	-0.94042969	+60.09521484	-8.21777344	-38.91357422	+1504	+7.77392578	-6.09960938	-0.58886719	+15.51269531	-7.27294922	+15.40283203	+1084	+6.36767578	-10.19531250	-0.89208984	+43.00048828	+8.83300781	-45.21972656	+1196
+1457971606.42280010	+8.06396484	-6.79833984	-0.94042969	+60.09521484	-8.21777344	-38.91357422	+1504	+7.77392578	-6.09960938	-0.58886719	+15.53466797	-7.27294922	+15.40283203	+1084	+6.36767578	-10.19531250	-0.89208984	+43.00048828	+8.83300781	-45.21972656	+1196
+1457971606.42689990	+8.06396484	-6.79833984	-0.94042969	+60.09521484	-8.21777344	-38.91357422	+1504	+7.77392578	-6.09960938	-0.58886719	+15.53466797	-7.27294922	+15.40283203	+1084	+6.36767578	-10.19531250	-0.89208984	+43.00048828	+8.83300781	-45.21972656	+1196
+1457971606.43109990	+8.06396484	-6.79833984	-0.94042969	+60.09521484	-8.23974609	-38.91357422	+1500	+7.77392578	-6.09960938	-0.58886719	+15.53466797	-7.27294922	+15.40283203	+1084	+6.36767578	-10.19531250	-0.89208984	+43.00048828	+8.83300781	-45.21972656	+1196
+1457971606.43940000	+8.06835938	-6.79833984	-0.94042969	+60.09521484	-8.26171875	-38.91357422	+1500	+7.77392578	-6.10400391	-0.58886719	+15.53466797	-7.27294922	+15.40283203	+1080	+6.36767578	-10.19531250	-0.89208984	+43.00048828	+8.85498047	-45.21972656	+1196
+1457971606.44359990	+8.06835938	-6.80273438	-0.94042969	+60.11718750	-8.26171875	-38.89160156	+1500	+7.77392578	-6.10400391	-0.58886719	+15.53466797	-7.27294922	+15.42480469	+1080	+6.36767578	-10.19531250	-0.89208984	+43.00048828	+8.85498047	-45.21972656	+1196
+1457971606.45190000	+8.06835938	-6.80273438	-0.94042969	+60.11718750	-8.28369141	-38.89160156	+1500	+7.77392578	-6.10400391	-0.58886719	+15.53466797	-7.27294922	+15.42480469	+1080	+6.37207031	-10.19531250	-0.89208984	+43.00048828	+8.85498047	-45.21972656	+1196
+1457971606.45610000	+8.06835938	-6.80273438	-0.93603516	+60.13916016	-8.30566406	-38.89160156	+1500	+7.77392578	-6.10400391	-0.58886719	+15.53466797	-7.27294922	+15.42480469	+1080	+6.37207031	-10.19531250	-0.89208984	+43.00048828	+8.85498047	-45.21972656	+1196
+1457971606.46440010	+8.06835938	-6.80273438	-0.93603516	+60.13916016	-8.32763672	-38.89160156	+1500	+7.77832031	-6.10400391	-0.58886719	+15.53466797	-7.29492188	+15.42480469	+1080	+6.37207031	-10.19531250	-0.88769531	+43.02246094	+8.85498047	-45.24169922	+1196
+1457971606.46860000	+8.06835938	-6.80273438	-0.93603516	+60.13916016	-8.32763672	-38.89160156	+1500	+7.77832031	-6.10400391	-0.58886719	+15.53466797	-7.29492188	+15.42480469	+1080	+6.37207031	-10.19531250	-0.88769531	+43.02246094	+8.85498047	-45.24169922	+1196
+1457971606.47280000	+8.06835938	-6.80273438	-0.93603516	+60.16113281	-8.34960938	-38.89160156	+1496	+7.77832031	-6.10400391	-0.58886719	+15.53466797	-7.29492188	+15.42480469	+1076	+6.37207031	-10.19531250	-0.88769531	+43.02246094	+8.85498047	-45.24169922	+1196
+1457971606.47690010	+8.06835938	-6.80273438	-0.93603516	+60.16113281	-8.34960938	-38.89160156	+1496	+7.77832031	-6.10400391	-0.58886719	+15.53466797	-7.29492188	+15.44677734	+1076	+6.37646484	-10.19531250	-0.88769531	+43.02246094	+8.85498047	-45.24169922	+1196
+1457971606.48530010	+8.07275391	-6.80273438	-0.93603516	+60.16113281	-8.37158203	-38.86962891	+1496	+7.77832031	-6.10400391	-0.58886719	+15.51269531	-7.29492188	+15.44677734	+1076	+6.37646484	-10.19531250	-0.88769531	+43.00048828	+8.87695313	-45.24169922	+1196
+1457971606.48939990	+8.07275391	-6.80273438	-0.93603516	+60.16113281	-8.37158203	-38.86962891	+1496	+7.77832031	-6.10400391	-0.58886719	+15.51269531	-7.29492188	+15.44677734	+1076	+6.37646484	-10.19531250	-0.88769531	+43.00048828	+8.87695313	-45.24169922	+1196
+1457971606.49359990	+8.07275391	-6.80273438	-0.93603516	+60.16113281	-8.39355469	-38.86962891	+1496	+7.77832031	-6.10400391	-0.58886719	+15.51269531	-7.29492188	+15.44677734	+1076	+6.37207031	-10.19531250	-0.88769531	+42.97851563	+8.87695313	-45.21972656	+1200
+1457971606.49770000	+8.07275391	-6.80273438	-0.93603516	+60.16113281	-8.39355469	-38.86962891	+1496	+7.77832031	-6.10400391	-0.58886719	+15.51269531	-7.29492188	+15.44677734	+1076	+6.37207031	-10.19531250	-0.88769531	+42.97851563	+8.87695313	-45.21972656	+1200
+1457971606.50190000	+8.07275391	-6.80273438	-0.93603516	+60.16113281	-8.39355469	-38.86962891	+1496	+7.77832031	-6.10400391	-0.58886719	+15.51269531	-7.29492188	+15.44677734	+1076	+6.37207031	-10.19531250	-0.88769531	+42.95654297	+8.87695313	-45.21972656	+1200
+1457971606.50609990	+8.07275391	-6.80273438	-0.93603516	+60.16113281	-8.39355469	-38.86962891	+1496	+7.77832031	-6.10400391	-0.58886719	+15.51269531	-7.29492188	+15.44677734	+1076	+6.37207031	-10.19531250	-0.88769531	+42.93457031	+8.87695313	-45.19775391	+1200
+1457971606.51440000	+8.07275391	-6.80273438	-0.93603516	+60.13916016	-8.39355469	-38.86962891	+1496	+7.77832031	-6.10400391	-0.58886719	+15.51269531	-7.29492188	+15.44677734	+1076	+6.36767578	-10.19970703	-0.89208984	+42.91259766	+8.87695313	-45.17578125	+1200
+1457971606.51860000	+8.07275391	-6.80712891	-0.93603516	+60.13916016	-8.41552734	-38.86962891	+1496	+7.77832031	-6.10400391	-0.58886719	+15.51269531	-7.29492188	+15.44677734	+1076	+6.36767578	-10.19970703	-0.89208984	+42.89062500	+8.87695313	-45.17578125	+1200
+1457971606.52270010	+8.07275391	-6.80712891	-0.93603516	+60.13916016	-8.41552734	-38.86962891	+1496	+7.77832031	-6.10400391	-0.58886719	+15.51269531	-7.29492188	+15.44677734	+1076	+6.36328125	-10.19970703	-0.89208984	+42.86865234	+8.87695313	-45.17578125	+1200
+1457971606.52690010	+8.07275391	-6.80712891	-0.93603516	+60.13916016	-8.41552734	-38.86962891	+1496	+7.77832031	-6.10400391	-0.58886719	+15.49072266	-7.29492188	+15.44677734	+1076	+6.36328125	-10.19970703	-0.89208984	+42.86865234	+8.89892578	-45.15380859	+1200
+1457971606.53110000	+8.07275391	-6.80712891	-0.93603516	+60.13916016	-8.41552734	-38.86962891	+1496	+7.77832031	-6.10400391	-0.58886719	+15.49072266	-7.29492188	+15.44677734	+1076	+6.36328125	-10.19970703	-0.89208984	+42.84667969	+8.89892578	-45.15380859	+1200
+1457971606.53520010	+8.07275391	-6.80712891	-0.93603516	+60.13916016	-8.41552734	-38.86962891	+1496	+7.77832031	-6.10400391	-0.58886719	+15.49072266	-7.31689453	+15.44677734	+1076	+6.36328125	-10.19970703	-0.89208984	+42.84667969	+8.89892578	-45.15380859	+1196
+1457971606.54360010	+8.07275391	-6.80712891	-0.93603516	+60.13916016	-8.43750000	-38.89160156	+1496	+7.78271484	-6.10400391	-0.58886719	+15.49072266	-7.31689453	+15.44677734	+1076	+6.36328125	-10.20410156	-0.89208984	+42.82470703	+8.89892578	-45.15380859	+1196
+1457971606.54769990	+8.07275391	-6.80712891	-0.93603516	+60.13916016	-8.43750000	-38.89160156	+1496	+7.78271484	-6.10400391	-0.58886719	+15.46875000	-7.31689453	+15.44677734	+1076	+6.36328125	-10.20410156	-0.89208984	+42.80273438	+8.89892578	-45.15380859	+1196
+1457971606.55189990	+8.07275391	-6.80712891	-0.93603516	+60.13916016	-8.45947266	-38.89160156	+1496	+7.78271484	-6.10400391	-0.58447266	+15.46875000	-7.33886719	+15.46875000	+1076	+6.36328125	-10.20410156	-0.89208984	+42.80273438	+8.89892578	-45.15380859	+1196
+1457971606.55609990	+8.07714844	-6.80712891	-0.93603516	+60.13916016	-8.45947266	-38.89160156	+1496	+7.78271484	-6.10400391	-0.58447266	+15.46875000	-7.33886719	+15.46875000	+1080	+6.36767578	-10.20410156	-0.89208984	+42.80273438	+8.89892578	-45.15380859	+1196
+1457971606.56020000	+8.07714844	-6.80712891	-0.93603516	+60.13916016	-8.48144531	-38.91357422	+1496	+7.78271484	-6.10400391	-0.58447266	+15.46875000	-7.36083984	+15.46875000	+1080	+6.36767578	-10.20410156	-0.88769531	+42.80273438	+8.89892578	-45.17578125	+1196
+1457971606.56440000	+8.07714844	-6.80712891	-0.93603516	+60.13916016	-8.48144531	-38.91357422	+1496	+7.78710938	-6.10839844	-0.58447266	+15.44677734	-7.38281250	+15.46875000	+1080	+6.36767578	-10.19970703	-0.88769531	+42.80273438	+8.89892578	-45.17578125	+1196
+1457971606.56859990	+8.07714844	-6.80712891	-0.93603516	+60.13916016	-8.50341797	-38.93554688	+1500	+7.78710938	-6.10839844	-0.58447266	+15.44677734	-7.38281250	+15.49072266	+1080	+6.37207031	-10.19970703	-0.88769531	+42.80273438	+8.89892578	-45.19775391	+1196
+1457971606.57690000	+8.08154297	-6.80712891	-0.93164063	+60.11718750	-8.52539063	-38.95751953	+1500	+7.78710938	-6.10839844	-0.58447266	+15.42480469	-7.42675781	+15.49072266	+1076	+6.37646484	-10.19970703	-0.87890625	+42.80273438	+8.89892578	-45.21972656	+1200
+1457971606.58100010	+8.08154297	-6.80712891	-0.93164063	+60.11718750	-8.54736328	-38.95751953	+1500	+7.79150391	-6.10839844	-0.58447266	+15.40283203	-7.44873047	+15.51269531	+1076	+6.38085938	-10.19970703	-0.87890625	+42.80273438	+8.89892578	-45.24169922	+1200
+1457971606.58520010	+8.08154297	-6.80712891	-0.93164063	+60.11718750	-8.54736328	-38.95751953	+1504	+7.79150391	-6.10839844	-0.58447266	+15.40283203	-7.44873047	+15.51269531	+1076	+6.38525391	-10.19970703	-0.87451172	+42.80273438	+8.89892578	-45.24169922	+1204
+1457971606.58940010	+8.08593750	-6.80712891	-0.93164063	+60.11718750	-8.56933594	-38.97949219	+1504	+7.79150391	-6.10839844	-0.58447266	+15.38085938	-7.47070313	+15.53466797	+1076	+6.38964844	-10.19970703	-0.87451172	+42.80273438	+8.89892578	-45.26367188	+1204
+1457971606.59349990	+8.08593750	-6.80712891	-0.93164063	+60.11718750	-8.59130859	-38.97949219	+1504	+7.79150391	-6.10839844	-0.58007813	+15.38085938	-7.49267578	+15.53466797	+1076	+6.38964844	-10.19970703	-0.87011719	+42.80273438	+8.89892578	-45.26367188	+1204
+1457971606.60190010	+8.08593750	-6.80273438	-0.92724609	+60.11718750	-8.61328125	-38.97949219	+1508	+7.79589844	-6.10839844	-0.58007813	+15.35888672	-7.51464844	+15.55664063	+1072	+6.39404297	-10.19531250	-0.87011719	+42.78076172	+8.89892578	-45.26367188	+1208
+1457971606.60599990	+8.08593750	-6.80273438	-0.92724609	+60.11718750	-8.61328125	-39.00146484	+1508	+7.79589844	-6.10839844	-0.58007813	+15.33691406	-7.51464844	+15.55664063	+1072	+6.38964844	-10.19531250	-0.87011719	+42.75878906	+8.89892578	-45.24169922	+1208
+1457971606.61019990	+8.08593750	-6.80273438	-0.92724609	+60.11718750	-8.63525391	-39.00146484	+1512	+7.79589844	-6.10839844	-0.58007813	+15.33691406	-7.53662109	+15.55664063	+1072	+6.38964844	-10.19531250	-0.87451172	+42.73681641	+8.89892578	-45.24169922	+1208
+1457971606.61439990	+8.08593750	-6.80273438	-0.92724609	+60.09521484	-8.65722656	-39.00146484	+1512	+7.79589844	-6.10839844	-0.58007813	+15.31494141	-7.53662109	+15.57861328	+1072	+6.38964844	-10.19970703	-0.87451172	+42.71484375	+8.87695313	-45.21972656	+1208
+1457971606.61850000	+8.08593750	-6.80273438	-0.92724609	+60.09521484	-8.65722656	-39.00146484	+1512	+7.79589844	-6.10839844	-0.58007813	+15.31494141	-7.53662109	+15.57861328	+1072	+6.38525391	-10.19970703	-0.87451172	+42.67089844	+8.87695313	-45.19775391	+1212
+1457971606.62690000	+8.08593750	-6.80273438	-0.92724609	+60.09521484	-8.67919922	-39.00146484	+1512	+7.79589844	-6.10839844	-0.57568359	+15.29296875	-7.55859375	+15.60058594	+1072	+6.38085938	-10.19970703	-0.87890625	+42.62695313	+8.85498047	-45.17578125	+1212
+1457971606.63100000	+8.08593750	-6.80273438	-0.92724609	+60.09521484	-8.70117188	-39.00146484	+1516	+7.79589844	-6.10839844	-0.57568359	+15.27099609	-7.55859375	+15.60058594	+1072	+6.38085938	-10.19970703	-0.88330078	+42.60498047	+8.85498047	-45.15380859	+1212
+1457971606.63520000	+8.08593750	-6.80273438	-0.92724609	+60.07324219	-8.70117188	-39.00146484	+1516	+7.80029297	-6.10839844	-0.57568359	+15.27099609	-7.55859375	+15.60058594	+1072	+6.37646484	-10.19970703	-0.88330078	+42.58300781	+8.83300781	-45.13183594	+1212
+1457971606.63940000	+8.08593750	-6.80273438	-0.92724609	+60.07324219	-8.72314453	-39.02343750	+1516	+7.80029297	-6.10839844	-0.57568359	+15.27099609	-7.58056641	+15.60058594	+1072	+6.37646484	-10.19970703	-0.88330078	+42.56103516	+8.83300781	-45.10986328	+1208
+1457971606.64350010	+8.08593750	-6.80273438	-0.92724609	+60.07324219	-8.72314453	-39.02343750	+1516	+7.80029297	-6.10839844	-0.57568359	+15.24902344	-7.58056641	+15.62255859	+1076	+6.37646484	-10.19970703	-0.88769531	+42.53906250	+8.83300781	-45.10986328	+1208
+1457971606.64770010	+8.09033203	-6.80273438	-0.92285156	+60.07324219	-8.74511719	-39.02343750	+1516	+7.80029297	-6.10839844	-0.57568359	+15.24902344	-7.60253906	+15.62255859	+1076	+6.37207031	-10.19970703	-0.88769531	+42.53906250	+8.81103516	-45.08789063	+1208
+1457971606.65179990	+8.09033203	-6.80273438	-0.92285156	+60.07324219	-8.76708984	-39.02343750	+1520	+7.80029297	-6.10400391	-0.57568359	+15.24902344	-7.60253906	+15.62255859	+1076	+6.37207031	-10.19970703	-0.88769531	+42.51708984	+8.81103516	-45.08789063	+1208
+1457971606.66020010	+8.09033203	-6.80273438	-0.92285156	+60.07324219	-8.78906250	-39.02343750	+1520	+7.80029297	-6.10400391	-0.57128906	+15.22705078	-7.62451172	+15.64453125	+1080	+6.37207031	-10.19970703	-0.89208984	+42.49511719	+8.78906250	-45.06591797	+1204
+1457971606.66430000	+8.09033203	-6.80273438	-0.92285156	+60.07324219	-8.81103516	-39.04541016	+1520	+7.80029297	-6.10400391	-0.57128906	+15.22705078	-7.64648438	+15.64453125	+1080	+6.37207031	-10.19970703	-0.89208984	+42.49511719	+8.76708984	-45.06591797	+1200
+1457971606.66849990	+8.09033203	-6.79833984	-0.92285156	+60.07324219	-8.83300781	-39.04541016	+1520	+7.80468750	-6.10400391	-0.57128906	+15.22705078	-7.66845703	+15.64453125	+1084	+6.37207031	-10.19970703	-0.89208984	+42.47314453	+8.76708984	-45.06591797	+1200
+1457971606.67269990	+8.09033203	-6.79833984	-0.92285156	+60.07324219	-8.85498047	-39.06738281	+1524	+7.80468750	-6.10400391	-0.57128906	+15.22705078	-7.69042969	+15.66650391	+1084	+6.37646484	-10.19970703	-0.89208984	+42.47314453	+8.74511719	-45.06591797	+1200
+1457971606.67680000	+8.09472656	-6.79833984	-0.91845703	+60.07324219	-8.87695313	-39.06738281	+1524	+7.80468750	-6.10400391	-0.57128906	+15.20507813	-7.71240234	+15.66650391	+1084	+6.37646484	-10.19970703	-0.89208984	+42.47314453	+8.74511719	-45.08789063	+1196
+1457971606.68100000	+8.09472656	-6.79833984	-0.91845703	+60.07324219	-8.89892578	-39.08935547	+1524	+7.80468750	-6.10400391	-0.56689453	+15.20507813	-7.71240234	+15.66650391	+1084	+6.37646484	-10.19970703	-0.88769531	+42.49511719	+8.74511719	-45.08789063	+1196
+1457971606.68520000	+8.09472656	-6.79833984	-0.91845703	+60.07324219	-8.92089844	-39.08935547	+1528	+7.80468750	-6.10400391	-0.56689453	+15.20507813	-7.73437500	+15.68847656	+1088	+6.38085938	-10.19531250	-0.88769531	+42.49511719	+8.72314453	-45.10986328	+1196
+1457971606.69350000	+8.09912109	-6.79833984	-0.91406250	+60.09521484	-8.96484375	-39.11132813	+1528	+7.80908203	-6.09960938	-0.56689453	+15.20507813	-7.77832031	+15.68847656	+1088	+6.38525391	-10.19531250	-0.88330078	+42.51708984	+8.70117188	-45.13183594	+1200
+1457971606.69770000	+8.09912109	-6.79833984	-0.91406250	+60.09521484	-8.98681641	-39.13330078	+1532	+7.80908203	-6.09960938	-0.56250000	+15.20507813	-7.80029297	+15.68847656	+1088	+6.38964844	-10.19091797	-0.88330078	+42.51708984	+8.70117188	-45.15380859	+1200
+1457971606.70180010	+8.10351563	-6.79394531	-0.90966797	+60.09521484	-9.00878906	-39.15527344	+1532	+7.80908203	-6.09960938	-0.56250000	+15.20507813	-7.82226563	+15.71044922	+1088	+6.39404297	-10.19091797	-0.87890625	+42.53906250	+8.67919922	-45.17578125	+1200
+1457971606.70600010	+8.10351563	-6.79394531	-0.90966797	+60.11718750	-9.03076172	-39.17724609	+1536	+7.80908203	-6.09960938	-0.56250000	+15.20507813	-7.84423828	+15.71044922	+1088	+6.39843750	-10.19091797	-0.87890625	+42.53906250	+8.67919922	-45.19775391	+1204
+1457971606.71020010	+8.10351563	-6.79394531	-0.90966797	+60.11718750	-9.03076172	-39.17724609	+1536	+7.81347656	-6.09960938	-0.56250000	+15.20507813	-7.86621094	+15.71044922	+1088	+6.39843750	-10.19091797	-0.87451172	+42.53906250	+8.65722656	-45.21972656	+1204
+1457971606.71429990	+8.10351563	-6.79394531	-0.90966797	+60.11718750	-9.05273438	-39.19921875	+1540	+7.81347656	-6.09960938	-0.56250000	+15.20507813	-7.88818359	+15.71044922	+1088	+6.40283203	-10.18652344	-0.87451172	+42.56103516	+8.65722656	-45.24169922	+1204
+1457971606.71849990	+8.10351563	-6.79394531	-0.90966797	+60.11718750	-9.07470703	-39.19921875	+1540	+7.81347656	-6.09960938	-0.56250000	+15.20507813	-7.88818359	+15.71044922	+1088	+6.40283203	-10.18652344	-0.87451172	+42.56103516	+8.63525391	-45.24169922	+1208
+1457971606.72680000	+8.10791016	-6.79394531	-0.90527344	+60.13916016	-9.09667969	-39.19921875	+1544	+7.81347656	-6.09960938	-0.55810547	+15.20507813	-7.91015625	+15.71044922	+1088	+6.40283203	-10.18652344	-0.87451172	+42.53906250	+8.61328125	-45.26367188	+1208
+1457971606.73099990	+8.10791016	-6.79394531	-0.90527344	+60.13916016	-9.09667969	-39.22119141	+1544	+7.81347656	-6.09521484	-0.55810547	+15.20507813	-7.93212891	+15.71044922	+1088	+6.40283203	-10.18652344	-0.87451172	+42.53906250	+8.61328125	-45.26367188	+1208
+1457971606.73510000	+8.10791016	-6.79394531	-0.90527344	+60.13916016	-9.09667969	-39.22119141	+1544	+7.81347656	-6.09521484	-0.55810547	+15.20507813	-7.93212891	+15.71044922	+1088	+6.40283203	-10.18652344	-0.87451172	+42.51708984	+8.59130859	-45.26367188	+1208
+1457971606.73930000	+8.10791016	-6.79394531	-0.90527344	+60.13916016	-9.11865234	-39.22119141	+1548	+7.81347656	-6.09521484	-0.55810547	+15.20507813	-7.93212891	+15.71044922	+1088	+6.40283203	-10.18652344	-0.87451172	+42.49511719	+8.59130859	-45.26367188	+1208
+1457971606.74350000	+8.10791016	-6.79394531	-0.90527344	+60.13916016	-9.11865234	-39.22119141	+1548	+7.81347656	-6.09521484	-0.55810547	+15.20507813	-7.95410156	+15.68847656	+1088	+6.39843750	-10.19091797	-0.87451172	+42.49511719	+8.59130859	-45.26367188	+1208
+1457971606.74760010	+8.10791016	-6.79394531	-0.90966797	+60.13916016	-9.11865234	-39.22119141	+1548	+7.81347656	-6.09521484	-0.55810547	+15.20507813	-7.95410156	+15.68847656	+1088	+6.39843750	-10.19091797	-0.87890625	+42.47314453	+8.59130859	-45.24169922	+1208
+1457971606.75600000	+8.10791016	-6.79394531	-0.90966797	+60.13916016	-9.11865234	-39.22119141	+1548	+7.81347656	-6.09521484	-0.55810547	+15.20507813	-7.95410156	+15.68847656	+1088	+6.39404297	-10.19091797	-0.87890625	+42.45117188	+8.56933594	-45.24169922	+1208
+1457971606.76009990	+8.10791016	-6.79394531	-0.90966797	+60.13916016	-9.11865234	-39.22119141	+1552	+7.81347656	-6.09521484	-0.55810547	+15.20507813	-7.95410156	+15.68847656	+1088	+6.39404297	-10.19091797	-0.88330078	+42.42919922	+8.56933594	-45.24169922	+1208
+1457971606.76430010	+8.10791016	-6.79394531	-0.90966797	+60.13916016	-9.11865234	-39.22119141	+1552	+7.81347656	-6.09521484	-0.55810547	+15.20507813	-7.95410156	+15.68847656	+1088	+6.39404297	-10.19091797	-0.88330078	+42.42919922	+8.56933594	-45.24169922	+1208
+1457971606.76850010	+8.10791016	-6.79394531	-0.90966797	+60.13916016	-9.11865234	-39.22119141	+1552	+7.81347656	-6.09521484	-0.55810547	+15.20507813	-7.95410156	+15.68847656	+1088	+6.39404297	-10.19091797	-0.88330078	+42.40722656	+8.56933594	-45.21972656	+1208
+1457971606.77259990	+8.10791016	-6.79394531	-0.90966797	+60.13916016	-9.11865234	-39.22119141	+1552	+7.81347656	-6.09521484	-0.55810547	+15.20507813	-7.95410156	+15.68847656	+1088	+6.38964844	-10.19091797	-0.88330078	+42.40722656	+8.56933594	-45.21972656	+1208
+1457971606.77679990	+8.10791016	-6.79394531	-0.90966797	+60.13916016	-9.11865234	-39.22119141	+1552	+7.81347656	-6.09521484	-0.55810547	+15.20507813	-7.95410156	+15.66650391	+1088	+6.38964844	-10.19091797	-0.88330078	+42.40722656	+8.56933594	-45.21972656	+1208
+1457971606.78099990	+8.10351563	-6.79394531	-0.90966797	+60.13916016	-9.11865234	-39.22119141	+1552	+7.81347656	-6.09521484	-0.55810547	+15.20507813	-7.97607422	+15.66650391	+1088	+6.38964844	-10.19091797	-0.88330078	+42.38525391	+8.56933594	-45.21972656	+1208
+1457971606.78930000	+8.10351563	-6.79394531	-0.90966797	+60.13916016	-9.11865234	-39.22119141	+1552	+7.81347656	-6.09521484	-0.55810547	+15.20507813	-7.97607422	+15.66650391	+1088	+6.38964844	-10.19531250	-0.88330078	+42.38525391	+8.56933594	-45.24169922	+1204
+1457971606.79349990	+8.10791016	-6.79394531	-0.90966797	+60.16113281	-9.11865234	-39.22119141	+1552	+7.81347656	-6.09521484	-0.55810547	+15.20507813	-7.97607422	+15.66650391	+1088	+6.38964844	-10.19531250	-0.88330078	+42.38525391	+8.54736328	-45.24169922	+1204
+1457971606.79760000	+8.10791016	-6.79394531	-0.90966797	+60.16113281	-9.11865234	-39.24316406	+1556	+7.81347656	-6.09521484	-0.55810547	+15.20507813	-7.97607422	+15.66650391	+1088	+6.38964844	-10.19531250	-0.88330078	+42.38525391	+8.54736328	-45.24169922	+1204
+1457971606.80180000	+8.10791016	-6.79394531	-0.90966797	+60.16113281	-9.11865234	-39.24316406	+1556	+7.81347656	-6.09521484	-0.55810547	+15.20507813	-7.97607422	+15.66650391	+1092	+6.38964844	-10.19531250	-0.88330078	+42.38525391	+8.54736328	-45.24169922	+1204
+1457971606.80590010	+8.10791016	-6.79394531	-0.90966797	+60.16113281	-9.11865234	-39.24316406	+1556	+7.81347656	-6.09521484	-0.55810547	+15.20507813	-7.99804688	+15.66650391	+1092	+6.39404297	-10.19531250	-0.88330078	+42.38525391	+8.54736328	-45.26367188	+1204
+1457971606.81010010	+8.10791016	-6.79394531	-0.90966797	+60.16113281	-9.11865234	-39.24316406	+1556	+7.81347656	-6.09521484	-0.55810547	+15.20507813	-7.99804688	+15.64453125	+1092	+6.39404297	-10.19531250	-0.88330078	+42.40722656	+8.54736328	-45.26367188	+1200
+1457971606.81839990	+8.10791016	-6.79394531	-0.90966797	+60.18310547	-9.14062500	-39.26513672	+1556	+7.81347656	-6.09960938	-0.56250000	+15.20507813	-7.99804688	+15.64453125	+1092	+6.39404297	-10.19091797	-0.87890625	+42.40722656	+8.56933594	-45.28564453	+1200
+1457971606.82259990	+8.10791016	-6.79394531	-0.90966797	+60.18310547	-9.14062500	-39.26513672	+1556	+7.81347656	-6.09960938	-0.56250000	+15.20507813	-8.02001953	+15.64453125	+1092	+6.39404297	-10.19091797	-0.87890625	+42.40722656	+8.56933594	-45.28564453	+1204
+1457971606.82680010	+8.10791016	-6.79394531	-0.90966797	+60.20507813	-9.14062500	-39.28710938	+1556	+7.81347656	-6.09960938	-0.56250000	+15.20507813	-8.02001953	+15.64453125	+1092	+6.39843750	-10.19091797	-0.87890625	+42.42919922	+8.56933594	-45.30761719	+1204
+1457971606.83090000	+8.10791016	-6.79394531	-0.90966797	+60.20507813	-9.14062500	-39.28710938	+1556	+7.81347656	-6.09960938	-0.56250000	+15.20507813	-8.02001953	+15.64453125	+1092	+6.39843750	-10.19091797	-0.87890625	+42.42919922	+8.56933594	-45.30761719	+1204
+1457971606.83509990	+8.10791016	-6.79394531	-0.90966797	+60.20507813	-9.14062500	-39.30908203	+1560	+7.81347656	-6.09960938	-0.56250000	+15.22705078	-8.02001953	+15.64453125	+1092	+6.39843750	-10.19091797	-0.87890625	+42.45117188	+8.56933594	-45.32958984	+1204
+1457971606.83929990	+8.10791016	-6.79394531	-0.90966797	+60.22705078	-9.14062500	-39.30908203	+1560	+7.81347656	-6.09960938	-0.56250000	+15.22705078	-8.02001953	+15.62255859	+1092	+6.40283203	-10.19091797	-0.87451172	+42.45117188	+8.56933594	-45.32958984	+1204
+1457971606.84340000	+8.10791016	-6.79833984	-0.90966797	+60.22705078	-9.14062500	-39.30908203	+1560	+7.81347656	-6.09960938	-0.56250000	+15.22705078	-8.04199219	+15.62255859	+1092	+6.40283203	-10.19091797	-0.87451172	+42.45117188	+8.56933594	-45.35156250	+1204
+1457971606.85180000	+8.10791016	-6.79833984	-0.90966797	+60.24902344	-9.14062500	-39.33105469	+1560	+7.81347656	-6.09960938	-0.56250000	+15.22705078	-8.04199219	+15.62255859	+1092	+6.40283203	-10.19531250	-0.87451172	+42.45117188	+8.56933594	-45.35156250	+1204
+1457971606.85590000	+8.10791016	-6.79833984	-0.90966797	+60.24902344	-9.14062500	-39.33105469	+1564	+7.81347656	-6.09960938	-0.56250000	+15.22705078	-8.04199219	+15.60058594	+1092	+6.40283203	-10.19531250	-0.87890625	+42.45117188	+8.56933594	-45.35156250	+1208
+1457971606.86010000	+8.10791016	-6.79833984	-0.91406250	+60.27099609	-9.11865234	-39.33105469	+1564	+7.81347656	-6.09960938	-0.56250000	+15.22705078	-8.04199219	+15.60058594	+1092	+6.39843750	-10.19531250	-0.87890625	+42.45117188	+8.56933594	-45.35156250	+1208
+1457971606.86430000	+8.10791016	-6.79833984	-0.91406250	+60.27099609	-9.11865234	-39.33105469	+1564	+7.81347656	-6.09960938	-0.56250000	+15.22705078	-8.04199219	+15.60058594	+1092	+6.39843750	-10.19531250	-0.87890625	+42.45117188	+8.59130859	-45.35156250	+1208
+1457971606.86840010	+8.10351563	-6.79833984	-0.91406250	+60.27099609	-9.11865234	-39.33105469	+1564	+7.81347656	-6.09960938	-0.56250000	+15.22705078	-8.04199219	+15.57861328	+1092	+6.39843750	-10.19531250	-0.87890625	+42.45117188	+8.59130859	-45.35156250	+1208
+1457971606.87260010	+8.10351563	-6.79833984	-0.91406250	+60.27099609	-9.11865234	-39.30908203	+1564	+7.81347656	-6.09960938	-0.56250000	+15.22705078	-8.02001953	+15.57861328	+1096	+6.39404297	-10.19531250	-0.88330078	+42.42919922	+8.59130859	-45.35156250	+1208
+1457971606.88089990	+8.10351563	-6.80273438	-0.91845703	+60.27099609	-9.09667969	-39.30908203	+1564	+7.81347656	-6.10400391	-0.56250000	+15.24902344	-8.02001953	+15.55664063	+1096	+6.38964844	-10.19970703	-0.88330078	+42.40722656	+8.59130859	-45.32958984	+1212
+1457971606.88509990	+8.09912109	-6.80273438	-0.91845703	+60.29296875	-9.09667969	-39.30908203	+1564	+7.81347656	-6.10400391	-0.56250000	+15.24902344	-8.02001953	+15.55664063	+1096	+6.38964844	-10.19970703	-0.88769531	+42.40722656	+8.59130859	-45.32958984	+1212
+1457971606.88920000	+8.09912109	-6.80273438	-0.91845703	+60.29296875	-9.09667969	-39.28710938	+1564	+7.80908203	-6.10400391	-0.56689453	+15.24902344	-8.02001953	+15.55664063	+1096	+6.38525391	-10.20410156	-0.88769531	+42.38525391	+8.61328125	-45.30761719	+1212
+1457971606.89340000	+8.09912109	-6.80273438	-0.91845703	+60.29296875	-9.07470703	-39.28710938	+1564	+7.80908203	-6.10400391	-0.56689453	+15.24902344	-8.02001953	+15.53466797	+1096	+6.38525391	-10.20410156	-0.89208984	+42.38525391	+8.61328125	-45.30761719	+1212
+1457971606.89759990	+8.09912109	-6.80273438	-0.92285156	+60.29296875	-9.07470703	-39.28710938	+1564	+7.80908203	-6.10400391	-0.56689453	+15.24902344	-7.99804688	+15.53466797	+1096	+6.38085938	-10.20410156	-0.89208984	+42.36328125	+8.61328125	-45.30761719	+1208
+1457971606.90170000	+8.09912109	-6.80273438	-0.92285156	+60.29296875	-9.07470703	-39.26513672	+1564	+7.80908203	-6.10400391	-0.56689453	+15.24902344	-7.99804688	+15.53466797	+1096	+6.38085938	-10.20410156	-0.89208984	+42.36328125	+8.63525391	-45.30761719	+1208
+1457971606.90590000	+8.09912109	-6.80273438	-0.92285156	+60.29296875	-9.07470703	-39.26513672	+1564	+7.80908203	-6.10400391	-0.56689453	+15.24902344	-7.99804688	+15.51269531	+1096	+6.38085938	-10.20849609	-0.89208984	+42.36328125	+8.63525391	-45.30761719	+1208
+1457971606.91420010	+8.09472656	-6.80273438	-0.92285156	+60.31494141	-9.07470703	-39.26513672	+1560	+7.80908203	-6.10400391	-0.56689453	+15.27099609	-7.99804688	+15.51269531	+1096	+6.37646484	-10.20849609	-0.89208984	+42.36328125	+8.65722656	-45.32958984	+1204
+1457971606.91840000	+8.09472656	-6.80273438	-0.92285156	+60.31494141	-9.07470703	-39.26513672	+1560	+7.80468750	-6.10400391	-0.56689453	+15.27099609	-7.99804688	+15.51269531	+1096	+6.38085938	-10.20849609	-0.89208984	+42.36328125	+8.67919922	-45.32958984	+1204
+1457971606.92260000	+8.09472656	-6.80273438	-0.92285156	+60.33691406	-9.07470703	-39.24316406	+1560	+7.80468750	-6.10400391	-0.56689453	+15.27099609	-7.99804688	+15.51269531	+1096	+6.38085938	-10.20849609	-0.88769531	+42.38525391	+8.67919922	-45.35156250	+1204
+1457971606.92670010	+8.09472656	-6.80273438	-0.92285156	+60.33691406	-9.07470703	-39.24316406	+1560	+7.80468750	-6.10400391	-0.56689453	+15.27099609	-7.99804688	+15.51269531	+1096	+6.38085938	-10.20849609	-0.88769531	+42.40722656	+8.70117188	-45.37353516	+1204
+1457971606.93090010	+8.09472656	-6.80273438	-0.92285156	+60.33691406	-9.07470703	-39.24316406	+1560	+7.80468750	-6.10400391	-0.56689453	+15.29296875	-7.99804688	+15.51269531	+1096	+6.38085938	-10.20849609	-0.88769531	+42.40722656	+8.70117188	-45.37353516	+1204
+1457971606.93510010	+8.09472656	-6.80273438	-0.92285156	+60.35888672	-9.07470703	-39.24316406	+1556	+7.80468750	-6.10400391	-0.56689453	+15.29296875	-7.99804688	+15.51269531	+1096	+6.38525391	-10.20849609	-0.88330078	+42.42919922	+8.70117188	-45.39550781	+1204
+1457971606.94339990	+8.09472656	-6.80273438	-0.92285156	+60.35888672	-9.07470703	-39.24316406	+1556	+7.80468750	-6.10400391	-0.56689453	+15.29296875	-7.99804688	+15.51269531	+1096	+6.38964844	-10.20849609	-0.87890625	+42.45117188	+8.72314453	-45.41748047	+1204
+1457971606.94759990	+8.09912109	-6.80273438	-0.92285156	+60.35888672	-9.07470703	-39.24316406	+1556	+7.80468750	-6.10400391	-0.56689453	+15.31494141	-7.99804688	+15.51269531	+1092	+6.38964844	-10.20849609	-0.87890625	+42.47314453	+8.72314453	-45.43945313	+1204
+1457971606.95170000	+8.09912109	-6.80273438	-0.92285156	+60.38085938	-9.07470703	-39.24316406	+1556	+7.80468750	-6.10400391	-0.56689453	+15.31494141	-7.99804688	+15.51269531	+1092	+6.38964844	-10.20849609	-0.87890625	+42.49511719	+8.72314453	-45.43945313	+1204
+1457971606.95590000	+8.09472656	-6.80273438	-0.92285156	+60.38085938	-9.07470703	-39.24316406	+1556	+7.80468750	-6.10400391	-0.56689453	+15.31494141	-7.99804688	+15.51269531	+1092	+6.38964844	-10.20410156	-0.87890625	+42.49511719	+8.74511719	-45.46142578	+1208
+1457971606.96000000	+8.09472656	-6.80273438	-0.92285156	+60.38085938	-9.07470703	-39.24316406	+1556	+7.80468750	-6.10400391	-0.56689453	+15.31494141	-7.99804688	+15.51269531	+1092	+6.39404297	-10.20410156	-0.87890625	+42.49511719	+8.74511719	-45.46142578	+1208
+1457971606.96420000	+8.09472656	-6.80273438	-0.92285156	+60.38085938	-9.07470703	-39.24316406	+1556	+7.80468750	-6.10400391	-0.56689453	+15.31494141	-7.99804688	+15.51269531	+1092	+6.39404297	-10.20410156	-0.87451172	+42.51708984	+8.74511719	-45.46142578	+1208
+1457971606.97250010	+8.09472656	-6.80273438	-0.92285156	+60.40283203	-9.07470703	-39.24316406	+1556	+7.80029297	-6.10400391	-0.56689453	+15.33691406	-7.99804688	+15.51269531	+1088	+6.39404297	-10.20410156	-0.87451172	+42.51708984	+8.74511719	-45.46142578	+1208
+1457971606.97670010	+8.09472656	-6.80273438	-0.92285156	+60.40283203	-9.07470703	-39.22119141	+1556	+7.80029297	-6.10400391	-0.56689453	+15.33691406	-7.99804688	+15.51269531	+1088	+6.39404297	-10.20410156	-0.87451172	+42.51708984	+8.74511719	-45.46142578	+1208
+1457971606.98090000	+8.09472656	-6.80273438	-0.92285156	+60.40283203	-9.07470703	-39.22119141	+1552	+7.80029297	-6.10400391	-0.56689453	+15.33691406	-7.99804688	+15.51269531	+1088	+6.39404297	-10.20410156	-0.87890625	+42.51708984	+8.74511719	-45.46142578	+1208
+1457971606.98499990	+8.09472656	-6.80273438	-0.92285156	+60.40283203	-9.07470703	-39.22119141	+1552	+7.80029297	-6.10400391	-0.56689453	+15.33691406	-7.99804688	+15.51269531	+1088	+6.38964844	-10.20410156	-0.87890625	+42.51708984	+8.74511719	-45.46142578	+1208
+1457971606.98920010	+8.09472656	-6.80273438	-0.92285156	+60.40283203	-9.07470703	-39.22119141	+1552	+7.80029297	-6.10400391	-0.56689453	+15.33691406	-7.99804688	+15.51269531	+1088	+6.38964844	-10.20410156	-0.87890625	+42.51708984	+8.74511719	-45.46142578	+1208
+1457971606.99340010	+8.09472656	-6.80273438	-0.92285156	+60.40283203	-9.07470703	-39.22119141	+1552	+7.80029297	-6.10400391	-0.56689453	+15.33691406	-7.99804688	+15.51269531	+1088	+6.38964844	-10.20410156	-0.87890625	+42.51708984	+8.74511719	-45.46142578	+1208
+1457971606.99749990	+8.09472656	-6.80273438	-0.92285156	+60.40283203	-9.07470703	-39.22119141	+1552	+7.80029297	-6.10400391	-0.56689453	+15.33691406	-7.99804688	+15.51269531	+1088	+6.38964844	-10.20410156	-0.87890625	+42.49511719	+8.74511719	-45.43945313	+1208
+1457971607.00589990	+8.09033203	-6.80273438	-0.92285156	+60.40283203	-9.07470703	-39.22119141	+1552	+7.80029297	-6.10400391	-0.56689453	+15.35888672	-7.97607422	+15.51269531	+1088	+6.38964844	-10.20849609	-0.87890625	+42.49511719	+8.74511719	-45.43945313	+1208
+1457971607.01000000	+8.09033203	-6.80273438	-0.92285156	+60.40283203	-9.07470703	-39.22119141	+1552	+7.80029297	-6.10400391	-0.56689453	+15.35888672	-7.97607422	+15.51269531	+1088	+6.38525391	-10.20849609	-0.87890625	+42.49511719	+8.74511719	-45.43945313	+1208
+1457971607.01420000	+8.09033203	-6.80273438	-0.92285156	+60.40283203	-9.07470703	-39.22119141	+1552	+7.80029297	-6.10400391	-0.56689453	+15.35888672	-7.97607422	+15.51269531	+1088	+6.38525391	-10.20849609	-0.88330078	+42.47314453	+8.74511719	-45.41748047	+1208
+1457971607.01840000	+8.09033203	-6.80273438	-0.92285156	+60.40283203	-9.07470703	-39.22119141	+1552	+7.80029297	-6.10400391	-0.56689453	+15.35888672	-7.97607422	+15.51269531	+1088	+6.38525391	-10.20849609	-0.88330078	+42.47314453	+8.74511719	-45.41748047	+1208
+1457971607.02250000	+8.09033203	-6.80273438	-0.92285156	+60.40283203	-9.07470703	-39.22119141	+1548	+7.80029297	-6.10400391	-0.56689453	+15.35888672	-7.97607422	+15.51269531	+1088	+6.38525391	-10.20849609	-0.88330078	+42.47314453	+8.74511719	-45.41748047	+1208
+1457971607.02670000	+8.09033203	-6.80273438	-0.92285156	+60.40283203	-9.07470703	-39.22119141	+1548	+7.80029297	-6.10400391	-0.56689453	+15.35888672	-7.97607422	+15.51269531	+1088	+6.38525391	-10.20849609	-0.88330078	+42.47314453	+8.74511719	-45.41748047	+1204
+1457971607.03500010	+8.09033203	-6.80273438	-0.92285156	+60.40283203	-9.07470703	-39.22119141	+1548	+7.80029297	-6.10400391	-0.56689453	+15.35888672	-7.99804688	+15.51269531	+1088	+6.38525391	-10.20849609	-0.88330078	+42.47314453	+8.74511719	-45.41748047	+1204
+1457971607.03920010	+8.09033203	-6.80273438	-0.92285156	+60.40283203	-9.09667969	-39.22119141	+1548	+7.80029297	-6.10400391	-0.56689453	+15.35888672	-7.99804688	+15.51269531	+1088	+6.38525391	-10.20849609	-0.88330078	+42.47314453	+8.74511719	-45.41748047	+1204
+1457971607.04329990	+8.09033203	-6.79833984	-0.92285156	+60.40283203	-9.09667969	-39.22119141	+1548	+7.80029297	-6.10400391	-0.56689453	+15.35888672	-7.99804688	+15.51269531	+1088	+6.38525391	-10.20849609	-0.88330078	+42.47314453	+8.74511719	-45.41748047	+1204
+1457971607.04749990	+8.09033203	-6.79833984	-0.92285156	+60.40283203	-9.09667969	-39.22119141	+1548	+7.80029297	-6.10400391	-0.56689453	+15.35888672	-7.99804688	+15.51269531	+1088	+6.38525391	-10.20849609	-0.88330078	+42.47314453	+8.74511719	-45.41748047	+1200
+1457971607.05170010	+8.09033203	-6.79833984	-0.92285156	+60.40283203	-9.09667969	-39.22119141	+1544	+7.80029297	-6.10400391	-0.56689453	+15.35888672	-7.99804688	+15.51269531	+1088	+6.38525391	-10.20849609	-0.88330078	+42.47314453	+8.74511719	-45.41748047	+1200
+1457971607.05580000	+8.09033203	-6.79833984	-0.92285156	+60.40283203	-9.09667969	-39.22119141	+1544	+7.80029297	-6.10400391	-0.56689453	+15.35888672	-7.99804688	+15.53466797	+1088	+6.38525391	-10.20849609	-0.88330078	+42.47314453	+8.74511719	-45.41748047	+1200
+1457971607.06419990	+8.09033203	-6.79833984	-0.92285156	+60.40283203	-9.09667969	-39.22119141	+1544	+7.80029297	-6.10400391	-0.56689453	+15.35888672	-7.99804688	+15.53466797	+1088	+6.38525391	-10.20849609	-0.87890625	+42.49511719	+8.74511719	-45.43945313	+1200
+1457971607.06830000	+8.09033203	-6.79833984	-0.92285156	+60.42480469	-9.09667969	-39.24316406	+1544	+7.80029297	-6.10400391	-0.56689453	+15.35888672	-7.99804688	+15.53466797	+1088	+6.38964844	-10.20849609	-0.87890625	+42.49511719	+8.74511719	-45.43945313	+1200
