# Supplementary material for: A direct effect of perception on action when grasping a cup
Source: Sci Rep. 2018 Jan 9;8:171. doi: 10.1038/s41598-017-18591-5 (PMC5760564; doi:10.1038/s41598-017-18591-5)
Supplement: Supplementary file 6 — Supplementary Information [file 41598_2017_18591_MOESM6_ESM.zip › SciRep_Data/S01instruct/S01_100instruct_Tr95.dat]

+1000000000000.00000000	+0.00000000	+0.00000000	+0.00000000	+0.00000000	+0.00000000	+0.00000000	+0	+0.00000000	+0.00000000	+0.00000000	+0.00000000	+0.00000000	+0.00000000	+0	+0.00000000	+0.00000000	+0.00000000	+0.00000000	+0.00000000	+0.00000000	+0
+1457971607.07250000	+8.09033203	-6.79833984	-0.92285156	+60.42480469	-9.11865234	-39.24316406	+1544	+7.80029297	-6.10400391	-0.56689453	+15.35888672	-8.02001953	+15.53466797	+1088	+6.38964844	-10.20849609	-0.87890625	+42.49511719	+8.74511719	-45.43945313	+1200
+1457971607.07670000	+8.09033203	-6.79833984	-0.92285156	+60.42480469	-9.11865234	-39.24316406	+1544	+7.80029297	-6.10400391	-0.56689453	+15.35888672	-8.02001953	+15.53466797	+1088	+6.38964844	-10.20410156	-0.87890625	+42.49511719	+8.74511719	-45.43945313	+1200
+1457971607.08080010	+8.09033203	-6.79833984	-0.92285156	+60.42480469	-9.11865234	-39.24316406	+1544	+7.80029297	-6.10400391	-0.56689453	+15.35888672	-8.02001953	+15.53466797	+1088	+6.38964844	-10.20410156	-0.87890625	+42.49511719	+8.74511719	-45.43945313	+1200
+1457971607.08500000	+8.09472656	-6.79833984	-0.92285156	+60.42480469	-9.11865234	-39.24316406	+1544	+7.80029297	-6.10400391	-0.56689453	+15.35888672	-8.02001953	+15.53466797	+1088	+6.38964844	-10.20410156	-0.87890625	+42.51708984	+8.74511719	-45.46142578	+1200
+1457971607.09330010	+8.09472656	-6.79833984	-0.92285156	+60.42480469	-9.11865234	-39.24316406	+1544	+7.80029297	-6.10400391	-0.56689453	+15.35888672	-8.02001953	+15.53466797	+1088	+6.38964844	-10.20410156	-0.87890625	+42.51708984	+8.74511719	-45.46142578	+1200
+1457971607.09750010	+8.09472656	-6.79833984	-0.91845703	+60.42480469	-9.14062500	-39.24316406	+1544	+7.80029297	-6.10400391	-0.56689453	+15.35888672	-8.04199219	+15.55664063	+1088	+6.38964844	-10.20410156	-0.87890625	+42.51708984	+8.74511719	-45.46142578	+1200
+1457971607.10170010	+8.09472656	-6.79833984	-0.91845703	+60.42480469	-9.14062500	-39.24316406	+1544	+7.80029297	-6.10400391	-0.56689453	+15.35888672	-8.04199219	+15.55664063	+1088	+6.38964844	-10.20410156	-0.87890625	+42.49511719	+8.74511719	-45.46142578	+1200
+1457971615.53140000	+8.30566406	-6.81152344	-0.91845703	+60.27099609	-13.93066406	-39.85839844	+1704	+8.05517578	-6.09521484	-0.52734375	+11.88720703	-11.51367188	+12.21679688	+1304	+6.45556641	-10.24365234	-0.85693359	+38.01269531	+8.98681641	-44.86816406	+1216
+1457971615.53550000	+8.30566406	-6.81152344	-0.91845703	+60.27099609	-13.93066406	-39.85839844	+1704	+8.05517578	-6.09521484	-0.52734375	+11.88720703	-11.51367188	+12.21679688	+1304	+6.45556641	-10.24365234	-0.85253906	+38.03466797	+8.98681641	-44.89013672	+1216
+1457971615.53970000	+8.30566406	-6.81152344	-0.91845703	+60.29296875	-13.93066406	-39.88037109	+1704	+8.05517578	-6.09521484	-0.52734375	+11.88720703	-11.51367188	+12.21679688	+1304	+6.45996094	-10.24365234	-0.85253906	+38.03466797	+8.98681641	-44.89013672	+1216
+1457971615.54390000	+8.30566406	-6.81152344	-0.91845703	+60.29296875	-13.95263672	-39.88037109	+1704	+8.05517578	-6.09521484	-0.52734375	+11.88720703	-11.51367188	+12.21679688	+1304	+6.45996094	-10.24365234	-0.85253906	+38.05664063	+8.98681641	-44.91210938	+1216
+1457971615.54800010	+8.31005859	-6.81152344	-0.91845703	+60.29296875	-13.95263672	-39.90234375	+1704	+8.05517578	-6.09521484	-0.52734375	+11.88720703	-11.51367188	+12.21679688	+1304	+6.46435547	-10.23925781	-0.84814453	+38.05664063	+8.98681641	-44.93408203	+1216
+1457971615.55220010	+8.31005859	-6.81152344	-0.91406250	+60.31494141	-13.95263672	-39.90234375	+1704	+8.05517578	-6.09521484	-0.52294922	+11.88720703	-11.53564453	+12.21679688	+1304	+6.46435547	-10.23925781	-0.84814453	+38.07861328	+8.98681641	-44.93408203	+1216
+1457971615.55629990	+8.31005859	-6.81152344	-0.91406250	+60.31494141	-13.95263672	-39.90234375	+1704	+8.05517578	-6.09521484	-0.52294922	+11.88720703	-11.53564453	+12.23876953	+1304	+6.46875000	-10.23925781	-0.84814453	+38.10058594	+8.98681641	-44.95605469	+1216
+1457971615.56049990	+8.31005859	-6.81152344	-0.91406250	+60.31494141	-13.97460938	-39.92431641	+1708	+8.05517578	-6.09521484	-0.52294922	+11.88720703	-11.53564453	+12.23876953	+1304	+6.47314453	-10.23925781	-0.83935547	+38.12255859	+8.98681641	-45.00000000	+1220
+1457971615.56469990	+8.31445313	-6.81152344	-0.91406250	+60.33691406	-13.97460938	-39.92431641	+1708	+8.05517578	-6.09521484	-0.52294922	+11.88720703	-11.53564453	+12.23876953	+1304	+6.47753906	-10.23486328	-0.83935547	+38.16650391	+8.98681641	-45.02197266	+1224
+1457971615.56880000	+8.31445313	-6.81152344	-0.91406250	+60.33691406	-13.97460938	-39.94628906	+1708	+8.05517578	-6.09521484	-0.52294922	+11.88720703	-11.53564453	+12.23876953	+1304	+6.48193359	-10.23486328	-0.83496094	+38.18847656	+8.98681641	-45.06591797	+1224
+1457971615.57300000	+8.31445313	-6.81152344	-0.91406250	+60.35888672	-13.97460938	-39.94628906	+1708	+8.05517578	-6.09521484	-0.52294922	+11.88720703	-11.53564453	+12.23876953	+1304	+6.48632813	-10.23486328	-0.83056641	+38.23242188	+8.98681641	-45.08789063	+1228
+1457971615.57719990	+8.31445313	-6.81152344	-0.91406250	+60.35888672	-13.97460938	-39.94628906	+1708	+8.05517578	-6.09521484	-0.52294922	+11.88720703	-11.53564453	+12.23876953	+1304	+6.49072266	-10.23046875	-0.82617188	+38.25439453	+8.98681641	-45.10986328	+1232
+1457971615.58130000	+8.31445313	-6.81152344	-0.91406250	+60.35888672	-13.97460938	-39.94628906	+1712	+8.05517578	-6.09960938	-0.52294922	+11.88720703	-11.55761719	+12.26074219	+1304	+6.49511719	-10.23046875	-0.82177734	+38.25439453	+9.00878906	-45.13183594	+1232
+1457971615.58550000	+8.31445313	-6.81152344	-0.91406250	+60.35888672	-13.97460938	-39.94628906	+1712	+8.05957031	-6.09960938	-0.52294922	+11.88720703	-11.55761719	+12.26074219	+1304	+6.49511719	-10.23046875	-0.82177734	+38.27636719	+9.00878906	-45.15380859	+1236
+1457971615.59380010	+8.31445313	-6.81152344	-0.91406250	+60.35888672	-13.97460938	-39.94628906	+1712	+8.05957031	-6.09960938	-0.52294922	+11.88720703	-11.55761719	+12.26074219	+1304	+6.49072266	-10.23046875	-0.82617188	+38.25439453	+9.00878906	-45.13183594	+1240
+1457971615.59800000	+8.31445313	-6.81152344	-0.91406250	+60.35888672	-13.97460938	-39.94628906	+1712	+8.05957031	-6.09960938	-0.52734375	+11.88720703	-11.55761719	+12.26074219	+1304	+6.49072266	-10.23486328	-0.82617188	+38.23242188	+9.00878906	-45.13183594	+1240
+1457971615.60220000	+8.31445313	-6.81152344	-0.91406250	+60.35888672	-13.97460938	-39.94628906	+1712	+8.05957031	-6.09960938	-0.52734375	+11.88720703	-11.55761719	+12.26074219	+1304	+6.49072266	-10.23486328	-0.82617188	+38.23242188	+9.00878906	-45.10986328	+1240
+1457971615.60630010	+8.31445313	-6.81152344	-0.91406250	+60.35888672	-13.97460938	-39.94628906	+1712	+8.05957031	-6.09960938	-0.52734375	+11.88720703	-11.55761719	+12.26074219	+1304	+6.48632813	-10.23486328	-0.83056641	+38.21044922	+9.00878906	-45.10986328	+1244
+1457971615.61050010	+8.31445313	-6.81152344	-0.91406250	+60.35888672	-13.97460938	-39.94628906	+1712	+8.05957031	-6.09960938	-0.52734375	+11.88720703	-11.53564453	+12.26074219	+1304	+6.48632813	-10.23486328	-0.83056641	+38.21044922	+9.00878906	-45.08789063	+1244
+1457971615.61470010	+8.31445313	-6.81152344	-0.91406250	+60.33691406	-13.97460938	-39.94628906	+1712	+8.05957031	-6.09960938	-0.52734375	+11.88720703	-11.53564453	+12.26074219	+1304	+6.48632813	-10.23486328	-0.83056641	+38.18847656	+9.00878906	-45.08789063	+1244
+1457971615.62299990	+8.31445313	-6.81152344	-0.91406250	+60.33691406	-13.95263672	-39.94628906	+1712	+8.05957031	-6.09960938	-0.52734375	+11.88720703	-11.53564453	+12.26074219	+1304	+6.48193359	-10.23486328	-0.83056641	+38.16650391	+9.00878906	-45.06591797	+1244
+1457971615.63130000	+8.31445313	-6.81152344	-0.91406250	+60.33691406	-13.95263672	-39.94628906	+1712	+8.05957031	-6.09960938	-0.52734375	+11.88720703	-11.53564453	+12.26074219	+1304	+6.48193359	-10.23925781	-0.83496094	+38.16650391	+9.00878906	-45.06591797	+1248
+1457971615.63550000	+8.31445313	-6.81152344	-0.91406250	+60.33691406	-13.95263672	-39.94628906	+1712	+8.05957031	-6.09960938	-0.52734375	+11.88720703	-11.53564453	+12.26074219	+1304	+6.48193359	-10.23925781	-0.83496094	+38.16650391	+9.00878906	-45.06591797	+1248
+1457971615.64380000	+8.31445313	-6.81152344	-0.91406250	+60.33691406	-13.95263672	-39.92431641	+1712	+8.05957031	-6.09960938	-0.52734375	+11.88720703	-11.53564453	+12.26074219	+1304	+6.47753906	-10.23925781	-0.83496094	+38.14453125	+9.00878906	-45.04394531	+1248
+1457971615.65210010	+8.31445313	-6.81152344	-0.91406250	+60.33691406	-13.95263672	-39.92431641	+1712	+8.05957031	-6.09960938	-0.52734375	+11.88720703	-11.53564453	+12.26074219	+1304	+6.47753906	-10.23925781	-0.83496094	+38.14453125	+9.00878906	-45.04394531	+1248
+1457971615.66050000	+8.31445313	-6.81152344	-0.91845703	+60.33691406	-13.95263672	-39.92431641	+1712	+8.05957031	-6.09960938	-0.52734375	+11.88720703	-11.53564453	+12.26074219	+1304	+6.47753906	-10.23925781	-0.83496094	+38.14453125	+9.00878906	-45.06591797	+1244
+1457971615.66459990	+8.31445313	-6.81152344	-0.91845703	+60.33691406	-13.95263672	-39.92431641	+1712	+8.05957031	-6.09960938	-0.52734375	+11.88720703	-11.53564453	+12.26074219	+1304	+6.47753906	-10.23925781	-0.83496094	+38.14453125	+9.00878906	-45.06591797	+1244
+1457971615.66880010	+8.31445313	-6.81152344	-0.91845703	+60.33691406	-13.95263672	-39.94628906	+1712	+8.05957031	-6.09960938	-0.52734375	+11.88720703	-11.53564453	+12.26074219	+1304	+6.47753906	-10.23925781	-0.83496094	+38.14453125	+9.00878906	-45.06591797	+1244
+1457971615.67709990	+8.31445313	-6.81591797	-0.91845703	+60.33691406	-13.95263672	-39.94628906	+1712	+8.05957031	-6.09960938	-0.52734375	+11.88720703	-11.53564453	+12.26074219	+1304	+6.48193359	-10.23925781	-0.83496094	+38.14453125	+9.00878906	-45.06591797	+1244
+1457971615.68129990	+8.31445313	-6.81591797	-0.91845703	+60.33691406	-13.95263672	-39.94628906	+1712	+8.05957031	-6.09960938	-0.52734375	+11.88720703	-11.53564453	+12.26074219	+1304	+6.48193359	-10.23925781	-0.83496094	+38.14453125	+9.00878906	-45.06591797	+1248
+1457971615.68549990	+8.31445313	-6.81591797	-0.91845703	+60.33691406	-13.95263672	-39.94628906	+1712	+8.05957031	-6.09960938	-0.52734375	+11.88720703	-11.53564453	+12.26074219	+1304	+6.48193359	-10.23925781	-0.83056641	+38.16650391	+9.00878906	-45.08789063	+1248
+1457971615.69380000	+8.31445313	-6.81591797	-0.91845703	+60.33691406	-13.95263672	-39.94628906	+1712	+8.05957031	-6.09960938	-0.52734375	+11.88720703	-11.53564453	+12.26074219	+1304	+6.48193359	-10.23925781	-0.83056641	+38.16650391	+9.00878906	-45.08789063	+1248
+1457971615.69800000	+8.31445313	-6.81591797	-0.91845703	+60.33691406	-13.95263672	-39.94628906	+1712	+8.05957031	-6.09960938	-0.52734375	+11.86523438	-11.53564453	+12.26074219	+1304	+6.48193359	-10.23925781	-0.83056641	+38.16650391	+9.00878906	-45.08789063	+1248
+1457971615.70210000	+8.31445313	-6.81591797	-0.91845703	+60.33691406	-13.95263672	-39.94628906	+1712	+8.05957031	-6.09960938	-0.52734375	+11.86523438	-11.53564453	+12.26074219	+1304	+6.48193359	-10.23925781	-0.83056641	+38.14453125	+9.00878906	-45.08789063	+1248
+1457971615.70630000	+8.31445313	-6.81591797	-0.91845703	+60.33691406	-13.95263672	-39.94628906	+1716	+8.05957031	-6.09960938	-0.52734375	+11.86523438	-11.53564453	+12.26074219	+1304	+6.48193359	-10.23925781	-0.83056641	+38.14453125	+9.00878906	-45.08789063	+1248
+1457971615.71460010	+8.31445313	-6.81591797	-0.91845703	+60.33691406	-13.95263672	-39.94628906	+1716	+8.05957031	-6.09960938	-0.52734375	+11.86523438	-11.53564453	+12.26074219	+1304	+6.47753906	-10.23925781	-0.83496094	+38.14453125	+9.00878906	-45.08789063	+1248
+1457971615.71880010	+8.31445313	-6.81591797	-0.91845703	+60.33691406	-13.95263672	-39.94628906	+1716	+8.05957031	-6.09960938	-0.52734375	+11.86523438	-11.53564453	+12.26074219	+1304	+6.47753906	-10.23925781	-0.83496094	+38.14453125	+9.00878906	-45.06591797	+1248
+1457971615.73130010	+8.31005859	-6.82031250	-0.91845703	+60.31494141	-13.93066406	-39.94628906	+1716	+8.05957031	-6.09960938	-0.52734375	+11.86523438	-11.53564453	+12.26074219	+1304	+6.47753906	-10.24365234	-0.83496094	+38.12255859	+9.00878906	-45.06591797	+1248
+1457971615.73540000	+8.31005859	-6.82031250	-0.91845703	+60.31494141	-13.90869141	-39.94628906	+1716	+8.05957031	-6.09960938	-0.52734375	+11.86523438	-11.53564453	+12.26074219	+1304	+6.47314453	-10.24365234	-0.83935547	+38.10058594	+9.00878906	-45.06591797	+1248
+1457971615.74379990	+8.31005859	-6.82031250	-0.92285156	+60.31494141	-13.90869141	-39.96826172	+1712	+8.05957031	-6.09960938	-0.52734375	+11.86523438	-11.53564453	+12.23876953	+1304	+6.46875000	-10.24365234	-0.83935547	+38.07861328	+9.03076172	-45.04394531	+1248
+1457971615.74790000	+8.31005859	-6.82031250	-0.92285156	+60.29296875	-13.90869141	-39.96826172	+1712	+8.05957031	-6.10400391	-0.52734375	+11.86523438	-11.53564453	+12.23876953	+1304	+6.46875000	-10.24365234	-0.84375000	+38.07861328	+9.03076172	-45.04394531	+1248
+1457971615.75630000	+8.31005859	-6.82031250	-0.92285156	+60.29296875	-13.88671875	-39.96826172	+1712	+8.05957031	-6.10400391	-0.52734375	+11.86523438	-11.53564453	+12.23876953	+1304	+6.46435547	-10.24804688	-0.84375000	+38.05664063	+9.03076172	-45.02197266	+1248
+1457971615.76460000	+8.31005859	-6.82031250	-0.92285156	+60.31494141	-13.88671875	-39.96826172	+1712	+8.05957031	-6.10400391	-0.52734375	+11.88720703	-11.51367188	+12.23876953	+1304	+6.46435547	-10.24804688	-0.84375000	+38.03466797	+9.03076172	-45.02197266	+1244
+1457971615.76880000	+8.31005859	-6.82031250	-0.92285156	+60.31494141	-13.86474609	-39.96826172	+1712	+8.05957031	-6.10400391	-0.52734375	+11.88720703	-11.51367188	+12.23876953	+1304	+6.46435547	-10.24804688	-0.84375000	+38.03466797	+9.03076172	-45.04394531	+1244
+1457971615.77710010	+8.31005859	-6.82031250	-0.92285156	+60.31494141	-13.86474609	-39.99023438	+1712	+8.05957031	-6.10400391	-0.52734375	+11.88720703	-11.51367188	+12.23876953	+1304	+6.46435547	-10.24804688	-0.84375000	+38.03466797	+9.03076172	-45.04394531	+1240
+1457971615.78539990	+8.31005859	-6.82031250	-0.92285156	+60.33691406	-13.86474609	-39.99023438	+1712	+8.05957031	-6.10400391	-0.52734375	+11.88720703	-11.51367188	+12.21679688	+1304	+6.46435547	-10.24804688	-0.84375000	+38.05664063	+9.05273438	-45.06591797	+1240
+1457971615.79370000	+8.31005859	-6.82031250	-0.92285156	+60.33691406	-13.86474609	-40.01220703	+1708	+8.05957031	-6.10400391	-0.52734375	+11.88720703	-11.53564453	+12.21679688	+1304	+6.46875000	-10.24804688	-0.83935547	+38.07861328	+9.05273438	-45.08789063	+1240
+1457971615.80209990	+8.31005859	-6.82031250	-0.92285156	+60.33691406	-13.86474609	-40.01220703	+1708	+8.05957031	-6.10400391	-0.52734375	+11.88720703	-11.53564453	+12.21679688	+1304	+6.46875000	-10.24804688	-0.83935547	+38.07861328	+9.05273438	-45.08789063	+1240
+1457971615.81040000	+8.31005859	-6.82031250	-0.92285156	+60.35888672	-13.86474609	-40.03417969	+1708	+8.05957031	-6.10400391	-0.53173828	+11.88720703	-11.53564453	+12.21679688	+1304	+6.46875000	-10.24804688	-0.83935547	+38.10058594	+9.05273438	-45.10986328	+1240
+1457971615.81870010	+8.31005859	-6.82031250	-0.92285156	+60.35888672	-13.86474609	-40.03417969	+1708	+8.05957031	-6.10400391	-0.53173828	+11.88720703	-11.53564453	+12.21679688	+1304	+6.46875000	-10.24804688	-0.83935547	+38.10058594	+9.05273438	-45.10986328	+1236
+1457971615.82710000	+8.31005859	-6.82470703	-0.92285156	+60.35888672	-13.86474609	-40.03417969	+1708	+8.05957031	-6.10400391	-0.53173828	+11.88720703	-11.53564453	+12.19482422	+1308	+6.46875000	-10.24804688	-0.83935547	+38.10058594	+9.05273438	-45.10986328	+1236
+1457971615.86040000	+8.30566406	-6.82470703	-0.92285156	+60.35888672	-13.82080078	-40.05615234	+1708	+8.05517578	-6.10839844	-0.53173828	+11.90917969	-11.51367188	+12.15087891	+1308	+6.45996094	-10.25683594	-0.84814453	+38.05664063	+9.07470703	-45.06591797	+1236
+1457971615.86450000	+8.30566406	-6.82470703	-0.92724609	+60.35888672	-13.82080078	-40.05615234	+1708	+8.05517578	-6.10839844	-0.53173828	+11.90917969	-11.51367188	+12.15087891	+1308	+6.45996094	-10.25683594	-0.84814453	+38.03466797	+9.09667969	-45.06591797	+1236
+1457971615.86870000	+8.30566406	-6.82470703	-0.92724609	+60.35888672	-13.82080078	-40.05615234	+1708	+8.05517578	-6.10839844	-0.53173828	+11.90917969	-11.51367188	+12.12890625	+1308	+6.45556641	-10.25683594	-0.84814453	+38.03466797	+9.09667969	-45.04394531	+1232
+1457971615.87700010	+8.30566406	-6.82470703	-0.92724609	+60.35888672	-13.79882813	-40.05615234	+1708	+8.05517578	-6.10839844	-0.53173828	+11.93115234	-11.51367188	+12.12890625	+1308	+6.45556641	-10.26123047	-0.85253906	+38.01269531	+9.09667969	-45.04394531	+1232
+1457971615.88540010	+8.30566406	-6.82470703	-0.92724609	+60.38085938	-13.79882813	-40.05615234	+1708	+8.05517578	-6.10839844	-0.53173828	+11.93115234	-11.51367188	+12.10693359	+1308	+6.45117188	-10.26123047	-0.85253906	+38.03466797	+9.11865234	-45.04394531	+1228
+1457971615.89369990	+8.30566406	-6.82470703	-0.92724609	+60.40283203	-13.79882813	-40.07812500	+1708	+8.05517578	-6.10839844	-0.53613281	+11.93115234	-11.51367188	+12.10693359	+1308	+6.45556641	-10.26123047	-0.85253906	+38.03466797	+9.11865234	-45.06591797	+1224
+1457971615.90200000	+8.30566406	-6.82470703	-0.92724609	+60.42480469	-13.79882813	-40.10009766	+1708	+8.05078125	-6.10839844	-0.53613281	+11.95312500	-11.51367188	+12.08496094	+1308	+6.45556641	-10.26123047	-0.85253906	+38.07861328	+9.14062500	-45.08789063	+1224
+1457971615.90619990	+8.30566406	-6.82470703	-0.92724609	+60.44677734	-13.77685547	-40.10009766	+1708	+8.05078125	-6.11279297	-0.53613281	+11.95312500	-11.51367188	+12.08496094	+1308	+6.45996094	-10.26123047	-0.84814453	+38.07861328	+9.14062500	-45.10986328	+1224
+1457971615.91039990	+8.30566406	-6.82470703	-0.92724609	+60.46875000	-13.77685547	-40.12207031	+1708	+8.05078125	-6.11279297	-0.53613281	+11.97509766	-11.51367188	+12.08496094	+1308	+6.45996094	-10.26123047	-0.84814453	+38.10058594	+9.14062500	-45.13183594	+1224
+1457971615.91450000	+8.30566406	-6.82470703	-0.92724609	+60.49072266	-13.77685547	-40.14404297	+1708	+8.05078125	-6.11279297	-0.53613281	+11.97509766	-11.53564453	+12.08496094	+1308	+6.46435547	-10.26123047	-0.84375000	+38.12255859	+9.16259766	-45.13183594	+1224
+1457971615.92290000	+8.30566406	-6.82910156	-0.93164063	+60.53466797	-13.73291016	-40.18798828	+1708	+8.05078125	-6.11279297	-0.54052734	+11.99707031	-11.53564453	+12.06298828	+1308	+6.46875000	-10.26123047	-0.84375000	+38.16650391	+9.18457031	-45.17578125	+1224
+1457971615.92700000	+8.30566406	-6.82910156	-0.93164063	+60.55664063	-13.71093750	-40.20996094	+1708	+8.05078125	-6.11279297	-0.54052734	+11.99707031	-11.53564453	+12.04101563	+1308	+6.46875000	-10.26123047	-0.83935547	+38.16650391	+9.18457031	-45.19775391	+1224
+1457971615.93120000	+8.30566406	-6.82910156	-0.93164063	+60.57861328	-13.68896484	-40.23193359	+1708	+8.05078125	-6.11279297	-0.54052734	+12.01904297	-11.53564453	+12.04101563	+1308	+6.47314453	-10.26123047	-0.83935547	+38.18847656	+9.20654297	-45.21972656	+1224
+1457971615.93950010	+8.30566406	-6.83789063	-0.94042969	+60.62255859	-13.60107422	-40.29785156	+1708	+8.05078125	-6.11718750	-0.54492188	+12.04101563	-11.51367188	+11.97509766	+1312	+6.47314453	-10.26123047	-0.83496094	+38.21044922	+9.25048828	-45.24169922	+1228
+1457971615.94779990	+8.30126953	-6.84228516	-0.94921875	+60.64453125	-13.44726563	-40.38574219	+1712	+8.04638672	-6.12158203	-0.55371094	+12.08496094	-11.46972656	+11.88720703	+1312	+6.47753906	-10.26562500	-0.83496094	+38.23242188	+9.31640625	-45.26367188	+1228
+1457971615.95199990	+8.30126953	-6.84667969	-0.95361328	+60.64453125	-13.35937500	-40.40771484	+1712	+8.04638672	-6.12597656	-0.55810547	+12.10693359	-11.44775391	+11.82128906	+1312	+6.47314453	-10.27001953	-0.83496094	+38.21044922	+9.33837891	-45.28564453	+1228
+1457971615.95619990	+8.30126953	-6.85107422	-0.95800781	+60.64453125	-13.24951172	-40.42968750	+1716	+8.04638672	-6.13037109	-0.56250000	+12.10693359	-11.42578125	+11.77734375	+1312	+6.47314453	-10.27001953	-0.83935547	+38.18847656	+9.38232422	-45.26367188	+1228
+1457971615.96450000	+8.29687500	-6.86425781	-0.97558594	+60.60058594	-13.00781250	-40.47363281	+1716	+8.04638672	-6.13916016	-0.58007813	+12.15087891	-11.31591797	+11.57958984	+1316	+6.46435547	-10.27880859	-0.84375000	+38.12255859	+9.51416016	-45.24169922	+1228
+1457971615.97280000	+8.29687500	-6.87304688	-0.99316406	+60.53466797	-12.76611328	-40.49560547	+1716	+8.04638672	-6.14794922	-0.60205078	+12.15087891	-11.16210938	+11.38183594	+1320	+6.45556641	-10.29199219	-0.85253906	+38.03466797	+9.66796875	-45.17578125	+1228
+1457971615.98120000	+8.29248047	-6.88623047	-1.01074219	+60.46875000	-12.52441406	-40.49560547	+1716	+8.04638672	-6.15673828	-0.61962891	+12.15087891	-10.98632813	+11.16210938	+1320	+6.44677734	-10.30078125	-0.86132813	+37.90283203	+9.82177734	-45.10986328	+1228
+1457971615.98530010	+8.29248047	-6.89062500	-1.01953125	+60.42480469	-12.37060547	-40.51757813	+1716	+8.04638672	-6.16113281	-0.63281250	+12.12890625	-10.87646484	+11.03027344	+1324	+6.44238281	-10.30517578	-0.86572266	+37.83691406	+9.90966797	-45.06591797	+1228
+1457971615.99370000	+8.29687500	-6.89941406	-1.04150391	+60.33691406	-12.10693359	-40.53955078	+1712	+8.04638672	-6.16992188	-0.65478516	+12.10693359	-10.70068359	+10.81054688	+1324	+6.43798828	-10.31396484	-0.87451172	+37.72705078	+10.08544922	-45.02197266	+1224
+1457971616.00200010	+8.29687500	-6.90820313	-1.06347656	+60.27099609	-11.84326172	-40.56152344	+1704	+8.05078125	-6.17431641	-0.68115234	+12.10693359	-10.50292969	+10.56884766	+1320	+6.43798828	-10.31835938	-0.88330078	+37.66113281	+10.26123047	-44.97802734	+1216
+1457971616.01029990	+8.30126953	-6.91259766	-1.08984375	+60.20507813	-11.57958984	-40.64941406	+1700	+8.05078125	-6.17431641	-0.70751953	+12.12890625	-10.30517578	+10.34912109	+1320	+6.44677734	-10.31835938	-0.89208984	+37.63916016	+10.41503906	-44.97802734	+1212
+1457971616.01860000	+8.31005859	-6.91699219	-1.11181641	+60.16113281	-11.33789063	-40.75927734	+1692	+8.05078125	-6.17431641	-0.73828125	+12.17285156	-10.15136719	+10.08544922	+1316	+6.45556641	-10.31396484	-0.89648438	+37.63916016	+10.54687500	-45.02197266	+1208
+1457971616.02280000	+8.31005859	-6.92138672	-1.12939453	+60.09521484	-11.18408203	-40.84716797	+1688	+8.05078125	-6.16992188	-0.75585938	+12.28271484	-10.08544922	+9.93164063	+1316	+6.46435547	-10.31396484	-0.90527344	+37.66113281	+10.59082031	-45.04394531	+1208
+1457971616.02700000	+8.31884766	-6.92138672	-1.13818359	+60.09521484	-11.07421875	-41.00097656	+1684	+8.04638672	-6.16552734	-0.76904297	+12.39257813	-10.06347656	+9.75585938	+1312	+6.47314453	-10.30957031	-0.90966797	+37.68310547	+10.63476563	-45.10986328	+1208
+1457971616.03110000	+8.32324219	-6.92138672	-1.16015625	+60.05126953	-11.00830078	-41.06689453	+1680	+8.04638672	-6.16552734	-0.79101563	+12.48046875	-9.99755859	+9.66796875	+1308	+6.48632813	-10.30517578	-0.91406250	+37.68310547	+10.65673828	-45.17578125	+1208
+1457971616.03530000	+8.32763672	-6.92578125	-1.17773438	+59.96337891	-10.85449219	-41.22070313	+1676	+8.04638672	-6.15234375	-0.81738281	+12.70019531	-9.97558594	+9.47021484	+1308	+6.49511719	-10.30078125	-0.93164063	+37.70507813	+10.67871094	-45.21972656	+1212
+1457971616.03950000	+8.33642578	-6.92138672	-1.19091797	+59.94140625	-10.76660156	-41.46240234	+1672	+8.04199219	-6.14355469	-0.83496094	+12.91992188	-10.01953125	+9.27246094	+1304	+6.50830078	-10.29638672	-0.94042969	+37.70507813	+10.67871094	-45.32958984	+1212
+1457971616.04360010	+8.34521484	-6.92138672	-1.21728516	+59.89746094	-10.70068359	-41.57226563	+1668	+8.03759766	-6.13476563	-0.86572266	+13.09570313	-9.99755859	+9.16259766	+1304	+6.52148438	-10.28759766	-0.95800781	+37.70507813	+10.65673828	-45.41748047	+1216
+1457971616.04780010	+8.34960938	-6.93017578	-1.23925781	+59.72167969	-10.54687500	-41.81396484	+1664	+8.03759766	-6.11718750	-0.90087891	+13.46923828	-10.01953125	+8.92089844	+1308	+6.53906250	-10.27880859	-0.99316406	+37.68310547	+10.61279297	-45.54931641	+1224
+1457971616.05200000	+8.36279297	-6.92578125	-1.25683594	+59.65576172	-10.43701172	-42.12158203	+1656	+8.03759766	-6.10400391	-0.92285156	+13.77685547	-10.12939453	+8.67919922	+1304	+6.55224609	-10.27441406	-1.01953125	+37.59521484	+10.56884766	-45.74707031	+1228
+1457971616.05609990	+8.38037109	-6.92578125	-1.29199219	+59.54589844	-10.37109375	-42.29736328	+1656	+8.03320313	-6.09082031	-0.96679688	+14.06250000	-10.10742188	+8.56933594	+1304	+6.56103516	-10.26562500	-1.05029297	+37.50732422	+10.48095703	-45.83496094	+1232
+1457971616.06450010	+8.40234375	-6.93457031	-1.34472656	+59.15039063	-10.08544922	-42.97851563	+1640	+8.02880859	-6.05126953	-1.02832031	+14.87548828	-10.30517578	+8.04199219	+1308	+6.58300781	-10.25244141	-1.14697266	+37.13378906	+10.28320313	-46.18652344	+1236
+1457971616.07279990	+8.43750000	-6.94775391	-1.42822266	+58.64501953	-9.82177734	-43.59375000	+1636	+8.02880859	-6.01611328	-1.12500000	+15.71044922	-10.39306641	+7.64648438	+1316	+6.59619141	-10.23925781	-1.25244141	+36.76025391	+10.10742188	-46.31835938	+1244
+1457971616.08110000	+8.49023438	-6.94335938	-1.51611328	+58.20556641	-9.53613281	-44.36279297	+1648	+8.03320313	-5.96337891	-1.22607422	+16.69921875	-10.56884766	+7.16308594	+1328	+6.61376953	-10.22167969	-1.35791016	+36.27685547	+9.93164063	-46.62597656	+1256
+1457971616.08940010	+8.53417969	-6.95654297	-1.61279297	+57.48046875	-9.14062500	-45.24169922	+1660	+8.03759766	-5.91503906	-1.33154297	+17.66601563	-10.78857422	+6.52587891	+1344	+6.64453125	-10.20410156	-1.47216797	+35.70556641	+9.82177734	-47.02148438	+1276
+1457971616.09780000	+8.59570313	-6.96972656	-1.73144531	+56.68945313	-8.76708984	-46.12060547	+1684	+8.05078125	-5.86230469	-1.46777344	+18.61083984	-10.89843750	+5.99853516	+1364	+6.67529297	-10.18212891	-1.61279297	+35.09033203	+9.71191406	-47.30712891	+1308
+1457971616.10190010	+8.63085938	-6.96533203	-1.79296875	+56.33789063	-8.54736328	-46.58203125	+1700	+8.05957031	-5.82714844	-1.52929688	+19.18212891	-11.00830078	+5.71289063	+1376	+6.69726563	-10.16015625	-1.67431641	+34.80468750	+9.64599609	-47.54882813	+1324
+1457971616.10610010	+8.67480469	-6.96093750	-1.85449219	+56.00830078	-8.37158203	-47.08740234	+1720	+8.07714844	-5.79199219	-1.60400391	+19.77539063	-11.09619141	+5.44921875	+1392	+6.72363281	-10.14257813	-1.74902344	+34.49707031	+9.55810547	-47.76855469	+1340
+1457971616.11030010	+8.70996094	-6.97412109	-1.92041016	+55.43701172	-8.15185547	-47.59277344	+1732	+8.08593750	-5.77001953	-1.67871094	+20.14892578	-11.16210938	+5.11962891	+1400	+6.75439453	-10.12939453	-1.81933594	+34.16748047	+9.53613281	-48.03222656	+1360
+1457971616.11439990	+8.75390625	-6.96972656	-1.99511719	+55.04150391	-7.93212891	-48.07617188	+1756	+8.10351563	-5.73046875	-1.75341797	+20.69824219	-11.25000000	+4.83398438	+1416	+6.78515625	-10.10302734	-1.88525391	+33.85986328	+9.49218750	-48.36181641	+1380
+1457971616.11859990	+8.80664063	-6.96533203	-2.05664063	+54.64599609	-7.73437500	-48.69140625	+1776	+8.12988281	-5.69091797	-1.83251953	+21.31347656	-11.35986328	+4.54833984	+1432	+6.82031250	-10.07666016	-1.95996094	+33.53027344	+9.40429688	-48.64746094	+1400
+1457971616.12280010	+8.84619141	-6.97412109	-2.13134766	+54.05273438	-7.53662109	-49.21875000	+1792	+8.14306641	-5.66894531	-1.91162109	+21.64306641	-11.40380859	+4.21875000	+1440	+6.85986328	-10.05908203	-2.03027344	+33.17871094	+9.36035156	-48.99902344	+1420
+1457971616.12690000	+8.89892578	-6.96093750	-2.21044922	+53.61328125	-7.33886719	-49.65820313	+1820	+8.16503906	-5.62060547	-1.99951172	+22.21435547	-11.49169922	+3.95507813	+1460	+6.90380859	-10.02392578	-2.10058594	+32.87109375	+9.29443359	-49.35058594	+1440
+1457971616.13109990	+8.96044922	-6.95654297	-2.27636719	+53.17382813	-7.18505859	-50.29541016	+1840	+8.20019531	-5.57666016	-2.07861328	+22.80761719	-11.62353516	+3.62548828	+1476	+6.94775391	-9.99316406	-2.17968750	+32.56347656	+9.18457031	-49.70214844	+1464
+1457971616.13529990	+9.00878906	-6.96093750	-2.35107422	+52.53662109	-7.00927734	-50.84472656	+1856	+8.22216797	-5.55029297	-2.16650391	+23.11523438	-11.68945313	+3.27392578	+1488	+6.99169922	-9.96679688	-2.25000000	+32.18994141	+9.09667969	-50.09765625	+1484
+1457971616.13940000	+9.07031250	-6.94775391	-2.43896484	+52.03125000	-6.83349609	-51.32812500	+1884	+8.25292969	-5.50195313	-2.25878906	+23.66455078	-11.75537109	+2.98828125	+1508	+7.04443359	-9.92285156	-2.32470703	+31.88232422	+8.96484375	-50.51513672	+1504
+1457971616.14360000	+9.14062500	-6.93457031	-2.50048828	+51.54785156	-6.72363281	-52.05322266	+1904	+8.29687500	-5.44921875	-2.34228516	+24.25781250	-11.93115234	+2.59277344	+1524	+7.10156250	-9.88769531	-2.39941406	+31.53076172	+8.78906250	-50.95458984	+1528
+1457971616.15190010	+9.26367188	-6.91259766	-2.66748047	+50.29541016	-6.48193359	-53.02001953	+1948	+8.36718750	-5.36572266	-2.52685547	+25.11474609	-12.08496094	+1.82373047	+1556	+7.21142578	-9.80859375	-2.54882813	+30.78369141	+8.45947266	-51.85546875	+1568
+1457971616.15610000	+9.34277344	-6.89941406	-2.72900391	+49.72412109	-6.41601563	-53.74511719	+1968	+8.41992188	-5.30859375	-2.60595703	+25.70800781	-12.30468750	+1.34033203	+1572	+7.27294922	-9.76464844	-2.62353516	+30.41015625	+8.19580078	-52.29492188	+1588
+1457971616.16030000	+9.40869141	-6.89501953	-2.79931641	+48.97705078	-6.35009766	-54.29443359	+1984	+8.45947266	-5.27343750	-2.69824219	+26.01562500	-12.39257813	+0.85693359	+1584	+7.32128906	-9.72949219	-2.69824219	+29.90478516	+7.97607422	-52.75634766	+1604
+1457971616.16440010	+9.48339844	-6.87304688	-2.88720703	+48.33984375	-6.28417969	-54.71191406	+2012	+8.50781250	-5.21191406	-2.79931641	+26.54296875	-12.48046875	+0.46142578	+1608	+7.38281250	-9.67236328	-2.78173828	+29.55322266	+7.71240234	-53.17382813	+1628
+1457971616.16860010	+9.57128906	-6.85546875	-2.94433594	+47.70263672	-6.28417969	-55.43701172	+2028	+8.56933594	-5.15478516	-2.87841797	+27.13623047	-12.72216797	-0.15380859	+1628	+7.44873047	-9.62402344	-2.85644531	+29.15771484	+7.36083984	-53.61328125	+1648
+1457971616.17269990	+9.64160156	-6.84228516	-3.01025391	+46.91162109	-6.30615234	-55.98632813	+2048	+8.62207031	-5.10644531	-2.96630859	+27.50976563	-12.87597656	-0.70312500	+1640	+7.50146484	-9.58007813	-2.93554688	+28.60839844	+7.05322266	-54.07470703	+1668
+1457971616.17689990	+9.72509766	-6.81591797	-3.09375000	+46.20849609	-6.28417969	-56.42578125	+2072	+8.67919922	-5.04052734	-3.06298828	+28.03710938	-12.96386719	-1.18652344	+1668	+7.56298828	-9.52294922	-3.02343750	+28.19091797	+6.72363281	-54.47021484	+1692
+1457971616.18109990	+9.81738281	-6.79394531	-3.14208984	+45.48339844	-6.37207031	-57.19482422	+2092	+8.74951172	-4.97460938	-3.13769531	+28.63037109	-13.24951172	-1.91162109	+1688	+7.62890625	-9.47021484	-3.09814453	+27.72949219	+6.30615234	-54.93164063	+1716
+1457971616.18940000	+9.98876953	-6.75000000	-3.27832031	+43.87939453	-6.52587891	-58.16162109	+2140	+8.87255859	-4.84277344	-3.31787109	+29.55322266	-13.57910156	-3.05419922	+1732	+7.74316406	-9.36035156	-3.26953125	+26.71875000	+5.53710938	-55.74462891	+1760
+1457971616.19359990	+10.08544922	-6.72363281	-3.32226563	+43.06640625	-6.67968750	-58.82080078	+2160	+8.95166016	-4.77246094	-3.38378906	+30.14648438	-13.93066406	-3.86718750	+1752	+7.81347656	-9.29882813	-3.34423828	+26.23535156	+5.05371094	-56.16210938	+1788
+1457971616.19770000	+10.17333984	-6.69726563	-3.37500000	+42.23144531	-6.85546875	-59.39208984	+2184	+9.02197266	-4.70654297	-3.46289063	+30.56396484	-14.17236328	-4.50439453	+1772	+7.86621094	-9.24609375	-3.42773438	+25.62011719	+4.63623047	-56.57958984	+1808
+1457971616.20610000	+10.37109375	-6.64013672	-3.46728516	+40.56152344	-7.25097656	-60.62255859	+2232	+9.18017578	-4.54833984	-3.60791016	+31.61865234	-14.76562500	-5.93261719	+1820	+8.00683594	-9.10986328	-3.59033203	+24.71923828	+3.60351563	-57.34863281	+1868
+1457971616.21020010	+10.46337891	-6.60058594	-3.51123047	+39.70458984	-7.55859375	-61.19384766	+2256	+9.25927734	-4.47363281	-3.67822266	+32.05810547	-15.09521484	-6.54785156	+1844	+8.06396484	-9.05273438	-3.66503906	+24.10400391	+3.09814453	-57.78808594	+1892
+1457971616.21440010	+10.56005859	-6.56982422	-3.56396484	+38.82568359	-7.77832031	-61.65527344	+2284	+9.34277344	-4.39013672	-3.76171875	+32.51953125	-15.33691406	-7.11914063	+1872	+8.13867188	-8.97802734	-3.75292969	+23.68652344	+2.59277344	-58.07373047	+1928
+1457971616.21860000	+10.66552734	-6.53906250	-3.59033203	+37.92480469	-8.10791016	-62.31445313	+2308	+9.43505859	-4.31103516	-3.80566406	+33.04687500	-15.79833984	-7.99804688	+1888	+8.21777344	-8.90771484	-3.81884766	+23.22509766	+1.97753906	-58.53515625	+1956
+1457971616.22270010	+10.76220703	-6.49951172	-3.62548828	+37.06787109	-8.48144531	-62.84179688	+2332	+9.52294922	-4.23193359	-3.87158203	+33.42041016	-16.19384766	-8.56933594	+1912	+8.28369141	-8.84179688	-3.88476563	+22.63183594	+1.40625000	-58.95263672	+1980
+1457971616.23110010	+10.96875000	-6.42919922	-3.68261719	+35.26611328	-9.25048828	-63.91845703	+2380	+9.70751953	-4.06933594	-3.98144531	+34.21142578	-16.98486328	-9.99755859	+1952	+8.45507813	-8.67919922	-4.02099609	+21.84082031	+0.10986328	-59.67773438	+2044
+1457971616.23519990	+11.06542969	-6.37646484	-3.70898438	+34.43115234	-9.71191406	-64.37988281	+2404	+9.79980469	-3.97705078	-4.03857422	+34.56298828	-17.44628906	-10.54687500	+1972	+8.52978516	-8.60888672	-4.07812500	+21.31347656	-0.54931641	-60.09521484	+2068
+1457971616.23939990	+11.17089844	-6.34130859	-3.74414063	+33.50830078	-10.15136719	-64.77539063	+2428	+9.89208984	-3.89794922	-4.10449219	+34.84863281	-17.79785156	-11.14013672	+1988	+8.61767578	-8.51660156	-4.15283203	+20.96191406	-1.20849609	-60.33691406	+2100
+1457971616.24350000	+11.27197266	-6.30615234	-3.75292969	+32.60742188	-10.65673828	-65.32470703	+2452	+9.99316406	-3.81884766	-4.13525391	+35.17822266	-18.32519531	-11.93115234	+2000	+8.71875000	-8.43310547	-4.20117188	+20.58837891	-1.99951172	-60.77636719	+2124
+1457971616.25190000	+11.47412109	-6.21386719	-3.79248047	+30.91552734	-11.73339844	-66.09375000	+2488	+10.18652344	-3.65185547	-4.24072266	+35.66162109	-19.24804688	-13.07373047	+2028	+8.89892578	-8.26171875	-4.30664063	+19.77539063	-3.49365234	-61.45751953	+2168
+1457971616.25600000	+11.57519531	-6.16992188	-3.80126953	+30.01464844	-12.26074219	-66.51123047	+2508	+10.28759766	-3.57275391	-4.27148438	+35.92529297	-19.75341797	-13.84277344	+2036	+9.00000000	-8.17382813	-4.34619141	+19.44580078	-4.32861328	-61.85302734	+2188
+1457971616.26020000	+11.67626953	-6.10400391	-3.81445313	+29.26757813	-12.87597656	-66.81884766	+2528	+10.38867188	-3.47607422	-4.31542969	+36.18896484	-20.28076172	-14.39208984	+2048	+9.08789063	-8.09033203	-4.38574219	+19.02832031	-5.14160156	-62.20458984	+2200
+1457971616.26440000	+11.77734375	-6.06005859	-3.83203125	+28.43261719	-13.44726563	-67.10449219	+2540	+10.48974609	-3.40136719	-4.36376953	+36.34277344	-20.69824219	-14.98535156	+2056	+9.18896484	-7.99365234	-4.43847656	+18.72070313	-5.91064453	-62.42431641	+2220
+1457971616.26850010	+11.87402344	-6.01171875	-3.83203125	+27.59765625	-14.04052734	-67.45605469	+2556	+10.59082031	-3.31787109	-4.39013672	+36.54052734	-21.22558594	-15.73242188	+2060	+9.29003906	-7.89697266	-4.47363281	+18.41308594	-6.78955078	-62.73193359	+2232
+1457971616.27690010	+12.06298828	-5.89306641	-3.84082031	+26.10351563	-15.33691406	-67.98339844	+2588	+10.79736328	-3.14648438	-4.46044922	+36.93603516	-22.21435547	-16.98486328	+2072	+9.47460938	-7.70800781	-4.55712891	+17.70996094	-8.39355469	-63.23730469	+2252
+1457971616.28099990	+12.15527344	-5.84033203	-3.83642578	+25.33447266	-15.97412109	-68.29101563	+2604	+10.89843750	-3.06298828	-4.47802734	+37.13378906	-22.74169922	-17.75390625	+2076	+9.58007813	-7.61132813	-4.58349609	+17.42431641	-9.25048828	-63.52294922	+2256
+1457971616.28520010	+12.24755859	-5.76562500	-3.82763672	+24.74121094	-16.67724609	-68.55468750	+2624	+11.00390625	-2.96191406	-4.50439453	+37.37548828	-23.29101563	-18.34716797	+2084	+9.66357422	-7.51904297	-4.60986328	+17.07275391	-10.08544922	-63.80859375	+2260
+1457971616.28940010	+12.34423828	-5.70849609	-3.82324219	+24.03808594	-17.33642578	-68.75244141	+2636	+11.10937500	-2.87841797	-4.53076172	+37.52929688	-23.73046875	-19.02832031	+2084	+9.76025391	-7.42236328	-4.65380859	+16.76513672	-10.83251953	-63.96240234	+2268
+1457971616.29349990	+12.43212891	-5.64697266	-3.81005859	+23.37890625	-17.99560547	-69.03808594	+2656	+11.21044922	-2.79052734	-4.53955078	+37.77099609	-24.23583984	-19.81933594	+2096	+9.85693359	-7.32568359	-4.68017578	+16.50146484	-11.62353516	-64.20410156	+2276
+1457971616.29769990	+12.52001953	-5.56347656	-3.79248047	+22.80761719	-18.72070313	-69.23583984	+2676	+11.31591797	-2.68066406	-4.55273438	+38.07861328	-24.76318359	-20.45654297	+2108	+9.94042969	-7.22900391	-4.70654297	+16.17187500	-12.39257813	-64.42382813	+2280
+1457971616.30189990	+12.60791016	-5.49755859	-3.78369141	+22.19238281	-19.37988281	-69.38964844	+2696	+11.42138672	-2.59277344	-4.56591797	+38.29833984	-25.24658203	-21.18164063	+2116	+10.02832031	-7.12792969	-4.74609375	+15.88623047	-13.09570313	-64.51171875	+2288
+1457971616.30600000	+12.69140625	-5.43164063	-3.75292969	+21.59912109	-20.10498047	-69.63134766	+2720	+11.52246094	-2.50048828	-4.56152344	+38.56201172	-25.75195313	-21.99462891	+2128	+10.12500000	-7.02685547	-4.76367188	+15.64453125	-13.86474609	-64.73144531	+2296
+1457971616.31020000	+12.77490234	-5.34375000	-3.72216797	+21.11572266	-20.91796875	-69.82910156	+2748	+11.62792969	-2.38623047	-4.56152344	+38.91357422	-26.32324219	-22.67578125	+2144	+10.20849609	-6.93017578	-4.78564453	+15.35888672	-14.61181641	-64.95117188	+2304
+1457971616.31440000	+12.86279297	-5.27343750	-3.69580078	+20.56640625	-21.64306641	-70.00488281	+2772	+11.73339844	-2.29394531	-4.56152344	+39.17724609	-26.80664063	-23.44482422	+2156	+10.29638672	-6.82910156	-4.81640625	+15.09521484	-15.29296875	-65.06103516	+2316
+1457971616.31850000	+12.94628906	-5.19873047	-3.65625000	+20.01708984	-22.43408203	-70.22460938	+2804	+11.83447266	-2.19726563	-4.54394531	+39.50683594	-27.31201172	-24.30175781	+2176	+10.38867188	-6.73242188	-4.82519531	+14.87548828	-16.06201172	-65.30273438	+2324
+1457971616.32270000	+13.02539063	-5.10644531	-3.61669922	+19.57763672	-23.22509766	-70.33447266	+2836	+11.93994141	-2.07421875	-4.53076172	+39.94628906	-27.88330078	-24.98291016	+2196	+10.47216797	-6.63134766	-4.83398438	+14.61181641	-16.80908203	-65.45654297	+2332
+1457971616.32680010	+13.10449219	-5.03173828	-3.58154297	+19.05029297	-23.99414063	-70.40039063	+2868	+12.04101563	-1.97753906	-4.51757813	+40.25390625	-28.38867188	-25.75195313	+2216	+10.56005859	-6.53027344	-4.86035156	+14.39208984	-17.49023438	-65.52246094	+2348
+1457971616.33100010	+13.18359375	-4.95263672	-3.53320313	+18.52294922	-24.80712891	-70.51025391	+2900	+12.13769531	-1.87646484	-4.49121094	+40.62744141	-28.89404297	-26.58691406	+2236	+10.65234375	-6.42919922	-4.86474609	+14.19433594	-18.25927734	-65.69824219	+2360
+1457971616.33520010	+13.25830078	-4.86035156	-3.48486328	+18.08349609	-25.64208984	-70.55419922	+2940	+12.23437500	-1.74902344	-4.46484375	+41.11083984	-29.46533203	-27.29003906	+2260	+10.73583984	-6.32373047	-4.86914063	+13.97460938	-19.05029297	-65.78613281	+2376
+1457971616.33929990	+13.32861328	-4.78564453	-3.43652344	+17.51220703	-26.47705078	-70.55419922	+2972	+12.33105469	-1.65673828	-4.43847656	+41.46240234	-29.99267578	-28.10302734	+2280	+10.82373047	-6.21826172	-4.88232422	+13.75488281	-19.79736328	-65.85205078	+2392
+1457971616.34349990	+13.40332031	-4.71093750	-3.38378906	+16.94091797	-27.35595703	-70.59814453	+3008	+12.42333984	-1.55566406	-4.40332031	+41.83593750	-30.52001953	-28.93798828	+2300	+10.91601563	-6.11718750	-4.87353516	+13.57910156	-20.65429688	-65.98388672	+2408
+1457971616.34770010	+13.47363281	-4.61865234	-3.32666016	+16.47949219	-28.23486328	-70.51025391	+3048	+12.51562500	-1.43701172	-4.36816406	+42.34130859	-31.11328125	-29.61914063	+2324	+11.00390625	-6.01171875	-4.86914063	+13.38134766	-21.51123047	-66.04980469	+2428
+1457971616.35180000	+13.54394531	-4.54833984	-3.27392578	+15.90820313	-29.09179688	-70.40039063	+3084	+12.60791016	-1.34033203	-4.33300781	+42.69287109	-31.64062500	-30.41015625	+2340	+11.09179688	-5.90625000	-4.86914063	+13.16162109	-22.32421875	-66.04980469	+2444
+1457971616.35599990	+13.60986328	-4.47363281	-3.21679688	+15.31494141	-29.94873047	-70.29052734	+3116	+12.69140625	-1.24365234	-4.29345703	+43.08837891	-32.14599609	-31.22314453	+2360	+11.18408203	-5.80517578	-4.85156250	+12.98583984	-23.22509766	-66.11572266	+2464
+1457971616.36019990	+13.66699219	-4.38574219	-3.15966797	+14.76562500	-30.78369141	-70.07080078	+3152	+12.77929688	-1.12939453	-4.25830078	+43.57177734	-32.69531250	-31.88232422	+2384	+11.27197266	-5.69531250	-4.83837891	+12.78808594	-24.12597656	-66.09375000	+2480
+1457971616.36430000	+13.72851563	-4.31982422	-3.11132813	+14.08447266	-31.59667969	-69.80712891	+3180	+12.86279297	-1.04150391	-4.21875000	+43.90136719	-33.20068359	-32.60742188	+2396	+11.35986328	-5.59423828	-4.82958984	+12.54638672	-24.98291016	-66.02783203	+2496
+1457971616.36850000	+13.78564453	-4.25390625	-3.05419922	+13.40332031	-32.40966797	-69.54345703	+3212	+12.94189453	-0.95361328	-4.17480469	+44.20898438	-33.70605469	-33.35449219	+2412	+11.44775391	-5.48876953	-4.81201172	+12.34863281	-25.92773438	-66.00585938	+2512
+1457971616.37270000	+13.83837891	-4.17480469	-2.99707031	+12.81005859	-33.28857422	-69.21386719	+3240	+13.02099609	-0.85253906	-4.13085938	+44.62646484	-34.25537109	-34.01367188	+2428	+11.53125000	-5.37890625	-4.79003906	+12.12890625	-26.87255859	-65.93994141	+2528
+1457971616.37680010	+13.89111328	-4.11328125	-2.93994141	+12.12890625	-34.10156250	-68.88427734	+3268	+13.10009766	-0.77343750	-4.08691406	+44.89013672	-34.78271484	-34.73876953	+2440	+11.61474609	-5.28222656	-4.77685547	+11.86523438	-27.75146484	-65.85205078	+2540
+1457971616.38520000	+13.99218750	-3.97705078	-2.82568359	+10.83251953	-35.72753906	-68.11523438	+3320	+13.24951172	-0.60205078	-3.99462891	+45.50537109	-35.85937500	-36.07910156	+2468	+11.77734375	-5.07568359	-4.71972656	+11.42578125	-29.66308594	-65.69824219	+2564
+1457971616.38930010	+14.03613281	-3.91552734	-2.77294922	+10.15136719	-36.49658203	-67.67578125	+3340	+13.32861328	-0.52734375	-3.95068359	+45.72509766	-36.36474609	-36.76025391	+2476	+11.85644531	-4.98339844	-4.70214844	+11.14013672	-30.54199219	-65.58837891	+2576
+1457971616.39350010	+14.08007813	-3.85400391	-2.71582031	+9.47021484	-37.22167969	-67.23632813	+3360	+13.39453125	-0.45263672	-3.89794922	+45.98876953	-36.89208984	-37.44140625	+2488	+11.93554688	-4.88232422	-4.67138672	+10.92041016	-31.42089844	-65.50048828	+2584
+1457971616.39759990	+14.11962891	-3.78369141	-2.65869141	+8.89892578	-38.03466797	-66.79687500	+3384	+13.46484375	-0.36474609	-3.84082031	+46.29638672	-37.46337891	-38.10058594	+2500	+12.00585938	-4.78125000	-4.64501953	+10.70068359	-32.32177734	-65.36865234	+2592
+1457971616.40179990	+14.15917969	-3.72656250	-2.59716797	+8.21777344	-38.78173828	-66.33544922	+3404	+13.53515625	-0.29443359	-3.78369141	+46.51611328	-38.01269531	-38.78173828	+2512	+12.08056641	-4.69335938	-4.61865234	+10.41503906	-33.15673828	-65.25878906	+2600
+1457971616.40599990	+14.19873047	-3.66943359	-2.54003906	+7.58056641	-39.55078125	-65.89599609	+3424	+13.59667969	-0.22412109	-3.72216797	+46.73583984	-38.58398438	-39.46289063	+2524	+12.15087891	-4.60107422	-4.58349609	+10.19531250	-34.03564453	-65.19287109	+2608
+1457971616.41010000	+14.23388672	-3.59912109	-2.46972656	+7.03125000	-40.38574219	-65.43457031	+3448	+13.66259766	-0.14501953	-3.65625000	+47.04345703	-39.19921875	-40.14404297	+2536	+12.21679688	-4.50439453	-4.54833984	+9.97558594	-34.91455078	-65.10498047	+2616
+1457971616.41430000	+14.27343750	-3.53759766	-2.40380859	+6.48193359	-41.17675781	-64.97314453	+3468	+13.73291016	-0.07470703	-3.59033203	+47.32910156	-39.81445313	-40.86914063	+2548	+12.28710938	-4.42529297	-4.52197266	+9.73388672	-35.72753906	-65.01708984	+2624
+1457971616.41849990	+14.30419922	-3.47607422	-2.33789063	+5.93261719	-41.94580078	-64.53369141	+3492	+13.79443359	+0.00000000	-3.51562500	+47.65869141	-40.40771484	-41.63818359	+2564	+12.35302734	-4.33740234	-4.48242188	+9.53613281	-36.54052734	-64.99511719	+2632
+1457971616.42260000	+14.33935547	-3.40576172	-2.26318359	+5.47119141	-42.75878906	-64.05029297	+3520	+13.85595703	+0.08349609	-3.44091797	+48.05419922	-41.06689453	-42.34130859	+2584	+12.41894531	-4.24511719	-4.44287109	+9.38232422	-37.37548828	-64.88525391	+2640
+1457971616.42680000	+14.37011719	-3.34863281	-2.19287109	+4.92187500	-43.52783203	-63.58886719	+3544	+13.91748047	+0.15380859	-3.36181641	+48.42773438	-41.68212891	-43.11035156	+2600	+12.48486328	-4.16601563	-4.41210938	+9.16259766	-38.16650391	-64.81933594	+2648
+1457971616.43100000	+14.39648438	-3.28710938	-2.12255859	+4.39453125	-44.31884766	-63.12744141	+3568	+13.97021484	+0.22851563	-3.27392578	+48.82324219	-42.31933594	-43.90136719	+2620	+12.54638672	-4.08691406	-4.37695313	+8.98681641	-38.91357422	-64.77539063	+2660
+1457971616.43510010	+14.42285156	-3.22119141	-2.04345703	+3.93310547	-45.15380859	-62.64404297	+3596	+14.02734375	+0.31640625	-3.18603516	+49.35058594	-43.00048828	-44.69238281	+2644	+12.60351563	-3.99902344	-4.33740234	+8.85498047	-39.70458984	-64.68750000	+2672
+1457971616.43930010	+14.44921875	-3.16406250	-1.96435547	+3.42773438	-45.96679688	-62.18261719	+3628	+14.08007813	+0.38671875	-3.08935547	+49.83398438	-43.70361328	-45.54931641	+2668	+12.66064453	-3.92871094	-4.29785156	+8.65722656	-40.45166016	-64.64355469	+2680
+1457971616.44350000	+14.47558594	-3.10693359	-1.88525391	+2.94433594	-46.75781250	-61.69921875	+3656	+14.13281250	+0.45703125	-3.00146484	+50.31738281	-44.34082031	-46.38427734	+2692	+12.72216797	-3.85400391	-4.25830078	+8.50341797	-41.24267578	-64.64355469	+2692
+1457971616.44759990	+14.50195313	-3.03662109	-1.81054688	+2.52685547	-47.57080078	-61.19384766	+3684	+14.18115234	+0.54052734	-2.90917969	+50.88867188	-44.97802734	-47.17529297	+2716	+12.77929688	-3.77490234	-4.21435547	+8.37158203	-42.03369141	-64.55566406	+2708
+1457971616.45180010	+14.52392578	-2.98388672	-1.73144531	+2.02148438	-48.33984375	-60.68847656	+3712	+14.23388672	+0.61083984	-2.81689453	+51.41601563	-45.61523438	-48.03222656	+2740	+12.83203125	-3.70458984	-4.17480469	+8.19580078	-42.78076172	-64.51171875	+2720
+1457971616.46009990	+14.56347656	-2.87402344	-1.58642578	+1.07666016	-49.81201172	-59.67773438	+3768	+14.31738281	+0.75585938	-2.64111328	+52.55859375	-46.82373047	-49.65820313	+2788	+12.94189453	-3.55957031	-4.09130859	+7.95410156	-44.25292969	-64.37988281	+2744
+1457971616.46429990	+14.58105469	-2.83007813	-1.51611328	+0.54931641	-50.53710938	-59.15039063	+3796	+14.35693359	+0.81298828	-2.55322266	+53.04199219	-47.43896484	-50.49316406	+2808	+12.98583984	-3.49804688	-4.05175781	+7.75634766	-44.95605469	-64.31396484	+2756
+1457971616.46849990	+14.59863281	-2.78613281	-1.45019531	+0.02197266	-51.17431641	-58.64501953	+3820	+14.39208984	+0.87011719	-2.47412109	+53.50341797	-47.96630859	-51.21826172	+2828	+13.03417969	-3.43652344	-4.01220703	+7.58056641	-45.65917969	-64.24804688	+2764
+1457971616.47260000	+14.61621094	-2.73779297	-1.38867188	-0.43945313	-51.83349609	-58.09570313	+3844	+14.42724609	+0.93603516	-2.39941406	+54.00878906	-48.49365234	-51.94335938	+2848	+13.08251953	-3.36621094	-3.97265625	+7.42675781	-46.36230469	-64.11621094	+2776
+1457971616.47680000	+14.62939453	-2.70263672	-1.32275391	-0.96679688	-52.49267578	-57.56835938	+3868	+14.46240234	+0.98437500	-2.32470703	+54.44824219	-49.04296875	-52.69042969	+2864	+13.12646484	-3.30908203	-3.93310547	+7.25097656	-47.04345703	-64.02832031	+2784
+1457971616.48090000	+14.64697266	-2.66748047	-1.27001953	-1.47216797	-53.06396484	-57.08496094	+3888	+14.49316406	+1.02832031	-2.25878906	+54.79980469	-49.50439453	-53.32763672	+2880	+13.17041016	-3.25195313	-3.88916016	+7.07519531	-47.74658203	-63.94042969	+2796
+1457971616.48510000	+14.66015625	-2.62353516	-1.22167969	-1.91162109	-53.61328125	-56.57958984	+3908	+14.52392578	+1.07666016	-2.20166016	+55.17333984	-49.96582031	-53.89892578	+2896	+13.20996094	-3.18603516	-3.84960938	+6.87744141	-48.40576172	-63.74267578	+2804
+1457971616.48930000	+14.67333984	-2.59716797	-1.16894531	-2.41699219	-54.14062500	-56.07421875	+3924	+14.55029297	+1.11181641	-2.14453125	+55.43701172	-50.40527344	-54.47021484	+2904	+13.24951172	-3.13769531	-3.81445313	+6.63574219	-49.02099609	-63.58886719	+2808
+1457971616.49340010	+14.68652344	-2.57519531	-1.12939453	-2.92236328	-54.60205078	-55.61279297	+3940	+14.57226563	+1.14257813	-2.09619141	+55.65673828	-50.82275391	-54.97558594	+2916	+13.28466797	-3.08496094	-3.77929688	+6.41601563	-49.61425781	-63.45703125	+2812
+1457971616.49760010	+14.69531250	-2.54443359	-1.08544922	-3.38378906	-55.08544922	-55.10742188	+3952	+14.59863281	+1.18212891	-2.04785156	+55.92041016	-51.24023438	-55.45898438	+2928	+13.31982422	-3.02343750	-3.74414063	+6.19628906	-50.16357422	-63.19335938	+2820
+1457971616.50180010	+14.70410156	-2.51806641	-1.04589844	-3.86718750	-55.54687500	-54.64599609	+3968	+14.61621094	+1.20849609	-2.00390625	+56.11816406	-51.65771484	-55.92041016	+2940	+13.35058594	-2.97949219	-3.71337891	+5.93261719	-50.71289063	-62.97363281	+2820
+1457971616.50589990	+14.71728516	-2.49609375	-1.01074219	-4.30664063	-55.96435547	-54.22851563	+3980	+14.63378906	+1.23046875	-1.95996094	+56.22802734	-52.07519531	-56.31591797	+2952	+13.38134766	-2.93115234	-3.67822266	+5.66894531	-51.24023438	-62.75390625	+2824
+1457971616.51430010	+14.73486328	-2.44775391	-0.94042969	-5.05371094	-56.86523438	-53.39355469	+4000	+14.67333984	+1.27880859	-1.88085938	+56.53564453	-52.93212891	-57.06298828	+2980	+13.44287109	-2.83886719	-3.61230469	+5.16357422	-52.25097656	-62.24853516	+2824
+1457971616.51840000	+14.73925781	-2.43017578	-0.90966797	-5.42724609	-57.26074219	-53.04199219	+4012	+14.68652344	+1.29638672	-1.84130859	+56.64550781	-53.34960938	-57.41455078	+2992	+13.46923828	-2.79931641	-3.57714844	+4.92187500	-52.75634766	-62.02880859	+2824
+1457971616.52259990	+14.74804688	-2.40380859	-0.87451172	-5.73486328	-57.70019531	-52.66845703	+4020	+14.70410156	+1.32275391	-1.80175781	+56.82128906	-53.81103516	-57.74414063	+3004	+13.49560547	-2.75097656	-3.54638672	+4.65820313	-53.17382813	-61.72119141	+2828
+1457971616.52679990	+14.75683594	-2.38183594	-0.83935547	-6.02050781	-58.11767578	-52.31689453	+4032	+14.72167969	+1.34472656	-1.76220703	+56.95312500	-54.27246094	-58.05175781	+3020	+13.52636719	-2.71582031	-3.52001953	+4.39453125	-53.59130859	-61.45751953	+2828
+1457971616.53090000	+14.76123047	-2.35986328	-0.81298828	-6.26220703	-58.53515625	-52.00927734	+4044	+14.73046875	+1.36230469	-1.71826172	+57.10693359	-54.77783203	-58.40332031	+3036	+13.54394531	-2.67626953	-3.49365234	+4.17480469	-53.96484375	-61.23779297	+2824
+1457971616.53510000	+14.76562500	-2.32910156	-0.77343750	-6.45996094	-58.99658203	-51.72363281	+4052	+14.74365234	+1.38867188	-1.66552734	+57.34863281	-55.32714844	-58.77685547	+3056	+13.57031250	-2.63671875	-3.46728516	+3.97705078	-54.36035156	-60.99609375	+2828
+1457971616.53930000	+14.77001953	-2.30712891	-0.73828125	-6.63574219	-59.47998047	-51.43798828	+4064	+14.75683594	+1.41503906	-1.61279297	+57.59033203	-55.87646484	-59.12841797	+3076	+13.59228516	-2.60156250	-3.44091797	+3.75732422	-54.73388672	-60.79833984	+2828
+1457971616.54340000	+14.77441406	-2.28076172	-0.69873047	-6.78955078	-59.96337891	-51.21826172	+4076	+14.76562500	+1.43261719	-1.56005859	+57.83203125	-56.46972656	-59.47998047	+3096	+13.61425781	-2.57080078	-3.41015625	+3.60351563	-55.10742188	-60.64453125	+2828
+1457971616.55170010	+14.78759766	-2.22363281	-0.61083984	-6.87744141	-61.06201172	-50.84472656	+4100	+14.79199219	+1.48535156	-1.44580078	+58.42529297	-57.72216797	-60.20507813	+3132	+13.66259766	-2.50927734	-3.34863281	+3.29589844	-55.85449219	-60.35888672	+2828
+1457971616.55590010	+14.79199219	-2.19726563	-0.57128906	-6.85546875	-61.54541016	-50.75683594	+4108	+14.80517578	+1.51171875	-1.38427734	+58.75488281	-58.38134766	-60.57861328	+3152	+13.68457031	-2.48291016	-3.32226563	+3.20800781	-56.18408203	-60.27099609	+2832
+1457971616.56010010	+14.79638672	-2.16650391	-0.53173828	-6.76757813	-62.11669922	-50.66894531	+4120	+14.81396484	+1.54248047	-1.31835938	+59.17236328	-59.06250000	-60.99609375	+3172	+13.70654297	-2.44775391	-3.30029297	+3.14208984	-56.49169922	-60.18310547	+2832
+1457971616.56419990	+14.80078125	-2.14013672	-0.48779297	-6.67968750	-62.66601563	-50.62500000	+4132	+14.82714844	+1.56445313	-1.25244141	+59.52392578	-59.76562500	-61.36962891	+3192	+13.72412109	-2.42578125	-3.27392578	+3.05419922	-56.79931641	-60.09521484	+2836
+1457971616.56839990	+14.80078125	-2.10937500	-0.44824219	-6.54785156	-63.19335938	-50.62500000	+4140	+14.83154297	+1.58203125	-1.19091797	+59.80957031	-60.46875000	-61.67724609	+3208	+13.74609375	-2.39941406	-3.24755859	+3.01025391	-57.10693359	-60.05126953	+2836
+1457971616.57259990	+14.80517578	-2.07861328	-0.39990234	-6.35009766	-63.80859375	-50.66894531	+4148	+14.84472656	+1.60839844	-1.12939453	+60.22705078	-61.21582031	-62.02880859	+3224	+13.76367188	-2.36865234	-3.22119141	+2.96630859	-57.41455078	-60.00732422	+2840
+1457971616.57670000	+14.80957031	-2.05664063	-0.35595703	-6.10839844	-64.40185547	-50.75683594	+4156	+14.84912109	+1.62597656	-1.06787109	+60.57861328	-61.96289063	-62.38037109	+3236	+13.78125000	-2.35107422	-3.19482422	+2.92236328	-57.72216797	-60.00732422	+2840
+1457971616.58090000	+14.81396484	-2.03466797	-0.32080078	-5.84472656	-64.92919922	-50.91064453	+4164	+14.86230469	+1.63916016	-1.01074219	+60.79833984	-62.68798828	-62.60009766	+3248	+13.80322266	-2.33349609	-3.16845703	+2.85644531	-58.02978516	-60.00732422	+2840
+1457971616.58509990	+14.81835938	-2.00830078	-0.28564453	-5.51513672	-65.45654297	-51.08642578	+4168	+14.86669922	+1.65673828	-0.96240234	+61.08398438	-63.41308594	-62.81982422	+3256	+13.82080078	-2.30712891	-3.14648438	+2.81250000	-58.31542969	-59.91943359	+2844
+1457971616.58920000	+14.81835938	-1.99072266	-0.25048828	-5.16357422	-65.98388672	-51.30615234	+4172	+14.87548828	+1.66552734	-0.90966797	+61.30371094	-64.16015625	-63.01757813	+3264	+13.83837891	-2.28955078	-3.12451172	+2.74658203	-58.57910156	-59.87548828	+2844
+1457971616.59340000	+14.81835938	-1.97314453	-0.22412109	-4.76806641	-66.44531250	-51.59179688	+4172	+14.87988281	+1.67431641	-0.87011719	+61.36962891	-64.86328125	-63.03955078	+3268	+13.85156250	-2.27197266	-3.10693359	+2.68066406	-58.79882813	-59.83154297	+2844
+1457971616.59760000	+14.81835938	-1.95117188	-0.19775391	-4.32861328	-66.92871094	-51.89941406	+4176	+14.87988281	+1.68310547	-0.83056641	+61.47949219	-65.56640625	-63.08349609	+3272	+13.86474609	-2.25000000	-3.08935547	+2.63671875	-59.01855469	-59.74365234	+2844
+1457971616.60170010	+14.81396484	-1.94238281	-0.17138672	-3.93310547	-67.39013672	-52.20703125	+4176	+14.88427734	+1.68310547	-0.79101563	+61.50146484	-66.26953125	-63.10546875	+3276	+13.87353516	-2.23681641	-3.07177734	+2.52685547	-59.23828125	-59.65576172	+2844
+1457971616.60590000	+14.81396484	-1.93798828	-0.15380859	-3.51562500	-67.80761719	-52.58056641	+4172	+14.88427734	+1.67871094	-0.76904297	+61.30371094	-66.92871094	-62.90771484	+3276	+13.88232422	-2.22363281	-3.05859375	+2.37304688	-59.43603516	-59.50195313	+2840
+1457971616.61010000	+14.81396484	-1.92919922	-0.14062500	-3.07617188	-68.15917969	-52.91015625	+4168	+14.88427734	+1.67871094	-0.75146484	+61.12792969	-67.58789063	-62.68798828	+3276	+13.89111328	-2.20605469	-3.04541016	+2.21923828	-59.63378906	-59.34814453	+2840
+1457971616.61420010	+14.80957031	-1.92041016	-0.13183594	-2.57080078	-68.51074219	-53.32763672	+4168	+14.88867188	+1.66992188	-0.72949219	+60.90820313	-68.24707031	-62.49023438	+3276	+13.89550781	-2.19726563	-3.03222656	+2.08740234	-59.80957031	-59.21630859	+2840
+1457971616.62260010	+14.80957031	-1.90283203	-0.11425781	-1.40625000	-69.16992188	-54.33837891	+4156	+14.88867188	+1.65234375	-0.71191406	+60.16113281	-69.47753906	-61.72119141	+3276	+13.90869141	-2.17089844	-3.01904297	+1.75781250	-60.09521484	-58.88671875	+2836
+1457971616.62669990	+14.80517578	-1.90283203	-0.10986328	-0.79101563	-69.45556641	-54.86572266	+4152	+14.88427734	+1.63916016	-0.70312500	+59.69970703	-70.07080078	-61.25976563	+3276	+13.91308594	-2.15771484	-3.01025391	+1.58203125	-60.22705078	-58.71093750	+2832
+1457971616.63089990	+14.80078125	-1.89843750	-0.10986328	-0.10986328	-69.76318359	-55.50292969	+4148	+14.87988281	+1.63037109	-0.70312500	+59.17236328	-70.62011719	-60.73242188	+3276	+13.91308594	-2.14453125	-3.00585938	+1.42822266	-60.31494141	-58.55712891	+2828
+1457971616.63500000	+14.79638672	-1.89404297	-0.10546875	+0.61523438	-70.04882813	-56.14013672	+4140	+14.87548828	+1.61718750	-0.69873047	+58.62304688	-71.19140625	-60.18310547	+3280	+13.91308594	-2.13574219	-3.00146484	+1.29638672	-60.40283203	-58.40332031	+2828
+1457971616.63920000	+14.79199219	-1.88525391	-0.10546875	+1.42822266	-70.31250000	-56.86523438	+4136	+14.87548828	+1.60839844	-0.69433594	+58.05175781	-71.76269531	-59.61181641	+3280	+13.91308594	-2.12255859	-3.00146484	+1.16455078	-60.49072266	-58.29345703	+2824
+1457971616.64340000	+14.79199219	-1.88085938	-0.10107422	+2.32910156	-70.55419922	-57.67822266	+4132	+14.87109375	+1.59521484	-0.68994141	+57.48046875	-72.33398438	-59.06250000	+3284	+13.91308594	-2.11376953	-2.99707031	+1.05468750	-60.57861328	-58.20556641	+2820
+1457971616.64750000	+14.79199219	-1.87207031	-0.10107422	+3.33984375	-70.81787109	-58.57910156	+4128	+14.87109375	+1.58642578	-0.68554688	+56.79931641	-72.90527344	-58.40332031	+3288	+13.91308594	-2.10498047	-2.99267578	+0.94482422	-60.66650391	-58.11767578	+2820
+1457971616.65170000	+14.79199219	-1.85888672	-0.10107422	+4.43847656	-71.03759766	-59.56787109	+4124	+14.87109375	+1.58203125	-0.68115234	+56.14013672	-73.47656250	-57.70019531	+3288	+13.91748047	-2.09619141	-2.99267578	+0.87890625	-60.73242188	-58.07373047	+2816
+1457971616.65590000	+14.79199219	-1.84570313	-0.09667969	+5.71289063	-71.30126953	-60.68847656	+4120	+14.87109375	+1.57324219	-0.67236328	+55.52490234	-74.04785156	-57.08496094	+3292	+13.92187500	-2.08300781	-2.98828125	+0.94482422	-60.79833984	-58.13964844	+2816
+1457971616.66000010	+14.79638672	-1.83251953	-0.08789063	+7.07519531	-71.54296875	-61.94091797	+4116	+14.87109375	+1.56884766	-0.66357422	+54.82177734	-74.61914063	-56.38183594	+3296	+13.92187500	-2.07421875	-2.98828125	+0.98876953	-60.82031250	-58.18359375	+2816
+1457971616.66420010	+14.79638672	-1.81494141	-0.08349609	+8.48144531	-71.76269531	-63.19335938	+4112	+14.87109375	+1.56884766	-0.65478516	+54.07470703	-75.19042969	-55.59082031	+3296	+13.92626953	-2.06542969	-2.98828125	+1.03271484	-60.86425781	-58.27148438	+2812
+1457971616.66840000	+14.79638672	-1.79736328	-0.07470703	+9.99755859	-71.98242188	-64.57763672	+4112	+14.86669922	+1.56884766	-0.63720703	+53.37158203	-75.78369141	-54.84375000	+3300	+13.93066406	-2.05224609	-2.98388672	+1.16455078	-60.88623047	-58.40332031	+2812
+1457971616.67249990	+14.80078125	-1.77978516	-0.06152344	+11.60156250	-72.20214844	-66.02783203	+4108	+14.87109375	+1.56884766	-0.61962891	+52.66845703	-76.39892578	-54.09667969	+3304	+13.93066406	-2.04785156	-2.97949219	+1.27441406	-60.93017578	-58.53515625	+2808
+1457971616.67670010	+14.80517578	-1.75781250	-0.05273438	+13.31542969	-72.42187500	-67.58789063	+4108	+14.87109375	+1.57324219	-0.60205078	+51.87744141	-77.03613281	-53.26171875	+3308	+13.93505859	-2.03906250	-2.97070313	+1.42822266	-60.97412109	-58.73291016	+2808
+1457971616.68090010	+14.80957031	-1.73144531	-0.03515625	+15.18310547	-72.64160156	-69.25781250	+4104	+14.87548828	+1.57324219	-0.58007813	+51.04248047	-77.65136719	-52.40478516	+3312	+13.93945313	-2.03027344	-2.96630859	+1.62597656	-61.04003906	-58.97460938	+2808
+1457971616.68919990	+14.81835938	-1.68750000	-0.00878906	+18.78662109	-72.94921875	-72.64160156	+4100	+14.87988281	+1.58642578	-0.54492188	+48.95507813	-78.83789063	-50.14160156	+3320	+13.95263672	-2.01269531	-2.95312500	+1.99951172	-61.12792969	-59.39208984	+2804
+1457971616.69339990	+14.82275391	-1.66113281	+0.00878906	+20.69824219	-73.10302734	-74.39941406	+4096	+14.87988281	+1.59082031	-0.52294922	+47.92236328	-79.40917969	-49.04296875	+3320	+13.96142578	-2.00830078	-2.94433594	+2.21923828	-61.17187500	-59.65576172	+2804
+1457971616.69750000	+14.82714844	-1.63916016	+0.02197266	+22.56591797	-73.21289063	-76.15722656	+4092	+14.87988281	+1.59960938	-0.50097656	+46.77978516	-79.98046875	-47.81250000	+3324	+13.96582031	-1.99951172	-2.93994141	+2.41699219	-61.19384766	-59.89746094	+2800
+1457971616.70170000	+14.82714844	-1.61718750	+0.03955078	+24.36767578	-73.34472656	-77.89306641	+4088	+14.87988281	+1.60400391	-0.47900391	+45.50537109	-80.55175781	-46.45019531	+3328	+13.96582031	-1.99072266	-2.92675781	+2.63671875	-61.25976563	-60.13916016	+2800
+1457971616.70580010	+14.82714844	-1.59082031	+0.05273438	+26.12548828	-73.45458984	-79.54101563	+4080	+14.87988281	+1.60839844	-0.46142578	+43.90136719	-81.05712891	-44.78027344	+3328	+13.97021484	-1.98193359	-2.92236328	+2.81250000	-61.30371094	-60.35888672	+2796
+1457971616.71000000	+14.82714844	-1.57763672	+0.06591797	+27.77343750	-73.52050781	-81.14501953	+4076	+14.87988281	+1.61718750	-0.44824219	+42.12158203	-81.58447266	-42.89062500	+3332	+13.97460938	-1.97753906	-2.91357422	+2.98828125	-61.36962891	-60.53466797	+2796
+1457971616.71420000	+14.83154297	-1.56005859	+0.07470703	+29.39941406	-73.60839844	-82.77099609	+4068	+14.87988281	+1.61718750	-0.43505859	+40.23193359	-82.06787109	-40.95703125	+3328	+13.97900391	-1.96875000	-2.90039063	+3.12011719	-61.43554688	-60.71044922	+2796
+1457971616.71830010	+14.83154297	-1.54248047	+0.08789063	+30.98144531	-73.67431641	-84.30908203	+4060	+14.87988281	+1.61718750	-0.42187500	+38.18847656	-82.52929688	-38.84765625	+3328	+13.98339844	-1.95996094	-2.89160156	+3.22998047	-61.50146484	-60.86425781	+2792
+1457971616.72250010	+14.83154297	-1.52929688	+0.09228516	+32.36572266	-73.69628906	-85.69335938	+4052	+14.87988281	+1.61718750	-0.41308594	+35.85937500	-82.94677734	-36.45263672	+3328	+13.98779297	-1.95117188	-2.88720703	+3.33984375	-61.56738281	-60.97412109	+2792
+1457971616.72670010	+14.82714844	-1.52490234	+0.10107422	+33.61816406	-73.71826172	-86.98974609	+4040	+14.87548828	+1.61718750	-0.40429688	+33.37646484	-83.36425781	-33.90380859	+3324	+13.98779297	-1.94677734	-2.87841797	+3.40576172	-61.63330078	-61.06201172	+2792
+1457971616.73079990	+14.82275391	-1.51611328	+0.09667969	+34.76074219	-73.71826172	-88.15429688	+4032	+14.86669922	+1.61718750	-0.40429688	+30.36621094	-83.69384766	-30.82763672	+3320	+13.98779297	-1.93798828	-2.87402344	+3.40576172	-61.67724609	-61.06201172	+2788
+1457971616.73499990	+14.81835938	-1.51171875	+0.09667969	+35.90332031	-73.71826172	-89.34082031	+4020	+14.86230469	+1.61718750	-0.39990234	+27.15820313	-84.04541016	-27.59765625	+3316	+13.98779297	-1.92919922	-2.86962891	+3.36181641	-61.74316406	-61.04003906	+2788
+1457971616.73920010	+14.81396484	-1.51171875	+0.09667969	+36.97998047	-73.74023438	-90.48339844	+4008	+14.85351563	+1.60839844	-0.39550781	+23.55468750	-84.37500000	-23.99414063	+3316	+13.98339844	-1.92480469	-2.86523438	+3.31787109	-61.78710938	-60.99609375	+2784
+1457971616.74330000	+14.81396484	-1.51171875	+0.09667969	+38.01269531	-73.74023438	-91.58203125	+4000	+14.84912109	+1.59960938	-0.39990234	+19.37988281	-84.63867188	-19.79736328	+3312	+13.98339844	-1.91601563	-2.86083984	+3.22998047	-61.85302734	-60.90820313	+2784
+1457971616.75169990	+14.80517578	-1.52050781	+0.08789063	+39.99023438	-73.69628906	-93.71337891	+3980	+14.84033203	+1.58642578	-0.40429688	+9.93164063	-85.14404297	-10.39306641	+3312	+13.97900391	-1.90283203	-2.85644531	+2.98828125	-61.94091797	-60.66650391	+2780
+1457971616.75580000	+14.80078125	-1.52490234	+0.08349609	+40.97900391	-73.63037109	-94.79003906	+3972	+14.83154297	+1.57763672	-0.40869141	+4.70214844	-85.34179688	-5.18554688	+3308	+13.97460938	-1.89843750	-2.85644531	+2.83447266	-62.00683594	-60.53466797	+2776
+1457971616.76000000	+14.79638672	-1.52490234	+0.07470703	+41.98974609	-73.56445313	-95.82275391	+3968	+14.82275391	+1.56884766	-0.40429688	-1.01074219	-85.53955078	+0.48339844	+3308	+13.97021484	-1.88964844	-2.85644531	+2.70263672	-62.02880859	-60.40283203	+2776
+1457971616.76420000	+14.79638672	-1.52490234	+0.07031250	+43.00048828	-73.49853516	-96.85546875	+3960	+14.81835938	+1.56445313	-0.40429688	-7.16308594	-85.67138672	+6.59179688	+3308	+13.97021484	-1.88525391	-2.85205078	+2.54882813	-62.07275391	-60.24902344	+2772
+1457971616.76830010	+14.79199219	-1.52929688	+0.06591797	+44.07714844	-73.41064453	-97.97607422	+3956	+14.81396484	+1.56005859	-0.40429688	-13.55712891	-85.75927734	+12.96386719	+3304	+13.96582031	-1.87646484	-2.85205078	+2.39501953	-62.09472656	-60.09521484	+2768
+1457971616.77250000	+14.78759766	-1.52929688	+0.06591797	+45.21972656	-73.34472656	-99.14062500	+3948	+14.80957031	+1.54687500	-0.40429688	-20.47851563	-85.82519531	+19.75341797	+3308	+13.96142578	-1.87207031	-2.85205078	+2.24121094	-62.13867188	-59.94140625	+2768
+1457971616.77670000	+14.78759766	-1.52929688	+0.06152344	+46.38427734	-73.25683594	-100.32714844	+3940	+14.80517578	+1.54248047	-0.39990234	-27.44384766	-85.82519531	+26.63085938	+3304	+13.95703125	-1.86767578	-2.84765625	+2.08740234	-62.16064453	-59.80957031	+2764
+1457971616.78080010	+14.78759766	-1.52929688	+0.07031250	+47.74658203	-73.19091797	-101.71142578	+3936	+14.80078125	+1.53808594	-0.39111328	-34.47509766	-85.82519531	+33.57421875	+3308	+13.95263672	-1.86328125	-2.84326172	+1.95556641	-62.20458984	-59.69970703	+2764
+1457971616.78500010	+14.79199219	-1.52490234	+0.07470703	+48.95507813	-73.08105469	-102.89794922	+3932	+14.80078125	+1.52929688	-0.38232422	-41.33056641	-85.75927734	+40.27587891	+3312	+13.95263672	-1.85449219	-2.83886719	+1.82373047	-62.27050781	-59.61181641	+2760
+1457971616.78909990	+14.79199219	-1.51611328	+0.07910156	+50.16357422	-72.97119141	-104.06250000	+3928	+14.80078125	+1.53369141	-0.36914063	-47.68066406	-85.64941406	+46.53808594	+3312	+13.94824219	-1.85009766	-2.83007813	+1.73583984	-62.33642578	-59.56787109	+2756
+1457971616.79329990	+14.79199219	-1.50292969	+0.09228516	+51.54785156	-72.88330078	-105.40283203	+3928	+14.80078125	+1.54248047	-0.35156250	-54.00878906	-85.53955078	+52.80029297	+3316	+13.94824219	-1.84130859	-2.82568359	+1.66992188	-62.38037109	-59.54589844	+2756
+1457971616.79749990	+14.79199219	-1.49853516	+0.10107422	+52.66845703	-72.77343750	-106.52343750	+3924	+14.80078125	+1.53808594	-0.33837891	-59.78759766	-85.38574219	+58.42529297	+3316	+13.94824219	-1.83691406	-2.81689453	+1.62597656	-62.44628906	-59.56787109	+2756
+1457971616.80160000	+14.79199219	-1.48535156	+0.10986328	+53.74511719	-72.66357422	-107.57812500	+3924	+14.80517578	+1.54248047	-0.32080078	-65.03906250	-85.18798828	+63.54492188	+3320	+13.94384766	-1.82812500	-2.80810547	+1.62597656	-62.53417969	-59.61181641	+2752
+1457971616.80580000	+14.79638672	-1.47216797	+0.13183594	+55.06347656	-72.61962891	-108.85253906	+3924	+14.80957031	+1.54687500	-0.29882813	-70.13671875	-84.99023438	+68.48876953	+3324	+13.94384766	-1.82373047	-2.79492188	+1.64794922	-62.60009766	-59.69970703	+2752
+1457971616.81410000	+14.80078125	-1.45019531	+0.16699219	+56.99707031	-72.48779297	-110.78613281	+3920	+14.81396484	+1.56005859	-0.26806641	-77.80517578	-84.55078125	+75.87158203	+3328	+13.94384766	-1.80615234	-2.76855469	+1.73583984	-62.81982422	-59.96337891	+2748
+1457971616.81830000	+14.80078125	-1.43701172	+0.18896484	+57.98583984	-72.46582031	-111.75292969	+3916	+14.81835938	+1.56884766	-0.25048828	-81.32080078	-84.33105469	+79.27734375	+3332	+13.94384766	-1.80175781	-2.75976563	+1.80175781	-62.92968750	-60.11718750	+2748
+1457971616.82250000	+14.80078125	-1.42822266	+0.19775391	+58.49121094	-72.39990234	-112.28027344	+3912	+14.82275391	+1.57763672	-0.23730469	-83.89160156	-84.11132813	+81.69433594	+3336	+13.94824219	-1.79296875	-2.74658203	+1.88964844	-63.03955078	-60.29296875	+2748
+1457971616.82660010	+14.80517578	-1.41943359	+0.20654297	+58.99658203	-72.35595703	-112.80761719	+3908	+14.82714844	+1.58203125	-0.22851563	-86.28662109	-83.91357422	+83.95751953	+3336	+13.94824219	-1.78417969	-2.73339844	+1.97753906	-63.12744141	-60.44677734	+2748
+1457971616.83080010	+14.80078125	-1.41064453	+0.21533203	+59.50195313	-72.33398438	-113.31298828	+3904	+14.83154297	+1.58642578	-0.21533203	-88.57177734	-83.71582031	+86.08886719	+3336	+13.94824219	-1.77539063	-2.72460938	+2.04345703	-63.19335938	-60.55664063	+2748
+1457971616.83500000	+14.80078125	-1.40185547	+0.22412109	+59.85351563	-72.31201172	-113.68652344	+3900	+14.83154297	+1.59521484	-0.20654297	-90.30761719	-83.51806641	+87.71484375	+3336	+13.94384766	-1.76220703	-2.72021484	+2.10937500	-63.25927734	-60.68847656	+2744
+1457971616.83909990	+14.80078125	-1.39746094	+0.23291016	+60.22705078	-72.31201172	-114.08203125	+3892	+14.83154297	+1.59521484	-0.19775391	-92.02148438	-83.34228516	+89.27490234	+3336	+13.94384766	-1.75341797	-2.71582031	+2.13134766	-63.32519531	-60.77636719	+2744
+1457971616.84330010	+14.80078125	-1.39306641	+0.23291016	+60.40283203	-72.33398438	-114.30175781	+3888	+14.83154297	+1.59521484	-0.19775391	-93.05419922	-83.16650391	+90.15380859	+3332	+13.93945313	-1.74902344	-2.71142578	+2.10937500	-63.39111328	-60.79833984	+2740
+1457971616.84750010	+14.80078125	-1.39306641	+0.22851563	+60.51269531	-72.33398438	-114.41162109	+3880	+14.83154297	+1.59960938	-0.20654297	-93.93310547	-83.01269531	+90.90087891	+3332	+13.93945313	-1.74023438	-2.71142578	+2.04345703	-63.41308594	-60.77636719	+2740
+1457971616.85159990	+14.80078125	-1.39306641	+0.22412109	+60.57861328	-72.33398438	-114.52148438	+3872	+14.83154297	+1.59521484	-0.21093750	-94.83398438	-82.85888672	+91.66992188	+3332	+13.93505859	-1.73144531	-2.71582031	+1.97753906	-63.43505859	-60.73242188	+2736
+1457971616.85990000	+14.79199219	-1.39746094	+0.20654297	+60.46875000	-72.31201172	-114.45556641	+3864	+14.83154297	+1.58642578	-0.22851563	-96.26220703	-82.55126953	+92.74658203	+3328	+13.92626953	-1.71826172	-2.72460938	+1.77978516	-63.41308594	-60.55664063	+2736
+1457971616.86410000	+14.78759766	-1.40185547	+0.19335938	+60.42480469	-72.31201172	-114.43359375	+3860	+14.82714844	+1.57763672	-0.23730469	-97.11914063	-82.39746094	+93.42773438	+3328	+13.92187500	-1.70947266	-2.73339844	+1.62597656	-63.36914063	-60.40283203	+2736
+1457971616.86830000	+14.78320313	-1.41064453	+0.17578125	+60.27099609	-72.31201172	-114.30175781	+3856	+14.82275391	+1.56445313	-0.25488281	-97.42675781	-82.26562500	+93.51562500	+3332	+13.91748047	-1.70068359	-2.74658203	+1.47216797	-63.32519531	-60.22705078	+2740
+1457971616.87240000	+14.77880859	-1.41064453	+0.16259766	+60.22705078	-72.31201172	-114.25781250	+3852	+14.81835938	+1.55126953	-0.26806641	-98.26171875	-82.08984375	+94.15283203	+3332	+13.90869141	-1.69189453	-2.75537109	+1.31835938	-63.30322266	-60.05126953	+2740
+1457971616.87660000	+14.77441406	-1.41943359	+0.14501953	+60.20507813	-72.29003906	-114.23583984	+3852	+14.81396484	+1.54248047	-0.28125000	-99.07470703	-81.93603516	+94.79003906	+3332	+13.90429688	-1.68750000	-2.76855469	+1.14257813	-63.25927734	-59.87548828	+2740
+1457971616.88080000	+14.77001953	-1.42822266	+0.12744141	+60.16113281	-72.29003906	-114.21386719	+3848	+14.80957031	+1.53808594	-0.30322266	-99.51416016	-81.76025391	+95.03173828	+3336	+13.89990234	-1.67871094	-2.77734375	+0.94482422	-63.21533203	-59.67773438	+2740
+1457971616.88490010	+14.76562500	-1.43701172	+0.10546875	+60.16113281	-72.26806641	-114.23583984	+3848	+14.80517578	+1.52490234	-0.31640625	-100.41503906	-81.56250000	+95.71289063	+3336	+13.89550781	-1.67431641	-2.78613281	+0.76904297	-63.17138672	-59.50195313	+2740
+1457971616.88910010	+14.76123047	-1.44140625	+0.08789063	+60.20507813	-72.24609375	-114.27978516	+3848	+14.80078125	+1.52050781	-0.33398438	-101.29394531	-81.36474609	+96.39404297	+3336	+13.89111328	-1.66992188	-2.79931641	+0.59326172	-63.12744141	-59.32617188	+2740
+1457971616.89330010	+14.75683594	-1.44580078	+0.06591797	+60.29296875	-72.22412109	-114.36767578	+3848	+14.79638672	+1.51611328	-0.34716797	-102.19482422	-81.16699219	+97.07519531	+3336	+13.88671875	-1.66113281	-2.81250000	+0.46142578	-63.06152344	-59.15039063	+2740
+1457971616.89739990	+14.75244141	-1.45458984	+0.04833984	+60.46875000	-72.20214844	-114.56542969	+3852	+14.79199219	+1.50732422	-0.35595703	-103.38134766	-80.94726563	+98.06396484	+3336	+13.88232422	-1.65234375	-2.82128906	+0.32958984	-63.01757813	-59.01855469	+2740
+1457971616.90159990	+14.74804688	-1.45458984	+0.02636719	+60.71044922	-72.18017578	-114.80712891	+3852	+14.78759766	+1.50732422	-0.36035156	-104.47998047	-80.70556641	+98.98681641	+3336	+13.87792969	-1.64794922	-2.83447266	+0.21972656	-62.97363281	-58.88671875	+2740
+1457971616.90580010	+14.74365234	-1.45019531	+0.01318359	+61.04003906	-72.15820313	-115.11474609	+3848	+14.78320313	+1.50732422	-0.37353516	-105.42480469	-80.46386719	+99.75585938	+3336	+13.87353516	-1.63916016	-2.84765625	+0.13183594	-62.95166016	-58.77685547	+2740
+1457971616.90990000	+14.74365234	-1.45019531	+0.00000000	+61.41357422	-72.13623047	-115.53222656	+3848	+14.77880859	+1.51171875	-0.37792969	-106.36962891	-80.22216797	+100.56884766	+3336	+13.87353516	-1.63476563	-2.85644531	+0.04394531	-62.92968750	-58.71093750	+2736
+1457971616.91829990	+14.74804688	-1.42822266	-0.01757813	+62.33642578	-72.11425781	-116.47705078	+3848	+14.77880859	+1.53369141	-0.39111328	-108.36914063	-79.71679688	+102.39257813	+3336	+13.87353516	-1.61718750	-2.87402344	-0.02197266	-62.90771484	-58.68896484	+2736
+1457971616.92240000	+14.75244141	-1.41943359	-0.02197266	+62.79785156	-72.07031250	-116.98242188	+3844	+14.77880859	+1.55126953	-0.39550781	-109.02832031	-79.49707031	+103.00781250	+3336	+13.87353516	-1.61279297	-2.88720703	-0.02197266	-62.88574219	-58.71093750	+2732
+1457971616.92660000	+14.75683594	-1.40185547	-0.02636719	+63.23730469	-72.04833984	-117.44384766	+3844	+14.77880859	+1.56445313	-0.40429688	-109.68750000	-79.29931641	+103.62304688	+3336	+13.87353516	-1.60400391	-2.90039063	+0.02197266	-62.88574219	-58.77685547	+2732
+1457971616.93080000	+14.76123047	-1.37988281	-0.03515625	+63.67675781	-72.00439453	-117.86132813	+3840	+14.78320313	+1.57763672	-0.40869141	-110.52246094	-79.10156250	+104.41406250	+3332	+13.87353516	-1.59082031	-2.91357422	+0.08789063	-62.86376953	-58.86474609	+2728
+1457971616.93490000	+14.76562500	-1.36230469	-0.03955078	+64.07226563	-71.98242188	-118.27880859	+3840	+14.78320313	+1.59960938	-0.41748047	-110.93994141	-78.92578125	+104.83154297	+3336	+13.87792969	-1.58203125	-2.92675781	+0.19775391	-62.86376953	-59.01855469	+2728
+1457971616.93910000	+14.77001953	-1.34033203	-0.04833984	+64.42382813	-71.93847656	-118.67431641	+3836	+14.78759766	+1.61718750	-0.43066406	-111.40136719	-78.79394531	+105.27099609	+3336	+13.87792969	-1.57324219	-2.93994141	+0.32958984	-62.84179688	-59.17236328	+2724
+1457971616.94320010	+14.77880859	-1.31835938	-0.05712891	+64.75341797	-71.89453125	-119.00390625	+3832	+14.79199219	+1.63916016	-0.43945313	-111.92871094	-78.68408203	+105.79833984	+3336	+13.87792969	-1.56005859	-2.95751953	+0.46142578	-62.84179688	-59.37011719	+2724
+1457971616.94740010	+14.78759766	-1.29638672	-0.07031250	+65.01708984	-71.82861328	-119.26757813	+3828	+14.79638672	+1.66113281	-0.46142578	-111.84082031	-78.64013672	+105.73242188	+3336	+13.88232422	-1.54687500	-2.97949219	+0.63720703	-62.79785156	-59.58984375	+2720
+1457971616.95160010	+14.79638672	-1.27441406	-0.08789063	+65.19287109	-71.74072266	-119.46533203	+3824	+14.80078125	+1.68310547	-0.48339844	-111.81884766	-78.61816406	+105.75439453	+3340	+13.88671875	-1.53369141	-3.00146484	+0.83496094	-62.75390625	-59.83154297	+2720
+1457971616.95569990	+14.80517578	-1.25244141	-0.10546875	+65.25878906	-71.63085938	-119.55322266	+3820	+14.80957031	+1.70947266	-0.50537109	-111.99462891	-78.61816406	+105.95214844	+3340	+13.88671875	-1.52490234	-3.02783203	+1.01074219	-62.68798828	-60.05126953	+2716
+1457971616.95989990	+14.81396484	-1.23046875	-0.13183594	+65.28076172	-71.49902344	-119.53125000	+3820	+14.81396484	+1.72705078	-0.53613281	-111.64306641	-78.70605469	+105.60058594	+3344	+13.88671875	-1.50732422	-3.05859375	+1.25244141	-62.57812500	-60.31494141	+2716
+1457971616.96409990	+14.81835938	-1.21289063	-0.16259766	+65.23681641	-71.36718750	-119.48730469	+3816	+14.81835938	+1.74462891	-0.56689453	-111.35742188	-78.79394531	+105.27099609	+3344	+13.88671875	-1.49414063	-3.08935547	+1.45019531	-62.49023438	-60.51269531	+2716
+1457971616.96820000	+14.82714844	-1.19531250	-0.19775391	+65.03906250	-71.21337891	-119.24560547	+3816	+14.82275391	+1.76220703	-0.60205078	-111.04980469	-78.92578125	+104.91943359	+3344	+13.88671875	-1.48095703	-3.12011719	+1.62597656	-62.35839844	-60.71044922	+2716
+1457971616.97240000	+14.83154297	-1.17333984	-0.23730469	+64.81933594	-71.05957031	-119.00390625	+3816	+14.82714844	+1.77978516	-0.64599609	-110.45654297	-79.10156250	+104.28222656	+3348	+13.88671875	-1.46337891	-3.15966797	+1.82373047	-62.20458984	-60.88623047	+2716
+1457971616.98070000	+14.84912109	-1.14697266	-0.32519531	+64.29199219	-70.68603516	-118.41064453	+3812	+14.83593750	+1.81054688	-0.73828125	-109.07226563	-79.49707031	+102.78808594	+3356	+13.88232422	-1.43701172	-3.23876953	+2.13134766	-61.87500000	-61.17187500	+2712
+1457971616.98490000	+14.85351563	-1.12939453	-0.37792969	+63.89648438	-70.48828125	-117.99316406	+3812	+14.84033203	+1.82373047	-0.79101563	-107.99560547	-79.71679688	+101.64550781	+3360	+13.87792969	-1.41943359	-3.27832031	+2.26318359	-61.69921875	-61.28173828	+2712
+1457971616.98910000	+14.86230469	-1.11621094	-0.43066406	+63.52294922	-70.26855469	-117.55371094	+3812	+14.84472656	+1.83691406	-0.84814453	-106.78710938	-79.98046875	+100.32714844	+3368	+13.87353516	-1.39746094	-3.32226563	+2.41699219	-61.50146484	-61.39160156	+2712
+1457971616.99320010	+14.86669922	-1.10302734	-0.48779297	+63.08349609	-70.04882813	-117.07031250	+3812	+14.84472656	+1.85449219	-0.90966797	-105.46875000	-80.22216797	+98.92089844	+3376	+13.87353516	-1.37988281	-3.36621094	+2.59277344	-61.28173828	-61.47949219	+2712
+1457971616.99740000	+14.87109375	-1.08984375	-0.54492188	+62.66601563	-69.82910156	-116.60888672	+3812	+14.84472656	+1.86328125	-0.96679688	-104.21630859	-80.46386719	+97.53662109	+3380	+13.86474609	-1.36230469	-3.41455078	+2.76855469	-61.08398438	-61.61132813	+2712
+1457971617.00160000	+14.87548828	-1.06787109	-0.60205078	+62.29248047	-69.60937500	-116.14746094	+3812	+14.84912109	+1.88085938	-1.02832031	-102.89794922	-80.70556641	+96.10839844	+3388	+13.86035156	-1.34033203	-3.46289063	+2.92236328	-60.86425781	-61.69921875	+2712
+1457971617.00570010	+14.87988281	-1.04589844	-0.65917969	+61.89697266	-69.38964844	-115.68603516	+3812	+14.84912109	+1.89404297	-1.08984375	-101.29394531	-80.92529297	+94.39453125	+3396	+13.85595703	-1.31835938	-3.51123047	+3.07617188	-60.64453125	-61.78710938	+2712
+1457971617.00990010	+14.88867188	-1.02832031	-0.72070313	+61.50146484	-69.16992188	-115.24658203	+3812	+14.84912109	+1.91162109	-1.15576172	-99.66796875	-81.16699219	+92.65869141	+3404	+13.85156250	-1.29638672	-3.55957031	+3.25195313	-60.44677734	-61.91894531	+2708
+1457971617.01410010	+14.89306641	-1.00634766	-0.77783203	+61.14990234	-68.95019531	-114.82910156	+3808	+14.84912109	+1.93359375	-1.21728516	-98.08593750	-81.36474609	+91.03271484	+3412	+13.85156250	-1.27441406	-3.60791016	+3.44970703	-60.27099609	-62.02880859	+2708
+1457971617.01819990	+14.90185547	-0.97998047	-0.83056641	+60.90820313	-68.75244141	-114.52148438	+3808	+14.84912109	+1.95996094	-1.28320313	-96.35009766	-81.56250000	+89.25292969	+3424	+13.84716797	-1.24804688	-3.65185547	+3.66943359	-60.07324219	-62.18261719	+2704
+1457971617.02239990	+14.91064453	-0.95800781	-0.88330078	+60.60058594	-68.53271484	-114.21386719	+3808	+14.84912109	+1.98193359	-1.34033203	-94.92187500	-81.73828125	+87.78076172	+3432	+13.84716797	-1.22167969	-3.70458984	+3.93310547	-59.87548828	-62.38037109	+2704
+1457971617.02650000	+14.91943359	-0.92285156	-0.93603516	+60.40283203	-68.33496094	-113.90625000	+3804	+14.84912109	+2.01269531	-1.39746094	-93.42773438	-81.89208984	+86.28662109	+3440	+13.84716797	-1.19531250	-3.75292969	+4.17480469	-59.69970703	-62.55615234	+2700
+1457971617.03070000	+14.92382813	-0.88330078	-0.98437500	+60.27099609	-68.15917969	-113.66455078	+3804	+14.84912109	+2.04345703	-1.45019531	-92.10937500	-82.04589844	+84.94628906	+3448	+13.84277344	-1.16455078	-3.79687500	+4.48242188	-59.52392578	-62.75390625	+2700
+1457971617.03490000	+14.93261719	-0.84814453	-1.03271484	+60.18310547	-67.98339844	-113.53271484	+3804	+14.84912109	+2.07861328	-1.49853516	-91.27441406	-82.19970703	+84.15527344	+3452	+13.84277344	-1.14257813	-3.84521484	+4.76806641	-59.39208984	-63.01757813	+2692
+1457971617.04320000	+14.95019531	-0.76025391	-1.11181641	+60.22705078	-67.67578125	-113.40087891	+3796	+14.85351563	+2.16210938	-1.58642578	-89.53857422	-82.46337891	+82.57324219	+3468	+13.84277344	-1.08544922	-3.92871094	+5.42724609	-59.15039063	-63.56689453	+2684
+1457971617.04740000	+14.95898438	-0.72509766	-1.14697266	+60.29296875	-67.54394531	-113.44482422	+3788	+14.85351563	+2.20166016	-1.63037109	-88.74755859	-82.59521484	+81.87011719	+3472	+13.84277344	-1.05908203	-3.96826172	+5.77880859	-59.04052734	-63.89648438	+2676
+1457971617.05150010	+14.96777344	-0.67675781	-1.18212891	+60.42480469	-67.39013672	-113.48876953	+3784	+14.85791016	+2.25000000	-1.67431641	-88.02246094	-82.74902344	+81.25488281	+3476	+13.84716797	-1.02832031	-4.01220703	+6.15234375	-58.93066406	-64.22607422	+2668
+1457971617.05570010	+14.98095703	-0.62841797	-1.21728516	+60.55664063	-67.23632813	-113.55468750	+3780	+14.85791016	+2.29833984	-1.71386719	-87.47314453	-82.90283203	+80.83740234	+3480	+13.85156250	-1.00195313	-4.05175781	+6.54785156	-58.82080078	-64.57763672	+2664
+1457971617.05990000	+14.98535156	-0.58007813	-1.25244141	+60.71044922	-67.08251953	-113.62060547	+3772	+14.85791016	+2.34667969	-1.74902344	-86.96777344	-83.05664063	+80.46386719	+3480	+13.85156250	-0.97119141	-4.09130859	+6.96533203	-58.73291016	-64.92919922	+2656
+1457971617.06399990	+14.99414063	-0.53173828	-1.28759766	+60.86425781	-66.92871094	-113.70849609	+3768	+14.86230469	+2.39501953	-1.78857422	-86.50634766	-83.23242188	+80.15625000	+3484	+13.85595703	-0.94042969	-4.13085938	+7.36083984	-58.62304688	-65.28076172	+2652
+1457971617.06820010	+15.00292969	-0.48339844	-1.32275391	+61.01806641	-66.77490234	-113.79638672	+3760	+14.86230469	+2.44335938	-1.82812500	-86.00097656	-83.40820313	+79.78271484	+3484	+13.85595703	-0.90966797	-4.17480469	+7.73437500	-58.53515625	-65.61035156	+2644
+1457971617.07240010	+15.00732422	-0.43505859	-1.35791016	+61.21582031	-66.62109375	-113.92822266	+3752	+14.86669922	+2.49169922	-1.86767578	-85.38574219	-83.56201172	+79.32128906	+3488	+13.86035156	-0.87890625	-4.20996094	+8.12988281	-58.44726563	-65.96191406	+2636
+1457971617.07649990	+15.01611328	-0.39111328	-1.38867188	+61.41357422	-66.46728516	-114.08203125	+3740	+14.86669922	+2.53564453	-1.90722656	-84.83642578	-83.75976563	+78.88183594	+3488	+13.86035156	-0.84814453	-4.24951172	+8.52539063	-58.38134766	-66.31347656	+2628
+1457971617.08069990	+15.02490234	-0.34716797	-1.42822266	+61.56738281	-66.31347656	-114.19189453	+3732	+14.87109375	+2.57958984	-1.95117188	-84.04541016	-83.95751953	+78.20068359	+3488	+13.86474609	-0.81738281	-4.28906250	+8.92089844	-58.31542969	-66.66503906	+2620
+1457971617.08489990	+15.02929688	-0.30322266	-1.46777344	+61.67724609	-66.11572266	-114.21386719	+3720	+14.87109375	+2.62792969	-2.00390625	-82.79296875	-84.15527344	+77.10205078	+3488	+13.86474609	-0.78662109	-4.32861328	+9.29443359	-58.20556641	-66.95068359	+2612
+1457971617.09320000	+15.03808594	-0.22412109	-1.55126953	+61.80908203	-65.74218750	-114.23583984	+3700	+14.87109375	+2.70703125	-2.10058594	-80.20019531	-84.57275391	+74.66308594	+3488	+13.86474609	-0.72070313	-4.41210938	+9.97558594	-57.98583984	-67.50000000	+2596
+1457971617.09730010	+15.03808594	-0.18457031	-1.59960938	+61.80908203	-65.52246094	-114.14794922	+3692	+14.86669922	+2.75097656	-2.15332031	-78.46435547	-84.74853516	+73.03710938	+3488	+13.86474609	-0.68554688	-4.45605469	+10.30517578	-57.87597656	-67.69775391	+2592
+1457971617.10150000	+15.03808594	-0.14941406	-1.64794922	+61.78710938	-65.30273438	-114.06005859	+3680	+14.86230469	+2.78613281	-2.20605469	-76.59667969	-84.94628906	+71.23535156	+3492	+13.85595703	-0.65039063	-4.50000000	+10.56884766	-57.74414063	-67.89550781	+2584
+1457971617.10570000	+15.03808594	-0.11425781	-1.69628906	+61.72119141	-65.10498047	-113.95019531	+3672	+14.85791016	+2.81689453	-2.26318359	-74.28955078	-85.12207031	+68.99414063	+3492	+13.85595703	-0.61962891	-4.53955078	+10.83251953	-57.65625000	-68.04931641	+2576
+1457971617.10980010	+15.03808594	-0.07910156	-1.74902344	+61.65527344	-64.90722656	-113.79638672	+3660	+14.85351563	+2.85205078	-2.32031250	-71.63085938	-85.29785156	+66.37939453	+3496	+13.85156250	-0.58447266	-4.58349609	+11.07421875	-57.52441406	-68.20312500	+2572
+1457971617.11400010	+15.04248047	-0.04833984	-1.80175781	+61.56738281	-64.68750000	-113.64257813	+3648	+14.84912109	+2.88281250	-2.38183594	-68.73046875	-85.45166016	+63.54492188	+3500	+13.84716797	-0.55371094	-4.62744141	+11.31591797	-57.39257813	-68.33496094	+2564
+1457971617.11820010	+15.04248047	-0.01757813	-1.85449219	+61.50146484	-64.48974609	-113.51074219	+3640	+14.84472656	+2.91357422	-2.43896484	-66.02783203	-85.58349609	+60.88623047	+3504	+13.84277344	-0.51855469	-4.67138672	+11.53564453	-57.30468750	-68.48876953	+2556
+1457971617.12229990	+15.03808594	+0.01757813	-1.91162109	+61.32568359	-64.24804688	-113.24707031	+3632	+14.83593750	+2.94873047	-2.49609375	-62.68798828	-85.69335938	+57.59033203	+3512	+13.83837891	-0.48339844	-4.71533203	+11.75537109	-57.15087891	-68.57666016	+2548
+1457971617.12649990	+15.03808594	+0.05273438	-1.96875000	+61.14990234	-64.02832031	-112.93945313	+3624	+14.82714844	+2.98388672	-2.55761719	-59.08447266	-85.78125000	+54.07470703	+3516	+13.83398438	-0.44824219	-4.75927734	+11.93115234	-56.99707031	-68.64257813	+2544
+1457971617.13070010	+15.03808594	+0.08789063	-2.01708984	+61.06201172	-63.83056641	-112.76367188	+3612	+14.81835938	+3.01464844	-2.61035156	-56.03027344	-85.84716797	+51.08642578	+3524	+13.82519531	-0.41308594	-4.79882813	+12.15087891	-56.88720703	-68.70849609	+2536
+1457971617.13480000	+15.03808594	+0.12304688	-2.06982422	+60.99609375	-63.63281250	-112.58789063	+3604	+14.81396484	+3.04980469	-2.66308594	-52.86621094	-85.91308594	+47.98828125	+3528	+13.82080078	-0.37792969	-4.83837891	+12.34863281	-56.75537109	-68.79638672	+2528
+1457971617.14319990	+15.03369141	+0.19775391	-2.15771484	+60.93017578	-63.30322266	-112.30224609	+3584	+14.80078125	+3.12011719	-2.75976563	-47.21923828	-86.00097656	+42.47314453	+3540	+13.81201172	-0.30761719	-4.91308594	+12.78808594	-56.55761719	-69.01611328	+2512
+1457971617.14730000	+15.03808594	+0.23730469	-2.20166016	+60.90820313	-63.12744141	-112.17041016	+3576	+14.79638672	+3.15527344	-2.80371094	-44.34082031	-86.02294922	+39.66064453	+3548	+13.81201172	-0.27246094	-4.94824219	+13.00781250	-56.44775391	-69.12597656	+2504
+1457971617.15150000	+15.04248047	+0.28125000	-2.24121094	+60.93017578	-62.97363281	-112.03857422	+3568	+14.79199219	+3.19921875	-2.85205078	-41.50634766	-86.02294922	+36.93603516	+3552	+13.81201172	-0.23730469	-4.98339844	+13.27148438	-56.35986328	-69.27978516	+2496
+1457971617.15570000	+15.04248047	+0.32519531	-2.26757813	+61.14990234	-62.86376953	-112.12646484	+3556	+14.79199219	+3.24755859	-2.87841797	-39.99023438	-86.06689453	+35.55175781	+3556	+13.81201172	-0.19775391	-5.00976563	+13.57910156	-56.29394531	-69.43359375	+2484
+1457971617.15980010	+15.04687500	+0.37353516	-2.29394531	+61.34765625	-62.73193359	-112.19238281	+3548	+14.78759766	+3.29589844	-2.90917969	-37.99072266	-86.11083984	+33.68408203	+3560	+13.81201172	-0.15820313	-5.04052734	+13.86474609	-56.22802734	-69.60937500	+2476
+1457971617.16400000	+15.05126953	+0.42187500	-2.31591797	+61.54541016	-62.62207031	-112.23632813	+3540	+14.78759766	+3.34423828	-2.93994141	-35.96923828	-86.11083984	+31.79443359	+3564	+13.81201172	-0.12304688	-5.06689453	+14.15039063	-56.14013672	-69.78515625	+2468
+1457971617.16820000	+15.05566406	+0.47021484	-2.32910156	+61.85302734	-62.57812500	-112.39013672	+3528	+14.78759766	+3.39257813	-2.95751953	-34.95849609	-86.19873047	+30.91552734	+3564	+13.81201172	-0.08349609	-5.08886719	+14.47998047	-56.09619141	-69.96093750	+2456
+1457971617.17230010	+15.06445313	+0.51855469	-2.34228516	+62.18261719	-62.51220703	-112.58789063	+3520	+14.79199219	+3.43652344	-2.97070313	-33.61816406	-86.26464844	+29.70703125	+3560	+13.81640625	-0.04833984	-5.10644531	+14.80957031	-56.09619141	-70.20263672	+2444
+1457971617.17650010	+15.06884766	+0.57128906	-2.35107422	+62.51220703	-62.46826172	-112.76367188	+3508	+14.79199219	+3.48925781	-2.98828125	-32.32177734	-86.33056641	+28.54248047	+3560	+13.82080078	-0.00878906	-5.12402344	+15.18310547	-56.07421875	-70.44433594	+2432
+1457971617.18059990	+15.07763672	+0.62402344	-2.35107422	+62.95166016	-62.44628906	-113.09326172	+3500	+14.79638672	+3.54199219	-2.99707031	-31.57470703	-86.39648438	+27.97119141	+3560	+13.82958984	+0.03076172	-5.13720703	+15.53466797	-56.09619141	-70.68603516	+2420
+1457971617.18479990	+15.08642578	+0.67675781	-2.35546875	+63.34716797	-62.40234375	-113.33496094	+3488	+14.80078125	+3.59912109	-3.01025391	-30.23437500	-86.46240234	+26.80664063	+3560	+13.83398438	+0.07031250	-5.15039063	+15.88623047	-56.11816406	-70.88378906	+2408
+1457971617.18899990	+15.09082031	+0.72949219	-2.35546875	+63.72070313	-62.35839844	-113.55468750	+3480	+14.80078125	+3.65185547	-3.02343750	-28.74023438	-86.50634766	+25.44433594	+3556	+13.84277344	+0.10546875	-5.16357422	+16.21582031	-56.11816406	-71.10351563	+2396
+1457971617.19730000	+15.09960938	+0.83056641	-2.35546875	+64.53369141	-62.29248047	-114.03808594	+3460	+14.80517578	+3.75292969	-3.03222656	-26.32324219	-86.68212891	+23.35693359	+3548	+13.85156250	+0.18457031	-5.18554688	+16.89697266	-56.11816406	-71.52099609	+2380
+1457971617.20149990	+15.10400391	+0.87890625	-2.35546875	+64.86328125	-62.27050781	-114.23583984	+3452	+14.80517578	+3.79687500	-3.03662109	-24.82910156	-86.74804688	+21.99462891	+3544	+13.85595703	+0.22412109	-5.19873047	+17.18261719	-56.11816406	-71.69677734	+2372
+1457971617.20560000	+15.10839844	+0.92724609	-2.35986328	+65.14892578	-62.24853516	-114.38964844	+3444	+14.80517578	+3.84082031	-3.04541016	-23.00537109	-86.77001953	+20.28076172	+3544	+13.86035156	+0.25927734	-5.20312500	+17.42431641	-56.16210938	-71.82861328	+2368
+1457971617.20980000	+15.11279297	+0.97998047	-2.36865234	+65.36865234	-62.20458984	-114.45556641	+3440	+14.80078125	+3.88476563	-3.05859375	-21.04980469	-86.79199219	+18.47900391	+3544	+13.86474609	+0.29443359	-5.21191406	+17.66601563	-56.18408203	-71.96044922	+2360
+1457971617.21400000	+15.11279297	+1.01513672	-2.37304688	+65.54443359	-62.16064453	-114.52148438	+3436	+14.80078125	+3.92431641	-3.07177734	-18.94042969	-86.81396484	+16.47949219	+3540	+13.86914063	+0.32958984	-5.22070313	+17.90771484	-56.20605469	-72.07031250	+2356
+1457971617.21810010	+15.11718750	+1.05468750	-2.38623047	+65.69824219	-62.13867188	-114.56542969	+3428	+14.79638672	+3.96386719	-3.08496094	-16.63330078	-86.81396484	+14.26025391	+3540	+13.87353516	+0.36474609	-5.22949219	+18.10546875	-56.22802734	-72.15820313	+2352
+1457971617.22230010	+15.11718750	+1.09423828	-2.39941406	+65.74218750	-62.07275391	-114.47753906	+3424	+14.79199219	+4.00781250	-3.10693359	-14.06250000	-86.77001953	+11.84326172	+3544	+13.87353516	+0.40429688	-5.24267578	+18.25927734	-56.18408203	-72.18017578	+2348
+1457971617.22650000	+15.11279297	+1.12939453	-2.41699219	+65.72021484	-62.00683594	-114.34570313	+3420	+14.78320313	+4.03417969	-3.12890625	-11.40380859	-86.70410156	+9.27246094	+3548	+13.87353516	+0.43945313	-5.25585938	+18.36914063	-56.14013672	-72.15820313	+2344
+1457971617.23060010	+15.11279297	+1.16015625	-2.43457031	+65.67626953	-61.94091797	-114.21386719	+3420	+14.77441406	+4.06054688	-3.14648438	-8.83300781	-86.63818359	+6.76757813	+3548	+13.87353516	+0.47021484	-5.26904297	+18.45703125	-56.09619141	-72.11425781	+2340
+1457971617.23480010	+15.10839844	+1.19531250	-2.45654297	+65.61035156	-61.87500000	-114.01611328	+3416	+14.77001953	+4.08691406	-3.16845703	-6.54785156	-86.57226563	+4.54833984	+3552	+13.86914063	+0.50537109	-5.28662109	+18.52294922	-56.05224609	-72.07031250	+2336
+1457971617.23900010	+15.10400391	+1.21728516	-2.47851563	+65.45654297	-61.80908203	-113.77441406	+3416	+14.76123047	+4.11328125	-3.19042969	-4.32861328	-86.46240234	+2.39501953	+3560	+13.86914063	+0.53613281	-5.29980469	+18.58886719	-55.98632813	-71.98242188	+2328
+1457971617.24309990	+15.10400391	+1.24365234	-2.49609375	+65.32470703	-61.76513672	-113.57666016	+3416	+14.75244141	+4.13964844	-3.21240234	-2.46093750	-86.37451172	+0.59326172	+3568	+13.86914063	+0.56689453	-5.30859375	+18.61083984	-55.98632813	-71.91650391	+2324
+1457971617.24729990	+15.10400391	+1.26562500	-2.51367188	+65.17089844	-61.72119141	-113.33496094	+3412	+14.74804688	+4.16162109	-3.23437500	-0.76904297	-86.24267578	-1.03271484	+3572	+13.86914063	+0.59765625	-5.32177734	+18.61083984	-55.92041016	-71.80664063	+2316
+1457971617.25560000	+15.10839844	+1.30957031	-2.55322266	+64.86328125	-61.61132813	-112.89550781	+3408	+14.73046875	+4.20556641	-3.26953125	+2.24121094	-86.00097656	-3.93310547	+3588	+13.86914063	+0.65917969	-5.34375000	+18.65478516	-55.83251953	-71.60888672	+2296
+1457971617.25980000	+15.10839844	+1.33154297	-2.56640625	+64.73144531	-61.56738281	-112.69775391	+3408	+14.72607422	+4.22753906	-3.28271484	+3.44970703	-85.91308594	-5.07568359	+3596	+13.86914063	+0.68554688	-5.35253906	+18.67675781	-55.76660156	-71.52099609	+2284
+1457971617.26390000	+15.10839844	+1.35791016	-2.58398438	+64.57763672	-61.50146484	-112.43408203	+3404	+14.72167969	+4.25390625	-3.29589844	+4.52636719	-85.78125000	-6.08642578	+3604	+13.86914063	+0.71630859	-5.36572266	+18.67675781	-55.67871094	-71.41113281	+2272
+1457971617.26810000	+15.10839844	+1.37988281	-2.59277344	+64.48974609	-61.47949219	-112.23632813	+3404	+14.72167969	+4.27587891	-3.30029297	+5.25146484	-85.71533203	-6.70166016	+3612	+13.87353516	+0.74267578	-5.37011719	+18.69873047	-55.63476563	-71.32324219	+2260
+1457971617.27230000	+15.10839844	+1.40625000	-2.59716797	+64.44580078	-61.47949219	-112.10449219	+3404	+14.72167969	+4.29785156	-3.30029297	+5.84472656	-85.67138672	-7.25097656	+3616	+13.87353516	+0.76904297	-5.37451172	+18.72070313	-55.63476563	-71.25732422	+2248
+1457971617.27640010	+15.11279297	+1.42822266	-2.59716797	+64.42382813	-61.45751953	-111.97265625	+3400	+14.72167969	+4.32421875	-3.30029297	+6.32812500	-85.60546875	-7.64648438	+3624	+13.87792969	+0.79541016	-5.37451172	+18.76464844	-55.61279297	-71.23535156	+2236
+1457971617.28060010	+15.12158203	+1.45458984	-2.59277344	+64.46777344	-61.47949219	-111.92871094	+3400	+14.72607422	+4.35058594	-3.28710938	+6.50390625	-85.60546875	-7.75634766	+3632	+13.88671875	+0.82617188	-5.37011719	+18.85253906	-55.63476563	-71.21337891	+2228
+1457971617.28480010	+15.12597656	+1.48095703	-2.58837891	+64.53369141	-61.50146484	-111.90673828	+3400	+14.73046875	+4.37695313	-3.27392578	+6.61376953	-85.60546875	-7.75634766	+3644	+13.89550781	+0.85253906	-5.36132813	+18.94042969	-55.65673828	-71.21337891	+2220
+1457971617.28889990	+15.13476563	+1.51171875	-2.57958984	+64.62158203	-61.52343750	-111.86279297	+3400	+14.73486328	+4.41210938	-3.26074219	+6.61376953	-85.60546875	-7.66845703	+3652	+13.90429688	+0.87890625	-5.35693359	+19.02832031	-55.67871094	-71.21337891	+2212
+1457971617.29310010	+15.14355469	+1.54248047	-2.56201172	+64.77539063	-61.56738281	-111.88476563	+3404	+14.74365234	+4.44287109	-3.23876953	+6.52587891	-85.62744141	-7.44873047	+3660	+13.91308594	+0.90527344	-5.34814453	+19.16015625	-55.70068359	-71.23535156	+2204
+1457971617.29730010	+15.15234375	+1.57763672	-2.54882813	+64.95117188	-61.61132813	-111.92871094	+3408	+14.74804688	+4.47363281	-3.21679688	+6.41601563	-85.67138672	-7.22900391	+3668	+13.92187500	+0.93164063	-5.33496094	+19.29199219	-55.72265625	-71.27929688	+2200
+1457971617.30139990	+15.16113281	+1.61279297	-2.52685547	+65.14892578	-61.67724609	-111.99462891	+3412	+14.75683594	+4.50439453	-3.19042969	+6.15234375	-85.71533203	-6.85546875	+3680	+13.92626953	+0.95800781	-5.32617188	+19.40185547	-55.74462891	-71.30126953	+2196
+1457971617.30979990	+15.17431641	+1.67431641	-2.48291016	+65.56640625	-61.80908203	-112.14843750	+3420	+14.77441406	+4.57031250	-3.13330078	+5.14160156	-85.82519531	-5.62500000	+3696	+13.94824219	+1.01074219	-5.29101563	+19.64355469	-55.87646484	-71.36718750	+2200
+1457971617.31390000	+15.18750000	+1.70947266	-2.45654297	+65.80810547	-61.89697266	-112.25830078	+3424	+14.78320313	+4.60107422	-3.10253906	+4.50439453	-85.89111328	-4.89990234	+3704	+13.95703125	+1.03271484	-5.27343750	+19.75341797	-55.94238281	-71.43310547	+2204
+1457971617.31810000	+15.19628906	+1.74023438	-2.43017578	+66.02783203	-61.98486328	-112.36816406	+3428	+14.78759766	+4.63183594	-3.07617188	+3.93310547	-85.93505859	-4.21875000	+3712	+13.96582031	+1.05908203	-5.25585938	+19.86328125	-55.98632813	-71.47705078	+2208
+1457971617.32230000	+15.20507813	+1.77539063	-2.40820313	+66.24755859	-62.05078125	-112.45605469	+3432	+14.79638672	+4.66699219	-3.04980469	+3.31787109	-85.97900391	-3.47167969	+3716	+13.97900391	+1.08105469	-5.24267578	+19.97314453	-56.03027344	-71.47705078	+2212
+1457971617.32640000	+15.21386719	+1.80175781	-2.38623047	+66.44531250	-62.11669922	-112.52197266	+3436	+14.80078125	+4.69335938	-3.02343750	+2.70263672	-86.00097656	-2.79052734	+3724	+13.98339844	+1.10742188	-5.22949219	+20.03906250	-56.07421875	-71.47705078	+2220
+1457971617.33060000	+15.21826172	+1.83251953	-2.36425781	+66.55517578	-62.16064453	-112.50000000	+3436	+14.80517578	+4.71972656	-3.00146484	+2.24121094	-86.02294922	-2.21923828	+3728	+13.99218750	+1.12939453	-5.21630859	+20.08300781	-56.07421875	-71.43310547	+2224
+1457971617.33470010	+15.22265625	+1.85888672	-2.35107422	+66.64306641	-62.22656250	-112.47802734	+3440	+14.80517578	+4.74169922	-2.98388672	+1.71386719	-86.02294922	-1.62597656	+3732	+13.99658203	+1.14697266	-5.20312500	+20.10498047	-56.09619141	-71.36718750	+2232
+1457971617.33890010	+15.22705078	+1.87646484	-2.33349609	+66.70898438	-62.29248047	-112.45605469	+3440	+14.80957031	+4.75927734	-2.96191406	+1.23046875	-86.02294922	-1.12060547	+3736	+14.00097656	+1.16894531	-5.19433594	+20.10498047	-56.11816406	-71.27929688	+2236
+1457971617.34310010	+15.23144531	+1.89404297	-2.32470703	+66.68701172	-62.33642578	-112.36816406	+3440	+14.80957031	+4.77685547	-2.95312500	+0.92285156	-86.00097656	-0.79101563	+3736	+14.00537109	+1.18652344	-5.18554688	+20.08300781	-56.11816406	-71.16943359	+2244
+1457971617.34719990	+15.23583984	+1.90722656	-2.32031250	+66.62109375	-62.35839844	-112.23632813	+3440	+14.80957031	+4.79003906	-2.94433594	+0.68115234	-85.95703125	-0.50537109	+3740	+14.00976563	+1.20849609	-5.17675781	+20.01708984	-56.14013672	-71.03759766	+2248
+1457971617.35139990	+15.24023438	+1.92041016	-2.31591797	+66.51123047	-62.38037109	-112.06054688	+3436	+14.80957031	+4.79882813	-2.93994141	+0.52734375	-85.91308594	-0.35156250	+3740	+14.01416016	+1.22607422	-5.16796875	+19.92919922	-56.14013672	-70.88378906	+2256
+1457971617.35560010	+15.24462891	+1.93359375	-2.31591797	+66.37939453	-62.38037109	-111.86279297	+3436	+14.80957031	+4.80761719	-2.93554688	+0.54931641	-85.84716797	-0.37353516	+3744	+14.01416016	+1.24365234	-5.16357422	+19.84130859	-56.11816406	-70.70800781	+2256
+1457971617.36389990	+15.24902344	+1.94677734	-2.32470703	+66.00585938	-62.38037109	-111.37939453	+3432	+14.80517578	+4.81640625	-2.93115234	+0.72509766	-85.73730469	-0.54931641	+3748	+14.01855469	+1.27880859	-5.15478516	+19.64355469	-56.05224609	-70.31250000	+2260
+1457971617.36809990	+15.24902344	+1.95556641	-2.32470703	+65.78613281	-62.38037109	-111.09375000	+3428	+14.80078125	+4.82080078	-2.93115234	+0.79101563	-85.64941406	-0.63720703	+3752	+14.01855469	+1.29199219	-5.15039063	+19.51171875	-56.03027344	-70.07080078	+2256
+1457971617.37220000	+15.25341797	+1.95556641	-2.32910156	+65.56640625	-62.40234375	-110.85205078	+3428	+14.80078125	+4.82080078	-2.92675781	+0.85693359	-85.58349609	-0.70312500	+3756	+14.01855469	+1.30957031	-5.14599609	+19.37988281	-56.03027344	-69.85107422	+2256
+1457971617.37640000	+15.25341797	+1.95996094	-2.33349609	+65.36865234	-62.40234375	-110.63232422	+3428	+14.79638672	+4.82519531	-2.92675781	+0.92285156	-85.51757813	-0.76904297	+3760	+14.02294922	+1.32275391	-5.13720703	+19.24804688	-56.00830078	-69.65332031	+2252
+1457971617.38060000	+15.25781250	+1.96435547	-2.33349609	+65.19287109	-62.40234375	-110.41259766	+3428	+14.79638672	+4.82519531	-2.92236328	+0.90087891	-85.47363281	-0.76904297	+3768	+14.02294922	+1.34033203	-5.12841797	+19.11621094	-56.00830078	-69.45556641	+2252
+1457971617.38470010	+15.25781250	+1.96875000	-2.33349609	+65.03906250	-62.42431641	-110.21484375	+3424	+14.79638672	+4.82958984	-2.91796875	+0.90087891	-85.42968750	-0.76904297	+3776	+14.02734375	+1.35351563	-5.12402344	+19.00634766	-56.00830078	-69.25781250	+2248
+1457971617.38890000	+15.26220703	+1.97753906	-2.33349609	+64.88525391	-62.42431641	-109.99511719	+3424	+14.79638672	+4.83398438	-2.90917969	+0.85693359	-85.38574219	-0.72509766	+3784	+14.03173828	+1.37109375	-5.11523438	+18.91845703	-56.00830078	-69.08203125	+2244
+1457971617.39310000	+15.26660156	+1.98632813	-2.32470703	+64.79736328	-62.46826172	-109.84130859	+3428	+14.79638672	+4.84277344	-2.89599609	+0.65917969	-85.36376953	-0.50537109	+3796	+14.03173828	+1.38427734	-5.10205078	+18.83056641	-56.00830078	-68.90625000	+2236
+1457971617.39720010	+15.26660156	+1.99072266	-2.31152344	+64.77539063	-62.51220703	-109.77539063	+3432	+14.79638672	+4.85156250	-2.87841797	+0.41748047	-85.36376953	-0.21972656	+3808	+14.03613281	+1.40185547	-5.08886719	+18.76464844	-56.03027344	-68.77441406	+2232
+1457971617.40140010	+15.27099609	+2.00390625	-2.29833984	+64.79736328	-62.57812500	-109.73144531	+3436	+14.79638672	+4.86474609	-2.86523438	+0.08789063	-85.34179688	+0.17578125	+3820	+14.04052734	+1.41503906	-5.07568359	+18.72070313	-56.05224609	-68.64257813	+2228
+1457971617.40549990	+15.27539063	+2.01708984	-2.27636719	+64.84130859	-62.64404297	-109.73144531	+3440	+14.79638672	+4.88232422	-2.83886719	-0.41748047	-85.36376953	+0.76904297	+3836	+14.04492188	+1.43261719	-5.06250000	+18.69873047	-56.07421875	-68.55468750	+2228
+1457971617.41389990	+15.28417969	+2.04345703	-2.23242188	+65.10498047	-62.79785156	-109.84130859	+3456	+14.80517578	+4.91748047	-2.78173828	-1.82373047	-85.42968750	+2.32910156	+3864	+14.05810547	+1.45898438	-5.02294922	+18.72070313	-56.20605469	-68.48876953	+2228
+1457971617.41800000	+15.28857422	+2.06103516	-2.20166016	+65.30273438	-62.90771484	-109.97314453	+3468	+14.80957031	+4.93945313	-2.75097656	-2.68066406	-85.49560547	+3.27392578	+3880	+14.06250000	+1.47216797	-5.00097656	+18.74267578	-56.25000000	-68.48876953	+2232
+1457971617.42220000	+15.29736328	+2.07861328	-2.17529297	+65.52246094	-62.99560547	-110.10498047	+3476	+14.81835938	+4.96142578	-2.71582031	-3.62548828	-85.56152344	+4.30664063	+3896	+14.07128906	+1.48535156	-4.98339844	+18.80859375	-56.31591797	-68.48876953	+2236
+1457971617.42639990	+15.30175781	+2.10058594	-2.14453125	+65.74218750	-63.10546875	-110.25878906	+3488	+14.82275391	+4.98779297	-2.68066406	-4.57031250	-85.60546875	+5.36132813	+3908	+14.08007813	+1.50292969	-4.96142578	+18.85253906	-56.38183594	-68.51074219	+2240
+1457971617.43050000	+15.30615234	+2.11816406	-2.11376953	+65.96191406	-63.21533203	-110.36865234	+3496	+14.82275391	+5.00976563	-2.64550781	-5.53710938	-85.64941406	+6.45996094	+3920	+14.08447266	+1.51611328	-4.94384766	+18.91845703	-56.44775391	-68.51074219	+2248
+1457971617.43470000	+15.30615234	+2.13574219	-2.07861328	+66.20361328	-63.30322266	-110.52246094	+3504	+14.82714844	+5.03613281	-2.61035156	-6.76757813	-85.71533203	+7.80029297	+3936	+14.09326172	+1.52929688	-4.92187500	+18.98437500	-56.51367188	-68.53271484	+2256
+1457971617.44300010	+15.31494141	+2.17089844	-2.01708984	+66.62109375	-63.52294922	-110.80810547	+3524	+14.84033203	+5.07568359	-2.53564453	-9.16259766	-85.82519531	+10.34912109	+3956	+14.10205078	+1.55566406	-4.87792969	+19.07226563	-56.64550781	-68.59863281	+2280
+1457971617.44720010	+15.31933594	+2.18847656	-1.99511719	+66.77490234	-63.63281250	-110.85205078	+3532	+14.84472656	+5.09326172	-2.50927734	-10.19531250	-85.84716797	+11.44775391	+3960	+14.10644531	+1.56884766	-4.85595703	+19.11621094	-56.71142578	-68.59863281	+2292
+1457971617.45140000	+15.31933594	+2.20166016	-1.97314453	+66.86279297	-63.69873047	-110.89599609	+3540	+14.84912109	+5.10644531	-2.47851563	-11.16210938	-85.86914063	+12.43652344	+3968	+14.11083984	+1.58203125	-4.83837891	+19.13818359	-56.77734375	-68.59863281	+2308
+1457971617.45549990	+15.32373047	+2.21484375	-1.95117188	+66.92871094	-63.78662109	-110.87402344	+3544	+14.84912109	+5.11962891	-2.45654297	-11.84326172	-85.89111328	+13.16162109	+3972	+14.11523438	+1.59082031	-4.82080078	+19.13818359	-56.84326172	-68.55468750	+2320
+1457971617.45970010	+15.32373047	+2.22363281	-1.93798828	+66.95068359	-63.83056641	-110.83007813	+3548	+14.85351563	+5.12841797	-2.43896484	-12.41455078	-85.86914063	+13.77685547	+3972	+14.11962891	+1.60400391	-4.80322266	+19.13818359	-56.88720703	-68.51074219	+2332
+1457971617.46390010	+15.32373047	+2.23242188	-1.92041016	+66.90673828	-63.89648438	-110.74218750	+3552	+14.85351563	+5.13281250	-2.42138672	-12.94189453	-85.86914063	+14.32617188	+3976	+14.12402344	+1.61279297	-4.79003906	+19.09423828	-56.90917969	-68.42285156	+2344
+1457971617.46799990	+15.32373047	+2.24121094	-1.91162109	+66.79687500	-63.94042969	-110.56640625	+3556	+14.85351563	+5.13720703	-2.40820313	-13.18359375	-85.82519531	+14.56787109	+3976	+14.12402344	+1.62597656	-4.77685547	+19.00634766	-56.90917969	-68.31298828	+2352
+1457971617.47219990	+15.32373047	+2.24560547	-1.90722656	+66.64306641	-63.98437500	-110.36865234	+3556	+14.84912109	+5.13720703	-2.39941406	-13.38134766	-85.80322266	+14.76562500	+3972	+14.11962891	+1.63476563	-4.76806641	+18.91845703	-56.90917969	-68.18115234	+2364
+1457971617.47639990	+15.32373047	+2.24560547	-1.90283203	+66.46728516	-64.02832031	-110.17089844	+3556	+14.84912109	+5.13281250	-2.39062500	-13.57910156	-85.78125000	+14.94140625	+3976	+14.11962891	+1.64355469	-4.75927734	+18.83056641	-56.93115234	-68.04931641	+2368
+1457971617.48050000	+15.32373047	+2.24560547	-1.90283203	+66.26953125	-64.05029297	-109.92919922	+3556	+14.84472656	+5.12841797	-2.38623047	-13.57910156	-85.73730469	+14.89746094	+3976	+14.11962891	+1.64794922	-4.75048828	+18.69873047	-56.93115234	-67.89550781	+2376
+1457971617.48470000	+15.32373047	+2.24560547	-1.90283203	+66.04980469	-64.07226563	-109.68750000	+3556	+14.84472656	+5.12402344	-2.38623047	-13.40332031	-85.67138672	+14.72167969	+3976	+14.11962891	+1.65673828	-4.74169922	+18.56689453	-56.90917969	-67.74169922	+2380
+1457971617.49300000	+15.32373047	+2.24121094	-1.91162109	+65.54443359	-64.07226563	-109.13818359	+3556	+14.83593750	+5.11523438	-2.38623047	-12.83203125	-85.56152344	+14.12841797	+3980	+14.11523438	+1.67431641	-4.73291016	+18.30322266	-56.88720703	-67.36816406	+2380
+1457971617.49720000	+15.31933594	+2.24121094	-1.91162109	+65.32470703	-64.07226563	-108.89648438	+3556	+14.83154297	+5.11083984	-2.38183594	-12.61230469	-85.51757813	+13.88671875	+3980	+14.11523438	+1.68310547	-4.72851563	+18.17138672	-56.86523438	-67.17041016	+2376
+1457971617.50130010	+15.31494141	+2.23681641	-1.91162109	+65.10498047	-64.09423828	-108.67675781	+3556	+14.82714844	+5.11083984	-2.38183594	-12.43652344	-85.47363281	+13.68896484	+3984	+14.11083984	+1.69189453	-4.72412109	+18.03955078	-56.84326172	-66.99462891	+2372
+1457971617.50550010	+15.31494141	+2.23681641	-1.91601563	+64.90722656	-64.09423828	-108.43505859	+3556	+14.82275391	+5.10644531	-2.37744141	-12.21679688	-85.42968750	+13.46923828	+3988	+14.10644531	+1.69628906	-4.71972656	+17.92968750	-56.79931641	-66.81884766	+2368
+1457971617.50970010	+15.31054688	+2.23681641	-1.91601563	+64.73144531	-64.11621094	-108.23730469	+3556	+14.81835938	+5.10205078	-2.37744141	-12.01904297	-85.38574219	+13.27148438	+3996	+14.10205078	+1.70507813	-4.71533203	+17.79785156	-56.79931641	-66.66503906	+2364
+1457971617.51379990	+15.31054688	+2.23681641	-1.91162109	+64.57763672	-64.11621094	-108.08349609	+3556	+14.81396484	+5.10205078	-2.37304688	-11.82128906	-85.34179688	+13.07373047	+4000	+14.10205078	+1.70947266	-4.71093750	+17.70996094	-56.77734375	-66.51123047	+2356
+1457971617.51799990	+15.31054688	+2.23681641	-1.90722656	+64.48974609	-64.13818359	-107.97363281	+3560	+14.80957031	+5.10205078	-2.36865234	-11.68945313	-85.31982422	+12.96386719	+4008	+14.10205078	+1.71826172	-4.70214844	+17.62207031	-56.77734375	-66.40136719	+2352
+1457971617.52220010	+15.31054688	+2.24121094	-1.90283203	+64.42382813	-64.16015625	-107.88574219	+3560	+14.80517578	+5.10644531	-2.36425781	-11.62353516	-85.29785156	+12.89794922	+4012	+14.09765625	+1.72705078	-4.69335938	+17.60009766	-56.79931641	-66.31347656	+2348
+1457971617.52630000	+15.31054688	+2.24560547	-1.89404297	+64.42382813	-64.18212891	-107.84179688	+3564	+14.80517578	+5.11083984	-2.35546875	-11.60156250	-85.27587891	+12.91992188	+4020	+14.09765625	+1.73583984	-4.68457031	+17.55615234	-56.79931641	-66.24755859	+2340
+1457971617.53049990	+15.30615234	+2.25000000	-1.88525391	+64.44580078	-64.20410156	-107.81982422	+3568	+14.80078125	+5.11962891	-2.34667969	-11.68945313	-85.27587891	+13.05175781	+4032	+14.09765625	+1.74462891	-4.67578125	+17.55615234	-56.82128906	-66.20361328	+2336
+1457971617.53469990	+15.30615234	+2.25878906	-1.87646484	+64.51171875	-64.24804688	-107.84179688	+3572	+14.79638672	+5.12841797	-2.33349609	-11.90917969	-85.27587891	+13.33740234	+4040	+14.09765625	+1.75341797	-4.66699219	+17.57812500	-56.82128906	-66.18164063	+2332
+1457971617.53880000	+15.30615234	+2.26757813	-1.85888672	+64.59960938	-64.29199219	-107.90771484	+3576	+14.79638672	+5.13720703	-2.31591797	-12.23876953	-85.29785156	+13.73291016	+4052	+14.09765625	+1.75781250	-4.65820313	+17.60009766	-56.86523438	-66.18164063	+2332
+1457971617.54720000	+15.30615234	+2.28515625	-1.83251953	+64.86328125	-64.40185547	-108.08349609	+3588	+14.79638672	+5.16357422	-2.27636719	-13.22753906	-85.36376953	+14.85351563	+4068	+14.10205078	+1.77099609	-4.63623047	+17.68798828	-56.95312500	-66.22558594	+2332
+1457971617.55130000	+15.30615234	+2.29394531	-1.81494141	+65.01708984	-64.46777344	-108.19335938	+3592	+14.79638672	+5.17675781	-2.25439453	-13.88671875	-85.38574219	+15.57861328	+4080	+14.10644531	+1.77539063	-4.62304688	+17.73193359	-56.99707031	-66.26953125	+2332
+1457971617.55550000	+15.30615234	+2.30273438	-1.79736328	+65.19287109	-64.53369141	-108.32519531	+3596	+14.79638672	+5.19433594	-2.23242188	-14.63378906	-85.42968750	+16.43554688	+4088	+14.11083984	+1.78417969	-4.60986328	+17.77587891	-57.04101563	-66.31347656	+2336
+1457971617.55960010	+15.30615234	+2.31591797	-1.77978516	+65.36865234	-64.57763672	-108.45703125	+3604	+14.79638672	+5.21191406	-2.20605469	-15.66650391	-85.49560547	+17.57812500	+4096	+14.11083984	+1.78857422	-4.60107422	+17.84179688	-57.10693359	-66.37939453	+2340
+1457971617.56380010	+15.30615234	+2.32470703	-1.76220703	+65.54443359	-64.64355469	-108.58886719	+3608	+14.79638672	+5.22509766	-2.17529297	-16.76513672	-85.53955078	+18.76464844	+4104	+14.11523438	+1.79296875	-4.58789063	+17.88574219	-57.12890625	-66.40136719	+2344
+1457971617.56800010	+15.30615234	+2.33349609	-1.74462891	+65.72021484	-64.70947266	-108.69873047	+3612	+14.80078125	+5.23828125	-2.14892578	-17.86376953	-85.58349609	+19.95117188	+4108	+14.11962891	+1.79736328	-4.57910156	+17.92968750	-57.17285156	-66.44531250	+2352
+1457971617.57209990	+15.30615234	+2.34228516	-1.73144531	+65.87402344	-64.77539063	-108.83056641	+3616	+14.80078125	+5.25146484	-2.12255859	-19.11621094	-85.60546875	+21.31347656	+4112	+14.11962891	+1.80175781	-4.56591797	+17.95166016	-57.21679688	-66.44531250	+2360
+1457971617.57629990	+15.30615234	+2.34667969	-1.71386719	+66.00585938	-64.84130859	-108.94042969	+3624	+14.80078125	+5.26025391	-2.10058594	-20.34667969	-85.62744141	+22.63183594	+4116	+14.12402344	+1.80615234	-4.55712891	+17.95166016	-57.26074219	-66.44531250	+2368
+1457971617.58049990	+15.31054688	+2.35546875	-1.70068359	+66.13769531	-64.90722656	-109.02832031	+3628	+14.80078125	+5.26464844	-2.07861328	-21.40136719	-85.62744141	+23.77441406	+4116	+14.12841797	+1.80615234	-4.54394531	+17.92968750	-57.30468750	-66.44531250	+2376
+1457971617.58460000	+15.31054688	+2.35986328	-1.68750000	+66.22558594	-64.97314453	-109.09423828	+3628	+14.80078125	+5.27343750	-2.06103516	-22.36816406	-85.60546875	+24.80712891	+4120	+14.12841797	+1.81054688	-4.53955078	+17.88574219	-57.34863281	-66.40136719	+2380
+1457971617.58880000	+15.31054688	+2.36425781	-1.67871094	+66.26953125	-65.01708984	-109.11621094	+3632	+14.80078125	+5.27343750	-2.04785156	-23.22509766	-85.58349609	+25.75195313	+4116	+14.13281250	+1.81494141	-4.53076172	+17.84179688	-57.37060547	-66.31347656	+2388
+1457971617.59299990	+15.31494141	+2.36425781	-1.66992188	+66.29150391	-65.06103516	-109.11621094	+3636	+14.80078125	+5.27343750	-2.03906250	-23.92822266	-85.51757813	+26.54296875	+4116	+14.13281250	+1.81933594	-4.52636719	+17.77587891	-57.37060547	-66.22558594	+2396
+1457971617.59710000	+15.31494141	+2.36865234	-1.66552734	+66.26953125	-65.10498047	-109.09423828	+3636	+14.79638672	+5.26904297	-2.03027344	-24.38964844	-85.45166016	+27.07031250	+4116	+14.13281250	+1.81933594	-4.52197266	+17.68798828	-57.37060547	-66.11572266	+2400
+1457971617.60550000	+15.31494141	+2.36865234	-1.66113281	+66.13769531	-65.14892578	-108.94042969	+3640	+14.79199219	+5.25585938	-2.02587891	-24.76318359	-85.23193359	+27.57568359	+4116	+14.13281250	+1.82812500	-4.51757813	+17.44628906	-57.34863281	-65.83007813	+2408
+1457971617.60960010	+15.31494141	+2.36865234	-1.66113281	+66.02783203	-65.17089844	-108.83056641	+3640	+14.78759766	+5.24707031	-2.03027344	-24.60937500	-85.07812500	+27.50976563	+4120	+14.12841797	+1.83251953	-4.51318359	+17.31445313	-57.32666016	-65.65429688	+2412
+1457971617.61380000	+15.31494141	+2.36425781	-1.66113281	+65.89599609	-65.17089844	-108.69873047	+3640	+14.78320313	+5.23828125	-2.03906250	-24.34570313	-84.92431641	+27.33398438	+4124	+14.12841797	+1.83251953	-4.51318359	+17.16064453	-57.30468750	-65.45654297	+2412
+1457971617.61800000	+15.31494141	+2.36425781	-1.66552734	+65.74218750	-65.19287109	-108.54492188	+3644	+14.78320313	+5.23388672	-2.04785156	-24.08203125	-84.74853516	+27.15820313	+4128	+14.12841797	+1.83691406	-4.51318359	+17.00683594	-57.26074219	-65.25878906	+2412
+1457971617.62210010	+15.31933594	+2.35986328	-1.66992188	+65.58837891	-65.19287109	-108.39111328	+3644	+14.77880859	+5.22509766	-2.05664063	-23.57666016	-84.55078125	+26.78466797	+4136	+14.12402344	+1.84130859	-4.51318359	+16.83105469	-57.21679688	-65.03906250	+2412
+1457971617.62630010	+15.31933594	+2.35986328	-1.67431641	+65.41259766	-65.17089844	-108.23730469	+3648	+14.77441406	+5.21630859	-2.06982422	-23.00537109	-84.35302734	+26.32324219	+4144	+14.12402344	+1.84130859	-4.51318359	+16.65527344	-57.17285156	-64.84130859	+2412
+1457971617.63050010	+15.31933594	+2.35546875	-1.67871094	+65.23681641	-65.17089844	-108.06152344	+3648	+14.77001953	+5.21191406	-2.07861328	-22.52197266	-84.15527344	+25.94970703	+4152	+14.12402344	+1.84570313	-4.51757813	+16.50146484	-57.10693359	-64.62158203	+2408
+1457971617.63459990	+15.31933594	+2.35546875	-1.68750000	+65.03906250	-65.14892578	-107.86376953	+3652	+14.77001953	+5.20312500	-2.08740234	-21.86279297	-83.93554688	+25.42236328	+4164	+14.11962891	+1.85009766	-4.51757813	+16.32568359	-57.04101563	-64.40185547	+2404
+1457971617.63879990	+15.31933594	+2.35107422	-1.69189453	+64.84130859	-65.12695313	-107.68798828	+3656	+14.76562500	+5.19873047	-2.09619141	-21.20361328	-83.71582031	+24.91699219	+4172	+14.11962891	+1.85449219	-4.51757813	+16.17187500	-56.99707031	-64.22607422	+2400
+1457971617.64290000	+15.32373047	+2.35107422	-1.69628906	+64.68750000	-65.10498047	-107.53417969	+3656	+14.77001953	+5.19873047	-2.10058594	-20.83007813	-83.56201172	+24.69726563	+4180	+14.11962891	+1.85888672	-4.51318359	+16.04003906	-56.95312500	-64.07226563	+2396
+1457971617.64710000	+15.32373047	+2.35107422	-1.70068359	+64.51171875	-65.08300781	-107.38037109	+3660	+14.77441406	+5.19873047	-2.09619141	-20.36865234	-83.40820313	+24.36767578	+4188	+14.11962891	+1.85888672	-4.51318359	+15.93017578	-56.90917969	-63.94042969	+2392
+1457971617.65540000	+15.32812500	+2.35107422	-1.70068359	+64.33593750	-65.06103516	-107.22656250	+3664	+14.78320313	+5.21191406	-2.07861328	-19.70947266	-83.18847656	+24.06005859	+4204	+14.12402344	+1.86767578	-4.50439453	+15.79833984	-56.88720703	-63.80859375	+2380
+1457971617.65960000	+15.33251953	+2.35546875	-1.69628906	+64.31396484	-65.03906250	-107.20458984	+3664	+14.78759766	+5.22509766	-2.06542969	-19.35791016	-83.10058594	+23.90625000	+4212	+14.12841797	+1.86767578	-4.50000000	+15.77636719	-56.86523438	-63.80859375	+2376
+1457971617.66380000	+15.33691406	+2.35986328	-1.69189453	+64.33593750	-65.03906250	-107.22656250	+3668	+14.79199219	+5.23388672	-2.04785156	-18.96240234	-83.01269531	+23.66455078	+4220	+14.12841797	+1.86767578	-4.49560547	+15.75439453	-56.86523438	-63.80859375	+2372
+1457971617.66790010	+15.34130859	+2.36425781	-1.68310547	+64.40185547	-65.03906250	-107.27050781	+3672	+14.80078125	+5.24267578	-2.02148438	-18.74267578	-82.96875000	+23.62060547	+4228	+14.13720703	+1.87207031	-4.49121094	+15.75439453	-56.88720703	-63.83056641	+2372
+1457971617.67210010	+15.34570313	+2.37304688	-1.66992188	+64.51171875	-65.06103516	-107.38037109	+3676	+14.81396484	+5.25146484	-1.99951172	-18.28125000	-82.92480469	+23.35693359	+4236	+14.13720703	+1.87207031	-4.48242188	+15.77636719	-56.90917969	-63.87451172	+2372
+1457971617.67630000	+15.35009766	+2.37744141	-1.65673828	+64.66552734	-65.08300781	-107.53417969	+3680	+14.82275391	+5.26464844	-1.97314453	-17.73193359	-82.85888672	+23.00537109	+4244	+14.14599609	+1.87207031	-4.47802734	+15.77636719	-56.93115234	-63.91845703	+2372
+1457971617.68039990	+15.35449219	+2.38623047	-1.64355469	+64.84130859	-65.10498047	-107.70996094	+3684	+14.83154297	+5.27783203	-1.94677734	-17.16064453	-82.83691406	+22.63183594	+4248	+14.15039063	+1.87207031	-4.46923828	+15.79833984	-56.97509766	-63.98437500	+2372
+1457971617.68460010	+15.35888672	+2.39062500	-1.63037109	+65.03906250	-65.12695313	-107.88574219	+3688	+14.84033203	+5.29101563	-1.92041016	-16.28173828	-82.79296875	+21.97265625	+4256	+14.15917969	+1.87207031	-4.46044922	+15.82031250	-56.99707031	-64.02832031	+2376
+1457971617.68880010	+15.36328125	+2.39941406	-1.61718750	+65.23681641	-65.14892578	-108.06152344	+3692	+14.84912109	+5.29980469	-1.89404297	-15.35888672	-82.72705078	+21.24755859	+4256	+14.16357422	+1.87646484	-4.45605469	+15.84228516	-57.04101563	-64.09423828	+2380
+1457971617.69289990	+15.36767578	+2.40380859	-1.59960938	+65.45654297	-65.17089844	-108.25927734	+3696	+14.85791016	+5.30859375	-1.87646484	-14.28222656	-82.66113281	+20.32470703	+4260	+14.16796875	+1.87646484	-4.44726563	+15.86425781	-57.06298828	-64.16015625	+2384
+1457971617.69709990	+15.37207031	+2.40820313	-1.59082031	+65.63232422	-65.19287109	-108.43505859	+3700	+14.86230469	+5.31738281	-1.85888672	-12.91992188	-82.57324219	+19.16015625	+4260	+14.17675781	+1.88085938	-4.44287109	+15.90820313	-57.08496094	-64.20410156	+2388
+1457971617.70129990	+15.37646484	+2.41259766	-1.57763672	+65.83007813	-65.21484375	-108.58886719	+3704	+14.86669922	+5.32177734	-1.84570313	-11.55761719	-82.48535156	+17.95166016	+4260	+14.18115234	+1.88085938	-4.43408203	+15.90820313	-57.12890625	-64.24804688	+2392
+1457971617.70960000	+15.38085938	+2.41699219	-1.56005859	+66.07177734	-65.23681641	-108.78662109	+3708	+14.87548828	+5.31738281	-1.84130859	-8.21777344	-82.15576172	+14.89746094	+4260	+14.18994141	+1.88525391	-4.42529297	+15.90820313	-57.15087891	-64.27001953	+2404
+1457971617.71370010	+15.38525391	+2.41699219	-1.55566406	+66.15966797	-65.23681641	-108.85253906	+3708	+14.87988281	+5.32177734	-1.83691406	-6.59179688	-82.00195313	+13.38134766	+4260	+14.19433594	+1.88525391	-4.42089844	+15.88623047	-57.17285156	-64.27001953	+2412
+1457971617.71790000	+15.38964844	+2.41699219	-1.55566406	+66.20361328	-65.25878906	-108.87451172	+3712	+14.87988281	+5.32177734	-1.85009766	-4.70214844	-81.78222656	+11.64550781	+4260	+14.19873047	+1.88964844	-4.42089844	+15.84228516	-57.17285156	-64.24804688	+2416
+1457971617.72210000	+15.38964844	+2.41699219	-1.55566406	+66.20361328	-65.25878906	-108.85253906	+3712	+14.87988281	+5.32177734	-1.86328125	-2.98828125	-81.56250000	+10.06347656	+4264	+14.20312500	+1.89404297	-4.42529297	+15.79833984	-57.15087891	-64.20410156	+2424
+1457971617.72620010	+15.39404297	+2.41259766	-1.55566406	+66.15966797	-65.25878906	-108.78662109	+3716	+14.87548828	+5.31738281	-1.87207031	-1.31835938	-81.34277344	+8.48144531	+4268	+14.20312500	+1.89404297	-4.42529297	+15.73242188	-57.12890625	-64.13818359	+2428
+1457971617.73040010	+15.39404297	+2.40820313	-1.56445313	+66.07177734	-65.25878906	-108.65478516	+3716	+14.87548828	+5.30859375	-1.89404297	+0.43945313	-81.07910156	+6.83349609	+4272	+14.20751953	+1.89843750	-4.42968750	+15.66650391	-57.08496094	-64.07226563	+2432
+1457971617.73460010	+15.39843750	+2.40380859	-1.57324219	+65.89599609	-65.23681641	-108.45703125	+3720	+14.87109375	+5.29980469	-1.90722656	+1.95556641	-80.85937500	+5.40527344	+4276	+14.20751953	+1.90283203	-4.43847656	+15.60058594	-57.04101563	-63.98437500	+2436
+1457971617.73869990	+15.39843750	+2.39941406	-1.58203125	+65.67626953	-65.23681641	-108.19335938	+3724	+14.87109375	+5.29541016	-1.92041016	+3.49365234	-80.63964844	+3.99902344	+4284	+14.20312500	+1.90283203	-4.44287109	+15.51269531	-56.99707031	-63.89648438	+2440
+1457971617.74289990	+15.39843750	+2.39062500	-1.59521484	+65.41259766	-65.25878906	-107.90771484	+3728	+14.86669922	+5.29101563	-1.94238281	+5.07568359	-80.37597656	+2.57080078	+4288	+14.20312500	+1.90722656	-4.45166016	+15.44677734	-56.95312500	-63.80859375	+2444
+1457971617.75120000	+15.39843750	+2.37304688	-1.63037109	+64.64355469	-65.25878906	-107.02880859	+3740	+14.86230469	+5.28222656	-1.97314453	+7.86621094	-79.95849609	+0.04394531	+4300	+14.20312500	+1.91162109	-4.46484375	+15.27099609	-56.88720703	-63.63281250	+2448
+1457971617.75539990	+15.40283203	+2.36425781	-1.64355469	+64.24804688	-65.30273438	-106.58935547	+3744	+14.85791016	+5.27783203	-1.98193359	+9.36035156	-79.78271484	-1.27441406	+4304	+14.19873047	+1.91162109	-4.47363281	+15.22705078	-56.84326172	-63.54492188	+2448
+1457971617.75959990	+15.40283203	+2.35546875	-1.66113281	+63.72070313	-65.32470703	-106.04003906	+3748	+14.85351563	+5.27783203	-1.99072266	+10.78857422	-79.62890625	-2.54882813	+4308	+14.19873047	+1.91601563	-4.47802734	+15.16113281	-56.79931641	-63.47900391	+2444
+1457971617.76370000	+15.40283203	+2.35107422	-1.67871094	+63.23730469	-65.39062500	-105.49072266	+3752	+14.84912109	+5.27783203	-1.99511719	+12.26074219	-79.47509766	-3.84521484	+4312	+14.19873047	+1.91601563	-4.48681641	+15.11718750	-56.77734375	-63.43505859	+2444
+1457971617.76790000	+15.40283203	+2.34228516	-1.69189453	+62.77587891	-65.43457031	-104.96337891	+3756	+14.84912109	+5.27783203	-1.99511719	+13.84277344	-79.36523438	-5.25146484	+4312	+14.19873047	+1.91601563	-4.49121094	+15.07324219	-56.75537109	-63.39111328	+2440
+1457971617.77210000	+15.40283203	+2.33789063	-1.70068359	+62.24853516	-65.52246094	-104.39208984	+3756	+14.84912109	+5.27783203	-1.99511719	+15.44677734	-79.23339844	-6.70166016	+4316	+14.19433594	+1.91601563	-4.49560547	+15.05126953	-56.75537109	-63.36914063	+2440
+1457971617.77620010	+15.40283203	+2.33349609	-1.70947266	+61.78710938	-65.61035156	-103.90869141	+3756	+14.84912109	+5.28662109	-1.98632813	+17.13867188	-79.14550781	-8.17382813	+4320	+14.19433594	+1.91601563	-4.50000000	+15.05126953	-56.73339844	-63.34716797	+2436
+1457971617.78040000	+15.40722656	+2.33349609	-1.70947266	+61.43554688	-65.72021484	-103.51318359	+3752	+14.84912109	+5.29980469	-1.97753906	+18.96240234	-79.07958984	-9.79980469	+4324	+14.19433594	+1.91601563	-4.50000000	+15.05126953	-56.75537109	-63.36914063	+2432
+1457971617.78460000	+15.40722656	+2.33349609	-1.70507813	+61.12792969	-65.83007813	-103.16162109	+3748	+14.84912109	+5.31298828	-1.96875000	+20.87402344	-78.96972656	-11.53564453	+4328	+14.19873047	+1.91601563	-4.50000000	+15.05126953	-56.77734375	-63.36914063	+2432
+1457971617.79290010	+15.41162109	+2.33789063	-1.69189453	+60.57861328	-66.07177734	-102.52441406	+3744	+14.84912109	+5.34375000	-1.95117188	+25.11474609	-78.70605469	-15.38085938	+4332	+14.19873047	+1.91601563	-4.50000000	+15.07324219	-56.79931641	-63.43505859	+2424
+1457971617.79699990	+15.41601563	+2.34228516	-1.68310547	+60.29296875	-66.18164063	-102.21679688	+3740	+14.84912109	+5.35693359	-1.94238281	+27.46582031	-78.50830078	-17.57812500	+4336	+14.20312500	+1.91601563	-4.50000000	+15.09521484	-56.82128906	-63.45703125	+2424
+1457971617.80119990	+15.41601563	+2.34228516	-1.67431641	+59.98535156	-66.29150391	-101.88720703	+3740	+14.84912109	+5.37451172	-1.93798828	+29.72900391	-78.31054688	-19.66552734	+4336	+14.20312500	+1.91601563	-4.50000000	+15.11718750	-56.84326172	-63.47900391	+2424
+1457971617.80539990	+15.42041016	+2.34228516	-1.66992188	+59.63378906	-66.37939453	-101.55761719	+3736	+14.84912109	+5.39208984	-1.93359375	+31.92626953	-78.04687500	-21.73095703	+4336	+14.20312500	+1.91601563	-4.50000000	+15.13916016	-56.86523438	-63.50097656	+2424
+1457971617.80950000	+15.42041016	+2.34667969	-1.66552734	+59.26025391	-66.48925781	-101.16210938	+3732	+14.84912109	+5.40966797	-1.93798828	+34.14550781	-77.69531250	-23.79638672	+4336	+14.20312500	+1.91601563	-4.50000000	+15.16113281	-56.86523438	-63.52294922	+2424
+1457971617.81370000	+15.42480469	+2.34228516	-1.66113281	+58.84277344	-66.57714844	-100.74462891	+3732	+14.84472656	+5.42724609	-1.94238281	+36.23291016	-77.34375000	-25.72998047	+4336	+14.20312500	+1.91162109	-4.50000000	+15.16113281	-56.86523438	-63.54492188	+2424
+1457971617.81789990	+15.42919922	+2.34228516	-1.65673828	+58.38134766	-66.66503906	-100.28320313	+3728	+14.84472656	+5.44482422	-1.95117188	+38.21044922	-76.94824219	-27.57568359	+4340	+14.20312500	+1.91162109	-4.50000000	+15.16113281	-56.88720703	-63.56689453	+2428
+1457971617.82200000	+15.42919922	+2.33789063	-1.66552734	+57.78808594	-66.70898438	-99.71191406	+3728	+14.83593750	+5.46679688	-1.96435547	+40.18798828	-76.46484375	-29.42138672	+4340	+14.20751953	+1.91162109	-4.50000000	+15.16113281	-56.88720703	-63.56689453	+2428
+1457971617.82620000	+15.43359375	+2.32910156	-1.66992188	+57.12890625	-66.73095703	-99.05273438	+3728	+14.83154297	+5.47558594	-1.98193359	+41.83593750	-75.98144531	-31.00341797	+4340	+14.20751953	+1.91162109	-4.50439453	+15.16113281	-56.86523438	-63.56689453	+2428
+1457971617.83040000	+15.43798828	+2.31591797	-1.68750000	+56.33789063	-66.73095703	-98.30566406	+3732	+14.82714844	+5.47998047	-2.01708984	+43.06640625	-75.38818359	-32.14599609	+4344	+14.20312500	+1.90722656	-4.50439453	+15.16113281	-56.86523438	-63.56689453	+2432
+1457971617.83450010	+15.43798828	+2.30273438	-1.71386719	+55.34912109	-66.70898438	-97.33886719	+3736	+14.81835938	+5.48437500	-2.05224609	+44.25292969	-74.83886719	-33.26660156	+4344	+14.20312500	+1.90722656	-4.50878906	+15.13916016	-56.84326172	-63.56689453	+2436
+1457971617.83870010	+15.44238281	+2.28955078	-1.74462891	+54.36035156	-66.64306641	-96.37207031	+3740	+14.81396484	+5.48437500	-2.08740234	+45.26367188	-74.28955078	-34.25537109	+4348	+14.20312500	+1.90722656	-4.50878906	+15.13916016	-56.82128906	-63.54492188	+2436
+1457971617.84699990	+15.44238281	+2.25000000	-1.81494141	+52.20703125	-66.44531250	-94.24072266	+3756	+14.79638672	+5.48437500	-2.17529297	+46.58203125	-73.16894531	-35.48583984	+4352	+14.19873047	+1.90283203	-4.51757813	+15.07324219	-56.75537109	-63.47900391	+2444
+1457971617.85120010	+15.44677734	+2.22802734	-1.85888672	+51.13037109	-66.29150391	-93.20800781	+3760	+14.79199219	+5.47558594	-2.21923828	+47.17529297	-72.66357422	-36.05712891	+4356	+14.19873047	+1.89843750	-4.52636719	+15.00732422	-56.68945313	-63.41308594	+2444
+1457971617.85540010	+15.44677734	+2.20605469	-1.90283203	+50.07568359	-66.11572266	-92.17529297	+3768	+14.77880859	+5.47119141	-2.28076172	+47.39501953	-72.04833984	-36.27685547	+4360	+14.19433594	+1.89404297	-4.53515625	+14.96337891	-56.62353516	-63.34716797	+2448
+1457971617.85949990	+15.44677734	+2.18408203	-1.95556641	+48.99902344	-65.89599609	-91.07666016	+3776	+14.77001953	+5.46240234	-2.32470703	+47.70263672	-71.63085938	-36.56250000	+4364	+14.17675781	+1.87646484	-4.57910156	+14.72167969	-56.29394531	-63.06152344	+2460
+1457971617.86369990	+15.44677734	+2.16650391	-2.00390625	+48.01025391	-65.67626953	-90.06591797	+3780	+14.76123047	+5.44921875	-2.37744141	+47.92236328	-71.16943359	-36.76025391	+4368	+14.16357422	+1.85888672	-4.61865234	+14.50195313	-55.96435547	-62.79785156	+2468
+1457971617.86780000	+15.44238281	+2.14892578	-2.05224609	+47.13134766	-65.41259766	-89.12109375	+3784	+14.74804688	+5.43603516	-2.43896484	+47.90039063	-70.66406250	-36.73828125	+4372	+14.14599609	+1.84570313	-4.66259766	+14.32617188	-55.65673828	-62.55615234	+2476
+1457971617.87200000	+15.44238281	+2.13134766	-2.10058594	+46.31835938	-65.19287109	-88.26416016	+3788	+14.73925781	+5.42285156	-2.48291016	+47.94433594	-70.35644531	-36.80419922	+4376	+14.09765625	+1.80175781	-4.76806641	+13.84277344	-54.79980469	-61.91894531	+2496
+1457971617.87620000	+15.43798828	+2.11816406	-2.14453125	+45.63720703	-64.95117188	-87.51708984	+3788	+14.73046875	+5.40966797	-2.52685547	+47.98828125	-70.02685547	-36.84814453	+4376	+14.07128906	+1.77539063	-4.83398438	+13.62304688	-54.31640625	-61.58935547	+2500
+1457971617.88450000	+15.43359375	+2.09179688	-2.22802734	+44.58251953	-64.46777344	-86.30859375	+3784	+14.71289063	+5.39208984	-2.61474609	+47.96630859	-69.45556641	-36.78222656	+4376	+14.02734375	+1.73583984	-4.93505859	+13.53515625	-53.56933594	-61.34765625	+2492
+1457971617.88870000	+15.43359375	+2.08740234	-2.26757813	+44.14306641	-64.22607422	-85.78125000	+3780	+14.70410156	+5.38769531	-2.65429688	+47.94433594	-69.21386719	-36.73828125	+4372	+14.01416016	+1.71826172	-4.97021484	+13.60107422	-53.30566406	-61.34765625	+2480
+1457971617.89280010	+15.42919922	+2.08300781	-2.30273438	+43.79150391	-63.96240234	-85.29785156	+3772	+14.69531250	+5.38330078	-2.69824219	+47.90039063	-68.97216797	-36.60644531	+4368	+13.99658203	+1.70507813	-5.00976563	+13.73291016	-52.99804688	-61.41357422	+2472
+1457971617.89700010	+15.42919922	+2.07861328	-2.33789063	+43.48388672	-63.69873047	-84.90234375	+3768	+14.68652344	+5.37451172	-2.73339844	+47.83447266	-68.77441406	-36.51855469	+4364	+13.97900391	+1.68750000	-5.04052734	+13.88671875	-52.73437500	-61.52343750	+2464
+1457971617.90120010	+15.42480469	+2.07421875	-2.37304688	+43.19824219	-63.45703125	-84.50683594	+3760	+14.67773438	+5.37011719	-2.76855469	+47.74658203	-68.57666016	-36.40869141	+4360	+13.96142578	+1.67431641	-5.07568359	+14.04052734	-52.44873047	-61.65527344	+2456
+1457971617.90529990	+15.42041016	+2.07421875	-2.40820313	+42.95654297	-63.19335938	-84.13330078	+3752	+14.67333984	+5.36132813	-2.80371094	+47.65869141	-68.37890625	-36.25488281	+4352	+13.94384766	+1.65673828	-5.11083984	+14.21630859	-52.16308594	-61.78710938	+2448
+1457971617.90949990	+15.42041016	+2.07421875	-2.43896484	+42.69287109	-62.90771484	-83.78173828	+3744	+14.66894531	+5.35693359	-2.83447266	+47.54882813	-68.22509766	-36.12304688	+4344	+13.93066406	+1.63916016	-5.14160156	+14.37011719	-51.87744141	-61.96289063	+2444
+1457971617.91370010	+15.41601563	+2.06982422	-2.47851563	+42.45117188	-62.62207031	-83.43017578	+3732	+14.66015625	+5.35253906	-2.86962891	+47.43896484	-68.02734375	-35.94726563	+4336	+13.91748047	+1.61718750	-5.18115234	+14.54589844	-51.54785156	-62.16064453	+2444
+1457971617.91779990	+15.41601563	+2.06982422	-2.51367188	+42.18750000	-62.31445313	-83.07861328	+3724	+14.65576172	+5.35253906	-2.90478516	+47.28515625	-67.82958984	-35.74951172	+4328	+13.89990234	+1.59521484	-5.21630859	+14.76562500	-51.21826172	-62.35839844	+2444
+1457971617.92619990	+15.41601563	+2.06103516	-2.59716797	+41.52832031	-61.56738281	-82.22167969	+3708	+14.64257813	+5.34375000	-2.99267578	+46.88964844	-67.30224609	-35.20019531	+4308	+13.86474609	+1.55126953	-5.30419922	+15.11718750	-50.33935547	-62.75390625	+2448
+1457971617.93030000	+15.41162109	+2.05224609	-2.64550781	+41.11083984	-61.12792969	-81.71630859	+3704	+14.63818359	+5.33935547	-3.04101563	+46.62597656	-67.01660156	-34.87060547	+4300	+13.83837891	+1.52490234	-5.35253906	+15.24902344	-49.85595703	-62.92968750	+2452
+1457971617.93450000	+15.40722656	+2.04345703	-2.71142578	+40.56152344	-60.57861328	-81.07910156	+3700	+14.62939453	+5.33056641	-3.09814453	+46.29638672	-66.64306641	-34.47509766	+4292	+13.81201172	+1.49414063	-5.40966797	+15.38085938	-49.24072266	-63.06152344	+2464
+1457971617.93870000	+15.40722656	+2.03027344	-2.77734375	+39.94628906	-60.02929688	-80.41992188	+3700	+14.62500000	+5.31738281	-3.15527344	+45.92285156	-66.22558594	-34.05761719	+4284	+13.78564453	+1.45898438	-5.46679688	+15.46875000	-48.64746094	-63.21533203	+2472
+1457971617.94280000	+15.40722656	+2.01269531	-2.84326172	+39.35302734	-59.45800781	-79.76074219	+3696	+14.61621094	+5.29980469	-3.22119141	+45.54931641	-65.78613281	-33.64013672	+4276	+13.75927734	+1.42382813	-5.51953125	+15.53466797	-48.07617188	-63.32519531	+2484
+1457971617.94700000	+15.40283203	+1.99511719	-2.93554688	+38.51806641	-58.68896484	-78.85986328	+3700	+14.61181641	+5.28222656	-3.30468750	+45.06591797	-65.21484375	-33.11279297	+4268	+13.73291016	+1.38867188	-5.58984375	+15.57861328	-47.35107422	-63.39111328	+2492
+1457971617.95110010	+15.40283203	+1.96875000	-3.02783203	+37.74902344	-57.91992188	-78.04687500	+3700	+14.60302734	+5.26464844	-3.38818359	+44.60449219	-64.62158203	-32.58544922	+4264	+13.70214844	+1.34912109	-5.65576172	+15.60058594	-46.62597656	-63.43505859	+2504
+1457971617.95530010	+15.40283203	+1.93798828	-3.12011719	+37.00195313	-57.15087891	-77.25585938	+3700	+14.59423828	+5.23828125	-3.48046875	+44.12109375	-63.96240234	-32.08007813	+4260	+13.67578125	+1.30957031	-5.72167969	+15.60058594	-45.92285156	-63.50097656	+2512
+1457971617.96359990	+15.39404297	+1.86328125	-3.36621094	+35.20019531	-55.10742188	-75.32226563	+3712	+14.56787109	+5.18115234	-3.70898438	+43.00048828	-62.29248047	-30.84960938	+4256	+13.59667969	+1.22607422	-5.87988281	+15.57861328	-44.16503906	-63.43505859	+2524
+1457971617.96779990	+15.38964844	+1.82373047	-3.47607422	+34.45312500	-54.18457031	-74.55322266	+3716	+14.55908203	+5.14160156	-3.82763672	+42.47314453	-61.43554688	-30.30029297	+4252	+13.56152344	+1.18212891	-5.95458984	+15.53466797	-43.35205078	-63.43505859	+2528
+1457971617.97199990	+15.38525391	+1.78417969	-3.61230469	+33.66210938	-53.06396484	-73.63037109	+3724	+14.54150391	+5.09765625	-3.97265625	+41.83593750	-60.33691406	-29.64111328	+4256	+13.52636719	+1.13818359	-6.02929688	+15.49072266	-42.51708984	-63.36914063	+2528
+1457971617.97610000	+15.38085938	+1.74462891	-3.72656250	+33.06884766	-52.11914063	-72.99316406	+3724	+14.52392578	+5.05371094	-4.10888672	+41.30859375	-59.34814453	-29.09179688	+4256	+13.49121094	+1.08984375	-6.09960938	+15.46875000	-41.68212891	-63.36914063	+2524
+1457971617.98029990	+15.37646484	+1.70507813	-3.84521484	+32.60742188	-51.13037109	-72.42187500	+3720	+14.51074219	+5.00976563	-4.24511719	+40.82519531	-58.35937500	-28.58642578	+4256	+13.45166016	+1.03710938	-6.17431641	+15.46875000	-40.84716797	-63.39111328	+2520
+1457971617.98449990	+15.37646484	+1.67431641	-3.95947266	+32.21191406	-50.16357422	-71.87255859	+3720	+14.48876953	+4.95703125	-4.40771484	+40.27587891	-57.15087891	-27.99316406	+4256	+13.41650391	+0.98876953	-6.25341797	+15.46875000	-39.96826172	-63.39111328	+2512
+1457971617.98860000	+15.37207031	+1.63476563	-4.07373047	+31.83837891	-49.19677734	-71.38916016	+3712	+14.46679688	+4.90869141	-4.55712891	+39.81445313	-56.07421875	-27.48779297	+4252	+13.38134766	+0.93603516	-6.33251953	+15.44677734	-39.06738281	-63.43505859	+2500
+1457971617.99280000	+15.35888672	+1.59082031	-4.20117188	+31.55273438	-48.14208984	-70.92773438	+3712	+14.44482422	+4.86035156	-4.69775391	+39.39697266	-55.04150391	-27.04833984	+4248	+13.33740234	+0.88330078	-6.40722656	+15.49072266	-38.16650391	-63.47900391	+2488
+1457971618.00110010	+15.33691406	+1.51171875	-4.42968750	+31.17919922	-46.20849609	-70.24658203	+3700	+14.40087891	+4.75048828	-4.98339844	+38.58398438	-52.93212891	-26.21337891	+4236	+13.25830078	+0.76464844	-6.56103516	+15.55664063	-36.34277344	-63.65478516	+2460
+1457971618.00530000	+15.32812500	+1.47216797	-4.54833984	+31.06933594	-45.24169922	-69.93896484	+3692	+14.37890625	+4.69775391	-5.11083984	+38.21044922	-51.96533203	-25.83984375	+4224	+13.21435547	+0.70312500	-6.63134766	+15.60058594	-35.44189453	-63.76464844	+2444
+1457971618.00950000	+15.31933594	+1.43261719	-4.65380859	+31.02539063	-44.34082031	-69.71923828	+3684	+14.36132813	+4.64062500	-5.24267578	+37.81494141	-51.02050781	-25.46630859	+4212	+13.17480469	+0.63720703	-6.70166016	+15.62255859	-34.54101563	-63.89648438	+2428
+1457971618.01360010	+15.31054688	+1.39306641	-4.75927734	+31.04736328	-43.46191406	-69.58740234	+3672	+14.34375000	+4.58789063	-5.36132813	+37.50732422	-50.16357422	-25.13671875	+4196	+13.13525391	+0.56689453	-6.77197266	+15.66650391	-33.64013672	-64.09423828	+2412
+1457971618.01780010	+15.29736328	+1.35351563	-4.86914063	+31.09130859	-42.51708984	-69.43359375	+3664	+14.32177734	+4.53515625	-5.47558594	+37.19970703	-49.30664063	-24.82910156	+4176	+13.09570313	+0.49658203	-6.84228516	+15.75439453	-32.71728516	-64.31396484	+2396
+1457971618.02189990	+15.27978516	+1.31396484	-4.97460938	+31.15722656	-41.61621094	-69.30175781	+3652	+14.29980469	+4.47802734	-5.58984375	+36.91406250	-48.49365234	-24.54345703	+4156	+13.05175781	+0.43066406	-6.91699219	+15.82031250	-31.77246094	-64.48974609	+2384
+1457971618.02609990	+15.26660156	+1.26562500	-5.08007813	+31.20117188	-40.69335938	-69.21386719	+3640	+14.27783203	+4.42089844	-5.69531250	+36.58447266	-47.68066406	-24.23583984	+4136	+13.01220703	+0.35156250	-6.98730469	+15.86425781	-30.80566406	-64.66552734	+2372
+1457971618.03029990	+15.24902344	+1.21728516	-5.18994141	+31.22314453	-39.77050781	-69.08203125	+3628	+14.25585938	+4.35937500	-5.80517578	+36.27685547	-46.86767578	-23.92822266	+4116	+12.96386719	+0.27685547	-7.05761719	+15.90820313	-29.83886719	-64.86328125	+2356
+1457971618.03860000	+15.20947266	+1.10742188	-5.38769531	+31.31103516	-38.05664063	-68.97216797	+3608	+14.21630859	+4.23193359	-5.98974609	+35.66162109	-45.48339844	-23.42285156	+4072	+12.86718750	+0.11865234	-7.19384766	+15.97412109	-27.90527344	-65.25878906	+2340
+1457971618.04279990	+15.19628906	+1.05029297	-5.48876953	+31.35498047	-37.17773438	-68.92822266	+3592	+14.19433594	+4.16162109	-6.09082031	+35.33203125	-44.73632813	-23.15917969	+4048	+12.82324219	+0.03076172	-7.25537109	+15.97412109	-26.96044922	-65.47851563	+2332
+1457971618.04690000	+15.17871094	+0.99316406	-5.58984375	+31.42089844	-36.32080078	-68.84033203	+3580	+14.17236328	+4.09570313	-6.19189453	+35.02441406	-44.03320313	-22.85156250	+4028	+12.77490234	-0.05273438	-7.32568359	+15.99609375	-25.97167969	-65.61035156	+2324
+1457971618.05110000	+15.16113281	+0.92724609	-5.69091797	+31.46484375	-35.44189453	-68.81835938	+3564	+14.14599609	+4.01660156	-6.28857422	+34.71679688	-43.35205078	-22.60986328	+4004	+12.72656250	-0.14501953	-7.39599609	+15.95214844	-24.96093750	-65.80810547	+2320
+1457971618.05530000	+15.13916016	+0.86132813	-5.80078125	+31.50878906	-34.49707031	-68.75244141	+3548	+14.11523438	+3.94189453	-6.38964844	+34.38720703	-42.56103516	-22.34619141	+3980	+12.67822266	-0.23730469	-7.46191406	+15.95214844	-23.97216797	-65.98388672	+2320
+1457971618.05940010	+15.11279297	+0.79980469	-5.90625000	+31.59667969	-33.59619141	-68.66455078	+3532	+14.08447266	+3.86718750	-6.49072266	+34.10156250	-41.85791016	-22.06054688	+3960	+12.62548828	-0.32519531	-7.53222656	+15.95214844	-22.96142578	-66.11572266	+2316
+1457971618.06780000	+15.05566406	+0.63720703	-6.13037109	+31.66259766	-31.70654297	-68.57666016	+3500	+14.01855469	+3.67382813	-6.70605469	+33.37646484	-40.29785156	-21.53320313	+3920	+12.51562500	-0.52734375	-7.66845703	+15.84228516	-20.96191406	-66.40136719	+2316
+1457971618.07189990	+15.02490234	+0.56689453	-6.23583984	+31.79443359	-30.84960938	-68.51074219	+3480	+13.97900391	+3.58154297	-6.81591797	+33.02490234	-39.57275391	-21.22558594	+3900	+12.46289063	-0.62402344	-7.73437500	+15.82031250	-20.01708984	-66.48925781	+2312
+1457971618.07610010	+14.99853516	+0.47900391	-6.34130859	+31.90429688	-29.99267578	-68.53271484	+3464	+13.94384766	+3.47167969	-6.92138672	+32.62939453	-38.84765625	-21.00585938	+3884	+12.40576172	-0.73388672	-7.79589844	+15.73242188	-19.05029297	-66.64306641	+2312
+1457971618.08030010	+14.96777344	+0.39111328	-6.46875000	+32.05810547	-29.00390625	-68.51074219	+3448	+13.89990234	+3.36181641	-7.04443359	+32.25585938	-38.01269531	-20.74218750	+3864	+12.35302734	-0.84375000	-7.86181641	+15.66650391	-18.10546875	-66.81884766	+2312
+1457971618.08439990	+14.93261719	+0.31640625	-6.58300781	+32.29980469	-28.14697266	-68.46679688	+3424	+13.85156250	+3.26074219	-7.16308594	+31.90429688	-37.19970703	-20.45654297	+3844	+12.30029297	-0.94921875	-7.92333984	+15.64453125	-17.20458984	-66.90673828	+2308
+1457971618.08859990	+14.89306641	+0.21972656	-6.69726563	+32.47558594	-27.24609375	-68.46679688	+3408	+13.80322266	+3.14208984	-7.28173828	+31.48681641	-36.40869141	-20.19287109	+3828	+12.24316406	-1.06347656	-7.98486328	+15.55664063	-16.28173828	-67.03857422	+2308
+1457971618.09279990	+14.84472656	+0.13183594	-6.82910156	+32.73925781	-26.25732422	-68.44482422	+3388	+13.74609375	+3.01904297	-7.41357422	+31.09130859	-35.50781250	-19.90722656	+3808	+12.18603516	-1.17333984	-8.05078125	+15.55664063	-15.38085938	-67.14843750	+2304
+1457971618.09690000	+14.80078125	+0.04833984	-6.93896484	+33.09082031	-25.48828125	-68.44482422	+3364	+13.69335938	+2.90039063	-7.52783203	+30.69580078	-34.78271484	-19.62158203	+3788	+12.12890625	-1.27880859	-8.10351563	+15.55664063	-14.52392578	-67.25830078	+2300
+1457971618.10520010	+14.70410156	-0.14941406	-7.16748047	+33.68408203	-23.77441406	-68.51074219	+3320	+13.57910156	+2.63232422	-7.76074219	+29.83886719	-33.22265625	-19.13818359	+3748	+12.01025391	-1.52050781	-8.21337891	+15.46875000	-12.85400391	-67.56591797	+2288
+1457971618.10940000	+14.65576172	-0.23730469	-7.26855469	+34.12353516	-23.09326172	-68.55468750	+3292	+13.52197266	+2.50488281	-7.86621094	+29.42138672	-32.54150391	-18.89648438	+3724	+11.95312500	-1.63476563	-8.26171875	+15.46875000	-12.12890625	-67.69775391	+2276
+1457971618.11360000	+14.60302734	-0.33837891	-7.36962891	+34.51904297	-22.36816406	-68.62060547	+3268	+13.46484375	+2.37304688	-7.96728516	+29.04785156	-31.90429688	-18.67675781	+3700	+11.89599609	-1.76220703	-8.31005859	+15.44677734	-11.35986328	-67.87353516	+2268
+1457971618.11770010	+14.54589844	-0.43945313	-7.47949219	+34.95849609	-21.59912109	-68.66455078	+3244	+13.39892578	+2.24121094	-8.06835938	+28.67431641	-31.20117188	-18.47900391	+3672	+11.83886719	-1.88085938	-8.35839844	+15.49072266	-10.59082031	-68.04931641	+2256
+1457971618.12190010	+14.48437500	-0.52734375	-7.57177734	+35.44189453	-20.96191406	-68.70849609	+3216	+13.34179688	+2.11816406	-8.15625000	+28.34472656	-30.62988281	-18.25927734	+3644	+11.77734375	-1.99951172	-8.40234375	+15.57861328	-9.86572266	-68.18115234	+2244
+1457971618.12610010	+14.42285156	-0.62841797	-7.66406250	+35.88134766	-20.30273438	-68.77441406	+3188	+13.28027344	+1.98193359	-8.23974609	+27.99316406	-30.05859375	-18.08349609	+3612	+11.71582031	-2.12695313	-8.44628906	+15.57861328	-9.14062500	-68.35693359	+2232
+1457971618.13019990	+14.35693359	-0.72949219	-7.75195313	+36.32080078	-19.64355469	-68.79638672	+3160	+13.20996094	+1.85009766	-8.31884766	+27.66357422	-29.48730469	-17.90771484	+3580	+11.65429688	-2.25000000	-8.48583984	+15.64453125	-8.41552734	-68.51074219	+2220
+1457971618.13439990	+14.29541016	-0.82177734	-7.82226563	+36.82617188	-19.16015625	-68.92822266	+3132	+13.15283203	+1.72705078	-8.37597656	+27.37792969	-29.06982422	-17.73193359	+3544	+11.58837891	-2.37304688	-8.51660156	+15.71044922	-7.75634766	-68.68652344	+2204
+1457971618.14270000	+14.16796875	-1.02832031	-7.95849609	+37.74902344	-18.14941406	-69.12597656	+3072	+13.03857422	+1.47216797	-8.47705078	+26.91650391	-28.25683594	-17.53417969	+3468	+11.46093750	-2.63232422	-8.58251953	+15.84228516	-6.43798828	-69.10400391	+2184
+1457971618.14689990	+14.10644531	-1.12500000	-8.01123047	+38.23242188	-17.73193359	-69.23583984	+3040	+12.98583984	+1.35791016	-8.51660156	+26.76269531	-27.92724609	-17.40234375	+3424	+11.39501953	-2.75537109	-8.60888672	+15.95214844	-5.82275391	-69.30175781	+2172
+1457971618.15109990	+14.04492188	-1.22607422	-8.06835938	+38.69384766	-17.29248047	-69.32373047	+3012	+12.92871094	+1.23486328	-8.55615234	+26.60888672	-27.59765625	-17.35839844	+3384	+11.32910156	-2.88720703	-8.63525391	+16.01806641	-5.18554688	-69.49951172	+2164
+1457971618.15520000	+13.97900391	-1.32275391	-8.11669922	+39.15527344	-16.87500000	-69.43359375	+2976	+12.87158203	+1.11621094	-8.58691406	+26.54296875	-27.26806641	-17.29248047	+3340	+11.26757813	-3.01464844	-8.66162109	+16.14990234	-4.54833984	-69.69726563	+2156
+1457971618.15940000	+13.91308594	-1.41943359	-8.15625000	+39.61669922	-16.50146484	-69.54345703	+2948	+12.81884766	+1.00634766	-8.60888672	+26.49902344	-27.00439453	-17.20458984	+3292	+11.19726563	-3.14208984	-8.68359375	+16.25976563	-3.93310547	-69.87304688	+2152
+1457971618.16360000	+13.84716797	-1.52490234	-8.19580078	+40.01220703	-16.14990234	-69.65332031	+2924	+12.76171875	+0.87890625	-8.63085938	+26.38916016	-26.71875000	-17.20458984	+3248	+11.12255859	-3.26953125	-8.70556641	+16.32568359	-3.31787109	-70.02685547	+2148
+1457971618.16770010	+13.78125000	-1.63037109	-8.23095703	+40.38574219	-15.82031250	-69.74121094	+2896	+12.70458984	+0.76464844	-8.64843750	+26.38916016	-26.41113281	-17.18261719	+3208	+11.06103516	-3.40136719	-8.71875000	+16.41357422	-2.76855469	-70.22460938	+2144
+1457971618.17190000	+13.71533203	-1.73144531	-8.25732422	+40.80322266	-15.53466797	-69.85107422	+2872	+12.64746094	+0.65039063	-8.66162109	+26.41113281	-26.19140625	-17.13867188	+3160	+10.99072266	-3.52880859	-8.72753906	+16.50146484	-2.26318359	-70.40039063	+2144
+1457971618.18020010	+13.59228516	-1.94238281	-8.30566406	+41.52832031	-14.98535156	-70.07080078	+2832	+12.53759766	+0.40869141	-8.68798828	+26.52099609	-25.64208984	-17.24853516	+3076	+10.85888672	-3.79248047	-8.74511719	+16.67724609	-1.31835938	-70.77392578	+2144
+1457971618.18440010	+13.52636719	-2.04785156	-8.33203125	+41.85791016	-14.67773438	-70.13671875	+2812	+12.47607422	+0.29882813	-8.70556641	+26.63085938	-25.35644531	-17.20458984	+3032	+10.79296875	-3.91992188	-8.75390625	+16.78710938	-0.83496094	-70.90576172	+2148
+1457971618.18849990	+13.46044922	-2.15771484	-8.35839844	+42.12158203	-14.39208984	-70.18066406	+2796	+12.41455078	+0.16699219	-8.72314453	+26.67480469	-25.02685547	-17.27050781	+2992	+10.72265625	-4.04736328	-8.76269531	+16.85302734	-0.39550781	-71.01562500	+2148
+1457971618.19269990	+13.39013672	-2.26757813	-8.37597656	+42.36328125	-14.10644531	-70.22460938	+2784	+12.34863281	+0.04394531	-8.74072266	+26.78466797	-24.65332031	-17.29248047	+2952	+10.66552734	-4.17919922	-8.76269531	+16.94091797	-0.02197266	-71.16943359	+2148
+1457971618.19689990	+13.32421875	-2.37744141	-8.39794922	+42.60498047	-13.82080078	-70.24658203	+2768	+12.27832031	-0.07031250	-8.75830078	+26.93847656	-24.34570313	-17.29248047	+2912	+10.59521484	-4.30664063	-8.75830078	+17.00683594	+0.32958984	-71.27929688	+2152
+1457971618.20100000	+13.25390625	-2.49169922	-8.41113281	+42.78076172	-13.57910156	-70.29052734	+2752	+12.21240234	-0.21093750	-8.77148438	+26.98242188	-23.99414063	-17.35839844	+2876	+10.52929688	-4.43408203	-8.75390625	+17.07275391	+0.65917969	-71.38916016	+2152
+1457971618.20520000	+13.18798828	-2.60595703	-8.42431641	+42.93457031	-13.33740234	-70.31250000	+2736	+12.14208984	-0.33837891	-8.78906250	+27.09228516	-23.59863281	-17.40234375	+2840	+10.47656250	-4.56591797	-8.74072266	+17.13867188	+0.90087891	-71.54296875	+2148
+1457971618.20939990	+13.11767578	-2.72021484	-8.44189453	+43.04443359	-13.07373047	-70.31250000	+2716	+12.06738281	-0.46142578	-8.80664063	+27.24609375	-23.26904297	-17.40234375	+2804	+10.41503906	-4.68896484	-8.72753906	+17.22656250	+1.12060547	-71.65283203	+2144
+1457971618.21770000	+12.98144531	-2.95312500	-8.46386719	+43.19824219	-12.54638672	-70.33447266	+2680	+11.91357422	-0.72509766	-8.83740234	+27.46582031	-22.47802734	-17.51220703	+2732	+10.30078125	-4.94824219	-8.70117188	+17.38037109	+1.51611328	-71.87255859	+2132
+1457971618.22190000	+12.91113281	-3.07177734	-8.47705078	+43.24218750	-12.23876953	-70.31250000	+2660	+11.83886719	-0.84814453	-8.85058594	+27.64160156	-22.10449219	-17.49023438	+2696	+10.24365234	-5.07568359	-8.67919922	+17.46826172	+1.71386719	-71.98242188	+2124
+1457971618.22600010	+12.84082031	-3.18603516	-8.48583984	+43.24218750	-11.95312500	-70.26855469	+2640	+11.75976563	-0.97998047	-8.86376953	+27.70751953	-21.73095703	-17.51220703	+2660	+10.18652344	-5.19873047	-8.66601563	+17.55615234	+1.91162109	-72.07031250	+2116
+1457971618.23020010	+12.77050781	-3.30468750	-8.48583984	+43.22021484	-11.68945313	-70.24658203	+2616	+11.68066406	-1.11181641	-8.87255859	+27.83935547	-21.33544922	-17.49023438	+2620	+10.12939453	-5.32617188	-8.63964844	+17.64404297	+2.04345703	-72.18017578	+2104
+1457971618.23440000	+12.70458984	-3.41894531	-8.48144531	+43.19824219	-11.44775391	-70.24658203	+2592	+11.60156250	-1.22607422	-8.86816406	+27.99316406	-21.02783203	-17.49023438	+2580	+10.07226563	-5.44921875	-8.60888672	+17.73193359	+2.17529297	-72.29003906	+2096
+1457971618.23850010	+12.63867188	-3.53320313	-8.47705078	+43.17626953	-11.18408203	-70.26855469	+2568	+11.52685547	-1.35791016	-8.86376953	+28.10302734	-20.72021484	-17.51220703	+2540	+10.01513672	-5.56787109	-8.58251953	+17.86376953	+2.32910156	-72.37792969	+2080
+1457971618.24270010	+12.57275391	-3.64746094	-8.45947266	+43.17626953	-10.94238281	-70.29052734	+2540	+11.45214844	-1.48095703	-8.85498047	+28.23486328	-20.43457031	-17.55615234	+2500	+9.96240234	-5.69091797	-8.54736328	+17.99560547	+2.46093750	-72.50976563	+2068
+1457971618.24690010	+12.50683594	-3.75732422	-8.44628906	+43.13232422	-10.67871094	-70.29052734	+2512	+11.38183594	-1.59082031	-8.84179688	+28.41064453	-20.19287109	-17.51220703	+2460	+9.90527344	-5.81396484	-8.50781250	+18.10546875	+2.59277344	-72.61962891	+2056
+1457971618.25519990	+12.37500000	-3.97705078	-8.41552734	+43.11035156	-10.10742188	-70.26855469	+2460	+11.24121094	-1.81933594	-8.80224609	+28.69628906	-19.68750000	-17.51220703	+2380	+9.79101563	-6.05126953	-8.44189453	+18.41308594	+2.96630859	-72.77343750	+2028
+1457971618.25930000	+12.30908203	-4.07812500	-8.38916016	+43.15429688	-9.86572266	-70.24658203	+2436	+11.17529297	-1.92041016	-8.77148438	+28.87207031	-19.51171875	-17.49023438	+2340	+9.72509766	-6.16992188	-8.40234375	+18.54492188	+3.18603516	-72.86132813	+2020
+1457971618.26350000	+12.24755859	-4.17919922	-8.35839844	+43.15429688	-9.60205078	-70.24658203	+2416	+11.10937500	-2.03027344	-8.74072266	+29.00390625	-19.31396484	-17.49023438	+2304	+9.66357422	-6.28417969	-8.37158203	+18.72070313	+3.42773438	-72.88330078	+2008
+1457971618.26770000	+12.18603516	-4.28027344	-8.32324219	+43.19824219	-9.36035156	-70.26855469	+2396	+11.04785156	-2.13574219	-8.69677734	+29.15771484	-19.16015625	-17.51220703	+2268	+9.60644531	-6.39404297	-8.32763672	+18.89648438	+3.64746094	-72.94921875	+2000
+1457971618.27180000	+12.12451172	-4.37255859	-8.28369141	+43.26416016	-9.16259766	-70.24658203	+2376	+10.99072266	-2.23242188	-8.65283203	+29.33349609	-19.05029297	-17.49023438	+2236	+9.54052734	-6.50390625	-8.28369141	+19.05029297	+3.86718750	-72.99316406	+1992
+1457971618.27600000	+12.06298828	-4.46923828	-8.25292969	+43.33007813	-8.89892578	-70.24658203	+2360	+10.93359375	-2.33789063	-8.60888672	+29.46533203	-18.94042969	-17.49023438	+2208	+9.48339844	-6.61376953	-8.24414063	+19.24804688	+4.15283203	-72.97119141	+1988
+1457971618.28020000	+12.00585938	-4.56152344	-8.20898438	+43.43994141	-8.63525391	-70.24658203	+2348	+10.87646484	-2.43896484	-8.55175781	+29.61914063	-18.83056641	-17.53417969	+2184	+9.42187500	-6.72363281	-8.19580078	+19.44580078	+4.39453125	-73.01513672	+1988
+1457971618.28430010	+11.94433594	-4.64501953	-8.16943359	+43.54980469	-8.41552734	-70.15869141	+2336	+10.81933594	-2.53125000	-8.50341797	+29.75097656	-18.72070313	-17.46826172	+2160	+9.36035156	-6.83349609	-8.15185547	+19.59960938	+4.68017578	-72.99316406	+1988
+1457971618.29270010	+11.82568359	-4.82958984	-8.08154297	+43.70361328	-7.91015625	-70.02685547	+2324	+10.70947266	-2.72900391	-8.39355469	+29.92675781	-18.45703125	-17.40234375	+2124	+9.23730469	-7.04003906	-8.05957031	+19.97314453	+5.25146484	-72.86132813	+1996
+1457971618.29679990	+11.76416016	-4.90869141	-8.03320313	+43.83544922	-7.71240234	-69.91699219	+2320	+10.65673828	-2.81689453	-8.33642578	+30.01464844	-18.34716797	-17.29248047	+2108	+9.17138672	-7.14111328	-8.01123047	+20.14892578	+5.53710938	-72.77343750	+2000
+1457971618.30100010	+11.70263672	-4.99658203	-7.98486328	+43.92333984	-7.47070313	-69.82910156	+2316	+10.59960938	-2.91796875	-8.28369141	+30.01464844	-18.21533203	-17.24853516	+2096	+9.10986328	-7.23779297	-7.96728516	+20.34667969	+5.82275391	-72.64160156	+2004
+1457971618.30520010	+11.64550781	-5.08447266	-7.93212891	+44.01123047	-7.25097656	-69.74121094	+2316	+10.54687500	-3.01904297	-8.21777344	+30.01464844	-18.10546875	-17.20458984	+2088	+9.05712891	-7.34326172	-7.90576172	+20.50048828	+6.06445313	-72.59765625	+2016
+1457971618.30929990	+11.58398438	-5.16357422	-7.88818359	+44.12109375	-7.07519531	-69.58740234	+2312	+10.49414063	-3.11132813	-8.15625000	+29.99267578	-17.99560547	-17.05078125	+2080	+9.00000000	-7.43994141	-7.84423828	+20.65429688	+6.28417969	-72.50976563	+2028
+1457971618.31349990	+11.52685547	-5.25146484	-7.84423828	+44.20898438	-6.83349609	-69.41162109	+2312	+10.44140625	-3.21240234	-8.09912109	+29.92675781	-17.84179688	-16.94091797	+2072	+8.94726563	-7.53662109	-7.79150391	+20.83007813	+6.54785156	-72.35595703	+2032
+1457971618.31769990	+11.46533203	-5.33496094	-7.78710938	+44.29687500	-6.61376953	-69.27978516	+2312	+10.38867188	-3.31347656	-8.03320313	+29.86083984	-17.70996094	-16.85302734	+2064	+8.89453125	-7.63330078	-7.72558594	+21.00585938	+6.74560547	-72.26806641	+2044
+1457971618.32180000	+11.40820313	-5.40966797	-7.73437500	+44.38476563	-6.45996094	-69.03808594	+2312	+10.33593750	-3.40576172	-7.97607422	+29.75097656	-17.55615234	-16.63330078	+2056	+8.84179688	-7.72998047	-7.66406250	+21.13769531	+6.96533203	-72.11425781	+2052
+1457971618.33010010	+11.28515625	-5.58105469	-7.62451172	+44.47265625	-6.06445313	-68.64257813	+2308	+10.22167969	-3.61230469	-7.84423828	+29.42138672	-17.24853516	-16.30371094	+2048	+8.74951172	-7.91015625	-7.53222656	+21.48925781	+7.33886719	-71.78466797	+2060
+1457971618.33430000	+11.22363281	-5.65136719	-7.56738281	+44.53857422	-5.93261719	-68.40087891	+2304	+10.16894531	-3.70458984	-7.77832031	+29.26757813	-17.13867188	-16.08398438	+2040	+8.70556641	-8.00244141	-7.45751953	+21.62109375	+7.47070313	-71.65283203	+2064
+1457971618.33850000	+11.16210938	-5.73046875	-7.51464844	+44.60449219	-5.77880859	-68.15917969	+2296	+10.11621094	-3.80566406	-7.70800781	+29.06982422	-17.00683594	-15.90820313	+2036	+8.66162109	-8.08593750	-7.39160156	+21.84082031	+7.62451172	-71.45507813	+2060
+1457971618.34260010	+11.10498047	-5.80957031	-7.44873047	+44.64843750	-5.62500000	-67.96142578	+2292	+10.06787109	-3.90673828	-7.62890625	+28.89404297	-16.91894531	-15.77636719	+2032	+8.62646484	-8.17382813	-7.30810547	+22.01660156	+7.71240234	-71.34521484	+2064
+1457971618.34680010	+11.05224609	-5.87988281	-7.38720703	+44.73632813	-5.53710938	-67.71972656	+2284	+10.01953125	-3.99462891	-7.55419922	+28.74023438	-16.85302734	-15.55664063	+2024	+8.58691406	-8.26171875	-7.22460938	+22.17041016	+7.82226563	-71.19140625	+2060
+1457971618.35100010	+10.99951172	-5.95458984	-7.32128906	+44.78027344	-5.40527344	-67.45605469	+2276	+9.96679688	-4.08691406	-7.47949219	+28.56445313	-16.76513672	-15.35888672	+2020	+8.55175781	-8.34082031	-7.15429688	+22.39013672	+7.93212891	-70.97167969	+2052
+1457971618.35509990	+10.94238281	-6.02490234	-7.24658203	+44.84619141	-5.31738281	-67.25830078	+2268	+9.91845703	-4.17919922	-7.39599609	+28.43261719	-16.69921875	-15.22705078	+2016	+8.51220703	-8.42431641	-7.06640625	+22.58789063	+7.99804688	-70.79589844	+2044
+1457971618.36350010	+10.83251953	-6.14794922	-7.10156250	+45.00000000	-5.18554688	-66.75292969	+2244	+9.83056641	-4.34619141	-7.22021484	+28.23486328	-16.63330078	-14.87548828	+2000	+8.44189453	-8.57373047	-6.90820313	+23.04931641	+8.15185547	-70.33447266	+2020
+1457971618.36760000	+10.77978516	-6.21386719	-7.01806641	+45.06591797	-5.14160156	-66.57714844	+2232	+9.79101563	-4.42968750	-7.12353516	+28.14697266	-16.65527344	-14.78759766	+1996	+8.40673828	-8.64843750	-6.81591797	+23.29101563	+8.17382813	-70.15869141	+2008
+1457971618.37179990	+10.73583984	-6.26660156	-6.93017578	+45.19775391	-5.16357422	-66.35742188	+2220	+9.75146484	-4.50878906	-7.02685547	+28.10302734	-16.72119141	-14.67773438	+1992	+8.37158203	-8.72314453	-6.72363281	+23.48876953	+8.21777344	-69.96093750	+1996
+1457971618.37599990	+10.68750000	-6.32373047	-6.85107422	+45.30761719	-5.14160156	-66.13769531	+2208	+9.71630859	-4.57910156	-6.93017578	+28.08105469	-16.72119141	-14.56787109	+1984	+8.33642578	-8.78906250	-6.64453125	+23.75244141	+8.26171875	-69.69726563	+1980
+1457971618.38010000	+10.63916016	-6.37646484	-6.75000000	+45.39550781	-5.14160156	-66.00585938	+2200	+9.68115234	-4.65380859	-6.82031250	+28.10302734	-16.80908203	-14.56787109	+1984	+8.30126953	-8.85937500	-6.55224609	+23.99414063	+8.30566406	-69.47753906	+1968
+1457971618.38430000	+10.59521484	-6.42480469	-6.65771484	+45.52734375	-5.18554688	-65.78613281	+2188	+9.65039063	-4.72412109	-6.71484375	+28.08105469	-16.87500000	-14.50195313	+1976	+8.26171875	-8.92529297	-6.46435547	+24.19189453	+8.34960938	-69.23583984	+1960
+1457971618.38850000	+10.55126953	-6.46875000	-6.56982422	+45.65917969	-5.20751953	-65.54443359	+2180	+9.61962891	-4.78564453	-6.61816406	+28.10302734	-16.89697266	-14.39208984	+1972	+8.22656250	-8.98681641	-6.38525391	+24.47753906	+8.39355469	-68.90625000	+1944
+1457971618.39680000	+10.46337891	-6.55664063	-6.36328125	+45.87890625	-5.31738281	-65.14892578	+2168	+9.56689453	-4.91308594	-6.38964844	+28.10302734	-17.09472656	-14.34814453	+1968	+8.14746094	-9.10986328	-6.20507813	+24.89501953	+8.45947266	-68.33496094	+1928
+1457971618.40100000	+10.41943359	-6.59619141	-6.27099609	+46.01074219	-5.36132813	-64.90722656	+2160	+9.54052734	-4.97021484	-6.28857422	+28.12500000	-17.13867188	-14.26025391	+1964	+8.10791016	-9.16259766	-6.12158203	+25.15869141	+8.52539063	-67.98339844	+1916
+1457971618.40510010	+10.37988281	-6.63574219	-6.15673828	+46.12060547	-5.42724609	-64.77539063	+2160	+9.52294922	-5.03173828	-6.16113281	+28.12500000	-17.29248047	-14.32617188	+1968	+8.07275391	-9.21972656	-6.02490234	+25.37841797	+8.52539063	-67.71972656	+1912
+1457971618.40930010	+10.34033203	-6.67529297	-6.05126953	+46.23046875	-5.51513672	-64.55566406	+2160	+9.49658203	-5.09326172	-6.05126953	+28.05908203	-17.35839844	-14.23828125	+1968	+8.03320313	-9.28125000	-5.93261719	+25.55419922	+8.54736328	-67.43408203	+1912
+1457971618.41339990	+10.30517578	-6.71044922	-5.95898438	+46.36230469	-5.53710938	-64.24804688	+2156	+9.47460938	-5.14599609	-5.95019531	+28.01513672	-17.38037109	-14.12841797	+1968	+7.99804688	-9.32958984	-5.85351563	+25.81787109	+8.61328125	-67.03857422	+1908
+1457971618.41759990	+10.26562500	-6.74560547	-5.84472656	+46.49414063	-5.60302734	-64.09423828	+2160	+9.45703125	-5.20312500	-5.82275391	+27.99316406	-17.49023438	-14.15039063	+1972	+7.96289063	-9.38232422	-5.75683594	+26.01562500	+8.63525391	-66.75292969	+1908
+1457971618.42179990	+10.22607422	-6.77636719	-5.74365234	+46.58203125	-5.66894531	-63.78662109	+2160	+9.43505859	-5.26025391	-5.71289063	+27.86132813	-17.53417969	-14.01855469	+1976	+7.92773438	-9.43945313	-5.66455078	+26.19140625	+8.65722656	-66.42333984	+1912
+1457971618.43010000	+10.15136719	-6.84228516	-5.53710938	+46.80175781	-5.75683594	-63.21533203	+2168	+9.39550781	-5.36572266	-5.49316406	+27.64160156	-17.60009766	-13.77685547	+1980	+7.87060547	-9.53173828	-5.48437500	+26.65283203	+8.67919922	-65.72021484	+1912
+1457971618.43429990	+10.11621094	-6.87744141	-5.43603516	+46.88964844	-5.82275391	-62.88574219	+2168	+9.37353516	-5.41845703	-5.38330078	+27.46582031	-17.62207031	-13.57910156	+1984	+7.83984375	-9.58447266	-5.38769531	+26.82861328	+8.70117188	-65.41259766	+1916
+1457971618.44260000	+10.04589844	-6.93896484	-5.23388672	+47.15332031	-5.88867188	-62.27050781	+2176	+9.33398438	-5.52392578	-5.16357422	+27.15820313	-17.62207031	-13.24951172	+1988	+7.79589844	-9.66796875	-5.19433594	+27.33398438	+8.70117188	-64.75341797	+1920
+1457971618.44680000	+10.01074219	-6.96533203	-5.13720703	+47.26318359	-5.95458984	-61.91894531	+2176	+9.30761719	-5.57226563	-5.05810547	+26.96044922	-17.62207031	-13.00781250	+1992	+7.77392578	-9.72070313	-5.09326172	+27.53173828	+8.67919922	-64.46777344	+1920
+1457971618.45090010	+9.97558594	-6.99609375	-5.04931641	+47.37304688	-5.97656250	-61.47949219	+2176	+9.28564453	-5.62060547	-4.96142578	+26.78466797	-17.55615234	-12.70019531	+1988	+7.76074219	-9.75585938	-5.00537109	+27.83935547	+8.67919922	-64.07226563	+1916
+1457971618.45930000	+9.90527344	-7.05322266	-4.84277344	+47.63671875	-6.08642578	-60.82031250	+2180	+9.23730469	-5.71289063	-4.74609375	+26.43310547	-17.53417969	-12.21679688	+1992	+7.72998047	-9.83935547	-4.80322266	+28.36669922	+8.63525391	-63.47900391	+1908
+1457971618.46339990	+9.87451172	-7.07519531	-4.75488281	+47.79052734	-6.15234375	-60.38085938	+2172	+9.21533203	-5.75683594	-4.64941406	+26.27929688	-17.46826172	-11.86523438	+1988	+7.72119141	-9.87011719	-4.71093750	+28.69628906	+8.61328125	-63.08349609	+1900
+1457971618.46760010	+9.84375000	-7.10156250	-4.64941406	+47.96630859	-6.21826172	-60.09521484	+2172	+9.19335938	-5.79638672	-4.53955078	+26.14746094	-17.46826172	-11.66748047	+1988	+7.71679688	-9.90527344	-4.60546875	+29.00390625	+8.56933594	-62.84179688	+1892
+1457971618.47180010	+9.80859375	-7.12353516	-4.54833984	+48.12011719	-6.32812500	-59.72167969	+2168	+9.16699219	-5.84033203	-4.43408203	+25.94970703	-17.44628906	-11.35986328	+1984	+7.70800781	-9.94482422	-4.50000000	+29.28955078	+8.50341797	-62.57812500	+1884
+1457971618.47589990	+9.77783203	-7.14111328	-4.46044922	+48.31787109	-6.41601563	-59.30419922	+2160	+9.14501953	-5.87548828	-4.33740234	+25.83984375	-17.38037109	-11.00830078	+1976	+7.69921875	-9.97558594	-4.40332031	+29.64111328	+8.48144531	-62.22656250	+1868
+1457971618.48009990	+9.75585938	-7.16308594	-4.35058594	+48.51562500	-6.50390625	-59.01855469	+2156	+9.12744141	-5.91064453	-4.22753906	+25.75195313	-17.40234375	-10.78857422	+1972	+7.69921875	-10.00634766	-4.30224609	+29.97070313	+8.43750000	-61.94091797	+1856
+1457971618.48420000	+9.72070313	-7.18505859	-4.25390625	+48.66943359	-6.63574219	-58.64501953	+2148	+9.10546875	-5.94580078	-4.12646484	+25.59814453	-17.40234375	-10.48095703	+1968	+7.68603516	-10.04150391	-4.20117188	+30.23437500	+8.39355469	-61.63330078	+1844
+1457971618.49260000	+9.66796875	-7.21142578	-4.05615234	+49.10888672	-6.92138672	-57.94189453	+2132	+9.07031250	-6.00292969	-3.91992188	+25.44433594	-17.38037109	-9.86572266	+1948	+7.67724609	-10.09423828	-4.00781250	+30.91552734	+8.26171875	-60.95214844	+1808
+1457971618.49670000	+9.63720703	-7.22460938	-3.95507813	+49.30664063	-7.07519531	-57.61230469	+2124	+9.04833984	-6.03369141	-3.81884766	+25.29052734	-17.38037109	-9.58007813	+1944	+7.65966797	-10.12060547	-3.91552734	+31.17919922	+8.23974609	-60.64453125	+1792
+1457971618.50090000	+9.61523438	-7.22900391	-3.86279297	+49.57031250	-7.25097656	-57.21679688	+2116	+9.03076172	-6.05566406	-3.72216797	+25.22460938	-17.35839844	-9.20654297	+1932	+7.65087891	-10.14257813	-3.82324219	+31.48681641	+8.17382813	-60.27099609	+1776
+1457971618.50510000	+9.59326172	-7.23779297	-3.75732422	+49.85595703	-7.42675781	-56.95312500	+2108	+9.01757813	-6.07763672	-3.61230469	+25.18066406	-17.42431641	-8.98681641	+1924	+7.64648438	-10.16455078	-3.73095703	+31.79443359	+8.10791016	-59.94140625	+1760
+1457971618.50920010	+9.56689453	-7.24658203	-3.65625000	+50.09765625	-7.64648438	-56.64550781	+2104	+9.00000000	-6.10400391	-3.51123047	+25.02685547	-17.42431641	-8.70117188	+1920	+7.62890625	-10.19531250	-3.63867188	+32.03613281	+8.06396484	-59.63378906	+1748
+1457971618.51340010	+9.54492188	-7.25097656	-3.56396484	+50.38330078	-7.82226563	-56.27197266	+2096	+8.98681641	-6.12158203	-3.41455078	+24.96093750	-17.40234375	-8.34960938	+1908	+7.61132813	-10.21289063	-3.55078125	+32.32177734	+8.02001953	-59.28222656	+1732
+1457971618.51760010	+9.52294922	-7.25537109	-3.46289063	+50.69091797	-8.04199219	-56.00830078	+2092	+8.97802734	-6.13916016	-3.30908203	+24.91699219	-17.46826172	-8.10791016	+1900	+7.59814453	-10.23486328	-3.46728516	+32.60742188	+7.95410156	-58.90869141	+1720
+1457971618.52589990	+9.47021484	-7.25976563	-3.27392578	+51.30615234	-8.45947266	-55.34912109	+2084	+8.94726563	-6.17431641	-3.12011719	+24.60937500	-17.42431641	-7.40478516	+1888	+7.56298828	-10.27880859	-3.30468750	+33.06884766	+7.88818359	-58.16162109	+1700
+1457971618.53010010	+9.45263672	-7.25976563	-3.17724609	+51.67968750	-8.70117188	-55.10742188	+2084	+8.94287109	-6.18750000	-3.01904297	+24.52148438	-17.49023438	-7.11914063	+1884	+7.54980469	-10.29638672	-3.22558594	+33.33251953	+7.80029297	-57.81005859	+1692
+1457971618.53420000	+9.42626953	-7.25976563	-3.08056641	+51.98730469	-8.92089844	-54.79980469	+2084	+8.92529297	-6.21386719	-2.92236328	+24.30175781	-17.49023438	-6.78955078	+1880	+7.52343750	-10.31835938	-3.14648438	+33.53027344	+7.77832031	-57.48046875	+1688
+1457971618.53839990	+9.40429688	-7.25537109	-2.99267578	+52.36083984	-9.16259766	-54.49218750	+2084	+8.91650391	-6.22265625	-2.83447266	+24.14794922	-17.46826172	-6.41601563	+1872	+7.50585938	-10.33154297	-3.06738281	+33.79394531	+7.73437500	-57.12890625	+1684
+1457971618.54259990	+9.38671875	-7.25537109	-2.90039063	+52.75634766	-9.40429688	-54.25048828	+2084	+8.90771484	-6.23583984	-2.73779297	+24.01611328	-17.51220703	-6.10839844	+1872	+7.49267578	-10.34912109	-2.98828125	+34.03564453	+7.66845703	-56.82128906	+1680
+1457971618.54670000	+9.36035156	-7.25537109	-2.81250000	+53.08593750	-9.62402344	-53.96484375	+2088	+8.89453125	-6.25781250	-2.64990234	+23.75244141	-17.51220703	-5.73486328	+1868	+7.47509766	-10.37109375	-2.91357422	+34.23339844	+7.62451172	-56.51367188	+1680
+1457971618.55090000	+9.34277344	-7.25097656	-2.72900391	+53.48144531	-9.86572266	-53.67919922	+2088	+8.88574219	-6.26660156	-2.56640625	+23.57666016	-17.49023438	-5.33935547	+1864	+7.46191406	-10.38427734	-2.83886719	+34.49707031	+7.58056641	-56.18408203	+1676
+1457971618.55510000	+9.32519531	-7.24658203	-2.64111328	+53.89892578	-10.10742188	-53.41552734	+2088	+8.88134766	-6.27539063	-2.47851563	+23.42285156	-17.53417969	-4.96582031	+1864	+7.45312500	-10.39746094	-2.76416016	+34.76074219	+7.51464844	-55.87646484	+1672
+1457971618.56340000	+9.27685547	-7.24218750	-2.48291016	+54.58007813	-10.54687500	-52.88818359	+2088	+8.85498047	-6.30175781	-2.31152344	+22.93945313	-17.51220703	-4.13085938	+1860	+7.43115234	-10.42382813	-2.61035156	+35.24414063	+7.38281250	-55.30517578	+1668
+1457971618.56750010	+9.26367188	-7.23339844	-2.39941406	+54.97558594	-10.78857422	-52.66845703	+2084	+8.85058594	-6.31054688	-2.23242188	+22.76367188	-17.55615234	-3.73535156	+1856	+7.43115234	-10.43701172	-2.53564453	+35.50781250	+7.27294922	-55.08544922	+1668
+1457971618.57170010	+9.24169922	-7.23779297	-2.32470703	+55.23925781	-10.98632813	-52.44873047	+2084	+8.83740234	-6.32373047	-2.15332031	+22.54394531	-17.57812500	-3.33984375	+1852	+7.42675781	-10.45019531	-2.45654297	+35.74951172	+7.20703125	-54.86572266	+1664
+1457971618.57590010	+9.22412109	-7.22900391	-2.25000000	+55.59082031	-11.18408203	-52.22900391	+2080	+8.82861328	-6.33251953	-2.07861328	+22.34619141	-17.57812500	-2.92236328	+1848	+7.42675781	-10.45458984	-2.37744141	+36.03515625	+7.11914063	-54.66796875	+1660
+1457971618.57999990	+9.21533203	-7.22021484	-2.17529297	+55.94238281	-11.40380859	-52.03125000	+2076	+8.82421875	-6.33691406	-2.00390625	+22.19238281	-17.60009766	-2.52685547	+1844	+7.42675781	-10.46337891	-2.29833984	+36.29882813	+7.03125000	-54.47021484	+1656
+1457971618.58419990	+9.19335938	-7.22460938	-2.10498047	+56.16210938	-11.57958984	-51.85546875	+2072	+8.81103516	-6.35009766	-1.92919922	+21.99462891	-17.60009766	-2.08740234	+1840	+7.43115234	-10.47656250	-2.22363281	+36.56250000	+6.94335938	-54.27246094	+1648
+1457971618.58839990	+9.18017578	-7.21582031	-2.03466797	+56.46972656	-11.75537109	-51.65771484	+2060	+8.80664063	-6.35449219	-1.85888672	+21.84082031	-17.62207031	-1.66992188	+1836	+7.43115234	-10.48095703	-2.14453125	+36.82617188	+6.83349609	-54.11865234	+1640
+1457971618.59250000	+9.17138672	-7.20703125	-1.96875000	+56.77734375	-11.93115234	-51.45996094	+2052	+8.79785156	-6.35449219	-1.78857422	+21.73095703	-17.62207031	-1.20849609	+1828	+7.43554688	-10.48535156	-2.06982422	+37.08984375	+6.70166016	-53.92089844	+1632
+1457971618.59670000	+9.15380859	-7.20703125	-1.89843750	+56.95312500	-12.06298828	-51.28417969	+2044	+8.78906250	-6.35888672	-1.72265625	+21.57714844	-17.62207031	-0.79101563	+1820	+7.43994141	-10.48974609	-1.99951172	+37.33154297	+6.61376953	-53.76708984	+1624
+1457971618.60089990	+9.14501953	-7.19824219	-1.83251953	+57.21679688	-12.21679688	-51.13037109	+2032	+8.78027344	-6.36328125	-1.65673828	+21.46728516	-17.60009766	-0.35156250	+1812	+7.43994141	-10.49414063	-1.92041016	+37.59521484	+6.50390625	-53.65722656	+1612
+1457971618.60920000	+9.12304688	-7.18505859	-1.70947266	+57.67822266	-12.45849609	-50.84472656	+2008	+8.76269531	-6.36328125	-1.52929688	+21.31347656	-17.57812500	+0.48339844	+1792	+7.44433594	-10.50292969	-1.77978516	+38.07861328	+6.30615234	-53.37158203	+1592
+1457971618.61340000	+9.10986328	-7.18066406	-1.64794922	+57.87597656	-12.54638672	-50.69091797	+1996	+8.75390625	-6.36328125	-1.46337891	+21.24755859	-17.53417969	+0.92285156	+1780	+7.43994141	-10.50732422	-1.70947266	+38.29833984	+6.21826172	-53.26171875	+1580
+1457971618.61750010	+9.10107422	-7.17187500	-1.59082031	+58.09570313	-12.65625000	-50.51513672	+1988	+8.74511719	-6.35888672	-1.40625000	+21.18164063	-17.46826172	+1.36230469	+1772	+7.43554688	-10.50732422	-1.65234375	+38.49609375	+6.10839844	-53.06396484	+1568
+1457971618.62170000	+9.08789063	-7.16308594	-1.53369141	+58.29345703	-12.72216797	-50.36132813	+1980	+8.73193359	-6.35449219	-1.34912109	+21.15966797	-17.40234375	+1.80175781	+1760	+7.42675781	-10.51171875	-1.59521484	+38.69384766	+6.04248047	-52.88818359	+1556
+1457971618.62590000	+9.07470703	-7.15429688	-1.48095703	+58.51318359	-12.76611328	-50.20751953	+1976	+8.72314453	-6.35009766	-1.29638672	+21.13769531	-17.31445313	+2.21923828	+1752	+7.41796875	-10.51611328	-1.53369141	+38.86962891	+5.95458984	-52.77832031	+1544
+1457971618.63000010	+9.06152344	-7.14550781	-1.43261719	+58.71093750	-12.85400391	-50.00976563	+1972	+8.70996094	-6.34570313	-1.24365234	+21.11572266	-17.22656250	+2.68066406	+1740	+7.40917969	-10.52050781	-1.48535156	+39.06738281	+5.86669922	-52.55859375	+1532
+1457971618.63420010	+9.04394531	-7.13671875	-1.37988281	+58.93066406	-12.89794922	-49.85595703	+1968	+8.70117188	-6.33691406	-1.18652344	+21.13769531	-17.11669922	+3.07617188	+1732	+7.39160156	-10.52490234	-1.43261719	+39.22119141	+5.80078125	-52.40478516	+1524
+1457971618.64249990	+9.01318359	-7.11914063	-1.28759766	+59.30419922	-12.96386719	-49.50439453	+1972	+8.67041016	-6.32812500	-1.08984375	+21.15966797	-16.87500000	+3.88916016	+1716	+7.35644531	-10.53369141	-1.34033203	+39.50683594	+5.69091797	-52.07519531	+1508
+1457971618.64669990	+8.99560547	-7.10595703	-1.24365234	+59.54589844	-12.98583984	-49.35058594	+1976	+8.65722656	-6.31933594	-1.04150391	+21.22558594	-16.76513672	+4.26269531	+1712	+7.33447266	-10.53808594	-1.29638672	+39.63867188	+5.64697266	-51.89941406	+1500
+1457971618.65080000	+8.97802734	-7.09716797	-1.19970703	+59.74365234	-13.00781250	-49.17480469	+1976	+8.64404297	-6.31054688	-0.99316406	+21.26953125	-16.63330078	+4.61425781	+1708	+7.31250000	-10.54248047	-1.25244141	+39.74853516	+5.60302734	-51.76757813	+1496
+1457971618.65500000	+8.96044922	-7.08837891	-1.16455078	+59.94140625	-13.05175781	-48.95507813	+1980	+8.62646484	-6.30615234	-0.95361328	+21.29150391	-16.47949219	+5.03173828	+1704	+7.29052734	-10.54687500	-1.21728516	+39.85839844	+5.55908203	-51.54785156	+1492
+1457971618.65920000	+8.94287109	-7.07519531	-1.12500000	+60.16113281	-13.07373047	-48.75732422	+1984	+8.61328125	-6.29736328	-0.90966797	+21.37939453	-16.32568359	+5.36132813	+1700	+7.26855469	-10.55126953	-1.18212891	+39.99023438	+5.51513672	-51.37207031	+1488
+1457971618.66330000	+8.92529297	-7.06201172	-1.08984375	+60.35888672	-13.09570313	-48.58154297	+1992	+8.59570313	-6.28857422	-0.87011719	+21.44531250	-16.19384766	+5.69091797	+1704	+7.24658203	-10.55126953	-1.14257813	+40.12207031	+5.47119141	-51.21826172	+1484
+1457971618.67170000	+8.88574219	-7.04003906	-1.01953125	+60.75439453	-13.16162109	-48.20800781	+2008	+8.56054688	-6.27099609	-0.79541016	+21.57714844	-15.90820313	+6.32812500	+1704	+7.20263672	-10.55566406	-1.07226563	+40.40771484	+5.42724609	-50.95458984	+1480
+1457971618.67580010	+8.86816406	-7.03125000	-0.98876953	+60.97412109	-13.18359375	-48.03222656	+2016	+8.54296875	-6.26220703	-0.75146484	+21.66503906	-15.79833984	+6.59179688	+1708	+7.18066406	-10.55566406	-1.03271484	+40.53955078	+5.42724609	-50.84472656	+1480
+1457971618.68000010	+8.85058594	-7.02246094	-0.96240234	+61.17187500	-13.22753906	-47.81250000	+2024	+8.52539063	-6.25781250	-0.72509766	+21.73095703	-15.62255859	+6.94335938	+1708	+7.16308594	-10.55566406	-0.99755859	+40.67138672	+5.42724609	-50.71289063	+1476
+1457971618.68420000	+8.82861328	-7.01367188	-0.93164063	+61.34765625	-13.22753906	-47.63671875	+2032	+8.50781250	-6.25341797	-0.69433594	+21.77490234	-15.46875000	+7.20703125	+1712	+7.14550781	-10.56005859	-0.96240234	+40.82519531	+5.44921875	-50.60302734	+1476
+1457971618.68829990	+8.81542969	-7.00048828	-0.90087891	+61.56738281	-13.24951172	-47.50488281	+2040	+8.49023438	-6.24462891	-0.66357422	+21.86279297	-15.35888672	+7.44873047	+1716	+7.13232422	-10.55566406	-0.92724609	+41.00097656	+5.44921875	-50.53710938	+1472
+1457971618.69250010	+8.79785156	-6.99169922	-0.88330078	+61.74316406	-13.27148438	-47.28515625	+2048	+8.47705078	-6.23583984	-0.64160156	+21.92871094	-15.18310547	+7.75634766	+1716	+7.12353516	-10.55126953	-0.89648438	+41.19873047	+5.47119141	-50.42724609	+1468
+1457971618.70079990	+8.76269531	-6.97412109	-0.83935547	+62.09472656	-13.24951172	-46.99951172	+2072	+8.44189453	-6.22705078	-0.58886719	+22.03857422	-14.91943359	+8.17382813	+1724	+7.10156250	-10.54248047	-0.82617188	+41.55029297	+5.58105469	-50.31738281	+1460
+1457971618.70499990	+8.74951172	-6.96533203	-0.83056641	+62.24853516	-13.27148438	-46.75781250	+2080	+8.42871094	-6.22265625	-0.58007813	+22.06054688	-14.72167969	+8.48144531	+1728	+7.09277344	-10.53808594	-0.79980469	+41.74804688	+5.64697266	-50.25146484	+1452
+1457971618.70919990	+8.73193359	-6.96533203	-0.81298828	+62.35839844	-13.22753906	-46.64794922	+2092	+8.41113281	-6.22265625	-0.56250000	+22.06054688	-14.56787109	+8.65722656	+1728	+7.08837891	-10.54248047	-0.76904297	+41.90185547	+5.77880859	-50.20751953	+1444
+1457971618.71330000	+8.71875000	-6.96093750	-0.79541016	+62.53417969	-13.16162109	-46.58203125	+2100	+8.39794922	-6.21826172	-0.54492188	+22.10449219	-14.43603516	+8.78906250	+1732	+7.07958984	-10.53808594	-0.73388672	+42.03369141	+5.88867188	-50.20751953	+1440
+1457971618.71750000	+8.70996094	-6.95654297	-0.79101563	+62.66601563	-13.13964844	-46.38427734	+2108	+8.38916016	-6.21826172	-0.54052734	+22.12646484	-14.23828125	+9.05273438	+1732	+7.07519531	-10.53808594	-0.71630859	+42.20947266	+5.99853516	-50.09765625	+1428
+1457971618.72160010	+8.69238281	-6.96093750	-0.78662109	+62.68798828	-13.05175781	-46.25244141	+2116	+8.37158203	-6.22265625	-0.53613281	+22.03857422	-14.04052734	+9.20654297	+1732	+7.06640625	-10.53808594	-0.69873047	+42.34130859	+6.15234375	-50.03173828	+1424
+1457971618.72580000	+8.67919922	-6.95654297	-0.77783203	+62.79785156	-12.96386719	-46.16455078	+2124	+8.35839844	-6.22265625	-0.52734375	+22.03857422	-13.86474609	+9.36035156	+1732	+7.06201172	-10.53369141	-0.67675781	+42.45117188	+6.28417969	-50.00976563	+1420
+1457971618.73410010	+8.65722656	-6.96533203	-0.78662109	+62.88574219	-12.78808594	-45.87890625	+2140	+8.33642578	-6.22705078	-0.53173828	+21.90673828	-13.44726563	+9.73388672	+1732	+7.04882813	-10.53808594	-0.65917969	+42.64892578	+6.61376953	-49.83398438	+1408
+1457971618.73830010	+8.64843750	-6.96533203	-0.78222656	+62.92968750	-12.65625000	-45.79101563	+2148	+8.32763672	-6.22705078	-0.52734375	+21.86279297	-13.27148438	+9.84375000	+1732	+7.04003906	-10.53808594	-0.64599609	+42.67089844	+6.81152344	-49.79003906	+1404
+1457971618.74250010	+8.63964844	-6.96533203	-0.79101563	+62.97363281	-12.56835938	-45.63720703	+2152	+8.32324219	-6.23144531	-0.53613281	+21.81884766	-13.05175781	+10.01953125	+1732	+7.03125000	-10.54248047	-0.64599609	+42.71484375	+6.96533203	-49.68017578	+1400
+1457971618.74659990	+8.62646484	-6.97851563	-0.79980469	+62.90771484	-12.41455078	-45.52734375	+2160	+8.31445313	-6.24023438	-0.54052734	+21.68701172	-12.83203125	+10.12939453	+1732	+7.02246094	-10.54687500	-0.64599609	+42.73681641	+7.16308594	-49.59228516	+1396
+1457971618.75079990	+8.62207031	-6.97851563	-0.80419922	+62.90771484	-12.28271484	-45.43945313	+2164	+8.30566406	-6.24023438	-0.54492188	+21.59912109	-12.63427734	+10.26123047	+1728	+7.00927734	-10.55126953	-0.64160156	+42.69287109	+7.33886719	-49.50439453	+1392
+1457971618.75500010	+8.61328125	-6.98291016	-0.81298828	+62.90771484	-12.17285156	-45.32958984	+2168	+8.30126953	-6.24462891	-0.54931641	+21.53320313	-12.41455078	+10.39306641	+1728	+6.99609375	-10.55566406	-0.65039063	+42.67089844	+7.49267578	-49.35058594	+1388
+1457971618.75910000	+8.60449219	-6.99169922	-0.82177734	+62.84179688	-12.04101563	-45.21972656	+2172	+8.29248047	-6.25341797	-0.55810547	+21.40136719	-12.21679688	+10.50292969	+1724	+6.98291016	-10.56005859	-0.65917969	+42.62695313	+7.62451172	-49.19677734	+1384
+1457971618.76749990	+8.59130859	-6.99609375	-0.83496094	+62.79785156	-11.84326172	-45.02197266	+2176	+8.28808594	-6.25781250	-0.56689453	+21.20361328	-11.86523438	+10.74462891	+1720	+6.95654297	-10.56445313	-0.67236328	+42.49511719	+7.88818359	-48.97705078	+1376
+1457971618.77160000	+8.58691406	-7.00048828	-0.83935547	+62.73193359	-11.73339844	-44.95605469	+2180	+8.28369141	-6.26220703	-0.57128906	+21.09375000	-11.71142578	+10.83251953	+1716	+6.94335938	-10.57324219	-0.67675781	+42.42919922	+7.99804688	-48.86718750	+1372
+1457971618.77580000	+8.58251953	-7.00488281	-0.84375000	+62.70996094	-11.64550781	-44.89013672	+2176	+8.27929688	-6.26220703	-0.57128906	+21.02783203	-11.60156250	+10.87646484	+1712	+6.93017578	-10.57324219	-0.68554688	+42.34130859	+8.08593750	-48.77929688	+1364
+1457971618.78000000	+8.57812500	-7.00488281	-0.84375000	+62.68798828	-11.57958984	-44.86816406	+2176	+8.27929688	-6.26660156	-0.57568359	+20.93994141	-11.49169922	+10.94238281	+1708	+6.91699219	-10.57763672	-0.68994141	+42.25341797	+8.17382813	-48.69140625	+1360
+1457971618.78410010	+8.57373047	-7.00927734	-0.84814453	+62.64404297	-11.51367188	-44.80224609	+2172	+8.27490234	-6.26660156	-0.57568359	+20.85205078	-11.40380859	+11.00830078	+1704	+6.90820313	-10.58203125	-0.69873047	+42.18750000	+8.21777344	-48.58154297	+1352
+1457971618.78830000	+8.57373047	-7.00927734	-0.85253906	+62.62207031	-11.46972656	-44.78027344	+2172	+8.27490234	-6.26660156	-0.57568359	+20.78613281	-11.33789063	+11.03027344	+1700	+6.89941406	-10.58642578	-0.70312500	+42.12158203	+8.26171875	-48.51562500	+1344
+1457971618.79250000	+8.56933594	-7.00927734	-0.85253906	+62.62207031	-11.44775391	-44.75830078	+2168	+8.27490234	-6.26660156	-0.57568359	+20.72021484	-11.29394531	+11.09619141	+1696	+6.89501953	-10.58642578	-0.70312500	+42.03369141	+8.26171875	-48.47167969	+1336
+1457971618.80080010	+8.56933594	-7.00927734	-0.85253906	+62.60009766	-11.38183594	-44.75830078	+2160	+8.27490234	-6.26660156	-0.57568359	+20.63232422	-11.25000000	+11.11816406	+1688	+6.88623047	-10.58642578	-0.70751953	+41.92382813	+8.28369141	-48.40576172	+1324
+1457971618.80489990	+8.57373047	-7.00927734	-0.84814453	+62.60009766	-11.38183594	-44.80224609	+2156	+8.27929688	-6.26660156	-0.57128906	+20.58837891	-11.25000000	+11.11816406	+1688	+6.88183594	-10.58642578	-0.70312500	+41.87988281	+8.30566406	-48.44970703	+1320
+1457971618.80909990	+8.57373047	-7.00927734	-0.84814453	+62.60009766	-11.35986328	-44.82421875	+2156	+8.27929688	-6.26660156	-0.57128906	+20.54443359	-11.27197266	+11.11816406	+1684	+6.88623047	-10.58642578	-0.69873047	+41.85791016	+8.28369141	-48.47167969	+1312
+1457971618.81329990	+8.57373047	-7.00927734	-0.84375000	+62.60009766	-11.35986328	-44.84619141	+2152	+8.27929688	-6.26660156	-0.57128906	+20.52246094	-11.27197266	+11.11816406	+1680	+6.88623047	-10.58642578	-0.68994141	+41.83593750	+8.28369141	-48.49365234	+1308
+1457971618.81740000	+8.57373047	-7.00927734	-0.84375000	+62.60009766	-11.33789063	-44.86816406	+2152	+8.28369141	-6.26660156	-0.56689453	+20.47851563	-11.29394531	+11.09619141	+1676	+6.89062500	-10.58642578	-0.68554688	+41.81396484	+8.28369141	-48.53759766	+1304
+1457971618.82160000	+8.57812500	-7.00927734	-0.83935547	+62.60009766	-11.33789063	-44.89013672	+2148	+8.28369141	-6.26660156	-0.56689453	+20.43457031	-11.29394531	+11.09619141	+1676	+6.89501953	-10.58642578	-0.68115234	+41.79199219	+8.28369141	-48.55957031	+1300
+1457971618.82990000	+8.58251953	-7.00927734	-0.83935547	+62.57812500	-11.33789063	-44.91210938	+2144	+8.28808594	-6.26220703	-0.56689453	+20.36865234	-11.31591797	+11.09619141	+1668	+6.90820313	-10.58203125	-0.66357422	+41.81396484	+8.30566406	-48.66943359	+1292
+1457971618.83410000	+8.58251953	-7.00927734	-0.83935547	+62.55615234	-11.33789063	-44.93408203	+2144	+8.28808594	-6.26220703	-0.56689453	+20.34667969	-11.33789063	+11.07421875	+1668	+6.91259766	-10.57763672	-0.65917969	+41.81396484	+8.30566406	-48.71337891	+1284
+1457971618.83830000	+8.58251953	-7.00927734	-0.83496094	+62.55615234	-11.33789063	-44.93408203	+2144	+8.28808594	-6.26220703	-0.56689453	+20.32470703	-11.33789063	+11.07421875	+1664	+6.91699219	-10.57763672	-0.65039063	+41.81396484	+8.34960938	-48.73535156	+1280
+1457971618.84240010	+8.58251953	-7.01367188	-0.83496094	+62.53417969	-11.31591797	-44.93408203	+2140	+8.28808594	-6.26220703	-0.56689453	+20.28076172	-11.33789063	+11.07421875	+1660	+6.92138672	-10.57324219	-0.64160156	+41.81396484	+8.39355469	-48.77929688	+1280
+1457971618.84660010	+8.58691406	-7.01367188	-0.83496094	+62.51220703	-11.31591797	-44.93408203	+2140	+8.28808594	-6.26220703	-0.56689453	+20.25878906	-11.31591797	+11.07421875	+1660	+6.92578125	-10.57324219	-0.63720703	+41.83593750	+8.41552734	-48.82324219	+1276
+1457971618.85080000	+8.58691406	-7.01367188	-0.83496094	+62.51220703	-11.29394531	-44.91210938	+2140	+8.28808594	-6.26660156	-0.56689453	+20.23681641	-11.31591797	+11.07421875	+1656	+6.92578125	-10.57324219	-0.62841797	+41.83593750	+8.48144531	-48.82324219	+1276
+1457971618.85489990	+8.58691406	-7.01367188	-0.83496094	+62.49023438	-11.29394531	-44.89013672	+2136	+8.28808594	-6.26660156	-0.56689453	+20.19287109	-11.29394531	+11.07421875	+1656	+6.92578125	-10.57324219	-0.62402344	+41.83593750	+8.54736328	-48.82324219	+1272
+1457971618.86330010	+8.58251953	-7.01806641	-0.83496094	+62.42431641	-11.22802734	-44.80224609	+2136	+8.28808594	-6.26660156	-0.57128906	+20.10498047	-11.20605469	+11.09619141	+1652	+6.92578125	-10.56884766	-0.61523438	+41.83593750	+8.74511719	-48.75732422	+1268
+1457971618.86739990	+8.58251953	-7.01806641	-0.83935547	+62.38037109	-11.20605469	-44.73632813	+2136	+8.28808594	-6.26660156	-0.57128906	+20.06103516	-11.16210938	+11.09619141	+1648	+6.92138672	-10.56884766	-0.61523438	+41.83593750	+8.87695313	-48.69140625	+1268
+1457971618.87159990	+8.57812500	-7.02246094	-0.84375000	+62.29248047	-11.11816406	-44.58251953	+2136	+8.28808594	-6.26660156	-0.57568359	+20.01708984	-11.07421875	+11.11816406	+1648	+6.90820313	-10.56445313	-0.61083984	+41.83593750	+9.07470703	-48.58154297	+1268
+1457971618.87570000	+8.57373047	-7.02246094	-0.84814453	+62.20458984	-11.03027344	-44.42871094	+2136	+8.28369141	-6.27099609	-0.57568359	+19.95117188	-10.96435547	+11.14013672	+1644	+6.89501953	-10.56445313	-0.61523438	+41.81396484	+9.27246094	-48.44970703	+1268
+1457971618.87990000	+8.56494141	-7.02685547	-0.85253906	+62.11669922	-10.94238281	-44.25292969	+2136	+8.27929688	-6.27099609	-0.58007813	+19.86328125	-10.85449219	+11.16210938	+1644	+6.87744141	-10.56884766	-0.61962891	+41.77001953	+9.44824219	-48.29589844	+1272
+1457971618.88410000	+8.54736328	-7.03564453	-0.86572266	+61.94091797	-10.70068359	-43.81347656	+2140	+8.27490234	-6.27539063	-0.58447266	+19.75341797	-10.63476563	+11.22802734	+1644	+6.85107422	-10.56884766	-0.62841797	+41.72607422	+9.75585938	-48.03222656	+1276
+1457971618.88820000	+8.53417969	-7.04443359	-0.87890625	+61.78710938	-10.52490234	-43.46191406	+2144	+8.26611328	-6.27539063	-0.59326172	+19.64355469	-10.39306641	+11.27197266	+1644	+6.82910156	-10.57324219	-0.63720703	+41.68212891	+9.99755859	-47.79052734	+1280
+1457971618.89240000	+8.52099609	-7.04882813	-0.89208984	+61.67724609	-10.37109375	-43.15429688	+2144	+8.25732422	-6.27978516	-0.59765625	+19.53369141	-10.15136719	+11.33789063	+1644	+6.80712891	-10.57324219	-0.65039063	+41.66015625	+10.19531250	-47.52685547	+1280
+1457971618.90070010	+8.48144531	-7.05761719	-0.92285156	+61.39160156	-9.97558594	-42.40722656	+2144	+8.23095703	-6.28857422	-0.61962891	+19.20410156	-9.31640625	+11.55761719	+1648	+6.75439453	-10.57763672	-0.67675781	+41.59423828	+10.67871094	-46.99951172	+1284
+1457971618.90490010	+8.46386719	-7.06201172	-0.93164063	+61.28173828	-9.84375000	-42.12158203	+2140	+8.21777344	-6.29296875	-0.62841797	+19.07226563	-8.98681641	+11.66748047	+1644	+6.73242188	-10.58203125	-0.68554688	+41.55029297	+10.92041016	-46.77978516	+1284
+1457971618.90910010	+8.45068359	-7.07080078	-0.94482422	+61.14990234	-9.66796875	-41.83593750	+2136	+8.20019531	-6.29736328	-0.63720703	+18.89648438	-8.50341797	+11.79931641	+1644	+6.70605469	-10.58203125	-0.69433594	+41.50634766	+11.14013672	-46.53808594	+1284
+1457971618.91319990	+8.43750000	-7.07080078	-0.95361328	+61.06201172	-9.53613281	-41.59423828	+2128	+8.18261719	-6.30175781	-0.65039063	+18.76464844	-8.15185547	+11.90917969	+1644	+6.68408203	-10.58642578	-0.70312500	+41.46240234	+11.35986328	-46.27441406	+1280
+1457971618.91739990	+8.42431641	-7.07519531	-0.96679688	+60.95214844	-9.40429688	-41.37451172	+2120	+8.17382813	-6.30615234	-0.65478516	+18.63281250	-7.84423828	+11.99707031	+1640	+6.66210938	-10.58642578	-0.71191406	+41.41845703	+11.60156250	-46.03271484	+1280
+1457971618.92160010	+8.41113281	-7.08398438	-0.97558594	+60.79833984	-9.27246094	-41.13281250	+2112	+8.16064453	-6.31494141	-0.66357422	+18.47900391	-7.51464844	+12.12890625	+1636	+6.64453125	-10.59082031	-0.72070313	+41.39648438	+11.79931641	-45.79101563	+1276
+1457971618.92989990	+8.39355469	-7.08837891	-0.98876953	+60.60058594	-9.09667969	-40.73730469	+2092	+8.14306641	-6.31933594	-0.67675781	+18.25927734	-7.03125000	+12.30468750	+1628	+6.61376953	-10.58642578	-0.72949219	+41.35253906	+12.19482422	-45.37353516	+1264
+1457971618.93409990	+8.38476563	-7.09716797	-0.99755859	+60.42480469	-8.98681641	-40.53955078	+2084	+8.13867188	-6.32373047	-0.68115234	+18.08349609	-6.83349609	+12.39257813	+1620	+6.60058594	-10.58642578	-0.73388672	+41.30859375	+12.37060547	-45.17578125	+1256
+1457971618.93820000	+8.37597656	-7.09716797	-1.00195313	+60.29296875	-8.92089844	-40.38574219	+2072	+8.12988281	-6.32812500	-0.68554688	+17.95166016	-6.63574219	+12.48046875	+1616	+6.59179688	-10.58642578	-0.73828125	+41.26464844	+12.54638672	-45.02197266	+1252
+1457971618.94240000	+8.37158203	-7.10156250	-1.00634766	+60.18310547	-8.85498047	-40.25390625	+2060	+8.12988281	-6.32812500	-0.68554688	+17.81982422	-6.48193359	+12.56835938	+1608	+6.57861328	-10.58642578	-0.73388672	+41.22070313	+12.72216797	-44.89013672	+1248
+1457971618.94660000	+8.36718750	-7.11035156	-1.01074219	+60.00732422	-8.81103516	-40.10009766	+2048	+8.12548828	-6.33691406	-0.68554688	+17.64404297	-6.35009766	+12.63427734	+1600	+6.57421875	-10.58642578	-0.72949219	+41.17675781	+12.87597656	-44.75830078	+1240
+1457971618.95070000	+8.36718750	-7.11035156	-1.01513672	+59.85351563	-8.76708984	-39.96826172	+2036	+8.12548828	-6.33691406	-0.68994141	+17.49023438	-6.24023438	+12.72216797	+1592	+6.56982422	-10.58203125	-0.72509766	+41.11083984	+13.00781250	-44.67041016	+1236
+1457971618.95490000	+8.36718750	-7.11474609	-1.01074219	+59.72167969	-8.74511719	-39.88037109	+2024	+8.12548828	-6.34130859	-0.68994141	+17.33642578	-6.13037109	+12.81005859	+1588	+6.56542969	-10.57763672	-0.72509766	+41.04492188	+13.11767578	-44.56054688	+1228
+1457971618.96320010	+8.36718750	-7.12353516	-1.01513672	+59.39208984	-8.74511719	-39.66064453	+2004	+8.12548828	-6.34570313	-0.68994141	+16.98486328	-5.97656250	+12.96386719	+1572	+6.56542969	-10.57324219	-0.71630859	+40.89111328	+13.31542969	-44.40673828	+1220
+1457971618.96740010	+8.36718750	-7.12792969	-1.01513672	+59.23828125	-8.76708984	-39.57275391	+1996	+8.12988281	-6.35009766	-0.68994141	+16.80908203	-5.93261719	+13.05175781	+1564	+6.56103516	-10.56884766	-0.71191406	+40.80322266	+13.38134766	-44.34082031	+1216
+1457971618.97149990	+8.36718750	-7.13232422	-1.01074219	+59.06250000	-8.76708984	-39.48486328	+1988	+8.12988281	-6.35449219	-0.68554688	+16.63330078	-5.88867188	+13.11767578	+1560	+6.56103516	-10.56884766	-0.70751953	+40.71533203	+13.44726563	-44.27490234	+1212
+1457971618.97569990	+8.36718750	-7.13671875	-1.01074219	+58.90869141	-8.78906250	-39.39697266	+1980	+8.13427734	-6.35449219	-0.68554688	+16.45751953	-5.86669922	+13.18359375	+1556	+6.55664063	-10.56445313	-0.70312500	+40.58349609	+13.51318359	-44.27490234	+1212
+1457971618.97989990	+8.37158203	-7.14111328	-1.01074219	+58.73291016	-8.81103516	-39.33105469	+1972	+8.13867188	-6.35888672	-0.68115234	+16.25976563	-5.82275391	+13.24951172	+1552	+6.55224609	-10.56445313	-0.69873047	+40.45166016	+13.55712891	-44.23095703	+1212
+1457971618.98400000	+8.37158203	-7.14111328	-1.00634766	+58.55712891	-8.85498047	-39.24316406	+1964	+8.14306641	-6.35888672	-0.68115234	+16.06201172	-5.80078125	+13.33740234	+1548	+6.54785156	-10.56445313	-0.69873047	+40.31982422	+13.60107422	-44.16503906	+1208
+1457971618.99239990	+8.37597656	-7.14990234	-1.00195313	+58.22753906	-8.96484375	-39.08935547	+1956	+8.15185547	-6.36767578	-0.67675781	+15.66650391	-5.77880859	+13.46923828	+1540	+6.53906250	-10.56005859	-0.69873047	+40.05615234	+13.62304688	-44.07714844	+1208
+1457971618.99650000	+8.37597656	-7.15429688	-1.00195313	+58.07373047	-9.00878906	-39.02343750	+1952	+8.15625000	-6.36767578	-0.67675781	+15.46875000	-5.77880859	+13.53515625	+1536	+6.53027344	-10.56005859	-0.70751953	+39.90234375	+13.64501953	-44.01123047	+1208
+1457971619.00070000	+8.37597656	-7.15429688	-1.00195313	+57.91992188	-9.05273438	-38.97949219	+1948	+8.15625000	-6.36767578	-0.67236328	+15.29296875	-5.75683594	+13.60107422	+1536	+6.52148438	-10.56005859	-0.70751953	+39.77050781	+13.66699219	-43.96728516	+1204
+1457971619.00490000	+8.37597656	-7.15869141	-1.00195313	+57.76611328	-9.07470703	-38.91357422	+1944	+8.16064453	-6.37207031	-0.67236328	+15.11718750	-5.75683594	+13.64501953	+1532	+6.51269531	-10.56005859	-0.71191406	+39.63867188	+13.68896484	-43.92333984	+1204
+1457971619.00900010	+8.37597656	-7.15869141	-1.00195313	+57.65625000	-9.09667969	-38.86962891	+1940	+8.16064453	-6.37207031	-0.66796875	+14.98535156	-5.73486328	+13.68896484	+1532	+6.49951172	-10.56005859	-0.71630859	+39.50683594	+13.71093750	-43.90136719	+1204
+1457971619.01740000	+8.37597656	-7.16308594	-1.00195313	+57.43652344	-9.14062500	-38.78173828	+1936	+8.16503906	-6.37207031	-0.66796875	+14.69970703	-5.69091797	+13.75488281	+1528	+6.47753906	-10.56005859	-0.72509766	+39.26513672	+13.75488281	-43.76953125	+1200
+1457971619.02570010	+8.37158203	-7.16748047	-1.00634766	+57.30468750	-9.18457031	-38.71582031	+1928	+8.16503906	-6.37207031	-0.66796875	+14.52392578	-5.62500000	+13.79882813	+1524	+6.45556641	-10.56005859	-0.74267578	+39.08935547	+13.77685547	-43.63769531	+1200
+1457971619.03399990	+8.36718750	-7.16748047	-1.00634766	+57.21679688	-9.18457031	-38.67187500	+1924	+8.16503906	-6.37207031	-0.67236328	+14.37011719	-5.55908203	+13.84277344	+1524	+6.43798828	-10.56445313	-0.75585938	+38.95751953	+13.84277344	-43.52783203	+1192
+1457971619.04230000	+8.36279297	-7.16748047	-1.01074219	+57.12890625	-9.18457031	-38.62792969	+1920	+8.16064453	-6.37207031	-0.67236328	+14.23828125	-5.49316406	+13.84277344	+1524	+6.42041016	-10.56445313	-0.76464844	+38.84765625	+13.90869141	-43.43994141	+1188
+1457971619.05069990	+8.35839844	-7.16748047	-1.01513672	+57.08496094	-9.18457031	-38.58398438	+1912	+8.16064453	-6.37646484	-0.67236328	+14.17236328	-5.42724609	+13.84277344	+1524	+6.40722656	-10.56445313	-0.76904297	+38.78173828	+13.97460938	-43.35205078	+1176
+1457971619.05900000	+8.35839844	-7.16748047	-1.01513672	+57.04101563	-9.18457031	-38.54003906	+1904	+8.15625000	-6.37646484	-0.67675781	+14.08447266	-5.36132813	+13.84277344	+1520	+6.40283203	-10.56445313	-0.77343750	+38.73779297	+14.06250000	-43.26416016	+1168
+1457971619.06320000	+8.35400391	-7.16748047	-1.01953125	+57.01904297	-9.18457031	-38.51806641	+1900	+8.15625000	-6.37646484	-0.67675781	+14.04052734	-5.33935547	+13.86474609	+1520	+6.40283203	-10.56005859	-0.77343750	+38.73779297	+14.08447266	-43.22021484	+1160
+1457971619.07150010	+8.35400391	-7.16748047	-1.01953125	+56.99707031	-9.20654297	-38.47412109	+1892	+8.15625000	-6.37646484	-0.67675781	+13.97460938	-5.29541016	+13.86474609	+1516	+6.40283203	-10.55566406	-0.76904297	+38.73779297	+14.17236328	-43.22021484	+1152
+1457971619.07570000	+8.35400391	-7.16748047	-1.01953125	+56.97509766	-9.20654297	-38.43017578	+1888	+8.15625000	-6.37646484	-0.68115234	+13.93066406	-5.29541016	+13.86474609	+1516	+6.40283203	-10.55126953	-0.76904297	+38.73779297	+14.21630859	-43.19824219	+1152
+1457971619.07979990	+8.35400391	-7.16748047	-1.01953125	+56.93115234	-9.20654297	-38.40820313	+1884	+8.15625000	-6.37646484	-0.68115234	+13.88671875	-5.27343750	+13.88671875	+1516	+6.40283203	-10.55126953	-0.76464844	+38.73779297	+14.26025391	-43.19824219	+1148
+1457971619.08820010	+8.35400391	-7.17187500	-1.02392578	+56.86523438	-9.25048828	-38.34228516	+1876	+8.15625000	-6.37646484	-0.68115234	+13.77685547	-5.22949219	+13.90869141	+1512	+6.41162109	-10.54687500	-0.75585938	+38.71582031	+14.34814453	-43.15429688	+1148
+1457971619.09649990	+8.35400391	-7.17187500	-1.02392578	+56.75537109	-9.29443359	-38.25439453	+1872	+8.15625000	-6.38085938	-0.68115234	+13.62304688	-5.20751953	+13.97460938	+1508	+6.41601563	-10.53808594	-0.74707031	+38.69384766	+14.45800781	-43.11035156	+1148
+1457971619.10480000	+8.35400391	-7.17626953	-1.02392578	+56.60156250	-9.36035156	-38.12255859	+1864	+8.15625000	-6.38085938	-0.68115234	+13.44726563	-5.18554688	+14.01855469	+1504	+6.41162109	-10.52929688	-0.74267578	+38.60595703	+14.56787109	-43.04443359	+1148
+1457971619.11310010	+8.35400391	-7.18066406	-1.02392578	+56.35986328	-9.44824219	-37.90283203	+1860	+8.16064453	-6.38525391	-0.68115234	+13.20556641	-5.14160156	+14.12841797	+1504	+6.41162109	-10.52929688	-0.74267578	+38.56201172	+14.61181641	-43.02246094	+1148
+1457971619.12150000	+8.34960938	-7.18945313	-1.02832031	+56.07421875	-9.55810547	-37.63916016	+1856	+8.16064453	-6.38964844	-0.68115234	+12.89794922	-5.05371094	+14.23828125	+1500	+6.40283203	-10.52929688	-0.74267578	+38.45214844	+14.67773438	-42.93457031	+1152
+1457971619.12560010	+8.34521484	-7.18945313	-1.02832031	+55.92041016	-9.60205078	-37.50732422	+1856	+8.16064453	-6.39404297	-0.68115234	+12.72216797	-5.00976563	+14.30419922	+1500	+6.39843750	-10.52929688	-0.74267578	+38.38623047	+14.72167969	-42.86865234	+1152
+1457971619.12980010	+8.34082031	-7.19384766	-1.02832031	+55.76660156	-9.62402344	-37.35351563	+1856	+8.15625000	-6.39404297	-0.68554688	+12.56835938	-4.96582031	+14.37011719	+1500	+6.38964844	-10.52929688	-0.74707031	+38.29833984	+14.76562500	-42.78076172	+1152
+1457971619.13809990	+8.33203125	-7.20263672	-1.03271484	+55.43701172	-9.68994141	-37.04589844	+1856	+8.15625000	-6.40283203	-0.68554688	+12.17285156	-4.81201172	+14.50195313	+1500	+6.35888672	-10.52929688	-0.75585938	+38.01269531	+14.91943359	-42.49511719	+1160
+1457971619.14229990	+8.32763672	-7.20703125	-1.03710938	+55.26123047	-9.71191406	-36.91406250	+1856	+8.15185547	-6.40283203	-0.68554688	+11.99707031	-4.74609375	+14.54589844	+1504	+6.34130859	-10.52929688	-0.76464844	+37.85888672	+15.00732422	-42.34130859	+1164
+1457971619.14650010	+8.31884766	-7.21142578	-1.03710938	+55.08544922	-9.73388672	-36.73828125	+1852	+8.15185547	-6.40722656	-0.68554688	+11.79931641	-4.68017578	+14.61181641	+1504	+6.31933594	-10.52929688	-0.77343750	+37.66113281	+15.11718750	-42.14355469	+1172
+1457971619.15060000	+8.31445313	-7.21582031	-1.04150391	+54.90966797	-9.75585938	-36.58447266	+1852	+8.14746094	-6.41162109	-0.68554688	+11.60156250	-4.59228516	+14.67773438	+1504	+6.29736328	-10.52929688	-0.78222656	+37.46337891	+15.20507813	-41.94580078	+1176
+1457971619.15899990	+8.30126953	-7.22460938	-1.04589844	+54.55810547	-9.79980469	-36.27685547	+1852	+8.14306641	-6.42041016	-0.68554688	+11.22802734	-4.41650391	+14.78759766	+1508	+6.24902344	-10.53369141	-0.80859375	+37.08984375	+15.40283203	-41.55029297	+1180
+1457971619.16730000	+8.29248047	-7.23339844	-1.04589844	+54.18457031	-9.82177734	-35.96923828	+1848	+8.13867188	-6.42480469	-0.68554688	+10.83251953	-4.24072266	+14.91943359	+1512	+6.20947266	-10.53369141	-0.82617188	+36.78222656	+15.55664063	-41.22070313	+1180
+1457971619.17150000	+8.28808594	-7.23779297	-1.04589844	+53.98681641	-9.82177734	-35.81542969	+1848	+8.13427734	-6.42919922	-0.68554688	+10.63476563	-4.17480469	+14.98535156	+1516	+6.19189453	-10.53369141	-0.83056641	+36.62841797	+15.64453125	-41.08886719	+1180
+1457971619.17980000	+8.27929688	-7.25097656	-1.04589844	+53.59130859	-9.84375000	-35.52978516	+1848	+8.13427734	-6.43798828	-0.68554688	+10.21728516	-4.02099609	+15.09521484	+1520	+6.16113281	-10.53369141	-0.83935547	+36.36474609	+15.82031250	-40.86914063	+1172
+1457971619.18390010	+8.27490234	-7.25976563	-1.04589844	+53.34960938	-9.86572266	-35.37597656	+1844	+8.12988281	-6.44677734	-0.68554688	+9.99755859	-3.93310547	+15.16113281	+1524	+6.14794922	-10.53369141	-0.83935547	+36.23291016	+15.90820313	-40.75927734	+1168
+1457971619.19230010	+8.26611328	-7.26855469	-1.04589844	+52.93212891	-9.88769531	-35.09033203	+1844	+8.12988281	-6.45556641	-0.68554688	+9.55810547	-3.77929688	+15.29296875	+1528	+6.13037109	-10.52929688	-0.84375000	+35.99121094	+16.08398438	-40.58349609	+1160
+1457971619.20059990	+8.26171875	-7.28613281	-1.04589844	+52.42675781	-9.88769531	-34.82666016	+1844	+8.12988281	-6.46875000	-0.68554688	+9.05273438	-3.60351563	+15.42480469	+1532	+6.11279297	-10.52490234	-0.84375000	+35.77148438	+16.23779297	-40.42968750	+1152
+1457971619.20890000	+8.25732422	-7.30371094	-1.04589844	+51.94335938	-9.90966797	-34.56298828	+1844	+8.12988281	-6.48632813	-0.68554688	+8.54736328	-3.44970703	+15.53466797	+1540	+6.09521484	-10.52050781	-0.83496094	+35.55175781	+16.41357422	-40.34179688	+1148
+1457971619.21729990	+8.25292969	-7.32568359	-1.04589844	+51.43798828	-9.88769531	-34.29931641	+1848	+8.13427734	-6.50390625	-0.68554688	+8.04199219	-3.29589844	+15.64453125	+1544	+6.08203125	-10.52050781	-0.83056641	+35.31005859	+16.61132813	-40.23193359	+1144
+1457971619.22560000	+8.24414063	-7.34765625	-1.05029297	+50.91064453	-9.84375000	-34.05761719	+1848	+8.13427734	-6.52148438	-0.68994141	+7.51464844	-3.09814453	+15.73242188	+1552	+6.06005859	-10.52050781	-0.82617188	+35.06835938	+16.80908203	-40.07812500	+1140
+1457971619.23390010	+8.23974609	-7.36523438	-1.05468750	+50.44921875	-9.77783203	-33.79394531	+1852	+8.13427734	-6.53466797	-0.69433594	+7.05322266	-2.90039063	+15.79833984	+1560	+6.03808594	-10.51611328	-0.83056641	+34.82666016	+17.02880859	-39.90234375	+1140
+1457971619.24230000	+8.22656250	-7.38720703	-1.06347656	+49.98779297	-9.64599609	-33.55224609	+1856	+8.12988281	-6.55664063	-0.69873047	+6.59179688	-2.68066406	+15.82031250	+1572	+6.01171875	-10.52050781	-0.83496094	+34.56298828	+17.24853516	-39.72656250	+1140
+1457971619.24640010	+8.22216797	-7.39160156	-1.06787109	+49.83398438	-9.60205078	-33.46435547	+1856	+8.12988281	-6.56103516	-0.70312500	+6.43798828	-2.59277344	+15.82031250	+1576	+5.99414063	-10.52490234	-0.83496094	+34.43115234	+17.38037109	-39.63867188	+1140
+1457971619.25060010	+8.21777344	-7.40478516	-1.06787109	+49.65820313	-9.51416016	-33.35449219	+1856	+8.12548828	-6.56982422	-0.70312500	+6.26220703	-2.46093750	+15.79833984	+1580	+5.98095703	-10.52929688	-0.83935547	+34.32128906	+17.51220703	-39.52880859	+1140
+1457971619.25889990	+8.20019531	-7.41796875	-1.08105469	+49.39453125	-9.38232422	-33.13476563	+1856	+8.11669922	-6.58300781	-0.71191406	+5.97656250	-2.24121094	+15.77636719	+1588	+5.94580078	-10.53808594	-0.85693359	+34.12353516	+17.73193359	-39.28710938	+1144
+1457971619.26720000	+8.18701172	-7.43115234	-1.09423828	+49.17480469	-9.22851563	-32.95898438	+1856	+8.10791016	-6.59179688	-0.72070313	+5.77880859	-2.02148438	+15.73242188	+1596	+5.91503906	-10.54248047	-0.87011719	+33.99169922	+17.97363281	-39.06738281	+1144
+1457971619.27560000	+8.17382813	-7.43554688	-1.09863281	+49.10888672	-9.09667969	-32.84912109	+1852	+8.09912109	-6.60058594	-0.72509766	+5.69091797	-1.84570313	+15.66650391	+1604	+5.88867188	-10.55126953	-0.88330078	+33.90380859	+18.19335938	-38.89160156	+1140
+1457971619.28810000	+8.15625000	-7.43994141	-1.11181641	+49.08691406	-8.94287109	-32.71728516	+1844	+8.08593750	-6.60498047	-0.73388672	+5.62500000	-1.66992188	+15.55664063	+1608	+5.85351563	-10.56445313	-0.89648438	+33.85986328	+18.45703125	-38.71582031	+1128
+1457971619.29640010	+8.15185547	-7.44433594	-1.11621094	+49.13085938	-8.89892578	-32.67333984	+1836	+8.07714844	-6.60937500	-0.73828125	+5.62500000	-1.60400391	+15.51269531	+1608	+5.84472656	-10.56884766	-0.90087891	+33.90380859	+18.58886719	-38.64990234	+1116
+1457971619.30469990	+8.14746094	-7.43994141	-1.12060547	+49.21875000	-8.87695313	-32.65136719	+1824	+8.07275391	-6.60937500	-0.74267578	+5.66894531	-1.56005859	+15.46875000	+1608	+5.84033203	-10.56884766	-0.90087891	+33.99169922	+18.67675781	-38.67187500	+1104
+1457971619.31310010	+8.14306641	-7.43994141	-1.12060547	+49.28466797	-8.87695313	-32.67333984	+1816	+8.07275391	-6.60937500	-0.74267578	+5.69091797	-1.56005859	+15.42480469	+1604	+5.84472656	-10.56884766	-0.89648438	+34.05761719	+18.72070313	-38.73779297	+1092
+1457971619.32139990	+8.14306641	-7.43994141	-1.12060547	+49.39453125	-8.89892578	-32.73925781	+1804	+8.07275391	-6.60498047	-0.74267578	+5.73486328	-1.58203125	+15.40283203	+1604	+5.85351563	-10.56884766	-0.89208984	+34.14550781	+18.72070313	-38.82568359	+1084
+1457971619.32970000	+8.14746094	-7.43554688	-1.12060547	+49.52636719	-8.94287109	-32.80517578	+1796	+8.07275391	-6.60498047	-0.74267578	+5.77880859	-1.62597656	+15.35888672	+1600	+5.86230469	-10.56884766	-0.88769531	+34.21142578	+18.72070313	-38.93554688	+1080
+1457971619.33800010	+8.15185547	-7.43115234	-1.11621094	+49.68017578	-9.03076172	-32.93701172	+1792	+8.07275391	-6.60498047	-0.74267578	+5.86669922	-1.73583984	+15.29296875	+1600	+5.87109375	-10.56884766	-0.88330078	+34.23339844	+18.69873047	-39.00146484	+1072
+1457971619.34220000	+8.15625000	-7.43115234	-1.11181641	+49.76806641	-9.07470703	-33.02490234	+1792	+8.07275391	-6.60058594	-0.73828125	+5.93261719	-1.82373047	+15.24902344	+1600	+5.87548828	-10.56884766	-0.87890625	+34.25537109	+18.67675781	-39.04541016	+1072
+1457971619.35050010	+8.16943359	-7.42236328	-1.10302734	+50.00976563	-9.25048828	-33.28857422	+1792	+8.08154297	-6.59619141	-0.73388672	+6.13037109	-2.10937500	+15.09521484	+1600	+5.89306641	-10.56884766	-0.87011719	+34.32128906	+18.61083984	-39.22119141	+1072
+1457971619.35890010	+8.18701172	-7.41796875	-1.08984375	+50.31738281	-9.47021484	-33.64013672	+1796	+8.09033203	-6.59179688	-0.72509766	+6.35009766	-2.50488281	+14.91943359	+1604	+5.93261719	-10.56884766	-0.84814453	+34.40917969	+18.43505859	-39.66064453	+1080
+1457971619.36719990	+8.20898438	-7.41357422	-1.07226563	+50.60302734	-9.71191406	-34.03564453	+1804	+8.10351563	-6.58300781	-0.71630859	+6.54785156	-2.92236328	+14.74365234	+1608	+5.97656250	-10.57324219	-0.82617188	+34.49707031	+18.17138672	-40.14404297	+1092
+1457971619.37550000	+8.22656250	-7.40478516	-1.05468750	+50.91064453	-9.95361328	-34.49707031	+1816	+8.11669922	-6.57861328	-0.70751953	+6.76757813	-3.31787109	+14.56787109	+1612	+6.02050781	-10.58203125	-0.80859375	+34.54101563	+17.77587891	-40.71533203	+1100
+1457971619.38389990	+8.23974609	-7.40478516	-1.04589844	+51.13037109	-10.08544922	-34.78271484	+1820	+8.12548828	-6.57421875	-0.69873047	+6.94335938	-3.62548828	+14.39208984	+1616	+6.03369141	-10.59521484	-0.81298828	+34.49707031	+17.57812500	-40.91308594	+1096
+1457971619.39220000	+8.24414063	-7.40039063	-1.03710938	+51.32812500	-10.19531250	-35.00244141	+1824	+8.12988281	-6.57421875	-0.69433594	+7.11914063	-3.86718750	+14.26025391	+1616	+6.03369141	-10.60400391	-0.81738281	+34.47509766	+17.38037109	-41.04492188	+1088
+1457971619.40050010	+8.24853516	-7.40039063	-1.03271484	+51.50390625	-10.28320313	-35.20019531	+1828	+8.13427734	-6.56982422	-0.68994141	+7.29492188	-4.04296875	+14.15039063	+1620	+6.03369141	-10.61279297	-0.82617188	+34.45312500	+17.24853516	-41.11083984	+1080
+1457971619.40470000	+8.24853516	-7.40039063	-1.03271484	+51.59179688	-10.32714844	-35.28808594	+1828	+8.13427734	-6.56982422	-0.68994141	+7.38281250	-4.13085938	+14.08447266	+1620	+6.03369141	-10.61718750	-0.83056641	+34.47509766	+17.18261719	-41.15478516	+1076
+1457971619.41300010	+8.24853516	-7.39599609	-1.02832031	+51.81152344	-10.37109375	-35.44189453	+1832	+8.13427734	-6.56542969	-0.68554688	+7.58056641	-4.28466797	+13.97460938	+1624	+6.03808594	-10.62597656	-0.83496094	+34.49707031	+17.05078125	-41.26464844	+1068
+1457971619.42129990	+8.24853516	-7.39160156	-1.02392578	+52.00927734	-10.43701172	-35.57373047	+1836	+8.12988281	-6.56542969	-0.68554688	+7.77832031	-4.43847656	+13.88671875	+1624	+6.04248047	-10.63476563	-0.83056641	+34.56298828	+16.96289063	-41.37451172	+1056
+1457971619.42549990	+8.24853516	-7.39160156	-1.02392578	+52.11914063	-10.48095703	-35.63964844	+1836	+8.12988281	-6.56103516	-0.68115234	+7.86621094	-4.50439453	+13.84277344	+1624	+6.05126953	-10.63476563	-0.83056641	+34.62890625	+16.89697266	-41.44042969	+1052
+1457971619.43380000	+8.24853516	-7.38720703	-1.01953125	+52.36083984	-10.54687500	-35.79345703	+1840	+8.12988281	-6.56103516	-0.68115234	+8.08593750	-4.68017578	+13.75488281	+1628	+6.06445313	-10.63476563	-0.82177734	+34.78271484	+16.80908203	-41.59423828	+1048
+1457971619.44219990	+8.25292969	-7.38281250	-1.01513672	+52.62451172	-10.61279297	-35.96923828	+1844	+8.12548828	-6.55664063	-0.67675781	+8.32763672	-4.85595703	+13.66699219	+1628	+6.08203125	-10.63916016	-0.81298828	+34.95849609	+16.72119141	-41.79199219	+1048
+1457971619.44630000	+8.25292969	-7.37841797	-1.01513672	+52.75634766	-10.65673828	-36.05712891	+1848	+8.12548828	-6.55664063	-0.67675781	+8.43750000	-4.94384766	+13.62304688	+1628	+6.09521484	-10.63916016	-0.80419922	+35.04638672	+16.67724609	-41.90185547	+1052
+1457971619.45050000	+8.25292969	-7.37402344	-1.01074219	+52.91015625	-10.70068359	-36.14501953	+1852	+8.12548828	-6.55224609	-0.67236328	+8.56933594	-5.05371094	+13.55712891	+1628	+6.10839844	-10.63916016	-0.79541016	+35.15625000	+16.65527344	-42.03369141	+1056
+1457971619.45880010	+8.25732422	-7.36962891	-1.00634766	+53.23974609	-10.78857422	-36.34277344	+1856	+8.12109375	-6.54785156	-0.67236328	+8.85498047	-5.27343750	+13.46923828	+1628	+6.13037109	-10.63476563	-0.77783203	+35.37597656	+16.56738281	-42.25341797	+1060
+1457971619.46720000	+8.26171875	-7.36083984	-1.00195313	+53.59130859	-10.87646484	-36.58447266	+1864	+8.12109375	-6.54785156	-0.66796875	+9.16259766	-5.49316406	+13.38134766	+1632	+6.15673828	-10.63476563	-0.76025391	+35.63964844	+16.45751953	-42.51708984	+1072
+1457971619.47550010	+8.26611328	-7.35205078	-0.99316406	+53.98681641	-10.96435547	-36.89208984	+1876	+8.11669922	-6.54345703	-0.66357422	+9.49218750	-5.77880859	+13.22753906	+1632	+6.18310547	-10.63916016	-0.74707031	+35.88134766	+16.34765625	-42.78076172	+1080
+1457971619.47970010	+8.26611328	-7.34765625	-0.98876953	+54.16259766	-11.00830078	-37.02392578	+1880	+8.11669922	-6.53906250	-0.66357422	+9.66796875	-5.88867188	+13.16162109	+1632	+6.19189453	-10.63916016	-0.73828125	+35.99121094	+16.30371094	-42.91259766	+1084
+1457971619.48799990	+8.26611328	-7.33886719	-0.98437500	+54.58007813	-11.07421875	-37.33154297	+1884	+8.10791016	-6.53466797	-0.65917969	+10.04150391	-6.15234375	+13.00781250	+1632	+6.20947266	-10.64355469	-0.73388672	+36.18896484	+16.14990234	-43.15429688	+1088
+1457971619.49630000	+8.26611328	-7.33447266	-0.97998047	+54.97558594	-11.16210938	-37.66113281	+1892	+8.10351563	-6.53027344	-0.65917969	+10.41503906	-6.39404297	+12.83203125	+1628	+6.21826172	-10.65234375	-0.73388672	+36.38671875	+15.99609375	-43.33007813	+1088
+1457971619.50460000	+8.26171875	-7.32568359	-0.97558594	+55.37109375	-11.22802734	-37.99072266	+1896	+8.09472656	-6.52148438	-0.65917969	+10.78857422	-6.63574219	+12.65625000	+1628	+6.22265625	-10.66113281	-0.73828125	+36.51855469	+15.82031250	-43.48388672	+1088
+1457971619.51300000	+8.26171875	-7.32128906	-0.97119141	+55.72265625	-11.27197266	-38.36425781	+1904	+8.09033203	-6.52148438	-0.65478516	+11.14013672	-6.87744141	+12.45849609	+1628	+6.22265625	-10.67431641	-0.74707031	+36.65039063	+15.64453125	-43.65966797	+1088
+1457971619.52130010	+8.25732422	-7.31689453	-0.96679688	+56.07421875	-11.31591797	-38.69384766	+1904	+8.08593750	-6.51708984	-0.65039063	+11.49169922	-7.09716797	+12.28271484	+1628	+6.22265625	-10.69189453	-0.75585938	+36.78222656	+15.40283203	-43.85742188	+1084
+1457971619.52959990	+8.25732422	-7.31250000	-0.96679688	+56.42578125	-11.35986328	-39.02343750	+1908	+8.07714844	-6.51269531	-0.65039063	+11.82128906	-7.31689453	+12.10693359	+1628	+6.22705078	-10.70068359	-0.76025391	+36.89208984	+15.20507813	-44.03320313	+1076
+1457971619.53800010	+8.25292969	-7.30810547	-0.95800781	+56.75537109	-11.38183594	-39.44091797	+1916	+8.07275391	-6.50830078	-0.64599609	+12.15087891	-7.53662109	+11.93115234	+1628	+6.23144531	-10.70947266	-0.76025391	+37.04589844	+15.02929688	-44.25292969	+1068
+1457971619.54210000	+8.25292969	-7.30810547	-0.95800781	+56.93115234	-11.38183594	-39.61669922	+1916	+8.06835938	-6.50830078	-0.64599609	+12.30468750	-7.66845703	+11.84326172	+1628	+6.23583984	-10.71386719	-0.75585938	+37.11181641	+14.96337891	-44.40673828	+1068
+1457971619.54629990	+8.25292969	-7.30371094	-0.95361328	+57.12890625	-11.40380859	-39.83642578	+1920	+8.06835938	-6.50830078	-0.64599609	+12.50244141	-7.77832031	+11.75537109	+1628	+6.24023438	-10.71386719	-0.75146484	+37.15576172	+14.91943359	-44.49462891	+1064
+1457971619.55049990	+8.25292969	-7.30371094	-0.94921875	+57.30468750	-11.40380859	-40.03417969	+1920	+8.06396484	-6.50830078	-0.64599609	+12.67822266	-7.88818359	+11.66748047	+1628	+6.24902344	-10.71826172	-0.74707031	+37.24365234	+14.87548828	-44.60449219	+1064
+1457971619.55880000	+8.24853516	-7.29931641	-0.94921875	+57.70019531	-11.40380859	-40.40771484	+1924	+8.05517578	-6.50830078	-0.64599609	+13.07373047	-8.12988281	+11.53564453	+1624	+6.26660156	-10.72265625	-0.73388672	+37.46337891	+14.74365234	-44.91210938	+1060
+1457971619.56300000	+8.24853516	-7.29931641	-0.94921875	+57.91992188	-11.40380859	-40.62744141	+1924	+8.05078125	-6.50830078	-0.64599609	+13.27148438	-8.23974609	+11.44775391	+1624	+6.27978516	-10.72265625	-0.72509766	+37.61718750	+14.67773438	-45.08789063	+1064
+1457971619.56710000	+8.24414063	-7.29931641	-0.94482422	+58.11767578	-11.40380859	-40.84716797	+1928	+8.04199219	-6.50830078	-0.64599609	+13.46923828	-8.34960938	+11.38183594	+1624	+6.29296875	-10.72705078	-0.71630859	+37.79296875	+14.61181641	-45.28564453	+1064
+1457971619.57130000	+8.24414063	-7.29492188	-0.94482422	+58.40332031	-11.38183594	-41.04492188	+1932	+8.03759766	-6.50390625	-0.64599609	+13.75488281	-8.50341797	+11.29394531	+1624	+6.30615234	-10.72705078	-0.70751953	+37.99072266	+14.54589844	-45.52734375	+1068
+1457971619.57540010	+8.23974609	-7.29492188	-0.94482422	+58.62304688	-11.38183594	-41.24267578	+1932	+8.02880859	-6.50830078	-0.64599609	+13.99658203	-8.61328125	+11.20605469	+1624	+6.32373047	-10.72705078	-0.69433594	+38.18847656	+14.50195313	-45.74707031	+1072
+1457971619.57960010	+8.23095703	-7.29492188	-0.94482422	+58.84277344	-11.33789063	-41.44042969	+1932	+8.02001953	-6.50830078	-0.64599609	+14.21630859	-8.70117188	+11.14013672	+1620	+6.33251953	-10.73144531	-0.68554688	+38.38623047	+14.45800781	-45.94482422	+1076
+1457971619.58789990	+8.22216797	-7.28613281	-0.94482422	+59.39208984	-11.31591797	-41.74804688	+1932	+8.00244141	-6.50830078	-0.65039063	+14.76562500	-8.89892578	+11.00830078	+1616	+6.35888672	-10.73583984	-0.66357422	+38.84765625	+14.37011719	-46.38427734	+1084
+1457971619.59209990	+8.21337891	-7.28613281	-0.94921875	+59.63378906	-11.29394531	-41.90185547	+1936	+7.98925781	-6.50830078	-0.65039063	+15.00732422	-8.96484375	+10.96435547	+1616	+6.36767578	-10.73583984	-0.65917969	+39.06738281	+14.32617188	-46.53808594	+1088
+1457971619.60040000	+8.19580078	-7.27734375	-0.95361328	+60.13916016	-11.25000000	-42.14355469	+1936	+7.96289063	-6.50390625	-0.65478516	+15.53466797	-9.07470703	+10.85449219	+1608	+6.38085938	-10.74023438	-0.65039063	+39.52880859	+14.26025391	-46.84570313	+1092
+1457971619.60460000	+8.18701172	-7.27294922	-0.95361328	+60.38085938	-11.20605469	-42.27539063	+1932	+7.95410156	-6.50390625	-0.65478516	+15.79833984	-9.11865234	+10.78857422	+1604	+6.38525391	-10.74462891	-0.64599609	+39.70458984	+14.23828125	-46.95556641	+1092
+1457971619.61290000	+8.16943359	-7.27294922	-0.96240234	+60.75439453	-11.11816406	-42.42919922	+1932	+7.92773438	-6.50830078	-0.66357422	+16.17187500	-9.14062500	+10.70068359	+1596	+6.38085938	-10.75341797	-0.64160156	+40.03417969	+14.21630859	-47.15332031	+1092
+1457971619.61710000	+8.16064453	-7.26855469	-0.96240234	+60.95214844	-11.07421875	-42.49511719	+1928	+7.91894531	-6.50390625	-0.66357422	+16.39160156	-9.11865234	+10.65673828	+1588	+6.37646484	-10.75781250	-0.64599609	+40.14404297	+14.21630859	-47.19726563	+1096
+1457971619.62540010	+8.13867188	-7.26855469	-0.97119141	+61.19384766	-10.96435547	-42.53906250	+1924	+7.89697266	-6.50830078	-0.67236328	+16.65527344	-9.07470703	+10.59082031	+1580	+6.36328125	-10.77099609	-0.65478516	+40.34179688	+14.19433594	-47.21923828	+1096
+1457971619.63380000	+8.12548828	-7.26855469	-0.97558594	+61.36962891	-10.87646484	-42.62695313	+1916	+7.87939453	-6.51269531	-0.67675781	+16.83105469	-9.03076172	+10.52490234	+1568	+6.34570313	-10.77978516	-0.66357422	+40.47363281	+14.17236328	-47.21923828	+1096
+1457971619.64210010	+8.11669922	-7.26855469	-0.97998047	+61.52343750	-10.76660156	-42.69287109	+1904	+7.87060547	-6.51269531	-0.67675781	+17.02880859	-8.94287109	+10.45898438	+1552	+6.32373047	-10.78857422	-0.67675781	+40.47363281	+14.19433594	-47.17529297	+1092
+1457971619.65039990	+8.10791016	-7.27294922	-0.98437500	+61.50146484	-10.67871094	-42.71484375	+1896	+7.86181641	-6.52148438	-0.68115234	+17.00683594	-8.89892578	+10.43701172	+1540	+6.31054688	-10.79736328	-0.68115234	+40.45166016	+14.19433594	-47.15332031	+1088
+1457971619.65459990	+8.10791016	-7.27294922	-0.98437500	+61.52343750	-10.65673828	-42.75878906	+1888	+7.86181641	-6.52148438	-0.68115234	+17.02880859	-8.87695313	+10.43701172	+1532	+6.30175781	-10.80175781	-0.68554688	+40.42968750	+14.19433594	-47.13134766	+1084
+1457971619.65870000	+8.10351563	-7.27734375	-0.98437500	+61.45751953	-10.65673828	-42.78076172	+1884	+7.86181641	-6.52148438	-0.68115234	+17.00683594	-8.85498047	+10.43701172	+1528	+6.29736328	-10.80175781	-0.68994141	+40.40771484	+14.17236328	-47.10937500	+1080
+1457971619.66290000	+8.10351563	-7.27734375	-0.98437500	+61.43554688	-10.63476563	-42.80273438	+1880	+7.86181641	-6.52148438	-0.68115234	+16.98486328	-8.85498047	+10.43701172	+1520	+6.29296875	-10.80615234	-0.68994141	+40.38574219	+14.15039063	-47.08740234	+1080
+1457971619.66710000	+8.10791016	-7.27734375	-0.97998047	+61.43554688	-10.63476563	-42.86865234	+1876	+7.86181641	-6.52148438	-0.68115234	+16.98486328	-8.87695313	+10.41503906	+1516	+6.28857422	-10.80615234	-0.68994141	+40.34179688	+14.15039063	-47.10937500	+1076
+1457971619.67540000	+8.11230469	-7.28173828	-0.97558594	+61.36962891	-10.65673828	-42.93457031	+1868	+7.86621094	-6.52587891	-0.68115234	+16.91894531	-8.89892578	+10.43701172	+1508	+6.29296875	-10.80615234	-0.68994141	+40.29785156	+14.10644531	-47.15332031	+1068
+1457971619.67960000	+8.11669922	-7.28173828	-0.97119141	+61.32568359	-10.70068359	-42.97851563	+1868	+7.86621094	-6.52587891	-0.67675781	+16.89697266	-8.92089844	+10.43701172	+1504	+6.29296875	-10.80615234	-0.68554688	+40.25390625	+14.08447266	-47.17529297	+1064
+1457971619.68370010	+8.11669922	-7.28173828	-0.96679688	+61.30371094	-10.70068359	-43.00048828	+1864	+7.87060547	-6.52587891	-0.67675781	+16.87500000	-8.94287109	+10.43701172	+1500	+6.29296875	-10.80615234	-0.68554688	+40.25390625	+14.06250000	-47.21923828	+1060
+1457971619.68790010	+8.12109375	-7.28173828	-0.96679688	+61.28173828	-10.74462891	-43.02246094	+1864	+7.87060547	-6.52587891	-0.67675781	+16.85302734	-8.96484375	+10.45898438	+1496	+6.29736328	-10.80615234	-0.68115234	+40.23193359	+14.04052734	-47.24121094	+1056
+1457971619.69210000	+8.12548828	-7.28173828	-0.96240234	+61.23779297	-10.78857422	-43.06640625	+1864	+7.87500000	-6.52587891	-0.67675781	+16.83105469	-8.98681641	+10.45898438	+1492	+6.30175781	-10.80615234	-0.67675781	+40.20996094	+14.01855469	-47.28515625	+1056
+1457971619.70040010	+8.12548828	-7.28173828	-0.95800781	+61.21582031	-10.83251953	-43.08837891	+1860	+7.87500000	-6.52587891	-0.67236328	+16.80908203	-9.00878906	+10.48095703	+1484	+6.30615234	-10.80175781	-0.67236328	+40.20996094	+13.97460938	-47.32910156	+1048
+1457971619.70869990	+8.13427734	-7.28173828	-0.95361328	+61.17187500	-10.87646484	-43.13232422	+1860	+7.87939453	-6.52587891	-0.67236328	+16.78710938	-9.03076172	+10.50292969	+1480	+6.31494141	-10.80175781	-0.66796875	+40.16601563	+13.93066406	-47.39501953	+1048
+1457971619.71709990	+8.13867188	-7.28173828	-0.94921875	+61.12792969	-10.96435547	-43.17626953	+1860	+7.88378906	-6.52587891	-0.66796875	+16.72119141	-9.09667969	+10.52490234	+1476	+6.32373047	-10.79736328	-0.65917969	+40.14404297	+13.86474609	-47.48291016	+1048
+1457971619.72540000	+8.16064453	-7.27734375	-0.93164063	+60.97412109	-11.27197266	-43.26416016	+1872	+7.91015625	-6.52148438	-0.65478516	+16.43554688	-9.40429688	+10.74462891	+1484	+6.34570313	-10.79296875	-0.64599609	+40.05615234	+13.71093750	-47.63671875	+1052
+1457971619.73370000	+8.18701172	-7.27294922	-0.91406250	+60.77636719	-11.62353516	-43.30810547	+1884	+7.94091797	-6.51708984	-0.63281250	+16.10595703	-9.75585938	+11.00830078	+1496	+6.36767578	-10.78417969	-0.63281250	+39.90234375	+13.49121094	-47.81250000	+1060
+1457971619.73790000	+8.19580078	-7.27294922	-0.90527344	+60.68847656	-11.75537109	-43.33007813	+1892	+7.94970703	-6.51708984	-0.62841797	+15.97412109	-9.86572266	+11.11816406	+1500	+6.37646484	-10.77978516	-0.62841797	+39.79248047	+13.38134766	-47.87841797	+1064
+1457971619.74200010	+8.20019531	-7.27294922	-0.90527344	+60.62255859	-11.84326172	-43.30810547	+1896	+7.95849609	-6.51269531	-0.62402344	+15.88623047	-9.93164063	+11.18408203	+1504	+6.38085938	-10.77539063	-0.62841797	+39.70458984	+13.29345703	-47.92236328	+1068
+1457971619.75040010	+8.20898438	-7.26855469	-0.90087891	+60.51269531	-11.97509766	-43.24218750	+1904	+7.97167969	-6.51269531	-0.61523438	+15.73242188	-10.01953125	+11.27197266	+1508	+6.38085938	-10.77099609	-0.63281250	+39.44091797	+13.11767578	-47.94433594	+1072
+1457971619.75449990	+8.20898438	-7.26855469	-0.90087891	+60.44677734	-12.04101563	-43.19824219	+1904	+7.97167969	-6.51269531	-0.61523438	+15.66650391	-10.01953125	+11.31591797	+1512	+6.37646484	-10.77099609	-0.63720703	+39.33105469	+13.05175781	-47.92236328	+1072
+1457971619.75869990	+8.21337891	-7.26855469	-0.90087891	+60.40283203	-12.06298828	-43.15429688	+1908	+7.97607422	-6.50830078	-0.61083984	+15.64453125	-10.01953125	+11.33789063	+1512	+6.37207031	-10.77099609	-0.64160156	+39.22119141	+13.00781250	-47.90039063	+1076
+1457971619.76290010	+8.21337891	-7.26855469	-0.90087891	+60.35888672	-12.08496094	-43.13232422	+1908	+7.97607422	-6.50830078	-0.61083984	+15.60058594	-10.04150391	+11.35986328	+1516	+6.36767578	-10.77539063	-0.64599609	+39.13330078	+12.96386719	-47.85644531	+1076
+1457971619.77119990	+8.21337891	-7.26855469	-0.90087891	+60.29296875	-12.12890625	-43.08837891	+1912	+7.98046875	-6.50830078	-0.60644531	+15.51269531	-10.01953125	+11.38183594	+1520	+6.35449219	-10.77539063	-0.65478516	+38.97949219	+12.91992188	-47.76855469	+1076
+1457971619.77539990	+8.21337891	-7.26855469	-0.90087891	+60.24902344	-12.15087891	-43.06640625	+1916	+7.98046875	-6.50830078	-0.60644531	+15.49072266	-10.01953125	+11.35986328	+1524	+6.35009766	-10.77539063	-0.65917969	+38.91357422	+12.91992188	-47.74658203	+1076
+1457971619.77950000	+8.21337891	-7.26855469	-0.90087891	+60.20507813	-12.15087891	-43.04443359	+1916	+7.98486328	-6.50830078	-0.60644531	+15.44677734	-10.01953125	+11.35986328	+1524	+6.34130859	-10.77539063	-0.66357422	+38.82568359	+12.89794922	-47.72460938	+1076
+1457971619.78790000	+8.21337891	-7.27294922	-0.90087891	+60.13916016	-12.17285156	-42.97851563	+1920	+7.98486328	-6.50830078	-0.60644531	+15.40283203	-9.99755859	+11.35986328	+1528	+6.33691406	-10.77978516	-0.66796875	+38.73779297	+12.89794922	-47.68066406	+1072
+1457971619.79200010	+8.21337891	-7.27294922	-0.90087891	+60.11718750	-12.17285156	-42.95654297	+1924	+7.98486328	-6.51269531	-0.60644531	+15.38085938	-9.97558594	+11.35986328	+1528	+6.33251953	-10.77978516	-0.67236328	+38.71582031	+12.89794922	-47.65869141	+1072
+1457971619.79620000	+8.21337891	-7.27294922	-0.90087891	+60.09521484	-12.17285156	-42.93457031	+1924	+7.98486328	-6.51269531	-0.60644531	+15.35888672	-9.97558594	+11.35986328	+1532	+6.33251953	-10.77978516	-0.67236328	+38.69384766	+12.89794922	-47.65869141	+1068
+1457971619.80450010	+8.21777344	-7.27734375	-0.90087891	+60.05126953	-12.15087891	-42.91259766	+1928	+7.98925781	-6.51269531	-0.60644531	+15.31494141	-9.95361328	+11.33789063	+1532	+6.33251953	-10.77978516	-0.67236328	+38.64990234	+12.91992188	-47.65869141	+1064
+1457971619.80870010	+8.21777344	-7.27734375	-0.90087891	+60.05126953	-12.15087891	-42.89062500	+1928	+7.98925781	-6.51269531	-0.60644531	+15.31494141	-9.95361328	+11.33789063	+1536	+6.33251953	-10.77978516	-0.67236328	+38.64990234	+12.94189453	-47.65869141	+1060
+1457971619.81699990	+8.21777344	-7.27734375	-0.90087891	+60.00732422	-12.12890625	-42.86865234	+1932	+7.98925781	-6.51269531	-0.60644531	+15.27099609	-9.93164063	+11.31591797	+1536	+6.33691406	-10.77978516	-0.66796875	+38.64990234	+12.96386719	-47.70263672	+1056
+1457971619.82530000	+8.21777344	-7.28173828	-0.90087891	+59.98535156	-12.10693359	-42.82470703	+1936	+7.98925781	-6.51708984	-0.60644531	+15.24902344	-9.90966797	+11.31591797	+1540	+6.34130859	-10.77978516	-0.66357422	+38.64990234	+12.98583984	-47.72460938	+1056
+1457971619.83369990	+8.21777344	-7.28613281	-0.90087891	+59.96337891	-12.10693359	-42.80273438	+1940	+7.99365234	-6.51708984	-0.61083984	+15.22705078	-9.88769531	+11.29394531	+1540	+6.34570313	-10.77978516	-0.65917969	+38.67187500	+13.02978516	-47.74658203	+1056
+1457971619.83780000	+8.22216797	-7.28613281	-0.90087891	+59.94140625	-12.08496094	-42.78076172	+1940	+7.99365234	-6.51708984	-0.61083984	+15.22705078	-9.86572266	+11.29394531	+1544	+6.35009766	-10.77978516	-0.65478516	+38.69384766	+13.05175781	-47.76855469	+1056
+1457971619.84200000	+8.22216797	-7.28613281	-0.90087891	+59.94140625	-12.06298828	-42.75878906	+1944	+7.99365234	-6.52148438	-0.61083984	+15.20507813	-9.86572266	+11.29394531	+1544	+6.35449219	-10.77978516	-0.65478516	+38.69384766	+13.07373047	-47.79052734	+1056
+1457971619.84620000	+8.22216797	-7.29052734	-0.90087891	+59.91943359	-12.06298828	-42.73681641	+1944	+7.99365234	-6.52148438	-0.61083984	+15.18310547	-9.84375000	+11.27197266	+1544	+6.35449219	-10.77978516	-0.65039063	+38.69384766	+13.11767578	-47.79052734	+1056
+1457971619.85030010	+8.22216797	-7.29052734	-0.90527344	+59.89746094	-12.04101563	-42.71484375	+1948	+7.99365234	-6.52148438	-0.61083984	+15.18310547	-9.84375000	+11.27197266	+1544	+6.35888672	-10.77978516	-0.64599609	+38.69384766	+13.13964844	-47.81250000	+1056
+1457971619.85450010	+8.22216797	-7.29492188	-0.90527344	+59.89746094	-12.01904297	-42.69287109	+1948	+7.99365234	-6.52148438	-0.61083984	+15.16113281	-9.82177734	+11.25000000	+1544	+6.36328125	-10.77978516	-0.64599609	+38.69384766	+13.18359375	-47.83447266	+1056
+1457971619.85870000	+8.22216797	-7.29492188	-0.90527344	+59.87548828	-12.01904297	-42.64892578	+1952	+7.99365234	-6.52148438	-0.61523438	+15.16113281	-9.79980469	+11.25000000	+1548	+6.36328125	-10.77978516	-0.64160156	+38.69384766	+13.20556641	-47.83447266	+1060
+1457971619.86700010	+8.22216797	-7.29931641	-0.90527344	+59.83154297	-11.97509766	-42.60498047	+1952	+7.99365234	-6.52587891	-0.61523438	+15.11718750	-9.75585938	+11.22802734	+1548	+6.36767578	-10.78417969	-0.64160156	+38.67187500	+13.27148438	-47.85644531	+1060
+1457971619.87120010	+8.22656250	-7.29931641	-0.90527344	+59.80957031	-11.95312500	-42.58300781	+1956	+7.99804688	-6.52587891	-0.61523438	+15.09521484	-9.73388672	+11.20605469	+1548	+6.36767578	-10.78417969	-0.63720703	+38.67187500	+13.31542969	-47.85644531	+1060
+1457971619.87529990	+8.22656250	-7.30371094	-0.90527344	+59.78759766	-11.90917969	-42.56103516	+1956	+7.99804688	-6.53027344	-0.61523438	+15.07324219	-9.71191406	+11.18408203	+1548	+6.36328125	-10.78417969	-0.63720703	+38.64990234	+13.33740234	-47.83447266	+1060
+1457971619.87949990	+8.22656250	-7.30371094	-0.90966797	+59.74365234	-11.88720703	-42.53906250	+1960	+7.99804688	-6.53027344	-0.61523438	+15.07324219	-9.68994141	+11.14013672	+1552	+6.36328125	-10.78857422	-0.63720703	+38.60595703	+13.38134766	-47.83447266	+1060
+1457971619.88360000	+8.22656250	-7.30371094	-0.90966797	+59.72167969	-11.86523438	-42.51708984	+1960	+7.99804688	-6.53027344	-0.61962891	+15.02929688	-9.64599609	+11.11816406	+1552	+6.35888672	-10.78857422	-0.64160156	+38.58398438	+13.40332031	-47.81250000	+1060
+1457971619.88780000	+8.22216797	-7.30810547	-0.90966797	+59.67773438	-11.84326172	-42.49511719	+1960	+7.99804688	-6.53027344	-0.61962891	+15.00732422	-9.62402344	+11.09619141	+1552	+6.35888672	-10.78857422	-0.64160156	+38.54003906	+13.42529297	-47.79052734	+1060
+1457971619.89200000	+8.22216797	-7.30810547	-0.90966797	+59.65576172	-11.79931641	-42.47314453	+1964	+7.99804688	-6.53466797	-0.61962891	+14.98535156	-9.58007813	+11.05224609	+1552	+6.35449219	-10.79296875	-0.64599609	+38.49609375	+13.44726563	-47.76855469	+1060
+1457971619.90030000	+8.22216797	-7.31250000	-0.91406250	+59.58984375	-11.75537109	-42.42919922	+1964	+8.00244141	-6.53466797	-0.62402344	+14.91943359	-9.49218750	+10.98632813	+1556	+6.34570313	-10.79736328	-0.65039063	+38.43017578	+13.49121094	-47.72460938	+1060
+1457971619.90450000	+8.22656250	-7.31250000	-0.91406250	+59.54589844	-11.73339844	-42.42919922	+1964	+8.00244141	-6.53906250	-0.62402344	+14.89746094	-9.47021484	+10.96435547	+1556	+6.34130859	-10.79736328	-0.65478516	+38.38623047	+13.51318359	-47.70263672	+1060
+1457971619.90860010	+8.22656250	-7.31689453	-0.91406250	+59.52392578	-11.71142578	-42.40722656	+1968	+8.00244141	-6.53906250	-0.62402344	+14.85351563	-9.42626953	+10.92041016	+1560	+6.34130859	-10.80175781	-0.65478516	+38.34228516	+13.51318359	-47.68066406	+1060
+1457971619.91280010	+8.22656250	-7.31689453	-0.91406250	+59.47998047	-11.68945313	-42.40722656	+1968	+8.00683594	-6.53906250	-0.62402344	+14.83154297	-9.40429688	+10.89843750	+1560	+6.33691406	-10.80175781	-0.65917969	+38.29833984	+13.53515625	-47.65869141	+1056
+1457971619.92109990	+8.22656250	-7.32128906	-0.91406250	+59.41406250	-11.66748047	-42.38525391	+1968	+8.00683594	-6.54345703	-0.62841797	+14.76562500	-9.36035156	+10.85449219	+1564	+6.33251953	-10.80615234	-0.65917969	+38.23242188	+13.55712891	-47.63671875	+1056
+1457971619.92529990	+8.22656250	-7.32128906	-0.91406250	+59.39208984	-11.64550781	-42.36328125	+1968	+8.01123047	-6.54345703	-0.62841797	+14.74365234	-9.33837891	+10.83251953	+1564	+6.33251953	-10.80615234	-0.66357422	+38.21044922	+13.57910156	-47.63671875	+1052
+1457971619.92950010	+8.23095703	-7.32128906	-0.91406250	+59.34814453	-11.64550781	-42.36328125	+1968	+8.01123047	-6.54345703	-0.62841797	+14.72167969	-9.33837891	+10.83251953	+1568	+6.33251953	-10.80615234	-0.66357422	+38.18847656	+13.57910156	-47.63671875	+1048
+1457971619.93359990	+8.23095703	-7.32128906	-0.91406250	+59.32617188	-11.64550781	-42.38525391	+1968	+8.01562500	-6.54345703	-0.62841797	+14.67773438	-9.33837891	+10.81054688	+1568	+6.33251953	-10.81054688	-0.66357422	+38.16650391	+13.57910156	-47.63671875	+1048
+1457971619.93779990	+8.23535156	-7.32568359	-0.91406250	+59.32617188	-11.64550781	-42.38525391	+1968	+8.01562500	-6.54345703	-0.62841797	+14.65576172	-9.33837891	+10.81054688	+1572	+6.33251953	-10.81054688	-0.65917969	+38.14453125	+13.60107422	-47.63671875	+1044
+1457971619.94199990	+8.23535156	-7.32568359	-0.91406250	+59.30419922	-11.64550781	-42.38525391	+1968	+8.02001953	-6.54345703	-0.62841797	+14.63378906	-9.33837891	+10.81054688	+1572	+6.33251953	-10.81054688	-0.65917969	+38.14453125	+13.60107422	-47.65869141	+1044
+1457971619.95030000	+8.23974609	-7.32568359	-0.90966797	+59.26025391	-11.66748047	-42.38525391	+1972	+8.02441406	-6.54785156	-0.62841797	+14.61181641	-9.36035156	+10.81054688	+1576	+6.34130859	-10.81054688	-0.65478516	+38.12255859	+13.62304688	-47.70263672	+1044
+1457971619.95440010	+8.24414063	-7.32568359	-0.90966797	+59.26025391	-11.68945313	-42.40722656	+1972	+8.02441406	-6.54785156	-0.62841797	+14.58984375	-9.36035156	+10.81054688	+1576	+6.34570313	-10.81054688	-0.65039063	+38.12255859	+13.64501953	-47.72460938	+1044
+1457971619.95860000	+8.24414063	-7.32568359	-0.90966797	+59.23828125	-11.68945313	-42.40722656	+1972	+8.02441406	-6.54785156	-0.62841797	+14.56787109	-9.38232422	+10.81054688	+1576	+6.35009766	-10.81054688	-0.64599609	+38.12255859	+13.64501953	-47.74658203	+1044
+1457971619.96280000	+8.24853516	-7.32568359	-0.90966797	+59.23828125	-11.68945313	-42.40722656	+1976	+8.02880859	-6.54785156	-0.62841797	+14.56787109	-9.38232422	+10.81054688	+1580	+6.35449219	-10.80615234	-0.64160156	+38.14453125	+13.64501953	-47.76855469	+1048
+1457971619.96690010	+8.24853516	-7.32568359	-0.90966797	+59.23828125	-11.71142578	-42.40722656	+1976	+8.02880859	-6.54785156	-0.62841797	+14.54589844	-9.38232422	+10.81054688	+1580	+6.35888672	-10.80615234	-0.64160156	+38.14453125	+13.66699219	-47.81250000	+1048
+1457971619.97110010	+8.25292969	-7.32568359	-0.90966797	+59.21630859	-11.71142578	-42.40722656	+1976	+8.02880859	-6.54785156	-0.62841797	+14.54589844	-9.40429688	+10.83251953	+1580	+6.36328125	-10.80615234	-0.63720703	+38.14453125	+13.66699219	-47.83447266	+1052
+1457971619.97530010	+8.25292969	-7.32568359	-0.90966797	+59.21630859	-11.73339844	-42.40722656	+1980	+8.03320313	-6.54785156	-0.62841797	+14.52392578	-9.40429688	+10.83251953	+1580	+6.36767578	-10.80615234	-0.63281250	+38.14453125	+13.66699219	-47.85644531	+1056
+1457971619.98359990	+8.25292969	-7.33007813	-0.90966797	+59.19433594	-11.73339844	-42.38525391	+1980	+8.03320313	-6.54785156	-0.62841797	+14.50195313	-9.40429688	+10.83251953	+1584	+6.37207031	-10.80615234	-0.62841797	+38.14453125	+13.68896484	-47.87841797	+1056
+1457971619.98779990	+8.25292969	-7.33007813	-0.90966797	+59.19433594	-11.73339844	-42.38525391	+1980	+8.03320313	-6.54785156	-0.62402344	+14.50195313	-9.40429688	+10.83251953	+1584	+6.37646484	-10.80615234	-0.62841797	+38.14453125	+13.68896484	-47.90039063	+1060
+1457971619.99190000	+8.25732422	-7.33007813	-0.90966797	+59.17236328	-11.73339844	-42.36328125	+1984	+8.03320313	-6.54785156	-0.62402344	+14.47998047	-9.40429688	+10.83251953	+1584	+6.37646484	-10.80615234	-0.62841797	+38.12255859	+13.68896484	-47.87841797	+1060
+1457971619.99609990	+8.25732422	-7.33007813	-0.90966797	+59.17236328	-11.73339844	-42.34130859	+1984	+8.03320313	-6.54785156	-0.62402344	+14.47998047	-9.40429688	+10.83251953	+1584	+6.37646484	-10.80615234	-0.62841797	+38.10058594	+13.68896484	-47.87841797	+1060
+1457971620.00029990	+8.25292969	-7.33007813	-0.90966797	+59.15039063	-11.73339844	-42.34130859	+1984	+8.03759766	-6.54785156	-0.62402344	+14.47998047	-9.38232422	+10.83251953	+1588	+6.37207031	-10.80615234	-0.63281250	+38.07861328	+13.71093750	-47.85644531	+1060
+1457971620.00440000	+8.25292969	-7.33007813	-0.90966797	+59.12841797	-11.73339844	-42.31933594	+1984	+8.03759766	-6.54785156	-0.62402344	+14.45800781	-9.38232422	+10.85449219	+1588	+6.37207031	-10.80615234	-0.63281250	+38.05664063	+13.71093750	-47.83447266	+1060
+1457971620.00860000	+8.25292969	-7.33007813	-0.90966797	+59.12841797	-11.73339844	-42.29736328	+1984	+8.03759766	-6.54785156	-0.62402344	+14.45800781	-9.36035156	+10.85449219	+1588	+6.36767578	-10.80615234	-0.63720703	+38.03466797	+13.71093750	-47.83447266	+1064
+1457971620.01690010	+8.25292969	-7.33007813	-0.90966797	+59.08447266	-11.73339844	-42.25341797	+1988	+8.03759766	-6.55224609	-0.62402344	+14.43603516	-9.33837891	+10.85449219	+1588	+6.36328125	-10.81054688	-0.64160156	+37.96875000	+13.71093750	-47.79052734	+1064
+1457971620.02110000	+8.25292969	-7.33007813	-0.91406250	+59.06250000	-11.73339844	-42.23144531	+1988	+8.03759766	-6.55224609	-0.62402344	+14.41406250	-9.31640625	+10.85449219	+1592	+6.35888672	-10.81054688	-0.64160156	+37.94677734	+13.71093750	-47.76855469	+1064
+1457971620.02530000	+8.25292969	-7.33007813	-0.91406250	+59.06250000	-11.71142578	-42.23144531	+1988	+8.03759766	-6.55224609	-0.62841797	+14.41406250	-9.31640625	+10.85449219	+1592	+6.35888672	-10.81054688	-0.64599609	+37.92480469	+13.71093750	-47.74658203	+1064
+1457971620.02940010	+8.25292969	-7.33007813	-0.91406250	+59.04052734	-11.71142578	-42.20947266	+1988	+8.03759766	-6.55224609	-0.62841797	+14.39208984	-9.29443359	+10.85449219	+1592	+6.35449219	-10.81054688	-0.64599609	+37.90283203	+13.71093750	-47.72460938	+1064
+1457971620.03360010	+8.25292969	-7.33007813	-0.91406250	+59.01855469	-11.71142578	-42.18750000	+1988	+8.03759766	-6.55224609	-0.62841797	+14.37011719	-9.27246094	+10.85449219	+1592	+6.35009766	-10.81054688	-0.65039063	+37.88085938	+13.71093750	-47.70263672	+1060
+1457971620.03769990	+8.25292969	-7.33007813	-0.91406250	+58.99658203	-11.71142578	-42.16552734	+1988	+8.03759766	-6.55224609	-0.62841797	+14.37011719	-9.25048828	+10.85449219	+1596	+6.35009766	-10.81494141	-0.65039063	+37.85888672	+13.73291016	-47.68066406	+1060
+1457971620.04189990	+8.25292969	-7.33447266	-0.91406250	+58.97460938	-11.71142578	-42.14355469	+1988	+8.03759766	-6.55224609	-0.62841797	+14.34814453	-9.25048828	+10.85449219	+1596	+6.34570313	-10.81494141	-0.65039063	+37.83691406	+13.73291016	-47.65869141	+1060
+1457971620.05020000	+8.25292969	-7.33447266	-0.91406250	+58.95263672	-11.68945313	-42.12158203	+1988	+8.03759766	-6.55224609	-0.62841797	+14.30419922	-9.22851563	+10.85449219	+1596	+6.34570313	-10.81494141	-0.65478516	+37.79296875	+13.73291016	-47.63671875	+1056
+1457971620.05440000	+8.25292969	-7.33447266	-0.91406250	+58.93066406	-11.68945313	-42.09960938	+1988	+8.03759766	-6.55224609	-0.62841797	+14.30419922	-9.20654297	+10.85449219	+1600	+6.34570313	-10.81494141	-0.65478516	+37.79296875	+13.73291016	-47.63671875	+1056
+1457971620.05859990	+8.25292969	-7.33447266	-0.91406250	+58.90869141	-11.68945313	-42.09960938	+1988	+8.03759766	-6.55224609	-0.62841797	+14.28222656	-9.20654297	+10.87646484	+1600	+6.34130859	-10.81494141	-0.65478516	+37.77099609	+13.73291016	-47.61474609	+1052
+1457971620.06270000	+8.25292969	-7.33447266	-0.91406250	+58.88671875	-11.68945313	-42.09960938	+1988	+8.04199219	-6.55224609	-0.62841797	+14.26025391	-9.20654297	+10.87646484	+1600	+6.34130859	-10.81494141	-0.65478516	+37.74902344	+13.75488281	-47.61474609	+1052
+1457971620.06690000	+8.25732422	-7.33886719	-0.91406250	+58.86474609	-11.68945313	-42.07763672	+1988	+8.04199219	-6.55224609	-0.62841797	+14.23828125	-9.18457031	+10.87646484	+1600	+6.34130859	-10.81494141	-0.65478516	+37.74902344	+13.75488281	-47.61474609	+1048
+1457971620.07110000	+8.25732422	-7.33886719	-0.90966797	+58.84277344	-11.68945313	-42.07763672	+1988	+8.04199219	-6.55224609	-0.62841797	+14.21630859	-9.18457031	+10.87646484	+1604	+6.34570313	-10.81494141	-0.65478516	+37.74902344	+13.75488281	-47.61474609	+1048
+1457971620.07520010	+8.25732422	-7.33886719	-0.90966797	+58.82080078	-11.71142578	-42.07763672	+1988	+8.04199219	-6.55224609	-0.62841797	+14.19433594	-9.18457031	+10.87646484	+1604	+6.34570313	-10.81494141	-0.65039063	+37.72705078	+13.75488281	-47.63671875	+1048
+1457971620.08360000	+8.26171875	-7.33886719	-0.90966797	+58.79882813	-11.71142578	-42.07763672	+1988	+8.04638672	-6.55664063	-0.62841797	+14.15039063	-9.20654297	+10.89843750	+1604	+6.35009766	-10.81494141	-0.64599609	+37.72705078	+13.77685547	-47.63671875	+1048
+1457971620.08769990	+8.26611328	-7.33886719	-0.90527344	+58.77685547	-11.71142578	-42.09960938	+1988	+8.05078125	-6.55664063	-0.62402344	+14.12841797	-9.20654297	+10.89843750	+1608	+6.35009766	-10.81494141	-0.64599609	+37.72705078	+13.77685547	-47.65869141	+1048
+1457971620.09190010	+8.26611328	-7.34326172	-0.90527344	+58.75488281	-11.73339844	-42.09960938	+1992	+8.05078125	-6.55664063	-0.62402344	+14.10644531	-9.20654297	+10.89843750	+1608	+6.35449219	-10.81494141	-0.64160156	+37.72705078	+13.77685547	-47.65869141	+1048
+1457971620.09610010	+8.27050781	-7.34326172	-0.90527344	+58.73291016	-11.73339844	-42.09960938	+1992	+8.05078125	-6.55664063	-0.62402344	+14.08447266	-9.20654297	+10.89843750	+1608	+6.35888672	-10.81054688	-0.63720703	+37.72705078	+13.77685547	-47.68066406	+1048
+1457971620.10019990	+8.27050781	-7.34326172	-0.90087891	+58.68896484	-11.75537109	-42.09960938	+1992	+8.05517578	-6.55664063	-0.62402344	+14.06250000	-9.20654297	+10.89843750	+1608	+6.35888672	-10.81054688	-0.63720703	+37.70507813	+13.77685547	-47.68066406	+1048
+1457971620.10439990	+8.27050781	-7.34326172	-0.90087891	+58.66699219	-11.75537109	-42.09960938	+1992	+8.05517578	-6.55664063	-0.62402344	+14.01855469	-9.22851563	+10.92041016	+1612	+6.36328125	-10.81054688	-0.63281250	+37.70507813	+13.77685547	-47.70263672	+1048
+1457971620.10850000	+8.27490234	-7.34326172	-0.90087891	+58.64501953	-11.77734375	-42.09960938	+1996	+8.05957031	-6.55664063	-0.62402344	+13.99658203	-9.22851563	+10.92041016	+1612	+6.36328125	-10.81054688	-0.63281250	+37.68310547	+13.77685547	-47.70263672	+1052
+1457971620.11690000	+8.27490234	-7.34326172	-0.90087891	+58.57910156	-11.77734375	-42.07763672	+1996	+8.05957031	-6.55664063	-0.62402344	+13.95263672	-9.22851563	+10.92041016	+1616	+6.36328125	-10.81054688	-0.62841797	+37.61718750	+13.77685547	-47.70263672	+1052
+1457971620.12100010	+8.27490234	-7.34326172	-0.90087891	+58.55712891	-11.79931641	-42.07763672	+2000	+8.06396484	-6.55664063	-0.61962891	+13.90869141	-9.22851563	+10.92041016	+1616	+6.35888672	-10.81054688	-0.62841797	+37.59521484	+13.77685547	-47.68066406	+1052
+1457971620.12520000	+8.27490234	-7.34765625	-0.90087891	+58.53515625	-11.79931641	-42.05566406	+2000	+8.06396484	-6.55664063	-0.61962891	+13.88671875	-9.20654297	+10.89843750	+1616	+6.35888672	-10.81054688	-0.63281250	+37.55126953	+13.75488281	-47.65869141	+1052
+1457971620.12940000	+8.27490234	-7.34765625	-0.90087891	+58.51318359	-11.79931641	-42.05566406	+2000	+8.06396484	-6.55664063	-0.61962891	+13.86474609	-9.20654297	+10.89843750	+1620	+6.35449219	-10.81054688	-0.63281250	+37.50732422	+13.75488281	-47.63671875	+1052
+1457971620.13350010	+8.27490234	-7.34765625	-0.90087891	+58.49121094	-11.79931641	-42.03369141	+2004	+8.06396484	-6.55664063	-0.61962891	+13.84277344	-9.20654297	+10.89843750	+1620	+6.35449219	-10.81054688	-0.63720703	+37.48535156	+13.75488281	-47.61474609	+1052
+1457971620.13770010	+8.27490234	-7.34765625	-0.90087891	+58.46923828	-11.79931641	-42.03369141	+2004	+8.06396484	-6.55664063	-0.61962891	+13.82080078	-9.20654297	+10.89843750	+1624	+6.35009766	-10.81494141	-0.63720703	+37.44140625	+13.73291016	-47.59277344	+1052
+1457971620.14190010	+8.27490234	-7.34765625	-0.90087891	+58.44726563	-11.79931641	-42.01171875	+2004	+8.06396484	-6.55664063	-0.61962891	+13.79882813	-9.18457031	+10.87646484	+1624	+6.34570313	-10.81494141	-0.64160156	+37.39746094	+13.73291016	-47.57080078	+1052
+1457971620.14599990	+8.27050781	-7.34765625	-0.90087891	+58.42529297	-11.79931641	-42.01171875	+2008	+8.06835938	-6.55664063	-0.61962891	+13.79882813	-9.18457031	+10.87646484	+1624	+6.34130859	-10.81494141	-0.64160156	+37.37548828	+13.73291016	-47.54882813	+1052
+1457971620.15440010	+8.27050781	-7.34765625	-0.90087891	+58.40332031	-11.79931641	-42.01171875	+2008	+8.06835938	-6.56103516	-0.61962891	+13.75488281	-9.16259766	+10.87646484	+1628	+6.33691406	-10.81933594	-0.64599609	+37.30957031	+13.73291016	-47.50488281	+1052
+1457971620.15850000	+8.27050781	-7.34765625	-0.90087891	+58.40332031	-11.79931641	-41.98974609	+2012	+8.06835938	-6.56103516	-0.61962891	+13.75488281	-9.16259766	+10.85449219	+1632	+6.33251953	-10.81933594	-0.65039063	+37.28759766	+13.71093750	-47.48291016	+1052
+1457971620.16269990	+8.27050781	-7.34765625	-0.90087891	+58.38134766	-11.79931641	-41.98974609	+2012	+8.06835938	-6.56103516	-0.61962891	+13.75488281	-9.16259766	+10.85449219	+1632	+6.33251953	-10.81933594	-0.65039063	+37.26562500	+13.71093750	-47.46093750	+1048
+1457971620.16689990	+8.27050781	-7.34765625	-0.90087891	+58.38134766	-11.79931641	-41.98974609	+2012	+8.06835938	-6.56103516	-0.61962891	+13.73291016	-9.16259766	+10.85449219	+1636	+6.32812500	-10.81933594	-0.65039063	+37.24365234	+13.71093750	-47.46093750	+1048
+1457971620.17100000	+8.27050781	-7.34765625	-0.90087891	+58.38134766	-11.79931641	-41.98974609	+2016	+8.06835938	-6.56103516	-0.61962891	+13.73291016	-9.16259766	+10.85449219	+1636	+6.32812500	-10.81933594	-0.65039063	+37.24365234	+13.71093750	-47.43896484	+1048
+1457971620.17520000	+8.27050781	-7.34765625	-0.90087891	+58.38134766	-11.82128906	-41.98974609	+2016	+8.06835938	-6.56103516	-0.61962891	+13.73291016	-9.16259766	+10.85449219	+1640	+6.32812500	-10.81933594	-0.65478516	+37.22167969	+13.71093750	-47.43896484	+1044
+1457971620.17940000	+8.27050781	-7.34765625	-0.90087891	+58.38134766	-11.82128906	-41.98974609	+2016	+8.06835938	-6.56103516	-0.61962891	+13.73291016	-9.16259766	+10.83251953	+1640	+6.32812500	-10.81933594	-0.65039063	+37.22167969	+13.71093750	-47.43896484	+1044
+1457971620.18770000	+8.27050781	-7.34765625	-0.90087891	+58.40332031	-11.82128906	-41.98974609	+2020	+8.06835938	-6.56103516	-0.61962891	+13.73291016	-9.16259766	+10.83251953	+1644	+6.32812500	-10.81933594	-0.65039063	+37.22167969	+13.73291016	-47.43896484	+1040
+1457971620.19180010	+8.27050781	-7.34765625	-0.90087891	+58.40332031	-11.82128906	-41.98974609	+2020	+8.06835938	-6.56103516	-0.61962891	+13.73291016	-9.16259766	+10.83251953	+1644	+6.33251953	-10.81933594	-0.65039063	+37.22167969	+13.73291016	-47.46093750	+1040
+1457971620.19600010	+8.27050781	-7.34765625	-0.90087891	+58.40332031	-11.82128906	-41.98974609	+2020	+8.06835938	-6.56103516	-0.61962891	+13.73291016	-9.16259766	+10.83251953	+1644	+6.33251953	-10.81933594	-0.65039063	+37.24365234	+13.73291016	-47.46093750	+1036
+1457971620.20020010	+8.27490234	-7.34765625	-0.90087891	+58.40332031	-11.82128906	-41.98974609	+2020	+8.06835938	-6.56103516	-0.61962891	+13.73291016	-9.16259766	+10.83251953	+1648	+6.33251953	-10.81933594	-0.65039063	+37.24365234	+13.73291016	-47.46093750	+1036
+1457971620.20429990	+8.27490234	-7.34765625	-0.90087891	+58.40332031	-11.82128906	-41.98974609	+2020	+8.06835938	-6.56103516	-0.61962891	+13.73291016	-9.16259766	+10.83251953	+1648	+6.33691406	-10.81933594	-0.64599609	+37.24365234	+13.73291016	-47.48291016	+1036
+1457971620.20849990	+8.27490234	-7.34765625	-0.90087891	+58.40332031	-11.82128906	-41.98974609	+2024	+8.06835938	-6.56103516	-0.61962891	+13.73291016	-9.16259766	+10.83251953	+1648	+6.33691406	-10.81933594	-0.64599609	+37.26562500	+13.73291016	-47.48291016	+1036
+1457971620.21269990	+8.27490234	-7.34765625	-0.90087891	+58.42529297	-11.82128906	-41.98974609	+2024	+8.06835938	-6.56103516	-0.61962891	+13.73291016	-9.16259766	+10.81054688	+1648	+6.33691406	-10.81933594	-0.64599609	+37.26562500	+13.75488281	-47.48291016	+1036
+1457971620.22100000	+8.27490234	-7.34765625	-0.90087891	+58.42529297	-11.82128906	-41.98974609	+2024	+8.06835938	-6.56103516	-0.61962891	+13.73291016	-9.16259766	+10.81054688	+1652	+6.34130859	-10.81933594	-0.64160156	+37.28759766	+13.75488281	-47.50488281	+1036
+1457971620.22519990	+8.27490234	-7.35205078	-0.90087891	+58.42529297	-11.82128906	-41.98974609	+2024	+8.06835938	-6.56103516	-0.61962891	+13.73291016	-9.16259766	+10.81054688	+1652	+6.34130859	-10.81933594	-0.64160156	+37.28759766	+13.75488281	-47.50488281	+1036
+1457971620.23350000	+8.27490234	-7.35205078	-0.90087891	+58.42529297	-11.79931641	-41.96777344	+2024	+8.06835938	-6.56103516	-0.61962891	+13.73291016	-9.16259766	+10.81054688	+1652	+6.34570313	-10.81494141	-0.64160156	+37.30957031	+13.77685547	-47.50488281	+1036
+1457971620.23770000	+8.27490234	-7.35205078	-0.90087891	+58.42529297	-11.79931641	-41.96777344	+2024	+8.06835938	-6.56103516	-0.61962891	+13.73291016	-9.16259766	+10.81054688	+1656	+6.34570313	-10.81494141	-0.64160156	+37.30957031	+13.77685547	-47.50488281	+1036
+1457971620.24180010	+8.27490234	-7.35205078	-0.90087891	+58.42529297	-11.79931641	-41.96777344	+2028	+8.06835938	-6.56103516	-0.62402344	+13.73291016	-9.16259766	+10.81054688	+1656	+6.34570313	-10.81494141	-0.64160156	+37.30957031	+13.77685547	-47.50488281	+1032
+1457971620.24600010	+8.27490234	-7.35205078	-0.90527344	+58.42529297	-11.79931641	-41.96777344	+2028	+8.06835938	-6.56103516	-0.62402344	+13.73291016	-9.14062500	+10.78857422	+1656	+6.34570313	-10.81933594	-0.64160156	+37.30957031	+13.77685547	-47.50488281	+1032
+1457971620.25020000	+8.27490234	-7.35205078	-0.90527344	+58.42529297	-11.79931641	-41.96777344	+2028	+8.06835938	-6.56103516	-0.62402344	+13.73291016	-9.14062500	+10.78857422	+1656	+6.34570313	-10.81933594	-0.64160156	+37.30957031	+13.79882813	-47.50488281	+1032
+1457971620.25850010	+8.27490234	-7.35205078	-0.90527344	+58.42529297	-11.79931641	-41.94580078	+2028	+8.06835938	-6.56103516	-0.62402344	+13.73291016	-9.14062500	+10.78857422	+1656	+6.34130859	-10.81933594	-0.64160156	+37.28759766	+13.79882813	-47.48291016	+1032
+1457971620.26270010	+8.27490234	-7.35205078	-0.90527344	+58.42529297	-11.79931641	-41.94580078	+2028	+8.06835938	-6.56103516	-0.62402344	+13.73291016	-9.14062500	+10.76660156	+1656	+6.34130859	-10.81933594	-0.64160156	+37.28759766	+13.79882813	-47.48291016	+1032
+1457971620.26679990	+8.27490234	-7.35205078	-0.90527344	+58.42529297	-11.79931641	-41.94580078	+2028	+8.06835938	-6.56103516	-0.62402344	+13.73291016	-9.14062500	+10.76660156	+1656	+6.34130859	-10.81933594	-0.64599609	+37.28759766	+13.79882813	-47.48291016	+1032
+1457971620.27099990	+8.27490234	-7.35205078	-0.90527344	+58.42529297	-11.77734375	-41.94580078	+2028	+8.06835938	-6.56103516	-0.62402344	+13.73291016	-9.11865234	+10.74462891	+1656	+6.34130859	-10.81933594	-0.64599609	+37.28759766	+13.79882813	-47.48291016	+1032
+1457971620.27510000	+8.27490234	-7.35205078	-0.90527344	+58.42529297	-11.77734375	-41.94580078	+2028	+8.06835938	-6.56103516	-0.62402344	+13.73291016	-9.11865234	+10.74462891	+1660	+6.34130859	-10.81933594	-0.64599609	+37.28759766	+13.79882813	-47.46093750	+1032
+1457971620.27930000	+8.27050781	-7.35205078	-0.90527344	+58.42529297	-11.77734375	-41.94580078	+2028	+8.06835938	-6.56103516	-0.62402344	+13.73291016	-9.11865234	+10.74462891	+1660	+6.33691406	-10.81933594	-0.64599609	+37.26562500	+13.79882813	-47.46093750	+1032
+1457971620.28350000	+8.27050781	-7.35205078	-0.90527344	+58.42529297	-11.77734375	-41.92382813	+2028	+8.06835938	-6.56103516	-0.62402344	+13.71093750	-9.09667969	+10.72265625	+1660	+6.33691406	-10.81933594	-0.64599609	+37.26562500	+13.82080078	-47.46093750	+1032
+1457971620.29180000	+8.27050781	-7.35205078	-0.90527344	+58.42529297	-11.77734375	-41.92382813	+2028	+8.06835938	-6.56103516	-0.62402344	+13.71093750	-9.09667969	+10.70068359	+1660	+6.33691406	-10.81933594	-0.64599609	+37.26562500	+13.82080078	-47.46093750	+1028
+1457971620.29600000	+8.27050781	-7.35205078	-0.90527344	+58.42529297	-11.75537109	-41.92382813	+2028	+8.06835938	-6.56103516	-0.62402344	+13.71093750	-9.09667969	+10.67871094	+1660	+6.33691406	-10.81933594	-0.64599609	+37.26562500	+13.82080078	-47.46093750	+1028
+1457971620.30010010	+8.27050781	-7.35205078	-0.90527344	+58.42529297	-11.75537109	-41.92382813	+2028	+8.06835938	-6.56103516	-0.62402344	+13.71093750	-9.07470703	+10.67871094	+1660	+6.33691406	-10.81933594	-0.64599609	+37.24365234	+13.82080078	-47.46093750	+1028
+1457971620.30430010	+8.27050781	-7.35644531	-0.90527344	+58.42529297	-11.75537109	-41.92382813	+2028	+8.06835938	-6.56103516	-0.62402344	+13.71093750	-9.07470703	+10.67871094	+1660	+6.33691406	-10.81933594	-0.64599609	+37.24365234	+13.82080078	-47.46093750	+1028
+1457971620.30850010	+8.27050781	-7.35644531	-0.90527344	+58.42529297	-11.75537109	-41.92382813	+2028	+8.06835938	-6.56103516	-0.62402344	+13.71093750	-9.07470703	+10.65673828	+1660	+6.33691406	-10.81933594	-0.64599609	+37.24365234	+13.82080078	-47.46093750	+1028
+1457971620.31259990	+8.27490234	-7.35644531	-0.90527344	+58.42529297	-11.75537109	-41.92382813	+2024	+8.06835938	-6.56103516	-0.62402344	+13.68896484	-9.07470703	+10.65673828	+1660	+6.33691406	-10.81933594	-0.64599609	+37.24365234	+13.82080078	-47.46093750	+1028
+1457971620.31680010	+8.27490234	-7.35644531	-0.90527344	+58.42529297	-11.75537109	-41.92382813	+2024	+8.06835938	-6.56103516	-0.62841797	+13.68896484	-9.09667969	+10.65673828	+1660	+6.33691406	-10.81933594	-0.64599609	+37.24365234	+13.82080078	-47.46093750	+1028
+1457971620.32509990	+8.27490234	-7.35644531	-0.90527344	+58.42529297	-11.75537109	-41.92382813	+2024	+8.06835938	-6.56542969	-0.62841797	+13.68896484	-9.09667969	+10.65673828	+1664	+6.33691406	-10.81933594	-0.64599609	+37.24365234	+13.82080078	-47.48291016	+1024
+1457971620.32929990	+8.27490234	-7.35644531	-0.90527344	+58.42529297	-11.77734375	-41.92382813	+2024	+8.06835938	-6.56542969	-0.62841797	+13.68896484	-9.09667969	+10.63476563	+1664	+6.34130859	-10.81933594	-0.64599609	+37.24365234	+13.84277344	-47.48291016	+1024
+1457971620.33349990	+8.27490234	-7.35644531	-0.90527344	+58.42529297	-11.77734375	-41.92382813	+2024	+8.06835938	-6.56542969	-0.62841797	+13.68896484	-9.09667969	+10.63476563	+1664	+6.34130859	-10.81933594	-0.64160156	+37.24365234	+13.84277344	-47.48291016	+1024
+1457971620.33760000	+8.27490234	-7.35644531	-0.90527344	+58.42529297	-11.77734375	-41.90185547	+2024	+8.06835938	-6.56542969	-0.62841797	+13.66699219	-9.09667969	+10.63476563	+1664	+6.34130859	-10.81933594	-0.64160156	+37.24365234	+13.84277344	-47.50488281	+1024
+1457971620.34180000	+8.27490234	-7.35644531	-0.90527344	+58.42529297	-11.77734375	-41.90185547	+2024	+8.06835938	-6.56542969	-0.62841797	+13.66699219	-9.09667969	+10.63476563	+1664	+6.34130859	-10.81933594	-0.64160156	+37.26562500	+13.84277344	-47.50488281	+1024
+1457971620.34590010	+8.27929688	-7.35644531	-0.90527344	+58.42529297	-11.77734375	-41.90185547	+2024	+8.06835938	-6.56542969	-0.62841797	+13.66699219	-9.09667969	+10.63476563	+1664	+6.34570313	-10.81933594	-0.64160156	+37.26562500	+13.84277344	-47.52685547	+1024
+1457971620.35010000	+8.27929688	-7.35644531	-0.90527344	+58.42529297	-11.77734375	-41.90185547	+2024	+8.07275391	-6.56542969	-0.62841797	+13.66699219	-9.09667969	+10.63476563	+1664	+6.34570313	-10.81933594	-0.63720703	+37.26562500	+13.86474609	-47.52685547	+1028
+1457971620.35840010	+8.27929688	-7.36083984	-0.90527344	+58.42529297	-11.77734375	-41.87988281	+2024	+8.07275391	-6.56542969	-0.62841797	+13.66699219	-9.09667969	+10.63476563	+1664	+6.34570313	-10.81933594	-0.63720703	+37.24365234	+13.86474609	-47.54882813	+1028
+1457971620.36260010	+8.27929688	-7.36083984	-0.90527344	+58.42529297	-11.77734375	-41.87988281	+2024	+8.07275391	-6.56542969	-0.62841797	+13.66699219	-9.09667969	+10.63476563	+1664	+6.34570313	-10.81933594	-0.63720703	+37.24365234	+13.86474609	-47.54882813	+1028
+1457971620.36680010	+8.27929688	-7.36083984	-0.90527344	+58.40332031	-11.77734375	-41.85791016	+2024	+8.07275391	-6.56542969	-0.62841797	+13.66699219	-9.09667969	+10.63476563	+1664	+6.34570313	-10.82373047	-0.63720703	+37.24365234	+13.86474609	-47.54882813	+1028
+1457971620.37089990	+8.27929688	-7.36083984	-0.90527344	+58.40332031	-11.77734375	-41.85791016	+2024	+8.07275391	-6.56542969	-0.62841797	+13.64501953	-9.09667969	+10.63476563	+1664	+6.34570313	-10.82373047	-0.63720703	+37.22167969	+13.88671875	-47.54882813	+1028
+1457971620.37509990	+8.27929688	-7.36083984	-0.90527344	+58.40332031	-11.77734375	-41.83593750	+2024	+8.07275391	-6.56542969	-0.62841797	+13.64501953	-9.09667969	+10.63476563	+1664	+6.34570313	-10.82373047	-0.63720703	+37.22167969	+13.88671875	-47.54882813	+1028
+1457971620.37930010	+8.27929688	-7.36083984	-0.90527344	+58.40332031	-11.77734375	-41.83593750	+2024	+8.07275391	-6.56542969	-0.62402344	+13.64501953	-9.09667969	+10.63476563	+1664	+6.34570313	-10.82373047	-0.63720703	+37.19970703	+13.88671875	-47.52685547	+1028
+1457971620.38340000	+8.27929688	-7.36083984	-0.90527344	+58.38134766	-11.77734375	-41.83593750	+2024	+8.07275391	-6.56542969	-0.62402344	+13.64501953	-9.09667969	+10.61279297	+1664	+6.34130859	-10.82373047	-0.63720703	+37.17773438	+13.88671875	-47.52685547	+1028
+1457971620.39179990	+8.27929688	-7.36523438	-0.90527344	+58.38134766	-11.75537109	-41.79199219	+2024	+8.07275391	-6.56542969	-0.62402344	+13.64501953	-9.09667969	+10.61279297	+1664	+6.33691406	-10.82812500	-0.64160156	+37.15576172	+13.88671875	-47.50488281	+1024
+1457971620.39590000	+8.27929688	-7.36523438	-0.90527344	+58.38134766	-11.75537109	-41.79199219	+2024	+8.07275391	-6.56542969	-0.62402344	+13.64501953	-9.07470703	+10.61279297	+1664	+6.33691406	-10.82812500	-0.64160156	+37.13378906	+13.88671875	-47.50488281	+1024
+1457971620.40010000	+8.27929688	-7.36523438	-0.90527344	+58.35937500	-11.75537109	-41.79199219	+2024	+8.07275391	-6.56542969	-0.62402344	+13.64501953	-9.07470703	+10.61279297	+1664	+6.33691406	-10.82812500	-0.64160156	+37.13378906	+13.88671875	-47.48291016	+1024
+1457971620.40430000	+8.27929688	-7.36523438	-0.90527344	+58.35937500	-11.75537109	-41.77001953	+2024	+8.07275391	-6.56542969	-0.62402344	+13.62304688	-9.07470703	+10.59082031	+1664	+6.33691406	-10.82812500	-0.64599609	+37.11181641	+13.90869141	-47.48291016	+1024
+1457971620.40840010	+8.27929688	-7.36523438	-0.90527344	+58.35937500	-11.73339844	-41.77001953	+2024	+8.07275391	-6.56542969	-0.62402344	+13.62304688	-9.07470703	+10.59082031	+1664	+6.33251953	-10.82812500	-0.64599609	+37.11181641	+13.90869141	-47.48291016	+1024
+1457971620.41680000	+8.27929688	-7.36523438	-0.90527344	+58.35937500	-11.73339844	-41.77001953	+2024	+8.07275391	-6.56982422	-0.62402344	+13.62304688	-9.07470703	+10.56884766	+1664	+6.33251953	-10.83251953	-0.64599609	+37.08984375	+13.90869141	-47.46093750	+1020
+1457971620.42510010	+8.27929688	-7.36523438	-0.90966797	+58.35937500	-11.73339844	-41.74804688	+2024	+8.07275391	-6.56982422	-0.62402344	+13.62304688	-9.07470703	+10.56884766	+1664	+6.33251953	-10.83251953	-0.64599609	+37.08984375	+13.90869141	-47.46093750	+1020
+1457971620.42919990	+8.27929688	-7.36523438	-0.90966797	+58.33740234	-11.73339844	-41.74804688	+2024	+8.07275391	-6.56982422	-0.62402344	+13.62304688	-9.07470703	+10.56884766	+1664	+6.33251953	-10.83251953	-0.64599609	+37.08984375	+13.90869141	-47.46093750	+1016
+1457971620.43759990	+8.27929688	-7.36523438	-0.90966797	+58.35937500	-11.73339844	-41.74804688	+2024	+8.07275391	-6.56982422	-0.62402344	+13.62304688	-9.07470703	+10.54687500	+1664	+6.33251953	-10.83251953	-0.64599609	+37.08984375	+13.90869141	-47.48291016	+1016
+1457971620.44590000	+8.27929688	-7.36962891	-0.90966797	+58.35937500	-11.73339844	-41.74804688	+2024	+8.07275391	-6.56982422	-0.62402344	+13.60107422	-9.07470703	+10.54687500	+1664	+6.33691406	-10.83251953	-0.64160156	+37.08984375	+13.90869141	-47.48291016	+1012
+1457971620.45420000	+8.27929688	-7.36962891	-0.90527344	+58.35937500	-11.73339844	-41.74804688	+2024	+8.07275391	-6.56982422	-0.62402344	+13.60107422	-9.07470703	+10.54687500	+1664	+6.33691406	-10.83251953	-0.64160156	+37.11181641	+13.90869141	-47.50488281	+1012
+1457971620.46260000	+8.27929688	-7.36962891	-0.90527344	+58.35937500	-11.73339844	-41.74804688	+2024	+8.07275391	-6.56982422	-0.62402344	+13.60107422	-9.07470703	+10.54687500	+1664	+6.34130859	-10.83251953	-0.63720703	+37.11181641	+13.93066406	-47.52685547	+1012
+1457971620.47090010	+8.27929688	-7.36962891	-0.90527344	+58.35937500	-11.75537109	-41.74804688	+2024	+8.07275391	-6.56982422	-0.62402344	+13.60107422	-9.09667969	+10.52490234	+1664	+6.34130859	-10.83251953	-0.63720703	+37.13378906	+13.93066406	-47.54882813	+1012
+1457971620.47919990	+8.27929688	-7.36962891	-0.90527344	+58.35937500	-11.75537109	-41.74804688	+2024	+8.07275391	-6.56982422	-0.62402344	+13.60107422	-9.09667969	+10.52490234	+1664	+6.34570313	-10.83251953	-0.63281250	+37.13378906	+13.93066406	-47.57080078	+1012
+1457971620.48760010	+8.27929688	-7.36962891	-0.90527344	+58.35937500	-11.73339844	-41.74804688	+2024	+8.07714844	-6.56982422	-0.62402344	+13.60107422	-9.09667969	+10.52490234	+1664	+6.34570313	-10.83251953	-0.63281250	+37.13378906	+13.93066406	-47.57080078	+1012
+1457971620.49589990	+8.27929688	-7.36962891	-0.90527344	+58.35937500	-11.73339844	-41.74804688	+2024	+8.07714844	-6.56982422	-0.62402344	+13.60107422	-9.07470703	+10.52490234	+1664	+6.34570313	-10.83251953	-0.63281250	+37.13378906	+13.95263672	-47.57080078	+1012
+1457971620.50000000	+8.27929688	-7.36962891	-0.90527344	+58.35937500	-11.73339844	-41.74804688	+2024	+8.07714844	-6.56982422	-0.62402344	+13.60107422	-9.07470703	+10.52490234	+1664	+6.34570313	-10.83251953	-0.63281250	+37.13378906	+13.95263672	-47.57080078	+1012
+1457971620.51250000	+8.27929688	-7.36962891	-0.90527344	+58.35937500	-11.73339844	-41.74804688	+2024	+8.07714844	-6.56982422	-0.62402344	+13.60107422	-9.07470703	+10.50292969	+1664	+6.34130859	-10.83251953	-0.63281250	+37.11181641	+13.95263672	-47.57080078	+1012
+1457971620.51670000	+8.27929688	-7.36962891	-0.90527344	+58.35937500	-11.73339844	-41.74804688	+2024	+8.07714844	-6.56982422	-0.62402344	+13.60107422	-9.07470703	+10.50292969	+1664	+6.34130859	-10.83251953	-0.63720703	+37.11181641	+13.95263672	-47.57080078	+1012
+1457971620.52090000	+8.27929688	-7.36962891	-0.90527344	+58.35937500	-11.73339844	-41.74804688	+2024	+8.07275391	-6.56982422	-0.62402344	+13.57910156	-9.07470703	+10.50292969	+1664	+6.34130859	-10.83251953	-0.63720703	+37.08984375	+13.95263672	-47.54882813	+1012
+1457971620.52500010	+8.27929688	-7.36962891	-0.90527344	+58.35937500	-11.73339844	-41.74804688	+2024	+8.07275391	-6.56982422	-0.62402344	+13.57910156	-9.07470703	+10.50292969	+1664	+6.34130859	-10.83251953	-0.63720703	+37.08984375	+13.95263672	-47.54882813	+1012
+1457971620.53340010	+8.27929688	-7.36962891	-0.90527344	+58.35937500	-11.73339844	-41.74804688	+2024	+8.07275391	-6.56982422	-0.62402344	+13.57910156	-9.07470703	+10.48095703	+1664	+6.33691406	-10.83251953	-0.63720703	+37.08984375	+13.95263672	-47.54882813	+1012
+1457971620.53749990	+8.27929688	-7.36962891	-0.90527344	+58.35937500	-11.73339844	-41.74804688	+2024	+8.07275391	-6.56982422	-0.62402344	+13.57910156	-9.07470703	+10.48095703	+1664	+6.33691406	-10.83251953	-0.63720703	+37.08984375	+13.95263672	-47.54882813	+1012
