# Supplementary material for: A direct effect of perception on action when grasping a cup
Source: Sci Rep. 2018 Jan 9;8:171. doi: 10.1038/s41598-017-18591-5 (PMC5760564; doi:10.1038/s41598-017-18591-5)
Supplement: Supplementary file 6 — Supplementary Information [file 41598_2017_18591_MOESM6_ESM.zip › SciRep_Data/S01instruct/S01_100instruct_Tr96.dat]

+1000000000000.00000000	+0.00000000	+0.00000000	+0.00000000	+0.00000000	+0.00000000	+0.00000000	+0	+0.00000000	+0.00000000	+0.00000000	+0.00000000	+0.00000000	+0.00000000	+0	+0.00000000	+0.00000000	+0.00000000	+0.00000000	+0.00000000	+0.00000000	+0
+1457971620.54590010	+8.27929688	-7.36962891	-0.90527344	+58.35937500	-11.73339844	-41.74804688	+2024	+8.07275391	-6.56982422	-0.62402344	+13.57910156	-9.05273438	+10.45898438	+1664	+6.33691406	-10.83251953	-0.63720703	+37.06787109	+13.95263672	-47.54882813	+1012
+1457971620.55000000	+8.27929688	-7.36962891	-0.90527344	+58.35937500	-11.73339844	-41.74804688	+2024	+8.07275391	-6.56982422	-0.62402344	+13.57910156	-9.05273438	+10.45898438	+1664	+6.33691406	-10.83251953	-0.63720703	+37.06787109	+13.95263672	-47.54882813	+1008
+1457971620.55419990	+8.27929688	-7.36962891	-0.90527344	+58.35937500	-11.73339844	-41.74804688	+2024	+8.07275391	-6.57421875	-0.62402344	+13.57910156	-9.05273438	+10.45898438	+1664	+6.33691406	-10.83251953	-0.63720703	+37.06787109	+13.95263672	-47.54882813	+1008
+1457971620.56250000	+8.27929688	-7.36962891	-0.90527344	+58.35937500	-11.73339844	-41.74804688	+2024	+8.07714844	-6.57421875	-0.62841797	+13.57910156	-9.07470703	+10.43701172	+1664	+6.33691406	-10.83251953	-0.63720703	+37.06787109	+13.95263672	-47.54882813	+1008
+1457971620.57090000	+8.27929688	-7.36962891	-0.90527344	+58.35937500	-11.73339844	-41.77001953	+2024	+8.07714844	-6.57421875	-0.62402344	+13.55712891	-9.07470703	+10.43701172	+1664	+6.33691406	-10.83251953	-0.63720703	+37.06787109	+13.95263672	-47.57080078	+1008
+1457971620.57920000	+8.27929688	-7.36962891	-0.90527344	+58.35937500	-11.73339844	-41.77001953	+2028	+8.07714844	-6.57421875	-0.62402344	+13.55712891	-9.07470703	+10.43701172	+1664	+6.34130859	-10.83251953	-0.63281250	+37.08984375	+13.95263672	-47.57080078	+1008
+1457971620.58750010	+8.27929688	-7.36962891	-0.90527344	+58.35937500	-11.73339844	-41.77001953	+2028	+8.07714844	-6.57421875	-0.62841797	+13.55712891	-9.07470703	+10.43701172	+1664	+6.34130859	-10.83251953	-0.63281250	+37.08984375	+13.95263672	-47.59277344	+1008
+1457971627.19300010	+8.27490234	-7.47070313	-0.91406250	+58.73291016	-11.05224609	-43.22021484	+2060	+8.05957031	-6.65771484	-0.67675781	+14.63378906	-10.01953125	+7.75634766	+1660	+6.32812500	-10.95996094	-0.61083984	+37.24365234	+13.42529297	-49.76806641	+1028
+1457971627.19720010	+8.27929688	-7.47070313	-0.90966797	+58.73291016	-11.07421875	-43.28613281	+2060	+8.05957031	-6.65771484	-0.67675781	+14.63378906	-10.04150391	+7.77832031	+1660	+6.33251953	-10.95996094	-0.60644531	+37.26562500	+13.40332031	-49.81201172	+1024
+1457971627.20549990	+8.28369141	-7.46630859	-0.90527344	+58.73291016	-11.09619141	-43.39599609	+2064	+8.05957031	-6.65771484	-0.67675781	+14.65576172	-10.08544922	+7.80029297	+1660	+6.34570313	-10.95556641	-0.59765625	+37.33154297	+13.38134766	-49.85595703	+1024
+1457971627.20970010	+8.28808594	-7.46630859	-0.90087891	+58.75488281	-11.11816406	-43.43994141	+2068	+8.06396484	-6.65771484	-0.67675781	+14.67773438	-10.12939453	+7.82226563	+1660	+6.34570313	-10.95556641	-0.59765625	+37.35351563	+13.38134766	-49.87792969	+1020
+1457971627.21380000	+8.29248047	-7.46630859	-0.89648438	+58.75488281	-11.14013672	-43.48388672	+2072	+8.06396484	-6.65771484	-0.67675781	+14.69970703	-10.15136719	+7.84423828	+1660	+6.35009766	-10.95556641	-0.59326172	+37.37548828	+13.38134766	-49.92187500	+1020
+1457971627.21799990	+8.29248047	-7.46630859	-0.89208984	+58.75488281	-11.16210938	-43.54980469	+2072	+8.06396484	-6.66210938	-0.67236328	+14.69970703	-10.19531250	+7.86621094	+1660	+6.35888672	-10.95117188	-0.58886719	+37.41943359	+13.38134766	-49.94384766	+1020
+1457971627.22219990	+8.29687500	-7.46630859	-0.89208984	+58.75488281	-11.18408203	-43.59375000	+2076	+8.06396484	-6.66210938	-0.67236328	+14.72167969	-10.23925781	+7.88818359	+1660	+6.36328125	-10.95117188	-0.58447266	+37.46337891	+13.35937500	-49.98779297	+1024
+1457971627.22630000	+8.30126953	-7.46630859	-0.88769531	+58.75488281	-11.18408203	-43.63769531	+2080	+8.06835938	-6.66210938	-0.67236328	+14.74365234	-10.28320313	+7.91015625	+1660	+6.37207031	-10.94677734	-0.58007813	+37.48535156	+13.35937500	-50.03173828	+1024
+1457971627.23050000	+8.30126953	-7.46630859	-0.88769531	+58.75488281	-11.20605469	-43.68164063	+2084	+8.06835938	-6.66210938	-0.67236328	+14.76562500	-10.32714844	+7.95410156	+1660	+6.38085938	-10.94677734	-0.57128906	+37.55126953	+13.33740234	-50.09765625	+1028
+1457971627.23460010	+8.30126953	-7.46630859	-0.88769531	+58.75488281	-11.20605469	-43.70361328	+2084	+8.06835938	-6.66210938	-0.66796875	+14.78759766	-10.37109375	+7.97607422	+1660	+6.38964844	-10.94238281	-0.56250000	+37.59521484	+13.33740234	-50.16357422	+1032
+1457971627.23880000	+8.30566406	-7.46630859	-0.88330078	+58.73291016	-11.20605469	-43.72558594	+2088	+8.07275391	-6.66210938	-0.66796875	+14.80957031	-10.39306641	+7.99804688	+1660	+6.39843750	-10.94238281	-0.55810547	+37.63916016	+13.31542969	-50.20751953	+1036
+1457971627.24300000	+8.30566406	-7.46630859	-0.88330078	+58.73291016	-11.18408203	-43.74755859	+2088	+8.07275391	-6.66210938	-0.66796875	+14.83154297	-10.41503906	+7.99804688	+1660	+6.40283203	-10.93798828	-0.55371094	+37.68310547	+13.29345703	-50.25146484	+1040
+1457971627.24710010	+8.30566406	-7.46630859	-0.88330078	+58.71093750	-11.18408203	-43.74755859	+2092	+8.07275391	-6.66210938	-0.66796875	+14.85351563	-10.43701172	+8.02001953	+1660	+6.40722656	-10.93798828	-0.54931641	+37.70507813	+13.27148438	-50.27343750	+1040
+1457971627.25130010	+8.30566406	-7.46630859	-0.88769531	+58.68896484	-11.16210938	-43.76953125	+2092	+8.07275391	-6.66210938	-0.66796875	+14.87548828	-10.45898438	+8.02001953	+1660	+6.41162109	-10.93798828	-0.54931641	+37.70507813	+13.24951172	-50.29541016	+1044
+1457971627.25550010	+8.30126953	-7.46630859	-0.88769531	+58.68896484	-11.16210938	-43.76953125	+2092	+8.07275391	-6.66210938	-0.66796875	+14.89746094	-10.45898438	+8.02001953	+1660	+6.40722656	-10.93798828	-0.54931641	+37.70507813	+13.24951172	-50.29541016	+1044
+1457971627.25959990	+8.30126953	-7.46630859	-0.88769531	+58.66699219	-11.14013672	-43.76953125	+2096	+8.07275391	-6.66210938	-0.66357422	+14.91943359	-10.45898438	+8.02001953	+1660	+6.40722656	-10.93798828	-0.55371094	+37.70507813	+13.22753906	-50.27343750	+1044
+1457971627.26379990	+8.30126953	-7.46630859	-0.88769531	+58.66699219	-11.11816406	-43.76953125	+2096	+8.07275391	-6.65771484	-0.66357422	+14.94140625	-10.45898438	+7.99804688	+1660	+6.40283203	-10.93798828	-0.55371094	+37.68310547	+13.22753906	-50.27343750	+1044
+1457971627.26799990	+8.30126953	-7.46630859	-0.88769531	+58.64501953	-11.09619141	-43.76953125	+2096	+8.07275391	-6.65771484	-0.66357422	+14.94140625	-10.45898438	+7.99804688	+1660	+6.40283203	-10.93798828	-0.55810547	+37.66113281	+13.20556641	-50.25146484	+1048
+1457971627.27210000	+8.29687500	-7.46630859	-0.89208984	+58.62304688	-11.09619141	-43.76953125	+2100	+8.07275391	-6.65771484	-0.66357422	+14.96337891	-10.43701172	+7.99804688	+1660	+6.39843750	-10.93798828	-0.55810547	+37.63916016	+13.20556641	-50.22949219	+1048
+1457971627.28049990	+8.29687500	-7.46630859	-0.89208984	+58.60107422	-11.05224609	-43.74755859	+2100	+8.07275391	-6.65771484	-0.66357422	+14.98535156	-10.43701172	+7.97607422	+1660	+6.39404297	-10.94238281	-0.56250000	+37.61718750	+13.20556641	-50.20751953	+1048
+1457971627.28460000	+8.29248047	-7.46630859	-0.89208984	+58.60107422	-11.03027344	-43.74755859	+2100	+8.07275391	-6.65771484	-0.66357422	+14.98535156	-10.43701172	+7.97607422	+1660	+6.39404297	-10.94238281	-0.56250000	+37.61718750	+13.20556641	-50.20751953	+1048
+1457971627.28880000	+8.29248047	-7.46630859	-0.89648438	+58.57910156	-11.00830078	-43.74755859	+2100	+8.07275391	-6.65771484	-0.66357422	+15.00732422	-10.43701172	+7.97607422	+1660	+6.38964844	-10.94238281	-0.56250000	+37.59521484	+13.18359375	-50.18554688	+1044
+1457971627.29300000	+8.29248047	-7.46630859	-0.89648438	+58.57910156	-11.00830078	-43.74755859	+2100	+8.07275391	-6.65771484	-0.66357422	+15.00732422	-10.43701172	+7.97607422	+1660	+6.38964844	-10.94238281	-0.56689453	+37.59521484	+13.18359375	-50.18554688	+1044
+1457971627.29710010	+8.29248047	-7.46630859	-0.89648438	+58.55712891	-10.98632813	-43.74755859	+2100	+8.07275391	-6.65771484	-0.66357422	+15.00732422	-10.41503906	+7.95410156	+1660	+6.38964844	-10.94238281	-0.56689453	+37.59521484	+13.18359375	-50.18554688	+1044
+1457971627.30130000	+8.29248047	-7.46630859	-0.89648438	+58.55712891	-10.96435547	-43.76953125	+2100	+8.07275391	-6.65771484	-0.66357422	+15.00732422	-10.41503906	+7.95410156	+1660	+6.38525391	-10.94238281	-0.56689453	+37.57324219	+13.18359375	-50.16357422	+1044
+1457971627.30539990	+8.28808594	-7.46191406	-0.89648438	+58.55712891	-10.94238281	-43.76953125	+2100	+8.07275391	-6.65771484	-0.66357422	+15.02929688	-10.41503906	+7.95410156	+1660	+6.38525391	-10.94238281	-0.56689453	+37.57324219	+13.18359375	-50.16357422	+1040
+1457971627.31380010	+8.28808594	-7.46191406	-0.89648438	+58.53515625	-10.92041016	-43.79150391	+2096	+8.07275391	-6.65771484	-0.66357422	+15.02929688	-10.41503906	+7.95410156	+1660	+6.38525391	-10.94238281	-0.57128906	+37.55126953	+13.18359375	-50.16357422	+1040
+1457971627.31789990	+8.28808594	-7.46191406	-0.89648438	+58.53515625	-10.92041016	-43.79150391	+2096	+8.07275391	-6.65771484	-0.66357422	+15.02929688	-10.41503906	+7.95410156	+1660	+6.38525391	-10.94238281	-0.57128906	+37.55126953	+13.16162109	-50.14160156	+1036
+1457971627.32209990	+8.28808594	-7.46191406	-0.89648438	+58.53515625	-10.89843750	-43.81347656	+2096	+8.07275391	-6.65771484	-0.66357422	+15.02929688	-10.41503906	+7.93212891	+1660	+6.38525391	-10.94238281	-0.57128906	+37.55126953	+13.16162109	-50.14160156	+1036
+1457971627.32629990	+8.29248047	-7.46191406	-0.89648438	+58.53515625	-10.89843750	-43.81347656	+2096	+8.07275391	-6.65771484	-0.66357422	+15.02929688	-10.41503906	+7.93212891	+1660	+6.38525391	-10.94238281	-0.57128906	+37.55126953	+13.16162109	-50.14160156	+1032
+1457971627.33040000	+8.29248047	-7.46191406	-0.89648438	+58.53515625	-10.87646484	-43.83544922	+2096	+8.07275391	-6.65771484	-0.66357422	+15.05126953	-10.43701172	+7.93212891	+1660	+6.38525391	-10.94238281	-0.57128906	+37.55126953	+13.16162109	-50.14160156	+1032
+1457971627.33460000	+8.29248047	-7.46191406	-0.89648438	+58.53515625	-10.87646484	-43.83544922	+2096	+8.07275391	-6.65771484	-0.66357422	+15.05126953	-10.43701172	+7.93212891	+1660	+6.38525391	-10.94238281	-0.57128906	+37.55126953	+13.16162109	-50.16357422	+1032
+1457971627.34710000	+8.29248047	-7.46191406	-0.89648438	+58.53515625	-10.85449219	-43.85742188	+2096	+8.07275391	-6.65771484	-0.66357422	+15.05126953	-10.43701172	+7.93212891	+1660	+6.38525391	-10.94238281	-0.57128906	+37.57324219	+13.16162109	-50.16357422	+1028
+1457971627.35130000	+8.29248047	-7.46191406	-0.89648438	+58.53515625	-10.85449219	-43.87939453	+2096	+8.07275391	-6.65771484	-0.66357422	+15.05126953	-10.43701172	+7.93212891	+1660	+6.38525391	-10.94238281	-0.57128906	+37.57324219	+13.16162109	-50.16357422	+1024
+1457971627.35960010	+8.29248047	-7.46191406	-0.89648438	+58.53515625	-10.85449219	-43.87939453	+2096	+8.07275391	-6.65771484	-0.66357422	+15.05126953	-10.43701172	+7.93212891	+1660	+6.38525391	-10.94238281	-0.57128906	+37.57324219	+13.16162109	-50.16357422	+1024
+1457971627.36789990	+8.29248047	-7.46191406	-0.89648438	+58.53515625	-10.83251953	-43.87939453	+2096	+8.07275391	-6.65771484	-0.66357422	+15.05126953	-10.43701172	+7.91015625	+1660	+6.38525391	-10.94238281	-0.57128906	+37.57324219	+13.16162109	-50.16357422	+1020
+1457971627.37630010	+8.29248047	-7.46191406	-0.89648438	+58.53515625	-10.83251953	-43.87939453	+2096	+8.07275391	-6.65771484	-0.66357422	+15.05126953	-10.43701172	+7.91015625	+1660	+6.38525391	-10.94238281	-0.57128906	+37.57324219	+13.13964844	-50.16357422	+1020
+1457971627.38039990	+8.29248047	-7.46191406	-0.89648438	+58.53515625	-10.81054688	-43.87939453	+2096	+8.07275391	-6.65771484	-0.66357422	+15.05126953	-10.43701172	+7.91015625	+1660	+6.38525391	-10.94238281	-0.57128906	+37.57324219	+13.13964844	-50.14160156	+1020
+1457971627.38459990	+8.29248047	-7.46191406	-0.89648438	+58.51318359	-10.81054688	-43.87939453	+2096	+8.07275391	-6.65771484	-0.66357422	+15.05126953	-10.43701172	+7.91015625	+1660	+6.38525391	-10.94238281	-0.57128906	+37.55126953	+13.13964844	-50.14160156	+1020
+1457971627.38870000	+8.29248047	-7.46191406	-0.89648438	+58.51318359	-10.81054688	-43.87939453	+2096	+8.07275391	-6.65771484	-0.66357422	+15.07324219	-10.43701172	+7.91015625	+1660	+6.38085938	-10.94238281	-0.57128906	+37.55126953	+13.13964844	-50.14160156	+1016
+1457971627.39290000	+8.29248047	-7.46191406	-0.89648438	+58.51318359	-10.81054688	-43.87939453	+2096	+8.07275391	-6.65771484	-0.66357422	+15.07324219	-10.43701172	+7.91015625	+1664	+6.38085938	-10.94677734	-0.57568359	+37.55126953	+13.13964844	-50.11962891	+1016
+1457971627.39710000	+8.29248047	-7.46191406	-0.90087891	+58.51318359	-10.81054688	-43.87939453	+2096	+8.07275391	-6.65771484	-0.66357422	+15.07324219	-10.43701172	+7.91015625	+1664	+6.38085938	-10.94677734	-0.57568359	+37.55126953	+13.13964844	-50.11962891	+1016
+1457971627.40120010	+8.29248047	-7.46191406	-0.90087891	+58.51318359	-10.78857422	-43.87939453	+2096	+8.07275391	-6.65771484	-0.66357422	+15.07324219	-10.43701172	+7.91015625	+1664	+6.37646484	-10.94677734	-0.57568359	+37.52929688	+13.13964844	-50.11962891	+1016
+1457971627.40540000	+8.29248047	-7.46191406	-0.90087891	+58.51318359	-10.78857422	-43.87939453	+2096	+8.07275391	-6.65771484	-0.66357422	+15.07324219	-10.43701172	+7.91015625	+1664	+6.37646484	-10.94677734	-0.57568359	+37.52929688	+13.13964844	-50.09765625	+1016
+1457971627.40960000	+8.29248047	-7.46191406	-0.90087891	+58.51318359	-10.78857422	-43.85742188	+2096	+8.07275391	-6.65771484	-0.66357422	+15.07324219	-10.43701172	+7.91015625	+1664	+6.37646484	-10.94677734	-0.58007813	+37.50732422	+13.11767578	-50.07568359	+1016
+1457971627.41370010	+8.28808594	-7.46191406	-0.90087891	+58.49121094	-10.78857422	-43.85742188	+2096	+8.07275391	-6.65771484	-0.66357422	+15.07324219	-10.41503906	+7.91015625	+1664	+6.37207031	-10.94677734	-0.58007813	+37.50732422	+13.11767578	-50.07568359	+1012
+1457971627.41790010	+8.28808594	-7.45751953	-0.90087891	+58.49121094	-10.78857422	-43.85742188	+2092	+8.07275391	-6.65771484	-0.66357422	+15.07324219	-10.41503906	+7.91015625	+1664	+6.37207031	-10.94677734	-0.58007813	+37.48535156	+13.11767578	-50.05371094	+1012
+1457971627.42210010	+8.28808594	-7.45751953	-0.90087891	+58.49121094	-10.78857422	-43.85742188	+2092	+8.07275391	-6.65771484	-0.66357422	+15.07324219	-10.41503906	+7.91015625	+1664	+6.36767578	-10.94677734	-0.58447266	+37.46337891	+13.11767578	-50.03173828	+1012
+1457971627.43039990	+8.28808594	-7.45751953	-0.90087891	+58.49121094	-10.76660156	-43.85742188	+2092	+8.07275391	-6.65771484	-0.66357422	+15.07324219	-10.41503906	+7.91015625	+1664	+6.36767578	-10.94677734	-0.58447266	+37.44140625	+13.09570313	-50.03173828	+1008
+1457971627.43460010	+8.28808594	-7.45751953	-0.90087891	+58.49121094	-10.76660156	-43.85742188	+2092	+8.07275391	-6.65771484	-0.66357422	+15.07324219	-10.41503906	+7.91015625	+1664	+6.36767578	-10.94677734	-0.58447266	+37.44140625	+13.09570313	-50.00976563	+1008
+1457971627.43870000	+8.29248047	-7.45751953	-0.90087891	+58.49121094	-10.76660156	-43.85742188	+2092	+8.07275391	-6.65771484	-0.66357422	+15.07324219	-10.41503906	+7.91015625	+1664	+6.36328125	-10.94677734	-0.58447266	+37.44140625	+13.09570313	-50.00976563	+1004
+1457971627.44289990	+8.29248047	-7.45751953	-0.90087891	+58.49121094	-10.76660156	-43.85742188	+2092	+8.07275391	-6.65771484	-0.66357422	+15.07324219	-10.41503906	+7.91015625	+1664	+6.36767578	-10.94677734	-0.58447266	+37.44140625	+13.09570313	-50.00976563	+1004
+1457971627.45120000	+8.29248047	-7.45751953	-0.90087891	+58.49121094	-10.78857422	-43.87939453	+2092	+8.07275391	-6.65771484	-0.66357422	+15.05126953	-10.41503906	+7.93212891	+1668	+6.36767578	-10.94677734	-0.58447266	+37.44140625	+13.09570313	-50.00976563	+1000
+1457971627.45950010	+8.29248047	-7.45751953	-0.89648438	+58.49121094	-10.78857422	-43.87939453	+2092	+8.07275391	-6.65332031	-0.66357422	+15.05126953	-10.43701172	+7.93212891	+1668	+6.36767578	-10.94677734	-0.58447266	+37.46337891	+13.07373047	-50.00976563	+1000
+1457971627.46790000	+8.29248047	-7.45751953	-0.89648438	+58.49121094	-10.78857422	-43.87939453	+2092	+8.07275391	-6.65332031	-0.66357422	+15.05126953	-10.43701172	+7.93212891	+1668	+6.37207031	-10.94677734	-0.58447266	+37.46337891	+13.07373047	-50.00976563	+996
+1457971627.47199990	+8.29248047	-7.45751953	-0.89648438	+58.49121094	-10.78857422	-43.87939453	+2092	+8.07275391	-6.65332031	-0.66357422	+15.05126953	-10.43701172	+7.93212891	+1668	+6.37207031	-10.94677734	-0.58447266	+37.46337891	+13.07373047	-50.03173828	+996
+1457971627.47620010	+8.29248047	-7.45751953	-0.89648438	+58.49121094	-10.78857422	-43.90136719	+2096	+8.07275391	-6.65332031	-0.66357422	+15.05126953	-10.43701172	+7.93212891	+1668	+6.37207031	-10.94238281	-0.58007813	+37.46337891	+13.07373047	-50.03173828	+996
+1457971627.48040010	+8.29248047	-7.45751953	-0.89648438	+58.49121094	-10.78857422	-43.90136719	+2096	+8.07275391	-6.65332031	-0.66357422	+15.05126953	-10.43701172	+7.93212891	+1668	+6.37207031	-10.94238281	-0.58007813	+37.46337891	+13.07373047	-50.03173828	+996
+1457971627.48869990	+8.29248047	-7.45751953	-0.89648438	+58.49121094	-10.81054688	-43.90136719	+2096	+8.07275391	-6.65332031	-0.66357422	+15.05126953	-10.43701172	+7.93212891	+1668	+6.37646484	-10.94238281	-0.58007813	+37.46337891	+13.05175781	-50.03173828	+996
+1457971627.49289990	+8.29687500	-7.45751953	-0.89648438	+58.49121094	-10.81054688	-43.90136719	+2096	+8.07275391	-6.65332031	-0.66357422	+15.05126953	-10.43701172	+7.93212891	+1668	+6.37646484	-10.94238281	-0.58007813	+37.46337891	+13.05175781	-50.03173828	+996
+1457971627.49700000	+8.29687500	-7.45751953	-0.89648438	+58.49121094	-10.81054688	-43.90136719	+2096	+8.07275391	-6.65332031	-0.66357422	+15.05126953	-10.45898438	+7.93212891	+1668	+6.37646484	-10.94238281	-0.58007813	+37.46337891	+13.05175781	-50.03173828	+996
+1457971627.50120000	+8.29687500	-7.45751953	-0.89648438	+58.46923828	-10.81054688	-43.90136719	+2096	+8.07275391	-6.65332031	-0.66357422	+15.02929688	-10.45898438	+7.93212891	+1672	+6.37207031	-10.94238281	-0.58007813	+37.44140625	+13.05175781	-50.00976563	+992
+1457971627.50539990	+8.29687500	-7.45751953	-0.89648438	+58.46923828	-10.81054688	-43.90136719	+2096	+8.07275391	-6.65332031	-0.66357422	+15.02929688	-10.45898438	+7.93212891	+1672	+6.37207031	-10.94238281	-0.58447266	+37.44140625	+13.02978516	-50.00976563	+992
+1457971627.50950000	+8.29687500	-7.45751953	-0.89648438	+58.46923828	-10.83251953	-43.90136719	+2096	+8.07275391	-6.65332031	-0.66357422	+15.02929688	-10.45898438	+7.93212891	+1672	+6.37207031	-10.94238281	-0.58447266	+37.41943359	+13.02978516	-49.98779297	+992
+1457971627.51370000	+8.29687500	-7.45751953	-0.89648438	+58.44726563	-10.83251953	-43.90136719	+2096	+8.07275391	-6.65332031	-0.66357422	+15.02929688	-10.45898438	+7.93212891	+1672	+6.37207031	-10.94238281	-0.58447266	+37.39746094	+13.00781250	-49.98779297	+992
+1457971627.51790000	+8.29687500	-7.45751953	-0.89648438	+58.44726563	-10.83251953	-43.90136719	+2096	+8.07275391	-6.65332031	-0.66357422	+15.00732422	-10.45898438	+7.93212891	+1672	+6.36767578	-10.94238281	-0.58886719	+37.39746094	+13.00781250	-49.96582031	+992
+1457971627.52200010	+8.29687500	-7.45751953	-0.89648438	+58.42529297	-10.83251953	-43.87939453	+2096	+8.07714844	-6.65332031	-0.66357422	+15.00732422	-10.45898438	+7.93212891	+1672	+6.36767578	-10.94238281	-0.58886719	+37.37548828	+13.00781250	-49.94384766	+992
+1457971627.52620010	+8.29687500	-7.45751953	-0.89648438	+58.42529297	-10.83251953	-43.87939453	+2096	+8.07714844	-6.65332031	-0.66357422	+14.98535156	-10.45898438	+7.93212891	+1672	+6.36328125	-10.94238281	-0.59326172	+37.35351563	+12.98583984	-49.92187500	+992
+1457971627.53040000	+8.29687500	-7.45751953	-0.89648438	+58.42529297	-10.83251953	-43.87939453	+2096	+8.07714844	-6.65332031	-0.66357422	+14.98535156	-10.45898438	+7.93212891	+1672	+6.36328125	-10.94677734	-0.59326172	+37.33154297	+12.98583984	-49.89990234	+992
+1457971627.53449990	+8.29687500	-7.45751953	-0.89648438	+58.40332031	-10.83251953	-43.87939453	+2096	+8.07714844	-6.65332031	-0.66357422	+14.96337891	-10.45898438	+7.93212891	+1676	+6.35888672	-10.94677734	-0.59765625	+37.30957031	+12.98583984	-49.87792969	+992
+1457971627.53870010	+8.29687500	-7.45751953	-0.89648438	+58.40332031	-10.83251953	-43.87939453	+2096	+8.07714844	-6.65332031	-0.66357422	+14.96337891	-10.45898438	+7.93212891	+1676	+6.35888672	-10.94677734	-0.59765625	+37.28759766	+12.96386719	-49.87792969	+992
+1457971627.54279990	+8.29687500	-7.45751953	-0.89648438	+58.40332031	-10.83251953	-43.85742188	+2096	+8.07714844	-6.65332031	-0.65917969	+14.94140625	-10.45898438	+7.93212891	+1676	+6.35888672	-10.94677734	-0.59765625	+37.28759766	+12.96386719	-49.85595703	+988
+1457971627.54699990	+8.29687500	-7.45751953	-0.89648438	+58.40332031	-10.83251953	-43.85742188	+2096	+8.07714844	-6.65332031	-0.65917969	+14.94140625	-10.45898438	+7.93212891	+1676	+6.35449219	-10.94677734	-0.60205078	+37.26562500	+12.96386719	-49.83398438	+988
+1457971627.55119990	+8.29687500	-7.45751953	-0.89648438	+58.38134766	-10.83251953	-43.85742188	+2100	+8.07714844	-6.65332031	-0.65917969	+14.91943359	-10.48095703	+7.93212891	+1676	+6.35449219	-10.94238281	-0.60205078	+37.26562500	+12.94189453	-49.83398438	+984
+1457971627.55950000	+8.29687500	-7.45751953	-0.89648438	+58.38134766	-10.85449219	-43.85742188	+2100	+8.07714844	-6.64892578	-0.65917969	+14.89746094	-10.48095703	+7.93212891	+1680	+6.35888672	-10.94238281	-0.60205078	+37.24365234	+12.94189453	-49.83398438	+984
+1457971627.56370000	+8.30126953	-7.45751953	-0.89648438	+58.38134766	-10.85449219	-43.87939453	+2100	+8.07714844	-6.64892578	-0.65917969	+14.87548828	-10.50292969	+7.93212891	+1680	+6.35888672	-10.94238281	-0.60205078	+37.26562500	+12.94189453	-49.83398438	+980
+1457971627.56780000	+8.30126953	-7.45312500	-0.89208984	+58.40332031	-10.85449219	-43.87939453	+2100	+8.07714844	-6.64892578	-0.65917969	+14.87548828	-10.50292969	+7.95410156	+1680	+6.35888672	-10.94238281	-0.59765625	+37.26562500	+12.94189453	-49.83398438	+980
+1457971627.57200000	+8.30126953	-7.45312500	-0.89208984	+58.40332031	-10.85449219	-43.87939453	+2100	+8.07714844	-6.64892578	-0.65917969	+14.85351563	-10.50292969	+7.95410156	+1680	+6.35888672	-10.94238281	-0.59765625	+37.26562500	+12.94189453	-49.83398438	+980
+1457971627.57620000	+8.30126953	-7.45312500	-0.89208984	+58.40332031	-10.87646484	-43.87939453	+2100	+8.08154297	-6.64892578	-0.65917969	+14.85351563	-10.52490234	+7.95410156	+1684	+6.36328125	-10.94238281	-0.59765625	+37.26562500	+12.94189453	-49.83398438	+980
+1457971627.58030010	+8.30126953	-7.45312500	-0.89208984	+58.40332031	-10.87646484	-43.87939453	+2104	+8.08154297	-6.64892578	-0.65917969	+14.83154297	-10.52490234	+7.97607422	+1684	+6.36328125	-10.93798828	-0.59326172	+37.28759766	+12.94189453	-49.85595703	+980
+1457971627.58450010	+8.30566406	-7.45312500	-0.89208984	+58.40332031	-10.87646484	-43.90136719	+2104	+8.08154297	-6.64892578	-0.65917969	+14.83154297	-10.52490234	+7.97607422	+1684	+6.36767578	-10.93798828	-0.59326172	+37.28759766	+12.94189453	-49.85595703	+980
+1457971627.58870010	+8.30566406	-7.45312500	-0.89208984	+58.40332031	-10.87646484	-43.90136719	+2104	+8.08154297	-6.64892578	-0.65478516	+14.80957031	-10.54687500	+7.97607422	+1684	+6.36767578	-10.93798828	-0.59326172	+37.30957031	+12.94189453	-49.87792969	+980
+1457971627.59279990	+8.30566406	-7.45312500	-0.89208984	+58.40332031	-10.87646484	-43.90136719	+2104	+8.08154297	-6.64892578	-0.65478516	+14.80957031	-10.54687500	+7.99804688	+1688	+6.37207031	-10.93798828	-0.58886719	+37.30957031	+12.94189453	-49.87792969	+980
+1457971627.59699990	+8.30566406	-7.45312500	-0.89208984	+58.42529297	-10.89843750	-43.90136719	+2108	+8.08154297	-6.64892578	-0.65478516	+14.78759766	-10.56884766	+7.99804688	+1688	+6.37207031	-10.93798828	-0.58886719	+37.33154297	+12.94189453	-49.89990234	+980
+1457971627.60120010	+8.30566406	-7.45312500	-0.89208984	+58.42529297	-10.89843750	-43.90136719	+2108	+8.08154297	-6.64892578	-0.65478516	+14.78759766	-10.56884766	+7.99804688	+1688	+6.37646484	-10.93798828	-0.58886719	+37.33154297	+12.91992188	-49.89990234	+980
+1457971627.60529990	+8.30566406	-7.45312500	-0.89208984	+58.42529297	-10.89843750	-43.92333984	+2108	+8.08154297	-6.64892578	-0.65478516	+14.76562500	-10.56884766	+8.02001953	+1688	+6.37646484	-10.93359375	-0.58447266	+37.33154297	+12.91992188	-49.89990234	+980
+1457971627.60949990	+8.30566406	-7.45312500	-0.89208984	+58.42529297	-10.89843750	-43.92333984	+2108	+8.08154297	-6.64892578	-0.65478516	+14.76562500	-10.56884766	+8.02001953	+1688	+6.37646484	-10.93359375	-0.58447266	+37.33154297	+12.91992188	-49.92187500	+980
+1457971627.61360000	+8.30566406	-7.45312500	-0.89208984	+58.42529297	-10.89843750	-43.92333984	+2108	+8.08154297	-6.64892578	-0.65478516	+14.74365234	-10.56884766	+8.02001953	+1688	+6.37646484	-10.93359375	-0.58447266	+37.33154297	+12.91992188	-49.92187500	+980
+1457971627.61780000	+8.30566406	-7.45312500	-0.89208984	+58.42529297	-10.89843750	-43.92333984	+2112	+8.08593750	-6.64892578	-0.65478516	+14.74365234	-10.59082031	+8.04199219	+1692	+6.37646484	-10.93359375	-0.58447266	+37.33154297	+12.91992188	-49.92187500	+980
+1457971627.62200000	+8.30566406	-7.45312500	-0.89208984	+58.42529297	-10.89843750	-43.92333984	+2112	+8.08593750	-6.64892578	-0.65478516	+14.72167969	-10.59082031	+8.04199219	+1692	+6.37646484	-10.93359375	-0.58447266	+37.33154297	+12.91992188	-49.92187500	+980
+1457971627.62610010	+8.30566406	-7.45312500	-0.89208984	+58.42529297	-10.89843750	-43.92333984	+2112	+8.08593750	-6.64892578	-0.65478516	+14.72167969	-10.59082031	+8.04199219	+1692	+6.37646484	-10.93359375	-0.58447266	+37.30957031	+12.91992188	-49.89990234	+980
+1457971627.63030000	+8.30566406	-7.45312500	-0.89208984	+58.42529297	-10.89843750	-43.92333984	+2112	+8.08593750	-6.64892578	-0.65478516	+14.69970703	-10.59082031	+8.04199219	+1692	+6.37646484	-10.93359375	-0.58447266	+37.30957031	+12.91992188	-49.89990234	+984
+1457971627.63450000	+8.30566406	-7.45312500	-0.89208984	+58.42529297	-10.89843750	-43.92333984	+2112	+8.08593750	-6.64892578	-0.65478516	+14.69970703	-10.59082031	+8.04199219	+1692	+6.37207031	-10.93359375	-0.58886719	+37.28759766	+12.91992188	-49.89990234	+984
+1457971627.63860010	+8.30566406	-7.45312500	-0.89208984	+58.42529297	-10.89843750	-43.92333984	+2112	+8.08593750	-6.64892578	-0.65478516	+14.67773438	-10.56884766	+8.04199219	+1692	+6.37207031	-10.93359375	-0.58886719	+37.28759766	+12.91992188	-49.89990234	+984
+1457971627.64280010	+8.30566406	-7.45312500	-0.89208984	+58.42529297	-10.89843750	-43.92333984	+2112	+8.08593750	-6.64892578	-0.65478516	+14.67773438	-10.56884766	+8.04199219	+1692	+6.37207031	-10.93359375	-0.58886719	+37.26562500	+12.91992188	-49.87792969	+984
+1457971627.65109990	+8.30566406	-7.45312500	-0.89208984	+58.42529297	-10.89843750	-43.92333984	+2112	+8.08593750	-6.64892578	-0.65478516	+14.65576172	-10.56884766	+8.04199219	+1692	+6.37207031	-10.93798828	-0.58886719	+37.26562500	+12.89794922	-49.87792969	+984
+1457971627.65529990	+8.30566406	-7.45312500	-0.89208984	+58.44726563	-10.89843750	-43.92333984	+2112	+8.08593750	-6.64892578	-0.65478516	+14.65576172	-10.56884766	+8.04199219	+1696	+6.36767578	-10.93798828	-0.58886719	+37.26562500	+12.89794922	-49.87792969	+980
+1457971627.65949990	+8.30566406	-7.45312500	-0.89208984	+58.44726563	-10.89843750	-43.92333984	+2116	+8.08593750	-6.64892578	-0.65478516	+14.65576172	-10.56884766	+8.04199219	+1696	+6.36767578	-10.93798828	-0.58886719	+37.24365234	+12.89794922	-49.87792969	+980
+1457971627.66360000	+8.30566406	-7.45312500	-0.89208984	+58.44726563	-10.89843750	-43.92333984	+2116	+8.08593750	-6.64892578	-0.65478516	+14.65576172	-10.56884766	+8.04199219	+1696	+6.36767578	-10.93798828	-0.59326172	+37.24365234	+12.89794922	-49.87792969	+980
+1457971627.66779990	+8.30566406	-7.45312500	-0.89208984	+58.44726563	-10.89843750	-43.94531250	+2116	+8.08593750	-6.64892578	-0.65478516	+14.65576172	-10.56884766	+8.04199219	+1696	+6.36767578	-10.93798828	-0.59326172	+37.24365234	+12.89794922	-49.87792969	+980
+1457971627.67199990	+8.30566406	-7.45312500	-0.89208984	+58.46923828	-10.89843750	-43.94531250	+2116	+8.08593750	-6.64892578	-0.65478516	+14.65576172	-10.56884766	+8.04199219	+1696	+6.36767578	-10.93798828	-0.59326172	+37.24365234	+12.89794922	-49.85595703	+980
+1457971627.67610000	+8.30566406	-7.45312500	-0.89208984	+58.46923828	-10.89843750	-43.94531250	+2116	+8.08593750	-6.64892578	-0.65478516	+14.65576172	-10.56884766	+8.04199219	+1696	+6.36767578	-10.93798828	-0.59326172	+37.24365234	+12.89794922	-49.85595703	+980
+1457971627.68030000	+8.30566406	-7.45312500	-0.89208984	+58.49121094	-10.87646484	-43.96728516	+2116	+8.08593750	-6.64892578	-0.65478516	+14.65576172	-10.59082031	+8.02001953	+1696	+6.36767578	-10.93798828	-0.59326172	+37.24365234	+12.89794922	-49.87792969	+980
+1457971627.68450000	+8.30566406	-7.45312500	-0.89208984	+58.53515625	-10.87646484	-43.98925781	+2116	+8.08593750	-6.64892578	-0.65478516	+14.63378906	-10.59082031	+8.02001953	+1696	+6.36767578	-10.93798828	-0.59326172	+37.24365234	+12.89794922	-49.87792969	+980
+1457971627.68860010	+8.30566406	-7.45312500	-0.89208984	+58.55712891	-10.85449219	-44.01123047	+2112	+8.08593750	-6.64892578	-0.65478516	+14.63378906	-10.59082031	+8.02001953	+1696	+6.36767578	-10.93798828	-0.59326172	+37.24365234	+12.89794922	-49.87792969	+980
+1457971627.69280000	+8.30566406	-7.45312500	-0.89208984	+58.60107422	-10.83251953	-44.05517578	+2116	+8.08593750	-6.64892578	-0.65917969	+14.63378906	-10.59082031	+8.02001953	+1696	+6.36767578	-10.93798828	-0.59326172	+37.24365234	+12.89794922	-49.87792969	+980
+1457971627.69689990	+8.31005859	-7.45312500	-0.89648438	+58.64501953	-10.81054688	-44.07714844	+2112	+8.08593750	-6.64892578	-0.65917969	+14.63378906	-10.59082031	+8.02001953	+1696	+6.37207031	-10.93798828	-0.59326172	+37.24365234	+12.89794922	-49.87792969	+980
+1457971627.70110010	+8.31005859	-7.45312500	-0.89648438	+58.68896484	-10.78857422	-44.09912109	+2112	+8.08593750	-6.64892578	-0.65917969	+14.63378906	-10.59082031	+7.99804688	+1696	+6.37207031	-10.93798828	-0.59326172	+37.24365234	+12.89794922	-49.87792969	+980
+1457971627.70530010	+8.31005859	-7.45312500	-0.90087891	+58.75488281	-10.74462891	-44.14306641	+2112	+8.08593750	-6.65332031	-0.66357422	+14.63378906	-10.59082031	+7.99804688	+1700	+6.37207031	-10.93798828	-0.58886719	+37.26562500	+12.89794922	-49.87792969	+980
+1457971627.70939990	+8.31445313	-7.45751953	-0.90527344	+58.77685547	-10.70068359	-44.16503906	+2112	+8.08593750	-6.65332031	-0.66357422	+14.63378906	-10.59082031	+7.97607422	+1700	+6.37646484	-10.93798828	-0.58886719	+37.26562500	+12.89794922	-49.89990234	+980
+1457971627.71359990	+8.31445313	-7.45751953	-0.90966797	+58.82080078	-10.65673828	-44.16503906	+2112	+8.08593750	-6.65332031	-0.66796875	+14.63378906	-10.59082031	+7.97607422	+1700	+6.37646484	-10.93798828	-0.58886719	+37.28759766	+12.89794922	-49.89990234	+980
+1457971627.71779990	+8.31445313	-7.45751953	-0.91845703	+58.84277344	-10.61279297	-44.18701172	+2112	+8.08593750	-6.65332031	-0.67236328	+14.61181641	-10.56884766	+7.93212891	+1700	+6.38525391	-10.93359375	-0.58886719	+37.28759766	+12.91992188	-49.89990234	+980
+1457971627.72610000	+8.31445313	-7.45751953	-0.93164063	+58.86474609	-10.50292969	-44.16503906	+2112	+8.09033203	-6.65332031	-0.68115234	+14.58984375	-10.54687500	+7.88818359	+1700	+6.38964844	-10.93359375	-0.58886719	+37.33154297	+12.94189453	-49.85595703	+984
+1457971627.73029990	+8.31445313	-7.45751953	-0.94042969	+58.86474609	-10.43701172	-44.12109375	+2108	+8.09033203	-6.65332031	-0.69433594	+14.54589844	-10.50292969	+7.84423828	+1700	+6.39404297	-10.93359375	-0.59326172	+37.33154297	+12.98583984	-49.83398438	+988
+1457971627.73440000	+8.31445313	-7.45751953	-0.94921875	+58.86474609	-10.37109375	-44.09912109	+2108	+8.09033203	-6.65332031	-0.70312500	+14.52392578	-10.45898438	+7.80029297	+1700	+6.39843750	-10.93359375	-0.59765625	+37.33154297	+13.00781250	-49.79003906	+988
+1457971627.73860000	+8.31445313	-7.45751953	-0.96240234	+58.86474609	-10.30517578	-44.05517578	+2104	+8.09033203	-6.65332031	-0.71191406	+14.47998047	-10.41503906	+7.75634766	+1700	+6.40283203	-10.92919922	-0.60205078	+37.33154297	+13.02978516	-49.72412109	+992
+1457971627.74280000	+8.31005859	-7.45312500	-0.97558594	+58.86474609	-10.23925781	-44.01123047	+2104	+8.09033203	-6.65332031	-0.72949219	+14.43603516	-10.34912109	+7.69042969	+1700	+6.40283203	-10.92919922	-0.61083984	+37.33154297	+13.07373047	-49.65820313	+992
+1457971627.74690010	+8.31005859	-7.44873047	-0.98876953	+58.88671875	-10.19531250	-43.98925781	+2100	+8.08593750	-6.65332031	-0.74267578	+14.37011719	-10.30517578	+7.60253906	+1700	+6.40283203	-10.92480469	-0.61962891	+37.33154297	+13.09570313	-49.59228516	+996
+1457971627.75110010	+8.30566406	-7.44873047	-1.00195313	+58.88671875	-10.15136719	-43.96728516	+2096	+8.08593750	-6.64892578	-0.75585938	+14.32617188	-10.28320313	+7.55859375	+1700	+6.40283203	-10.92480469	-0.63281250	+37.33154297	+13.11767578	-49.50439453	+996
+1457971627.75530000	+8.30566406	-7.44433594	-1.02392578	+58.90869141	-10.06347656	-43.94531250	+2092	+8.08154297	-6.64453125	-0.77783203	+14.26025391	-10.23925781	+7.44873047	+1696	+6.40283203	-10.92041016	-0.64599609	+37.30957031	+13.13964844	-49.41650391	+1000
+1457971627.75939990	+8.30126953	-7.43554688	-1.04150391	+58.95263672	-10.01953125	-43.96728516	+2088	+8.08154297	-6.64453125	-0.79101563	+14.19433594	-10.26123047	+7.31689453	+1692	+6.39843750	-10.91601563	-0.66357422	+37.30957031	+13.16162109	-49.32861328	+1000
+1457971627.76360010	+8.30126953	-7.43115234	-1.06347656	+58.97460938	-9.99755859	-43.96728516	+2084	+8.07714844	-6.64013672	-0.81298828	+14.15039063	-10.26123047	+7.25097656	+1688	+6.39843750	-10.91601563	-0.68115234	+37.28759766	+13.18359375	-49.24072266	+1004
+1457971627.76770000	+8.29687500	-7.42675781	-1.09863281	+58.99658203	-9.95361328	-43.98925781	+2080	+8.07714844	-6.63574219	-0.83935547	+14.04052734	-10.30517578	+7.07519531	+1688	+6.39843750	-10.90722656	-0.71191406	+37.26562500	+13.18359375	-49.10888672	+1008
+1457971627.77189990	+8.30126953	-7.42236328	-1.11621094	+59.04052734	-9.93164063	-44.14306641	+2072	+8.07275391	-6.63134766	-0.85693359	+13.99658203	-10.43701172	+6.87744141	+1680	+6.39843750	-10.90283203	-0.74267578	+37.24365234	+13.20556641	-49.04296875	+1012
+1457971627.77609990	+8.30126953	-7.41357422	-1.15136719	+59.10644531	-9.95361328	-44.20898438	+2064	+8.07275391	-6.62255859	-0.89208984	+13.93066406	-10.54687500	+6.78955078	+1676	+6.39843750	-10.89404297	-0.77343750	+37.24365234	+13.18359375	-48.97705078	+1020
+1457971627.78020000	+8.30126953	-7.41357422	-1.18652344	+59.08447266	-9.90966797	-44.36279297	+2056	+8.07275391	-6.62255859	-0.93164063	+13.79882813	-10.70068359	+6.52587891	+1668	+6.40283203	-10.87646484	-0.85693359	+37.19970703	+13.13964844	-48.84521484	+1040
+1457971627.78440000	+8.30566406	-7.40478516	-1.20410156	+59.15039063	-9.90966797	-44.64843750	+2044	+8.07275391	-6.61816406	-0.94921875	+13.75488281	-10.96435547	+6.19628906	+1660	+6.41162109	-10.85888672	-0.91406250	+37.17773438	+13.07373047	-48.91113281	+1056
+1457971627.78860000	+8.31445313	-7.40039063	-1.25244141	+59.19433594	-9.95361328	-44.73632813	+2036	+8.07714844	-6.61376953	-0.99755859	+13.68896484	-11.09619141	+6.08642578	+1656	+6.42041016	-10.84570313	-0.96240234	+37.15576172	+13.00781250	-48.99902344	+1072
+1457971627.79270010	+8.31445313	-7.40917969	-1.28759766	+59.12841797	-9.88769531	-44.95605469	+2024	+8.07714844	-6.62255859	-1.03710938	+13.53515625	-11.27197266	+5.75683594	+1648	+6.44677734	-10.82812500	-1.04589844	+37.11181641	+12.91992188	-49.19677734	+1096
+1457971627.79690000	+8.32324219	-7.40039063	-1.31835938	+59.17236328	-9.86572266	-45.30761719	+2008	+8.08154297	-6.61816406	-1.06787109	+13.49121094	-11.55761719	+5.36132813	+1640	+6.46435547	-10.81054688	-1.08105469	+37.06787109	+12.85400391	-49.52636719	+1104
+1457971627.80110000	+8.33642578	-7.40039063	-1.37548828	+59.19433594	-9.86572266	-45.46142578	+2000	+8.09033203	-6.61376953	-1.13378906	+13.42529297	-11.71142578	+5.18554688	+1636	+6.48632813	-10.80175781	-1.14257813	+37.04589844	+12.74414063	-49.68017578	+1116
+1457971627.80940010	+8.34960938	-7.40039063	-1.47216797	+59.12841797	-9.71191406	-46.12060547	+1968	+8.09472656	-6.61816406	-1.23486328	+13.18359375	-12.19482422	+4.30664063	+1624	+6.52587891	-10.77978516	-1.23925781	+36.89208984	+12.67822266	-50.25146484	+1132
+1457971627.81360010	+8.36279297	-7.40039063	-1.53808594	+59.15039063	-9.66796875	-46.34033203	+1960	+8.10351563	-6.61816406	-1.30957031	+13.11767578	-12.37060547	+3.99902344	+1624	+6.54785156	-10.76660156	-1.30957031	+36.84814453	+12.61230469	-50.49316406	+1144
+1457971627.81769990	+8.37158203	-7.40917969	-1.59960938	+58.99658203	-9.51416016	-46.69189453	+1940	+8.10351563	-6.62695313	-1.37548828	+12.96386719	-12.56835938	+3.49365234	+1620	+6.56542969	-10.75781250	-1.37109375	+36.73828125	+12.63427734	-50.77880859	+1152
+1457971627.82189990	+8.38476563	-7.40478516	-1.66113281	+58.99658203	-9.40429688	-47.06542969	+1928	+8.11230469	-6.62255859	-1.44140625	+12.94189453	-12.78808594	+2.96630859	+1616	+6.58740234	-10.74462891	-1.42822266	+36.58447266	+12.63427734	-51.17431641	+1160
+1457971627.82610010	+8.40234375	-7.40478516	-1.74023438	+58.97460938	-9.29443359	-47.35107422	+1916	+8.12548828	-6.61816406	-1.52929688	+12.91992188	-12.91992188	+2.54882813	+1616	+6.60937500	-10.73144531	-1.50732422	+36.47460938	+12.61230469	-51.43798828	+1168
+1457971627.83020000	+8.40673828	-7.41796875	-1.81494141	+58.77685547	-9.07470703	-47.70263672	+1904	+8.12988281	-6.62255859	-1.61279297	+12.83203125	-13.07373047	+1.99951172	+1612	+6.62695313	-10.72265625	-1.58203125	+36.32080078	+12.65625000	-51.76757813	+1176
+1457971627.83439990	+8.42431641	-7.40917969	-1.89404297	+58.73291016	-8.89892578	-48.05419922	+1892	+8.13867188	-6.61376953	-1.69628906	+12.85400391	-13.22753906	+1.45019531	+1612	+6.64453125	-10.70947266	-1.65673828	+36.12304688	+12.70019531	-52.14111328	+1184
+1457971627.83859990	+8.44628906	-7.40478516	-1.98632813	+58.71093750	-8.72314453	-48.38378906	+1888	+8.15185547	-6.60498047	-1.79296875	+12.94189453	-13.31542969	+0.94482422	+1616	+6.66210938	-10.69189453	-1.74902344	+35.94726563	+12.72216797	-52.40478516	+1196
+1457971627.84270000	+8.45507813	-7.41796875	-2.07421875	+58.44726563	-8.48144531	-48.73535156	+1876	+8.15625000	-6.60498047	-1.88964844	+12.91992188	-13.40332031	+0.35156250	+1616	+6.67529297	-10.68310547	-1.83691406	+35.70556641	+12.81005859	-52.71240234	+1204
+1457971627.84690000	+8.47265625	-7.40917969	-2.16650391	+58.38134766	-8.23974609	-49.08691406	+1876	+8.16503906	-6.58740234	-1.98632813	+13.07373047	-13.44726563	-0.21972656	+1620	+6.68847656	-10.66552734	-1.92919922	+35.46386719	+12.87597656	-53.04199219	+1212
+1457971627.85100010	+8.50341797	-7.40039063	-2.25878906	+58.31542969	-7.99804688	-49.48242188	+1876	+8.18261719	-6.57421875	-2.09179688	+13.27148438	-13.51318359	-0.81298828	+1628	+6.70605469	-10.64355469	-2.02587891	+35.22216797	+12.94189453	-53.34960938	+1224
+1457971627.85520010	+8.51660156	-7.41357422	-2.35546875	+58.00781250	-7.69042969	-49.87792969	+1868	+8.19140625	-6.56103516	-2.19726563	+13.40332031	-13.53515625	-1.42822266	+1628	+6.71923828	-10.63476563	-2.12255859	+34.91455078	+13.02978516	-53.70117188	+1236
+1457971627.85940000	+8.54296875	-7.39599609	-2.46093750	+57.87597656	-7.40478516	-50.18554688	+1876	+8.20458984	-6.53906250	-2.31152344	+13.68896484	-13.51318359	-1.97753906	+1636	+6.73242188	-10.60839844	-2.21923828	+34.62890625	+13.13964844	-54.00878906	+1252
+1457971627.86350010	+8.57373047	-7.38720703	-2.55761719	+57.76611328	-7.11914063	-50.64697266	+1880	+8.22656250	-6.51269531	-2.42138672	+14.04052734	-13.53515625	-2.61474609	+1644	+6.75000000	-10.58642578	-2.32470703	+34.32128906	+13.22753906	-54.31640625	+1268
+1457971627.86770010	+8.59570313	-7.39599609	-2.66308594	+57.39257813	-6.78955078	-51.04248047	+1884	+8.23535156	-6.49511719	-2.53564453	+14.28222656	-13.51318359	-3.20800781	+1652	+6.76318359	-10.57324219	-2.43017578	+33.94775391	+13.33740234	-54.62402344	+1284
+1457971627.87190010	+8.62646484	-7.37841797	-2.77734375	+57.21679688	-6.45996094	-51.37207031	+1896	+8.24853516	-6.45996094	-2.65429688	+14.69970703	-13.42529297	-3.73535156	+1664	+6.78076172	-10.54248047	-2.53564453	+33.64013672	+13.42529297	-54.90966797	+1304
+1457971627.87599990	+8.67041016	-7.36083984	-2.87402344	+57.06298828	-6.17431641	-51.89941406	+1908	+8.27490234	-6.42480469	-2.76855469	+15.18310547	-13.44726563	-4.39453125	+1672	+6.80273438	-10.51171875	-2.64111328	+33.31054688	+13.49121094	-55.26123047	+1324
+1457971627.88019990	+8.69677734	-7.36523438	-2.97949219	+56.62353516	-5.84472656	-52.36083984	+1916	+8.28808594	-6.39843750	-2.88720703	+15.55664063	-13.40332031	-5.00976563	+1680	+6.82031250	-10.48974609	-2.74218750	+32.89306641	+13.55712891	-55.61279297	+1348
+1457971627.88850000	+8.78906250	-7.32568359	-3.19042969	+56.14013672	-5.22949219	-53.39355469	+1956	+8.34082031	-6.30615234	-3.12451172	+16.69921875	-13.31542969	-6.21826172	+1708	+6.87744141	-10.41943359	-2.95312500	+32.18994141	+13.62304688	-56.33789063	+1396
+1457971627.89270000	+8.82861328	-7.32568359	-3.29150391	+55.65673828	-4.89990234	-53.92089844	+1968	+8.36279297	-6.27099609	-3.24316406	+17.16064453	-13.24951172	-6.81152344	+1716	+6.90380859	-10.39306641	-3.04980469	+31.77246094	+13.64501953	-56.73339844	+1420
+1457971627.89689990	+8.87695313	-7.29931641	-3.41455078	+55.32714844	-4.59228516	-54.31640625	+1996	+8.38476563	-6.21826172	-3.37500000	+17.77587891	-13.11767578	-7.29492188	+1732	+6.94335938	-10.34912109	-3.15966797	+31.44287109	+13.62304688	-57.08496094	+1452
+1457971627.90100000	+8.93847656	-7.28173828	-3.50244141	+54.97558594	-4.32861328	-55.04150391	+2016	+8.42431641	-6.16552734	-3.48486328	+18.47900391	-13.16162109	-7.99804688	+1744	+6.98291016	-10.30957031	-3.25195313	+31.04736328	+13.55712891	-57.54638672	+1476
+1457971627.90520000	+8.98681641	-7.27294922	-3.60351563	+54.44824219	-4.08691406	-55.61279297	+2032	+8.44628906	-6.12158203	-3.60791016	+19.00634766	-13.11767578	-8.56933594	+1752	+7.01806641	-10.27441406	-3.34863281	+30.60791016	+13.49121094	-57.98583984	+1500
+1457971627.90940000	+9.04833984	-7.24218750	-3.72216797	+54.03076172	-3.84521484	-56.07421875	+2060	+8.47705078	-6.06005859	-3.73974609	+19.66552734	-12.96386719	-9.05273438	+1768	+7.07080078	-10.22167969	-3.45410156	+30.30029297	+13.35937500	-58.35937500	+1532
+1457971627.91350010	+9.11865234	-7.22021484	-3.80566406	+53.59130859	-3.64746094	-56.90917969	+2080	+8.52099609	-5.99853516	-3.84521484	+20.43457031	-13.05175781	-9.75585938	+1780	+7.12353516	-10.17773438	-3.54199219	+29.90478516	+13.16162109	-58.88671875	+1556
+1457971627.91770010	+9.18017578	-7.20703125	-3.89794922	+52.99804688	-3.47167969	-57.56835938	+2096	+8.55175781	-5.95019531	-3.96386719	+21.00585938	-13.00781250	-10.34912109	+1788	+7.17187500	-10.13378906	-3.62988281	+29.44335938	+12.98583984	-59.39208984	+1576
+1457971627.92179990	+9.24609375	-7.17626953	-4.01220703	+52.51464844	-3.29589844	-58.11767578	+2120	+8.58691406	-5.87988281	-4.09570313	+21.70898438	-12.87597656	-10.81054688	+1804	+7.22900391	-10.07666016	-3.72656250	+29.13574219	+12.74414063	-59.80957031	+1604
+1457971627.92600010	+9.32519531	-7.14990234	-4.08251953	+51.98730469	-3.16406250	-58.97460938	+2136	+8.63525391	-5.81396484	-4.19677734	+22.50000000	-12.94189453	-11.51367188	+1812	+7.29492188	-10.02832031	-3.81005859	+28.76220703	+12.45849609	-60.38085938	+1624
+1457971627.93020010	+9.39550781	-7.12792969	-4.17041016	+51.32812500	-3.07617188	-59.69970703	+2152	+8.67480469	-5.75683594	-4.31542969	+23.11523438	-12.89794922	-12.06298828	+1820	+7.34765625	-9.97998047	-3.89355469	+28.30078125	+12.15087891	-60.90820313	+1640
+1457971627.93429990	+9.47460938	-7.09716797	-4.27587891	+50.75683594	-2.98828125	-60.29296875	+2172	+8.71435547	-5.68212891	-4.44287109	+23.84033203	-12.76611328	-12.52441406	+1832	+7.41796875	-9.91845703	-3.98583984	+27.99316406	+11.82128906	-61.32568359	+1664
+1457971627.94269990	+9.63720703	-7.04003906	-4.42089844	+49.43847656	-2.98828125	-61.94091797	+2200	+8.81542969	-5.53710938	-4.64941406	+25.29052734	-12.81005859	-13.75488281	+1848	+7.54101563	-9.80419922	-4.14843750	+27.15820313	+11.00830078	-62.35839844	+1692
+1457971627.94680000	+9.72070313	-7.00048828	-4.51757813	+48.77929688	-2.98828125	-62.57812500	+2216	+8.86376953	-5.45361328	-4.77246094	+26.03759766	-12.70019531	-14.19433594	+1860	+7.61132813	-9.72949219	-4.24511719	+26.85058594	+10.59082031	-62.75390625	+1712
+1457971627.95100000	+9.81298828	-6.96972656	-4.57031250	+48.09814453	-3.05419922	-63.52294922	+2228	+8.92089844	-5.37451172	-4.85595703	+26.85058594	-12.78808594	-14.89746094	+1864	+7.68164063	-9.66796875	-4.31982422	+26.47705078	+10.10742188	-63.25927734	+1728
+1457971627.95520000	+9.90087891	-6.93017578	-4.63623047	+47.37304688	-3.20800781	-64.33593750	+2236	+8.97802734	-5.29541016	-4.96142578	+27.53173828	-12.78808594	-15.42480469	+1872	+7.74316406	-9.60644531	-4.39453125	+26.03759766	+9.62402344	-63.76464844	+1736
+1457971627.95930000	+9.99316406	-6.89062500	-4.71533203	+46.69189453	-3.31787109	-65.01708984	+2252	+9.03076172	-5.20751953	-5.07128906	+28.30078125	-12.70019531	-15.88623047	+1884	+7.81347656	-9.53173828	-4.48681641	+25.70800781	+9.14062500	-64.13818359	+1752
+1457971627.96350000	+10.08984375	-6.85107422	-4.76367188	+45.96679688	-3.47167969	-65.93994141	+2256	+9.09667969	-5.11962891	-5.15039063	+29.11376953	-12.78808594	-16.56738281	+1888	+7.88378906	-9.46142578	-4.56152344	+25.33447266	+8.59130859	-64.59960938	+1764
+1457971627.96770000	+10.18212891	-6.80273438	-4.81640625	+45.21972656	-3.71337891	-66.68701172	+2268	+9.15820313	-5.02734375	-5.24267578	+29.83886719	-12.81005859	-17.07275391	+1896	+7.94091797	-9.39111328	-4.64062500	+24.87304688	+8.08593750	-65.01708984	+1776
+1457971627.97180010	+10.27441406	-6.75439453	-4.88671875	+44.45068359	-3.93310547	-67.32421875	+2280	+9.21972656	-4.93066406	-5.34375000	+30.60791016	-12.76611328	-17.53417969	+1908	+8.00683594	-9.31201172	-4.72851563	+24.56542969	+7.53662109	-65.30273438	+1792
+1457971627.98020010	+10.47216797	-6.65332031	-4.95263672	+42.95654297	-4.59228516	-68.95019531	+2292	+9.36035156	-4.73291016	-5.49316406	+32.10205078	-12.98583984	-18.72070313	+1924	+8.13427734	-9.15820313	-4.87353516	+23.73046875	+6.39404297	-66.09375000	+1820
+1457971627.98429990	+10.57324219	-6.60058594	-5.00537109	+42.18750000	-4.92187500	-69.56542969	+2300	+9.43505859	-4.63183594	-5.57666016	+32.84912109	-13.00781250	-19.22607422	+1940	+8.20458984	-9.07031250	-4.95703125	+23.44482422	+5.82275391	-66.33544922	+1844
+1457971627.98850010	+10.67431641	-6.55224609	-5.02294922	+41.39648438	-5.31738281	-70.37841797	+2308	+9.50976563	-4.53076172	-5.62939453	+33.59619141	-13.20556641	-19.92919922	+1948	+8.27490234	-8.99121094	-5.02294922	+23.09326172	+5.18554688	-66.73095703	+1860
+1457971627.99270010	+10.77539063	-6.48193359	-5.04931641	+40.67138672	-5.80078125	-70.94970703	+2316	+9.58886719	-4.42089844	-5.69970703	+34.27734375	-13.35937500	-20.43457031	+1960	+8.34082031	-8.90771484	-5.08447266	+22.67578125	+4.54833984	-67.10449219	+1876
+1457971628.00099990	+10.97314453	-6.37207031	-5.09765625	+39.11132813	-6.67968750	-72.09228516	+2332	+9.75585938	-4.20556641	-5.81396484	+35.66162109	-13.68896484	-21.62109375	+1984	+8.48583984	-8.72753906	-5.22070313	+22.06054688	+3.25195313	-67.65380859	+1924
+1457971628.00510000	+11.06982422	-6.29736328	-5.11083984	+38.38623047	-7.22900391	-72.55371094	+2344	+9.83935547	-4.09130859	-5.87109375	+36.27685547	-13.90869141	-22.10449219	+1996	+8.55175781	-8.63964844	-5.27783203	+21.68701172	+2.57080078	-67.96142578	+1944
+1457971628.00930000	+11.16650391	-6.24023438	-5.13281250	+37.59521484	-7.75634766	-72.94921875	+2352	+9.92285156	-3.98583984	-5.92822266	+36.84814453	-14.08447266	-22.63183594	+2008	+8.63085938	-8.53857422	-5.34814453	+21.44531250	+1.88964844	-68.13720703	+1972
+1457971628.01350000	+11.26757813	-6.18310547	-5.13281250	+36.82617188	-8.32763672	-73.47656250	+2364	+10.01074219	-3.87597656	-5.95898438	+37.41943359	-14.37011719	-23.31298828	+2016	+8.71435547	-8.44628906	-5.39208984	+21.15966797	+1.09863281	-68.46679688	+1996
+1457971628.01760010	+11.36425781	-6.10400391	-5.13281250	+36.12304688	-8.98681641	-73.82812500	+2380	+10.10302734	-3.76171875	-6.00292969	+37.92480469	-14.65576172	-23.84033203	+2024	+8.79345703	-8.34960938	-5.43603516	+20.85205078	+0.32958984	-68.77441406	+2016
+1457971628.02180000	+11.46093750	-6.04687500	-5.14160156	+35.35400391	-9.60205078	-74.11376953	+2388	+10.19531250	-3.65625000	-6.04687500	+38.40820313	-14.89746094	-24.38964844	+2032	+8.87695313	-8.24414063	-5.48876953	+20.63232422	-0.43945313	-68.95019531	+2044
+1457971628.02600000	+11.56201172	-5.98095703	-5.13720703	+34.60693359	-10.21728516	-74.48730469	+2404	+10.28759766	-3.54638672	-6.07324219	+38.86962891	-15.24902344	-25.07080078	+2040	+8.96923828	-8.14746094	-5.52392578	+20.39062500	-1.29638672	-69.25781250	+2064
+1457971628.03010010	+11.65429688	-5.90185547	-5.12841797	+33.92578125	-10.92041016	-74.72900391	+2420	+10.37988281	-3.42773438	-6.10400391	+39.30908203	-15.57861328	-25.53222656	+2048	+9.05712891	-8.04638672	-5.55468750	+20.10498047	-2.15332031	-69.52148438	+2084
+1457971628.03430010	+11.74658203	-5.83593750	-5.12841797	+33.17871094	-11.60156250	-74.94873047	+2432	+10.47216797	-3.32666016	-6.13916016	+39.66064453	-15.88623047	-26.05957031	+2052	+9.14941406	-7.93652344	-5.59863281	+19.90722656	-3.01025391	-69.65332031	+2104
+1457971628.03850010	+11.84326172	-5.77441406	-5.11083984	+32.43164063	-12.30468750	-75.23437500	+2448	+10.56445313	-3.21679688	-6.15673828	+40.01220703	-16.25976563	-26.67480469	+2060	+9.24609375	-7.83105469	-5.62060547	+19.68750000	-3.95507813	-69.89501953	+2120
+1457971628.04259990	+11.93554688	-5.69091797	-5.09326172	+31.79443359	-13.09570313	-75.43212891	+2464	+10.66113281	-3.09814453	-6.17431641	+40.36376953	-16.65527344	-27.15820313	+2064	+9.33837891	-7.72558594	-5.64257813	+19.42382813	-4.87792969	-70.11474609	+2132
+1457971628.04679990	+12.02783203	-5.62500000	-5.08007813	+31.06933594	-13.86474609	-75.60791016	+2476	+10.75781250	-3.00146484	-6.19189453	+40.62744141	-17.05078125	-27.70751953	+2068	+9.43066406	-7.61132813	-5.67333984	+19.24804688	-5.80078125	-70.20263672	+2148
+1457971628.05100010	+12.12451172	-5.55908203	-5.05371094	+30.36621094	-14.65576172	-75.78369141	+2492	+10.85449219	-2.90039063	-6.19628906	+40.86914063	-17.46826172	-28.34472656	+2072	+9.53613281	-7.50585938	-5.68652344	+19.05029297	-6.81152344	-70.40039063	+2156
+1457971628.05929990	+12.30908203	-5.40527344	-4.99218750	+29.11376953	-16.39160156	-76.09130859	+2520	+11.05224609	-2.68066406	-6.20507813	+41.37451172	-18.43505859	-29.35546875	+2084	+9.72509766	-7.28173828	-5.71728516	+18.61083984	-8.76708984	-70.64208984	+2168
+1457971628.06349990	+12.39697266	-5.33056641	-4.95703125	+28.45458984	-17.24853516	-76.24511719	+2536	+11.14892578	-2.57080078	-6.19189453	+41.59423828	-18.94042969	-29.94873047	+2088	+9.82617188	-7.17187500	-5.71728516	+18.43505859	-9.77783203	-70.77392578	+2172
+1457971628.06760000	+12.48486328	-5.24267578	-4.91308594	+27.90527344	-18.19335938	-76.33300781	+2552	+11.25000000	-2.45214844	-6.17871094	+41.90185547	-19.53369141	-30.45410156	+2100	+9.91845703	-7.05761719	-5.72167969	+18.19335938	-10.76660156	-70.86181641	+2172
+1457971628.07180000	+12.57275391	-5.17236328	-4.87353516	+27.26806641	-19.11621094	-76.37695313	+2564	+11.35107422	-2.35107422	-6.16552734	+42.07763672	-20.08300781	-31.00341797	+2104	+10.01513672	-6.94335938	-5.73486328	+17.99560547	-11.75537109	-70.86181641	+2176
+1457971628.07590010	+12.66064453	-5.09326172	-4.82080078	+26.65283203	-20.06103516	-76.44287109	+2580	+11.44775391	-2.24121094	-6.13476563	+42.27539063	-20.65429688	-31.59667969	+2112	+10.11621094	-6.82910156	-5.73486328	+17.79785156	-12.81005859	-70.90576172	+2176
+1457971628.08010010	+12.74414063	-5.00537109	-4.75927734	+26.16943359	-21.11572266	-76.50878906	+2596	+11.55322266	-2.11816406	-6.09960938	+42.58300781	-21.37939453	-32.14599609	+2124	+10.19970703	-6.71484375	-5.72607422	+17.57812500	-13.84277344	-70.97167969	+2180
+1457971628.08430000	+12.82763672	-4.92187500	-4.70214844	+25.59814453	-22.12646484	-76.50878906	+2616	+11.65869141	-2.01269531	-6.05566406	+42.80273438	-22.06054688	-32.76123047	+2136	+10.29199219	-6.59619141	-5.73046875	+17.38037109	-14.83154297	-70.92773438	+2180
+1457971628.08839990	+12.90673828	-4.84277344	-4.63183594	+25.04882813	-23.18115234	-76.55273438	+2632	+11.75537109	-1.90283203	-6.00292969	+43.06640625	-22.76367188	-33.39843750	+2148	+10.38867188	-6.48193359	-5.71728516	+17.20458984	-15.88623047	-70.97167969	+2184
+1457971628.09260010	+12.99023438	-4.74609375	-4.55712891	+24.58740234	-24.30175781	-76.53076172	+2656	+11.86523438	-1.77539063	-5.94580078	+43.41796875	-23.55468750	-33.99169922	+2168	+10.47656250	-6.36767578	-5.70410156	+16.98486328	-16.91894531	-70.99365234	+2188
+1457971628.09680010	+13.06494141	-4.66699219	-4.48242188	+24.06005859	-25.37841797	-76.48681641	+2676	+11.96630859	-1.66552734	-5.88427734	+43.70361328	-24.32373047	-34.62890625	+2180	+10.56445313	-6.25341797	-5.69970703	+16.76513672	-17.90771484	-70.92773438	+2196
+1457971628.10089990	+13.13964844	-4.58349609	-4.39892578	+23.53271484	-26.47705078	-76.42089844	+2700	+12.06738281	-1.54687500	-5.81396484	+44.03320313	-25.09277344	-35.28808594	+2200	+10.65673828	-6.13916016	-5.68212891	+16.58935547	-18.96240234	-70.92773438	+2204
+1457971628.10509990	+13.20996094	-4.48681641	-4.30664063	+23.07128906	-27.64160156	-76.33300781	+2728	+12.16845703	-1.41943359	-5.73486328	+44.45068359	-25.94970703	-35.90332031	+2224	+10.74023438	-6.02490234	-5.66015625	+16.39160156	-19.99511719	-70.90576172	+2216
+1457971628.11340000	+13.34619141	-4.31982422	-4.12207031	+21.99462891	-29.97070313	-76.04736328	+2780	+12.36621094	-1.19531250	-5.55908203	+45.17578125	-27.57568359	-37.30957031	+2264	+10.91601563	-5.79638672	-5.61621094	+16.01806641	-22.10449219	-70.79589844	+2248
+1457971628.11760000	+13.40771484	-4.22753906	-4.01660156	+21.51123047	-31.20117188	-75.87158203	+2812	+12.46728516	-1.06787109	-5.46679688	+45.63720703	-28.47656250	-37.96875000	+2292	+10.99951172	-5.68652344	-5.58544922	+15.82031250	-23.20312500	-70.77392578	+2264
+1457971628.12179990	+13.47363281	-4.14843750	-3.91992188	+20.96191406	-32.38769531	-75.65185547	+2844	+12.56396484	-0.96240234	-5.36572266	+46.03271484	-29.31152344	-38.71582031	+2312	+11.08300781	-5.57666016	-5.55908203	+15.60058594	-24.23583984	-70.68603516	+2280
+1457971628.12590000	+13.53515625	-4.06494141	-3.81005859	+20.43457031	-33.59619141	-75.43212891	+2876	+12.65625000	-0.84814453	-5.26464844	+46.47216797	-30.14648438	-39.46289063	+2336	+11.17529297	-5.46679688	-5.51953125	+15.42480469	-25.35644531	-70.66406250	+2304
+1457971628.13010000	+13.58789063	-3.97705078	-3.70898438	+19.88525391	-34.76074219	-75.10253906	+2908	+12.74414063	-0.72509766	-5.16357422	+46.97753906	-31.00341797	-40.10009766	+2364	+11.25878906	-5.35693359	-5.47998047	+15.20507813	-26.45507813	-70.57617188	+2324
+1457971628.13430000	+13.64062500	-3.90673828	-3.60791016	+19.20410156	-35.90332031	-74.70703125	+2940	+12.83642578	-0.62841797	-5.05810547	+47.35107422	-31.79443359	-40.80322266	+2384	+11.34228516	-5.25146484	-5.44921875	+14.96337891	-27.50976563	-70.42236328	+2348
+1457971628.13840010	+13.69335938	-3.83642578	-3.50244141	+18.56689453	-37.04589844	-74.33349609	+2972	+12.91552734	-0.52294922	-4.95263672	+47.76855469	-32.58544922	-41.50634766	+2404	+11.43017578	-5.14599609	-5.40087891	+14.74365234	-28.63037109	-70.33447266	+2372
+1457971628.14260010	+13.74169922	-3.76171875	-3.39697266	+17.92968750	-38.18847656	-73.89404297	+3004	+12.99902344	-0.41308594	-4.84716797	+48.22998047	-33.37646484	-42.14355469	+2428	+11.50927734	-5.03613281	-5.35253906	+14.50195313	-29.72900391	-70.20263672	+2396
+1457971628.14680000	+13.78564453	-3.69580078	-3.29589844	+17.20458984	-39.30908203	-73.38867188	+3032	+13.07812500	-0.32519531	-4.74169922	+48.58154297	-34.16748047	-42.84667969	+2448	+11.58837891	-4.93505859	-5.31298828	+14.21630859	-30.78369141	-70.00488281	+2416
+1457971628.15089990	+13.82958984	-3.63427734	-3.19482422	+16.47949219	-40.40771484	-72.88330078	+3064	+13.15722656	-0.24169922	-4.63623047	+48.91113281	-34.91455078	-43.52783203	+2464	+11.67187500	-4.83398438	-5.25585938	+13.95263672	-31.94824219	-69.87304688	+2436
+1457971628.15510010	+13.86914063	-3.56396484	-3.09375000	+15.73242188	-41.46240234	-72.26806641	+3092	+13.22753906	-0.14062500	-4.53515625	+49.30664063	-35.66162109	-44.09912109	+2480	+11.75097656	-4.73291016	-5.19873047	+13.64501953	-33.04687500	-69.65332031	+2456
+1457971628.16339990	+13.94824219	-3.45410156	-2.90917969	+14.06250000	-43.41796875	-70.94970703	+3140	+13.36816406	+0.00439453	-4.33300781	+49.85595703	-37.06787109	-45.32958984	+2508	+11.90917969	-4.53955078	-5.09765625	+12.96386719	-35.17822266	-69.16992188	+2492
+1457971628.16759990	+13.97900391	-3.39257813	-2.82128906	+13.24951172	-44.36279297	-70.22460938	+3168	+13.42968750	+0.09228516	-4.23632813	+50.18554688	-37.77099609	-45.85693359	+2520	+11.97949219	-4.44287109	-5.04492188	+12.61230469	-36.21093750	-68.84033203	+2504
+1457971628.17170000	+14.01416016	-3.34863281	-2.73339844	+12.34863281	-45.28564453	-69.45556641	+3188	+13.49560547	+0.15380859	-4.13525391	+50.40527344	-38.47412109	-46.40625000	+2532	+12.04980469	-4.35058594	-4.99218750	+12.19482422	-37.22167969	-68.51074219	+2516
+1457971628.17590000	+14.04492188	-3.30468750	-2.64550781	+11.42578125	-46.12060547	-68.66455078	+3208	+13.55273438	+0.21972656	-4.04296875	+50.60302734	-39.11132813	-46.91162109	+2544	+12.12451172	-4.25830078	-4.93505859	+11.84326172	-38.23242188	-68.18115234	+2528
+1457971628.18010000	+14.07128906	-3.25195313	-2.55761719	+10.54687500	-47.02148438	-67.87353516	+3228	+13.60986328	+0.29003906	-3.94189453	+50.88867188	-39.83642578	-47.43896484	+2560	+12.18603516	-4.17041016	-4.87353516	+11.42578125	-39.24316406	-67.82958984	+2536
+1457971628.18420000	+14.09765625	-3.20800781	-2.47412109	+9.64599609	-47.87841797	-67.06054688	+3248	+13.67138672	+0.34277344	-3.84082031	+51.10839844	-40.53955078	-48.01025391	+2572	+12.25195313	-4.08691406	-4.82080078	+11.00830078	-40.16601563	-67.50000000	+2544
+1457971628.18840000	+14.11962891	-3.16406250	-2.39062500	+8.74511719	-48.66943359	-66.24755859	+3268	+13.72412109	+0.39990234	-3.74414063	+51.32812500	-41.17675781	-48.55957031	+2588	+12.31787109	-4.00341797	-4.75927734	+10.61279297	-41.11083984	-67.17041016	+2552
+1457971628.19260000	+14.14599609	-3.11572266	-2.30273438	+7.88818359	-49.50439453	-65.41259766	+3288	+13.77685547	+0.46142578	-3.64306641	+51.59179688	-41.87988281	-49.08691406	+2604	+12.37939453	-3.91552734	-4.70214844	+10.21728516	-42.07763672	-66.79687500	+2560
+1457971628.19670010	+14.16796875	-3.07617188	-2.21923828	+6.98730469	-50.27343750	-64.57763672	+3308	+13.82958984	+0.51855469	-3.54199219	+51.87744141	-42.56103516	-49.65820313	+2624	+12.44091797	-3.84521484	-4.64501953	+9.77783203	-42.95654297	-66.44531250	+2564
+1457971628.20090010	+14.18994141	-3.03662109	-2.14453125	+6.10839844	-50.97656250	-63.76464844	+3324	+13.87792969	+0.57568359	-3.44091797	+52.14111328	-43.22021484	-50.20751953	+2644	+12.49804688	-3.76611328	-4.58789063	+9.40429688	-43.79150391	-66.11572266	+2572
+1457971628.20510010	+14.20751953	-2.98828125	-2.05664063	+5.29541016	-51.74560547	-62.95166016	+3348	+13.92626953	+0.63720703	-3.33544922	+52.51464844	-43.94531250	-50.82275391	+2664	+12.55517578	-3.68701172	-4.52636719	+9.03076172	-44.64843750	-65.78613281	+2576
+1457971628.20919990	+14.22509766	-2.94873047	-1.97314453	+4.46044922	-52.51464844	-62.16064453	+3368	+13.97460938	+0.69433594	-3.22119141	+52.86621094	-44.64843750	-51.50390625	+2688	+12.60791016	-3.62109375	-4.47363281	+8.65722656	-45.46142578	-65.47851563	+2584
+1457971628.21339990	+14.24267578	-2.90917969	-1.88964844	+3.64746094	-53.21777344	-61.39160156	+3392	+14.01855469	+0.74707031	-3.11572266	+53.23974609	-45.32958984	-52.14111328	+2712	+12.66064453	-3.54638672	-4.41210938	+8.34960938	-46.27441406	-65.19287109	+2588
+1457971628.22170000	+14.27783203	-2.82568359	-1.70947266	+2.17529297	-54.75585938	-59.89746094	+3440	+14.10644531	+0.86572266	-2.88720703	+54.20654297	-46.77978516	-53.63525391	+2764	+12.76171875	-3.41455078	-4.28906250	+7.71240234	-47.87841797	-64.73144531	+2600
+1457971628.22589990	+14.29541016	-2.78613281	-1.63037109	+1.47216797	-55.43701172	-59.21630859	+3468	+14.15039063	+0.92285156	-2.77734375	+54.68994141	-47.46093750	-54.36035156	+2788	+12.81445313	-3.35302734	-4.23193359	+7.44873047	-48.62548828	-64.55566406	+2608
+1457971628.23000000	+14.31298828	-2.73779297	-1.54687500	+0.83496094	-56.14013672	-58.51318359	+3492	+14.18994141	+0.98437500	-2.66308594	+55.23925781	-48.16406250	-55.12939453	+2816	+12.86279297	-3.28710938	-4.17480469	+7.20703125	-49.32861328	-64.29199219	+2616
+1457971628.23420000	+14.32617188	-2.69824219	-1.46337891	+0.15380859	-56.82128906	-57.81005859	+3516	+14.22949219	+1.03710938	-2.54882813	+55.81054688	-48.86718750	-55.92041016	+2840	+12.91113281	-3.22998047	-4.12207031	+6.89941406	-50.00976563	-64.07226563	+2624
+1457971628.23840000	+14.34375000	-2.66308594	-1.38867188	-0.46142578	-57.41455078	-57.19482422	+3540	+14.26464844	+1.09423828	-2.44335938	+56.31591797	-49.50439453	-56.64550781	+2864	+12.95507813	-3.17285156	-4.06494141	+6.67968750	-50.66894531	-63.89648438	+2628
+1457971628.24250010	+14.35693359	-2.61914063	-1.30957031	-1.05468750	-58.09570313	-56.53564453	+3564	+14.29541016	+1.15576172	-2.33789063	+56.93115234	-50.16357422	-57.43652344	+2888	+12.99902344	-3.11132813	-4.00781250	+6.48193359	-51.32812500	-63.67675781	+2636
+1457971628.24670000	+14.37011719	-2.58398438	-1.23486328	-1.62597656	-58.73291016	-55.92041016	+3592	+14.33056641	+1.19970703	-2.23242188	+57.45849609	-50.84472656	-58.22753906	+2912	+13.03857422	-3.05859375	-3.95507813	+6.24023438	-51.94335938	-63.50097656	+2644
+1457971628.25090000	+14.38330078	-2.54882813	-1.16455078	-2.15332031	-59.28222656	-55.37109375	+3612	+14.36132813	+1.24365234	-2.14013672	+57.89794922	-51.43798828	-58.90869141	+2928	+13.07812500	-3.01025391	-3.90234375	+6.02050781	-52.55859375	-63.34716797	+2652
+1457971628.25500010	+14.39648438	-2.50927734	-1.09423828	-2.63671875	-59.87548828	-54.79980469	+3636	+14.39208984	+1.29638672	-2.04785156	+58.42529297	-52.05322266	-59.56787109	+2948	+13.12207031	-2.94873047	-3.85400391	+5.77880859	-53.10791016	-63.06152344	+2660
+1457971628.25920010	+14.40966797	-2.47851563	-1.02392578	-3.12011719	-60.44677734	-54.29443359	+3656	+14.41845703	+1.33154297	-1.95556641	+58.88671875	-52.66845703	-60.24902344	+2968	+13.15722656	-2.90478516	-3.80566406	+5.49316406	-53.61328125	-62.81982422	+2664
+1457971628.26340010	+14.42285156	-2.44775391	-0.97119141	-3.53759766	-60.88623047	-53.85498047	+3676	+14.44482422	+1.37109375	-1.88525391	+59.19433594	-53.19580078	-60.75439453	+2980	+13.19238281	-2.86523438	-3.76171875	+5.25146484	-54.11865234	-62.62207031	+2668
+1457971628.26749990	+14.43603516	-2.41259766	-0.91845703	-3.86718750	-61.34765625	-53.39355469	+3692	+14.46679688	+1.41503906	-1.81494141	+59.58984375	-53.74511719	-61.23779297	+2992	+13.22753906	-2.81250000	-3.72216797	+4.98779297	-54.53613281	-62.27050781	+2672
+1457971628.27169990	+14.44482422	-2.38623047	-0.86572266	-4.24072266	-61.83105469	-52.97607422	+3712	+14.48876953	+1.43701172	-1.74462891	+59.83154297	-54.29443359	-61.72119141	+3004	+13.25830078	-2.76855469	-3.68261719	+4.68017578	-54.93164063	-61.96289063	+2676
+1457971628.28000000	+14.46240234	-2.33349609	-0.78662109	-4.72412109	-62.64404297	-52.36083984	+3740	+14.52832031	+1.48095703	-1.64355469	+60.07324219	-55.32714844	-62.27050781	+3020	+13.31542969	-2.67626953	-3.61230469	+4.10888672	-55.70068359	-61.30371094	+2684
+1457971628.28420000	+14.47119141	-2.31152344	-0.73828125	-4.89990234	-63.10546875	-52.16308594	+3752	+14.54150391	+1.48974609	-1.59521484	+60.13916016	-55.85449219	-62.53417969	+3028	+13.33740234	-2.64550781	-3.57275391	+3.80126953	-56.05224609	-60.99609375	+2684
+1457971628.28839990	+14.47558594	-2.29394531	-0.71191406	-4.98779297	-63.41308594	-52.05322266	+3760	+14.55908203	+1.49853516	-1.56005859	+60.05126953	-56.38183594	-62.64404297	+3032	+13.36376953	-2.61035156	-3.54199219	+3.47167969	-56.35986328	-60.68847656	+2684
+1457971628.29250000	+14.48876953	-2.26757813	-0.68115234	-4.92187500	-63.85253906	-51.98730469	+3772	+14.57666016	+1.51611328	-1.52050781	+60.07324219	-56.93115234	-62.73193359	+3040	+13.38574219	-2.57080078	-3.51562500	+3.18603516	-56.66748047	-60.31494141	+2688
+1457971628.29670000	+14.49755859	-2.25000000	-0.64599609	-4.83398438	-64.29199219	-52.00927734	+3784	+14.58984375	+1.52050781	-1.48535156	+60.00732422	-57.48046875	-62.81982422	+3048	+13.41210938	-2.54003906	-3.48486328	+2.87841797	-56.95312500	-59.98535156	+2688
+1457971628.30090000	+14.50195313	-2.22802734	-0.62841797	-4.63623047	-64.59960938	-52.16308594	+3792	+14.59863281	+1.52050781	-1.45898438	+59.80957031	-58.00781250	-62.75390625	+3052	+13.42968750	-2.50927734	-3.46289063	+2.65869141	-57.17285156	-59.69970703	+2688
+1457971628.30500010	+14.50634766	-2.20166016	-0.60205078	-4.30664063	-65.10498047	-52.36083984	+3804	+14.61181641	+1.52929688	-1.42822266	+59.80957031	-58.62304688	-62.79785156	+3056	+13.45166016	-2.47412109	-3.43652344	+2.46093750	-57.45849609	-59.43603516	+2692
+1457971628.30920000	+14.51074219	-2.18408203	-0.56689453	-3.93310547	-65.58837891	-52.62451172	+3816	+14.62500000	+1.52929688	-1.39306641	+59.67773438	-59.26025391	-62.79785156	+3064	+13.46923828	-2.44775391	-3.40576172	+2.24121094	-57.74414063	-59.21630859	+2692
+1457971628.31329990	+14.51513672	-2.16650391	-0.54931641	-3.47167969	-65.98388672	-53.02001953	+3820	+14.63378906	+1.52490234	-1.36669922	+59.45800781	-59.89746094	-62.68798828	+3072	+13.48242188	-2.41699219	-3.38378906	+2.06542969	-57.96386719	-58.99658203	+2692
+1457971628.32170010	+14.52392578	-2.11816406	-0.48779297	-2.13134766	-67.06054688	-54.09667969	+3840	+14.65576172	+1.53369141	-1.29638672	+59.37011719	-61.36962891	-62.70996094	+3088	+13.52197266	-2.36865234	-3.33105469	+1.80175781	-58.55712891	-58.71093750	+2696
+1457971628.32579990	+14.52832031	-2.09619141	-0.46582031	-1.29638672	-67.54394531	-54.79980469	+3848	+14.66455078	+1.53808594	-1.26123047	+59.28222656	-62.13867188	-62.62207031	+3096	+13.53515625	-2.34667969	-3.30908203	+1.73583984	-58.79882813	-58.62304688	+2696
+1457971628.32999990	+14.53271484	-2.06982422	-0.43505859	-0.35156250	-68.09326172	-55.59082031	+3860	+14.67333984	+1.54248047	-1.21728516	+59.32617188	-62.95166016	-62.70996094	+3108	+13.55712891	-2.32031250	-3.28710938	+1.69189453	-59.08447266	-58.57910156	+2696
+1457971628.33419990	+14.53710938	-2.04345703	-0.40429688	+0.68115234	-68.64257813	-56.46972656	+3868	+14.68212891	+1.54687500	-1.17333984	+59.34814453	-63.80859375	-62.70996094	+3116	+13.57470703	-2.30273438	-3.26513672	+1.66992188	-59.34814453	-58.55712891	+2700
+1457971628.33830000	+14.53710938	-2.01708984	-0.37792969	+1.82373047	-69.14794922	-57.45849609	+3876	+14.69091797	+1.55566406	-1.12939453	+59.28222656	-64.68750000	-62.66601563	+3124	+13.59228516	-2.27636719	-3.24316406	+1.71386719	-59.56787109	-58.60107422	+2700
+1457971628.34250000	+14.53710938	-1.99072266	-0.34716797	+2.94433594	-69.65332031	-58.40332031	+3880	+14.69970703	+1.56005859	-1.07666016	+59.43603516	-65.65429688	-62.79785156	+3136	+13.60546875	-2.25878906	-3.22119141	+1.75781250	-59.83154297	-58.66699219	+2704
+1457971628.34670000	+14.54150391	-1.96435547	-0.31640625	+4.24072266	-70.20263672	-59.54589844	+3888	+14.70410156	+1.56884766	-1.02392578	+59.54589844	-66.62109375	-62.90771484	+3148	+13.62304688	-2.24121094	-3.19921875	+1.80175781	-60.09521484	-58.77685547	+2704
+1457971628.35080000	+14.54150391	-1.93798828	-0.28564453	+5.69091797	-70.72998047	-60.84228516	+3896	+14.71289063	+1.57324219	-0.97558594	+59.54589844	-67.60986328	-62.88574219	+3156	+13.63623047	-2.22363281	-3.17724609	+1.84570313	-60.33691406	-58.86474609	+2708
+1457971628.35500000	+14.54589844	-1.90722656	-0.25048828	+7.40478516	-71.27929688	-62.35839844	+3900	+14.72167969	+1.58203125	-0.92724609	+59.61181641	-68.62060547	-62.92968750	+3164	+13.65380859	-2.20605469	-3.15966797	+1.88964844	-60.55664063	-58.95263672	+2708
+1457971628.35920000	+14.55468750	-1.88085938	-0.22412109	+9.11865234	-71.76269531	-63.89648438	+3904	+14.72607422	+1.58642578	-0.87451172	+59.67773438	-69.65332031	-62.97363281	+3168	+13.67138672	-2.19287109	-3.14208984	+1.97753906	-60.77636719	-59.08447266	+2708
+1457971628.36330010	+14.55908203	-1.85449219	-0.19775391	+10.94238281	-72.22412109	-65.54443359	+3908	+14.73046875	+1.59082031	-0.83056641	+59.61181641	-70.66406250	-62.88574219	+3176	+13.68896484	-2.17968750	-3.12451172	+2.06542969	-60.99609375	-59.23828125	+2708
+1457971628.36750010	+14.56347656	-1.82812500	-0.17138672	+12.83203125	-72.61962891	-67.28027344	+3908	+14.73486328	+1.59521484	-0.78222656	+59.63378906	-71.71875000	-62.86376953	+3180	+13.70214844	-2.16210938	-3.11132813	+2.15332031	-61.14990234	-59.34814453	+2712
+1457971628.37579990	+14.56787109	-1.78857422	-0.12744141	+16.69921875	-73.32275391	-70.90576172	+3904	+14.73925781	+1.59521484	-0.69433594	+59.43603516	-73.76220703	-62.68798828	+3184	+13.72412109	-2.13574219	-3.08496094	+2.21923828	-61.43554688	-59.54589844	+2712
+1457971628.38000010	+14.56787109	-1.77099609	-0.10986328	+18.74267578	-73.60839844	-72.81738281	+3904	+14.73925781	+1.59082031	-0.65917969	+59.17236328	-74.77294922	-62.46826172	+3188	+13.73291016	-2.12255859	-3.07617188	+2.26318359	-61.56738281	-59.63378906	+2712
+1457971628.38420010	+14.57226563	-1.75781250	-0.09228516	+20.85205078	-73.87207031	-74.83886719	+3900	+14.73925781	+1.58203125	-0.61962891	+58.95263672	-75.73974609	-62.29248047	+3188	+13.74169922	-2.11376953	-3.06298828	+2.28515625	-61.67724609	-59.72167969	+2708
+1457971628.38829990	+14.57666016	-1.74023438	-0.07910156	+22.98339844	-74.09179688	-76.88232422	+3892	+14.74365234	+1.56884766	-0.59326172	+58.53515625	-76.66259766	-61.96289063	+3188	+13.75048828	-2.10498047	-3.05419922	+2.26318359	-61.80908203	-59.76562500	+2708
+1457971628.39249990	+14.58105469	-1.73144531	-0.07031250	+25.02685547	-74.24560547	-78.83789063	+3884	+14.73925781	+1.55566406	-0.57568359	+57.83203125	-77.51953125	-61.36962891	+3188	+13.75927734	-2.09179688	-3.04980469	+2.24121094	-61.87500000	-59.76562500	+2708
+1457971628.39660000	+14.58105469	-1.72265625	-0.06591797	+27.04833984	-74.35546875	-80.81542969	+3876	+14.73925781	+1.54687500	-0.55371094	+57.17285156	-78.35449219	-60.82031250	+3188	+13.76367188	-2.08300781	-3.04101563	+2.17529297	-61.96289063	-59.76562500	+2708
+1457971628.40080000	+14.58105469	-1.71386719	-0.06152344	+29.04785156	-74.44335938	-82.74902344	+3868	+14.73486328	+1.53369141	-0.54052734	+56.46972656	-79.14550781	-60.22705078	+3188	+13.76367188	-2.07861328	-3.03662109	+2.10937500	-62.00683594	-59.74365234	+2704
+1457971628.40500000	+14.58105469	-1.70947266	-0.06152344	+30.95947266	-74.46533203	-84.61669922	+3860	+14.73046875	+1.51611328	-0.53173828	+55.34912109	-79.84863281	-59.26025391	+3188	+13.76806641	-2.06982422	-3.03662109	+2.04345703	-62.02880859	-59.69970703	+2704
+1457971628.40910010	+14.58105469	-1.70507813	-0.06152344	+32.80517578	-74.50927734	-86.46240234	+3852	+14.72607422	+1.49414063	-0.52294922	+54.22851563	-80.55175781	-58.33740234	+3188	+13.76806641	-2.06103516	-3.03222656	+1.93359375	-62.07275391	-59.63378906	+2704
+1457971628.41330000	+14.58105469	-1.70507813	-0.06152344	+34.62890625	-74.53125000	-88.28613281	+3844	+14.72607422	+1.47656250	-0.51416016	+53.21777344	-81.21093750	-57.52441406	+3188	+13.76367188	-2.05224609	-3.03222656	+1.82373047	-62.09472656	-59.54589844	+2700
+1457971628.42160010	+14.57666016	-1.70507813	-0.06591797	+38.05664063	-74.50927734	-91.71386719	+3832	+14.71728516	+1.43701172	-0.51855469	+49.65820313	-82.26562500	-54.36035156	+3188	+13.76367188	-2.03906250	-3.03222656	+1.58203125	-62.16064453	-59.41406250	+2696
+1457971628.42580010	+14.57666016	-1.70068359	-0.07031250	+39.70458984	-74.50927734	-93.36181641	+3828	+14.71728516	+1.41943359	-0.51855469	+47.98828125	-82.79296875	-52.88818359	+3188	+13.76367188	-2.03466797	-3.02783203	+1.47216797	-62.20458984	-59.34814453	+2696
+1457971628.43000010	+14.57666016	-1.70068359	-0.07910156	+41.11083984	-74.42138672	-94.79003906	+3824	+14.71728516	+1.41064453	-0.52734375	+45.63720703	-83.21044922	-50.64697266	+3192	+13.76367188	-2.03027344	-3.02783203	+1.38427734	-62.22656250	-59.28222656	+2692
+1457971628.43409990	+14.57666016	-1.70068359	-0.08789063	+42.45117188	-74.35546875	-96.13037109	+3820	+14.71289063	+1.39746094	-0.53613281	+43.02246094	-83.60595703	-48.16406250	+3192	+13.76367188	-2.02587891	-3.02783203	+1.25244141	-62.24853516	-59.19433594	+2692
+1457971628.43829990	+14.57226563	-1.70068359	-0.08789063	+43.96728516	-74.33349609	-97.64648438	+3816	+14.70849609	+1.37988281	-0.53613281	+40.62744141	-84.04541016	-45.87890625	+3192	+13.75927734	-2.01708984	-3.03222656	+1.18652344	-62.22656250	-59.12841797	+2688
+1457971628.44250010	+14.56787109	-1.70068359	-0.08789063	+45.32958984	-74.28955078	-99.05273438	+3812	+14.70849609	+1.37988281	-0.53613281	+37.52929688	-84.39697266	-42.73681641	+3192	+13.75927734	-2.01269531	-3.02783203	+1.12060547	-62.24853516	-59.10644531	+2688
+1457971628.44660000	+14.56787109	-1.69628906	-0.08789063	+46.66992188	-74.24560547	-100.39306641	+3808	+14.70410156	+1.36669922	-0.54492188	+33.83789063	-84.72656250	-39.08935547	+3196	+13.75488281	-2.00830078	-3.02783203	+1.07666016	-62.27050781	-59.08447266	+2684
+1457971628.45079990	+14.56787109	-1.69189453	-0.08349609	+48.16406250	-74.22363281	-101.88720703	+3808	+14.70410156	+1.35351563	-0.54052734	+29.99267578	-85.10009766	-35.28808594	+3200	+13.75488281	-2.00390625	-3.02343750	+1.03271484	-62.31445313	-59.10644531	+2680
+1457971628.45499990	+14.57226563	-1.68750000	-0.07910156	+49.43847656	-74.17968750	-103.20556641	+3804	+14.70410156	+1.36230469	-0.53613281	+25.51025391	-85.38574219	-30.54199219	+3200	+13.75488281	-1.99951172	-3.02343750	+1.01074219	-62.35839844	-59.10644531	+2680
+1457971628.45910000	+14.57226563	-1.67871094	-0.07910156	+50.73486328	-74.09179688	-104.50195313	+3804	+14.70410156	+1.36230469	-0.53613281	+20.28076172	-85.64941406	-25.09277344	+3200	+13.75927734	-1.99511719	-3.01904297	+1.01074219	-62.38037109	-59.15039063	+2676
+1457971628.46330000	+14.57666016	-1.66992188	-0.06152344	+52.31689453	-74.06982422	-106.06201172	+3804	+14.70410156	+1.35791016	-0.52734375	+14.34814453	-85.93505859	-18.98437500	+3200	+13.76367188	-1.99072266	-3.01464844	+1.03271484	-62.42431641	-59.21630859	+2672
+1457971628.46740010	+14.57666016	-1.66113281	-0.05273438	+53.61328125	-73.98193359	-107.42431641	+3800	+14.70410156	+1.37548828	-0.51855469	+7.73437500	-86.15478516	-11.95312500	+3204	+13.76367188	-1.98632813	-3.01025391	+1.07666016	-62.44628906	-59.30419922	+2672
+1457971628.47160010	+14.57666016	-1.65234375	-0.03955078	+54.93164063	-73.89404297	-108.74267578	+3800	+14.70410156	+1.37988281	-0.50537109	+0.06591797	-86.33056641	-3.93310547	+3208	+13.76806641	-1.98193359	-3.00585938	+1.12060547	-62.49023438	-59.37011719	+2668
+1457971628.47580000	+14.58105469	-1.63916016	-0.02197266	+56.42578125	-73.82812500	-110.28076172	+3796	+14.69970703	+1.37988281	-0.49658203	-8.32763672	-86.44042969	+4.81201172	+3208	+13.76806641	-1.97753906	-2.99707031	+1.18652344	-62.51220703	-59.45800781	+2664
+1457971628.48410010	+14.58105469	-1.62158203	+0.01318359	+59.04052734	-73.60839844	-112.98339844	+3792	+14.69531250	+1.39746094	-0.45703125	-26.69677734	-86.50634766	+24.03808594	+3216	+13.77246094	-1.97314453	-2.98388672	+1.34033203	-62.62207031	-59.67773438	+2660
+1457971628.48830010	+14.58544922	-1.61279297	+0.03076172	+60.42480469	-73.47656250	-114.41162109	+3788	+14.69531250	+1.40625000	-0.44384766	-35.22216797	-86.39648438	+32.98095703	+3216	+13.77685547	-1.96875000	-2.97509766	+1.42822266	-62.68798828	-59.80957031	+2660
+1457971628.49239990	+14.58984375	-1.60400391	+0.04394531	+61.45751953	-73.32275391	-115.55419922	+3780	+14.69091797	+1.41064453	-0.42626953	-43.57177734	-86.22070313	+41.74804688	+3216	+13.78125000	-1.96435547	-2.96630859	+1.51611328	-62.75390625	-59.91943359	+2656
+1457971628.49659990	+14.59423828	-1.59521484	+0.05712891	+62.49023438	-73.14697266	-116.65283203	+3776	+14.69091797	+1.41943359	-0.40869141	-51.10839844	-86.00097656	+49.70214844	+3212	+13.78564453	-1.96435547	-2.95751953	+1.60400391	-62.81982422	-60.05126953	+2656
+1457971628.50079990	+14.59423828	-1.58203125	+0.07470703	+63.61083984	-72.99316406	-117.83935547	+3772	+14.68652344	+1.42822266	-0.39550781	-56.95312500	-85.71533203	+55.96435547	+3212	+13.78564453	-1.95996094	-2.94873047	+1.69189453	-62.86376953	-60.16113281	+2652
+1457971628.50490000	+14.59423828	-1.57763672	+0.08789063	+64.31396484	-72.79541016	-118.65234375	+3764	+14.68212891	+1.41943359	-0.38232422	-62.62207031	-85.42968750	+61.83105469	+3212	+13.78564453	-1.95556641	-2.93994141	+1.77978516	-62.92968750	-60.29296875	+2652
+1457971628.50910000	+14.58984375	-1.57763672	+0.09667969	+64.95117188	-72.59765625	-119.44335938	+3756	+14.67333984	+1.41943359	-0.36474609	-67.56591797	-85.12207031	+67.01660156	+3208	+13.78564453	-1.95117188	-2.93115234	+1.84570313	-62.99560547	-60.40283203	+2648
+1457971628.51329990	+14.58984375	-1.57324219	+0.10107422	+65.50048828	-72.44384766	-120.12451172	+3748	+14.66894531	+1.42382813	-0.36035156	-70.94970703	-84.79248047	+70.66406250	+3204	+13.78564453	-1.95117188	-2.92236328	+1.88964844	-63.06152344	-60.49072266	+2648
+1457971628.51740000	+14.58984375	-1.57324219	+0.10107422	+65.83007813	-72.24609375	-120.60791016	+3740	+14.66015625	+1.40625000	-0.36035156	-73.95996094	-84.46289063	+73.69628906	+3200	+13.78564453	-1.94677734	-2.91357422	+1.93359375	-63.12744141	-60.57861328	+2648
+1457971628.52160000	+14.58544922	-1.57324219	+0.10107422	+66.11572266	-72.07031250	-121.04736328	+3732	+14.65576172	+1.40185547	-0.35595703	-76.64062500	-84.17724609	+76.44287109	+3196	+13.78125000	-1.94238281	-2.90478516	+1.97753906	-63.19335938	-60.66650391	+2644
+1457971628.52580000	+14.58544922	-1.57324219	+0.09667969	+66.29150391	-71.91650391	-121.37695313	+3728	+14.64697266	+1.40185547	-0.35595703	-78.81591797	-83.91357422	+78.70605469	+3188	+13.77685547	-1.93798828	-2.90039063	+1.97753906	-63.25927734	-60.73242188	+2644
+1457971628.52990010	+14.58105469	-1.57763672	+0.08349609	+66.20361328	-71.76269531	-121.39892578	+3724	+14.64257813	+1.38427734	-0.36035156	-80.41992188	-83.67187500	+80.24414063	+3188	+13.77246094	-1.93798828	-2.89599609	+1.95556641	-63.32519531	-60.77636719	+2640
+1457971628.53410010	+14.57666016	-1.58203125	+0.07031250	+66.02783203	-71.60888672	-121.42089844	+3724	+14.63378906	+1.37548828	-0.36914063	-81.87011719	-83.43017578	+81.65039063	+3184	+13.76806641	-1.92919922	-2.89160156	+1.93359375	-63.36914063	-60.77636719	+2636
+1457971628.54239990	+14.56787109	-1.59082031	+0.05273438	+65.78613281	-71.41113281	-121.44287109	+3720	+14.61621094	+1.35351563	-0.39111328	-83.91357422	-83.07861328	+83.49609375	+3180	+13.75488281	-1.92041016	-2.89160156	+1.82373047	-63.45703125	-60.77636719	+2632
+1457971628.54660010	+14.56347656	-1.59960938	+0.03955078	+65.65429688	-71.32324219	-121.44287109	+3720	+14.60742188	+1.34472656	-0.40429688	-84.77050781	-82.92480469	+84.22119141	+3180	+13.74609375	-1.91601563	-2.88720703	+1.75781250	-63.50097656	-60.75439453	+2632
+1457971628.55069990	+14.55908203	-1.60839844	+0.02197266	+65.36865234	-71.23535156	-121.31103516	+3724	+14.59863281	+1.33593750	-0.41748047	-85.75927734	-82.79296875	+85.10009766	+3180	+13.73730469	-1.90722656	-2.89160156	+1.69189453	-63.52294922	-60.73242188	+2628
+1457971628.55489990	+14.55468750	-1.61279297	+0.00878906	+65.28076172	-71.19140625	-121.28906250	+3724	+14.59423828	+1.32714844	-0.42626953	-86.66015625	-82.66113281	+85.86914063	+3180	+13.72851563	-1.90283203	-2.89160156	+1.60400391	-63.56689453	-60.68847656	+2628
+1457971628.55909990	+14.55029297	-1.61718750	+0.00000000	+65.23681641	-71.12548828	-121.31103516	+3728	+14.58984375	+1.32714844	-0.43505859	-87.53906250	-82.55126953	+86.63818359	+3176	+13.72412109	-1.89843750	-2.89160156	+1.51611328	-63.63281250	-60.66650391	+2628
+1457971628.56320000	+14.54589844	-1.62158203	-0.01318359	+65.17089844	-71.05957031	-121.31103516	+3728	+14.58544922	+1.32275391	-0.44824219	-88.35205078	-82.46337891	+87.36328125	+3176	+13.71533203	-1.89404297	-2.89599609	+1.45019531	-63.65478516	-60.66650391	+2624
+1457971628.56740000	+14.54589844	-1.62158203	-0.02197266	+65.32470703	-71.01562500	-121.48681641	+3728	+14.58105469	+1.31835938	-0.45263672	-89.64843750	-82.37548828	+88.52783203	+3176	+13.71093750	-1.88525391	-2.90039063	+1.40625000	-63.69873047	-60.66650391	+2624
+1457971628.57160000	+14.54150391	-1.62158203	-0.03076172	+65.52246094	-70.99365234	-121.70654297	+3728	+14.57666016	+1.32275391	-0.46142578	-90.87890625	-82.26562500	+89.69238281	+3172	+13.70214844	-1.88085938	-2.90478516	+1.36230469	-63.74267578	-60.66650391	+2624
+1457971628.57570000	+14.53710938	-1.62597656	-0.03955078	+65.74218750	-70.92773438	-121.92626953	+3724	+14.57226563	+1.32714844	-0.46582031	-92.04345703	-82.15576172	+90.81298828	+3172	+13.69775391	-1.87207031	-2.90917969	+1.36230469	-63.78662109	-60.68847656	+2624
+1457971628.57990000	+14.53271484	-1.62158203	-0.03955078	+66.18164063	-70.90576172	-122.36572266	+3724	+14.57226563	+1.33154297	-0.46142578	-93.84521484	-82.04589844	+92.50488281	+3168	+13.69335938	-1.86767578	-2.90917969	+1.36230469	-63.85253906	-60.77636719	+2620
+1457971628.58410000	+14.52832031	-1.61718750	-0.03955078	+66.81884766	-70.86181641	-122.95898438	+3720	+14.57226563	+1.34033203	-0.45703125	-95.69091797	-81.91406250	+94.28466797	+3164	+13.69335938	-1.86328125	-2.91357422	+1.38427734	-63.94042969	-60.88623047	+2620
+1457971628.58820010	+14.52832031	-1.61279297	-0.03955078	+67.45605469	-70.81787109	-123.55224609	+3716	+14.57226563	+1.34912109	-0.45703125	-97.27294922	-81.78222656	+95.77880859	+3160	+13.69335938	-1.85888672	-2.91357422	+1.45019531	-64.02832031	-61.01806641	+2616
+1457971628.59240010	+14.52832031	-1.60400391	-0.03515625	+68.35693359	-70.75195313	-124.40917969	+3716	+14.57666016	+1.35351563	-0.45263672	-99.33837891	-81.60644531	+97.75634766	+3156	+13.69335938	-1.85449219	-2.91357422	+1.53808594	-64.13818359	-61.19384766	+2612
+1457971628.59660010	+14.52832031	-1.59082031	-0.03076172	+69.30175781	-70.68603516	-125.26611328	+3712	+14.57666016	+1.37109375	-0.44384766	-101.38183594	-81.43066406	+99.75585938	+3152	+13.69775391	-1.84570313	-2.91796875	+1.66992188	-64.27001953	-61.41357422	+2612
+1457971628.60489990	+14.52832031	-1.56005859	-0.01757813	+71.49902344	-70.46630859	-127.33154297	+3704	+14.58105469	+1.40625000	-0.43945313	-105.18310547	-81.07910156	+103.40332031	+3144	+13.70214844	-1.83251953	-2.92236328	+2.02148438	-64.46777344	-61.94091797	+2608
+1457971628.60910010	+14.52832031	-1.54248047	-0.00878906	+72.61962891	-70.35644531	-128.38623047	+3700	+14.58105469	+1.42382813	-0.43505859	-107.07275391	-80.88134766	+105.20507813	+3140	+13.70654297	-1.82373047	-2.92675781	+2.21923828	-64.57763672	-62.20458984	+2604
+1457971628.61319990	+14.53271484	-1.52490234	-0.00878906	+73.54248047	-70.22460938	-129.24316406	+3696	+14.58544922	+1.43701172	-0.43505859	-108.65478516	-80.70556641	+106.69921875	+3136	+13.71093750	-1.81494141	-2.93554688	+2.39501953	-64.68750000	-62.49023438	+2604
+1457971628.61739990	+14.53271484	-1.51171875	-0.00878906	+74.50927734	-70.07080078	-130.18798828	+3688	+14.58544922	+1.45458984	-0.43945313	-110.03906250	-80.55175781	+107.99560547	+3132	+13.71533203	-1.81054688	-2.93994141	+2.61474609	-64.79736328	-62.79785156	+2600
+1457971628.62150000	+14.53710938	-1.48974609	-0.01318359	+75.32226563	-69.91699219	-130.95703125	+3680	+14.58984375	+1.46777344	-0.44824219	-111.42333984	-80.39794922	+109.29199219	+3124	+13.71972656	-1.80175781	-2.94873047	+2.83447266	-64.90722656	-63.12744141	+2596
+1457971628.62570000	+14.54150391	-1.46777344	-0.01757813	+76.11328125	-69.76318359	-131.68212891	+3672	+14.59423828	+1.48095703	-0.45703125	-112.65380859	-80.28808594	+110.41259766	+3120	+13.72412109	-1.79296875	-2.95751953	+3.07617188	-64.99511719	-63.45703125	+2596
+1457971628.62990000	+14.54589844	-1.45019531	-0.02636719	+76.59667969	-69.58740234	-132.18750000	+3668	+14.59423828	+1.50292969	-0.47900391	-113.26904297	-80.20019531	+111.00585938	+3120	+13.72851563	-1.77978516	-2.97509766	+3.31787109	-65.01708984	-63.76464844	+2596
+1457971628.63400010	+14.55029297	-1.43701172	-0.03955078	+76.99218750	-69.43359375	-132.60498047	+3660	+14.59423828	+1.51611328	-0.50097656	-113.95019531	-80.15625000	+111.62109375	+3120	+13.72851563	-1.76660156	-2.99267578	+3.51562500	-65.03906250	-64.02832031	+2592
+1457971628.63820000	+14.55468750	-1.41943359	-0.06591797	+77.23388672	-69.25781250	-132.82470703	+3656	+14.59863281	+1.52490234	-0.52294922	-114.65332031	-80.11230469	+112.21435547	+3116	+13.72851563	-1.75341797	-3.01025391	+3.66943359	-65.03906250	-64.24804688	+2592
+1457971628.64240000	+14.55468750	-1.41064453	-0.09228516	+77.21191406	-69.08203125	-132.84667969	+3656	+14.59863281	+1.54248047	-0.55810547	-114.69726563	-80.13427734	+112.23632813	+3120	+13.72851563	-1.74023438	-3.03662109	+3.82324219	-64.99511719	-64.42382813	+2596
+1457971628.64650010	+14.55908203	-1.39746094	-0.12304688	+77.18994141	-68.90625000	-132.86865234	+3652	+14.59863281	+1.54687500	-0.59326172	-114.80712891	-80.17822266	+112.25830078	+3124	+13.72851563	-1.72705078	-3.06298828	+3.95507813	-64.95117188	-64.59960938	+2596
+1457971628.65070010	+14.56787109	-1.38427734	-0.15820313	+77.14599609	-68.75244141	-132.82470703	+3648	+14.60302734	+1.55126953	-0.63281250	-114.87304688	-80.24414063	+112.21435547	+3124	+13.72851563	-1.71386719	-3.08935547	+4.06494141	-64.90722656	-64.75341797	+2596
+1457971628.65490010	+14.57226563	-1.37109375	-0.19775391	+76.83837891	-68.59863281	-132.56103516	+3648	+14.60302734	+1.56445313	-0.68115234	-114.30175781	-80.37597656	+111.59912109	+3132	+13.72412109	-1.70068359	-3.12011719	+4.15283203	-64.79736328	-64.86328125	+2596
+1457971628.65899990	+14.57666016	-1.35791016	-0.24169922	+76.55273438	-68.42285156	-132.29736328	+3644	+14.60302734	+1.57324219	-0.73388672	-113.73046875	-80.50781250	+110.96191406	+3136	+13.72412109	-1.68310547	-3.15527344	+4.26269531	-64.68750000	-64.99511719	+2596
+1457971628.66739990	+14.58984375	-1.33154297	-0.33837891	+75.71777344	-68.02734375	-131.48437500	+3644	+14.60302734	+1.59521484	-0.83496094	-112.41210938	-80.79345703	+109.59960938	+3152	+13.71972656	-1.65234375	-3.22998047	+4.46044922	-64.37988281	-65.19287109	+2600
+1457971628.67150000	+14.59423828	-1.31835938	-0.39111328	+75.21240234	-67.82958984	-130.97900391	+3644	+14.60302734	+1.60839844	-0.88769531	-111.44531250	-80.96923828	+108.56689453	+3160	+13.71533203	-1.63476563	-3.26953125	+4.54833984	-64.20410156	-65.23681641	+2604
+1457971628.67569990	+14.59863281	-1.30078125	-0.44384766	+74.72900391	-67.65380859	-130.49560547	+3644	+14.60742188	+1.61718750	-0.94482422	-110.45654297	-81.14501953	+107.53417969	+3168	+13.71533203	-1.61718750	-3.30908203	+4.65820313	-64.02832031	-65.30273438	+2608
+1457971628.67989990	+14.60742188	-1.28759766	-0.49658203	+74.28955078	-67.45605469	-130.07812500	+3644	+14.60742188	+1.62597656	-1.00195313	-109.40185547	-81.32080078	+106.39160156	+3176	+13.71093750	-1.59960938	-3.35302734	+4.76806641	-63.87451172	-65.41259766	+2608
+1457971628.68400000	+14.61621094	-1.27001953	-0.54492188	+73.91601563	-67.25830078	-129.68261719	+3644	+14.61181641	+1.64355469	-1.05908203	-108.21533203	-81.49658203	+105.18310547	+3188	+13.71093750	-1.57763672	-3.39257813	+4.92187500	-63.69873047	-65.54443359	+2612
+1457971628.68820000	+14.62500000	-1.24365234	-0.59326172	+73.60839844	-67.08251953	-129.33105469	+3644	+14.61621094	+1.66552734	-1.11181641	-107.11669922	-81.65039063	+104.08447266	+3196	+13.71093750	-1.55566406	-3.43652344	+5.11962891	-63.52294922	-65.69824219	+2616
+1457971628.69240000	+14.63378906	-1.22167969	-0.64599609	+73.25683594	-66.88476563	-128.95751953	+3644	+14.62060547	+1.68310547	-1.16894531	-105.97412109	-81.82617188	+102.89794922	+3204	+13.71533203	-1.53808594	-3.48046875	+5.31738281	-63.36914063	-65.87402344	+2616
+1457971628.69650010	+14.64697266	-1.19531250	-0.69433594	+72.99316406	-66.68701172	-128.60595703	+3644	+14.62939453	+1.71386719	-1.22167969	-104.69970703	-81.97998047	+101.64550781	+3216	+13.71972656	-1.51171875	-3.52441406	+5.53710938	-63.19335938	-66.04980469	+2620
+1457971628.70070000	+14.66015625	-1.16455078	-0.73828125	+72.77343750	-66.46728516	-128.32031250	+3644	+14.63378906	+1.74902344	-1.27001953	-103.66699219	-82.11181641	+100.65673828	+3224	+13.72412109	-1.48535156	-3.56835938	+5.84472656	-63.01757813	-66.29150391	+2624
+1457971628.70479990	+14.66894531	-1.13378906	-0.77783203	+72.68554688	-66.29150391	-128.18847656	+3640	+14.64257813	+1.77539063	-1.31835938	-102.96386719	-82.24365234	+99.95361328	+3232	+13.72412109	-1.46337891	-3.61230469	+6.15234375	-62.88574219	-66.57714844	+2624
+1457971628.70900010	+14.68212891	-1.09423828	-0.81738281	+72.66357422	-66.09375000	-128.10058594	+3640	+14.64697266	+1.81494141	-1.36230469	-102.17285156	-82.37548828	+99.20654297	+3240	+13.72851563	-1.43701172	-3.65185547	+6.50390625	-62.75390625	-66.86279297	+2628
+1457971628.71320010	+14.69531250	-1.05468750	-0.85693359	+72.66357422	-65.91796875	-127.99072266	+3640	+14.65576172	+1.85449219	-1.41064453	-101.22802734	-82.48535156	+98.32763672	+3248	+13.73291016	-1.40625000	-3.70019531	+6.85546875	-62.60009766	-67.17041016	+2628
+1457971628.71729990	+14.71289063	-1.01953125	-0.89208984	+72.75146484	-65.74218750	-128.01269531	+3636	+14.66894531	+1.89404297	-1.45458984	-100.65673828	-82.59521484	+97.77832031	+3256	+13.74169922	-1.37988281	-3.73974609	+7.22900391	-62.51220703	-67.52197266	+2628
+1457971628.72569990	+14.74365234	-0.92724609	-0.96240234	+73.01513672	-65.36865234	-128.07861328	+3632	+14.68652344	+1.99072266	-1.54248047	-99.55810547	-82.81494141	+96.85546875	+3268	+13.75927734	-1.32275391	-3.82324219	+8.08593750	-62.29248047	-68.29101563	+2628
+1457971628.72980000	+14.75683594	-0.88330078	-0.99755859	+73.14697266	-65.19287109	-128.14453125	+3628	+14.69531250	+2.03906250	-1.58203125	-99.27246094	-82.92480469	+96.65771484	+3276	+13.76367188	-1.29199219	-3.87158203	+8.50341797	-62.16064453	-68.66455078	+2628
+1457971628.73400000	+14.77441406	-0.83935547	-1.02832031	+73.30078125	-64.99511719	-128.21044922	+3624	+14.70849609	+2.08740234	-1.62597656	-99.05273438	-83.03466797	+96.50390625	+3280	+13.77246094	-1.26123047	-3.91552734	+8.92089844	-62.02880859	-69.03808594	+2628
+1457971628.73819990	+14.78759766	-0.79101563	-1.07226563	+73.36669922	-64.79736328	-128.18847656	+3624	+14.71728516	+2.13574219	-1.67431641	-98.43750000	-83.14453125	+95.95458984	+3284	+13.77685547	-1.22607422	-3.96386719	+9.33837891	-61.91894531	-69.38964844	+2628
+1457971628.74230000	+14.80078125	-0.74707031	-1.11181641	+73.47656250	-64.62158203	-128.23242188	+3620	+14.72167969	+2.17968750	-1.72265625	-98.19580078	-83.25439453	+95.75683594	+3292	+13.78564453	-1.19531250	-4.00781250	+9.75585938	-61.78710938	-69.76318359	+2628
+1457971628.74650000	+14.81396484	-0.69873047	-1.15136719	+73.60839844	-64.42382813	-128.29833984	+3620	+14.73046875	+2.22802734	-1.76660156	-98.06396484	-83.38623047	+95.69091797	+3296	+13.79003906	-1.16015625	-4.05615234	+10.17333984	-61.65527344	-70.13671875	+2628
+1457971628.75070000	+14.83154297	-0.65039063	-1.19531250	+73.67431641	-64.22607422	-128.27636719	+3616	+14.73925781	+2.27636719	-1.82373047	-97.49267578	-83.51806641	+95.16357422	+3304	+13.79443359	-1.12939453	-4.10009766	+10.52490234	-61.56738281	-70.44433594	+2624
+1457971628.75480010	+14.84033203	-0.60644531	-1.24365234	+73.65234375	-64.02832031	-128.16650391	+3612	+14.74365234	+2.32031250	-1.88085938	-96.78955078	-83.67187500	+94.48242188	+3312	+13.80322266	-1.09863281	-4.15283203	+10.85449219	-61.41357422	-70.72998047	+2620
+1457971628.75900010	+14.85351563	-0.56689453	-1.29638672	+73.60839844	-63.83056641	-128.07861328	+3608	+14.74804688	+2.35986328	-1.93798828	-96.24023438	-83.84765625	+93.93310547	+3316	+13.80761719	-1.06347656	-4.20117188	+11.18408203	-61.25976563	-70.99365234	+2620
+1457971628.76320000	+14.86669922	-0.52734375	-1.34912109	+73.52050781	-63.61083984	-127.94677734	+3608	+14.75683594	+2.39941406	-1.99951172	-95.55908203	-84.02343750	+93.22998047	+3324	+13.81201172	-1.02832031	-4.25390625	+11.49169922	-61.12792969	-71.25732422	+2616
+1457971628.76729990	+14.87548828	-0.48339844	-1.41064453	+73.32275391	-63.36914063	-127.66113281	+3604	+14.75683594	+2.43896484	-2.06982422	-94.24072266	-84.24316406	+91.88964844	+3332	+13.81640625	-0.99316406	-4.30664063	+11.77734375	-60.93017578	-71.47705078	+2616
+1457971628.77150010	+14.88427734	-0.44384766	-1.47216797	+73.10302734	-63.14941406	-127.37548828	+3600	+14.76123047	+2.47412109	-2.13574219	-92.85644531	-84.44091797	+90.46142578	+3336	+13.81640625	-0.95800781	-4.36376953	+12.01904297	-60.73242188	-71.65283203	+2612
+1457971628.77560000	+14.89306641	-0.40429688	-1.53369141	+72.90527344	-62.92968750	-127.13378906	+3600	+14.76123047	+2.50488281	-2.20605469	-91.58203125	-84.66064453	+89.14306641	+3344	+13.81640625	-0.92285156	-4.41650391	+12.26074219	-60.57861328	-71.82861328	+2608
+1457971628.78399990	+14.91064453	-0.33398438	-1.66552734	+72.31201172	-62.46826172	-126.40869141	+3592	+14.76123047	+2.57080078	-2.35546875	-87.03369141	-85.12207031	+84.50683594	+3364	+13.82080078	-0.85253906	-4.52197266	+12.67822266	-60.22705078	-72.15820313	+2600
+1457971628.78810000	+14.92382813	-0.29882813	-1.72265625	+72.11425781	-62.27050781	-126.18896484	+3584	+14.76562500	+2.60156250	-2.41699219	-85.34179688	-85.36376953	+82.74902344	+3368	+13.82080078	-0.81738281	-4.57031250	+12.89794922	-60.09521484	-72.31201172	+2596
+1457971628.79230000	+14.93261719	-0.26367188	-1.78857422	+71.78466797	-62.02880859	-125.79345703	+3580	+14.76562500	+2.63232422	-2.49169922	-82.06787109	-85.58349609	+79.43115234	+3380	+13.82519531	-0.78222656	-4.62304688	+13.09570313	-59.89746094	-72.46582031	+2592
+1457971628.79650000	+14.94140625	-0.22412109	-1.85449219	+71.45507813	-61.80908203	-125.37597656	+3576	+14.77001953	+2.66748047	-2.57080078	-78.20068359	-85.80322266	+75.54199219	+3388	+13.82958984	-0.74267578	-4.67578125	+13.31542969	-59.72167969	-72.59765625	+2588
+1457971628.80060010	+14.95019531	-0.18896484	-1.91162109	+71.23535156	-61.58935547	-125.11230469	+3568	+14.77001953	+2.70263672	-2.63232422	-75.54199219	-85.97900391	+72.83935547	+3396	+13.82958984	-0.70312500	-4.72412109	+13.57910156	-59.56787109	-72.79541016	+2584
+1457971628.80480000	+14.95898438	-0.14941406	-1.97314453	+70.92773438	-61.34765625	-124.71679688	+3564	+14.77441406	+2.73779297	-2.69384766	-71.60888672	-86.15478516	+68.90625000	+3404	+13.83398438	-0.66357422	-4.77246094	+13.84277344	-59.39208984	-72.99316406	+2576
+1457971628.80900000	+14.96777344	-0.10546875	-2.03466797	+70.64208984	-61.12792969	-124.32128906	+3560	+14.77441406	+2.77734375	-2.76416016	-67.10449219	-86.30859375	+64.44580078	+3412	+13.83398438	-0.62402344	-4.82080078	+14.08447266	-59.21630859	-73.16894531	+2572
+1457971628.81310010	+14.98095703	-0.06152344	-2.07861328	+70.53222656	-60.95214844	-124.14550781	+3552	+14.77880859	+2.81689453	-2.81250000	-64.07226563	-86.44042969	+61.41357422	+3420	+13.83837891	-0.58447266	-4.86035156	+14.37011719	-59.10644531	-73.36669922	+2564
+1457971628.81730010	+14.99414063	-0.01757813	-2.12255859	+70.42236328	-60.75439453	-123.96972656	+3544	+14.78759766	+2.85644531	-2.86523438	-60.46875000	-86.55029297	+57.83203125	+3428	+13.84277344	-0.54492188	-4.89990234	+14.65576172	-58.99658203	-73.60839844	+2556
+1457971628.82150010	+15.00732422	+0.02636719	-2.16650391	+70.35644531	-60.57861328	-123.81591797	+3536	+14.79199219	+2.90478516	-2.91796875	-56.60156250	-86.61621094	+54.00878906	+3436	+13.85156250	-0.50537109	-4.93945313	+14.98535156	-58.88671875	-73.87207031	+2548
+1457971628.82559990	+15.02490234	+0.07470703	-2.20166016	+70.37841797	-60.40283203	-123.77197266	+3524	+14.80078125	+2.95312500	-2.95751953	-54.14062500	-86.68212891	+51.61376953	+3440	+13.85595703	-0.46142578	-4.97460938	+15.35888672	-58.82080078	-74.17968750	+2540
+1457971628.82979990	+15.03808594	+0.12744141	-2.23681641	+70.35644531	-60.22705078	-123.61816406	+3516	+14.80957031	+3.00585938	-2.99707031	-51.30615234	-86.74804688	+48.86718750	+3448	+13.86474609	-0.41748047	-5.00976563	+15.73242188	-58.71093750	-74.46533203	+2536
+1457971628.83400010	+15.05566406	+0.18896484	-2.27636719	+70.35644531	-60.07324219	-123.46435547	+3512	+14.81835938	+3.06298828	-3.03662109	-48.40576172	-86.77001953	+46.07666016	+3452	+13.87353516	-0.37353516	-5.04492188	+16.08398438	-58.60107422	-74.72900391	+2528
+1457971628.84229990	+15.07763672	+0.30322266	-2.32470703	+70.57617188	-59.83154297	-123.44238281	+3492	+14.84033203	+3.18164063	-3.08935547	-45.35156250	-86.87988281	+43.26416016	+3464	+13.89111328	-0.28564453	-5.09765625	+16.87500000	-58.46923828	-75.34423828	+2508
+1457971628.84649990	+15.09082031	+0.36035156	-2.34667969	+70.70800781	-59.72167969	-123.46435547	+3488	+14.85351563	+3.23876953	-3.11132813	-43.98925781	-86.94580078	+41.98974609	+3464	+13.89990234	-0.24169922	-5.12402344	+17.24853516	-58.40332031	-75.65185547	+2500
+1457971628.85060000	+15.10839844	+0.42187500	-2.36425781	+70.88378906	-59.63378906	-123.53027344	+3480	+14.86669922	+3.29589844	-3.13769531	-42.78076172	-86.98974609	+40.89111328	+3468	+13.91308594	-0.20214844	-5.14160156	+17.64404297	-58.38134766	-75.95947266	+2488
+1457971628.85480000	+15.12597656	+0.47900391	-2.38623047	+71.03759766	-59.52392578	-123.57421875	+3472	+14.87548828	+3.35302734	-3.15966797	-41.55029297	-87.01171875	+39.77050781	+3472	+13.92626953	-0.15380859	-5.16796875	+17.99560547	-58.31542969	-76.20117188	+2480
+1457971628.85890010	+15.14355469	+0.53613281	-2.40380859	+71.19140625	-59.43603516	-123.61816406	+3468	+14.88867188	+3.41015625	-3.18164063	-40.29785156	-87.05566406	+38.62792969	+3476	+13.93945313	-0.10986328	-5.18994141	+18.34716797	-58.27148438	-76.46484375	+2472
+1457971628.86310010	+15.15234375	+0.59326172	-2.42578125	+71.32324219	-59.34814453	-123.64013672	+3460	+14.89746094	+3.47167969	-3.20361328	-39.33105469	-87.12158203	+37.79296875	+3480	+13.95263672	-0.06591797	-5.21191406	+18.69873047	-58.20556641	-76.72851563	+2464
+1457971628.86730000	+15.16552734	+0.65478516	-2.44775391	+71.43310547	-59.26025391	-123.59619141	+3456	+14.90625000	+3.53320313	-3.22558594	-37.79296875	-87.16552734	+36.38671875	+3480	+13.96142578	-0.02197266	-5.23828125	+19.02832031	-58.11767578	-76.92626953	+2456
+1457971628.87140010	+15.17431641	+0.70751953	-2.46972656	+71.43310547	-59.15039063	-123.53027344	+3452	+14.91943359	+3.57714844	-3.24755859	-35.96923828	-87.20947266	+34.58496094	+3484	+13.97021484	+0.01757813	-5.26464844	+19.31396484	-58.02978516	-77.10205078	+2452
+1457971628.87560010	+15.18310547	+0.75585938	-2.49169922	+71.47705078	-59.06250000	-123.48632813	+3448	+14.92382813	+3.62109375	-3.26953125	-33.83789063	-87.25341797	+32.51953125	+3484	+13.97900391	+0.05712891	-5.28662109	+19.55566406	-57.94189453	-77.27783203	+2444
+1457971628.87980010	+15.19189453	+0.80859375	-2.51367188	+71.49902344	-58.97460938	-123.42041016	+3448	+14.93261719	+3.66943359	-3.30029297	-31.06933594	-87.27539063	+29.81689453	+3488	+13.98779297	+0.10107422	-5.31298828	+19.79736328	-57.85400391	-77.38769531	+2444
+1457971628.88389990	+15.20068359	+0.84814453	-2.54003906	+71.47705078	-58.88671875	-123.35449219	+3444	+14.93701172	+3.70898438	-3.32666016	-28.05908203	-87.29736328	+26.80664063	+3488	+13.99658203	+0.14501953	-5.33496094	+20.01708984	-57.74414063	-77.49755859	+2440
+1457971628.88809990	+15.21386719	+0.88330078	-2.56201172	+71.43310547	-58.77685547	-123.31054688	+3444	+14.94140625	+3.74414063	-3.35302734	-24.78515625	-87.29736328	+23.55468750	+3492	+14.00537109	+0.18017578	-5.35693359	+20.19287109	-57.67822266	-77.58544922	+2436
+1457971628.89229990	+15.22265625	+0.92724609	-2.59716797	+71.30126953	-58.64501953	-123.06884766	+3444	+14.94140625	+3.78808594	-3.38818359	-20.74218750	-87.25341797	+19.59960938	+3500	+14.01416016	+0.22412109	-5.38769531	+20.34667969	-57.56835938	-77.60742188	+2432
+1457971628.90060000	+15.23583984	+0.99755859	-2.66308594	+70.97167969	-58.35937500	-122.62939453	+3440	+14.94580078	+3.85839844	-3.45410156	-12.72216797	-87.14355469	+11.62353516	+3512	+14.02294922	+0.30322266	-5.44042969	+20.61035156	-57.30468750	-77.62939453	+2424
+1457971628.90479990	+15.24023438	+1.03710938	-2.69824219	+70.79589844	-58.22753906	-122.32177734	+3444	+14.94580078	+3.89355469	-3.48925781	-8.45947266	-87.03369141	+7.40478516	+3520	+14.02734375	+0.34277344	-5.47119141	+20.72021484	-57.15087891	-77.60742188	+2420
+1457971628.90890000	+15.24462891	+1.06347656	-2.73339844	+70.55419922	-58.05175781	-122.03613281	+3444	+14.94580078	+3.91992188	-3.52880859	-4.54833984	-86.90185547	+3.49365234	+3528	+14.03173828	+0.37792969	-5.49755859	+20.78613281	-56.99707031	-77.56347656	+2412
+1457971628.91310000	+15.25341797	+1.09423828	-2.75976563	+70.37841797	-57.91992188	-121.81640625	+3444	+14.94580078	+3.94628906	-3.55957031	-1.23046875	-86.77001953	+0.17578125	+3536	+14.03613281	+0.41308594	-5.51953125	+20.85205078	-56.88720703	-77.54150391	+2404
+1457971628.91730000	+15.25781250	+1.12500000	-2.79492188	+70.20263672	-57.78808594	-121.55273438	+3448	+14.94580078	+3.97705078	-3.59033203	+1.77978516	-86.61621094	-2.79052734	+3548	+14.04052734	+0.45263672	-5.54150391	+20.93994141	-56.79931641	-77.49755859	+2392
+1457971628.92140010	+15.27099609	+1.16015625	-2.82568359	+70.07080078	-57.63427734	-121.31103516	+3448	+14.94580078	+4.01220703	-3.62548828	+4.37255859	-86.41845703	-5.31738281	+3560	+14.04931641	+0.48779297	-5.56347656	+21.00585938	-56.68945313	-77.47558594	+2380
+1457971628.92560010	+15.27539063	+1.19091797	-2.84765625	+69.98291016	-57.50244141	-121.13525391	+3452	+14.94580078	+4.04736328	-3.64746094	+6.52587891	-86.30859375	-7.40478516	+3572	+14.05371094	+0.52294922	-5.58105469	+21.09375000	-56.60156250	-77.47558594	+2368
+1457971628.92969990	+15.28417969	+1.23046875	-2.87402344	+69.87304688	-57.37060547	-120.89355469	+3452	+14.95019531	+4.08691406	-3.67382813	+8.52539063	-86.15478516	-9.31640625	+3588	+14.06250000	+0.55810547	-5.59863281	+21.18164063	-56.49169922	-77.43164063	+2356
+1457971628.93390010	+15.29296875	+1.26562500	-2.90039063	+69.76318359	-57.23876953	-120.62988281	+3452	+14.95019531	+4.12646484	-3.70019531	+9.99755859	-85.95703125	-10.67871094	+3600	+14.06689453	+0.59765625	-5.61621094	+21.24755859	-56.38183594	-77.36572266	+2344
+1457971628.94219990	+15.31054688	+1.34033203	-2.92236328	+69.78515625	-57.08496094	-120.41015625	+3456	+14.95898438	+4.19677734	-3.71777344	+12.06298828	-85.78125000	-12.59033203	+3624	+14.08007813	+0.67236328	-5.63378906	+21.48925781	-56.22802734	-77.34375000	+2316
+1457971628.94639990	+15.31933594	+1.38427734	-2.93115234	+69.87304688	-57.04101563	-120.34423828	+3456	+14.96337891	+4.24072266	-3.72656250	+12.63427734	-85.69335938	-13.05175781	+3640	+14.08886719	+0.70751953	-5.64257813	+21.59912109	-56.16210938	-77.36572266	+2304
+1457971628.95059990	+15.33251953	+1.42382813	-2.92675781	+70.02685547	-57.01904297	-120.36621094	+3456	+14.97216797	+4.28466797	-3.72216797	+12.91992188	-85.62744141	-13.24951172	+3652	+14.09765625	+0.74267578	-5.64257813	+21.75292969	-56.14013672	-77.40966797	+2296
+1457971628.95470000	+15.34570313	+1.46777344	-2.92236328	+70.20263672	-56.99707031	-120.43212891	+3460	+14.98535156	+4.33300781	-3.71777344	+13.05175781	-85.62744141	-13.24951172	+3668	+14.11083984	+0.78222656	-5.63818359	+21.90673828	-56.16210938	-77.45361328	+2288
+1457971628.95890000	+15.35888672	+1.51611328	-2.91357422	+70.42236328	-56.99707031	-120.45410156	+3460	+14.99414063	+4.38134766	-3.70898438	+13.00781250	-85.60546875	-13.02978516	+3680	+14.12841797	+0.81738281	-5.63378906	+22.06054688	-56.16210938	-77.49755859	+2284
+1457971628.96310000	+15.36767578	+1.56445313	-2.90039063	+70.68603516	-57.04101563	-120.56396484	+3464	+15.00292969	+4.43408203	-3.69580078	+12.85400391	-85.62744141	-12.72216797	+3696	+14.13720703	+0.85693359	-5.62939453	+22.28027344	-56.16210938	-77.56347656	+2280
+1457971628.96720000	+15.38085938	+1.61718750	-2.88281250	+70.94970703	-57.06298828	-120.67382813	+3472	+15.01611328	+4.48242188	-3.67382813	+12.76611328	-85.69335938	-12.48046875	+3712	+14.14599609	+0.90087891	-5.62500000	+22.47802734	-56.14013672	-77.62939453	+2280
+1457971628.97140000	+15.39404297	+1.65673828	-2.86523438	+71.19140625	-57.10693359	-120.76171875	+3476	+15.02929688	+4.53076172	-3.65185547	+12.39257813	-85.73730469	-11.97509766	+3724	+14.15917969	+0.93603516	-5.62060547	+22.63183594	-56.11816406	-77.62939453	+2280
+1457971628.97560000	+15.40283203	+1.70068359	-2.84326172	+71.43310547	-57.17285156	-120.89355469	+3480	+15.03369141	+4.57470703	-3.63427734	+11.79931641	-85.75927734	-11.27197266	+3736	+14.16796875	+0.97558594	-5.61181641	+22.78564453	-56.14013672	-77.67333984	+2284
+1457971628.97970010	+15.41601563	+1.74023438	-2.82128906	+71.67480469	-57.23876953	-121.02539063	+3484	+15.04687500	+4.61865234	-3.60791016	+11.14013672	-85.82519531	-10.50292969	+3748	+14.18115234	+1.01074219	-5.59423828	+22.96142578	-56.18408203	-77.71728516	+2292
+1457971628.98390010	+15.42480469	+1.77978516	-2.79931641	+71.93847656	-57.32666016	-121.17919922	+3488	+15.06005859	+4.65820313	-3.58154297	+10.56884766	-85.89111328	-9.86572266	+3760	+14.19433594	+1.04589844	-5.57666016	+23.11523438	-56.25000000	-77.80517578	+2300
+1457971628.98810010	+15.43798828	+1.81933594	-2.77294922	+72.20214844	-57.39257813	-121.31103516	+3492	+15.06884766	+4.69335938	-3.55957031	+10.10742188	-85.93505859	-9.31640625	+3768	+14.20751953	+1.07666016	-5.56347656	+23.24707031	-56.29394531	-77.84912109	+2308
+1457971628.99219990	+15.44677734	+1.85449219	-2.75976563	+72.37792969	-57.43652344	-121.35498047	+3496	+15.07763672	+4.73291016	-3.54199219	+9.58007813	-85.97900391	-8.67919922	+3776	+14.22070313	+1.11181641	-5.55468750	+23.37890625	-56.31591797	-77.82714844	+2320
+1457971628.99640010	+15.45556641	+1.88964844	-2.74218750	+72.50976563	-57.50244141	-121.37695313	+3496	+15.08642578	+4.76806641	-3.52001953	+9.07470703	-86.02294922	-8.08593750	+3784	+14.23388672	+1.14697266	-5.54589844	+23.46679688	-56.33789063	-77.80517578	+2328
+1457971629.00469990	+15.46435547	+1.94677734	-2.72021484	+72.66357422	-57.59033203	-121.31103516	+3500	+15.08642578	+4.82519531	-3.48925781	+8.34960938	-86.02294922	-7.25097656	+3792	+14.24707031	+1.20849609	-5.52832031	+23.57666016	-56.33789063	-77.67333984	+2348
+1457971629.00889990	+15.46435547	+1.96875000	-2.71142578	+72.68554688	-57.63427734	-121.24511719	+3500	+15.09082031	+4.84277344	-3.47607422	+8.15185547	-86.02294922	-7.05322266	+3796	+14.25146484	+1.23046875	-5.51513672	+23.59863281	-56.35986328	-77.56347656	+2356
+1457971629.01300000	+15.46875000	+1.98632813	-2.70703125	+72.64160156	-57.65625000	-121.13525391	+3500	+15.09082031	+4.85595703	-3.47167969	+8.15185547	-85.95703125	-7.07519531	+3800	+14.25585938	+1.25683594	-5.51074219	+23.53271484	-56.35986328	-77.43164063	+2364
+1457971629.01720000	+15.47314453	+2.00390625	-2.70263672	+72.59765625	-57.67822266	-121.00341797	+3504	+15.09082031	+4.86474609	-3.46728516	+8.02001953	-85.91308594	-6.94335938	+3804	+14.26025391	+1.27880859	-5.50634766	+23.48876953	-56.35986328	-77.29980469	+2368
+1457971629.02140000	+15.47314453	+2.01708984	-2.70263672	+72.53173828	-57.70019531	-120.87158203	+3504	+15.09082031	+4.87792969	-3.46728516	+7.99804688	-85.86914063	-6.94335938	+3808	+14.26464844	+1.30078125	-5.49755859	+23.42285156	-56.38183594	-77.14599609	+2376
+1457971629.02970000	+15.47314453	+2.04785156	-2.70263672	+72.35595703	-57.72216797	-120.54199219	+3508	+15.08203125	+4.89990234	-3.46289063	+8.23974609	-85.73730469	-7.22900391	+3820	+14.26904297	+1.34472656	-5.48876953	+23.26904297	-56.35986328	-76.81640625	+2380
+1457971629.03390000	+15.47314453	+2.05664063	-2.70703125	+72.22412109	-57.72216797	-120.34423828	+3508	+15.07763672	+4.90869141	-3.46728516	+8.39355469	-85.64941406	-7.38281250	+3828	+14.26904297	+1.36669922	-5.48437500	+23.18115234	-56.35986328	-76.59667969	+2380
+1457971629.03800010	+15.47314453	+2.06982422	-2.71142578	+72.09228516	-57.72216797	-120.12451172	+3512	+15.07324219	+4.91748047	-3.46728516	+8.50341797	-85.56152344	-7.51464844	+3836	+14.26904297	+1.39306641	-5.47998047	+23.04931641	-56.31591797	-76.37695313	+2376
+1457971629.04220010	+15.47314453	+2.07861328	-2.71582031	+71.96044922	-57.72216797	-119.92675781	+3516	+15.06445313	+4.92187500	-3.46728516	+8.59130859	-85.49560547	-7.62451172	+3844	+14.26464844	+1.41064453	-5.47558594	+22.96142578	-56.29394531	-76.20117188	+2376
+1457971629.04640010	+15.47314453	+2.08740234	-2.72021484	+71.82861328	-57.74414063	-119.75097656	+3520	+15.06005859	+4.92626953	-3.46728516	+8.65722656	-85.40771484	-7.73437500	+3856	+14.26464844	+1.43261719	-5.47119141	+22.87353516	-56.27197266	-76.00341797	+2372
+1457971629.05049990	+15.47314453	+2.09619141	-2.72021484	+71.74072266	-57.74414063	-119.59716797	+3524	+15.05566406	+4.93066406	-3.46289063	+8.67919922	-85.31982422	-7.80029297	+3864	+14.26025391	+1.45019531	-5.46679688	+22.76367188	-56.27197266	-75.80566406	+2368
+1457971629.05469990	+15.47314453	+2.10498047	-2.71582031	+71.65283203	-57.76611328	-119.46533203	+3528	+15.05126953	+4.93945313	-3.45849609	+8.67919922	-85.27587891	-7.82226563	+3876	+14.26025391	+1.46777344	-5.45800781	+22.65380859	-56.27197266	-75.65185547	+2364
+1457971629.05890010	+15.47314453	+2.11816406	-2.71142578	+71.60888672	-57.81005859	-119.35546875	+3532	+15.04687500	+4.95263672	-3.45410156	+8.56933594	-85.20996094	-7.71240234	+3888	+14.26025391	+1.48535156	-5.44921875	+22.56591797	-56.27197266	-75.47607422	+2360
+1457971629.06300000	+15.47314453	+2.13134766	-2.70703125	+71.58691406	-57.85400391	-119.26757813	+3536	+15.04248047	+4.96582031	-3.44091797	+8.30566406	-85.18798828	-7.40478516	+3904	+14.26464844	+1.50732422	-5.44042969	+22.52197266	-56.27197266	-75.34423828	+2356
+1457971629.07139990	+15.47753906	+2.16210938	-2.68505859	+71.60888672	-57.94189453	-119.15771484	+3548	+15.03808594	+5.00097656	-3.40576172	+7.77832031	-85.16601563	-6.81152344	+3936	+14.26464844	+1.54687500	-5.41845703	+22.45605469	-56.29394531	-75.14648438	+2348
+1457971629.07550000	+15.47753906	+2.17968750	-2.66748047	+71.67480469	-58.02978516	-119.13574219	+3556	+15.03808594	+5.01855469	-3.37939453	+7.31689453	-85.18798828	-6.30615234	+3952	+14.26464844	+1.56445313	-5.40087891	+22.43408203	-56.31591797	-75.05859375	+2344
+1457971629.07970000	+15.48193359	+2.19726563	-2.64550781	+71.76269531	-58.11767578	-119.15771484	+3564	+15.04248047	+5.04052734	-3.35302734	+6.76757813	-85.23193359	-5.71289063	+3968	+14.26904297	+1.58203125	-5.38330078	+22.43408203	-56.33789063	-74.99267578	+2344
+1457971629.08380010	+15.48193359	+2.21923828	-2.61914063	+71.87255859	-58.20556641	-119.20166016	+3572	+15.04248047	+5.06250000	-3.31787109	+6.08642578	-85.27587891	-4.94384766	+3984	+14.26904297	+1.59960938	-5.36132813	+22.45605469	-56.40380859	-74.97070313	+2348
+1457971629.08800010	+15.48632813	+2.24121094	-2.59277344	+72.04833984	-58.31542969	-119.31152344	+3580	+15.04687500	+5.08886719	-3.28271484	+5.25146484	-85.34179688	-4.06494141	+4000	+14.27343750	+1.61718750	-5.33935547	+22.47802734	-56.46972656	-74.94873047	+2348
+1457971629.09220000	+15.48632813	+2.26318359	-2.56201172	+72.22412109	-58.44726563	-119.39941406	+3592	+15.05126953	+5.11962891	-3.24316406	+4.37255859	-85.42968750	-3.07617188	+4020	+14.28222656	+1.63476563	-5.31298828	+22.52197266	-56.53564453	-74.94873047	+2356
+1457971629.09629990	+15.49072266	+2.28955078	-2.52685547	+72.42187500	-58.55712891	-119.50927734	+3600	+15.05566406	+5.14599609	-3.20361328	+3.40576172	-85.49560547	-1.99951172	+4032	+14.28662109	+1.65673828	-5.28662109	+22.58789063	-56.62353516	-74.94873047	+2360
+1457971629.10050010	+15.49511719	+2.31152344	-2.49169922	+72.61962891	-58.68896484	-119.61914063	+3608	+15.06005859	+5.17675781	-3.16406250	+2.32910156	-85.58349609	-0.83496094	+4048	+14.29541016	+1.67431641	-5.26025391	+22.63183594	-56.68945313	-74.94873047	+2368
+1457971629.10470010	+15.49511719	+2.33789063	-2.45214844	+72.83935547	-58.84277344	-119.75097656	+3616	+15.06005859	+5.21191406	-3.11572266	+1.03271484	-85.67138672	+0.59326172	+4064	+14.29980469	+1.69189453	-5.23388672	+22.71972656	-56.75537109	-74.97070313	+2376
+1457971629.10879990	+15.49951172	+2.36425781	-2.41699219	+73.03710938	-58.97460938	-119.88281250	+3628	+15.06445313	+5.23828125	-3.06738281	-0.32958984	-85.78125000	+2.04345703	+4076	+14.29980469	+1.70947266	-5.21191406	+22.78564453	-56.82128906	-74.97070313	+2388
+1457971629.11299990	+15.49951172	+2.38623047	-2.38183594	+73.19091797	-59.12841797	-119.94873047	+3632	+15.06445313	+5.26025391	-3.02343750	-1.51611328	-85.82519531	+3.31787109	+4088	+14.30419922	+1.72705078	-5.18554688	+22.78564453	-56.88720703	-74.92675781	+2400
+1457971629.11719990	+15.49951172	+2.40820313	-2.34667969	+73.36669922	-59.28222656	-120.03662109	+3640	+15.06884766	+5.28662109	-2.98828125	-2.90039063	-85.86914063	+4.76806641	+4096	+14.30859375	+1.74023438	-5.15917969	+22.80761719	-56.95312500	-74.88281250	+2412
+1457971629.12550000	+15.49951172	+2.43896484	-2.28515625	+73.58642578	-59.52392578	-120.12451172	+3652	+15.06445313	+5.32177734	-2.92236328	-5.29541016	-85.93505859	+7.27294922	+4112	+14.31298828	+1.77099609	-5.11523438	+22.78564453	-57.08496094	-74.72900391	+2436
+1457971629.12969990	+15.49951172	+2.45214844	-2.26318359	+73.60839844	-59.63378906	-120.08056641	+3656	+15.06005859	+5.33935547	-2.90039063	-6.21826172	-85.91308594	+8.26171875	+4116	+14.31298828	+1.78857422	-5.09765625	+22.74169922	-57.10693359	-74.61914063	+2444
+1457971629.13380000	+15.49951172	+2.46093750	-2.24560547	+73.58642578	-59.72167969	-119.99267578	+3656	+15.05566406	+5.34814453	-2.87841797	-7.05322266	-85.91308594	+9.11865234	+4120	+14.30859375	+1.80175781	-5.08447266	+22.67578125	-57.10693359	-74.46533203	+2452
+1457971629.13800000	+15.49511719	+2.46972656	-2.23681641	+73.47656250	-59.78759766	-119.81689453	+3656	+15.04687500	+5.35253906	-2.86523438	-7.49267578	-85.84716797	+9.55810547	+4124	+14.30419922	+1.81054688	-5.07568359	+22.56591797	-57.10693359	-74.26757813	+2460
+1457971629.14220000	+15.49072266	+2.47412109	-2.23242188	+73.36669922	-59.85351563	-119.64111328	+3656	+15.03808594	+5.35253906	-2.85644531	-7.88818359	-85.80322266	+9.95361328	+4128	+14.29980469	+1.82373047	-5.07128906	+22.43408203	-57.08496094	-74.06982422	+2464
+1457971629.14630010	+15.48632813	+2.47851563	-2.22363281	+73.21289063	-59.91943359	-119.46533203	+3656	+15.02929688	+5.34814453	-2.84765625	-8.26171875	-85.73730469	+10.32714844	+4128	+14.29541016	+1.83251953	-5.06250000	+22.30224609	-57.06298828	-73.85009766	+2472
+1457971629.15050010	+15.48193359	+2.47412109	-2.22363281	+73.01513672	-59.96337891	-119.22363281	+3656	+15.02050781	+5.34814453	-2.84765625	-8.45947266	-85.64941406	+10.48095703	+4132	+14.29101563	+1.84130859	-5.05371094	+22.12646484	-57.04101563	-73.60839844	+2472
+1457971629.15470000	+15.47753906	+2.47412109	-2.22802734	+72.83935547	-60.00732422	-119.00390625	+3652	+15.01171875	+5.33935547	-2.84765625	-8.56933594	-85.58349609	+10.56884766	+4136	+14.28222656	+1.85009766	-5.04931641	+21.95068359	-57.01904297	-73.36669922	+2472
+1457971629.15879990	+15.47314453	+2.47412109	-2.23242188	+72.64160156	-60.02929688	-118.76220703	+3656	+15.00292969	+5.33496094	-2.85205078	-8.65722656	-85.49560547	+10.61279297	+4144	+14.27783203	+1.85888672	-5.04931641	+21.77490234	-56.99707031	-73.10302734	+2472
+1457971629.16300010	+15.46875000	+2.47412109	-2.23681641	+72.44384766	-60.05126953	-118.49853516	+3656	+14.99414063	+5.33056641	-2.85205078	-8.72314453	-85.42968750	+10.63476563	+4152	+14.27343750	+1.86767578	-5.04492188	+21.57714844	-56.95312500	-72.83935547	+2468
+1457971629.17129990	+15.45556641	+2.47412109	-2.24560547	+72.04833984	-60.09521484	-118.01513672	+3656	+14.97656250	+5.32177734	-2.85644531	-8.81103516	-85.29785156	+10.67871094	+4164	+14.25585938	+1.88085938	-5.04052734	+21.22558594	-56.86523438	-72.31201172	+2456
+1457971629.17549990	+15.45117188	+2.47412109	-2.25000000	+71.87255859	-60.11718750	-117.77343750	+3660	+14.96777344	+5.31298828	-2.85644531	-8.94287109	-85.23193359	+10.78857422	+4172	+14.25146484	+1.88964844	-5.03613281	+21.02783203	-56.82128906	-72.04833984	+2452
+1457971629.17960000	+15.44238281	+2.47412109	-2.25439453	+71.71875000	-60.13916016	-117.57568359	+3660	+14.95898438	+5.30859375	-2.85644531	-9.11865234	-85.18798828	+10.92041016	+4180	+14.24267578	+1.89404297	-5.02734375	+20.85205078	-56.77734375	-71.80664063	+2444
+1457971629.18380000	+15.43798828	+2.47412109	-2.25000000	+71.58691406	-60.18310547	-117.42187500	+3660	+14.95458984	+5.30419922	-2.85205078	-9.38232422	-85.14404297	+11.16210938	+4188	+14.23388672	+1.90283203	-5.02294922	+20.72021484	-56.77734375	-71.60888672	+2436
+1457971629.18800000	+15.43359375	+2.47851563	-2.24560547	+71.52099609	-60.22705078	-117.29003906	+3664	+14.94580078	+5.30419922	-2.84326172	-9.79980469	-85.12207031	+11.55761719	+4196	+14.22949219	+1.91162109	-5.00976563	+20.61035156	-56.77734375	-71.43310547	+2428
+1457971629.19210000	+15.42919922	+2.48291016	-2.24121094	+71.47705078	-60.29296875	-117.18017578	+3668	+14.94140625	+5.30419922	-2.83447266	-10.34912109	-85.10009766	+12.08496094	+4204	+14.22509766	+1.92041016	-5.00097656	+20.52246094	-56.79931641	-71.27929688	+2424
+1457971629.19630000	+15.42919922	+2.48730469	-2.23242188	+71.47705078	-60.33691406	-117.11425781	+3672	+14.93701172	+5.30859375	-2.82568359	-10.96435547	-85.10009766	+12.70019531	+4216	+14.22509766	+1.92919922	-4.98779297	+20.43457031	-56.79931641	-71.14746094	+2420
+1457971629.20050000	+15.42480469	+2.49609375	-2.21923828	+71.52099609	-60.40283203	-117.07031250	+3676	+14.93701172	+5.31298828	-2.80810547	-11.77734375	-85.10009766	+13.53515625	+4224	+14.22070313	+1.94238281	-4.97460938	+20.41259766	-56.82128906	-71.03759766	+2412
+1457971629.20460010	+15.42041016	+2.50927734	-2.20166016	+71.60888672	-60.49072266	-117.09228516	+3680	+14.93261719	+5.31738281	-2.78173828	-12.89794922	-85.12207031	+14.67773438	+4236	+14.22070313	+1.95117188	-4.96142578	+20.39062500	-56.86523438	-70.97167969	+2412
+1457971629.20880010	+15.42041016	+2.51806641	-2.17968750	+71.71875000	-60.60058594	-117.13623047	+3688	+14.92822266	+5.33056641	-2.75537109	-14.12841797	-85.16601563	+15.93017578	+4244	+14.21630859	+1.95996094	-4.94384766	+20.41259766	-56.88720703	-70.92773438	+2412
+1457971629.21709990	+15.41601563	+2.54003906	-2.12695313	+72.04833984	-60.82031250	-117.33398438	+3700	+14.92822266	+5.36132813	-2.68505859	-17.60009766	-85.27587891	+19.51171875	+4268	+14.21630859	+1.98193359	-4.90869141	+20.43457031	-56.97509766	-70.88378906	+2416
+1457971629.22129990	+15.41601563	+2.55322266	-2.10058594	+72.24609375	-60.95214844	-117.48779297	+3704	+14.92822266	+5.37890625	-2.64111328	-19.64355469	-85.34179688	+21.62109375	+4280	+14.21630859	+1.99072266	-4.89111328	+20.47851563	-57.04101563	-70.88378906	+2420
+1457971629.22550010	+15.41601563	+2.56640625	-2.06982422	+72.44384766	-61.06201172	-117.61962891	+3712	+14.92822266	+5.39648438	-2.60156250	-21.59912109	-85.38574219	+23.64257813	+4288	+14.21630859	+1.99951172	-4.87353516	+20.50048828	-57.08496094	-70.88378906	+2428
+1457971629.22960000	+15.41601563	+2.57958984	-2.04345703	+72.61962891	-61.17187500	-117.75146484	+3716	+14.92822266	+5.42285156	-2.55322266	-23.86230469	-85.45166016	+25.99365234	+4296	+14.21630859	+2.01269531	-4.85595703	+20.54443359	-57.15087891	-70.88378906	+2436
+1457971629.23379990	+15.41601563	+2.59277344	-2.01708984	+72.75146484	-61.28173828	-117.83935547	+3720	+14.92822266	+5.44042969	-2.51367188	-25.72998047	-85.47363281	+27.97119141	+4304	+14.21630859	+2.02148438	-4.83837891	+20.56640625	-57.17285156	-70.88378906	+2444
+1457971629.23790000	+15.41601563	+2.60156250	-1.99511719	+72.86132813	-61.36962891	-117.90527344	+3724	+14.92822266	+5.45800781	-2.47851563	-27.29003906	-85.49560547	+29.59716797	+4304	+14.21630859	+2.02587891	-4.82519531	+20.56640625	-57.19482422	-70.83984375	+2452
+1457971629.24210000	+15.41601563	+2.61035156	-1.97314453	+72.90527344	-61.45751953	-117.92724609	+3724	+14.92822266	+5.47558594	-2.44775391	-28.65234375	-85.49560547	+31.02539063	+4308	+14.21191406	+2.03466797	-4.81201172	+20.56640625	-57.21679688	-70.81787109	+2460
+1457971629.24630000	+15.41162109	+2.61474609	-1.95117188	+72.92724609	-61.54541016	-117.92724609	+3724	+14.92822266	+5.48437500	-2.41699219	-29.79492188	-85.49560547	+32.21191406	+4308	+14.21191406	+2.04345703	-4.80322266	+20.54443359	-57.21679688	-70.75195313	+2468
+1457971629.25040010	+15.41162109	+2.61914063	-1.93798828	+72.86132813	-61.61132813	-117.86132813	+3724	+14.92822266	+5.48876953	-2.39941406	-30.38818359	-85.45166016	+32.82714844	+4304	+14.20751953	+2.04785156	-4.79003906	+20.47851563	-57.21679688	-70.68603516	+2480
+1457971629.25460000	+15.41162109	+2.61914063	-1.92919922	+72.72949219	-61.65527344	-117.72949219	+3724	+14.92382813	+5.49316406	-2.38623047	-30.54199219	-85.40771484	+33.02490234	+4304	+14.20751953	+2.05224609	-4.78125000	+20.39062500	-57.21679688	-70.57617188	+2488
+1457971629.25880000	+15.41162109	+2.61914063	-1.92480469	+72.55371094	-61.69921875	-117.55371094	+3724	+14.92382813	+5.49316406	-2.37744141	-30.52001953	-85.34179688	+32.98095703	+4296	+14.20312500	+2.05664063	-4.77685547	+20.28076172	-57.19482422	-70.46630859	+2496
+1457971629.26710010	+15.41162109	+2.61474609	-1.92480469	+72.07031250	-61.72119141	-117.04833984	+3720	+14.91503906	+5.48876953	-2.37304688	-29.72900391	-85.18798828	+32.16796875	+4288	+14.19873047	+2.06103516	-4.76806641	+20.03906250	-57.12890625	-70.18066406	+2504
+1457971629.27130010	+15.40722656	+2.60595703	-1.92919922	+71.74072266	-61.72119141	-116.74072266	+3720	+14.91503906	+5.48437500	-2.37744141	-29.06982422	-85.10009766	+31.50878906	+4284	+14.19873047	+2.06542969	-4.76367188	+19.88525391	-57.06298828	-70.00488281	+2508
+1457971629.27539990	+15.40722656	+2.60156250	-1.93798828	+71.38916016	-61.69921875	-116.38916016	+3720	+14.91064453	+5.47558594	-2.38183594	-28.25683594	-84.99023438	+30.65185547	+4284	+14.19433594	+2.06542969	-4.76367188	+19.73144531	-56.99707031	-69.80712891	+2508
+1457971629.27959990	+15.40722656	+2.59277344	-1.94677734	+71.03759766	-61.69921875	-116.05957031	+3724	+14.90625000	+5.47119141	-2.38623047	-27.57568359	-84.90234375	+29.94873047	+4280	+14.18994141	+2.06982422	-4.76367188	+19.55566406	-56.93115234	-69.60937500	+2508
+1457971629.28379990	+15.40283203	+2.58398438	-1.95117188	+70.66406250	-61.69921875	-115.68603516	+3728	+14.90185547	+5.45800781	-2.39501953	-26.85058594	-84.79248047	+29.17968750	+4284	+14.18554688	+2.06982422	-4.75927734	+19.35791016	-56.86523438	-69.41162109	+2504
+1457971629.28790000	+15.40283203	+2.57519531	-1.95996094	+70.26855469	-61.67724609	-115.33447266	+3728	+14.89746094	+5.44921875	-2.39941406	-26.14746094	-84.68261719	+28.43261719	+4284	+14.18115234	+2.06982422	-4.75927734	+19.18212891	-56.82128906	-69.21386719	+2500
+1457971629.29210000	+15.40283203	+2.56640625	-1.97314453	+69.89501953	-61.65527344	-114.96093750	+3732	+14.89746094	+5.44042969	-2.40820313	-25.53222656	-84.59472656	+27.77343750	+4284	+14.18115234	+2.06982422	-4.75488281	+19.00634766	-56.75537109	-69.01611328	+2496
+1457971629.29629990	+15.40283203	+2.55761719	-1.98193359	+69.52148438	-61.65527344	-114.58740234	+3736	+14.89306641	+5.43164063	-2.41259766	-24.89501953	-84.48486328	+27.09228516	+4288	+14.17675781	+2.06982422	-4.75488281	+18.83056641	-56.71142578	-68.81835938	+2488
+1457971629.30040000	+15.40283203	+2.55322266	-1.99072266	+69.16992188	-61.63330078	-114.23583984	+3740	+14.88867188	+5.42285156	-2.41699219	-24.36767578	-84.37500000	+26.56494141	+4292	+14.17675781	+2.07421875	-4.75048828	+18.69873047	-56.66748047	-68.64257813	+2480
+1457971629.30460000	+15.40283203	+2.54443359	-1.99072266	+68.84033203	-61.63330078	-113.90625000	+3740	+14.88867188	+5.41845703	-2.42138672	-23.99414063	-84.26513672	+26.16943359	+4292	+14.17236328	+2.07421875	-4.74609375	+18.54492188	-56.64550781	-68.46679688	+2472
+1457971629.31290010	+15.40722656	+2.54003906	-1.99072266	+68.35693359	-61.69921875	-113.40087891	+3744	+14.88427734	+5.40966797	-2.41699219	-23.64257813	-84.06738281	+25.81787109	+4296	+14.17236328	+2.08300781	-4.73291016	+18.30322266	-56.57958984	-68.18115234	+2460
+1457971629.31710000	+15.40722656	+2.54003906	-1.98193359	+68.18115234	-61.76513672	-113.22509766	+3744	+14.88427734	+5.40527344	-2.40820313	-23.77441406	-83.97949219	+25.94970703	+4300	+14.16796875	+2.08300781	-4.72412109	+18.19335938	-56.57958984	-68.07128906	+2452
+1457971629.32119990	+15.41162109	+2.54003906	-1.97314453	+68.09326172	-61.83105469	-113.11523438	+3748	+14.88427734	+5.40527344	-2.39501953	-24.08203125	-83.91357422	+26.27929688	+4304	+14.17236328	+2.08740234	-4.71093750	+18.12744141	-56.62353516	-67.98339844	+2448
+1457971629.32540010	+15.41162109	+2.54443359	-1.95556641	+68.07128906	-61.91894531	-113.04931641	+3752	+14.88867188	+5.40527344	-2.37744141	-24.60937500	-83.84765625	+26.82861328	+4308	+14.17236328	+2.08740234	-4.69775391	+18.06152344	-56.64550781	-67.91748047	+2444
+1457971629.32960010	+15.41601563	+2.55322266	-1.93798828	+68.09326172	-62.02880859	-113.04931641	+3756	+14.88867188	+5.40966797	-2.35546875	-25.42236328	-83.80371094	+27.72949219	+4316	+14.17675781	+2.09179688	-4.68457031	+18.01757813	-56.68945313	-67.87353516	+2440
+1457971629.33369990	+15.41601563	+2.55761719	-1.91601563	+68.13720703	-62.13867188	-113.07128906	+3760	+14.89306641	+5.41845703	-2.32470703	-26.32324219	-83.75976563	+28.74023438	+4324	+14.18115234	+2.09179688	-4.67138672	+17.99560547	-56.75537109	-67.82958984	+2440
+1457971629.33789990	+15.42041016	+2.56640625	-1.89404297	+68.24707031	-62.24853516	-113.11523438	+3764	+14.89746094	+5.43164063	-2.29833984	-27.29003906	-83.73779297	+29.81689453	+4328	+14.18554688	+2.09619141	-4.65820313	+17.95166016	-56.79931641	-67.78564453	+2440
+1457971629.34209990	+15.42041016	+2.57958984	-1.86767578	+68.37890625	-62.38037109	-113.20312500	+3772	+14.89746094	+5.44482422	-2.25878906	-28.67431641	-83.71582031	+31.33300781	+4336	+14.18554688	+2.10058594	-4.64501953	+17.92968750	-56.86523438	-67.74169922	+2440
+1457971629.34620000	+15.42041016	+2.58398438	-1.84130859	+68.53271484	-62.53417969	-113.33496094	+3776	+14.90185547	+5.45361328	-2.21484375	-30.10253906	-83.73779297	+32.87109375	+4340	+14.18994141	+2.10498047	-4.62744141	+17.90771484	-56.93115234	-67.71972656	+2444
+1457971629.35040000	+15.42041016	+2.59277344	-1.81054688	+68.68652344	-62.66601563	-113.46679688	+3780	+14.90625000	+5.46240234	-2.17968750	-31.35498047	-83.73779297	+34.25537109	+4344	+14.18994141	+2.10498047	-4.61425781	+17.86376953	-56.99707031	-67.69775391	+2452
+1457971629.35870000	+15.42480469	+2.60595703	-1.76220703	+69.01611328	-62.92968750	-113.75244141	+3788	+14.91064453	+5.48437500	-2.10937500	-33.81591797	-83.71582031	+36.95800781	+4352	+14.19873047	+2.10937500	-4.58349609	+17.79785156	-57.15087891	-67.60986328	+2464
+1457971629.36290000	+15.42480469	+2.61035156	-1.73583984	+69.16992188	-63.06152344	-113.88427734	+3788	+14.91503906	+5.48876953	-2.08300781	-34.69482422	-83.69384766	+37.92480469	+4348	+14.20312500	+2.10937500	-4.57031250	+17.75390625	-57.21679688	-67.56591797	+2472
+1457971629.36710000	+15.42480469	+2.61474609	-1.71386719	+69.27978516	-63.14941406	-113.97216797	+3792	+14.91503906	+5.49755859	-2.06103516	-35.37597656	-83.64990234	+38.71582031	+4348	+14.20751953	+2.11376953	-4.55712891	+17.70996094	-57.28271484	-67.50000000	+2480
+1457971629.37120010	+15.42480469	+2.61474609	-1.69628906	+69.36767578	-63.25927734	-114.06005859	+3792	+14.91064453	+5.49755859	-2.03906250	-35.96923828	-83.62792969	+39.37500000	+4344	+14.20751953	+2.11816406	-4.54833984	+17.64404297	-57.32666016	-67.39013672	+2488
+1457971629.37540010	+15.42480469	+2.61474609	-1.68310547	+69.41162109	-63.32519531	-114.08203125	+3792	+14.91064453	+5.49316406	-2.02587891	-36.18896484	-83.58398438	+39.66064453	+4340	+14.20751953	+2.11816406	-4.53955078	+17.55615234	-57.37060547	-67.28027344	+2496
+1457971629.37960000	+15.42041016	+2.61474609	-1.66992188	+69.41162109	-63.36914063	-114.08203125	+3792	+14.90625000	+5.48876953	-2.01708984	-36.21093750	-83.51806641	+39.72656250	+4336	+14.20751953	+2.12255859	-4.53076172	+17.44628906	-57.37060547	-67.14843750	+2500
+1457971629.38369990	+15.42041016	+2.61035156	-1.66552734	+69.36767578	-63.41308594	-114.06005859	+3788	+14.90185547	+5.47998047	-2.01269531	-36.12304688	-83.45214844	+39.63867188	+4336	+14.20751953	+2.12255859	-4.52636719	+17.33642578	-57.39257813	-66.99462891	+2508
+1457971629.38790010	+15.42041016	+2.60595703	-1.66113281	+69.32373047	-63.45703125	-113.99414063	+3788	+14.90185547	+5.46679688	-2.01269531	-35.85937500	-83.36425781	+39.37500000	+4332	+14.20751953	+2.12695313	-4.51757813	+17.20458984	-57.39257813	-66.81884766	+2512
+1457971629.39200000	+15.42041016	+2.60156250	-1.66113281	+69.23583984	-63.45703125	-113.90625000	+3788	+14.89746094	+5.45800781	-2.01708984	-35.28808594	-83.27636719	+38.82568359	+4332	+14.20751953	+2.13134766	-4.51757813	+17.05078125	-57.37060547	-66.62109375	+2520
+1457971629.40039990	+15.41601563	+2.58837891	-1.66552734	+68.97216797	-63.43505859	-113.66455078	+3788	+14.88867188	+5.43603516	-2.03466797	-33.70605469	-83.03466797	+37.28759766	+4332	+14.20312500	+2.13574219	-4.51318359	+16.74316406	-57.30468750	-66.18164063	+2520
+1457971629.40450000	+15.41601563	+2.58398438	-1.66992188	+68.84033203	-63.41308594	-113.53271484	+3788	+14.88427734	+5.42724609	-2.04785156	-32.76123047	-82.90283203	+36.38671875	+4336	+14.19873047	+2.14013672	-4.51318359	+16.56738281	-57.23876953	-65.91796875	+2520
+1457971629.40870000	+15.41601563	+2.57958984	-1.67871094	+68.68652344	-63.39111328	-113.35693359	+3788	+14.87988281	+5.41406250	-2.05664063	-31.72851563	-82.77099609	+35.37597656	+4340	+14.19433594	+2.14453125	-4.51757813	+16.39160156	-57.15087891	-65.65429688	+2520
+1457971629.41290000	+15.41601563	+2.57080078	-1.68750000	+68.53271484	-63.34716797	-113.18115234	+3788	+14.87548828	+5.40087891	-2.06982422	-30.76171875	-82.61718750	+34.43115234	+4344	+14.18994141	+2.14892578	-4.51757813	+16.21582031	-57.08496094	-65.39062500	+2516
+1457971629.41700010	+15.41601563	+2.56640625	-1.69628906	+68.35693359	-63.30322266	-113.02734375	+3788	+14.87109375	+5.38769531	-2.08300781	-29.57519531	-82.46337891	+33.28857422	+4352	+14.18554688	+2.15332031	-4.52197266	+16.01806641	-56.99707031	-65.10498047	+2512
+1457971629.42120000	+15.41601563	+2.56201172	-1.70507813	+68.20312500	-63.25927734	-112.85156250	+3792	+14.86669922	+5.38330078	-2.09619141	-28.34472656	-82.28759766	+32.16796875	+4356	+14.18115234	+2.15771484	-4.52197266	+15.84228516	-56.90917969	-64.88525391	+2508
+1457971629.42540000	+15.41162109	+2.56201172	-1.71386719	+68.07128906	-63.21533203	-112.69775391	+3792	+14.86230469	+5.37890625	-2.10058594	-27.26806641	-82.11181641	+31.17919922	+4360	+14.18115234	+2.15771484	-4.52197266	+15.71044922	-56.84326172	-64.68750000	+2500
+1457971629.42950010	+15.41162109	+2.55761719	-1.71826172	+67.96142578	-63.17138672	-112.56591797	+3792	+14.85791016	+5.37890625	-2.11376953	-25.81787109	-81.93603516	+29.86083984	+4364	+14.17675781	+2.16210938	-4.52197266	+15.57861328	-56.77734375	-64.53369141	+2492
+1457971629.43370010	+15.41162109	+2.55761719	-1.72705078	+67.85156250	-63.12744141	-112.43408203	+3792	+14.85791016	+5.37890625	-2.11816406	-24.43359375	-81.76025391	+28.63037109	+4372	+14.17675781	+2.16650391	-4.52197266	+15.49072266	-56.73339844	-64.40185547	+2484
+1457971629.44199990	+15.41162109	+2.56201172	-1.73583984	+67.69775391	-63.03955078	-112.23632813	+3796	+14.85351563	+5.39648438	-2.10937500	-21.99462891	-81.51855469	+26.56494141	+4380	+14.17236328	+2.17529297	-4.51757813	+15.40283203	-56.64550781	-64.24804688	+2468
+1457971629.44619990	+15.41601563	+2.56201172	-1.74023438	+67.67578125	-62.99560547	-112.17041016	+3796	+14.85351563	+5.40966797	-2.09619141	-20.80810547	-81.45263672	+25.57617188	+4388	+14.17236328	+2.17968750	-4.51318359	+15.38085938	-56.62353516	-64.22607422	+2464
+1457971629.45040010	+15.41601563	+2.56640625	-1.73583984	+67.65380859	-62.97363281	-112.14843750	+3796	+14.85791016	+5.42724609	-2.08300781	-19.64355469	-81.40869141	+24.63134766	+4392	+14.17236328	+2.17968750	-4.50878906	+15.40283203	-56.62353516	-64.22607422	+2460
+1457971629.45450000	+15.41601563	+2.57519531	-1.73583984	+67.67578125	-62.95166016	-112.12646484	+3796	+14.86230469	+5.44482422	-2.06542969	-18.19335938	-81.36474609	+23.37890625	+4400	+14.17236328	+2.18408203	-4.50000000	+15.40283203	-56.62353516	-64.27001953	+2456
+1457971629.45869990	+15.41601563	+2.57958984	-1.73144531	+67.69775391	-62.92968750	-112.12646484	+3800	+14.86669922	+5.46679688	-2.04785156	-16.74316406	-81.36474609	+22.10449219	+4404	+14.17675781	+2.18408203	-4.49560547	+15.44677734	-56.64550781	-64.31396484	+2456
+1457971629.46289990	+15.41601563	+2.58837891	-1.72705078	+67.74169922	-62.92968750	-112.14843750	+3800	+14.87109375	+5.48437500	-2.02587891	-15.20507813	-81.38671875	+20.76416016	+4408	+14.17675781	+2.18847656	-4.48681641	+15.49072266	-56.64550781	-64.37988281	+2456
+1457971629.46700000	+15.42041016	+2.59716797	-1.71826172	+67.80761719	-62.90771484	-112.17041016	+3804	+14.87548828	+5.50634766	-2.00830078	-13.35937500	-81.40869141	+19.13818359	+4412	+14.18115234	+2.19287109	-4.48242188	+15.55664063	-56.66748047	-64.44580078	+2456
+1457971629.47120000	+15.42041016	+2.60595703	-1.70947266	+67.85156250	-62.90771484	-112.19238281	+3804	+14.87988281	+5.52392578	-1.98632813	-11.46972656	-81.43066406	+17.46826172	+4412	+14.18115234	+2.19287109	-4.47802734	+15.60058594	-56.66748047	-64.53369141	+2456
+1457971629.47530010	+15.42041016	+2.61035156	-1.70068359	+67.89550781	-62.90771484	-112.19238281	+3804	+14.88427734	+5.53710938	-1.96875000	-9.49218750	-81.47460938	+15.64453125	+4416	+14.18115234	+2.19726563	-4.47363281	+15.66650391	-56.68945313	-64.62158203	+2460
+1457971629.48370000	+15.42480469	+2.63232422	-1.67871094	+67.91748047	-62.95166016	-112.17041016	+3808	+14.89306641	+5.56347656	-1.92480469	-5.14160156	-81.54052734	+11.68945313	+4416	+14.18115234	+2.20166016	-4.46044922	+15.79833984	-56.71142578	-64.79736328	+2468
+1457971629.48779990	+15.42480469	+2.64111328	-1.66992188	+67.89550781	-62.97363281	-112.08251953	+3812	+14.89746094	+5.56787109	-1.91601563	-2.72460938	-81.49658203	+9.42626953	+4412	+14.18554688	+2.20605469	-4.45605469	+15.86425781	-56.73339844	-64.88525391	+2472
+1457971629.49200010	+15.42919922	+2.65429688	-1.65673828	+67.78564453	-63.01757813	-111.92871094	+3812	+14.89746094	+5.57666016	-1.91162109	-0.15380859	-81.43066406	+7.03125000	+4408	+14.18554688	+2.20605469	-4.45166016	+15.90820313	-56.73339844	-64.95117188	+2476
+1457971629.49620010	+15.42919922	+2.65869141	-1.64794922	+67.58789063	-63.06152344	-111.68701172	+3812	+14.90185547	+5.58105469	-1.90722656	+2.28515625	-81.36474609	+4.74609375	+4404	+14.18554688	+2.21044922	-4.44726563	+15.95214844	-56.75537109	-65.01708984	+2484
+1457971629.50029990	+15.43359375	+2.66748047	-1.64355469	+67.32421875	-63.12744141	-111.37939453	+3808	+14.89746094	+5.57666016	-1.91162109	+4.68017578	-81.21093750	+2.50488281	+4400	+14.18554688	+2.21044922	-4.44726563	+15.97412109	-56.75537109	-65.06103516	+2488
+1457971629.50449990	+15.43359375	+2.67187500	-1.64355469	+66.84082031	-63.21533203	-110.83007813	+3804	+14.89306641	+5.57666016	-1.91601563	+6.98730469	-81.07910156	+0.37353516	+4400	+14.18554688	+2.21484375	-4.44726563	+15.99609375	-56.73339844	-65.08300781	+2492
+1457971629.50869990	+15.43359375	+2.66748047	-1.64355469	+66.26953125	-63.32519531	-110.19287109	+3800	+14.88867188	+5.56787109	-1.91601563	+9.11865234	-80.94726563	-1.60400391	+4396	+14.18115234	+2.21484375	-4.45166016	+15.99609375	-56.71142578	-65.08300781	+2496
+1457971629.51280000	+15.43359375	+2.66308594	-1.65234375	+65.56640625	-63.43505859	-109.46777344	+3796	+14.88427734	+5.55908203	-1.93359375	+11.18408203	-80.70556641	-3.53759766	+4400	+14.17675781	+2.21923828	-4.45605469	+15.95214844	-56.68945313	-65.06103516	+2500
+1457971629.52119990	+15.43359375	+2.63671875	-1.68750000	+63.36914063	-63.72070313	-107.20458984	+3796	+14.87548828	+5.54589844	-1.96435547	+14.98535156	-80.24414063	-7.05322266	+4408	+14.17236328	+2.21923828	-4.46484375	+15.86425781	-56.64550781	-64.95117188	+2508
+1457971629.52530000	+15.43359375	+2.61914063	-1.70947266	+62.24853516	-63.89648438	-106.08398438	+3800	+14.86669922	+5.54150391	-1.98193359	+16.80908203	-80.00244141	-8.74511719	+4412	+14.16796875	+2.21923828	-4.46923828	+15.77636719	-56.62353516	-64.86328125	+2508
+1457971629.53370000	+15.42919922	+2.57519531	-1.76220703	+59.17236328	-64.27001953	-103.02978516	+3804	+14.85351563	+5.53271484	-2.03027344	+20.25878906	-79.40917969	-11.90917969	+4420	+14.16357422	+2.21923828	-4.47802734	+15.64453125	-56.57958984	-64.70947266	+2512
+1457971629.53780010	+15.42919922	+2.55322266	-1.78857422	+57.72216797	-64.46777344	-101.62353516	+3804	+14.84472656	+5.53271484	-2.04785156	+21.97265625	-79.12353516	-13.49121094	+4428	+14.15917969	+2.21923828	-4.48681641	+15.55664063	-56.53564453	-64.62158203	+2512
+1457971629.54200010	+15.42480469	+2.52246094	-1.81494141	+55.76660156	-64.68750000	-99.77783203	+3808	+14.83593750	+5.52392578	-2.06982422	+23.59863281	-78.79394531	-15.02929688	+4432	+14.15917969	+2.21923828	-4.49560547	+15.44677734	-56.51367188	-64.48974609	+2512
+1457971629.54609990	+15.42480469	+2.49609375	-1.84130859	+54.09667969	-64.86328125	-98.17382813	+3812	+14.82714844	+5.52832031	-2.08740234	+25.31250000	-78.48632813	-16.61132813	+4440	+14.15478516	+2.21484375	-4.50439453	+15.31494141	-56.46972656	-64.33593750	+2512
+1457971629.55029990	+15.42919922	+2.47412109	-1.85888672	+52.47070313	-65.06103516	-96.65771484	+3812	+14.81835938	+5.53271484	-2.10058594	+27.09228516	-78.22265625	-18.25927734	+4444	+14.15039063	+2.21484375	-4.51757813	+15.18310547	-56.42578125	-64.16015625	+2512
+1457971629.55450010	+15.42919922	+2.45214844	-1.88085938	+50.60302734	-65.25878906	-94.89990234	+3812	+14.81396484	+5.53710938	-2.12255859	+28.85009766	-77.87109375	-19.92919922	+4448	+14.13720703	+2.21044922	-4.54394531	+14.74365234	-56.29394531	-63.69873047	+2512
+1457971629.56279990	+15.43798828	+2.41699219	-1.90722656	+47.37304688	-65.56640625	-91.80175781	+3808	+14.80957031	+5.55908203	-2.14892578	+32.40966797	-77.16796875	-23.24707031	+4456	+14.11962891	+2.20166016	-4.59228516	+14.04052734	-56.11816406	-62.90771484	+2508
+1457971629.56699990	+15.43798828	+2.40380859	-1.92480469	+45.76904297	-65.67626953	-90.24169922	+3804	+14.80517578	+5.56787109	-2.15771484	+34.23339844	-76.81640625	-24.96093750	+4456	+14.10205078	+2.18847656	-4.63183594	+13.42529297	-55.94238281	-62.22656250	+2508
+1457971629.57110000	+15.43798828	+2.38623047	-1.93798828	+44.14306641	-65.78613281	-88.68164063	+3804	+14.80078125	+5.57666016	-2.16650391	+35.90332031	-76.48681641	-26.54296875	+4456	+14.08886719	+2.18408203	-4.66259766	+12.98583984	-55.81054688	-61.74316406	+2508
+1457971629.57530000	+15.44238281	+2.36865234	-1.95117188	+42.58300781	-65.85205078	-87.20947266	+3800	+14.80078125	+5.58984375	-2.17529297	+37.46337891	-76.13525391	-28.01513672	+4456	+14.08007813	+2.17529297	-4.68457031	+12.65625000	-55.72265625	-61.36962891	+2504
+1457971629.57950000	+15.44677734	+2.35546875	-1.95996094	+41.11083984	-65.93994141	-85.75927734	+3800	+14.79638672	+5.59863281	-2.17968750	+39.02343750	-75.80566406	-29.50927734	+4456	+14.07568359	+2.16650391	-4.70214844	+12.34863281	-55.63476563	-61.01806641	+2504
+1457971629.58360000	+15.45117188	+2.34228516	-1.96875000	+39.81445313	-66.00585938	-84.46289063	+3792	+14.79638672	+5.60742188	-2.17968750	+40.51757813	-75.52001953	-30.93750000	+4452	+14.07128906	+2.15771484	-4.71972656	+12.10693359	-55.56884766	-60.77636719	+2504
+1457971629.58780000	+15.45996094	+2.33349609	-1.98632813	+38.58398438	-65.98388672	-83.23242188	+3788	+14.80078125	+5.61621094	-2.18847656	+41.72607422	-75.16845703	-32.10205078	+4448	+14.06689453	+2.14892578	-4.73291016	+11.90917969	-55.50292969	-60.60058594	+2504
+1457971629.59200000	+15.46435547	+2.33349609	-2.00390625	+37.39746094	-65.93994141	-81.97998047	+3784	+14.80078125	+5.62500000	-2.19726563	+42.89062500	-74.88281250	-33.20068359	+4444	+14.06689453	+2.14013672	-4.74609375	+11.75537109	-55.41503906	-60.44677734	+2504
+1457971629.60030010	+15.47314453	+2.31591797	-2.04345703	+35.41992188	-65.76416016	-79.89257813	+3772	+14.80517578	+5.63818359	-2.22802734	+44.64843750	-74.22363281	-34.89257813	+4432	+14.05810547	+2.12695313	-4.78125000	+11.51367188	-55.23925781	-60.16113281	+2512
+1457971629.60450010	+15.47314453	+2.31152344	-2.06542969	+34.58496094	-65.65429688	-78.96972656	+3768	+14.80078125	+5.64257813	-2.24121094	+45.32958984	-74.00390625	-35.55175781	+4424	+14.05371094	+2.12255859	-4.79882813	+11.40380859	-55.10742188	-60.02929688	+2516
+1457971629.60859990	+15.47753906	+2.29394531	-2.08740234	+33.83789063	-65.52246094	-78.17871094	+3768	+14.80078125	+5.64257813	-2.25878906	+45.98876953	-73.76220703	-36.21093750	+4420	+14.04931641	+2.11376953	-4.82080078	+11.31591797	-54.97558594	-59.91943359	+2520
+1457971629.61279990	+15.48632813	+2.28076172	-2.12695313	+33.17871094	-65.28076172	-77.43164063	+3764	+14.80078125	+5.63818359	-2.29394531	+46.27441406	-73.41064453	-36.49658203	+4416	+14.04492188	+2.10058594	-4.84277344	+11.18408203	-54.82177734	-59.78759766	+2528
+1457971629.61700010	+15.49072266	+2.27636719	-2.16210938	+32.62939453	-65.06103516	-76.79443359	+3764	+14.79638672	+5.63818359	-2.32470703	+46.51611328	-73.19091797	-36.71630859	+4412	+14.03613281	+2.09179688	-4.87353516	+11.07421875	-54.62402344	-59.65576172	+2540
+1457971629.62109990	+15.49511719	+2.26318359	-2.20166016	+32.14599609	-64.81933594	-76.22314453	+3764	+14.79638672	+5.63378906	-2.35986328	+46.73583984	-72.92724609	-36.95800781	+4408	+14.03173828	+2.07861328	-4.90429688	+10.96435547	-54.42626953	-59.54589844	+2548
+1457971629.62529990	+15.49511719	+2.25439453	-2.25439453	+31.75048828	-64.44580078	-75.71777344	+3764	+14.79638672	+5.62500000	-2.40820313	+46.75781250	-72.57568359	-37.02392578	+4408	+14.02294922	+2.06542969	-4.93945313	+10.87646484	-54.20654297	-59.45800781	+2556
+1457971629.63360000	+15.49951172	+2.22802734	-2.35986328	+31.09130859	-63.74267578	-74.88281250	+3764	+14.79199219	+5.61181641	-2.50927734	+46.66992188	-71.98242188	-36.97998047	+4408	+13.99658203	+2.03906250	-5.02294922	+10.72265625	-53.61328125	-59.26025391	+2572
+1457971629.63780000	+15.50390625	+2.21044922	-2.42578125	+30.78369141	-63.28125000	-74.50927734	+3768	+14.78759766	+5.59863281	-2.57080078	+46.51611328	-71.60888672	-36.84814453	+4408	+13.98339844	+2.02587891	-5.07128906	+10.65673828	-53.28369141	-59.17236328	+2580
+1457971629.64190010	+15.50390625	+2.19726563	-2.48730469	+30.52001953	-62.86376953	-74.22363281	+3768	+14.78320313	+5.58984375	-2.62792969	+46.34033203	-71.27929688	-36.71630859	+4412	+13.96582031	+2.00390625	-5.12841797	+10.59082031	-52.84423828	-59.10644531	+2588
+1457971629.64610000	+15.50390625	+2.17968750	-2.55322266	+30.30029297	-62.40234375	-73.93798828	+3772	+14.77880859	+5.57666016	-2.69384766	+46.14257813	-70.90576172	-36.56250000	+4416	+13.94824219	+1.98193359	-5.18554688	+10.52490234	-52.42675781	-59.06250000	+2592
+1457971629.65030000	+15.50830078	+2.16210938	-2.62353516	+30.12451172	-61.89697266	-73.69628906	+3776	+14.77880859	+5.55908203	-2.76855469	+45.92285156	-70.48828125	-36.38671875	+4420	+13.93066406	+1.95996094	-5.24267578	+10.52490234	-52.03125000	-59.06250000	+2592
+1457971629.65440010	+15.50830078	+2.14453125	-2.70263672	+29.94873047	-61.36962891	-73.45458984	+3780	+14.77441406	+5.54150391	-2.84765625	+45.65917969	-70.02685547	-36.16699219	+4424	+13.90869141	+1.93798828	-5.30419922	+10.50292969	-51.54785156	-59.10644531	+2596
+1457971629.65860010	+15.51269531	+2.12695313	-2.78173828	+29.77294922	-60.75439453	-73.23486328	+3780	+14.77441406	+5.52832031	-2.93115234	+45.39550781	-69.52148438	-35.92529297	+4432	+13.89111328	+1.91162109	-5.37011719	+10.52490234	-51.06445313	-59.17236328	+2596
+1457971629.66280010	+15.51708984	+2.10937500	-2.86523438	+29.68505859	-60.16113281	-73.10302734	+3784	+14.77001953	+5.51074219	-3.01904297	+45.15380859	-68.99414063	-35.74951172	+4436	+13.87353516	+1.88525391	-5.42724609	+10.61279297	-50.58105469	-59.28222656	+2592
+1457971629.66689990	+15.52148438	+2.08740234	-2.95312500	+29.55322266	-59.45800781	-72.94921875	+3784	+14.77001953	+5.48876953	-3.13330078	+44.86816406	-68.26904297	-35.48583984	+4448	+13.85156250	+1.85888672	-5.49316406	+10.70068359	-50.03173828	-59.43603516	+2584
+1457971629.67109990	+15.52148438	+2.06542969	-3.04541016	+29.42138672	-58.75488281	-72.77343750	+3788	+14.76562500	+5.46679688	-3.24755859	+44.58251953	-67.56591797	-35.26611328	+4456	+13.83398438	+1.82812500	-5.55908203	+10.78857422	-49.48242188	-59.61181641	+2580
+1457971629.67940000	+15.53466797	+2.02587891	-3.22558594	+29.17968750	-57.28271484	-72.50976563	+3792	+14.77001953	+5.42285156	-3.48925781	+44.09912109	-65.96191406	-34.87060547	+4476	+13.79443359	+1.76660156	-5.68652344	+11.05224609	-48.36181641	-60.07324219	+2564
+1457971629.68359990	+15.53906250	+2.00830078	-3.31347656	+29.09179688	-56.51367188	-72.39990234	+3792	+14.77001953	+5.40527344	-3.60791016	+43.90136719	-65.14892578	-34.71679688	+4480	+13.77685547	+1.73144531	-5.74804688	+11.22802734	-47.76855469	-60.35888672	+2560
+1457971629.68779990	+15.55224609	+1.99072266	-3.39257813	+29.04785156	-55.85449219	-72.33398438	+3788	+14.77880859	+5.39208984	-3.70898438	+43.81347656	-64.44580078	-34.62890625	+4484	+13.75927734	+1.69628906	-5.80957031	+11.44775391	-47.19726563	-60.68847656	+2552
+1457971629.69190000	+15.56103516	+1.97314453	-3.48486328	+28.95996094	-54.99755859	-72.24609375	+3784	+14.78759766	+5.37451172	-3.82763672	+43.70361328	-63.58886719	-34.54101563	+4484	+13.74169922	+1.66552734	-5.87548828	+11.68945313	-46.53808594	-61.04003906	+2544
+1457971629.69610000	+15.56982422	+1.96435547	-3.56835938	+28.89404297	-54.20654297	-72.13623047	+3780	+14.79638672	+5.36572266	-3.93750000	+43.61572266	-62.77587891	-34.43115234	+4480	+13.72851563	+1.63037109	-5.94140625	+11.93115234	-45.87890625	-61.41357422	+2536
+1457971629.70020010	+15.57861328	+1.95117188	-3.64746094	+28.82812500	-53.45947266	-72.04833984	+3776	+14.80078125	+5.35253906	-4.03857422	+43.54980469	-62.02880859	-34.36523438	+4476	+13.71093750	+1.59082031	-6.00732422	+12.21679688	-45.21972656	-61.78710938	+2532
+1457971629.70440010	+15.58740234	+1.94238281	-3.74414063	+28.74023438	-52.53662109	-71.89453125	+3776	+14.80957031	+5.33935547	-4.14404297	+43.50585938	-61.19384766	-34.29931641	+4472	+13.68457031	+1.54687500	-6.09521484	+12.56835938	-44.31884766	-62.27050781	+2532
+1457971629.70860000	+15.59179688	+1.92919922	-3.83203125	+28.65234375	-51.70166016	-71.76269531	+3772	+14.81396484	+5.32617188	-4.24511719	+43.46191406	-60.42480469	-34.23339844	+4464	+13.66259766	+1.50292969	-6.16992188	+12.85400391	-43.52783203	-62.68798828	+2536
+1457971629.71269990	+15.59619141	+1.92041016	-3.91992188	+28.60839844	-50.88867188	-71.67480469	+3768	+14.82275391	+5.30859375	-4.35498047	+43.37402344	-59.63378906	-34.14550781	+4456	+13.64501953	+1.46337891	-6.24023438	+13.16162109	-42.78076172	-63.10546875	+2536
+1457971629.72110010	+15.61376953	+1.89843750	-4.09130859	+28.65234375	-49.26269531	-71.58691406	+3760	+14.83154297	+5.27343750	-4.57910156	+43.24218750	-57.98583984	-33.96972656	+4440	+13.59667969	+1.36669922	-6.41162109	+13.90869141	-40.97900391	-64.05029297	+2548
+1457971629.72519990	+15.61816406	+1.88964844	-4.19677734	+28.71826172	-48.31787109	-71.58691406	+3760	+14.83154297	+5.25146484	-4.70214844	+43.15429688	-57.10693359	-33.85986328	+4432	+13.57910156	+1.32275391	-6.49072266	+14.26025391	-40.16601563	-64.48974609	+2552
+1457971629.72939990	+15.61816406	+1.88964844	-4.30664063	+28.87207031	-47.39501953	-71.54296875	+3756	+14.82714844	+5.23388672	-4.83398438	+43.08837891	-56.18408203	-33.72802734	+4428	+13.55273438	+1.27880859	-6.57861328	+14.58984375	-39.30908203	-64.86328125	+2556
+1457971629.73359990	+15.61816406	+1.87207031	-4.41210938	+29.00390625	-46.45019531	-71.56494141	+3752	+14.82275391	+5.20312500	-4.96582031	+43.00048828	-55.30517578	-33.64013672	+4420	+13.52636719	+1.22167969	-6.66210938	+14.89746094	-38.43017578	-65.28076172	+2560
+1457971629.73770000	+15.60937500	+1.85449219	-4.54394531	+29.15771484	-45.35156250	-71.56494141	+3756	+14.81396484	+5.16796875	-5.11523438	+42.84667969	-54.27246094	-33.48632813	+4412	+13.50000000	+1.16894531	-6.75000000	+15.20507813	-37.55126953	-65.67626953	+2568
+1457971629.74190000	+15.60498047	+1.84130859	-4.66259766	+29.39941406	-44.42871094	-71.63085938	+3752	+14.79638672	+5.12841797	-5.27343750	+42.73681641	-53.26171875	-33.35449219	+4408	+13.46923828	+1.11621094	-6.83789063	+15.51269531	-36.67236328	-66.04980469	+2572
+1457971629.74609990	+15.60058594	+1.81494141	-4.77685547	+29.66308594	-43.50585938	-71.82861328	+3752	+14.78320313	+5.07568359	-5.41845703	+42.62695313	-52.29492188	-33.28857422	+4408	+13.43408203	+1.05468750	-6.92578125	+15.79833984	-35.81542969	-66.46728516	+2576
+1457971629.75020000	+15.59619141	+1.78857422	-4.91748047	+29.99267578	-42.42919922	-72.00439453	+3752	+14.76562500	+5.02294922	-5.59423828	+42.45117188	-51.19628906	-33.15673828	+4404	+13.40771484	+0.98876953	-7.01806641	+16.04003906	-34.93652344	-66.88476563	+2580
+1457971629.75440000	+15.58740234	+1.76660156	-5.05371094	+30.38818359	-41.46240234	-72.20214844	+3748	+14.74365234	+4.97460938	-5.77001953	+42.31933594	-50.09765625	-33.00292969	+4404	+13.37695313	+0.92724609	-7.11035156	+16.30371094	-34.07958984	-67.25830078	+2580
+1457971629.76270010	+15.56103516	+1.70068359	-5.33935547	+31.22314453	-39.37500000	-72.72949219	+3736	+14.68652344	+4.84716797	-6.13476563	+42.12158203	-47.83447266	-32.84912109	+4396	+13.31103516	+0.78222656	-7.29931641	+16.76513672	-32.32177734	-68.09326172	+2572
+1457971629.76690010	+15.54345703	+1.66992188	-5.47998047	+31.70654297	-38.38623047	-72.99316406	+3732	+14.65576172	+4.78564453	-6.31494141	+42.03369141	-46.69189453	-32.76123047	+4392	+13.27148438	+0.70751953	-7.39599609	+16.98486328	-31.42089844	-68.48876953	+2564
+1457971629.77110000	+15.52148438	+1.62597656	-5.62500000	+32.14599609	-37.37548828	-73.30078125	+3724	+14.62060547	+4.70654297	-6.50390625	+41.90185547	-45.50537109	-32.69531250	+4388	+13.23632813	+0.62841797	-7.48828125	+17.16064453	-30.52001953	-68.86230469	+2556
+1457971629.77519990	+15.50390625	+1.57763672	-5.77441406	+32.60742188	-36.32080078	-73.60839844	+3716	+14.58544922	+4.62304688	-6.68847656	+41.81396484	-44.31884766	-32.65136719	+4380	+13.19677734	+0.54492188	-7.58496094	+17.31445313	-29.64111328	-69.23583984	+2544
+1457971629.77940010	+15.48193359	+1.53808594	-5.91064453	+33.11279297	-35.41992188	-73.93798828	+3708	+14.55029297	+4.54394531	-6.87304688	+41.72607422	-43.15429688	-32.58544922	+4376	+13.15722656	+0.46142578	-7.67724609	+17.46826172	-28.78417969	-69.63134766	+2532
+1457971629.78350000	+15.45996094	+1.48535156	-6.04248047	+33.61816406	-34.49707031	-74.31152344	+3696	+14.51074219	+4.46484375	-7.05322266	+41.68212891	-42.01171875	-32.56347656	+4364	+13.11767578	+0.37792969	-7.76513672	+17.62207031	-27.90527344	-70.02685547	+2516
+1457971629.78769990	+15.43798828	+1.43701172	-6.17871094	+34.14550781	-33.57421875	-74.66308594	+3680	+14.47119141	+4.38134766	-7.22460938	+41.66015625	-40.89111328	-32.54150391	+4352	+13.07812500	+0.29003906	-7.85302734	+17.75390625	-27.07031250	-70.42236328	+2500
+1457971629.79189990	+15.41162109	+1.39306641	-6.31494141	+34.69482422	-32.65136719	-74.94873047	+3664	+14.43603516	+4.30224609	-7.39599609	+41.66015625	-39.79248047	-32.51953125	+4336	+13.03857422	+0.20654297	-7.94531250	+17.88574219	-26.19140625	-70.77392578	+2476
+1457971629.80020000	+15.35888672	+1.28320313	-6.58300781	+35.66162109	-30.80566406	-75.52001953	+3636	+14.35693359	+4.13964844	-7.71679688	+41.70410156	-37.66113281	-32.40966797	+4296	+12.95947266	+0.02197266	-8.11669922	+18.08349609	-24.41162109	-71.49902344	+2436
+1457971629.80440000	+15.32812500	+1.23046875	-6.70605469	+36.16699219	-29.94873047	-75.80566406	+3616	+14.32177734	+4.06054688	-7.85742188	+41.74804688	-36.69433594	-32.38769531	+4268	+12.91113281	-0.07031250	-8.20019531	+18.19335938	-23.51074219	-71.82861328	+2416
+1457971629.80850010	+15.29736328	+1.16894531	-6.82910156	+36.62841797	-29.09179688	-76.04736328	+3600	+14.28222656	+3.98144531	-7.99365234	+41.79199219	-35.74951172	-32.34375000	+4240	+12.86718750	-0.16699219	-8.28808594	+18.25927734	-22.60986328	-72.18017578	+2400
+1457971629.81270000	+15.27099609	+1.11181641	-6.94775391	+37.11181641	-28.25683594	-76.28906250	+3584	+14.24267578	+3.89794922	-8.12548828	+41.81396484	-34.82666016	-32.27783203	+4212	+12.82324219	-0.26367188	-8.36718750	+18.34716797	-21.70898438	-72.50976563	+2380
+1457971629.81690000	+15.24023438	+1.05468750	-7.06201172	+37.59521484	-27.44384766	-76.50878906	+3564	+14.21191406	+3.81884766	-8.24414063	+41.87988281	-34.01367188	-32.23388672	+4180	+12.77929688	-0.36035156	-8.44189453	+18.41308594	-20.80810547	-72.81738281	+2360
+1457971629.82100010	+15.20947266	+0.99316406	-7.17626953	+38.05664063	-26.60888672	-76.68457031	+3544	+14.17675781	+3.74414063	-8.36279297	+41.94580078	-33.20068359	-32.16796875	+4148	+12.73535156	-0.46582031	-8.52099609	+18.45703125	-19.90722656	-73.16894531	+2348
+1457971629.82520010	+15.17871094	+0.92724609	-7.29052734	+38.47412109	-25.77392578	-76.86035156	+3528	+14.14160156	+3.66064453	-8.47265625	+41.98974609	-32.38769531	-32.10205078	+4112	+12.68701172	-0.56689453	-8.59570313	+18.54492188	-19.00634766	-73.52050781	+2332
+1457971629.82940010	+15.13916016	+0.86572266	-7.40478516	+38.89160156	-24.91699219	-76.99218750	+3508	+14.10205078	+3.58593750	-8.57812500	+42.05566406	-31.64062500	-32.01416016	+4072	+12.63867188	-0.66796875	-8.67041016	+18.61083984	-18.06152344	-73.80615234	+2324
+1457971629.83769990	+15.06445313	+0.71630859	-7.64208984	+39.59472656	-23.18115234	-77.16796875	+3472	+14.02294922	+3.40576172	-8.79345703	+41.98974609	-30.12451172	-31.77246094	+4004	+12.53320313	-0.89208984	-8.82421875	+18.67675781	-16.14990234	-74.37744141	+2308
+1457971629.84190010	+15.02490234	+0.64160156	-7.75195313	+39.92431641	-22.32421875	-77.27783203	+3456	+13.98339844	+3.31787109	-8.89013672	+41.96777344	-29.44335938	-31.66259766	+3968	+12.48046875	-1.00195313	-8.89453125	+18.69873047	-15.22705078	-74.66308594	+2304
+1457971629.84600000	+14.98535156	+0.55371094	-7.86621094	+40.20996094	-21.46728516	-77.34375000	+3436	+13.93945313	+3.20800781	-8.98681641	+41.87988281	-28.76220703	-31.57470703	+3936	+12.41894531	-1.12060547	-8.96484375	+18.69873047	-14.26025391	-74.97070313	+2304
+1457971629.85019990	+14.93701172	+0.47021484	-7.98925781	+40.45166016	-20.56640625	-77.36572266	+3420	+13.89550781	+3.09814453	-9.09667969	+41.72607422	-27.99316406	-31.42089844	+3904	+12.36621094	-1.23925781	-9.03515625	+18.72070313	-13.35937500	-75.27832031	+2300
+1457971629.85439990	+14.89306641	+0.37792969	-8.11230469	+40.69335938	-19.68750000	-77.38769531	+3400	+13.84716797	+2.99267578	-9.20214844	+41.59423828	-27.33398438	-31.28906250	+3872	+12.30908203	-1.35351563	-9.10546875	+18.74267578	-12.48046875	-75.52001953	+2300
+1457971629.85850000	+14.84472656	+0.28564453	-8.23095703	+40.89111328	-18.76464844	-77.40966797	+3384	+13.79882813	+2.86962891	-9.31201172	+41.39648438	-26.63085938	-31.15722656	+3844	+12.25195313	-1.48095703	-9.17138672	+18.72070313	-11.57958984	-75.82763672	+2304
+1457971629.86270000	+14.79199219	+0.18457031	-8.35839844	+41.06689453	-17.84179688	-77.38769531	+3364	+13.74609375	+2.74218750	-9.43066406	+41.13281250	-25.86181641	-31.00341797	+3816	+12.19921875	-1.60839844	-9.24169922	+18.72070313	-10.70068359	-76.11328125	+2304
+1457971629.87100010	+14.67773438	-0.03076172	-8.60449219	+41.30859375	-15.99609375	-77.38769531	+3320	+13.61865234	+2.46533203	-9.65917969	+40.56152344	-24.38964844	-30.67382813	+3764	+12.07177734	-1.85888672	-9.37353516	+18.67675781	-8.98681641	-76.61865234	+2308
+1457971629.87520000	+14.62060547	-0.14501953	-8.73632813	+41.39648438	-15.05126953	-77.34375000	+3300	+13.54833984	+2.31591797	-9.79101563	+40.20996094	-23.59863281	-30.47607422	+3740	+12.01464844	-1.99072266	-9.43505859	+18.63281250	-8.19580078	-76.90429688	+2304
+1457971629.87930010	+14.55908203	-0.25927734	-8.85498047	+41.48437500	-14.19433594	-77.36572266	+3280	+13.48242188	+2.16650391	-9.90966797	+39.85839844	-22.93945313	-30.32226563	+3716	+11.95751953	-2.11816406	-9.49218750	+18.61083984	-7.47070313	-77.16796875	+2300
+1457971629.88350010	+14.49755859	-0.38232422	-8.97363281	+41.55029297	-13.31542969	-77.38769531	+3256	+13.41650391	+2.00830078	-10.01953125	+39.48486328	-22.25830078	-30.23437500	+3692	+11.89599609	-2.25878906	-9.54931641	+18.54492188	-6.72363281	-77.45361328	+2296
+1457971629.88770010	+14.43164063	-0.50097656	-9.09228516	+41.59423828	-12.43652344	-77.38769531	+3236	+13.34619141	+1.84570313	-10.14257813	+39.08935547	-21.53320313	-30.10253906	+3672	+11.84326172	-2.39501953	-9.60205078	+18.52294922	-6.02050781	-77.76123047	+2284
+1457971629.89179990	+14.37011719	-0.62402344	-9.20214844	+41.66015625	-11.64550781	-77.43164063	+3208	+13.27148438	+1.68750000	-10.26123047	+38.71582031	-20.87402344	-29.99267578	+3644	+11.78173828	-2.52685547	-9.65039063	+18.52294922	-5.36132813	-78.04687500	+2272
+1457971629.89599990	+14.30419922	-0.74707031	-9.31201172	+41.72607422	-10.85449219	-77.45361328	+3184	+13.19238281	+1.52490234	-10.37548828	+38.34228516	-20.21484375	-29.88281250	+3616	+11.72460938	-2.66748047	-9.70312500	+18.47900391	-4.70214844	-78.33251953	+2260
+1457971629.90019990	+14.23388672	-0.87011719	-9.41748047	+41.77001953	-10.04150391	-77.45361328	+3156	+13.11328125	+1.36669922	-10.48535156	+37.99072266	-19.59960938	-29.77294922	+3588	+11.66748047	-2.79931641	-9.75146484	+18.47900391	-4.06494141	-78.59619141	+2240
+1457971629.90850000	+14.09326172	-1.12060547	-9.59765625	+41.90185547	-8.63525391	-77.62939453	+3100	+12.96386719	+1.05029297	-10.66552734	+37.30957031	-18.58886719	-29.68505859	+3528	+11.54003906	-3.07177734	-9.82617188	+18.47900391	-2.90039063	-79.18945313	+2200
+1457971629.91269990	+14.02294922	-1.24804688	-9.68554688	+41.92382813	-7.95410156	-77.69531250	+3076	+12.88916016	+0.89648438	-10.75341797	+36.97998047	-18.10546875	-29.64111328	+3496	+11.48291016	-3.20800781	-9.86132813	+18.47900391	-2.35107422	-79.47509766	+2176
+1457971629.91680000	+13.96142578	-1.37109375	-9.75585938	+41.98974609	-7.40478516	-77.84912109	+3044	+12.82324219	+0.73828125	-10.82373047	+36.69433594	-17.75390625	-29.68505859	+3460	+11.41699219	-3.34423828	-9.88769531	+18.50097656	-1.84570313	-79.80468750	+2152
+1457971629.92100000	+13.89111328	-1.49414063	-9.82177734	+42.09960938	-6.85546875	-77.98095703	+3016	+12.75292969	+0.59765625	-10.88964844	+36.45263672	-17.40234375	-29.70703125	+3420	+11.35986328	-3.48046875	-9.91845703	+18.54492188	-1.34033203	-80.11230469	+2128
+1457971629.92930010	+13.75488281	-1.72705078	-9.93603516	+42.31933594	-5.82275391	-78.28857422	+2952	+12.62988281	+0.32958984	-10.99072266	+36.10107422	-16.89697266	-29.83886719	+3336	+11.22802734	-3.74414063	-9.97119141	+18.69873047	-0.30761719	-80.72753906	+2080
+1457971629.93350010	+13.68457031	-1.84570313	-9.98437500	+42.40722656	-5.33935547	-78.46435547	+2920	+12.56396484	+0.19335938	-11.03027344	+35.92529297	-16.67724609	-29.92675781	+3292	+11.16210938	-3.88037109	-9.99316406	+18.76464844	+0.17578125	-81.01318359	+2060
+1457971629.93759990	+13.60986328	-1.96435547	-10.03271484	+42.49511719	-4.85595703	-78.61816406	+2888	+12.50244141	+0.06591797	-11.06103516	+35.81542969	-16.45751953	-29.99267578	+3244	+11.09179688	-4.01220703	-10.01513672	+18.87451172	+0.68115234	-81.27685547	+2040
+1457971629.94180010	+13.54394531	-2.07861328	-10.06347656	+42.62695313	-4.46044922	-78.83789063	+2852	+12.44531250	-0.06152344	-11.07861328	+35.70556641	-16.36962891	-30.12451172	+3200	+11.02148438	-4.13964844	-10.02392578	+18.98437500	+1.14257813	-81.60644531	+2024
+1457971629.95009990	+13.40771484	-2.31152344	-10.11621094	+42.84667969	-3.69140625	-79.29931641	+2780	+12.33544922	-0.31201172	-11.10937500	+35.55175781	-16.14990234	-30.43212891	+3108	+10.88525391	-4.40332031	-10.04589844	+19.22607422	+2.02148438	-82.24365234	+2000
+1457971629.95429990	+13.34179688	-2.42138672	-10.13818359	+42.97851563	-3.33984375	-79.51904297	+2744	+12.27832031	-0.43066406	-11.11816406	+35.50781250	-16.06201172	-30.56396484	+3060	+10.81494141	-4.53515625	-10.05029297	+19.33593750	+2.43896484	-82.55126953	+1992
+1457971629.95849990	+13.27148438	-2.54003906	-10.16015625	+43.08837891	-2.96630859	-79.76074219	+2716	+12.22119141	-0.55810547	-11.13134766	+35.41992188	-15.95214844	-30.73974609	+3016	+10.74023438	-4.66699219	-10.05908203	+19.46777344	+2.90039063	-82.85888672	+1988
+1457971629.96260000	+13.19677734	-2.64990234	-10.18212891	+43.24218750	-2.54882813	-79.93652344	+2688	+12.15966797	-0.68115234	-11.13574219	+35.37597656	-15.84228516	-30.89355469	+2968	+10.66992188	-4.79443359	-10.06347656	+19.62158203	+3.33984375	-83.14453125	+1988
+1457971629.96680000	+13.12207031	-2.75537109	-10.19970703	+43.39599609	-2.17529297	-80.13427734	+2664	+12.09814453	-0.79980469	-11.14013672	+35.35400391	-15.75439453	-31.00341797	+2920	+10.59521484	-4.92187500	-10.06347656	+19.77539063	+3.77929688	-83.43017578	+1988
+1457971629.97100000	+13.04736328	-2.87841797	-10.21728516	+43.46191406	-1.77978516	-80.31005859	+2640	+12.03662109	-0.93603516	-11.14453125	+35.24414063	-15.64453125	-31.15722656	+2880	+10.51611328	-5.05371094	-10.06347656	+19.90722656	+4.19677734	-83.69384766	+1992
+1457971629.97510000	+12.97265625	-2.99267578	-10.23486328	+43.54980469	-1.40625000	-80.50781250	+2624	+11.97070313	-1.07226563	-11.15332031	+35.11230469	-15.46875000	-31.28906250	+2840	+10.44580078	-5.18115234	-10.05908203	+20.01708984	+4.57031250	-84.00146484	+1996
+1457971629.98350000	+12.82324219	-3.22558594	-10.26562500	+43.74755859	-0.65917969	-80.83740234	+2588	+11.83447266	-1.34912109	-11.16650391	+34.84863281	-15.16113281	-31.55273438	+2760	+10.30517578	-5.44042969	-10.04150391	+20.30273438	+5.29541016	-84.55078125	+2008
+1457971629.98760010	+12.74414063	-3.34423828	-10.27880859	+43.83544922	-0.26367188	-80.99121094	+2572	+11.75976563	-1.48974609	-11.17529297	+34.67285156	-14.96337891	-31.66259766	+2724	+10.23925781	-5.57226563	-10.02392578	+20.41259766	+5.60302734	-84.88037109	+2016
+1457971629.99180010	+12.66064453	-3.45849609	-10.30078125	+43.94531250	+0.13183594	-81.03515625	+2556	+11.68066406	-1.62597656	-11.18847656	+34.51904297	-14.76562500	-31.70654297	+2684	+10.16894531	-5.69970703	-10.01513672	+20.52246094	+5.95458984	-85.10009766	+2020
+1457971630.00009990	+12.48925781	-3.70898438	-10.33593750	+44.03320313	+1.01074219	-81.14501953	+2528	+11.50927734	-1.92480469	-11.21484375	+33.99169922	-14.28222656	-31.81640625	+2612	+10.02832031	-5.96337891	-9.98876953	+20.69824219	+6.63574219	-85.56152344	+2028
+1457971630.00850010	+12.30908203	-3.95068359	-10.36669922	+44.12109375	+1.82373047	-81.12304688	+2492	+11.33789063	-2.22802734	-11.22802734	+33.39843750	-13.84277344	-31.86035156	+2540	+9.88769531	-6.20947266	-9.94921875	+20.89599609	+7.27294922	-85.89111328	+2024
+1457971630.01259990	+12.22119141	-4.07373047	-10.37109375	+44.14306641	+2.24121094	-81.12304688	+2476	+11.24560547	-2.38183594	-11.23242188	+33.02490234	-13.57910156	-31.88232422	+2508	+9.82177734	-6.33691406	-9.91845703	+20.93994141	+7.53662109	-86.11083984	+2020
+1457971630.01679990	+12.13769531	-4.18798828	-10.37988281	+44.18701172	+2.59277344	-81.05712891	+2452	+11.16210938	-2.52685547	-11.22802734	+32.67333984	-13.38134766	-31.88232422	+2472	+9.76025391	-6.45996094	-9.88769531	+21.00585938	+7.82226563	-86.26464844	+2012
+1457971630.02510000	+11.96191406	-4.42529297	-10.38427734	+44.25292969	+3.38378906	-80.90332031	+2404	+10.98632813	-2.82128906	-11.21484375	+31.90429688	-13.00781250	-31.88232422	+2392	+9.61962891	-6.71044922	-9.83056641	+21.13769531	+8.45947266	-86.50634766	+1992
+1457971630.02930000	+11.87402344	-4.53515625	-10.38427734	+44.29687500	+3.75732422	-80.72753906	+2380	+10.90722656	-2.95312500	-11.20166016	+31.53076172	-12.87597656	-31.79443359	+2352	+9.55371094	-6.82910156	-9.79541016	+21.18164063	+8.78906250	-86.57226563	+1976
+1457971630.03340010	+11.79052734	-4.65380859	-10.38427734	+44.29687500	+4.13085938	-80.59570313	+2352	+10.82812500	-3.09375000	-11.17968750	+31.11328125	-12.74414063	-31.75048828	+2312	+9.48339844	-6.94775391	-9.76464844	+21.24755859	+9.11865234	-86.59423828	+1960
+1457971630.04180000	+11.61474609	-4.86474609	-10.35351563	+44.38476563	+4.76806641	-80.22216797	+2296	+10.67431641	-3.35302734	-11.10937500	+30.23437500	-12.59033203	-31.64062500	+2236	+9.33837891	-7.17187500	-9.67675781	+21.35742188	+9.82177734	-86.59423828	+1928
+1457971630.05010010	+11.45214844	-5.07128906	-10.30078125	+44.49462891	+5.36132813	-79.87060547	+2240	+10.53808594	-3.60791016	-11.01269531	+29.33349609	-12.56835938	-31.57470703	+2168	+9.18896484	-7.39160156	-9.58886719	+21.46728516	+10.56884766	-86.50634766	+1900
+1457971630.05430010	+11.37304688	-5.15917969	-10.26562500	+44.60449219	+5.55908203	-79.62890625	+2212	+10.48095703	-3.72216797	-10.95117188	+28.91601563	-12.65625000	-31.48681641	+2136	+9.11425781	-7.49707031	-9.53613281	+21.51123047	+10.94238281	-86.44042969	+1888
+1457971630.05839990	+11.29833984	-5.25585938	-10.23486328	+44.67041016	+5.82275391	-79.43115234	+2188	+10.42822266	-3.83203125	-10.88964844	+28.52050781	-12.72216797	-31.42089844	+2108	+9.03955078	-7.60253906	-9.49218750	+21.59912109	+11.38183594	-86.30859375	+1880
+1457971630.06259990	+11.21484375	-5.34814453	-10.19531250	+44.78027344	+6.10839844	-79.14550781	+2168	+10.36669922	-3.93750000	-10.82373047	+28.10302734	-12.76611328	-31.31103516	+2084	+8.96044922	-7.70361328	-9.43945313	+21.66503906	+11.82128906	-86.13281250	+1872
+1457971630.07090000	+11.06103516	-5.51513672	-10.09863281	+45.04394531	+6.45996094	-78.59619141	+2136	+10.27001953	-4.14404297	-10.66992188	+27.31201172	-13.02978516	-31.09130859	+2044	+8.80224609	-7.89257813	-9.33398438	+21.86279297	+12.65625000	-85.71533203	+1864
+1457971630.07929990	+10.91162109	-5.66894531	-9.98437500	+45.39550781	+6.72363281	-78.02490234	+2108	+10.16894531	-4.32861328	-10.50292969	+26.58691406	-13.27148438	-30.80566406	+2008	+8.64843750	-8.07714844	-9.21093750	+22.06054688	+13.42529297	-85.27587891	+1872
+1457971630.08340000	+10.83691406	-5.75683594	-9.92285156	+45.52734375	+6.85546875	-77.78320313	+2104	+10.12060547	-4.43408203	-10.41503906	+26.21337891	-13.40332031	-30.73974609	+2000	+8.56933594	-8.16943359	-9.15380859	+22.19238281	+13.82080078	-84.99023438	+1876
+1457971630.08760000	+10.76220703	-5.83593750	-9.86132813	+45.70312500	+6.98730469	-77.47558594	+2096	+10.06347656	-4.52197266	-10.32714844	+25.88378906	-13.46923828	-30.56396484	+1988	+8.49902344	-8.26171875	-9.08789063	+22.32421875	+14.17236328	-84.77050781	+1888
+1457971630.09170010	+10.68750000	-5.89746094	-9.79541016	+45.94482422	+7.03125000	-77.12402344	+2092	+10.01513672	-4.60107422	-10.24365234	+25.57617188	-13.60107422	-30.30029297	+1976	+8.42431641	-8.34521484	-9.02197266	+22.47802734	+14.50195313	-84.46289063	+1896
+1457971630.09590010	+10.61718750	-5.98095703	-9.73388672	+46.09863281	+7.11914063	-76.79443359	+2088	+9.96240234	-4.69775391	-10.15576172	+25.22460938	-13.66699219	-30.16845703	+1972	+8.35400391	-8.43310547	-8.96044922	+22.63183594	+14.83154297	-84.13330078	+1904
+1457971630.10010000	+10.53808594	-6.05566406	-9.66357422	+46.29638672	+7.22900391	-76.44287109	+2088	+9.89648438	-4.78564453	-10.07226563	+24.89501953	-13.64501953	-29.90478516	+1964	+8.28808594	-8.51660156	-8.88574219	+22.78564453	+15.11718750	-83.84765625	+1916
+1457971630.10419990	+10.46777344	-6.11279297	-9.58886719	+46.58203125	+7.18505859	-76.06933594	+2080	+9.83935547	-4.85595703	-9.98437500	+24.60937500	-13.73291016	-29.57519531	+1952	+8.22216797	-8.59570313	-8.81103516	+22.98339844	+15.33691406	-83.49609375	+1924
+1457971630.11260010	+10.32275391	-6.26660156	-9.43505859	+46.93359375	+7.22900391	-75.43212891	+2084	+9.70312500	-5.04492188	-9.79980469	+23.88427734	-13.68896484	-29.13574219	+1948	+8.10351563	-8.75830078	-8.65283203	+23.35693359	+15.71044922	-82.90283203	+1944
+1457971630.11669990	+10.25244141	-6.31933594	-9.35156250	+47.21923828	+7.11914063	-75.01464844	+2080	+9.64599609	-5.11523438	-9.71191406	+23.57666016	-13.75488281	-28.76220703	+1940	+8.04638672	-8.83300781	-8.56933594	+23.55468750	+15.82031250	-82.59521484	+1952
+1457971630.12089990	+10.18212891	-6.39404297	-9.27685547	+47.43896484	+7.09716797	-74.66308594	+2080	+9.58007813	-5.20751953	-9.61962891	+23.20312500	-13.75488281	-28.49853516	+1936	+7.99804688	-8.91210938	-8.49023438	+23.79638672	+15.95214844	-82.22167969	+1956
+1457971630.12920000	+10.04589844	-6.50830078	-9.10546875	+48.03222656	+6.92138672	-73.80615234	+2068	+9.43945313	-5.35693359	-9.43066406	+22.47802734	-13.71093750	-27.68554688	+1920	+7.90136719	-9.06152344	-8.30566406	+24.25781250	+16.10595703	-81.60644531	+1956
+1457971630.13759990	+9.90527344	-6.63134766	-8.92529297	+48.53759766	+6.76757813	-72.99316406	+2060	+9.29443359	-5.52392578	-9.22851563	+21.62109375	-13.64501953	-26.96044922	+1908	+7.81347656	-9.20214844	-8.12109375	+24.76318359	+16.19384766	-80.90332031	+1948
+1457971630.14170000	+9.84375000	-6.67089844	-8.82421875	+48.91113281	+6.52587891	-72.57568359	+2048	+9.23291016	-5.58544922	-9.12304688	+21.24755859	-13.73291016	-26.45507813	+1900	+7.76953125	-9.26367188	-8.02001953	+25.02685547	+16.19384766	-80.55175781	+1940
+1457971630.14590000	+9.77783203	-6.72802734	-8.72753906	+49.21875000	+6.39404297	-72.15820313	+2044	+9.17578125	-5.66015625	-9.01757813	+20.85205078	-13.77685547	-26.05957031	+1892	+7.72998047	-9.32519531	-7.92773438	+25.35644531	+16.21582031	-80.13427734	+1924
+1457971630.15420010	+9.65478516	-6.80712891	-8.51660156	+49.94384766	+5.99853516	-71.34521484	+2028	+9.05712891	-5.78759766	-8.78027344	+19.99511719	-13.93066406	-25.11474609	+1872	+7.65087891	-9.45263672	-7.71679688	+25.90576172	+16.19384766	-79.45312500	+1900
+1457971630.15840010	+9.59765625	-6.85107422	-8.41992188	+50.31738281	+5.84472656	-70.88378906	+2020	+9.00878906	-5.84912109	-8.67041016	+19.59960938	-13.99658203	-24.63134766	+1860	+7.61572266	-9.50537109	-7.62451172	+26.27929688	+16.25976563	-78.96972656	+1884
+1457971630.16260000	+9.53613281	-6.89501953	-8.30126953	+50.69091797	+5.69091797	-70.48828125	+2016	+8.95166016	-5.91064453	-8.53857422	+19.16015625	-14.06250000	-24.19189453	+1856	+7.57617188	-9.56689453	-7.51464844	+26.56494141	+16.28173828	-78.55224609	+1868
+1457971630.17090010	+9.42626953	-6.95214844	-8.07714844	+51.50390625	+5.16357422	-69.58740234	+1996	+8.86816406	-6.00732422	-8.28808594	+18.36914063	-14.30419922	-23.02734375	+1832	+7.48828125	-9.66357422	-7.31250000	+27.24609375	+16.34765625	-77.54150391	+1832
+1457971630.17919990	+9.32519531	-7.00927734	-7.82226563	+52.25097656	+4.63623047	-68.81835938	+1984	+8.79345703	-6.09082031	-8.00244141	+17.60009766	-14.65576172	-21.92871094	+1816	+7.40917969	-9.76025391	-7.08837891	+27.81738281	+16.36962891	-76.59667969	+1808
+1457971630.18339990	+9.27685547	-7.03564453	-7.70800781	+52.64648438	+4.39453125	-68.31298828	+1976	+8.76269531	-6.13476563	-7.87060547	+17.27050781	-14.72167969	-21.33544922	+1804	+7.36523438	-9.79980469	-6.99609375	+28.19091797	+16.45751953	-75.93750000	+1792
+1457971630.18750000	+9.22851563	-7.06640625	-7.57177734	+52.97607422	+4.17480469	-67.98339844	+1980	+8.73193359	-6.17431641	-7.71240234	+16.91894531	-14.87548828	-20.85205078	+1804	+7.32568359	-9.84375000	-6.88183594	+28.47656250	+16.50146484	-75.43212891	+1784
+1457971630.19590000	+9.14941406	-7.11035156	-7.33007813	+53.63525391	+3.58154297	-66.99462891	+1964	+8.67919922	-6.23583984	-7.43994141	+16.23779297	-15.07324219	-19.48974609	+1788	+7.24218750	-9.92724609	-6.67529297	+29.06982422	+16.56738281	-74.15771484	+1768
+1457971630.20000000	+9.10546875	-7.13671875	-7.18505859	+53.85498047	+3.31787109	-66.66503906	+1968	+8.65283203	-6.27099609	-7.27734375	+15.93017578	-15.20507813	-18.96240234	+1788	+7.20263672	-9.96679688	-6.55664063	+29.31152344	+16.56738281	-73.60839844	+1764
+1457971630.20420000	+9.07031250	-7.15869141	-7.05322266	+54.07470703	+2.98828125	-66.20361328	+1968	+8.63085938	-6.29736328	-7.13232422	+15.62255859	-15.33691406	-18.23730469	+1784	+7.15869141	-10.00634766	-6.44677734	+29.50927734	+16.54541016	-72.97119141	+1764
+1457971630.20840000	+9.03076172	-7.17626953	-6.93457031	+54.31640625	+2.68066406	-65.65429688	+1960	+8.60888672	-6.32373047	-6.99609375	+15.33691406	-15.33691406	-17.53417969	+1780	+7.11914063	-10.03271484	-6.35009766	+29.81689453	+16.52343750	-72.22412109	+1760
+1457971630.21250010	+9.00000000	-7.20263672	-6.78076172	+54.47021484	+2.39501953	-65.39062500	+1964	+8.58691406	-6.35449219	-6.83349609	+15.09521484	-15.46875000	-17.02880859	+1784	+7.08837891	-10.07226563	-6.22705078	+30.03662109	+16.45751953	-71.69677734	+1764
+1457971630.22090010	+8.93847656	-7.24218750	-6.53027344	+54.71191406	+1.71386719	-64.40185547	+1956	+8.54296875	-6.40283203	-6.54785156	+14.56787109	-15.53466797	-15.57861328	+1780	+7.02685547	-10.14257813	-6.00732422	+30.47607422	+16.25976563	-70.37841797	+1764
+1457971630.22499990	+8.91650391	-7.26416016	-6.37646484	+54.79980469	+1.40625000	-64.13818359	+1960	+8.52978516	-6.42919922	-6.38525391	+14.37011719	-15.64453125	-15.05126953	+1788	+7.00488281	-10.17773438	-5.87988281	+30.67382813	+16.12792969	-69.85107422	+1768
+1457971630.23340010	+8.86376953	-7.29931641	-6.11718750	+54.88769531	+0.68115234	-63.21533203	+1952	+8.48144531	-6.47314453	-6.10839844	+13.88671875	-15.64453125	-13.57910156	+1784	+6.96093750	-10.23486328	-5.66015625	+31.09130859	+15.77636719	-68.55468750	+1764
+1457971630.24169990	+8.81982422	-7.34326172	-5.82714844	+54.86572266	-0.04394531	-62.60009766	+1952	+8.44628906	-6.52148438	-5.80078125	+13.51318359	-15.82031250	-12.39257813	+1796	+6.93017578	-10.30078125	-5.40527344	+31.44287109	+15.29296875	-67.56591797	+1764
+1457971630.25000000	+8.78906250	-7.37841797	-5.55468750	+54.95361328	-0.74707031	-61.91894531	+1944	+8.41552734	-6.56103516	-5.51074219	+13.27148438	-15.90820313	-11.18408203	+1800	+6.92578125	-10.34912109	-5.16796875	+31.99218750	+14.78759766	-66.51123047	+1748
+1457971630.25420000	+8.77148438	-7.40039063	-5.41845703	+54.90966797	-1.12060547	-61.58935547	+1940	+8.39355469	-6.58300781	-5.37011719	+13.07373047	-15.97412109	-10.54687500	+1800	+6.91259766	-10.38427734	-5.04052734	+32.14599609	+14.52392578	-66.04980469	+1744
+1457971630.26250000	+8.74951172	-7.42675781	-5.14599609	+55.04150391	-1.86767578	-60.95214844	+1924	+8.36718750	-6.61816406	-5.08886719	+12.94189453	-16.06201172	-9.33837891	+1800	+6.91699219	-10.42382813	-4.80322266	+32.71728516	+13.95263672	-65.03906250	+1716
+1457971630.26670000	+8.72753906	-7.44433594	-5.01416016	+55.01953125	-2.24121094	-60.60058594	+1920	+8.34521484	-6.64013672	-4.95263672	+12.78808594	-16.10595703	-8.72314453	+1800	+6.90820313	-10.45019531	-4.68017578	+32.89306641	+13.68896484	-64.59960938	+1704
+1457971630.27080010	+8.71435547	-7.45312500	-4.89550781	+55.10742188	-2.61474609	-60.16113281	+1908	+8.32763672	-6.64892578	-4.82958984	+12.74414063	-16.06201172	-8.04199219	+1792	+6.91259766	-10.46337891	-4.57031250	+33.20068359	+13.40332031	-64.05029297	+1684
+1457971630.27500010	+8.70996094	-7.46630859	-4.75488281	+55.21728516	-2.96630859	-59.98535156	+1904	+8.32324219	-6.66210938	-4.67578125	+12.76611328	-16.23779297	-7.60253906	+1792	+6.92138672	-10.48535156	-4.44726563	+33.48632813	+13.11767578	-63.63281250	+1668
+1457971630.27920010	+8.69238281	-7.48388672	-4.62304688	+55.21728516	-3.31787109	-59.67773438	+1900	+8.30126953	-6.68408203	-4.53955078	+12.63427734	-16.28173828	-7.05322266	+1792	+6.90820313	-10.51611328	-4.32421875	+33.66210938	+12.87597656	-63.25927734	+1652
+1457971630.28749990	+8.67919922	-7.49707031	-4.36816406	+55.50292969	-4.04296875	-59.06250000	+1880	+8.28808594	-6.70166016	-4.27587891	+12.74414063	-16.39160156	-5.97656250	+1784	+6.90820313	-10.54687500	-4.10009766	+34.18945313	+12.41455078	-62.31445313	+1616
+1457971630.29169990	+8.66162109	-7.51464844	-4.24511719	+55.50292969	-4.37255859	-58.75488281	+1876	+8.27050781	-6.72363281	-4.14843750	+12.65625000	-16.41357422	-5.44921875	+1784	+6.89941406	-10.57763672	-3.99023438	+34.34326172	+12.21679688	-61.89697266	+1604
+1457971630.30000000	+8.64843750	-7.52343750	-4.00781250	+55.81054688	-5.05371094	-58.09570313	+1856	+8.26611328	-6.73242188	-3.89355469	+12.81005859	-16.47949219	-4.41650391	+1772	+6.89062500	-10.60839844	-3.78369141	+34.80468750	+11.79931641	-60.95214844	+1568
+1457971630.30419990	+8.63085938	-7.54101563	-3.88916016	+55.81054688	-5.36132813	-57.78808594	+1856	+8.24853516	-6.75000000	-3.77050781	+12.72216797	-16.50146484	-3.95507813	+1768	+6.87304688	-10.63476563	-3.67822266	+34.89257813	+11.62353516	-60.51269531	+1560
+1457971630.31250000	+8.62646484	-7.54980469	-3.66064453	+56.14013672	-6.02050781	-57.19482422	+1844	+8.24853516	-6.75439453	-3.53320313	+12.91992188	-16.54541016	-2.98828125	+1756	+6.85546875	-10.66552734	-3.48486328	+35.22216797	+11.27197266	-59.58984375	+1536
+1457971630.31670000	+8.60888672	-7.56738281	-3.54638672	+56.14013672	-6.30615234	-56.93115234	+1844	+8.23535156	-6.77197266	-3.41455078	+12.85400391	-16.54541016	-2.57080078	+1756	+6.83349609	-10.69189453	-3.38818359	+35.28808594	+11.11816406	-59.17236328	+1528
+1457971630.32500000	+8.60449219	-7.57177734	-3.33544922	+56.42578125	-6.94335938	-56.33789063	+1832	+8.23535156	-6.77636719	-3.19482422	+13.05175781	-16.58935547	-1.64794922	+1748	+6.81591797	-10.72265625	-3.21240234	+35.52978516	+10.78857422	-58.31542969	+1512
+1457971630.32909990	+8.59130859	-7.58935547	-3.22998047	+56.42578125	-7.20703125	-56.05224609	+1836	+8.22656250	-6.79394531	-3.08496094	+12.98583984	-16.56738281	-1.25244141	+1748	+6.79833984	-10.74902344	-3.12451172	+35.57373047	+10.63476563	-57.89794922	+1508
+1457971630.33330010	+8.58691406	-7.58935547	-3.13330078	+56.53564453	-7.53662109	-55.76660156	+1832	+8.22216797	-6.79394531	-2.98388672	+13.05175781	-16.58935547	-0.81298828	+1744	+6.78515625	-10.75781250	-3.03662109	+35.66162109	+10.45898438	-57.52441406	+1504
+1457971630.33750010	+8.59130859	-7.59375000	-3.03222656	+56.66748047	-7.84423828	-55.54687500	+1832	+8.22656250	-6.79394531	-2.88281250	+13.16162109	-16.63330078	-0.41748047	+1740	+6.78076172	-10.77539063	-2.95751953	+35.77148438	+10.26123047	-57.15087891	+1500
+1457971630.34159990	+8.57812500	-7.60693359	-2.93554688	+56.68945313	-8.10791016	-55.30517578	+1832	+8.21777344	-6.81152344	-2.78173828	+13.11767578	-16.65527344	-0.04394531	+1744	+6.76757813	-10.79736328	-2.87402344	+35.79345703	+10.10742188	-56.79931641	+1500
+1457971630.34579990	+8.57373047	-7.60693359	-2.83886719	+56.79931641	-8.41552734	-55.10742188	+1836	+8.21337891	-6.81152344	-2.68505859	+13.18359375	-16.69921875	+0.30761719	+1744	+6.75878906	-10.81054688	-2.78613281	+35.88134766	+9.90966797	-56.53564453	+1496
+1457971630.35410000	+8.56933594	-7.62451172	-2.65869141	+56.97509766	-8.98681641	-54.71191406	+1836	+8.20898438	-6.82910156	-2.50048828	+13.24951172	-16.78710938	+1.03271484	+1744	+6.75439453	-10.84570313	-2.62792969	+36.05712891	+9.53613281	-55.98632813	+1492
+1457971630.35830000	+8.56494141	-7.62451172	-2.57080078	+57.10693359	-9.29443359	-54.55810547	+1836	+8.20458984	-6.82910156	-2.41259766	+13.33740234	-16.85302734	+1.36230469	+1740	+6.75439453	-10.85888672	-2.54443359	+36.18896484	+9.33837891	-55.81054688	+1488
+1457971630.36250000	+8.56494141	-7.62890625	-2.49169922	+57.23876953	-9.58007813	-54.33837891	+1832	+8.20898438	-6.83349609	-2.33349609	+13.40332031	-16.91894531	+1.71386719	+1736	+6.75878906	-10.87207031	-2.46972656	+36.32080078	+9.11865234	-55.59082031	+1480
+1457971630.37080000	+8.55615234	-7.63769531	-2.32910156	+57.43652344	-10.10742188	-54.07470703	+1828	+8.19580078	-6.84228516	-2.17089844	+13.49121094	-17.05078125	+2.30712891	+1736	+6.76757813	-10.89404297	-2.31152344	+36.56250000	+8.74511719	-55.28320313	+1472
+1457971630.37500000	+8.55615234	-7.64208984	-2.25878906	+57.56835938	-10.39306641	-53.89892578	+1824	+8.19580078	-6.84667969	-2.09619141	+13.57910156	-17.09472656	+2.65869141	+1728	+6.77636719	-10.90722656	-2.24121094	+36.73828125	+8.54736328	-55.12939453	+1460
+1457971630.38330010	+8.54736328	-7.64648438	-2.10937500	+57.81005859	-10.83251953	-53.65722656	+1816	+8.18701172	-6.85546875	-1.95117188	+13.71093750	-17.22656250	+3.16406250	+1716	+6.78515625	-10.92919922	-2.08740234	+37.02392578	+8.26171875	-54.97558594	+1444
+1457971630.39159990	+8.54296875	-7.65087891	-1.98632813	+58.05175781	-11.25000000	-53.34960938	+1800	+8.17822266	-6.85986328	-1.82373047	+13.84277344	-17.24853516	+3.71337891	+1700	+6.79833984	-10.95117188	-1.95996094	+37.37548828	+7.99804688	-54.71191406	+1420
+1457971630.39990000	+8.53417969	-7.65087891	-1.86767578	+58.31542969	-11.60156250	-52.99804688	+1780	+8.16943359	-6.85986328	-1.70947266	+14.04052734	-17.22656250	+4.26269531	+1676	+6.80712891	-10.96435547	-1.84130859	+37.66113281	+7.77832031	-54.47021484	+1388
+1457971630.40829990	+8.52099609	-7.65087891	-1.76220703	+58.51318359	-11.84326172	-52.69042969	+1764	+8.16064453	-6.86425781	-1.60400391	+14.17236328	-17.13867188	+4.68017578	+1652	+6.80273438	-10.98193359	-1.72705078	+37.90283203	+7.71240234	-54.22851563	+1360
+1457971630.41660000	+8.51220703	-7.65087891	-1.66992188	+58.68896484	-12.04101563	-52.29492188	+1740	+8.14746094	-6.86425781	-1.51171875	+14.28222656	-16.94091797	+5.14160156	+1628	+6.79394531	-10.99511719	-1.63916016	+38.14453125	+7.66845703	-53.87695313	+1328
+1457971630.42490010	+8.49462891	-7.64648438	-1.59082031	+58.82080078	-12.17285156	-51.85546875	+1724	+8.13867188	-6.85986328	-1.42822266	+14.43603516	-16.67724609	+5.58105469	+1600	+6.76757813	-11.01269531	-1.56445313	+38.21044922	+7.71240234	-53.50341797	+1300
+1457971630.43330000	+8.48144531	-7.64648438	-1.51611328	+58.90869141	-12.23876953	-51.43798828	+1716	+8.12988281	-6.85986328	-1.35351563	+14.54589844	-16.36962891	+5.93261719	+1580	+6.73681641	-11.02587891	-1.49414063	+38.27636719	+7.77832031	-53.12988281	+1276
+1457971630.44160010	+8.46386719	-7.64208984	-1.45898438	+58.97460938	-12.32666016	-50.97656250	+1708	+8.11669922	-6.85546875	-1.29199219	+14.63378906	-16.04003906	+6.30615234	+1560	+6.70605469	-11.03906250	-1.45019531	+38.32031250	+7.84423828	-52.66845703	+1252
+1457971630.44580010	+8.45507813	-7.63769531	-1.42822266	+58.99658203	-12.34863281	-50.80078125	+1708	+8.10791016	-6.85107422	-1.25683594	+14.67773438	-15.93017578	+6.43798828	+1556	+6.68408203	-11.04345703	-1.41943359	+38.29833984	+7.88818359	-52.53662109	+1248
+1457971630.45409990	+8.43750000	-7.63330078	-1.37988281	+59.04052734	-12.39257813	-50.38330078	+1708	+8.09912109	-6.85107422	-1.20410156	+14.76562500	-15.64453125	+6.78955078	+1540	+6.65332031	-11.05224609	-1.37548828	+38.29833984	+7.93212891	-52.16308594	+1232
+1457971630.46240000	+8.41992188	-7.62451172	-1.33154297	+59.10644531	-12.48046875	-50.03173828	+1712	+8.09033203	-6.84228516	-1.15136719	+14.85351563	-15.42480469	+7.09716797	+1532	+6.62255859	-11.06103516	-1.33154297	+38.29833984	+7.95410156	-51.87744141	+1224
+1457971630.47079990	+8.40673828	-7.61572266	-1.28320313	+59.17236328	-12.56835938	-49.72412109	+1716	+8.07714844	-6.83349609	-1.10302734	+14.91943359	-15.22705078	+7.38281250	+1524	+6.60058594	-11.06103516	-1.28759766	+38.36425781	+7.93212891	-51.65771484	+1212
+1457971630.47910000	+8.39794922	-7.60253906	-1.24365234	+59.26025391	-12.67822266	-49.43847656	+1728	+8.06835938	-6.82470703	-1.05468750	+14.98535156	-15.11718750	+7.66845703	+1520	+6.59179688	-11.05664063	-1.23925781	+38.47412109	+7.91015625	-51.50390625	+1204
+1457971630.48320010	+8.39355469	-7.59814453	-1.22167969	+59.30419922	-12.72216797	-49.30664063	+1736	+8.06835938	-6.82031250	-1.02832031	+15.02929688	-15.07324219	+7.80029297	+1524	+6.58740234	-11.05224609	-1.21289063	+38.54003906	+7.88818359	-51.45996094	+1200
+1457971630.48740010	+8.38916016	-7.58935547	-1.19970703	+59.34814453	-12.78808594	-49.17480469	+1740	+8.06396484	-6.81152344	-1.00634766	+15.07324219	-15.02929688	+7.95410156	+1524	+6.58740234	-11.05224609	-1.18652344	+38.58398438	+7.86621094	-51.41601563	+1196
+1457971630.49160000	+8.38916016	-7.58056641	-1.17773438	+59.39208984	-12.85400391	-49.04296875	+1748	+8.05957031	-6.80712891	-0.98437500	+15.09521484	-14.98535156	+8.10791016	+1524	+6.59179688	-11.04785156	-1.15576172	+38.67187500	+7.84423828	-51.39404297	+1192
+1457971630.49569990	+8.38476563	-7.57177734	-1.16015625	+59.43603516	-12.91992188	-48.91113281	+1760	+8.05957031	-6.79833984	-0.96240234	+15.13916016	-14.94140625	+8.26171875	+1528	+6.59179688	-11.04345703	-1.12939453	+38.75976563	+7.82226563	-51.37207031	+1188
+1457971630.50410010	+8.38476563	-7.55419922	-1.11621094	+59.54589844	-13.05175781	-48.64746094	+1780	+8.05517578	-6.78515625	-0.91845703	+15.18310547	-14.87548828	+8.56933594	+1536	+6.60058594	-11.02587891	-1.07226563	+38.95751953	+7.75634766	-51.30615234	+1180
+1457971630.51239990	+8.38037109	-7.53662109	-1.07666016	+59.65576172	-13.16162109	-48.38378906	+1804	+8.05078125	-6.76318359	-0.87890625	+15.27099609	-14.76562500	+8.85498047	+1544	+6.60937500	-11.01269531	-1.01074219	+39.11132813	+7.75634766	-51.24023438	+1168
+1457971630.52070000	+8.37597656	-7.51464844	-1.03271484	+59.74365234	-13.27148438	-48.05419922	+1832	+8.05078125	-6.74560547	-0.83496094	+15.31494141	-14.63378906	+9.18457031	+1560	+6.61816406	-10.99511719	-0.95361328	+39.26513672	+7.75634766	-51.15234375	+1156
+1457971630.52909990	+8.37597656	-7.48828125	-0.98876953	+59.83154297	-13.35937500	-47.74658203	+1860	+8.04638672	-6.72363281	-0.79101563	+15.38085938	-14.47998047	+9.47021484	+1572	+6.61376953	-10.97753906	-0.89648438	+39.35302734	+7.75634766	-51.02050781	+1140
+1457971630.53740000	+8.37158203	-7.46191406	-0.94921875	+59.89746094	-13.46923828	-47.41699219	+1892	+8.04638672	-6.69726563	-0.74707031	+15.46875000	-14.30419922	+9.77783203	+1592	+6.60937500	-10.95996094	-0.84814453	+39.41894531	+7.75634766	-50.80078125	+1128
+1457971630.54570010	+8.36279297	-7.43554688	-0.90527344	+59.98535156	-13.55712891	-47.13134766	+1924	+8.04199219	-6.67529297	-0.70312500	+15.53466797	-14.17236328	+9.99755859	+1612	+6.59179688	-10.94238281	-0.80419922	+39.41894531	+7.73437500	-50.58105469	+1120
+1457971630.55399990	+8.35400391	-7.41357422	-0.86572266	+60.05126953	-13.62304688	-46.82373047	+1956	+8.04199219	-6.65332031	-0.65917969	+15.62255859	-13.99658203	+10.21728516	+1628	+6.56542969	-10.92919922	-0.76464844	+39.37500000	+7.73437500	-50.31738281	+1112
+1457971630.56240010	+8.34960938	-7.38720703	-0.83496094	+60.13916016	-13.77685547	-46.53808594	+1988	+8.04199219	-6.62695313	-0.62402344	+15.71044922	-13.90869141	+10.43701172	+1648	+6.54345703	-10.91601563	-0.73388672	+39.28710938	+7.69042969	-50.07568359	+1104
+1457971630.57069990	+8.34082031	-7.36962891	-0.79541016	+60.22705078	-13.84277344	-46.42822266	+2020	+8.03759766	-6.60937500	-0.58447266	+15.77636719	-13.86474609	+10.50292969	+1668	+6.51269531	-10.90722656	-0.71191406	+39.15527344	+7.62451172	-49.87792969	+1100
+1457971630.57489990	+8.34082031	-7.35644531	-0.79101563	+60.27099609	-13.90869141	-46.31835938	+2036	+8.03759766	-6.60058594	-0.57568359	+15.82031250	-13.82080078	+10.59082031	+1676	+6.50390625	-10.90283203	-0.70751953	+39.13330078	+7.60253906	-49.76806641	+1092
+1457971630.58320000	+8.33642578	-7.34765625	-0.76464844	+60.29296875	-13.90869141	-46.29638672	+2064	+8.03320313	-6.59179688	-0.54931641	+15.84228516	-13.79882813	+10.61279297	+1692	+6.48193359	-10.90283203	-0.68994141	+39.00146484	+7.62451172	-49.70214844	+1092
+1457971630.58740000	+8.33642578	-7.33886719	-0.76464844	+60.33691406	-13.93066406	-46.20849609	+2076	+8.03759766	-6.58740234	-0.54931641	+15.86425781	-13.73291016	+10.70068359	+1700	+6.47753906	-10.89843750	-0.68554688	+38.95751953	+7.62451172	-49.65820313	+1088
+1457971630.59150000	+8.33642578	-7.34326172	-0.76025391	+60.31494141	-13.88671875	-46.18652344	+2088	+8.03320313	-6.58740234	-0.54492188	+15.84228516	-13.68896484	+10.70068359	+1704	+6.46875000	-10.90283203	-0.68115234	+38.89160156	+7.64648438	-49.61425781	+1088
+1457971630.59570000	+8.33642578	-7.33886719	-0.74707031	+60.33691406	-13.88671875	-46.25244141	+2100	+8.03759766	-6.58300781	-0.53613281	+15.84228516	-13.71093750	+10.67871094	+1708	+6.46875000	-10.89843750	-0.67236328	+38.86962891	+7.69042969	-49.65820313	+1088
+1457971630.59990000	+8.34082031	-7.33886719	-0.75146484	+60.35888672	-13.88671875	-46.20849609	+2112	+8.03759766	-6.58300781	-0.54052734	+15.84228516	-13.66699219	+10.74462891	+1716	+6.46875000	-10.89843750	-0.66796875	+38.84765625	+7.71240234	-49.68017578	+1084
+1457971630.60400010	+8.33642578	-7.33886719	-0.75146484	+60.33691406	-13.84277344	-46.25244141	+2120	+8.03759766	-6.58300781	-0.54052734	+15.82031250	-13.64501953	+10.74462891	+1716	+6.46875000	-10.89843750	-0.66796875	+38.82568359	+7.73437500	-49.68017578	+1080
+1457971630.61240010	+8.34082031	-7.33886719	-0.75146484	+60.35888672	-13.75488281	-46.34033203	+2136	+8.03759766	-6.58300781	-0.54052734	+15.82031250	-13.57910156	+10.74462891	+1724	+6.47753906	-10.89843750	-0.65478516	+38.84765625	+7.82226563	-49.79003906	+1076
+1457971630.61649990	+8.34521484	-7.34326172	-0.75146484	+60.35888672	-13.73291016	-46.36230469	+2144	+8.03759766	-6.58300781	-0.54052734	+15.79833984	-13.55712891	+10.74462891	+1724	+6.48193359	-10.89843750	-0.65039063	+38.84765625	+7.86621094	-49.83398438	+1076
+1457971630.62069990	+8.34521484	-7.34765625	-0.75585938	+60.35888672	-13.68896484	-46.38427734	+2152	+8.04199219	-6.58740234	-0.54052734	+15.79833984	-13.53515625	+10.74462891	+1728	+6.48632813	-10.89843750	-0.64160156	+38.86962891	+7.93212891	-49.87792969	+1072
+1457971630.62490010	+8.34521484	-7.34765625	-0.75585938	+60.33691406	-13.64501953	-46.38427734	+2160	+8.04199219	-6.58740234	-0.54492188	+15.77636719	-13.49121094	+10.76660156	+1732	+6.49072266	-10.89843750	-0.63720703	+38.89160156	+7.97607422	-49.94384766	+1072
+1457971630.62899990	+8.34521484	-7.35205078	-0.76025391	+60.33691406	-13.62304688	-46.40625000	+2168	+8.04199219	-6.59179688	-0.54492188	+15.75439453	-13.46923828	+10.76660156	+1732	+6.49511719	-10.89843750	-0.63281250	+38.91357422	+8.02001953	-49.98779297	+1068
+1457971630.63319990	+8.34960938	-7.35205078	-0.76025391	+60.33691406	-13.62304688	-46.40625000	+2176	+8.04199219	-6.59179688	-0.54931641	+15.75439453	-13.44726563	+10.76660156	+1732	+6.49951172	-10.89843750	-0.62841797	+38.93554688	+8.06396484	-50.03173828	+1064
+1457971630.64150000	+8.34960938	-7.35205078	-0.76025391	+60.35888672	-13.57910156	-46.47216797	+2188	+8.04199219	-6.59619141	-0.54931641	+15.75439453	-13.42529297	+10.76660156	+1736	+6.50830078	-10.89843750	-0.61962891	+38.97949219	+8.10791016	-50.09765625	+1060
+1457971630.64570000	+8.34960938	-7.35644531	-0.76025391	+60.38085938	-13.57910156	-46.47216797	+2192	+8.04199219	-6.59619141	-0.55371094	+15.75439453	-13.42529297	+10.76660156	+1736	+6.51269531	-10.89843750	-0.61523438	+39.00146484	+8.12988281	-50.14160156	+1056
+1457971630.64980010	+8.34960938	-7.35644531	-0.76464844	+60.38085938	-13.57910156	-46.47216797	+2200	+8.04199219	-6.59619141	-0.55371094	+15.75439453	-13.40332031	+10.76660156	+1740	+6.51708984	-10.89843750	-0.61523438	+39.02343750	+8.17382813	-50.16357422	+1056
+1457971630.65400000	+8.34960938	-7.35644531	-0.76464844	+60.38085938	-13.55712891	-46.47216797	+2204	+8.04199219	-6.59619141	-0.55371094	+15.75439453	-13.40332031	+10.76660156	+1740	+6.52148438	-10.89843750	-0.61083984	+39.04541016	+8.19580078	-50.18554688	+1052
+1457971630.65820000	+8.34960938	-7.35644531	-0.76464844	+60.40283203	-13.55712891	-46.47216797	+2212	+8.04638672	-6.60058594	-0.55371094	+15.75439453	-13.38134766	+10.74462891	+1740	+6.52148438	-10.89843750	-0.61083984	+39.04541016	+8.19580078	-50.20751953	+1052
+1457971630.66230010	+8.34960938	-7.36083984	-0.76464844	+60.40283203	-13.55712891	-46.47216797	+2216	+8.04638672	-6.60058594	-0.55371094	+15.75439453	-13.38134766	+10.74462891	+1740	+6.52587891	-10.89843750	-0.60644531	+39.06738281	+8.21777344	-50.20751953	+1052
+1457971630.67070010	+8.34960938	-7.36083984	-0.76464844	+60.40283203	-13.53515625	-46.47216797	+2224	+8.04638672	-6.60058594	-0.55371094	+15.75439453	-13.35937500	+10.74462891	+1740	+6.52587891	-10.90283203	-0.60205078	+39.08935547	+8.26171875	-50.22949219	+1048
+1457971630.67479990	+8.34960938	-7.36083984	-0.76464844	+60.42480469	-13.53515625	-46.47216797	+2228	+8.04199219	-6.60058594	-0.55371094	+15.75439453	-13.35937500	+10.72265625	+1740	+6.53027344	-10.90283203	-0.60205078	+39.08935547	+8.28369141	-50.22949219	+1044
+1457971630.67899990	+8.34960938	-7.36083984	-0.76464844	+60.42480469	-13.51318359	-46.47216797	+2232	+8.04199219	-6.60058594	-0.55371094	+15.75439453	-13.35937500	+10.72265625	+1744	+6.53027344	-10.90283203	-0.60205078	+39.08935547	+8.30566406	-50.22949219	+1044
+1457971630.68319990	+8.34960938	-7.36083984	-0.76464844	+60.42480469	-13.51318359	-46.47216797	+2240	+8.04199219	-6.60058594	-0.55371094	+15.75439453	-13.33740234	+10.72265625	+1744	+6.52587891	-10.90722656	-0.60205078	+39.08935547	+8.34960938	-50.22949219	+1040
+1457971630.68730000	+8.34960938	-7.36083984	-0.76904297	+60.42480469	-13.49121094	-46.47216797	+2240	+8.04199219	-6.60058594	-0.55810547	+15.75439453	-13.33740234	+10.72265625	+1744	+6.52587891	-10.90722656	-0.60205078	+39.08935547	+8.37158203	-50.20751953	+1040
+1457971630.69149990	+8.34521484	-7.36523438	-0.76904297	+60.42480469	-13.46923828	-46.47216797	+2244	+8.04199219	-6.60498047	-0.55810547	+15.77636719	-13.33740234	+10.70068359	+1744	+6.52587891	-10.91162109	-0.60205078	+39.06738281	+8.41552734	-50.20751953	+1040
+1457971630.69569990	+8.34521484	-7.36523438	-0.76904297	+60.42480469	-13.44726563	-46.45019531	+2248	+8.04199219	-6.60498047	-0.55810547	+15.77636719	-13.31542969	+10.70068359	+1744	+6.52148438	-10.91162109	-0.60644531	+39.06738281	+8.45947266	-50.18554688	+1040
+1457971630.70400000	+8.34082031	-7.36962891	-0.77343750	+60.44677734	-13.35937500	-46.40625000	+2256	+8.04199219	-6.60498047	-0.55810547	+15.79833984	-13.27148438	+10.65673828	+1744	+6.51269531	-10.92041016	-0.61083984	+39.04541016	+8.56933594	-50.09765625	+1036
+1457971630.70810010	+8.33642578	-7.37402344	-0.77783203	+60.44677734	-13.29345703	-46.36230469	+2260	+8.04199219	-6.60937500	-0.56250000	+15.79833984	-13.22753906	+10.63476563	+1748	+6.50390625	-10.92480469	-0.61523438	+39.02343750	+8.63525391	-50.05371094	+1036
+1457971630.71230010	+8.33203125	-7.37402344	-0.78222656	+60.46875000	-13.22753906	-46.34033203	+2264	+8.03759766	-6.60937500	-0.56250000	+15.82031250	-13.20556641	+10.61279297	+1748	+6.49951172	-10.92919922	-0.61962891	+39.00146484	+8.70117188	-50.00976563	+1036
+1457971630.71650000	+8.32324219	-7.37841797	-0.78662109	+60.49072266	-13.11767578	-46.25244141	+2268	+8.03320313	-6.61376953	-0.56689453	+15.84228516	-13.11767578	+10.56884766	+1748	+6.49072266	-10.93359375	-0.62402344	+39.00146484	+8.81103516	-49.94384766	+1036
+1457971630.72059990	+8.31884766	-7.38281250	-0.79101563	+60.53466797	-13.00781250	-46.18652344	+2272	+8.03320313	-6.61376953	-0.57128906	+15.88623047	-13.02978516	+10.52490234	+1752	+6.48193359	-10.93798828	-0.62402344	+39.00146484	+8.92089844	-49.87792969	+1036
+1457971630.72480010	+8.31445313	-7.38720703	-0.79541016	+60.55664063	-12.91992188	-46.12060547	+2272	+8.02880859	-6.61816406	-0.57128906	+15.90820313	-12.94189453	+10.48095703	+1752	+6.47753906	-10.94238281	-0.62841797	+39.02343750	+9.00878906	-49.83398438	+1032
+1457971630.72900010	+8.30566406	-7.39160156	-0.79980469	+60.60058594	-12.81005859	-46.03271484	+2272	+8.02001953	-6.62255859	-0.58007813	+15.97412109	-12.78808594	+10.43701172	+1756	+6.46875000	-10.94677734	-0.63281250	+39.04541016	+9.11865234	-49.76806641	+1032
+1457971630.73309990	+8.30126953	-7.39160156	-0.80859375	+60.64453125	-12.72216797	-45.96679688	+2272	+8.01562500	-6.62695313	-0.58447266	+16.04003906	-12.65625000	+10.39306641	+1756	+6.46875000	-10.95117188	-0.63281250	+39.08935547	+9.22851563	-49.72412109	+1028
+1457971630.74149990	+8.29687500	-7.39160156	-0.81298828	+60.75439453	-12.61230469	-45.83496094	+2268	+8.00683594	-6.63134766	-0.59765625	+16.17187500	-12.41455078	+10.32714844	+1760	+6.46875000	-10.95117188	-0.63281250	+39.26513672	+9.42626953	-49.70214844	+1020
+1457971630.74560000	+8.29248047	-7.39160156	-0.81738281	+60.79833984	-12.56835938	-45.79101563	+2268	+8.00244141	-6.63134766	-0.60205078	+16.23779297	-12.30468750	+10.30517578	+1760	+6.47314453	-10.95117188	-0.63281250	+39.35302734	+9.49218750	-49.70214844	+1020
+1457971630.74980000	+8.29248047	-7.39160156	-0.82177734	+60.86425781	-12.52441406	-45.74707031	+2264	+7.99804688	-6.63574219	-0.60644531	+16.30371094	-12.21679688	+10.30517578	+1760	+6.47753906	-10.95117188	-0.62841797	+39.44091797	+9.58007813	-49.72412109	+1016
+1457971630.75399990	+8.29248047	-7.39160156	-0.82177734	+60.90820313	-12.50244141	-45.72509766	+2260	+7.99365234	-6.63574219	-0.60644531	+16.34765625	-12.15087891	+10.30517578	+1756	+6.48632813	-10.95117188	-0.62402344	+39.55078125	+9.64599609	-49.74609375	+1016
+1457971630.75810000	+8.29248047	-7.39160156	-0.82177734	+60.97412109	-12.48046875	-45.70312500	+2256	+7.98925781	-6.63574219	-0.61083984	+16.41357422	-12.08496094	+10.30517578	+1756	+6.49072266	-10.95117188	-0.61523438	+39.66064453	+9.68994141	-49.76806641	+1020
+1457971630.76230000	+8.29248047	-7.39160156	-0.82617188	+61.04003906	-12.48046875	-45.68115234	+2256	+7.98925781	-6.63574219	-0.61083984	+16.45751953	-12.04101563	+10.32714844	+1752	+6.49951172	-10.95117188	-0.61083984	+39.74853516	+9.73388672	-49.79003906	+1020
+1457971630.77060010	+8.29248047	-7.38720703	-0.82617188	+61.12792969	-12.48046875	-45.63720703	+2248	+7.98486328	-6.63574219	-0.61523438	+16.56738281	-11.97509766	+10.34912109	+1744	+6.51269531	-10.94677734	-0.60644531	+39.92431641	+9.79980469	-49.85595703	+1024
+1457971630.77480010	+8.29248047	-7.38281250	-0.82617188	+61.19384766	-12.48046875	-45.63720703	+2244	+7.98486328	-6.63134766	-0.61523438	+16.61132813	-11.97509766	+10.37109375	+1744	+6.52148438	-10.94238281	-0.60205078	+40.03417969	+9.82177734	-49.87792969	+1024
+1457971630.77900000	+8.29248047	-7.38281250	-0.82617188	+61.23779297	-12.50244141	-45.63720703	+2244	+7.98486328	-6.63134766	-0.61523438	+16.65527344	-11.97509766	+10.37109375	+1740	+6.52587891	-10.94238281	-0.59765625	+40.10009766	+9.84375000	-49.89990234	+1024
+1457971630.78309990	+8.29248047	-7.37841797	-0.82617188	+61.30371094	-12.50244141	-45.65917969	+2240	+7.98486328	-6.63134766	-0.61523438	+16.69921875	-11.95312500	+10.39306641	+1736	+6.53027344	-10.94238281	-0.59765625	+40.16601563	+9.84375000	-49.92187500	+1028
+1457971630.78730010	+8.29248047	-7.37841797	-0.82617188	+61.34765625	-12.52441406	-45.68115234	+2236	+7.98486328	-6.62695313	-0.61523438	+16.74316406	-11.95312500	+10.39306641	+1732	+6.53466797	-10.94238281	-0.59326172	+40.20996094	+9.86572266	-49.94384766	+1028
+1457971630.79559990	+8.29687500	-7.37402344	-0.82617188	+61.43554688	-12.54638672	-45.70312500	+2232	+7.98486328	-6.62695313	-0.61083984	+16.80908203	-11.97509766	+10.41503906	+1728	+6.54345703	-10.93798828	-0.59326172	+40.29785156	+9.86572266	-49.96582031	+1028
+1457971630.79979990	+8.29687500	-7.36962891	-0.82617188	+61.47949219	-12.56835938	-45.74707031	+2232	+7.98486328	-6.62255859	-0.61083984	+16.85302734	-11.97509766	+10.41503906	+1724	+6.54345703	-10.93798828	-0.59326172	+40.31982422	+9.84375000	-49.98779297	+1028
+1457971630.80390000	+8.29687500	-7.36962891	-0.82177734	+61.52343750	-12.59033203	-45.74707031	+2228	+7.98486328	-6.62255859	-0.61083984	+16.87500000	-11.97509766	+10.43701172	+1720	+6.54345703	-10.93798828	-0.59326172	+40.34179688	+9.84375000	-49.98779297	+1028
+1457971630.80810000	+8.29687500	-7.36523438	-0.82177734	+61.54541016	-12.61230469	-45.79101563	+2228	+7.98486328	-6.62255859	-0.61083984	+16.91894531	-11.99707031	+10.43701172	+1720	+6.54345703	-10.93798828	-0.59765625	+40.36376953	+9.82177734	-49.98779297	+1028
+1457971630.81230000	+8.29687500	-7.36523438	-0.82177734	+61.58935547	-12.65625000	-45.81298828	+2224	+7.98486328	-6.61816406	-0.60644531	+16.94091797	-11.99707031	+10.43701172	+1716	+6.54345703	-10.93798828	-0.59765625	+40.36376953	+9.79980469	-49.98779297	+1028
+1457971630.81640010	+8.30126953	-7.36083984	-0.82177734	+61.63330078	-12.65625000	-45.83496094	+2224	+7.98925781	-6.61816406	-0.60644531	+16.96289063	-12.01904297	+10.43701172	+1716	+6.54345703	-10.93798828	-0.60205078	+40.38574219	+9.79980469	-49.98779297	+1024
+1457971630.82480000	+8.30126953	-7.36083984	-0.81738281	+61.69921875	-12.70019531	-45.90087891	+2220	+7.98925781	-6.61376953	-0.60205078	+17.02880859	-12.04101563	+10.43701172	+1712	+6.54345703	-10.93798828	-0.60205078	+40.38574219	+9.75585938	-49.96582031	+1024
+1457971630.82890010	+8.30126953	-7.35644531	-0.81738281	+61.72119141	-12.72216797	-45.92285156	+2220	+7.98925781	-6.61376953	-0.60205078	+17.05078125	-12.04101563	+10.43701172	+1712	+6.54345703	-10.93798828	-0.60644531	+40.38574219	+9.73388672	-49.96582031	+1020
+1457971630.83310010	+8.30126953	-7.35644531	-0.81738281	+61.74316406	-12.74414063	-45.94482422	+2216	+7.99365234	-6.61376953	-0.60205078	+17.05078125	-12.06298828	+10.45898438	+1708	+6.53906250	-10.93798828	-0.61083984	+40.38574219	+9.71191406	-49.96582031	+1020
+1457971630.83730010	+8.30566406	-7.35205078	-0.81738281	+61.78710938	-12.76611328	-45.96679688	+2216	+7.99365234	-6.60937500	-0.60205078	+17.07275391	-12.06298828	+10.45898438	+1708	+6.53906250	-10.93798828	-0.61083984	+40.40771484	+9.68994141	-49.96582031	+1016
+1457971630.84139990	+8.30566406	-7.35205078	-0.81298828	+61.80908203	-12.78808594	-45.98876953	+2216	+7.99365234	-6.60937500	-0.59765625	+17.09472656	-12.08496094	+10.45898438	+1708	+6.53906250	-10.93798828	-0.61083984	+40.40771484	+9.68994141	-49.94384766	+1016
+1457971630.84559990	+8.30566406	-7.35205078	-0.81298828	+61.83105469	-12.81005859	-46.01074219	+2216	+7.99365234	-6.60937500	-0.59765625	+17.11669922	-12.08496094	+10.45898438	+1708	+6.53906250	-10.93798828	-0.61523438	+40.40771484	+9.66796875	-49.94384766	+1012
+1457971630.85390000	+8.31005859	-7.34765625	-0.81298828	+61.91894531	-12.87597656	-46.05468750	+2212	+7.99365234	-6.60498047	-0.59765625	+17.13867188	-12.10693359	+10.48095703	+1704	+6.54345703	-10.93798828	-0.61523438	+40.42968750	+9.62402344	-49.96582031	+1008
+1457971630.85809990	+8.31005859	-7.34326172	-0.81298828	+61.94091797	-12.89794922	-46.05468750	+2212	+7.99804688	-6.60498047	-0.59765625	+17.16064453	-12.12890625	+10.48095703	+1704	+6.54345703	-10.93798828	-0.61523438	+40.45166016	+9.62402344	-49.96582031	+1004
+1457971630.86220000	+8.31005859	-7.34326172	-0.80859375	+61.98486328	-12.91992188	-46.07666016	+2212	+7.99804688	-6.60498047	-0.59765625	+17.18261719	-12.12890625	+10.48095703	+1700	+6.54345703	-10.93798828	-0.61523438	+40.47363281	+9.60205078	-49.96582031	+1000
+1457971630.86640000	+8.31005859	-7.33886719	-0.80859375	+62.02880859	-12.94189453	-46.09863281	+2212	+7.99804688	-6.60498047	-0.59326172	+17.18261719	-12.12890625	+10.48095703	+1700	+6.54785156	-10.93359375	-0.61523438	+40.49560547	+9.60205078	-49.98779297	+1000
+1457971630.87060000	+8.31445313	-7.33886719	-0.80859375	+62.07275391	-12.96386719	-46.09863281	+2212	+7.99804688	-6.60498047	-0.59326172	+17.20458984	-12.15087891	+10.50292969	+1700	+6.55224609	-10.93359375	-0.61523438	+40.51757813	+9.58007813	-49.98779297	+996
+1457971630.87890010	+8.31445313	-7.33447266	-0.80859375	+62.13867188	-13.00781250	-46.09863281	+2208	+7.99804688	-6.60058594	-0.59326172	+17.24853516	-12.15087891	+10.52490234	+1696	+6.55664063	-10.93359375	-0.61523438	+40.60546875	+9.58007813	-50.03173828	+996
+1457971630.88310000	+8.31445313	-7.33447266	-0.80859375	+62.18261719	-13.00781250	-46.09863281	+2208	+7.99804688	-6.60058594	-0.59326172	+17.24853516	-12.15087891	+10.52490234	+1696	+6.56103516	-10.92919922	-0.61083984	+40.62744141	+9.60205078	-50.05371094	+996
+1457971630.88720010	+8.31445313	-7.33447266	-0.80859375	+62.22656250	-13.02978516	-46.09863281	+2208	+7.99804688	-6.60058594	-0.59326172	+17.27050781	-12.15087891	+10.54687500	+1692	+6.56542969	-10.92919922	-0.61083984	+40.67138672	+9.60205078	-50.05371094	+996
+1457971630.89140010	+8.31445313	-7.33447266	-0.80859375	+62.27050781	-13.02978516	-46.07666016	+2208	+7.99804688	-6.60058594	-0.59326172	+17.29248047	-12.15087891	+10.54687500	+1692	+6.56542969	-10.92919922	-0.60644531	+40.71533203	+9.62402344	-50.07568359	+996
+1457971630.89560010	+8.31445313	-7.33007813	-0.80859375	+62.31445313	-13.02978516	-46.07666016	+2208	+7.99804688	-6.60058594	-0.59326172	+17.31445313	-12.12890625	+10.56884766	+1688	+6.56982422	-10.92919922	-0.60644531	+40.73730469	+9.62402344	-50.07568359	+996
+1457971630.89969990	+8.31445313	-7.33007813	-0.80859375	+62.33642578	-13.00781250	-46.03271484	+2208	+7.99804688	-6.60058594	-0.59326172	+17.33642578	-12.12890625	+10.59082031	+1688	+6.57421875	-10.92480469	-0.60205078	+40.78125000	+9.64599609	-50.09765625	+996
+1457971630.90389990	+8.31005859	-7.33007813	-0.81298828	+62.38037109	-13.00781250	-45.98876953	+2204	+7.99365234	-6.59619141	-0.59326172	+17.35839844	-12.08496094	+10.61279297	+1688	+6.57421875	-10.92480469	-0.60205078	+40.80322266	+9.66796875	-50.09765625	+996
+1457971630.91220000	+8.30566406	-7.33007813	-0.81738281	+62.40234375	-12.94189453	-45.90087891	+2204	+7.98925781	-6.59619141	-0.59326172	+17.38037109	-11.99707031	+10.63476563	+1684	+6.57861328	-10.92480469	-0.59765625	+40.86914063	+9.73388672	-50.09765625	+996
+1457971630.91640000	+8.30126953	-7.33007813	-0.81738281	+62.42431641	-12.89794922	-45.83496094	+2204	+7.98925781	-6.60058594	-0.59326172	+17.40234375	-11.93115234	+10.65673828	+1680	+6.57861328	-10.92480469	-0.59765625	+40.89111328	+9.75585938	-50.09765625	+996
+1457971630.92059990	+8.29687500	-7.33447266	-0.82177734	+62.42431641	-12.85400391	-45.76904297	+2204	+7.98486328	-6.60058594	-0.59326172	+17.40234375	-11.84326172	+10.67871094	+1680	+6.57861328	-10.92480469	-0.59326172	+40.91308594	+9.79980469	-50.07568359	+996
+1457971630.92470000	+8.29248047	-7.33447266	-0.82617188	+62.42431641	-12.78808594	-45.68115234	+2204	+7.98046875	-6.60058594	-0.59326172	+17.40234375	-11.75537109	+10.70068359	+1680	+6.57421875	-10.92480469	-0.59326172	+40.93505859	+9.84375000	-50.07568359	+996
+1457971630.92890000	+8.28369141	-7.33447266	-0.83056641	+62.40234375	-12.72216797	-45.57128906	+2204	+7.97607422	-6.60058594	-0.59765625	+17.40234375	-11.64550781	+10.72265625	+1680	+6.56982422	-10.92480469	-0.59326172	+40.95703125	+9.93164063	-50.03173828	+1000
+1457971630.93720010	+8.27050781	-7.33886719	-0.83935547	+62.35839844	-12.56835938	-45.37353516	+2204	+7.96289063	-6.60498047	-0.60205078	+17.40234375	-11.40380859	+10.76660156	+1676	+6.56103516	-10.92480469	-0.59765625	+40.97900391	+10.08544922	-49.92187500	+1000
+1457971630.94140010	+8.26611328	-7.33886719	-0.84814453	+62.31445313	-12.48046875	-45.26367188	+2204	+7.95849609	-6.60498047	-0.60644531	+17.38037109	-11.25000000	+10.78857422	+1676	+6.54785156	-10.92919922	-0.59765625	+40.97900391	+10.21728516	-49.83398438	+1004
+1457971630.94549990	+8.25732422	-7.34326172	-0.85253906	+62.27050781	-12.41455078	-45.15380859	+2204	+7.95410156	-6.60937500	-0.60644531	+17.35839844	-11.09619141	+10.78857422	+1676	+6.53466797	-10.92919922	-0.60205078	+40.97900391	+10.32714844	-49.72412109	+1008
+1457971630.94970010	+8.25292969	-7.34326172	-0.85693359	+62.24853516	-12.32666016	-45.04394531	+2200	+7.94531250	-6.60937500	-0.61083984	+17.33642578	-10.96435547	+10.81054688	+1672	+6.52148438	-10.92919922	-0.60644531	+40.95703125	+10.45898438	-49.61425781	+1008
+1457971630.95390010	+8.24414063	-7.34765625	-0.86132813	+62.20458984	-12.23876953	-44.93408203	+2196	+7.94091797	-6.61376953	-0.61523438	+17.31445313	-10.83251953	+10.83251953	+1672	+6.49951172	-10.93359375	-0.61523438	+40.93505859	+10.63476563	-49.46044922	+1012
+1457971630.95799990	+8.23974609	-7.34765625	-0.86572266	+62.16064453	-12.17285156	-44.84619141	+2196	+7.93652344	-6.61376953	-0.61962891	+17.29248047	-10.70068359	+10.85449219	+1672	+6.48193359	-10.93798828	-0.61962891	+40.89111328	+10.76660156	-49.32861328	+1016
+1457971630.96639990	+8.23095703	-7.35205078	-0.87451172	+62.09472656	-12.04101563	-44.64843750	+2188	+7.92773438	-6.61816406	-0.62402344	+17.24853516	-10.48095703	+10.89843750	+1664	+6.45556641	-10.93798828	-0.63281250	+40.84716797	+11.00830078	-49.06494141	+1020
+1457971630.97050000	+8.22656250	-7.35205078	-0.87890625	+62.05078125	-11.99707031	-44.56054688	+2184	+7.92333984	-6.61816406	-0.62841797	+17.22656250	-10.37109375	+10.92041016	+1664	+6.44677734	-10.93798828	-0.63720703	+40.84716797	+11.11816406	-48.97705078	+1024
+1457971630.97470000	+8.22216797	-7.35644531	-0.87890625	+62.02880859	-11.95312500	-44.49462891	+2176	+7.91894531	-6.61816406	-0.62841797	+17.20458984	-10.28320313	+10.96435547	+1660	+6.44238281	-10.93798828	-0.63720703	+40.86914063	+11.20605469	-48.91113281	+1024
+1457971630.97890000	+8.21777344	-7.35644531	-0.88330078	+62.00683594	-11.90917969	-44.45068359	+2172	+7.91455078	-6.62255859	-0.63281250	+17.18261719	-10.21728516	+10.98632813	+1656	+6.43798828	-10.93798828	-0.63720703	+40.86914063	+11.27197266	-48.86718750	+1024
+1457971630.98300000	+8.21777344	-7.35644531	-0.88330078	+62.00683594	-11.88720703	-44.40673828	+2168	+7.91455078	-6.62255859	-0.63281250	+17.16064453	-10.15136719	+10.98632813	+1656	+6.43798828	-10.93798828	-0.63720703	+40.89111328	+11.35986328	-48.82324219	+1020
+1457971630.98720000	+8.21337891	-7.36083984	-0.88330078	+61.98486328	-11.84326172	-44.36279297	+2164	+7.91015625	-6.62255859	-0.63281250	+17.13867188	-10.08544922	+11.00830078	+1652	+6.43798828	-10.93798828	-0.63281250	+40.91308594	+11.42578125	-48.80126953	+1020
+1457971630.99550010	+8.21337891	-7.36083984	-0.88769531	+61.94091797	-11.82128906	-44.29687500	+2152	+7.91015625	-6.62695313	-0.63720703	+17.11669922	-9.99755859	+11.05224609	+1644	+6.44677734	-10.93359375	-0.62402344	+40.97900391	+11.51367188	-48.80126953	+1016
+1457971630.99970010	+8.21337891	-7.36523438	-0.88769531	+61.94091797	-11.79931641	-44.25292969	+2148	+7.91015625	-6.62695313	-0.63720703	+17.09472656	-9.97558594	+11.07421875	+1640	+6.45117188	-10.93359375	-0.61962891	+41.02294922	+11.55761719	-48.80126953	+1016
+1457971631.00390010	+8.21337891	-7.36523438	-0.88769531	+61.91894531	-11.79931641	-44.23095703	+2140	+7.90576172	-6.62695313	-0.63720703	+17.09472656	-9.95361328	+11.09619141	+1636	+6.45117188	-10.93359375	-0.61962891	+41.04492188	+11.57958984	-48.82324219	+1016
+1457971631.01220010	+8.21337891	-7.36523438	-0.88769531	+61.91894531	-11.77734375	-44.20898438	+2132	+7.90576172	-6.62695313	-0.63720703	+17.05078125	-9.93164063	+11.11816406	+1628	+6.45996094	-10.92919922	-0.61083984	+41.08886719	+11.64550781	-48.84521484	+1012
+1457971631.01630000	+8.21337891	-7.36523438	-0.88769531	+61.91894531	-11.77734375	-44.20898438	+2128	+7.90576172	-6.62695313	-0.63720703	+17.05078125	-9.93164063	+11.11816406	+1624	+6.46435547	-10.92919922	-0.60644531	+41.11083984	+11.66748047	-48.86718750	+1012
+1457971631.02049990	+8.21337891	-7.36962891	-0.88769531	+61.89697266	-11.77734375	-44.20898438	+2124	+7.90576172	-6.63134766	-0.63720703	+17.05078125	-9.90966797	+11.14013672	+1624	+6.46875000	-10.92919922	-0.60205078	+41.13281250	+11.68945313	-48.88916016	+1012
+1457971631.02469990	+8.21337891	-7.36962891	-0.88769531	+61.89697266	-11.77734375	-44.20898438	+2120	+7.90576172	-6.63134766	-0.63720703	+17.02880859	-9.90966797	+11.14013672	+1620	+6.46875000	-10.92919922	-0.59765625	+41.13281250	+11.71142578	-48.91113281	+1012
+1457971631.02880000	+8.21337891	-7.36962891	-0.88769531	+61.89697266	-11.77734375	-44.20898438	+2116	+7.90576172	-6.63134766	-0.63720703	+17.02880859	-9.90966797	+11.14013672	+1616	+6.47314453	-10.92919922	-0.59765625	+41.15478516	+11.71142578	-48.91113281	+1012
+1457971631.03300000	+8.21337891	-7.36962891	-0.88769531	+61.89697266	-11.77734375	-44.20898438	+2112	+7.90576172	-6.63134766	-0.63720703	+17.00683594	-9.90966797	+11.16210938	+1612	+6.47314453	-10.92919922	-0.59326172	+41.15478516	+11.73339844	-48.93310547	+1012
+1457971631.04130010	+8.21337891	-7.36962891	-0.88769531	+61.87500000	-11.77734375	-44.18701172	+2104	+7.90576172	-6.63134766	-0.63720703	+17.00683594	-9.90966797	+11.16210938	+1608	+6.47314453	-10.92919922	-0.59326172	+41.15478516	+11.73339844	-48.93310547	+1012
+1457971631.04550000	+8.21337891	-7.36962891	-0.88769531	+61.87500000	-11.77734375	-44.18701172	+2100	+7.90576172	-6.63134766	-0.63720703	+17.00683594	-9.90966797	+11.16210938	+1604	+6.47314453	-10.92919922	-0.59326172	+41.13281250	+11.75537109	-48.93310547	+1012
+1457971631.04970000	+8.21337891	-7.37402344	-0.88769531	+61.87500000	-11.77734375	-44.18701172	+2096	+7.90576172	-6.63134766	-0.63720703	+16.98486328	-9.88769531	+11.18408203	+1604	+6.47314453	-10.92919922	-0.59326172	+41.13281250	+11.75537109	-48.93310547	+1012
+1457971631.05380010	+8.21337891	-7.37402344	-0.88769531	+61.87500000	-11.77734375	-44.18701172	+2096	+7.90576172	-6.63134766	-0.63720703	+16.98486328	-9.88769531	+11.18408203	+1600	+6.47314453	-10.92919922	-0.59326172	+41.13281250	+11.75537109	-48.93310547	+1008
+1457971631.05800010	+8.21337891	-7.37402344	-0.88769531	+61.87500000	-11.77734375	-44.18701172	+2092	+7.90576172	-6.63134766	-0.63720703	+16.98486328	-9.88769531	+11.18408203	+1600	+6.46875000	-10.93359375	-0.59326172	+41.11083984	+11.75537109	-48.93310547	+1008
+1457971631.06220010	+8.21337891	-7.37402344	-0.88769531	+61.87500000	-11.77734375	-44.18701172	+2088	+7.90576172	-6.63134766	-0.63720703	+16.98486328	-9.88769531	+11.18408203	+1596	+6.46875000	-10.93359375	-0.59326172	+41.08886719	+11.75537109	-48.93310547	+1008
+1457971631.06629990	+8.21337891	-7.37402344	-0.88769531	+61.87500000	-11.77734375	-44.18701172	+2084	+7.90576172	-6.63574219	-0.63720703	+16.98486328	-9.86572266	+11.20605469	+1596	+6.46435547	-10.93359375	-0.59326172	+41.08886719	+11.77734375	-48.91113281	+1008
+1457971631.07470010	+8.20898438	-7.37402344	-0.88769531	+61.85302734	-11.77734375	-44.16503906	+2080	+7.90576172	-6.63574219	-0.63720703	+16.96289063	-9.86572266	+11.20605469	+1592	+6.45996094	-10.93359375	-0.59765625	+41.04492188	+11.77734375	-48.88916016	+1008
+1457971631.07880000	+8.20898438	-7.37402344	-0.88769531	+61.85302734	-11.77734375	-44.14306641	+2080	+7.90576172	-6.63574219	-0.63720703	+16.96289063	-9.84375000	+11.22802734	+1592	+6.45556641	-10.93798828	-0.59765625	+41.04492188	+11.77734375	-48.86718750	+1008
+1457971631.08719990	+8.20458984	-7.37402344	-0.88769531	+61.85302734	-11.77734375	-44.12109375	+2076	+7.90136719	-6.63574219	-0.63720703	+16.96289063	-9.79980469	+11.27197266	+1588	+6.45117188	-10.93798828	-0.60205078	+41.00097656	+11.79931641	-48.82324219	+1004
+1457971631.09130000	+8.20019531	-7.37841797	-0.88769531	+61.87500000	-11.77734375	-44.07714844	+2072	+7.89697266	-6.63574219	-0.63720703	+16.94091797	-9.77783203	+11.29394531	+1588	+6.44238281	-10.94238281	-0.60205078	+40.97900391	+11.82128906	-48.77929688	+1004
+1457971631.09550000	+8.19580078	-7.37841797	-0.89208984	+61.87500000	-11.77734375	-44.03320313	+2072	+7.89697266	-6.63574219	-0.63720703	+16.94091797	-9.73388672	+11.31591797	+1584	+6.43798828	-10.94238281	-0.60644531	+40.95703125	+11.84326172	-48.73535156	+1004
+1457971631.09960010	+8.19140625	-7.37841797	-0.89208984	+61.87500000	-11.77734375	-44.01123047	+2068	+7.89257813	-6.63574219	-0.63720703	+16.94091797	-9.68994141	+11.35986328	+1584	+6.43359375	-10.94238281	-0.60644531	+40.95703125	+11.86523438	-48.71337891	+1000
+1457971631.10800000	+8.18261719	-7.37841797	-0.89208984	+61.91894531	-11.75537109	-43.87939453	+2064	+7.88378906	-6.63574219	-0.63720703	+16.91894531	-9.58007813	+11.46972656	+1584	+6.42480469	-10.94238281	-0.61083984	+40.95703125	+11.93115234	-48.60351563	+996
+1457971631.11209990	+8.17822266	-7.37841797	-0.89648438	+61.94091797	-11.73339844	-43.81347656	+2064	+7.87939453	-6.63574219	-0.63720703	+16.91894531	-9.53613281	+11.51367188	+1584	+6.42041016	-10.94238281	-0.61083984	+40.95703125	+11.97509766	-48.55957031	+996
+1457971631.11630010	+8.16943359	-7.37402344	-0.89648438	+61.96289063	-11.71142578	-43.74755859	+2060	+7.87500000	-6.63574219	-0.63720703	+16.91894531	-9.44824219	+11.57958984	+1580	+6.41601563	-10.94238281	-0.61083984	+40.97900391	+12.01904297	-48.53759766	+992
+1457971631.12050010	+8.16943359	-7.37402344	-0.89648438	+61.98486328	-11.68945313	-43.68164063	+2056	+7.87060547	-6.63574219	-0.63720703	+16.91894531	-9.38232422	+11.64550781	+1580	+6.41601563	-10.94238281	-0.60644531	+41.02294922	+12.08496094	-48.49365234	+988
+1457971631.12459990	+8.16503906	-7.37402344	-0.90087891	+62.00683594	-11.66748047	-43.61572266	+2056	+7.86621094	-6.63574219	-0.64160156	+16.91894531	-9.33837891	+11.68945313	+1580	+6.41601563	-10.94238281	-0.60644531	+41.06689453	+12.12890625	-48.47167969	+988
+1457971631.12879990	+8.16064453	-7.37402344	-0.90527344	+62.00683594	-11.64550781	-43.57177734	+2052	+7.85742188	-6.63574219	-0.64160156	+16.91894531	-9.27246094	+11.73339844	+1576	+6.41601563	-10.93798828	-0.60205078	+41.11083984	+12.19482422	-48.44970703	+988
+1457971631.13299990	+8.15625000	-7.37402344	-0.90527344	+62.02880859	-11.62353516	-43.50585938	+2048	+7.85742188	-6.63574219	-0.64160156	+16.94091797	-9.20654297	+11.77734375	+1576	+6.41601563	-10.93798828	-0.59765625	+41.17675781	+12.23876953	-48.44970703	+988
+1457971631.13710000	+8.15625000	-7.36962891	-0.90966797	+62.05078125	-11.60156250	-43.46191406	+2044	+7.85302734	-6.63574219	-0.64599609	+16.94091797	-9.16259766	+11.82128906	+1572	+6.41601563	-10.93359375	-0.59326172	+41.24267578	+12.30468750	-48.42773438	+988
+1457971631.14549990	+8.15185547	-7.36962891	-0.90966797	+62.05078125	-11.53564453	-43.39599609	+2040	+7.84423828	-6.63574219	-0.64599609	+16.96289063	-9.07470703	+11.86523438	+1568	+6.42041016	-10.92919922	-0.58886719	+41.35253906	+12.39257813	-48.40576172	+988
+1457971631.14960000	+8.14746094	-7.36962891	-0.91406250	+62.05078125	-11.51367188	-43.35205078	+2036	+7.83984375	-6.63574219	-0.64599609	+16.96289063	-9.03076172	+11.86523438	+1564	+6.42041016	-10.92480469	-0.58886719	+41.39648438	+12.45849609	-48.40576172	+992
+1457971631.15380000	+8.14746094	-7.36962891	-0.91406250	+62.05078125	-11.49169922	-43.33007813	+2032	+7.83984375	-6.63574219	-0.64599609	+16.96289063	-8.98681641	+11.88720703	+1560	+6.41601563	-10.92480469	-0.58447266	+41.41845703	+12.50244141	-48.38378906	+992
+1457971631.15800000	+8.14306641	-7.36962891	-0.91845703	+62.05078125	-11.44775391	-43.30810547	+2028	+7.83544922	-6.63574219	-0.65039063	+16.98486328	-8.94287109	+11.88720703	+1560	+6.41601563	-10.92480469	-0.58447266	+41.46240234	+12.52441406	-48.36181641	+992
+1457971631.16210010	+8.14306641	-7.36962891	-0.91845703	+62.05078125	-11.42578125	-43.28613281	+2024	+7.83544922	-6.63134766	-0.65039063	+16.98486328	-8.92089844	+11.88720703	+1556	+6.41162109	-10.92480469	-0.58447266	+41.46240234	+12.56835938	-48.33984375	+996
+1457971631.16630010	+8.13867188	-7.36962891	-0.92285156	+62.02880859	-11.40380859	-43.26416016	+2020	+7.83105469	-6.63134766	-0.65039063	+16.98486328	-8.87695313	+11.88720703	+1552	+6.40722656	-10.92480469	-0.58886719	+41.48437500	+12.59033203	-48.31787109	+996
+1457971631.17039990	+8.13867188	-7.36962891	-0.92285156	+62.02880859	-11.35986328	-43.24218750	+2016	+7.83105469	-6.63134766	-0.65039063	+17.00683594	-8.83300781	+11.88720703	+1548	+6.40283203	-10.92480469	-0.58886719	+41.48437500	+12.61230469	-48.29589844	+1000
+1457971631.17459990	+8.13427734	-7.36962891	-0.92724609	+62.02880859	-11.33789063	-43.22021484	+2012	+7.82666016	-6.63134766	-0.65039063	+17.00683594	-8.81103516	+11.88720703	+1544	+6.39843750	-10.92480469	-0.59326172	+41.48437500	+12.63427734	-48.25195313	+1000
+1457971631.18290000	+8.12988281	-7.36962891	-0.93164063	+62.02880859	-11.29394531	-43.22021484	+2004	+7.82666016	-6.63574219	-0.65478516	+17.02880859	-8.74511719	+11.86523438	+1540	+6.38964844	-10.92480469	-0.60205078	+41.46240234	+12.67822266	-48.18603516	+1004
+1457971631.18709990	+8.12548828	-7.36962891	-0.93164063	+62.02880859	-11.25000000	-43.22021484	+2000	+7.82226563	-6.63574219	-0.65478516	+17.05078125	-8.72314453	+11.84326172	+1536	+6.38085938	-10.92919922	-0.60644531	+41.44042969	+12.67822266	-48.16406250	+1004
+1457971631.19129990	+8.12548828	-7.36962891	-0.93603516	+62.02880859	-11.22802734	-43.22021484	+1996	+7.82226563	-6.63574219	-0.65478516	+17.05078125	-8.70117188	+11.84326172	+1532	+6.37646484	-10.92919922	-0.61083984	+41.44042969	+12.70019531	-48.14208984	+1004
+1457971631.19540000	+8.12548828	-7.36962891	-0.93603516	+62.02880859	-11.20605469	-43.22021484	+1992	+7.82226563	-6.63574219	-0.65478516	+17.07275391	-8.67919922	+11.84326172	+1532	+6.36767578	-10.92919922	-0.61523438	+41.41845703	+12.72216797	-48.12011719	+1004
+1457971631.19960000	+8.12109375	-7.36962891	-0.93603516	+62.02880859	-11.18408203	-43.24218750	+1988	+7.81787109	-6.63574219	-0.65478516	+17.07275391	-8.65722656	+11.82128906	+1528	+6.36328125	-10.93359375	-0.61962891	+41.39648438	+12.72216797	-48.09814453	+1004
+1457971631.20380000	+8.12109375	-7.36962891	-0.93603516	+62.02880859	-11.16210938	-43.24218750	+1984	+7.81787109	-6.63574219	-0.65478516	+17.09472656	-8.63525391	+11.82128906	+1524	+6.35888672	-10.93359375	-0.61962891	+41.39648438	+12.72216797	-48.07617188	+1004
+1457971631.21210000	+8.11669922	-7.37402344	-0.94042969	+62.05078125	-11.14013672	-43.28613281	+1976	+7.81347656	-6.63574219	-0.65917969	+17.11669922	-8.61328125	+11.79931641	+1520	+6.35009766	-10.93798828	-0.62841797	+41.37451172	+12.74414063	-48.05419922	+1000
+1457971631.21630000	+8.11669922	-7.37402344	-0.94042969	+62.07275391	-11.11816406	-43.30810547	+1972	+7.81347656	-6.63574219	-0.65917969	+17.13867188	-8.61328125	+11.79931641	+1516	+6.35009766	-10.93798828	-0.62841797	+41.37451172	+12.74414063	-48.05419922	+996
+1457971631.22040010	+8.11669922	-7.37402344	-0.94042969	+62.09472656	-11.09619141	-43.33007813	+1968	+7.81347656	-6.63574219	-0.65917969	+17.16064453	-8.61328125	+11.79931641	+1516	+6.35009766	-10.93798828	-0.62841797	+41.39648438	+12.76611328	-48.07617188	+996
+1457971631.22460010	+8.11669922	-7.37402344	-0.94042969	+62.11669922	-11.09619141	-43.35205078	+1964	+7.81347656	-6.63574219	-0.65917969	+17.18261719	-8.59130859	+11.77734375	+1512	+6.34570313	-10.93798828	-0.62841797	+41.39648438	+12.76611328	-48.09814453	+992
+1457971631.22880010	+8.11669922	-7.37402344	-0.94042969	+62.13867188	-11.07421875	-43.39599609	+1960	+7.81347656	-6.64013672	-0.65917969	+17.18261719	-8.59130859	+11.77734375	+1512	+6.35009766	-10.93798828	-0.62841797	+41.41845703	+12.76611328	-48.09814453	+992
+1457971631.23709990	+8.11669922	-7.37402344	-0.94042969	+62.18261719	-11.07421875	-43.43994141	+1956	+7.81347656	-6.64013672	-0.65917969	+17.22656250	-8.59130859	+11.77734375	+1508	+6.35449219	-10.93798828	-0.62402344	+41.46240234	+12.78808594	-48.14208984	+988
+1457971631.24130010	+8.11669922	-7.37402344	-0.94042969	+62.20458984	-11.05224609	-43.48388672	+1952	+7.81347656	-6.64013672	-0.65917969	+17.24853516	-8.61328125	+11.77734375	+1504	+6.35449219	-10.94238281	-0.61962891	+41.48437500	+12.78808594	-48.18603516	+988
+1457971631.24540000	+8.11669922	-7.37841797	-0.94042969	+62.22656250	-11.05224609	-43.50585938	+1948	+7.81347656	-6.64013672	-0.65917969	+17.27050781	-8.61328125	+11.75537109	+1504	+6.35888672	-10.94238281	-0.61962891	+41.52832031	+12.78808594	-48.20800781	+988
+1457971631.24959990	+8.11669922	-7.37841797	-0.94042969	+62.27050781	-11.05224609	-43.54980469	+1948	+7.81347656	-6.64013672	-0.65917969	+17.29248047	-8.61328125	+11.75537109	+1500	+6.36328125	-10.94238281	-0.61523438	+41.55029297	+12.81005859	-48.22998047	+988
+1457971631.25370000	+8.11669922	-7.37841797	-0.94042969	+62.29248047	-11.05224609	-43.57177734	+1944	+7.81347656	-6.64013672	-0.65917969	+17.29248047	-8.63525391	+11.75537109	+1500	+6.36767578	-10.94238281	-0.61083984	+41.57226563	+12.81005859	-48.27392578	+984
+1457971631.26210000	+8.12109375	-7.38281250	-0.94042969	+62.33642578	-11.03027344	-43.63769531	+1944	+7.81347656	-6.64453125	-0.65917969	+17.33642578	-8.65722656	+11.73339844	+1496	+6.37646484	-10.94238281	-0.60644531	+41.63818359	+12.83203125	-48.33984375	+988
+1457971631.26620010	+8.12109375	-7.38281250	-0.93603516	+62.35839844	-11.03027344	-43.65966797	+1940	+7.81347656	-6.64453125	-0.66357422	+17.35839844	-8.65722656	+11.73339844	+1496	+6.38085938	-10.94238281	-0.60205078	+41.68212891	+12.83203125	-48.36181641	+988
+1457971631.27040000	+8.12109375	-7.38281250	-0.93603516	+62.38037109	-11.03027344	-43.68164063	+1940	+7.81347656	-6.64453125	-0.66357422	+17.38037109	-8.67919922	+11.71142578	+1492	+6.38525391	-10.94238281	-0.59765625	+41.72607422	+12.83203125	-48.40576172	+988
+1457971631.27460000	+8.12109375	-7.38720703	-0.93603516	+62.40234375	-11.03027344	-43.70361328	+1940	+7.81347656	-6.64453125	-0.66357422	+17.40234375	-8.67919922	+11.71142578	+1492	+6.38964844	-10.94238281	-0.59765625	+41.74804688	+12.85400391	-48.42773438	+988
+1457971631.27870010	+8.12109375	-7.38720703	-0.93603516	+62.42431641	-11.03027344	-43.72558594	+1940	+7.81347656	-6.64453125	-0.66357422	+17.40234375	-8.70117188	+11.68945313	+1492	+6.39404297	-10.94238281	-0.59326172	+41.79199219	+12.85400391	-48.47167969	+992
+1457971631.28710010	+8.12109375	-7.38720703	-0.93603516	+62.44628906	-11.00830078	-43.76953125	+1940	+7.80908203	-6.64892578	-0.66357422	+17.44628906	-8.70117188	+11.66748047	+1488	+6.39843750	-10.94677734	-0.58886719	+41.85791016	+12.87597656	-48.53759766	+992
+1457971631.29119990	+8.12109375	-7.38720703	-0.93603516	+62.44628906	-10.98632813	-43.76953125	+1936	+7.80908203	-6.64892578	-0.66357422	+17.46826172	-8.70117188	+11.66748047	+1488	+6.40283203	-10.95117188	-0.58886719	+41.87988281	+12.87597656	-48.55957031	+992
+1457971631.29539990	+8.12109375	-7.39160156	-0.93603516	+62.46826172	-10.98632813	-43.79150391	+1936	+7.80908203	-6.64892578	-0.66357422	+17.49023438	-8.70117188	+11.64550781	+1488	+6.40283203	-10.95117188	-0.58447266	+41.87988281	+12.87597656	-48.58154297	+992
+1457971631.29959990	+8.12109375	-7.39160156	-0.93603516	+62.46826172	-10.96435547	-43.79150391	+1936	+7.80908203	-6.64892578	-0.66357422	+17.49023438	-8.70117188	+11.62353516	+1488	+6.40283203	-10.95556641	-0.58886719	+41.87988281	+12.89794922	-48.58154297	+992
+1457971631.30370000	+8.12109375	-7.39160156	-0.93603516	+62.46826172	-10.96435547	-43.79150391	+1936	+7.80908203	-6.65332031	-0.66357422	+17.51220703	-8.70117188	+11.62353516	+1484	+6.40283203	-10.95556641	-0.58886719	+41.87988281	+12.89794922	-48.58154297	+992
+1457971631.31209990	+8.11669922	-7.39160156	-0.93603516	+62.49023438	-10.92041016	-43.81347656	+1936	+7.80908203	-6.65332031	-0.66796875	+17.53417969	-8.70117188	+11.57958984	+1484	+6.39404297	-10.95996094	-0.59326172	+41.85791016	+12.89794922	-48.55957031	+996
+1457971631.32040000	+8.11669922	-7.39160156	-0.93603516	+62.49023438	-10.89843750	-43.81347656	+1936	+7.80908203	-6.65332031	-0.66796875	+17.55615234	-8.67919922	+11.55761719	+1484	+6.38525391	-10.96435547	-0.59765625	+41.81396484	+12.89794922	-48.51562500	+992
+1457971631.32450010	+8.11669922	-7.39599609	-0.94042969	+62.49023438	-10.89843750	-43.83544922	+1932	+7.80908203	-6.65332031	-0.66796875	+17.55615234	-8.67919922	+11.53564453	+1484	+6.38085938	-10.96875000	-0.60205078	+41.79199219	+12.89794922	-48.51562500	+992
+1457971631.32870010	+8.11230469	-7.39599609	-0.94042969	+62.49023438	-10.87646484	-43.83544922	+1932	+7.80468750	-6.65771484	-0.66796875	+17.57812500	-8.65722656	+11.53564453	+1484	+6.38085938	-10.96875000	-0.60644531	+41.77001953	+12.91992188	-48.49365234	+992
+1457971631.33699990	+8.11230469	-7.39599609	-0.94042969	+62.49023438	-10.85449219	-43.81347656	+1932	+7.80468750	-6.65771484	-0.66796875	+17.57812500	-8.63525391	+11.51367188	+1480	+6.37207031	-10.97314453	-0.60644531	+41.72607422	+12.91992188	-48.47167969	+988
+1457971631.34120010	+8.11230469	-7.39599609	-0.94042969	+62.49023438	-10.85449219	-43.81347656	+1932	+7.80468750	-6.65771484	-0.67236328	+17.60009766	-8.63525391	+11.49169922	+1480	+6.37207031	-10.97314453	-0.61083984	+41.72607422	+12.91992188	-48.44970703	+984
+1457971631.34949990	+8.11230469	-7.39599609	-0.94042969	+62.49023438	-10.83251953	-43.81347656	+1928	+7.80468750	-6.65771484	-0.67236328	+17.60009766	-8.61328125	+11.46972656	+1480	+6.36767578	-10.97753906	-0.61083984	+41.70410156	+12.94189453	-48.44970703	+980
+1457971631.35789990	+8.11230469	-7.39599609	-0.94042969	+62.51220703	-10.81054688	-43.81347656	+1928	+7.80468750	-6.66210938	-0.67236328	+17.60009766	-8.61328125	+11.46972656	+1480	+6.37207031	-10.97753906	-0.60644531	+41.72607422	+12.96386719	-48.47167969	+976
+1457971631.36200000	+8.11230469	-7.39599609	-0.94042969	+62.51220703	-10.81054688	-43.81347656	+1928	+7.80468750	-6.66210938	-0.67236328	+17.60009766	-8.61328125	+11.46972656	+1476	+6.37207031	-10.97753906	-0.60644531	+41.72607422	+12.98583984	-48.47167969	+976
+1457971631.36620000	+8.11230469	-7.39599609	-0.94042969	+62.51220703	-10.81054688	-43.81347656	+1928	+7.80468750	-6.66210938	-0.67236328	+17.60009766	-8.61328125	+11.46972656	+1476	+6.37207031	-10.97753906	-0.60644531	+41.72607422	+12.98583984	-48.47167969	+972
+1457971631.37040000	+8.11230469	-7.39599609	-0.94042969	+62.51220703	-10.81054688	-43.81347656	+1924	+7.80468750	-6.66210938	-0.67236328	+17.60009766	-8.61328125	+11.46972656	+1476	+6.37646484	-10.97753906	-0.60205078	+41.74804688	+12.98583984	-48.49365234	+972
+1457971631.37870000	+8.11230469	-7.39599609	-0.94042969	+62.51220703	-10.81054688	-43.81347656	+1924	+7.80468750	-6.66210938	-0.67236328	+17.62207031	-8.61328125	+11.46972656	+1476	+6.37646484	-10.97753906	-0.59765625	+41.77001953	+13.00781250	-48.51562500	+968
+1457971631.38290000	+8.11669922	-7.40039063	-0.94042969	+62.51220703	-10.81054688	-43.81347656	+1924	+7.80468750	-6.66210938	-0.67236328	+17.62207031	-8.61328125	+11.46972656	+1472	+6.38085938	-10.97753906	-0.59765625	+41.77001953	+13.02978516	-48.53759766	+968
+1457971631.38700010	+8.11669922	-7.40039063	-0.94042969	+62.51220703	-10.81054688	-43.81347656	+1924	+7.80468750	-6.66210938	-0.67236328	+17.62207031	-8.61328125	+11.46972656	+1472	+6.38085938	-10.97753906	-0.59326172	+41.79199219	+13.02978516	-48.53759766	+968
+1457971631.39120010	+8.11669922	-7.40039063	-0.94042969	+62.51220703	-10.81054688	-43.81347656	+1924	+7.80468750	-6.66210938	-0.67236328	+17.62207031	-8.61328125	+11.46972656	+1472	+6.38525391	-10.97753906	-0.59326172	+41.79199219	+13.05175781	-48.55957031	+968
+1457971631.39949990	+8.11669922	-7.40039063	-0.94042969	+62.53417969	-10.81054688	-43.81347656	+1924	+7.80468750	-6.66210938	-0.67236328	+17.62207031	-8.61328125	+11.46972656	+1472	+6.38964844	-10.97753906	-0.58886719	+41.81396484	+13.05175781	-48.58154297	+964
+1457971631.40780000	+8.11669922	-7.40039063	-0.94042969	+62.53417969	-10.81054688	-43.81347656	+1924	+7.80468750	-6.66210938	-0.67236328	+17.62207031	-8.61328125	+11.46972656	+1468	+6.38964844	-10.97314453	-0.58447266	+41.83593750	+13.07373047	-48.60351563	+964
+1457971631.41619990	+8.11669922	-7.40039063	-0.94042969	+62.53417969	-10.81054688	-43.81347656	+1924	+7.80468750	-6.66210938	-0.67236328	+17.62207031	-8.61328125	+11.46972656	+1468	+6.38964844	-10.97314453	-0.58447266	+41.83593750	+13.09570313	-48.60351563	+964
+1457971631.42450000	+8.11669922	-7.40039063	-0.94042969	+62.53417969	-10.81054688	-43.81347656	+1924	+7.80468750	-6.66210938	-0.67236328	+17.62207031	-8.61328125	+11.46972656	+1468	+6.38964844	-10.97314453	-0.58447266	+41.83593750	+13.09570313	-48.60351563	+964
+1457971631.42870000	+8.11669922	-7.40039063	-0.94042969	+62.51220703	-10.81054688	-43.81347656	+1924	+7.80468750	-6.66210938	-0.67236328	+17.62207031	-8.61328125	+11.46972656	+1468	+6.38964844	-10.97753906	-0.58447266	+41.81396484	+13.09570313	-48.60351563	+964
+1457971631.43700000	+8.11669922	-7.40039063	-0.94042969	+62.51220703	-10.81054688	-43.81347656	+1920	+7.80468750	-6.66210938	-0.67236328	+17.62207031	-8.61328125	+11.46972656	+1464	+6.38964844	-10.97753906	-0.58447266	+41.81396484	+13.09570313	-48.58154297	+960
+1457971631.44530010	+8.11669922	-7.40039063	-0.94042969	+62.51220703	-10.81054688	-43.81347656	+1920	+7.80468750	-6.66210938	-0.67236328	+17.62207031	-8.61328125	+11.46972656	+1464	+6.38525391	-10.97753906	-0.58886719	+41.79199219	+13.09570313	-48.58154297	+960
+1457971631.45370010	+8.11669922	-7.40039063	-0.94042969	+62.51220703	-10.81054688	-43.79150391	+1920	+7.80468750	-6.66210938	-0.67236328	+17.62207031	-8.61328125	+11.46972656	+1464	+6.38525391	-10.97753906	-0.58886719	+41.77001953	+13.09570313	-48.55957031	+960
+1457971631.45779990	+8.11669922	-7.40039063	-0.94042969	+62.51220703	-10.81054688	-43.79150391	+1920	+7.80468750	-6.66210938	-0.67236328	+17.62207031	-8.61328125	+11.46972656	+1464	+6.38525391	-10.97753906	-0.58886719	+41.77001953	+13.09570313	-48.55957031	+956
+1457971631.46620010	+8.11669922	-7.40039063	-0.94042969	+62.51220703	-10.83251953	-43.79150391	+1920	+7.80468750	-6.66210938	-0.67236328	+17.62207031	-8.61328125	+11.46972656	+1464	+6.38085938	-10.97753906	-0.58886719	+41.74804688	+13.09570313	-48.55957031	+956
+1457971631.47449990	+8.11669922	-7.40039063	-0.93603516	+62.51220703	-10.83251953	-43.76953125	+1920	+7.80468750	-6.66210938	-0.66796875	+17.62207031	-8.61328125	+11.46972656	+1464	+6.38085938	-10.97753906	-0.58886719	+41.74804688	+13.09570313	-48.53759766	+956
+1457971631.47869990	+8.11669922	-7.40039063	-0.93603516	+62.51220703	-10.85449219	-43.76953125	+1920	+7.80468750	-6.66210938	-0.66796875	+17.62207031	-8.61328125	+11.46972656	+1464	+6.38085938	-10.97753906	-0.58886719	+41.74804688	+13.09570313	-48.53759766	+952
+1457971631.49110010	+8.11669922	-7.39599609	-0.93164063	+62.51220703	-10.89843750	-43.76953125	+1920	+7.80468750	-6.66210938	-0.66796875	+17.64404297	-8.63525391	+11.46972656	+1464	+6.38085938	-10.97753906	-0.58886719	+41.74804688	+13.09570313	-48.53759766	+952
+1457971631.49530010	+8.11669922	-7.39599609	-0.93164063	+62.53417969	-10.92041016	-43.76953125	+1924	+7.80468750	-6.66210938	-0.66796875	+17.64404297	-8.63525391	+11.46972656	+1464	+6.38525391	-10.97753906	-0.58886719	+41.74804688	+13.09570313	-48.55957031	+952
+1457971631.49950000	+8.12109375	-7.39599609	-0.93164063	+62.53417969	-10.94238281	-43.76953125	+1924	+7.80468750	-6.66210938	-0.66796875	+17.64404297	-8.65722656	+11.46972656	+1464	+6.38525391	-10.97753906	-0.58886719	+41.74804688	+13.09570313	-48.55957031	+948
+1457971631.50359990	+8.12109375	-7.39599609	-0.92724609	+62.53417969	-10.98632813	-43.79150391	+1924	+7.80468750	-6.66210938	-0.66796875	+17.64404297	-8.65722656	+11.46972656	+1464	+6.38525391	-10.97753906	-0.58886719	+41.74804688	+13.09570313	-48.55957031	+948
+1457971631.50780010	+8.12109375	-7.39599609	-0.92724609	+62.55615234	-11.00830078	-43.79150391	+1924	+7.80468750	-6.66210938	-0.66796875	+17.64404297	-8.65722656	+11.46972656	+1464	+6.38525391	-10.97753906	-0.58886719	+41.74804688	+13.09570313	-48.55957031	+948
+1457971631.51609990	+8.12548828	-7.39160156	-0.92285156	+62.55615234	-11.05224609	-43.81347656	+1928	+7.80908203	-6.66210938	-0.66796875	+17.64404297	-8.67919922	+11.49169922	+1468	+6.38964844	-10.97753906	-0.58447266	+41.74804688	+13.09570313	-48.58154297	+948
+1457971631.52449990	+8.12548828	-7.39160156	-0.91845703	+62.57812500	-11.11816406	-43.83544922	+1932	+7.80908203	-6.65771484	-0.66357422	+17.64404297	-8.72314453	+11.49169922	+1468	+6.38964844	-10.97753906	-0.58447266	+41.74804688	+13.09570313	-48.60351563	+952
+1457971631.52860000	+8.12988281	-7.39160156	-0.91845703	+62.57812500	-11.14013672	-43.85742188	+1932	+7.80908203	-6.65771484	-0.66357422	+17.64404297	-8.74511719	+11.49169922	+1468	+6.39404297	-10.97314453	-0.58007813	+41.77001953	+13.07373047	-48.60351563	+952
+1457971631.53699990	+8.12988281	-7.38720703	-0.91406250	+62.57812500	-11.18408203	-43.85742188	+1932	+7.80908203	-6.65771484	-0.65917969	+17.64404297	-8.76708984	+11.51367188	+1468	+6.39404297	-10.97314453	-0.58007813	+41.77001953	+13.07373047	-48.60351563	+952
+1457971631.54110000	+8.12988281	-7.38720703	-0.91406250	+62.57812500	-11.18408203	-43.85742188	+1932	+7.80908203	-6.65771484	-0.65917969	+17.64404297	-8.78906250	+11.51367188	+1472	+6.39404297	-10.97314453	-0.58007813	+41.74804688	+13.05175781	-48.62548828	+952
+1457971631.54530000	+8.12988281	-7.38720703	-0.91406250	+62.55615234	-11.20605469	-43.87939453	+1936	+7.80908203	-6.65771484	-0.65917969	+17.64404297	-8.81103516	+11.51367188	+1472	+6.39843750	-10.97314453	-0.58007813	+41.74804688	+13.05175781	-48.62548828	+956
+1457971631.54950000	+8.12988281	-7.38720703	-0.91406250	+62.55615234	-11.20605469	-43.87939453	+1936	+7.81347656	-6.65332031	-0.65478516	+17.64404297	-8.83300781	+11.53564453	+1472	+6.39404297	-10.97314453	-0.58007813	+41.74804688	+13.05175781	-48.62548828	+956
+1457971631.55360010	+8.12988281	-7.38720703	-0.91406250	+62.55615234	-11.22802734	-43.87939453	+1936	+7.81347656	-6.65332031	-0.65478516	+17.64404297	-8.85498047	+11.53564453	+1472	+6.39404297	-10.97314453	-0.58007813	+41.72607422	+13.02978516	-48.60351563	+956
+1457971631.56189990	+8.12988281	-7.38281250	-0.90966797	+62.53417969	-11.25000000	-43.87939453	+1936	+7.81347656	-6.65332031	-0.65478516	+17.64404297	-8.87695313	+11.53564453	+1476	+6.39404297	-10.97314453	-0.58447266	+41.70410156	+13.02978516	-48.60351563	+956
+1457971631.56609990	+8.12988281	-7.38281250	-0.90966797	+62.53417969	-11.25000000	-43.87939453	+1936	+7.81347656	-6.65332031	-0.65039063	+17.64404297	-8.89892578	+11.55761719	+1476	+6.38964844	-10.97314453	-0.58447266	+41.68212891	+13.00781250	-48.58154297	+956
+1457971631.57030010	+8.12988281	-7.38281250	-0.90966797	+62.53417969	-11.25000000	-43.87939453	+1936	+7.81347656	-6.65332031	-0.65039063	+17.64404297	-8.89892578	+11.55761719	+1476	+6.38964844	-10.97314453	-0.58886719	+41.68212891	+13.00781250	-48.58154297	+956
+1457971631.57439990	+8.12988281	-7.38281250	-0.90966797	+62.53417969	-11.25000000	-43.85742188	+1936	+7.81347656	-6.65332031	-0.65039063	+17.64404297	-8.92089844	+11.55761719	+1480	+6.38964844	-10.97314453	-0.58886719	+41.66015625	+12.98583984	-48.55957031	+956
+1457971631.58279990	+8.12988281	-7.38281250	-0.90966797	+62.51220703	-11.27197266	-43.85742188	+1936	+7.81347656	-6.64892578	-0.64599609	+17.64404297	-8.94287109	+11.55761719	+1480	+6.38525391	-10.97314453	-0.58886719	+41.63818359	+12.98583984	-48.55957031	+956
+1457971631.58690000	+8.12988281	-7.38281250	-0.90966797	+62.51220703	-11.27197266	-43.85742188	+1936	+7.81347656	-6.64892578	-0.64599609	+17.64404297	-8.94287109	+11.55761719	+1480	+6.38525391	-10.97314453	-0.59326172	+41.61621094	+12.98583984	-48.55957031	+956
+1457971631.59110000	+8.12988281	-7.38281250	-0.90966797	+62.51220703	-11.27197266	-43.85742188	+1936	+7.81347656	-6.64892578	-0.64599609	+17.64404297	-8.96484375	+11.57958984	+1484	+6.38525391	-10.97314453	-0.59326172	+41.61621094	+12.96386719	-48.53759766	+956
+1457971631.59940000	+8.12988281	-7.38281250	-0.90966797	+62.51220703	-11.29394531	-43.87939453	+1940	+7.81347656	-6.64892578	-0.64160156	+17.64404297	-8.98681641	+11.57958984	+1484	+6.38525391	-10.97314453	-0.59326172	+41.61621094	+12.96386719	-48.53759766	+956
+1457971631.60360000	+8.12988281	-7.38281250	-0.90966797	+62.51220703	-11.29394531	-43.87939453	+1940	+7.81787109	-6.64892578	-0.64160156	+17.64404297	-9.00878906	+11.57958984	+1484	+6.38525391	-10.97314453	-0.59326172	+41.61621094	+12.96386719	-48.53759766	+956
+1457971631.60780000	+8.12988281	-7.38281250	-0.90966797	+62.51220703	-11.31591797	-43.87939453	+1940	+7.81787109	-6.64892578	-0.64160156	+17.64404297	-9.00878906	+11.57958984	+1488	+6.38525391	-10.97314453	-0.59326172	+41.61621094	+12.96386719	-48.55957031	+956
+1457971631.61610010	+8.12988281	-7.37841797	-0.90527344	+62.53417969	-11.33789063	-43.87939453	+1940	+7.81787109	-6.64453125	-0.64160156	+17.64404297	-9.05273438	+11.60156250	+1488	+6.38964844	-10.96875000	-0.58886719	+41.61621094	+12.94189453	-48.55957031	+956
+1457971631.62439990	+8.12988281	-7.37841797	-0.90527344	+62.53417969	-11.35986328	-43.90136719	+1940	+7.81787109	-6.64453125	-0.63720703	+17.64404297	-9.07470703	+11.60156250	+1488	+6.38964844	-10.96875000	-0.58886719	+41.63818359	+12.94189453	-48.58154297	+956
+1457971631.62859990	+8.12988281	-7.37841797	-0.90527344	+62.53417969	-11.35986328	-43.90136719	+1940	+7.81787109	-6.64453125	-0.63720703	+17.64404297	-9.09667969	+11.60156250	+1492	+6.39404297	-10.96875000	-0.58447266	+41.63818359	+12.94189453	-48.60351563	+956
+1457971631.63280010	+8.12988281	-7.37841797	-0.90527344	+62.53417969	-11.35986328	-43.90136719	+1940	+7.81787109	-6.64453125	-0.63720703	+17.64404297	-9.11865234	+11.60156250	+1492	+6.39404297	-10.96875000	-0.58447266	+41.63818359	+12.94189453	-48.60351563	+956
+1457971631.64109990	+8.13427734	-7.37841797	-0.90527344	+62.53417969	-11.40380859	-43.92333984	+1944	+7.81787109	-6.64453125	-0.63720703	+17.64404297	-9.14062500	+11.62353516	+1492	+6.39843750	-10.96435547	-0.58007813	+41.68212891	+12.91992188	-48.64746094	+960
+1457971631.64520000	+8.13427734	-7.37841797	-0.90527344	+62.55615234	-11.40380859	-43.92333984	+1944	+7.82226563	-6.64453125	-0.63720703	+17.64404297	-9.16259766	+11.62353516	+1492	+6.40283203	-10.96435547	-0.58007813	+41.68212891	+12.91992188	-48.64746094	+960
+1457971631.64940000	+8.13427734	-7.37841797	-0.90527344	+62.55615234	-11.42578125	-43.92333984	+1944	+7.82226563	-6.64453125	-0.63281250	+17.64404297	-9.16259766	+11.62353516	+1492	+6.40283203	-10.96435547	-0.58007813	+41.70410156	+12.91992188	-48.66943359	+960
+1457971631.65360000	+8.13427734	-7.37841797	-0.90527344	+62.55615234	-11.42578125	-43.94531250	+1944	+7.82226563	-6.64453125	-0.63281250	+17.64404297	-9.18457031	+11.62353516	+1492	+6.40722656	-10.96435547	-0.58007813	+41.70410156	+12.91992188	-48.66943359	+964
+1457971631.65770010	+8.13427734	-7.37841797	-0.90087891	+62.55615234	-11.44775391	-43.94531250	+1944	+7.82226563	-6.64453125	-0.63281250	+17.64404297	-9.18457031	+11.62353516	+1492	+6.40722656	-10.96435547	-0.57568359	+41.70410156	+12.89794922	-48.69140625	+964
+1457971631.66190000	+8.13427734	-7.37841797	-0.90087891	+62.55615234	-11.44775391	-43.94531250	+1944	+7.82226563	-6.64453125	-0.63281250	+17.64404297	-9.20654297	+11.62353516	+1492	+6.40722656	-10.96435547	-0.57568359	+41.70410156	+12.89794922	-48.69140625	+964
+1457971631.67020010	+8.13427734	-7.37841797	-0.90087891	+62.55615234	-11.46972656	-43.96728516	+1948	+7.82226563	-6.64453125	-0.63281250	+17.64404297	-9.20654297	+11.60156250	+1492	+6.40722656	-10.96435547	-0.58007813	+41.70410156	+12.87597656	-48.69140625	+964
+1457971631.67440010	+8.13427734	-7.37841797	-0.90087891	+62.55615234	-11.46972656	-43.96728516	+1948	+7.82226563	-6.64013672	-0.63281250	+17.64404297	-9.22851563	+11.60156250	+1492	+6.40722656	-10.96435547	-0.58007813	+41.70410156	+12.87597656	-48.69140625	+964
+1457971631.67860010	+8.13427734	-7.37402344	-0.90087891	+62.55615234	-11.46972656	-43.96728516	+1948	+7.82226563	-6.64013672	-0.63281250	+17.64404297	-9.22851563	+11.60156250	+1492	+6.40722656	-10.96435547	-0.58007813	+41.70410156	+12.87597656	-48.69140625	+964
+1457971631.68269990	+8.13427734	-7.37402344	-0.90087891	+62.55615234	-11.46972656	-43.98925781	+1948	+7.82226563	-6.64013672	-0.63281250	+17.64404297	-9.22851563	+11.60156250	+1492	+6.40722656	-10.96435547	-0.58007813	+41.68212891	+12.85400391	-48.66943359	+964
+1457971631.68689990	+8.13427734	-7.37402344	-0.90087891	+62.55615234	-11.49169922	-43.98925781	+1948	+7.82226563	-6.64013672	-0.63281250	+17.64404297	-9.22851563	+11.60156250	+1492	+6.40722656	-10.96435547	-0.58007813	+41.68212891	+12.85400391	-48.66943359	+964
+1457971631.69109990	+8.13427734	-7.37402344	-0.90087891	+62.55615234	-11.49169922	-43.98925781	+1948	+7.82226563	-6.64013672	-0.63281250	+17.64404297	-9.22851563	+11.60156250	+1492	+6.40283203	-10.96435547	-0.58447266	+41.68212891	+12.85400391	-48.66943359	+964
+1457971631.69939990	+8.13427734	-7.37402344	-0.90087891	+62.57812500	-11.49169922	-43.98925781	+1948	+7.82226563	-6.64013672	-0.63281250	+17.64404297	-9.25048828	+11.57958984	+1496	+6.40283203	-10.96435547	-0.58447266	+41.66015625	+12.85400391	-48.66943359	+964
+1457971631.70359990	+8.13427734	-7.37402344	-0.90087891	+62.57812500	-11.49169922	-43.98925781	+1948	+7.82226563	-6.64013672	-0.63281250	+17.64404297	-9.25048828	+11.57958984	+1496	+6.40283203	-10.96435547	-0.58447266	+41.66015625	+12.83203125	-48.64746094	+964
+1457971631.70770000	+8.13427734	-7.37402344	-0.90087891	+62.57812500	-11.51367188	-43.98925781	+1948	+7.82226563	-6.64013672	-0.63281250	+17.64404297	-9.25048828	+11.57958984	+1496	+6.40283203	-10.96435547	-0.58447266	+41.66015625	+12.83203125	-48.64746094	+964
+1457971631.71190000	+8.13427734	-7.37402344	-0.90087891	+62.57812500	-11.51367188	-43.98925781	+1948	+7.82226563	-6.64013672	-0.63281250	+17.64404297	-9.25048828	+11.57958984	+1496	+6.40283203	-10.96435547	-0.58886719	+41.63818359	+12.83203125	-48.64746094	+964
+1457971631.71600010	+8.13427734	-7.37402344	-0.90087891	+62.57812500	-11.51367188	-43.98925781	+1952	+7.82226563	-6.64013672	-0.63281250	+17.64404297	-9.25048828	+11.57958984	+1496	+6.39843750	-10.96435547	-0.58886719	+41.63818359	+12.83203125	-48.64746094	+964
+1457971631.72020010	+8.13427734	-7.37402344	-0.90087891	+62.57812500	-11.51367188	-44.01123047	+1952	+7.82226563	-6.64013672	-0.63281250	+17.64404297	-9.25048828	+11.57958984	+1496	+6.39843750	-10.96435547	-0.58886719	+41.63818359	+12.83203125	-48.64746094	+964
+1457971631.72849990	+8.13427734	-7.37402344	-0.90087891	+62.60009766	-11.53564453	-44.01123047	+1952	+7.82226563	-6.64013672	-0.63281250	+17.64404297	-9.27246094	+11.55761719	+1496	+6.39843750	-10.96435547	-0.58886719	+41.63818359	+12.83203125	-48.66943359	+960
+1457971631.73270010	+8.13427734	-7.37402344	-0.90087891	+62.60009766	-11.53564453	-44.01123047	+1952	+7.82226563	-6.64013672	-0.63281250	+17.64404297	-9.27246094	+11.55761719	+1496	+6.39843750	-10.96435547	-0.58886719	+41.63818359	+12.83203125	-48.66943359	+960
+1457971631.73690010	+8.13427734	-7.37402344	-0.90087891	+62.60009766	-11.53564453	-44.01123047	+1952	+7.82226563	-6.64013672	-0.63281250	+17.64404297	-9.27246094	+11.55761719	+1496	+6.40283203	-10.96435547	-0.58447266	+41.63818359	+12.83203125	-48.66943359	+960
+1457971631.74099990	+8.13427734	-7.37402344	-0.90087891	+62.60009766	-11.55761719	-44.01123047	+1952	+7.82226563	-6.64013672	-0.63281250	+17.64404297	-9.29443359	+11.55761719	+1496	+6.40283203	-10.96435547	-0.58447266	+41.63818359	+12.83203125	-48.69140625	+960
+1457971631.74519990	+8.13427734	-7.36962891	-0.90087891	+62.60009766	-11.55761719	-44.03320313	+1952	+7.82226563	-6.64013672	-0.63281250	+17.64404297	-9.29443359	+11.55761719	+1496	+6.40283203	-10.96435547	-0.58447266	+41.63818359	+12.83203125	-48.69140625	+960
+1457971631.74939990	+8.13427734	-7.36962891	-0.90087891	+62.62207031	-11.55761719	-44.03320313	+1952	+7.82226563	-6.64013672	-0.63281250	+17.64404297	-9.29443359	+11.55761719	+1496	+6.40283203	-10.96435547	-0.58447266	+41.66015625	+12.81005859	-48.71337891	+960
+1457971631.75770000	+8.13427734	-7.36962891	-0.90087891	+62.62207031	-11.57958984	-44.03320313	+1956	+7.82226563	-6.64013672	-0.63281250	+17.64404297	-9.31640625	+11.55761719	+1496	+6.40722656	-10.96435547	-0.58447266	+41.66015625	+12.83203125	-48.73535156	+960
+1457971631.76189990	+8.13427734	-7.36962891	-0.90087891	+62.62207031	-11.57958984	-44.05517578	+1956	+7.82226563	-6.64013672	-0.62841797	+17.64404297	-9.31640625	+11.55761719	+1496	+6.40722656	-10.96435547	-0.58007813	+41.66015625	+12.83203125	-48.73535156	+960
+1457971631.76600000	+8.13867188	-7.36962891	-0.90087891	+62.64404297	-11.60156250	-44.05517578	+1956	+7.82226563	-6.64013672	-0.62841797	+17.64404297	-9.33837891	+11.55761719	+1496	+6.40722656	-10.96435547	-0.58007813	+41.68212891	+12.83203125	-48.75732422	+960
+1457971631.77020000	+8.13867188	-7.36962891	-0.90087891	+62.64404297	-11.60156250	-44.05517578	+1956	+7.82226563	-6.64013672	-0.62841797	+17.64404297	-9.33837891	+11.55761719	+1496	+6.41162109	-10.95996094	-0.58007813	+41.68212891	+12.83203125	-48.75732422	+964
+1457971631.77440000	+8.13867188	-7.36962891	-0.89648438	+62.64404297	-11.60156250	-44.05517578	+1956	+7.82226563	-6.64013672	-0.62841797	+17.64404297	-9.33837891	+11.53564453	+1500	+6.41162109	-10.95996094	-0.58007813	+41.68212891	+12.83203125	-48.75732422	+964
+1457971631.77850010	+8.13867188	-7.36962891	-0.89648438	+62.64404297	-11.62353516	-44.07714844	+1956	+7.82226563	-6.64013672	-0.62841797	+17.64404297	-9.36035156	+11.53564453	+1500	+6.41162109	-10.95996094	-0.58007813	+41.68212891	+12.83203125	-48.77929688	+964
+1457971631.78270010	+8.13867188	-7.36962891	-0.89648438	+62.64404297	-11.62353516	-44.07714844	+1956	+7.82226563	-6.64013672	-0.62841797	+17.64404297	-9.36035156	+11.53564453	+1500	+6.41162109	-10.95996094	-0.58007813	+41.68212891	+12.83203125	-48.77929688	+964
+1457971631.79099990	+8.13867188	-7.36962891	-0.89648438	+62.66601563	-11.62353516	-44.07714844	+1960	+7.82226563	-6.64013672	-0.62841797	+17.64404297	-9.36035156	+11.53564453	+1500	+6.41162109	-10.95996094	-0.58007813	+41.68212891	+12.81005859	-48.77929688	+964
+1457971631.79520010	+8.13867188	-7.36962891	-0.89648438	+62.66601563	-11.62353516	-44.07714844	+1960	+7.82226563	-6.64013672	-0.62841797	+17.64404297	-9.38232422	+11.53564453	+1500	+6.41162109	-10.95996094	-0.58007813	+41.68212891	+12.81005859	-48.77929688	+964
+1457971631.79930000	+8.13867188	-7.36962891	-0.89648438	+62.66601563	-11.62353516	-44.07714844	+1960	+7.82226563	-6.64013672	-0.62841797	+17.64404297	-9.38232422	+11.53564453	+1500	+6.41162109	-10.95996094	-0.58007813	+41.68212891	+12.81005859	-48.77929688	+964
+1457971631.80349990	+8.13867188	-7.36962891	-0.89648438	+62.66601563	-11.64550781	-44.07714844	+1960	+7.82226563	-6.64013672	-0.62841797	+17.64404297	-9.38232422	+11.51367188	+1500	+6.41162109	-10.95996094	-0.58007813	+41.66015625	+12.81005859	-48.77929688	+964
+1457971631.80769990	+8.13867188	-7.36962891	-0.89648438	+62.66601563	-11.64550781	-44.07714844	+1960	+7.82226563	-6.63574219	-0.62841797	+17.64404297	-9.38232422	+11.51367188	+1500	+6.41162109	-10.95996094	-0.58007813	+41.66015625	+12.81005859	-48.77929688	+964
+1457971631.81180000	+8.13867188	-7.36962891	-0.89648438	+62.66601563	-11.64550781	-44.07714844	+1960	+7.82226563	-6.63574219	-0.62841797	+17.64404297	-9.38232422	+11.51367188	+1500	+6.40722656	-10.95996094	-0.58007813	+41.66015625	+12.81005859	-48.77929688	+964
+1457971631.82020000	+8.13867188	-7.36962891	-0.89648438	+62.66601563	-11.64550781	-44.07714844	+1964	+7.82226563	-6.63574219	-0.62841797	+17.62207031	-9.38232422	+11.51367188	+1504	+6.40722656	-10.96435547	-0.58447266	+41.63818359	+12.81005859	-48.75732422	+964
+1457971631.82430010	+8.13867188	-7.36962891	-0.89648438	+62.66601563	-11.64550781	-44.07714844	+1964	+7.82226563	-6.63574219	-0.62841797	+17.62207031	-9.38232422	+11.51367188	+1504	+6.40722656	-10.96435547	-0.58447266	+41.63818359	+12.81005859	-48.75732422	+964
+1457971631.82850000	+8.13867188	-7.36962891	-0.89648438	+62.66601563	-11.64550781	-44.07714844	+1964	+7.82226563	-6.63574219	-0.62841797	+17.62207031	-9.38232422	+11.51367188	+1504	+6.40722656	-10.96435547	-0.58447266	+41.61621094	+12.81005859	-48.75732422	+964
+1457971631.83270000	+8.13867188	-7.36962891	-0.89648438	+62.66601563	-11.64550781	-44.07714844	+1964	+7.82226563	-6.63574219	-0.62841797	+17.62207031	-9.38232422	+11.51367188	+1504	+6.40283203	-10.96435547	-0.58447266	+41.61621094	+12.81005859	-48.75732422	+964
+1457971631.83680010	+8.13867188	-7.36962891	-0.89648438	+62.66601563	-11.64550781	-44.07714844	+1964	+7.82226563	-6.63574219	-0.62841797	+17.62207031	-9.38232422	+11.51367188	+1504	+6.40283203	-10.96435547	-0.58447266	+41.61621094	+12.81005859	-48.75732422	+964
+1457971631.84100010	+8.13867188	-7.36962891	-0.89648438	+62.66601563	-11.64550781	-44.07714844	+1964	+7.82226563	-6.63574219	-0.62841797	+17.62207031	-9.38232422	+11.51367188	+1504	+6.40283203	-10.96435547	-0.58447266	+41.61621094	+12.78808594	-48.75732422	+964
+1457971631.84929990	+8.13867188	-7.36962891	-0.89648438	+62.66601563	-11.66748047	-44.07714844	+1964	+7.82226563	-6.63574219	-0.62841797	+17.62207031	-9.38232422	+11.51367188	+1504	+6.40283203	-10.96435547	-0.58447266	+41.59423828	+12.78808594	-48.75732422	+960
+1457971631.85349990	+8.13867188	-7.36962891	-0.89648438	+62.66601563	-11.66748047	-44.07714844	+1964	+7.82226563	-6.63574219	-0.62841797	+17.62207031	-9.40429688	+11.51367188	+1504	+6.40283203	-10.96435547	-0.58447266	+41.59423828	+12.78808594	-48.75732422	+960
+1457971631.85770010	+8.13867188	-7.36962891	-0.89648438	+62.66601563	-11.66748047	-44.07714844	+1968	+7.82226563	-6.63574219	-0.62841797	+17.62207031	-9.40429688	+11.51367188	+1504	+6.40283203	-10.96435547	-0.58447266	+41.59423828	+12.78808594	-48.75732422	+960
+1457971631.86180000	+8.13867188	-7.36523438	-0.89648438	+62.66601563	-11.68945313	-44.07714844	+1968	+7.82226563	-6.63574219	-0.62841797	+17.62207031	-9.40429688	+11.51367188	+1508	+6.40283203	-10.96435547	-0.58447266	+41.59423828	+12.78808594	-48.75732422	+960
+1457971631.86599990	+8.13867188	-7.36523438	-0.89648438	+62.66601563	-11.68945313	-44.07714844	+1968	+7.82226563	-6.63574219	-0.62841797	+17.62207031	-9.40429688	+11.51367188	+1508	+6.40283203	-10.95996094	-0.58447266	+41.61621094	+12.78808594	-48.75732422	+960
+1457971631.87430000	+8.13867188	-7.36523438	-0.89648438	+62.66601563	-11.71142578	-44.07714844	+1968	+7.82226563	-6.63574219	-0.62841797	+17.62207031	-9.40429688	+11.51367188	+1508	+6.40722656	-10.95996094	-0.58447266	+41.61621094	+12.78808594	-48.77929688	+960
+1457971631.87850000	+8.13867188	-7.36523438	-0.89648438	+62.68798828	-11.73339844	-44.07714844	+1968	+7.82666016	-6.63574219	-0.62841797	+17.62207031	-9.42626953	+11.51367188	+1508	+6.40722656	-10.95996094	-0.58447266	+41.61621094	+12.78808594	-48.77929688	+960
+1457971631.88260010	+8.14306641	-7.36523438	-0.89648438	+62.68798828	-11.73339844	-44.07714844	+1968	+7.82666016	-6.63574219	-0.62841797	+17.62207031	-9.42626953	+11.51367188	+1508	+6.40722656	-10.95996094	-0.58007813	+41.61621094	+12.78808594	-48.77929688	+960
+1457971631.88680010	+8.14306641	-7.36523438	-0.89648438	+62.68798828	-11.75537109	-44.07714844	+1968	+7.82666016	-6.63574219	-0.62841797	+17.62207031	-9.42626953	+11.51367188	+1508	+6.40722656	-10.95996094	-0.58007813	+41.61621094	+12.78808594	-48.77929688	+960
+1457971631.89100000	+8.14306641	-7.36523438	-0.89648438	+62.68798828	-11.77734375	-44.05517578	+1972	+7.82666016	-6.63574219	-0.62841797	+17.62207031	-9.42626953	+11.51367188	+1508	+6.40722656	-10.95996094	-0.58007813	+41.63818359	+12.78808594	-48.80126953	+960
+1457971631.89510010	+8.14306641	-7.36523438	-0.89208984	+62.68798828	-11.79931641	-44.05517578	+1972	+7.82666016	-6.63574219	-0.62841797	+17.62207031	-9.42626953	+11.51367188	+1508	+6.41162109	-10.95996094	-0.58007813	+41.63818359	+12.78808594	-48.80126953	+964
+1457971631.90350010	+8.14306641	-7.36083984	-0.89648438	+62.68798828	-11.82128906	-44.03320313	+1972	+7.82666016	-6.63574219	-0.62841797	+17.62207031	-9.44824219	+11.51367188	+1508	+6.41162109	-10.95996094	-0.58007813	+41.63818359	+12.78808594	-48.80126953	+964
+1457971631.90759990	+8.14306641	-7.36083984	-0.89648438	+62.68798828	-11.84326172	-44.03320313	+1972	+7.82666016	-6.63134766	-0.62402344	+17.62207031	-9.44824219	+11.51367188	+1512	+6.41162109	-10.95996094	-0.58007813	+41.63818359	+12.76611328	-48.80126953	+964
+1457971631.91179990	+8.14306641	-7.36083984	-0.89648438	+62.68798828	-11.86523438	-44.01123047	+1972	+7.82666016	-6.63134766	-0.62402344	+17.60009766	-9.44824219	+11.51367188	+1512	+6.41162109	-10.95996094	-0.58007813	+41.63818359	+12.76611328	-48.80126953	+964
+1457971631.91599990	+8.14306641	-7.36083984	-0.89648438	+62.66601563	-11.86523438	-43.98925781	+1972	+7.82666016	-6.63134766	-0.62402344	+17.60009766	-9.44824219	+11.51367188	+1512	+6.41162109	-10.95996094	-0.58007813	+41.63818359	+12.76611328	-48.80126953	+964
+1457971631.92010000	+8.14306641	-7.36083984	-0.89648438	+62.66601563	-11.86523438	-43.96728516	+1976	+7.82666016	-6.63134766	-0.62402344	+17.60009766	-9.44824219	+11.51367188	+1512	+6.41162109	-10.95996094	-0.58007813	+41.61621094	+12.76611328	-48.80126953	+964
+1457971631.92849990	+8.14306641	-7.36083984	-0.89648438	+62.64404297	-11.88720703	-43.94531250	+1976	+7.82666016	-6.63134766	-0.62402344	+17.60009766	-9.44824219	+11.53564453	+1512	+6.40722656	-10.95996094	-0.58007813	+41.61621094	+12.76611328	-48.77929688	+964
+1457971631.93260000	+8.14306641	-7.36083984	-0.89648438	+62.62207031	-11.88720703	-43.92333984	+1976	+7.82666016	-6.63134766	-0.62402344	+17.60009766	-9.44824219	+11.53564453	+1512	+6.40722656	-10.95996094	-0.58007813	+41.59423828	+12.76611328	-48.77929688	+964
+1457971631.93680000	+8.13867188	-7.36083984	-0.90087891	+62.62207031	-11.88720703	-43.90136719	+1976	+7.82666016	-6.63134766	-0.62402344	+17.57812500	-9.44824219	+11.53564453	+1512	+6.40722656	-10.95996094	-0.58447266	+41.59423828	+12.74414063	-48.75732422	+964
+1457971631.94100000	+8.13867188	-7.36083984	-0.90087891	+62.60009766	-11.88720703	-43.87939453	+1976	+7.82666016	-6.63134766	-0.62402344	+17.57812500	-9.44824219	+11.53564453	+1512	+6.40283203	-10.95996094	-0.58447266	+41.57226563	+12.74414063	-48.75732422	+964
+1457971631.94510010	+8.13867188	-7.36083984	-0.90087891	+62.60009766	-11.90917969	-43.85742188	+1976	+7.82666016	-6.63134766	-0.62402344	+17.57812500	-9.44824219	+11.53564453	+1512	+6.40283203	-10.95996094	-0.58447266	+41.57226563	+12.74414063	-48.73535156	+964
+1457971631.95339990	+8.13867188	-7.36083984	-0.90087891	+62.57812500	-11.90917969	-43.83544922	+1976	+7.82666016	-6.63134766	-0.62402344	+17.57812500	-9.42626953	+11.53564453	+1512	+6.39843750	-10.95996094	-0.58886719	+41.52832031	+12.74414063	-48.71337891	+964
+1457971631.95760010	+8.13867188	-7.36083984	-0.90087891	+62.55615234	-11.90917969	-43.83544922	+1972	+7.82666016	-6.63134766	-0.62402344	+17.55615234	-9.42626953	+11.53564453	+1512	+6.39843750	-10.95996094	-0.58886719	+41.52832031	+12.74414063	-48.71337891	+964
+1457971631.96180010	+8.13867188	-7.36083984	-0.90087891	+62.55615234	-11.90917969	-43.81347656	+1972	+7.82666016	-6.63134766	-0.62402344	+17.55615234	-9.42626953	+11.53564453	+1512	+6.39843750	-10.95996094	-0.58886719	+41.50634766	+12.74414063	-48.71337891	+964
+1457971631.96589990	+8.13867188	-7.36083984	-0.90087891	+62.55615234	-11.90917969	-43.81347656	+1972	+7.82666016	-6.63134766	-0.62402344	+17.55615234	-9.42626953	+11.53564453	+1512	+6.39843750	-10.95996094	-0.58886719	+41.50634766	+12.74414063	-48.69140625	+964
+1457971631.97009990	+8.13867188	-7.36083984	-0.90087891	+62.55615234	-11.93115234	-43.79150391	+1972	+7.82666016	-6.63134766	-0.62402344	+17.55615234	-9.42626953	+11.53564453	+1512	+6.39843750	-10.95556641	-0.58886719	+41.50634766	+12.72216797	-48.69140625	+964
+1457971631.97429990	+8.13867188	-7.36083984	-0.90087891	+62.55615234	-11.93115234	-43.79150391	+1972	+7.82666016	-6.63134766	-0.62402344	+17.53417969	-9.42626953	+11.53564453	+1512	+6.39843750	-10.95556641	-0.58886719	+41.48437500	+12.72216797	-48.69140625	+964
+1457971631.98260000	+8.13867188	-7.36083984	-0.89648438	+62.55615234	-11.95312500	-43.79150391	+1972	+7.82666016	-6.63134766	-0.62402344	+17.53417969	-9.42626953	+11.53564453	+1512	+6.39843750	-10.95556641	-0.58886719	+41.48437500	+12.72216797	-48.71337891	+964
+1457971631.98680000	+8.13867188	-7.36083984	-0.89648438	+62.55615234	-11.95312500	-43.79150391	+1972	+7.82666016	-6.63134766	-0.62402344	+17.53417969	-9.44824219	+11.53564453	+1512	+6.39843750	-10.95556641	-0.58447266	+41.48437500	+12.72216797	-48.71337891	+964
+1457971631.99090000	+8.13867188	-7.36083984	-0.89648438	+62.55615234	-11.97509766	-43.79150391	+1972	+7.82666016	-6.63134766	-0.62402344	+17.51220703	-9.44824219	+11.53564453	+1516	+6.40283203	-10.95556641	-0.58447266	+41.50634766	+12.72216797	-48.73535156	+964
+1457971631.99510000	+8.14306641	-7.36083984	-0.89648438	+62.55615234	-11.97509766	-43.79150391	+1972	+7.82666016	-6.63134766	-0.62402344	+17.51220703	-9.44824219	+11.53564453	+1516	+6.40283203	-10.95556641	-0.58447266	+41.50634766	+12.72216797	-48.73535156	+964
+1457971631.99930000	+8.14306641	-7.36083984	-0.89648438	+62.57812500	-11.97509766	-43.79150391	+1972	+7.82666016	-6.63134766	-0.62402344	+17.51220703	-9.44824219	+11.53564453	+1516	+6.40283203	-10.95556641	-0.58007813	+41.50634766	+12.72216797	-48.75732422	+964
+1457971632.00760010	+8.14306641	-7.36083984	-0.89208984	+62.57812500	-11.99707031	-43.81347656	+1972	+7.82666016	-6.63134766	-0.61962891	+17.49023438	-9.47021484	+11.55761719	+1516	+6.40722656	-10.95117188	-0.57568359	+41.52832031	+12.72216797	-48.77929688	+968
+1457971632.01180010	+8.14306641	-7.36083984	-0.89208984	+62.57812500	-12.01904297	-43.81347656	+1976	+7.82666016	-6.63134766	-0.61962891	+17.49023438	-9.47021484	+11.55761719	+1516	+6.41162109	-10.95117188	-0.57568359	+41.52832031	+12.72216797	-48.77929688	+968
+1457971632.01589990	+8.14746094	-7.36083984	-0.89208984	+62.57812500	-12.01904297	-43.81347656	+1976	+7.83105469	-6.63134766	-0.61962891	+17.49023438	-9.49218750	+11.55761719	+1516	+6.41162109	-10.95117188	-0.57128906	+41.52832031	+12.72216797	-48.80126953	+972
+1457971632.02420000	+8.14746094	-7.36083984	-0.88769531	+62.57812500	-12.04101563	-43.81347656	+1976	+7.83105469	-6.63134766	-0.61962891	+17.46826172	-9.49218750	+11.55761719	+1516	+6.41601563	-10.95117188	-0.57128906	+41.52832031	+12.72216797	-48.82324219	+972
+1457971632.02839990	+8.14746094	-7.36083984	-0.88769531	+62.57812500	-12.04101563	-43.83544922	+1976	+7.83105469	-6.63134766	-0.61962891	+17.46826172	-9.51416016	+11.55761719	+1516	+6.41601563	-10.95117188	-0.57128906	+41.52832031	+12.72216797	-48.82324219	+972
+1457971632.03670000	+8.14746094	-7.36083984	-0.88769531	+62.57812500	-12.06298828	-43.83544922	+1980	+7.83105469	-6.63134766	-0.61962891	+17.44628906	-9.51416016	+11.55761719	+1520	+6.41601563	-10.95117188	-0.57128906	+41.52832031	+12.70019531	-48.82324219	+976
+1457971632.04090000	+8.14746094	-7.36083984	-0.88769531	+62.57812500	-12.06298828	-43.83544922	+1980	+7.83105469	-6.63134766	-0.61962891	+17.44628906	-9.51416016	+11.55761719	+1520	+6.41601563	-10.95117188	-0.57128906	+41.50634766	+12.70019531	-48.82324219	+976
+1457971632.04510000	+8.14746094	-7.36083984	-0.88769531	+62.57812500	-12.06298828	-43.83544922	+1980	+7.83105469	-6.62695313	-0.61962891	+17.44628906	-9.51416016	+11.53564453	+1520	+6.41162109	-10.95117188	-0.57128906	+41.50634766	+12.67822266	-48.80126953	+976
+1457971632.04920010	+8.14746094	-7.36083984	-0.88769531	+62.57812500	-12.06298828	-43.83544922	+1980	+7.83105469	-6.62695313	-0.61962891	+17.44628906	-9.51416016	+11.53564453	+1520	+6.41162109	-10.95117188	-0.57128906	+41.48437500	+12.67822266	-48.80126953	+976
+1457971632.05340000	+8.14746094	-7.36083984	-0.88769531	+62.57812500	-12.06298828	-43.83544922	+1980	+7.83105469	-6.62695313	-0.61962891	+17.44628906	-9.53613281	+11.53564453	+1520	+6.41162109	-10.95117188	-0.57568359	+41.48437500	+12.67822266	-48.80126953	+980
+1457971632.06170010	+8.14746094	-7.36083984	-0.88769531	+62.57812500	-12.06298828	-43.83544922	+1984	+7.83105469	-6.62695313	-0.61962891	+17.42431641	-9.53613281	+11.51367188	+1520	+6.40722656	-10.95117188	-0.57568359	+41.46240234	+12.65625000	-48.77929688	+980
+1457971632.06590010	+8.14306641	-7.36083984	-0.88769531	+62.57812500	-12.06298828	-43.83544922	+1984	+7.83105469	-6.62695313	-0.61962891	+17.42431641	-9.53613281	+11.51367188	+1520	+6.40722656	-10.95117188	-0.57568359	+41.46240234	+12.65625000	-48.75732422	+980
+1457971632.07419990	+8.14306641	-7.36083984	-0.88769531	+62.57812500	-12.06298828	-43.81347656	+1984	+7.83105469	-6.62695313	-0.61962891	+17.42431641	-9.53613281	+11.51367188	+1520	+6.40722656	-10.95117188	-0.58007813	+41.44042969	+12.65625000	-48.75732422	+980
+1457971632.07839990	+8.14306641	-7.36083984	-0.88769531	+62.57812500	-12.06298828	-43.83544922	+1984	+7.83105469	-6.62695313	-0.61962891	+17.42431641	-9.53613281	+11.49169922	+1520	+6.40283203	-10.95117188	-0.58007813	+41.44042969	+12.65625000	-48.75732422	+980
+1457971632.08670000	+8.14306641	-7.36083984	-0.88769531	+62.57812500	-12.06298828	-43.83544922	+1988	+7.83105469	-6.62695313	-0.61962891	+17.42431641	-9.53613281	+11.49169922	+1524	+6.40283203	-10.95117188	-0.58007813	+41.41845703	+12.65625000	-48.73535156	+980
+1457971632.09089990	+8.14306641	-7.36083984	-0.88769531	+62.57812500	-12.06298828	-43.83544922	+1988	+7.83105469	-6.62695313	-0.61523438	+17.42431641	-9.55810547	+11.49169922	+1524	+6.40283203	-10.95117188	-0.58007813	+41.41845703	+12.63427734	-48.73535156	+980
+1457971632.09509990	+8.14306641	-7.36083984	-0.88769531	+62.57812500	-12.08496094	-43.83544922	+1988	+7.83105469	-6.62695313	-0.61523438	+17.42431641	-9.55810547	+11.46972656	+1524	+6.40283203	-10.95117188	-0.58007813	+41.41845703	+12.63427734	-48.73535156	+980
+1457971632.09920000	+8.14306641	-7.36083984	-0.88769531	+62.57812500	-12.08496094	-43.83544922	+1988	+7.83105469	-6.62695313	-0.61523438	+17.42431641	-9.55810547	+11.46972656	+1524	+6.40283203	-10.95117188	-0.58007813	+41.41845703	+12.63427734	-48.73535156	+976
+1457971632.10750010	+8.14306641	-7.36083984	-0.88769531	+62.57812500	-12.08496094	-43.83544922	+1988	+7.83105469	-6.62695313	-0.61523438	+17.42431641	-9.58007813	+11.46972656	+1524	+6.40722656	-10.95117188	-0.58007813	+41.41845703	+12.63427734	-48.75732422	+976
+1457971632.11170010	+8.14306641	-7.36083984	-0.88769531	+62.57812500	-12.08496094	-43.83544922	+1992	+7.83544922	-6.62695313	-0.61523438	+17.42431641	-9.58007813	+11.46972656	+1524	+6.40722656	-10.95117188	-0.58007813	+41.44042969	+12.63427734	-48.75732422	+976
+1457971632.11590000	+8.14746094	-7.36083984	-0.88769531	+62.57812500	-12.08496094	-43.83544922	+1992	+7.83544922	-6.62695313	-0.61523438	+17.42431641	-9.60205078	+11.46972656	+1524	+6.40722656	-10.95117188	-0.58007813	+41.44042969	+12.63427734	-48.75732422	+976
+1457971632.11999990	+8.14746094	-7.36083984	-0.88769531	+62.57812500	-12.10693359	-43.85742188	+1992	+7.83544922	-6.62695313	-0.61523438	+17.42431641	-9.60205078	+11.44775391	+1524	+6.40722656	-10.95117188	-0.57568359	+41.44042969	+12.63427734	-48.77929688	+980
+1457971632.12840010	+8.14746094	-7.35644531	-0.88330078	+62.60009766	-12.10693359	-43.85742188	+1992	+7.83544922	-6.62695313	-0.61523438	+17.42431641	-9.62402344	+11.44775391	+1524	+6.41162109	-10.95117188	-0.57568359	+41.44042969	+12.63427734	-48.77929688	+980
+1457971632.13249990	+8.14746094	-7.35644531	-0.88330078	+62.60009766	-12.12890625	-43.85742188	+1992	+7.83544922	-6.62695313	-0.61523438	+17.42431641	-9.64599609	+11.44775391	+1528	+6.41162109	-10.95117188	-0.57568359	+41.46240234	+12.63427734	-48.80126953	+980
+1457971632.13669990	+8.14746094	-7.35644531	-0.88330078	+62.60009766	-12.12890625	-43.87939453	+1996	+7.83544922	-6.62695313	-0.61523438	+17.42431641	-9.64599609	+11.44775391	+1528	+6.41162109	-10.95117188	-0.57568359	+41.46240234	+12.61230469	-48.80126953	+980
+1457971632.14089990	+8.14746094	-7.35644531	-0.88330078	+62.62207031	-12.12890625	-43.87939453	+1996	+7.83544922	-6.62695313	-0.61523438	+17.42431641	-9.66796875	+11.44775391	+1528	+6.41601563	-10.95117188	-0.57128906	+41.46240234	+12.61230469	-48.82324219	+980
+1457971632.14500000	+8.14746094	-7.35644531	-0.88330078	+62.62207031	-12.15087891	-43.90136719	+1996	+7.83544922	-6.62695313	-0.61523438	+17.42431641	-9.68994141	+11.42578125	+1528	+6.41601563	-10.95117188	-0.57128906	+41.46240234	+12.61230469	-48.84521484	+984
+1457971632.15339990	+8.15185547	-7.35644531	-0.87890625	+62.64404297	-12.17285156	-43.92333984	+1996	+7.83544922	-6.62695313	-0.61083984	+17.42431641	-9.71191406	+11.42578125	+1528	+6.42041016	-10.95117188	-0.57128906	+41.46240234	+12.59033203	-48.86718750	+984
+1457971632.15750000	+8.15185547	-7.35644531	-0.87890625	+62.64404297	-12.17285156	-43.92333984	+2000	+7.83984375	-6.62695313	-0.61083984	+17.42431641	-9.71191406	+11.42578125	+1528	+6.42041016	-10.95117188	-0.56689453	+41.46240234	+12.59033203	-48.86718750	+984
+1457971632.16170000	+8.15185547	-7.35644531	-0.87890625	+62.66601563	-12.19482422	-43.94531250	+2000	+7.83984375	-6.62695313	-0.61083984	+17.42431641	-9.73388672	+11.40380859	+1528	+6.42041016	-10.95117188	-0.56689453	+41.44042969	+12.56835938	-48.88916016	+984
+1457971632.16590000	+8.15185547	-7.35644531	-0.87890625	+62.66601563	-12.19482422	-43.96728516	+2000	+7.83984375	-6.62255859	-0.61083984	+17.44628906	-9.73388672	+11.40380859	+1528	+6.41601563	-10.95117188	-0.57128906	+41.44042969	+12.56835938	-48.88916016	+984
+1457971632.17420010	+8.15185547	-7.35644531	-0.87451172	+62.66601563	-12.21679688	-43.98925781	+2000	+7.83984375	-6.62255859	-0.61083984	+17.44628906	-9.75585938	+11.38183594	+1532	+6.41601563	-10.95117188	-0.57128906	+41.41845703	+12.54638672	-48.88916016	+984
+1457971632.17829990	+8.15185547	-7.35644531	-0.87451172	+62.68798828	-12.21679688	-43.98925781	+2000	+7.83984375	-6.62255859	-0.61083984	+17.44628906	-9.77783203	+11.38183594	+1532	+6.41601563	-10.95117188	-0.57128906	+41.39648438	+12.52441406	-48.88916016	+984
+1457971632.18249990	+8.15185547	-7.35644531	-0.87451172	+62.68798828	-12.23876953	-44.01123047	+2000	+7.83984375	-6.62255859	-0.61083984	+17.44628906	-9.77783203	+11.38183594	+1532	+6.41162109	-10.95117188	-0.57128906	+41.39648438	+12.52441406	-48.88916016	+984
+1457971632.19080000	+8.15185547	-7.35644531	-0.87451172	+62.68798828	-12.23876953	-44.01123047	+2000	+7.83984375	-6.62255859	-0.61083984	+17.44628906	-9.79980469	+11.35986328	+1532	+6.41162109	-10.95117188	-0.57568359	+41.37451172	+12.50244141	-48.86718750	+984
+1457971632.19499990	+8.15185547	-7.35644531	-0.87451172	+62.68798828	-12.23876953	-44.01123047	+2000	+7.83984375	-6.62255859	-0.61083984	+17.44628906	-9.79980469	+11.33789063	+1532	+6.41162109	-10.95117188	-0.57568359	+41.35253906	+12.50244141	-48.86718750	+984
+1457971632.19919990	+8.15185547	-7.35644531	-0.87451172	+62.68798828	-12.23876953	-44.03320313	+2000	+7.83984375	-6.62255859	-0.60644531	+17.44628906	-9.79980469	+11.33789063	+1536	+6.40722656	-10.95556641	-0.57568359	+41.35253906	+12.50244141	-48.86718750	+984
