# Supplementary material for: A direct effect of perception on action when grasping a cup
Source: Sci Rep. 2018 Jan 9;8:171. doi: 10.1038/s41598-017-18591-5 (PMC5760564; doi:10.1038/s41598-017-18591-5)
Supplement: Supplementary file 6 — Supplementary Information [file 41598_2017_18591_MOESM6_ESM.zip › SciRep_Data/S01instruct/S01_100instruct_Tr97.dat]

+1000000000000.00000000	+0.00000000	+0.00000000	+0.00000000	+0.00000000	+0.00000000	+0.00000000	+0	+0.00000000	+0.00000000	+0.00000000	+0.00000000	+0.00000000	+0.00000000	+0	+0.00000000	+0.00000000	+0.00000000	+0.00000000	+0.00000000	+0.00000000	+0
+1457971632.20330000	+8.15185547	-7.35644531	-0.87451172	+62.68798828	-12.23876953	-44.03320313	+2000	+7.83984375	-6.62255859	-0.60644531	+17.44628906	-9.79980469	+11.33789063	+1536	+6.40722656	-10.95556641	-0.57568359	+41.35253906	+12.48046875	-48.86718750	+984
+1457971632.21170000	+8.15185547	-7.35644531	-0.87451172	+62.68798828	-12.23876953	-44.03320313	+2000	+7.83984375	-6.62255859	-0.60644531	+17.44628906	-9.79980469	+11.31591797	+1536	+6.40722656	-10.95556641	-0.58007813	+41.33056641	+12.48046875	-48.86718750	+980
+1457971632.22420000	+8.15185547	-7.35644531	-0.87451172	+62.68798828	-12.23876953	-44.01123047	+2000	+7.84423828	-6.62255859	-0.60644531	+17.44628906	-9.79980469	+11.29394531	+1536	+6.40722656	-10.95556641	-0.57568359	+41.33056641	+12.48046875	-48.86718750	+980
+1457971632.22830010	+8.15185547	-7.35644531	-0.87451172	+62.68798828	-12.23876953	-44.01123047	+2000	+7.84423828	-6.62255859	-0.61083984	+17.44628906	-9.79980469	+11.29394531	+1536	+6.40722656	-10.95556641	-0.57568359	+41.33056641	+12.48046875	-48.86718750	+976
+1457971632.23250010	+8.15185547	-7.35644531	-0.87451172	+62.68798828	-12.23876953	-44.01123047	+2000	+7.84423828	-6.62255859	-0.61083984	+17.44628906	-9.79980469	+11.29394531	+1536	+6.41162109	-10.95556641	-0.57568359	+41.33056641	+12.50244141	-48.86718750	+976
+1457971632.24079990	+8.15625000	-7.35644531	-0.87451172	+62.68798828	-12.23876953	-44.01123047	+2000	+7.84423828	-6.62255859	-0.61083984	+17.44628906	-9.79980469	+11.29394531	+1536	+6.41162109	-10.95117188	-0.57568359	+41.35253906	+12.50244141	-48.88916016	+976
+1457971632.24499990	+8.15625000	-7.35644531	-0.87451172	+62.68798828	-12.23876953	-44.01123047	+2000	+7.84423828	-6.62255859	-0.61083984	+17.44628906	-9.79980469	+11.29394531	+1536	+6.41162109	-10.95117188	-0.57568359	+41.35253906	+12.50244141	-48.88916016	+976
+1457971637.08460000	+8.24853516	-7.35644531	-0.78222656	+64.88525391	-15.22705078	-45.87890625	+2232	+7.93652344	-6.63134766	-0.54931641	+16.43554688	-12.26074219	+10.43701172	+1704	+6.54345703	-11.01708984	-0.48779297	+41.24267578	+10.26123047	-51.89941406	+996
+1457971637.09290000	+8.24853516	-7.35644531	-0.78222656	+64.88525391	-15.22705078	-45.85693359	+2228	+7.93652344	-6.63134766	-0.54931641	+16.43554688	-12.23876953	+10.43701172	+1704	+6.53906250	-11.02148438	-0.49218750	+41.19873047	+10.26123047	-51.87744141	+996
+1457971637.09710000	+8.24414063	-7.35644531	-0.78222656	+64.88525391	-15.22705078	-45.85693359	+2228	+7.93652344	-6.63134766	-0.54931641	+16.43554688	-12.23876953	+10.43701172	+1708	+6.53466797	-11.02148438	-0.49218750	+41.19873047	+10.26123047	-51.85546875	+992
+1457971637.10120010	+8.24414063	-7.35644531	-0.78662109	+64.88525391	-15.22705078	-45.83496094	+2228	+7.93652344	-6.63134766	-0.54931641	+16.43554688	-12.23876953	+10.43701172	+1708	+6.53466797	-11.02148438	-0.49658203	+41.17675781	+10.26123047	-51.83349609	+992
+1457971637.10540010	+8.24414063	-7.35644531	-0.78662109	+64.88525391	-15.20507813	-45.83496094	+2228	+7.93652344	-6.63134766	-0.54931641	+16.43554688	-12.23876953	+10.41503906	+1708	+6.53027344	-11.02148438	-0.49658203	+41.15478516	+10.26123047	-51.81152344	+992
+1457971637.10960010	+8.24414063	-7.35644531	-0.78662109	+64.88525391	-15.20507813	-45.81298828	+2228	+7.93652344	-6.63134766	-0.54931641	+16.43554688	-12.21679688	+10.41503906	+1708	+6.52587891	-11.02148438	-0.50097656	+41.13281250	+10.26123047	-51.78955078	+992
+1457971637.11369990	+8.23974609	-7.35644531	-0.78662109	+64.88525391	-15.20507813	-45.81298828	+2228	+7.93652344	-6.63134766	-0.54931641	+16.43554688	-12.21679688	+10.41503906	+1708	+6.51708984	-11.02587891	-0.50976563	+41.06689453	+10.26123047	-51.74560547	+992
+1457971637.11789990	+8.23974609	-7.35644531	-0.78662109	+64.88525391	-15.20507813	-45.79101563	+2228	+7.93652344	-6.63134766	-0.54931641	+16.43554688	-12.21679688	+10.41503906	+1708	+6.50830078	-11.03027344	-0.51416016	+41.02294922	+10.26123047	-51.70166016	+996
+1457971637.12210010	+8.23974609	-7.35644531	-0.78662109	+64.88525391	-15.20507813	-45.79101563	+2228	+7.93652344	-6.63134766	-0.54931641	+16.43554688	-12.21679688	+10.41503906	+1708	+6.50390625	-11.03027344	-0.51855469	+40.97900391	+10.26123047	-51.65771484	+996
+1457971637.12620000	+8.23974609	-7.35644531	-0.79101563	+64.88525391	-15.20507813	-45.79101563	+2224	+7.93652344	-6.63574219	-0.54931641	+16.43554688	-12.21679688	+10.41503906	+1708	+6.49511719	-11.03466797	-0.52734375	+40.93505859	+10.26123047	-51.61376953	+1000
+1457971637.13039990	+8.23974609	-7.35644531	-0.79101563	+64.88525391	-15.20507813	-45.76904297	+2224	+7.93652344	-6.63574219	-0.54931641	+16.43554688	-12.19482422	+10.41503906	+1708	+6.49072266	-11.03466797	-0.52734375	+40.89111328	+10.26123047	-51.56982422	+1000
+1457971637.13450000	+8.23974609	-7.35644531	-0.79101563	+64.88525391	-15.22705078	-45.76904297	+2224	+7.93652344	-6.63574219	-0.54931641	+16.43554688	-12.19482422	+10.41503906	+1708	+6.48632813	-11.03466797	-0.53173828	+40.89111328	+10.26123047	-51.54785156	+1000
+1457971637.13870000	+8.23974609	-7.35644531	-0.79101563	+64.88525391	-15.22705078	-45.76904297	+2220	+7.93652344	-6.63574219	-0.54931641	+16.43554688	-12.19482422	+10.41503906	+1708	+6.48632813	-11.03466797	-0.53173828	+40.86914063	+10.26123047	-51.54785156	+1000
+1457971637.14290000	+8.23974609	-7.36083984	-0.79101563	+64.90722656	-15.22705078	-45.76904297	+2220	+7.93652344	-6.63574219	-0.54931641	+16.43554688	-12.19482422	+10.41503906	+1708	+6.48632813	-11.03466797	-0.53173828	+40.89111328	+10.26123047	-51.56982422	+1004
+1457971637.14700010	+8.23974609	-7.36083984	-0.79101563	+64.90722656	-15.22705078	-45.76904297	+2220	+7.93652344	-6.63574219	-0.54931641	+16.43554688	-12.19482422	+10.41503906	+1708	+6.49072266	-11.03466797	-0.52734375	+40.89111328	+10.28320313	-51.56982422	+1004
+1457971637.15120010	+8.23974609	-7.36083984	-0.78662109	+64.90722656	-15.24902344	-45.79101563	+2220	+7.93652344	-6.63574219	-0.54931641	+16.43554688	-12.19482422	+10.41503906	+1708	+6.49072266	-11.03466797	-0.52734375	+40.91308594	+10.28320313	-51.56982422	+1004
+1457971637.15540000	+8.23974609	-7.36083984	-0.78662109	+64.90722656	-15.24902344	-45.79101563	+2216	+7.93652344	-6.63574219	-0.54931641	+16.43554688	-12.19482422	+10.41503906	+1708	+6.49511719	-11.03466797	-0.52734375	+40.91308594	+10.28320313	-51.59179688	+1004
+1457971637.15949990	+8.23974609	-7.36083984	-0.78662109	+64.92919922	-15.24902344	-45.79101563	+2216	+7.93652344	-6.63574219	-0.54931641	+16.43554688	-12.19482422	+10.41503906	+1712	+6.49511719	-11.03466797	-0.52294922	+40.93505859	+10.28320313	-51.61376953	+1004
+1457971637.16370010	+8.23974609	-7.36083984	-0.78662109	+64.92919922	-15.27099609	-45.79101563	+2216	+7.93652344	-6.63574219	-0.54931641	+16.43554688	-12.19482422	+10.41503906	+1712	+6.49951172	-11.03466797	-0.52294922	+40.93505859	+10.28320313	-51.61376953	+1004
+1457971637.16790010	+8.24414063	-7.36083984	-0.78662109	+64.92919922	-15.27099609	-45.79101563	+2216	+7.93652344	-6.63574219	-0.54931641	+16.43554688	-12.19482422	+10.41503906	+1712	+6.49951172	-11.03466797	-0.52294922	+40.95703125	+10.28320313	-51.61376953	+1004
+1457971637.17199990	+8.24414063	-7.36083984	-0.78662109	+64.92919922	-15.27099609	-45.81298828	+2216	+7.93652344	-6.63574219	-0.54931641	+16.43554688	-12.19482422	+10.41503906	+1712	+6.49951172	-11.03027344	-0.52294922	+40.95703125	+10.28320313	-51.63574219	+1000
+1457971637.17619990	+8.24414063	-7.36083984	-0.78662109	+64.95117188	-15.29296875	-45.81298828	+2216	+7.93652344	-6.63574219	-0.54931641	+16.41357422	-12.19482422	+10.41503906	+1712	+6.50390625	-11.03027344	-0.51855469	+40.97900391	+10.30517578	-51.63574219	+1000
+1457971637.18450000	+8.24414063	-7.36083984	-0.78662109	+64.95117188	-15.29296875	-45.81298828	+2212	+7.93652344	-6.63574219	-0.54931641	+16.41357422	-12.19482422	+10.41503906	+1712	+6.50390625	-11.03027344	-0.51855469	+40.97900391	+10.30517578	-51.65771484	+1000
+1457971637.18870000	+8.24414063	-7.36083984	-0.78662109	+64.95117188	-15.29296875	-45.81298828	+2212	+7.93652344	-6.63574219	-0.54931641	+16.41357422	-12.19482422	+10.41503906	+1712	+6.50390625	-11.03027344	-0.51855469	+40.97900391	+10.30517578	-51.65771484	+1000
+1457971637.19289990	+8.24414063	-7.36523438	-0.78662109	+64.95117188	-15.29296875	-45.81298828	+2212	+7.93652344	-6.63574219	-0.54931641	+16.41357422	-12.19482422	+10.41503906	+1712	+6.50830078	-11.03027344	-0.51855469	+41.00097656	+10.30517578	-51.65771484	+996
+1457971637.19700000	+8.24414063	-7.36523438	-0.78662109	+64.95117188	-15.29296875	-45.81298828	+2212	+7.93652344	-6.63574219	-0.54931641	+16.41357422	-12.19482422	+10.41503906	+1712	+6.50830078	-11.03027344	-0.51416016	+41.00097656	+10.30517578	-51.65771484	+996
+1457971637.20120000	+8.24414063	-7.36523438	-0.78662109	+64.95117188	-15.29296875	-45.81298828	+2212	+7.93652344	-6.63574219	-0.54931641	+16.41357422	-12.19482422	+10.41503906	+1712	+6.50830078	-11.03027344	-0.51416016	+41.00097656	+10.30517578	-51.67968750	+996
+1457971637.21370010	+8.24414063	-7.36523438	-0.78662109	+64.95117188	-15.29296875	-45.81298828	+2208	+7.93652344	-6.63574219	-0.55371094	+16.41357422	-12.19482422	+10.41503906	+1712	+6.50830078	-11.03027344	-0.51416016	+41.00097656	+10.32714844	-51.67968750	+992
+1457971637.21779990	+8.24414063	-7.36523438	-0.78662109	+64.95117188	-15.29296875	-45.81298828	+2208	+7.93652344	-6.63574219	-0.55371094	+16.41357422	-12.19482422	+10.41503906	+1712	+6.50830078	-11.03027344	-0.51416016	+41.00097656	+10.32714844	-51.67968750	+992
+1457971637.22199990	+8.24414063	-7.36523438	-0.78662109	+64.95117188	-15.29296875	-45.81298828	+2208	+7.93652344	-6.63574219	-0.55371094	+16.41357422	-12.19482422	+10.41503906	+1712	+6.50830078	-11.03027344	-0.51416016	+41.00097656	+10.32714844	-51.67968750	+988
+1457971637.22620010	+8.24414063	-7.36523438	-0.78662109	+64.95117188	-15.29296875	-45.79101563	+2208	+7.93652344	-6.63574219	-0.55371094	+16.41357422	-12.19482422	+10.41503906	+1712	+6.50830078	-11.03027344	-0.51416016	+41.00097656	+10.32714844	-51.67968750	+988
+1457971637.23029990	+8.24414063	-7.36523438	-0.78662109	+64.95117188	-15.29296875	-45.79101563	+2208	+7.93652344	-6.63574219	-0.55371094	+16.41357422	-12.19482422	+10.39306641	+1712	+6.50830078	-11.03466797	-0.51416016	+41.00097656	+10.32714844	-51.67968750	+988
+1457971637.23449990	+8.24414063	-7.36523438	-0.78662109	+64.97314453	-15.29296875	-45.79101563	+2208	+7.93652344	-6.63574219	-0.55371094	+16.41357422	-12.19482422	+10.39306641	+1708	+6.50390625	-11.03466797	-0.51416016	+40.97900391	+10.32714844	-51.67968750	+988
+1457971637.23869990	+8.24414063	-7.36523438	-0.78662109	+64.97314453	-15.29296875	-45.79101563	+2208	+7.93652344	-6.63574219	-0.55371094	+16.41357422	-12.19482422	+10.39306641	+1708	+6.50390625	-11.03466797	-0.51416016	+40.97900391	+10.32714844	-51.67968750	+988
+1457971637.24280000	+8.24414063	-7.36523438	-0.78662109	+64.97314453	-15.29296875	-45.79101563	+2208	+7.93652344	-6.64013672	-0.55371094	+16.41357422	-12.19482422	+10.39306641	+1708	+6.50390625	-11.03466797	-0.51416016	+40.97900391	+10.32714844	-51.67968750	+984
+1457971637.24700000	+8.24414063	-7.36523438	-0.78662109	+64.97314453	-15.29296875	-45.79101563	+2204	+7.93652344	-6.64013672	-0.55371094	+16.41357422	-12.19482422	+10.39306641	+1708	+6.50390625	-11.03466797	-0.51416016	+40.97900391	+10.32714844	-51.67968750	+984
+1457971637.25530000	+8.24414063	-7.36523438	-0.78662109	+64.97314453	-15.29296875	-45.79101563	+2204	+7.93212891	-6.64013672	-0.55371094	+16.41357422	-12.19482422	+10.39306641	+1708	+6.50390625	-11.03466797	-0.51416016	+40.97900391	+10.32714844	-51.67968750	+984
+1457971637.25950000	+8.24414063	-7.36523438	-0.78662109	+64.97314453	-15.29296875	-45.79101563	+2204	+7.93212891	-6.64013672	-0.55371094	+16.41357422	-12.19482422	+10.37109375	+1708	+6.50830078	-11.03466797	-0.51416016	+41.00097656	+10.32714844	-51.70166016	+984
+1457971637.26370000	+8.24414063	-7.36523438	-0.78662109	+64.97314453	-15.29296875	-45.79101563	+2204	+7.93212891	-6.64013672	-0.55371094	+16.41357422	-12.19482422	+10.37109375	+1708	+6.50830078	-11.03466797	-0.51416016	+41.00097656	+10.32714844	-51.70166016	+984
+1457971637.26780010	+8.24414063	-7.36523438	-0.78662109	+64.97314453	-15.29296875	-45.79101563	+2204	+7.93212891	-6.64013672	-0.55371094	+16.41357422	-12.19482422	+10.37109375	+1708	+6.50830078	-11.03466797	-0.51416016	+41.00097656	+10.32714844	-51.70166016	+980
+1457971637.27200010	+8.24414063	-7.36523438	-0.78662109	+64.97314453	-15.29296875	-45.79101563	+2204	+7.93212891	-6.64013672	-0.55371094	+16.41357422	-12.19482422	+10.37109375	+1708	+6.50830078	-11.03466797	-0.51416016	+41.00097656	+10.32714844	-51.72363281	+980
+1457971637.27620010	+8.24414063	-7.36523438	-0.78662109	+64.97314453	-15.29296875	-45.79101563	+2204	+7.93212891	-6.64013672	-0.55371094	+16.41357422	-12.19482422	+10.37109375	+1708	+6.50830078	-11.03466797	-0.50976563	+41.02294922	+10.34912109	-51.72363281	+980
+1457971637.28029990	+8.24414063	-7.36523438	-0.78662109	+64.97314453	-15.31494141	-45.79101563	+2204	+7.93212891	-6.64013672	-0.55371094	+16.41357422	-12.19482422	+10.37109375	+1708	+6.51269531	-11.03466797	-0.50976563	+41.02294922	+10.34912109	-51.74560547	+980
+1457971637.28449990	+8.24414063	-7.36523438	-0.78662109	+64.97314453	-15.31494141	-45.79101563	+2204	+7.93212891	-6.64013672	-0.55371094	+16.41357422	-12.19482422	+10.34912109	+1708	+6.51269531	-11.03466797	-0.50976563	+41.04492188	+10.34912109	-51.74560547	+980
+1457971637.28860000	+8.24414063	-7.36523438	-0.78662109	+64.99511719	-15.31494141	-45.79101563	+2204	+7.93212891	-6.64013672	-0.55371094	+16.41357422	-12.21679688	+10.34912109	+1708	+6.51708984	-11.03466797	-0.50537109	+41.04492188	+10.34912109	-51.76757813	+980
+1457971637.29279990	+8.24414063	-7.36523438	-0.78662109	+64.99511719	-15.31494141	-45.79101563	+2204	+7.93212891	-6.64013672	-0.55371094	+16.41357422	-12.21679688	+10.34912109	+1708	+6.51708984	-11.03466797	-0.50537109	+41.06689453	+10.34912109	-51.78955078	+980
+1457971637.30110000	+8.24414063	-7.36523438	-0.78662109	+64.99511719	-15.31494141	-45.79101563	+2204	+7.93212891	-6.64013672	-0.55371094	+16.41357422	-12.21679688	+10.34912109	+1708	+6.52148438	-11.03027344	-0.50097656	+41.08886719	+10.37109375	-51.83349609	+976
+1457971637.30950000	+8.24414063	-7.36523438	-0.78662109	+64.99511719	-15.29296875	-45.79101563	+2204	+7.93212891	-6.64013672	-0.55371094	+16.41357422	-12.21679688	+10.32714844	+1708	+6.52587891	-11.03027344	-0.49658203	+41.11083984	+10.37109375	-51.85546875	+976
+1457971637.31360010	+8.24414063	-7.36523438	-0.78662109	+64.99511719	-15.29296875	-45.79101563	+2204	+7.93212891	-6.64013672	-0.55371094	+16.41357422	-12.21679688	+10.32714844	+1708	+6.52587891	-11.03027344	-0.49658203	+41.13281250	+10.39306641	-51.87744141	+972
+1457971637.31780000	+8.24414063	-7.36523438	-0.78662109	+64.99511719	-15.29296875	-45.79101563	+2200	+7.93212891	-6.64453125	-0.55371094	+16.41357422	-12.21679688	+10.32714844	+1708	+6.52587891	-11.03466797	-0.49658203	+41.13281250	+10.39306641	-51.87744141	+972
+1457971637.32200000	+8.24414063	-7.36523438	-0.78662109	+64.99511719	-15.29296875	-45.79101563	+2200	+7.93212891	-6.64453125	-0.55371094	+16.41357422	-12.21679688	+10.32714844	+1708	+6.52587891	-11.03466797	-0.49658203	+41.13281250	+10.39306641	-51.89941406	+972
+1457971637.33030010	+8.24414063	-7.36523438	-0.78662109	+64.99511719	-15.29296875	-45.79101563	+2200	+7.93212891	-6.64453125	-0.55371094	+16.41357422	-12.21679688	+10.30517578	+1704	+6.52587891	-11.03466797	-0.49658203	+41.13281250	+10.39306641	-51.89941406	+968
+1457971637.33450010	+8.24414063	-7.36523438	-0.78662109	+64.99511719	-15.29296875	-45.79101563	+2200	+7.93212891	-6.64453125	-0.55371094	+16.41357422	-12.21679688	+10.30517578	+1704	+6.52587891	-11.03466797	-0.49658203	+41.13281250	+10.39306641	-51.89941406	+968
+1457971637.33859990	+8.24414063	-7.36523438	-0.78662109	+64.99511719	-15.29296875	-45.79101563	+2200	+7.93212891	-6.64453125	-0.55810547	+16.41357422	-12.21679688	+10.30517578	+1704	+6.52587891	-11.03466797	-0.49658203	+41.11083984	+10.39306641	-51.87744141	+964
+1457971637.34279990	+8.24414063	-7.36523438	-0.78662109	+64.99511719	-15.29296875	-45.79101563	+2200	+7.93212891	-6.64453125	-0.55810547	+16.41357422	-12.21679688	+10.30517578	+1704	+6.52148438	-11.03466797	-0.49658203	+41.11083984	+10.39306641	-51.87744141	+964
+1457971637.34699990	+8.24414063	-7.36523438	-0.78662109	+64.99511719	-15.29296875	-45.79101563	+2200	+7.93212891	-6.64453125	-0.55810547	+16.41357422	-12.19482422	+10.28320313	+1704	+6.52148438	-11.03466797	-0.50097656	+41.11083984	+10.39306641	-51.87744141	+964
+1457971637.35110000	+8.24414063	-7.36523438	-0.78662109	+64.99511719	-15.29296875	-45.79101563	+2200	+7.93212891	-6.64453125	-0.55810547	+16.41357422	-12.19482422	+10.28320313	+1704	+6.52148438	-11.03466797	-0.50097656	+41.11083984	+10.39306641	-51.87744141	+960
+1457971637.35529990	+8.24414063	-7.36523438	-0.78662109	+64.99511719	-15.29296875	-45.79101563	+2200	+7.93212891	-6.64453125	-0.55810547	+16.41357422	-12.19482422	+10.28320313	+1704	+6.52148438	-11.03466797	-0.50097656	+41.08886719	+10.39306641	-51.87744141	+960
+1457971637.35940000	+8.24414063	-7.36523438	-0.79101563	+64.99511719	-15.27099609	-45.79101563	+2200	+7.93212891	-6.64453125	-0.55810547	+16.41357422	-12.19482422	+10.28320313	+1704	+6.52148438	-11.03466797	-0.50097656	+41.08886719	+10.39306641	-51.87744141	+960
+1457971637.36360000	+8.24414063	-7.36523438	-0.79101563	+64.99511719	-15.27099609	-45.79101563	+2200	+7.93212891	-6.64453125	-0.55810547	+16.41357422	-12.19482422	+10.28320313	+1704	+6.51708984	-11.03466797	-0.50097656	+41.08886719	+10.39306641	-51.85546875	+960
+1457971637.36780000	+8.24414063	-7.36523438	-0.79101563	+64.99511719	-15.27099609	-45.79101563	+2200	+7.93212891	-6.64453125	-0.55810547	+16.41357422	-12.19482422	+10.28320313	+1704	+6.51708984	-11.03466797	-0.50097656	+41.08886719	+10.39306641	-51.85546875	+960
+1457971637.37190010	+8.24414063	-7.36523438	-0.79101563	+64.99511719	-15.27099609	-45.79101563	+2200	+7.93212891	-6.64453125	-0.55810547	+16.41357422	-12.19482422	+10.28320313	+1704	+6.51708984	-11.03466797	-0.50097656	+41.08886719	+10.39306641	-51.85546875	+960
+1457971637.37610010	+8.24414063	-7.36523438	-0.79101563	+64.99511719	-15.27099609	-45.79101563	+2200	+7.93212891	-6.64453125	-0.55810547	+16.41357422	-12.19482422	+10.26123047	+1704	+6.51708984	-11.03466797	-0.50097656	+41.08886719	+10.41503906	-51.85546875	+956
+1457971637.38030000	+8.24414063	-7.36962891	-0.79101563	+64.99511719	-15.27099609	-45.79101563	+2200	+7.93212891	-6.64453125	-0.55810547	+16.41357422	-12.17285156	+10.26123047	+1704	+6.51708984	-11.03466797	-0.50097656	+41.08886719	+10.41503906	-51.87744141	+956
+1457971637.38439990	+8.24414063	-7.36962891	-0.79101563	+64.99511719	-15.27099609	-45.79101563	+2200	+7.93212891	-6.64453125	-0.55810547	+16.41357422	-12.17285156	+10.26123047	+1704	+6.51708984	-11.03466797	-0.50097656	+41.08886719	+10.41503906	-51.87744141	+956
+1457971637.38860010	+8.24414063	-7.36962891	-0.79101563	+64.99511719	-15.27099609	-45.79101563	+2200	+7.93212891	-6.64453125	-0.55810547	+16.41357422	-12.17285156	+10.26123047	+1704	+6.51708984	-11.03466797	-0.50097656	+41.08886719	+10.41503906	-51.87744141	+956
+1457971637.39280010	+8.24414063	-7.36962891	-0.79101563	+64.99511719	-15.27099609	-45.79101563	+2200	+7.93212891	-6.64453125	-0.55810547	+16.41357422	-12.19482422	+10.26123047	+1704	+6.52148438	-11.03466797	-0.50097656	+41.08886719	+10.41503906	-51.87744141	+956
+1457971637.39689990	+8.24414063	-7.36962891	-0.79101563	+64.99511719	-15.27099609	-45.79101563	+2200	+7.93212891	-6.64453125	-0.55810547	+16.41357422	-12.19482422	+10.26123047	+1704	+6.52148438	-11.03466797	-0.50097656	+41.08886719	+10.41503906	-51.87744141	+956
+1457971637.40109990	+8.24414063	-7.36962891	-0.79101563	+64.99511719	-15.27099609	-45.79101563	+2200	+7.93212891	-6.64453125	-0.55810547	+16.41357422	-12.19482422	+10.26123047	+1704	+6.52148438	-11.03466797	-0.50097656	+41.11083984	+10.41503906	-51.89941406	+952
+1457971637.40529990	+8.24414063	-7.36962891	-0.79101563	+64.99511719	-15.27099609	-45.79101563	+2200	+7.93212891	-6.64453125	-0.55810547	+16.41357422	-12.19482422	+10.26123047	+1704	+6.52148438	-11.03466797	-0.49658203	+41.11083984	+10.41503906	-51.89941406	+952
+1457971637.40940000	+8.24414063	-7.36962891	-0.79101563	+64.99511719	-15.27099609	-45.79101563	+2200	+7.93212891	-6.64892578	-0.55810547	+16.41357422	-12.19482422	+10.26123047	+1704	+6.52148438	-11.03466797	-0.49658203	+41.11083984	+10.41503906	-51.92138672	+952
+1457971637.41779990	+8.24414063	-7.36962891	-0.79101563	+64.99511719	-15.27099609	-45.79101563	+2200	+7.93212891	-6.64892578	-0.55810547	+16.41357422	-12.19482422	+10.26123047	+1704	+6.52587891	-11.03466797	-0.49658203	+41.13281250	+10.41503906	-51.94335938	+952
+1457971637.42190000	+8.24414063	-7.36962891	-0.79101563	+64.99511719	-15.27099609	-45.79101563	+2200	+7.93212891	-6.64892578	-0.55810547	+16.41357422	-12.19482422	+10.26123047	+1704	+6.52587891	-11.03466797	-0.49218750	+41.13281250	+10.43701172	-51.94335938	+952
+1457971637.42610000	+8.24414063	-7.36962891	-0.79101563	+64.99511719	-15.27099609	-45.79101563	+2200	+7.93212891	-6.64892578	-0.55810547	+16.41357422	-12.19482422	+10.26123047	+1700	+6.53027344	-11.03466797	-0.49218750	+41.15478516	+10.43701172	-51.96533203	+952
+1457971637.43030000	+8.24414063	-7.36962891	-0.79101563	+64.99511719	-15.27099609	-45.81298828	+2200	+7.93212891	-6.64892578	-0.55810547	+16.41357422	-12.19482422	+10.26123047	+1700	+6.53027344	-11.03466797	-0.49218750	+41.15478516	+10.43701172	-51.96533203	+952
+1457971637.43440010	+8.24414063	-7.36962891	-0.79101563	+64.99511719	-15.27099609	-45.81298828	+2200	+7.93212891	-6.64892578	-0.55810547	+16.41357422	-12.19482422	+10.23925781	+1700	+6.53027344	-11.03466797	-0.49218750	+41.15478516	+10.43701172	-51.96533203	+952
+1457971637.43860010	+8.24414063	-7.36962891	-0.79101563	+64.99511719	-15.27099609	-45.81298828	+2200	+7.93212891	-6.64892578	-0.55810547	+16.41357422	-12.19482422	+10.23925781	+1700	+6.53027344	-11.03466797	-0.49218750	+41.15478516	+10.43701172	-51.98730469	+952
+1457971637.44269990	+8.24414063	-7.36962891	-0.79101563	+64.99511719	-15.27099609	-45.81298828	+2200	+7.93212891	-6.64892578	-0.55810547	+16.41357422	-12.19482422	+10.23925781	+1700	+6.53027344	-11.03466797	-0.48779297	+41.15478516	+10.43701172	-51.98730469	+952
+1457971637.44689990	+8.24414063	-7.36962891	-0.79101563	+64.99511719	-15.27099609	-45.81298828	+2200	+7.93212891	-6.64892578	-0.55810547	+16.41357422	-12.19482422	+10.23925781	+1700	+6.53027344	-11.03466797	-0.48779297	+41.15478516	+10.43701172	-51.98730469	+952
+1457971637.45520000	+8.24414063	-7.36962891	-0.79101563	+64.99511719	-15.24902344	-45.81298828	+2200	+7.93212891	-6.64892578	-0.55810547	+16.41357422	-12.19482422	+10.23925781	+1700	+6.53027344	-11.03466797	-0.49218750	+41.15478516	+10.43701172	-51.98730469	+952
+1457971637.45939990	+8.24414063	-7.36962891	-0.79101563	+64.99511719	-15.24902344	-45.81298828	+2200	+7.93212891	-6.64892578	-0.55810547	+16.41357422	-12.19482422	+10.21728516	+1700	+6.53027344	-11.03466797	-0.49218750	+41.15478516	+10.43701172	-51.98730469	+952
+1457971637.46359990	+8.24414063	-7.36962891	-0.79101563	+64.99511719	-15.24902344	-45.81298828	+2200	+7.93212891	-6.64892578	-0.55810547	+16.41357422	-12.19482422	+10.21728516	+1700	+6.53027344	-11.03906250	-0.49218750	+41.15478516	+10.43701172	-51.98730469	+952
+1457971637.46770000	+8.24414063	-7.36962891	-0.79101563	+64.99511719	-15.24902344	-45.81298828	+2200	+7.93212891	-6.64892578	-0.55810547	+16.41357422	-12.19482422	+10.21728516	+1700	+6.53027344	-11.03906250	-0.49218750	+41.15478516	+10.43701172	-51.96533203	+952
+1457971637.47190000	+8.24414063	-7.36962891	-0.79101563	+64.99511719	-15.24902344	-45.81298828	+2200	+7.93212891	-6.64892578	-0.55810547	+16.41357422	-12.19482422	+10.21728516	+1700	+6.52587891	-11.03906250	-0.49218750	+41.13281250	+10.43701172	-51.96533203	+952
+1457971637.47610000	+8.24414063	-7.36962891	-0.79101563	+64.99511719	-15.24902344	-45.79101563	+2200	+7.93212891	-6.64892578	-0.55810547	+16.41357422	-12.19482422	+10.19531250	+1700	+6.52587891	-11.03906250	-0.49218750	+41.13281250	+10.43701172	-51.96533203	+952
+1457971637.48020010	+8.23974609	-7.36962891	-0.79101563	+64.99511719	-15.24902344	-45.79101563	+2200	+7.93212891	-6.64892578	-0.55810547	+16.41357422	-12.19482422	+10.19531250	+1700	+6.52587891	-11.03906250	-0.49658203	+41.13281250	+10.43701172	-51.96533203	+948
+1457971637.48440000	+8.23974609	-7.37402344	-0.79101563	+64.97314453	-15.24902344	-45.79101563	+2200	+7.93212891	-6.64892578	-0.55810547	+16.41357422	-12.19482422	+10.19531250	+1700	+6.52587891	-11.03906250	-0.49658203	+41.13281250	+10.43701172	-51.96533203	+948
+1457971637.49270010	+8.23974609	-7.37402344	-0.79101563	+64.97314453	-15.22705078	-45.79101563	+2200	+7.93212891	-6.64892578	-0.55810547	+16.41357422	-12.19482422	+10.17333984	+1700	+6.52587891	-11.03906250	-0.49658203	+41.13281250	+10.43701172	-51.96533203	+948
+1457971637.50110010	+8.23974609	-7.37402344	-0.79101563	+64.97314453	-15.22705078	-45.81298828	+2200	+7.93212891	-6.64892578	-0.56250000	+16.41357422	-12.19482422	+10.17333984	+1700	+6.52587891	-11.03906250	-0.49658203	+41.13281250	+10.43701172	-51.96533203	+948
+1457971637.50939990	+8.23974609	-7.37402344	-0.79101563	+64.97314453	-15.22705078	-45.81298828	+2200	+7.93212891	-6.64892578	-0.56250000	+16.41357422	-12.19482422	+10.17333984	+1700	+6.52587891	-11.03906250	-0.49658203	+41.13281250	+10.43701172	-51.96533203	+944
+1457971637.51350000	+8.23974609	-7.37402344	-0.79101563	+64.99511719	-15.22705078	-45.81298828	+2200	+7.93212891	-6.64892578	-0.56250000	+16.41357422	-12.19482422	+10.15136719	+1700	+6.52587891	-11.03906250	-0.49658203	+41.13281250	+10.43701172	-51.96533203	+944
+1457971637.51770000	+8.23974609	-7.37402344	-0.79101563	+64.99511719	-15.20507813	-45.81298828	+2200	+7.93212891	-6.64892578	-0.56250000	+16.41357422	-12.19482422	+10.15136719	+1700	+6.52587891	-11.03906250	-0.49658203	+41.15478516	+10.43701172	-51.98730469	+944
+1457971637.52189990	+8.23974609	-7.37402344	-0.79101563	+64.99511719	-15.20507813	-45.83496094	+2200	+7.93212891	-6.64892578	-0.56250000	+16.41357422	-12.19482422	+10.15136719	+1700	+6.52587891	-11.03906250	-0.49658203	+41.15478516	+10.43701172	-51.98730469	+944
+1457971637.53020000	+8.24414063	-7.37402344	-0.79541016	+65.01708984	-15.20507813	-45.83496094	+2200	+7.93212891	-6.64892578	-0.56250000	+16.41357422	-12.19482422	+10.12939453	+1700	+6.53027344	-11.03906250	-0.49218750	+41.17675781	+10.43701172	-52.00927734	+944
+1457971637.53440000	+8.24414063	-7.37402344	-0.79541016	+65.01708984	-15.18310547	-45.85693359	+2200	+7.93212891	-6.65332031	-0.56250000	+16.41357422	-12.19482422	+10.12939453	+1700	+6.53027344	-11.03906250	-0.49218750	+41.17675781	+10.45898438	-52.03125000	+944
+1457971637.53850010	+8.24414063	-7.37402344	-0.79541016	+65.03906250	-15.18310547	-45.85693359	+2200	+7.93212891	-6.65332031	-0.56250000	+16.41357422	-12.19482422	+10.10742188	+1700	+6.53466797	-11.03906250	-0.49218750	+41.19873047	+10.45898438	-52.03125000	+948
+1457971637.54270010	+8.24414063	-7.37402344	-0.79541016	+65.03906250	-15.16113281	-45.87890625	+2200	+7.93212891	-6.65332031	-0.56689453	+16.41357422	-12.19482422	+10.08544922	+1700	+6.53466797	-11.03906250	-0.49218750	+41.22070313	+10.45898438	-52.05322266	+948
+1457971637.54690000	+8.24414063	-7.37402344	-0.79980469	+65.06103516	-15.13916016	-45.87890625	+2200	+7.93212891	-6.65332031	-0.56689453	+16.41357422	-12.19482422	+10.06347656	+1700	+6.53906250	-11.03906250	-0.49218750	+41.22070313	+10.48095703	-52.05322266	+948
+1457971637.55520010	+8.24414063	-7.37841797	-0.80419922	+65.06103516	-15.05126953	-45.87890625	+2200	+7.93212891	-6.65771484	-0.57128906	+16.43554688	-12.17285156	+10.01953125	+1704	+6.54345703	-11.03906250	-0.48779297	+41.24267578	+10.50292969	-52.07519531	+948
+1457971637.55940010	+8.24414063	-7.37841797	-0.80859375	+65.06103516	-15.00732422	-45.87890625	+2200	+7.93212891	-6.65771484	-0.57568359	+16.43554688	-12.15087891	+9.99755859	+1704	+6.54345703	-11.03906250	-0.49218750	+41.24267578	+10.52490234	-52.07519531	+948
+1457971637.56349990	+8.24414063	-7.38281250	-0.81738281	+65.06103516	-14.91943359	-45.85693359	+2204	+7.92773438	-6.65771484	-0.58007813	+16.41357422	-12.10693359	+9.93164063	+1704	+6.54345703	-11.03906250	-0.49218750	+41.24267578	+10.54687500	-52.05322266	+948
+1457971637.56769990	+8.24414063	-7.38281250	-0.82177734	+65.03906250	-14.85351563	-45.83496094	+2204	+7.93212891	-6.66210938	-0.58447266	+16.41357422	-12.06298828	+9.88769531	+1704	+6.54345703	-11.04345703	-0.49218750	+41.22070313	+10.56884766	-52.05322266	+948
+1457971637.57189990	+8.24414063	-7.38720703	-0.83056641	+65.01708984	-14.76562500	-45.81298828	+2204	+7.93212891	-6.66210938	-0.58886719	+16.41357422	-12.01904297	+9.84375000	+1704	+6.54345703	-11.04345703	-0.49658203	+41.22070313	+10.59082031	-52.03125000	+948
+1457971637.57600000	+8.24414063	-7.39160156	-0.83935547	+64.97314453	-14.67773438	-45.74707031	+2204	+7.93212891	-6.66650391	-0.59765625	+16.39160156	-11.93115234	+9.77783203	+1708	+6.54345703	-11.04345703	-0.50097656	+41.19873047	+10.63476563	-51.98730469	+952
+1457971637.58439990	+8.24414063	-7.39599609	-0.85693359	+64.86328125	-14.50195313	-45.63720703	+2204	+7.93212891	-6.67529297	-0.61523438	+16.32568359	-11.77734375	+9.66796875	+1708	+6.53906250	-11.04785156	-0.50976563	+41.13281250	+10.70068359	-51.89941406	+952
+1457971637.58850000	+8.24853516	-7.40039063	-0.87011719	+64.77539063	-14.39208984	-45.57128906	+2204	+7.93652344	-6.67529297	-0.62402344	+16.28173828	-11.66748047	+9.60205078	+1708	+6.53466797	-11.05224609	-0.51855469	+41.08886719	+10.76660156	-51.83349609	+952
+1457971637.59270000	+8.24853516	-7.40478516	-0.87890625	+64.70947266	-14.32617188	-45.50537109	+2200	+7.94091797	-6.67968750	-0.63281250	+16.23779297	-11.57958984	+9.53613281	+1708	+6.53466797	-11.05224609	-0.52734375	+41.02294922	+10.81054688	-51.74560547	+956
+1457971637.59680010	+8.24853516	-7.40917969	-0.88769531	+64.62158203	-14.26025391	-45.46142578	+2196	+7.94091797	-6.68408203	-0.64599609	+16.17187500	-11.51367188	+9.47021484	+1708	+6.53027344	-11.05224609	-0.53613281	+40.95703125	+10.87646484	-51.65771484	+956
+1457971637.60100010	+8.25292969	-7.41357422	-0.90087891	+64.53369141	-14.17236328	-45.41748047	+2196	+7.94531250	-6.68408203	-0.65478516	+16.08398438	-11.42578125	+9.40429688	+1708	+6.52587891	-11.05664063	-0.54931641	+40.86914063	+10.94238281	-51.54785156	+960
+1457971637.60929990	+8.26171875	-7.41796875	-0.92285156	+64.33593750	-14.06250000	-45.35156250	+2188	+7.95849609	-6.68847656	-0.67675781	+15.90820313	-11.33789063	+9.31640625	+1704	+6.52587891	-11.05664063	-0.57128906	+40.71533203	+11.09619141	-51.35009766	+964
+1457971637.61350010	+8.26611328	-7.42236328	-0.93603516	+64.20410156	-13.99658203	-45.30761719	+2184	+7.96289063	-6.69287109	-0.69433594	+15.77636719	-11.29394531	+9.25048828	+1704	+6.53027344	-11.05664063	-0.59326172	+40.60546875	+11.20605469	-51.19628906	+968
+1457971637.61770010	+8.27490234	-7.42675781	-0.94921875	+64.09423828	-13.95263672	-45.30761719	+2180	+7.97167969	-6.69287109	-0.70312500	+15.64453125	-11.29394531	+9.16259766	+1700	+6.53466797	-11.05224609	-0.61083984	+40.49560547	+11.29394531	-51.10839844	+972
+1457971637.62179990	+8.27929688	-7.42675781	-0.96679688	+63.98437500	-13.93066406	-45.28564453	+2176	+7.97607422	-6.69287109	-0.72070313	+15.53466797	-11.29394531	+9.14062500	+1700	+6.53906250	-11.05224609	-0.62402344	+40.40771484	+11.33789063	-51.02050781	+976
+1457971637.62599990	+8.28808594	-7.43115234	-0.98876953	+63.85253906	-13.86474609	-45.28564453	+2172	+7.98486328	-6.69287109	-0.74267578	+15.35888672	-11.29394531	+9.05273438	+1700	+6.55224609	-11.04345703	-0.65039063	+40.31982422	+11.42578125	-50.91064453	+984
+1457971637.63019990	+8.29687500	-7.43554688	-1.00195313	+63.74267578	-13.79882813	-45.37353516	+2164	+7.98925781	-6.69726563	-0.76025391	+15.20507813	-11.35986328	+8.89892578	+1696	+6.56103516	-11.03466797	-0.66796875	+40.23193359	+11.49169922	-50.88867188	+988
+1457971637.63430000	+8.30566406	-7.43554688	-1.02832031	+63.63281250	-13.77685547	-45.35156250	+2164	+7.99804688	-6.69726563	-0.78662109	+15.05126953	-11.40380859	+8.83300781	+1696	+6.57421875	-11.03027344	-0.68994141	+40.16601563	+11.51367188	-50.88867188	+996
+1457971637.63850000	+8.31445313	-7.43994141	-1.05908203	+63.52294922	-13.66699219	-45.43945313	+2156	+8.00683594	-6.69726563	-0.81738281	+14.85351563	-11.44775391	+8.65722656	+1692	+6.59179688	-11.02148438	-0.72509766	+40.07812500	+11.55761719	-50.86669922	+1004
+1457971637.64270000	+8.32324219	-7.44433594	-1.07666016	+63.45703125	-13.57910156	-45.61523438	+2148	+8.01123047	-6.70166016	-0.83935547	+14.72167969	-11.57958984	+8.41552734	+1688	+6.60937500	-11.01269531	-0.74707031	+39.99023438	+11.60156250	-50.95458984	+1008
+1457971637.64680000	+8.33203125	-7.44873047	-1.11621094	+63.34716797	-13.53515625	-45.59326172	+2144	+8.01562500	-6.70166016	-0.87890625	+14.54589844	-11.57958984	+8.34960938	+1684	+6.62255859	-11.00390625	-0.78222656	+39.90234375	+11.60156250	-50.97656250	+1012
+1457971637.65100000	+8.33642578	-7.45312500	-1.15136719	+63.23730469	-13.40332031	-45.68115234	+2132	+8.02001953	-6.70166016	-0.91845703	+14.43603516	-11.62353516	+8.08593750	+1680	+6.63574219	-10.99511719	-0.83496094	+39.79248047	+11.64550781	-50.99853516	+1020
+1457971637.65930010	+8.35400391	-7.45751953	-1.23046875	+63.08349609	-13.18359375	-45.85693359	+2116	+8.02880859	-6.70605469	-1.00195313	+14.21630859	-11.73339844	+7.64648438	+1668	+6.65771484	-10.97753906	-0.91845703	+39.57275391	+11.68945313	-51.17431641	+1028
+1457971637.66350010	+8.35400391	-7.46630859	-1.27441406	+62.99560547	-12.94189453	-46.03271484	+2104	+8.02880859	-6.70166016	-1.04589844	+14.17236328	-11.77734375	+7.31689453	+1656	+6.66650391	-10.96875000	-0.97998047	+39.41894531	+11.77734375	-51.24023438	+1036
+1457971637.66759990	+8.36279297	-7.47070313	-1.30957031	+62.95166016	-12.72216797	-46.29638672	+2088	+8.02880859	-6.70166016	-1.08544922	+14.15039063	-11.88720703	+6.92138672	+1644	+6.66650391	-10.96435547	-1.02392578	+39.24316406	+11.86523438	-51.43798828	+1040
+1457971637.67179990	+8.37158203	-7.47070313	-1.37548828	+62.90771484	-12.54638672	-46.36230469	+2076	+8.03320313	-6.70605469	-1.15136719	+14.10644531	-11.86523438	+6.67968750	+1640	+6.67089844	-10.95556641	-1.08984375	+39.08935547	+11.93115234	-51.43798828	+1048
+1457971637.68010000	+8.38037109	-7.48388672	-1.48535156	+62.70996094	-11.99707031	-46.80175781	+2044	+8.03320313	-6.69287109	-1.26562500	+14.26025391	-11.95312500	+5.82275391	+1620	+6.67089844	-10.94238281	-1.21289063	+38.69384766	+12.17285156	-51.67968750	+1060
+1457971637.68429990	+8.38916016	-7.48828125	-1.56005859	+62.64404297	-11.75537109	-46.91162109	+2028	+8.03320313	-6.68847656	-1.34472656	+14.34814453	-11.88720703	+5.53710938	+1612	+6.67089844	-10.93798828	-1.28759766	+38.51806641	+12.26074219	-51.70166016	+1072
+1457971637.68849990	+8.39355469	-7.50146484	-1.63037109	+62.44628906	-11.40380859	-47.10937500	+2012	+8.02880859	-6.67968750	-1.41064453	+14.52392578	-11.86523438	+5.07568359	+1608	+6.67089844	-10.92919922	-1.36230469	+38.29833984	+12.41455078	-51.76757813	+1084
+1457971637.69680000	+8.41552734	-7.49707031	-1.77978516	+62.35839844	-10.78857422	-47.59277344	+1992	+8.02880859	-6.65771484	-1.56445313	+15.02929688	-11.86523438	+4.17480469	+1596	+6.67529297	-10.90722656	-1.51171875	+37.85888672	+12.67822266	-52.03125000	+1112
+1457971637.70510010	+8.43750000	-7.50585938	-1.93798828	+62.02880859	-9.99755859	-48.14208984	+1976	+8.02001953	-6.62255859	-1.72265625	+15.71044922	-11.84326172	+3.14208984	+1592	+6.68408203	-10.88085938	-1.66552734	+37.39746094	+13.02978516	-52.36083984	+1144
+1457971637.70930000	+8.45507813	-7.50585938	-2.02148438	+61.94091797	-9.64599609	-48.42773438	+1976	+8.02441406	-6.60498047	-1.81494141	+16.10595703	-11.77734375	+2.70263672	+1592	+6.68847656	-10.86767578	-1.74902344	+37.15576172	+13.16162109	-52.51464844	+1160
+1457971637.71350000	+8.46386719	-7.51904297	-2.11376953	+61.63330078	-9.25048828	-48.71337891	+1972	+8.01562500	-6.58740234	-1.90283203	+16.50146484	-11.71142578	+2.19726563	+1588	+6.70166016	-10.85449219	-1.83251953	+36.91406250	+13.31542969	-52.69042969	+1180
+1457971637.71760010	+8.48144531	-7.51025391	-2.20605469	+61.47949219	-8.85498047	-48.95507813	+1972	+8.01562500	-6.55664063	-1.99511719	+17.00683594	-11.66748047	+1.69189453	+1592	+6.71484375	-10.83251953	-1.91162109	+36.67236328	+13.46923828	-52.91015625	+1200
+1457971637.72180010	+8.50781250	-7.50585938	-2.29394531	+61.34765625	-8.48144531	-49.30664063	+1976	+8.02441406	-6.53027344	-2.09179688	+17.55615234	-11.62353516	+1.20849609	+1592	+6.73242188	-10.81494141	-1.99511719	+36.45263672	+13.57910156	-53.12988281	+1216
+1457971637.72600010	+8.52539063	-7.51464844	-2.38623047	+60.99609375	-8.06396484	-49.63623047	+1972	+8.01562500	-6.50830078	-2.18847656	+17.99560547	-11.53564453	+0.68115234	+1592	+6.75000000	-10.79736328	-2.07861328	+36.21093750	+13.71093750	-53.34960938	+1236
+1457971637.73009990	+8.55175781	-7.50146484	-2.48291016	+60.79833984	-7.66845703	-49.92187500	+1980	+8.02001953	-6.47314453	-2.28515625	+18.56689453	-11.46972656	+0.21972656	+1596	+6.77636719	-10.76660156	-2.15771484	+35.99121094	+13.84277344	-53.63525391	+1256
+1457971637.73429990	+8.58691406	-7.49267578	-2.56640625	+60.62255859	-7.27294922	-50.38330078	+1984	+8.02880859	-6.43359375	-2.38183594	+19.20410156	-11.42578125	-0.30761719	+1596	+6.80273438	-10.74023438	-2.23681641	+35.74951172	+13.93066406	-53.94287109	+1276
+1457971637.73850010	+8.60888672	-7.50146484	-2.66308594	+60.20507813	-6.87744141	-50.75683594	+1988	+8.02880859	-6.41162109	-2.48291016	+19.66552734	-11.33789063	-0.81298828	+1596	+6.82910156	-10.71826172	-2.31152344	+35.48583984	+14.01855469	-54.27246094	+1296
+1457971637.74260000	+8.64404297	-7.48388672	-2.76855469	+59.94140625	-6.48193359	-51.02050781	+1996	+8.03320313	-6.36767578	-2.59277344	+20.30273438	-11.22802734	-1.25244141	+1600	+6.86425781	-10.68750000	-2.39062500	+35.24414063	+14.10644531	-54.60205078	+1312
+1457971637.75090000	+8.71435547	-7.47509766	-2.94433594	+59.21630859	-5.73486328	-51.92138672	+2004	+8.05078125	-6.29736328	-2.79492188	+21.51123047	-11.07421875	-2.28515625	+1600	+6.93017578	-10.62597656	-2.55322266	+34.69482422	+14.17236328	-55.26123047	+1344
+1457971637.75510000	+8.75390625	-7.45312500	-3.04980469	+58.88671875	-5.36132813	-52.25097656	+2016	+8.06396484	-6.24462891	-2.90917969	+22.19238281	-10.94238281	-2.70263672	+1608	+6.96972656	-10.58642578	-2.63232422	+34.45312500	+14.19433594	-55.61279297	+1360
+1457971637.75930000	+8.80664063	-7.43554688	-3.12890625	+58.57910156	-5.03173828	-52.82226563	+2020	+8.08593750	-6.19189453	-3.00585938	+22.93945313	-10.92041016	-3.25195313	+1612	+7.00927734	-10.54687500	-2.71142578	+34.16748047	+14.15039063	-55.98632813	+1376
+1457971637.76340010	+8.84619141	-7.43554688	-3.21679688	+58.05175781	-4.68017578	-53.28369141	+2024	+8.09472656	-6.15673828	-3.10693359	+23.48876953	-10.81054688	-3.77929688	+1608	+7.04882813	-10.51171875	-2.79052734	+33.83789063	+14.12841797	-56.38183594	+1392
+1457971637.76760010	+8.89453125	-7.40917969	-3.32226563	+57.67822266	-4.35058594	-53.61328125	+2036	+8.10791016	-6.09960938	-3.22119141	+24.21386719	-10.65673828	-4.17480469	+1616	+7.08837891	-10.46777344	-2.86962891	+33.53027344	+14.08447266	-56.73339844	+1404
+1457971637.77180000	+8.95166016	-7.38720703	-3.39697266	+57.28271484	-4.04296875	-54.25048828	+2040	+8.13867188	-6.04248047	-3.31787109	+25.00488281	-10.61279297	-4.74609375	+1620	+7.13232422	-10.42822266	-2.94873047	+33.20068359	+13.99658203	-57.12890625	+1420
+1457971637.78010010	+9.06152344	-7.34765625	-3.58154297	+56.25000000	-3.44970703	-55.15136719	+2060	+8.17822266	-5.92822266	-3.53320313	+26.41113281	-10.32714844	-5.64697266	+1628	+7.21582031	-10.33593750	-3.10693359	+32.49755859	+13.79882813	-57.85400391	+1444
+1457971637.78430010	+9.12744141	-7.32128906	-3.64746094	+55.76660156	-3.18603516	-55.81054688	+2068	+8.20898438	-5.86230469	-3.62548828	+27.29003906	-10.28320313	-6.24023438	+1632	+7.25976563	-10.28759766	-3.19042969	+32.12402344	+13.62304688	-58.20556641	+1460
+1457971637.78839990	+9.18457031	-7.30371094	-3.73095703	+55.12939453	-2.94433594	-56.33789063	+2076	+8.23535156	-5.80517578	-3.72216797	+27.99316406	-10.17333984	-6.74560547	+1636	+7.29492188	-10.23925781	-3.27392578	+31.70654297	+13.46923828	-58.53515625	+1476
+1457971637.79259990	+9.25048828	-7.26855469	-3.82324219	+54.62402344	-2.72460938	-56.75537109	+2092	+8.26171875	-5.72607422	-3.83203125	+28.85009766	-10.01953125	-7.14111328	+1648	+7.33886719	-10.18212891	-3.36181641	+31.35498047	+13.27148438	-58.84277344	+1492
+1457971637.79679990	+9.32519531	-7.23339844	-3.88476563	+54.07470703	-2.52685547	-57.48046875	+2100	+8.30566406	-5.65136719	-3.91552734	+29.77294922	-9.99755859	-7.75634766	+1652	+7.38720703	-10.12500000	-3.44091797	+30.93750000	+13.02978516	-59.21630859	+1512
+1457971637.80090000	+9.39550781	-7.21142578	-3.95507813	+53.37158203	-2.35107422	-58.07373047	+2112	+8.33642578	-5.58544922	-4.00781250	+30.54199219	-9.93164063	-8.26171875	+1660	+7.42675781	-10.07666016	-3.52001953	+30.47607422	+12.81005859	-59.56787109	+1528
+1457971637.80510000	+9.47021484	-7.17187500	-4.04296875	+52.77832031	-2.15332031	-58.51318359	+2132	+8.37158203	-5.49755859	-4.11328125	+31.44287109	-9.77783203	-8.65722656	+1676	+7.47509766	-10.01074219	-3.60351563	+30.12451172	+12.54638672	-59.85351563	+1552
+1457971637.80929990	+9.55371094	-7.13671875	-4.09130859	+52.14111328	-2.02148438	-59.26025391	+2148	+8.41992188	-5.41406250	-4.18798828	+32.40966797	-9.79980469	-9.27246094	+1688	+7.51904297	-9.94921875	-3.68261719	+29.68505859	+12.23876953	-60.18310547	+1572
+1457971637.81340000	+9.62841797	-7.10156250	-4.15722656	+51.37207031	-1.91162109	-59.80957031	+2164	+8.45947266	-5.33935547	-4.28027344	+33.20068359	-9.73388672	-9.75585938	+1696	+7.56298828	-9.89208984	-3.76171875	+29.20166016	+11.95312500	-60.51269531	+1592
+1457971637.81760000	+9.71630859	-7.05761719	-4.23632813	+50.69091797	-1.80175781	-60.27099609	+2188	+8.50341797	-5.24707031	-4.37695313	+34.12353516	-9.64599609	-10.10742188	+1716	+7.62011719	-9.82177734	-3.84960938	+28.85009766	+11.60156250	-60.75439453	+1624
+1457971637.82170010	+9.80859375	-7.01806641	-4.28027344	+49.94384766	-1.75781250	-61.01806641	+2204	+8.56054688	-5.15478516	-4.44726563	+35.06835938	-9.73388672	-10.74462891	+1732	+7.67285156	-9.75146484	-3.92431641	+28.43261719	+11.18408203	-61.10595703	+1648
+1457971637.82590010	+9.88769531	-6.97851563	-4.33300781	+49.10888672	-1.73583984	-61.58935547	+2224	+8.60888672	-5.07128906	-4.52636719	+35.83740234	-9.73388672	-11.20605469	+1744	+7.72119141	-9.68554688	-3.99902344	+27.92724609	+10.78857422	-61.43554688	+1672
+1457971637.83010010	+9.97998047	-6.93457031	-4.40332031	+48.33984375	-1.71386719	-62.09472656	+2248	+8.66162109	-4.97021484	-4.61865234	+36.71630859	-9.68994141	-11.57958984	+1768	+7.78271484	-9.60205078	-4.07812500	+27.59765625	+10.34912109	-61.67724609	+1708
+1457971637.83419990	+10.08105469	-6.89062500	-4.43408203	+47.52685547	-1.77978516	-62.84179688	+2264	+8.72753906	-4.87353516	-4.68017578	+37.59521484	-9.82177734	-12.23876953	+1784	+7.84423828	-9.52734375	-4.14404297	+27.18017578	+9.84375000	-62.05078125	+1736
+1457971637.83839990	+10.17333984	-6.84667969	-4.47802734	+46.62597656	-1.86767578	-63.39111328	+2284	+8.78466797	-4.79003906	-4.75488281	+38.29833984	-9.86572266	-12.67822266	+1796	+7.90576172	-9.45703125	-4.20996094	+26.69677734	+9.36035156	-62.42431641	+1764
+1457971637.84670000	+10.37548828	-6.75439453	-4.56152344	+44.84619141	-2.10937500	-64.51171875	+2324	+8.91650391	-4.58349609	-4.89111328	+39.88037109	-10.04150391	-13.68896484	+1836	+8.05517578	-9.28564453	-4.34619141	+25.97167969	+8.23974609	-63.01757813	+1828
+1457971637.85089990	+10.47216797	-6.70166016	-4.60107422	+43.90136719	-2.30712891	-64.99511719	+2344	+8.98242188	-4.49560547	-4.96582031	+40.47363281	-10.12939453	-14.12841797	+1852	+8.12109375	-9.20654297	-4.40332031	+25.51025391	+7.66845703	-63.36914063	+1852
+1457971637.85509990	+10.57324219	-6.65771484	-4.64941406	+42.95654297	-2.50488281	-65.39062500	+2360	+9.05273438	-4.39013672	-5.04052734	+41.13281250	-10.19531250	-14.50195313	+1872	+8.20458984	-9.10986328	-4.47363281	+25.20263672	+7.05322266	-63.58886719	+1888
+1457971637.85920000	+10.68310547	-6.60937500	-4.66259766	+41.98974609	-2.79052734	-66.00585938	+2376	+9.13183594	-4.28906250	-5.08886719	+41.79199219	-10.41503906	-15.13916016	+1884	+8.28808594	-9.01757813	-4.52197266	+24.85107422	+6.32812500	-63.96240234	+1916
+1457971637.86340000	+10.78417969	-6.55224609	-4.68896484	+41.02294922	-3.14208984	-66.46728516	+2388	+9.21093750	-4.19677734	-5.15039063	+42.27539063	-10.56884766	-15.57861328	+1896	+8.36718750	-8.93408203	-4.57031250	+24.36767578	+5.66894531	-64.33593750	+1936
+1457971637.86760000	+10.88964844	-6.50390625	-4.72412109	+40.03417969	-3.47167969	-66.81884766	+2400	+9.29003906	-4.09130859	-5.22070313	+42.82470703	-10.67871094	-15.99609375	+1912	+8.45507813	-8.83300781	-4.63183594	+24.08203125	+4.98779297	-64.53369141	+1964
+1457971637.87170000	+11.00390625	-6.45556641	-4.73291016	+39.04541016	-3.86718750	-67.32421875	+2412	+9.37792969	-3.99023438	-5.25585938	+43.35205078	-10.94238281	-16.65527344	+1920	+8.55175781	-8.73632813	-4.67138672	+23.73046875	+4.19677734	-64.88525391	+1988
+1457971637.87590000	+11.10498047	-6.39404297	-4.75048828	+38.05664063	-4.30664063	-67.67578125	+2420	+9.46582031	-3.88916016	-5.30859375	+43.74755859	-11.14013672	-17.09472656	+1928	+8.63525391	-8.64843750	-4.71093750	+23.24707031	+3.47167969	-65.21484375	+2004
+1457971637.88010000	+11.21484375	-6.34570313	-4.77685547	+37.04589844	-4.74609375	-67.93945313	+2424	+9.55371094	-3.78808594	-5.37011719	+44.16503906	-11.31591797	-17.53417969	+1936	+8.73193359	-8.53857422	-4.76806641	+22.93945313	+2.72460938	-65.36865234	+2024
+1457971637.88420010	+11.32910156	-6.29296875	-4.78125000	+36.05712891	-5.25146484	-68.33496094	+2432	+9.65039063	-3.68701172	-5.40087891	+44.56054688	-11.64550781	-18.19335938	+1940	+8.82861328	-8.43750000	-4.80322266	+22.58789063	+1.88964844	-65.63232422	+2040
+1457971637.88840010	+11.43017578	-6.22265625	-4.78125000	+35.11230469	-5.84472656	-68.64257813	+2440	+9.74707031	-3.57714844	-5.44042969	+44.89013672	-11.93115234	-18.67675781	+1944	+8.91210938	-8.34521484	-4.83837891	+22.10449219	+1.12060547	-65.87402344	+2052
+1457971637.89260010	+11.54003906	-6.16992188	-4.79003906	+34.10156250	-6.41601563	-68.88427734	+2448	+9.84814453	-3.47607422	-5.48876953	+45.19775391	-12.19482422	-19.18212891	+1948	+9.00878906	-8.23095703	-4.88671875	+21.79687500	+0.32958984	-65.98388672	+2072
+1457971637.89669990	+11.65429688	-6.11279297	-4.78125000	+33.13476563	-7.05322266	-69.19189453	+2456	+9.95361328	-3.37500000	-5.50634766	+45.50537109	-12.56835938	-19.86328125	+1952	+9.11425781	-8.12548828	-4.91748047	+21.44531250	-0.52734375	-66.18164063	+2084
+1457971637.90089990	+11.76416016	-6.04248047	-4.76806641	+32.23388672	-7.75634766	-69.45556641	+2468	+10.05908203	-3.26074219	-5.53271484	+45.79101563	-12.96386719	-20.41259766	+1956	+9.19775391	-8.02880859	-4.94384766	+20.96191406	-1.34033203	-66.40136719	+2092
+1457971637.90500000	+11.87402344	-5.98095703	-4.76367188	+31.26708984	-8.45947266	-69.65332031	+2476	+10.16894531	-3.15966797	-5.56347656	+46.03271484	-13.31542969	-20.98388672	+1960	+9.29443359	-7.91894531	-4.99218750	+20.61035156	-2.15332031	-66.44531250	+2108
+1457971637.90920000	+11.98388672	-5.91943359	-4.74609375	+30.32226563	-9.18457031	-69.91699219	+2488	+10.28320313	-3.04980469	-5.56787109	+46.29638672	-13.77685547	-21.70898438	+1968	+9.39550781	-7.80908203	-5.01855469	+20.25878906	-3.03222656	-66.57714844	+2116
+1457971637.91339990	+12.08935547	-5.84033203	-4.71972656	+29.48730469	-10.01953125	-70.11474609	+2504	+10.39746094	-2.93115234	-5.57666016	+46.56005859	-14.28222656	-22.32421875	+1980	+9.47900391	-7.70800781	-5.04492188	+19.75341797	-3.84521484	-66.68701172	+2124
+1457971637.92170000	+12.30468750	-5.70410156	-4.66699219	+27.68554688	-11.66748047	-70.44433594	+2536	+10.63476563	-2.72021484	-5.58105469	+46.93359375	-15.24902344	-23.73046875	+2008	+9.67236328	-7.48388672	-5.11523438	+19.05029297	-5.55908203	-66.73095703	+2152
+1457971637.92590000	+12.40576172	-5.61181641	-4.62304688	+26.93847656	-12.63427734	-70.62011719	+2560	+10.75341797	-2.59277344	-5.57226563	+47.24121094	-15.88623047	-24.41162109	+2028	+9.75585938	-7.37841797	-5.13720703	+18.58886719	-6.41601563	-66.81884766	+2164
+1457971637.93000010	+12.51123047	-5.54589844	-4.58349609	+26.08154297	-13.60107422	-70.77392578	+2584	+10.87646484	-2.48730469	-5.56347656	+47.39501953	-16.45751953	-25.15869141	+2044	+9.84814453	-7.25976563	-5.17236328	+18.21533203	-7.27294922	-66.77490234	+2184
+1457971637.93420000	+12.61230469	-5.47119141	-4.53955078	+25.26855469	-14.54589844	-70.92773438	+2612	+10.99951172	-2.37744141	-5.54150391	+47.59277344	-17.05078125	-25.97167969	+2064	+9.95361328	-7.14990234	-5.18994141	+17.88574219	-8.21777344	-66.86279297	+2200
+1457971637.93840000	+12.71337891	-5.37890625	-4.48242188	+24.60937500	-15.60058594	-71.05957031	+2644	+11.12255859	-2.24560547	-5.51953125	+47.90039063	-17.75390625	-26.69677734	+2092	+10.03710938	-7.04443359	-5.20312500	+17.46826172	-9.11865234	-66.92871094	+2212
+1457971637.94250010	+12.81445313	-5.30419922	-4.42968750	+23.84033203	-16.63330078	-71.16943359	+2676	+11.24560547	-2.14453125	-5.49316406	+48.05419922	-18.39111328	-27.50976563	+2112	+10.13378906	-6.92578125	-5.22949219	+17.13867188	-10.01953125	-66.90673828	+2236
+1457971637.94670010	+12.90673828	-5.22509766	-4.37695313	+23.09326172	-17.64404297	-71.25732422	+2708	+11.36865234	-2.03027344	-5.46240234	+48.25195313	-19.00634766	-28.34472656	+2132	+10.23486328	-6.81591797	-5.24267578	+16.83105469	-10.98632813	-66.95068359	+2252
+1457971637.95090010	+12.99902344	-5.12402344	-4.31103516	+22.52197266	-18.76464844	-71.32324219	+2748	+11.49169922	-1.89843750	-5.42724609	+48.60351563	-19.75341797	-29.11376953	+2164	+10.32275391	-6.70166016	-5.24707031	+16.47949219	-11.95312500	-67.01660156	+2268
+1457971637.95499990	+13.08691406	-5.04931641	-4.24511719	+21.81884766	-19.86328125	-71.36718750	+2784	+11.61035156	-1.79736328	-5.38769531	+48.75732422	-20.43457031	-29.97070313	+2184	+10.41943359	-6.58300781	-5.26464844	+16.17187500	-12.91992188	-66.97265625	+2292
+1457971637.95919990	+13.17480469	-4.96582031	-4.18359375	+21.13769531	-20.93994141	-71.38916016	+2820	+11.72460938	-1.68750000	-5.34814453	+48.97705078	-21.04980469	-30.80566406	+2208	+10.52490234	-6.46875000	-5.26464844	+15.90820313	-13.97460938	-67.06054688	+2316
+1457971637.96339990	+13.25830078	-4.86914063	-4.10888672	+20.61035156	-22.12646484	-71.43310547	+2864	+11.84326172	-1.55566406	-5.30859375	+49.32861328	-21.81884766	-31.59667969	+2236	+10.62158203	-6.35449219	-5.25585938	+15.62255859	-15.05126953	-67.12646484	+2336
+1457971637.96750000	+13.34179688	-4.79443359	-4.03857422	+19.97314453	-23.26904297	-71.45507813	+2900	+11.95751953	-1.45898438	-5.26025391	+49.50439453	-22.47802734	-32.47558594	+2256	+10.71826172	-6.23583984	-5.26025391	+15.35888672	-16.08398438	-67.12646484	+2360
+1457971637.97170000	+13.42529297	-4.71972656	-3.96826172	+19.35791016	-24.36767578	-71.45507813	+2940	+12.06738281	-1.35351563	-5.21630859	+49.72412109	-23.11523438	-33.33251953	+2276	+10.82812500	-6.12158203	-5.24707031	+15.13916016	-17.22656250	-67.21435547	+2384
+1457971637.97589990	+13.50439453	-4.62304688	-3.89355469	+18.89648438	-25.53222656	-71.41113281	+2980	+12.17724609	-1.23046875	-5.17236328	+50.07568359	-23.81835938	-34.10156250	+2300	+10.92480469	-6.00732422	-5.23388672	+14.91943359	-18.36914063	-67.28027344	+2408
+1457971637.98000000	+13.57910156	-4.54833984	-3.82324219	+18.30322266	-26.67480469	-71.32324219	+3016	+12.28710938	-1.13818359	-5.12402344	+50.25146484	-24.47753906	-34.98046875	+2316	+11.02148438	-5.88867188	-5.22509766	+14.67773438	-19.46777344	-67.25830078	+2432
+1457971637.98420000	+13.64501953	-4.46923828	-3.75292969	+17.70996094	-27.75146484	-71.21337891	+3048	+12.38378906	-1.03710938	-5.08007813	+50.47119141	-25.04882813	-35.79345703	+2332	+11.12695313	-5.77441406	-5.20312500	+14.47998047	-20.63232422	-67.30224609	+2452
+1457971637.98830010	+13.71093750	-4.37695313	-3.67822266	+17.22656250	-28.91601563	-71.08154297	+3084	+12.48486328	-0.91845703	-5.03173828	+50.82275391	-25.75195313	-36.56250000	+2352	+11.22363281	-5.65576172	-5.18115234	+14.26025391	-21.81884766	-67.34619141	+2472
+1457971637.99250010	+13.77685547	-4.30664063	-3.60351563	+16.65527344	-30.03662109	-70.92773438	+3116	+12.58593750	-0.83056641	-4.97900391	+50.99853516	-26.36718750	-37.41943359	+2364	+11.31591797	-5.54150391	-5.16357422	+14.04052734	-22.93945313	-67.32421875	+2488
+1457971638.00079990	+13.89550781	-4.14843750	-3.44970703	+15.62255859	-32.29980469	-70.57617188	+3176	+12.77490234	-0.62841797	-4.87792969	+51.52587891	-27.64160156	-39.02343750	+2392	+11.50927734	-5.30859375	-5.10205078	+13.66699219	-25.35644531	-67.36816406	+2524
+1457971638.00500010	+13.95703125	-4.07373047	-3.37500000	+15.09521484	-33.39843750	-70.35644531	+3204	+12.87158203	-0.54052734	-4.82080078	+51.72363281	-28.27880859	-39.88037109	+2404	+11.60595703	-5.20312500	-5.07568359	+13.42529297	-26.47705078	-67.34619141	+2536
+1457971638.00920010	+14.00537109	-3.99902344	-3.29589844	+14.58984375	-34.45312500	-70.15869141	+3228	+12.95507813	-0.44824219	-4.75927734	+51.94335938	-28.89404297	-40.71533203	+2416	+11.69824219	-5.09326172	-5.04492188	+13.24951172	-27.61962891	-67.36816406	+2548
+1457971638.01329990	+14.05810547	-3.91113281	-3.21679688	+14.15039063	-35.57373047	-69.87304688	+3256	+13.04736328	-0.33837891	-4.69775391	+52.29492188	-29.57519531	-41.50634766	+2432	+11.78173828	-4.97900391	-5.00976563	+13.05175781	-28.78417969	-67.34619141	+2560
+1457971638.01749990	+14.10205078	-3.84082031	-3.14208984	+13.64501953	-36.62841797	-69.56542969	+3284	+13.13964844	-0.25488281	-4.62744141	+52.53662109	-30.25634766	-42.36328125	+2440	+11.86962891	-4.87792969	-4.98339844	+12.81005859	-29.86083984	-67.28027344	+2568
+1457971638.02169990	+14.14599609	-3.76611328	-3.06298828	+13.11767578	-37.66113281	-69.27978516	+3304	+13.21435547	-0.16699219	-4.55712891	+52.77832031	-30.89355469	-43.19824219	+2456	+11.95312500	-4.76806641	-4.94824219	+12.61230469	-30.95947266	-67.28027344	+2576
+1457971638.02580000	+14.18554688	-3.68701172	-2.97509766	+12.70019531	-38.80371094	-68.99414063	+3332	+13.30224609	-0.06152344	-4.47802734	+53.15185547	-31.66259766	-44.03320313	+2472	+12.02783203	-4.66259766	-4.90869141	+12.41455078	-32.08007813	-67.23632813	+2584
+1457971638.03000000	+14.22509766	-3.61230469	-2.89160156	+12.23876953	-39.88037109	-68.70849609	+3360	+13.38574219	+0.01757813	-4.39013672	+53.43750000	-32.38769531	-44.95605469	+2488	+12.10693359	-4.56591797	-4.87792969	+12.17285156	-33.11279297	-67.23632813	+2592
+1457971638.03420000	+14.26464844	-3.54199219	-2.80371094	+11.79931641	-40.95703125	-68.42285156	+3384	+13.46044922	+0.10546875	-4.30224609	+53.74511719	-33.11279297	-45.87890625	+2504	+12.18603516	-4.46923828	-4.83837891	+11.99707031	-34.16748047	-67.25830078	+2600
+1457971638.03830000	+14.29980469	-3.45410156	-2.71582031	+11.46972656	-42.05566406	-68.11523438	+3412	+13.54394531	+0.20654297	-4.20996094	+54.18457031	-33.92578125	-46.77978516	+2524	+12.26074219	-4.36816406	-4.79443359	+11.84326172	-35.24414063	-67.25830078	+2612
+1457971638.04250000	+14.33496094	-3.38378906	-2.62353516	+11.07421875	-43.13232422	-67.82958984	+3440	+13.62744141	+0.29003906	-4.10888672	+54.58007813	-34.71679688	-47.74658203	+2544	+12.33544922	-4.28027344	-4.75927734	+11.62353516	-36.25488281	-67.25830078	+2620
+1457971638.04670000	+14.36572266	-3.31347656	-2.53564453	+10.67871094	-44.14306641	-67.54394531	+3468	+13.69335938	+0.37792969	-4.00781250	+54.97558594	-35.48583984	-48.69140625	+2564	+12.40576172	-4.18798828	-4.71533203	+11.46972656	-37.24365234	-67.30224609	+2632
+1457971638.05080010	+14.39648438	-3.22998047	-2.44335938	+10.37109375	-45.21972656	-67.21435547	+3500	+13.76806641	+0.47460938	-3.90673828	+55.50292969	-36.32080078	-49.63623047	+2588	+12.47167969	-4.08691406	-4.67578125	+11.33789063	-38.23242188	-67.28027344	+2644
+1457971638.05500010	+14.42285156	-3.16406250	-2.35546875	+9.97558594	-46.27441406	-66.90673828	+3532	+13.83837891	+0.55371094	-3.79687500	+55.92041016	-37.13378906	-50.62500000	+2608	+12.53320313	-4.00341797	-4.64062500	+11.14013672	-39.17724609	-67.30224609	+2652
+1457971638.05909990	+14.44921875	-3.09814453	-2.26757813	+9.58007813	-47.28515625	-66.57714844	+3564	+13.89990234	+0.63281250	-3.69140625	+56.33789063	-37.92480469	-51.54785156	+2632	+12.59912109	-3.91992188	-4.59228516	+11.00830078	-40.14404297	-67.34619141	+2668
+1457971638.06329990	+14.47119141	-3.02343750	-2.17529297	+9.27246094	-48.33984375	-66.24755859	+3592	+13.96142578	+0.72070313	-3.58593750	+56.86523438	-38.75976563	-52.49267578	+2656	+12.66064453	-3.82763672	-4.54833984	+10.89843750	-41.15478516	-67.34619141	+2680
+1457971638.06750010	+14.49755859	-2.96191406	-2.08740234	+8.89892578	-49.32861328	-65.91796875	+3624	+14.02294922	+0.79541016	-3.47607422	+57.32666016	-39.57275391	-53.45947266	+2680	+12.72216797	-3.74853516	-4.50439453	+10.74462891	-42.07763672	-67.39013672	+2692
+1457971638.07579990	+14.54150391	-2.82568359	-1.92480469	+8.26171875	-51.19628906	-65.23681641	+3684	+14.13281250	+0.95361328	-3.27832031	+58.29345703	-41.11083984	-55.21728516	+2724	+12.84082031	-3.58593750	-4.41650391	+10.52490234	-43.90136719	-67.36816406	+2724
+1457971638.07999990	+14.55908203	-2.77294922	-1.85009766	+7.86621094	-52.05322266	-64.86328125	+3708	+14.18554688	+1.01513672	-3.18164063	+58.68896484	-41.85791016	-56.05224609	+2740	+12.89794922	-3.51123047	-4.37695313	+10.32714844	-44.75830078	-67.32421875	+2732
+1457971638.08410000	+14.57666016	-2.72460938	-1.77978516	+7.47070313	-52.88818359	-64.48974609	+3732	+14.22509766	+1.07666016	-3.09375000	+59.04052734	-42.53906250	-56.82128906	+2756	+12.94628906	-3.44091797	-4.33300781	+10.17333984	-45.59326172	-67.30224609	+2744
+1457971638.08830000	+14.59423828	-2.66748047	-1.71826172	+7.09716797	-53.65722656	-64.05029297	+3756	+14.26464844	+1.14697266	-3.01025391	+59.45800781	-43.24218750	-57.48046875	+2776	+12.99462891	-3.36181641	-4.29345703	+10.01953125	-46.40625000	-67.14843750	+2756
+1457971638.09250000	+14.60302734	-2.62353516	-1.65673828	+6.63574219	-54.38232422	-63.61083984	+3772	+14.30419922	+1.19531250	-2.92675781	+59.74365234	-43.92333984	-58.18359375	+2792	+13.04296875	-3.29589844	-4.25830078	+9.79980469	-47.15332031	-67.03857422	+2764
+1457971638.09660010	+14.62060547	-2.57958984	-1.59960938	+6.19628906	-55.08544922	-63.19335938	+3788	+14.33935547	+1.24365234	-2.86083984	+59.96337891	-44.56054688	-58.75488281	+2804	+13.08691406	-3.22998047	-4.21435547	+9.60205078	-47.92236328	-66.95068359	+2772
+1457971638.10080000	+14.63378906	-2.53125000	-1.55566406	+5.77880859	-55.70068359	-62.70996094	+3804	+14.37451172	+1.30078125	-2.79931641	+60.22705078	-45.17578125	-59.23828125	+2820	+13.13085938	-3.15527344	-4.17919922	+9.36035156	-48.62548828	-66.68701172	+2780
+1457971638.10500000	+14.64257813	-2.50048828	-1.51171875	+5.31738281	-56.27197266	-62.27050781	+3812	+14.40527344	+1.33593750	-2.73339844	+60.38085938	-45.79101563	-59.74365234	+2828	+13.17041016	-3.10253906	-4.14843750	+9.05273438	-49.26269531	-66.46728516	+2780
+1457971638.10910010	+14.65576172	-2.46972656	-1.47216797	+4.87792969	-56.82128906	-61.85302734	+3820	+14.43164063	+1.37109375	-2.68066406	+60.49072266	-46.36230469	-60.16113281	+2840	+13.20556641	-3.04541016	-4.11328125	+8.81103516	-49.89990234	-66.31347656	+2784
+1457971638.11330010	+14.66894531	-2.43017578	-1.43701172	+4.43847656	-57.28271484	-61.36962891	+3828	+14.45800781	+1.41503906	-2.63232422	+60.62255859	-46.93359375	-60.49072266	+2852	+13.24072266	-2.97949219	-4.08691406	+8.50341797	-50.40527344	-65.93994141	+2784
+1457971638.11750010	+14.67773438	-2.39941406	-1.40625000	+3.97705078	-57.72216797	-60.88623047	+3832	+14.48437500	+1.44140625	-2.58398438	+60.64453125	-47.50488281	-60.82031250	+2860	+13.27148438	-2.92675781	-4.06494141	+8.15185547	-50.88867188	-65.63232422	+2780
+1457971638.12159990	+14.68652344	-2.37304688	-1.37988281	+3.53759766	-58.11767578	-60.46875000	+3836	+14.50195313	+1.46777344	-2.54003906	+60.60058594	-48.03222656	-61.06201172	+2872	+13.30224609	-2.87402344	-4.03417969	+7.84423828	-51.39404297	-65.34667969	+2780
+1457971638.12579990	+14.69531250	-2.34228516	-1.35351563	+3.12011719	-58.53515625	-60.00732422	+3840	+14.52392578	+1.49853516	-2.49609375	+60.64453125	-48.60351563	-61.30371094	+2884	+13.32861328	-2.81689453	-4.01220703	+7.53662109	-51.83349609	-64.97314453	+2780
+1457971638.13000010	+14.70410156	-2.31591797	-1.33154297	+2.70263672	-58.90869141	-59.61181641	+3840	+14.54589844	+1.51611328	-2.45654297	+60.62255859	-49.17480469	-61.52343750	+2896	+13.35498047	-2.77294922	-3.99023438	+7.16308594	-52.22900391	-64.66552734	+2776
+1457971638.13410000	+14.71289063	-2.29394531	-1.30517578	+2.32910156	-59.28222656	-59.26025391	+3844	+14.56347656	+1.53808594	-2.41259766	+60.57861328	-49.74609375	-61.74316406	+2908	+13.38574219	-2.72900391	-3.96386719	+6.85546875	-52.62451172	-64.40185547	+2772
+1457971638.13829990	+14.72607422	-2.26757813	-1.28320313	+2.02148438	-59.65576172	-58.90869141	+3844	+14.58544922	+1.56445313	-2.37304688	+60.57861328	-50.31738281	-61.91894531	+2920	+13.41210938	-2.68066406	-3.94628906	+6.54785156	-52.97607422	-64.02832031	+2768
+1457971638.14240000	+14.73486328	-2.24121094	-1.25683594	+1.73583984	-60.00732422	-58.60107422	+3848	+14.60302734	+1.58203125	-2.32910156	+60.53466797	-50.88867188	-62.09472656	+2932	+13.43847656	-2.64111328	-3.92871094	+6.21826172	-53.28369141	-63.69873047	+2760
+1457971638.15080000	+14.75244141	-2.18847656	-1.20849609	+1.31835938	-60.73242188	-58.09570313	+3856	+14.63818359	+1.62158203	-2.23242188	+60.60058594	-52.11914063	-62.53417969	+2964	+13.48242188	-2.56201172	-3.88916016	+5.73486328	-53.85498047	-63.17138672	+2756
+1457971638.15490010	+14.75683594	-2.15771484	-1.17773438	+1.14257813	-61.10595703	-57.87597656	+3860	+14.65576172	+1.63916016	-2.18408203	+60.62255859	-52.75634766	-62.70996094	+2980	+13.50439453	-2.52685547	-3.86718750	+5.47119141	-54.14062500	-62.90771484	+2752
+1457971638.15910010	+14.76562500	-2.13134766	-1.15136719	+1.01074219	-61.47949219	-57.72216797	+3864	+14.67333984	+1.66113281	-2.13134766	+60.64453125	-53.43750000	-62.88574219	+2996	+13.52636719	-2.49169922	-3.84960938	+5.27343750	-54.40429688	-62.70996094	+2748
+1457971638.16330000	+14.77441406	-2.09619141	-1.11621094	+0.98876953	-61.94091797	-57.59033203	+3872	+14.69091797	+1.68750000	-2.06982422	+60.77636719	-54.16259766	-63.08349609	+3012	+13.54833984	-2.45214844	-3.82324219	+5.09765625	-54.71191406	-62.46826172	+2748
+1457971638.16739990	+14.78320313	-2.07421875	-1.08105469	+0.96679688	-62.40234375	-57.52441406	+3880	+14.70849609	+1.70947266	-2.01269531	+60.88623047	-54.88769531	-63.30322266	+3032	+13.57470703	-2.42578125	-3.80126953	+4.92187500	-54.99755859	-62.31445313	+2744
+1457971638.17160010	+14.78759766	-2.04785156	-1.04589844	+0.98876953	-62.84179688	-57.50244141	+3884	+14.72607422	+1.72705078	-1.95556641	+60.97412109	-55.63476563	-63.50097656	+3044	+13.59667969	-2.39941406	-3.78369141	+4.79003906	-55.23925781	-62.18261719	+2744
+1457971638.17580010	+14.79638672	-2.01708984	-1.01074219	+1.09863281	-63.32519531	-57.50244141	+3892	+14.74365234	+1.75781250	-1.89404297	+61.17187500	-56.40380859	-63.67675781	+3064	+13.61865234	-2.36425781	-3.76171875	+4.68017578	-55.52490234	-62.02880859	+2740
+1457971638.17989990	+14.80517578	-1.99072266	-0.97119141	+1.20849609	-63.83056641	-57.54638672	+3900	+14.76123047	+1.77539063	-1.83251953	+61.28173828	-57.19482422	-63.83056641	+3076	+13.64062500	-2.33789063	-3.74414063	+4.54833984	-55.78857422	-61.89697266	+2740
+1457971638.18409990	+14.80517578	-1.96435547	-0.94042969	+1.36230469	-64.24804688	-57.61230469	+3904	+14.77441406	+1.79296875	-1.77539063	+61.30371094	-58.00781250	-63.87451172	+3088	+13.66259766	-2.31152344	-3.72656250	+4.46044922	-56.00830078	-61.76513672	+2740
+1457971638.18829990	+14.80957031	-1.92919922	-0.90527344	+1.62597656	-64.75341797	-57.70019531	+3912	+14.79199219	+1.81933594	-1.71386719	+61.50146484	-58.88671875	-64.02832031	+3100	+13.68017578	-2.28076172	-3.70898438	+4.39453125	-56.27197266	-61.65527344	+2740
+1457971638.19240000	+14.80957031	-1.90722656	-0.86572266	+1.80175781	-65.28076172	-57.83203125	+3916	+14.80078125	+1.83251953	-1.65234375	+61.61132813	-59.76562500	-64.13818359	+3112	+13.69775391	-2.25439453	-3.69140625	+4.30664063	-56.53564453	-61.54541016	+2736
+1457971638.19660000	+14.80957031	-1.88964844	-0.83935547	+2.02148438	-65.72021484	-58.00781250	+3920	+14.81396484	+1.84130859	-1.60839844	+61.52343750	-60.62255859	-64.02832031	+3120	+13.71533203	-2.23242188	-3.67382813	+4.15283203	-56.75537109	-61.41357422	+2736
+1457971638.20079990	+14.81396484	-1.86767578	-0.80859375	+2.32910156	-66.24755859	-58.20556641	+3924	+14.82275391	+1.85888672	-1.55566406	+61.58935547	-61.56738281	-64.02832031	+3124	+13.73730469	-2.21044922	-3.66064453	+4.04296875	-57.01904297	-61.23779297	+2732
+1457971638.20490000	+14.81396484	-1.85009766	-0.77343750	+2.68066406	-66.75292969	-58.46923828	+3928	+14.83593750	+1.86328125	-1.50732422	+61.58935547	-62.49023438	-64.02832031	+3132	+13.75048828	-2.18847656	-3.64746094	+3.91113281	-57.26074219	-61.12792969	+2732
+1457971638.21320010	+14.81396484	-1.81494141	-0.73828125	+3.49365234	-67.58789063	-59.06250000	+3928	+14.84472656	+1.86767578	-1.43261719	+61.25976563	-64.29199219	-63.63281250	+3136	+13.78125000	-2.14453125	-3.62988281	+3.64746094	-57.67822266	-60.79833984	+2724
+1457971638.21740010	+14.80957031	-1.80615234	-0.72509766	+3.86718750	-68.00537109	-59.37011719	+3924	+14.84912109	+1.85888672	-1.39746094	+61.04003906	-65.23681641	-63.41308594	+3140	+13.79003906	-2.12695313	-3.62109375	+3.49365234	-57.87597656	-60.62255859	+2720
+1457971638.22160010	+14.80957031	-1.79736328	-0.71630859	+4.28466797	-68.33496094	-59.72167969	+3920	+14.84912109	+1.84570313	-1.37548828	+60.57861328	-66.09375000	-62.97363281	+3144	+13.79882813	-2.10937500	-3.61669922	+3.27392578	-58.02978516	-60.40283203	+2716
+1457971638.22569990	+14.80517578	-1.78417969	-0.70751953	+4.76806641	-68.73046875	-60.09521484	+3916	+14.84912109	+1.83251953	-1.34912109	+60.20507813	-67.01660156	-62.60009766	+3144	+13.80761719	-2.09179688	-3.61230469	+3.07617188	-58.22753906	-60.18310547	+2712
+1457971638.22989990	+14.80078125	-1.77978516	-0.69873047	+5.29541016	-69.12597656	-60.55664063	+3912	+14.84912109	+1.81494141	-1.32275391	+59.83154297	-67.93945313	-62.27050781	+3152	+13.81201172	-2.07861328	-3.60791016	+2.87841797	-58.40332031	-60.00732422	+2704
+1457971638.23410010	+14.79638672	-1.77978516	-0.69433594	+5.86669922	-69.45556641	-61.10595703	+3908	+14.84472656	+1.79736328	-1.30517578	+59.34814453	-68.77441406	-61.83105469	+3156	+13.81640625	-2.06542969	-3.60351563	+2.68066406	-58.57910156	-59.80957031	+2700
+1457971638.23819990	+14.79638672	-1.77099609	-0.68994141	+6.48193359	-69.76318359	-61.63330078	+3900	+14.84033203	+1.77978516	-1.29199219	+58.73291016	-69.60937500	-61.25976563	+3160	+13.82519531	-2.04785156	-3.59912109	+2.46093750	-58.73291016	-59.61181641	+2696
+1457971638.24239990	+14.79199219	-1.76660156	-0.68994141	+7.18505859	-70.07080078	-62.24853516	+3896	+14.83593750	+1.75781250	-1.28320313	+58.13964844	-70.40039063	-60.68847656	+3164	+13.82958984	-2.03906250	-3.59912109	+2.26318359	-58.88671875	-59.41406250	+2692
+1457971638.24659990	+14.79199219	-1.75781250	-0.68994141	+7.95410156	-70.33447266	-62.95166016	+3888	+14.83154297	+1.74023438	-1.27001953	+57.52441406	-71.19140625	-60.13916016	+3168	+13.82958984	-2.02587891	-3.59472656	+2.10937500	-59.01855469	-59.28222656	+2688
+1457971638.25070000	+14.78759766	-1.75341797	-0.69433594	+8.74511719	-70.59814453	-63.67675781	+3884	+14.82275391	+1.71826172	-1.26123047	+56.79931641	-71.96044922	-59.45800781	+3172	+13.83398438	-2.01269531	-3.59472656	+1.97753906	-59.12841797	-59.15039063	+2680
+1457971638.25490000	+14.78320313	-1.74462891	-0.69873047	+9.58007813	-70.83984375	-64.44580078	+3880	+14.81835938	+1.70068359	-1.24804688	+56.07421875	-72.70751953	-58.75488281	+3176	+13.83398438	-1.99951172	-3.59472656	+1.86767578	-59.26025391	-59.06250000	+2676
+1457971638.25910000	+14.77880859	-1.74023438	-0.69433594	+10.56884766	-71.12548828	-65.34667969	+3876	+14.80957031	+1.68310547	-1.23486328	+55.43701172	-73.45458984	-58.16162109	+3184	+13.83398438	-1.99072266	-3.59033203	+1.75781250	-59.37011719	-58.97460938	+2672
+1457971638.26320000	+14.77880859	-1.73583984	-0.68994141	+11.57958984	-71.41113281	-66.33544922	+3868	+14.80517578	+1.66552734	-1.22607422	+54.62402344	-74.15771484	-57.39257813	+3188	+13.83837891	-1.98193359	-3.58593750	+1.64794922	-59.52392578	-58.93066406	+2668
+1457971638.26740000	+14.77441406	-1.72265625	-0.68554688	+12.74414063	-71.67480469	-67.41210938	+3864	+14.80078125	+1.65673828	-1.21289063	+53.85498047	-74.86083984	-56.60156250	+3192	+13.84277344	-1.97314453	-3.58154297	+1.58203125	-59.63378906	-58.93066406	+2664
+1457971638.27570010	+14.77441406	-1.69628906	-0.66357422	+15.29296875	-72.15820313	-69.80712891	+3860	+14.79638672	+1.64355469	-1.18212891	+52.33886719	-76.24511719	-54.99755859	+3204	+13.84716797	-1.95556641	-3.56835938	+1.64794922	-59.85351563	-59.06250000	+2660
+1457971638.27990010	+14.77441406	-1.67871094	-0.65917969	+16.58935547	-72.35595703	-71.03759766	+3856	+14.79199219	+1.64355469	-1.16894531	+51.35009766	-76.92626953	-53.96484375	+3204	+13.85156250	-1.94677734	-3.56396484	+1.66992188	-59.94140625	-59.12841797	+2656
+1457971638.28410010	+14.77441406	-1.66113281	-0.64599609	+18.03955078	-72.59765625	-72.42187500	+3856	+14.79199219	+1.64355469	-1.14697266	+50.40527344	-77.60742188	-52.97607422	+3208	+13.85595703	-1.93359375	-3.55957031	+1.75781250	-60.02929688	-59.23828125	+2652
+1457971638.28819990	+14.77441406	-1.64794922	-0.63281250	+19.46777344	-72.83935547	-73.80615234	+3852	+14.79199219	+1.64355469	-1.12939453	+49.35058594	-78.28857422	-51.83349609	+3212	+13.85595703	-1.92919922	-3.55078125	+1.84570313	-60.11718750	-59.37011719	+2648
+1457971638.29239990	+14.77441406	-1.62597656	-0.61523438	+20.96191406	-73.03710938	-75.23437500	+3848	+14.79199219	+1.64794922	-1.10742188	+48.12011719	-78.99169922	-50.51513672	+3216	+13.86474609	-1.91601563	-3.54638672	+1.93359375	-60.20507813	-59.52392578	+2648
+1457971638.29650000	+14.77441406	-1.60839844	-0.59765625	+22.54394531	-73.27880859	-76.72851563	+3848	+14.79199219	+1.64794922	-1.08544922	+46.77978516	-79.67285156	-49.06494141	+3220	+13.86914063	-1.90722656	-3.53759766	+2.02148438	-60.31494141	-59.65576172	+2644
+1457971638.30069990	+14.77441406	-1.59082031	-0.58007813	+23.99414063	-73.45458984	-78.15673828	+3848	+14.79199219	+1.65673828	-1.06787109	+45.17578125	-80.33203125	-47.30712891	+3220	+13.87353516	-1.89843750	-3.53320313	+2.10937500	-60.38085938	-59.76562500	+2640
+1457971638.30489990	+14.77880859	-1.57324219	-0.56689453	+25.44433594	-73.60839844	-79.56298828	+3844	+14.79199219	+1.66113281	-1.04589844	+43.28613281	-80.99121094	-45.28564453	+3224	+13.87792969	-1.89404297	-3.52441406	+2.19726563	-60.46875000	-59.89746094	+2640
+1457971638.30900000	+14.78320313	-1.55126953	-0.54931641	+26.96044922	-73.76220703	-81.05712891	+3840	+14.79199219	+1.66552734	-1.02832031	+41.00097656	-81.60644531	-42.86865234	+3224	+13.88232422	-1.88525391	-3.51562500	+2.28515625	-60.55664063	-60.05126953	+2636
+1457971638.31320000	+14.78320313	-1.53808594	-0.53613281	+28.32275391	-73.87207031	-82.39746094	+3836	+14.79199219	+1.67431641	-1.01513672	+38.34228516	-82.22167969	-40.03417969	+3224	+13.88671875	-1.87646484	-3.51123047	+2.35107422	-60.60058594	-60.13916016	+2632
+1457971638.31740000	+14.78320313	-1.52490234	-0.52294922	+29.64111328	-73.95996094	-83.71582031	+3832	+14.79199219	+1.67431641	-0.99755859	+35.20019531	-82.79296875	-36.71630859	+3220	+13.89111328	-1.86767578	-3.51123047	+2.43896484	-60.64453125	-60.24902344	+2628
+1457971638.32150010	+14.78320313	-1.50732422	-0.51416016	+30.89355469	-74.04785156	-84.99023438	+3828	+14.79199219	+1.67431641	-0.98876953	+31.48681641	-83.32031250	-32.87109375	+3220	+13.89550781	-1.85888672	-3.50683594	+2.46093750	-60.68847656	-60.31494141	+2628
+1457971638.32570000	+14.77880859	-1.49853516	-0.50976563	+32.08007813	-74.11376953	-86.19873047	+3824	+14.78759766	+1.67871094	-0.97558594	+27.26806641	-83.84765625	-28.45458984	+3216	+13.89550781	-1.85449219	-3.50244141	+2.50488281	-60.75439453	-60.35888672	+2624
+1457971638.32990000	+14.77880859	-1.49414063	-0.50097656	+33.22265625	-74.15771484	-87.42919922	+3816	+14.78320313	+1.66992188	-0.95800781	+22.39013672	-84.30908203	-23.40087891	+3216	+13.89550781	-1.84570313	-3.49365234	+2.50488281	-60.79833984	-60.40283203	+2620
+1457971638.33400010	+14.77880859	-1.48974609	-0.49658203	+34.32128906	-74.17968750	-88.59375000	+3808	+14.77880859	+1.66552734	-0.95800781	+16.41357422	-84.66064453	-17.29248047	+3212	+13.89550781	-1.84570313	-3.48925781	+2.48291016	-60.86425781	-60.44677734	+2616
+1457971638.33820010	+14.77441406	-1.48974609	-0.50097656	+35.24414063	-74.15771484	-89.64843750	+3800	+14.77441406	+1.66113281	-0.95361328	+9.73388672	-84.99023438	-10.43701172	+3208	+13.89550781	-1.83691406	-3.48925781	+2.46093750	-60.90820313	-60.42480469	+2612
+1457971638.34649990	+14.77001953	-1.48974609	-0.50976563	+37.11181641	-74.04785156	-91.73583984	+3788	+14.76123047	+1.64355469	-0.95361328	-5.14160156	-85.38574219	+4.72412109	+3204	+13.89111328	-1.83251953	-3.48486328	+2.35107422	-60.97412109	-60.40283203	+2604
+1457971638.35069990	+14.76562500	-1.49414063	-0.51855469	+38.03466797	-73.98193359	-92.81250000	+3780	+14.75244141	+1.63037109	-0.95361328	-13.27148438	-85.49560547	+12.94189453	+3200	+13.89111328	-1.82812500	-3.48486328	+2.30712891	-60.99609375	-60.35888672	+2600
+1457971638.35489990	+14.75683594	-1.50292969	-0.52294922	+38.95751953	-73.91601563	-93.91113281	+3776	+14.74365234	+1.62158203	-0.94921875	-21.59912109	-85.53955078	+21.37939453	+3196	+13.88671875	-1.82373047	-3.48046875	+2.24121094	-61.04003906	-60.31494141	+2600
+1457971638.35900000	+14.75244141	-1.50732422	-0.53613281	+39.79248047	-73.80615234	-94.92187500	+3768	+14.73486328	+1.60839844	-0.95800781	-29.28955078	-85.42968750	+29.15771484	+3196	+13.87792969	-1.81933594	-3.48046875	+2.13134766	-61.06201172	-60.27099609	+2596
+1457971638.36319990	+14.74365234	-1.51611328	-0.54492188	+40.69335938	-73.69628906	-95.99853516	+3764	+14.72607422	+1.58642578	-0.95800781	-37.17773438	-85.31982422	+37.00195313	+3196	+13.87353516	-1.81933594	-3.48046875	+2.04345703	-61.08398438	-60.20507813	+2592
+1457971638.36730000	+14.73925781	-1.52490234	-0.55371094	+41.61621094	-73.56445313	-97.09716797	+3760	+14.71728516	+1.57763672	-0.95800781	-44.45068359	-85.14404297	+44.29687500	+3192	+13.86914063	-1.81933594	-3.48046875	+1.95556641	-61.12792969	-60.13916016	+2588
+1457971638.37150000	+14.73486328	-1.52929688	-0.55810547	+42.67089844	-73.45458984	-98.30566406	+3752	+14.70849609	+1.56884766	-0.96240234	-50.66894531	-84.90234375	+50.53710938	+3188	+13.86474609	-1.81494141	-3.47607422	+1.86767578	-61.17187500	-60.09521484	+2584
+1457971638.37570000	+14.72607422	-1.53369141	-0.56250000	+43.70361328	-73.32275391	-99.49218750	+3748	+14.69970703	+1.54248047	-0.96679688	-56.44775391	-84.63867188	+56.16210938	+3188	+13.86035156	-1.81494141	-3.47607422	+1.77978516	-61.19384766	-60.05126953	+2580
+1457971638.37980010	+14.72167969	-1.53808594	-0.56689453	+44.75830078	-73.19091797	-100.67871094	+3744	+14.69091797	+1.53808594	-0.97119141	-61.52343750	-84.35302734	+61.17187500	+3184	+13.85595703	-1.81054688	-3.47607422	+1.69189453	-61.23779297	-59.98535156	+2576
+1457971638.38400010	+14.71728516	-1.53808594	-0.57128906	+45.81298828	-73.05908203	-101.84326172	+3736	+14.68212891	+1.53808594	-0.96679688	-66.26953125	-84.08935547	+65.89599609	+3180	+13.84716797	-1.80615234	-3.47167969	+1.62597656	-61.25976563	-59.94140625	+2576
+1457971638.38820000	+14.71289063	-1.53808594	-0.57568359	+46.88964844	-72.92724609	-103.00781250	+3732	+14.67333984	+1.51611328	-0.97119141	-70.29052734	-83.80371094	+69.67529297	+3180	+13.84277344	-1.80615234	-3.47167969	+1.56005859	-61.30371094	-59.91943359	+2572
+1457971638.39229990	+14.70849609	-1.53369141	-0.57568359	+47.94433594	-72.81738281	-104.12841797	+3728	+14.66455078	+1.51171875	-0.97119141	-73.82812500	-83.51806641	+73.03710938	+3176	+13.83837891	-1.80175781	-3.47167969	+1.51611328	-61.34765625	-59.89746094	+2568
+1457971638.39650010	+14.70410156	-1.53369141	-0.56689453	+49.17480469	-72.75146484	-105.44677734	+3724	+14.66455078	+1.51171875	-0.96240234	-77.58544922	-83.25439453	+76.66259766	+3172	+13.82958984	-1.79736328	-3.46728516	+1.47216797	-61.39160156	-59.87548828	+2568
+1457971638.40070010	+14.69970703	-1.52490234	-0.55371094	+50.33935547	-72.64160156	-106.61132813	+3720	+14.66015625	+1.49853516	-0.96240234	-80.41992188	-82.96875000	+79.21142578	+3168	+13.82519531	-1.79296875	-3.46289063	+1.42822266	-61.43554688	-59.87548828	+2564
+1457971638.40479990	+14.70410156	-1.51611328	-0.54492188	+51.50390625	-72.55371094	-107.75390625	+3720	+14.65576172	+1.50292969	-0.95800781	-82.92480469	-82.70507813	+81.51855469	+3164	+13.82519531	-1.78857422	-3.46289063	+1.40625000	-61.50146484	-59.87548828	+2564
+1457971638.41319990	+14.70410156	-1.48535156	-0.52294922	+53.78906250	-72.39990234	-109.92919922	+3716	+14.65576172	+1.50732422	-0.94042969	-88.00048828	-82.26562500	+86.17675781	+3160	+13.82080078	-1.77539063	-3.45410156	+1.45019531	-61.61132813	-59.98535156	+2560
+1457971638.41730000	+14.70849609	-1.47216797	-0.51416016	+54.77783203	-72.33398438	-110.87402344	+3712	+14.66015625	+1.51611328	-0.93603516	-89.91210938	-82.06787109	+87.86865234	+3156	+13.82080078	-1.77099609	-3.44970703	+1.49414063	-61.65527344	-60.02929688	+2556
+1457971638.42150000	+14.70849609	-1.45898438	-0.50097656	+55.81054688	-72.29003906	-111.86279297	+3708	+14.66015625	+1.52490234	-0.92285156	-92.13134766	-81.87011719	+89.89013672	+3152	+13.81640625	-1.76220703	-3.44531250	+1.53808594	-61.69921875	-60.09521484	+2556
+1457971638.42569990	+14.70849609	-1.44580078	-0.49218750	+56.77734375	-72.24609375	-112.71972656	+3704	+14.66455078	+1.52929688	-0.91406250	-93.86718750	-81.67236328	+91.42822266	+3148	+13.81640625	-1.75781250	-3.44091797	+1.56005859	-61.74316406	-60.16113281	+2552
+1457971638.42980000	+14.70849609	-1.43261719	-0.47900391	+57.76611328	-72.20214844	-113.59863281	+3700	+14.66455078	+1.53808594	-0.90966797	-95.53710938	-81.47460938	+92.87841797	+3144	+13.81640625	-1.74902344	-3.44091797	+1.60400391	-61.78710938	-60.22705078	+2552
+1457971638.43400000	+14.71289063	-1.41503906	-0.47021484	+58.66699219	-72.18017578	-114.43359375	+3696	+14.66894531	+1.54248047	-0.90087891	-97.18505859	-81.29882813	+94.28466797	+3140	+13.81640625	-1.74462891	-3.43652344	+1.64794922	-61.85302734	-60.31494141	+2548
+1457971638.43820000	+14.71728516	-1.40185547	-0.46142578	+59.39208984	-72.13623047	-115.04882813	+3688	+14.67333984	+1.55126953	-0.89648438	-98.54736328	-81.10107422	+95.47119141	+3140	+13.81640625	-1.74023438	-3.43212891	+1.69189453	-61.89697266	-60.40283203	+2548
+1457971638.44230010	+14.72167969	-1.39306641	-0.45703125	+60.13916016	-72.11425781	-115.70800781	+3684	+14.67773438	+1.56005859	-0.89208984	-99.86572266	-80.92529297	+96.61376953	+3132	+13.81640625	-1.73144531	-3.43212891	+1.73583984	-61.94091797	-60.49072266	+2544
+1457971638.44650010	+14.72167969	-1.37988281	-0.45703125	+60.75439453	-72.04833984	-116.23535156	+3676	+14.68212891	+1.56884766	-0.89208984	-100.83251953	-80.77148438	+97.40478516	+3128	+13.81640625	-1.72705078	-3.43212891	+1.77978516	-61.98486328	-60.55664063	+2540
+1457971638.45059990	+14.72607422	-1.37548828	-0.45703125	+61.23779297	-71.98242188	-116.67480469	+3668	+14.68212891	+1.57763672	-0.89648438	-101.82128906	-80.59570313	+98.23974609	+3124	+13.81640625	-1.72265625	-3.43212891	+1.80175781	-61.98486328	-60.62255859	+2536
+1457971638.45479990	+14.72167969	-1.36669922	-0.46142578	+61.72119141	-71.91650391	-117.11425781	+3660	+14.68212891	+1.57763672	-0.89648438	-102.83203125	-80.41992188	+99.03076172	+3116	+13.81201172	-1.71386719	-3.43652344	+1.82373047	-61.98486328	-60.68847656	+2536
+1457971638.46310000	+14.72167969	-1.35791016	-0.48339844	+62.40234375	-71.78466797	-117.70751953	+3648	+14.68212891	+1.58642578	-0.92285156	-104.12841797	-80.09033203	+99.97558594	+3112	+13.80761719	-1.70068359	-3.44970703	+1.84570313	-61.98486328	-60.75439453	+2532
+1457971638.46729990	+14.72167969	-1.35791016	-0.49218750	+62.66601563	-71.71875000	-117.99316406	+3640	+14.67773438	+1.58642578	-0.93164063	-104.89746094	-79.93652344	+100.54687500	+3108	+13.80322266	-1.69628906	-3.45410156	+1.84570313	-61.98486328	-60.79833984	+2532
+1457971638.47149990	+14.72607422	-1.35351563	-0.50976563	+62.84179688	-71.60888672	-118.12500000	+3636	+14.67333984	+1.58203125	-0.95361328	-105.20507813	-79.82666016	+100.63476563	+3108	+13.79882813	-1.68750000	-3.46289063	+1.84570313	-61.96289063	-60.84228516	+2528
+1457971638.47560000	+14.72607422	-1.35351563	-0.53613281	+62.81982422	-71.49902344	-118.14697266	+3632	+14.66894531	+1.58642578	-0.97998047	-105.40283203	-79.69482422	+100.67871094	+3108	+13.79443359	-1.68310547	-3.47607422	+1.84570313	-61.94091797	-60.88623047	+2528
+1457971638.47980000	+14.72167969	-1.35351563	-0.56250000	+62.77587891	-71.36718750	-118.10302734	+3628	+14.66455078	+1.58203125	-1.00634766	-105.62255859	-79.58496094	+100.74462891	+3108	+13.79003906	-1.66992188	-3.48925781	+1.86767578	-61.89697266	-60.90820313	+2528
+1457971638.48400000	+14.72167969	-1.35351563	-0.58886719	+62.70996094	-71.23535156	-118.05908203	+3628	+14.66015625	+1.58203125	-1.03271484	-105.86425781	-79.49707031	+100.83251953	+3112	+13.78564453	-1.66113281	-3.50244141	+1.88964844	-61.83105469	-60.90820313	+2532
+1457971638.48810010	+14.72167969	-1.35351563	-0.61962891	+62.60009766	-71.10351563	-117.99316406	+3624	+14.65136719	+1.58203125	-1.06347656	-105.93017578	-79.40917969	+100.72265625	+3112	+13.77685547	-1.65234375	-3.52001953	+1.91162109	-61.74316406	-60.95214844	+2532
+1457971638.49230000	+14.71728516	-1.34912109	-0.64599609	+62.49023438	-70.94970703	-117.90527344	+3620	+14.64697266	+1.58203125	-1.09423828	-105.99609375	-79.32128906	+100.63476563	+3116	+13.77246094	-1.63916016	-3.53759766	+1.95556641	-61.67724609	-60.99609375	+2532
+1457971638.49650000	+14.71728516	-1.34472656	-0.67675781	+62.35839844	-70.79589844	-117.79541016	+3620	+14.63818359	+1.58203125	-1.12060547	-106.10595703	-79.25537109	+100.59082031	+3120	+13.76806641	-1.63037109	-3.55957031	+1.99951172	-61.61132813	-61.04003906	+2532
+1457971638.50060010	+14.71728516	-1.34472656	-0.71191406	+62.16064453	-70.64208984	-117.61962891	+3616	+14.63378906	+1.58642578	-1.15576172	-105.86425781	-79.18945313	+100.26123047	+3124	+13.75927734	-1.61718750	-3.57714844	+2.06542969	-61.54541016	-61.08398438	+2536
+1457971638.50480010	+14.72167969	-1.33593750	-0.74707031	+61.96289063	-70.46630859	-117.42187500	+3616	+14.62939453	+1.59082031	-1.19091797	-105.66650391	-79.14550781	+99.95361328	+3128	+13.75488281	-1.60400391	-3.59912109	+2.13134766	-61.45751953	-61.17187500	+2536
+1457971638.50900010	+14.72167969	-1.32275391	-0.77783203	+61.87500000	-70.31250000	-117.31201172	+3616	+14.62500000	+1.59960938	-1.21289063	-105.84228516	-79.10156250	+100.04150391	+3132	+13.75488281	-1.58642578	-3.62109375	+2.26318359	-61.36962891	-61.25976563	+2536
+1457971638.51309990	+14.72607422	-1.31396484	-0.80859375	+61.74316406	-70.13671875	-117.15820313	+3616	+14.62500000	+1.60839844	-1.24365234	-105.53466797	-79.10156250	+99.66796875	+3136	+13.75048828	-1.57324219	-3.64746094	+2.39501953	-61.25976563	-61.36962891	+2536
+1457971638.52140000	+14.73046875	-1.27880859	-0.86572266	+61.63330078	-69.80712891	-116.93847656	+3612	+14.62060547	+1.64355469	-1.30078125	-105.07324219	-79.05761719	+99.16259766	+3144	+13.74169922	-1.53808594	-3.70019531	+2.72460938	-61.04003906	-61.65527344	+2540
+1457971638.52560000	+14.73486328	-1.25683594	-0.88769531	+61.65527344	-69.63134766	-116.91650391	+3612	+14.62500000	+1.66113281	-1.32714844	-104.69970703	-79.05761719	+98.76708984	+3148	+13.74169922	-1.52050781	-3.72656250	+2.94433594	-60.95214844	-61.83105469	+2540
+1457971638.52979990	+14.74365234	-1.23486328	-0.90966797	+61.72119141	-69.47753906	-116.89453125	+3612	+14.62500000	+1.68750000	-1.35351563	-104.30419922	-79.05761719	+98.39355469	+3152	+13.74169922	-1.50732422	-3.75292969	+3.16406250	-60.84228516	-62.05078125	+2536
+1457971638.53390000	+14.74804688	-1.20410156	-0.93164063	+61.85302734	-69.34570313	-116.93847656	+3612	+14.63378906	+1.71386719	-1.37109375	-104.21630859	-79.05761719	+98.32763672	+3152	+13.74169922	-1.48974609	-3.77490234	+3.40576172	-60.75439453	-62.27050781	+2536
+1457971638.53810000	+14.75683594	-1.17773438	-0.94921875	+61.96289063	-69.19189453	-116.96044922	+3612	+14.63818359	+1.74023438	-1.39746094	-103.73291016	-79.10156250	+97.91015625	+3156	+13.74169922	-1.47216797	-3.80566406	+3.66943359	-60.64453125	-62.51220703	+2536
+1457971638.54230000	+14.77001953	-1.14697266	-0.97119141	+62.09472656	-69.06005859	-116.96044922	+3608	+14.64257813	+1.77099609	-1.41943359	-103.22753906	-79.12353516	+97.49267578	+3156	+13.74609375	-1.45458984	-3.83203125	+3.95507813	-60.53466797	-62.75390625	+2532
+1457971638.54640010	+14.77880859	-1.11181641	-0.98437500	+62.27050781	-68.92822266	-117.02636719	+3608	+14.65136719	+1.80615234	-1.44580078	-102.85400391	-79.16748047	+97.18505859	+3160	+13.74609375	-1.43261719	-3.85839844	+4.26269531	-60.42480469	-63.01757813	+2532
+1457971638.55060010	+14.78759766	-1.08105469	-1.00195313	+62.42431641	-68.77441406	-117.09228516	+3604	+14.65576172	+1.83691406	-1.46777344	-102.32666016	-79.23339844	+96.74560547	+3160	+13.74609375	-1.41503906	-3.88476563	+4.57031250	-60.29296875	-63.30322266	+2528
+1457971638.55480000	+14.79638672	-1.04589844	-1.01513672	+62.57812500	-68.64257813	-117.13623047	+3604	+14.66015625	+1.86767578	-1.49414063	-101.71142578	-79.29931641	+96.21826172	+3160	+13.74609375	-1.39306641	-3.91113281	+4.85595703	-60.16113281	-63.54492188	+2528
+1457971638.55890010	+14.80517578	-1.01074219	-1.03710938	+62.66601563	-68.53271484	-117.09228516	+3600	+14.66894531	+1.90283203	-1.52490234	-101.00830078	-79.38720703	+95.60302734	+3160	+13.74609375	-1.37548828	-3.94189453	+5.11962891	-60.02929688	-63.76464844	+2524
+1457971638.56310010	+14.81835938	-0.97998047	-1.05468750	+62.70996094	-68.37890625	-117.07031250	+3600	+14.67333984	+1.93798828	-1.55126953	-100.34912109	-79.45312500	+95.03173828	+3160	+13.74609375	-1.35351563	-3.97265625	+5.40527344	-59.89746094	-64.00634766	+2524
+1457971638.57139990	+14.83593750	-0.91406250	-1.10302734	+62.68798828	-68.13720703	-116.89453125	+3596	+14.68212891	+2.00390625	-1.61718750	-98.85498047	-79.67285156	+93.71337891	+3164	+13.74609375	-1.30957031	-4.03417969	+5.91064453	-59.65576172	-64.40185547	+2516
+1457971638.57559990	+14.84472656	-0.87890625	-1.13818359	+62.55615234	-67.96142578	-116.65283203	+3592	+14.68212891	+2.03466797	-1.65234375	-97.93212891	-79.78271484	+92.87841797	+3164	+13.74609375	-1.28759766	-4.06933594	+6.15234375	-59.47998047	-64.57763672	+2516
+1457971638.57979990	+14.85351563	-0.84814453	-1.16894531	+62.35839844	-67.82958984	-116.41113281	+3588	+14.68652344	+2.06542969	-1.69189453	-96.96533203	-79.89257813	+92.02148438	+3164	+13.74169922	-1.26123047	-4.10449219	+6.35009766	-59.32617188	-64.70947266	+2516
+1457971638.58390000	+14.86230469	-0.82177734	-1.21289063	+62.02880859	-67.65380859	-116.01562500	+3588	+14.68652344	+2.09619141	-1.74023438	-95.66894531	-80.04638672	+90.79101563	+3168	+13.73730469	-1.23925781	-4.14404297	+6.50390625	-59.12841797	-64.77539063	+2516
+1457971638.58810000	+14.86669922	-0.79101563	-1.26123047	+61.65527344	-67.47802734	-115.59814453	+3584	+14.68212891	+2.12695313	-1.79296875	-94.43847656	-80.20019531	+89.62646484	+3172	+13.73291016	-1.21289063	-4.18359375	+6.67968750	-58.93066406	-64.86328125	+2516
+1457971638.59229990	+14.87109375	-0.76464844	-1.30517578	+61.30371094	-67.32421875	-115.20263672	+3584	+14.67773438	+2.15332031	-1.84130859	-93.29589844	-80.33203125	+88.52783203	+3176	+13.72851563	-1.18652344	-4.22753906	+6.81152344	-58.75488281	-64.92919922	+2512
+1457971638.59640000	+14.87548828	-0.73828125	-1.36230469	+60.82031250	-67.14843750	-114.67529297	+3580	+14.67773438	+2.17968750	-1.89843750	-91.86767578	-80.48583984	+87.16552734	+3180	+13.72412109	-1.16455078	-4.26708984	+6.92138672	-58.57910156	-64.95117188	+2512
+1457971638.60060000	+14.87988281	-0.71191406	-1.42382813	+60.27099609	-66.92871094	-114.10400391	+3580	+14.67333984	+2.20605469	-1.95996094	-90.35156250	-80.66162109	+85.67138672	+3184	+13.71972656	-1.13818359	-4.31542969	+7.03125000	-58.40332031	-64.97314453	+2512
+1457971638.60470010	+14.88427734	-0.68994141	-1.48535156	+59.80957031	-66.75292969	-113.62060547	+3576	+14.66455078	+2.22802734	-2.01708984	-88.96728516	-80.81542969	+84.33105469	+3188	+13.71533203	-1.10742188	-4.35937500	+7.14111328	-58.22753906	-64.99511719	+2508
+1457971638.60890010	+14.88867188	-0.66357422	-1.54687500	+59.28222656	-66.53320313	-113.07128906	+3572	+14.66015625	+2.25439453	-2.07861328	-87.42919922	-80.96923828	+82.81494141	+3196	+13.71093750	-1.08105469	-4.40771484	+7.25097656	-58.02978516	-65.01708984	+2508
+1457971638.61310010	+14.88867188	-0.63720703	-1.61279297	+58.75488281	-66.31347656	-112.54394531	+3568	+14.65576172	+2.28076172	-2.14453125	-85.75927734	-81.14501953	+81.18896484	+3204	+13.70654297	-1.05468750	-4.45605469	+7.38281250	-57.83203125	-65.08300781	+2504
+1457971638.61719990	+14.88867188	-0.61083984	-1.67431641	+58.29345703	-66.11572266	-112.06054688	+3564	+14.64697266	+2.30712891	-2.20605469	-84.24316406	-81.27685547	+79.71679688	+3208	+13.70214844	-1.02392578	-4.50439453	+7.49267578	-57.65625000	-65.10498047	+2504
+1457971638.62560010	+14.89306641	-0.56250000	-1.79736328	+57.50244141	-65.72021484	-111.24755859	+3556	+14.63818359	+2.35546875	-2.32031250	-81.54052734	-81.58447266	+77.05810547	+3220	+13.69335938	-0.97119141	-4.60107422	+7.75634766	-57.30468750	-65.23681641	+2496
+1457971638.62969990	+14.89306641	-0.53173828	-1.85449219	+57.23876953	-65.54443359	-110.96191406	+3548	+14.63378906	+2.38183594	-2.37744141	-80.31005859	-81.73828125	+75.84960938	+3228	+13.68896484	-0.94042969	-4.64941406	+7.95410156	-57.17285156	-65.34667969	+2492
+1457971638.63389990	+14.89746094	-0.50097656	-1.90283203	+57.04101563	-65.36865234	-110.74218750	+3544	+14.63818359	+2.41259766	-2.42578125	-79.25537109	-81.87011719	+74.83886719	+3232	+13.69335938	-0.90966797	-4.69335938	+8.17382813	-57.06298828	-65.50048828	+2488
+1457971638.63809990	+14.90185547	-0.47021484	-1.95556641	+56.88720703	-65.21484375	-110.58837891	+3536	+14.63818359	+2.43896484	-2.47851563	-78.13476563	-82.00195313	+73.76220703	+3236	+13.69335938	-0.88330078	-4.73291016	+8.37158203	-56.97509766	-65.67626953	+2480
+1457971638.64220000	+14.90625000	-0.43066406	-2.00390625	+56.82128906	-65.03906250	-110.45654297	+3528	+14.63378906	+2.48291016	-2.53125000	-76.92626953	-82.13378906	+72.64160156	+3240	+13.69335938	-0.85253906	-4.77685547	+8.63525391	-56.86523438	-65.87402344	+2476
+1457971638.64640000	+14.91064453	-0.39111328	-2.04345703	+56.84326172	-64.90722656	-110.45654297	+3520	+14.63818359	+2.52246094	-2.56640625	-76.39892578	-82.26562500	+72.24609375	+3244	+13.69775391	-0.82177734	-4.81640625	+8.94287109	-56.75537109	-66.11572266	+2468
+1457971638.65060000	+14.91943359	-0.35156250	-2.07861328	+56.95312500	-64.77539063	-110.50048828	+3512	+14.64257813	+2.56201172	-2.60595703	-75.80566406	-82.41943359	+71.74072266	+3248	+13.70214844	-0.79541016	-4.85595703	+9.27246094	-56.68945313	-66.40136719	+2460
+1457971638.65470000	+14.92382813	-0.30322266	-2.11376953	+57.08496094	-64.66552734	-110.56640625	+3508	+14.65136719	+2.60595703	-2.64111328	-75.19042969	-82.55126953	+71.23535156	+3252	+13.70214844	-0.76025391	-4.89550781	+9.62402344	-56.60156250	-66.68701172	+2456
+1457971638.65890000	+14.93261719	-0.25927734	-2.14013672	+57.32666016	-64.57763672	-110.74218750	+3500	+14.65576172	+2.65429688	-2.67626953	-74.81689453	-82.68310547	+70.97167969	+3252	+13.71093750	-0.72509766	-4.92626953	+9.99755859	-56.57958984	-66.99462891	+2448
+1457971638.66310000	+14.94140625	-0.21093750	-2.16210938	+57.59033203	-64.48974609	-110.96191406	+3488	+14.66455078	+2.69824219	-2.71142578	-74.24560547	-82.81494141	+70.51025391	+3256	+13.71533203	-0.69433594	-4.96142578	+10.37109375	-56.55761719	-67.34619141	+2440
+1457971638.66720010	+14.95458984	-0.15820313	-2.18847656	+57.89794922	-64.42382813	-111.15966797	+3480	+14.66894531	+2.74658203	-2.74658203	-73.63037109	-82.94677734	+70.02685547	+3256	+13.72412109	-0.65917969	-4.99218750	+10.76660156	-56.51367188	-67.67578125	+2432
+1457971638.67140010	+14.96337891	-0.10546875	-2.20605469	+58.27148438	-64.35791016	-111.44531250	+3472	+14.67773438	+2.79931641	-2.76855469	-73.56445313	-83.05664063	+70.09277344	+3256	+13.73291016	-0.62402344	-5.02294922	+11.20605469	-56.51367188	-68.04931641	+2424
+1457971638.67549990	+14.97656250	-0.05273438	-2.23242188	+58.53515625	-64.24804688	-111.59912109	+3464	+14.68652344	+2.85205078	-2.79931641	-72.97119141	-83.18847656	+69.65332031	+3260	+13.74169922	-0.58447266	-5.05810547	+11.62353516	-56.46972656	-68.40087891	+2416
+1457971638.67969990	+14.98535156	+0.00000000	-2.25878906	+58.77685547	-64.16015625	-111.75292969	+3456	+14.69531250	+2.90478516	-2.83007813	-72.31201172	-83.29833984	+69.14794922	+3260	+13.75048828	-0.54931641	-5.08886719	+12.01904297	-56.42578125	-68.70849609	+2412
+1457971638.68800000	+15.00732422	+0.10546875	-2.30273438	+59.30419922	-63.98437500	-112.08251953	+3444	+14.70410156	+3.00585938	-2.89599609	-70.79589844	-83.54003906	+67.91748047	+3264	+13.75927734	-0.47021484	-5.15039063	+12.78808594	-56.33789063	-69.32373047	+2396
+1457971638.69219990	+15.01611328	+0.15380859	-2.32470703	+59.50195313	-63.87451172	-112.19238281	+3436	+14.70849609	+3.04980469	-2.92675781	-69.80712891	-83.64990234	+67.01660156	+3264	+13.76367188	-0.43066406	-5.18554688	+13.13964844	-56.27197266	-69.58740234	+2392
+1457971638.69639990	+15.02929688	+0.20214844	-2.35107422	+59.69970703	-63.80859375	-112.28027344	+3424	+14.71289063	+3.09375000	-2.96630859	-68.68652344	-83.73779297	+65.98388672	+3268	+13.77246094	-0.39550781	-5.21191406	+13.46923828	-56.25000000	-69.85107422	+2384
+1457971638.70050000	+15.03808594	+0.25048828	-2.38623047	+59.72167969	-63.67675781	-112.19238281	+3420	+14.71728516	+3.13769531	-3.00585938	-67.03857422	-83.82568359	+64.46777344	+3272	+13.77685547	-0.35595703	-5.24707031	+13.75488281	-56.18408203	-70.04882813	+2380
+1457971638.70470000	+15.04687500	+0.29003906	-2.42578125	+59.69970703	-63.52294922	-112.10449219	+3412	+14.71728516	+3.18164063	-3.04980469	-65.32470703	-83.89160156	+62.86376953	+3276	+13.78125000	-0.31640625	-5.28222656	+14.01855469	-56.09619141	-70.24658203	+2372
+1457971638.70890000	+15.05566406	+0.32958984	-2.46533203	+59.65576172	-63.36914063	-112.01660156	+3404	+14.71728516	+3.22119141	-3.09375000	-63.58886719	-83.97949219	+61.21582031	+3280	+13.79003906	-0.28125000	-5.31298828	+14.26025391	-56.05224609	-70.42236328	+2368
+1457971638.71300010	+15.06005859	+0.36914063	-2.50927734	+59.50195313	-63.19335938	-111.75292969	+3396	+14.71728516	+3.26074219	-3.14208984	-61.39160156	-84.06738281	+59.15039063	+3284	+13.79003906	-0.23730469	-5.35253906	+14.47998047	-55.92041016	-70.53222656	+2364
+1457971638.71720000	+15.06884766	+0.40429688	-2.55761719	+59.28222656	-63.01757813	-111.46728516	+3388	+14.71728516	+3.29589844	-3.18603516	-59.08447266	-84.13330078	+56.90917969	+3288	+13.79003906	-0.20214844	-5.39208984	+14.65576172	-55.78857422	-70.59814453	+2360
+1457971638.72140000	+15.07324219	+0.43505859	-2.60156250	+59.08447266	-62.86376953	-111.22558594	+3384	+14.71289063	+3.32666016	-3.23437500	-56.77734375	-84.17724609	+54.62402344	+3296	+13.79003906	-0.16699219	-5.42724609	+14.78759766	-55.67871094	-70.66406250	+2356
+1457971638.72550010	+15.07763672	+0.46582031	-2.64990234	+58.86474609	-62.68798828	-110.93994141	+3376	+14.70849609	+3.35742188	-3.28271484	-54.29443359	-84.19921875	+52.22900391	+3304	+13.79443359	-0.13183594	-5.46240234	+14.91943359	-55.59082031	-70.70800781	+2352
+1457971638.72970010	+15.08203125	+0.49658203	-2.69384766	+58.62304688	-62.51220703	-110.67626953	+3372	+14.70410156	+3.38818359	-3.33544922	-51.76757813	-84.22119141	+49.74609375	+3312	+13.79443359	-0.09667969	-5.49755859	+15.02929688	-55.48095703	-70.75195313	+2344
+1457971638.73390010	+15.09082031	+0.52294922	-2.73779297	+58.38134766	-62.35839844	-110.41259766	+3364	+14.70410156	+3.41894531	-3.37939453	-49.54833984	-84.24316406	+47.57080078	+3320	+13.79882813	-0.06152344	-5.52832031	+15.13916016	-55.39306641	-70.81787109	+2336
+1457971638.73799990	+15.09521484	+0.55371094	-2.79052734	+58.13964844	-62.18261719	-110.08300781	+3360	+14.69970703	+3.44970703	-3.42773438	-47.06542969	-84.24316406	+45.17578125	+3328	+13.80322266	-0.02636719	-5.56347656	+15.24902344	-55.28320313	-70.81787109	+2332
+1457971638.74219990	+15.09960938	+0.58007813	-2.83886719	+57.85400391	-61.98486328	-109.75341797	+3352	+14.69970703	+3.48046875	-3.47607422	-44.58251953	-84.24316406	+42.75878906	+3336	+13.80761719	+0.00439453	-5.59863281	+15.33691406	-55.17333984	-70.81787109	+2328
+1457971638.75050000	+15.11279297	+0.63720703	-2.91357422	+57.54638672	-61.72119141	-109.35791016	+3340	+14.69531250	+3.54638672	-3.54638672	-40.78125000	-84.26513672	+39.11132813	+3352	+13.81201172	+0.07470703	-5.66015625	+15.55664063	-54.97558594	-70.88378906	+2312
+1457971638.75469990	+15.11718750	+0.67236328	-2.94873047	+57.43652344	-61.61132813	-109.16015625	+3336	+14.69531250	+3.58154297	-3.57714844	-38.86962891	-84.26513672	+37.28759766	+3360	+13.81640625	+0.10986328	-5.69091797	+15.66650391	-54.86572266	-70.90576172	+2308
+1457971638.75880000	+15.12158203	+0.70751953	-2.97509766	+57.41455078	-61.52343750	-109.05029297	+3328	+14.69531250	+3.61669922	-3.60351563	-37.50732422	-84.28710938	+36.01318359	+3368	+13.82080078	+0.14501953	-5.71289063	+15.79833984	-54.82177734	-70.94970703	+2296
+1457971638.76300000	+15.13476563	+0.74707031	-2.99707031	+57.43652344	-61.47949219	-109.00634766	+3320	+14.69970703	+3.65185547	-3.62988281	-36.12304688	-84.30908203	+34.71679688	+3376	+13.82958984	+0.17578125	-5.73046875	+15.95214844	-54.79980469	-71.01562500	+2288
+1457971638.76720000	+15.14355469	+0.78662109	-3.01464844	+57.50244141	-61.41357422	-108.96240234	+3316	+14.70410156	+3.69580078	-3.65185547	-34.78271484	-84.33105469	+33.48632813	+3384	+13.83837891	+0.21533203	-5.74804688	+16.12792969	-54.77783203	-71.10351563	+2276
+1457971638.77130010	+15.15234375	+0.83056641	-3.02783203	+57.67822266	-61.39160156	-109.05029297	+3308	+14.71289063	+3.73974609	-3.66064453	-34.05761719	-84.39697266	+32.87109375	+3388	+13.84716797	+0.25048828	-5.76123047	+16.34765625	-54.77783203	-71.23535156	+2268
+1457971638.77550010	+15.16552734	+0.87451172	-3.03662109	+57.85400391	-61.36962891	-109.11621094	+3304	+14.72167969	+3.78369141	-3.67382813	-33.11279297	-84.46289063	+32.05810547	+3392	+13.86035156	+0.29003906	-5.77441406	+16.56738281	-54.75585938	-71.32324219	+2260
+1457971638.77970000	+15.17431641	+0.92285156	-3.04101563	+58.02978516	-61.36962891	-109.16015625	+3296	+14.72607422	+3.83203125	-3.68261719	-32.18994141	-84.48486328	+31.28906250	+3400	+13.87353516	+0.32958984	-5.79199219	+16.76513672	-54.73388672	-71.43310547	+2248
+1457971638.78379990	+15.18310547	+0.97119141	-3.04101563	+58.29345703	-61.39160156	-109.29199219	+3292	+14.73486328	+3.88037109	-3.68261719	-31.79443359	-84.57275391	+31.04736328	+3408	+13.88232422	+0.36914063	-5.80078125	+17.00683594	-54.73388672	-71.54296875	+2240
+1457971638.79220010	+15.20507813	+1.07226563	-3.03222656	+58.86474609	-61.47949219	-109.62158203	+3288	+14.75244141	+3.97705078	-3.67822266	-30.84960938	-84.72656250	+30.38818359	+3420	+13.90429688	+0.44384766	-5.80957031	+17.49023438	-54.79980469	-71.82861328	+2224
+1457971638.79629990	+15.21826172	+1.12500000	-3.02783203	+59.19433594	-61.54541016	-109.79736328	+3288	+14.76123047	+4.02539063	-3.67822266	-30.34423828	-84.79248047	+30.03662109	+3424	+13.91748047	+0.48339844	-5.80957031	+17.73193359	-54.84375000	-71.98242188	+2220
+1457971638.80049990	+15.22705078	+1.17773438	-3.01904297	+59.47998047	-61.61132813	-109.95117188	+3288	+14.77441406	+4.07373047	-3.67822266	-29.66308594	-84.85839844	+29.53125000	+3432	+13.93066406	+0.52294922	-5.81396484	+17.95166016	-54.88769531	-72.09228516	+2220
+1457971638.80469990	+15.24023438	+1.22167969	-3.01464844	+59.74365234	-61.65527344	-110.10498047	+3284	+14.78320313	+4.12207031	-3.67822266	-28.93798828	-84.92431641	+28.95996094	+3436	+13.94824219	+0.55810547	-5.81396484	+18.19335938	-54.93164063	-72.20214844	+2220
+1457971638.80880000	+15.25341797	+1.26123047	-3.01025391	+60.00732422	-61.69921875	-110.28076172	+3284	+14.79199219	+4.16601563	-3.67382813	-28.43261719	-85.01220703	+28.58642578	+3440	+13.96142578	+0.59765625	-5.81396484	+18.41308594	-54.97558594	-72.33398438	+2220
+1457971638.81300000	+15.25781250	+1.30957031	-3.00585938	+60.20507813	-61.72119141	-110.34667969	+3284	+14.79638672	+4.21435547	-3.66943359	-27.66357422	-85.05615234	+27.97119141	+3448	+13.97460938	+0.63281250	-5.81835938	+18.61083984	-54.99755859	-72.42187500	+2224
+1457971638.81719990	+15.26660156	+1.34912109	-3.00585938	+60.33691406	-61.74316406	-110.39062500	+3284	+14.80517578	+4.25390625	-3.66943359	-26.82861328	-85.10009766	+27.24609375	+3452	+13.98339844	+0.66796875	-5.82275391	+18.78662109	-55.01953125	-72.46582031	+2224
+1457971638.82130000	+15.27099609	+1.38427734	-3.00585938	+60.44677734	-61.76513672	-110.39062500	+3284	+14.80517578	+4.28906250	-3.67382813	-25.62011719	-85.12207031	+26.14746094	+3456	+13.98779297	+0.69873047	-5.82714844	+18.89648438	-55.01953125	-72.50976563	+2228
+1457971638.82550000	+15.27978516	+1.42382813	-3.01025391	+60.51269531	-61.78710938	-110.36865234	+3284	+14.80957031	+4.32861328	-3.67822266	-24.54345703	-85.14404297	+25.20263672	+3460	+13.99658203	+0.73388672	-5.83154297	+19.02832031	-55.04150391	-72.50976563	+2232
+1457971638.82960010	+15.28417969	+1.45019531	-3.01464844	+60.55664063	-61.80908203	-110.34667969	+3284	+14.81396484	+4.35498047	-3.68261719	-23.40087891	-85.16601563	+24.10400391	+3460	+14.00537109	+0.76464844	-5.83593750	+19.11621094	-55.04150391	-72.53173828	+2236
+1457971638.83380010	+15.29296875	+1.47656250	-3.02343750	+60.53466797	-61.80908203	-110.28076172	+3284	+14.81396484	+4.38134766	-3.69140625	-22.01660156	-85.16601563	+22.78564453	+3468	+14.01416016	+0.79101563	-5.84033203	+19.16015625	-55.06347656	-72.50976563	+2240
+1457971638.84209990	+15.29736328	+1.52490234	-3.05419922	+60.29296875	-61.72119141	-109.90722656	+3288	+14.81835938	+4.43408203	-3.71777344	-18.94042969	-85.07812500	+19.81933594	+3480	+14.02734375	+0.84814453	-5.85791016	+19.20410156	-55.04150391	-72.35595703	+2240
+1457971638.84629990	+15.30175781	+1.54248047	-3.06738281	+60.13916016	-61.67724609	-109.70947266	+3288	+14.81396484	+4.45605469	-3.73095703	-17.42431641	-85.03417969	+18.34716797	+3484	+14.03173828	+0.87890625	-5.87109375	+19.22607422	-55.01953125	-72.29003906	+2240
+1457971638.85050010	+15.30175781	+1.56005859	-3.08056641	+59.98535156	-61.61132813	-109.53369141	+3288	+14.81396484	+4.47363281	-3.73974609	-16.17187500	-84.99023438	+17.11669922	+3492	+14.03613281	+0.90527344	-5.87988281	+19.24804688	-54.99755859	-72.22412109	+2240
+1457971638.85460000	+15.30175781	+1.57763672	-3.09814453	+59.78759766	-61.56738281	-109.29199219	+3288	+14.81396484	+4.49121094	-3.75292969	-14.89746094	-84.94628906	+15.88623047	+3500	+14.04052734	+0.93164063	-5.88867188	+19.24804688	-54.95361328	-72.11425781	+2236
+1457971638.85879990	+15.30615234	+1.59521484	-3.11572266	+59.61181641	-61.54541016	-109.05029297	+3292	+14.80957031	+4.50439453	-3.76611328	-13.66699219	-84.88037109	+14.65576172	+3508	+14.04492188	+0.95361328	-5.89746094	+19.20410156	-54.93164063	-72.00439453	+2228
+1457971638.86299990	+15.30615234	+1.61279297	-3.12890625	+59.43603516	-61.50146484	-108.83056641	+3292	+14.80957031	+4.52197266	-3.77490234	-12.72216797	-84.83642578	+13.73291016	+3516	+14.04931641	+0.97558594	-5.90185547	+19.16015625	-54.93164063	-71.91650391	+2224
+1457971638.86710000	+15.31054688	+1.63037109	-3.14208984	+59.28222656	-61.45751953	-108.63281250	+3296	+14.80957031	+4.53955078	-3.78369141	-11.79931641	-84.79248047	+12.85400391	+3524	+14.05371094	+1.00195313	-5.90625000	+19.13818359	-54.95361328	-71.82861328	+2216
+1457971638.87130000	+15.31494141	+1.64794922	-3.15087891	+59.17236328	-61.43554688	-108.47900391	+3296	+14.80957031	+4.55712891	-3.78808594	-11.05224609	-84.74853516	+12.15087891	+3536	+14.05810547	+1.02832031	-5.91064453	+19.16015625	-54.95361328	-71.78466797	+2204
+1457971638.87550000	+15.31494141	+1.66992188	-3.15966797	+59.06250000	-61.39160156	-108.32519531	+3296	+14.80957031	+4.57470703	-3.78808594	-10.39306641	-84.72656250	+11.53564453	+3544	+14.06689453	+1.05468750	-5.91064453	+19.18212891	-54.95361328	-71.74072266	+2196
+1457971638.87960000	+15.31933594	+1.69189453	-3.16845703	+58.97460938	-61.36962891	-108.14941406	+3300	+14.80957031	+4.60107422	-3.79248047	-9.79980469	-84.68261719	+11.03027344	+3556	+14.07568359	+1.08105469	-5.91503906	+19.22607422	-54.97558594	-71.67480469	+2184
+1457971638.88380000	+15.32373047	+1.71386719	-3.16845703	+58.93066406	-61.36962891	-108.01757813	+3300	+14.80957031	+4.62744141	-3.78808594	-9.51416016	-84.68261719	+10.81054688	+3568	+14.08007813	+1.11181641	-5.91503906	+19.27001953	-54.95361328	-71.60888672	+2176
+1457971638.89210010	+15.33251953	+1.76220703	-3.15527344	+59.01855469	-61.43554688	-107.95166016	+3308	+14.81835938	+4.67578125	-3.76171875	-9.64599609	-84.74853516	+11.09619141	+3596	+14.08886719	+1.16015625	-5.90185547	+19.40185547	-55.04150391	-71.63085938	+2164
+1457971638.89630010	+15.33691406	+1.79296875	-3.14208984	+59.15039063	-61.50146484	-107.99560547	+3316	+14.82275391	+4.70654297	-3.74414063	-9.99755859	-84.79248047	+11.55761719	+3612	+14.09765625	+1.19091797	-5.89306641	+19.48974609	-55.10742188	-71.65283203	+2160
+1457971638.90050010	+15.34570313	+1.82373047	-3.12890625	+59.28222656	-61.56738281	-108.03955078	+3324	+14.82714844	+4.73730469	-3.72656250	-10.37109375	-84.83642578	+12.01904297	+3628	+14.10644531	+1.21728516	-5.88427734	+19.59960938	-55.17333984	-71.69677734	+2160
+1457971638.90459990	+15.35449219	+1.85888672	-3.11132813	+59.47998047	-61.65527344	-108.12744141	+3332	+14.83593750	+4.76806641	-3.70898438	-10.83251953	-84.90234375	+12.59033203	+3644	+14.11523438	+1.24365234	-5.87109375	+19.70947266	-55.23925781	-71.74072266	+2160
+1457971638.90879990	+15.35888672	+1.89404297	-3.08935547	+59.72167969	-61.74316406	-108.25927734	+3340	+14.84472656	+4.80322266	-3.68261719	-11.46972656	-84.99023438	+13.33740234	+3660	+14.12841797	+1.27441406	-5.85791016	+19.86328125	-55.30517578	-71.82861328	+2164
+1457971638.91290000	+15.36767578	+1.92480469	-3.06298828	+59.96337891	-61.83105469	-108.39111328	+3352	+14.84912109	+4.83837891	-3.66064453	-12.12890625	-85.05615234	+14.10644531	+3676	+14.13720703	+1.30078125	-5.84472656	+20.01708984	-55.37109375	-71.89453125	+2172
+1457971638.91710000	+15.37646484	+1.95996094	-3.03662109	+60.22705078	-61.94091797	-108.54492188	+3360	+14.85791016	+4.86914063	-3.63427734	-12.91992188	-85.14404297	+14.98535156	+3688	+14.14599609	+1.33154297	-5.82714844	+20.17089844	-55.43701172	-71.98242188	+2176
+1457971638.92129990	+15.38525391	+1.99511719	-3.01025391	+60.46875000	-62.02880859	-108.67675781	+3372	+14.86669922	+4.89990234	-3.60791016	-13.75488281	-85.23193359	+15.93017578	+3704	+14.15478516	+1.35351563	-5.80957031	+20.30273438	-55.52490234	-72.04833984	+2188
+1457971638.92540000	+15.39404297	+2.02587891	-2.98388672	+60.71044922	-62.13867188	-108.83056641	+3380	+14.87109375	+4.93066406	-3.57714844	-14.65576172	-85.31982422	+16.91894531	+3716	+14.16357422	+1.37988281	-5.79199219	+20.41259766	-55.59082031	-72.13623047	+2196
+1457971638.92960000	+15.40283203	+2.05224609	-2.95751953	+60.95214844	-62.24853516	-108.98437500	+3392	+14.87988281	+4.96142578	-3.55078125	-15.62255859	-85.40771484	+17.95166016	+3732	+14.17236328	+1.40185547	-5.77441406	+20.54443359	-55.67871094	-72.22412109	+2212
+1457971638.93380000	+15.41162109	+2.08300781	-2.92675781	+61.19384766	-62.35839844	-109.16015625	+3400	+14.88867188	+4.98779297	-3.52441406	-16.52343750	-85.49560547	+18.89648438	+3744	+14.18115234	+1.42382813	-5.75683594	+20.65429688	-55.74462891	-72.31201172	+2224
+1457971638.93790010	+15.41601563	+2.11376953	-2.90478516	+61.41357422	-62.44628906	-109.27001953	+3412	+14.89746094	+5.01416016	-3.50244141	-17.20458984	-85.53955078	+19.64355469	+3752	+14.18994141	+1.44580078	-5.73925781	+20.74218750	-55.81054688	-72.35595703	+2240
+1457971638.94630000	+15.42919922	+2.16210938	-2.86083984	+61.69921875	-62.60009766	-109.42382813	+3424	+14.90625000	+5.05371094	-3.45849609	-18.25927734	-85.64941406	+20.76416016	+3772	+14.20312500	+1.48535156	-5.71289063	+20.89599609	-55.92041016	-72.44384766	+2264
+1457971638.95040010	+15.43359375	+2.17968750	-2.84765625	+61.76513672	-62.64404297	-109.42382813	+3428	+14.91064453	+5.07568359	-3.44091797	-18.63281250	-85.69335938	+21.18164063	+3780	+14.21191406	+1.49853516	-5.69970703	+20.93994141	-55.96435547	-72.44384766	+2280
+1457971638.95460010	+15.43798828	+2.19287109	-2.83447266	+61.76513672	-62.68798828	-109.40185547	+3432	+14.91503906	+5.08886719	-3.42333984	-18.96240234	-85.73730469	+21.51123047	+3784	+14.21191406	+1.51611328	-5.69091797	+20.93994141	-55.98632813	-72.39990234	+2292
+1457971638.95880010	+15.44238281	+2.20605469	-2.82568359	+61.72119141	-62.73193359	-109.33593750	+3436	+14.91503906	+5.09765625	-3.41015625	-19.00634766	-85.75927734	+21.55517578	+3792	+14.21630859	+1.53369141	-5.68212891	+20.91796875	-55.98632813	-72.33398438	+2300
+1457971638.96289990	+15.44677734	+2.21484375	-2.81689453	+61.67724609	-62.75390625	-109.24804688	+3440	+14.91503906	+5.10644531	-3.39697266	-18.91845703	-85.75927734	+21.46728516	+3796	+14.21630859	+1.54687500	-5.67333984	+20.87402344	-56.00830078	-72.24609375	+2312
+1457971638.96709990	+15.44677734	+2.22363281	-2.81250000	+61.58935547	-62.79785156	-109.13818359	+3440	+14.91503906	+5.11523438	-3.38818359	-18.72070313	-85.75927734	+21.24755859	+3800	+14.22070313	+1.56005859	-5.66894531	+20.80810547	-56.03027344	-72.13623047	+2320
+1457971638.97129990	+15.45117188	+2.22802734	-2.80810547	+61.45751953	-62.79785156	-108.98437500	+3440	+14.91503906	+5.11523438	-3.38378906	-18.41308594	-85.73730469	+20.91796875	+3808	+14.22509766	+1.57324219	-5.66015625	+20.72021484	-56.03027344	-72.02636719	+2328
+1457971638.97540000	+15.45117188	+2.23681641	-2.80810547	+61.30371094	-62.79785156	-108.80859375	+3440	+14.91503906	+5.11962891	-3.37939453	-18.01757813	-85.71533203	+20.50048828	+3812	+14.22509766	+1.58642578	-5.66015625	+20.65429688	-56.05224609	-71.89453125	+2332
+1457971638.97960000	+15.45117188	+2.23681641	-2.81250000	+61.10595703	-62.79785156	-108.58886719	+3444	+14.91064453	+5.12402344	-3.37500000	-17.57812500	-85.67138672	+20.03906250	+3816	+14.22949219	+1.59960938	-5.65576172	+20.54443359	-56.05224609	-71.74072266	+2332
+1457971638.98370000	+15.45117188	+2.24121094	-2.81689453	+60.90820313	-62.79785156	-108.36914063	+3444	+14.90625000	+5.12402344	-3.37060547	-17.16064453	-85.64941406	+19.59960938	+3820	+14.22949219	+1.61279297	-5.65136719	+20.43457031	-56.03027344	-71.56494141	+2336
+1457971638.98790000	+15.45117188	+2.24121094	-2.81689453	+60.73242188	-62.79785156	-108.17138672	+3444	+14.90185547	+5.12841797	-3.36621094	-16.89697266	-85.60546875	+19.33593750	+3828	+14.22949219	+1.62597656	-5.64697266	+20.34667969	-56.03027344	-71.38916016	+2336
+1457971638.99210000	+15.45117188	+2.24560547	-2.81689453	+60.53466797	-62.79785156	-107.95166016	+3444	+14.89746094	+5.13281250	-3.35742188	-16.69921875	-85.58349609	+19.13818359	+3836	+14.22949219	+1.63916016	-5.64257813	+20.23681641	-56.03027344	-71.23535156	+2332
+1457971639.00040010	+15.44677734	+2.25000000	-2.81689453	+60.20507813	-62.84179688	-107.57812500	+3448	+14.89306641	+5.13720703	-3.34863281	-16.50146484	-85.49560547	+18.91845703	+3852	+14.22949219	+1.66113281	-5.63378906	+19.99511719	-56.05224609	-70.88378906	+2328
+1457971639.00460000	+15.44677734	+2.25439453	-2.81689453	+60.07324219	-62.86376953	-107.40234375	+3452	+14.89306641	+5.14160156	-3.33984375	-16.50146484	-85.47363281	+18.91845703	+3864	+14.23388672	+1.67431641	-5.62500000	+19.88525391	-56.07421875	-70.72998047	+2328
+1457971639.00869990	+15.44677734	+2.25878906	-2.80810547	+59.96337891	-62.90771484	-107.24853516	+3456	+14.88867188	+5.14599609	-3.32666016	-16.74316406	-85.45166016	+19.20410156	+3876	+14.23388672	+1.68750000	-5.61621094	+19.79736328	-56.11816406	-70.57617188	+2324
+1457971639.01290010	+15.44677734	+2.26757813	-2.80371094	+59.89746094	-62.95166016	-107.16064453	+3460	+14.88867188	+5.15039063	-3.31347656	-17.13867188	-85.45166016	+19.59960938	+3884	+14.23828125	+1.69628906	-5.60742188	+19.73144531	-56.14013672	-70.46630859	+2320
+1457971639.01710010	+15.45117188	+2.27636719	-2.79052734	+59.85351563	-62.99560547	-107.07275391	+3464	+14.89306641	+5.15917969	-3.29589844	-17.68798828	-85.45166016	+20.19287109	+3896	+14.24267578	+1.70947266	-5.59863281	+19.68750000	-56.18408203	-70.35644531	+2320
+1457971639.02119990	+15.45117188	+2.28515625	-2.77734375	+59.87548828	-63.08349609	-107.02880859	+3472	+14.89306641	+5.17236328	-3.27832031	-18.39111328	-85.47363281	+20.96191406	+3908	+14.24707031	+1.72265625	-5.58544922	+19.64355469	-56.22802734	-70.24658203	+2316
+1457971639.02539990	+15.45117188	+2.29394531	-2.75976563	+59.91943359	-63.17138672	-107.05078125	+3480	+14.89306641	+5.18115234	-3.25195313	-19.24804688	-85.49560547	+21.86279297	+3920	+14.25146484	+1.73583984	-5.57226563	+19.62158203	-56.29394531	-70.18066406	+2316
+1457971639.02959990	+15.45556641	+2.30712891	-2.73779297	+60.02929688	-63.25927734	-107.11669922	+3488	+14.89746094	+5.19433594	-3.22998047	-20.28076172	-85.53955078	+22.93945313	+3936	+14.25585938	+1.74462891	-5.55468750	+19.62158203	-56.35986328	-70.13671875	+2316
+1457971639.03370000	+15.45556641	+2.32031250	-2.71582031	+60.16113281	-63.36914063	-107.20458984	+3500	+14.90185547	+5.20751953	-3.19921875	-21.46728516	-85.58349609	+24.16992188	+3948	+14.26025391	+1.75781250	-5.53710938	+19.62158203	-56.44775391	-70.11474609	+2320
+1457971639.03790000	+15.45996094	+2.33349609	-2.69384766	+60.31494141	-63.50097656	-107.31445313	+3508	+14.90625000	+5.22070313	-3.17285156	-22.69775391	-85.62744141	+25.46630859	+3960	+14.26904297	+1.76660156	-5.51953125	+19.64355469	-56.55761719	-70.11474609	+2324
+1457971639.04210000	+15.46435547	+2.34667969	-2.66748047	+60.51269531	-63.61083984	-107.44628906	+3520	+14.91503906	+5.23388672	-3.14208984	-24.03808594	-85.69335938	+26.85058594	+3968	+14.27783203	+1.77539063	-5.49755859	+19.68750000	-56.66748047	-70.11474609	+2328
+1457971639.04620000	+15.46435547	+2.35986328	-2.63671875	+60.71044922	-63.74267578	-107.62207031	+3528	+14.91943359	+5.24707031	-3.11132813	-25.46630859	-85.75927734	+28.34472656	+3980	+14.28222656	+1.78417969	-5.47558594	+19.73144531	-56.77734375	-70.13671875	+2332
+1457971639.05460000	+15.46875000	+2.38623047	-2.57958984	+61.19384766	-64.00634766	-108.01757813	+3548	+14.92822266	+5.27783203	-3.04541016	-28.78417969	-85.91308594	+31.79443359	+4000	+14.29541016	+1.80615234	-5.43603516	+19.86328125	-56.99707031	-70.20263672	+2348
+1457971639.05870010	+15.47314453	+2.39941406	-2.55322266	+61.43554688	-64.11621094	-108.21533203	+3560	+14.93261719	+5.29101563	-3.01464844	-30.30029297	-85.97900391	+33.35449219	+4008	+14.30419922	+1.81494141	-5.41845703	+19.90722656	-57.10693359	-70.24658203	+2356
+1457971639.06290010	+15.47314453	+2.41259766	-2.52246094	+61.69921875	-64.24804688	-108.41308594	+3568	+14.93701172	+5.30419922	-2.98388672	-31.83837891	-86.04492188	+34.91455078	+4016	+14.30859375	+1.81933594	-5.39648438	+19.95117188	-57.21679688	-70.26855469	+2368
+1457971639.06699990	+15.47314453	+2.42138672	-2.49609375	+61.94091797	-64.37988281	-108.63281250	+3580	+14.94140625	+5.31298828	-2.95312500	-33.31054688	-86.11083984	+36.43066406	+4020	+14.31298828	+1.82812500	-5.37890625	+19.99511719	-57.32666016	-70.31250000	+2380
+1457971639.07119990	+15.47314453	+2.43457031	-2.46972656	+62.16064453	-64.51171875	-108.83056641	+3588	+14.94140625	+5.32177734	-2.93115234	-34.56298828	-86.17675781	+37.70507813	+4024	+14.31738281	+1.83251953	-5.36132813	+20.03906250	-57.43652344	-70.33447266	+2388
+1457971639.07540010	+15.47314453	+2.44335938	-2.44775391	+62.35839844	-64.59960938	-108.98437500	+3592	+14.94140625	+5.33056641	-2.90917969	-35.52978516	-86.22070313	+38.69384766	+4028	+14.32177734	+1.84130859	-5.34375000	+20.06103516	-57.54638672	-70.33447266	+2400
+1457971639.07950000	+15.47314453	+2.44775391	-2.43017578	+62.51220703	-64.68750000	-109.11621094	+3600	+14.94140625	+5.33496094	-2.89160156	-36.34277344	-86.26464844	+39.52880859	+4032	+14.32617188	+1.84570313	-5.33056641	+20.08300781	-57.63427734	-70.33447266	+2408
+1457971639.08369990	+15.46875000	+2.45654297	-2.41699219	+62.62207031	-64.75341797	-109.20410156	+3604	+14.94140625	+5.33935547	-2.87402344	-36.84814453	-86.33056641	+40.03417969	+4036	+14.32617188	+1.85449219	-5.31738281	+20.08300781	-57.70019531	-70.31250000	+2420
+1457971639.08789990	+15.46875000	+2.46093750	-2.40820313	+62.68798828	-64.81933594	-109.24804688	+3608	+14.93701172	+5.34375000	-2.86083984	-37.15576172	-86.37451172	+40.34179688	+4036	+14.32617188	+1.85888672	-5.30859375	+20.06103516	-57.76611328	-70.29052734	+2428
+1457971639.09200000	+15.46435547	+2.46093750	-2.39941406	+62.75390625	-64.86328125	-109.29199219	+3612	+14.93261719	+5.34375000	-2.85205078	-37.35351563	-86.41845703	+40.53955078	+4040	+14.32617188	+1.86328125	-5.29980469	+20.03906250	-57.83203125	-70.24658203	+2432
+1457971639.09620000	+15.45996094	+2.46093750	-2.39501953	+62.77587891	-64.90722656	-109.31396484	+3612	+14.92822266	+5.34375000	-2.84326172	-37.39746094	-86.46240234	+40.53955078	+4040	+14.32617188	+1.86767578	-5.29541016	+20.01708984	-57.87597656	-70.20263672	+2440
+1457971639.10040000	+15.45556641	+2.46093750	-2.39062500	+62.77587891	-64.92919922	-109.31396484	+3616	+14.92382813	+5.34375000	-2.83886719	-37.26562500	-86.48437500	+40.40771484	+4044	+14.32617188	+1.87207031	-5.28662109	+19.97314453	-57.91992188	-70.13671875	+2444
+1457971639.10870000	+15.45117188	+2.46093750	-2.39062500	+62.75390625	-64.97314453	-109.27001953	+3620	+14.91503906	+5.33935547	-2.83007813	-36.78222656	-86.55029297	+39.90234375	+4052	+14.32177734	+1.88085938	-5.27783203	+19.88525391	-57.98583984	-70.02685547	+2452
+1457971639.11290000	+15.44677734	+2.46093750	-2.39062500	+62.73193359	-64.97314453	-109.24804688	+3620	+14.91064453	+5.33935547	-2.82568359	-36.54052734	-86.57226563	+39.63867188	+4056	+14.32177734	+1.88525391	-5.27343750	+19.84130859	-58.00781250	-69.96093750	+2456
+1457971639.11700010	+15.44238281	+2.46093750	-2.39062500	+62.68798828	-64.97314453	-109.22607422	+3624	+14.90625000	+5.33935547	-2.82568359	-36.23291016	-86.59423828	+39.30908203	+4060	+14.32177734	+1.88964844	-5.27343750	+19.79736328	-58.02978516	-69.89501953	+2456
+1457971639.12120010	+15.44238281	+2.45654297	-2.39062500	+62.66601563	-64.99511719	-109.20410156	+3628	+14.90185547	+5.33496094	-2.82128906	-35.99121094	-86.61621094	+39.04541016	+4064	+14.31738281	+1.89404297	-5.26904297	+19.75341797	-58.05175781	-69.82910156	+2456
+1457971639.12540010	+15.43798828	+2.45654297	-2.39062500	+62.64404297	-64.99511719	-109.18212891	+3628	+14.89746094	+5.33496094	-2.81689453	-35.81542969	-86.63818359	+38.86962891	+4068	+14.31738281	+1.89843750	-5.26464844	+19.70947266	-58.07373047	-69.76318359	+2456
+1457971639.12949990	+15.43798828	+2.45654297	-2.39062500	+62.62207031	-64.99511719	-109.18212891	+3632	+14.89306641	+5.33496094	-2.80810547	-35.70556641	-86.66015625	+38.73779297	+4076	+14.31298828	+1.90283203	-5.26025391	+19.66552734	-58.09570313	-69.71923828	+2456
+1457971639.13369990	+15.43359375	+2.45654297	-2.39062500	+62.62207031	-64.99511719	-109.18212891	+3632	+14.89306641	+5.33496094	-2.80371094	-35.74951172	-86.66015625	+38.78173828	+4084	+14.31298828	+1.90722656	-5.25585938	+19.64355469	-58.11767578	-69.67529297	+2452
+1457971639.13780000	+15.43359375	+2.45654297	-2.38623047	+62.62207031	-65.01708984	-109.18212891	+3636	+14.88867188	+5.33496094	-2.79492188	-35.88134766	-86.68212891	+38.89160156	+4088	+14.31298828	+1.91601563	-5.24707031	+19.59960938	-58.13964844	-69.63134766	+2452
+1457971639.14200000	+15.43359375	+2.45654297	-2.38183594	+62.64404297	-65.01708984	-109.20410156	+3640	+14.88867188	+5.33496094	-2.78613281	-36.07910156	-86.68212891	+39.08935547	+4096	+14.31298828	+1.92041016	-5.24267578	+19.57763672	-58.16162109	-69.58740234	+2448
+1457971639.14619990	+15.43359375	+2.45654297	-2.37744141	+62.66601563	-65.01708984	-109.22607422	+3640	+14.88867188	+5.33935547	-2.77734375	-36.49658203	-86.70410156	+39.50683594	+4104	+14.31738281	+1.92480469	-5.23388672	+19.57763672	-58.18359375	-69.56542969	+2448
+1457971639.15450000	+15.43359375	+2.46093750	-2.35986328	+62.75390625	-65.06103516	-109.33593750	+3648	+14.89306641	+5.34814453	-2.74658203	-37.96875000	-86.70410156	+41.02294922	+4120	+14.32177734	+1.93798828	-5.21191406	+19.59960938	-58.24951172	-69.56542969	+2444
+1457971639.15870000	+15.43359375	+2.46533203	-2.35107422	+62.84179688	-65.08300781	-109.40185547	+3652	+14.89306641	+5.35693359	-2.73339844	-38.86962891	-86.68212891	+41.96777344	+4128	+14.32177734	+1.94677734	-5.20312500	+19.62158203	-58.27148438	-69.56542969	+2444
+1457971639.16280010	+15.43798828	+2.47412109	-2.33349609	+62.95166016	-65.14892578	-109.53369141	+3656	+14.89746094	+5.36572266	-2.71142578	-40.07812500	-86.66015625	+43.19824219	+4136	+14.32617188	+1.95556641	-5.18554688	+19.64355469	-58.29345703	-69.58740234	+2448
+1457971639.16700010	+15.43798828	+2.47851563	-2.31152344	+63.10546875	-65.19287109	-109.64355469	+3664	+14.90185547	+5.37011719	-2.69384766	-41.28662109	-86.61621094	+44.45068359	+4144	+14.33056641	+1.95996094	-5.17236328	+19.68750000	-58.33740234	-69.63134766	+2452
+1457971639.17120000	+15.44238281	+2.48730469	-2.29394531	+63.23730469	-65.23681641	-109.77539063	+3668	+14.90625000	+5.37890625	-2.67187500	-42.51708984	-86.59423828	+45.72509766	+4148	+14.33496094	+1.96875000	-5.15478516	+19.70947266	-58.35937500	-69.65332031	+2456
+1457971639.17529990	+15.44677734	+2.50488281	-2.25878906	+63.45703125	-65.32470703	-109.97314453	+3676	+14.91503906	+5.39208984	-2.64990234	-43.96728516	-86.52832031	+47.24121094	+4156	+14.34375000	+1.97753906	-5.14160156	+19.75341797	-58.38134766	-69.69726563	+2460
+1457971639.17950010	+15.45556641	+2.51806641	-2.23242188	+63.63281250	-65.39062500	-110.12695313	+3684	+14.91943359	+5.40087891	-2.62353516	-45.26367188	-86.46240234	+48.60351563	+4164	+14.34814453	+1.98193359	-5.12402344	+19.79736328	-58.40332031	-69.74121094	+2468
+1457971639.18370010	+15.45996094	+2.53125000	-2.20605469	+63.72070313	-65.45654297	-110.21484375	+3692	+14.92382813	+5.41406250	-2.60595703	-46.20849609	-86.39648438	+49.61425781	+4168	+14.35253906	+1.99072266	-5.11083984	+19.79736328	-58.38134766	-69.74121094	+2472
+1457971639.18779990	+15.46435547	+2.54443359	-2.17968750	+63.80859375	-65.52246094	-110.25878906	+3696	+14.92822266	+5.42724609	-2.58398438	-47.08740234	-86.30859375	+50.60302734	+4172	+14.35253906	+1.99511719	-5.10205078	+19.79736328	-58.35937500	-69.71923828	+2480
+1457971639.19199990	+15.46875000	+2.55322266	-2.15332031	+63.85253906	-65.56640625	-110.28076172	+3700	+14.93261719	+5.43603516	-2.56640625	-47.70263672	-86.22070313	+51.28417969	+4176	+14.35693359	+2.00390625	-5.08886719	+19.79736328	-58.35937500	-69.69726563	+2488
+1457971639.20030000	+15.47753906	+2.56640625	-2.13134766	+63.63281250	-65.63232422	-110.06103516	+3708	+14.94140625	+5.44042969	-2.54882813	-47.57080078	-86.04492188	+51.24023438	+4180	+14.35693359	+2.01269531	-5.08007813	+19.64355469	-58.27148438	-69.54345703	+2504
+1457971639.20450000	+15.48193359	+2.57080078	-2.12695313	+63.43505859	-65.63232422	-109.86328125	+3708	+14.94140625	+5.44042969	-2.54443359	-46.91162109	-85.95703125	+50.62500000	+4180	+14.35693359	+2.01708984	-5.07568359	+19.55566406	-58.22753906	-69.43359375	+2512
+1457971639.20869990	+15.48193359	+2.56640625	-2.13134766	+63.14941406	-65.61035156	-109.59960938	+3708	+14.94140625	+5.44042969	-2.54443359	-46.01074219	-85.86914063	+49.76806641	+4180	+14.35693359	+2.01708984	-5.08007813	+19.44580078	-58.16162109	-69.30175781	+2516
+1457971639.21280000	+15.48193359	+2.56201172	-2.14013672	+62.81982422	-65.58837891	-109.31396484	+3708	+14.94140625	+5.43603516	-2.54882813	-44.69238281	-85.80322266	+48.51562500	+4184	+14.35693359	+2.02148438	-5.08007813	+19.33593750	-58.09570313	-69.16992188	+2520
+1457971639.21700000	+15.48193359	+2.55761719	-2.15332031	+62.44628906	-65.56640625	-108.94042969	+3712	+14.94140625	+5.43164063	-2.55761719	-43.08837891	-85.71533203	+46.95556641	+4188	+14.35253906	+2.02148438	-5.08447266	+19.20410156	-58.02978516	-69.01611328	+2524
+1457971639.22110010	+15.48193359	+2.54882813	-2.17089844	+62.02880859	-65.52246094	-108.54492188	+3716	+14.93701172	+5.42724609	-2.56201172	-41.39648438	-85.64941406	+45.28564453	+4192	+14.34814453	+2.02587891	-5.09326172	+19.05029297	-57.94189453	-68.86230469	+2528
+1457971639.22530010	+15.48193359	+2.54443359	-2.18408203	+61.63330078	-65.50048828	-108.19335938	+3720	+14.93261719	+5.41845703	-2.57080078	-39.24316406	-85.56152344	+43.17626953	+4200	+14.34375000	+2.02587891	-5.09765625	+18.91845703	-57.87597656	-68.70849609	+2532
+1457971639.22950010	+15.48193359	+2.53564453	-2.19726563	+61.23779297	-65.47851563	-107.81982422	+3724	+14.93261719	+5.40966797	-2.58398438	-36.82617188	-85.47363281	+40.82519531	+4204	+14.34375000	+2.02587891	-5.10644531	+18.78662109	-57.78808594	-68.55468750	+2532
+1457971639.23359990	+15.48193359	+2.52685547	-2.21044922	+60.79833984	-65.45654297	-107.42431641	+3728	+14.92822266	+5.40527344	-2.59277344	-34.43115234	-85.40771484	+38.47412109	+4212	+14.33935547	+2.02587891	-5.11083984	+18.65478516	-57.74414063	-68.40087891	+2532
+1457971639.23779990	+15.48193359	+2.51806641	-2.22802734	+60.35888672	-65.43457031	-107.00683594	+3732	+14.92822266	+5.39648438	-2.61035156	-31.02539063	-85.31982422	+35.15625000	+4220	+14.33935547	+2.03027344	-5.11523438	+18.52294922	-57.67822266	-68.26904297	+2528
+1457971639.24200010	+15.48193359	+2.50927734	-2.24121094	+59.89746094	-65.43457031	-106.54541016	+3736	+14.92382813	+5.39208984	-2.62353516	-27.53173828	-85.18798828	+31.77246094	+4228	+14.33935547	+2.03027344	-5.12402344	+18.39111328	-57.61230469	-68.13720703	+2528
+1457971639.24609990	+15.48193359	+2.50048828	-2.25439453	+59.43603516	-65.43457031	-106.10595703	+3740	+14.91943359	+5.38769531	-2.63671875	-24.25781250	-85.10009766	+28.60839844	+4236	+14.33496094	+2.03027344	-5.12841797	+18.28125000	-57.54638672	-68.00537109	+2524
+1457971639.25449990	+15.48632813	+2.48291016	-2.27636719	+58.40332031	-65.47851563	-105.07324219	+3744	+14.91943359	+5.39208984	-2.65869141	-15.31494141	-84.83642578	+20.01708984	+4252	+14.33496094	+2.03027344	-5.13720703	+18.08349609	-57.45849609	-67.82958984	+2512
+1457971639.25860000	+15.49072266	+2.47851563	-2.28076172	+57.91992188	-65.54443359	-104.56787109	+3744	+14.91943359	+5.39648438	-2.65869141	-11.46972656	-84.74853516	+16.36962891	+4256	+14.33056641	+2.03466797	-5.14160156	+18.01757813	-57.41455078	-67.74169922	+2504
+1457971639.26280000	+15.49511719	+2.47851563	-2.28515625	+57.32666016	-65.67626953	-103.90869141	+3744	+14.92382813	+5.40527344	-2.65869141	-6.10839844	-84.59472656	+11.25000000	+4264	+14.33056641	+2.03466797	-5.14160156	+17.97363281	-57.39257813	-67.69775391	+2500
+1457971639.26700000	+15.49951172	+2.47851563	-2.28076172	+56.77734375	-65.80810547	-103.29345703	+3744	+14.92382813	+5.41845703	-2.65869141	-1.56005859	-84.46289063	+6.94335938	+4268	+14.33496094	+2.03906250	-5.14160156	+17.92968750	-57.37060547	-67.67578125	+2492
+1457971639.27110000	+15.50390625	+2.47851563	-2.27197266	+56.29394531	-65.96191406	-102.74414063	+3740	+14.93261719	+5.43603516	-2.64990234	+2.79052734	-84.37500000	+2.85644531	+4276	+14.33496094	+2.03906250	-5.14160156	+17.92968750	-57.37060547	-67.67578125	+2488
+1457971639.27530000	+15.51269531	+2.48291016	-2.25878906	+55.63476563	-66.18164063	-101.95312500	+3740	+14.93701172	+5.45800781	-2.64111328	+8.26171875	-84.17724609	-2.35107422	+4284	+14.33496094	+2.04345703	-5.14160156	+17.92968750	-57.37060547	-67.69775391	+2484
+1457971639.27950000	+15.51708984	+2.48730469	-2.25000000	+54.99755859	-66.37939453	-101.18408203	+3740	+14.94140625	+5.47998047	-2.63232422	+12.96386719	-84.00146484	-6.83349609	+4288	+14.33935547	+2.04345703	-5.13720703	+17.95166016	-57.37060547	-67.74169922	+2480
+1457971639.28360010	+15.52587891	+2.49609375	-2.23242188	+54.36035156	-66.57714844	-100.43701172	+3740	+14.94580078	+5.50195313	-2.61914063	+17.75390625	-83.84765625	-11.35986328	+4296	+14.33935547	+2.04785156	-5.13720703	+17.97363281	-57.39257813	-67.78564453	+2476
+1457971639.28780010	+15.53027344	+2.50488281	-2.21044922	+53.52539063	-66.88476563	-99.42626953	+3740	+14.95019531	+5.52392578	-2.61035156	+23.09326172	-83.56201172	-16.47949219	+4300	+14.34375000	+2.05224609	-5.13281250	+18.01757813	-57.39257813	-67.82958984	+2476
+1457971639.29189990	+15.53466797	+2.50927734	-2.19287109	+52.71240234	-67.12646484	-98.50341797	+3740	+14.95458984	+5.54589844	-2.59716797	+27.77343750	-83.27636719	-20.96191406	+4304	+14.34375000	+2.05664063	-5.13281250	+18.06152344	-57.41455078	-67.89550781	+2476
+1457971639.30029990	+15.54785156	+2.51806641	-2.17089844	+50.66894531	-67.60986328	-96.21826172	+3740	+14.96777344	+5.58544922	-2.58837891	+36.51855469	-82.48535156	-29.35546875	+4312	+14.34814453	+2.06103516	-5.12841797	+18.17138672	-57.45849609	-68.02734375	+2476
+1457971639.30440000	+15.55664063	+2.51806641	-2.16210938	+49.52636719	-67.82958984	-95.00976563	+3736	+14.97216797	+5.60742188	-2.58837891	+40.58349609	-82.00195313	-33.26660156	+4312	+14.35253906	+2.06542969	-5.12402344	+18.21533203	-57.50244141	-68.09326172	+2480
+1457971639.30859990	+15.56103516	+2.51806641	-2.16210938	+48.27392578	-68.00537109	-93.66943359	+3732	+14.97656250	+5.62939453	-2.58837891	+44.47265625	-81.45263672	-36.97998047	+4312	+14.35693359	+2.06542969	-5.12402344	+18.23730469	-57.52441406	-68.15917969	+2484
+1457971639.31279990	+15.56542969	+2.50927734	-2.17089844	+46.66992188	-68.13720703	-92.06542969	+3732	+14.97216797	+5.65136719	-2.59716797	+47.68066406	-80.74951172	-40.03417969	+4316	+14.35693359	+2.06982422	-5.12402344	+18.28125000	-57.54638672	-68.20312500	+2488
+1457971639.31690000	+15.56542969	+2.49609375	-2.17968750	+45.08789063	-68.24707031	-90.50537109	+3732	+14.97216797	+5.66455078	-2.61035156	+50.51513672	-80.02441406	-42.75878906	+4320	+14.36132813	+2.07421875	-5.12402344	+18.30322266	-57.56835938	-68.24707031	+2492
+1457971639.32110000	+15.56982422	+2.48730469	-2.19287109	+43.37402344	-68.31298828	-88.79150391	+3736	+14.97216797	+5.68212891	-2.62353516	+53.12988281	-79.25537109	-45.26367188	+4320	+14.36132813	+2.07421875	-5.12841797	+18.28125000	-57.56835938	-68.24707031	+2496
+1457971639.32530000	+15.56982422	+2.46972656	-2.21484375	+41.48437500	-68.35693359	-87.01171875	+3736	+14.96777344	+5.69531250	-2.64990234	+55.26123047	-78.37646484	-47.26318359	+4324	+14.36132813	+2.07421875	-5.13281250	+18.25927734	-57.56835938	-68.22509766	+2504
+1457971639.32940010	+15.56982422	+2.44775391	-2.23681641	+39.57275391	-68.37890625	-85.20996094	+3744	+14.96337891	+5.69970703	-2.67187500	+57.15087891	-77.47558594	-49.06494141	+4332	+14.36132813	+2.07421875	-5.14160156	+18.19335938	-57.56835938	-68.18115234	+2508
+1457971639.33780000	+15.57861328	+2.39941406	-2.30273438	+35.39794922	-68.22509766	-81.32080078	+3756	+14.95458984	+5.71728516	-2.73779297	+59.98535156	-75.52001953	-51.74560547	+4344	+14.36132813	+2.07421875	-5.15917969	+17.99560547	-57.54638672	-68.00537109	+2520
+1457971639.34190010	+15.58300781	+2.37744141	-2.33789063	+33.24462891	-68.07128906	-79.32128906	+3764	+14.95019531	+5.72607422	-2.77734375	+61.01806641	-74.50927734	-52.71240234	+4352	+14.36132813	+2.06982422	-5.16796875	+17.88574219	-57.52441406	-67.89550781	+2524
+1457971639.34610010	+15.58740234	+2.35107422	-2.37744141	+31.09130859	-67.91748047	-77.34375000	+3768	+14.94140625	+5.72607422	-2.81689453	+61.85302734	-73.47656250	-53.50341797	+4360	+14.35693359	+2.06982422	-5.18115234	+17.73193359	-57.48046875	-67.74169922	+2528
+1457971639.35030010	+15.58740234	+2.32470703	-2.41699219	+28.93798828	-67.69775391	-75.36621094	+3772	+14.93701172	+5.73486328	-2.85644531	+62.70996094	-72.48779297	-54.27246094	+4368	+14.35253906	+2.06542969	-5.19873047	+17.55615234	-57.43652344	-67.56591797	+2532
+1457971639.35439990	+15.58740234	+2.29394531	-2.45654297	+26.78466797	-67.45605469	-73.41064453	+3780	+14.92382813	+5.73486328	-2.89599609	+63.30322266	-71.49902344	-54.79980469	+4380	+14.35253906	+2.06103516	-5.21630859	+17.35839844	-57.37060547	-67.36816406	+2532
+1457971639.35859990	+15.58740234	+2.26757813	-2.49609375	+24.65332031	-67.19238281	-71.49902344	+3784	+14.91943359	+5.73486328	-2.94433594	+63.56689453	-70.48828125	-55.01953125	+4392	+14.34814453	+2.05664063	-5.23388672	+17.13867188	-57.30468750	-67.14843750	+2532
+1457971639.36279990	+15.59179688	+2.24121094	-2.54003906	+22.56591797	-66.90673828	-69.60937500	+3788	+14.91503906	+5.73486328	-2.98388672	+64.07226563	-69.63134766	-55.45898438	+4400	+14.33935547	+2.04785156	-5.26904297	+16.69921875	-57.19482422	-66.68701172	+2536
+1457971639.36690000	+15.59619141	+2.21923828	-2.57958984	+20.63232422	-66.59912109	-67.82958984	+3792	+14.90625000	+5.74365234	-3.01904297	+64.48974609	-68.79638672	-55.78857422	+4416	+14.33056641	+2.03906250	-5.29980469	+16.30371094	-57.06298828	-66.26953125	+2536
+1457971639.37520000	+15.60498047	+2.17968750	-2.64990234	+17.07275391	-65.96191406	-64.57763672	+3792	+14.89746094	+5.75244141	-3.09814453	+64.95117188	-67.28027344	-56.09619141	+4436	+14.30859375	+2.01708984	-5.37890625	+15.42480469	-56.75537109	-65.32470703	+2532
+1457971639.37940000	+15.60937500	+2.16210938	-2.68505859	+15.44677734	-65.63232422	-63.10546875	+3788	+14.89306641	+5.76562500	-3.12890625	+65.21484375	-66.62109375	-56.20605469	+4448	+14.29980469	+2.00830078	-5.41845703	+15.02929688	-56.57958984	-64.88525391	+2528
+1457971639.38360000	+15.60937500	+2.15332031	-2.72021484	+14.04052734	-65.28076172	-61.78710938	+3784	+14.88427734	+5.77880859	-3.17285156	+65.21484375	-65.96191406	-56.09619141	+4456	+14.29101563	+1.99951172	-5.45361328	+14.76562500	-56.44775391	-64.57763672	+2520
+1457971639.38770010	+15.61376953	+2.14453125	-2.74658203	+12.67822266	-64.97314453	-60.51269531	+3780	+14.88867188	+5.79199219	-3.19042969	+65.54443359	-65.54443359	-56.33789063	+4464	+14.28222656	+1.99072266	-5.48437500	+14.56787109	-56.29394531	-64.35791016	+2512
+1457971639.39190010	+15.61376953	+2.13574219	-2.77294922	+11.46972656	-64.68750000	-59.39208984	+3776	+14.88427734	+5.80517578	-3.20800781	+65.83007813	-65.12695313	-56.49169922	+4468	+14.27783203	+1.98632813	-5.50634766	+14.43603516	-56.18408203	-64.20410156	+2504
+1457971639.39610000	+15.61816406	+2.12695313	-2.80371094	+10.43701172	-64.35791016	-58.42529297	+3768	+14.88427734	+5.81835938	-3.24316406	+65.80810547	-64.68750000	-56.35986328	+4476	+14.27343750	+1.98193359	-5.52832031	+14.37011719	-56.09619141	-64.09423828	+2500
+1457971639.40019990	+15.62255859	+2.12255859	-2.83007813	+9.44824219	-64.07226563	-57.48046875	+3764	+14.88867188	+5.83154297	-3.26513672	+66.00585938	-64.40185547	-56.42578125	+4476	+14.26904297	+1.97314453	-5.55029297	+14.32617188	-55.98632813	-64.05029297	+2496
+1457971639.40860010	+15.63574219	+2.11816406	-2.87841797	+8.02001953	-63.50097656	-56.14013672	+3748	+14.89306641	+5.86230469	-3.31347656	+66.20361328	-63.83056641	-56.38183594	+4480	+14.26464844	+1.95996094	-5.59423828	+14.39208984	-55.76660156	-64.07226563	+2492
+1457971639.41269990	+15.63574219	+2.11816406	-2.90917969	+7.47070313	-63.19335938	-55.56884766	+3744	+14.89306641	+5.88427734	-3.33544922	+66.33544922	-63.61083984	-56.38183594	+4476	+14.26464844	+1.95556641	-5.61181641	+14.43603516	-55.65673828	-64.11621094	+2492
+1457971639.41689990	+15.63574219	+2.10937500	-2.93994141	+6.98730469	-62.88574219	-55.12939453	+3736	+14.89746094	+5.88867188	-3.36181641	+66.33544922	-63.39111328	-56.29394531	+4472	+14.26025391	+1.94677734	-5.63818359	+14.50195313	-55.52490234	-64.16015625	+2496
+1457971639.42109990	+15.64013672	+2.10058594	-2.97949219	+6.65771484	-62.51220703	-54.82177734	+3732	+14.89746094	+5.88867188	-3.40576172	+66.15966797	-63.12744141	-56.00830078	+4468	+14.25585938	+1.93798828	-5.66455078	+14.58984375	-55.34912109	-64.22607422	+2500
+1457971639.42520000	+15.64013672	+2.09619141	-3.01904297	+6.39404297	-62.18261719	-54.53613281	+3732	+14.89746094	+5.89306641	-3.43652344	+66.07177734	-62.95166016	-55.85449219	+4460	+14.25146484	+1.92919922	-5.69091797	+14.67773438	-55.17333984	-64.29199219	+2508
+1457971639.42940000	+15.64453125	+2.08300781	-3.06298828	+6.17431641	-61.80908203	-54.36035156	+3728	+14.90185547	+5.88427734	-3.47167969	+65.91796875	-62.73193359	-55.67871094	+4456	+14.24267578	+1.92041016	-5.71728516	+14.76562500	-54.97558594	-64.37988281	+2516
+1457971639.43359990	+15.64892578	+2.06982422	-3.10693359	+6.04248047	-61.45751953	-54.27246094	+3728	+14.90625000	+5.87548828	-3.52441406	+65.58837891	-62.46826172	-55.32714844	+4452	+14.23828125	+1.90722656	-5.75244141	+14.85351563	-54.75585938	-64.46777344	+2524
+1457971639.44190000	+15.65771484	+2.04785156	-3.20800781	+5.97656250	-60.60058594	-54.18457031	+3720	+14.90625000	+5.85791016	-3.62988281	+64.90722656	-61.96289063	-54.58007813	+4444	+14.21630859	+1.87646484	-5.83593750	+14.98535156	-54.11865234	-64.59960938	+2544
+1457971639.44600010	+15.66210938	+2.03027344	-3.26953125	+5.99853516	-60.07324219	-54.25048828	+3720	+14.90185547	+5.83593750	-3.70019531	+64.37988281	-61.61132813	-54.03076172	+4440	+14.20751953	+1.85449219	-5.88427734	+15.05126953	-53.76708984	-64.66552734	+2556
+1457971639.45020010	+15.66210938	+2.01708984	-3.33984375	+6.08642578	-59.50195313	-54.29443359	+3720	+14.89746094	+5.82275391	-3.76171875	+63.96240234	-61.32568359	-53.54736328	+4436	+14.18554688	+1.82812500	-5.95019531	+15.11718750	-53.21777344	-64.70947266	+2572
+1457971639.45440010	+15.66210938	+1.99511719	-3.41894531	+6.17431641	-58.84277344	-54.40429688	+3724	+14.89306641	+5.79638672	-3.83642578	+63.36914063	-60.97412109	-52.95410156	+4436	+14.16796875	+1.80175781	-6.02050781	+15.16113281	-52.62451172	-64.75341797	+2584
+1457971639.45849990	+15.66650391	+1.96875000	-3.49804688	+6.28417969	-58.18359375	-54.53613281	+3724	+14.89306641	+5.76562500	-3.91992188	+62.66601563	-60.55664063	-52.25097656	+4440	+14.14599609	+1.77099609	-6.08642578	+15.16113281	-52.05322266	-64.77539063	+2596
+1457971639.46690010	+15.67968750	+1.91601563	-3.70019531	+6.67968750	-56.46972656	-54.88769531	+3736	+14.88427734	+5.69970703	-4.10888672	+61.10595703	-59.67773438	-50.69091797	+4448	+14.08447266	+1.68310547	-6.27539063	+15.09521484	-50.31738281	-64.77539063	+2624
+1457971639.47100000	+15.68847656	+1.88964844	-3.79687500	+6.94335938	-55.63476563	-55.12939453	+3736	+14.88427734	+5.66015625	-4.21435547	+60.22705078	-59.17236328	-49.83398438	+4452	+14.05371094	+1.64355469	-6.35449219	+15.07324219	-49.52636719	-64.79736328	+2628
+1457971639.47519990	+15.69726563	+1.85888672	-3.94189453	+7.38281250	-54.31640625	-55.45898438	+3744	+14.87548828	+5.60742188	-4.35937500	+59.04052734	-58.44726563	-48.64746094	+4468	+14.01855469	+1.58203125	-6.46435547	+15.00732422	-48.38378906	-64.81933594	+2636
+1457971639.47939990	+15.70605469	+1.82812500	-4.06933594	+7.75634766	-53.21777344	-55.74462891	+3748	+14.87109375	+5.55908203	-4.50878906	+57.89794922	-57.72216797	-47.48291016	+4480	+13.98779297	+1.53369141	-6.56103516	+14.94140625	-47.37304688	-64.81933594	+2636
+1457971639.48350000	+15.71044922	+1.79736328	-4.18359375	+8.17382813	-52.22900391	-56.07421875	+3748	+14.86230469	+5.50634766	-4.64941406	+56.77734375	-57.01904297	-46.36230469	+4488	+13.95263672	+1.48535156	-6.64453125	+14.91943359	-46.45019531	-64.86328125	+2628
+1457971639.48770000	+15.71923828	+1.77099609	-4.30664063	+8.65722656	-51.08642578	-56.38183594	+3748	+14.85791016	+5.42724609	-4.84277344	+55.19531250	-56.00830078	-44.78027344	+4512	+13.91308594	+1.41503906	-6.75439453	+14.85351563	-45.15380859	-64.95117188	+2632
+1457971639.49190000	+15.72363281	+1.74462891	-4.42529297	+9.11865234	-50.03173828	-56.73339844	+3748	+14.84912109	+5.36132813	-5.00537109	+53.94287109	-55.19531250	-43.57177734	+4524	+13.88232422	+1.35791016	-6.84667969	+14.83154297	-44.12109375	-65.06103516	+2624
+1457971639.49600010	+15.73681641	+1.71826172	-4.53515625	+9.71191406	-49.02099609	-57.17285156	+3744	+14.84912109	+5.29980469	-5.14160156	+52.84423828	-54.47021484	-42.51708984	+4528	+13.85156250	+1.30078125	-6.92138672	+14.85351563	-43.15429688	-65.21484375	+2612
+1457971639.50020000	+15.74560547	+1.69628906	-4.64501953	+10.28320313	-48.01025391	-57.54638672	+3740	+14.84912109	+5.22949219	-5.29980469	+51.59179688	-53.61328125	-41.28662109	+4540	+13.82519531	+1.23486328	-7.00488281	+14.85351563	-42.05566406	-65.41259766	+2600
+1457971639.50440000	+15.75878906	+1.66992188	-4.75488281	+10.94238281	-46.97753906	-58.02978516	+3732	+14.84912109	+5.17236328	-5.43603516	+50.58105469	-52.91015625	-40.29785156	+4536	+13.79882813	+1.16894531	-7.08837891	+14.87548828	-41.00097656	-65.65429688	+2588
+1457971639.51270010	+15.77197266	+1.62158203	-4.97460938	+12.41455078	-44.93408203	-59.06250000	+3716	+14.84912109	+5.06250000	-5.66894531	+48.77929688	-51.59179688	-38.56201172	+4524	+13.74169922	+1.03710938	-7.24218750	+15.07324219	-38.86962891	-66.22558594	+2564
+1457971639.51690010	+15.77636719	+1.59082031	-5.08007813	+13.13964844	-43.92333984	-59.61181641	+3708	+14.85351563	+5.00537109	-5.77880859	+47.94433594	-50.97656250	-37.77099609	+4512	+13.71093750	+0.96240234	-7.32128906	+15.16113281	-37.77099609	-66.57714844	+2556
+1457971639.52099990	+15.78076172	+1.56005859	-5.19873047	+13.97460938	-42.84667969	-60.20507813	+3700	+14.85351563	+4.94824219	-5.87988281	+47.15332031	-50.33935547	-37.00195313	+4496	+13.68017578	+0.88769531	-7.39599609	+15.29296875	-36.67236328	-66.92871094	+2544
+1457971639.52519990	+15.78515625	+1.52929688	-5.29980469	+14.76562500	-41.92382813	-60.79833984	+3692	+14.85791016	+4.88232422	-5.98535156	+46.34033203	-49.72412109	-36.27685547	+4484	+13.64941406	+0.80859375	-7.46630859	+15.40283203	-35.59570313	-67.30224609	+2540
+1457971639.52930000	+15.78955078	+1.48974609	-5.39648438	+15.62255859	-41.00097656	-61.47949219	+3680	+14.86230469	+4.81640625	-6.08203125	+45.59326172	-49.15283203	-35.63964844	+4468	+13.61865234	+0.72070313	-7.54101563	+15.51269531	-34.51904297	-67.74169922	+2536
+1457971639.53350000	+15.78955078	+1.45019531	-5.51074219	+16.50146484	-39.96826172	-62.16064453	+3672	+14.86230469	+4.74609375	-6.18310547	+44.91210938	-48.51562500	-35.04638672	+4448	+13.58789063	+0.63281250	-7.61132813	+15.66650391	-33.42041016	-68.18115234	+2532
+1457971639.53769990	+15.78955078	+1.41064453	-5.61621094	+17.35839844	-39.04541016	-62.79785156	+3664	+14.86230469	+4.67578125	-6.28857422	+44.23095703	-47.83447266	-34.40917969	+4432	+13.55273438	+0.54931641	-7.68164063	+15.79833984	-32.34375000	-68.57666016	+2524
+1457971639.54600000	+15.78076172	+1.31396484	-5.84033203	+19.09423828	-36.97998047	-64.16015625	+3644	+14.84912109	+4.52197266	-6.50830078	+42.95654297	-46.38427734	-33.31054688	+4388	+13.47363281	+0.35156250	-7.82666016	+16.01806641	-30.08056641	-69.43359375	+2524
+1457971639.55020000	+15.76757813	+1.26562500	-5.95458984	+19.97314453	-36.01318359	-64.81933594	+3632	+14.83593750	+4.43847656	-6.62255859	+42.29736328	-45.61523438	-32.73925781	+4368	+13.43408203	+0.25927734	-7.90136719	+16.12792969	-28.93798828	-69.78515625	+2520
+1457971639.55430010	+15.75439453	+1.19970703	-6.06445313	+20.74218750	-35.00244141	-65.45654297	+3624	+14.82275391	+4.33300781	-6.73242188	+41.63818359	-44.86816406	-32.27783203	+4352	+13.38574219	+0.14501953	-7.97607422	+16.19384766	-27.79541016	-70.18066406	+2520
+1457971639.55850010	+15.73681641	+1.12939453	-6.19189453	+21.51123047	-33.88183594	-66.07177734	+3616	+14.79638672	+4.23193359	-6.86865234	+40.97900391	-43.96728516	-31.75048828	+4336	+13.33740234	+0.03515625	-8.04638672	+16.23779297	-26.65283203	-70.57617188	+2520
+1457971639.56270000	+15.71923828	+1.06347656	-6.31494141	+22.30224609	-32.87109375	-66.64306641	+3604	+14.77001953	+4.12646484	-7.00048828	+40.34179688	-43.11035156	-31.24511719	+4316	+13.28906250	-0.06591797	-8.11669922	+16.28173828	-25.53222656	-70.86181641	+2516
+1457971639.56680010	+15.69726563	+0.98437500	-6.43359375	+23.04931641	-31.81640625	-67.23632813	+3596	+14.74365234	+4.00341797	-7.12792969	+39.72656250	-42.23144531	-30.84960938	+4300	+13.23632813	-0.19335938	-8.18261719	+16.25976563	-24.41162109	-71.19140625	+2520
+1457971639.57100010	+15.67089844	+0.90087891	-6.56982422	+23.73046875	-30.67382813	-67.74169922	+3584	+14.70410156	+3.88037109	-7.27734375	+39.08935547	-41.22070313	-30.38818359	+4284	+13.18359375	-0.31640625	-8.25732422	+16.25976563	-23.24707031	-71.52099609	+2520
+1457971639.57520010	+15.64013672	+0.82177734	-6.70166016	+24.41162109	-29.53125000	-68.20312500	+3572	+14.66455078	+3.76171875	-7.42675781	+38.47412109	-40.23193359	-29.94873047	+4268	+13.12646484	-0.43066406	-8.32763672	+16.23779297	-22.10449219	-71.74072266	+2520
+1457971639.58349990	+15.55664063	+0.62841797	-6.97851563	+25.55419922	-27.13623047	-68.99414063	+3552	+14.56787109	+3.48046875	-7.72998047	+37.17773438	-38.14453125	-29.11376953	+4236	+13.00781250	-0.69433594	-8.46826172	+16.08398438	-19.75341797	-72.20214844	+2524
+1457971639.58769990	+15.51269531	+0.53173828	-7.11474609	+26.10351563	-25.97167969	-69.34570313	+3540	+14.51513672	+3.33984375	-7.87060547	+36.56250000	-37.17773438	-28.74023438	+4220	+12.94628906	-0.81738281	-8.52978516	+16.04003906	-18.67675781	-72.37792969	+2520
+1457971639.59180000	+15.46435547	+0.42626953	-7.25097656	+26.58691406	-24.80712891	-69.65332031	+3528	+14.46240234	+3.18603516	-8.00683594	+35.94726563	-36.21093750	-28.43261719	+4200	+12.88476563	-0.95800781	-8.59130859	+15.90820313	-17.57812500	-72.57568359	+2516
+1457971639.59600000	+15.41162109	+0.31640625	-7.38281250	+27.02636719	-23.62060547	-69.93896484	+3516	+14.40087891	+3.03222656	-8.15625000	+35.33203125	-35.15625000	-28.10302734	+4184	+12.82324219	-1.09863281	-8.64843750	+15.82031250	-16.50146484	-72.79541016	+2512
+1457971639.60019990	+15.36328125	+0.20654297	-7.50585938	+27.44384766	-22.54394531	-70.20263672	+3500	+14.34814453	+2.88281250	-8.29248047	+34.76074219	-34.23339844	-27.81738281	+4160	+12.76171875	-1.22607422	-8.69677734	+15.73242188	-15.51269531	-72.94921875	+2500
+1457971639.60430000	+15.31054688	+0.09667969	-7.62890625	+27.86132813	-21.44531250	-70.46630859	+3484	+14.29101563	+2.72900391	-8.41992188	+34.25537109	-33.35449219	-27.57568359	+4136	+12.70019531	-1.37548828	-8.74511719	+15.60058594	-14.47998047	-73.16894531	+2492
+1457971639.61260010	+15.19189453	-0.13183594	-7.87060547	+28.63037109	-19.22607422	-70.90576172	+3444	+14.16796875	+2.43457031	-8.65722656	+33.33251953	-31.59667969	-27.15820313	+4076	+12.57275391	-1.65234375	-8.83740234	+15.49072266	-12.50244141	-73.52050781	+2472
+1457971639.61680010	+15.12597656	-0.25048828	-7.98046875	+28.95996094	-18.14941406	-71.10351563	+3424	+14.10205078	+2.28076172	-8.76269531	+32.91503906	-30.78369141	-26.98242188	+4044	+12.50683594	-1.79736328	-8.87695313	+15.38085938	-11.53564453	-73.74023438	+2460
+1457971639.62100010	+15.06005859	-0.36914063	-8.08593750	+29.24560547	-17.09472656	-71.27929688	+3400	+14.03613281	+2.13574219	-8.85937500	+32.54150391	-29.99267578	-26.82861328	+4008	+12.44091797	-1.94238281	-8.91650391	+15.33691406	-10.56884766	-73.93798828	+2444
+1457971639.62509990	+14.99853516	-0.48779297	-8.16503906	+29.55322266	-16.25976563	-71.52099609	+3376	+13.97900391	+1.99511719	-8.93408203	+32.21191406	-29.37744141	-26.74072266	+3972	+12.37060547	-2.07861328	-8.93847656	+15.33691406	-9.73388672	-74.13574219	+2428
+1457971639.62930010	+14.93701172	-0.60644531	-8.24414063	+29.86083984	-15.38085938	-71.76269531	+3348	+13.92187500	+1.85449219	-9.00000000	+31.94824219	-28.78417969	-26.71875000	+3928	+12.30468750	-2.22363281	-8.96044922	+15.29296875	-8.87695313	-74.39941406	+2416
+1457971639.63350010	+14.87548828	-0.72509766	-8.32324219	+30.16845703	-14.52392578	-72.00439453	+3320	+13.86035156	+1.72265625	-9.07031250	+31.75048828	-28.16894531	-26.65283203	+3884	+12.23876953	-2.36865234	-8.98681641	+15.31494141	-8.02001953	-74.66308594	+2404
+1457971639.63759990	+14.81835938	-0.84375000	-8.38476563	+30.49804688	-13.77685547	-72.24609375	+3288	+13.80761719	+1.59521484	-9.12304688	+31.59667969	-27.66357422	-26.63085938	+3836	+12.16845703	-2.50488281	-9.00878906	+15.35888672	-7.25097656	-74.88281250	+2388
+1457971639.64179990	+14.75683594	-0.96240234	-8.44628906	+30.76171875	-13.02978516	-72.50976563	+3256	+13.74609375	+1.45898438	-9.17578125	+31.44287109	-27.15820313	-26.65283203	+3788	+12.09375000	-2.65429688	-9.03076172	+15.33691406	-6.43798828	-75.14648438	+2380
+1457971639.65010000	+14.61621094	-1.19091797	-8.55615234	+31.39892578	-11.57958984	-72.94921875	+3200	+13.61865234	+1.21289063	-9.25488281	+31.31103516	-26.16943359	-26.67480469	+3688	+11.94433594	-2.93115234	-9.05712891	+15.46875000	-4.85595703	-75.62988281	+2364
+1457971639.65430000	+14.55029297	-1.31396484	-8.59570313	+31.66259766	-10.94238281	-73.19091797	+3176	+13.55712891	+1.08105469	-9.28564453	+31.22314453	-25.70800781	-26.74072266	+3640	+11.86523438	-3.07617188	-9.07031250	+15.51269531	-4.08691406	-75.84960938	+2364
+1457971639.65850000	+14.47998047	-1.44140625	-8.63964844	+31.92626953	-10.30517578	-73.41064453	+3152	+13.49121094	+0.94921875	-9.32080078	+31.17919922	-25.20263672	-26.78466797	+3592	+11.79052734	-3.21679688	-9.07910156	+15.57861328	-3.36181641	-76.06933594	+2360
+1457971639.66260000	+14.41845703	-1.55566406	-8.67041016	+32.23388672	-9.77783203	-73.67431641	+3128	+13.42529297	+0.82617188	-9.35156250	+31.15722656	-24.78515625	-26.82861328	+3540	+11.71142578	-3.34863281	-9.08349609	+15.66650391	-2.70263672	-76.28906250	+2356
+1457971639.66680000	+14.34814453	-1.67871094	-8.69677734	+32.47558594	-9.25048828	-73.91601563	+3112	+13.36376953	+0.69433594	-9.37353516	+31.11328125	-24.34570313	-26.93847656	+3492	+11.62792969	-3.49804688	-9.08789063	+15.71044922	-2.02148438	-76.50878906	+2360
+1457971639.67100000	+14.27343750	-1.79736328	-8.73632813	+32.78320313	-8.63525391	-74.11376953	+3092	+13.28906250	+0.56250000	-9.40429688	+31.13525391	-23.84033203	-27.00439453	+3444	+11.55322266	-3.63867188	-9.08789063	+15.77636719	-1.36230469	-76.77246094	+2360
+1457971639.67510010	+14.19873047	-1.90722656	-8.77148438	+33.13476563	-8.10791016	-74.26757813	+3076	+13.21435547	+0.44384766	-9.43945313	+31.15722656	-23.35693359	-27.00439453	+3392	+11.47412109	-3.77490234	-9.09228516	+15.86425781	-0.74707031	-76.94824219	+2360
+1457971639.67930010	+14.12402344	-2.03466797	-8.80664063	+33.35449219	-7.55859375	-74.42138672	+3060	+13.13525391	+0.29443359	-9.47460938	+31.06933594	-22.82958984	-27.07031250	+3348	+11.39062500	-3.91113281	-9.09228516	+15.90820313	-0.10986328	-77.10205078	+2364
+1457971639.68759990	+13.96142578	-2.28076172	-8.86376953	+33.85986328	-6.50390625	-74.66308594	+3032	+12.96386719	+0.02197266	-9.54492188	+30.98144531	-21.68701172	-27.07031250	+3260	+11.23242188	-4.18359375	-9.07910156	+16.04003906	+1.01074219	-77.43164063	+2364
+1457971639.69180010	+13.87792969	-2.41259766	-8.89013672	+34.03564453	-5.99853516	-74.77294922	+3016	+12.87597656	-0.13183594	-9.57568359	+30.84960938	-21.13769531	-27.11425781	+3220	+11.14892578	-4.31542969	-9.07470703	+16.06201172	+1.56005859	-77.56347656	+2364
+1457971639.69590000	+13.79443359	-2.54003906	-8.92089844	+34.25537109	-5.47119141	-74.88281250	+3004	+12.78369141	-0.27685547	-9.61962891	+30.76171875	-20.52246094	-27.13623047	+3180	+11.07861328	-4.45166016	-9.06152344	+16.12792969	+1.99951172	-77.76123047	+2356
+1457971639.70009990	+13.71533203	-2.65869141	-8.95166016	+34.47509766	-4.98779297	-74.94873047	+2984	+12.69140625	-0.41748047	-9.65478516	+30.69580078	-19.99511719	-27.09228516	+3140	+11.00390625	-4.58349609	-9.04394531	+16.17187500	+2.43896484	-77.93701172	+2348
+1457971639.70429990	+13.63183594	-2.79052734	-8.97802734	+34.65087891	-4.50439453	-75.01464844	+2968	+12.59912109	-0.56689453	-9.68554688	+30.58593750	-19.42382813	-27.13623047	+3100	+10.92480469	-4.71972656	-9.03076172	+16.21582031	+2.87841797	-78.11279297	+2340
+1457971639.70840000	+13.54394531	-2.91796875	-9.00439453	+34.82666016	-3.99902344	-75.03662109	+2948	+12.49804688	-0.71191406	-9.72070313	+30.52001953	-18.80859375	-27.11425781	+3060	+10.85449219	-4.85595703	-9.01318359	+16.28173828	+3.27392578	-78.28857422	+2328
+1457971639.71260000	+13.45605469	-3.04101563	-9.02636719	+35.02441406	-3.53759766	-75.05859375	+2928	+12.40136719	-0.84814453	-9.75146484	+30.45410156	-18.28125000	-27.07031250	+3020	+10.77539063	-4.98339844	-8.99121094	+16.36962891	+3.64746094	-78.44238281	+2312
+1457971639.72090010	+13.27587891	-3.29589844	-9.05712891	+35.26611328	-2.61474609	-75.10253906	+2884	+12.20361328	-1.14257813	-9.79980469	+30.21240234	-17.20458984	-27.04833984	+2940	+10.63476563	-5.23828125	-8.94287109	+16.54541016	+4.32861328	-78.72802734	+2280
+1457971639.72510000	+13.19238281	-3.41894531	-9.06152344	+35.41992188	-2.24121094	-75.12451172	+2856	+12.11132813	-1.27441406	-9.80859375	+30.14648438	-16.80908203	-27.07031250	+2896	+10.55566406	-5.36132813	-8.91210938	+16.63330078	+4.61425781	-78.90380859	+2260
+1457971639.72930000	+13.10888672	-3.54199219	-9.06591797	+35.52978516	-1.86767578	-75.16845703	+2828	+12.01904297	-1.41064453	-9.81298828	+30.08056641	-16.41357422	-27.11425781	+2852	+10.48095703	-5.48876953	-8.88574219	+16.72119141	+4.92187500	-79.05761719	+2240
+1457971639.73340010	+13.02099609	-3.66064453	-9.06591797	+35.66162109	-1.49414063	-75.19042969	+2796	+11.92675781	-1.54248047	-9.81298828	+30.03662109	-15.99609375	-27.13623047	+2808	+10.41503906	-5.61621094	-8.85498047	+16.83105469	+5.18554688	-79.25537109	+2224
+1457971639.73760010	+12.93750000	-3.77050781	-9.06152344	+35.81542969	-1.18652344	-75.23437500	+2764	+11.84326172	-1.66113281	-9.80859375	+30.05859375	-15.68847656	-27.15820313	+2756	+10.33593750	-5.73925781	-8.81542969	+16.96289063	+5.44921875	-79.40917969	+2200
+1457971639.74180010	+12.85400391	-3.88476563	-9.05273438	+35.92529297	-0.87890625	-75.27832031	+2732	+11.75537109	-1.78417969	-9.79980469	+30.03662109	-15.38085938	-27.20214844	+2708	+10.26562500	-5.86230469	-8.78906250	+17.11669922	+5.71289063	-79.54101563	+2180
+1457971639.74589990	+12.77050781	-3.99462891	-9.03515625	+36.03515625	-0.57128906	-75.30029297	+2700	+11.67187500	-1.90283203	-9.78222656	+30.01464844	-15.09521484	-27.24609375	+2660	+10.19091797	-5.98095703	-8.74951172	+17.27050781	+5.99853516	-79.67285156	+2160
+1457971639.75430010	+12.60791016	-4.20117188	-8.97802734	+36.29882813	-0.10986328	-75.43212891	+2632	+11.51806641	-2.12695313	-9.72070313	+30.03662109	-14.69970703	-27.39990234	+2556	+10.03271484	-6.21386719	-8.67480469	+17.62207031	+6.52587891	-79.87060547	+2124
+1457971639.75840000	+12.52441406	-4.30224609	-8.94726563	+36.43066406	+0.10986328	-75.47607422	+2600	+11.44335938	-2.23681641	-9.68554688	+30.05859375	-14.52392578	-27.48779297	+2508	+9.95800781	-6.32812500	-8.63085938	+17.81982422	+6.76757813	-79.98046875	+2112
+1457971639.76259990	+12.44970703	-4.39013672	-8.90771484	+36.60644531	+0.26367188	-75.52001953	+2568	+11.37304688	-2.33789063	-9.63720703	+30.10253906	-14.41406250	-27.59765625	+2460	+9.87890625	-6.43798828	-8.58251953	+17.99560547	+7.00927734	-80.09033203	+2100
+1457971639.76670000	+12.37060547	-4.48681641	-8.86816406	+36.73828125	+0.43945313	-75.60791016	+2544	+11.30712891	-2.43896484	-9.59326172	+30.12451172	-14.30419922	-27.70751953	+2416	+9.79980469	-6.54785156	-8.54296875	+18.19335938	+7.29492188	-80.15625000	+2088
+1457971639.77090000	+12.29150391	-4.57910156	-8.82421875	+36.91406250	+0.63720703	-75.67382813	+2520	+11.23681641	-2.54003906	-9.54492188	+30.16845703	-14.19433594	-27.81738281	+2380	+9.72509766	-6.65771484	-8.49462891	+18.41308594	+7.55859375	-80.24414063	+2084
+1457971639.77510000	+12.21679688	-4.65820313	-8.78027344	+37.13378906	+0.79101563	-75.69580078	+2496	+11.17089844	-2.63232422	-9.49658203	+30.21240234	-14.08447266	-27.88330078	+2344	+9.64599609	-6.76318359	-8.44628906	+18.63281250	+7.84423828	-80.26611328	+2080
+1457971639.77920010	+12.14208984	-4.75488281	-8.73632813	+37.28759766	+0.96679688	-75.73974609	+2480	+11.10498047	-2.73779297	-9.44824219	+30.16845703	-13.97460938	-27.99316406	+2312	+9.57128906	-6.86865234	-8.40234375	+18.87451172	+8.10791016	-80.24414063	+2080
+1457971639.78760000	+11.98388672	-4.91308594	-8.63525391	+37.70507813	+1.29638672	-75.73974609	+2448	+10.97314453	-2.93115234	-9.33398438	+30.12451172	-13.77685547	-28.14697266	+2256	+9.42187500	-7.07080078	-8.28808594	+19.29199219	+8.61328125	-80.26611328	+2084
+1457971639.79169990	+11.90478516	-5.00097656	-8.58251953	+37.88085938	+1.47216797	-75.73974609	+2440	+10.90722656	-3.03662109	-9.27685547	+30.05859375	-13.66699219	-28.27880859	+2236	+9.34716797	-7.16748047	-8.23974609	+19.53369141	+8.89892578	-80.22216797	+2088
+1457971639.79590010	+11.83007813	-5.08447266	-8.52978516	+38.10058594	+1.66992188	-75.73974609	+2428	+10.84130859	-3.13769531	-9.21533203	+29.97070313	-13.53515625	-28.38867188	+2220	+9.27685547	-7.26855469	-8.16943359	+19.75341797	+9.11865234	-80.24414063	+2100
+1457971639.80010010	+11.75537109	-5.15478516	-8.47705078	+38.38623047	+1.82373047	-75.62988281	+2416	+10.77539063	-3.22998047	-9.16259766	+29.90478516	-13.42529297	-28.41064453	+2196	+9.21093750	-7.36083984	-8.10791016	+19.95117188	+9.33837891	-80.20019531	+2108
+1457971639.80419990	+11.68066406	-5.24267578	-8.42871094	+38.58398438	+2.02148438	-75.56396484	+2408	+10.70947266	-3.33984375	-9.10546875	+29.75097656	-13.29345703	-28.49853516	+2184	+9.14501953	-7.45312500	-8.05078125	+20.21484375	+9.58007813	-80.11230469	+2112
+1457971639.80839990	+11.60156250	-5.32177734	-8.37158203	+38.82568359	+2.24121094	-75.49804688	+2404	+10.63476563	-3.44091797	-9.04394531	+29.61914063	-13.13964844	-28.54248047	+2168	+9.08349609	-7.54980469	-7.97607422	+20.41259766	+9.75585938	-80.09033203	+2124
+1457971639.81259990	+11.52685547	-5.38769531	-8.31445313	+39.11132813	+2.39501953	-75.34423828	+2392	+10.56884766	-3.52880859	-8.98681641	+29.48730469	-13.00781250	-28.52050781	+2148	+9.02197266	-7.64208984	-7.90576172	+20.63232422	+9.95361328	-79.98046875	+2132
+1457971639.81670000	+11.44775391	-5.47558594	-8.26171875	+39.28710938	+2.59277344	-75.19042969	+2388	+10.50292969	-3.63867188	-8.92529297	+29.26757813	-12.87597656	-28.56445313	+2136	+8.96484375	-7.72998047	-7.83984375	+20.87402344	+10.10742188	-79.82666016	+2136
+1457971639.82509990	+11.29394531	-5.62060547	-8.13867188	+39.74853516	+2.87841797	-74.83886719	+2372	+10.36230469	-3.83642578	-8.79345703	+28.91601563	-12.65625000	-28.54248047	+2108	+8.85498047	-7.90576172	-7.67724609	+21.24755859	+10.32714844	-79.62890625	+2140
+1457971639.82920000	+11.22363281	-5.69531250	-8.07714844	+39.96826172	+3.01025391	-74.64111328	+2360	+10.29638672	-3.94189453	-8.72314453	+28.69628906	-12.56835938	-28.56445313	+2100	+8.80224609	-7.98925781	-7.60693359	+21.51123047	+10.45898438	-79.40917969	+2140
+1457971639.83340000	+11.14892578	-5.77001953	-8.00244141	+40.14404297	+3.12011719	-74.50927734	+2356	+10.22607422	-4.04296875	-8.64843750	+28.47656250	-12.45849609	-28.56445313	+2088	+8.75390625	-8.07714844	-7.51464844	+21.68701172	+10.50292969	-79.32128906	+2140
+1457971639.83750010	+11.08300781	-5.83154297	-7.93212891	+40.36376953	+3.14208984	-74.28955078	+2340	+10.16894531	-4.12207031	-8.57373047	+28.34472656	-12.45849609	-28.43261719	+2072	+8.70556641	-8.16064453	-7.43115234	+21.86279297	+10.54687500	-79.10156250	+2136
+1457971639.84170010	+11.02148438	-5.90625000	-7.86181641	+40.53955078	+3.20800781	-74.06982422	+2328	+10.10742188	-4.21875000	-8.49902344	+28.12500000	-12.43652344	-28.38867188	+2060	+8.66162109	-8.23974609	-7.35644531	+22.12646484	+10.56884766	-78.81591797	+2124
+1457971639.84590010	+10.95117188	-5.97656250	-7.77392578	+40.64941406	+3.22998047	-73.91601563	+2320	+10.04150391	-4.31103516	-8.41113281	+27.92724609	-12.37060547	-28.32275391	+2048	+8.61767578	-8.31884766	-7.25976563	+22.30224609	+10.56884766	-78.59619141	+2116
+1457971639.84999990	+10.88964844	-6.03369141	-7.69042969	+40.82519531	+3.18603516	-73.65234375	+2308	+9.98876953	-4.38134766	-8.31884766	+27.81738281	-12.48046875	-28.12500000	+2036	+8.56494141	-8.39794922	-7.17187500	+22.47802734	+10.56884766	-78.31054688	+2108
+1457971639.85419990	+10.82812500	-6.09521484	-7.61132813	+40.97900391	+3.14208984	-73.38867188	+2296	+9.93164063	-4.46923828	-8.22656250	+27.64160156	-12.56835938	-28.01513672	+2024	+8.52099609	-8.46826172	-7.09277344	+22.71972656	+10.54687500	-77.93701172	+2092
+1457971639.86250000	+10.71826172	-6.21386719	-7.40917969	+41.19873047	+2.87841797	-73.03710938	+2272	+9.83056641	-4.61425781	-8.01123047	+27.35595703	-12.85400391	-27.66357422	+2004	+8.42871094	-8.61767578	-6.90380859	+23.09326172	+10.41503906	-77.34375000	+2068
+1457971639.86669990	+10.66552734	-6.26660156	-7.32128906	+41.35253906	+2.76855469	-72.79541016	+2260	+9.78662109	-4.68896484	-7.91015625	+27.24609375	-13.00781250	-27.46582031	+1996	+8.38476563	-8.68359375	-6.82031250	+23.35693359	+10.37109375	-76.92626953	+2052
+1457971639.87089990	+10.61718750	-6.32373047	-7.20703125	+41.46240234	+2.61474609	-72.66357422	+2256	+9.73828125	-4.75927734	-7.78710938	+27.11425781	-13.16162109	-27.33398438	+1992	+8.34082031	-8.74951172	-6.72363281	+23.55468750	+10.30517578	-76.59667969	+2040
+1457971639.87500000	+10.56884766	-6.37207031	-7.10156250	+41.61621094	+2.41699219	-72.37792969	+2244	+9.69873047	-4.80761719	-7.66845703	+27.04833984	-13.40332031	-26.98242188	+1980	+8.29248047	-8.81982422	-6.62695313	+23.73046875	+10.23925781	-76.22314453	+2032
+1457971639.87920000	+10.52050781	-6.42041016	-7.00488281	+41.74804688	+2.28515625	-72.09228516	+2236	+9.65917969	-4.87353516	-7.55859375	+26.96044922	-13.60107422	-26.69677734	+1972	+8.24414063	-8.87695313	-6.54785156	+23.99414063	+10.21728516	-75.73974609	+2016
+1457971639.88340000	+10.47656250	-6.46875000	-6.88623047	+41.90185547	+2.08740234	-71.91650391	+2236	+9.61962891	-4.93505859	-7.42236328	+26.85058594	-13.84277344	-26.47705078	+1976	+8.20458984	-8.93847656	-6.45117188	+24.23583984	+10.12939453	-75.34423828	+2008
+1457971639.88750000	+10.42822266	-6.50830078	-6.77636719	+42.07763672	+1.84570313	-71.63085938	+2228	+9.58447266	-4.97900391	-7.29492188	+26.76269531	-14.10644531	-26.08154297	+1968	+8.15185547	-9.00000000	-6.35449219	+24.41162109	+10.08544922	-74.94873047	+2004
+1457971639.89590000	+10.34472656	-6.59619141	-6.55224609	+42.49511719	+1.51611328	-71.10351563	+2228	+9.51416016	-5.09326172	-7.03564453	+26.54296875	-14.56787109	-25.46630859	+1972	+8.06835938	-9.11425781	-6.16992188	+24.93896484	+10.01953125	-74.09179688	+1996
+1457971639.90000010	+10.30078125	-6.63134766	-6.43798828	+42.71484375	+1.27441406	-70.75195313	+2228	+9.47900391	-5.13720703	-6.91259766	+26.38916016	-14.78759766	-24.98291016	+1968	+8.02441406	-9.17578125	-6.06884766	+25.11474609	+9.99755859	-73.71826172	+1996
+1457971639.90420010	+10.26123047	-6.67529297	-6.34130859	+42.95654297	+1.14257813	-70.33447266	+2228	+9.44384766	-5.18994141	-6.79394531	+26.25732422	-14.91943359	-24.52148438	+1968	+7.98046875	-9.22851563	-5.98535156	+25.42236328	+9.99755859	-73.19091797	+1992
+1457971639.90840010	+10.22167969	-6.71484375	-6.21826172	+43.22021484	+0.96679688	-70.09277344	+2236	+9.41748047	-5.24267578	-6.64892578	+26.12548828	-15.16113281	-24.21386719	+1976	+7.94531250	-9.28125000	-5.88427734	+25.68603516	+9.97558594	-72.79541016	+1996
+1457971639.91249990	+10.17333984	-6.75000000	-6.10839844	+43.48388672	+0.76904297	-69.65332031	+2240	+9.38232422	-5.29101563	-6.52587891	+25.88378906	-15.31494141	-23.66455078	+1980	+7.90136719	-9.34277344	-5.78759766	+25.86181641	+9.97558594	-72.37792969	+1996
+1457971639.91669990	+10.13378906	-6.78515625	-6.01611328	+43.76953125	+0.61523438	-69.14794922	+2244	+9.34716797	-5.33935547	-6.41162109	+25.68603516	-15.40283203	-23.09326172	+1980	+7.86621094	-9.38671875	-5.70410156	+26.19140625	+9.99755859	-71.85058594	+1996
+1457971639.92080000	+10.09863281	-6.82910156	-5.89306641	+44.05517578	+0.41748047	-68.84033203	+2252	+9.32080078	-5.39648438	-6.26660156	+25.48828125	-15.64453125	-22.74169922	+1992	+7.83984375	-9.43945313	-5.59423828	+26.45507813	+9.93164063	-71.49902344	+2000
+1457971639.92919990	+10.01074219	-6.89941406	-5.69091797	+44.64843750	+0.04394531	-67.78564453	+2260	+9.25048828	-5.49755859	-6.03369141	+24.87304688	-15.77636719	-21.48925781	+1992	+7.77392578	-9.54052734	-5.40527344	+26.96044922	+9.90966797	-70.59814453	+2004
+1457971639.93330000	+9.97998047	-6.93896484	-5.56787109	+44.93408203	-0.17578125	-67.45605469	+2272	+9.22851563	-5.55468750	-5.89306641	+24.60937500	-15.97412109	-21.07177734	+2004	+7.75634766	-9.59326172	-5.29541016	+27.24609375	+9.86572266	-70.26855469	+2004
+1457971639.93750000	+9.93603516	-6.97412109	-5.46240234	+45.19775391	-0.41748047	-66.90673828	+2276	+9.19335938	-5.60742188	-5.77441406	+24.16992188	-16.06201172	-20.39062500	+2004	+7.72998047	-9.65039063	-5.18994141	+27.42187500	+9.82177734	-69.87304688	+2008
+1457971639.94170000	+9.89648438	-7.00927734	-5.37011719	+45.52734375	-0.63720703	-66.29150391	+2276	+9.16259766	-5.65576172	-5.66894531	+23.81835938	-16.06201172	-19.66552734	+2000	+7.70800781	-9.68994141	-5.09765625	+27.75146484	+9.77783203	-69.36767578	+2000
+1457971639.95000000	+9.82617188	-7.07958984	-5.14599609	+46.07666016	-1.20849609	-65.32470703	+2288	+9.10986328	-5.76562500	-5.40527344	+22.98339844	-16.32568359	-18.45703125	+2008	+7.67285156	-9.79101563	-4.88671875	+28.21289063	+9.62402344	-68.59863281	+1988
+1457971639.95420000	+9.79101563	-7.10595703	-5.04931641	+46.42822266	-1.51611328	-64.68750000	+2284	+9.07910156	-5.81396484	-5.29980469	+22.56591797	-16.32568359	-17.66601563	+2004	+7.66406250	-9.82617188	-4.79003906	+28.54248047	+9.55810547	-68.11523438	+1976
+1457971639.95830010	+9.76464844	-7.13671875	-4.93066406	+46.75781250	-1.84570313	-64.29199219	+2288	+9.06591797	-5.86230469	-5.15917969	+22.19238281	-16.56738281	-17.13867188	+2004	+7.65527344	-9.87011719	-4.68017578	+28.82812500	+9.42626953	-67.76367188	+1964
+1457971639.96250010	+9.72509766	-7.17187500	-4.82080078	+47.04345703	-2.21923828	-63.76464844	+2288	+9.03955078	-5.92382813	-5.04052734	+21.62109375	-16.65527344	-16.41357422	+2004	+7.64208984	-9.91845703	-4.57470703	+29.02587891	+9.36035156	-67.41210938	+1956
+1457971639.96670010	+9.69433594	-7.19384766	-4.72412109	+47.41699219	-2.57080078	-63.14941406	+2284	+9.01757813	-5.96337891	-4.93066406	+21.18164063	-16.67724609	-15.60058594	+1992	+7.62890625	-9.95361328	-4.47802734	+29.33349609	+9.27246094	-66.95068359	+1936
+1457971639.97499990	+9.63720703	-7.24658203	-4.49560547	+48.14208984	-3.33984375	-62.24853516	+2284	+8.98242188	-6.06884766	-4.67138672	+20.14892578	-17.02880859	-14.28222656	+1992	+7.61132813	-10.04589844	-4.26708984	+29.81689453	+9.09667969	-66.20361328	+1908
+1457971639.97919990	+9.61083984	-7.26416016	-4.39892578	+48.60351563	-3.75732422	-61.69921875	+2276	+8.96484375	-6.10400391	-4.56591797	+19.68750000	-17.05078125	-13.42529297	+1980	+7.60253906	-10.07666016	-4.17480469	+30.14648438	+9.00878906	-65.74218750	+1888
+1457971639.98330000	+9.59326172	-7.28173828	-4.28466797	+49.04296875	-4.17480469	-61.30371094	+2276	+8.96044922	-6.14794922	-4.42968750	+19.27001953	-17.31445313	-12.78808594	+1980	+7.60253906	-10.11181641	-4.07373047	+30.45410156	+8.89892578	-65.34667969	+1868
+1457971639.98750000	+9.55810547	-7.30371094	-4.17480469	+49.43847656	-4.59228516	-60.86425781	+2272	+8.94287109	-6.20507813	-4.30664063	+18.61083984	-17.42431641	-12.06298828	+1976	+7.58056641	-10.15576172	-3.97265625	+30.65185547	+8.83300781	-64.97314453	+1852
+1457971639.99160000	+9.53173828	-7.31250000	-4.08251953	+49.96582031	-4.98779297	-60.35888672	+2268	+8.92968750	-6.23583984	-4.20117188	+18.10546875	-17.46826172	-11.20605469	+1964	+7.57177734	-10.18212891	-3.88476563	+30.98144531	+8.78906250	-64.51171875	+1836
+1457971639.99580000	+9.51855469	-7.32568359	-3.96826172	+50.49316406	-5.42724609	-60.02929688	+2264	+8.92968750	-6.27099609	-4.06933594	+17.70996094	-17.68798828	-10.56884766	+1960	+7.56298828	-10.21728516	-3.78808594	+31.28906250	+8.72314453	-64.13818359	+1820
+1457971640.00410010	+9.46582031	-7.35644531	-3.76611328	+51.50390625	-6.21826172	-59.19433594	+2260	+8.90332031	-6.35009766	-3.84521484	+16.56738281	-17.79785156	-8.98681641	+1948	+7.53222656	-10.29199219	-3.60351563	+31.77246094	+8.67919922	-63.30322266	+1792
+1457971640.00830010	+9.45263672	-7.36523438	-3.65625000	+52.05322266	-6.63574219	-58.88671875	+2260	+8.90771484	-6.38085938	-3.71777344	+16.19384766	-17.97363281	-8.28369141	+1944	+7.52343750	-10.32714844	-3.51562500	+32.08007813	+8.63525391	-62.88574219	+1780
+1457971640.01250000	+9.42187500	-7.38720703	-3.55517578	+52.47070313	-6.98730469	-58.53515625	+2264	+8.89453125	-6.42919922	-3.60351563	+15.55664063	-18.01757813	-7.55859375	+1944	+7.50146484	-10.36669922	-3.42773438	+32.25585938	+8.65722656	-62.46826172	+1772
+1457971640.01659990	+9.40429688	-7.38720703	-3.46728516	+53.02001953	-7.38281250	-58.13964844	+2256	+8.89013672	-6.45117188	-3.49804688	+15.07324219	-18.01757813	-6.70166016	+1940	+7.48828125	-10.39306641	-3.34863281	+32.56347656	+8.63525391	-62.00683594	+1764
+1457971640.02080010	+9.39550781	-7.39160156	-3.36181641	+53.59130859	-7.77832031	-57.89794922	+2256	+8.89453125	-6.48193359	-3.38378906	+14.69970703	-18.10546875	-5.97656250	+1936	+7.48388672	-10.42382813	-3.26074219	+32.82714844	+8.59130859	-61.58935547	+1756
+1457971640.02500010	+9.36914063	-7.41796875	-3.26074219	+53.92089844	-8.10791016	-57.61230469	+2260	+8.88574219	-6.51708984	-3.26953125	+14.19433594	-18.12744141	-5.27343750	+1936	+7.46630859	-10.46337891	-3.17724609	+33.02490234	+8.56933594	-61.17187500	+1752
+1457971640.02909990	+9.35595703	-7.41796875	-3.17285156	+54.42626953	-8.43750000	-57.26074219	+2256	+8.88134766	-6.53906250	-3.16845703	+13.82080078	-18.08349609	-4.50439453	+1932	+7.45312500	-10.48974609	-3.09814453	+33.26660156	+8.54736328	-60.75439453	+1744
+1457971640.03329990	+9.35156250	-7.42236328	-3.07177734	+54.90966797	-8.81103516	-57.04101563	+2256	+8.89013672	-6.56103516	-3.05859375	+13.53515625	-18.10546875	-3.77929688	+1928	+7.44433594	-10.52050781	-3.01464844	+33.50830078	+8.50341797	-60.35888672	+1740
+1457971640.03749990	+9.32958984	-7.45312500	-2.97509766	+55.15136719	-9.09667969	-56.79931641	+2256	+8.88134766	-6.59179688	-2.95751953	+13.13964844	-18.08349609	-3.12011719	+1928	+7.43554688	-10.55566406	-2.93115234	+33.68408203	+8.48144531	-59.96337891	+1740
+1457971640.04580000	+9.32080078	-7.45751953	-2.79492188	+55.96435547	-9.75585938	-56.33789063	+2248	+8.89013672	-6.62255859	-2.75976563	+12.67822266	-18.01757813	-1.71386719	+1924	+7.43115234	-10.60839844	-2.76416016	+34.14550781	+8.30566406	-59.26025391	+1728
+1457971640.05000000	+9.30761719	-7.47949219	-2.70263672	+56.11816406	-10.01953125	-56.16210938	+2248	+8.88574219	-6.64892578	-2.66308594	+12.43652344	-17.97363281	-1.12060547	+1924	+7.42675781	-10.64355469	-2.68505859	+34.29931641	+8.21777344	-58.90869141	+1728
+1457971640.05410000	+9.30322266	-7.48388672	-2.61474609	+56.42578125	-10.30517578	-55.96435547	+2240	+8.88574219	-6.66210938	-2.56640625	+12.28271484	-17.99560547	-0.52734375	+1924	+7.43115234	-10.66113281	-2.59716797	+34.54101563	+8.08593750	-58.64501953	+1720
+1457971640.05830000	+9.30761719	-7.48828125	-2.52685547	+56.73339844	-10.61279297	-55.81054688	+2232	+8.89013672	-6.67529297	-2.48291016	+12.19482422	-17.92968750	+0.08789063	+1920	+7.43994141	-10.68750000	-2.51367188	+34.76074219	+7.91015625	-58.38134766	+1712
+1457971640.06250000	+9.30322266	-7.51025391	-2.43457031	+56.86523438	-10.85449219	-55.72265625	+2228	+8.89013672	-6.69287109	-2.39062500	+12.10693359	-17.92968750	+0.54931641	+1920	+7.44433594	-10.71386719	-2.43017578	+34.95849609	+7.77832031	-58.16162109	+1708
+1457971640.06660010	+9.30322266	-7.51464844	-2.34667969	+57.08496094	-11.11816406	-55.63476563	+2220	+8.89013672	-6.70166016	-2.29394531	+12.10693359	-17.97363281	+1.01074219	+1920	+7.45751953	-10.73144531	-2.33789063	+35.20019531	+7.60253906	-58.02978516	+1700
+1457971640.07080010	+9.30761719	-7.51904297	-2.26757813	+57.32666016	-11.38183594	-55.48095703	+2208	+8.89892578	-6.71044922	-2.21923828	+12.12890625	-17.92968750	+1.56005859	+1916	+7.47509766	-10.75341797	-2.25439453	+35.44189453	+7.40478516	-57.85400391	+1692
+1457971640.07909990	+9.30322266	-7.53662109	-2.10498047	+57.65625000	-11.82128906	-55.34912109	+2188	+8.89453125	-6.73242188	-2.05664063	+12.19482422	-17.97363281	+2.32910156	+1912	+7.50146484	-10.79296875	-2.07861328	+35.88134766	+7.03125000	-57.67822266	+1672
+1457971640.08330010	+9.30761719	-7.54101563	-2.03466797	+57.85400391	-12.06298828	-55.21728516	+2176	+8.89892578	-6.74121094	-1.99072266	+12.26074219	-17.90771484	+2.81250000	+1900	+7.52343750	-10.80615234	-2.00390625	+36.14501953	+6.81152344	-57.54638672	+1660
+1457971640.09159990	+9.30761719	-7.54980469	-1.88085938	+58.20556641	-12.41455078	-55.17333984	+2152	+8.89892578	-6.75439453	-1.84130859	+12.48046875	-17.95166016	+3.38378906	+1892	+7.54980469	-10.83691406	-1.84130859	+36.62841797	+6.48193359	-57.48046875	+1636
+1457971640.09579990	+9.31201172	-7.55419922	-1.81933594	+58.38134766	-12.59033203	-55.04150391	+2136	+8.90332031	-6.75878906	-1.77978516	+12.61230469	-17.90771484	+3.75732422	+1880	+7.56738281	-10.85009766	-1.77099609	+36.87011719	+6.30615234	-57.41455078	+1620
+1457971640.09990000	+9.31201172	-7.55859375	-1.74902344	+58.53515625	-12.70019531	-54.99755859	+2124	+8.89892578	-6.76318359	-1.71386719	+12.72216797	-17.88574219	+3.99902344	+1872	+7.58056641	-10.86767578	-1.69628906	+37.11181641	+6.17431641	-57.39257813	+1604
+1457971640.10410000	+9.30761719	-7.56298828	-1.68310547	+58.71093750	-12.81005859	-54.95361328	+2112	+8.89892578	-6.76757813	-1.64794922	+12.87597656	-17.86376953	+4.24072266	+1864	+7.58935547	-10.88085938	-1.61718750	+37.28759766	+6.06445313	-57.41455078	+1592
+1457971640.10830000	+9.30761719	-7.56298828	-1.63037109	+58.86474609	-12.91992188	-54.77783203	+2100	+8.90332031	-6.76757813	-1.59960938	+13.00781250	-17.75390625	+4.57031250	+1852	+7.59814453	-10.89404297	-1.56005859	+37.48535156	+5.95458984	-57.30468750	+1572
+1457971640.11240010	+9.30322266	-7.56738281	-1.57763672	+58.99658203	-12.98583984	-54.66796875	+2092	+8.89892578	-6.77197266	-1.54687500	+13.13964844	-17.66601563	+4.79003906	+1844	+7.60253906	-10.91162109	-1.50292969	+37.68310547	+5.91064453	-57.21679688	+1556
+1457971640.11660000	+9.30322266	-7.56738281	-1.52050781	+59.15039063	-13.05175781	-54.58007813	+2088	+8.89892578	-6.77197266	-1.48974609	+13.29345703	-17.57812500	+5.00976563	+1836	+7.60253906	-10.92480469	-1.44140625	+37.81494141	+5.84472656	-57.19482422	+1544
+1457971640.12490010	+9.29443359	-7.56738281	-1.42382813	+59.39208984	-13.13964844	-54.27246094	+2084	+8.89453125	-6.77197266	-1.39746094	+13.53515625	-17.33642578	+5.44921875	+1820	+7.59814453	-10.94677734	-1.34912109	+38.12255859	+5.80078125	-56.95312500	+1512
+1457971640.12910010	+9.29003906	-7.56738281	-1.37548828	+59.50195313	-13.13964844	-54.16259766	+2084	+8.89453125	-6.77197266	-1.34472656	+13.66699219	-17.20458984	+5.60302734	+1816	+7.58935547	-10.95996094	-1.29638672	+38.16650391	+5.80078125	-56.88720703	+1500
+1457971640.13330010	+9.28564453	-7.56298828	-1.34033203	+59.58984375	-13.16162109	-53.94287109	+2084	+8.89453125	-6.77197266	-1.30957031	+13.79882813	-17.02880859	+5.84472656	+1812	+7.57617188	-10.97753906	-1.26123047	+38.23242188	+5.82275391	-56.73339844	+1488
+1457971640.13739990	+9.27685547	-7.56738281	-1.30078125	+59.65576172	-13.13964844	-53.78906250	+2088	+8.89013672	-6.77197266	-1.26562500	+13.88671875	-16.87500000	+5.99853516	+1808	+7.56738281	-10.99072266	-1.22167969	+38.29833984	+5.86669922	-56.57958984	+1480
+1457971640.14159990	+9.27246094	-7.56738281	-1.25683594	+59.72167969	-13.13964844	-53.63525391	+2092	+8.89013672	-6.77197266	-1.22607422	+13.99658203	-16.74316406	+6.13037109	+1808	+7.55419922	-11.00390625	-1.18212891	+38.32031250	+5.91064453	-56.51367188	+1472
+1457971640.14570000	+9.26806641	-7.56298828	-1.23046875	+59.78759766	-13.16162109	-53.41552734	+2096	+8.88574219	-6.76757813	-1.19531250	+14.08447266	-16.56738281	+6.37207031	+1808	+7.54101563	-11.01708984	-1.15576172	+38.34228516	+5.91064453	-56.31591797	+1460
+1457971640.14990000	+9.26367188	-7.56298828	-1.19531250	+59.80957031	-13.13964844	-53.26171875	+2104	+8.88574219	-6.76757813	-1.16015625	+14.17236328	-16.41357422	+6.50390625	+1812	+7.52783203	-11.02587891	-1.12500000	+38.38623047	+5.95458984	-56.16210938	+1452
+1457971640.15409990	+9.25927734	-7.55859375	-1.16015625	+59.85351563	-13.11767578	-53.15185547	+2112	+8.88134766	-6.76318359	-1.12060547	+14.26025391	-16.32568359	+6.59179688	+1816	+7.51464844	-11.03466797	-1.09423828	+38.38623047	+5.99853516	-56.07421875	+1448
+1457971640.16240000	+9.25048828	-7.55859375	-1.10302734	+59.91943359	-13.09570313	-52.86621094	+2128	+8.87695313	-6.76318359	-1.06347656	+14.39208984	-16.06201172	+6.87744141	+1828	+7.49707031	-11.05224609	-1.03710938	+38.43017578	+6.04248047	-55.87646484	+1440
+1457971640.16660000	+9.24609375	-7.55419922	-1.06787109	+59.94140625	-13.09570313	-52.80029297	+2140	+8.87695313	-6.75878906	-1.02832031	+14.47998047	-15.99609375	+6.94335938	+1836	+7.48828125	-11.05664063	-1.00195313	+38.45214844	+6.06445313	-55.85449219	+1436
+1457971640.17070010	+9.24169922	-7.55419922	-1.04589844	+59.94140625	-13.09570313	-52.66845703	+2152	+8.87695313	-6.75878906	-1.00634766	+14.52392578	-15.88623047	+7.09716797	+1840	+7.47949219	-11.06542969	-0.97119141	+38.47412109	+6.06445313	-55.78857422	+1432
+1457971640.17490010	+9.23730469	-7.54980469	-1.01953125	+59.96337891	-13.07373047	-52.55859375	+2164	+8.87255859	-6.75439453	-0.97998047	+14.61181641	-15.77636719	+7.20703125	+1848	+7.47949219	-11.06982422	-0.94482422	+38.54003906	+6.06445313	-55.72265625	+1428
+1457971640.17910000	+9.23291016	-7.54541016	-0.99316406	+60.00732422	-13.09570313	-52.51464844	+2176	+8.87255859	-6.75000000	-0.95361328	+14.67773438	-15.75439453	+7.27294922	+1860	+7.47949219	-11.06982422	-0.90966797	+38.60595703	+6.04248047	-55.74462891	+1420
+1457971640.18319990	+9.23291016	-7.54101563	-0.97119141	+60.00732422	-13.11767578	-52.40478516	+2192	+8.86816406	-6.74560547	-0.93603516	+14.72167969	-15.68847656	+7.40478516	+1868	+7.47949219	-11.06982422	-0.88330078	+38.69384766	+6.02050781	-55.74462891	+1416
+1457971640.18740010	+9.22851563	-7.53662109	-0.94921875	+60.05126953	-13.11767578	-52.33886719	+2208	+8.86816406	-6.74121094	-0.91406250	+14.78759766	-15.62255859	+7.49267578	+1880	+7.48388672	-11.06982422	-0.85253906	+38.80371094	+5.99853516	-55.74462891	+1408
+1457971640.19160010	+9.22412109	-7.53222656	-0.92285156	+60.07324219	-13.11767578	-52.31689453	+2224	+8.86376953	-6.74121094	-0.88769531	+14.85351563	-15.62255859	+7.55859375	+1892	+7.48828125	-11.06982422	-0.82177734	+38.91357422	+5.99853516	-55.78857422	+1404
+1457971640.19569990	+9.21972656	-7.52783203	-0.90527344	+60.09521484	-13.11767578	-52.22900391	+2240	+8.86376953	-6.73681641	-0.87451172	+14.89746094	-15.55664063	+7.66845703	+1904	+7.49707031	-11.06542969	-0.79101563	+39.02343750	+5.97656250	-55.85449219	+1400
+1457971640.20409990	+9.21972656	-7.51904297	-0.86572266	+60.18310547	-13.13964844	-52.11914063	+2272	+8.85937500	-6.72802734	-0.83496094	+15.02929688	-15.49072266	+7.82226563	+1928	+7.51464844	-11.06103516	-0.72070313	+39.26513672	+5.97656250	-55.96435547	+1388
+1457971640.20820000	+9.21533203	-7.51464844	-0.85253906	+60.18310547	-13.13964844	-52.03125000	+2292	+8.85498047	-6.72363281	-0.82177734	+15.07324219	-15.42480469	+7.93212891	+1940	+7.51904297	-11.05664063	-0.69433594	+39.37500000	+5.97656250	-55.98632813	+1376
+1457971640.21240000	+9.21093750	-7.50585938	-0.83496094	+60.24902344	-13.13964844	-51.94335938	+2308	+8.85058594	-6.71484375	-0.80859375	+15.18310547	-15.35888672	+8.02001953	+1952	+7.52783203	-11.05224609	-0.66796875	+39.50683594	+5.97656250	-55.98632813	+1368
+1457971640.21659990	+9.20654297	-7.50146484	-0.82177734	+60.29296875	-13.16162109	-51.87744141	+2328	+8.84619141	-6.71044922	-0.79541016	+15.22705078	-15.31494141	+8.08593750	+1968	+7.53222656	-11.04785156	-0.64160156	+39.61669922	+5.97656250	-56.00830078	+1356
+1457971640.22070000	+9.20214844	-7.49267578	-0.80859375	+60.33691406	-13.16162109	-51.76757813	+2344	+8.84179688	-6.70605469	-0.78222656	+15.29296875	-15.24902344	+8.19580078	+1980	+7.53662109	-11.04345703	-0.61962891	+39.74853516	+5.99853516	-55.98632813	+1344
+1457971640.22490000	+9.19775391	-7.48388672	-0.79101563	+60.42480469	-13.16162109	-51.70166016	+2364	+8.83740234	-6.69726563	-0.76904297	+15.38085938	-15.20507813	+8.26171875	+1992	+7.53662109	-11.03466797	-0.59765625	+39.85839844	+6.02050781	-55.98632813	+1332
+1457971640.22900010	+9.19335938	-7.47949219	-0.77783203	+60.46875000	-13.16162109	-51.59179688	+2384	+8.83300781	-6.69287109	-0.75146484	+15.44677734	-15.13916016	+8.32763672	+2008	+7.53662109	-11.03466797	-0.58007813	+39.92431641	+6.06445313	-55.94238281	+1320
+1457971640.23320010	+9.18457031	-7.47070313	-0.76904297	+60.49072266	-13.16162109	-51.50390625	+2400	+8.82421875	-6.68847656	-0.74267578	+15.51269531	-15.05126953	+8.39355469	+2020	+7.53222656	-11.03027344	-0.56250000	+39.99023438	+6.10839844	-55.89843750	+1304
+1457971640.24149990	+9.17138672	-7.45312500	-0.74267578	+60.60058594	-13.13964844	-51.26220703	+2436	+8.81542969	-6.67089844	-0.71630859	+15.68847656	-14.87548828	+8.52539063	+2044	+7.51464844	-11.02148438	-0.52734375	+40.07812500	+6.21826172	-55.74462891	+1280
+1457971640.24569990	+9.16259766	-7.44433594	-0.73828125	+60.64453125	-13.11767578	-51.13037109	+2452	+8.80664063	-6.66210938	-0.70751953	+15.75439453	-14.78759766	+8.61328125	+2052	+7.50146484	-11.02148438	-0.52294922	+40.10009766	+6.26220703	-55.56884766	+1268
+1457971640.24990010	+9.15380859	-7.43554688	-0.72509766	+60.71044922	-13.11767578	-50.99853516	+2468	+8.79785156	-6.65332031	-0.69433594	+15.84228516	-14.69970703	+8.65722656	+2064	+7.48828125	-11.01708984	-0.51855469	+40.10009766	+6.30615234	-55.41503906	+1256
+1457971640.25399990	+9.14501953	-7.42675781	-0.71630859	+60.73242188	-13.09570313	-50.86669922	+2480	+8.79345703	-6.64892578	-0.68115234	+15.90820313	-14.61181641	+8.70117188	+2076	+7.47070313	-11.01269531	-0.51416016	+40.10009766	+6.35009766	-55.26123047	+1248
+1457971640.25819990	+9.13623047	-7.41796875	-0.71191406	+60.77636719	-13.07373047	-50.73486328	+2496	+8.78466797	-6.64013672	-0.67236328	+15.97412109	-14.50195313	+8.74511719	+2084	+7.45312500	-11.01269531	-0.50976563	+40.12207031	+6.41601563	-55.10742188	+1240
+1457971640.26239990	+9.12304688	-7.40917969	-0.70312500	+60.84228516	-13.05175781	-50.62500000	+2512	+8.77587891	-6.63134766	-0.66357422	+16.06201172	-14.41406250	+8.76708984	+2092	+7.43554688	-11.00830078	-0.50537109	+40.10009766	+6.48193359	-54.95361328	+1232
+1457971640.26650000	+9.11425781	-7.40039063	-0.69433594	+60.86425781	-13.02978516	-50.49316406	+2524	+8.76708984	-6.62695313	-0.65039063	+16.12792969	-14.30419922	+8.81103516	+2100	+7.41357422	-11.00830078	-0.50097656	+40.07812500	+6.56982422	-54.79980469	+1228
+1457971640.27070000	+9.10546875	-7.39599609	-0.68994141	+60.86425781	-12.98583984	-50.31738281	+2536	+8.75830078	-6.61816406	-0.64599609	+16.17187500	-14.17236328	+8.85498047	+2108	+7.39160156	-11.00390625	-0.50097656	+40.05615234	+6.63574219	-54.60205078	+1228
+1457971640.27490000	+9.09228516	-7.38720703	-0.68554688	+60.88623047	-12.94189453	-50.16357422	+2544	+8.74951172	-6.61376953	-0.63720703	+16.23779297	-14.04052734	+8.89892578	+2112	+7.37402344	-11.00390625	-0.50537109	+40.03417969	+6.72363281	-54.42626953	+1224
+1457971640.28320000	+9.07470703	-7.37402344	-0.68554688	+60.93017578	-12.87597656	-49.81201172	+2564	+8.72753906	-6.60498047	-0.62841797	+16.30371094	-13.77685547	+9.00878906	+2120	+7.33886719	-10.99951172	-0.50537109	+40.03417969	+6.89941406	-54.07470703	+1220
+1457971640.28740000	+9.06152344	-7.36962891	-0.68554688	+60.95214844	-12.81005859	-49.65820313	+2576	+8.72314453	-6.60058594	-0.62841797	+16.34765625	-13.68896484	+9.03076172	+2128	+7.32128906	-10.99511719	-0.50537109	+40.03417969	+7.00927734	-53.92089844	+1220
+1457971640.29150010	+9.04833984	-7.36523438	-0.68554688	+60.95214844	-12.74414063	-49.50439453	+2584	+8.70996094	-6.59619141	-0.62402344	+16.36962891	-13.55712891	+9.05273438	+2132	+7.30810547	-10.99072266	-0.50537109	+40.07812500	+7.11914063	-53.78906250	+1220
+1457971640.29570010	+9.03955078	-7.36083984	-0.68994141	+60.95214844	-12.67822266	-49.30664063	+2592	+8.70117188	-6.59619141	-0.62402344	+16.39160156	-13.40332031	+9.09667969	+2136	+7.29492188	-10.98632813	-0.50537109	+40.12207031	+7.25097656	-53.67919922	+1220
+1457971640.29979990	+9.03076172	-7.36083984	-0.69433594	+60.93017578	-12.59033203	-49.15283203	+2600	+8.69238281	-6.59179688	-0.62402344	+16.41357422	-13.27148438	+9.14062500	+2136	+7.28613281	-10.98632813	-0.50097656	+40.16601563	+7.40478516	-53.59130859	+1220
+1457971640.30399990	+9.02197266	-7.36083984	-0.69433594	+60.93017578	-12.50244141	-48.99902344	+2608	+8.68359375	-6.59179688	-0.62402344	+16.43554688	-13.13964844	+9.16259766	+2140	+7.28173828	-10.98193359	-0.49218750	+40.23193359	+7.53662109	-53.50341797	+1220
+1457971640.30819990	+9.01318359	-7.35644531	-0.70312500	+60.93017578	-12.43652344	-48.80126953	+2612	+8.67480469	-6.59179688	-0.62841797	+16.43554688	-12.96386719	+9.22851563	+2144	+7.27294922	-10.98193359	-0.49218750	+40.29785156	+7.69042969	-53.39355469	+1216
+1457971640.31230000	+9.00439453	-7.36083984	-0.71191406	+60.90820313	-12.32666016	-48.62548828	+2620	+8.66601563	-6.59619141	-0.63281250	+16.43554688	-12.81005859	+9.27246094	+2148	+7.26855469	-10.97753906	-0.48779297	+40.36376953	+7.86621094	-53.30566406	+1212
+1457971640.32069990	+8.98681641	-7.36083984	-0.72509766	+60.90820313	-12.15087891	-48.29589844	+2628	+8.64404297	-6.59619141	-0.64160156	+16.45751953	-12.50244141	+9.36035156	+2148	+7.26855469	-10.96875000	-0.47900391	+40.60546875	+8.17382813	-53.19580078	+1208
+1457971640.32480000	+8.97802734	-7.36083984	-0.73388672	+60.86425781	-12.04101563	-48.14208984	+2632	+8.63525391	-6.59619141	-0.64599609	+16.45751953	-12.37060547	+9.40429688	+2152	+7.26855469	-10.96435547	-0.47021484	+40.69335938	+8.32763672	-53.15185547	+1200
+1457971640.32900000	+8.96923828	-7.36083984	-0.73828125	+60.86425781	-11.93115234	-48.01025391	+2636	+8.62646484	-6.60058594	-0.65039063	+16.47949219	-12.21679688	+9.42626953	+2152	+7.26416016	-10.95996094	-0.46582031	+40.80322266	+8.50341797	-53.10791016	+1196
+1457971640.33320000	+8.96044922	-7.36523438	-0.74267578	+60.84228516	-11.84326172	-47.85644531	+2640	+8.61767578	-6.60058594	-0.65478516	+16.47949219	-12.08496094	+9.47021484	+2148	+7.26416016	-10.95996094	-0.45703125	+40.89111328	+8.65722656	-53.08593750	+1188
+1457971640.33730010	+8.95166016	-7.36962891	-0.75146484	+60.82031250	-11.75537109	-47.72460938	+2640	+8.60888672	-6.60498047	-0.65917969	+16.47949219	-11.95312500	+9.49218750	+2148	+7.26416016	-10.95996094	-0.45263672	+40.95703125	+8.81103516	-53.04199219	+1180
+1457971640.34150000	+8.94726563	-7.36962891	-0.75585938	+60.82031250	-11.66748047	-47.57080078	+2640	+8.60449219	-6.60498047	-0.66357422	+16.47949219	-11.82128906	+9.53613281	+2144	+7.26416016	-10.95996094	-0.44384766	+41.04492188	+8.96484375	-52.99804688	+1172
+1457971640.34570000	+8.93847656	-7.36962891	-0.76025391	+60.82031250	-11.60156250	-47.43896484	+2640	+8.59570313	-6.60937500	-0.66796875	+16.50146484	-11.68945313	+9.58007813	+2144	+7.25976563	-10.95556641	-0.44384766	+41.13281250	+9.09667969	-52.93212891	+1164
+1457971640.34980010	+8.93408203	-7.37402344	-0.76464844	+60.77636719	-11.53564453	-47.32910156	+2640	+8.58691406	-6.60937500	-0.66796875	+16.50146484	-11.55761719	+9.62402344	+2140	+7.25537109	-10.95556641	-0.44384766	+41.17675781	+9.20654297	-52.84423828	+1160
+1457971640.35820010	+8.91650391	-7.37402344	-0.77343750	+60.75439453	-11.40380859	-47.08740234	+2636	+8.57373047	-6.61376953	-0.67236328	+16.52343750	-11.33789063	+9.68994141	+2132	+7.24218750	-10.95556641	-0.43945313	+41.26464844	+9.40429688	-52.71240234	+1152
+1457971640.36229990	+8.91210938	-7.37402344	-0.77343750	+60.73242188	-11.35986328	-46.97753906	+2636	+8.56494141	-6.61376953	-0.67675781	+16.50146484	-11.25000000	+9.71191406	+2128	+7.23339844	-10.95996094	-0.43945313	+41.28662109	+9.49218750	-52.64648438	+1148
+1457971640.36649990	+8.90332031	-7.37841797	-0.77783203	+60.71044922	-11.31591797	-46.86767578	+2632	+8.56054688	-6.61816406	-0.67675781	+16.50146484	-11.16210938	+9.73388672	+2124	+7.22021484	-10.96435547	-0.43945313	+41.24267578	+9.58007813	-52.55859375	+1144
+1457971640.37069990	+8.89892578	-7.37841797	-0.77783203	+60.68847656	-11.27197266	-46.75781250	+2632	+8.55615234	-6.61816406	-0.67236328	+16.50146484	-11.05224609	+9.77783203	+2116	+7.20703125	-10.96875000	-0.44384766	+41.19873047	+9.62402344	-52.44873047	+1140
+1457971640.37480000	+8.89453125	-7.38281250	-0.77783203	+60.64453125	-11.25000000	-46.64794922	+2628	+8.55175781	-6.61816406	-0.67236328	+16.47949219	-10.98632813	+9.79980469	+2112	+7.18945313	-10.97314453	-0.44824219	+41.15478516	+9.68994141	-52.33886719	+1140
+1457971640.37899990	+8.88574219	-7.38281250	-0.77783203	+60.60058594	-11.22802734	-46.53808594	+2624	+8.54736328	-6.62255859	-0.67236328	+16.45751953	-10.89843750	+9.82177734	+2108	+7.17626953	-10.97753906	-0.45703125	+41.08886719	+9.73388672	-52.22900391	+1136
+1457971640.38310000	+8.88134766	-7.38281250	-0.78222656	+60.57861328	-11.20605469	-46.45019531	+2624	+8.54296875	-6.62255859	-0.67236328	+16.45751953	-10.81054688	+9.84375000	+2104	+7.16308594	-10.97753906	-0.46582031	+41.04492188	+9.73388672	-52.07519531	+1132
+1457971640.38730000	+8.87695313	-7.38720703	-0.78222656	+60.51269531	-11.18408203	-46.36230469	+2620	+8.53857422	-6.62255859	-0.67236328	+16.43554688	-10.74462891	+9.86572266	+2100	+7.14990234	-10.98193359	-0.47021484	+40.97900391	+9.75585938	-51.96533203	+1132
+1457971640.39560010	+8.86816406	-7.39160156	-0.78222656	+60.44677734	-11.14013672	-46.20849609	+2616	+8.53417969	-6.62695313	-0.66796875	+16.36962891	-10.63476563	+9.88769531	+2096	+7.11474609	-10.99511719	-0.48339844	+40.82519531	+9.82177734	-51.78955078	+1132
+1457971640.39980010	+8.86376953	-7.39599609	-0.77783203	+60.38085938	-11.14013672	-46.16455078	+2612	+8.52978516	-6.62695313	-0.66796875	+16.34765625	-10.59082031	+9.90966797	+2092	+7.10595703	-10.99951172	-0.48779297	+40.73730469	+9.84375000	-51.72363281	+1136
+1457971640.40400000	+8.86376953	-7.40039063	-0.77783203	+60.33691406	-11.11816406	-46.09863281	+2612	+8.52978516	-6.63134766	-0.66357422	+16.30371094	-10.54687500	+9.90966797	+2092	+7.09277344	-11.00390625	-0.49218750	+40.64941406	+9.86572266	-51.65771484	+1136
+1457971640.40809990	+8.85937500	-7.40478516	-0.77783203	+60.29296875	-11.11816406	-46.05468750	+2608	+8.52978516	-6.63134766	-0.66357422	+16.25976563	-10.48095703	+9.93164063	+2088	+7.07958984	-11.01269531	-0.49218750	+40.58349609	+9.88769531	-51.56982422	+1136
+1457971640.41230010	+8.85937500	-7.40917969	-0.77783203	+60.22705078	-11.09619141	-46.01074219	+2608	+8.52539063	-6.63574219	-0.66357422	+16.23779297	-10.45898438	+9.95361328	+2088	+7.07519531	-11.01708984	-0.49658203	+40.51757813	+9.90966797	-51.50390625	+1136
+1457971640.41650010	+8.85498047	-7.41357422	-0.77343750	+60.18310547	-11.09619141	-45.96679688	+2604	+8.52539063	-6.63574219	-0.66357422	+16.19384766	-10.41503906	+9.97558594	+2088	+7.06640625	-11.01708984	-0.50097656	+40.47363281	+9.93164063	-51.45996094	+1136
+1457971640.42059990	+8.85498047	-7.41796875	-0.77343750	+60.13916016	-11.07421875	-45.92285156	+2604	+8.52539063	-6.64013672	-0.66357422	+16.14990234	-10.37109375	+9.97558594	+2084	+7.06201172	-11.02148438	-0.50097656	+40.45166016	+9.95361328	-51.43798828	+1136
+1457971640.42899990	+8.85058594	-7.42675781	-0.77343750	+60.07324219	-11.05224609	-45.85693359	+2600	+8.52539063	-6.64453125	-0.65917969	+16.08398438	-10.32714844	+10.01953125	+2084	+7.06201172	-11.02587891	-0.49658203	+40.40771484	+10.01953125	-51.41601563	+1136
+1457971640.43310000	+8.85058594	-7.43115234	-0.76904297	+60.02929688	-11.05224609	-45.83496094	+2596	+8.52099609	-6.64892578	-0.65917969	+16.04003906	-10.28320313	+10.01953125	+2084	+7.06201172	-11.03027344	-0.48779297	+40.38574219	+10.06347656	-51.43798828	+1136
+1457971640.43730000	+8.85058594	-7.43554688	-0.76904297	+60.00732422	-11.03027344	-45.79101563	+2596	+8.52099609	-6.65332031	-0.65917969	+16.01806641	-10.26123047	+10.04150391	+2084	+7.06201172	-11.03466797	-0.48339844	+40.38574219	+10.10742188	-51.45996094	+1132
+1457971640.44149990	+8.85058594	-7.43994141	-0.76904297	+59.96337891	-11.03027344	-45.76904297	+2596	+8.52099609	-6.65332031	-0.65917969	+15.97412109	-10.23925781	+10.06347656	+2084	+7.06640625	-11.03466797	-0.47460938	+40.38574219	+10.17333984	-51.45996094	+1132
+1457971640.44560000	+8.85058594	-7.44873047	-0.76904297	+59.94140625	-11.00830078	-45.72509766	+2592	+8.52099609	-6.65771484	-0.65917969	+15.95214844	-10.19531250	+10.08544922	+2084	+7.07080078	-11.03906250	-0.47021484	+40.40771484	+10.21728516	-51.48193359	+1128
+1457971640.44980000	+8.85058594	-7.45312500	-0.76904297	+59.91943359	-10.98632813	-45.68115234	+2592	+8.52099609	-6.66210938	-0.65917969	+15.90820313	-10.17333984	+10.10742188	+2084	+7.07519531	-11.03906250	-0.46142578	+40.42968750	+10.28320313	-51.50390625	+1124
+1457971640.45810010	+8.84619141	-7.46191406	-0.76904297	+59.85351563	-10.96435547	-45.59326172	+2588	+8.52099609	-6.67089844	-0.65917969	+15.84228516	-10.08544922	+10.17333984	+2084	+7.08398438	-11.03906250	-0.44384766	+40.47363281	+10.41503906	-51.54785156	+1116
+1457971640.46230010	+8.84619141	-7.46630859	-0.76904297	+59.85351563	-10.94238281	-45.52734375	+2588	+8.51660156	-6.67089844	-0.65917969	+15.82031250	-10.04150391	+10.19531250	+2084	+7.08837891	-11.03906250	-0.43066406	+40.51757813	+10.52490234	-51.56982422	+1112
+1457971640.46639990	+8.84619141	-7.47070313	-0.76904297	+59.83154297	-10.92041016	-45.46142578	+2588	+8.51660156	-6.67529297	-0.65917969	+15.77636719	-9.99755859	+10.21728516	+2084	+7.09277344	-11.04345703	-0.42187500	+40.53955078	+10.61279297	-51.59179688	+1112
+1457971640.47059990	+8.84619141	-7.47509766	-0.76904297	+59.80957031	-10.89843750	-45.39550781	+2584	+8.51660156	-6.67968750	-0.65917969	+15.75439453	-9.95361328	+10.23925781	+2084	+7.09277344	-11.04345703	-0.41308594	+40.56152344	+10.70068359	-51.61376953	+1108
+1457971640.47480010	+8.84179688	-7.47949219	-0.76904297	+59.78759766	-10.85449219	-45.32958984	+2584	+8.51220703	-6.68408203	-0.65917969	+15.71044922	-9.88769531	+10.28320313	+2084	+7.09277344	-11.04785156	-0.40429688	+40.58349609	+10.83251953	-51.59179688	+1104
+1457971640.47890000	+8.84179688	-7.48388672	-0.77343750	+59.76562500	-10.83251953	-45.24169922	+2584	+8.51220703	-6.68847656	-0.66357422	+15.68847656	-9.84375000	+10.30517578	+2084	+7.09277344	-11.04785156	-0.39550781	+40.60546875	+10.94238281	-51.56982422	+1104
+1457971640.48309990	+8.83740234	-7.48828125	-0.77783203	+59.74365234	-10.78857422	-45.13183594	+2584	+8.51220703	-6.69287109	-0.66357422	+15.64453125	-9.77783203	+10.34912109	+2084	+7.08837891	-11.05224609	-0.39550781	+40.60546875	+11.03027344	-51.50390625	+1100
+1457971640.49140000	+8.83300781	-7.49267578	-0.78222656	+59.69970703	-10.72265625	-44.95605469	+2580	+8.50341797	-6.70166016	-0.66357422	+15.60058594	-9.62402344	+10.39306641	+2088	+7.07519531	-11.05664063	-0.39550781	+40.56152344	+11.25000000	-51.35009766	+1096
+1457971640.49560000	+8.82861328	-7.49707031	-0.78662109	+59.67773438	-10.67871094	-44.84619141	+2580	+8.50341797	-6.70166016	-0.66357422	+15.55664063	-9.53613281	+10.41503906	+2088	+7.06201172	-11.06103516	-0.39990234	+40.51757813	+11.33789063	-51.26220703	+1096
+1457971640.49980000	+8.82421875	-7.49707031	-0.78662109	+59.65576172	-10.63476563	-44.75830078	+2580	+8.49902344	-6.70605469	-0.66796875	+15.53466797	-9.47021484	+10.43701172	+2084	+7.04882813	-11.06103516	-0.40429688	+40.45166016	+11.42578125	-51.15234375	+1092
+1457971640.50390010	+8.81982422	-7.50146484	-0.79101563	+59.61181641	-10.61279297	-44.67041016	+2576	+8.49462891	-6.71044922	-0.66796875	+15.49072266	-9.38232422	+10.45898438	+2084	+7.03564453	-11.06982422	-0.40869141	+40.38574219	+11.51367188	-51.04248047	+1092
+1457971640.50810000	+8.81542969	-7.50146484	-0.79541016	+59.56787109	-10.56884766	-44.58251953	+2576	+8.49462891	-6.71044922	-0.66796875	+15.46875000	-9.29443359	+10.48095703	+2084	+7.01806641	-11.07421875	-0.41748047	+40.31982422	+11.57958984	-50.93261719	+1092
+1457971640.51640010	+8.80664063	-7.50585938	-0.79980469	+59.47998047	-10.50292969	-44.38476563	+2572	+8.48583984	-6.71484375	-0.67236328	+15.40283203	-9.11865234	+10.52490234	+2084	+6.99169922	-11.07861328	-0.43505859	+40.16601563	+11.68945313	-50.66894531	+1096
+1457971640.52060010	+8.80224609	-7.50585938	-0.79980469	+59.43603516	-10.45898438	-44.31884766	+2568	+8.48144531	-6.71484375	-0.67236328	+15.35888672	-9.03076172	+10.54687500	+2084	+6.97851563	-11.08300781	-0.44384766	+40.10009766	+11.73339844	-50.55908203	+1100
+1457971640.52480010	+8.79785156	-7.51025391	-0.80419922	+59.39208984	-10.43701172	-44.25292969	+2564	+8.48144531	-6.71923828	-0.67236328	+15.33691406	-8.96484375	+10.54687500	+2084	+6.96533203	-11.08300781	-0.45263672	+40.03417969	+11.77734375	-50.47119141	+1104
+1457971640.52889990	+8.79345703	-7.51025391	-0.80419922	+59.34814453	-10.41503906	-44.18701172	+2564	+8.47705078	-6.71923828	-0.67236328	+15.29296875	-8.89892578	+10.56884766	+2080	+6.95654297	-11.08300781	-0.46142578	+39.96826172	+11.82128906	-50.38330078	+1104
+1457971640.53309990	+8.79345703	-7.51025391	-0.80419922	+59.30419922	-10.41503906	-44.12109375	+2560	+8.47705078	-6.71923828	-0.67236328	+15.24902344	-8.83300781	+10.59082031	+2080	+6.94335938	-11.08740234	-0.46582031	+39.92431641	+11.86523438	-50.31738281	+1108
+1457971640.53720000	+8.78906250	-7.51025391	-0.80419922	+59.26025391	-10.39306641	-44.07714844	+2556	+8.47265625	-6.71923828	-0.67236328	+15.22705078	-8.76708984	+10.59082031	+2080	+6.93896484	-11.08740234	-0.46582031	+39.88037109	+11.90917969	-50.25146484	+1112
+1457971640.54559990	+8.78466797	-7.51025391	-0.80419922	+59.19433594	-10.39306641	-43.98925781	+2548	+8.47265625	-6.71923828	-0.67236328	+15.16113281	-8.67919922	+10.63476563	+2076	+6.93457031	-11.08740234	-0.47021484	+39.83642578	+11.95312500	-50.18554688	+1112
+1457971640.54970000	+8.78466797	-7.51464844	-0.80419922	+59.15039063	-10.39306641	-43.96728516	+2548	+8.47265625	-6.71923828	-0.67236328	+15.13916016	-8.63525391	+10.65673828	+2076	+6.93457031	-11.08740234	-0.47021484	+39.83642578	+11.97509766	-50.16357422	+1108
+1457971640.55390000	+8.78466797	-7.51025391	-0.80419922	+59.12841797	-10.41503906	-43.94531250	+2544	+8.47265625	-6.71923828	-0.67236328	+15.11718750	-8.61328125	+10.65673828	+2076	+6.93896484	-11.08300781	-0.46582031	+39.83642578	+11.97509766	-50.16357422	+1112
+1457971640.55810000	+8.78466797	-7.51025391	-0.79980469	+59.10644531	-10.41503906	-43.92333984	+2540	+8.47265625	-6.71923828	-0.67236328	+15.09521484	-8.61328125	+10.67871094	+2076	+6.94335938	-11.07861328	-0.46142578	+39.85839844	+11.99707031	-50.18554688	+1112
+1457971640.56220010	+8.78466797	-7.51025391	-0.79980469	+59.10644531	-10.43701172	-43.92333984	+2540	+8.47265625	-6.71923828	-0.67236328	+15.07324219	-8.59130859	+10.70068359	+2072	+6.94775391	-11.07861328	-0.46142578	+39.88037109	+12.01904297	-50.20751953	+1112
+1457971640.56640010	+8.78466797	-7.51025391	-0.79980469	+59.08447266	-10.45898438	-43.92333984	+2536	+8.47265625	-6.71923828	-0.67236328	+15.05126953	-8.61328125	+10.72265625	+2072	+6.95214844	-11.07421875	-0.45263672	+39.90234375	+12.01904297	-50.25146484	+1112
+1457971640.57060000	+8.78906250	-7.51025391	-0.79541016	+59.08447266	-10.48095703	-43.94531250	+2536	+8.47265625	-6.71484375	-0.66796875	+15.02929688	-8.61328125	+10.72265625	+2072	+6.96093750	-11.06982422	-0.44824219	+39.94628906	+12.01904297	-50.29541016	+1112
+1457971640.57890010	+8.78906250	-7.51025391	-0.79101563	+59.06250000	-10.52490234	-43.96728516	+2532	+8.47705078	-6.71484375	-0.66796875	+15.00732422	-8.63525391	+10.76660156	+2072	+6.97412109	-11.06542969	-0.43945313	+39.99023438	+12.01904297	-50.38330078	+1108
+1457971640.58310010	+8.79345703	-7.51025391	-0.79101563	+59.06250000	-10.56884766	-43.98925781	+2532	+8.47705078	-6.71484375	-0.66796875	+14.98535156	-8.65722656	+10.76660156	+2072	+6.98291016	-11.06542969	-0.43066406	+40.01220703	+12.01904297	-50.42724609	+1108
+1457971640.58719990	+8.79345703	-7.51025391	-0.79101563	+59.06250000	-10.59082031	-44.01123047	+2528	+8.48144531	-6.71484375	-0.66796875	+14.98535156	-8.67919922	+10.78857422	+2072	+6.98730469	-11.06103516	-0.42626953	+40.03417969	+12.01904297	-50.47119141	+1104
+1457971640.59139990	+8.79785156	-7.50585938	-0.78662109	+59.08447266	-10.61279297	-44.03320313	+2528	+8.48144531	-6.71484375	-0.66357422	+14.98535156	-8.70117188	+10.78857422	+2072	+6.99609375	-11.06103516	-0.42187500	+40.05615234	+12.01904297	-50.51513672	+1100
+1457971640.59559990	+8.79785156	-7.50585938	-0.78662109	+59.08447266	-10.63476563	-44.07714844	+2528	+8.48144531	-6.71044922	-0.66357422	+14.96337891	-8.72314453	+10.81054688	+2072	+7.00048828	-11.05664063	-0.41748047	+40.07812500	+11.99707031	-50.55908203	+1096
+1457971640.59970000	+8.79785156	-7.50585938	-0.78662109	+59.08447266	-10.65673828	-44.09912109	+2528	+8.48583984	-6.71044922	-0.66357422	+14.96337891	-8.74511719	+10.81054688	+2072	+7.00927734	-11.05224609	-0.41308594	+40.10009766	+11.99707031	-50.60302734	+1096
+1457971640.60390000	+8.80224609	-7.50585938	-0.78222656	+59.08447266	-10.67871094	-44.14306641	+2528	+8.48583984	-6.71044922	-0.66357422	+14.96337891	-8.78906250	+10.81054688	+2072	+7.01367188	-11.05224609	-0.40869141	+40.12207031	+11.97509766	-50.66894531	+1092
+1457971640.61220000	+8.80224609	-7.50585938	-0.78222656	+59.08447266	-10.72265625	-44.23095703	+2528	+8.49023438	-6.71044922	-0.65917969	+14.94140625	-8.85498047	+10.83251953	+2072	+7.02685547	-11.04785156	-0.40429688	+40.12207031	+11.90917969	-50.75683594	+1080
+1457971640.61640000	+8.80664063	-7.50146484	-0.77783203	+59.08447266	-10.76660156	-44.29687500	+2528	+8.49023438	-6.70605469	-0.65917969	+14.94140625	-8.87695313	+10.83251953	+2076	+7.02685547	-11.04785156	-0.39990234	+40.10009766	+11.88720703	-50.80078125	+1076
+1457971640.62050010	+8.80664063	-7.50146484	-0.77783203	+59.10644531	-10.78857422	-44.36279297	+2528	+8.49023438	-6.70605469	-0.65478516	+14.91943359	-8.92089844	+10.85449219	+2076	+7.03125000	-11.04785156	-0.40429688	+40.07812500	+11.84326172	-50.82275391	+1072
+1457971640.62470010	+8.81103516	-7.50146484	-0.77343750	+59.10644531	-10.87646484	-44.56054688	+2532	+8.49462891	-6.70605469	-0.65478516	+14.91943359	-8.96484375	+10.85449219	+2076	+7.03125000	-11.04785156	-0.40429688	+40.05615234	+11.79931641	-50.86669922	+1068
+1457971640.62890010	+8.81542969	-7.49707031	-0.76904297	+59.10644531	-10.94238281	-44.73632813	+2532	+8.49462891	-6.70605469	-0.65039063	+14.89746094	-9.00878906	+10.83251953	+2080	+7.03125000	-11.04785156	-0.40429688	+40.01220703	+11.75537109	-50.88867188	+1064
+1457971640.63299990	+8.81982422	-7.49707031	-0.76464844	+59.10644531	-11.00830078	-44.89013672	+2536	+8.49902344	-6.70166016	-0.65039063	+14.89746094	-9.05273438	+10.83251953	+2080	+7.02685547	-11.04785156	-0.40869141	+39.94628906	+11.71142578	-50.91064453	+1060
+1457971640.64140010	+8.82861328	-7.49267578	-0.75146484	+59.10644531	-11.20605469	-45.41748047	+2544	+8.50341797	-6.70166016	-0.64599609	+14.87548828	-9.16259766	+10.83251953	+2084	+7.01806641	-11.05224609	-0.41748047	+39.81445313	+11.62353516	-50.93261719	+1056
+1457971640.64549990	+8.82861328	-7.48828125	-0.74707031	+59.10644531	-11.25000000	-45.54931641	+2544	+8.50341797	-6.70166016	-0.64160156	+14.85351563	-9.20654297	+10.81054688	+2088	+7.01367188	-11.05664063	-0.42187500	+39.74853516	+11.57958984	-50.95458984	+1056
+1457971640.64969990	+8.82861328	-7.48828125	-0.74267578	+59.10644531	-11.29394531	-45.68115234	+2548	+8.50781250	-6.69726563	-0.64160156	+14.85351563	-9.25048828	+10.81054688	+2088	+7.00488281	-11.05664063	-0.43066406	+39.66064453	+11.53564453	-50.95458984	+1056
+1457971640.65389990	+8.83300781	-7.48828125	-0.74267578	+59.08447266	-11.31591797	-45.76904297	+2548	+8.50781250	-6.69726563	-0.63720703	+14.83154297	-9.31640625	+10.78857422	+2092	+7.00048828	-11.06103516	-0.43505859	+39.59472656	+11.49169922	-50.95458984	+1060
+1457971640.65800000	+8.83300781	-7.48828125	-0.73828125	+59.08447266	-11.33789063	-45.85693359	+2552	+8.50781250	-6.69726563	-0.63720703	+14.80957031	-9.36035156	+10.76660156	+2096	+6.99609375	-11.06103516	-0.43945313	+39.52880859	+11.44775391	-50.97656250	+1060
+1457971640.66220000	+8.83300781	-7.48828125	-0.73828125	+59.10644531	-11.35986328	-45.92285156	+2552	+8.51220703	-6.69726563	-0.63281250	+14.80957031	-9.40429688	+10.76660156	+2100	+6.99169922	-11.06542969	-0.44384766	+39.48486328	+11.40380859	-50.99853516	+1060
+1457971640.66640000	+8.83300781	-7.48828125	-0.73388672	+59.10644531	-11.38183594	-45.96679688	+2556	+8.51220703	-6.69726563	-0.63281250	+14.78759766	-9.44824219	+10.74462891	+2100	+6.98730469	-11.06982422	-0.44384766	+39.44091797	+11.38183594	-51.04248047	+1060
+1457971640.67050000	+8.83300781	-7.48828125	-0.73388672	+59.10644531	-11.38183594	-46.01074219	+2556	+8.51660156	-6.69726563	-0.62841797	+14.76562500	-9.49218750	+10.72265625	+2104	+6.98730469	-11.06982422	-0.44384766	+39.39697266	+11.35986328	-51.06445313	+1064
+1457971640.67890000	+8.83740234	-7.48828125	-0.72949219	+59.12841797	-11.40380859	-46.03271484	+2560	+8.51660156	-6.69726563	-0.62402344	+14.74365234	-9.58007813	+10.70068359	+2112	+6.98730469	-11.06982422	-0.43945313	+39.39697266	+11.33789063	-51.15234375	+1064
+1457971640.68300010	+8.83740234	-7.48828125	-0.72949219	+59.12841797	-11.40380859	-46.05468750	+2560	+8.52099609	-6.69726563	-0.62402344	+14.74365234	-9.60205078	+10.70068359	+2112	+6.99169922	-11.06982422	-0.43505859	+39.39697266	+11.31591797	-51.19628906	+1064
+1457971640.68720010	+8.83740234	-7.48828125	-0.72949219	+59.15039063	-11.42578125	-46.05468750	+2560	+8.52099609	-6.69726563	-0.62402344	+14.74365234	-9.62402344	+10.70068359	+2116	+6.99609375	-11.06982422	-0.43505859	+39.41894531	+11.31591797	-51.24023438	+1064
+1457971640.69129990	+8.83740234	-7.48828125	-0.72949219	+59.15039063	-11.42578125	-46.05468750	+2564	+8.52099609	-6.69726563	-0.62402344	+14.72167969	-9.66796875	+10.67871094	+2116	+7.00048828	-11.06982422	-0.43066406	+39.46289063	+11.31591797	-51.26220703	+1064
+1457971640.69549990	+8.83740234	-7.48828125	-0.72949219	+59.17236328	-11.44775391	-46.05468750	+2564	+8.52099609	-6.69726563	-0.61962891	+14.72167969	-9.68994141	+10.67871094	+2120	+7.00488281	-11.06982422	-0.42187500	+39.50683594	+11.31591797	-51.32812500	+1064
+1457971640.69970010	+8.83740234	-7.48828125	-0.72949219	+59.17236328	-11.44775391	-46.05468750	+2564	+8.52099609	-6.69726563	-0.61962891	+14.72167969	-9.68994141	+10.67871094	+2120	+7.00927734	-11.06542969	-0.41748047	+39.52880859	+11.31591797	-51.35009766	+1064
+1457971640.70799990	+8.83740234	-7.48828125	-0.72949219	+59.19433594	-11.46972656	-46.05468750	+2568	+8.52099609	-6.69726563	-0.61962891	+14.72167969	-9.73388672	+10.70068359	+2124	+7.01806641	-11.06542969	-0.40869141	+39.61669922	+11.33789063	-51.41601563	+1064
+1457971640.71219990	+8.83740234	-7.48828125	-0.72949219	+59.19433594	-11.46972656	-46.05468750	+2568	+8.52099609	-6.69726563	-0.61962891	+14.72167969	-9.73388672	+10.70068359	+2124	+7.02246094	-11.06103516	-0.40869141	+39.63867188	+11.33789063	-51.43798828	+1060
+1457971640.71630000	+8.83740234	-7.48828125	-0.72949219	+59.19433594	-11.46972656	-46.05468750	+2572	+8.52099609	-6.69726563	-0.61962891	+14.69970703	-9.75585938	+10.70068359	+2128	+7.02685547	-11.06103516	-0.40429688	+39.66064453	+11.33789063	-51.43798828	+1056
+1457971640.72050000	+8.83740234	-7.48828125	-0.72949219	+59.19433594	-11.46972656	-46.03271484	+2572	+8.52099609	-6.69726563	-0.61962891	+14.69970703	-9.75585938	+10.72265625	+2128	+7.03125000	-11.06103516	-0.40429688	+39.70458984	+11.33789063	-51.43798828	+1056
+1457971640.72470000	+8.83740234	-7.48828125	-0.72949219	+59.19433594	-11.49169922	-46.03271484	+2572	+8.52099609	-6.69726563	-0.61962891	+14.69970703	-9.75585938	+10.72265625	+2128	+7.03125000	-11.05664063	-0.39990234	+39.72656250	+11.33789063	-51.45996094	+1052
+1457971640.72880010	+8.83740234	-7.48828125	-0.72949219	+59.21630859	-11.49169922	-46.03271484	+2572	+8.52099609	-6.69726563	-0.61962891	+14.69970703	-9.75585938	+10.72265625	+2132	+7.03564453	-11.05664063	-0.39990234	+39.72656250	+11.35986328	-51.43798828	+1048
+1457971640.73300000	+8.83740234	-7.48828125	-0.72949219	+59.21630859	-11.49169922	-46.01074219	+2576	+8.52099609	-6.69726563	-0.61962891	+14.69970703	-9.75585938	+10.72265625	+2132	+7.03564453	-11.05664063	-0.39990234	+39.74853516	+11.35986328	-51.43798828	+1044
+1457971640.74130010	+8.83740234	-7.48828125	-0.72949219	+59.21630859	-11.51367188	-45.98876953	+2576	+8.52099609	-6.69726563	-0.61962891	+14.69970703	-9.77783203	+10.74462891	+2132	+7.03564453	-11.05224609	-0.39990234	+39.77050781	+11.35986328	-51.41601563	+1040
+1457971640.74550010	+8.83740234	-7.48388672	-0.72949219	+59.21630859	-11.51367188	-45.96679688	+2576	+8.52099609	-6.69726563	-0.61962891	+14.69970703	-9.77783203	+10.74462891	+2132	+7.03564453	-11.05224609	-0.39990234	+39.77050781	+11.35986328	-51.39404297	+1036
+1457971640.74970010	+8.83740234	-7.48388672	-0.72949219	+59.19433594	-11.53564453	-45.92285156	+2580	+8.52099609	-6.69726563	-0.61962891	+14.69970703	-9.77783203	+10.76660156	+2132	+7.03125000	-11.05224609	-0.39990234	+39.77050781	+11.35986328	-51.35009766	+1036
+1457971640.75379990	+8.83300781	-7.48388672	-0.72949219	+59.19433594	-11.55761719	-45.87890625	+2580	+8.51660156	-6.69726563	-0.61523438	+14.67773438	-9.77783203	+10.76660156	+2136	+7.03125000	-11.05224609	-0.40429688	+39.77050781	+11.38183594	-51.30615234	+1032
+1457971640.76210000	+8.82861328	-7.47949219	-0.73388672	+59.15039063	-11.64550781	-45.72509766	+2580	+8.51660156	-6.69726563	-0.61523438	+14.65576172	-9.75585938	+10.78857422	+2136	+7.01806641	-11.04785156	-0.41748047	+39.70458984	+11.38183594	-51.06445313	+1032
+1457971640.76630000	+8.82861328	-7.47509766	-0.73828125	+59.08447266	-11.68945313	-45.61523438	+2584	+8.51660156	-6.69287109	-0.61523438	+14.63378906	-9.75585938	+10.81054688	+2136	+7.00488281	-11.04345703	-0.43066406	+39.63867188	+11.38183594	-50.88867188	+1036
+1457971640.77049990	+8.82421875	-7.47509766	-0.73828125	+59.04052734	-11.73339844	-45.52734375	+2584	+8.51660156	-6.69287109	-0.61523438	+14.61181641	-9.75585938	+10.83251953	+2136	+6.99169922	-11.04345703	-0.43945313	+39.57275391	+11.40380859	-50.73486328	+1036
+1457971640.77460000	+8.81982422	-7.47070313	-0.74267578	+58.95263672	-11.79931641	-45.35156250	+2584	+8.51660156	-6.69287109	-0.61523438	+14.56787109	-9.73388672	+10.87646484	+2136	+6.96093750	-11.03466797	-0.46582031	+39.39697266	+11.40380859	-50.33935547	+1048
+1457971640.77880000	+8.81542969	-7.46630859	-0.74707031	+58.86474609	-11.84326172	-45.21972656	+2584	+8.51220703	-6.68847656	-0.61523438	+14.52392578	-9.68994141	+10.94238281	+2140	+6.94335938	-11.03027344	-0.48339844	+39.28710938	+11.40380859	-50.07568359	+1052
+1457971640.78710010	+8.81103516	-7.46191406	-0.75146484	+58.64501953	-11.93115234	-44.93408203	+2584	+8.51220703	-6.68408203	-0.61523438	+14.34814453	-9.62402344	+11.07421875	+2140	+6.92138672	-11.01708984	-0.50976563	+39.11132813	+11.42578125	-49.72412109	+1064
+1457971640.79130010	+8.80664063	-7.45751953	-0.75146484	+58.53515625	-11.99707031	-44.82421875	+2584	+8.50781250	-6.67968750	-0.61523438	+14.21630859	-9.58007813	+11.16210938	+2140	+6.91259766	-11.01269531	-0.51416016	+39.06738281	+11.42578125	-49.59228516	+1064
+1457971640.79550000	+8.80224609	-7.45751953	-0.75585938	+58.42529297	-12.01904297	-44.71435547	+2584	+8.50781250	-6.67529297	-0.61083984	+14.10644531	-9.53613281	+11.25000000	+2144	+6.90820313	-11.00390625	-0.51416016	+39.00146484	+11.44775391	-49.52636719	+1068
+1457971640.79959990	+8.80224609	-7.45751953	-0.75585938	+58.31542969	-12.06298828	-44.62646484	+2584	+8.50341797	-6.67089844	-0.61083984	+13.93066406	-9.47021484	+11.38183594	+2144	+6.90380859	-10.99511719	-0.51416016	+38.97949219	+11.44775391	-49.46044922	+1068
+1457971640.80380010	+8.80224609	-7.45312500	-0.75585938	+58.20556641	-12.10693359	-44.53857422	+2584	+8.50341797	-6.66650391	-0.61083984	+13.77685547	-9.42626953	+11.49169922	+2144	+6.90380859	-10.99072266	-0.51416016	+38.95751953	+11.46972656	-49.41650391	+1068
+1457971640.81209990	+8.79785156	-7.45312500	-0.75585938	+58.00781250	-12.21679688	-44.34082031	+2580	+8.49902344	-6.66210938	-0.61523438	+13.46923828	-9.33837891	+11.73339844	+2144	+6.90380859	-10.97314453	-0.51416016	+38.91357422	+11.44775391	-49.26269531	+1064
+1457971640.82049990	+8.79345703	-7.44873047	-0.76025391	+57.78808594	-12.32666016	-44.16503906	+2580	+8.49462891	-6.65771484	-0.61523438	+13.16162109	-9.29443359	+11.93115234	+2144	+6.90380859	-10.95556641	-0.51416016	+38.91357422	+11.44775391	-49.17480469	+1060
+1457971640.82880000	+8.78466797	-7.44873047	-0.76025391	+57.59033203	-12.45849609	-44.01123047	+2576	+8.49023438	-6.65332031	-0.61083984	+12.89794922	-9.27246094	+12.10693359	+2144	+6.89941406	-10.93798828	-0.50976563	+38.89160156	+11.44775391	-49.08691406	+1060
+1457971640.83710000	+8.77587891	-7.44433594	-0.75585938	+57.37060547	-12.56835938	-43.85742188	+2576	+8.48144531	-6.65332031	-0.61083984	+12.65625000	-9.25048828	+12.26074219	+2140	+6.89062500	-10.92480469	-0.50976563	+38.84765625	+11.44775391	-48.97705078	+1056
+1457971640.84130000	+8.77148438	-7.44433594	-0.75585938	+57.28271484	-12.61230469	-43.76953125	+2572	+8.47705078	-6.65332031	-0.60644531	+12.54638672	-9.25048828	+12.32666016	+2140	+6.88623047	-10.92041016	-0.50976563	+38.80371094	+11.42578125	-48.88916016	+1056
+1457971640.84960010	+8.75830078	-7.44433594	-0.76025391	+57.10693359	-12.74414063	-43.59375000	+2572	+8.46826172	-6.64892578	-0.60644531	+12.34863281	-9.22851563	+12.48046875	+2136	+6.85986328	-10.91162109	-0.52734375	+38.71582031	+11.40380859	-48.64746094	+1060
+1457971640.85789990	+8.74511719	-7.43994141	-0.76464844	+56.93115234	-12.83203125	-43.41796875	+2572	+8.45507813	-6.64892578	-0.60205078	+12.15087891	-9.20654297	+12.59033203	+2132	+6.83349609	-10.90283203	-0.54052734	+38.62792969	+11.38183594	-48.44970703	+1068
+1457971640.86630010	+8.72753906	-7.43994141	-0.76464844	+56.77734375	-12.91992188	-43.28613281	+2568	+8.44189453	-6.64892578	-0.60205078	+11.99707031	-9.18457031	+12.70019531	+2128	+6.79833984	-10.90283203	-0.55810547	+38.45214844	+11.35986328	-48.25195313	+1072
+1457971640.87459990	+8.70996094	-7.43994141	-0.76904297	+56.64550781	-12.98583984	-43.13232422	+2564	+8.42871094	-6.64453125	-0.59765625	+11.84326172	-9.14062500	+12.81005859	+2124	+6.75439453	-10.90283203	-0.58447266	+38.25439453	+11.33789063	-47.98828125	+1076
+1457971640.87879990	+8.70556641	-7.43994141	-0.76904297	+56.57958984	-13.00781250	-43.04443359	+2560	+8.42431641	-6.64453125	-0.59765625	+11.77734375	-9.11865234	+12.85400391	+2120	+6.73681641	-10.89843750	-0.59326172	+38.18847656	+11.31591797	-47.85644531	+1076
+1457971640.88290000	+8.69677734	-7.43994141	-0.77343750	+56.53564453	-13.05175781	-42.97851563	+2556	+8.41552734	-6.64453125	-0.59765625	+11.71142578	-9.09667969	+12.91992188	+2116	+6.71923828	-10.89843750	-0.60644531	+38.12255859	+11.29394531	-47.74658203	+1080
+1457971640.88710000	+8.68798828	-7.43554688	-0.77343750	+56.49169922	-13.09570313	-42.91259766	+2552	+8.41113281	-6.64453125	-0.59765625	+11.64550781	-9.07470703	+12.96386719	+2116	+6.70166016	-10.89843750	-0.61523438	+38.03466797	+11.27197266	-47.65869141	+1080
+1457971640.89540000	+8.67041016	-7.43554688	-0.77783203	+56.44775391	-13.16162109	-42.80273438	+2548	+8.39794922	-6.64013672	-0.59765625	+11.55761719	-9.03076172	+13.05175781	+2112	+6.66650391	-10.89843750	-0.62841797	+37.92480469	+11.25000000	-47.52685547	+1088
+1457971640.89960000	+8.66601563	-7.43115234	-0.77783203	+56.42578125	-13.20556641	-42.78076172	+2544	+8.38916016	-6.64013672	-0.59326172	+11.51367188	-9.00878906	+13.07373047	+2108	+6.65771484	-10.89843750	-0.63281250	+37.88085938	+11.25000000	-47.48291016	+1088
+1457971640.90380000	+8.66162109	-7.43115234	-0.77783203	+56.40380859	-13.24951172	-42.75878906	+2540	+8.38476563	-6.64013672	-0.59326172	+11.49169922	-9.00878906	+13.11767578	+2108	+6.64453125	-10.89843750	-0.63720703	+37.83691406	+11.22802734	-47.43896484	+1088
+1457971640.91619990	+8.64404297	-7.42675781	-0.77783203	+56.40380859	-13.35937500	-42.69287109	+2528	+8.37158203	-6.63574219	-0.59326172	+11.42578125	-8.98681641	+13.22753906	+2100	+6.63134766	-10.89404297	-0.64599609	+37.81494141	+11.20605469	-47.35107422	+1088
+1457971640.92459990	+8.63964844	-7.42236328	-0.77783203	+56.44775391	-13.44726563	-42.71484375	+2524	+8.36279297	-6.63574219	-0.59326172	+11.38183594	-9.03076172	+13.29345703	+2092	+6.63574219	-10.88964844	-0.63720703	+37.88085938	+11.18408203	-47.41699219	+1088
+1457971640.92870000	+8.63964844	-7.42236328	-0.77343750	+56.46972656	-13.49121094	-42.75878906	+2520	+8.36279297	-6.63574219	-0.58886719	+11.38183594	-9.05273438	+13.31542969	+2088	+6.64013672	-10.88525391	-0.63281250	+37.90283203	+11.18408203	-47.48291016	+1088
+1457971640.93709990	+8.63964844	-7.41796875	-0.77343750	+56.53564453	-13.57910156	-42.86865234	+2516	+8.35839844	-6.63134766	-0.58886719	+11.38183594	-9.09667969	+13.33740234	+2084	+6.64892578	-10.88085938	-0.61962891	+37.96875000	+11.16210938	-47.57080078	+1084
+1457971640.94120000	+8.64404297	-7.41796875	-0.76904297	+56.55761719	-13.60107422	-42.93457031	+2516	+8.35839844	-6.63134766	-0.58447266	+11.38183594	-9.14062500	+13.35937500	+2080	+6.65771484	-10.87646484	-0.61523438	+38.01269531	+11.14013672	-47.63671875	+1084
+1457971640.94540000	+8.64404297	-7.41357422	-0.76904297	+56.60156250	-13.66699219	-43.00048828	+2516	+8.35839844	-6.63134766	-0.58447266	+11.38183594	-9.18457031	+13.38134766	+2080	+6.66650391	-10.87646484	-0.60644531	+38.05664063	+11.11816406	-47.70263672	+1080
+1457971640.94960000	+8.64404297	-7.41357422	-0.76464844	+56.62353516	-13.68896484	-43.04443359	+2516	+8.35839844	-6.63134766	-0.58447266	+11.38183594	-9.22851563	+13.38134766	+2076	+6.67089844	-10.87207031	-0.60205078	+38.07861328	+11.09619141	-47.74658203	+1080
+1457971640.95370010	+8.64843750	-7.41357422	-0.76025391	+56.64550781	-13.73291016	-43.13232422	+2516	+8.35839844	-6.63134766	-0.58447266	+11.38183594	-9.27246094	+13.38134766	+2072	+6.67968750	-10.87207031	-0.59765625	+38.10058594	+11.07421875	-47.81250000	+1080
+1457971640.96210000	+8.65283203	-7.40917969	-0.75585938	+56.71142578	-13.79882813	-43.28613281	+2520	+8.36279297	-6.62695313	-0.58007813	+11.38183594	-9.36035156	+13.38134766	+2068	+6.69287109	-10.86767578	-0.58886719	+38.14453125	+11.03027344	-47.90039063	+1076
+1457971640.96620010	+8.65722656	-7.40917969	-0.75146484	+56.75537109	-13.84277344	-43.35205078	+2520	+8.36279297	-6.62695313	-0.58007813	+11.40380859	-9.42626953	+13.38134766	+2068	+6.69726563	-10.86767578	-0.58447266	+38.16650391	+10.98632813	-47.96630859	+1076
+1457971640.97040010	+8.65722656	-7.40917969	-0.75146484	+56.77734375	-13.88671875	-43.43994141	+2524	+8.36718750	-6.62695313	-0.57568359	+11.40380859	-9.47021484	+13.38134766	+2068	+6.70166016	-10.86767578	-0.58447266	+38.16650391	+10.96435547	-48.01025391	+1076
+1457971640.97460010	+8.66162109	-7.40478516	-0.74707031	+56.79931641	-13.90869141	-43.52783203	+2524	+8.36718750	-6.62695313	-0.57568359	+11.40380859	-9.51416016	+13.38134766	+2064	+6.71044922	-10.86767578	-0.58007813	+38.18847656	+10.92041016	-48.09814453	+1076
+1457971640.97869990	+8.66601563	-7.40478516	-0.74267578	+56.84326172	-13.95263672	-43.61572266	+2528	+8.36718750	-6.62255859	-0.57568359	+11.40380859	-9.55810547	+13.38134766	+2064	+6.71484375	-10.86328125	-0.57568359	+38.18847656	+10.85449219	-48.16406250	+1076
+1457971640.98709990	+8.67480469	-7.40039063	-0.73388672	+56.93115234	-14.08447266	-43.87939453	+2532	+8.37158203	-6.62255859	-0.57128906	+11.42578125	-9.64599609	+13.35937500	+2060	+6.73242188	-10.86767578	-0.56689453	+38.14453125	+10.63476563	-48.38378906	+1080
+1457971640.99120000	+8.67919922	-7.40039063	-0.72949219	+56.99707031	-14.15039063	-44.01123047	+2536	+8.37597656	-6.62255859	-0.57128906	+11.44775391	-9.68994141	+13.33740234	+2060	+6.73681641	-10.86767578	-0.56689453	+38.10058594	+10.50292969	-48.51562500	+1080
+1457971640.99540000	+8.68359375	-7.40039063	-0.72509766	+57.04101563	-14.19433594	-44.16503906	+2540	+8.37597656	-6.62255859	-0.57128906	+11.44775391	-9.73388672	+13.33740234	+2060	+6.74121094	-10.86767578	-0.56689453	+38.05664063	+10.39306641	-48.60351563	+1076
+1457971641.00370000	+8.69238281	-7.39599609	-0.71191406	+57.19482422	-14.34814453	-44.49462891	+2548	+8.38037109	-6.61816406	-0.56689453	+11.46972656	-9.88769531	+13.27148438	+2060	+6.73681641	-10.88085938	-0.57128906	+37.88085938	+10.17333984	-48.80126953	+1076
+1457971641.01200010	+8.69677734	-7.39599609	-0.70312500	+57.28271484	-14.41406250	-44.73632813	+2556	+8.38916016	-6.61816406	-0.55810547	+11.53564453	-10.08544922	+13.18359375	+2064	+6.72802734	-10.88964844	-0.58447266	+37.72705078	+10.06347656	-48.86718750	+1076
+1457971641.02040000	+8.69677734	-7.39599609	-0.70312500	+57.37060547	-14.43603516	-44.89013672	+2560	+8.39355469	-6.61376953	-0.55371094	+11.60156250	-10.28320313	+13.07373047	+2068	+6.71923828	-10.89404297	-0.59326172	+37.66113281	+9.99755859	-48.88916016	+1076
+1457971641.02449990	+8.69677734	-7.39599609	-0.69873047	+57.43652344	-14.43603516	-44.93408203	+2560	+8.39794922	-6.61376953	-0.55371094	+11.64550781	-10.39306641	+12.98583984	+2072	+6.71484375	-10.89843750	-0.59326172	+37.66113281	+9.99755859	-48.91113281	+1076
+1457971641.03290010	+8.69677734	-7.39599609	-0.70312500	+57.50244141	-14.39208984	-45.02197266	+2564	+8.39794922	-6.61376953	-0.54931641	+11.73339844	-10.54687500	+12.85400391	+2072	+6.71044922	-10.90283203	-0.59326172	+37.66113281	+10.04150391	-48.95507813	+1076
+1457971641.03699990	+8.69677734	-7.39599609	-0.70312500	+57.54638672	-14.37011719	-45.04394531	+2568	+8.39794922	-6.61376953	-0.54931641	+11.77734375	-10.61279297	+12.78808594	+2076	+6.71044922	-10.90283203	-0.58886719	+37.66113281	+10.06347656	-48.99902344	+1076
+1457971641.04119990	+8.69238281	-7.39599609	-0.70312500	+57.61230469	-14.34814453	-45.06591797	+2568	+8.39794922	-6.61376953	-0.54931641	+11.84326172	-10.63476563	+12.72216797	+2076	+6.71484375	-10.90283203	-0.58886719	+37.70507813	+10.08544922	-49.02099609	+1076
+1457971641.04539990	+8.69238281	-7.39599609	-0.70312500	+57.65625000	-14.32617188	-45.08789063	+2568	+8.39794922	-6.61816406	-0.55371094	+11.88720703	-10.67871094	+12.65625000	+2076	+6.71923828	-10.90722656	-0.58447266	+37.74902344	+10.12939453	-49.04296875	+1080
+1457971641.04950000	+8.68798828	-7.39599609	-0.70751953	+57.70019531	-14.28222656	-45.08789063	+2572	+8.39794922	-6.61816406	-0.55371094	+11.93115234	-10.67871094	+12.61230469	+2080	+6.71923828	-10.90722656	-0.58007813	+37.81494141	+10.17333984	-49.06494141	+1080
+1457971641.05790000	+8.68359375	-7.39599609	-0.70751953	+57.83203125	-14.23828125	-45.13183594	+2572	+8.38916016	-6.61816406	-0.55810547	+12.04101563	-10.72265625	+12.50244141	+2080	+6.72802734	-10.90722656	-0.57128906	+37.94677734	+10.23925781	-49.15283203	+1080
+1457971641.06200000	+8.68359375	-7.39599609	-0.70751953	+57.91992188	-14.19433594	-45.15380859	+2572	+8.38916016	-6.61816406	-0.55810547	+12.10693359	-10.72265625	+12.43652344	+2084	+6.73242188	-10.90722656	-0.56250000	+38.01269531	+10.28320313	-49.21875000	+1080
+1457971641.06620000	+8.67919922	-7.39599609	-0.71191406	+58.00781250	-14.15039063	-45.19775391	+2572	+8.38476563	-6.61816406	-0.55810547	+12.19482422	-10.74462891	+12.39257813	+2084	+6.74121094	-10.90722656	-0.55810547	+38.10058594	+10.34912109	-49.28466797	+1080
+1457971641.07030010	+8.67919922	-7.39599609	-0.71191406	+58.11767578	-14.12841797	-45.21972656	+2572	+8.38037109	-6.62255859	-0.56250000	+12.26074219	-10.76660156	+12.32666016	+2084	+6.74560547	-10.90722656	-0.54931641	+38.18847656	+10.39306641	-49.35058594	+1080
+1457971641.07870010	+8.67041016	-7.39599609	-0.71630859	+58.42529297	-14.04052734	-45.35156250	+2572	+8.37158203	-6.62255859	-0.56689453	+12.48046875	-10.81054688	+12.17285156	+2084	+6.76318359	-10.90722656	-0.52734375	+38.47412109	+10.50292969	-49.54833984	+1080
+1457971641.08699990	+8.66601563	-7.39160156	-0.71630859	+58.77685547	-13.99658203	-45.52734375	+2572	+8.35839844	-6.62255859	-0.57128906	+12.74414063	-10.92041016	+11.99707031	+2080	+6.78515625	-10.90722656	-0.50097656	+38.80371094	+10.59082031	-49.76806641	+1088
+1457971641.09530000	+8.65722656	-7.38281250	-0.71630859	+59.15039063	-13.99658203	-45.74707031	+2572	+8.34521484	-6.62255859	-0.57128906	+13.02978516	-11.09619141	+11.79931641	+2076	+6.79833984	-10.90722656	-0.48339844	+39.06738281	+10.61279297	-50.03173828	+1092
+1457971641.09949990	+8.65722656	-7.38281250	-0.71630859	+59.34814453	-14.01855469	-45.90087891	+2572	+8.34082031	-6.62255859	-0.57128906	+13.18359375	-11.22802734	+11.66748047	+2076	+6.80273438	-10.91162109	-0.47460938	+39.19921875	+10.59082031	-50.16357422	+1092
+1457971641.10369990	+8.65283203	-7.37841797	-0.71191406	+59.52392578	-14.04052734	-46.03271484	+2568	+8.33642578	-6.62255859	-0.57128906	+13.35937500	-11.35986328	+11.55761719	+2072	+6.80712891	-10.91601563	-0.47021484	+39.28710938	+10.56884766	-50.27343750	+1092
+1457971641.10780000	+8.65283203	-7.37402344	-0.71191406	+59.67773438	-14.08447266	-46.16455078	+2568	+8.33203125	-6.61816406	-0.57128906	+13.51318359	-11.49169922	+11.44775391	+2068	+6.80712891	-10.92041016	-0.47021484	+39.33105469	+10.50292969	-50.36132813	+1088
+1457971641.11620000	+8.64404297	-7.36962891	-0.70751953	+59.98535156	-14.17236328	-46.42822266	+2568	+8.32324219	-6.61816406	-0.56689453	+13.77685547	-11.77734375	+11.25000000	+2060	+6.80273438	-10.92919922	-0.47900391	+39.39697266	+10.32714844	-50.51513672	+1088
+1457971641.12450000	+8.64404297	-7.36523438	-0.69873047	+60.27099609	-14.28222656	-46.73583984	+2572	+8.31884766	-6.61376953	-0.56250000	+14.01855469	-12.06298828	+11.03027344	+2056	+6.79833984	-10.93798828	-0.48339844	+39.41894531	+10.12939453	-50.69091797	+1080
+1457971641.12870000	+8.64404297	-7.36083984	-0.69433594	+60.42480469	-14.34814453	-46.88964844	+2572	+8.31884766	-6.60937500	-0.55810547	+14.12841797	-12.21679688	+10.94238281	+2056	+6.79394531	-10.94238281	-0.48779297	+39.41894531	+10.04150391	-50.75683594	+1080
+1457971641.13280010	+8.64404297	-7.35644531	-0.68994141	+60.55664063	-14.41406250	-47.06542969	+2576	+8.31884766	-6.60937500	-0.55371094	+14.23828125	-12.39257813	+10.83251953	+2056	+6.79394531	-10.94677734	-0.48779297	+39.41894531	+9.95361328	-50.86669922	+1080
+1457971641.14120010	+8.64843750	-7.35205078	-0.68115234	+60.79833984	-14.52392578	-47.35107422	+2580	+8.31884766	-6.60498047	-0.54492188	+14.43603516	-12.67822266	+10.65673828	+2056	+6.79394531	-10.95996094	-0.49218750	+39.39697266	+9.73388672	-51.04248047	+1076
+1457971641.14949990	+8.65283203	-7.34765625	-0.67236328	+61.04003906	-14.65576172	-47.65869141	+2588	+8.32324219	-6.60058594	-0.54052734	+14.61181641	-12.96386719	+10.50292969	+2056	+6.80273438	-10.96435547	-0.48779297	+39.39697266	+9.51416016	-51.28417969	+1076
+1457971641.15360000	+8.65283203	-7.34765625	-0.66796875	+61.17187500	-14.72167969	-47.81250000	+2592	+8.32324219	-6.59619141	-0.53613281	+14.69970703	-13.11767578	+10.41503906	+2056	+6.80712891	-10.96435547	-0.48779297	+39.44091797	+9.40429688	-51.41601563	+1080
+1457971641.16199990	+8.66162109	-7.33886719	-0.65917969	+61.43554688	-14.85351563	-48.14208984	+2600	+8.32763672	-6.59619141	-0.53173828	+14.87548828	-13.44726563	+10.26123047	+2060	+6.82910156	-10.96875000	-0.47021484	+39.52880859	+9.22851563	-51.78955078	+1088
+1457971641.16610000	+8.66601563	-7.33886719	-0.65039063	+61.58935547	-14.91943359	-48.29589844	+2608	+8.32763672	-6.59179688	-0.52734375	+14.98535156	-13.60107422	+10.17333984	+2060	+6.84228516	-10.96875000	-0.45703125	+39.61669922	+9.11865234	-51.96533203	+1092
+1457971641.17450000	+8.67480469	-7.33007813	-0.64160156	+61.89697266	-15.05126953	-48.62548828	+2616	+8.33203125	-6.58740234	-0.52294922	+15.20507813	-13.93066406	+10.04150391	+2064	+6.87304688	-10.97314453	-0.43505859	+39.77050781	+8.94287109	-52.38281250	+1100
+1457971641.18280010	+8.67919922	-7.32568359	-0.63281250	+62.27050781	-15.20507813	-48.97705078	+2628	+8.33642578	-6.58740234	-0.51416016	+15.44677734	-14.28222656	+9.88769531	+2068	+6.90820313	-10.96875000	-0.40869141	+40.05615234	+8.74511719	-52.82226563	+1108
+1457971641.19109990	+8.68359375	-7.30810547	-0.62402344	+62.79785156	-15.38085938	-49.35058594	+2644	+8.33203125	-6.57861328	-0.50976563	+15.84228516	-14.69970703	+9.71191406	+2068	+6.94335938	-10.96875000	-0.37792969	+40.40771484	+8.52539063	-53.32763672	+1116
+1457971641.19950010	+8.68359375	-7.29492188	-0.61083984	+63.45703125	-15.55664063	-49.79003906	+2660	+8.32763672	-6.57421875	-0.50537109	+16.32568359	-15.18310547	+9.49218750	+2072	+6.97412109	-10.96875000	-0.35595703	+40.75927734	+8.32763672	-53.83300781	+1124
+1457971641.20359990	+8.68359375	-7.28613281	-0.60644531	+63.78662109	-15.62255859	-50.00976563	+2664	+8.31884766	-6.56982422	-0.50097656	+16.58935547	-15.42480469	+9.38232422	+2072	+6.98730469	-10.96875000	-0.34277344	+40.97900391	+8.21777344	-54.05273438	+1132
+1457971641.21199990	+8.67041016	-7.26855469	-0.60205078	+64.59960938	-15.82031250	-50.42724609	+2676	+8.30126953	-6.56103516	-0.49658203	+17.24853516	-15.93017578	+9.14062500	+2072	+7.00927734	-10.97314453	-0.32958984	+41.37451172	+7.97607422	-54.44824219	+1136
+1457971641.21610000	+8.66601563	-7.25976563	-0.59765625	+64.97314453	-15.90820313	-50.62500000	+2680	+8.29248047	-6.55664063	-0.49218750	+17.57812500	-16.14990234	+9.00878906	+2072	+7.01806641	-10.97314453	-0.32519531	+41.59423828	+7.86621094	-54.64599609	+1140
+1457971641.22030000	+8.65722656	-7.25097656	-0.59326172	+65.32470703	-15.97412109	-50.82275391	+2684	+8.27929688	-6.55664063	-0.48779297	+17.88574219	-16.36962891	+8.89892578	+2072	+7.02246094	-10.97753906	-0.32080078	+41.81396484	+7.73437500	-54.82177734	+1140
+1457971641.22449990	+8.64843750	-7.24218750	-0.58886719	+65.74218750	-16.04003906	-51.04248047	+2688	+8.26171875	-6.54785156	-0.48339844	+18.28125000	-16.65527344	+8.72314453	+2072	+7.02685547	-10.97753906	-0.31640625	+42.03369141	+7.62451172	-55.01953125	+1144
+1457971641.23280000	+8.62646484	-7.22460938	-0.58447266	+66.48925781	-16.14990234	-51.41601563	+2696	+8.23974609	-6.54345703	-0.47900391	+18.94042969	-17.00683594	+8.48144531	+2068	+7.02246094	-10.99072266	-0.31640625	+42.38525391	+7.44873047	-55.30517578	+1140
+1457971641.23690010	+8.61767578	-7.22021484	-0.58007813	+66.81884766	-16.19384766	-51.56982422	+2700	+8.22216797	-6.54345703	-0.47900391	+19.24804688	-17.18261719	+8.34960938	+2064	+7.02246094	-10.99511719	-0.31640625	+42.56103516	+7.33886719	-55.45898438	+1140
+1457971641.24110010	+8.60888672	-7.21582031	-0.58007813	+67.17041016	-16.25976563	-51.70166016	+2700	+8.20898438	-6.53906250	-0.47900391	+19.53369141	-17.31445313	+8.26171875	+2064	+7.01806641	-10.99951172	-0.32080078	+42.71484375	+7.27294922	-55.52490234	+1136
+1457971641.24530010	+8.59570313	-7.20703125	-0.58007813	+67.50000000	-16.28173828	-51.81152344	+2700	+8.19580078	-6.53466797	-0.47460938	+19.84130859	-17.42431641	+8.15185547	+2060	+7.01367188	-11.00390625	-0.32519531	+42.86865234	+7.20703125	-55.61279297	+1136
+1457971641.25359990	+8.57373047	-7.19824219	-0.58447266	+68.00537109	-16.32568359	-51.96533203	+2704	+8.16943359	-6.53466797	-0.47900391	+20.25878906	-17.55615234	+7.99804688	+2052	+7.00048828	-11.01269531	-0.32958984	+43.13232422	+7.11914063	-55.70068359	+1132
+1457971641.25780010	+8.56494141	-7.19384766	-0.58007813	+68.26904297	-16.30371094	-52.05322266	+2704	+8.16064453	-6.53466797	-0.47460938	+20.52246094	-17.62207031	+7.88818359	+2048	+6.99169922	-11.02148438	-0.32958984	+43.24218750	+7.14111328	-55.76660156	+1132
+1457971641.26189990	+8.55175781	-7.19824219	-0.58007813	+68.42285156	-16.28173828	-52.09716797	+2708	+8.14746094	-6.53906250	-0.47460938	+20.65429688	-17.64404297	+7.84423828	+2048	+6.98730469	-11.02587891	-0.32958984	+43.37402344	+7.16308594	-55.83251953	+1128
+1457971641.26609990	+8.54296875	-7.19824219	-0.58447266	+68.57666016	-16.28173828	-52.07519531	+2708	+8.13867188	-6.53906250	-0.47900391	+20.78613281	-17.60009766	+7.82226563	+2044	+6.98291016	-11.03027344	-0.33398438	+43.43994141	+7.18505859	-55.78857422	+1128
+1457971641.27029990	+8.53417969	-7.19384766	-0.58886719	+68.75244141	-16.23779297	-52.05322266	+2708	+8.12988281	-6.53906250	-0.47900391	+20.96191406	-17.57812500	+7.77832031	+2036	+6.97412109	-11.03906250	-0.33398438	+43.52783203	+7.27294922	-55.78857422	+1128
+1457971641.27440000	+8.52539063	-7.20263672	-0.59326172	+68.79638672	-16.21582031	-51.98730469	+2708	+8.11669922	-6.54785156	-0.48339844	+21.00585938	-17.53417969	+7.77832031	+2032	+6.96972656	-11.04345703	-0.33398438	+43.61572266	+7.33886719	-55.76660156	+1128
+1457971641.28280000	+8.51220703	-7.20263672	-0.60205078	+68.95019531	-16.12792969	-51.81152344	+2704	+8.10351563	-6.54785156	-0.49218750	+21.15966797	-17.35839844	+7.77832031	+2024	+6.96533203	-11.04785156	-0.33398438	+43.74755859	+7.53662109	-55.67871094	+1128
+1457971641.28690000	+8.50781250	-7.20703125	-0.60644531	+68.97216797	-16.08398438	-51.72363281	+2704	+8.09472656	-6.55224609	-0.49218750	+21.15966797	-17.29248047	+7.80029297	+2016	+6.96533203	-11.04785156	-0.32958984	+43.83544922	+7.64648438	-55.65673828	+1124
+1457971641.29110000	+8.49902344	-7.20703125	-0.61523438	+68.97216797	-16.04003906	-51.59179688	+2704	+8.09033203	-6.55664063	-0.49658203	+21.18164063	-17.18261719	+7.84423828	+2012	+6.96093750	-11.05224609	-0.32958984	+43.90136719	+7.75634766	-55.59082031	+1120
+1457971641.29530000	+8.49462891	-7.21142578	-0.61962891	+68.97216797	-15.97412109	-51.50390625	+2700	+8.08593750	-6.55664063	-0.50097656	+21.18164063	-17.07275391	+7.86621094	+2008	+6.96093750	-11.05224609	-0.32080078	+43.94531250	+7.91015625	-55.54687500	+1120
+1457971641.29940010	+8.49023438	-7.21582031	-0.62402344	+68.92822266	-15.93017578	-51.35009766	+2700	+8.08154297	-6.56103516	-0.50537109	+21.15966797	-17.00683594	+7.88818359	+2000	+6.96533203	-11.05224609	-0.31640625	+44.01123047	+7.99804688	-55.52490234	+1116
+1457971641.30769990	+8.48144531	-7.22460938	-0.63281250	+68.84033203	-15.84228516	-51.04248047	+2692	+8.06835938	-6.56542969	-0.50976563	+21.11572266	-16.76513672	+7.99804688	+1988	+6.96533203	-11.05224609	-0.30761719	+44.09912109	+8.23974609	-55.37109375	+1104
+1457971641.31189990	+8.47705078	-7.22900391	-0.63720703	+68.79638672	-15.82031250	-50.93261719	+2688	+8.06835938	-6.56982422	-0.51416016	+21.07177734	-16.67724609	+8.04199219	+1980	+6.96533203	-11.05224609	-0.30761719	+44.14306641	+8.32763672	-55.30517578	+1100
+1457971641.31609990	+8.47265625	-7.22900391	-0.64160156	+68.73046875	-15.79833984	-50.77880859	+2684	+8.06396484	-6.57421875	-0.51416016	+21.02783203	-16.56738281	+8.12988281	+1972	+6.96533203	-11.05224609	-0.30322266	+44.16503906	+8.43750000	-55.21728516	+1096
+1457971641.32439990	+8.46826172	-7.23339844	-0.65039063	+68.57666016	-15.75439453	-50.49316406	+2672	+8.05517578	-6.57421875	-0.51855469	+20.91796875	-16.36962891	+8.23974609	+1960	+6.96093750	-11.04785156	-0.29882813	+44.23095703	+8.63525391	-55.04150391	+1088
+1457971641.33270000	+8.45947266	-7.23779297	-0.65917969	+68.37890625	-15.68847656	-50.18554688	+2664	+8.05078125	-6.57861328	-0.52294922	+20.76416016	-16.14990234	+8.37158203	+1944	+6.95654297	-11.04785156	-0.30322266	+44.23095703	+8.81103516	-54.79980469	+1088
+1457971641.33690000	+8.45947266	-7.24218750	-0.65917969	+68.29101563	-15.66650391	-50.05371094	+2656	+8.04638672	-6.57861328	-0.52294922	+20.69824219	-16.06201172	+8.41552734	+1936	+6.95214844	-11.04345703	-0.30322266	+44.23095703	+8.92089844	-54.64599609	+1088
+1457971641.34110000	+8.45507813	-7.24218750	-0.66357422	+68.15917969	-15.64453125	-49.89990234	+2652	+8.04638672	-6.57861328	-0.52734375	+20.61035156	-15.95214844	+8.50341797	+1928	+6.94335938	-11.04345703	-0.30761719	+44.18701172	+9.03076172	-54.44824219	+1088
+1457971641.34520010	+8.45068359	-7.24218750	-0.66796875	+68.02734375	-15.64453125	-49.70214844	+2644	+8.04199219	-6.57861328	-0.52734375	+20.52246094	-15.82031250	+8.59130859	+1924	+6.93017578	-11.03906250	-0.31640625	+44.12109375	+9.11865234	-54.22851563	+1092
+1457971641.35360000	+8.44628906	-7.24658203	-0.68115234	+67.67578125	-15.62255859	-49.32861328	+2632	+8.04199219	-6.58300781	-0.52734375	+20.28076172	-15.57861328	+8.76708984	+1908	+6.89501953	-11.03027344	-0.34716797	+43.90136719	+9.31640625	-53.59130859	+1100
+1457971641.35770010	+8.44189453	-7.24658203	-0.68554688	+67.50000000	-15.60058594	-49.13085938	+2628	+8.03759766	-6.58300781	-0.52734375	+20.14892578	-15.42480469	+8.87695313	+1904	+6.87744141	-11.03027344	-0.36474609	+43.76953125	+9.40429688	-53.28369141	+1104
+1457971641.36190010	+8.44189453	-7.25097656	-0.68994141	+67.23632813	-15.57861328	-48.88916016	+2620	+8.03759766	-6.58300781	-0.53173828	+19.92919922	-15.20507813	+9.03076172	+1896	+6.85546875	-11.02148438	-0.38671875	+43.59375000	+9.51416016	-52.86621094	+1108
+1457971641.36610010	+8.43750000	-7.25537109	-0.69433594	+66.97265625	-15.57861328	-48.64746094	+2616	+8.03759766	-6.58300781	-0.53173828	+19.68750000	-14.98535156	+9.18457031	+1892	+6.82910156	-11.02148438	-0.40429688	+43.39599609	+9.60205078	-52.53662109	+1112
+1457971641.37439990	+8.42871094	-7.26416016	-0.70312500	+66.24755859	-15.55664063	-48.05419922	+2604	+8.03759766	-6.58300781	-0.53173828	+19.00634766	-14.41406250	+9.66796875	+1884	+6.78515625	-11.01269531	-0.44384766	+42.95654297	+9.71191406	-51.83349609	+1116
+1457971641.37859990	+8.42871094	-7.26416016	-0.70751953	+65.87402344	-15.57861328	-47.74658203	+2596	+8.04199219	-6.58300781	-0.53173828	+18.63281250	-14.10644531	+9.93164063	+1880	+6.76318359	-11.00830078	-0.46582031	+42.73681641	+9.75585938	-51.50390625	+1120
+1457971641.38270000	+8.42431641	-7.26855469	-0.71191406	+65.52246094	-15.57861328	-47.50488281	+2588	+8.04638672	-6.57861328	-0.53173828	+18.30322266	-13.88671875	+10.15136719	+1876	+6.74121094	-11.00390625	-0.48339844	+42.51708984	+9.79980469	-51.19628906	+1120
+1457971641.38689990	+8.42431641	-7.27294922	-0.71630859	+65.01708984	-15.62255859	-47.15332031	+2584	+8.05078125	-6.57861328	-0.52734375	+17.79785156	-13.55712891	+10.48095703	+1876	+6.72363281	-10.99511719	-0.49658203	+42.31933594	+9.82177734	-50.88867188	+1124
+1457971641.39100000	+8.42431641	-7.27294922	-0.71630859	+64.64355469	-15.64453125	-46.91162109	+2576	+8.05517578	-6.57861328	-0.52734375	+17.42431641	-13.35937500	+10.70068359	+1876	+6.70605469	-10.99072266	-0.51416016	+42.07763672	+9.86572266	-50.60302734	+1128
+1457971641.39940000	+8.42431641	-7.28173828	-0.71191406	+63.87451172	-15.75439453	-46.51611328	+2564	+8.06396484	-6.57861328	-0.52294922	+16.65527344	-13.00781250	+11.18408203	+1876	+6.67089844	-10.97753906	-0.53173828	+41.63818359	+9.93164063	-50.11962891	+1128
+1457971641.40350010	+8.42431641	-7.28613281	-0.71191406	+63.50097656	-15.82031250	-46.31835938	+2556	+8.06835938	-6.57421875	-0.51855469	+16.30371094	-12.87597656	+11.40380859	+1880	+6.65771484	-10.96875000	-0.54052734	+41.39648438	+9.93164063	-49.89990234	+1128
+1457971641.40770010	+8.42431641	-7.29052734	-0.71191406	+63.12744141	-15.88623047	-46.12060547	+2552	+8.07714844	-6.57421875	-0.51416016	+15.95214844	-12.76611328	+11.64550781	+1880	+6.64453125	-10.95996094	-0.54931641	+41.17675781	+9.93164063	-49.68017578	+1128
+1457971641.41190000	+8.42431641	-7.29492188	-0.70751953	+62.75390625	-15.97412109	-45.92285156	+2548	+8.08154297	-6.57421875	-0.51416016	+15.57861328	-12.63427734	+11.86523438	+1880	+6.63134766	-10.95117188	-0.55810547	+40.97900391	+9.93164063	-49.46044922	+1124
+1457971641.41599990	+8.42431641	-7.29492188	-0.70312500	+62.40234375	-16.06201172	-45.74707031	+2544	+8.08593750	-6.57421875	-0.50537109	+15.22705078	-12.56835938	+12.06298828	+1884	+6.62695313	-10.94238281	-0.56250000	+40.80322266	+9.90966797	-49.30664063	+1120
+1457971641.42020010	+8.42871094	-7.29931641	-0.70312500	+62.05078125	-16.14990234	-45.57128906	+2540	+8.09033203	-6.57421875	-0.50097656	+14.87548828	-12.48046875	+12.28271484	+1884	+6.61816406	-10.93359375	-0.56250000	+40.60546875	+9.88769531	-49.17480469	+1116
+1457971641.42849990	+8.42871094	-7.30371094	-0.68994141	+61.36962891	-16.32568359	-45.28564453	+2532	+8.09472656	-6.57421875	-0.49218750	+14.17236328	-12.34863281	+12.65625000	+1892	+6.59619141	-10.91162109	-0.56689453	+40.23193359	+9.88769531	-48.93310547	+1108
+1457971641.43269990	+8.42431641	-7.30810547	-0.68994141	+61.01806641	-16.41357422	-45.10986328	+2532	+8.09912109	-6.57421875	-0.49218750	+13.82080078	-12.26074219	+12.85400391	+1892	+6.58740234	-10.90283203	-0.56689453	+40.05615234	+9.86572266	-48.80126953	+1104
+1457971641.44100000	+8.42431641	-7.31689453	-0.68554688	+60.38085938	-16.56738281	-44.78027344	+2528	+8.09912109	-6.57421875	-0.48339844	+13.20556641	-12.12890625	+13.18359375	+1896	+6.56982422	-10.88964844	-0.57128906	+39.72656250	+9.86572266	-48.58154297	+1100
+1457971641.44520000	+8.41992188	-7.31689453	-0.68554688	+60.05126953	-16.63330078	-44.58251953	+2524	+8.09912109	-6.57421875	-0.48339844	+12.87597656	-12.01904297	+13.35937500	+1896	+6.56103516	-10.87646484	-0.58007813	+39.59472656	+9.84375000	-48.44970703	+1100
+1457971641.44939990	+8.41552734	-7.31689453	-0.68554688	+59.78759766	-16.67724609	-44.40673828	+2524	+8.09912109	-6.57421875	-0.47900391	+12.61230469	-11.93115234	+13.49121094	+1896	+6.54345703	-10.87207031	-0.58447266	+39.41894531	+9.86572266	-48.33984375	+1104
+1457971641.45770000	+8.40673828	-7.32568359	-0.68994141	+59.21630859	-16.74316406	-44.05517578	+2520	+8.09912109	-6.57861328	-0.47900391	+12.04101563	-11.73339844	+13.75488281	+1900	+6.51708984	-10.85888672	-0.59765625	+39.13330078	+9.93164063	-48.09814453	+1104
+1457971641.46180010	+8.40234375	-7.33007813	-0.68994141	+58.97460938	-16.74316406	-43.87939453	+2520	+8.09472656	-6.57861328	-0.47900391	+11.84326172	-11.62353516	+13.84277344	+1900	+6.49951172	-10.85449219	-0.60205078	+38.95751953	+9.97558594	-47.96630859	+1108
+1457971641.46600010	+8.39794922	-7.33447266	-0.68994141	+58.73291016	-16.74316406	-43.72558594	+2520	+8.09033203	-6.58300781	-0.47900391	+11.60156250	-11.51367188	+13.95263672	+1900	+6.47753906	-10.85009766	-0.61083984	+38.80371094	+10.01953125	-47.83447266	+1112
+1457971641.47020010	+8.38916016	-7.33886719	-0.69873047	+58.46923828	-16.72119141	-43.50585938	+2520	+8.08593750	-6.58740234	-0.48339844	+11.38183594	-11.35986328	+14.06250000	+1900	+6.45996094	-10.85009766	-0.62402344	+38.64990234	+10.08544922	-47.65869141	+1116
+1457971641.47429990	+8.38037109	-7.34326172	-0.70312500	+58.27148438	-16.69921875	-43.30810547	+2516	+8.08154297	-6.58740234	-0.48339844	+11.22802734	-11.22802734	+14.12841797	+1900	+6.44238281	-10.85009766	-0.63281250	+38.51806641	+10.12939453	-47.54882813	+1116
+1457971641.48270010	+8.36718750	-7.35205078	-0.71630859	+57.87597656	-16.63330078	-42.93457031	+2512	+8.07275391	-6.59619141	-0.49218750	+10.87646484	-10.94238281	+14.28222656	+1904	+6.40722656	-10.84570313	-0.65478516	+38.29833984	+10.26123047	-47.26318359	+1120
+1457971641.48680000	+8.35400391	-7.35205078	-0.72509766	+57.72216797	-16.58935547	-42.75878906	+2512	+8.06835938	-6.59619141	-0.49218750	+10.76660156	-10.81054688	+14.30419922	+1904	+6.38525391	-10.84570313	-0.66796875	+38.16650391	+10.32714844	-47.10937500	+1120
+1457971641.49099990	+8.34960938	-7.35644531	-0.72949219	+57.59033203	-16.52343750	-42.62695313	+2508	+8.06396484	-6.59619141	-0.49658203	+10.65673828	-10.70068359	+14.34814453	+1904	+6.36328125	-10.84570313	-0.68115234	+38.03466797	+10.39306641	-46.95556641	+1124
+1457971641.49930000	+8.33203125	-7.36523438	-0.73828125	+57.34863281	-16.41357422	-42.34130859	+2500	+8.05078125	-6.60498047	-0.50097656	+10.45898438	-10.45898438	+14.41406250	+1904	+6.32373047	-10.84570313	-0.69873047	+37.81494141	+10.54687500	-46.69189453	+1120
+1457971641.50350000	+8.32763672	-7.36523438	-0.74267578	+57.26074219	-16.36962891	-42.23144531	+2496	+8.04638672	-6.60498047	-0.50537109	+10.39306641	-10.34912109	+14.43603516	+1904	+6.31054688	-10.84570313	-0.70751953	+37.72705078	+10.61279297	-46.58203125	+1116
+1457971641.50770000	+8.31884766	-7.36962891	-0.75146484	+57.19482422	-16.32568359	-42.09960938	+2488	+8.04199219	-6.60937500	-0.50537109	+10.30517578	-10.23925781	+14.47998047	+1900	+6.29296875	-10.85009766	-0.71630859	+37.66113281	+10.67871094	-46.45019531	+1116
+1457971641.51180010	+8.31445313	-7.37402344	-0.75146484	+57.12890625	-16.28173828	-42.01171875	+2484	+8.03759766	-6.60937500	-0.50976563	+10.26123047	-10.15136719	+14.50195313	+1900	+6.27978516	-10.85009766	-0.72509766	+37.59521484	+10.74462891	-46.36230469	+1112
+1457971641.51600000	+8.31005859	-7.37402344	-0.75585938	+57.08496094	-16.23779297	-41.94580078	+2476	+8.03320313	-6.60937500	-0.50976563	+10.21728516	-10.08544922	+14.50195313	+1900	+6.27099609	-10.85009766	-0.72949219	+37.55126953	+10.78857422	-46.27441406	+1108
+1457971641.52430010	+8.30566406	-7.37841797	-0.76025391	+57.04101563	-16.19384766	-41.85791016	+2464	+8.02880859	-6.61376953	-0.51416016	+10.17333984	-9.97558594	+14.52392578	+1896	+6.26220703	-10.85009766	-0.73388672	+37.50732422	+10.87646484	-46.16455078	+1100
+1457971641.52850010	+8.30566406	-7.37841797	-0.76025391	+57.04101563	-16.19384766	-41.85791016	+2456	+8.02880859	-6.61376953	-0.51416016	+10.15136719	-9.95361328	+14.52392578	+1892	+6.25781250	-10.85009766	-0.73388672	+37.48535156	+10.92041016	-46.14257813	+1092
+1457971641.53270010	+8.30566406	-7.37841797	-0.76025391	+57.06298828	-16.17187500	-41.85791016	+2448	+8.02880859	-6.61376953	-0.51416016	+10.12939453	-9.93164063	+14.54589844	+1892	+6.25781250	-10.85009766	-0.73388672	+37.48535156	+10.96435547	-46.14257813	+1088
+1457971641.53679990	+8.30566406	-7.37841797	-0.76025391	+57.06298828	-16.17187500	-41.83593750	+2440	+8.02880859	-6.61816406	-0.51416016	+10.12939453	-9.93164063	+14.54589844	+1888	+6.25781250	-10.85009766	-0.72949219	+37.48535156	+10.98632813	-46.14257813	+1084
+1457971641.54099990	+8.30566406	-7.38281250	-0.75585938	+57.06298828	-16.17187500	-41.85791016	+2436	+8.02880859	-6.61816406	-0.51416016	+10.12939453	-9.93164063	+14.52392578	+1888	+6.26220703	-10.85009766	-0.72509766	+37.48535156	+11.00830078	-46.16455078	+1076
+1457971641.54510000	+8.30566406	-7.38281250	-0.75585938	+57.08496094	-16.17187500	-41.87988281	+2428	+8.02880859	-6.61816406	-0.51416016	+10.12939453	-9.93164063	+14.52392578	+1884	+6.26660156	-10.85009766	-0.72070313	+37.50732422	+11.03027344	-46.18652344	+1076
+1457971641.55349990	+8.31005859	-7.38281250	-0.75585938	+57.12890625	-16.17187500	-41.92382813	+2420	+8.02880859	-6.61816406	-0.51416016	+10.12939453	-9.95361328	+14.52392578	+1880	+6.27539063	-10.85009766	-0.71630859	+37.55126953	+11.03027344	-46.25244141	+1064
+1457971641.55760000	+8.31005859	-7.38281250	-0.75585938	+57.15087891	-16.17187500	-41.94580078	+2412	+8.02880859	-6.62255859	-0.51416016	+10.12939453	-9.97558594	+14.52392578	+1876	+6.27978516	-10.85009766	-0.70751953	+37.57324219	+11.05224609	-46.29638672	+1064
+1457971641.56180000	+8.31005859	-7.38281250	-0.75146484	+57.15087891	-16.17187500	-41.96777344	+2408	+8.02880859	-6.62255859	-0.51416016	+10.12939453	-9.99755859	+14.50195313	+1876	+6.28417969	-10.85009766	-0.70751953	+37.57324219	+11.05224609	-46.31835938	+1060
+1457971641.57010010	+8.31445313	-7.38720703	-0.75146484	+57.19482422	-16.19384766	-42.01171875	+2400	+8.03320313	-6.62255859	-0.51416016	+10.15136719	-10.01953125	+14.50195313	+1872	+6.29296875	-10.85009766	-0.69873047	+37.59521484	+11.05224609	-46.38427734	+1052
+1457971641.57430010	+8.31445313	-7.38720703	-0.75146484	+57.19482422	-16.19384766	-42.03369141	+2396	+8.03320313	-6.62255859	-0.51416016	+10.15136719	-10.04150391	+14.50195313	+1868	+6.29296875	-10.85009766	-0.69873047	+37.61718750	+11.05224609	-46.40625000	+1048
+1457971641.57850000	+8.31445313	-7.38720703	-0.75146484	+57.21679688	-16.19384766	-42.03369141	+2396	+8.03320313	-6.62255859	-0.51416016	+10.15136719	-10.04150391	+14.47998047	+1868	+6.29736328	-10.85449219	-0.69433594	+37.61718750	+11.05224609	-46.42822266	+1048
+1457971641.58260010	+8.31445313	-7.38720703	-0.75146484	+57.21679688	-16.19384766	-42.05566406	+2392	+8.03320313	-6.62255859	-0.51416016	+10.17333984	-10.06347656	+14.47998047	+1864	+6.30175781	-10.85449219	-0.68994141	+37.61718750	+11.05224609	-46.45019531	+1044
+1457971641.58680010	+8.31884766	-7.38720703	-0.74707031	+57.26074219	-16.19384766	-42.12158203	+2388	+8.03320313	-6.62255859	-0.50976563	+10.17333984	-10.08544922	+14.47998047	+1864	+6.30615234	-10.85449219	-0.68554688	+37.63916016	+11.07421875	-46.51611328	+1044
+1457971641.59509990	+8.32324219	-7.39160156	-0.74707031	+57.34863281	-16.17187500	-42.23144531	+2384	+8.03320313	-6.62695313	-0.50976563	+10.19531250	-10.10742188	+14.43603516	+1860	+6.31494141	-10.85888672	-0.67675781	+37.68310547	+11.07421875	-46.62597656	+1040
+1457971641.59929990	+8.32763672	-7.39599609	-0.74267578	+57.48046875	-16.12792969	-42.36328125	+2384	+8.03759766	-6.62695313	-0.51416016	+10.23925781	-10.15136719	+14.39208984	+1860	+6.32812500	-10.86328125	-0.66796875	+37.70507813	+11.09619141	-46.75781250	+1044
+1457971641.60349990	+8.33203125	-7.40039063	-0.74267578	+57.56835938	-16.08398438	-42.47314453	+2384	+8.03759766	-6.63134766	-0.51416016	+10.28320313	-10.19531250	+14.34814453	+1860	+6.33251953	-10.87207031	-0.65917969	+37.72705078	+11.14013672	-46.86767578	+1044
+1457971641.60760000	+8.33203125	-7.40478516	-0.74267578	+57.65625000	-16.01806641	-42.56103516	+2384	+8.03759766	-6.63574219	-0.51416016	+10.32714844	-10.21728516	+14.30419922	+1860	+6.33691406	-10.87646484	-0.65039063	+37.72705078	+11.16210938	-46.95556641	+1044
+1457971641.61180000	+8.33203125	-7.41357422	-0.74707031	+57.76611328	-15.93017578	-42.64892578	+2384	+8.03759766	-6.64013672	-0.51855469	+10.41503906	-10.23925781	+14.19433594	+1860	+6.33691406	-10.88964844	-0.64599609	+37.72705078	+11.22802734	-47.04345703	+1044
+1457971641.61590000	+8.32763672	-7.41796875	-0.74707031	+57.85400391	-15.84228516	-42.69287109	+2384	+8.03759766	-6.64453125	-0.51855469	+10.50292969	-10.26123047	+14.10644531	+1860	+6.33691406	-10.89843750	-0.64599609	+37.72705078	+11.27197266	-47.08740234	+1040
+1457971641.62430000	+8.32324219	-7.42675781	-0.75146484	+57.98583984	-15.66650391	-42.75878906	+2384	+8.03320313	-6.65771484	-0.52734375	+10.67871094	-10.26123047	+13.88671875	+1864	+6.33251953	-10.91601563	-0.64599609	+37.72705078	+11.40380859	-47.15332031	+1040
+1457971641.62840010	+8.31884766	-7.43115234	-0.75585938	+58.02978516	-15.57861328	-42.75878906	+2384	+8.03320313	-6.66210938	-0.53173828	+10.76660156	-10.21728516	+13.77685547	+1868	+6.32373047	-10.92480469	-0.64599609	+37.70507813	+11.49169922	-47.17529297	+1036
+1457971641.63680010	+8.31005859	-7.43994141	-0.76025391	+58.09570313	-15.40283203	-42.75878906	+2384	+8.02441406	-6.67089844	-0.54052734	+10.92041016	-10.12939453	+13.60107422	+1872	+6.30175781	-10.95117188	-0.65039063	+37.68310547	+11.79931641	-47.17529297	+1036
+1457971641.64089990	+8.30566406	-7.43994141	-0.76464844	+58.13964844	-15.33691406	-42.73681641	+2380	+8.02001953	-6.67529297	-0.54492188	+10.98632813	-10.06347656	+13.53515625	+1872	+6.29736328	-10.95556641	-0.65039063	+37.72705078	+11.88720703	-47.17529297	+1036
+1457971641.64510010	+8.30566406	-7.44433594	-0.76904297	+58.18359375	-15.27099609	-42.73681641	+2380	+8.02001953	-6.67968750	-0.54931641	+11.05224609	-10.01953125	+13.46923828	+1872	+6.29736328	-10.95996094	-0.65039063	+37.74902344	+11.95312500	-47.17529297	+1032
+1457971641.64930010	+8.30126953	-7.44433594	-0.76904297	+58.20556641	-15.20507813	-42.73681641	+2376	+8.01562500	-6.67968750	-0.54931641	+11.09619141	-9.97558594	+13.44726563	+1872	+6.29736328	-10.96435547	-0.64599609	+37.79296875	+12.01904297	-47.19726563	+1028
+1457971641.65759990	+8.29687500	-7.44873047	-0.77343750	+58.27148438	-15.09521484	-42.73681641	+2372	+8.01123047	-6.68408203	-0.55810547	+11.18408203	-9.88769531	+13.35937500	+1872	+6.30615234	-10.96435547	-0.63281250	+37.90283203	+12.17285156	-47.30712891	+1028
+1457971641.66179990	+8.29687500	-7.44873047	-0.77343750	+58.31542969	-15.05126953	-42.73681641	+2368	+8.00683594	-6.68847656	-0.55810547	+11.20605469	-9.86572266	+13.35937500	+1872	+6.31494141	-10.96435547	-0.62841797	+37.94677734	+12.23876953	-47.35107422	+1024
+1457971641.66590000	+8.29687500	-7.45312500	-0.77783203	+58.33740234	-15.00732422	-42.73681641	+2364	+8.00683594	-6.68847656	-0.55810547	+11.22802734	-9.84375000	+13.33740234	+1872	+6.31933594	-10.96875000	-0.61962891	+38.01269531	+12.30468750	-47.41699219	+1024
+1457971641.67010000	+8.29687500	-7.45312500	-0.77783203	+58.35937500	-14.96337891	-42.73681641	+2360	+8.00683594	-6.68847656	-0.56250000	+11.27197266	-9.82177734	+13.31542969	+1872	+6.32812500	-10.96875000	-0.61083984	+38.05664063	+12.34863281	-47.48291016	+1024
+1457971641.67430000	+8.29687500	-7.45312500	-0.77783203	+58.38134766	-14.94140625	-42.75878906	+2356	+8.00683594	-6.69287109	-0.56250000	+11.27197266	-9.79980469	+13.31542969	+1868	+6.33251953	-10.96875000	-0.60644531	+38.10058594	+12.39257813	-47.50488281	+1020
+1457971641.67840000	+8.29687500	-7.45312500	-0.77783203	+58.40332031	-14.91943359	-42.75878906	+2352	+8.00683594	-6.69287109	-0.56250000	+11.29394531	-9.79980469	+13.31542969	+1868	+6.34570313	-10.96435547	-0.59765625	+38.16650391	+12.41455078	-47.57080078	+1020
+1457971641.68260000	+8.30126953	-7.45312500	-0.77783203	+58.42529297	-14.89746094	-42.75878906	+2352	+8.00683594	-6.69287109	-0.56250000	+11.31591797	-9.77783203	+13.31542969	+1864	+6.35449219	-10.96435547	-0.59326172	+38.23242188	+12.45849609	-47.63671875	+1024
+1457971641.69090010	+8.30126953	-7.45751953	-0.77783203	+58.46923828	-14.87548828	-42.78076172	+2344	+8.00683594	-6.69287109	-0.56689453	+11.33789063	-9.77783203	+13.31542969	+1860	+6.36767578	-10.95996094	-0.58007813	+38.29833984	+12.48046875	-47.74658203	+1024
+1457971641.69510010	+8.30566406	-7.45751953	-0.77783203	+58.49121094	-14.85351563	-42.80273438	+2344	+8.00683594	-6.69726563	-0.56689453	+11.33789063	-9.77783203	+13.31542969	+1860	+6.37646484	-10.95996094	-0.57568359	+38.34228516	+12.50244141	-47.79052734	+1028
+1457971641.69919990	+8.30566406	-7.45751953	-0.77783203	+58.49121094	-14.85351563	-42.82470703	+2340	+8.00683594	-6.69726563	-0.56689453	+11.33789063	-9.77783203	+13.31542969	+1856	+6.38085938	-10.95996094	-0.57128906	+38.36425781	+12.52441406	-47.83447266	+1028
+1457971641.70339990	+8.30566406	-7.45751953	-0.77783203	+58.51318359	-14.83154297	-42.84667969	+2340	+8.00683594	-6.69726563	-0.56689453	+11.35986328	-9.77783203	+13.31542969	+1856	+6.38085938	-10.95996094	-0.56689453	+38.38623047	+12.52441406	-47.85644531	+1028
+1457971641.70760010	+8.30566406	-7.45751953	-0.77783203	+58.51318359	-14.83154297	-42.84667969	+2336	+8.01123047	-6.69726563	-0.56689453	+11.35986328	-9.77783203	+13.33740234	+1852	+6.38525391	-10.95996094	-0.56689453	+38.38623047	+12.54638672	-47.87841797	+1028
+1457971641.71170000	+8.31005859	-7.45751953	-0.77783203	+58.51318359	-14.80957031	-42.86865234	+2336	+8.01123047	-6.69726563	-0.56689453	+11.35986328	-9.77783203	+13.33740234	+1852	+6.38525391	-10.95996094	-0.56689453	+38.38623047	+12.54638672	-47.87841797	+1028
+1457971641.71589990	+8.31005859	-7.45751953	-0.77783203	+58.53515625	-14.80957031	-42.86865234	+2332	+8.01123047	-6.69726563	-0.56689453	+11.38183594	-9.77783203	+13.33740234	+1848	+6.38525391	-10.95996094	-0.56689453	+38.38623047	+12.54638672	-47.87841797	+1028
+1457971641.72420000	+8.31005859	-7.46191406	-0.78222656	+58.53515625	-14.78759766	-42.89062500	+2328	+8.01123047	-6.69726563	-0.57128906	+11.38183594	-9.77783203	+13.33740234	+1844	+6.38085938	-10.96435547	-0.57128906	+38.36425781	+12.54638672	-47.87841797	+1028
+1457971641.72840000	+8.31005859	-7.46191406	-0.78222656	+58.53515625	-14.76562500	-42.89062500	+2328	+8.01123047	-6.69726563	-0.57128906	+11.38183594	-9.75585938	+13.31542969	+1844	+6.38085938	-10.96435547	-0.57568359	+38.34228516	+12.54638672	-47.85644531	+1032
+1457971641.73260000	+8.30566406	-7.46191406	-0.78222656	+58.53515625	-14.74365234	-42.91259766	+2328	+8.01123047	-6.69726563	-0.57128906	+11.38183594	-9.75585938	+13.31542969	+1844	+6.37207031	-10.96435547	-0.58007813	+38.29833984	+12.54638672	-47.83447266	+1032
+1457971641.73670010	+8.30566406	-7.46191406	-0.78222656	+58.53515625	-14.72167969	-42.91259766	+2324	+8.01123047	-6.69726563	-0.57128906	+11.40380859	-9.75585938	+13.31542969	+1840	+6.37207031	-10.96875000	-0.58447266	+38.27636719	+12.54638672	-47.83447266	+1032
+1457971641.74090000	+8.30566406	-7.46191406	-0.78222656	+58.53515625	-14.69970703	-42.91259766	+2324	+8.01123047	-6.70166016	-0.57128906	+11.40380859	-9.73388672	+13.31542969	+1840	+6.36328125	-10.96875000	-0.58447266	+38.25439453	+12.54638672	-47.81250000	+1032
+1457971641.74510000	+8.30566406	-7.46630859	-0.78222656	+58.53515625	-14.67773438	-42.91259766	+2324	+8.01123047	-6.70166016	-0.57128906	+11.40380859	-9.73388672	+13.31542969	+1836	+6.35888672	-10.97314453	-0.58886719	+38.23242188	+12.56835938	-47.76855469	+1032
+1457971641.75340010	+8.30126953	-7.46630859	-0.78662109	+58.51318359	-14.63378906	-42.89062500	+2320	+8.01123047	-6.70166016	-0.57128906	+11.42578125	-9.71191406	+13.29345703	+1836	+6.35009766	-10.97314453	-0.59765625	+38.16650391	+12.56835938	-47.72460938	+1032
+1457971641.75760010	+8.30126953	-7.46630859	-0.78662109	+58.51318359	-14.61181641	-42.89062500	+2320	+8.00683594	-6.70166016	-0.57128906	+11.42578125	-9.68994141	+13.27148438	+1836	+6.34130859	-10.97753906	-0.60205078	+38.14453125	+12.59033203	-47.70263672	+1028
+1457971641.76169990	+8.29687500	-7.46630859	-0.79101563	+58.51318359	-14.56787109	-42.89062500	+2316	+8.00683594	-6.70166016	-0.57128906	+11.42578125	-9.68994141	+13.27148438	+1832	+6.33691406	-10.97753906	-0.60644531	+38.12255859	+12.59033203	-47.68066406	+1028
+1457971641.76589990	+8.29687500	-7.47070313	-0.79101563	+58.51318359	-14.54589844	-42.86865234	+2316	+8.00683594	-6.70166016	-0.57128906	+11.42578125	-9.66796875	+13.27148438	+1832	+6.33251953	-10.98193359	-0.61083984	+38.10058594	+12.61230469	-47.65869141	+1024
+1457971641.77000000	+8.29248047	-7.47070313	-0.79541016	+58.51318359	-14.52392578	-42.86865234	+2312	+8.00683594	-6.70166016	-0.57568359	+11.44775391	-9.64599609	+13.24951172	+1832	+6.32373047	-10.98193359	-0.61083984	+38.07861328	+12.63427734	-47.63671875	+1024
+1457971641.77420000	+8.29248047	-7.47070313	-0.79541016	+58.49121094	-14.47998047	-42.86865234	+2312	+8.00683594	-6.70166016	-0.57568359	+11.44775391	-9.62402344	+13.24951172	+1832	+6.31933594	-10.98632813	-0.61523438	+38.05664063	+12.65625000	-47.61474609	+1020
+1457971641.78250000	+8.29248047	-7.47509766	-0.79980469	+58.49121094	-14.43603516	-42.84667969	+2308	+8.00683594	-6.70605469	-0.57568359	+11.46972656	-9.60205078	+13.20556641	+1828	+6.31494141	-10.98632813	-0.61523438	+38.05664063	+12.70019531	-47.61474609	+1012
+1457971641.78670000	+8.28808594	-7.47509766	-0.79980469	+58.49121094	-14.41406250	-42.84667969	+2304	+8.00244141	-6.70605469	-0.57568359	+11.46972656	-9.58007813	+13.20556641	+1828	+6.31494141	-10.99072266	-0.61523438	+38.07861328	+12.72216797	-47.61474609	+1008
+1457971641.79090000	+8.28808594	-7.47509766	-0.79980469	+58.49121094	-14.39208984	-42.84667969	+2304	+8.00244141	-6.70605469	-0.58007813	+11.46972656	-9.55810547	+13.18359375	+1828	+6.31933594	-10.99072266	-0.61523438	+38.10058594	+12.74414063	-47.63671875	+1008
+1457971641.79500010	+8.28808594	-7.47509766	-0.79980469	+58.49121094	-14.37011719	-42.84667969	+2300	+8.00244141	-6.70605469	-0.58007813	+11.46972656	-9.53613281	+13.18359375	+1828	+6.31933594	-10.99072266	-0.61083984	+38.12255859	+12.76611328	-47.65869141	+1004
+1457971641.79920010	+8.28808594	-7.47509766	-0.79980469	+58.51318359	-14.37011719	-42.84667969	+2300	+8.00244141	-6.71044922	-0.58007813	+11.49169922	-9.53613281	+13.16162109	+1828	+6.32373047	-10.99072266	-0.60644531	+38.14453125	+12.78808594	-47.70263672	+1000
+1457971641.80749990	+8.28808594	-7.47949219	-0.79980469	+58.51318359	-14.32617188	-42.86865234	+2296	+8.00244141	-6.71044922	-0.58007813	+11.49169922	-9.51416016	+13.16162109	+1828	+6.33251953	-10.98632813	-0.59765625	+38.21044922	+12.83203125	-47.76855469	+1000
+1457971641.81170010	+8.29248047	-7.47949219	-0.79980469	+58.51318359	-14.32617188	-42.86865234	+2292	+8.00244141	-6.71484375	-0.58007813	+11.49169922	-9.49218750	+13.13964844	+1824	+6.33691406	-10.98632813	-0.59326172	+38.23242188	+12.83203125	-47.81250000	+996
+1457971641.81590010	+8.29248047	-7.47949219	-0.79980469	+58.53515625	-14.32617188	-42.89062500	+2292	+8.00244141	-6.71484375	-0.58007813	+11.49169922	-9.49218750	+13.13964844	+1824	+6.34130859	-10.98632813	-0.58886719	+38.25439453	+12.85400391	-47.83447266	+996
+1457971641.81999990	+8.29248047	-7.47949219	-0.79980469	+58.53515625	-14.32617188	-42.89062500	+2292	+8.00244141	-6.71484375	-0.58007813	+11.51367188	-9.49218750	+13.13964844	+1824	+6.34570313	-10.98632813	-0.58447266	+38.29833984	+12.85400391	-47.87841797	+996
+1457971641.82419990	+8.29248047	-7.47949219	-0.79980469	+58.53515625	-14.30419922	-42.91259766	+2288	+8.00244141	-6.71484375	-0.58447266	+11.51367188	-9.49218750	+13.11767578	+1824	+6.35009766	-10.98632813	-0.58007813	+38.32031250	+12.85400391	-47.90039063	+996
+1457971641.83250000	+8.29248047	-7.48388672	-0.79541016	+58.55712891	-14.30419922	-42.95654297	+2288	+8.00244141	-6.71923828	-0.58447266	+11.51367188	-9.49218750	+13.11767578	+1820	+6.35888672	-10.99072266	-0.57128906	+38.34228516	+12.87597656	-47.96630859	+996
+1457971641.83670000	+8.29687500	-7.48388672	-0.79541016	+58.55712891	-14.30419922	-42.95654297	+2288	+8.00244141	-6.71923828	-0.58447266	+11.51367188	-9.49218750	+13.09570313	+1820	+6.35888672	-10.99072266	-0.57128906	+38.34228516	+12.87597656	-47.98828125	+996
+1457971641.84089990	+8.29687500	-7.48388672	-0.79541016	+58.57910156	-14.30419922	-42.97851563	+2288	+8.00244141	-6.71923828	-0.58447266	+11.51367188	-9.49218750	+13.09570313	+1820	+6.36328125	-10.99072266	-0.56689453	+38.34228516	+12.87597656	-48.03222656	+996
+1457971641.84500000	+8.29687500	-7.48388672	-0.79541016	+58.57910156	-14.28222656	-43.00048828	+2284	+8.00244141	-6.71923828	-0.58447266	+11.51367188	-9.49218750	+13.07373047	+1820	+6.36328125	-10.99072266	-0.56689453	+38.34228516	+12.87597656	-48.03222656	+996
+1457971641.84920000	+8.29687500	-7.48388672	-0.79541016	+58.57910156	-14.28222656	-43.00048828	+2284	+8.00244141	-6.72363281	-0.58447266	+11.53564453	-9.49218750	+13.07373047	+1816	+6.36328125	-10.99511719	-0.56689453	+38.34228516	+12.87597656	-48.03222656	+996
+1457971641.85750010	+8.29687500	-7.48828125	-0.79541016	+58.60107422	-14.28222656	-43.04443359	+2284	+8.00244141	-6.72363281	-0.58447266	+11.53564453	-9.49218750	+13.05175781	+1816	+6.35888672	-10.99951172	-0.56689453	+38.29833984	+12.85400391	-48.03222656	+992
+1457971641.86170010	+8.29687500	-7.48828125	-0.79101563	+58.60107422	-14.28222656	-43.06640625	+2284	+8.00244141	-6.72363281	-0.58447266	+11.53564453	-9.51416016	+13.05175781	+1816	+6.35449219	-10.99951172	-0.57128906	+38.25439453	+12.85400391	-48.03222656	+992
+1457971641.86579990	+8.29687500	-7.48828125	-0.79101563	+58.60107422	-14.28222656	-43.06640625	+2284	+8.00244141	-6.72363281	-0.58447266	+11.55761719	-9.51416016	+13.02978516	+1816	+6.35009766	-11.00390625	-0.57128906	+38.23242188	+12.83203125	-48.03222656	+992
+1457971641.86999990	+8.29687500	-7.48828125	-0.79101563	+58.62304688	-14.26025391	-43.08837891	+2284	+8.00244141	-6.72802734	-0.58447266	+11.55761719	-9.51416016	+13.02978516	+1816	+6.34570313	-11.00830078	-0.57568359	+38.18847656	+12.83203125	-48.01025391	+992
+1457971641.87420010	+8.29687500	-7.48828125	-0.79101563	+58.62304688	-14.26025391	-43.11035156	+2284	+8.00244141	-6.72802734	-0.58447266	+11.55761719	-9.51416016	+13.00781250	+1812	+6.34130859	-11.00830078	-0.58007813	+38.14453125	+12.83203125	-47.98828125	+992
+1457971641.87830000	+8.29687500	-7.48828125	-0.79101563	+58.62304688	-14.26025391	-43.11035156	+2284	+8.00244141	-6.72802734	-0.58447266	+11.57958984	-9.49218750	+12.98583984	+1812	+6.33691406	-11.01269531	-0.58447266	+38.12255859	+12.81005859	-47.96630859	+992
+1457971641.88669990	+8.29687500	-7.48828125	-0.79101563	+58.64501953	-14.23828125	-43.13232422	+2284	+8.00244141	-6.72802734	-0.58447266	+11.60156250	-9.49218750	+12.96386719	+1812	+6.33251953	-11.01708984	-0.58886719	+38.05664063	+12.78808594	-47.94433594	+988
+1457971641.89080000	+8.29687500	-7.49267578	-0.79101563	+58.64501953	-14.23828125	-43.13232422	+2284	+8.00244141	-6.72802734	-0.58447266	+11.60156250	-9.49218750	+12.96386719	+1812	+6.32812500	-11.02148438	-0.59326172	+38.03466797	+12.78808594	-47.92236328	+988
+1457971641.89500000	+8.29687500	-7.49267578	-0.79101563	+58.64501953	-14.23828125	-43.15429688	+2288	+8.00244141	-6.72802734	-0.58447266	+11.62353516	-9.49218750	+12.94189453	+1816	+6.32812500	-11.02148438	-0.59326172	+38.03466797	+12.78808594	-47.92236328	+984
+1457971641.89920000	+8.29687500	-7.49267578	-0.79101563	+58.66699219	-14.23828125	-43.15429688	+2288	+8.00244141	-6.72802734	-0.58886719	+11.62353516	-9.49218750	+12.91992188	+1816	+6.32812500	-11.02148438	-0.59326172	+38.03466797	+12.78808594	-47.94433594	+984
+1457971641.90330000	+8.29687500	-7.49267578	-0.79101563	+58.66699219	-14.21630859	-43.17626953	+2288	+8.00244141	-6.73242188	-0.58886719	+11.64550781	-9.49218750	+12.91992188	+1816	+6.32812500	-11.02148438	-0.59326172	+38.03466797	+12.78808594	-47.94433594	+980
+1457971641.90750000	+8.29687500	-7.49267578	-0.79101563	+58.68896484	-14.21630859	-43.17626953	+2288	+8.00244141	-6.73242188	-0.58886719	+11.66748047	-9.49218750	+12.89794922	+1816	+6.32812500	-11.02587891	-0.59326172	+38.05664063	+12.78808594	-47.96630859	+976
+1457971641.91580010	+8.29687500	-7.49267578	-0.79101563	+58.71093750	-14.21630859	-43.19824219	+2288	+8.00244141	-6.73242188	-0.58886719	+11.68945313	-9.49218750	+12.87597656	+1816	+6.33691406	-11.02587891	-0.58886719	+38.10058594	+12.81005859	-48.01025391	+972
+1457971641.92000010	+8.29687500	-7.49267578	-0.79101563	+58.71093750	-14.19433594	-43.19824219	+2288	+8.00244141	-6.73242188	-0.58886719	+11.68945313	-9.49218750	+12.87597656	+1816	+6.34130859	-11.02148438	-0.58447266	+38.14453125	+12.83203125	-48.03222656	+972
+1457971641.92409990	+8.29687500	-7.49267578	-0.79101563	+58.73291016	-14.19433594	-43.19824219	+2288	+8.00244141	-6.73242188	-0.58886719	+11.71142578	-9.49218750	+12.87597656	+1820	+6.34570313	-11.02148438	-0.58447266	+38.16650391	+12.83203125	-48.07617188	+972
+1457971641.92829990	+8.29687500	-7.49267578	-0.79101563	+58.73291016	-14.19433594	-43.19824219	+2288	+8.00244141	-6.73242188	-0.58886719	+11.71142578	-9.49218750	+12.85400391	+1820	+6.35009766	-11.02148438	-0.58007813	+38.21044922	+12.85400391	-48.09814453	+972
+1457971641.93249990	+8.29687500	-7.49267578	-0.79101563	+58.75488281	-14.17236328	-43.22021484	+2288	+8.00244141	-6.73242188	-0.58886719	+11.73339844	-9.49218750	+12.85400391	+1820	+6.35449219	-11.02148438	-0.57568359	+38.25439453	+12.87597656	-48.14208984	+972
+1457971641.94080000	+8.29687500	-7.49267578	-0.79101563	+58.77685547	-14.15039063	-43.22021484	+2292	+8.00244141	-6.73681641	-0.58886719	+11.75537109	-9.49218750	+12.85400391	+1820	+6.36328125	-11.02148438	-0.56689453	+38.34228516	+12.89794922	-48.20800781	+972
+1457971641.94499990	+8.29687500	-7.49267578	-0.79541016	+58.79882813	-14.15039063	-43.22021484	+2292	+8.00244141	-6.73681641	-0.59326172	+11.75537109	-9.49218750	+12.85400391	+1820	+6.36767578	-11.01708984	-0.56250000	+38.38623047	+12.91992188	-48.22998047	+972
+1457971641.94910000	+8.29687500	-7.49707031	-0.79541016	+58.79882813	-14.15039063	-43.22021484	+2292	+8.00244141	-6.73681641	-0.59326172	+11.77734375	-9.49218750	+12.83203125	+1820	+6.37207031	-11.01708984	-0.55810547	+38.40820313	+12.94189453	-48.25195313	+972
+1457971641.95330000	+8.29687500	-7.49707031	-0.79541016	+58.82080078	-14.12841797	-43.22021484	+2292	+8.00244141	-6.73681641	-0.59326172	+11.77734375	-9.49218750	+12.83203125	+1820	+6.37646484	-11.01708984	-0.55371094	+38.45214844	+12.96386719	-48.27392578	+972
+1457971641.95750000	+8.29687500	-7.49707031	-0.79541016	+58.82080078	-14.12841797	-43.22021484	+2292	+8.00244141	-6.73681641	-0.59326172	+11.79931641	-9.49218750	+12.83203125	+1820	+6.38085938	-11.01708984	-0.55371094	+38.47412109	+12.98583984	-48.27392578	+972
+1457971641.96580000	+8.29687500	-7.49707031	-0.79541016	+58.84277344	-14.08447266	-43.22021484	+2292	+7.99804688	-6.73681641	-0.59326172	+11.82128906	-9.47021484	+12.81005859	+1820	+6.38085938	-11.01708984	-0.55371094	+38.51806641	+13.00781250	-48.29589844	+972
+1457971641.97000000	+8.29687500	-7.49707031	-0.79541016	+58.84277344	-14.08447266	-43.22021484	+2292	+7.99804688	-6.73681641	-0.59326172	+11.84326172	-9.47021484	+12.81005859	+1820	+6.38085938	-11.01708984	-0.55371094	+38.51806641	+13.02978516	-48.27392578	+968
+1457971641.97410010	+8.29248047	-7.49707031	-0.79980469	+58.84277344	-14.06250000	-43.19824219	+2292	+7.99804688	-6.73681641	-0.59326172	+11.84326172	-9.44824219	+12.81005859	+1820	+6.38085938	-11.02148438	-0.55371094	+38.51806641	+13.02978516	-48.27392578	+968
+1457971641.97830010	+8.29248047	-7.49707031	-0.79980469	+58.86474609	-14.04052734	-43.19824219	+2292	+7.99804688	-6.73681641	-0.59326172	+11.86523438	-9.44824219	+12.81005859	+1820	+6.37646484	-11.02148438	-0.55371094	+38.51806641	+13.05175781	-48.25195313	+968
+1457971641.98250010	+8.29248047	-7.49707031	-0.79980469	+58.86474609	-14.04052734	-43.19824219	+2292	+7.99804688	-6.73681641	-0.59326172	+11.86523438	-9.42626953	+12.78808594	+1816	+6.37207031	-11.02148438	-0.55810547	+38.49609375	+13.05175781	-48.22998047	+968
+1457971641.98659990	+8.29248047	-7.49707031	-0.79980469	+58.86474609	-14.01855469	-43.19824219	+2292	+7.99804688	-6.74121094	-0.59765625	+11.88720703	-9.42626953	+12.78808594	+1816	+6.37207031	-11.02148438	-0.55810547	+38.49609375	+13.05175781	-48.20800781	+968
+1457971641.99499990	+8.28808594	-7.50146484	-0.80419922	+58.86474609	-13.99658203	-43.17626953	+2292	+7.99804688	-6.74121094	-0.59765625	+11.90917969	-9.40429688	+12.76611328	+1816	+6.36328125	-11.02587891	-0.56689453	+38.45214844	+13.07373047	-48.16406250	+968
+1457971641.99910000	+8.28808594	-7.50146484	-0.80419922	+58.86474609	-13.97460938	-43.17626953	+2292	+7.99804688	-6.74121094	-0.59765625	+11.90917969	-9.38232422	+12.76611328	+1816	+6.36328125	-11.02587891	-0.56689453	+38.43017578	+13.07373047	-48.14208984	+968
+1457971642.00330000	+8.28808594	-7.50146484	-0.80419922	+58.86474609	-13.95263672	-43.17626953	+2288	+7.99365234	-6.74121094	-0.59765625	+11.93115234	-9.38232422	+12.76611328	+1816	+6.35888672	-11.03027344	-0.57128906	+38.43017578	+13.07373047	-48.14208984	+968
+1457971642.00740000	+8.28808594	-7.50146484	-0.80419922	+58.86474609	-13.95263672	-43.17626953	+2288	+7.99365234	-6.74121094	-0.59765625	+11.93115234	-9.36035156	+12.76611328	+1816	+6.35449219	-11.03027344	-0.57568359	+38.40820313	+13.07373047	-48.12011719	+964
+1457971642.01580000	+8.28808594	-7.50146484	-0.80419922	+58.86474609	-13.93066406	-43.17626953	+2288	+7.99365234	-6.74121094	-0.59765625	+11.95312500	-9.33837891	+12.74414063	+1812	+6.35009766	-11.03027344	-0.58007813	+38.36425781	+13.07373047	-48.07617188	+964
+1457971642.01990010	+8.28808594	-7.50146484	-0.80419922	+58.86474609	-13.93066406	-43.19824219	+2288	+7.99365234	-6.74121094	-0.59765625	+11.95312500	-9.33837891	+12.74414063	+1812	+6.34570313	-11.03466797	-0.58007813	+38.34228516	+13.05175781	-48.07617188	+960
+1457971642.02410010	+8.28808594	-7.50146484	-0.80419922	+58.86474609	-13.90869141	-43.19824219	+2284	+7.99365234	-6.74121094	-0.59765625	+11.97509766	-9.33837891	+12.74414063	+1812	+6.34570313	-11.03466797	-0.58007813	+38.34228516	+13.05175781	-48.07617188	+956
+1457971642.02830000	+8.28808594	-7.50146484	-0.80419922	+58.86474609	-13.90869141	-43.19824219	+2284	+7.99365234	-6.74121094	-0.59765625	+11.97509766	-9.33837891	+12.74414063	+1812	+6.34570313	-11.03466797	-0.58447266	+38.34228516	+13.05175781	-48.07617188	+956
+1457971642.03239990	+8.28808594	-7.50146484	-0.80419922	+58.86474609	-13.90869141	-43.22021484	+2284	+7.99365234	-6.74121094	-0.59765625	+11.97509766	-9.33837891	+12.74414063	+1812	+6.34570313	-11.03466797	-0.58007813	+38.34228516	+13.05175781	-48.09814453	+952
+1457971642.04080010	+8.28808594	-7.50146484	-0.80419922	+58.88671875	-13.90869141	-43.22021484	+2284	+7.99365234	-6.74121094	-0.59765625	+11.99707031	-9.33837891	+12.72216797	+1812	+6.34570313	-11.03466797	-0.58007813	+38.34228516	+13.05175781	-48.14208984	+948
+1457971642.04489990	+8.28808594	-7.50146484	-0.80419922	+58.88671875	-13.90869141	-43.24218750	+2284	+7.99804688	-6.74121094	-0.59765625	+11.99707031	-9.33837891	+12.74414063	+1808	+6.35009766	-11.03466797	-0.57568359	+38.36425781	+13.05175781	-48.16406250	+948
+1457971642.04909990	+8.28808594	-7.50146484	-0.80419922	+58.88671875	-13.90869141	-43.24218750	+2284	+7.99804688	-6.74121094	-0.59765625	+11.99707031	-9.36035156	+12.74414063	+1808	+6.35009766	-11.03027344	-0.57568359	+38.36425781	+13.05175781	-48.18603516	+948
+1457971642.05329990	+8.28808594	-7.50146484	-0.80419922	+58.88671875	-13.90869141	-43.24218750	+2284	+7.99804688	-6.74121094	-0.59765625	+11.99707031	-9.36035156	+12.74414063	+1808	+6.35449219	-11.03027344	-0.57128906	+38.38623047	+13.05175781	-48.20800781	+944
+1457971642.06160000	+8.28808594	-7.50146484	-0.80419922	+58.90869141	-13.90869141	-43.26416016	+2280	+7.99804688	-6.74121094	-0.60205078	+11.99707031	-9.36035156	+12.74414063	+1808	+6.36328125	-11.03027344	-0.56689453	+38.43017578	+13.05175781	-48.27392578	+948
+1457971642.06580000	+8.29248047	-7.50146484	-0.80419922	+58.90869141	-13.90869141	-43.28613281	+2280	+7.99804688	-6.74121094	-0.60205078	+12.01904297	-9.36035156	+12.74414063	+1808	+6.36767578	-11.03027344	-0.56250000	+38.45214844	+13.05175781	-48.29589844	+948
+1457971642.06990000	+8.29248047	-7.50146484	-0.80419922	+58.90869141	-13.90869141	-43.28613281	+2280	+7.99804688	-6.74121094	-0.60205078	+12.01904297	-9.38232422	+12.74414063	+1808	+6.36767578	-11.03027344	-0.55810547	+38.47412109	+13.05175781	-48.33984375	+948
+1457971642.07410000	+8.29248047	-7.50146484	-0.80419922	+58.90869141	-13.90869141	-43.28613281	+2280	+7.99804688	-6.74121094	-0.60205078	+12.01904297	-9.38232422	+12.74414063	+1808	+6.37207031	-11.02587891	-0.55810547	+38.51806641	+13.07373047	-48.38378906	+948
+1457971642.07820010	+8.29248047	-7.50146484	-0.80419922	+58.93066406	-13.90869141	-43.30810547	+2280	+7.99804688	-6.74121094	-0.60205078	+12.01904297	-9.38232422	+12.74414063	+1808	+6.37646484	-11.02587891	-0.55371094	+38.54003906	+13.07373047	-48.40576172	+952
+1457971642.08660010	+8.29248047	-7.50146484	-0.80419922	+58.93066406	-13.90869141	-43.30810547	+2280	+7.99804688	-6.74121094	-0.60205078	+12.04101563	-9.38232422	+12.74414063	+1808	+6.38525391	-11.02587891	-0.54931641	+38.58398438	+13.07373047	-48.44970703	+952
+1457971642.09069990	+8.29248047	-7.50146484	-0.80419922	+58.93066406	-13.90869141	-43.30810547	+2280	+7.99804688	-6.74121094	-0.60205078	+12.04101563	-9.38232422	+12.74414063	+1808	+6.38525391	-11.02587891	-0.54931641	+38.58398438	+13.07373047	-48.44970703	+952
+1457971642.09489990	+8.29248047	-7.50146484	-0.80419922	+58.93066406	-13.90869141	-43.30810547	+2280	+7.99804688	-6.74121094	-0.60205078	+12.04101563	-9.38232422	+12.74414063	+1808	+6.38525391	-11.02587891	-0.54931641	+38.60595703	+13.07373047	-48.44970703	+952
