# Supplementary material for: A direct effect of perception on action when grasping a cup
Source: Sci Rep. 2018 Jan 9;8:171. doi: 10.1038/s41598-017-18591-5 (PMC5760564; doi:10.1038/s41598-017-18591-5)
Supplement: Supplementary file 6 — Supplementary Information [file 41598_2017_18591_MOESM6_ESM.zip › SciRep_Data/S01instruct/S01_100instruct_Tr98.dat]

+1000000000000.00000000	+0.00000000	+0.00000000	+0.00000000	+0.00000000	+0.00000000	+0.00000000	+0	+0.00000000	+0.00000000	+0.00000000	+0.00000000	+0.00000000	+0.00000000	+0	+0.00000000	+0.00000000	+0.00000000	+0.00000000	+0.00000000	+0.00000000	+0
+1457971642.09910010	+8.29248047	-7.50146484	-0.80419922	+58.93066406	-13.90869141	-43.33007813	+2280	+7.99804688	-6.74121094	-0.60205078	+12.04101563	-9.38232422	+12.72216797	+1804	+6.38525391	-11.02587891	-0.54931641	+38.58398438	+13.09570313	-48.44970703	+952
+1457971642.10739990	+8.29248047	-7.50146484	-0.80419922	+58.95263672	-13.88671875	-43.33007813	+2280	+7.99804688	-6.74121094	-0.60205078	+12.06298828	-9.38232422	+12.72216797	+1804	+6.38085938	-11.03027344	-0.55371094	+38.58398438	+13.09570313	-48.42773438	+956
+1457971642.11159990	+8.29248047	-7.50146484	-0.80419922	+58.95263672	-13.88671875	-43.33007813	+2280	+7.99804688	-6.74121094	-0.60205078	+12.06298828	-9.38232422	+12.72216797	+1804	+6.37646484	-11.03027344	-0.55810547	+38.56201172	+13.09570313	-48.40576172	+956
+1457971642.11570000	+8.29248047	-7.50146484	-0.80419922	+58.95263672	-13.88671875	-43.33007813	+2280	+7.99804688	-6.74560547	-0.60205078	+12.06298828	-9.36035156	+12.72216797	+1804	+6.37207031	-11.03466797	-0.55810547	+38.54003906	+13.09570313	-48.40576172	+956
+1457971642.11990000	+8.29248047	-7.50146484	-0.80419922	+58.95263672	-13.86474609	-43.33007813	+2280	+7.99804688	-6.74560547	-0.60205078	+12.06298828	-9.36035156	+12.70019531	+1804	+6.37207031	-11.03466797	-0.56250000	+38.54003906	+13.09570313	-48.38378906	+956
+1457971642.12820010	+8.29248047	-7.50146484	-0.80419922	+58.95263672	-13.84277344	-43.33007813	+2276	+7.99365234	-6.74560547	-0.60205078	+12.08496094	-9.33837891	+12.70019531	+1804	+6.36328125	-11.03466797	-0.56689453	+38.49609375	+13.11767578	-48.33984375	+956
+1457971642.13240000	+8.28808594	-7.50585938	-0.80419922	+58.95263672	-13.84277344	-43.33007813	+2276	+7.99365234	-6.74560547	-0.60644531	+12.08496094	-9.33837891	+12.67822266	+1804	+6.36328125	-11.03906250	-0.56689453	+38.49609375	+13.11767578	-48.31787109	+952
+1457971647.25519990	+8.51660156	-7.52343750	-0.60205078	+59.83154297	-17.24853516	-45.57128906	+2740	+8.21777344	-6.73242188	-0.46582031	+10.54687500	-13.49121094	+11.33789063	+2200	+6.60937500	-11.08300781	-0.38671875	+36.38671875	+10.10742188	-51.21826172	+1096
+1457971647.25930000	+8.51660156	-7.52343750	-0.60205078	+59.83154297	-17.24853516	-45.57128906	+2740	+8.21777344	-6.73242188	-0.46142578	+10.54687500	-13.49121094	+11.33789063	+2200	+6.60058594	-11.08740234	-0.39111328	+36.34277344	+10.10742188	-51.19628906	+1092
+1457971647.26350000	+8.51660156	-7.52343750	-0.60205078	+59.83154297	-17.24853516	-45.57128906	+2740	+8.21777344	-6.73242188	-0.46142578	+10.54687500	-13.49121094	+11.33789063	+2200	+6.59179688	-11.08740234	-0.39990234	+36.29882813	+10.08544922	-51.13037109	+1092
+1457971647.26770000	+8.51660156	-7.52343750	-0.60205078	+59.80957031	-17.24853516	-45.57128906	+2740	+8.21777344	-6.73242188	-0.46142578	+10.54687500	-13.49121094	+11.33789063	+2200	+6.58300781	-11.09179688	-0.40869141	+36.23291016	+10.08544922	-51.06445313	+1092
+1457971647.27180000	+8.51660156	-7.52343750	-0.60205078	+59.80957031	-17.24853516	-45.54931641	+2740	+8.21777344	-6.73242188	-0.46142578	+10.54687500	-13.49121094	+11.33789063	+2200	+6.58300781	-11.09179688	-0.40869141	+36.21093750	+10.08544922	-51.06445313	+1088
+1457971647.27600000	+8.51660156	-7.52343750	-0.60644531	+59.80957031	-17.24853516	-45.54931641	+2744	+8.21777344	-6.73242188	-0.46142578	+10.54687500	-13.49121094	+11.33789063	+2200	+6.57861328	-11.09179688	-0.41308594	+36.21093750	+10.08544922	-51.04248047	+1080
+1457971647.28020000	+8.51660156	-7.52343750	-0.60644531	+59.78759766	-17.24853516	-45.52734375	+2744	+8.21777344	-6.73242188	-0.46142578	+10.54687500	-13.49121094	+11.33789063	+2200	+6.57861328	-11.09619141	-0.41308594	+36.18896484	+10.08544922	-51.02050781	+1076
+1457971647.28430010	+8.51220703	-7.52343750	-0.60644531	+59.78759766	-17.24853516	-45.52734375	+2744	+8.21777344	-6.73242188	-0.46142578	+10.54687500	-13.49121094	+11.33789063	+2200	+6.56982422	-11.09619141	-0.42187500	+36.14501953	+10.08544922	-50.97656250	+1076
+1457971647.28850010	+8.51220703	-7.51904297	-0.60644531	+59.78759766	-17.22656250	-45.52734375	+2744	+8.21777344	-6.73242188	-0.46142578	+10.52490234	-13.49121094	+11.33789063	+2200	+6.56103516	-11.09619141	-0.42626953	+36.10107422	+10.08544922	-50.93261719	+1072
+1457971647.29270010	+8.51220703	-7.51904297	-0.60644531	+59.76562500	-17.22656250	-45.52734375	+2744	+8.21777344	-6.73242188	-0.46142578	+10.52490234	-13.46923828	+11.33789063	+2200	+6.55664063	-11.10058594	-0.43066406	+36.05712891	+10.06347656	-50.88867188	+1068
+1457971647.29679990	+8.51220703	-7.51904297	-0.60644531	+59.76562500	-17.22656250	-45.52734375	+2744	+8.21777344	-6.73242188	-0.46142578	+10.52490234	-13.46923828	+11.33789063	+2200	+6.52587891	-11.10498047	-0.45703125	+35.88134766	+10.06347656	-50.71289063	+1072
+1457971647.30100010	+8.51220703	-7.51904297	-0.60644531	+59.76562500	-17.22656250	-45.50537109	+2744	+8.21777344	-6.73242188	-0.46142578	+10.52490234	-13.46923828	+11.33789063	+2200	+6.50830078	-11.10937500	-0.47460938	+35.77148438	+10.04150391	-50.58105469	+1076
+1457971647.30520010	+8.51220703	-7.51904297	-0.60644531	+59.76562500	-17.22656250	-45.50537109	+2744	+8.21777344	-6.73242188	-0.46142578	+10.52490234	-13.46923828	+11.33789063	+2200	+6.49511719	-11.11376953	-0.48339844	+35.68359375	+10.04150391	-50.49316406	+1076
+1457971647.30929990	+8.51220703	-7.51904297	-0.60644531	+59.76562500	-17.22656250	-45.50537109	+2744	+8.21777344	-6.73242188	-0.46142578	+10.52490234	-13.46923828	+11.33789063	+2200	+6.48193359	-11.11376953	-0.49218750	+35.63964844	+10.04150391	-50.42724609	+1080
+1457971647.31349990	+8.51220703	-7.51904297	-0.60644531	+59.76562500	-17.22656250	-45.50537109	+2748	+8.21777344	-6.73242188	-0.46142578	+10.52490234	-13.46923828	+11.33789063	+2200	+6.48193359	-11.11376953	-0.49658203	+35.61767578	+10.01953125	-50.40527344	+1076
+1457971647.31769990	+8.51220703	-7.51904297	-0.60644531	+59.76562500	-17.22656250	-45.50537109	+2748	+8.21777344	-6.73242188	-0.46142578	+10.52490234	-13.46923828	+11.33789063	+2200	+6.48193359	-11.11376953	-0.49658203	+35.63964844	+10.01953125	-50.42724609	+1076
+1457971647.32600000	+8.51220703	-7.51904297	-0.60644531	+59.76562500	-17.22656250	-45.50537109	+2748	+8.21777344	-6.72802734	-0.46142578	+10.52490234	-13.46923828	+11.33789063	+2204	+6.49511719	-11.10937500	-0.48779297	+35.70556641	+10.04150391	-50.49316406	+1076
+1457971647.33020000	+8.51220703	-7.51904297	-0.60644531	+59.76562500	-17.22656250	-45.50537109	+2748	+8.21777344	-6.72802734	-0.46142578	+10.52490234	-13.46923828	+11.33789063	+2204	+6.50390625	-11.10937500	-0.47900391	+35.74951172	+10.04150391	-50.53710938	+1072
+1457971647.33850000	+8.51220703	-7.51904297	-0.60644531	+59.76562500	-17.22656250	-45.50537109	+2748	+8.21777344	-6.72802734	-0.46142578	+10.52490234	-13.46923828	+11.33789063	+2204	+6.50830078	-11.10937500	-0.47460938	+35.77148438	+10.04150391	-50.55908203	+1068
+1457971647.34680010	+8.51220703	-7.51904297	-0.60644531	+59.76562500	-17.22656250	-45.50537109	+2748	+8.21777344	-6.72802734	-0.46142578	+10.52490234	-13.46923828	+11.33789063	+2204	+6.51269531	-11.10498047	-0.47021484	+35.81542969	+10.04150391	-50.58105469	+1060
+1457971647.35509990	+8.51220703	-7.51904297	-0.60644531	+59.76562500	-17.24853516	-45.50537109	+2748	+8.21777344	-6.72802734	-0.46142578	+10.52490234	-13.46923828	+11.35986328	+2204	+6.51269531	-11.10498047	-0.47021484	+35.81542969	+10.04150391	-50.60302734	+1052
+1457971647.36350010	+8.51220703	-7.51904297	-0.60644531	+59.76562500	-17.24853516	-45.50537109	+2748	+8.21777344	-6.72802734	-0.46142578	+10.52490234	-13.46923828	+11.35986328	+2204	+6.51708984	-11.10498047	-0.46582031	+35.85937500	+10.04150391	-50.62500000	+1044
+1457971647.37179990	+8.51220703	-7.51904297	-0.60644531	+59.76562500	-17.24853516	-45.50537109	+2748	+8.21777344	-6.72802734	-0.46142578	+10.52490234	-13.49121094	+11.35986328	+2204	+6.52587891	-11.10058594	-0.46142578	+35.88134766	+10.04150391	-50.66894531	+1036
+1457971647.38430000	+8.51220703	-7.51904297	-0.60644531	+59.76562500	-17.24853516	-45.50537109	+2748	+8.21777344	-6.72802734	-0.46142578	+10.52490234	-13.49121094	+11.35986328	+2204	+6.53466797	-11.10058594	-0.45703125	+35.94726563	+10.04150391	-50.69091797	+1024
+1457971647.39260010	+8.51220703	-7.51904297	-0.60644531	+59.76562500	-17.24853516	-45.50537109	+2748	+8.21777344	-6.72802734	-0.46142578	+10.52490234	-13.49121094	+11.35986328	+2204	+6.53466797	-11.10058594	-0.45703125	+35.94726563	+10.04150391	-50.71289063	+1012
+1457971647.40100000	+8.51220703	-7.51904297	-0.60644531	+59.76562500	-17.24853516	-45.50537109	+2748	+8.21777344	-6.72802734	-0.46142578	+10.52490234	-13.46923828	+11.38183594	+2204	+6.53027344	-11.10058594	-0.45703125	+35.92529297	+10.04150391	-50.69091797	+1004
+1457971647.40510010	+8.51220703	-7.51904297	-0.60644531	+59.76562500	-17.24853516	-45.50537109	+2748	+8.21777344	-6.72802734	-0.46142578	+10.52490234	-13.46923828	+11.38183594	+2204	+6.53027344	-11.10058594	-0.45703125	+35.92529297	+10.04150391	-50.69091797	+1000
+1457971647.40930010	+8.51220703	-7.51904297	-0.60644531	+59.76562500	-17.24853516	-45.50537109	+2748	+8.21777344	-6.72802734	-0.46142578	+10.52490234	-13.46923828	+11.38183594	+2204	+6.53027344	-11.10058594	-0.46142578	+35.92529297	+10.04150391	-50.66894531	+996
+1457971647.41759990	+8.51220703	-7.51904297	-0.60644531	+59.76562500	-17.24853516	-45.48339844	+2748	+8.21777344	-6.72802734	-0.46142578	+10.52490234	-13.46923828	+11.38183594	+2204	+6.53027344	-11.10058594	-0.46142578	+35.92529297	+10.04150391	-50.66894531	+992
+1457971647.42179990	+8.51220703	-7.51904297	-0.60644531	+59.76562500	-17.24853516	-45.48339844	+2748	+8.21777344	-6.72802734	-0.46142578	+10.52490234	-13.46923828	+11.38183594	+2204	+6.53027344	-11.10058594	-0.46142578	+35.90332031	+10.04150391	-50.66894531	+988
+1457971647.43010000	+8.51220703	-7.51904297	-0.60644531	+59.76562500	-17.24853516	-45.48339844	+2748	+8.21777344	-6.72802734	-0.46142578	+10.52490234	-13.46923828	+11.38183594	+2204	+6.52587891	-11.10498047	-0.46142578	+35.90332031	+10.04150391	-50.66894531	+984
+1457971647.44260000	+8.51220703	-7.51904297	-0.60644531	+59.76562500	-17.24853516	-45.48339844	+2748	+8.21777344	-6.72802734	-0.46142578	+10.52490234	-13.46923828	+11.38183594	+2208	+6.52587891	-11.10498047	-0.46142578	+35.90332031	+10.04150391	-50.66894531	+976
+1457971647.45090010	+8.51220703	-7.51904297	-0.60644531	+59.76562500	-17.24853516	-45.48339844	+2748	+8.21777344	-6.72802734	-0.46142578	+10.52490234	-13.46923828	+11.38183594	+2208	+6.52587891	-11.10498047	-0.46142578	+35.90332031	+10.01953125	-50.66894531	+972
+1457971647.45930000	+8.51220703	-7.51904297	-0.60644531	+59.76562500	-17.24853516	-45.50537109	+2748	+8.21777344	-6.72802734	-0.46142578	+10.52490234	-13.46923828	+11.38183594	+2208	+6.53027344	-11.10058594	-0.45703125	+35.92529297	+10.01953125	-50.69091797	+968
+1457971647.46760010	+8.51220703	-7.51904297	-0.60644531	+59.78759766	-17.27050781	-45.50537109	+2748	+8.21777344	-6.72802734	-0.46142578	+10.52490234	-13.46923828	+11.40380859	+2208	+6.53027344	-11.10058594	-0.45703125	+35.92529297	+10.01953125	-50.71289063	+964
+1457971647.47589990	+8.51220703	-7.51904297	-0.60644531	+59.78759766	-17.27050781	-45.50537109	+2748	+8.21777344	-6.72802734	-0.46142578	+10.52490234	-13.49121094	+11.40380859	+2208	+6.53466797	-11.10058594	-0.45263672	+35.96923828	+10.01953125	-50.73486328	+960
+1457971647.48009990	+8.51220703	-7.51904297	-0.60644531	+59.78759766	-17.27050781	-45.50537109	+2748	+8.21777344	-6.72802734	-0.46142578	+10.52490234	-13.49121094	+11.40380859	+2208	+6.53906250	-11.10058594	-0.44824219	+35.96923828	+10.01953125	-50.75683594	+960
+1457971647.48429990	+8.51220703	-7.51904297	-0.60644531	+59.78759766	-17.27050781	-45.50537109	+2748	+8.21777344	-6.72802734	-0.46142578	+10.52490234	-13.49121094	+11.40380859	+2208	+6.54345703	-11.10058594	-0.44384766	+36.01318359	+10.01953125	-50.80078125	+960
+1457971647.49260000	+8.51220703	-7.51904297	-0.60644531	+59.78759766	-17.27050781	-45.50537109	+2748	+8.21777344	-6.72802734	-0.46142578	+10.54687500	-13.49121094	+11.40380859	+2208	+6.55224609	-11.09619141	-0.43945313	+36.05712891	+10.01953125	-50.86669922	+960
+1457971647.49670000	+8.51220703	-7.51904297	-0.60644531	+59.78759766	-17.27050781	-45.50537109	+2748	+8.21777344	-6.72802734	-0.46142578	+10.54687500	-13.49121094	+11.40380859	+2208	+6.55224609	-11.09619141	-0.43505859	+36.07910156	+10.01953125	-50.88867188	+960
+1457971647.50510000	+8.51220703	-7.51464844	-0.60644531	+59.80957031	-17.27050781	-45.50537109	+2748	+8.21777344	-6.72802734	-0.46142578	+10.54687500	-13.49121094	+11.40380859	+2208	+6.55664063	-11.09619141	-0.43505859	+36.10107422	+9.99755859	-50.91064453	+960
+1457971647.50920010	+8.51220703	-7.51464844	-0.60644531	+59.80957031	-17.27050781	-45.52734375	+2748	+8.21777344	-6.72802734	-0.46142578	+10.54687500	-13.49121094	+11.40380859	+2208	+6.55664063	-11.09619141	-0.43505859	+36.10107422	+9.99755859	-50.91064453	+960
+1457971647.51340010	+8.51220703	-7.51464844	-0.60644531	+59.80957031	-17.27050781	-45.52734375	+2748	+8.21777344	-6.72802734	-0.46142578	+10.54687500	-13.49121094	+11.40380859	+2208	+6.55664063	-11.09619141	-0.43505859	+36.10107422	+9.99755859	-50.91064453	+960
+1457971647.52169990	+8.51220703	-7.51464844	-0.60644531	+59.80957031	-17.27050781	-45.52734375	+2748	+8.21777344	-6.72802734	-0.46142578	+10.54687500	-13.51318359	+11.40380859	+2208	+6.55224609	-11.09619141	-0.43945313	+36.07910156	+9.99755859	-50.91064453	+956
+1457971647.53010010	+8.51220703	-7.51464844	-0.60644531	+59.80957031	-17.27050781	-45.52734375	+2748	+8.21777344	-6.72802734	-0.46142578	+10.54687500	-13.51318359	+11.40380859	+2208	+6.54785156	-11.10058594	-0.43945313	+36.05712891	+9.99755859	-50.88867188	+956
+1457971647.53839990	+8.51220703	-7.51464844	-0.60644531	+59.80957031	-17.27050781	-45.52734375	+2748	+8.21777344	-6.72363281	-0.46142578	+10.54687500	-13.49121094	+11.40380859	+2208	+6.54345703	-11.10058594	-0.44384766	+36.03515625	+9.99755859	-50.88867188	+956
+1457971647.54670000	+8.51220703	-7.51464844	-0.60644531	+59.80957031	-17.27050781	-45.52734375	+2748	+8.21777344	-6.72802734	-0.46142578	+10.54687500	-13.49121094	+11.40380859	+2208	+6.54345703	-11.10058594	-0.44384766	+36.03515625	+9.99755859	-50.86669922	+956
+1457971647.55090000	+8.51220703	-7.51464844	-0.60644531	+59.80957031	-17.27050781	-45.52734375	+2748	+8.21777344	-6.72802734	-0.46142578	+10.56884766	-13.49121094	+11.40380859	+2208	+6.53906250	-11.10058594	-0.44824219	+36.01318359	+9.99755859	-50.86669922	+956
+1457971647.55920000	+8.51220703	-7.51464844	-0.60644531	+59.80957031	-17.27050781	-45.52734375	+2748	+8.21777344	-6.72802734	-0.46142578	+10.56884766	-13.51318359	+11.38183594	+2208	+6.53906250	-11.10498047	-0.44824219	+35.99121094	+9.97558594	-50.86669922	+952
+1457971647.56750010	+8.51220703	-7.51904297	-0.60644531	+59.80957031	-17.27050781	-45.52734375	+2748	+8.21777344	-6.72802734	-0.46142578	+10.56884766	-13.51318359	+11.38183594	+2208	+6.53906250	-11.10498047	-0.44824219	+35.99121094	+9.97558594	-50.86669922	+948
+1457971647.57590010	+8.51220703	-7.51904297	-0.60644531	+59.83154297	-17.27050781	-45.52734375	+2748	+8.21777344	-6.72802734	-0.46142578	+10.56884766	-13.51318359	+11.38183594	+2208	+6.53906250	-11.10498047	-0.44824219	+36.01318359	+9.97558594	-50.88867188	+948
+1457971647.58419990	+8.51220703	-7.51904297	-0.60205078	+59.83154297	-17.27050781	-45.54931641	+2748	+8.21777344	-6.72802734	-0.46142578	+10.56884766	-13.51318359	+11.38183594	+2208	+6.54345703	-11.10498047	-0.44384766	+36.05712891	+9.97558594	-50.93261719	+948
+1457971647.59250000	+8.51220703	-7.51464844	-0.60205078	+59.83154297	-17.27050781	-45.54931641	+2748	+8.21777344	-6.72802734	-0.46142578	+10.56884766	-13.51318359	+11.38183594	+2208	+6.55224609	-11.10498047	-0.43945313	+36.10107422	+9.97558594	-50.97656250	+948
+1457971647.59670000	+8.51220703	-7.51464844	-0.60205078	+59.83154297	-17.27050781	-45.54931641	+2748	+8.21777344	-6.72802734	-0.46142578	+10.56884766	-13.53515625	+11.38183594	+2208	+6.55224609	-11.10498047	-0.43505859	+36.12304688	+9.97558594	-51.02050781	+948
+1457971647.60089990	+8.51220703	-7.51464844	-0.60205078	+59.85351563	-17.27050781	-45.54931641	+2748	+8.21777344	-6.72802734	-0.46142578	+10.56884766	-13.53515625	+11.38183594	+2208	+6.55664063	-11.10498047	-0.43505859	+36.14501953	+9.97558594	-51.04248047	+948
+1457971647.60500000	+8.51220703	-7.51464844	-0.60205078	+59.85351563	-17.27050781	-45.57128906	+2748	+8.21777344	-6.72802734	-0.46142578	+10.56884766	-13.53515625	+11.38183594	+2208	+6.56103516	-11.10498047	-0.43066406	+36.16699219	+9.95361328	-51.06445313	+948
+1457971647.61340000	+8.51220703	-7.51464844	-0.60205078	+59.85351563	-17.27050781	-45.57128906	+2748	+8.21777344	-6.72802734	-0.46142578	+10.56884766	-13.53515625	+11.38183594	+2208	+6.56542969	-11.10058594	-0.42626953	+36.18896484	+9.95361328	-51.10839844	+952
+1457971647.62170000	+8.51220703	-7.51464844	-0.60205078	+59.85351563	-17.27050781	-45.59326172	+2748	+8.21777344	-6.72802734	-0.46142578	+10.59082031	-13.55712891	+11.38183594	+2208	+6.56982422	-11.10058594	-0.42187500	+36.21093750	+9.93164063	-51.15234375	+952
+1457971647.62590000	+8.51220703	-7.51464844	-0.60205078	+59.87548828	-17.27050781	-45.59326172	+2748	+8.21777344	-6.72802734	-0.46142578	+10.59082031	-13.55712891	+11.38183594	+2208	+6.56982422	-11.10058594	-0.42187500	+36.21093750	+9.93164063	-51.15234375	+952
+1457971647.63000010	+8.51220703	-7.51464844	-0.60205078	+59.87548828	-17.27050781	-45.59326172	+2748	+8.21777344	-6.72802734	-0.46142578	+10.59082031	-13.55712891	+11.35986328	+2208	+6.56542969	-11.10058594	-0.42626953	+36.21093750	+9.93164063	-51.15234375	+952
+1457971647.63420010	+8.51220703	-7.51464844	-0.60205078	+59.87548828	-17.27050781	-45.61523438	+2748	+8.21777344	-6.72802734	-0.46142578	+10.59082031	-13.55712891	+11.35986328	+2208	+6.56542969	-11.10058594	-0.42626953	+36.21093750	+9.93164063	-51.15234375	+952
+1457971647.63840010	+8.51220703	-7.51904297	-0.60205078	+59.87548828	-17.27050781	-45.61523438	+2748	+8.21777344	-6.72802734	-0.46142578	+10.59082031	-13.55712891	+11.35986328	+2208	+6.56542969	-11.10498047	-0.42626953	+36.18896484	+9.93164063	-51.15234375	+952
+1457971647.64669990	+8.51220703	-7.51904297	-0.60205078	+59.87548828	-17.27050781	-45.63720703	+2748	+8.21777344	-6.72802734	-0.46142578	+10.59082031	-13.55712891	+11.35986328	+2208	+6.56103516	-11.10498047	-0.43066406	+36.16699219	+9.90966797	-51.13037109	+952
+1457971647.65080000	+8.51220703	-7.51904297	-0.60205078	+59.87548828	-17.27050781	-45.63720703	+2748	+8.21777344	-6.72802734	-0.46142578	+10.59082031	-13.55712891	+11.35986328	+2208	+6.55664063	-11.10498047	-0.43505859	+36.14501953	+9.90966797	-51.10839844	+952
+1457971647.65500000	+8.51220703	-7.51904297	-0.60205078	+59.87548828	-17.27050781	-45.63720703	+2748	+8.21777344	-6.72802734	-0.46142578	+10.59082031	-13.55712891	+11.35986328	+2208	+6.55224609	-11.10498047	-0.43505859	+36.14501953	+9.90966797	-51.10839844	+952
+1457971647.65920000	+8.51220703	-7.51904297	-0.60205078	+59.87548828	-17.27050781	-45.65917969	+2748	+8.21777344	-6.72802734	-0.46142578	+10.59082031	-13.57910156	+11.33789063	+2208	+6.54785156	-11.10937500	-0.43945313	+36.12304688	+9.90966797	-51.08642578	+952
+1457971647.66330000	+8.51220703	-7.51904297	-0.60205078	+59.87548828	-17.27050781	-45.65917969	+2748	+8.21777344	-6.72802734	-0.46142578	+10.59082031	-13.57910156	+11.33789063	+2208	+6.54785156	-11.10937500	-0.43945313	+36.10107422	+9.90966797	-51.08642578	+952
+1457971647.66750000	+8.51220703	-7.51904297	-0.60205078	+59.87548828	-17.27050781	-45.65917969	+2748	+8.21777344	-6.72802734	-0.46142578	+10.59082031	-13.57910156	+11.33789063	+2208	+6.54345703	-11.10937500	-0.44384766	+36.07910156	+9.90966797	-51.06445313	+952
+1457971647.67170000	+8.51220703	-7.51904297	-0.60205078	+59.87548828	-17.24853516	-45.68115234	+2748	+8.21777344	-6.72802734	-0.46142578	+10.59082031	-13.57910156	+11.33789063	+2208	+6.53906250	-11.11376953	-0.44384766	+36.05712891	+9.88769531	-51.06445313	+952
+1457971647.67580010	+8.51220703	-7.51904297	-0.60205078	+59.87548828	-17.24853516	-45.68115234	+2748	+8.21777344	-6.72802734	-0.46142578	+10.59082031	-13.57910156	+11.33789063	+2208	+6.53906250	-11.11376953	-0.44824219	+36.03515625	+9.88769531	-51.04248047	+952
+1457971647.68000010	+8.50781250	-7.51904297	-0.60205078	+59.89746094	-17.24853516	-45.70312500	+2748	+8.21777344	-6.72802734	-0.46142578	+10.59082031	-13.57910156	+11.31591797	+2208	+6.53466797	-11.11376953	-0.44824219	+36.03515625	+9.88769531	-51.04248047	+952
+1457971647.68420000	+8.50781250	-7.51904297	-0.60205078	+59.89746094	-17.24853516	-45.70312500	+2748	+8.21777344	-6.72802734	-0.46142578	+10.59082031	-13.57910156	+11.31591797	+2208	+6.53466797	-11.11376953	-0.44824219	+36.03515625	+9.88769531	-51.06445313	+948
+1457971647.68829990	+8.50781250	-7.51904297	-0.60205078	+59.89746094	-17.24853516	-45.72509766	+2748	+8.21777344	-6.72802734	-0.46142578	+10.59082031	-13.57910156	+11.31591797	+2208	+6.53466797	-11.11376953	-0.44824219	+36.03515625	+9.88769531	-51.06445313	+948
+1457971647.69250010	+8.50781250	-7.51904297	-0.60205078	+59.89746094	-17.24853516	-45.72509766	+2748	+8.21777344	-6.72802734	-0.46142578	+10.59082031	-13.60107422	+11.31591797	+2208	+6.53466797	-11.11376953	-0.44384766	+36.05712891	+9.86572266	-51.08642578	+948
+1457971647.69670010	+8.51220703	-7.51904297	-0.60205078	+59.91943359	-17.24853516	-45.74707031	+2748	+8.21777344	-6.72802734	-0.46142578	+10.59082031	-13.60107422	+11.29394531	+2212	+6.53906250	-11.11376953	-0.44384766	+36.05712891	+9.86572266	-51.10839844	+948
+1457971647.70079990	+8.51220703	-7.51904297	-0.60205078	+59.91943359	-17.27050781	-45.76904297	+2752	+8.21777344	-6.72802734	-0.46142578	+10.59082031	-13.60107422	+11.29394531	+2212	+6.53906250	-11.11376953	-0.43945313	+36.07910156	+9.86572266	-51.13037109	+948
+1457971647.70499990	+8.51220703	-7.51904297	-0.59765625	+59.91943359	-17.27050781	-45.79101563	+2752	+8.21777344	-6.72802734	-0.46142578	+10.61279297	-13.62304688	+11.29394531	+2212	+6.54345703	-11.11376953	-0.43945313	+36.10107422	+9.86572266	-51.15234375	+948
+1457971647.71330000	+8.51220703	-7.51904297	-0.59765625	+59.94140625	-17.27050781	-45.81298828	+2752	+8.21777344	-6.72802734	-0.46142578	+10.61279297	-13.64501953	+11.27197266	+2212	+6.54785156	-11.11376953	-0.43505859	+36.14501953	+9.84375000	-51.21826172	+944
+1457971647.71750000	+8.51220703	-7.51904297	-0.59765625	+59.94140625	-17.27050781	-45.85693359	+2752	+8.21777344	-6.72802734	-0.46142578	+10.61279297	-13.64501953	+11.27197266	+2212	+6.55224609	-11.11376953	-0.43066406	+36.16699219	+9.84375000	-51.24023438	+944
+1457971647.72170000	+8.51220703	-7.51904297	-0.59765625	+59.96337891	-17.27050781	-45.87890625	+2752	+8.21777344	-6.72802734	-0.46142578	+10.61279297	-13.66699219	+11.25000000	+2212	+6.55664063	-11.10937500	-0.42626953	+36.18896484	+9.84375000	-51.26220703	+944
+1457971647.72580000	+8.51220703	-7.51904297	-0.59765625	+59.96337891	-17.27050781	-45.90087891	+2756	+8.21777344	-6.72802734	-0.46142578	+10.61279297	-13.66699219	+11.25000000	+2212	+6.56103516	-11.10937500	-0.42626953	+36.23291016	+9.82177734	-51.30615234	+948
+1457971647.73000000	+8.51220703	-7.51904297	-0.59326172	+59.98535156	-17.27050781	-45.94482422	+2756	+8.21777344	-6.72802734	-0.46142578	+10.61279297	-13.68896484	+11.22802734	+2212	+6.56542969	-11.10937500	-0.42187500	+36.25488281	+9.82177734	-51.32812500	+948
+1457971647.73410010	+8.51660156	-7.51904297	-0.59326172	+59.98535156	-17.27050781	-45.96679688	+2756	+8.21777344	-6.72802734	-0.46142578	+10.61279297	-13.71093750	+11.22802734	+2212	+6.56542969	-11.10937500	-0.42187500	+36.27685547	+9.79980469	-51.35009766	+948
+1457971647.73830010	+8.51660156	-7.51904297	-0.59326172	+59.98535156	-17.27050781	-46.01074219	+2756	+8.21777344	-6.72802734	-0.46142578	+10.61279297	-13.71093750	+11.20605469	+2212	+6.56982422	-11.10937500	-0.41748047	+36.29882813	+9.79980469	-51.39404297	+948
+1457971647.74250010	+8.51660156	-7.51904297	-0.59326172	+60.00732422	-17.27050781	-46.03271484	+2756	+8.21777344	-6.73242188	-0.46142578	+10.61279297	-13.73291016	+11.18408203	+2212	+6.56982422	-11.10937500	-0.41748047	+36.29882813	+9.77783203	-51.39404297	+948
+1457971647.74659990	+8.51660156	-7.51904297	-0.59326172	+60.00732422	-17.27050781	-46.07666016	+2760	+8.21777344	-6.73242188	-0.46142578	+10.63476563	-13.75488281	+11.16210938	+2212	+6.56982422	-11.10937500	-0.41748047	+36.32080078	+9.75585938	-51.41601563	+948
+1457971647.75500010	+8.51220703	-7.51904297	-0.58886719	+60.02929688	-17.24853516	-46.14257813	+2760	+8.21777344	-6.73242188	-0.45703125	+10.63476563	-13.77685547	+11.11816406	+2212	+6.56982422	-11.11376953	-0.42187500	+36.32080078	+9.73388672	-51.43798828	+952
+1457971647.75910000	+8.51220703	-7.51904297	-0.58886719	+60.02929688	-17.22656250	-46.18652344	+2760	+8.21777344	-6.73242188	-0.45703125	+10.65673828	-13.79882813	+11.09619141	+2212	+6.56542969	-11.11376953	-0.42626953	+36.29882813	+9.71191406	-51.43798828	+952
+1457971647.76329990	+8.51220703	-7.51904297	-0.58886719	+60.02929688	-17.22656250	-46.23046875	+2764	+8.21777344	-6.73242188	-0.45703125	+10.65673828	-13.79882813	+11.07421875	+2212	+6.56103516	-11.11376953	-0.43066406	+36.27685547	+9.71191406	-51.43798828	+952
+1457971647.76749990	+8.51220703	-7.52343750	-0.58886719	+60.02929688	-17.20458984	-46.25244141	+2764	+8.21337891	-6.73242188	-0.46142578	+10.67871094	-13.82080078	+11.05224609	+2212	+6.55664063	-11.11816406	-0.43505859	+36.25488281	+9.68994141	-51.41601563	+952
+1457971647.77160000	+8.50781250	-7.52343750	-0.59326172	+60.05126953	-17.18261719	-46.27441406	+2764	+8.21337891	-6.73242188	-0.46142578	+10.67871094	-13.82080078	+11.00830078	+2212	+6.55224609	-11.11816406	-0.43945313	+36.23291016	+9.68994141	-51.39404297	+952
+1457971647.77580000	+8.50781250	-7.52343750	-0.59326172	+60.05126953	-17.16064453	-46.31835938	+2764	+8.21337891	-6.73242188	-0.46142578	+10.70068359	-13.84277344	+10.98632813	+2212	+6.54785156	-11.11816406	-0.44384766	+36.21093750	+9.66796875	-51.37207031	+952
+1457971647.78000000	+8.50781250	-7.52343750	-0.59326172	+60.05126953	-17.13867188	-46.34033203	+2764	+8.21337891	-6.73242188	-0.46142578	+10.72265625	-13.86474609	+10.96435547	+2212	+6.54345703	-11.12255859	-0.44824219	+36.18896484	+9.66796875	-51.37207031	+952
+1457971647.78410010	+8.50781250	-7.52343750	-0.59326172	+60.07324219	-17.11669922	-46.36230469	+2764	+8.21337891	-6.73242188	-0.46142578	+10.74462891	-13.86474609	+10.92041016	+2212	+6.53906250	-11.12255859	-0.45263672	+36.16699219	+9.64599609	-51.35009766	+956
+1457971647.79250000	+8.50341797	-7.52343750	-0.59765625	+60.09521484	-17.07275391	-46.40625000	+2764	+8.21337891	-6.73242188	-0.46142578	+10.78857422	-13.88671875	+10.85449219	+2212	+6.53027344	-11.12695313	-0.46142578	+36.14501953	+9.64599609	-51.35009766	+960
+1457971647.79660010	+8.50341797	-7.52343750	-0.59765625	+60.11718750	-17.05078125	-46.40625000	+2764	+8.21337891	-6.73242188	-0.46142578	+10.81054688	-13.88671875	+10.83251953	+2212	+6.53027344	-11.12695313	-0.46142578	+36.14501953	+9.66796875	-51.35009766	+960
+1457971647.80080010	+8.50341797	-7.52343750	-0.60205078	+60.13916016	-17.02880859	-46.40625000	+2764	+8.20898438	-6.73242188	-0.46582031	+10.85449219	-13.88671875	+10.78857422	+2212	+6.53027344	-11.12695313	-0.46142578	+36.16699219	+9.66796875	-51.37207031	+960
+1457971647.80489990	+8.50341797	-7.52343750	-0.60644531	+60.16113281	-17.00683594	-46.42822266	+2764	+8.20898438	-6.73242188	-0.46582031	+10.87646484	-13.90869141	+10.76660156	+2212	+6.53466797	-11.12695313	-0.46142578	+36.21093750	+9.68994141	-51.37207031	+964
+1457971647.80909990	+8.50341797	-7.52343750	-0.60644531	+60.18310547	-16.98486328	-46.42822266	+2764	+8.20898438	-6.73681641	-0.47021484	+10.89843750	-13.90869141	+10.74462891	+2212	+6.53466797	-11.12255859	-0.45703125	+36.23291016	+9.68994141	-51.41601563	+964
+1457971647.81740000	+8.49902344	-7.52343750	-0.61083984	+60.24902344	-16.91894531	-46.42822266	+2760	+8.20458984	-6.73681641	-0.47460938	+10.96435547	-13.90869141	+10.67871094	+2212	+6.54785156	-11.12255859	-0.45263672	+36.32080078	+9.73388672	-51.45996094	+968
+1457971647.82160000	+8.49902344	-7.52343750	-0.61523438	+60.27099609	-16.89697266	-46.42822266	+2760	+8.20458984	-6.73681641	-0.47460938	+10.98632813	-13.88671875	+10.63476563	+2212	+6.55224609	-11.12255859	-0.44824219	+36.36474609	+9.75585938	-51.50390625	+968
+1457971647.82579990	+8.49902344	-7.52783203	-0.61962891	+60.31494141	-16.85302734	-46.42822266	+2760	+8.20019531	-6.74121094	-0.47900391	+11.03027344	-13.86474609	+10.61279297	+2212	+6.55664063	-11.12255859	-0.44384766	+36.43066406	+9.79980469	-51.52587891	+968
+1457971647.83410000	+8.49902344	-7.52783203	-0.62402344	+60.35888672	-16.74316406	-46.40625000	+2756	+8.19580078	-6.74121094	-0.48779297	+11.09619141	-13.82080078	+10.54687500	+2208	+6.56982422	-11.11816406	-0.43505859	+36.54052734	+9.86572266	-51.59179688	+968
+1457971647.83830000	+8.49902344	-7.52783203	-0.63281250	+60.40283203	-16.65527344	-46.36230469	+2756	+8.19580078	-6.74560547	-0.49218750	+11.14013672	-13.77685547	+10.50292969	+2208	+6.57421875	-11.11816406	-0.43066406	+36.60644531	+9.90966797	-51.61376953	+968
+1457971647.84240010	+8.49902344	-7.53222656	-0.63720703	+60.42480469	-16.58935547	-46.34033203	+2752	+8.19140625	-6.74560547	-0.49658203	+11.18408203	-13.71093750	+10.45898438	+2208	+6.57861328	-11.11816406	-0.43066406	+36.67236328	+9.97558594	-51.63574219	+968
+1457971647.84660010	+8.49462891	-7.53222656	-0.64160156	+60.44677734	-16.45751953	-46.29638672	+2752	+8.18701172	-6.75000000	-0.50537109	+11.22802734	-13.62304688	+10.39306641	+2208	+6.58740234	-11.11816406	-0.42626953	+36.76025391	+10.06347656	-51.65771484	+968
+1457971647.85080000	+8.49462891	-7.53662109	-0.65039063	+60.46875000	-16.32568359	-46.23046875	+2752	+8.18701172	-6.75439453	-0.50976563	+11.27197266	-13.53515625	+10.34912109	+2204	+6.59179688	-11.11816406	-0.42187500	+36.82617188	+10.15136719	-51.65771484	+968
+1457971647.85910010	+8.48583984	-7.54541016	-0.67236328	+60.46875000	-15.97412109	-46.05468750	+2748	+8.17822266	-6.76318359	-0.52734375	+11.38183594	-13.27148438	+10.19531250	+2200	+6.59179688	-11.12255859	-0.42187500	+37.00195313	+10.41503906	-51.59179688	+968
+1457971647.86330010	+8.47705078	-7.55419922	-0.68554688	+60.44677734	-15.75439453	-45.92285156	+2744	+8.16943359	-6.76757813	-0.53613281	+11.42578125	-13.09570313	+10.10742188	+2200	+6.59179688	-11.12695313	-0.42626953	+37.06787109	+10.59082031	-51.52587891	+968
+1457971647.86739990	+8.47265625	-7.55859375	-0.70312500	+60.42480469	-15.53466797	-45.76904297	+2740	+8.16503906	-6.76757813	-0.54931641	+11.49169922	-12.89794922	+10.04150391	+2196	+6.58300781	-11.13134766	-0.43945313	+37.13378906	+10.74462891	-51.41601563	+972
+1457971647.87159990	+8.46386719	-7.56298828	-0.72509766	+60.38085938	-15.20507813	-45.57128906	+2740	+8.15625000	-6.77636719	-0.56250000	+11.55761719	-12.65625000	+9.93164063	+2192	+6.57421875	-11.13574219	-0.45703125	+37.22167969	+11.00830078	-51.21826172	+976
+1457971647.87579990	+8.45507813	-7.57177734	-0.74267578	+60.33691406	-14.89746094	-45.39550781	+2736	+8.15185547	-6.78076172	-0.57568359	+11.60156250	-12.39257813	+9.82177734	+2192	+6.55664063	-11.14013672	-0.47460938	+37.26562500	+11.22802734	-51.04248047	+980
+1457971647.87990000	+8.44628906	-7.58056641	-0.76464844	+60.27099609	-14.58984375	-45.17578125	+2728	+8.14306641	-6.78515625	-0.59326172	+11.64550781	-12.12890625	+9.73388672	+2188	+6.54345703	-11.14453125	-0.49218750	+37.28759766	+11.44775391	-50.84472656	+984
+1457971647.88410000	+8.43750000	-7.58935547	-0.79541016	+60.18310547	-14.15039063	-44.91210938	+2724	+8.13427734	-6.78955078	-0.61083984	+11.73339844	-11.79931641	+9.60205078	+2184	+6.52587891	-11.15332031	-0.51855469	+37.33154297	+11.73339844	-50.60302734	+992
+1457971647.88820000	+8.42871094	-7.60253906	-0.81738281	+60.09521484	-13.77685547	-44.71435547	+2712	+8.12548828	-6.79394531	-0.62841797	+11.79931641	-11.49169922	+9.49218750	+2176	+6.50830078	-11.15771484	-0.53613281	+37.35351563	+11.97509766	-50.40527344	+996
+1457971647.89240000	+8.41992188	-7.61132813	-0.84814453	+60.00732422	-13.40332031	-44.45068359	+2704	+8.11669922	-6.80273438	-0.65039063	+11.86523438	-11.18408203	+9.38232422	+2172	+6.49511719	-11.16210938	-0.55810547	+37.37548828	+12.19482422	-50.20751953	+1000
+1457971647.89660000	+8.40673828	-7.62451172	-0.88330078	+59.87548828	-12.87597656	-44.16503906	+2696	+8.10351563	-6.80712891	-0.67236328	+11.97509766	-10.81054688	+9.25048828	+2168	+6.47753906	-11.16650391	-0.58447266	+37.41943359	+12.48046875	-49.96582031	+1004
+1457971647.90070010	+8.40234375	-7.63330078	-0.90966797	+59.78759766	-12.43652344	-43.96728516	+2680	+8.09472656	-6.81152344	-0.69433594	+12.06298828	-10.50292969	+9.11865234	+2160	+6.46875000	-11.16650391	-0.60644531	+37.48535156	+12.72216797	-49.81201172	+1008
+1457971647.90490010	+8.39355469	-7.64208984	-0.94482422	+59.69970703	-11.99707031	-43.68164063	+2664	+8.08154297	-6.81591797	-0.72070313	+12.15087891	-10.17333984	+9.00878906	+2152	+6.45996094	-11.17089844	-0.62841797	+37.55126953	+12.94189453	-49.63623047	+1012
+1457971647.90910010	+8.38476563	-7.65966797	-0.97998047	+59.54589844	-11.46972656	-43.50585938	+2648	+8.06835938	-6.81591797	-0.74707031	+12.32666016	-9.79980469	+8.85498047	+2144	+6.45556641	-11.17089844	-0.64599609	+37.63916016	+13.20556641	-49.46044922	+1016
+1457971647.91319990	+8.38037109	-7.66845703	-1.00634766	+59.43603516	-10.96435547	-43.35205078	+2628	+8.05957031	-6.81591797	-0.76904297	+12.48046875	-9.53613281	+8.67919922	+2132	+6.45556641	-11.17089844	-0.66357422	+37.70507813	+13.44726563	-49.37255859	+1016
+1457971647.91739990	+8.37597656	-7.68164063	-1.05029297	+59.32617188	-10.43701172	-43.08837891	+2608	+8.04638672	-6.82031250	-0.79980469	+12.61230469	-9.25048828	+8.56933594	+2120	+6.45117188	-11.17089844	-0.68115234	+37.79296875	+13.71093750	-49.24072266	+1016
+1457971647.92160010	+8.36718750	-7.70361328	-1.08544922	+59.15039063	-9.84375000	-42.91259766	+2588	+8.03320313	-6.82031250	-0.83496094	+12.87597656	-8.89892578	+8.37158203	+2108	+6.45556641	-11.17529297	-0.69873047	+37.85888672	+13.97460938	-49.15283203	+1016
+1457971647.92569990	+8.36718750	-7.71240234	-1.12060547	+59.04052734	-9.25048828	-42.80273438	+2564	+8.02441406	-6.82031250	-0.85693359	+13.11767578	-8.72314453	+8.15185547	+2092	+6.45556641	-11.17529297	-0.71191406	+37.92480469	+14.21630859	-49.13085938	+1016
+1457971647.93409990	+8.35839844	-7.74755859	-1.21289063	+58.71093750	-8.02001953	-42.42919922	+2516	+8.00244141	-6.81591797	-0.93603516	+13.62304688	-8.17382813	+7.80029297	+2064	+6.46875000	-11.17529297	-0.76025391	+38.07861328	+14.69970703	-48.93310547	+1016
+1457971647.93820000	+8.35839844	-7.76074219	-1.25244141	+58.57910156	-7.38281250	-42.38525391	+2488	+7.98925781	-6.81152344	-0.96240234	+13.93066406	-8.04199219	+7.51464844	+2044	+6.47753906	-11.17089844	-0.77343750	+38.14453125	+14.94140625	-48.97705078	+1016
+1457971647.94240000	+8.36279297	-7.77392578	-1.30517578	+58.46923828	-6.74560547	-42.20947266	+2464	+7.98046875	-6.81152344	-1.01074219	+14.23828125	-7.80029297	+7.38281250	+2028	+6.49072266	-11.16650391	-0.80419922	+38.21044922	+15.16113281	-48.93310547	+1016
+1457971647.94660000	+8.35839844	-7.79589844	-1.35791016	+58.20556641	-6.04248047	-42.12158203	+2436	+7.97167969	-6.81152344	-1.05029297	+14.54589844	-7.60253906	+7.07519531	+2008	+6.49951172	-11.17089844	-0.83056641	+38.25439453	+15.40283203	-48.93310547	+1016
+1457971647.95070000	+8.35839844	-7.80908203	-1.40625000	+58.02978516	-5.36132813	-42.09960938	+2408	+7.96289063	-6.80712891	-1.08105469	+14.89746094	-7.49267578	+6.72363281	+1984	+6.50830078	-11.16650391	-0.84814453	+38.18847656	+15.64453125	-49.02099609	+1016
+1457971647.95490000	+8.36279297	-7.82666016	-1.46337891	+57.87597656	-4.70214844	-41.96777344	+2376	+7.95410156	-6.79833984	-1.13818359	+15.27099609	-7.25097656	+6.52587891	+1968	+6.51708984	-11.17089844	-0.88769531	+38.18847656	+15.84228516	-48.97705078	+1016
+1457971647.95900010	+8.36279297	-7.85302734	-1.52490234	+57.56835938	-3.97705078	-41.92382813	+2348	+7.94531250	-6.80273438	-1.18652344	+15.55664063	-7.05322266	+6.15234375	+1944	+6.52587891	-11.17529297	-0.92724609	+38.14453125	+16.08398438	-48.95507813	+1016
+1457971647.96320010	+8.36718750	-7.86621094	-1.58203125	+57.39257813	-3.25195313	-41.90185547	+2312	+7.93652344	-6.79394531	-1.23046875	+15.97412109	-6.94335938	+5.75683594	+1920	+6.53906250	-11.17529297	-0.95800781	+38.03466797	+16.32568359	-49.06494141	+1012
+1457971647.96740010	+8.38037109	-7.87939453	-1.64794922	+57.21679688	-2.57080078	-41.83593750	+2280	+7.93652344	-6.78515625	-1.29638672	+16.36962891	-6.72363281	+5.51513672	+1900	+6.54785156	-11.17089844	-1.01074219	+37.94677734	+16.50146484	-49.02099609	+1016
+1457971647.97149990	+8.38037109	-7.91015625	-1.71826172	+56.88720703	-1.82373047	-41.79199219	+2252	+7.92773438	-6.78955078	-1.35351563	+16.65527344	-6.50390625	+5.07568359	+1880	+6.55664063	-11.17529297	-1.06347656	+37.83691406	+16.74316406	-49.02099609	+1020
+1457971647.97569990	+8.38476563	-7.92333984	-1.78417969	+56.66748047	-1.09863281	-41.79199219	+2224	+7.92333984	-6.77636719	-1.41064453	+17.05078125	-6.39404297	+4.61425781	+1852	+6.56103516	-11.17529297	-1.10742188	+37.61718750	+16.98486328	-49.13085938	+1024
+1457971647.97989990	+8.39794922	-7.93652344	-1.85888672	+56.44775391	-0.37353516	-41.77001953	+2200	+7.92773438	-6.76757813	-1.48095703	+17.49023438	-6.19628906	+4.26269531	+1832	+6.56542969	-11.17529297	-1.16894531	+37.44140625	+17.18261719	-49.10888672	+1028
+1457971647.98400000	+8.40234375	-7.96289063	-1.93359375	+56.11816406	+0.37353516	-41.74804688	+2176	+7.91894531	-6.77197266	-1.55126953	+17.73193359	-5.97656250	+3.77929688	+1808	+6.56982422	-11.17968750	-1.23046875	+37.24365234	+17.42431641	-49.15283203	+1036
+1457971647.98819990	+8.41552734	-7.97607422	-2.00830078	+55.87646484	+1.12060547	-41.77001953	+2156	+7.92333984	-6.75878906	-1.61718750	+18.14941406	-5.80078125	+3.29589844	+1792	+6.57421875	-11.18408203	-1.28759766	+36.95800781	+17.68798828	-49.24072266	+1040
+1457971647.99239990	+8.42871094	-7.98925781	-2.09179688	+55.63476563	+1.84570313	-41.77001953	+2136	+7.93212891	-6.74560547	-1.69189453	+18.58886719	-5.62500000	+2.87841797	+1776	+6.57421875	-11.18408203	-1.36230469	+36.67236328	+17.90771484	-49.21875000	+1048
+1457971647.99650000	+8.43750000	-8.01123047	-2.17529297	+55.30517578	+2.59277344	-41.79199219	+2120	+7.93212891	-6.75000000	-1.77099609	+18.80859375	-5.38330078	+2.37304688	+1756	+6.58300781	-11.18408203	-1.43261719	+36.40869141	+18.14941406	-49.24072266	+1060
+1457971648.00070000	+8.45507813	-8.02001953	-2.25878906	+55.04150391	+3.33984375	-41.81396484	+2104	+7.93652344	-6.73242188	-1.84570313	+19.20410156	-5.20751953	+1.88964844	+1748	+6.59179688	-11.17968750	-1.50292969	+36.10107422	+18.41308594	-49.35058594	+1072
+1457971648.00490000	+8.47265625	-8.02880859	-2.34228516	+54.79980469	+4.06494141	-41.87988281	+2092	+7.95410156	-6.71484375	-1.92919922	+19.66552734	-5.05371094	+1.38427734	+1740	+6.60058594	-11.17529297	-1.57763672	+35.81542969	+18.63281250	-49.41650391	+1084
+1457971648.00900010	+8.48583984	-8.04638672	-2.43017578	+54.47021484	+4.81201172	-41.92382813	+2084	+7.95849609	-6.71484375	-2.01269531	+19.88525391	-4.83398438	+0.87890625	+1724	+6.61376953	-11.17089844	-1.65234375	+35.52978516	+18.87451172	-49.48242188	+1100
+1457971648.01320000	+8.50781250	-8.05078125	-2.52246094	+54.22851563	+5.55908203	-41.96777344	+2076	+7.97167969	-6.68847656	-2.09619141	+20.28076172	-4.63623047	+0.39550781	+1724	+6.62255859	-11.15771484	-1.72265625	+35.20019531	+19.11621094	-49.61425781	+1116
+1457971648.01740000	+8.52978516	-8.05957031	-2.60595703	+53.98681641	+6.26220703	-42.09960938	+2072	+7.99365234	-6.67089844	-2.17968750	+20.69824219	-4.50439453	-0.13183594	+1720	+6.63574219	-11.14892578	-1.79736328	+34.84863281	+19.35791016	-49.72412109	+1132
+1457971648.02570010	+8.57812500	-8.06835938	-2.79052734	+53.41552734	+7.69042969	-42.27539063	+2064	+8.02441406	-6.63574219	-2.35986328	+21.31347656	-4.10888672	-1.05468750	+1720	+6.68408203	-11.12255859	-1.94677734	+34.25537109	+19.84130859	-50.00976563	+1168
+1457971648.02990010	+8.60888672	-8.06835938	-2.87402344	+53.15185547	+8.37158203	-42.49511719	+2060	+8.05078125	-6.60937500	-2.44335938	+21.73095703	-3.99902344	-1.60400391	+1720	+6.70605469	-11.10498047	-2.01708984	+33.92578125	+20.03906250	-50.18554688	+1188
+1457971648.03399990	+8.63525391	-8.07714844	-2.96630859	+52.82226563	+9.03076172	-42.60498047	+2060	+8.07275391	-6.60058594	-2.53125000	+21.95068359	-3.82324219	-2.06542969	+1720	+6.74121094	-11.08740234	-2.09179688	+33.64013672	+20.23681641	-50.36132813	+1208
+1457971648.03819990	+8.66601563	-8.06835938	-3.06298828	+52.58056641	+9.68994141	-42.71484375	+2060	+8.09912109	-6.56542969	-2.63232422	+22.32421875	-3.62548828	-2.46093750	+1728	+6.77636719	-11.06103516	-2.16210938	+33.35449219	+20.43457031	-50.55908203	+1228
+1457971648.04230000	+8.70556641	-8.06396484	-3.14648438	+52.29492188	+10.30517578	-42.97851563	+2060	+8.13427734	-6.53906250	-2.71142578	+22.71972656	-3.55957031	-2.98828125	+1728	+6.81152344	-11.03466797	-2.23242188	+33.04687500	+20.58837891	-50.82275391	+1248
+1457971648.04650000	+8.73632813	-8.05957031	-3.23437500	+51.94335938	+10.92041016	-43.17626953	+2060	+8.16064453	-6.52148438	-2.80371094	+22.96142578	-3.42773438	-3.42773438	+1732	+6.85546875	-11.00830078	-2.29833984	+32.76123047	+20.74218750	-51.08642578	+1272
+1457971648.05069990	+8.78027344	-8.04638672	-3.32666016	+51.67968750	+11.51367188	-43.30810547	+2064	+8.19140625	-6.48193359	-2.90478516	+23.31298828	-3.22998047	-3.75732422	+1740	+6.89941406	-10.97314453	-2.36865234	+32.45361328	+20.89599609	-51.32812500	+1292
+1457971648.05480000	+8.81982422	-8.03320313	-3.40576172	+51.35009766	+12.08496094	-43.61572266	+2068	+8.23535156	-6.45117188	-2.98388672	+23.66455078	-3.16406250	-4.26269531	+1744	+6.94335938	-10.93798828	-2.43457031	+32.14599609	+21.00585938	-51.59179688	+1312
+1457971648.05900000	+8.86376953	-8.02880859	-3.49365234	+50.95458984	+12.63427734	-43.81347656	+2068	+8.27050781	-6.42480469	-3.07617188	+23.88427734	-3.05419922	-4.65820313	+1744	+6.99169922	-10.90283203	-2.50048828	+31.83837891	+21.11572266	-51.83349609	+1332
+1457971648.06320000	+8.91210938	-8.00683594	-3.59033203	+50.66894531	+13.18359375	-43.94531250	+2072	+8.31005859	-6.38525391	-3.17724609	+24.21386719	-2.85644531	-4.94384766	+1756	+7.04443359	-10.85888672	-2.57080078	+31.53076172	+21.20361328	-52.09716797	+1352
+1457971648.06730010	+8.96044922	-7.98925781	-3.66503906	+50.27343750	+13.71093750	-44.29687500	+2072	+8.35400391	-6.34570313	-3.25634766	+24.54345703	-2.81250000	-5.40527344	+1760	+7.09277344	-10.81494141	-2.63671875	+31.20117188	+21.24755859	-52.38281250	+1372
+1457971648.07150010	+9.00439453	-7.97607422	-3.74853516	+49.81201172	+14.19433594	-44.51660156	+2076	+8.39794922	-6.31494141	-3.34423828	+24.74121094	-2.72460938	-5.77880859	+1760	+7.14550781	-10.77539063	-2.70263672	+30.84960938	+21.26953125	-52.64648438	+1392
+1457971648.07570000	+9.05712891	-7.94531250	-3.84082031	+49.46044922	+14.67773438	-44.67041016	+2080	+8.44628906	-6.26660156	-3.44091797	+25.04882813	-2.52685547	-6.04248047	+1772	+7.19824219	-10.72265625	-2.77294922	+30.52001953	+21.33544922	-52.88818359	+1408
+1457971648.07979990	+9.11425781	-7.92333984	-3.91113281	+49.02099609	+15.11718750	-45.02197266	+2084	+8.49902344	-6.21826172	-3.52001953	+25.35644531	-2.50488281	-6.48193359	+1776	+7.24658203	-10.67431641	-2.84326172	+30.14648438	+21.33544922	-53.12988281	+1428
+1457971648.08400010	+9.16699219	-7.89697266	-3.99023438	+48.51562500	+15.55664063	-45.26367188	+2084	+8.54736328	-6.17871094	-3.60351563	+25.53222656	-2.41699219	-6.81152344	+1776	+7.29931641	-10.62158203	-2.90917969	+29.77294922	+21.33544922	-53.39355469	+1448
+1457971648.08820010	+9.22851563	-7.86621094	-4.07812500	+48.12011719	+16.01806641	-45.43945313	+2092	+8.60449219	-6.12597656	-3.70019531	+25.81787109	-2.24121094	-7.05322266	+1788	+7.35205078	-10.56884766	-2.97949219	+29.39941406	+21.35742188	-53.61328125	+1464
+1457971648.09229990	+9.28564453	-7.83105469	-4.14404297	+47.59277344	+16.43554688	-45.76904297	+2096	+8.66162109	-6.07324219	-3.77050781	+26.05957031	-2.21923828	-7.49267578	+1792	+7.40039063	-10.51171875	-3.04980469	+28.98193359	+21.33544922	-53.81103516	+1484
+1457971648.09649990	+9.34277344	-7.79589844	-4.21875000	+47.06542969	+16.80908203	-45.98876953	+2100	+8.71875000	-6.02490234	-3.84960938	+26.21337891	-2.15332031	-7.77832031	+1800	+7.44433594	-10.45458984	-3.12011719	+28.56445313	+21.31347656	-53.98681641	+1504
+1457971648.10069990	+9.40429688	-7.75634766	-4.29785156	+46.62597656	+17.22656250	-46.16455078	+2108	+8.78466797	-5.96337891	-3.93750000	+26.45507813	-1.99951172	-8.02001953	+1812	+7.49707031	-10.39306641	-3.19482422	+28.16894531	+21.29150391	-54.14062500	+1524
+1457971648.10480000	+9.46582031	-7.71240234	-4.35937500	+46.09863281	+17.57812500	-46.47216797	+2116	+8.84619141	-5.90185547	-3.99902344	+26.63085938	-2.02148438	-8.43750000	+1820	+7.54101563	-10.32714844	-3.26513672	+27.72949219	+21.24755859	-54.29443359	+1544
+1457971648.10900000	+9.52734375	-7.66406250	-4.42968750	+45.61523438	+17.90771484	-46.71386719	+2124	+8.91210938	-5.84033203	-4.07373047	+26.74072266	-1.99951172	-8.72314453	+1828	+7.58496094	-10.26562500	-3.33544922	+27.29003906	+21.20361328	-54.44824219	+1564
+1457971648.11310010	+9.59326172	-7.61572266	-4.50439453	+45.15380859	+18.25927734	-46.88964844	+2136	+8.98242188	-5.77441406	-4.15283203	+26.91650391	-1.91162109	-8.96484375	+1844	+7.63330078	-10.19531250	-3.41015625	+26.89453125	+21.18164063	-54.55810547	+1588
+1457971648.12150000	+9.72070313	-7.50146484	-4.61865234	+44.20898438	+18.87451172	-47.37304688	+2160	+9.12744141	-5.63818359	-4.26708984	+27.09228516	-2.02148438	-9.62402344	+1868	+7.72558594	-10.05908203	-3.54638672	+26.01562500	+21.04980469	-54.84375000	+1628
+1457971648.12560010	+9.79101563	-7.44433594	-4.68457031	+43.81347656	+19.16015625	-47.52685547	+2176	+9.20654297	-5.56347656	-4.33740234	+27.18017578	-2.02148438	-9.84375000	+1884	+7.77832031	-9.97998047	-3.61669922	+25.66406250	+20.98388672	-54.90966797	+1656
+1457971648.12980010	+9.85693359	-7.37841797	-4.73291016	+43.35205078	+19.42382813	-47.76855469	+2188	+9.28564453	-5.48876953	-4.37695313	+27.20214844	-2.15332031	-10.19531250	+1896	+7.82666016	-9.90527344	-3.67822266	+25.26855469	+20.87402344	-55.01953125	+1680
+1457971648.13400010	+9.92724609	-7.30371094	-4.78564453	+42.97851563	+19.62158203	-47.92236328	+2204	+9.36474609	-5.40966797	-4.42968750	+27.18017578	-2.26318359	-10.41503906	+1912	+7.87500000	-9.82617188	-3.74414063	+24.85107422	+20.78613281	-55.10742188	+1704
+1457971648.13809990	+9.99755859	-7.23339844	-4.84277344	+42.62695313	+19.81933594	-48.03222656	+2220	+9.44824219	-5.33056641	-4.48681641	+27.15820313	-2.35107422	-10.61279297	+1932	+7.93212891	-9.73828125	-3.81005859	+24.54345703	+20.67626953	-55.15136719	+1732
+1457971648.14229990	+10.06787109	-7.16308594	-4.88232422	+42.23144531	+19.99511719	-48.27392578	+2232	+9.53173828	-5.25146484	-4.51757813	+27.07031250	-2.59277344	-10.94238281	+1944	+7.98925781	-9.65039063	-3.86279297	+24.19189453	+20.52246094	-55.28320313	+1756
+1457971648.15060000	+10.21289063	-7.00048828	-4.97021484	+41.63818359	+20.23681641	-48.47167969	+2264	+9.70312500	-5.08447266	-4.60107422	+26.82861328	-2.98828125	-11.25000000	+1976	+8.11230469	-9.47021484	-3.96826172	+23.55468750	+20.17089844	-55.43701172	+1808
+1457971648.15479990	+10.28759766	-6.91699219	-5.00097656	+41.30859375	+20.30273438	-48.64746094	+2276	+9.79101563	-5.00537109	-4.61865234	+26.63085938	-3.29589844	-11.53564453	+1988	+8.17822266	-9.37792969	-4.00781250	+23.24707031	+19.95117188	-55.54687500	+1832
+1457971648.15899990	+10.35791016	-6.82910156	-5.03613281	+41.04492188	+20.34667969	-48.69140625	+2288	+9.88330078	-4.91748047	-4.64941406	+26.41113281	-3.58154297	-11.62353516	+2000	+8.24414063	-9.28564453	-4.04736328	+22.91748047	+19.70947266	-55.61279297	+1856
+1457971648.16310000	+10.43701172	-6.74121094	-5.07128906	+40.80322266	+20.36865234	-48.71337891	+2300	+9.97119141	-4.83398438	-4.68457031	+26.14746094	-3.84521484	-11.68945313	+2012	+8.31884766	-9.17578125	-4.09570313	+22.71972656	+19.46777344	-55.61279297	+1884
+1457971648.16730000	+10.51611328	-6.65332031	-5.08886719	+40.49560547	+20.30273438	-48.82324219	+2308	+10.06347656	-4.74609375	-4.69335938	+25.83984375	-4.24072266	-11.84326172	+2020	+8.39355469	-9.07031250	-4.12207031	+22.43408203	+19.16015625	-55.67871094	+1904
+1457971648.17150000	+10.59082031	-6.55664063	-5.11083984	+40.20996094	+20.25878906	-48.82324219	+2316	+10.15576172	-4.65820313	-4.71093750	+25.51025391	-4.57031250	-11.86523438	+2028	+8.46826172	-8.96484375	-4.15283203	+22.14843750	+18.85253906	-55.72265625	+1924
+1457971648.17560010	+10.67431641	-6.45996094	-5.13720703	+39.99023438	+20.14892578	-48.80126953	+2324	+10.24804688	-4.57031250	-4.72851563	+25.13671875	-4.89990234	-11.86523438	+2032	+8.54736328	-8.85058594	-4.18798828	+21.97265625	+18.52294922	-55.67871094	+1948
+1457971648.18400000	+10.83691406	-6.26660156	-5.15039063	+39.39697266	+19.84130859	-48.88916016	+2328	+10.43701172	-4.39013672	-4.73291016	+24.34570313	-5.75683594	-11.90917969	+2052	+8.70117188	-8.63085938	-4.22314453	+21.44531250	+17.75390625	-55.72265625	+1980
+1457971648.18810010	+10.92480469	-6.16552734	-5.16357422	+39.17724609	+19.64355469	-48.82324219	+2328	+10.53369141	-4.30224609	-4.73730469	+23.88427734	-6.13037109	-11.82128906	+2052	+8.78466797	-8.51220703	-4.24951172	+21.26953125	+17.38037109	-55.63476563	+1996
+1457971648.19230010	+11.00830078	-6.06445313	-5.15917969	+38.89160156	+19.40185547	-48.84521484	+2332	+10.63037109	-4.20996094	-4.72412109	+23.44482422	-6.59179688	-11.79931641	+2060	+8.86376953	-8.39355469	-4.25830078	+21.04980469	+16.96289063	-55.59082031	+2008
+1457971648.19639990	+11.08740234	-5.95898438	-5.15917969	+38.60595703	+19.16015625	-48.77929688	+2332	+10.72265625	-4.10888672	-4.71533203	+23.00537109	-7.00927734	-11.64550781	+2068	+8.93847656	-8.27929688	-4.27148438	+20.76416016	+16.58935547	-55.48095703	+2016
+1457971648.20059990	+11.17529297	-5.84912109	-5.16357422	+38.36425781	+18.85253906	-48.66943359	+2332	+10.81933594	-4.01660156	-4.71093750	+22.50000000	-7.40478516	-11.49169922	+2072	+9.02197266	-8.15185547	-4.28906250	+20.61035156	+16.17187500	-55.30517578	+2028
+1457971648.20479990	+11.25878906	-5.73925781	-5.14599609	+38.07861328	+18.50097656	-48.66943359	+2336	+10.91601563	-3.91992188	-4.68896484	+22.01660156	-7.86621094	-11.38183594	+2076	+9.10107422	-8.02880859	-4.29345703	+20.41259766	+15.71044922	-55.19531250	+2036
+1457971648.21310000	+11.43017578	-5.51513672	-5.11083984	+37.59521484	+17.73193359	-48.58154297	+2348	+11.10498047	-3.71777344	-4.63623047	+21.11572266	-8.78906250	-10.98632813	+2092	+9.24609375	-7.78271484	-4.31103516	+19.97314453	+14.87548828	-54.84375000	+2048
+1457971648.21729990	+11.51806641	-5.40087891	-5.08007813	+37.35351563	+17.27050781	-48.55957031	+2352	+11.20166016	-3.61230469	-4.60107422	+20.67626953	-9.25048828	-10.83251953	+2100	+9.32519531	-7.65966797	-4.31103516	+19.77539063	+14.39208984	-54.68994141	+2052
+1457971648.22140000	+11.59716797	-5.28222656	-5.04931641	+37.13378906	+16.80908203	-48.53759766	+2364	+11.29833984	-3.49804688	-4.56152344	+20.32470703	-9.75585938	-10.61279297	+2112	+9.39111328	-7.54541016	-4.31103516	+19.48974609	+13.99658203	-54.51416016	+2056
+1457971648.22560000	+11.68505859	-5.16357422	-5.02294922	+36.91406250	+16.32568359	-48.49365234	+2372	+11.39062500	-3.39257813	-4.52197266	+19.88525391	-10.23925781	-10.37109375	+2124	+9.46582031	-7.41796875	-4.31982422	+19.35791016	+13.55712891	-54.25048828	+2064
+1457971648.22980000	+11.76855469	-5.04492188	-4.98339844	+36.71630859	+15.79833984	-48.49365234	+2384	+11.48291016	-3.28271484	-4.47802734	+19.53369141	-10.70068359	-10.17333984	+2136	+9.54052734	-7.29052734	-4.31542969	+19.20410156	+13.05175781	-54.05273438	+2068
+1457971648.23390010	+11.84765625	-4.92187500	-4.93945313	+36.51855469	+15.24902344	-48.49365234	+2400	+11.57519531	-3.15966797	-4.42089844	+19.27001953	-11.22802734	-9.95361328	+2156	+9.59765625	-7.17187500	-4.31103516	+18.94042969	+12.63427734	-53.83300781	+2072
+1457971648.23810010	+11.92675781	-4.79882813	-4.89550781	+36.34277344	+14.65576172	-48.47167969	+2416	+11.66308594	-3.04980469	-4.36816406	+18.89648438	-11.75537109	-9.75585938	+2172	+9.66796875	-7.04443359	-4.31542969	+18.83056641	+12.17285156	-53.56933594	+2080
+1457971648.24230000	+12.01025391	-4.67578125	-4.83837891	+36.16699219	+14.01855469	-48.51562500	+2436	+11.75537109	-2.93554688	-4.30664063	+18.58886719	-12.26074219	-9.55810547	+2192	+9.74707031	-6.91699219	-4.30224609	+18.69873047	+11.62353516	-53.37158203	+2092
+1457971648.24640010	+12.08935547	-4.55273438	-4.78125000	+35.99121094	+13.35937500	-48.58154297	+2460	+11.83886719	-2.81250000	-4.24072266	+18.39111328	-12.85400391	-9.33837891	+2216	+9.80859375	-6.80273438	-4.29345703	+18.47900391	+11.11816406	-53.17382813	+2096
+1457971648.25060010	+12.16845703	-4.42968750	-4.71972656	+35.83740234	+12.70019531	-48.60351563	+2484	+11.92675781	-2.69824219	-4.17480469	+18.10546875	-13.42529297	-9.14062500	+2236	+9.87890625	-6.67529297	-4.28466797	+18.39111328	+10.61279297	-52.91015625	+2108
+1457971648.25889990	+12.32226563	-4.18359375	-4.58789063	+35.52978516	+11.35986328	-48.73535156	+2536	+12.09375000	-2.45654297	-4.02978516	+17.73193359	-14.52392578	-8.74511719	+2288	+10.01074219	-6.43359375	-4.24951172	+18.10546875	+9.49218750	-52.53662109	+2132
+1457971648.26309990	+12.39697266	-4.06494141	-4.52636719	+35.35400391	+10.70068359	-48.71337891	+2560	+12.17285156	-2.34667969	-3.95947266	+17.44628906	-15.09521484	-8.52539063	+2312	+10.08105469	-6.30615234	-4.23193359	+18.01757813	+8.94287109	-52.25097656	+2148
+1457971648.26720000	+12.47167969	-3.94628906	-4.45166016	+35.22216797	+9.99755859	-48.77929688	+2588	+12.25195313	-2.23681641	-3.88037109	+17.22656250	-15.66650391	-8.30566406	+2336	+10.15576172	-6.18310547	-4.20556641	+17.95166016	+8.30566406	-52.05322266	+2164
+1457971648.27140000	+12.54199219	-3.82763672	-4.37695313	+35.04638672	+9.31640625	-48.80126953	+2616	+12.32666016	-2.11376953	-3.80126953	+17.05078125	-16.25976563	-8.06396484	+2364	+10.22167969	-6.06445313	-4.17919922	+17.81982422	+7.71240234	-51.85546875	+2180
+1457971648.27970000	+12.68701172	-3.59033203	-4.22314453	+34.71679688	+7.97607422	-48.88916016	+2672	+12.47607422	-1.90722656	-3.64306641	+16.47949219	-17.40234375	-7.58056641	+2408	+10.36230469	-5.81396484	-4.11767578	+17.70996094	+6.45996094	-51.39404297	+2216
+1457971648.28810000	+12.82324219	-3.36621094	-4.07812500	+34.34326172	+6.74560547	-48.80126953	+2716	+12.61230469	-1.70068359	-3.48486328	+15.90820313	-18.45703125	-6.96533203	+2448	+10.49853516	-5.57226563	-4.05175781	+17.51220703	+5.25146484	-50.91064453	+2244
+1457971648.29640010	+12.95507813	-3.14208984	-3.91992188	+33.99169922	+5.60302734	-48.73535156	+2756	+12.74853516	-1.49853516	-3.32666016	+15.29296875	-19.44580078	-6.28417969	+2484	+10.63037109	-5.33056641	-3.96386719	+17.40234375	+4.04296875	-50.44921875	+2272
+1457971648.30060010	+13.01660156	-3.04101563	-3.84960938	+33.75000000	+5.09765625	-48.62548828	+2772	+12.81005859	-1.41064453	-3.24755859	+14.85351563	-19.90722656	-5.88867188	+2496	+10.69628906	-5.20751953	-3.92431641	+17.35839844	+3.47167969	-50.14160156	+2284
+1457971648.30890010	+13.13964844	-2.82568359	-3.68701172	+33.42041016	+4.06494141	-48.51562500	+2800	+12.93750000	-1.23046875	-3.08935547	+14.06250000	-20.80810547	-5.03173828	+2516	+10.82373047	-4.97021484	-3.82763672	+17.27050781	+2.28515625	-49.65820313	+2308
+1457971648.31310010	+13.19677734	-2.72900391	-3.61230469	+33.20068359	+3.58154297	-48.42773438	+2812	+12.99462891	-1.14697266	-3.00585938	+13.60107422	-21.22558594	-4.61425781	+2524	+10.88525391	-4.85595703	-3.78369141	+17.20458984	+1.77978516	-49.37255859	+2316
+1457971648.31719990	+13.25390625	-2.62792969	-3.53320313	+33.04687500	+3.14208984	-48.36181641	+2820	+13.05175781	-1.06347656	-2.92675781	+13.16162109	-21.62109375	-4.17480469	+2528	+10.94677734	-4.74169922	-3.73095703	+17.18261719	+1.23046875	-49.15283203	+2324
+1457971648.32139990	+13.31103516	-2.52246094	-3.45410156	+32.91503906	+2.68066406	-48.27392578	+2832	+13.10888672	-0.97119141	-2.84765625	+12.81005859	-22.03857422	-3.71337891	+2540	+10.99951172	-4.62744141	-3.68261719	+17.11669922	+0.72509766	-48.91113281	+2328
+1457971648.32559990	+13.36376953	-2.43017578	-3.37939453	+32.71728516	+2.24121094	-48.18603516	+2836	+13.16601563	-0.89648438	-2.76416016	+12.32666016	-22.43408203	-3.25195313	+2548	+11.05664063	-4.52197266	-3.63427734	+17.07275391	+0.24169922	-48.62548828	+2336
+1457971648.32970000	+13.41210938	-2.33789063	-3.30468750	+32.56347656	+1.88964844	-48.09814453	+2844	+13.21435547	-0.81738281	-2.68945313	+11.88720703	-22.74169922	-2.79052734	+2552	+11.11376953	-4.41210938	-3.58593750	+17.05078125	-0.21972656	-48.38378906	+2340
+1457971648.33810000	+13.50000000	-2.14892578	-3.14648438	+32.32177734	+1.03271484	-47.98828125	+2856	+13.31103516	-0.65478516	-2.51367188	+11.11816406	-23.57666016	-1.86767578	+2576	+11.20605469	-4.20996094	-3.49365234	+16.96289063	-1.12060547	-47.90039063	+2344
+1457971648.34220000	+13.54394531	-2.05664063	-3.07177734	+32.21191406	+0.63720703	-47.94433594	+2864	+13.35937500	-0.57568359	-2.43457031	+10.72265625	-23.90625000	-1.45019531	+2584	+11.25439453	-4.10888672	-3.44970703	+16.94091797	-1.53808594	-47.68066406	+2348
+1457971648.34640000	+13.58349609	-1.95996094	-2.98828125	+32.14599609	+0.19775391	-47.92236328	+2872	+13.40332031	-0.48779297	-2.34228516	+10.45898438	-24.38964844	-1.01074219	+2604	+11.29394531	-4.01220703	-3.40136719	+16.89697266	-1.97753906	-47.48291016	+2348
+1457971648.35050010	+13.62304688	-1.88085938	-2.90917969	+31.99218750	-0.19775391	-47.92236328	+2880	+13.44726563	-0.41748047	-2.25000000	+10.10742188	-24.85107422	-0.63720703	+2616	+11.33789063	-3.92871094	-3.35742188	+16.80908203	-2.41699219	-47.28515625	+2348
+1457971648.35470010	+13.66259766	-1.80175781	-2.83447266	+31.86035156	-0.57128906	-47.90039063	+2888	+13.48681641	-0.34277344	-2.16650391	+9.77783203	-25.20263672	-0.26367188	+2624	+11.38183594	-3.84082031	-3.31347656	+16.76513672	-2.79052734	-47.10937500	+2348
+1457971648.35890010	+13.69335938	-1.71826172	-2.75537109	+31.79443359	-0.94482422	-47.87841797	+2896	+13.52197266	-0.25927734	-2.07421875	+9.60205078	-25.66406250	+0.10986328	+2640	+11.42138672	-3.75732422	-3.26953125	+16.72119141	-3.20800781	-46.93359375	+2352
+1457971648.36299990	+13.72851563	-1.64794922	-2.68066406	+31.61865234	-1.34033203	-47.87841797	+2908	+13.56152344	-0.19335938	-1.98193359	+9.29443359	-26.12548828	+0.46142578	+2656	+11.45654297	-3.67822266	-3.22998047	+16.63330078	-3.60351563	-46.73583984	+2352
+1457971648.36719990	+13.75927734	-1.57324219	-2.60595703	+31.48681641	-1.66992188	-47.85644531	+2916	+13.59228516	-0.12304688	-1.90283203	+9.03076172	-26.49902344	+0.81298828	+2668	+11.49609375	-3.59912109	-3.19042969	+16.56738281	-3.97705078	-46.56005859	+2352
+1457971648.37550000	+13.81201172	-1.43261719	-2.46093750	+31.17919922	-2.35107422	-47.79052734	+2940	+13.65380859	+0.01318359	-1.71826172	+8.59130859	-27.44384766	+1.47216797	+2704	+11.56201172	-3.44970703	-3.11132813	+16.39160156	-4.72412109	-46.20849609	+2352
+1457971648.37969990	+13.84277344	-1.37109375	-2.38623047	+30.98144531	-2.70263672	-47.76855469	+2952	+13.68896484	+0.07470703	-1.63916016	+8.32763672	-27.81738281	+1.77978516	+2720	+11.60156250	-3.37939453	-3.07177734	+16.30371094	-5.11962891	-46.05468750	+2352
+1457971648.38389990	+13.87353516	-1.30517578	-2.32031250	+30.80566406	-2.96630859	-47.70263672	+2960	+13.71533203	+0.14501953	-1.56005859	+8.17382813	-28.21289063	+2.10937500	+2740	+11.63232422	-3.30908203	-3.03222656	+16.21582031	-5.47119141	-45.87890625	+2356
+1457971648.38800000	+13.89990234	-1.25683594	-2.25439453	+30.52001953	-3.22998047	-47.61474609	+2972	+13.74609375	+0.19335938	-1.47656250	+7.88818359	-28.58642578	+2.43896484	+2756	+11.66308594	-3.24755859	-2.99267578	+16.08398438	-5.82275391	-45.68115234	+2352
+1457971648.39220000	+13.92626953	-1.20410156	-2.18847656	+30.25634766	-3.47167969	-47.52685547	+2980	+13.77685547	+0.24169922	-1.40625000	+7.62451172	-28.87207031	+2.74658203	+2768	+11.69824219	-3.18164063	-2.95312500	+15.95214844	-6.17431641	-45.50537109	+2356
+1457971648.39640000	+13.95263672	-1.15136719	-2.13134766	+30.01464844	-3.64746094	-47.37304688	+2992	+13.80322266	+0.29882813	-1.34033203	+7.42675781	-29.13574219	+3.07617188	+2784	+11.72900391	-3.12011719	-2.91796875	+15.84228516	-6.45996094	-45.28564453	+2352
+1457971648.40050010	+13.97460938	-1.10742188	-2.07421875	+29.70703125	-3.82324219	-47.21923828	+3000	+13.82958984	+0.34277344	-1.27441406	+7.11914063	-29.39941406	+3.40576172	+2796	+11.75537109	-3.05859375	-2.88281250	+15.71044922	-6.74560547	-45.04394531	+2352
+1457971648.40470000	+14.00097656	-1.06347656	-2.01708984	+29.39941406	-3.99902344	-47.04345703	+3008	+13.85595703	+0.38232422	-1.21728516	+6.78955078	-29.57519531	+3.75732422	+2804	+11.78173828	-2.99707031	-2.84326172	+15.57861328	-7.03125000	-44.82421875	+2352
+1457971648.40890000	+14.02294922	-1.01513672	-1.96875000	+29.13574219	-4.13085938	-46.80175781	+3016	+13.88232422	+0.42626953	-1.16015625	+6.52587891	-29.72900391	+4.13085938	+2812	+11.80810547	-2.93115234	-2.80810547	+15.49072266	-7.29492188	-44.56054688	+2348
+1457971648.41300010	+14.04931641	-0.97998047	-1.92041016	+28.80615234	-4.24072266	-46.58203125	+3020	+13.90869141	+0.45703125	-1.10742188	+6.17431641	-29.88281250	+4.48242188	+2820	+11.83447266	-2.87841797	-2.77294922	+15.33691406	-7.53662109	-44.31884766	+2344
+1457971648.42129990	+14.10205078	-0.90527344	-1.82812500	+28.21289063	-4.39453125	-46.09863281	+3028	+13.96142578	+0.52734375	-1.02392578	+5.53710938	-29.94873047	+5.20751953	+2832	+11.88720703	-2.75976563	-2.69824219	+15.09521484	-7.99804688	-43.79150391	+2340
+1457971648.42549990	+14.12402344	-0.87451172	-1.77978516	+27.88330078	-4.46044922	-45.81298828	+3032	+13.98779297	+0.55371094	-0.98437500	+5.18554688	-29.97070313	+5.58105469	+2832	+11.90917969	-2.71142578	-2.66308594	+14.96337891	-8.19580078	-43.50585938	+2336
+1457971648.43380000	+14.16796875	-0.79980469	-1.71386719	+27.35595703	-4.46044922	-45.24169922	+3028	+14.03173828	+0.61083984	-0.92285156	+4.54833984	-29.90478516	+6.28417969	+2840	+11.94873047	-2.60156250	-2.60156250	+14.76562500	-8.48144531	-42.95654297	+2324
+1457971648.43800000	+14.18554688	-0.77343750	-1.67871094	+27.07031250	-4.48242188	-44.95605469	+3028	+14.05371094	+0.63281250	-0.88330078	+4.21875000	-29.92675781	+6.61376953	+2844	+11.96630859	-2.55322266	-2.57080078	+14.63378906	-8.63525391	-42.69287109	+2320
+1457971648.44630000	+14.22509766	-0.70312500	-1.61718750	+26.63085938	-4.48242188	-44.40673828	+3020	+14.09326172	+0.68554688	-0.83056641	+3.62548828	-29.83886719	+7.27294922	+2852	+12.00146484	-2.45654297	-2.50927734	+14.45800781	-8.89892578	-42.16552734	+2304
+1457971648.45470000	+14.25585938	-0.65478516	-1.56005859	+26.16943359	-4.41650391	-43.92333984	+3012	+14.13281250	+0.72949219	-0.77343750	+3.07617188	-29.83886719	+7.84423828	+2856	+12.03222656	-2.38183594	-2.46093750	+14.19433594	-9.09667969	-41.72607422	+2288
+1457971648.46300010	+14.28662109	-0.59765625	-1.50292969	+25.81787109	-4.43847656	-43.52783203	+3004	+14.16796875	+0.77783203	-0.70751953	+2.59277344	-29.99267578	+8.41552734	+2868	+12.05859375	-2.30712891	-2.41699219	+13.99658203	-9.29443359	-41.33056641	+2272
+1457971648.47129990	+14.30419922	-0.54492188	-1.46337891	+25.51025391	-4.35058594	-43.15429688	+3000	+14.18994141	+0.82177734	-0.63720703	+2.08740234	-30.19042969	+8.94287109	+2880	+12.07617188	-2.24121094	-2.38623047	+13.79882813	-9.40429688	-40.97900391	+2252
+1457971648.47550010	+14.30859375	-0.52294922	-1.43701172	+25.33447266	-4.35058594	-43.00048828	+2996	+14.20312500	+0.84375000	-0.59765625	+1.80175781	-30.36621094	+9.22851563	+2888	+12.08496094	-2.21484375	-2.36865234	+13.64501953	-9.47021484	-40.82519531	+2240
+1457971648.47970010	+14.31738281	-0.50097656	-1.41943359	+25.15869141	-4.32861328	-42.84667969	+2996	+14.21191406	+0.86572266	-0.55810547	+1.51611328	-30.52001953	+9.53613281	+2900	+12.09375000	-2.18847656	-2.35546875	+13.51318359	-9.51416016	-40.69335938	+2232
+1457971648.48799990	+14.33496094	-0.46142578	-1.36669922	+24.85107422	-4.39453125	-42.62695313	+3000	+14.23828125	+0.90087891	-0.47021484	+0.76904297	-30.91552734	+10.19531250	+2920	+12.11132813	-2.14453125	-2.32910156	+13.22753906	-9.60205078	-40.42968750	+2208
+1457971648.49219990	+14.33496094	-0.44384766	-1.34912109	+24.67529297	-4.35058594	-42.49511719	+3000	+14.24707031	+0.92285156	-0.43066406	+0.37353516	-31.09130859	+10.59082031	+2928	+12.11572266	-2.12255859	-2.32031250	+13.07373047	-9.60205078	-40.29785156	+2200
+1457971648.49630000	+14.33935547	-0.42626953	-1.33154297	+24.52148438	-4.35058594	-42.36328125	+3004	+14.25585938	+0.93164063	-0.38671875	-0.13183594	-31.28906250	+10.98632813	+2936	+12.12451172	-2.10058594	-2.31152344	+12.94189453	-9.60205078	-40.18798828	+2188
+1457971648.50050000	+14.34375000	-0.41308594	-1.31396484	+24.34570313	-4.35058594	-42.20947266	+3008	+14.26464844	+0.94482422	-0.34277344	-0.68115234	-31.46484375	+11.44775391	+2948	+12.12890625	-2.07861328	-2.30273438	+12.78808594	-9.62402344	-40.05615234	+2180
+1457971648.50460000	+14.34814453	-0.39550781	-1.29638672	+24.16992188	-4.35058594	-42.05566406	+3012	+14.27343750	+0.95800781	-0.30322266	-1.27441406	-31.59667969	+11.97509766	+2956	+12.13330078	-2.05664063	-2.28955078	+12.63427734	-9.62402344	-39.92431641	+2168
+1457971648.50880000	+14.35253906	-0.37792969	-1.27441406	+24.01611328	-4.41650391	-41.90185547	+3020	+14.28222656	+0.95800781	-0.26806641	-2.02148438	-31.75048828	+12.52441406	+2964	+12.13769531	-2.03906250	-2.28076172	+12.48046875	-9.64599609	-39.77050781	+2160
+1457971648.51710010	+14.36132813	-0.35595703	-1.23486328	+23.66455078	-4.50439453	-41.61621094	+3036	+14.30859375	+0.96679688	-0.19335938	-3.55957031	-31.94824219	+13.77685547	+2984	+12.14208984	-1.99951172	-2.25878906	+12.15087891	-9.66796875	-39.50683594	+2140
+1457971648.52130010	+14.37011719	-0.34277344	-1.21728516	+23.51074219	-4.54833984	-41.44042969	+3044	+14.32177734	+0.96240234	-0.16699219	-4.46044922	-31.97021484	+14.41406250	+2988	+12.14648438	-1.97753906	-2.24560547	+12.01904297	-9.68994141	-39.35302734	+2136
+1457971648.52959990	+14.38330078	-0.32080078	-1.18652344	+23.13720703	-4.61425781	-41.04492188	+3052	+14.34375000	+0.94921875	-0.12304688	-6.35009766	-31.86035156	+15.84228516	+3000	+12.15087891	-1.93359375	-2.22363281	+11.73339844	-9.73388672	-39.02343750	+2120
+1457971648.53379990	+14.38769531	-0.30761719	-1.17333984	+22.93945313	-4.65820313	-40.84716797	+3060	+14.35253906	+0.94042969	-0.10546875	-7.36083984	-31.75048828	+16.56738281	+3008	+12.15527344	-1.91162109	-2.21044922	+11.57958984	-9.77783203	-38.86962891	+2112
+1457971648.53800010	+14.38769531	-0.29882813	-1.15576172	+22.76367188	-4.74609375	-40.62744141	+3064	+14.36132813	+0.92285156	-0.09228516	-8.41552734	-31.59667969	+17.29248047	+3012	+12.15527344	-1.88525391	-2.19726563	+11.44775391	-9.82177734	-38.69384766	+2108
+1457971648.54210000	+14.39648438	-0.28564453	-1.14257813	+22.56591797	-4.81201172	-40.38574219	+3064	+14.37451172	+0.90966797	-0.08789063	-9.47021484	-31.37695313	+18.03955078	+3020	+12.15527344	-1.86328125	-2.18408203	+11.29394531	-9.86572266	-38.51806641	+2100
+1457971648.54629990	+14.40087891	-0.27685547	-1.12500000	+22.39013672	-4.89990234	-40.16601563	+3068	+14.38330078	+0.89208984	-0.07910156	-10.50292969	-31.17919922	+18.76464844	+3024	+12.15527344	-1.83691406	-2.17089844	+11.16210938	-9.95361328	-38.34228516	+2096
+1457971648.55049990	+14.40966797	-0.26806641	-1.11181641	+22.17041016	-4.98779297	-39.94628906	+3068	+14.39648438	+0.87451172	-0.07470703	-11.55761719	-30.98144531	+19.46777344	+3032	+12.15966797	-1.81494141	-2.15332031	+11.03027344	-10.01953125	-38.16650391	+2088
+1457971648.55880000	+14.42285156	-0.25927734	-1.08544922	+21.68701172	-5.07568359	-39.50683594	+3060	+14.41406250	+0.84375000	-0.07031250	-13.53515625	-30.45410156	+20.76416016	+3036	+12.15966797	-1.77099609	-2.13134766	+10.74462891	-10.15136719	-37.83691406	+2080
+1457971648.56300000	+14.43164063	-0.25488281	-1.07666016	+21.44531250	-5.11962891	-39.24316406	+3056	+14.42285156	+0.82617188	-0.07470703	-14.52392578	-30.16845703	+21.37939453	+3040	+12.15966797	-1.75341797	-2.11816406	+10.59082031	-10.21728516	-37.66113281	+2072
+1457971648.56710000	+14.43164063	-0.25048828	-1.05908203	+21.22558594	-5.18554688	-39.00146484	+3052	+14.43164063	+0.80419922	-0.07470703	-15.49072266	-29.86083984	+21.95068359	+3044	+12.15966797	-1.73144531	-2.10498047	+10.43701172	-10.26123047	-37.50732422	+2068
+1457971648.57130000	+14.43164063	-0.24609375	-1.05029297	+20.96191406	-5.20751953	-38.73779297	+3048	+14.43603516	+0.78222656	-0.07470703	-16.43554688	-29.61914063	+22.52197266	+3052	+12.15966797	-1.70947266	-2.09619141	+10.28320313	-10.28320313	-37.33154297	+2064
+1457971648.57540010	+14.43603516	-0.24169922	-1.04150391	+20.69824219	-5.18554688	-38.47412109	+3044	+14.44042969	+0.76904297	-0.07031250	-17.35839844	-29.37744141	+23.04931641	+3056	+12.15966797	-1.69628906	-2.08740234	+10.10742188	-10.32714844	-37.17773438	+2056
+1457971648.57960010	+14.44042969	-0.24169922	-1.02832031	+20.43457031	-5.22949219	-38.25439453	+3044	+14.44921875	+0.75146484	-0.06152344	-18.25927734	-29.15771484	+23.55468750	+3060	+12.15966797	-1.67871094	-2.07421875	+9.93164063	-10.37109375	-37.04589844	+2052
+1457971648.58380010	+14.44482422	-0.24169922	-1.01513672	+20.14892578	-5.18554688	-38.01269531	+3040	+14.45800781	+0.73828125	-0.05273438	-19.09423828	-28.93798828	+24.03808594	+3064	+12.15966797	-1.66552734	-2.06542969	+9.75585938	-10.34912109	-36.87011719	+2044
+1457971648.59209990	+14.45361328	-0.24609375	-0.99316406	+19.55566406	-5.09765625	-37.57324219	+3032	+14.47119141	+0.71191406	-0.03076172	-20.74218750	-28.54248047	+24.93896484	+3072	+12.15966797	-1.64355469	-2.05224609	+9.33837891	-10.30517578	-36.60644531	+2032
+1457971648.59629990	+14.45361328	-0.24609375	-0.98876953	+19.27001953	-4.98779297	-37.35351563	+3032	+14.47558594	+0.68994141	-0.02197266	-21.59912109	-28.32275391	+25.33447266	+3080	+12.15966797	-1.63476563	-2.04785156	+9.16259766	-10.21728516	-36.45263672	+2024
+1457971648.60040000	+14.45361328	-0.24609375	-0.97998047	+18.98437500	-4.85595703	-37.08984375	+3028	+14.47998047	+0.67675781	-0.00878906	-22.43408203	-28.10302734	+25.72998047	+3084	+12.15527344	-1.62597656	-2.04345703	+8.94287109	-10.12939453	-36.32080078	+2016
+1457971648.60460000	+14.45361328	-0.24169922	-0.97119141	+18.72070313	-4.74609375	-36.89208984	+3028	+14.48437500	+0.66796875	+0.00878906	-23.24707031	-27.90527344	+26.12548828	+3092	+12.15527344	-1.61279297	-2.03906250	+8.74511719	-10.04150391	-36.18896484	+2008
+1457971648.60879990	+14.45361328	-0.24609375	-0.96679688	+18.39111328	-4.59228516	-36.67236328	+3028	+14.49316406	+0.65039063	+0.02636719	-24.10400391	-27.70751953	+26.49902344	+3100	+12.15087891	-1.60400391	-2.03466797	+8.54736328	-9.93164063	-36.05712891	+2000
+1457971648.61290000	+14.45361328	-0.24609375	-0.96240234	+18.08349609	-4.39453125	-36.47460938	+3028	+14.49755859	+0.64160156	+0.03955078	-24.91699219	-27.50976563	+26.87255859	+3108	+12.15087891	-1.59960938	-2.03466797	+8.34960938	-9.79980469	-35.92529297	+1992
+1457971648.61710000	+14.45361328	-0.24609375	-0.94921875	+17.79785156	-4.24072266	-36.32080078	+3028	+14.50634766	+0.63281250	+0.06152344	-25.72998047	-27.31201172	+27.22412109	+3112	+12.14648438	-1.59082031	-2.02587891	+8.12988281	-9.68994141	-35.81542969	+1984
+1457971648.62130000	+14.45361328	-0.24609375	-0.94482422	+17.46826172	-4.04296875	-36.16699219	+3028	+14.51074219	+0.61962891	+0.07470703	-26.58691406	-27.04833984	+27.53173828	+3120	+12.14648438	-1.58203125	-2.02148438	+7.95410156	-9.58007813	-35.68359375	+1976
+1457971648.62540010	+14.45800781	-0.24609375	-0.94042969	+17.16064453	-3.82324219	-35.99121094	+3028	+14.51953125	+0.61083984	+0.08789063	-27.42187500	-26.76269531	+27.83935547	+3124	+12.14208984	-1.57324219	-2.01708984	+7.77832031	-9.47021484	-35.55175781	+1968
+1457971648.62960000	+14.45361328	-0.24169922	-0.93164063	+16.87500000	-3.60351563	-35.85937500	+3032	+14.51953125	+0.60205078	+0.09228516	-28.23486328	-26.45507813	+28.12500000	+3128	+12.14208984	-1.56445313	-2.01708984	+7.60253906	-9.31640625	-35.41992188	+1960
+1457971648.63380000	+14.44921875	-0.24169922	-0.93164063	+16.50146484	-3.29589844	-35.70556641	+3032	+14.52392578	+0.58447266	+0.10546875	-29.11376953	-26.16943359	+28.41064453	+3136	+12.13769531	-1.55126953	-2.01269531	+7.44873047	-9.20654297	-35.31005859	+1952
+1457971648.63790010	+14.44482422	-0.23730469	-0.93603516	+16.17187500	-2.96630859	-35.55175781	+3036	+14.52392578	+0.57568359	+0.10986328	-29.97070313	-25.83984375	+28.69628906	+3140	+12.13330078	-1.53808594	-2.00830078	+7.31689453	-9.11865234	-35.20019531	+1944
+1457971648.64210010	+14.44921875	-0.23291016	-0.92724609	+15.86425781	-2.70263672	-35.46386719	+3036	+14.53271484	+0.56689453	+0.11425781	-30.80566406	-25.48828125	+28.93798828	+3144	+12.12890625	-1.52490234	-2.00390625	+7.18505859	-9.03076172	-35.06835938	+1936
+1457971648.64630010	+14.44921875	-0.23291016	-0.92724609	+15.49072266	-2.35107422	-35.33203125	+3040	+14.53710938	+0.55810547	+0.11425781	-31.64062500	-25.11474609	+29.20166016	+3148	+12.12890625	-1.51171875	-1.99511719	+7.05322266	-9.00878906	-34.95849609	+1932
+1457971648.65039990	+14.44921875	-0.23291016	-0.92724609	+15.13916016	-1.99951172	-35.24414063	+3040	+14.54150391	+0.54492188	+0.11425781	-32.49755859	-24.74121094	+29.44335938	+3152	+12.12451172	-1.49853516	-1.98632813	+6.92138672	-8.98681641	-34.84863281	+1928
+1457971648.65459990	+14.44921875	-0.22851563	-0.91845703	+14.78759766	-1.69189453	-35.17822266	+3040	+14.54589844	+0.52734375	+0.10546875	-33.35449219	-24.32373047	+29.64111328	+3160	+12.12011719	-1.48535156	-1.98193359	+6.78955078	-8.92089844	-34.73876953	+1920
+1457971648.66290000	+14.44482422	-0.22412109	-0.92285156	+14.04052734	-0.83496094	-35.02441406	+3040	+14.55029297	+0.50097656	+0.08789063	-35.04638672	-23.44482422	+30.01464844	+3172	+12.11572266	-1.45019531	-1.96435547	+6.61376953	-8.92089844	-34.51904297	+1916
+1457971648.66710000	+14.44482422	-0.21972656	-0.92724609	+13.66699219	-0.39550781	-34.98046875	+3040	+14.55029297	+0.48339844	+0.07031250	-35.88134766	-22.96142578	+30.16845703	+3180	+12.11132813	-1.43261719	-1.95996094	+6.54785156	-8.89892578	-34.40917969	+1912
+1457971648.67120000	+14.44482422	-0.21972656	-0.93164063	+13.24951172	+0.04394531	-34.91455078	+3040	+14.55029297	+0.47460938	+0.06152344	-36.69433594	-22.54394531	+30.32226563	+3184	+12.10693359	-1.41503906	-1.95117188	+6.45996094	-8.92089844	-34.29931641	+1908
+1457971648.67540000	+14.44042969	-0.21972656	-0.93603516	+12.85400391	+0.48339844	-34.87060547	+3040	+14.55468750	+0.45703125	+0.04833984	-37.52929688	-22.10449219	+30.47607422	+3192	+12.10253906	-1.40185547	-1.94238281	+6.35009766	-8.96484375	-34.21142578	+1904
+1457971648.67960000	+14.44042969	-0.21972656	-0.93164063	+12.45849609	+0.92285156	-34.87060547	+3036	+14.55908203	+0.43945313	+0.03515625	-38.36425781	-21.68701172	+30.58593750	+3196	+12.10253906	-1.38867188	-1.93359375	+6.26220703	-8.98681641	-34.12353516	+1904
+1457971648.68370010	+14.44042969	-0.21533203	-0.93164063	+12.08496094	+1.34033203	-34.84863281	+3036	+14.55908203	+0.42626953	+0.02197266	-39.15527344	-21.24755859	+30.69580078	+3204	+12.09814453	-1.37109375	-1.92480469	+6.15234375	-9.00878906	-34.03564453	+1900
+1457971648.68790010	+14.44042969	-0.21972656	-0.93164063	+11.66748047	+1.75781250	-34.84863281	+3032	+14.56347656	+0.40869141	+0.00878906	-39.94628906	-20.83007813	+30.73974609	+3208	+12.09814453	-1.35791016	-1.91601563	+6.06445313	-9.03076172	-33.92578125	+1900
+1457971648.69210000	+14.44042969	-0.21972656	-0.93603516	+11.25000000	+2.21923828	-34.84863281	+3028	+14.56347656	+0.39111328	-0.00439453	-40.71533203	-20.45654297	+30.76171875	+3212	+12.09375000	-1.34472656	-1.91162109	+5.95458984	-9.03076172	-33.85986328	+1896
+1457971648.69619990	+14.44042969	-0.22412109	-0.93603516	+10.85449219	+2.63671875	-34.87060547	+3024	+14.56347656	+0.37792969	-0.01757813	-41.41845703	-20.06103516	+30.78369141	+3220	+12.09375000	-1.33593750	-1.90722656	+5.86669922	-9.00878906	-33.79394531	+1896
+1457971648.70040010	+14.43603516	-0.22851563	-0.93603516	+10.41503906	+3.05419922	-34.89257813	+3020	+14.56347656	+0.36474609	-0.03076172	-42.12158203	-19.70947266	+30.76171875	+3224	+12.08935547	-1.32714844	-1.90283203	+5.73486328	-8.98681641	-33.70605469	+1892
+1457971648.70460010	+14.43603516	-0.23291016	-0.94042969	+9.99755859	+3.47167969	-34.89257813	+3016	+14.56787109	+0.35595703	-0.03515625	-42.82470703	-19.40185547	+30.76171875	+3228	+12.08935547	-1.31396484	-1.89843750	+5.62500000	-8.96484375	-33.66210938	+1888
+1457971648.70869990	+14.43603516	-0.23291016	-0.93603516	+9.62402344	+3.82324219	-34.91455078	+3012	+14.57226563	+0.34716797	-0.03955078	-43.46191406	-19.13818359	+30.73974609	+3232	+12.08496094	-1.30517578	-1.89404297	+5.51513672	-8.94287109	-33.59619141	+1884
+1457971648.71289990	+14.43603516	-0.23730469	-0.93164063	+9.20654297	+4.15283203	-34.95849609	+3008	+14.57666016	+0.33837891	-0.03955078	-44.07714844	-18.87451172	+30.67382813	+3232	+12.08496094	-1.30078125	-1.88964844	+5.38330078	-8.87695313	-33.55224609	+1880
+1457971648.71709990	+14.43603516	-0.24609375	-0.92724609	+8.78906250	+4.48242188	-34.98046875	+3008	+14.58105469	+0.32519531	-0.03955078	-44.73632813	-18.69873047	+30.62988281	+3236	+12.08496094	-1.29199219	-1.88085938	+5.25146484	-8.85498047	-33.50830078	+1876
+1457971648.72540000	+14.43164063	-0.25488281	-0.91406250	+7.99804688	+5.11962891	-35.04638672	+3004	+14.58544922	+0.32080078	-0.03515625	-45.76904297	-18.28125000	+30.45410156	+3236	+12.08496094	-1.28320313	-1.87646484	+5.00976563	-8.70117188	-33.42041016	+1868
+1457971648.72950010	+14.43164063	-0.26367188	-0.91406250	+7.60253906	+5.44921875	-35.06835938	+3000	+14.58984375	+0.31640625	-0.03076172	-46.29638672	-18.10546875	+30.36621094	+3236	+12.08496094	-1.27880859	-1.87646484	+4.87792969	-8.61328125	-33.39843750	+1860
+1457971648.73370000	+14.43164063	-0.26806641	-0.90966797	+7.22900391	+5.75683594	-35.06835938	+3000	+14.58984375	+0.32080078	-0.02197266	-46.73583984	-17.95166016	+30.30029297	+3240	+12.08496094	-1.27441406	-1.87207031	+4.76806641	-8.52539063	-33.35449219	+1856
+1457971648.73790000	+14.42724609	-0.26806641	-0.90527344	+6.85546875	+6.06445313	-35.06835938	+3000	+14.59423828	+0.31640625	-0.01318359	-47.19726563	-17.79785156	+30.23437500	+3240	+12.08496094	-1.27001953	-1.87207031	+4.65820313	-8.41552734	-33.33251953	+1848
+1457971648.74200010	+14.42724609	-0.27246094	-0.90087891	+6.50390625	+6.35009766	-35.06835938	+3004	+14.59863281	+0.31201172	-0.00439453	-47.68066406	-17.64404297	+30.16845703	+3244	+12.08496094	-1.26562500	-1.86767578	+4.54833984	-8.32763672	-33.28857422	+1844
+1457971648.74620010	+14.42724609	-0.27246094	-0.89208984	+6.19628906	+6.63574219	-35.04638672	+3004	+14.60302734	+0.31640625	+0.00000000	-48.03222656	-17.46826172	+30.12451172	+3244	+12.08935547	-1.26123047	-1.86328125	+4.46044922	-8.23974609	-33.24462891	+1836
+1457971648.75040010	+14.42285156	-0.27685547	-0.88769531	+5.84472656	+6.94335938	-35.02441406	+3008	+14.60742188	+0.31201172	+0.00878906	-48.47167969	-17.31445313	+30.08056641	+3248	+12.08935547	-1.25683594	-1.85888672	+4.35058594	-8.12988281	-33.20068359	+1832
+1457971648.75449990	+14.42285156	-0.28125000	-0.88330078	+5.49316406	+7.25097656	-35.00244141	+3012	+14.60742188	+0.30761719	+0.01318359	-48.88916016	-17.07275391	+30.03662109	+3252	+12.08935547	-1.25244141	-1.85449219	+4.26269531	-8.02001953	-33.13476563	+1824
+1457971648.75869990	+14.42285156	-0.28125000	-0.88330078	+5.20751953	+7.60253906	-34.98046875	+3016	+14.61181641	+0.31201172	+0.01757813	-49.19677734	-16.85302734	+29.99267578	+3256	+12.08935547	-1.24365234	-1.85009766	+4.17480469	-7.88818359	-33.06884766	+1820
+1457971648.76290010	+14.42285156	-0.28125000	-0.88330078	+4.89990234	+7.95410156	-34.91455078	+3020	+14.61181641	+0.30322266	+0.01757813	-49.59228516	-16.58935547	+29.97070313	+3260	+12.08935547	-1.23925781	-1.84570313	+4.10888672	-7.77832031	-33.00292969	+1816
+1457971648.76700000	+14.42285156	-0.28125000	-0.88769531	+4.61425781	+8.32763672	-34.84863281	+3024	+14.61621094	+0.29443359	+0.01318359	-49.96582031	-16.28173828	+29.92675781	+3264	+12.08935547	-1.23046875	-1.84130859	+4.04296875	-7.64648438	-32.91503906	+1808
+1457971648.77119990	+14.42285156	-0.28125000	-0.89208984	+4.35058594	+8.67919922	-34.78271484	+3032	+14.61621094	+0.29882813	+0.00878906	-50.27343750	-15.99609375	+29.92675781	+3268	+12.08935547	-1.22167969	-1.83691406	+3.99902344	-7.53662109	-32.82714844	+1804
+1457971648.77950000	+14.42285156	-0.27685547	-0.89648438	+3.84521484	+9.38232422	-34.58496094	+3036	+14.62060547	+0.26806641	+0.00000000	-51.02050781	-15.31494141	+29.94873047	+3276	+12.08935547	-1.20410156	-1.82373047	+3.88916016	-7.29492188	-32.62939453	+1796
+1457971648.78370000	+14.42724609	-0.27246094	-0.89648438	+3.64746094	+9.73388672	-34.49707031	+3040	+14.62500000	+0.26367188	-0.00878906	-51.30615234	-14.94140625	+29.94873047	+3276	+12.08496094	-1.19091797	-1.81494141	+3.86718750	-7.18505859	-32.49755859	+1796
+1457971648.78790000	+14.43164063	-0.27246094	-0.90087891	+3.40576172	+10.08544922	-34.38720703	+3040	+14.62939453	+0.24609375	-0.02197266	-51.61376953	-14.56787109	+29.97070313	+3280	+12.08496094	-1.18212891	-1.80615234	+3.84521484	-7.05322266	-32.38769531	+1792
+1457971648.79200010	+14.43164063	-0.27685547	-0.90966797	+3.16406250	+10.48095703	-34.27734375	+3040	+14.62939453	+0.23291016	-0.03955078	-51.94335938	-14.15039063	+29.94873047	+3288	+12.08056641	-1.17333984	-1.79736328	+3.82324219	-6.92138672	-32.25585938	+1792
+1457971648.79620000	+14.43603516	-0.27246094	-0.91406250	+2.96630859	+10.81054688	-34.16748047	+3040	+14.63378906	+0.22412109	-0.04833984	-52.18505859	-13.77685547	+29.99267578	+3288	+12.08056641	-1.16015625	-1.78857422	+3.80126953	-6.81152344	-32.12402344	+1792
+1457971648.80040000	+14.43603516	-0.26806641	-0.91406250	+2.79052734	+11.11816406	-34.03564453	+3036	+14.63378906	+0.21093750	-0.06152344	-52.47070313	-13.40332031	+30.03662109	+3292	+12.07617188	-1.15136719	-1.78417969	+3.77929688	-6.67968750	-32.01416016	+1792
+1457971648.80450010	+14.44042969	-0.26367188	-0.92285156	+2.61474609	+11.46972656	-33.90380859	+3036	+14.63818359	+0.19775391	-0.07470703	-52.73437500	-12.98583984	+30.05859375	+3296	+12.07177734	-1.13818359	-1.77539063	+3.77929688	-6.54785156	-31.88232422	+1792
+1457971648.80870010	+14.44042969	-0.25488281	-0.92285156	+2.46093750	+11.71142578	-33.75000000	+3032	+14.63818359	+0.18896484	-0.08349609	-52.95410156	-12.63427734	+30.16845703	+3296	+12.07177734	-1.12500000	-1.76660156	+3.77929688	-6.43798828	-31.77246094	+1792
+1457971648.81279990	+14.44042969	-0.25488281	-0.92285156	+2.28515625	+11.95312500	-33.64013672	+3024	+14.63818359	+0.17578125	-0.09228516	-53.17382813	-12.28271484	+30.23437500	+3296	+12.06738281	-1.11621094	-1.75781250	+3.77929688	-6.32812500	-31.66259766	+1792
+1457971648.81699990	+14.44042969	-0.25488281	-0.92724609	+2.10937500	+12.23876953	-33.50830078	+3016	+14.64257813	+0.16699219	-0.10107422	-53.41552734	-11.95312500	+30.30029297	+3300	+12.06298828	-1.10742188	-1.74902344	+3.75732422	-6.21826172	-31.55273438	+1792
+1457971648.82119990	+14.44482422	-0.25048828	-0.92724609	+1.97753906	+12.41455078	-33.39843750	+3012	+14.64257813	+0.15820313	-0.10546875	-53.59130859	-11.64550781	+30.41015625	+3300	+12.06298828	-1.09863281	-1.74462891	+3.73535156	-6.10839844	-31.46484375	+1792
+1457971648.82530000	+14.44921875	-0.25048828	-0.92285156	+1.82373047	+12.59033203	-33.28857422	+3004	+14.64697266	+0.15380859	-0.10986328	-53.74511719	-11.35986328	+30.52001953	+3296	+12.05859375	-1.09423828	-1.73583984	+3.71337891	-5.97656250	-31.37695313	+1792
+1457971648.82950000	+14.44482422	-0.25048828	-0.92724609	+1.66992188	+12.85400391	-33.17871094	+2996	+14.64257813	+0.15380859	-0.11425781	-53.87695313	-11.09619141	+30.62988281	+3296	+12.05859375	-1.08544922	-1.73583984	+3.71337891	-5.82275391	-31.31103516	+1792
+1457971648.83780000	+14.44042969	-0.24609375	-0.92285156	+1.40625000	+13.09570313	-32.98095703	+2984	+14.63818359	+0.14941406	-0.10986328	-54.16259766	-10.63476563	+30.87158203	+3292	+12.04980469	-1.07666016	-1.72705078	+3.64746094	-5.58105469	-31.20117188	+1792
+1457971648.84200000	+14.43603516	-0.24609375	-0.92724609	+1.27441406	+13.27148438	-32.89306641	+2980	+14.63378906	+0.15380859	-0.10546875	-54.29443359	-10.43701172	+31.00341797	+3292	+12.04980469	-1.07226563	-1.72265625	+3.60351563	-5.44921875	-31.15722656	+1792
+1457971648.84620000	+14.43603516	-0.24169922	-0.92285156	+1.16455078	+13.33740234	-32.80517578	+2976	+14.63378906	+0.15380859	-0.10107422	-54.44824219	-10.26123047	+31.15722656	+3292	+12.04980469	-1.07226563	-1.72265625	+3.58154297	-5.31738281	-31.13525391	+1788
+1457971648.85030010	+14.43603516	-0.24609375	-0.91845703	+1.01074219	+13.40332031	-32.76123047	+2976	+14.63378906	+0.15820313	-0.09228516	-54.58007813	-10.12939453	+31.28906250	+3292	+12.04541016	-1.06787109	-1.72265625	+3.51562500	-5.18554688	-31.09130859	+1784
+1457971648.85450010	+14.43164063	-0.25048828	-0.91845703	+0.83496094	+13.53515625	-32.69531250	+2972	+14.63378906	+0.16259766	-0.08349609	-54.68994141	-9.97558594	+31.39892578	+3292	+12.04541016	-1.07226563	-1.72265625	+3.47167969	-5.00976563	-31.09130859	+1784
+1457971648.85870000	+14.43164063	-0.25048828	-0.91845703	+0.72509766	+13.62304688	-32.65136719	+2972	+14.62939453	+0.16259766	-0.07910156	-54.82177734	-9.84375000	+31.50878906	+3292	+12.04541016	-1.07226563	-1.72265625	+3.40576172	-4.87792969	-31.06933594	+1780
+1457971648.86279990	+14.42724609	-0.25488281	-0.91845703	+0.61523438	+13.68896484	-32.60742188	+2968	+14.62939453	+0.16699219	-0.07470703	-54.95361328	-9.73388672	+31.59667969	+3292	+12.04541016	-1.07226563	-1.72265625	+3.36181641	-4.72412109	-31.06933594	+1776
+1457971648.86700010	+14.42285156	-0.25488281	-0.92285156	+0.50537109	+13.82080078	-32.56347656	+2972	+14.62500000	+0.17138672	-0.07470703	-55.06347656	-9.58007813	+31.66259766	+3288	+12.04541016	-1.07226563	-1.72265625	+3.31787109	-4.57031250	-31.04736328	+1772
+1457971648.87120010	+14.41845703	-0.25488281	-0.92724609	+0.41748047	+13.88671875	-32.51953125	+2972	+14.62500000	+0.17578125	-0.07031250	-55.19531250	-9.49218750	+31.77246094	+3288	+12.04101563	-1.07226563	-1.72705078	+3.29589844	-4.41650391	-31.04736328	+1768
+1457971648.87529990	+14.41406250	-0.25927734	-0.92724609	+0.30761719	+13.95263672	-32.49755859	+2976	+14.62060547	+0.17578125	-0.06152344	-55.37109375	-9.38232422	+31.88232422	+3288	+12.04101563	-1.07226563	-1.72705078	+3.25195313	-4.26269531	-31.06933594	+1760
+1457971648.87949990	+14.41406250	-0.26367188	-0.93164063	+0.19775391	+14.04052734	-32.47558594	+2980	+14.62060547	+0.17138672	-0.07031250	-55.52490234	-9.25048828	+31.92626953	+3288	+12.03662109	-1.07226563	-1.72705078	+3.20800781	-4.10888672	-31.06933594	+1756
+1457971648.88360000	+14.41406250	-0.26367188	-0.93603516	+0.15380859	+14.10644531	-32.45361328	+2980	+14.62500000	+0.17578125	-0.07031250	-55.65673828	-9.16259766	+32.01416016	+3288	+12.03662109	-1.07226563	-1.73144531	+3.18603516	-3.95507813	-31.06933594	+1752
+1457971648.88780000	+14.41406250	-0.26806641	-0.94042969	+0.08789063	+14.19433594	-32.45361328	+2984	+14.62500000	+0.17138672	-0.07031250	-55.81054688	-9.07470703	+32.12402344	+3288	+12.03662109	-1.07666016	-1.73144531	+3.16406250	-3.82324219	-31.06933594	+1748
+1457971648.89200000	+14.40966797	-0.26806641	-0.94921875	+0.02197266	+14.28222656	-32.43164063	+2988	+14.62500000	+0.16699219	-0.08789063	-55.94238281	-8.92089844	+32.14599609	+3288	+12.03222656	-1.07666016	-1.73144531	+3.14208984	-3.64746094	-31.06933594	+1744
+1457971648.89610000	+14.40966797	-0.26806641	-0.95800781	+0.00000000	+14.39208984	-32.40966797	+2988	+14.62500000	+0.16699219	-0.09667969	-56.03027344	-8.81103516	+32.21191406	+3288	+12.03222656	-1.07666016	-1.73583984	+3.16406250	-3.51562500	-31.09130859	+1740
+1457971648.90450000	+14.40966797	-0.26806641	-0.97998047	-0.02197266	+14.63378906	-32.34375000	+2996	+14.62060547	+0.14941406	-0.12744141	-56.31591797	-8.50341797	+32.34375000	+3296	+12.02343750	-1.07226563	-1.74023438	+3.18603516	-3.20800781	-31.09130859	+1732
+1457971648.90860010	+14.40966797	-0.26367188	-0.98876953	+0.00000000	+14.72167969	-32.32177734	+2996	+14.62060547	+0.14501953	-0.14501953	-56.40380859	-8.39355469	+32.43164063	+3296	+12.01904297	-1.07226563	-1.74462891	+3.22998047	-3.07617188	-31.09130859	+1728
+1457971648.91280010	+14.40966797	-0.26367188	-0.99755859	+0.00000000	+14.83154297	-32.29980469	+2996	+14.62060547	+0.13623047	-0.15820313	-56.53564453	-8.26171875	+32.56347656	+3296	+12.01464844	-1.07226563	-1.74902344	+3.25195313	-2.92236328	-31.09130859	+1724
+1457971648.91700010	+14.40966797	-0.26367188	-1.01074219	-0.02197266	+14.96337891	-32.29980469	+2996	+14.62500000	+0.12744141	-0.18017578	-56.64550781	-8.10791016	+32.65136719	+3296	+12.01464844	-1.07226563	-1.75341797	+3.27392578	-2.76855469	-31.09130859	+1724
+1457971648.92109990	+14.40966797	-0.25927734	-1.01953125	+0.00000000	+15.07324219	-32.27783203	+2996	+14.62500000	+0.11865234	-0.20214844	-56.73339844	-7.95410156	+32.73925781	+3296	+12.01025391	-1.07226563	-1.75781250	+3.31787109	-2.63671875	-31.11328125	+1724
+1457971648.92529990	+14.41406250	-0.25927734	-1.03271484	+0.00000000	+15.20507813	-32.25585938	+2996	+14.62060547	+0.10986328	-0.22412109	-56.82128906	-7.80029297	+32.82714844	+3296	+12.00585938	-1.07226563	-1.76220703	+3.33984375	-2.48291016	-31.11328125	+1720
+1457971648.92950010	+14.41406250	-0.25927734	-1.05468750	+0.02197266	+15.38085938	-32.23388672	+2992	+14.62060547	+0.09667969	-0.25488281	-56.90917969	-7.64648438	+32.89306641	+3296	+12.00146484	-1.07226563	-1.77099609	+3.38378906	-2.30712891	-31.13525391	+1720
+1457971648.93359990	+14.41406250	-0.25927734	-1.06787109	+0.02197266	+15.49072266	-32.23388672	+2988	+14.62060547	+0.08789063	-0.28125000	-56.95312500	-7.49267578	+32.98095703	+3296	+11.99707031	-1.07226563	-1.77978516	+3.42773438	-2.15332031	-31.15722656	+1724
+1457971648.93779990	+14.41406250	-0.25927734	-1.08544922	+0.00000000	+15.64453125	-32.23388672	+2984	+14.61621094	+0.07910156	-0.30761719	-57.01904297	-7.36083984	+33.06884766	+3292	+11.99267578	-1.07226563	-1.78857422	+3.44970703	-1.97753906	-31.20117188	+1724
+1457971648.94199990	+14.41406250	-0.25927734	-1.10742188	+0.00000000	+15.82031250	-32.23388672	+2984	+14.61621094	+0.07031250	-0.33837891	-57.08496094	-7.22900391	+33.15673828	+3292	+11.98828125	-1.07666016	-1.80615234	+3.47167969	-1.77978516	-31.22314453	+1728
+1457971648.94610000	+14.41406250	-0.25927734	-1.12500000	+0.00000000	+15.93017578	-32.23388672	+2976	+14.61621094	+0.05712891	-0.36914063	-57.12890625	-7.11914063	+33.24462891	+3292	+11.98388672	-1.08105469	-1.81933594	+3.49365234	-1.62597656	-31.26708984	+1728
+1457971648.95030000	+14.41406250	-0.26367188	-1.14697266	-0.04394531	+16.06201172	-32.25585938	+2972	+14.61621094	+0.04833984	-0.39990234	-57.17285156	-7.03125000	+33.33251953	+3292	+11.97949219	-1.08544922	-1.83251953	+3.49365234	-1.47216797	-31.33300781	+1732
+1457971648.95450000	+14.41406250	-0.26806641	-1.16894531	-0.08789063	+16.21582031	-32.27783203	+2972	+14.61621094	+0.03955078	-0.43066406	-57.19482422	-6.96533203	+33.37646484	+3292	+11.97949219	-1.09423828	-1.85009766	+3.47167969	-1.25244141	-31.42089844	+1736
+1457971648.95860000	+14.41406250	-0.27246094	-1.18652344	-0.10986328	+16.32568359	-32.32177734	+2968	+14.61621094	+0.03076172	-0.46582031	-57.19482422	-6.92138672	+33.42041016	+3292	+11.97509766	-1.10302734	-1.86767578	+3.47167969	-1.09863281	-31.48681641	+1740
+1457971648.96690010	+14.41845703	-0.28564453	-1.23046875	-0.21972656	+16.56738281	-32.40966797	+2960	+14.61621094	+0.00878906	-0.53173828	-57.19482422	-6.89941406	+33.42041016	+3292	+11.97509766	-1.12500000	-1.91162109	+3.42773438	-0.74707031	-31.70654297	+1748
+1457971648.97110010	+14.41845703	-0.29003906	-1.24804688	-0.24169922	+16.63330078	-32.45361328	+2956	+14.61621094	+0.00439453	-0.56689453	-57.15087891	-6.96533203	+33.42041016	+3292	+11.97070313	-1.13378906	-1.93359375	+3.40576172	-0.59326172	-31.81640625	+1752
+1457971648.97530010	+14.41406250	-0.29882813	-1.27001953	-0.30761719	+16.72119141	-32.51953125	+2952	+14.62060547	-0.00439453	-0.59765625	-57.12890625	-7.03125000	+33.44238281	+3288	+11.97070313	-1.15136719	-1.95556641	+3.38378906	-0.41748047	-31.94824219	+1752
+1457971648.97939990	+14.41845703	-0.30761719	-1.29199219	-0.35156250	+16.80908203	-32.58544922	+2952	+14.62500000	-0.01757813	-0.63720703	-57.08496094	-7.11914063	+33.37646484	+3288	+11.97070313	-1.16455078	-1.98632813	+3.33984375	-0.24169922	-32.10205078	+1756
+1457971648.98359990	+14.41845703	-0.32519531	-1.32714844	-0.46142578	+16.94091797	-32.71728516	+2956	+14.62939453	-0.02636719	-0.68115234	-57.01904297	-7.25097656	+33.35449219	+3288	+11.97070313	-1.18652344	-2.02148438	+3.29589844	-0.04394531	-32.27783203	+1764
+1457971648.99190000	+14.42285156	-0.36474609	-1.41064453	-0.70312500	+17.18261719	-33.00292969	+2964	+14.64257813	-0.05712891	-0.76464844	-56.95312500	-7.53662109	+33.22265625	+3296	+11.97509766	-1.23486328	-2.09619141	+3.18603516	+0.35156250	-32.71728516	+1776
+1457971648.99609990	+14.42724609	-0.44824219	-1.56445313	-1.16455078	+17.62207031	-33.64013672	+3008	+14.64257813	-0.07470703	-0.81298828	-56.86523438	-7.71240234	+33.13476563	+3300	+11.97949219	-1.28759766	-2.17529297	+3.07617188	+0.74707031	-33.17871094	+1796
+1457971649.00029990	+14.42724609	-0.49658203	-1.66113281	-1.40625000	+17.81982422	-33.96972656	+3032	+14.64697266	-0.09667969	-0.85693359	-56.84326172	-7.86621094	+33.04687500	+3308	+11.97949219	-1.32714844	-2.23681641	+3.01025391	+1.03271484	-33.53027344	+1808
+1457971649.00440000	+14.43603516	-0.53173828	-1.73583984	-1.58203125	+17.95166016	-34.23339844	+3048	+14.65576172	-0.11865234	-0.91845703	-56.79931641	-7.97607422	+32.89306641	+3316	+11.98388672	-1.35791016	-2.29394531	+2.94433594	+1.27441406	-33.83789063	+1816
+1457971649.00860000	+14.44042969	-0.57568359	-1.81933594	-1.77978516	+18.03955078	-34.51904297	+3068	+14.66015625	-0.14062500	-0.97558594	-56.75537109	-8.15185547	+32.78320313	+3320	+11.98828125	-1.41943359	-2.39062500	+2.81250000	+1.62597656	-34.34326172	+1836
+1457971649.01280000	+14.44921875	-0.61523438	-1.88085938	-1.95556641	+18.08349609	-34.73876953	+3080	+14.66894531	-0.17138672	-1.03271484	-56.75537109	-8.30566406	+32.69531250	+3332	+11.99267578	-1.45458984	-2.44775391	+2.72460938	+1.82373047	-34.65087891	+1844
+1457971649.01690010	+14.46240234	-0.65039063	-1.94238281	-2.10937500	+18.12744141	-34.95849609	+3092	+14.68212891	-0.20654297	-1.09863281	-56.77734375	-8.45947266	+32.54150391	+3340	+12.00146484	-1.48535156	-2.50048828	+2.63671875	+1.97753906	-34.93652344	+1848
+1457971649.02110000	+14.47119141	-0.68554688	-2.00830078	-2.26318359	+18.17138672	-35.17822266	+3108	+14.69091797	-0.23730469	-1.16894531	-56.77734375	-8.59130859	+32.36572266	+3352	+12.00585938	-1.52490234	-2.55761719	+2.52685547	+2.15332031	-35.22216797	+1856
+1457971649.02530000	+14.48437500	-0.72509766	-2.07421875	-2.43896484	+18.23730469	-35.37597656	+3116	+14.69970703	-0.28125000	-1.23925781	-56.82128906	-8.72314453	+32.18994141	+3364	+12.01025391	-1.56005859	-2.61914063	+2.43896484	+2.32910156	-35.50781250	+1864
+1457971649.02940010	+14.50195313	-0.76904297	-2.14892578	-2.61474609	+18.32519531	-35.57373047	+3128	+14.71289063	-0.32080078	-1.32275391	-56.86523438	-8.83300781	+31.92626953	+3376	+12.01904297	-1.59521484	-2.68066406	+2.32910156	+2.50488281	-35.77148438	+1868
+1457971649.03769990	+14.52392578	-0.85253906	-2.30273438	-3.01025391	+18.47900391	-35.96923828	+3152	+14.73486328	-0.42187500	-1.49853516	-57.06298828	-9.05273438	+31.48681641	+3408	+12.03222656	-1.67431641	-2.81250000	+2.02148438	+2.85644531	-36.34277344	+1888
+1457971649.04189990	+14.54589844	-0.90087891	-2.38183594	-3.20800781	+18.54492188	-36.14501953	+3160	+14.75244141	-0.47460938	-1.58642578	-57.17285156	-9.16259766	+31.26708984	+3420	+12.04101563	-1.71386719	-2.87841797	+1.86767578	+3.01025391	-36.60644531	+1896
+1457971649.04609990	+14.56347656	-0.94921875	-2.46093750	-3.44970703	+18.58886719	-36.34277344	+3168	+14.76562500	-0.53613281	-1.67871094	-57.30468750	-9.29443359	+31.02539063	+3432	+12.04980469	-1.75781250	-2.94433594	+1.64794922	+3.18603516	-36.91406250	+1908
+1457971649.05020000	+14.58105469	-1.00634766	-2.54443359	-3.73535156	+18.61083984	-36.56250000	+3176	+14.77880859	-0.59765625	-1.77539063	-57.45849609	-9.42626953	+30.78369141	+3448	+12.05859375	-1.80615234	-3.01904297	+1.42822266	+3.36181641	-37.22167969	+1920
+1457971649.05440000	+14.60742188	-1.06347656	-2.62792969	-4.02099609	+18.67675781	-36.80419922	+3184	+14.80078125	-0.65917969	-1.87207031	-57.61230469	-9.58007813	+30.54199219	+3460	+12.07177734	-1.85449219	-3.09375000	+1.20849609	+3.51562500	-37.52929688	+1932
+1457971649.05859990	+14.62500000	-1.12500000	-2.72021484	-4.35058594	+18.74267578	-37.04589844	+3192	+14.81835938	-0.72509766	-1.97314453	-57.78808594	-9.73388672	+30.27832031	+3476	+12.08056641	-1.91162109	-3.17285156	+0.92285156	+3.71337891	-37.88085938	+1948
+1457971649.06270000	+14.64697266	-1.19091797	-2.81689453	-4.68017578	+18.83056641	-37.28759766	+3200	+14.83593750	-0.79541016	-2.07421875	-57.96386719	-9.88769531	+29.99267578	+3488	+12.09375000	-1.96435547	-3.25634766	+0.65917969	+3.91113281	-38.21044922	+1964
+1457971649.06690000	+14.66894531	-1.25683594	-2.91357422	-5.00976563	+18.89648438	-37.52929688	+3204	+14.85351563	-0.86572266	-2.17968750	-58.13964844	-10.04150391	+29.72900391	+3504	+12.11132813	-2.01708984	-3.33984375	+0.39550781	+4.06494141	-38.56201172	+1976
+1457971649.07110000	+14.68212891	-1.33154297	-3.01025391	-5.38330078	+18.94042969	-37.81494141	+3212	+14.87109375	-0.93603516	-2.28076172	-58.33740234	-10.23925781	+29.48730469	+3516	+12.12011719	-2.07861328	-3.42773438	+0.06591797	+4.26269531	-38.93554688	+1996
+1457971649.07520010	+14.70410156	-1.40625000	-3.11132813	-5.77880859	+18.96240234	-38.10058594	+3224	+14.88867188	-1.01074219	-2.38183594	-58.53515625	-10.43701172	+29.24560547	+3532	+12.13330078	-2.14453125	-3.52001953	-0.28564453	+4.48242188	-39.33105469	+2012
+1457971649.08360000	+14.74804688	-1.56884766	-3.30029297	-6.61376953	+18.89648438	-38.78173828	+3240	+14.94140625	-1.16455078	-2.57080078	-58.95263672	-11.00830078	+28.87207031	+3560	+12.16406250	-2.28515625	-3.70458984	-0.98876953	+4.81201172	-40.18798828	+2048
+1457971649.09190010	+14.79638672	-1.74462891	-3.50244141	-7.51464844	+18.83056641	-39.52880859	+3264	+14.99414063	-1.30957031	-2.76416016	-59.28222656	-11.57958984	+28.49853516	+3588	+12.20361328	-2.43896484	-3.90673828	-1.73583984	+5.18554688	-41.11083984	+2084
+1457971649.09610010	+14.81396484	-1.84130859	-3.61230469	-7.99804688	+18.85253906	-39.92431641	+3280	+15.02050781	-1.38867188	-2.86083984	-59.47998047	-11.88720703	+28.27880859	+3604	+12.21679688	-2.52246094	-4.01220703	-2.15332031	+5.40527344	-41.61621094	+2104
+1457971649.10019990	+14.83154297	-1.92919922	-3.72216797	-8.43750000	+18.85253906	-40.29785156	+3300	+15.04248047	-1.46777344	-2.96630859	-59.65576172	-12.15087891	+28.05908203	+3624	+12.23437500	-2.60156250	-4.12207031	-2.52685547	+5.62500000	-42.09960938	+2124
+1457971649.10439990	+14.85791016	-2.02587891	-3.81884766	-8.87695313	+18.72070313	-40.67138672	+3316	+15.07763672	-1.54687500	-3.05419922	-59.85351563	-12.50244141	+27.94921875	+3640	+12.25634766	-2.68505859	-4.22314453	-2.90039063	+5.73486328	-42.62695313	+2140
+1457971649.10859990	+14.87988281	-2.12255859	-3.92431641	-9.36035156	+18.63281250	-41.06689453	+3332	+15.10400391	-1.63476563	-3.15527344	-60.07324219	-12.83203125	+27.77343750	+3660	+12.27392578	-2.77734375	-4.33740234	-3.33984375	+5.93261719	-43.15429688	+2156
+1457971649.11270000	+14.89746094	-2.22363281	-4.03417969	-9.82177734	+18.54492188	-41.48437500	+3352	+15.13476563	-1.71386719	-3.25634766	-60.27099609	-13.13964844	+27.59765625	+3680	+12.29150391	-2.86523438	-4.45166016	-3.75732422	+6.13037109	-43.68164063	+2176
+1457971649.11690000	+14.92822266	-2.32470703	-4.12646484	-10.30517578	+18.32519531	-41.90185547	+3372	+15.17431641	-1.80175781	-3.34423828	-60.46875000	-13.53515625	+27.50976563	+3700	+12.31347656	-2.95751953	-4.55712891	-4.17480469	+6.21826172	-44.23095703	+2192
+1457971649.12520000	+14.98095703	-2.53564453	-4.35058594	-11.22802734	+18.21533203	-42.71484375	+3420	+15.24023438	-1.98193359	-3.55957031	-60.90820313	-14.17236328	+27.04833984	+3748	+12.35302734	-3.14648438	-4.79443359	-4.98779297	+6.56982422	-45.30761719	+2224
+1457971649.12940000	+15.01171875	-2.64111328	-4.45166016	-11.66748047	+18.01757813	-43.08837891	+3444	+15.27539063	-2.07421875	-3.66064453	-61.12792969	-14.50195313	+26.89453125	+3768	+12.37500000	-3.23876953	-4.89990234	-5.40527344	+6.63574219	-45.85693359	+2236
+1457971649.13770010	+15.06445313	-2.86083984	-4.68896484	-12.63427734	+17.90771484	-43.83544922	+3496	+15.33251953	-2.28515625	-3.90234375	-61.69921875	-15.07324219	+26.32324219	+3824	+12.41015625	-3.43212891	-5.14160156	-6.24023438	+6.94335938	-46.91162109	+2268
+1457971649.14190010	+15.10400391	-2.97070313	-4.79003906	-13.07373047	+17.66601563	-44.18701172	+3516	+15.36767578	-2.39941406	-4.01220703	-62.02880859	-15.42480469	+26.14746094	+3848	+12.43652344	-3.52880859	-5.24267578	-6.67968750	+6.92138672	-47.46093750	+2276
+1457971649.14599990	+15.13916016	-3.08935547	-4.90429688	-13.57910156	+17.55615234	-44.56054688	+3536	+15.40283203	-2.52246094	-4.13964844	-62.38037109	-15.73242188	+25.81787109	+3876	+12.45849609	-3.63427734	-5.35693359	-7.14111328	+6.98730469	-47.98828125	+2288
+1457971649.15019990	+15.17431641	-3.20800781	-5.02294922	-14.04052734	+17.44628906	-44.93408203	+3556	+15.43359375	-2.63671875	-4.26708984	-62.70996094	-16.04003906	+25.48828125	+3904	+12.48046875	-3.73095703	-5.47558594	-7.55859375	+7.07519531	-48.51562500	+2300
+1457971649.15440010	+15.21386719	-3.32666016	-5.12841797	-14.52392578	+17.22656250	-45.28564453	+3572	+15.46875000	-2.75976563	-4.38574219	-63.03955078	-16.43554688	+25.24658203	+3924	+12.50244141	-3.83642578	-5.58544922	-8.02001953	+7.03125000	-49.06494141	+2312
+1457971649.15850000	+15.24902344	-3.45849609	-5.25146484	-15.07324219	+17.18261719	-45.68115234	+3592	+15.49951172	-2.89160156	-4.52197266	-63.41308594	-16.72119141	+24.82910156	+3952	+12.52880859	-3.93750000	-5.69970703	-8.45947266	+7.09716797	-49.59228516	+2320
+1457971649.16269990	+15.27978516	-3.57714844	-5.38330078	-15.53466797	+17.13867188	-46.03271484	+3604	+15.52148438	-3.02343750	-4.66699219	-63.76464844	-16.98486328	+24.38964844	+3980	+12.55078125	-4.03857422	-5.81835938	-8.87695313	+7.14111328	-50.09765625	+2332
+1457971649.16689990	+15.31933594	-3.70019531	-5.49755859	-16.01806641	+16.96289063	-46.36230469	+3616	+15.54785156	-3.15966797	-4.79882813	-64.13818359	-17.33642578	+24.06005859	+4000	+12.57275391	-4.14843750	-5.92382813	-9.33837891	+7.09716797	-50.62500000	+2336
+1457971649.17100000	+15.35449219	-3.83203125	-5.61621094	-16.56738281	+16.85302734	-46.75781250	+3624	+15.57421875	-3.30468750	-4.93505859	-64.55566406	-17.66601563	+23.66455078	+4024	+12.59472656	-4.25830078	-6.03808594	-9.82177734	+7.09716797	-51.17431641	+2344
+1457971649.17520000	+15.38525391	-3.96386719	-5.74365234	-17.09472656	+16.74316406	-47.17529297	+3632	+15.60058594	-3.44091797	-5.07568359	-64.90722656	-18.01757813	+23.24707031	+4044	+12.61669922	-4.36816406	-6.15673828	-10.26123047	+7.09716797	-51.74560547	+2352
+1457971649.18350010	+15.45996094	-4.24072266	-5.97216797	-18.17138672	+16.36962891	-48.05419922	+3636	+15.66650391	-3.73095703	-5.32177734	-65.72021484	-18.87451172	+22.60986328	+4072	+12.66943359	-4.60107422	-6.37207031	-11.22802734	+6.94335938	-52.88818359	+2364
+1457971649.18770000	+15.49511719	-4.37695313	-6.09521484	-18.67675781	+16.23779297	-48.51562500	+3636	+15.69726563	-3.86279297	-5.45800781	-66.00585938	-19.24804688	+22.23632813	+4084	+12.69580078	-4.71972656	-6.48632813	-11.68945313	+6.89941406	-53.48144531	+2372
+1457971649.19190000	+15.52148438	-4.51757813	-6.20947266	-19.20410156	+16.04003906	-48.99902344	+3636	+15.72802734	-3.99902344	-5.57666016	-66.33544922	-19.70947266	+21.95068359	+4096	+12.71777344	-4.83837891	-6.59619141	-12.15087891	+6.81152344	-54.09667969	+2380
+1457971649.19600010	+15.55224609	-4.66259766	-6.32812500	-19.77539063	+15.88623047	-49.50439453	+3640	+15.75878906	-4.14404297	-5.69970703	-66.66503906	-20.17089844	+21.59912109	+4104	+12.74414063	-4.96582031	-6.71484375	-12.61230469	+6.78955078	-54.71191406	+2388
+1457971649.20020010	+15.57861328	-4.80322266	-6.45117188	-20.30273438	+15.73242188	-50.03173828	+3640	+15.78955078	-4.27587891	-5.82714844	-66.95068359	-20.58837891	+21.26953125	+4116	+12.76611328	-5.08447266	-6.83349609	-13.07373047	+6.74560547	-55.34912109	+2400
+1457971649.20429990	+15.60498047	-4.94384766	-6.55664063	-20.80810547	+15.49072266	-50.55908203	+3640	+15.82031250	-4.41210938	-5.92822266	-67.28027344	-21.11572266	+21.07177734	+4120	+12.78369141	-5.21191406	-6.93896484	-13.53515625	+6.65771484	-56.00830078	+2408
+1457971649.20849990	+15.63574219	-5.08886719	-6.66210938	-21.33544922	+15.20507813	-51.10839844	+3640	+15.86425781	-4.55273438	-6.02490234	-67.63183594	-21.66503906	+20.89599609	+4124	+12.81005859	-5.33935547	-7.04882813	-13.97460938	+6.54785156	-56.66748047	+2412
+1457971649.21269990	+15.66650391	-5.22949219	-6.77197266	-21.81884766	+14.94140625	-51.70166016	+3640	+15.90380859	-4.67138672	-6.13037109	-67.85156250	-22.21435547	+20.74218750	+4124	+12.83642578	-5.46679688	-7.16308594	-14.41406250	+6.45996094	-57.37060547	+2420
+1457971649.21680000	+15.69287109	-5.37890625	-6.86425781	-22.30224609	+14.58984375	-52.27294922	+3644	+15.94775391	-4.79443359	-6.21386719	-68.13720703	-22.82958984	+20.65429688	+4128	+12.85400391	-5.60302734	-7.27294922	-14.87548828	+6.35009766	-58.09570313	+2428
+1457971649.22100000	+15.72363281	-5.52832031	-6.96972656	-22.82958984	+14.34814453	-52.88818359	+3648	+15.99609375	-4.91748047	-6.31054688	-68.37890625	-23.37890625	+20.47851563	+4132	+12.88476563	-5.73046875	-7.39160156	-15.29296875	+6.28417969	-58.77685547	+2440
+1457971649.22519990	+15.75439453	-5.66894531	-7.07958984	-23.26904297	+14.08447266	-53.45947266	+3656	+16.04003906	-5.03613281	-6.40722656	-68.59863281	-23.92822266	+20.34667969	+4136	+12.91113281	-5.86230469	-7.50585938	-15.68847656	+6.19628906	-59.47998047	+2448
+1457971649.22930000	+15.77636719	-5.80957031	-7.17626953	-23.73046875	+13.79882813	-54.03076172	+3664	+16.08398438	-5.16357422	-6.48632813	-68.88427734	-24.52148438	+20.28076172	+4140	+12.92431641	-5.99414063	-7.61572266	-16.12792969	+6.10839844	-60.18310547	+2460
+1457971649.23350000	+15.80712891	-5.95019531	-7.27734375	-24.16992188	+13.51318359	-54.62402344	+3676	+16.12792969	-5.28662109	-6.56982422	-69.14794922	-25.11474609	+20.19287109	+4144	+12.95068359	-6.12158203	-7.72558594	-16.50146484	+6.02050781	-60.86425781	+2468
+1457971649.24180010	+15.85986328	-6.23583984	-7.45751953	-25.07080078	+12.78808594	-55.76660156	+3700	+16.21582031	-5.54589844	-6.72363281	-69.76318359	-26.34521484	+20.10498047	+4156	+12.98583984	-6.38525391	-7.93652344	-17.35839844	+5.73486328	-62.29248047	+2492
+1457971649.24600010	+15.89941406	-6.38085938	-7.55419922	-25.51025391	+12.45849609	-56.29394531	+3712	+16.26416016	-5.67333984	-6.81152344	-70.04882813	-26.91650391	+20.01708984	+4160	+13.01660156	-6.50830078	-8.04199219	-17.73193359	+5.58105469	-62.92968750	+2504
+1457971649.25020000	+15.93457031	-6.52587891	-7.65087891	-25.90576172	+12.10693359	-56.84326172	+3724	+16.31689453	-5.80517578	-6.89941406	-70.31250000	-27.50976563	+19.92919922	+4164	+13.03857422	-6.64453125	-8.14306641	-18.12744141	+5.42724609	-63.61083984	+2512
+1457971649.25430010	+15.96533203	-6.67089844	-7.73437500	-26.34521484	+11.73339844	-57.37060547	+3740	+16.35644531	-5.93701172	-6.97851563	-70.62011719	-28.10302734	+19.88525391	+4172	+13.05175781	-6.78076172	-8.23974609	-18.61083984	+5.25146484	-64.31396484	+2528
+1457971649.25850010	+16.00048828	-6.81591797	-7.84423828	-26.78466797	+11.53564453	-57.89794922	+3752	+16.40039063	-6.07763672	-7.07958984	-70.88378906	-28.58642578	+19.68750000	+4180	+13.08251953	-6.90820313	-8.34521484	-18.96240234	+5.14160156	-64.88525391	+2540
+1457971649.26270010	+16.03125000	-6.96533203	-7.94970703	-27.24609375	+11.31591797	-58.38134766	+3764	+16.43115234	-6.23144531	-7.18066406	-71.23535156	-29.11376953	+19.48974609	+4192	+13.10449219	-7.03564453	-8.44189453	-19.37988281	+4.96582031	-65.47851563	+2548
+1457971649.26679990	+16.05761719	-7.12792969	-8.04199219	-27.77343750	+11.00830078	-58.86474609	+3772	+16.45312500	-6.39404297	-7.28173828	-71.63085938	-29.64111328	+19.29199219	+4200	+13.11328125	-7.17187500	-8.52978516	-19.90722656	+4.79003906	-66.07177734	+2556
+1457971649.27099990	+16.09277344	-7.28173828	-8.13427734	-28.23486328	+10.72265625	-59.30419922	+3776	+16.48388672	-6.55224609	-7.38720703	-71.98242188	-30.10253906	+19.07226563	+4208	+13.13964844	-7.29492188	-8.62207031	-20.30273438	+4.61425781	-66.57714844	+2560
+1457971649.27510000	+16.12353516	-7.43554688	-8.23095703	-28.71826172	+10.41503906	-59.76562500	+3780	+16.51025391	-6.71923828	-7.49707031	-72.33398438	-30.60791016	+18.80859375	+4216	+13.16162109	-7.43115234	-8.70556641	-20.76416016	+4.39453125	-67.14843750	+2560
+1457971649.28350000	+16.19824219	-7.76513672	-8.41552734	-29.72900391	+9.79980469	-60.66650391	+3768	+16.54980469	-7.06201172	-7.73437500	-73.05908203	-31.48681641	+18.21533203	+4232	+13.20556641	-7.70361328	-8.87255859	-21.77490234	+3.95507813	-68.15917969	+2564
+1457971649.28760000	+16.23779297	-7.93652344	-8.52099609	-30.23437500	+9.55810547	-61.12792969	+3756	+16.56738281	-7.23339844	-7.86621094	-73.36669922	-31.90429688	+17.84179688	+4240	+13.23193359	-7.84423828	-8.96044922	-22.30224609	+3.73535156	-68.66455078	+2556
+1457971649.29180000	+16.25537109	-8.10791016	-8.61328125	-30.80566406	+9.33837891	-61.58935547	+3740	+16.57617188	-7.40917969	-7.97607422	-73.74023438	-32.38769531	+17.51220703	+4244	+13.23632813	-7.98046875	-9.04394531	-22.82958984	+3.58154297	-69.16992188	+2556
+1457971649.29600000	+16.28173828	-8.27050781	-8.70556641	-31.31103516	+9.14062500	-62.00683594	+3724	+16.58935547	-7.58496094	-8.09033203	-74.04785156	-32.82714844	+17.18261719	+4244	+13.26269531	-8.10791016	-9.12304688	-23.26904297	+3.40576172	-69.60937500	+2548
+1457971649.30010010	+16.29931641	-8.43750000	-8.79785156	-31.83837891	+8.92089844	-62.44628906	+3700	+16.59814453	-7.76074219	-8.20458984	-74.39941406	-33.28857422	+16.83105469	+4240	+13.28027344	-8.24414063	-9.19775391	-23.75244141	+3.14208984	-70.07080078	+2544
+1457971649.30430010	+16.31250000	-8.61328125	-8.88574219	-32.40966797	+8.65722656	-62.90771484	+3676	+16.59375000	-7.94531250	-8.31884766	-74.79492188	-33.72802734	+16.43554688	+4244	+13.28906250	-8.38037109	-9.27246094	-24.27978516	+2.96630859	-70.55419922	+2536
+1457971649.30850010	+16.34765625	-8.78027344	-8.95605469	-32.89306641	+8.26171875	-63.32519531	+3644	+16.61132813	-8.11669922	-8.42431641	-75.12451172	-34.18945313	+16.17187500	+4236	+13.31103516	-8.51220703	-9.33837891	-24.74121094	+2.68066406	-70.99365234	+2528
+1457971649.31259990	+16.38281250	-8.94287109	-9.02636719	-33.35449219	+7.91015625	-63.80859375	+3612	+16.63330078	-8.26611328	-8.53417969	-75.38818359	-34.62890625	+15.90820313	+4224	+13.33300781	-8.65283203	-9.40869141	-25.22460938	+2.41699219	-71.49902344	+2520
+1457971649.31680010	+16.39160156	-9.10546875	-9.09228516	-33.85986328	+7.58056641	-64.31396484	+3584	+16.65527344	-8.41992188	-8.60888672	-75.69580078	-35.13427734	+15.73242188	+4212	+13.33740234	-8.78906250	-9.48779297	-25.70800781	+2.26318359	-72.02636719	+2520
+1457971649.32509990	+16.43994141	-9.41308594	-9.22851563	-34.71679688	+6.98730469	-65.25878906	+3524	+16.72119141	-8.70556641	-8.76708984	-76.24511719	-36.12304688	+15.40283203	+4180	+13.39013672	-9.05273438	-9.62841797	-26.49902344	+1.80175781	-72.99316406	+2500
+1457971649.32929990	+16.43994141	-9.56250000	-9.29443359	-35.15625000	+6.74560547	-65.76416016	+3500	+16.73876953	-8.85058594	-8.82421875	-76.57470703	-36.62841797	+15.24902344	+4164	+13.39453125	-9.17578125	-9.70312500	-26.87255859	+1.69189453	-73.49853516	+2496
+1457971649.33349990	+16.46191406	-9.69873047	-9.33398438	-35.50781250	+6.37207031	-66.22558594	+3472	+16.77832031	-8.97363281	-8.87255859	-76.86035156	-37.11181641	+15.20507813	+4148	+13.41650391	-9.29003906	-9.76464844	-27.15820313	+1.49414063	-74.00390625	+2488
+1457971649.33760000	+16.47509766	-9.83056641	-9.37792969	-35.85937500	+5.99853516	-66.73095703	+3452	+16.82666016	-9.09228516	-8.91650391	-77.16796875	-37.59521484	+15.24902344	+4128	+13.43408203	-9.41308594	-9.82177734	-27.46582031	+1.23046875	-74.53125000	+2480
+1457971649.34180000	+16.48828125	-9.96240234	-9.41748047	-36.23291016	+5.62500000	-67.25830078	+3436	+16.86621094	-9.21533203	-8.94726563	-77.51953125	-38.10058594	+15.31494141	+4112	+13.44287109	-9.54052734	-9.88769531	-27.81738281	+1.05468750	-75.08056641	+2476
+1457971649.34600000	+16.51904297	-10.08544922	-9.45263672	-36.51855469	+5.22949219	-67.71972656	+3424	+16.92773438	-9.32080078	-8.97802734	-77.84912109	-38.56201172	+15.44677734	+4096	+13.46923828	-9.65478516	-9.94921875	-28.10302734	+0.83496094	-75.56396484	+2468
+1457971649.35010000	+16.54541016	-10.21728516	-9.48339844	-36.82617188	+4.81201172	-68.24707031	+3416	+16.98046875	-9.42626953	-9.00878906	-78.13476563	-39.04541016	+15.53466797	+4080	+13.49121094	-9.77783203	-10.01513672	-28.41064453	+0.63720703	-76.11328125	+2464
+1457971649.35430000	+16.55419922	-10.34912109	-9.51416016	-37.17773438	+4.46044922	-68.75244141	+3416	+17.02441406	-9.53173828	-9.02636719	-78.44238281	-39.52880859	+15.64453125	+4072	+13.50000000	-9.90087891	-10.08105469	-28.71826172	+0.52734375	-76.66259766	+2468
+1457971649.36260010	+16.58496094	-10.58642578	-9.59765625	-37.81494141	+3.95507813	-69.65332031	+3428	+17.12548828	-9.76025391	-9.07031250	-79.12353516	-40.38574219	+15.79833984	+4060	+13.54394531	-10.11621094	-10.19970703	-29.20166016	+0.24169922	-77.56347656	+2472
+1457971649.36680010	+16.59375000	-10.70947266	-9.64599609	-38.14453125	+3.73535156	-70.11474609	+3440	+17.15185547	-9.88769531	-9.10546875	-79.54101563	-40.75927734	+15.79833984	+4052	+13.54833984	-10.22607422	-10.25683594	-29.55322266	+0.10986328	-78.04687500	+2480
+1457971649.37089990	+16.62011719	-10.81494141	-9.68994141	-38.36425781	+3.49365234	-70.51025391	+3448	+17.19140625	-9.99755859	-9.13183594	-79.89257813	-41.13281250	+15.90820313	+4044	+13.57031250	-10.32714844	-10.30957031	-29.79492188	-0.04394531	-78.42041016	+2488
+1457971649.37509990	+16.63769531	-10.94238281	-9.72070313	-38.69384766	+3.14208984	-70.92773438	+3464	+17.22216797	-10.13378906	-9.15380859	-80.33203125	-41.52832031	+15.99609375	+4040	+13.57910156	-10.44580078	-10.35351563	-30.14648438	-0.26367188	-78.88183594	+2500
+1457971649.37930010	+16.65966797	-11.08300781	-9.76025391	-39.06738281	+2.79052734	-71.32324219	+3476	+17.24853516	-10.26562500	-9.19335938	-80.68359375	-41.92382813	+15.99609375	+4036	+13.58789063	-10.57324219	-10.40185547	-30.60791016	-0.48339844	-79.34326172	+2512
+1457971649.38340000	+16.69042969	-11.21923828	-9.81738281	-39.41894531	+2.59277344	-71.67480469	+3488	+17.27050781	-10.40185547	-9.24169922	-80.99121094	-42.27539063	+15.93017578	+4028	+13.60986328	-10.68310547	-10.45458984	-30.93750000	-0.65917969	-79.62890625	+2520
+1457971649.38759990	+16.70800781	-11.36865234	-9.87451172	-39.83642578	+2.37304688	-72.02636719	+3496	+17.27929688	-10.56884766	-9.29003906	-81.40869141	-42.67089844	+15.84228516	+4020	+13.61865234	-10.80615234	-10.50292969	-31.35498047	-0.85693359	-79.95849609	+2528
+1457971649.39179990	+16.71679688	-11.50927734	-9.94482422	-40.23193359	+2.21923828	-72.39990234	+3500	+17.26171875	-10.73144531	-9.36474609	-81.73828125	-42.97851563	+15.55664063	+4020	+13.61865234	-10.92480469	-10.55566406	-31.81640625	-0.98876953	-80.28808594	+2536
+1457971649.39590000	+16.72998047	-11.63671875	-10.01953125	-40.53955078	+2.13134766	-72.70751953	+3500	+17.24414063	-10.88525391	-9.43945313	-82.06787109	-43.26416016	+15.27099609	+4020	+13.62744141	-11.03027344	-10.60400391	-32.18994141	-1.14257813	-80.55175781	+2536
+1457971649.40430000	+16.75195313	-11.93115234	-10.14257813	-41.37451172	+1.75781250	-73.23486328	+3480	+17.19140625	-11.25000000	-9.58886719	-82.90283203	-43.92333984	+14.80957031	+4008	+13.61865234	-11.28515625	-10.66552734	-33.26660156	-1.69189453	-81.14501953	+2528
+1457971649.40840010	+16.77392578	-12.07617188	-10.19531250	-41.72607422	+1.49414063	-73.43261719	+3456	+17.17382813	-11.41259766	-9.65917969	-83.27636719	-44.27490234	+14.67773438	+3992	+13.62744141	-11.40380859	-10.69189453	-33.75000000	-2.02148438	-81.36474609	+2516
+1457971649.41260000	+16.78710938	-12.23437500	-10.24365234	-42.16552734	+1.20849609	-73.69628906	+3428	+17.14306641	-11.57958984	-9.72949219	-83.58398438	-44.62646484	+14.43603516	+3980	+13.63183594	-11.53125000	-10.72265625	-34.23339844	-2.35107422	-81.60644531	+2504
+1457971649.41680000	+16.79589844	-12.38818359	-10.29199219	-42.56103516	+0.92285156	-73.95996094	+3392	+17.10351563	-11.74218750	-9.80419922	-83.89160156	-44.97802734	+14.12841797	+3968	+13.62744141	-11.65429688	-10.75781250	-34.71679688	-2.59277344	-81.84814453	+2488
+1457971649.42090010	+16.81347656	-12.53320313	-10.34472656	-42.91259766	+0.70312500	-74.17968750	+3348	+17.07714844	-11.90478516	-9.88330078	-84.15527344	-45.26367188	+13.82080078	+3952	+13.63183594	-11.76855469	-10.79736328	-35.15625000	-2.83447266	-82.04589844	+2468
+1457971649.42510010	+16.83105469	-12.67382813	-10.40625000	-43.24218750	+0.50537109	-74.44335938	+3296	+17.05078125	-12.05419922	-9.96240234	-84.41894531	-45.57128906	+13.55712891	+3932	+13.63623047	-11.89160156	-10.83251953	-35.63964844	-3.09814453	-82.26562500	+2448
+1457971649.42919990	+16.81347656	-12.80566406	-10.45458984	-43.63769531	+0.39550781	-74.68505859	+3244	+17.01123047	-12.20361328	-10.02832031	-84.74853516	-45.85693359	+13.29345703	+3912	+13.61865234	-11.99707031	-10.86767578	-36.10107422	-3.25195313	-82.50732422	+2428
+1457971649.43339990	+16.81347656	-12.91992188	-10.47656250	-43.94531250	+0.15380859	-74.88281250	+3192	+16.99365234	-12.32666016	-10.07226563	-85.05615234	-46.16455078	+13.24951172	+3888	+13.61865234	-12.10253906	-10.88964844	-36.49658203	-3.53759766	-82.74902344	+2408
+1457971649.44170000	+16.82666016	-13.16162109	-10.50292969	-44.53857422	-0.48339844	-75.21240234	+3088	+16.98046875	-12.55078125	-10.12939453	-85.71533203	-46.82373047	+13.29345703	+3836	+13.62304688	-12.30908203	-10.92919922	-37.19970703	-4.06494141	-83.23242188	+2364
+1457971649.44590000	+16.85302734	-13.27148438	-10.49853516	-44.75830078	-0.90087891	-75.34423828	+3040	+17.01123047	-12.65185547	-10.13378906	-86.06689453	-47.17529297	+13.49121094	+3808	+13.64062500	-12.40136719	-10.94238281	-37.46337891	-4.37255859	-83.47412109	+2340
+1457971649.45009990	+16.87060547	-13.37695313	-10.50732422	-44.95605469	-1.18652344	-75.60791016	+2988	+17.05078125	-12.72216797	-10.14697266	-86.30859375	-47.46093750	+13.62304688	+3776	+13.66259766	-12.49804688	-10.97314453	-37.68310547	-4.59228516	-83.73779297	+2316
+1457971649.45420000	+16.85742188	-13.46923828	-10.50732422	-45.19775391	-1.38427734	-75.91552734	+2948	+17.08154297	-12.79248047	-10.13818359	-86.59423828	-47.74658203	+13.82080078	+3752	+13.66699219	-12.57275391	-11.00830078	-37.85888672	-4.63623047	-83.97949219	+2292
+1457971649.45840000	+16.85742188	-13.53955078	-10.50732422	-45.35156250	-1.56005859	-76.13525391	+2912	+17.12988281	-12.85400391	-10.13378906	-86.87988281	-47.98828125	+14.04052734	+3728	+13.68896484	-12.63427734	-11.03466797	-37.94677734	-4.72412109	-84.22119141	+2268
+1457971649.46260000	+16.86621094	-13.61425781	-10.49414063	-45.50537109	-1.80175781	-76.31103516	+2880	+17.17382813	-12.91552734	-10.12060547	-87.20947266	-48.20800781	+14.30419922	+3704	+13.70214844	-12.70898438	-11.05664063	-38.07861328	-4.83398438	-84.50683594	+2248
+1457971649.46670010	+16.86181641	-13.68896484	-10.48535156	-45.72509766	-1.97753906	-76.48681641	+2860	+17.22216797	-12.98144531	-10.08984375	-87.62695313	-48.49365234	+14.65576172	+3684	+13.71533203	-12.77490234	-11.07421875	-38.21044922	-4.92187500	-84.77050781	+2232
+1457971649.47090010	+16.87500000	-13.74609375	-10.45898438	-45.85693359	-2.28515625	-76.59667969	+2848	+17.29687500	-13.02539063	-10.03710938	-88.06640625	-48.77929688	+15.20507813	+3672	+13.73730469	-12.83203125	-11.08300781	-38.27636719	-5.07568359	-85.01220703	+2216
+1457971649.47510000	+16.87500000	-13.81640625	-10.42822266	-46.01074219	-2.57080078	-76.77246094	+2848	+17.37597656	-13.06933594	-9.97558594	-88.50585938	-49.06494141	+15.75439453	+3656	+13.76367188	-12.89355469	-11.08740234	-38.29833984	-5.22949219	-85.27587891	+2208
+1457971649.47919990	+16.88818359	-13.88671875	-10.40625000	-46.12060547	-2.85644531	-76.99218750	+2856	+17.45068359	-13.10888672	-9.92724609	-88.87939453	-49.32861328	+16.25976563	+3644	+13.78564453	-12.95507813	-11.10498047	-38.36425781	-5.36132813	-85.53955078	+2200
+1457971649.48340010	+16.91015625	-13.95263672	-10.40185547	-46.23046875	-3.05419922	-77.14599609	+2860	+17.52539063	-13.16162109	-9.89648438	-89.25292969	-49.54833984	+16.67724609	+3628	+13.82080078	-13.00341797	-11.12695313	-38.36425781	-5.44921875	-85.71533203	+2196
+1457971649.48760010	+16.91455078	-14.03173828	-10.39306641	-46.40625000	-3.27392578	-77.36572266	+2876	+17.58251953	-13.23632813	-9.87011719	-89.62646484	-49.79003906	+16.96289063	+3612	+13.84277344	-13.06933594	-11.14013672	-38.45214844	-5.55908203	-85.93505859	+2200
+1457971649.49589990	+16.88378906	-14.16796875	-10.39746094	-46.86767578	-3.40576172	-77.76123047	+2912	+17.66162109	-13.35498047	-9.83935547	-90.19775391	-50.16357422	+17.31445313	+3576	+13.86914063	-13.17480469	-11.17968750	-38.64990234	-5.60302734	-86.33056641	+2216
+1457971649.50009990	+16.87500000	-14.24707031	-10.37988281	-47.13134766	-3.60351563	-77.82714844	+2936	+17.68798828	-13.44726563	-9.79980469	-90.70312500	-50.42724609	+17.66601563	+3568	+13.86914063	-13.23193359	-11.17089844	-38.82568359	-5.75683594	-86.46240234	+2232
+1457971649.50420000	+16.89257813	-14.33496094	-10.38427734	-47.35107422	-3.82324219	-77.87109375	+2956	+17.70556641	-13.53076172	-9.79541016	-91.07666016	-50.62500000	+17.86376953	+3556	+13.87353516	-13.29785156	-11.17968750	-39.06738281	-5.95458984	-86.61621094	+2244
+1457971649.50840000	+16.91015625	-14.42724609	-10.39306641	-47.57080078	-4.06494141	-77.93701172	+2972	+17.71875000	-13.61865234	-9.78222656	-91.47216797	-50.86669922	+18.06152344	+3540	+13.88671875	-13.35937500	-11.18847656	-39.26513672	-6.15234375	-86.70410156	+2256
+1457971649.51250000	+16.90576172	-14.53710938	-10.39306641	-47.87841797	-4.30664063	-78.04687500	+2988	+17.71875000	-13.72412109	-9.77783203	-91.82373047	-51.15234375	+18.14941406	+3528	+13.88671875	-13.44287109	-11.17968750	-39.55078125	-6.41601563	-86.83593750	+2272
+1457971649.51670000	+16.90136719	-14.64257813	-10.40625000	-48.16406250	-4.50439453	-78.17871094	+2996	+17.70117188	-13.81201172	-9.82617188	-91.91162109	-51.32812500	+17.88574219	+3516	+13.88232422	-13.52636719	-11.17968750	-39.90234375	-6.67968750	-86.96777344	+2280
+1457971649.52090000	+16.89697266	-14.75683594	-10.44580078	-48.49365234	-4.59228516	-78.28857422	+2992	+17.67041016	-13.90429688	-9.88769531	-91.95556641	-51.45996094	+17.55615234	+3508	+13.87792969	-13.60107422	-11.18847656	-40.23193359	-6.85546875	-86.96777344	+2284
+1457971649.52920010	+16.89257813	-14.97216797	-10.51171875	-49.17480469	-4.76806641	-78.35449219	+2952	+17.55615234	-14.14160156	-9.99755859	-92.26318359	-51.81152344	+16.83105469	+3488	+13.83398438	-13.75488281	-11.18847656	-41.04492188	-7.25097656	-87.03369141	+2280
+1457971649.53340010	+16.88818359	-15.04687500	-10.52929688	-49.41650391	-4.89990234	-78.33251953	+2920	+17.49902344	-14.24707031	-10.03710938	-92.41699219	-51.98730469	+16.56738281	+3476	+13.81640625	-13.82519531	-11.18847656	-41.44042969	-7.44873047	-87.07763672	+2272
+1457971649.53749990	+16.87939453	-15.14355469	-10.53369141	-49.72412109	-5.09765625	-78.31054688	+2884	+17.44628906	-14.34375000	-10.07226563	-92.63671875	-52.16308594	+16.36962891	+3464	+13.78564453	-13.90869141	-11.17529297	-41.90185547	-7.73437500	-87.12158203	+2264
+1457971649.54169990	+16.87939453	-15.24462891	-10.54248047	-50.00976563	-5.33935547	-78.31054688	+2844	+17.39355469	-14.43603516	-10.13378906	-92.70263672	-52.31689453	+16.04003906	+3452	+13.75488281	-13.99218750	-11.16650391	-42.38525391	-7.99804688	-87.16552734	+2252
+1457971649.54590010	+16.89257813	-15.32812500	-10.54248047	-50.20751953	-5.58105469	-78.28857422	+2792	+17.35400391	-14.51953125	-10.19531250	-92.72460938	-52.42675781	+15.71044922	+3432	+13.73730469	-14.07128906	-11.14892578	-42.80273438	-8.32763672	-87.18750000	+2236
+1457971649.55000000	+16.90576172	-15.40722656	-10.56445313	-50.38330078	-5.73486328	-78.33251953	+2728	+17.31005859	-14.59423828	-10.27001953	-92.61474609	-52.53662109	+15.24902344	+3416	+13.73291016	-14.14599609	-11.15332031	-43.13232422	-8.54736328	-87.23144531	+2216
+1457971649.55419990	+16.90136719	-15.47314453	-10.58203125	-50.58105469	-5.82275391	-78.39843750	+2664	+17.25732422	-14.67333984	-10.31835938	-92.63671875	-52.66845703	+14.87548828	+3396	+13.71972656	-14.20312500	-11.15332031	-43.41796875	-8.67919922	-87.27539063	+2192
+1457971649.55839990	+16.89697266	-15.51708984	-10.59521484	-50.71289063	-5.86669922	-78.42041016	+2600	+17.23095703	-14.72167969	-10.35791016	-92.63671875	-52.71240234	+14.61181641	+3368	+13.70214844	-14.26464844	-11.15771484	-43.72558594	-8.81103516	-87.31933594	+2168
+1457971649.56670000	+16.88378906	-15.60058594	-10.61279297	-50.97656250	-5.95458984	-78.48632813	+2468	+17.18701172	-14.83154297	-10.39306641	-92.94433594	-52.86621094	+14.43603516	+3316	+13.66259766	-14.35693359	-11.17089844	-44.20898438	-8.87695313	-87.45117188	+2108
+1457971649.57090000	+16.88818359	-15.61816406	-10.59521484	-51.02050781	-6.08642578	-78.48632813	+2408	+17.19140625	-14.86669922	-10.37548828	-93.16406250	-52.97607422	+14.58984375	+3284	+13.66699219	-14.38769531	-11.15332031	-44.27490234	-9.05273438	-87.58300781	+2080
+1457971649.57500000	+16.89257813	-15.62255859	-10.57324219	-50.99853516	-6.21826172	-78.53027344	+2356	+17.20458984	-14.87988281	-10.35791016	-93.33984375	-53.06396484	+14.74365234	+3256	+13.68457031	-14.41406250	-11.14892578	-44.25292969	-9.16259766	-87.71484375	+2052
+1457971649.57920000	+16.90136719	-15.62695313	-10.54687500	-50.95458984	-6.35009766	-78.59619141	+2312	+17.22656250	-14.89746094	-10.33154297	-93.53759766	-53.19580078	+14.94140625	+3228	+13.70214844	-14.43164063	-11.14892578	-44.18701172	-9.22851563	-87.82470703	+2024
+1457971649.58330010	+16.91015625	-15.63134766	-10.52929688	-50.91064453	-6.45996094	-78.64013672	+2272	+17.25732422	-14.89746094	-10.30957031	-93.69140625	-53.26171875	+15.11718750	+3204	+13.72412109	-14.44482422	-11.14892578	-44.12109375	-9.27246094	-87.91259766	+1996
+1457971649.58750010	+16.91894531	-15.62695313	-10.52050781	-50.84472656	-6.52587891	-78.75000000	+2240	+17.29687500	-14.90185547	-10.28759766	-93.82324219	-53.32763672	+15.35888672	+3184	+13.75048828	-14.45361328	-11.16210938	-43.98925781	-9.25048828	-88.02246094	+1972
+1457971649.59170010	+16.92333984	-15.61816406	-10.50732422	-50.77880859	-6.54785156	-78.85986328	+2216	+17.33642578	-14.90185547	-10.23925781	-94.08691406	-53.41552734	+15.68847656	+3164	+13.77246094	-14.44921875	-11.17968750	-43.79150391	-9.14062500	-88.15429688	+1952
+1457971649.59579990	+16.92333984	-15.60058594	-10.49414063	-50.71289063	-6.54785156	-78.94775391	+2200	+17.37597656	-14.90185547	-10.19091797	-94.30664063	-53.48144531	+16.01806641	+3152	+13.79443359	-14.44482422	-11.18847656	-43.59375000	-9.07470703	-88.28613281	+1936
+1457971649.59999990	+16.91894531	-15.58740234	-10.47216797	-50.64697266	-6.59179688	-79.03564453	+2196	+17.41113281	-14.90185547	-10.12939453	-94.63623047	-53.59130859	+16.43554688	+3144	+13.81201172	-14.44042969	-11.18408203	-43.41796875	-9.07470703	-88.41796875	+1924
+1457971649.60830000	+16.92333984	-15.56542969	-10.41943359	-50.53710938	-6.78955078	-79.14550781	+2208	+17.48583984	-14.88867188	-10.01953125	-95.18554688	-53.78906250	+17.22656250	+3128	+13.84277344	-14.43603516	-11.17968750	-43.11035156	-9.11865234	-88.68164063	+1916
+1457971649.61250000	+16.92773438	-15.55664063	-10.39306641	-50.47119141	-6.89941406	-79.21142578	+2228	+17.52099609	-14.88427734	-9.96679688	-95.42724609	-53.87695313	+17.60009766	+3124	+13.86474609	-14.43164063	-11.17089844	-42.91259766	-9.16259766	-88.76953125	+1920
+1457971649.61669990	+16.93652344	-15.54785156	-10.36669922	-50.40527344	-7.03125000	-79.27734375	+2248	+17.56054688	-14.87548828	-9.91845703	-95.62500000	-53.98681641	+17.95166016	+3124	+13.89111328	-14.42724609	-11.16650391	-42.73681641	-9.20654297	-88.87939453	+1932
+1457971649.62080000	+16.94091797	-15.53906250	-10.34472656	-50.36132813	-7.11914063	-79.36523438	+2276	+17.58251953	-14.87109375	-9.88769531	-95.75683594	-54.05273438	+18.17138672	+3120	+13.91308594	-14.42724609	-11.17968750	-42.60498047	-9.18457031	-88.90136719	+1940
+1457971649.62500000	+16.94531250	-15.53906250	-10.32714844	-50.31738281	-7.22900391	-79.40917969	+2300	+17.60009766	-14.87548828	-9.85693359	-95.95458984	-54.11865234	+18.41308594	+3116	+13.91748047	-14.44042969	-11.18408203	-42.56103516	-9.18457031	-88.96728516	+1952
+1457971649.62920000	+16.94531250	-15.54345703	-10.30957031	-50.31738281	-7.31689453	-79.45312500	+2332	+17.61328125	-14.88427734	-9.83056641	-96.08642578	-54.18457031	+18.56689453	+3108	+13.91748047	-14.45361328	-11.18847656	-42.58300781	-9.20654297	-89.03320313	+1960
+1457971649.63750000	+16.94091797	-15.56542969	-10.27880859	-50.38330078	-7.49267578	-79.47509766	+2392	+17.60888672	-14.91064453	-9.80859375	-96.30615234	-54.29443359	+18.74267578	+3100	+13.89990234	-14.47558594	-11.18408203	-42.67089844	-9.25048828	-89.03320313	+1980
+1457971649.64170000	+16.94091797	-15.58300781	-10.26562500	-50.42724609	-7.60253906	-79.47509766	+2420	+17.60009766	-14.92822266	-9.80419922	-96.37207031	-54.36035156	+18.76464844	+3100	+13.88671875	-14.49316406	-11.17968750	-42.80273438	-9.33837891	-89.01123047	+1988
+1457971649.64580010	+16.94531250	-15.60498047	-10.25683594	-50.47119141	-7.69042969	-79.47509766	+2444	+17.58691406	-14.94580078	-9.81298828	-96.39404297	-54.40429688	+18.72070313	+3096	+13.87792969	-14.51074219	-11.17968750	-42.91259766	-9.38232422	-88.98925781	+1996
+1457971649.65000010	+16.94531250	-15.62695313	-10.25683594	-50.53710938	-7.75634766	-79.45312500	+2464	+17.56933594	-14.96777344	-9.82617188	-96.41601563	-54.42626953	+18.63281250	+3092	+13.86474609	-14.52832031	-11.17968750	-43.04443359	-9.44824219	-88.94531250	+1996
+1457971649.65420010	+16.94531250	-15.64892578	-10.25683594	-50.60302734	-7.82226563	-79.45312500	+2480	+17.54736328	-14.98974609	-9.84375000	-96.39404297	-54.44824219	+18.52294922	+3092	+13.84716797	-14.54589844	-11.18408203	-43.19824219	-9.49218750	-88.90136719	+1996
+1457971649.65829990	+16.94091797	-15.67089844	-10.26123047	-50.66894531	-7.86621094	-79.43115234	+2488	+17.52539063	-15.01171875	-9.86572266	-96.35009766	-54.44824219	+18.36914063	+3088	+13.83837891	-14.55908203	-11.18847656	-43.33007813	-9.51416016	-88.85742188	+1992
+1457971649.66249990	+16.93652344	-15.69726563	-10.26562500	-50.73486328	-7.88818359	-79.43115234	+2496	+17.49902344	-15.03808594	-9.89208984	-96.30615234	-54.44824219	+18.19335938	+3088	+13.82080078	-14.57666016	-11.19726563	-43.48388672	-9.53613281	-88.79150391	+1984
+1457971649.66660000	+16.93212891	-15.72363281	-10.27880859	-50.82275391	-7.88818359	-79.40917969	+2500	+17.46826172	-15.06445313	-9.91845703	-96.26220703	-54.47021484	+18.01757813	+3084	+13.80322266	-14.59423828	-11.20166016	-43.65966797	-9.53613281	-88.74755859	+1972
+1457971649.67080000	+16.92333984	-15.75000000	-10.28759766	-50.93261719	-7.88818359	-79.36523438	+2496	+17.43310547	-15.09521484	-9.94921875	-96.21826172	-54.47021484	+17.79785156	+3080	+13.77685547	-14.61181641	-11.20605469	-43.83544922	-9.58007813	-88.68164063	+1960
+1457971649.67910000	+16.91015625	-15.80712891	-10.31835938	-51.10839844	-7.88818359	-79.34326172	+2476	+17.37158203	-15.15234375	-10.01074219	-96.06445313	-54.44824219	+17.38037109	+3068	+13.73730469	-14.64257813	-11.21044922	-44.18701172	-9.64599609	-88.52783203	+1932
+1457971649.68330000	+16.90136719	-15.83789063	-10.33593750	-51.21826172	-7.88818359	-79.32128906	+2460	+17.33642578	-15.18310547	-10.04589844	-95.97656250	-54.44824219	+17.13867188	+3064	+13.71533203	-14.66015625	-11.21484375	-44.36279297	-9.68994141	-88.43994141	+1916
+1457971649.68750000	+16.89697266	-15.86425781	-10.35791016	-51.28417969	-7.86621094	-79.29931641	+2436	+17.30566406	-15.20947266	-10.08544922	-95.86669922	-54.40429688	+16.89697266	+3052	+13.69775391	-14.67333984	-11.22363281	-44.51660156	-9.68994141	-88.37402344	+1896
+1457971649.69160010	+16.88378906	-15.88623047	-10.37988281	-51.35009766	-7.80029297	-79.29931641	+2412	+17.27490234	-15.23144531	-10.11181641	-95.77880859	-54.40429688	+16.69921875	+3040	+13.68457031	-14.67333984	-11.23242188	-44.58251953	-9.64599609	-88.30810547	+1876
+1457971649.69580010	+16.87500000	-15.89941406	-10.39746094	-51.39404297	-7.73437500	-79.32128906	+2384	+17.25292969	-15.24462891	-10.13378906	-95.66894531	-54.38232422	+16.52343750	+3028	+13.67578125	-14.66894531	-11.24121094	-44.58251953	-9.60205078	-88.28613281	+1856
+1457971649.70000000	+16.86181641	-15.90380859	-10.41064453	-51.41601563	-7.66845703	-79.32128906	+2352	+17.23974609	-15.24902344	-10.14697266	-95.58105469	-54.36035156	+16.41357422	+3012	+13.67138672	-14.66015625	-11.24121094	-44.53857422	-9.55810547	-88.26416016	+1836
+1457971649.70830010	+16.85302734	-15.89941406	-10.42382813	-51.39404297	-7.58056641	-79.34326172	+2292	+17.23974609	-15.23583984	-10.14257813	-95.49316406	-54.31640625	+16.43554688	+2976	+13.67138672	-14.63818359	-11.23242188	-44.34082031	-9.51416016	-88.24218750	+1804
+1457971649.71250010	+16.84863281	-15.88623047	-10.42382813	-51.32812500	-7.55859375	-79.36523438	+2264	+17.25292969	-15.22265625	-10.12939453	-95.47119141	-54.31640625	+16.52343750	+2964	+13.68017578	-14.62060547	-11.22802734	-44.20898438	-9.49218750	-88.26416016	+1788
+1457971649.71659990	+16.84863281	-15.86865234	-10.41943359	-51.26220703	-7.53662109	-79.36523438	+2240	+17.26611328	-15.19628906	-10.10742188	-95.42724609	-54.31640625	+16.61132813	+2952	+13.68896484	-14.59863281	-11.21923828	-44.05517578	-9.44824219	-88.28613281	+1780
+1457971649.72079990	+16.84863281	-15.85986328	-10.41503906	-51.21826172	-7.53662109	-79.38720703	+2216	+17.27929688	-15.17871094	-10.09863281	-95.38330078	-54.29443359	+16.69921875	+2944	+13.69335938	-14.58984375	-11.21923828	-43.94531250	-9.42626953	-88.28613281	+1772
+1457971649.72499990	+16.84863281	-15.85107422	-10.41503906	-51.17431641	-7.51464844	-79.38720703	+2196	+17.29248047	-15.15673828	-10.08544922	-95.36132813	-54.29443359	+16.76513672	+2932	+13.69775391	-14.57666016	-11.21484375	-43.83544922	-9.40429688	-88.30810547	+1764
+1457971649.72910000	+16.84863281	-15.83789063	-10.41064453	-51.13037109	-7.51464844	-79.40917969	+2180	+17.30566406	-15.13476563	-10.06787109	-95.31738281	-54.27246094	+16.87500000	+2928	+13.70654297	-14.55908203	-11.21044922	-43.72558594	-9.36035156	-88.33007813	+1760
+1457971649.73330000	+16.84863281	-15.82031250	-10.40625000	-51.08642578	-7.49267578	-79.40917969	+2164	+17.32763672	-15.09960938	-10.04589844	-95.27343750	-54.25048828	+16.98486328	+2924	+13.72412109	-14.51513672	-11.20166016	-43.35205078	-9.25048828	-88.35205078	+1760
+1457971649.74160000	+16.85302734	-15.78515625	-10.39306641	-50.93261719	-7.44873047	-79.43115234	+2144	+17.37158203	-15.02929688	-9.99755859	-95.18554688	-54.20654297	+17.27050781	+2920	+13.75488281	-14.42285156	-11.16650391	-42.69287109	-9.09667969	-88.39599609	+1776
+1457971649.74580000	+16.86181641	-15.69287109	-10.35791016	-50.60302734	-7.36083984	-79.43115234	+2148	+17.42431641	-14.92822266	-9.94482422	-95.03173828	-54.09667969	+17.60009766	+2936	+13.79443359	-14.28662109	-11.11816406	-41.77001953	-8.85498047	-88.41796875	+1808
+1457971649.74990010	+16.86621094	-15.60937500	-10.32714844	-50.27343750	-7.27294922	-79.45312500	+2160	+17.46386719	-14.84472656	-9.90087891	-94.85595703	-53.98681641	+17.81982422	+2944	+13.81640625	-14.19873047	-11.08740234	-41.19873047	-8.67919922	-88.41796875	+1836
+1457971649.75410010	+16.87500000	-15.53027344	-10.30078125	-49.98779297	-7.18505859	-79.45312500	+2176	+17.49023438	-14.76123047	-9.87011719	-94.65820313	-53.87695313	+17.92968750	+2956	+13.82080078	-14.14160156	-11.07421875	-40.84716797	-8.50341797	-88.39599609	+1864
+1457971649.75830010	+16.87939453	-15.35888672	-10.27441406	-49.37255859	-6.85546875	-79.47509766	+2212	+17.52099609	-14.62060547	-9.83496094	-94.17480469	-53.61328125	+17.97363281	+2972	+13.82080078	-14.07128906	-11.07421875	-40.56152344	-8.23974609	-88.26416016	+1896
+1457971649.76239990	+16.87939453	-15.24462891	-10.26123047	-48.97705078	-6.59179688	-79.43115234	+2240	+17.52978516	-14.52832031	-9.82177734	-93.77929688	-53.39355469	+17.86376953	+2980	+13.80761719	-14.03173828	-11.06542969	-40.47363281	-8.08593750	-88.11035156	+1916
+1457971649.76659990	+16.87500000	-15.16992188	-10.26123047	-48.75732422	-6.32812500	-79.34326172	+2264	+17.51220703	-14.47119141	-9.83496094	-93.42773438	-53.17382813	+17.60009766	+2984	+13.78564453	-14.00537109	-11.05664063	-40.51757813	-7.97607422	-87.93457031	+1924
+1457971649.77080010	+16.87500000	-15.10400391	-10.26562500	-48.53759766	-6.10839844	-79.21142578	+2280	+17.46826172	-14.41406250	-9.86132813	-93.01025391	-52.91015625	+17.18261719	+2984	+13.76806641	-13.98339844	-11.04785156	-40.58349609	-7.93212891	-87.75878906	+1928
+1457971649.77490000	+16.87500000	-15.05126953	-10.27441406	-48.38378906	-5.93261719	-79.10156250	+2288	+17.41552734	-14.38330078	-9.89648438	-92.65869141	-52.69042969	+16.76513672	+2988	+13.74169922	-13.96582031	-11.03466797	-40.67138672	-7.88818359	-87.60498047	+1928
+1457971649.78329990	+16.87500000	-14.96777344	-10.31396484	-48.14208984	-5.55908203	-78.90380859	+2284	+17.29248047	-14.33056641	-10.00634766	-91.86767578	-52.25097656	+15.71044922	+2992	+13.69775391	-13.93066406	-11.03027344	-40.84716797	-7.73437500	-87.27539063	+1920
+1457971649.78740000	+16.87500000	-14.93261719	-10.34472656	-48.03222656	-5.33935547	-78.81591797	+2272	+17.23974609	-14.30419922	-10.07226563	-91.42822266	-52.00927734	+15.11718750	+2988	+13.67578125	-13.91308594	-11.03906250	-40.93505859	-7.60253906	-87.09960938	+1908
+1457971649.79160000	+16.86181641	-14.89306641	-10.37988281	-47.96630859	-5.05371094	-78.72802734	+2252	+17.18261719	-14.28222656	-10.12500000	-91.01074219	-51.78955078	+14.54589844	+2980	+13.64501953	-13.88232422	-11.04785156	-40.97900391	-7.40478516	-86.92382813	+1896
+1457971649.79580000	+16.85302734	-14.84912109	-10.40625000	-47.85644531	-4.81201172	-78.64013672	+2228	+17.13867188	-14.24707031	-10.16894531	-90.61523438	-51.59179688	+14.06250000	+2968	+13.61865234	-13.83398438	-11.04345703	-40.93505859	-7.22900391	-86.72607422	+1884
+1457971649.79990010	+16.84423828	-14.80078125	-10.42382813	-47.76855469	-4.61425781	-78.53027344	+2200	+17.09472656	-14.20312500	-10.19091797	-90.28564453	-51.39404297	+13.71093750	+2956	+13.60107422	-13.78564453	-11.03466797	-40.86914063	-7.09716797	-86.55029297	+1868
+1457971649.80410000	+16.83105469	-14.74804688	-10.43261719	-47.68066406	-4.39453125	-78.44238281	+2172	+17.05517578	-14.15478516	-10.20849609	-90.00000000	-51.21826172	+13.40332031	+2944	+13.58349609	-13.72851563	-11.02587891	-40.71533203	-6.96533203	-86.37451172	+1852
+1457971649.80830000	+16.82666016	-14.67333984	-10.42382813	-47.46093750	-4.28466797	-78.31054688	+2144	+17.03759766	-14.08447266	-10.20849609	-89.71435547	-51.06445313	+13.27148438	+2932	+13.57031250	-13.65820313	-10.99951172	-40.49560547	-6.87744141	-86.22070313	+1840
+1457971649.81240010	+16.82666016	-14.58984375	-10.41064453	-47.21923828	-4.17480469	-78.22265625	+2120	+17.03759766	-13.98339844	-10.20410156	-89.34082031	-50.86669922	+13.13964844	+2928	+13.57031250	-13.60107422	-10.99072266	-40.23193359	-6.72363281	-86.13281250	+1828
+1457971649.81660010	+16.81787109	-14.49755859	-10.40185547	-46.93359375	-3.99902344	-78.20068359	+2100	+17.05078125	-13.87792969	-10.18212891	-88.98925781	-50.71289063	+13.11767578	+2924	+13.56591797	-13.52636719	-10.99072266	-39.88037109	-6.48193359	-86.04492188	+1820
+1457971649.82489990	+16.81787109	-14.26464844	-10.37988281	-46.20849609	-3.58154297	-78.06884766	+2088	+17.12548828	-13.60107422	-10.10742188	-88.15429688	-50.33935547	+13.27148438	+2936	+13.59667969	-13.31982422	-10.96435547	-38.80371094	-6.06445313	-85.78125000	+1816
+1457971649.82909990	+16.80468750	-14.15039063	-10.36230469	-45.87890625	-3.33984375	-78.00292969	+2092	+17.15625000	-13.46923828	-10.04589844	-87.84667969	-50.18554688	+13.40332031	+2944	+13.60546875	-13.20117188	-10.95556641	-38.23242188	-5.75683594	-85.62744141	+1824
+1457971649.83320000	+16.80029297	-13.98779297	-10.31396484	-45.39550781	-3.16406250	-77.89306641	+2112	+17.20458984	-13.29785156	-9.95800781	-87.51708984	-50.03173828	+13.68896484	+2968	+13.62304688	-13.07812500	-10.93798828	-37.59521484	-5.51513672	-85.51757813	+1836
+1457971649.83740000	+16.79150391	-13.84277344	-10.26562500	-44.95605469	-3.03222656	-77.78320313	+2136	+17.24853516	-13.14404297	-9.87011719	-87.25341797	-49.89990234	+14.01855469	+2992	+13.63623047	-12.97265625	-10.91162109	-37.02392578	-5.31738281	-85.42968750	+1844
+1457971649.84159990	+16.78710938	-13.70214844	-10.22167969	-44.51660156	-2.90039063	-77.69531250	+2172	+17.28808594	-12.98583984	-9.79980469	-86.94580078	-49.74609375	+14.26025391	+3020	+13.64062500	-12.87158203	-10.89404297	-36.49658203	-5.09765625	-85.36376953	+1860
+1457971649.84570000	+16.80029297	-13.52636719	-10.17773438	-43.94531250	-2.74658203	-77.56347656	+2220	+17.35400391	-12.79248047	-9.72070313	-86.50634766	-49.50439453	+14.58984375	+3056	+13.66699219	-12.74853516	-10.87646484	-35.88134766	-4.87792969	-85.16601563	+1876
+1457971649.84990000	+16.80908203	-13.38134766	-10.14257813	-43.46191406	-2.54882813	-77.45361328	+2272	+17.41113281	-12.62548828	-9.65917969	-86.04492188	-49.30664063	+14.74365234	+3084	+13.68457031	-12.63427734	-10.86328125	-35.28808594	-4.63623047	-85.01220703	+1896
+1457971649.85410000	+16.80029297	-13.24072266	-10.12060547	-43.00048828	-2.30712891	-77.38769531	+2328	+17.44628906	-12.45410156	-9.59765625	-85.49560547	-49.08691406	+14.80957031	+3116	+13.68896484	-12.51562500	-10.85449219	-34.69482422	-4.30664063	-84.83642578	+1924
+1457971649.85820010	+16.80029297	-13.06933594	-10.11181641	-42.49511719	-1.91162109	-77.21191406	+2396	+17.47265625	-12.29150391	-9.55810547	-84.92431641	-48.80126953	+14.74365234	+3144	+13.70654297	-12.38378906	-10.85009766	-34.05761719	-3.95507813	-84.59472656	+1956
+1457971649.86240010	+16.79589844	-12.92431641	-10.08544922	-42.07763672	-1.64794922	-77.01416016	+2460	+17.47705078	-12.15966797	-9.50976563	-84.52880859	-48.55957031	+14.69970703	+3168	+13.70654297	-12.26513672	-10.82373047	-33.55224609	-3.71337891	-84.37500000	+1984
+1457971649.86660000	+16.78710938	-12.78369141	-10.06347656	-41.66015625	-1.38427734	-76.83837891	+2524	+17.46386719	-12.01904297	-9.49658203	-84.00146484	-48.22998047	+14.45800781	+3192	+13.70214844	-12.15527344	-10.81054688	-33.13476563	-3.44970703	-84.15527344	+2016
+1457971649.87490010	+16.78710938	-12.50244141	-10.01074219	-40.80322266	-0.90087891	-76.44287109	+2640	+17.45507813	-11.73339844	-9.45263672	-82.92480469	-47.61474609	+14.10644531	+3240	+13.69775391	-11.92236328	-10.76220703	-32.23388672	-2.96630859	-83.56201172	+2072
+1457971649.87910010	+16.78710938	-12.37939453	-9.99755859	-40.40771484	-0.68115234	-76.28906250	+2696	+17.43750000	-11.59277344	-9.46582031	-82.24365234	-47.26318359	+13.73291016	+3264	+13.68457031	-11.82568359	-10.73583984	-31.90429688	-2.79052734	-83.29833984	+2096
+1457971649.88319990	+16.80029297	-12.24755859	-10.00195313	-39.96826172	-0.30761719	-76.04736328	+2744	+17.42431641	-11.45214844	-9.49218750	-81.49658203	-46.82373047	+13.31542969	+3288	+13.69775391	-11.70703125	-10.71386719	-31.46484375	-2.61474609	-82.90283203	+2116
+1457971649.88739990	+16.80029297	-12.13330078	-10.00195313	-39.63867188	+0.00000000	-75.82763672	+2784	+17.38916016	-11.33789063	-9.50976563	-80.85937500	-46.45019531	+12.83203125	+3304	+13.69335938	-11.60595703	-10.67871094	-31.11328125	-2.46093750	-82.55126953	+2132
+1457971649.89150000	+16.77832031	-12.00585938	-10.00195313	-39.28710938	+0.41748047	-75.65185547	+2816	+17.32324219	-11.21484375	-9.54052734	-80.15625000	-45.98876953	+12.21679688	+3320	+13.67138672	-11.49169922	-10.65234375	-30.76171875	-2.19726563	-82.19970703	+2144
+1457971649.89570000	+16.76953125	-11.86523438	-9.99755859	-38.86962891	+0.81298828	-75.41015625	+2844	+17.27050781	-11.08300781	-9.56689453	-79.47509766	-45.52734375	+11.68945313	+3336	+13.66699219	-11.36425781	-10.61718750	-30.32226563	-1.97753906	-81.78222656	+2152
+1457971649.89990000	+16.75195313	-11.73779297	-9.98437500	-38.51806641	+1.12060547	-75.16845703	+2864	+17.21337891	-10.96875000	-9.58007813	-78.90380859	-45.10986328	+11.22802734	+3348	+13.65380859	-11.25000000	-10.57324219	-29.97070313	-1.84570313	-81.40869141	+2156
+1457971649.90400000	+16.73437500	-11.61035156	-9.97558594	-38.16650391	+1.47216797	-74.92675781	+2880	+17.15185547	-10.85009766	-9.60644531	-78.31054688	-44.67041016	+10.72265625	+3360	+13.63183594	-11.14013672	-10.52929688	-29.66308594	-1.66992188	-81.01318359	+2156
+1457971649.90820000	+16.74316406	-11.46533203	-9.94921875	-37.68310547	+1.71386719	-74.64111328	+2888	+17.12109375	-10.70947266	-9.61083984	-77.71728516	-44.25292969	+10.41503906	+3368	+13.63183594	-11.01708984	-10.47216797	-29.24560547	-1.60400391	-80.59570313	+2164
+1457971649.91240000	+16.73876953	-11.33349609	-9.92285156	-37.26562500	+1.97753906	-74.46533203	+2892	+17.08154297	-10.56884766	-9.61523438	-77.05810547	-43.83544922	+10.04150391	+3376	+13.63183594	-10.90283203	-10.41943359	-28.85009766	-1.51611328	-80.22216797	+2168
+1457971649.92070010	+16.70800781	-11.03466797	-9.87890625	-36.38671875	+2.72460938	-74.00390625	+2892	+17.00683594	-10.27880859	-9.59765625	-75.78369141	-42.95654297	+9.36035156	+3396	+13.61865234	-10.64355469	-10.32275391	-27.88330078	-1.12060547	-79.40917969	+2176
+1457971649.92490010	+16.69921875	-10.87207031	-9.85693359	-35.88134766	+3.09814453	-73.76220703	+2892	+16.96728516	-10.12500000	-9.58447266	-75.16845703	-42.49511719	+9.07470703	+3404	+13.61865234	-10.51611328	-10.27001953	-27.37792969	-0.96679688	-79.01367188	+2176
+1457971649.92899990	+16.65966797	-10.70068359	-9.83056641	-35.39794922	+3.58154297	-73.52050781	+2896	+16.91455078	-9.96679688	-9.54492188	-74.66308594	-42.05566406	+8.83300781	+3412	+13.58789063	-10.37109375	-10.22607422	-26.87255859	-0.61523438	-78.59619141	+2184
+1457971649.93319990	+16.65087891	-10.51171875	-9.77783203	-34.80468750	+3.91113281	-73.21289063	+2900	+16.89697266	-9.79101563	-9.48339844	-74.11376953	-41.63818359	+8.81103516	+3424	+13.58349609	-10.22167969	-10.16455078	-26.27929688	-0.39550781	-78.17871094	+2192
+1457971649.93740010	+16.63769531	-10.32275391	-9.72509766	-34.21142578	+4.21875000	-72.97119141	+2904	+16.88378906	-9.59326172	-9.42187500	-73.52050781	-41.19873047	+8.78906250	+3440	+13.57470703	-10.08105469	-10.10742188	-25.70800781	-0.17578125	-77.78320313	+2200
+1457971649.94149990	+16.61132813	-10.14257813	-9.66796875	-33.66210938	+4.54833984	-72.70751953	+2912	+16.87939453	-9.40869141	-9.33837891	-72.99316406	-40.84716797	+8.85498047	+3464	+13.55712891	-9.93603516	-10.05468750	-25.13671875	+0.10986328	-77.40966797	+2208
+1457971649.94569990	+16.61132813	-9.94921875	-9.60205078	-33.02490234	+4.83398438	-72.39990234	+2928	+16.89257813	-9.21093750	-9.25927734	-72.39990234	-40.45166016	+8.98681641	+3488	+13.56591797	-9.77783203	-9.99316406	-24.45556641	+0.32958984	-76.94824219	+2220
+1457971649.94989990	+16.60693359	-9.75146484	-9.54052734	-32.34375000	+5.18554688	-72.15820313	+2944	+16.90136719	-9.00439453	-9.17578125	-71.78466797	-40.05615234	+9.07470703	+3516	+13.56591797	-9.63720703	-9.93603516	-23.84033203	+0.57128906	-76.55273438	+2232
+1457971649.95400000	+16.57177734	-9.54931641	-9.48339844	-31.75048828	+5.62500000	-71.91650391	+2968	+16.88818359	-8.79785156	-9.08349609	-71.21337891	-39.63867188	+9.11865234	+3544	+13.53955078	-9.48339844	-9.88330078	-23.20312500	+0.96679688	-76.15722656	+2244
+1457971649.95820000	+16.55859375	-9.33837891	-9.42187500	-31.06933594	+6.06445313	-71.60888672	+3000	+16.88818359	-8.58251953	-8.98681641	-70.59814453	-39.17724609	+9.25048828	+3576	+13.53076172	-9.31640625	-9.83056641	-22.50000000	+1.34033203	-75.67382813	+2260
+1457971649.96650000	+16.50146484	-8.94287109	-9.28564453	-29.83886719	+6.83349609	-70.99365234	+3072	+16.87500000	-8.16943359	-8.78027344	-69.52148438	-38.36425781	+9.53613281	+3644	+13.49121094	-9.00878906	-9.72070313	-21.22558594	+2.04345703	-74.75097656	+2288
+1457971649.97070000	+16.49267578	-8.74072266	-9.21093750	-29.15771484	+7.14111328	-70.64208984	+3116	+16.88378906	-7.96289063	-8.66601563	-68.97216797	-38.01269531	+9.77783203	+3684	+13.48681641	-8.83740234	-9.65039063	-20.50048828	+2.30712891	-74.20166016	+2308
+1457971649.97480010	+16.47070313	-8.54736328	-9.12744141	-28.52050781	+7.44873047	-70.35644531	+3160	+16.88818359	-7.76074219	-8.54736328	-68.42285156	-37.68310547	+10.01953125	+3720	+13.47363281	-8.68798828	-9.57568359	-19.86328125	+2.50488281	-73.71826172	+2328
+1457971649.97900010	+16.44873047	-8.35839844	-9.04394531	-27.94921875	+7.71240234	-70.04882813	+3204	+16.87939453	-7.56298828	-8.45068359	-67.87353516	-37.30957031	+10.15136719	+3752	+13.45166016	-8.54296875	-9.50537109	-19.27001953	+2.72460938	-73.27880859	+2352
+1457971649.98320010	+16.43554688	-8.16943359	-8.96923828	-27.31201172	+8.06396484	-69.71923828	+3252	+16.87060547	-7.36083984	-8.36279297	-67.30224609	-36.84814453	+10.26123047	+3784	+13.45166016	-8.38476563	-9.43505859	-18.56689453	+2.92236328	-72.66357422	+2376
+1457971649.98729990	+16.41796875	-7.98925781	-8.89013672	-26.71875000	+8.34960938	-69.36767578	+3300	+16.84863281	-7.18505859	-8.27490234	-66.77490234	-36.43066406	+10.34912109	+3808	+13.44287109	-8.23535156	-9.35595703	-17.95166016	+3.09814453	-72.11425781	+2396
+1457971649.99149990	+16.38720703	-7.81347656	-8.81103516	-26.19140625	+8.67919922	-69.03808594	+3344	+16.80908203	-7.00488281	-8.18701172	-66.29150391	-35.99121094	+10.39306641	+3832	+13.41650391	-8.09033203	-9.28125000	-17.42431641	+3.31787109	-71.56494141	+2416
+1457971649.99569990	+16.36523438	-7.63330078	-8.74511719	-25.62011719	+9.05273438	-68.68652344	+3388	+16.77832031	-6.82470703	-8.10351563	-65.74218750	-35.55175781	+10.45898438	+3856	+13.40771484	-7.93212891	-9.20654297	-16.78710938	+3.47167969	-70.90576172	+2436
+1457971649.99980000	+16.33886719	-7.46191406	-8.66601563	-25.09277344	+9.36035156	-68.26904297	+3428	+16.74316406	-6.65771484	-8.01123047	-65.32470703	-35.13427734	+10.59082031	+3876	+13.39013672	-7.77832031	-9.11425781	-16.21582031	+3.55957031	-70.24658203	+2456
+1457971650.00819990	+16.29931641	-7.13232422	-8.48583984	-24.12597656	+9.77783203	-67.41210938	+3496	+16.66845703	-6.34570313	-7.85302734	-64.48974609	-34.23339844	+10.78857422	+3904	+13.37255859	-7.48388672	-8.92529297	-15.13916016	+3.58154297	-68.90625000	+2492
+1457971650.01230000	+16.28173828	-6.96972656	-8.39794922	-23.59863281	+9.99755859	-66.97265625	+3524	+16.62890625	-6.19189453	-7.77832031	-64.07226563	-33.77197266	+10.87646484	+3912	+13.36376953	-7.34326172	-8.82421875	-14.58984375	+3.55957031	-68.24707031	+2508
+1457971650.01650000	+16.25537109	-6.81152344	-8.29248047	-23.13720703	+10.17333984	-66.55517578	+3552	+16.57617188	-6.04687500	-7.70361328	-63.72070313	-33.26660156	+10.94238281	+3920	+13.34179688	-7.20703125	-8.71875000	-14.17236328	+3.53759766	-67.58789063	+2516
+1457971650.02480010	+16.22021484	-6.49072266	-8.12988281	-22.17041016	+10.78857422	-65.58837891	+3584	+16.47070313	-5.74804688	-7.58496094	-62.92968750	-32.05810547	+11.00830078	+3924	+13.32861328	-6.91699219	-8.52099609	-13.13964844	+3.58154297	-66.04980469	+2532
+1457971650.02900000	+16.18505859	-6.33251953	-8.02880859	-21.73095703	+11.05224609	-65.08300781	+3592	+16.41796875	-5.60742188	-7.49267578	-62.66601563	-31.55273438	+11.16210938	+3932	+13.30224609	-6.77197266	-8.41113281	-12.70019531	+3.60351563	-65.32470703	+2536
+1457971650.03320000	+16.15869141	-6.17871094	-7.93212891	-21.31347656	+11.35986328	-64.55566406	+3600	+16.37402344	-5.46679688	-7.40917969	-62.33642578	-31.02539063	+11.29394531	+3936	+13.29345703	-6.62255859	-8.30126953	-12.17285156	+3.62548828	-64.53369141	+2544
+1457971650.03730010	+16.12792969	-6.02050781	-7.83984375	-20.83007813	+11.66748047	-64.05029297	+3604	+16.33007813	-5.31298828	-7.32128906	-61.98486328	-30.47607422	+11.49169922	+3940	+13.27587891	-6.48193359	-8.19580078	-11.68945313	+3.62548828	-63.78662109	+2548
+1457971650.04150010	+16.10156250	-5.86669922	-7.72558594	-20.39062500	+11.82128906	-63.54492188	+3608	+16.29052734	-5.17236328	-7.21582031	-61.76513672	-29.99267578	+11.77734375	+3948	+13.25830078	-6.34570313	-8.07714844	-11.25000000	+3.58154297	-63.08349609	+2552
+1457971650.04559990	+16.08398438	-5.71289063	-7.61132813	-19.90722656	+12.01904297	-63.01757813	+3608	+16.25097656	-5.03173828	-7.12792969	-61.47949219	-29.39941406	+11.97509766	+3948	+13.24511719	-6.20507813	-7.96728516	-10.78857422	+3.58154297	-62.33642578	+2560
+1457971650.04979990	+16.06201172	-5.55468750	-7.50585938	-19.37988281	+12.23876953	-62.51220703	+3612	+16.21582031	-4.87353516	-7.04443359	-61.08398438	-28.80615234	+12.15087891	+3952	+13.23632813	-6.07324219	-7.85742188	-10.30517578	+3.58154297	-61.63330078	+2560
+1457971650.05810000	+15.99169922	-5.25146484	-7.27294922	-18.43505859	+12.67822266	-61.54541016	+3616	+16.14990234	-4.57470703	-6.80712891	-60.44677734	-27.88330078	+12.76611328	+3976	+13.19238281	-5.80517578	-7.63769531	-9.38232422	+3.66943359	-60.27099609	+2572
+1457971650.06230000	+15.95654297	-5.09765625	-7.17187500	-17.92968750	+12.96386719	-61.08398438	+3620	+16.11914063	-4.41650391	-6.68847656	-60.09521484	-27.39990234	+13.09570313	+3988	+13.17480469	-5.67333984	-7.53222656	-8.89892578	+3.71337891	-59.61181641	+2576
+1457971650.06649990	+15.92138672	-4.95263672	-7.04882813	-17.44628906	+13.11767578	-60.60058594	+3628	+16.09277344	-4.27148438	-6.54345703	-59.83154297	-27.02636719	+13.55712891	+4008	+13.15283203	-5.55029297	-7.41796875	-8.41552734	+3.71337891	-58.97460938	+2580
+1457971650.07060000	+15.89062500	-4.80761719	-6.92138672	-16.94091797	+13.22753906	-60.16113281	+3640	+16.07519531	-4.12646484	-6.40283203	-59.54589844	-26.69677734	+13.99658203	+4024	+13.13525391	-5.42724609	-7.30371094	-7.95410156	+3.71337891	-58.38134766	+2584
+1457971650.07480000	+15.85546875	-4.65820313	-6.79394531	-16.41357422	+13.31542969	-59.72167969	+3652	+16.05322266	-3.96826172	-6.26220703	-59.17236328	-26.32324219	+14.41406250	+4044	+13.11767578	-5.30859375	-7.19824219	-7.49267578	+3.71337891	-57.81005859	+2584
+1457971650.07900000	+15.82910156	-4.52197266	-6.65332031	-15.93017578	+13.29345703	-59.30419922	+3668	+16.03564453	-3.81884766	-6.10839844	-58.86474609	-26.08154297	+14.94140625	+4064	+13.10009766	-5.19873047	-7.07958984	-7.07519531	+3.62548828	-57.28271484	+2592
+1457971650.08310010	+15.80273438	-4.39013672	-6.52587891	-15.44677734	+13.35937500	-58.88671875	+3684	+16.01806641	-3.67382813	-5.96777344	-58.53515625	-25.75195313	+15.35888672	+4084	+13.08251953	-5.08447266	-6.96972656	-6.63574219	+3.60351563	-56.71142578	+2596
+1457971650.08730010	+15.77197266	-4.25830078	-6.40283203	-14.96337891	+13.44726563	-58.46923828	+3700	+15.99609375	-3.52880859	-5.83154297	-58.18359375	-25.44433594	+15.79833984	+4100	+13.06494141	-4.97460938	-6.86425781	-6.19628906	+3.58154297	-56.16210938	+2600
+1457971650.09559990	+15.70166016	-4.00341797	-6.14794922	-14.01855469	+13.55712891	-57.67822266	+3744	+15.95214844	-3.26074219	-5.52392578	-57.61230469	-24.98291016	+16.76513672	+4144	+13.03417969	-4.76806641	-6.64013672	-5.38330078	+3.42773438	-55.10742188	+2612
+1457971650.09980010	+15.66650391	-3.88037109	-6.02929688	-13.57910156	+13.64501953	-57.26074219	+3764	+15.93017578	-3.13769531	-5.37890625	-57.34863281	-24.71923828	+17.20458984	+4160	+13.01660156	-4.66259766	-6.53466797	-4.96582031	+3.38378906	-54.55810547	+2616
+1457971650.10400010	+15.64453125	-3.77050781	-5.88867188	-13.13964844	+13.55712891	-56.82128906	+3788	+15.90820313	-3.01464844	-5.22949219	-57.15087891	-24.52148438	+17.75390625	+4180	+12.99902344	-4.56591797	-6.40722656	-4.59228516	+3.18603516	-54.03076172	+2624
+1457971650.10809990	+15.61816406	-3.66064453	-5.76562500	-12.74414063	+13.57910156	-56.40380859	+3808	+15.88183594	-2.90478516	-5.09326172	-56.93115234	-24.21386719	+18.14941406	+4192	+12.98583984	-4.46923828	-6.29736328	-4.24072266	+3.12011719	-53.48144531	+2632
+1457971650.11229990	+15.58740234	-3.54638672	-5.64257813	-12.30468750	+13.62304688	-55.96435547	+3828	+15.85546875	-2.79931641	-4.96582031	-56.71142578	-23.92822266	+18.54492188	+4204	+12.97265625	-4.37255859	-6.19189453	-3.86718750	+3.03222656	-52.91015625	+2636
+1457971650.11649990	+15.56982422	-3.44531250	-5.50634766	-11.90917969	+13.49121094	-55.52490234	+3848	+15.82910156	-2.69384766	-4.82958984	-56.53564453	-23.70849609	+19.00634766	+4216	+12.95947266	-4.28027344	-6.06445313	-3.53759766	+2.81250000	-52.38281250	+2644
+1457971650.12060000	+15.54785156	-3.34423828	-5.39648438	-11.55761719	+13.60107422	-55.10742188	+3864	+15.79833984	-2.60156250	-4.71533203	-56.33789063	-23.35693359	+19.29199219	+4224	+12.94628906	-4.18798828	-5.95458984	-3.20800781	+2.72460938	-51.81152344	+2648
+1457971650.12480000	+15.52587891	-3.24316406	-5.29101563	-11.16210938	+13.73291016	-54.64599609	+3876	+15.76318359	-2.51367188	-4.60546875	-56.16210938	-23.00537109	+19.59960938	+4228	+12.93310547	-4.09130859	-5.84912109	-2.85644531	+2.63671875	-51.19628906	+2652
+1457971650.13310000	+15.47753906	-3.05419922	-5.06250000	-10.43701172	+13.82080078	-53.74511719	+3896	+15.70166016	-2.35107422	-4.38134766	-55.94238281	-22.34619141	+20.23681641	+4232	+12.91113281	-3.91113281	-5.61621094	-2.19726563	+2.30712891	-50.05371094	+2660
+1457971650.13730000	+15.45556641	-2.96191406	-4.95703125	-10.06347656	+13.88671875	-53.28369141	+3900	+15.66210938	-2.28076172	-4.28027344	-55.83251953	-21.99462891	+20.50048828	+4232	+12.89355469	-3.81884766	-5.51074219	-1.86767578	+2.17529297	-49.48242188	+2660
+1457971650.14140010	+15.44238281	-2.86962891	-4.83837891	-9.68994141	+13.79882813	-52.82226563	+3908	+15.63574219	-2.21044922	-4.17041016	-55.72265625	-21.70898438	+20.80810547	+4232	+12.88916016	-3.73095703	-5.38769531	-1.53808594	+1.93359375	-48.93310547	+2664
+1457971650.14560010	+15.42919922	-2.78613281	-4.72412109	-9.36035156	+13.79882813	-52.38281250	+3908	+15.60498047	-2.14453125	-4.07373047	-55.63476563	-21.37939453	+21.07177734	+4224	+12.87597656	-3.65185547	-5.27783203	-1.27441406	+1.73583984	-48.38378906	+2668
+1457971650.14980010	+15.41162109	-2.70263672	-4.61865234	-9.00878906	+13.79882813	-51.96533203	+3908	+15.57421875	-2.07421875	-3.98144531	-55.50292969	-21.07177734	+21.31347656	+4220	+12.86279297	-3.56835938	-5.16796875	-0.94482422	+1.56005859	-47.85644531	+2668
+1457971650.15389990	+15.39843750	-2.61914063	-4.50878906	-8.63525391	+13.77685547	-51.54785156	+3904	+15.54785156	-2.00390625	-3.88037109	-55.37109375	-20.80810547	+21.59912109	+4216	+12.85839844	-3.48925781	-5.05810547	-0.61523438	+1.34033203	-47.37304688	+2672
+1457971650.15809990	+15.37646484	-2.54003906	-4.40771484	-8.32763672	+13.77685547	-51.19628906	+3900	+15.51708984	-1.94238281	-3.78369141	-55.26123047	-20.56640625	+21.86279297	+4212	+12.84521484	-3.41455078	-4.95263672	-0.32958984	+1.14257813	-46.91162109	+2672
+1457971650.16230010	+15.35888672	-2.45654297	-4.30664063	-7.97607422	+13.75488281	-50.80078125	+3896	+15.48632813	-1.87646484	-3.68701172	-55.15136719	-20.30273438	+22.10449219	+4208	+12.83642578	-3.33984375	-4.85156250	-0.02197266	+0.92285156	-46.45019531	+2672
+1457971650.17059990	+15.32373047	-2.30273438	-4.09130859	-7.29492188	+13.60107422	-50.09765625	+3884	+15.43798828	-1.74902344	-3.48486328	-54.95361328	-19.92919922	+22.74169922	+4196	+12.81445313	-3.19921875	-4.64941406	+0.54931641	+0.46142578	-45.61523438	+2672
+1457971650.17479990	+15.30175781	-2.23242188	-3.99023438	-6.96533203	+13.49121094	-49.79003906	+3876	+15.41162109	-1.68750000	-3.38378906	-54.82177734	-19.77539063	+23.07128906	+4192	+12.80566406	-3.13769531	-4.55273438	+0.81298828	+0.26367188	-45.24169922	+2668
+1457971650.17890000	+15.28857422	-2.16210938	-3.88037109	-6.65771484	+13.33740234	-49.48242188	+3872	+15.39843750	-1.62158203	-3.27392578	-54.68994141	-19.66552734	+23.46679688	+4192	+12.80126953	-3.07617188	-4.45605469	+1.07666016	+0.00000000	-44.91210938	+2668
+1457971650.18310000	+15.26660156	-2.09619141	-3.77929688	-6.39404297	+13.24951172	-49.19677734	+3864	+15.37646484	-1.56005859	-3.16845703	-54.55810547	-19.55566406	+23.79638672	+4188	+12.78808594	-3.01904297	-4.36376953	+1.29638672	-0.17578125	-44.58251953	+2664
+1457971650.18730000	+15.24902344	-2.03466797	-3.68261719	-6.10839844	+13.16162109	-48.93310547	+3856	+15.35888672	-1.48974609	-3.06298828	-54.40429688	-19.42382813	+24.14794922	+4188	+12.78369141	-2.96630859	-4.28027344	+1.53808594	-0.35156250	-44.25292969	+2660
+1457971650.19140010	+15.23144531	-1.97314453	-3.58593750	-5.80078125	+13.07373047	-48.69140625	+3852	+15.34570313	-1.41943359	-2.95312500	-54.22851563	-19.33593750	+24.56542969	+4188	+12.77490234	-2.91357422	-4.18798828	+1.80175781	-0.57128906	-43.96728516	+2656
+1457971650.19560000	+15.20507813	-1.91162109	-3.49365234	-5.53710938	+13.02978516	-48.44970703	+3848	+15.32812500	-1.35351563	-2.84765625	-54.07470703	-19.24804688	+24.93896484	+4188	+12.76171875	-2.86523438	-4.11328125	+1.99951172	-0.65917969	-43.65966797	+2652
+1457971650.19970010	+15.17871094	-1.85449219	-3.40576172	-5.29541016	+12.98583984	-48.20800781	+3848	+15.31054688	-1.29199219	-2.74218750	-53.94287109	-19.11621094	+25.31250000	+4188	+12.74853516	-2.81689453	-4.03857422	+2.19726563	-0.72509766	-43.37402344	+2640
+1457971650.20810010	+15.13916016	-1.74462891	-3.22558594	-4.81201172	+12.83203125	-47.70263672	+3844	+15.27978516	-1.17773438	-2.53564453	-53.74511719	-18.91845703	+26.10351563	+4184	+12.72656250	-2.72900391	-3.88037109	+2.54882813	-0.94482422	-42.80273438	+2624
+1457971650.21219990	+15.11718750	-1.69628906	-3.13769531	-4.59228516	+12.78808594	-47.48291016	+3844	+15.26660156	-1.12060547	-2.43457031	-53.59130859	-18.78662109	+26.47705078	+4184	+12.71777344	-2.68505859	-3.81005859	+2.72460938	-0.98876953	-42.51708984	+2616
+1457971650.21639990	+15.09960938	-1.64794922	-3.05859375	-4.39453125	+12.74414063	-47.26318359	+3848	+15.25341797	-1.05908203	-2.33789063	-53.45947266	-18.67675781	+26.85058594	+4180	+12.70898438	-2.64111328	-3.73974609	+2.87841797	-1.07666016	-42.25341797	+2608
+1457971650.22059990	+15.07763672	-1.60400391	-2.98388672	-4.17480469	+12.76611328	-47.04345703	+3848	+15.23583984	-1.00634766	-2.24560547	-53.30566406	-18.52294922	+27.18017578	+4180	+12.69580078	-2.60156250	-3.67382813	+3.03222656	-1.09863281	-41.96777344	+2596
+1457971650.22470000	+15.06005859	-1.56005859	-2.90917969	-3.97705078	+12.78808594	-46.80175781	+3852	+15.22265625	-0.95800781	-2.15771484	-53.21777344	-18.34716797	+27.50976563	+4176	+12.68261719	-2.56201172	-3.60791016	+3.20800781	-1.12060547	-41.68212891	+2584
+1457971650.22890000	+15.04248047	-1.51171875	-2.84326172	-3.75732422	+12.83203125	-46.53808594	+3852	+15.20507813	-0.90966797	-2.08300781	-53.10791016	-18.12744141	+27.77343750	+4168	+12.67382813	-2.51806641	-3.54638672	+3.36181641	-1.14257813	-41.37451172	+2576
+1457971650.23309990	+15.02490234	-1.46777344	-2.77734375	-3.55957031	+12.87597656	-46.31835938	+3852	+15.18750000	-0.86572266	-2.00390625	-53.02001953	-17.92968750	+28.08105469	+4164	+12.66064453	-2.48291016	-3.48486328	+3.49365234	-1.18652344	-41.11083984	+2564
+1457971650.23720000	+15.00292969	-1.42822266	-2.71142578	-3.36181641	+12.89794922	-46.07666016	+3856	+15.16552734	-0.83056641	-1.92919922	-52.95410156	-17.73193359	+28.36669922	+4156	+12.64746094	-2.44335938	-3.42333984	+3.64746094	-1.20849609	-40.82519531	+2552
+1457971650.24560000	+14.98095703	-1.34912109	-2.59277344	-3.01025391	+12.96386719	-45.54931641	+3852	+15.13916016	-0.76464844	-1.80615234	-52.86621094	-17.29248047	+28.85009766	+4132	+12.62548828	-2.36425781	-3.30029297	+3.91113281	-1.38427734	-40.25390625	+2536
+1457971650.24970010	+14.96777344	-1.31396484	-2.53564453	-2.83447266	+13.00781250	-45.28564453	+3852	+15.12597656	-0.73828125	-1.74462891	-52.84423828	-17.07275391	+29.09179688	+4120	+12.61669922	-2.32470703	-3.23876953	+4.06494141	-1.47216797	-39.99023438	+2528
+1457971650.25390010	+14.96337891	-1.27880859	-2.48291016	-2.63671875	+13.07373047	-45.02197266	+3848	+15.11279297	-0.71191406	-1.69628906	-52.80029297	-16.80908203	+29.24560547	+4108	+12.60791016	-2.28955078	-3.18603516	+4.19677734	-1.53808594	-39.70458984	+2520
+1457971650.25810000	+14.95019531	-1.24365234	-2.43457031	-2.46093750	+13.13964844	-44.78027344	+3840	+15.09521484	-0.68554688	-1.65234375	-52.73437500	-16.54541016	+29.42138672	+4092	+12.59912109	-2.25439453	-3.12890625	+4.32861328	-1.62597656	-39.44091797	+2508
+1457971650.26220010	+14.94140625	-1.20849609	-2.38623047	-2.28515625	+13.22753906	-44.49462891	+3832	+15.07763672	-0.66357422	-1.60839844	-52.73437500	-16.28173828	+29.59716797	+4076	+12.59033203	-2.21484375	-3.07617188	+4.46044922	-1.71386719	-39.17724609	+2504
+1457971650.26640010	+14.93701172	-1.17333984	-2.34228516	-2.10937500	+13.31542969	-44.20898438	+3820	+15.06884766	-0.64599609	-1.56884766	-52.73437500	-15.99609375	+29.75097656	+4060	+12.58154297	-2.17529297	-3.02343750	+4.61425781	-1.82373047	-38.89160156	+2496
+1457971650.27060010	+14.92382813	-1.14257813	-2.29833984	-1.95556641	+13.35937500	-43.92333984	+3812	+15.05566406	-0.63281250	-1.52929688	-52.75634766	-15.71044922	+29.92675781	+4040	+12.57275391	-2.14013672	-2.97070313	+4.72412109	-1.91162109	-38.64990234	+2488
+1457971650.27889990	+14.91503906	-1.08544922	-2.21044922	-1.66992188	+13.46923828	-43.37402344	+3784	+15.03808594	-0.60205078	-1.45019531	-52.80029297	-15.20507813	+30.23437500	+4004	+12.55517578	-2.07861328	-2.86962891	+4.92187500	-2.10937500	-38.16650391	+2472
+1457971650.28300000	+14.91064453	-1.05908203	-2.16650391	-1.53808594	+13.53515625	-43.08837891	+3768	+15.02929688	-0.58886719	-1.41503906	-52.80029297	-14.94140625	+30.38818359	+3984	+12.54638672	-2.04785156	-2.82128906	+4.98779297	-2.15332031	-37.92480469	+2460
+1457971650.28720000	+14.91064453	-1.03271484	-2.12695313	-1.40625000	+13.60107422	-42.82470703	+3748	+15.02050781	-0.57128906	-1.37548828	-52.80029297	-14.67773438	+30.52001953	+3968	+12.53759766	-2.02148438	-2.77734375	+5.05371094	-2.19726563	-37.70507813	+2452
+1457971650.29140000	+14.90185547	-1.01074219	-2.09179688	-1.27441406	+13.71093750	-42.56103516	+3732	+15.01611328	-0.55371094	-1.34472656	-52.80029297	-14.41406250	+30.65185547	+3948	+12.53320313	-1.99072266	-2.73779297	+5.14160156	-2.24121094	-37.46337891	+2444
+1457971650.29550000	+14.88867188	-0.98876953	-2.05664063	-1.18652344	+13.77685547	-42.31933594	+3712	+15.00732422	-0.54052734	-1.30957031	-52.77832031	-14.17236328	+30.80566406	+3932	+12.52441406	-1.96875000	-2.69824219	+5.16357422	-2.24121094	-37.26562500	+2432
+1457971650.29970000	+14.87988281	-0.96679688	-2.02148438	-1.07666016	+13.86474609	-42.07763672	+3696	+14.99853516	-0.52294922	-1.27441406	-52.77832031	-13.90869141	+30.93750000	+3916	+12.51562500	-1.94677734	-2.66308594	+5.20751953	-2.21923828	-37.04589844	+2420
+1457971650.30390000	+14.87548828	-0.94921875	-1.98632813	-0.98876953	+13.95263672	-41.81396484	+3676	+14.99414063	-0.50537109	-1.23486328	-52.75634766	-13.68896484	+31.11328125	+3904	+12.50683594	-1.92480469	-2.62792969	+5.25146484	-2.21923828	-36.84814453	+2412
+1457971650.30800010	+14.86669922	-0.92724609	-1.94677734	-0.90087891	+13.95263672	-41.57226563	+3660	+14.98974609	-0.49218750	-1.19091797	-52.77832031	-13.51318359	+31.33300781	+3888	+12.49804688	-1.90722656	-2.59716797	+5.25146484	-2.19726563	-36.67236328	+2396
+1457971650.31640010	+14.85351563	-0.90087891	-1.87646484	-0.81298828	+14.04052734	-41.17675781	+3628	+14.98095703	-0.45263672	-1.10302734	-52.73437500	-13.18359375	+31.70654297	+3868	+12.48925781	-1.88085938	-2.53564453	+5.20751953	-2.13134766	-36.34277344	+2372
+1457971650.32049990	+14.84472656	-0.88769531	-1.84570313	-0.74707031	+14.06250000	-40.97900391	+3616	+14.97656250	-0.43066406	-1.05908203	-52.69042969	-13.05175781	+31.90429688	+3856	+12.48046875	-1.86767578	-2.50927734	+5.18554688	-2.08740234	-36.18896484	+2360
+1457971650.32470010	+14.83154297	-0.87451172	-1.81054688	-0.70312500	+14.10644531	-40.78125000	+3600	+14.97216797	-0.41308594	-1.01513672	-52.66845703	-12.89794922	+32.10205078	+3848	+12.47607422	-1.85449219	-2.47851563	+5.16357422	-2.06542969	-36.03515625	+2348
+1457971650.32890010	+14.82275391	-0.86572266	-1.78857422	-0.65917969	+14.17236328	-40.60546875	+3592	+14.96337891	-0.39111328	-0.97558594	-52.60253906	-12.74414063	+32.27783203	+3840	+12.47167969	-1.84130859	-2.45654297	+5.14160156	-2.02148438	-35.85937500	+2332
+1457971650.33299990	+14.80957031	-0.85253906	-1.75781250	-0.63720703	+14.17236328	-40.42968750	+3580	+14.95458984	-0.37353516	-0.93164063	-52.60253906	-12.63427734	+32.49755859	+3836	+12.46289063	-1.83251953	-2.43457031	+5.11962891	-1.99951172	-35.72753906	+2320
+1457971650.33719990	+14.79638672	-0.84375000	-1.72265625	-0.59326172	+14.17236328	-40.23193359	+3576	+14.95019531	-0.36035156	-0.88769531	-52.60253906	-12.54638672	+32.71728516	+3828	+12.45849609	-1.81933594	-2.40820313	+5.09765625	-1.99951172	-35.59570313	+2308
+1457971650.34550000	+14.78759766	-0.82177734	-1.66113281	-0.52734375	+14.12841797	-39.85839844	+3564	+14.94140625	-0.32958984	-0.80859375	-52.58056641	-12.32666016	+33.11279297	+3816	+12.44970703	-1.80175781	-2.36425781	+5.05371094	-1.99951172	-35.31005859	+2280
+1457971650.34970000	+14.77880859	-0.81738281	-1.63037109	-0.52734375	+14.08447266	-39.68261719	+3560	+14.93701172	-0.32080078	-0.76904297	-52.60253906	-12.26074219	+33.28857422	+3808	+12.44531250	-1.79296875	-2.33789063	+5.03173828	-2.04345703	-35.17822266	+2272
+1457971650.35380010	+14.77441406	-0.81298828	-1.60400391	-0.50537109	+14.06250000	-39.50683594	+3556	+14.93261719	-0.30761719	-0.73388672	-52.58056641	-12.15087891	+33.44238281	+3804	+12.44531250	-1.77978516	-2.31591797	+5.00976563	-2.06542969	-35.02441406	+2260
+1457971650.35800000	+14.77001953	-0.80419922	-1.57763672	-0.46142578	+14.06250000	-39.33105469	+3556	+14.92822266	-0.29443359	-0.70312500	-52.58056641	-12.04101563	+33.59619141	+3800	+12.44091797	-1.77099609	-2.29394531	+5.00976563	-2.10937500	-34.89257813	+2248
+1457971650.36220000	+14.76123047	-0.79541016	-1.55126953	-0.41748047	+14.06250000	-39.11132813	+3556	+14.91943359	-0.29003906	-0.67236328	-52.60253906	-11.90917969	+33.75000000	+3792	+12.43652344	-1.75781250	-2.26757813	+5.00976563	-2.15332031	-34.73876953	+2240
+1457971650.36630010	+14.76123047	-0.78222656	-1.52490234	-0.35156250	+14.06250000	-38.89160156	+3552	+14.91503906	-0.28564453	-0.65039063	-52.62451172	-11.75537109	+33.85986328	+3784	+12.43652344	-1.74462891	-2.24560547	+5.03173828	-2.21923828	-34.58496094	+2232
+1457971650.37050010	+14.75683594	-0.77343750	-1.49853516	-0.28564453	+14.04052734	-38.67187500	+3552	+14.91064453	-0.28125000	-0.62841797	-52.66845703	-11.60156250	+33.96972656	+3776	+12.43212891	-1.72705078	-2.21923828	+5.05371094	-2.28515625	-34.43115234	+2224
+1457971650.37879990	+14.75683594	-0.75585938	-1.44580078	-0.19775391	+13.97460938	-38.23242188	+3544	+14.90625000	-0.28564453	-0.58447266	-52.77832031	-11.31591797	+34.18945313	+3756	+12.42333984	-1.70068359	-2.16650391	+5.09765625	-2.43896484	-34.14550781	+2212
+1457971650.38299990	+14.76123047	-0.74707031	-1.41943359	-0.13183594	+13.97460938	-38.01269531	+3540	+14.90185547	-0.28564453	-0.56689453	-52.82226563	-11.14013672	+34.25537109	+3748	+12.42333984	-1.68310547	-2.14013672	+5.11962891	-2.52685547	-33.99169922	+2208
+1457971650.38720010	+14.76562500	-0.73828125	-1.39306641	-0.06591797	+13.97460938	-37.79296875	+3536	+14.90185547	-0.28564453	-0.54931641	-52.86621094	-10.96435547	+34.32128906	+3740	+12.41894531	-1.66992188	-2.11816406	+5.14160156	-2.61474609	-33.81591797	+2204
+1457971650.39130000	+14.76123047	-0.72949219	-1.37548828	+0.02197266	+14.01855469	-37.57324219	+3528	+14.89746094	-0.29003906	-0.53613281	-52.88818359	-10.74462891	+34.36523438	+3728	+12.41455078	-1.65673828	-2.09179688	+5.18554688	-2.68066406	-33.68408203	+2196
+1457971650.39549990	+14.76123047	-0.71630859	-1.35351563	+0.08789063	+14.04052734	-37.35351563	+3520	+14.89306641	-0.29003906	-0.52734375	-52.93212891	-10.56884766	+34.40917969	+3716	+12.41015625	-1.64355469	-2.06982422	+5.22949219	-2.72460938	-33.53027344	+2192
+1457971650.39969990	+14.75683594	-0.70751953	-1.33593750	+0.15380859	+14.08447266	-37.13378906	+3508	+14.88867188	-0.29003906	-0.51416016	-52.97607422	-10.37109375	+34.47509766	+3708	+12.40576172	-1.62597656	-2.04785156	+5.25146484	-2.79052734	-33.39843750	+2188
+1457971650.40380000	+14.75683594	-0.69873047	-1.31835938	+0.24169922	+14.10644531	-36.93603516	+3500	+14.88867188	-0.29443359	-0.50097656	-53.02001953	-10.17333984	+34.51904297	+3696	+12.40576172	-1.61279297	-2.02587891	+5.31738281	-2.85644531	-33.24462891	+2184
+1457971650.41220000	+14.75683594	-0.67675781	-1.27001953	+0.39550781	+14.06250000	-36.56250000	+3476	+14.88427734	-0.29443359	-0.47900391	-53.06396484	-9.86572266	+34.65087891	+3672	+12.39697266	-1.59082031	-1.98193359	+5.36132813	-2.94433594	-33.00292969	+2176
+1457971650.41630010	+14.75683594	-0.66796875	-1.25683594	+0.46142578	+14.10644531	-36.40869141	+3464	+14.87988281	-0.29003906	-0.46142578	-53.06396484	-9.73388672	+34.69482422	+3664	+12.39257813	-1.58203125	-1.96435547	+5.38330078	-2.96630859	-32.89306641	+2172
+1457971650.42050000	+14.75244141	-0.65917969	-1.23925781	+0.52734375	+14.12841797	-36.25488281	+3452	+14.87988281	-0.28564453	-0.44824219	-53.04199219	-9.62402344	+34.76074219	+3656	+12.39257813	-1.57324219	-1.95117188	+5.40527344	-2.98828125	-32.80517578	+2168
+1457971650.42470000	+14.74804688	-0.65478516	-1.22167969	+0.59326172	+14.12841797	-36.12304688	+3440	+14.87548828	-0.27685547	-0.43066406	-53.02001953	-9.49218750	+34.84863281	+3648	+12.38818359	-1.56445313	-1.93359375	+5.40527344	-3.01025391	-32.71728516	+2160
+1457971650.42880010	+14.73925781	-0.64599609	-1.21289063	+0.65917969	+14.19433594	-36.01318359	+3428	+14.86669922	-0.26806641	-0.41748047	-52.97607422	-9.38232422	+34.89257813	+3640	+12.38378906	-1.55566406	-1.92041016	+5.42724609	-3.01025391	-32.62939453	+2156
+1457971650.43300010	+14.73046875	-0.63720703	-1.19970703	+0.70312500	+14.17236328	-35.92529297	+3420	+14.86230469	-0.26367188	-0.39550781	-52.95410156	-9.31640625	+34.98046875	+3636	+12.38378906	-1.55126953	-1.91162109	+5.42724609	-3.01025391	-32.56347656	+2148
+1457971650.43709990	+14.72167969	-0.63281250	-1.18652344	+0.74707031	+14.15039063	-35.83740234	+3412	+14.85791016	-0.25048828	-0.37792969	-52.93212891	-9.27246094	+35.09033203	+3632	+12.37939453	-1.54687500	-1.89843750	+5.42724609	-3.01025391	-32.49755859	+2140
+1457971650.44549990	+14.71289063	-0.61962891	-1.16015625	+0.83496094	+14.10644531	-35.68359375	+3396	+14.85351563	-0.22851563	-0.33398438	-52.82226563	-9.18457031	+35.28808594	+3628	+12.37500000	-1.53808594	-1.88085938	+5.42724609	-2.98828125	-32.38769531	+2124
+1457971650.44960000	+14.70849609	-0.61962891	-1.14257813	+0.85693359	+14.08447266	-35.63964844	+3392	+14.84912109	-0.21533203	-0.30761719	-52.75634766	-9.18457031	+35.39794922	+3628	+12.37060547	-1.53808594	-1.87207031	+5.42724609	-2.98828125	-32.36572266	+2116
+1457971650.45380000	+14.69970703	-0.61523438	-1.13378906	+0.87890625	+14.06250000	-35.59570313	+3384	+14.84472656	-0.20214844	-0.28564453	-52.69042969	-9.16259766	+35.50781250	+3628	+12.37060547	-1.53808594	-1.86767578	+5.40527344	-2.96630859	-32.32177734	+2108
+1457971650.45799990	+14.69091797	-0.61523438	-1.12500000	+0.87890625	+14.08447266	-35.55175781	+3380	+14.84472656	-0.18896484	-0.26367188	-52.62451172	-9.14062500	+35.59570313	+3628	+12.36621094	-1.53808594	-1.85888672	+5.38330078	-2.94433594	-32.27783203	+2096
+1457971650.46210000	+14.68212891	-0.61083984	-1.12060547	+0.90087891	+14.08447266	-35.50781250	+3380	+14.84033203	-0.17578125	-0.24609375	-52.58056641	-9.11865234	+35.68359375	+3628	+12.36621094	-1.53369141	-1.85449219	+5.38330078	-2.92236328	-32.23388672	+2088
+1457971650.46630000	+14.67773438	-0.60644531	-1.11181641	+0.94482422	+14.08447266	-35.46386719	+3376	+14.83593750	-0.16699219	-0.22851563	-52.53662109	-9.07470703	+35.77148438	+3628	+12.36181641	-1.52929688	-1.85009766	+5.38330078	-2.90039063	-32.18994141	+2080
+1457971650.47050000	+14.67333984	-0.59765625	-1.10302734	+0.96679688	+14.06250000	-35.39794922	+3376	+14.83154297	-0.15820313	-0.20654297	-52.49267578	-9.05273438	+35.88134766	+3628	+12.35742188	-1.52490234	-1.84130859	+5.38330078	-2.90039063	-32.14599609	+2072
+1457971650.47460010	+14.66894531	-0.59326172	-1.08984375	+0.98876953	+14.04052734	-35.33203125	+3376	+14.82714844	-0.14941406	-0.18896484	-52.44873047	-9.03076172	+35.99121094	+3628	+12.35302734	-1.52490234	-1.83691406	+5.38330078	-2.90039063	-32.12402344	+2060
+1457971650.48300000	+14.66015625	-0.58886719	-1.07226563	+1.05468750	+14.01855469	-35.20019531	+3372	+14.82714844	-0.13183594	-0.16259766	-52.36083984	-8.89892578	+36.14501953	+3628	+12.34863281	-1.51611328	-1.81933594	+5.38330078	-2.90039063	-32.01416016	+2044
+1457971650.48709990	+14.65576172	-0.58007813	-1.06347656	+1.07666016	+14.01855469	-35.11230469	+3372	+14.82275391	-0.12744141	-0.14941406	-52.31689453	-8.83300781	+36.21093750	+3624	+12.34423828	-1.50732422	-1.81054688	+5.40527344	-2.92236328	-31.94824219	+2036
+1457971650.49130010	+14.65136719	-0.57568359	-1.05468750	+1.12060547	+14.06250000	-35.02441406	+3372	+14.81835938	-0.12744141	-0.14501953	-52.29492188	-8.72314453	+36.27685547	+3624	+12.33984375	-1.50292969	-1.80615234	+5.42724609	-2.92236328	-31.88232422	+2032
+1457971650.49550010	+14.65136719	-0.57128906	-1.05029297	+1.16455078	+14.08447266	-34.91455078	+3372	+14.81396484	-0.12304688	-0.13623047	-52.27294922	-8.61328125	+36.32080078	+3620	+12.33544922	-1.49414063	-1.79736328	+5.44921875	-2.94433594	-31.79443359	+2024
+1457971650.49959990	+14.64697266	-0.56250000	-1.04589844	+1.23046875	+14.12841797	-34.78271484	+3368	+14.80957031	-0.12304688	-0.13183594	-52.25097656	-8.48144531	+36.38671875	+3616	+12.32666016	-1.48095703	-1.78857422	+5.49316406	-2.96630859	-31.72851563	+2020
+1457971650.50379990	+14.64257813	-0.55371094	-1.03710938	+1.29638672	+14.15039063	-34.65087891	+3364	+14.80517578	-0.12304688	-0.13183594	-52.22900391	-8.30566406	+36.43066406	+3608	+12.32226563	-1.47216797	-1.77978516	+5.53710938	-2.98828125	-31.64062500	+2016
+1457971650.51210000	+14.63818359	-0.53173828	-1.02392578	+1.45019531	+14.21630859	-34.34326172	+3356	+14.80078125	-0.12304688	-0.13183594	-52.16308594	-7.97607422	+36.54052734	+3596	+12.30908203	-1.44580078	-1.75781250	+5.64697266	-3.05419922	-31.44287109	+2008
+1457971650.51630000	+14.63818359	-0.52734375	-1.01953125	+1.53808594	+14.23828125	-34.21142578	+3348	+14.79638672	-0.12744141	-0.13623047	-52.11914063	-7.80029297	+36.58447266	+3588	+12.30468750	-1.43701172	-1.74902344	+5.69091797	-3.09814453	-31.35498047	+2004
+1457971650.52040000	+14.63378906	-0.51855469	-1.01953125	+1.60400391	+14.28222656	-34.05761719	+3344	+14.79199219	-0.12744141	-0.14062500	-52.07519531	-7.62451172	+36.65039063	+3584	+12.29589844	-1.42382813	-1.74023438	+5.75683594	-3.12011719	-31.26708984	+2000
+1457971650.52460000	+14.63378906	-0.50976563	-1.01513672	+1.66992188	+14.32617188	-33.90380859	+3336	+14.78759766	-0.12744141	-0.14062500	-52.00927734	-7.44873047	+36.69433594	+3576	+12.29150391	-1.41064453	-1.73583984	+5.80078125	-3.16406250	-31.17919922	+2000
+1457971650.52880000	+14.62939453	-0.49658203	-1.01513672	+1.75781250	+14.39208984	-33.75000000	+3328	+14.77880859	-0.12744141	-0.14941406	-51.94335938	-7.25097656	+36.73828125	+3568	+12.28271484	-1.40185547	-1.72705078	+5.86669922	-3.18603516	-31.09130859	+1996
+1457971650.53290010	+14.62500000	-0.48779297	-1.01513672	+1.84570313	+14.45800781	-33.61816406	+3316	+14.77441406	-0.12744141	-0.15380859	-51.83349609	-7.07519531	+36.80419922	+3560	+12.27392578	-1.38867188	-1.72265625	+5.93261719	-3.22998047	-31.02539063	+1996
+1457971650.53710010	+14.62060547	-0.47900391	-1.01513672	+1.93359375	+14.47998047	-33.46435547	+3308	+14.76562500	-0.12744141	-0.15820313	-51.74560547	-6.92138672	+36.87011719	+3552	+12.26953125	-1.37988281	-1.71826172	+5.99853516	-3.27392578	-30.95947266	+1992
+1457971650.54539990	+14.61181641	-0.46142578	-1.01074219	+2.04345703	+14.52392578	-33.24462891	+3284	+14.75683594	-0.11865234	-0.15820313	-51.45996094	-6.65771484	+37.04589844	+3536	+12.25634766	-1.36230469	-1.70947266	+6.08642578	-3.31787109	-30.84960938	+1988
+1457971650.54959990	+14.60742188	-0.45703125	-1.00634766	+2.08740234	+14.52392578	-33.13476563	+3276	+14.75244141	-0.10986328	-0.15820313	-51.28417969	-6.56982422	+37.15576172	+3528	+12.25195313	-1.35351563	-1.70507813	+6.10839844	-3.36181641	-30.80566406	+1984
+1457971650.55380010	+14.60302734	-0.45263672	-1.00634766	+2.13134766	+14.54589844	-33.06884766	+3264	+14.74804688	-0.10546875	-0.15380859	-51.10839844	-6.50390625	+37.24365234	+3524	+12.24755859	-1.34912109	-1.70507813	+6.15234375	-3.36181641	-30.78369141	+1980
+1457971650.55790000	+14.59863281	-0.45263672	-1.00634766	+2.15332031	+14.56787109	-33.00292969	+3256	+14.73925781	-0.09667969	-0.14941406	-50.86669922	-6.48193359	+37.35351563	+3516	+12.23876953	-1.34472656	-1.70507813	+6.17431641	-3.38378906	-30.76171875	+1976
+1457971650.56209990	+14.59423828	-0.44824219	-1.00634766	+2.17529297	+14.56787109	-32.93701172	+3244	+14.73486328	-0.08789063	-0.14062500	-50.62500000	-6.48193359	+37.46337891	+3512	+12.23437500	-1.34033203	-1.70507813	+6.19628906	-3.40576172	-30.76171875	+1972
+1457971650.56629990	+14.58544922	-0.44384766	-1.00195313	+2.19726563	+14.56787109	-32.87109375	+3236	+14.73046875	-0.07910156	-0.13183594	-50.38330078	-6.50390625	+37.57324219	+3508	+12.22998047	-1.34033203	-1.70507813	+6.21826172	-3.42773438	-30.76171875	+1968
+1457971650.57040000	+14.58105469	-0.43945313	-1.00195313	+2.21923828	+14.54589844	-32.82714844	+3232	+14.72167969	-0.06152344	-0.11865234	-50.07568359	-6.56982422	+37.72705078	+3508	+12.22558594	-1.33593750	-1.70947266	+6.24023438	-3.42773438	-30.76171875	+1964
+1457971650.57880000	+14.56787109	-0.43505859	-0.99316406	+2.24121094	+14.50195313	-32.73925781	+3220	+14.71289063	-0.03955078	-0.08789063	-49.46044922	-6.81152344	+37.99072266	+3508	+12.22119141	-1.33593750	-1.71386719	+6.26220703	-3.47167969	-30.80566406	+1952
+1457971650.58290000	+14.56347656	-0.43505859	-0.99316406	+2.24121094	+14.45800781	-32.71728516	+3216	+14.70849609	-0.01757813	-0.07031250	-49.02099609	-6.98730469	+38.14453125	+3508	+12.21679688	-1.33154297	-1.71386719	+6.26220703	-3.51562500	-30.80566406	+1948
+1457971650.58710000	+14.55908203	-0.43066406	-0.98876953	+2.24121094	+14.43603516	-32.69531250	+3212	+14.70849609	-0.00439453	-0.05273438	-48.64746094	-7.16308594	+38.27636719	+3508	+12.21240234	-1.33154297	-1.71386719	+6.26220703	-3.53759766	-30.82763672	+1940
+1457971650.59120010	+14.55468750	-0.43066406	-0.98437500	+2.24121094	+14.41406250	-32.67333984	+3208	+14.70410156	+0.00878906	-0.03955078	-48.27392578	-7.33886719	+38.36425781	+3508	+12.20800781	-1.33154297	-1.71826172	+6.28417969	-3.58154297	-30.87158203	+1936
+1457971650.59540010	+14.55029297	-0.43066406	-0.98437500	+2.24121094	+14.39208984	-32.65136719	+3208	+14.69531250	+0.03076172	-0.02197266	-47.74658203	-7.58056641	+38.49609375	+3512	+12.20800781	-1.33154297	-1.72265625	+6.28417969	-3.62548828	-30.89355469	+1928
+1457971650.59960010	+14.54589844	-0.42626953	-0.97998047	+2.24121094	+14.37011719	-32.60742188	+3204	+14.69091797	+0.04394531	-0.00439453	-47.32910156	-7.80029297	+38.60595703	+3512	+12.20361328	-1.32714844	-1.72265625	+6.30615234	-3.66943359	-30.91552734	+1920
+1457971650.60369990	+14.54150391	-0.42187500	-0.97998047	+2.26318359	+14.34814453	-32.58544922	+3204	+14.68652344	+0.05712891	+0.00439453	-46.93359375	-7.99804688	+38.67187500	+3512	+12.19921875	-1.32714844	-1.72705078	+6.32812500	-3.71337891	-30.93750000	+1912
+1457971650.60789990	+14.53710938	-0.41748047	-0.97558594	+2.26318359	+14.32617188	-32.54150391	+3204	+14.68212891	+0.07470703	+0.01318359	-46.38427734	-8.21777344	+38.75976563	+3512	+12.19482422	-1.32275391	-1.72705078	+6.35009766	-3.80126953	-30.98144531	+1904
+1457971650.61620000	+14.53271484	-0.40869141	-0.97119141	+2.26318359	+14.28222656	-32.47558594	+3200	+14.67773438	+0.10107422	+0.02636719	-45.48339844	-8.63525391	+38.84765625	+3504	+12.18603516	-1.31396484	-1.72705078	+6.41601563	-3.97705078	-31.00341797	+1892
+1457971650.62040000	+14.52832031	-0.40869141	-0.97119141	+2.26318359	+14.28222656	-32.43164063	+3196	+14.67333984	+0.11865234	+0.02636719	-44.97802734	-8.81103516	+38.86962891	+3500	+12.18164063	-1.30957031	-1.72705078	+6.45996094	-4.10888672	-31.02539063	+1884
+1457971650.62459990	+14.52832031	-0.40429688	-0.96679688	+2.24121094	+14.30419922	-32.38769531	+3196	+14.67333984	+0.12744141	+0.02636719	-44.51660156	-9.00878906	+38.86962891	+3496	+12.17724609	-1.30078125	-1.72705078	+6.50390625	-4.24072266	-31.04736328	+1876
+1457971650.62870000	+14.52392578	-0.39550781	-0.96679688	+2.24121094	+14.30419922	-32.32177734	+3192	+14.66894531	+0.13623047	+0.02197266	-44.05517578	-9.18457031	+38.84765625	+3488	+12.17285156	-1.29199219	-1.72705078	+6.54785156	-4.37255859	-31.04736328	+1872
+1457971650.63290000	+14.51953125	-0.39111328	-0.97119141	+2.21923828	+14.34814453	-32.27783203	+3188	+14.66455078	+0.14941406	+0.01757813	-43.50585938	-9.36035156	+38.82568359	+3484	+12.16845703	-1.28320313	-1.72705078	+6.59179688	-4.52636719	-31.04736328	+1864
+1457971650.63710000	+14.51953125	-0.38671875	-0.97119141	+2.19726563	+14.37011719	-32.21191406	+3184	+14.66015625	+0.16259766	+0.01318359	-42.97851563	-9.58007813	+38.80371094	+3480	+12.15966797	-1.27441406	-1.72705078	+6.65771484	-4.65820313	-31.04736328	+1860
+1457971650.64540000	+14.51513672	-0.38232422	-0.97558594	+2.08740234	+14.43603516	-32.08007813	+3172	+14.66015625	+0.18457031	+0.01318359	-41.92382813	-9.99755859	+38.75976563	+3472	+12.15087891	-1.25683594	-1.72265625	+6.72363281	-4.98779297	-31.02539063	+1852
+1457971650.64960000	+14.51074219	-0.37792969	-0.97558594	+2.02148438	+14.45800781	-32.03613281	+3164	+14.66015625	+0.19775391	+0.01318359	-41.37451172	-10.23925781	+38.71582031	+3464	+12.14648438	-1.24804688	-1.71826172	+6.72363281	-5.16357422	-31.00341797	+1848
+1457971650.65370010	+14.51074219	-0.37792969	-0.97558594	+1.93359375	+14.50195313	-31.97021484	+3156	+14.65576172	+0.20654297	+0.01318359	-40.84716797	-10.48095703	+38.67187500	+3460	+12.14208984	-1.24365234	-1.71826172	+6.74560547	-5.29541016	-31.00341797	+1844
+1457971650.65790010	+14.50634766	-0.37792969	-0.97998047	+1.82373047	+14.52392578	-31.92626953	+3148	+14.65136719	+0.21972656	+0.01318359	-40.27587891	-10.72265625	+38.60595703	+3456	+12.13769531	-1.23486328	-1.72265625	+6.74560547	-5.44921875	-31.00341797	+1840
+1457971650.66199990	+14.50195313	-0.37792969	-0.98437500	+1.69189453	+14.56787109	-31.86035156	+3140	+14.64697266	+0.23291016	+0.00878906	-39.70458984	-10.96435547	+38.54003906	+3452	+12.13330078	-1.23046875	-1.72265625	+6.72363281	-5.58105469	-30.98144531	+1840
+1457971650.66619990	+14.50195313	-0.38232422	-0.98876953	+1.58203125	+14.61181641	-31.81640625	+3128	+14.64697266	+0.24609375	+0.01318359	-39.15527344	-11.25000000	+38.49609375	+3448	+12.12890625	-1.22607422	-1.72265625	+6.72363281	-5.71289063	-30.98144531	+1836
+1457971650.67039990	+14.49755859	-0.38232422	-0.98876953	+1.42822266	+14.61181641	-31.75048828	+3120	+14.64697266	+0.25488281	+0.02636719	-38.62792969	-11.55761719	+38.47412109	+3444	+12.12451172	-1.22167969	-1.72705078	+6.67968750	-5.84472656	-31.00341797	+1836
+1457971650.67450000	+14.49316406	-0.38671875	-0.98876953	+1.27441406	+14.61181641	-31.72851563	+3112	+14.64697266	+0.27246094	+0.03515625	-38.07861328	-11.86523438	+38.45214844	+3440	+12.12011719	-1.22167969	-1.72705078	+6.63574219	-5.97656250	-31.00341797	+1832
+1457971650.68290000	+14.48437500	-0.39990234	-0.98876953	+0.94482422	+14.58984375	-31.66259766	+3096	+14.64257813	+0.29882813	+0.06152344	-37.04589844	-12.54638672	+38.40820313	+3436	+12.11572266	-1.22607422	-1.73583984	+6.50390625	-6.19628906	-31.04736328	+1828
+1457971650.68700000	+14.48437500	-0.40869141	-0.98876953	+0.79101563	+14.56787109	-31.64062500	+3092	+14.64257813	+0.31640625	+0.07470703	-36.54052734	-12.85400391	+38.38623047	+3436	+12.11132813	-1.22607422	-1.74023438	+6.43798828	-6.30615234	-31.09130859	+1828
+1457971650.69120000	+14.47998047	-0.41748047	-0.99316406	+0.63720703	+14.56787109	-31.61865234	+3088	+14.64257813	+0.33398438	+0.08789063	-36.03515625	-13.16162109	+38.36425781	+3432	+12.11132813	-1.23046875	-1.74462891	+6.37207031	-6.39404297	-31.11328125	+1828
+1457971650.69540000	+14.47119141	-0.42187500	-0.99316406	+0.48339844	+14.54589844	-31.59667969	+3084	+14.63818359	+0.34277344	+0.10546875	-35.63964844	-13.49121094	+38.34228516	+3428	+12.11132813	-1.23486328	-1.75341797	+6.30615234	-6.48193359	-31.15722656	+1824
+1457971650.69950010	+14.46679688	-0.43066406	-0.99316406	+0.35156250	+14.52392578	-31.57470703	+3080	+14.63378906	+0.36035156	+0.11865234	-35.20019531	-13.79882813	+38.32031250	+3428	+12.10693359	-1.23925781	-1.75781250	+6.24023438	-6.56982422	-31.17919922	+1824
+1457971650.70370010	+14.46240234	-0.43505859	-0.99316406	+0.19775391	+14.50195313	-31.57470703	+3076	+14.63378906	+0.37792969	+0.13183594	-34.76074219	-14.10644531	+38.32031250	+3428	+12.10693359	-1.23925781	-1.76660156	+6.17431641	-6.65771484	-31.22314453	+1820
+1457971650.70790000	+14.45800781	-0.43945313	-0.99316406	+0.08789063	+14.47998047	-31.55273438	+3076	+14.63378906	+0.38671875	+0.14941406	-34.45312500	-14.39208984	+38.34228516	+3424	+12.10253906	-1.24365234	-1.77099609	+6.13037109	-6.72363281	-31.26708984	+1820
+1457971650.71620010	+14.44921875	-0.45263672	-0.99316406	-0.15380859	+14.43603516	-31.53076172	+3076	+14.62939453	+0.41748047	+0.17578125	-33.75000000	-14.96337891	+38.34228516	+3420	+12.10253906	-1.25244141	-1.78417969	+5.99853516	-6.89941406	-31.35498047	+1812
+1457971650.72040010	+14.44921875	-0.45703125	-0.99316406	-0.28564453	+14.43603516	-31.55273438	+3076	+14.62500000	+0.42187500	+0.18017578	-33.50830078	-15.16113281	+38.34228516	+3412	+12.09814453	-1.25683594	-1.78857422	+5.97656250	-6.98730469	-31.37695313	+1812
+1457971650.72449990	+14.44482422	-0.46142578	-0.99755859	-0.39550781	+14.45800781	-31.55273438	+3080	+14.62500000	+0.43505859	+0.18457031	-33.24462891	-15.38085938	+38.32031250	+3408	+12.09814453	-1.25683594	-1.79296875	+5.95458984	-7.07519531	-31.42089844	+1808
+1457971650.72869990	+14.44042969	-0.46582031	-1.00195313	-0.50537109	+14.47998047	-31.55273438	+3080	+14.62060547	+0.44384766	+0.18896484	-32.95898438	-15.53466797	+38.29833984	+3404	+12.09375000	-1.25683594	-1.80175781	+5.95458984	-7.14111328	-31.44287109	+1804
+1457971650.73289990	+14.43603516	-0.46582031	-1.00634766	-0.61523438	+14.52392578	-31.53076172	+3080	+14.61621094	+0.44824219	+0.18896484	-32.78320313	-15.71044922	+38.29833984	+3400	+12.09375000	-1.25683594	-1.80615234	+5.95458984	-7.22900391	-31.46484375	+1800
+1457971650.73700000	+14.43164063	-0.47021484	-1.01074219	-0.72509766	+14.56787109	-31.55273438	+3084	+14.60742188	+0.45703125	+0.18896484	-32.58544922	-15.88623047	+38.29833984	+3396	+12.08935547	-1.25244141	-1.81054688	+5.97656250	-7.31689453	-31.48681641	+1796
+1457971650.74120000	+14.42724609	-0.47021484	-1.01513672	-0.83496094	+14.61181641	-31.55273438	+3084	+14.60302734	+0.46582031	+0.18457031	-32.38769531	-16.01806641	+38.29833984	+3392	+12.08496094	-1.25244141	-1.81494141	+5.97656250	-7.42675781	-31.50878906	+1792
+1457971650.74530010	+14.42724609	-0.47460938	-1.01953125	-0.96679688	+14.67773438	-31.57470703	+3084	+14.59863281	+0.47021484	+0.18017578	-32.23388672	-16.10595703	+38.27636719	+3384	+12.08496094	-1.24804688	-1.81933594	+5.99853516	-7.53662109	-31.50878906	+1788
+1457971650.75370000	+14.42285156	-0.47900391	-1.03271484	-1.23046875	+14.83154297	-31.59667969	+3084	+14.58544922	+0.47900391	+0.16259766	-31.88232422	-16.28173828	+38.23242188	+3376	+12.07617188	-1.23925781	-1.82373047	+6.08642578	-7.75634766	-31.53076172	+1780
+1457971650.75780010	+14.42285156	-0.47900391	-1.04589844	-1.40625000	+14.96337891	-31.64062500	+3084	+14.58105469	+0.48339844	+0.15380859	-31.72851563	-16.36962891	+38.21044922	+3372	+12.07177734	-1.23486328	-1.82812500	+6.13037109	-7.86621094	-31.53076172	+1780
+1457971650.76200010	+14.41845703	-0.48339844	-1.05468750	-1.53808594	+15.09521484	-31.66259766	+3080	+14.56787109	+0.48779297	+0.14501953	-31.57470703	-16.45751953	+38.18847656	+3368	+12.06298828	-1.23046875	-1.83251953	+6.19628906	-7.97607422	-31.53076172	+1780
+1457971650.76620010	+14.41406250	-0.48339844	-1.06347656	-1.69189453	+15.22705078	-31.66259766	+3076	+14.55908203	+0.49218750	+0.13183594	-31.42089844	-16.52343750	+38.16650391	+3364	+12.05859375	-1.22607422	-1.83691406	+6.26220703	-8.06396484	-31.53076172	+1780
+1457971650.77029990	+14.40966797	-0.48339844	-1.07666016	-1.86767578	+15.38085938	-31.68457031	+3072	+14.55029297	+0.50097656	+0.12304688	-31.24511719	-16.61132813	+38.14453125	+3356	+12.04980469	-1.21728516	-1.84130859	+6.32812500	-8.17382813	-31.53076172	+1776
+1457971650.77449990	+14.40527344	-0.48339844	-1.08544922	-2.04345703	+15.51269531	-31.70654297	+3068	+14.54150391	+0.50976563	+0.11425781	-31.04736328	-16.69921875	+38.12255859	+3352	+12.04541016	-1.21728516	-1.84570313	+6.39404297	-8.26171875	-31.53076172	+1776
+1457971650.77870010	+14.40087891	-0.48779297	-1.09863281	-2.19726563	+15.64453125	-31.72851563	+3064	+14.53271484	+0.51855469	+0.10986328	-30.87158203	-16.80908203	+38.10058594	+3348	+12.03662109	-1.21289063	-1.85009766	+6.43798828	-8.34960938	-31.55273438	+1776
+1457971650.78280000	+14.39648438	-0.48779297	-1.10742188	-2.35107422	+15.77636719	-31.77246094	+3056	+14.52392578	+0.52734375	+0.10546875	-30.65185547	-16.91894531	+38.07861328	+3340	+12.02783203	-1.20849609	-1.85449219	+6.52587891	-8.43750000	-31.57470703	+1776
+1457971650.79119990	+14.38330078	-0.49658203	-1.13378906	-2.68066406	+16.06201172	-31.81640625	+3040	+14.50195313	+0.54931641	+0.09667969	-30.21240234	-17.18261719	+37.99072266	+3324	+12.01025391	-1.20849609	-1.87207031	+6.63574219	-8.56933594	-31.61865234	+1772
+1457971650.79530000	+14.37011719	-0.49658203	-1.14697266	-2.76855469	+16.19384766	-31.83837891	+3036	+14.48876953	+0.56250000	+0.09228516	-29.97070313	-17.33642578	+37.96875000	+3316	+12.00146484	-1.20849609	-1.88085938	+6.72363281	-8.61328125	-31.66259766	+1772
+1457971650.79950000	+14.36132813	-0.50097656	-1.16015625	-2.87841797	+16.30371094	-31.88232422	+3028	+14.47558594	+0.58007813	+0.09228516	-29.68505859	-17.49023438	+37.92480469	+3312	+11.99267578	-1.21289063	-1.89404297	+6.78955078	-8.63525391	-31.72851563	+1772
+1457971650.80370000	+14.34814453	-0.50097656	-1.17773438	-2.96630859	+16.43554688	-31.90429688	+3020	+14.45800781	+0.59326172	+0.08789063	-29.42138672	-17.66601563	+37.88085938	+3304	+11.97949219	-1.21289063	-1.90722656	+6.83349609	-8.63525391	-31.77246094	+1776
+1457971650.80780010	+14.33935547	-0.49658203	-1.18652344	-2.98828125	+16.50146484	-31.92626953	+3016	+14.44482422	+0.61083984	+0.08789063	-29.13574219	-17.84179688	+37.85888672	+3296	+11.97070313	-1.21728516	-1.92480469	+6.92138672	-8.65722656	-31.83837891	+1772
+1457971650.81200000	+14.32617188	-0.49658203	-1.19970703	-3.01025391	+16.56738281	-31.97021484	+3008	+14.43164063	+0.62841797	+0.08789063	-28.82812500	-18.03955078	+37.79296875	+3288	+11.95751953	-1.22167969	-1.93798828	+6.98730469	-8.70117188	-31.92626953	+1772
+1457971650.81620000	+14.31298828	-0.50097656	-1.21289063	-3.07617188	+16.67724609	-32.01416016	+3004	+14.41406250	+0.64599609	+0.08789063	-28.54248047	-18.23730469	+37.72705078	+3284	+11.94873047	-1.23046875	-1.95556641	+7.05322266	-8.67919922	-32.01416016	+1772
+1457971650.82450010	+14.28662109	-0.49658203	-1.24365234	-2.98828125	+16.76513672	-32.10205078	+2996	+14.38330078	+0.68554688	+0.07910156	-27.86132813	-18.61083984	+37.55126953	+3268	+11.92236328	-1.23925781	-1.99072266	+7.27294922	-8.65722656	-32.21191406	+1772
+1457971650.82859990	+14.27343750	-0.49218750	-1.26123047	-2.94433594	+16.87500000	-32.16796875	+2992	+14.36572266	+0.70312500	+0.07031250	-27.50976563	-18.74267578	+37.44140625	+3264	+11.90917969	-1.24365234	-2.01269531	+7.38281250	-8.61328125	-32.29980469	+1772
+1457971650.83279990	+14.25585938	-0.48779297	-1.27880859	-2.83447266	+16.91894531	-32.21191406	+2992	+14.34375000	+0.72509766	+0.06152344	-27.15820313	-18.91845703	+37.33154297	+3260	+11.89160156	-1.24804688	-2.03466797	+7.53662109	-8.59130859	-32.40966797	+1768
+1457971650.83699990	+14.24267578	-0.48339844	-1.29638672	-2.70263672	+16.94091797	-32.25585938	+2988	+14.32617188	+0.74267578	+0.05273438	-26.82861328	-19.07226563	+37.24365234	+3252	+11.87402344	-1.25244141	-2.05664063	+7.69042969	-8.56933594	-32.51953125	+1768
+1457971650.84110000	+14.22509766	-0.47900391	-1.31396484	-2.57080078	+16.98486328	-32.32177734	+2988	+14.30419922	+0.76025391	+0.03955078	-26.49902344	-19.20410156	+37.13378906	+3248	+11.86083984	-1.26123047	-2.07421875	+7.80029297	-8.54736328	-32.62939453	+1764
+1457971650.84530000	+14.20751953	-0.46582031	-1.33593750	-2.37304688	+16.98486328	-32.36572266	+2988	+14.28662109	+0.77783203	+0.02636719	-26.14746094	-19.33593750	+37.02392578	+3244	+11.84326172	-1.26123047	-2.09179688	+7.99804688	-8.54736328	-32.71728516	+1756
+1457971650.85360000	+14.17236328	-0.45263672	-1.37109375	-1.99951172	+17.00683594	-32.47558594	+2988	+14.24707031	+0.80859375	-0.00439453	-25.48828125	-19.53369141	+36.76025391	+3232	+11.81250000	-1.26562500	-2.13134766	+8.34960938	-8.54736328	-32.91503906	+1748
+1457971650.85780000	+14.15478516	-0.44384766	-1.39746094	-1.71386719	+16.98486328	-32.54150391	+2988	+14.22509766	+0.82177734	-0.03076172	-25.15869141	-19.59960938	+36.62841797	+3228	+11.79931641	-1.26562500	-2.14892578	+8.54736328	-8.54736328	-33.00292969	+1744
+1457971650.86200000	+14.13720703	-0.43066406	-1.41503906	-1.47216797	+16.96289063	-32.58544922	+2988	+14.20312500	+0.83496094	-0.05273438	-24.85107422	-19.64355469	+36.49658203	+3220	+11.78173828	-1.26562500	-2.16650391	+8.74511719	-8.56933594	-33.09082031	+1740
+1457971650.86610010	+14.11962891	-0.42187500	-1.43701172	-1.20849609	+16.94091797	-32.60742188	+2984	+14.18554688	+0.84375000	-0.07910156	-24.54345703	-19.64355469	+36.38671875	+3216	+11.76416016	-1.26123047	-2.17968750	+8.94287109	-8.59130859	-33.13476563	+1732
+1457971650.87030010	+14.10205078	-0.40869141	-1.45458984	-0.92285156	+16.85302734	-32.62939453	+2980	+14.16357422	+0.85253906	-0.10107422	-24.32373047	-19.66552734	+36.29882813	+3208	+11.74658203	-1.26562500	-2.19726563	+9.09667969	-8.63525391	-33.22265625	+1728
+1457971650.87450000	+14.08447266	-0.39990234	-1.46777344	-0.70312500	+16.74316406	-32.62939453	+2972	+14.14599609	+0.86132813	-0.12744141	-24.08203125	-19.68750000	+36.21093750	+3200	+11.72900391	-1.26123047	-2.21044922	+9.29443359	-8.67919922	-33.28857422	+1720
+1457971650.87859990	+14.07568359	-0.39111328	-1.48535156	-0.48339844	+16.65527344	-32.65136719	+2968	+14.12841797	+0.86572266	-0.14941406	-23.86230469	-19.70947266	+36.14501953	+3192	+11.71582031	-1.25683594	-2.22363281	+9.44824219	-8.76708984	-33.33251953	+1712
+1457971650.88280010	+14.06689453	-0.38232422	-1.49414063	-0.28564453	+16.47949219	-32.67333984	+2956	+14.11083984	+0.86572266	-0.17138672	-23.73046875	-19.70947266	+36.05712891	+3180	+11.70263672	-1.26123047	-2.23242188	+9.55810547	-8.83300781	-33.39843750	+1708
+1457971650.89109990	+14.04492188	-0.36914063	-1.51611328	+0.10986328	+16.17187500	-32.67333984	+2932	+14.08007813	+0.87451172	-0.21972656	-23.48876953	-19.68750000	+35.96923828	+3160	+11.67626953	-1.25683594	-2.25878906	+9.84375000	-8.96484375	-33.48632813	+1696
+1457971650.89529990	+14.03173828	-0.36474609	-1.52490234	+0.30761719	+15.90820313	-32.67333984	+2920	+14.06250000	+0.86572266	-0.23730469	-23.46679688	-19.66552734	+35.92529297	+3148	+11.65869141	-1.26123047	-2.27197266	+9.86572266	-9.05273438	-33.53027344	+1692
+1457971650.89940000	+14.01855469	-0.36035156	-1.52929688	+0.48339844	+15.64453125	-32.65136719	+2904	+14.04931641	+0.86132813	-0.25927734	-23.44482422	-19.66552734	+35.92529297	+3136	+11.64990234	-1.25683594	-2.28076172	+9.93164063	-9.14062500	-33.57421875	+1688
+1457971650.90360000	+14.00976563	-0.36035156	-1.53369141	+0.65917969	+15.38085938	-32.60742188	+2888	+14.04052734	+0.86132813	-0.26806641	-23.44482422	-19.68750000	+35.96923828	+3124	+11.63671875	-1.25683594	-2.28955078	+9.97558594	-9.27246094	-33.59619141	+1680
+1457971650.90780000	+14.00097656	-0.35595703	-1.53369141	+0.85693359	+15.00732422	-32.56347656	+2872	+14.03173828	+0.84375000	-0.27685547	-23.59863281	-19.73144531	+36.01318359	+3112	+11.62792969	-1.26562500	-2.29833984	+9.93164063	-9.38232422	-33.66210938	+1676
+1457971650.91190000	+13.99218750	-0.35595703	-1.52929688	+0.98876953	+14.63378906	-32.54150391	+2856	+14.02294922	+0.83496094	-0.28564453	-23.73046875	-19.77539063	+36.05712891	+3104	+11.61914063	-1.27001953	-2.30712891	+9.88769531	-9.49218750	-33.68408203	+1672
+1457971650.91610000	+13.98339844	-0.36035156	-1.52929688	+1.12060547	+14.28222656	-32.49755859	+2840	+14.01855469	+0.82177734	-0.29003906	-23.88427734	-19.86328125	+36.14501953	+3088	+11.61035156	-1.27441406	-2.31591797	+9.84375000	-9.62402344	-33.72802734	+1668
+1457971650.92440010	+13.96582031	-0.36914063	-1.51611328	+1.42822266	+13.40332031	-32.43164063	+2812	+14.00537109	+0.78662109	-0.29443359	-24.34570313	-20.01708984	+36.29882813	+3068	+11.59716797	-1.29199219	-2.33349609	+9.62402344	-9.86572266	-33.81591797	+1660
+1457971650.92860010	+13.96142578	-0.37792969	-1.51171875	+1.56005859	+12.96386719	-32.36572266	+2800	+14.00537109	+0.77343750	-0.28564453	-24.56542969	-20.12695313	+36.40869141	+3056	+11.59277344	-1.30078125	-2.33789063	+9.51416016	-10.01953125	-33.85986328	+1656
+1457971650.93280010	+13.94824219	-0.38232422	-1.49853516	+1.71386719	+12.48046875	-32.32177734	+2792	+14.00097656	+0.74707031	-0.28125000	-24.93896484	-20.23681641	+36.54052734	+3052	+11.58837891	-1.31396484	-2.34228516	+9.36035156	-10.15136719	-33.92578125	+1652
+1457971650.93689990	+13.93945313	-0.39111328	-1.48535156	+1.84570313	+11.97509766	-32.25585938	+2784	+13.99658203	+0.72509766	-0.27246094	-25.26855469	-20.36865234	+36.67236328	+3044	+11.58398438	-1.32714844	-2.35107422	+9.20654297	-10.28320313	-33.96972656	+1652
+1457971650.94109990	+13.93505859	-0.39990234	-1.46777344	+1.97753906	+11.40380859	-32.23388672	+2776	+13.99658203	+0.70751953	-0.25927734	-25.62011719	-20.52246094	+36.82617188	+3040	+11.58398438	-1.34033203	-2.35107422	+9.05273438	-10.48095703	-34.03564453	+1644
+1457971650.94530010	+13.93066406	-0.40869141	-1.45019531	+2.10937500	+10.87646484	-32.18994141	+2772	+13.99658203	+0.67675781	-0.24609375	-26.05957031	-20.65429688	+36.95800781	+3036	+11.58398438	-1.35351563	-2.35546875	+8.89892578	-10.65673828	-34.10156250	+1640
+1457971650.95359990	+13.92626953	-0.43066406	-1.41064453	+2.37304688	+9.75585938	-32.14599609	+2768	+13.99658203	+0.63720703	-0.21533203	-26.89453125	-20.91796875	+37.28759766	+3024	+11.58398438	-1.38427734	-2.35546875	+8.59130859	-11.03027344	-34.25537109	+1632
+1457971650.95779990	+13.91748047	-0.43945313	-1.38867188	+2.48291016	+9.27246094	-32.14599609	+2764	+13.99658203	+0.61083984	-0.20654297	-27.31201172	-21.00585938	+37.41943359	+3020	+11.58398438	-1.39306641	-2.35546875	+8.48144531	-11.20605469	-34.29931641	+1628
+1457971650.96610000	+13.91308594	-0.45263672	-1.34472656	+2.76855469	+8.21777344	-32.14599609	+2764	+13.99218750	+0.56689453	-0.18017578	-28.25683594	-21.15966797	+37.77099609	+3012	+11.58837891	-1.41943359	-2.34228516	+8.26171875	-11.62353516	-34.45312500	+1624
+1457971650.97030000	+13.90869141	-0.46582031	-1.32275391	+2.87841797	+7.75634766	-32.14599609	+2764	+13.99218750	+0.54052734	-0.16699219	-28.78417969	-21.18164063	+37.92480469	+3008	+11.59277344	-1.42822266	-2.33789063	+8.19580078	-11.79931641	-34.49707031	+1620
+1457971650.97440000	+13.90869141	-0.47021484	-1.30517578	+2.98828125	+7.33886719	-32.16796875	+2764	+13.99218750	+0.51855469	-0.15380859	-29.31152344	-21.20361328	+38.10058594	+3004	+11.59277344	-1.43701172	-2.33349609	+8.12988281	-11.95312500	-34.54101563	+1616
+1457971650.97860000	+13.90869141	-0.47460938	-1.26562500	+3.12011719	+6.76757813	-32.18994141	+2764	+13.99218750	+0.49218750	-0.14062500	-29.88281250	-21.24755859	+38.29833984	+3000	+11.59716797	-1.45019531	-2.32031250	+8.06396484	-12.21679688	-34.62890625	+1616
+1457971650.98690010	+13.90869141	-0.48779297	-1.23046875	+3.31787109	+6.19628906	-32.23388672	+2764	+13.99218750	+0.44384766	-0.12304688	-31.04736328	-21.11572266	+38.67187500	+2992	+11.60595703	-1.45898438	-2.29833984	+8.04199219	-12.52441406	-34.69482422	+1612
+1457971650.99110010	+13.90869141	-0.49218750	-1.19970703	+3.42773438	+5.80078125	-32.27783203	+2764	+13.98779297	+0.41748047	-0.10986328	-31.57470703	-21.07177734	+38.86962891	+2984	+11.61035156	-1.46777344	-2.28076172	+8.04199219	-12.72216797	-34.71679688	+1612
+1457971650.99519990	+13.90869141	-0.50097656	-1.18212891	+3.47167969	+5.64697266	-32.29980469	+2760	+13.98779297	+0.39550781	-0.10107422	-32.12402344	-20.96191406	+39.04541016	+2980	+11.61474609	-1.46777344	-2.26757813	+8.04199219	-12.83203125	-34.73876953	+1612
+1457971650.99939990	+13.90869141	-0.50097656	-1.16894531	+3.55957031	+5.51513672	-32.32177734	+2752	+13.98339844	+0.37353516	-0.09667969	-32.62939453	-20.83007813	+39.19921875	+2976	+11.61474609	-1.47216797	-2.25878906	+8.06396484	-12.94189453	-34.73876953	+1608
+1457971651.00359990	+13.91308594	-0.50097656	-1.13818359	+3.64746094	+5.22949219	-32.34375000	+2752	+13.98339844	+0.35156250	-0.08789063	-33.15673828	-20.72021484	+39.37500000	+2972	+11.61914063	-1.47656250	-2.24121094	+8.06396484	-13.09570313	-34.73876953	+1612
+1457971651.00770000	+13.91308594	-0.50537109	-1.12060547	+3.64746094	+5.22949219	-32.34375000	+2748	+13.98339844	+0.33398438	-0.07910156	-33.57421875	-20.61035156	+39.52880859	+2964	+11.61914063	-1.47656250	-2.22802734	+8.08593750	-13.13964844	-34.71679688	+1608
+1457971651.01189990	+13.91748047	-0.50976563	-1.11181641	+3.69140625	+5.22949219	-32.34375000	+2740	+13.97900391	+0.31201172	-0.07031250	-33.99169922	-20.47851563	+39.68261719	+2956	+11.62353516	-1.48095703	-2.21484375	+8.10791016	-13.20556641	-34.69482422	+1608
+1457971651.02020000	+13.92187500	-0.51416016	-1.07226563	+3.71337891	+5.25146484	-32.38769531	+2732	+13.97900391	+0.28125000	-0.04833984	-34.76074219	-20.28076172	+39.96826172	+2948	+11.62792969	-1.48095703	-2.19287109	+8.12988281	-13.31542969	-34.65087891	+1608
+1457971651.02440000	+13.92187500	-0.51855469	-1.06347656	+3.69140625	+5.40527344	-32.38769531	+2724	+13.97900391	+0.26367188	-0.03955078	-35.11230469	-20.14892578	+40.07812500	+2944	+11.62792969	-1.48535156	-2.18408203	+8.12988281	-13.33740234	-34.62890625	+1604
+1457971651.02860000	+13.92626953	-0.51855469	-1.04589844	+3.69140625	+5.49316406	-32.40966797	+2720	+13.97460938	+0.24609375	-0.02197266	-35.46386719	-20.06103516	+40.18798828	+2940	+11.62792969	-1.48535156	-2.17089844	+8.12988281	-13.35937500	-34.60693359	+1604
+1457971651.03270010	+13.92626953	-0.52294922	-1.03710938	+3.66943359	+5.58105469	-32.40966797	+2716	+13.97460938	+0.23291016	-0.00878906	-35.74951172	-19.99511719	+40.31982422	+2940	+11.62792969	-1.48535156	-2.16650391	+8.15185547	-13.38134766	-34.58496094	+1604
+1457971651.03690000	+13.92626953	-0.52734375	-1.02832031	+3.64746094	+5.71289063	-32.43164063	+2712	+13.97460938	+0.21972656	+0.00439453	-36.03515625	-19.95117188	+40.42968750	+2936	+11.62792969	-1.48974609	-2.15771484	+8.15185547	-13.38134766	-34.56298828	+1604
+1457971651.04110000	+13.92626953	-0.53173828	-1.01513672	+3.62548828	+5.84472656	-32.45361328	+2708	+13.97460938	+0.20654297	+0.02636719	-36.29882813	-19.92919922	+40.51757813	+2936	+11.63232422	-1.48974609	-2.14453125	+8.15185547	-13.38134766	-34.54101563	+1604
+1457971651.04520010	+13.92626953	-0.53173828	-1.01074219	+3.62548828	+5.91064453	-32.45361328	+2704	+13.97460938	+0.19775391	+0.04833984	-36.51855469	-19.90722656	+40.62744141	+2936	+11.63232422	-1.49414063	-2.11816406	+8.15185547	-13.38134766	-34.47509766	+1608
+1457971651.04940010	+13.92626953	-0.53613281	-1.00195313	+3.60351563	+5.99853516	-32.47558594	+2700	+13.97460938	+0.18896484	+0.06591797	-36.73828125	-19.90722656	+40.69335938	+2936	+11.63671875	-1.50292969	-2.09619141	+8.15185547	-13.35937500	-34.43115234	+1616
+1457971651.05769990	+13.92626953	-0.54492188	-0.98876953	+3.58154297	+6.30615234	-32.56347656	+2700	+13.97900391	+0.17578125	+0.10986328	-37.11181641	-19.92919922	+40.80322266	+2936	+11.64111328	-1.52929688	-2.02148438	+8.15185547	-13.18359375	-34.29931641	+1636
+1457971651.06189990	+13.92626953	-0.54931641	-0.97558594	+3.58154297	+6.48193359	-32.60742188	+2700	+13.97900391	+0.17138672	+0.13183594	-37.26562500	-19.92919922	+40.82519531	+2932	+11.64550781	-1.54248047	-1.99511719	+8.15185547	-13.07373047	-34.25537109	+1640
+1457971651.06600000	+13.92626953	-0.55371094	-0.96679688	+3.58154297	+6.65771484	-32.65136719	+2704	+13.97900391	+0.16259766	+0.14941406	-37.41943359	-19.95117188	+40.84716797	+2932	+11.64550781	-1.55126953	-1.97753906	+8.17382813	-12.96386719	-34.23339844	+1644
+1457971651.07020000	+13.92626953	-0.56689453	-0.93603516	+3.64746094	+7.00927734	-32.76123047	+2712	+13.97900391	+0.16259766	+0.17138672	-37.48535156	-19.97314453	+40.86914063	+2932	+11.64990234	-1.56445313	-1.95996094	+8.19580078	-12.85400391	-34.23339844	+1648
+1457971651.07439990	+13.92626953	-0.57128906	-0.91845703	+3.69140625	+7.18505859	-32.82714844	+2720	+13.97900391	+0.15820313	+0.18896484	-37.59521484	-19.99511719	+40.86914063	+2932	+11.64990234	-1.57324219	-1.94677734	+8.21777344	-12.74414063	-34.23339844	+1648
+1457971651.07850000	+13.93066406	-0.58007813	-0.90966797	+3.73535156	+7.33886719	-32.87109375	+2728	+13.98339844	+0.15380859	+0.20654297	-37.68310547	-20.01708984	+40.84716797	+2932	+11.65429688	-1.58642578	-1.93359375	+8.23974609	-12.65625000	-34.25537109	+1652
+1457971651.08270000	+13.93066406	-0.58007813	-0.89648438	+3.86718750	+7.42675781	-32.91503906	+2732	+13.98779297	+0.15380859	+0.21972656	-37.70507813	-20.01708984	+40.82519531	+2928	+11.65869141	-1.59521484	-1.92041016	+8.28369141	-12.54638672	-34.25537109	+1652
+1457971651.08690000	+13.93505859	-0.58447266	-0.88330078	+3.99902344	+7.47070313	-32.95898438	+2740	+13.99218750	+0.15380859	+0.23730469	-37.72705078	-20.01708984	+40.78125000	+2924	+11.65869141	-1.59960938	-1.90722656	+8.32763672	-12.45849609	-34.25537109	+1652
+1457971651.09520010	+13.93945313	-0.58447266	-0.87451172	+4.24072266	+7.58056641	-32.95898438	+2748	+13.99658203	+0.14941406	+0.25048828	-37.74902344	-19.92919922	+40.64941406	+2920	+11.66308594	-1.61279297	-1.88525391	+8.43750000	-12.23876953	-34.25537109	+1652
+1457971651.09940000	+13.93945313	-0.58447266	-0.86132813	+4.39453125	+7.58056641	-32.93701172	+2752	+13.99658203	+0.14501953	+0.25488281	-37.74902344	-19.88525391	+40.58349609	+2916	+11.66748047	-1.61279297	-1.87207031	+8.50341797	-12.15087891	-34.23339844	+1652
+1457971651.10349990	+13.94384766	-0.58007813	-0.85693359	+4.57031250	+7.60253906	-32.91503906	+2756	+14.00097656	+0.14501953	+0.25927734	-37.72705078	-19.79736328	+40.49560547	+2912	+11.67187500	-1.61718750	-1.86328125	+8.56933594	-12.06298828	-34.21142578	+1652
+1457971651.10770010	+13.94824219	-0.58007813	-0.85253906	+4.72412109	+7.60253906	-32.87109375	+2760	+14.00097656	+0.14062500	+0.25927734	-37.70507813	-19.70947266	+40.40771484	+2908	+11.67187500	-1.62158203	-1.85009766	+8.63525391	-11.99707031	-34.18945313	+1652
+1457971651.11190010	+13.95263672	-0.57568359	-0.84375000	+4.87792969	+7.58056641	-32.84912109	+2760	+14.00537109	+0.13623047	+0.25927734	-37.70507813	-19.64355469	+40.34179688	+2904	+11.67626953	-1.62158203	-1.83691406	+8.70117188	-11.93115234	-34.16748047	+1652
+1457971651.11599990	+13.96142578	-0.57128906	-0.84375000	+5.05371094	+7.60253906	-32.80517578	+2764	+14.00976563	+0.13183594	+0.25488281	-37.68310547	-19.51171875	+40.27587891	+2904	+11.68066406	-1.62158203	-1.82812500	+8.78906250	-11.84326172	-34.12353516	+1648
+1457971651.12019990	+13.96582031	-0.57128906	-0.83935547	+5.18554688	+7.62451172	-32.78320313	+2764	+14.01416016	+0.12744141	+0.25048828	-37.68310547	-19.40185547	+40.20996094	+2904	+11.68066406	-1.62158203	-1.81933594	+8.83300781	-11.77734375	-34.10156250	+1648
+1457971651.12439990	+13.97021484	-0.57128906	-0.83935547	+5.33935547	+7.62451172	-32.73925781	+2760	+14.01416016	+0.12304688	+0.24609375	-37.66113281	-19.29199219	+40.14404297	+2900	+11.68505859	-1.62158203	-1.81054688	+8.89892578	-11.73339844	-34.05761719	+1652
+1457971651.13270000	+13.97900391	-0.56689453	-0.83935547	+5.60302734	+7.64648438	-32.65136719	+2756	+14.02294922	+0.10986328	+0.22851563	-37.66113281	-19.05029297	+39.99023438	+2900	+11.68945313	-1.61718750	-1.79736328	+9.03076172	-11.60156250	-33.99169922	+1648
+1457971651.13680010	+13.98339844	-0.56250000	-0.83496094	+5.71289063	+7.64648438	-32.62939453	+2756	+14.02294922	+0.10546875	+0.22412109	-37.68310547	-18.94042969	+39.96826172	+2900	+11.69384766	-1.61718750	-1.78857422	+9.07470703	-11.57958984	-33.96972656	+1648
+1457971651.14100000	+13.98779297	-0.56250000	-0.83496094	+5.82275391	+7.64648438	-32.60742188	+2752	+14.02734375	+0.10107422	+0.21533203	-37.70507813	-18.85253906	+39.92431641	+2900	+11.69824219	-1.61718750	-1.78857422	+9.11865234	-11.51367188	-33.94775391	+1648
+1457971651.14520000	+13.99658203	-0.56250000	-0.83496094	+5.88867188	+7.62451172	-32.60742188	+2748	+14.03173828	+0.09228516	+0.21093750	-37.74902344	-18.78662109	+39.92431641	+2900	+11.70263672	-1.61718750	-1.78417969	+9.14062500	-11.51367188	-33.92578125	+1648
+1457971651.14930010	+14.00097656	-0.56250000	-0.83496094	+5.97656250	+7.62451172	-32.62939453	+2744	+14.03173828	+0.08789063	+0.20654297	-37.77099609	-18.72070313	+39.92431641	+2900	+11.70703125	-1.62158203	-1.77539063	+9.18457031	-11.51367188	-33.94775391	+1648
+1457971651.15350010	+14.00537109	-0.56250000	-0.83496094	+6.04248047	+7.62451172	-32.67333984	+2736	+14.03613281	+0.08789063	+0.20214844	-37.81494141	-18.67675781	+39.90234375	+2900	+11.71142578	-1.62158203	-1.77539063	+9.20654297	-11.46972656	-33.94775391	+1648
+1457971651.15770010	+14.00976563	-0.56250000	-0.83496094	+6.08642578	+7.62451172	-32.69531250	+2736	+14.04052734	+0.08349609	+0.19775391	-37.85888672	-18.65478516	+39.92431641	+2896	+11.71142578	-1.62597656	-1.77539063	+9.22851563	-11.46972656	-33.96972656	+1648
+1457971651.16179990	+14.01416016	-0.56689453	-0.83935547	+6.13037109	+7.62451172	-32.76123047	+2732	+14.04052734	+0.07910156	+0.19775391	-37.90283203	-18.65478516	+39.94628906	+2896	+11.71582031	-1.62597656	-1.77539063	+9.25048828	-11.49169922	-34.01367188	+1648
+1457971651.17020010	+14.01855469	-0.56689453	-0.83935547	+6.19628906	+7.62451172	-32.89306641	+2728	+14.04492188	+0.07910156	+0.19775391	-38.01269531	-18.67675781	+39.99023438	+2892	+11.72460938	-1.63476563	-1.77978516	+9.29443359	-11.49169922	-34.10156250	+1648
+1457971651.17430000	+14.02294922	-0.57128906	-0.83496094	+6.21826172	+7.60253906	-32.98095703	+2724	+14.04492188	+0.07910156	+0.19775391	-38.07861328	-18.72070313	+40.03417969	+2888	+11.72900391	-1.63916016	-1.77978516	+9.29443359	-11.51367188	-34.16748047	+1648
+1457971651.17849990	+14.02294922	-0.57128906	-0.83496094	+6.24023438	+7.58056641	-33.09082031	+2724	+14.04931641	+0.07910156	+0.20214844	-38.14453125	-18.78662109	+40.07812500	+2888	+11.73339844	-1.64355469	-1.77978516	+9.31640625	-11.53564453	-34.25537109	+1648
+1457971651.18269990	+14.02734375	-0.57568359	-0.83496094	+6.26220703	+7.58056641	-33.20068359	+2724	+14.04931641	+0.07910156	+0.20214844	-38.18847656	-18.83056641	+40.10009766	+2884	+11.73779297	-1.64794922	-1.78417969	+9.33837891	-11.53564453	-34.29931641	+1648
+1457971651.18680000	+14.03173828	-0.57568359	-0.83496094	+6.28417969	+7.58056641	-33.31054688	+2728	+14.04931641	+0.08349609	+0.20654297	-38.25439453	-18.87451172	+40.14404297	+2884	+11.74218750	-1.65673828	-1.78417969	+9.36035156	-11.55761719	-34.38720703	+1648
+1457971651.19100000	+14.03173828	-0.58007813	-0.83496094	+6.30615234	+7.60253906	-33.44238281	+2728	+14.05371094	+0.08349609	+0.20654297	-38.29833984	-18.94042969	+40.16601563	+2884	+11.74658203	-1.66113281	-1.78857422	+9.38232422	-11.55761719	-34.47509766	+1652
+1457971651.19520000	+14.03613281	-0.58007813	-0.83935547	+6.35009766	+7.62451172	-33.59619141	+2732	+14.05371094	+0.08789063	+0.21093750	-38.38623047	-19.02832031	+40.20996094	+2884	+11.75097656	-1.66552734	-1.79296875	+9.40429688	-11.57958984	-34.56298828	+1652
+1457971651.20350000	+14.04052734	-0.58007813	-0.84375000	+6.43798828	+7.73437500	-33.88183594	+2740	+14.05810547	+0.09667969	+0.21533203	-38.58398438	-19.20410156	+40.31982422	+2880	+11.75976563	-1.67871094	-1.80175781	+9.47021484	-11.57958984	-34.76074219	+1652
+1457971651.20760010	+14.04492188	-0.58007813	-0.85253906	+6.50390625	+7.80029297	-34.03564453	+2748	+14.05810547	+0.10546875	+0.21972656	-38.73779297	-19.35791016	+40.36376953	+2884	+11.76855469	-1.68750000	-1.81054688	+9.53613281	-11.55761719	-34.91455078	+1656
+1457971651.21180010	+14.04931641	-0.57568359	-0.85693359	+6.56982422	+7.91015625	-34.16748047	+2752	+14.06250000	+0.11425781	+0.21972656	-38.86962891	-19.44580078	+40.40771484	+2884	+11.77294922	-1.69189453	-1.81494141	+9.62402344	-11.53564453	-35.02441406	+1656
+1457971651.21600010	+14.05371094	-0.57568359	-0.86572266	+6.61376953	+7.99804688	-34.32128906	+2760	+14.06250000	+0.11865234	+0.21533203	-38.97949219	-19.53369141	+40.40771484	+2884	+11.77734375	-1.69628906	-1.82373047	+9.68994141	-11.53564453	-35.15625000	+1656
+1457971651.22009990	+14.05810547	-0.57568359	-0.87890625	+6.70166016	+8.15185547	-34.45312500	+2768	+14.06689453	+0.13183594	+0.20654297	-39.04541016	-19.57763672	+40.34179688	+2888	+11.78613281	-1.70507813	-1.83251953	+9.79980469	-11.46972656	-35.28808594	+1660
+1457971651.22429990	+14.06250000	-0.57128906	-0.89208984	+6.78955078	+8.32763672	-34.58496094	+2776	+14.07128906	+0.13623047	+0.19335938	-39.08935547	-19.57763672	+40.27587891	+2892	+11.79052734	-1.70947266	-1.84130859	+9.90966797	-11.40380859	-35.39794922	+1660
+1457971651.22849990	+14.06689453	-0.56689453	-0.90527344	+6.87744141	+8.52539063	-34.67285156	+2784	+14.07128906	+0.13623047	+0.17578125	-39.13330078	-19.53369141	+40.18798828	+2892	+11.79931641	-1.70947266	-1.84570313	+10.01953125	-11.33789063	-35.48583984	+1664
+1457971651.23680000	+14.07128906	-0.55371094	-0.94482422	+7.11914063	+8.92089844	-34.89257813	+2796	+14.07568359	+0.14501953	+0.14062500	-39.06738281	-19.42382813	+39.94628906	+2904	+11.80810547	-1.70947266	-1.86328125	+10.28320313	-11.16210938	-35.63964844	+1668
+1457971651.24099990	+14.08007813	-0.54492188	-0.96240234	+7.22900391	+9.11865234	-34.98046875	+2804	+14.08007813	+0.14941406	+0.11865234	-39.02343750	-19.35791016	+39.79248047	+2908	+11.81250000	-1.70507813	-1.86767578	+10.41503906	-11.07421875	-35.70556641	+1668
+1457971651.24510000	+14.08447266	-0.54052734	-0.98437500	+7.38281250	+9.33837891	-35.06835938	+2808	+14.08447266	+0.15380859	+0.10107422	-38.93554688	-19.29199219	+39.66064453	+2912	+11.81689453	-1.70507813	-1.87646484	+10.56884766	-10.98632813	-35.77148438	+1668
+1457971651.24930000	+14.08886719	-0.53173828	-1.00195313	+7.51464844	+9.53613281	-35.15625000	+2812	+14.08886719	+0.15820313	+0.07910156	-38.82568359	-19.22607422	+39.48486328	+2916	+11.82128906	-1.70507813	-1.88085938	+10.70068359	-10.87646484	-35.81542969	+1672
+1457971651.25350000	+14.09326172	-0.52734375	-1.02392578	+7.64648438	+9.77783203	-35.24414063	+2816	+14.09326172	+0.16259766	+0.05712891	-38.71582031	-19.16015625	+39.30908203	+2920	+11.82568359	-1.70068359	-1.88964844	+10.85449219	-10.76660156	-35.88134766	+1676
+1457971651.25760010	+14.09765625	-0.51855469	-1.05029297	+7.82226563	+10.01953125	-35.35400391	+2816	+14.09765625	+0.16259766	+0.03515625	-38.60595703	-19.11621094	+39.15527344	+2920	+11.83007813	-1.69628906	-1.89843750	+11.00830078	-10.63476563	-35.94726563	+1676
+1457971651.26600000	+14.10644531	-0.49658203	-1.09863281	+8.17382813	+10.45898438	-35.52978516	+2820	+14.10205078	+0.17578125	-0.00439453	-38.29833984	-19.00634766	+38.78173828	+2928	+11.83886719	-1.69189453	-1.91162109	+11.33789063	-10.34912109	-36.05712891	+1684
+1457971651.27010010	+14.11083984	-0.48339844	-1.12060547	+8.39355469	+10.65673828	-35.63964844	+2820	+14.10644531	+0.18017578	-0.02197266	-38.12255859	-18.96240234	+38.58398438	+2932	+11.84326172	-1.68750000	-1.92041016	+11.51367188	-10.19531250	-36.12304688	+1688
+1457971651.27430010	+14.11523438	-0.47460938	-1.14257813	+8.59130859	+10.83251953	-35.74951172	+2820	+14.11083984	+0.18896484	-0.04394531	-37.90283203	-18.91845703	+38.36425781	+2936	+11.84765625	-1.68750000	-1.93359375	+11.68945313	-10.01953125	-36.18896484	+1688
+1457971651.27850010	+14.11523438	-0.46582031	-1.16455078	+8.78906250	+11.00830078	-35.85937500	+2816	+14.11962891	+0.19775391	-0.06591797	-37.68310547	-18.89648438	+38.14453125	+2940	+11.85205078	-1.68750000	-1.93798828	+11.84326172	-9.86572266	-36.27685547	+1692
+1457971651.28259990	+14.11962891	-0.45263672	-1.18652344	+9.05273438	+11.20605469	-35.99121094	+2816	+14.12402344	+0.21533203	-0.09667969	-37.30957031	-18.87451172	+37.79296875	+2944	+11.85644531	-1.68750000	-1.95117188	+12.01904297	-9.64599609	-36.36474609	+1692
+1457971651.28679990	+14.12402344	-0.44384766	-1.20849609	+9.29443359	+11.40380859	-36.12304688	+2816	+14.13281250	+0.23291016	-0.12304688	-36.93603516	-18.85253906	+37.46337891	+2952	+11.86083984	-1.68750000	-1.95996094	+12.19482422	-9.42626953	-36.45263672	+1696
+1457971651.29090000	+14.12402344	-0.43066406	-1.23046875	+9.53613281	+11.60156250	-36.23291016	+2816	+14.13720703	+0.25048828	-0.14941406	-36.56250000	-18.85253906	+37.13378906	+2956	+11.86523438	-1.69189453	-1.97314453	+12.34863281	-9.20654297	-36.54052734	+1696
+1457971651.29930000	+14.12402344	-0.40429688	-1.28320313	+10.10742188	+12.01904297	-36.51855469	+2820	+14.15039063	+0.30322266	-0.21533203	-35.44189453	-18.89648438	+36.23291016	+2972	+11.87402344	-1.69628906	-2.00390625	+12.67822266	-8.61328125	-36.71630859	+1704
+1457971651.30340000	+14.12402344	-0.39550781	-1.30078125	+10.37109375	+12.19482422	-36.65039063	+2820	+14.15917969	+0.32958984	-0.23291016	-35.00244141	-18.91845703	+35.90332031	+2976	+11.87841797	-1.70068359	-2.01269531	+12.83203125	-8.37158203	-36.80419922	+1704
+1457971651.30760000	+14.12402344	-0.37792969	-1.32714844	+10.70068359	+12.41455078	-36.78222656	+2824	+14.16357422	+0.35595703	-0.25927734	-34.47509766	-18.96240234	+35.48583984	+2980	+11.88281250	-1.70507813	-2.03027344	+12.98583984	-8.06396484	-36.87011719	+1708
+1457971651.31180000	+14.12402344	-0.36474609	-1.34912109	+10.98632813	+12.61230469	-36.89208984	+2828	+14.17236328	+0.38232422	-0.27685547	-34.05761719	-18.98437500	+35.15625000	+2984	+11.88720703	-1.70947266	-2.04345703	+13.11767578	-7.73437500	-36.93603516	+1708
+1457971651.31590010	+14.12841797	-0.35595703	-1.37109375	+11.27197266	+12.81005859	-37.02392578	+2832	+14.17675781	+0.40869141	-0.29443359	-33.64013672	-18.98437500	+34.84863281	+2984	+11.89160156	-1.71386719	-2.05664063	+13.24951172	-7.44873047	-37.02392578	+1708
+1457971651.32010010	+14.12841797	-0.34277344	-1.39746094	+11.55761719	+13.09570313	-37.11181641	+2836	+14.18115234	+0.43066406	-0.31640625	-33.26660156	-18.98437500	+34.49707031	+2988	+11.89599609	-1.71826172	-2.06982422	+13.38134766	-7.07519531	-37.06787109	+1712
+1457971651.32430010	+14.12841797	-0.32958984	-1.42382813	+11.84326172	+13.38134766	-37.19970703	+2844	+14.18554688	+0.45263672	-0.33837891	-32.89306641	-18.96240234	+34.18945313	+2988	+11.90039063	-1.72265625	-2.08740234	+13.51318359	-6.72363281	-37.08984375	+1712
+1457971651.33260010	+14.13281250	-0.30761719	-1.47656250	+12.39257813	+13.95263672	-37.33154297	+2856	+14.19433594	+0.49218750	-0.37792969	-32.27783203	-18.85253906	+33.59619141	+2992	+11.90478516	-1.72705078	-2.10937500	+13.77685547	-6.04248047	-37.13378906	+1712
+1457971651.33680010	+14.13281250	-0.29882813	-1.50292969	+12.65625000	+14.26025391	-37.37548828	+2860	+14.19873047	+0.50976563	-0.40429688	-32.01416016	-18.76464844	+33.31054688	+2996	+11.90478516	-1.72705078	-2.12255859	+13.90869141	-5.71289063	-37.13378906	+1712
+1457971651.34089990	+14.13720703	-0.28564453	-1.52050781	+12.89794922	+14.50195313	-37.44140625	+2864	+14.20751953	+0.52294922	-0.42626953	-31.77246094	-18.67675781	+33.04687500	+2996	+11.90917969	-1.73144531	-2.12695313	+14.01855469	-5.40527344	-37.13378906	+1712
+1457971651.34509990	+14.14160156	-0.28125000	-1.54687500	+13.13964844	+14.85351563	-37.46337891	+2872	+14.21191406	+0.53173828	-0.44824219	-31.61865234	-18.56689453	+32.80517578	+2996	+11.91357422	-1.73144531	-2.13574219	+14.15039063	-5.09765625	-37.11181641	+1712
+1457971651.34929990	+14.15039063	-0.26806641	-1.57324219	+13.38134766	+15.18310547	-37.46337891	+2876	+14.21630859	+0.54492188	-0.47021484	-31.46484375	-18.43505859	+32.56347656	+2996	+11.92236328	-1.72705078	-2.14453125	+14.28222656	-4.79003906	-37.08984375	+1712
+1457971651.35340000	+14.15478516	-0.25927734	-1.59521484	+13.62304688	+15.49072266	-37.48535156	+2880	+14.22509766	+0.55371094	-0.49658203	-31.33300781	-18.28125000	+32.34375000	+2996	+11.92675781	-1.72705078	-2.15332031	+14.41406250	-4.50439453	-37.04589844	+1712
+1457971651.35760000	+14.15917969	-0.25488281	-1.62158203	+13.82080078	+15.84228516	-37.48535156	+2880	+14.22949219	+0.55810547	-0.52294922	-31.24511719	-18.14941406	+32.14599609	+2996	+11.93115234	-1.72705078	-2.15771484	+14.54589844	-4.21875000	-37.02392578	+1712
+1457971651.36170010	+14.16796875	-0.24169922	-1.64355469	+14.04052734	+16.19384766	-37.46337891	+2884	+14.23388672	+0.56250000	-0.54492188	-31.17919922	-17.99560547	+31.97021484	+2992	+11.93115234	-1.71826172	-2.16210938	+14.67773438	-3.97705078	-36.97998047	+1712
+1457971651.37010000	+14.18115234	-0.22412109	-1.68310547	+14.43603516	+16.76513672	-37.41943359	+2880	+14.24267578	+0.56689453	-0.59326172	-31.13525391	-17.66601563	+31.68457031	+2988	+11.94433594	-1.70947266	-2.16210938	+14.91943359	-3.55957031	-36.89208984	+1712
+1457971651.37420010	+14.18994141	-0.21533203	-1.70068359	+14.61181641	+17.02880859	-37.41943359	+2880	+14.24707031	+0.56689453	-0.61523438	-31.13525391	-17.51220703	+31.57470703	+2988	+11.94873047	-1.70507813	-2.16210938	+15.05126953	-3.38378906	-36.84814453	+1716
+1457971651.37840010	+14.19873047	-0.20654297	-1.71826172	+14.78759766	+17.29248047	-37.39746094	+2872	+14.25146484	+0.56250000	-0.63720703	-31.13525391	-17.33642578	+31.46484375	+2984	+11.95751953	-1.70068359	-2.16650391	+15.16113281	-3.18603516	-36.80419922	+1716
+1457971651.38260010	+14.20751953	-0.20214844	-1.73144531	+14.91943359	+17.51220703	-37.41943359	+2868	+14.25585938	+0.56250000	-0.65478516	-31.13525391	-17.20458984	+31.37695313	+2980	+11.96191406	-1.70068359	-2.16650391	+15.27099609	-3.07617188	-36.80419922	+1720
+1457971651.38669990	+14.21630859	-0.19775391	-1.74023438	+15.07324219	+17.70996094	-37.41943359	+2860	+14.26025391	+0.56250000	-0.67675781	-31.15722656	-17.07275391	+31.31103516	+2976	+11.97070313	-1.69628906	-2.16210938	+15.35888672	-2.96630859	-36.80419922	+1720
+1457971651.39089990	+14.22509766	-0.18896484	-1.76220703	+15.22705078	+17.97363281	-37.39746094	+2852	+14.26464844	+0.56250000	-0.69433594	-31.15722656	-16.94091797	+31.24511719	+2972	+11.97949219	-1.69189453	-2.17089844	+15.46875000	-2.81250000	-36.78222656	+1724
+1457971651.39510010	+14.22949219	-0.18457031	-1.77099609	+15.31494141	+18.10546875	-37.44140625	+2844	+14.26904297	+0.56250000	-0.70751953	-31.15722656	-16.83105469	+31.20117188	+2968	+11.98388672	-1.69189453	-2.17089844	+15.53466797	-2.74658203	-36.80419922	+1724
+1457971651.40339990	+14.23828125	-0.17578125	-1.79736328	+15.51269531	+18.41308594	-37.52929688	+2824	+14.27343750	+0.56250000	-0.73388672	-31.15722656	-16.67724609	+31.13525391	+2960	+11.99707031	-1.69189453	-2.17529297	+15.66650391	-2.57080078	-36.84814453	+1728
+1457971651.40759990	+14.24267578	-0.17578125	-1.80175781	+15.55664063	+18.47900391	-37.57324219	+2812	+14.27343750	+0.56250000	-0.74707031	-31.15722656	-16.63330078	+31.13525391	+2956	+12.00146484	-1.69189453	-2.17968750	+15.71044922	-2.52685547	-36.91406250	+1732
+1457971651.41170000	+14.25146484	-0.17578125	-1.80615234	+15.60058594	+18.52294922	-37.66113281	+2804	+14.27783203	+0.56250000	-0.75146484	-31.15722656	-16.61132813	+31.13525391	+2948	+12.01025391	-1.70068359	-2.17968750	+15.73242188	-2.50488281	-36.97998047	+1732
+1457971651.41590000	+14.25146484	-0.17578125	-1.81933594	+15.64453125	+18.63281250	-37.74902344	+2792	+14.28222656	+0.56250000	-0.76025391	-31.11328125	-16.61132813	+31.13525391	+2944	+12.01464844	-1.70507813	-2.18847656	+15.75439453	-2.43896484	-37.04589844	+1736
+1457971651.42010000	+14.25585938	-0.18017578	-1.82812500	+15.66650391	+18.67675781	-37.81494141	+2788	+14.28222656	+0.56689453	-0.76464844	-31.09130859	-16.63330078	+31.13525391	+2940	+12.01904297	-1.70947266	-2.19726563	+15.75439453	-2.39501953	-37.11181641	+1740
+1457971651.42420010	+14.25585938	-0.18457031	-1.83691406	+15.66650391	+18.72070313	-37.92480469	+2780	+14.28222656	+0.56689453	-0.76904297	-31.04736328	-16.65527344	+31.13525391	+2932	+12.02343750	-1.71826172	-2.20166016	+15.77636719	-2.37304688	-37.17773438	+1744
+1457971651.42840000	+14.25585938	-0.18896484	-1.85449219	+15.66650391	+18.80859375	-38.01269531	+2776	+14.28222656	+0.57128906	-0.77343750	-31.00341797	-16.67724609	+31.13525391	+2928	+12.02783203	-1.72265625	-2.21484375	+15.77636719	-2.30712891	-37.26562500	+1748
+1457971651.43670010	+14.25585938	-0.19775391	-1.87207031	+15.64453125	+18.83056641	-38.18847656	+2768	+14.28662109	+0.57128906	-0.77783203	-30.89355469	-16.78710938	+31.13525391	+2920	+12.03222656	-1.73583984	-2.23242188	+15.75439453	-2.24121094	-37.41943359	+1752
+1457971651.44499990	+14.25146484	-0.20654297	-1.89404297	+15.60058594	+18.85253906	-38.36425781	+2768	+14.28222656	+0.57568359	-0.78662109	-30.76171875	-16.94091797	+31.13525391	+2912	+12.03222656	-1.75341797	-2.25439453	+15.71044922	-2.15332031	-37.57324219	+1760
+1457971651.44919990	+14.25146484	-0.21093750	-1.90283203	+15.57861328	+18.83056641	-38.45214844	+2768	+14.28222656	+0.58007813	-0.79101563	-30.67382813	-17.02880859	+31.13525391	+2908	+12.03222656	-1.76220703	-2.26318359	+15.68847656	-2.13134766	-37.66113281	+1764
+1457971651.45339990	+14.24707031	-0.21972656	-1.91601563	+15.55664063	+18.85253906	-38.54003906	+2768	+14.27783203	+0.58007813	-0.79541016	-30.58593750	-17.11669922	+31.09130859	+2904	+12.03222656	-1.77099609	-2.27636719	+15.66650391	-2.10937500	-37.72705078	+1768
+1457971651.45750000	+14.24267578	-0.22851563	-1.92919922	+15.51269531	+18.85253906	-38.62792969	+2772	+14.27343750	+0.58447266	-0.80419922	-30.38818359	-17.27050781	+31.04736328	+2904	+12.02783203	-1.77539063	-2.28955078	+15.64453125	-2.06542969	-37.79296875	+1772
+1457971651.46589990	+14.23388672	-0.23730469	-1.95996094	+15.46875000	+18.87451172	-38.78173828	+2776	+14.26025391	+0.58886719	-0.82617188	-30.08056641	-17.51220703	+30.91552734	+2900	+12.02343750	-1.78857422	-2.31152344	+15.62255859	-2.02148438	-37.94677734	+1776
+1457971651.47000000	+14.22949219	-0.24169922	-1.97753906	+15.44677734	+18.85253906	-38.84765625	+2780	+14.24707031	+0.59326172	-0.85253906	-29.75097656	-17.66601563	+30.78369141	+2900	+12.01904297	-1.79296875	-2.32470703	+15.62255859	-1.99951172	-38.01269531	+1776
+1457971651.47420000	+14.22509766	-0.24609375	-1.99511719	+15.42480469	+18.83056641	-38.91357422	+2784	+14.23388672	+0.59326172	-0.87451172	-29.50927734	-17.77587891	+30.65185547	+2900	+12.01025391	-1.79736328	-2.33789063	+15.64453125	-1.97753906	-38.07861328	+1780
+1457971651.47840000	+14.21630859	-0.25048828	-2.01269531	+15.40283203	+18.83056641	-38.97949219	+2784	+14.22070313	+0.59326172	-0.90087891	-29.26757813	-17.84179688	+30.52001953	+2900	+12.00585938	-1.80175781	-2.35107422	+15.64453125	-1.95556641	-38.12255859	+1784
+1457971651.48250010	+14.21191406	-0.25488281	-2.03466797	+15.38085938	+18.78662109	-39.06738281	+2788	+14.20751953	+0.59765625	-0.93603516	-28.89404297	-17.92968750	+30.34423828	+2904	+11.99707031	-1.80615234	-2.36865234	+15.66650391	-1.95556641	-38.18847656	+1784
+1457971651.48670010	+14.20312500	-0.25927734	-2.05664063	+15.38085938	+18.74267578	-39.13330078	+2788	+14.18994141	+0.59765625	-0.95800781	-28.63037109	-18.01757813	+30.21240234	+2900	+11.98388672	-1.81054688	-2.38623047	+15.68847656	-1.95556641	-38.27636719	+1788
+1457971651.49090000	+14.19433594	-0.25927734	-2.08300781	+15.38085938	+18.76464844	-39.17724609	+2784	+14.17236328	+0.59765625	-0.99316406	-28.34472656	-18.03955078	+30.01464844	+2900	+11.97070313	-1.81494141	-2.40380859	+15.73242188	-1.93359375	-38.32031250	+1788
+1457971651.49920010	+14.16357422	-0.26367188	-2.13574219	+15.42480469	+18.65478516	-39.33105469	+2780	+14.13720703	+0.60205078	-1.04589844	-27.64160156	-18.25927734	+29.70703125	+2896	+11.93115234	-1.82373047	-2.45214844	+15.90820313	-1.95556641	-38.49609375	+1796
+1457971651.50340010	+14.15039063	-0.26806641	-2.16650391	+15.44677734	+18.65478516	-39.39697266	+2772	+14.11083984	+0.60205078	-1.07666016	-27.29003906	-18.30322266	+29.48730469	+2892	+11.91357422	-1.82812500	-2.47412109	+15.97412109	-1.95556641	-38.56201172	+1796
+1457971651.50749990	+14.13281250	-0.26806641	-2.19287109	+15.51269531	+18.50097656	-39.48486328	+2764	+14.09326172	+0.61083984	-1.10302734	-26.85058594	-18.43505859	+29.35546875	+2888	+11.88281250	-1.82812500	-2.50488281	+16.10595703	-1.99951172	-38.67187500	+1800
+1457971651.51580000	+14.09326172	-0.27685547	-2.25000000	+15.51269531	+18.36914063	-39.66064453	+2744	+14.04931641	+0.61523438	-1.16455078	-25.99365234	-18.72070313	+28.93798828	+2876	+11.84326172	-1.84570313	-2.55761719	+16.23779297	-2.04345703	-38.84765625	+1800
+1457971651.52000000	+14.07568359	-0.28125000	-2.27197266	+15.55664063	+18.23730469	-39.79248047	+2736	+14.02294922	+0.62402344	-1.18652344	-25.46630859	-18.94042969	+28.74023438	+2872	+11.81689453	-1.85449219	-2.58398438	+16.34765625	-2.10937500	-38.97949219	+1800
+1457971651.52420000	+14.05371094	-0.29003906	-2.29394531	+15.57861328	+18.08349609	-39.90234375	+2724	+13.99658203	+0.62402344	-1.20849609	-24.98291016	-19.16015625	+28.56445313	+2860	+11.79052734	-1.86767578	-2.60156250	+16.41357422	-2.19726563	-39.13330078	+1800
+1457971651.52830000	+14.02734375	-0.29882813	-2.33349609	+15.57861328	+18.03955078	-40.01220703	+2716	+13.96582031	+0.62841797	-1.23925781	-24.47753906	-19.33593750	+28.27880859	+2856	+11.76416016	-1.88085938	-2.64111328	+16.47949219	-2.15332031	-39.22119141	+1804
+1457971651.53250000	+14.00097656	-0.30322266	-2.35546875	+15.62255859	+17.81982422	-40.14404297	+2704	+13.93505859	+0.63720703	-1.26123047	-23.88427734	-19.59960938	+28.10302734	+2848	+11.73779297	-1.89404297	-2.66748047	+16.56738281	-2.24121094	-39.39697266	+1804
+1457971651.54080010	+13.94384766	-0.33398438	-2.40820313	+15.57861328	+17.46826172	-40.49560547	+2684	+13.87353516	+0.64599609	-1.31396484	-22.76367188	-20.14892578	+27.59765625	+2832	+11.68505859	-1.93359375	-2.73339844	+16.63330078	-2.32910156	-39.74853516	+1804
+1457971651.54500010	+13.91748047	-0.34277344	-2.43457031	+15.60058594	+17.22656250	-40.67138672	+2676	+13.84277344	+0.65039063	-1.33154297	-22.17041016	-20.50048828	+27.39990234	+2820	+11.65429688	-1.95117188	-2.76416016	+16.72119141	-2.43896484	-39.96826172	+1804
+1457971651.54920010	+13.88671875	-0.36035156	-2.45654297	+15.57861328	+16.96289063	-40.86914063	+2668	+13.80761719	+0.65478516	-1.34912109	-21.59912109	-20.85205078	+27.15820313	+2808	+11.62353516	-1.97753906	-2.79052734	+16.76513672	-2.54882813	-40.20996094	+1804
+1457971651.55329990	+13.85156250	-0.37792969	-2.49169922	+15.55664063	+16.83105469	-41.06689453	+2664	+13.77246094	+0.65478516	-1.37988281	-20.98388672	-21.09375000	+26.85058594	+2800	+11.59277344	-2.00390625	-2.83447266	+16.80908203	-2.54882813	-40.40771484	+1804
+1457971651.55749990	+13.81640625	-0.39111328	-2.51806641	+15.57861328	+16.54541016	-41.28662109	+2660	+13.73291016	+0.65917969	-1.40185547	-20.36865234	-21.44531250	+26.58691406	+2788	+11.56201172	-2.02148438	-2.86962891	+16.91894531	-2.65869141	-40.67138672	+1804
+1457971651.56580000	+13.74609375	-0.43505859	-2.57519531	+15.51269531	+16.06201172	-41.70410156	+2652	+13.65380859	+0.65917969	-1.45898438	-19.16015625	-22.03857422	+25.99365234	+2764	+11.49169922	-2.07861328	-2.93994141	+17.05078125	-2.83447266	-41.15478516	+1808
+1457971651.57419990	+13.67578125	-0.47460938	-2.62353516	+15.53466797	+15.44677734	-42.16552734	+2644	+13.57470703	+0.65478516	-1.50732422	-18.01757813	-22.74169922	+25.46630859	+2740	+11.41699219	-2.13134766	-3.01025391	+17.24853516	-3.09814453	-41.70410156	+1804
+1457971651.57830000	+13.64062500	-0.49658203	-2.65429688	+15.51269531	+15.22705078	-42.38525391	+2640	+13.53076172	+0.65039063	-1.54687500	-17.44628906	-22.98339844	+25.13671875	+2728	+11.38183594	-2.16210938	-3.04980469	+17.33642578	-3.20800781	-41.96777344	+1804
+1457971651.58250000	+13.60546875	-0.51416016	-2.68505859	+15.55664063	+14.94140625	-42.60498047	+2636	+13.48681641	+0.64599609	-1.58203125	-16.89697266	-23.26904297	+24.85107422	+2712	+11.34667969	-2.18847656	-3.08496094	+17.49023438	-3.33984375	-42.23144531	+1800
+1457971651.58670000	+13.56591797	-0.54052734	-2.71582031	+15.55664063	+14.67773438	-42.80273438	+2632	+13.44287109	+0.63281250	-1.61279297	-16.36962891	-23.55468750	+24.54345703	+2696	+11.30712891	-2.21923828	-3.11572266	+17.60009766	-3.49365234	-42.49511719	+1800
+1457971651.59500000	+13.49121094	-0.58447266	-2.78173828	+15.62255859	+14.23828125	-43.19824219	+2620	+13.35058594	+0.61083984	-1.70507813	-15.35888672	-23.92822266	+23.92822266	+2672	+11.22802734	-2.27197266	-3.19042969	+17.88574219	-3.73535156	-43.00048828	+1792
+1457971651.59910010	+13.45166016	-0.61523438	-2.81250000	+15.62255859	+13.97460938	-43.39599609	+2612	+13.30224609	+0.59326172	-1.74462891	-14.91943359	-24.12597656	+23.62060547	+2660	+11.18847656	-2.30712891	-3.22558594	+18.01757813	-3.86718750	-43.26416016	+1792
+1457971651.60330010	+13.41650391	-0.64160156	-2.85205078	+15.64453125	+13.77685547	-43.57177734	+2604	+13.25390625	+0.58007813	-1.79736328	-14.47998047	-24.23583984	+23.31298828	+2648	+11.14892578	-2.33789063	-3.26074219	+18.12744141	-3.99902344	-43.50585938	+1788
+1457971651.60750010	+13.37695313	-0.66357422	-2.88720703	+15.71044922	+13.55712891	-43.74755859	+2592	+13.20556641	+0.56250000	-1.84570313	-14.06250000	-24.41162109	+23.02734375	+2632	+11.10937500	-2.36865234	-3.29589844	+18.30322266	-4.15283203	-43.74755859	+1780
+1457971651.61159990	+13.33740234	-0.69873047	-2.92236328	+15.71044922	+13.35937500	-43.92333984	+2584	+13.15722656	+0.53613281	-1.88964844	-13.68896484	-24.56542969	+22.74169922	+2620	+11.06542969	-2.40820313	-3.33105469	+18.41308594	-4.28466797	-44.01123047	+1776
+1457971651.61999990	+13.25830078	-0.76025391	-3.00585938	+15.79833984	+13.07373047	-44.25292969	+2560	+13.05615234	+0.48779297	-1.99951172	-12.91992188	-24.76318359	+22.14843750	+2592	+10.98193359	-2.47851563	-3.40576172	+18.72070313	-4.48242188	-44.49462891	+1768
+1457971651.62410000	+13.21435547	-0.79980469	-3.04541016	+15.79833984	+12.91992188	-44.42871094	+2548	+13.00341797	+0.45703125	-2.05224609	-12.63427734	-24.89501953	+21.86279297	+2576	+10.93798828	-2.51806641	-3.44091797	+18.83056641	-4.59228516	-44.73632813	+1764
+1457971651.62830000	+13.17041016	-0.83935547	-3.09375000	+15.82031250	+12.83203125	-44.60449219	+2532	+12.94628906	+0.42187500	-2.11376953	-12.30468750	-24.91699219	+21.53320313	+2564	+10.89843750	-2.56201172	-3.48046875	+18.96240234	-4.65820313	-44.97802734	+1760
+1457971651.63249990	+13.12646484	-0.87011719	-3.13330078	+15.93017578	+12.67822266	-44.75830078	+2516	+12.89355469	+0.39550781	-2.16650391	-11.97509766	-25.04882813	+21.29150391	+2548	+10.85009766	-2.60156250	-3.52001953	+19.11621094	-4.72412109	-45.21972656	+1756
+1457971651.64080000	+13.03417969	-0.96679688	-3.22119141	+15.95214844	+12.48046875	-45.13183594	+2492	+12.78369141	+0.31640625	-2.27636719	-11.42578125	-25.22460938	+20.69824219	+2520	+10.75781250	-2.70263672	-3.60351563	+19.31396484	-4.83398438	-45.76904297	+1752
+1457971651.64500000	+12.98583984	-1.00195313	-3.26513672	+16.06201172	+12.32666016	-45.28564453	+2476	+12.73095703	+0.28125000	-2.32470703	-11.09619141	-25.40039063	+20.43457031	+2504	+10.70507813	-2.74658203	-3.64306641	+19.46777344	-4.87792969	-46.01074219	+1748
+1457971651.64910010	+12.93750000	-1.05908203	-3.30908203	+16.06201172	+12.21679688	-45.50537109	+2464	+12.67382813	+0.23730469	-2.37304688	-10.83251953	-25.55419922	+20.14892578	+2488	+10.65673828	-2.80810547	-3.68701172	+19.53369141	-4.89990234	-46.29638672	+1748
+1457971651.65330000	+12.88476563	-1.11181641	-3.36181641	+16.10595703	+12.19482422	-45.70312500	+2452	+12.61230469	+0.19335938	-2.43017578	-10.54687500	-25.62011719	+19.81933594	+2476	+10.60839844	-2.86962891	-3.73535156	+19.66552734	-4.87792969	-46.58203125	+1744
+1457971651.65750000	+12.83203125	-1.15576172	-3.40576172	+16.28173828	+12.06298828	-45.90087891	+2436	+12.55517578	+0.15820313	-2.47851563	-10.19531250	-25.79589844	+19.53369141	+2456	+10.55566406	-2.92236328	-3.77929688	+19.81933594	-4.87792969	-46.86767578	+1744
+1457971651.66580010	+12.72216797	-1.27441406	-3.50244141	+16.41357422	+11.93115234	-46.36230469	+2416	+12.43212891	+0.05712891	-2.58398438	-9.64599609	-26.05957031	+18.89648438	+2428	+10.44580078	-3.05419922	-3.87158203	+20.03906250	-4.83398438	-47.46093750	+1744
+1457971651.67409990	+12.60791016	-1.38427734	-3.58593750	+16.72119141	+11.66748047	-46.80175781	+2392	+12.30908203	-0.03955078	-2.67626953	-8.98681641	-26.45507813	+18.30322266	+2396	+10.33154297	-3.19482422	-3.96826172	+20.28076172	-4.74609375	-48.07617188	+1748
+1457971651.68240000	+12.48486328	-1.49853516	-3.68261719	+17.11669922	+11.55761719	-47.26318359	+2376	+12.17724609	-0.13623047	-2.77734375	-8.23974609	-26.74072266	+17.60009766	+2364	+10.21728516	-3.33544922	-4.06054688	+20.63232422	-4.63623047	-48.75732422	+1752
+1457971651.69080000	+12.36181641	-1.63476563	-3.77929688	+17.42431641	+11.46972656	-47.72460938	+2364	+12.04101563	-0.25927734	-2.88281250	-7.60253906	-26.93847656	+16.85302734	+2340	+10.09863281	-3.49365234	-4.15283203	+20.96191406	-4.50439453	-49.41650391	+1760
+1457971651.69490000	+12.29589844	-1.68750000	-3.82763672	+17.75390625	+11.44775391	-47.92236328	+2356	+11.97070313	-0.30761719	-2.93554688	-7.14111328	-27.04833984	+16.54541016	+2328	+10.03271484	-3.56835938	-4.20117188	+21.15966797	-4.39453125	-49.72412109	+1764
+1457971651.69910000	+12.22998047	-1.76220703	-3.87597656	+17.92968750	+11.40380859	-48.12011719	+2356	+11.90039063	-0.37792969	-2.98388672	-6.83349609	-27.15820313	+16.17187500	+2316	+9.97119141	-3.65185547	-4.24951172	+21.33544922	-4.28466797	-50.00976563	+1768
+1457971651.70740010	+12.10253906	-1.88964844	-3.97265625	+18.47900391	+11.42578125	-48.49365234	+2344	+11.75537109	-0.49658203	-3.09375000	-5.99853516	-27.22412109	+15.42480469	+2292	+9.84814453	-3.81445313	-4.32421875	+21.79687500	-4.10888672	-50.69091797	+1772
+1457971651.71580000	+11.97070313	-2.04345703	-4.06933594	+18.91845703	+11.53564453	-48.86718750	+2336	+11.61035156	-0.64599609	-3.19921875	-5.31738281	-27.20214844	+14.63378906	+2276	+9.72509766	-3.98583984	-4.39892578	+22.25830078	-3.91113281	-51.32812500	+1780
+1457971651.72410010	+11.83007813	-2.18847656	-4.17041016	+19.53369141	+11.73339844	-49.08691406	+2332	+11.45654297	-0.78662109	-3.30908203	-4.50439453	-27.09228516	+13.93066406	+2252	+9.59326172	-4.16162109	-4.48242188	+22.71972656	-3.55957031	-51.78955078	+1788
+1457971651.73659990	+11.62353516	-2.42578125	-4.31103516	+20.47851563	+12.10693359	-49.41650391	+2316	+11.21923828	-1.01953125	-3.46728516	-3.29589844	-26.71875000	+12.83203125	+2220	+9.40429688	-4.43408203	-4.57470703	+23.53271484	-3.05419922	-52.55859375	+1792
+1457971651.74490000	+11.48730469	-2.58398438	-4.39013672	+21.24755859	+12.32666016	-49.61425781	+2296	+11.06103516	-1.17333984	-3.56396484	-2.41699219	-26.41113281	+12.12890625	+2196	+9.28125000	-4.62304688	-4.61425781	+24.08203125	-2.72460938	-53.12988281	+1792
+1457971651.74910000	+11.41699219	-2.67626953	-4.43847656	+21.55517578	+12.50244141	-49.65820313	+2292	+10.98193359	-1.26562500	-3.61230469	-2.08740234	-26.23535156	+11.77734375	+2184	+9.21972656	-4.71972656	-4.64501953	+24.36767578	-2.46093750	-53.28369141	+1792
+1457971651.75320010	+11.34667969	-2.76416016	-4.46923828	+21.92871094	+12.63427734	-49.79003906	+2280	+10.90283203	-1.35351563	-3.65185547	-1.69189453	-26.05957031	+11.38183594	+2172	+9.16259766	-4.82080078	-4.65380859	+24.71923828	-2.28515625	-53.59130859	+1788
+1457971651.75740000	+11.27197266	-2.83886719	-4.50878906	+22.45605469	+12.78808594	-49.79003906	+2268	+10.81933594	-1.42822266	-3.69580078	-1.18652344	-25.81787109	+11.09619141	+2156	+9.09228516	-4.92187500	-4.67578125	+24.96093750	-2.02148438	-53.78906250	+1788
+1457971651.76570010	+11.13134766	-3.02783203	-4.57470703	+23.33496094	+13.07373047	-49.89990234	+2252	+10.66113281	-1.61718750	-3.76611328	-0.43945313	-25.40039063	+10.43701172	+2136	+8.97802734	-5.12402344	-4.70214844	+25.66406250	-1.51611328	-54.18457031	+1784
+1457971651.76990010	+11.05224609	-3.10253906	-4.60107422	+23.95019531	+13.18359375	-49.87792969	+2240	+10.57763672	-1.69628906	-3.80126953	+0.04394531	-25.13671875	+10.17333984	+2124	+8.90771484	-5.23388672	-4.71533203	+25.90576172	-1.20849609	-54.38232422	+1784
+1457971651.77410010	+10.98193359	-3.19921875	-4.63183594	+24.47753906	+13.33740234	-49.85595703	+2232	+10.49853516	-1.79296875	-3.83642578	+0.39550781	-24.85107422	+9.88769531	+2116	+8.84619141	-5.33935547	-4.73291016	+26.25732422	-0.85693359	-54.49218750	+1788
+1457971651.77819990	+10.91162109	-3.28710938	-4.64941406	+25.04882813	+13.44726563	-49.94384766	+2224	+10.42382813	-1.88525391	-3.84960938	+0.81298828	-24.69726563	+9.53613281	+2104	+8.78906250	-5.44482422	-4.72851563	+26.65283203	-0.61523438	-54.73388672	+1788
+1457971651.78239990	+10.83251953	-3.36181641	-4.67138672	+25.77392578	+13.55712891	-49.87792969	+2212	+10.34472656	-1.96875000	-3.87597656	+1.25244141	-24.36767578	+9.33837891	+2092	+8.71875000	-5.56347656	-4.73291016	+26.89453125	-0.24169922	-54.88769531	+1788
+1457971651.79070000	+10.69189453	-3.54638672	-4.69775391	+27.09228516	+13.79882813	-49.83398438	+2200	+10.19970703	-2.15771484	-3.91113281	+1.99951172	-23.86230469	+8.83300781	+2072	+8.60449219	-5.77441406	-4.73730469	+27.66357422	+0.41748047	-55.06347656	+1796
+1457971651.79489990	+10.61279297	-3.62109375	-4.71093750	+27.90527344	+13.90869141	-49.70214844	+2192	+10.12500000	-2.24121094	-3.92431641	+2.39501953	-23.51074219	+8.67919922	+2064	+8.53857422	-5.88867188	-4.73291016	+27.92724609	+0.83496094	-55.15136719	+1804
+1457971651.79909990	+10.53808594	-3.70898438	-4.72851563	+28.67431641	+14.06250000	-49.52636719	+2192	+10.05468750	-2.33789063	-3.94628906	+2.70263672	-23.11523438	+8.50341797	+2060	+8.47705078	-5.98974609	-4.74169922	+28.32275391	+1.23046875	-55.08544922	+1804
+1457971651.80320000	+10.47216797	-3.79248047	-4.71972656	+29.44335938	+14.10644531	-49.50439453	+2184	+9.98876953	-2.43457031	-3.93750000	+3.05419922	-22.96142578	+8.28369141	+2048	+8.42431641	-6.09960938	-4.71972656	+28.71826172	+1.51611328	-55.21728516	+1816
+1457971651.80740000	+10.39746094	-3.87158203	-4.72412109	+30.27832031	+14.19433594	-49.35058594	+2180	+9.91845703	-2.52246094	-3.94189453	+3.38378906	-22.58789063	+8.19580078	+2040	+8.36279297	-6.21826172	-4.71093750	+28.93798828	+1.88964844	-55.23925781	+1832
+1457971651.81570010	+10.26562500	-4.03857422	-4.71093750	+31.90429688	+14.32617188	-49.10888672	+2176	+9.79980469	-2.71142578	-3.93310547	+3.97705078	-22.01660156	+7.93212891	+2032	+8.25732422	-6.42480469	-4.68457031	+29.66308594	+2.57080078	-55.12939453	+1852
+1457971651.81990000	+10.19091797	-4.12207031	-4.70214844	+32.67333984	+14.45800781	-48.86718750	+2176	+9.73828125	-2.80810547	-3.92871094	+4.21875000	-21.62109375	+7.88818359	+2024	+8.20019531	-6.54345703	-4.66699219	+29.88281250	+2.94433594	-55.06347656	+1868
+1457971651.82399990	+10.12500000	-4.20117188	-4.70654297	+33.53027344	+14.58984375	-48.55957031	+2172	+9.68115234	-2.90039063	-3.92871094	+4.46044922	-21.20361328	+7.88818359	+2020	+8.15185547	-6.64013672	-4.65820313	+30.25634766	+3.29589844	-54.86572266	+1872
+1457971651.83240010	+10.00195313	-4.36816406	-4.65380859	+34.93652344	+14.65576172	-48.22998047	+2176	+9.57568359	-3.09375000	-3.88476563	+4.87792969	-20.67626953	+7.77832031	+2016	+8.05957031	-6.85986328	-4.59228516	+30.71777344	+3.82324219	-54.73388672	+1904
+1457971651.83649990	+9.94482422	-4.44287109	-4.64941406	+35.72753906	+14.74365234	-47.90039063	+2172	+9.52734375	-3.18603516	-3.87597656	+5.09765625	-20.25878906	+7.82226563	+2012	+8.02001953	-6.95654297	-4.57470703	+31.04736328	+4.10888672	-54.49218750	+1912
+1457971651.84069990	+9.90087891	-4.52636719	-4.60546875	+36.40869141	+14.67773438	-47.79052734	+2180	+9.48779297	-3.27832031	-3.83642578	+5.31738281	-20.12695313	+7.77832031	+2016	+7.98046875	-7.05761719	-4.53076172	+31.31103516	+4.30664063	-54.42626953	+1924
+1457971651.84489990	+9.83935547	-4.61865234	-4.57910156	+36.91406250	+14.78759766	-47.52685547	+2184	+9.43505859	-3.37939453	-3.81445313	+5.42724609	-19.77539063	+7.82226563	+2020	+7.94531250	-7.17187500	-4.49121094	+31.44287109	+4.54833984	-54.31640625	+1940
+1457971651.84900000	+9.79101563	-4.69335938	-4.56591797	+37.59521484	+14.85351563	-47.17529297	+2180	+9.39550781	-3.46728516	-3.79687500	+5.60302734	-19.37988281	+7.91015625	+2016	+7.91455078	-7.26416016	-4.46044922	+31.75048828	+4.76806641	-54.07470703	+1940
+1457971651.85320000	+9.75585938	-4.77685547	-4.50878906	+38.14453125	+14.74365234	-47.06542969	+2188	+9.36035156	-3.55957031	-3.74853516	+5.80078125	-19.22607422	+7.88818359	+2024	+7.88818359	-7.36083984	-4.41210938	+31.94824219	+4.89990234	-53.94287109	+1948
+1457971651.86150000	+9.66796875	-4.95263672	-4.45166016	+39.04541016	+14.83154297	-46.36230469	+2188	+9.28564453	-3.74853516	-3.69140625	+6.02050781	-18.52294922	+8.06396484	+2028	+7.83105469	-7.55859375	-4.31982422	+32.29980469	+5.27343750	-53.54736328	+1956
+1457971651.86570000	+9.63720703	-5.03173828	-4.39453125	+39.50683594	+14.67773438	-46.20849609	+2196	+9.25927734	-3.83642578	-3.63427734	+6.19628906	-18.39111328	+8.10791016	+2036	+7.81347656	-7.65527344	-4.26708984	+32.47558594	+5.38330078	-53.39355469	+1960
+1457971651.86990000	+9.59765625	-5.13281250	-4.35058594	+39.74853516	+14.67773438	-45.90087891	+2200	+9.22412109	-3.93750000	-3.59472656	+6.17431641	-18.10546875	+8.17382813	+2040	+7.78710938	-7.76074219	-4.20996094	+32.54150391	+5.51513672	-53.23974609	+1964
+1457971651.87820010	+9.54492188	-5.29101563	-4.24951172	+40.53955078	+14.43603516	-45.35156250	+2200	+9.17578125	-4.10449219	-3.50244141	+6.45996094	-17.64404297	+8.39355469	+2048	+7.75195313	-7.94531250	-4.10009766	+32.84912109	+5.73486328	-52.80029297	+1960
+1457971651.89070010	+9.47900391	-5.54150391	-4.08691406	+41.35253906	+13.93066406	-44.45068359	+2204	+9.11425781	-4.36376953	-3.34423828	+6.63574219	-16.98486328	+8.74511719	+2060	+7.70361328	-8.22216797	-3.92431641	+33.13476563	+5.99853516	-52.14111328	+1948
+1457971651.89490010	+9.45263672	-5.63378906	-4.02539063	+41.46240234	+13.75488281	-44.18701172	+2212	+9.08789063	-4.46044922	-3.28710938	+6.54785156	-16.76513672	+8.83300781	+2064	+7.68164063	-8.31884766	-3.86279297	+33.13476563	+6.08642578	-51.92138672	+1944
+1457971651.89899990	+9.43505859	-5.70410156	-3.96826172	+41.77001953	+13.51318359	-43.83544922	+2208	+9.07470703	-4.53515625	-3.23876953	+6.63574219	-16.52343750	+9.00878906	+2064	+7.66406250	-8.40234375	-3.80126953	+33.22265625	+6.15234375	-51.67968750	+1940
+1457971651.90730000	+9.40429688	-5.86230469	-3.82763672	+42.07763672	+12.87597656	-43.39599609	+2216	+9.04833984	-4.70214844	-3.10693359	+6.61376953	-16.28173828	+9.22851563	+2076	+7.62890625	-8.58251953	-3.67822266	+33.26660156	+6.21826172	-51.19628906	+1932
+1457971651.91570000	+9.38232422	-5.99853516	-3.68701172	+42.53906250	+12.12890625	-42.93457031	+2216	+9.03076172	-4.84277344	-2.98388672	+6.70166016	-16.04003906	+9.51416016	+2080	+7.59375000	-8.74511719	-3.55078125	+33.33251953	+6.24023438	-50.69091797	+1924
+1457971651.91980000	+9.36914063	-6.07763672	-3.61230469	+42.67089844	+11.73339844	-42.73681641	+2224	+9.02197266	-4.93066406	-2.91357422	+6.59179688	-15.93017578	+9.60205078	+2084	+7.57617188	-8.83300781	-3.48925781	+33.33251953	+6.26220703	-50.47119141	+1920
+1457971651.92820000	+9.35156250	-6.20068359	-3.46289063	+43.13232422	+10.87646484	-42.34130859	+2228	+9.00878906	-5.06250000	-2.78173828	+6.63574219	-15.77636719	+9.88769531	+2088	+7.54541016	-8.98681641	-3.36181641	+33.42041016	+6.15234375	-50.00976563	+1916
+1457971651.93230010	+9.33837891	-6.26660156	-3.38378906	+43.33007813	+10.41503906	-42.18750000	+2236	+9.00000000	-5.14160156	-2.71142578	+6.52587891	-15.71044922	+9.97558594	+2092	+7.53222656	-9.06591797	-3.29589844	+33.44238281	+6.13037109	-49.81201172	+1916
+1457971651.93650010	+9.33398438	-6.32373047	-3.30029297	+43.59375000	+9.95361328	-42.05566406	+2240	+8.99121094	-5.20312500	-2.64550781	+6.52587891	-15.64453125	+10.08544922	+2092	+7.51904297	-9.13623047	-3.22558594	+33.50830078	+6.06445313	-49.65820313	+1916
+1457971651.94070010	+9.32519531	-6.37646484	-3.22119141	+43.85742188	+9.44824219	-41.92382813	+2244	+8.99121094	-5.26464844	-2.57519531	+6.50390625	-15.62255859	+10.23925781	+2096	+7.50585938	-9.20654297	-3.16406250	+33.55224609	+5.97656250	-49.46044922	+1912
+1457971651.94899990	+9.30761719	-6.48193359	-3.05419922	+44.45068359	+8.43750000	-41.66015625	+2256	+8.97802734	-5.39208984	-2.43457031	+6.35009766	-15.55664063	+10.43701172	+2096	+7.49267578	-9.34277344	-3.01904297	+33.75000000	+5.77880859	-49.24072266	+1912
+1457971651.95320010	+9.29882813	-6.53027344	-2.97949219	+44.80224609	+7.91015625	-41.50634766	+2260	+8.97802734	-5.44921875	-2.36425781	+6.30615234	-15.53466797	+10.59082031	+2096	+7.48388672	-9.40429688	-2.94873047	+33.83789063	+5.66894531	-49.08691406	+1912
+1457971651.96149990	+9.27685547	-6.61376953	-2.81250000	+45.50537109	+6.85546875	-41.33056641	+2272	+8.96923828	-5.56787109	-2.22363281	+6.08642578	-15.51269531	+10.85449219	+2096	+7.47949219	-9.52294922	-2.79931641	+34.12353516	+5.40527344	-48.93310547	+1904
+1457971651.96569990	+9.26806641	-6.65332031	-2.73339844	+45.90087891	+6.28417969	-41.26464844	+2276	+8.96484375	-5.61621094	-2.15771484	+5.99853516	-15.51269531	+11.05224609	+2096	+7.47509766	-9.57568359	-2.72460938	+34.25537109	+5.25146484	-48.82324219	+1900
+1457971651.96980000	+9.25927734	-6.69287109	-2.64990234	+46.25244141	+5.71289063	-41.17675781	+2280	+8.96044922	-5.67773438	-2.08740234	+5.82275391	-15.51269531	+11.18408203	+2096	+7.47949219	-9.62841797	-2.64550781	+34.45312500	+5.09765625	-48.80126953	+1896
+1457971651.97810010	+9.24169922	-6.75000000	-2.48730469	+47.08740234	+4.59228516	-41.02294922	+2276	+8.95605469	-5.76562500	-1.94677734	+5.60302734	-15.51269531	+11.55761719	+2084	+7.47949219	-9.72509766	-2.48730469	+34.76074219	+4.81201172	-48.71337891	+1884
+1457971651.98230000	+9.22851563	-6.78515625	-2.40820313	+47.46093750	+4.06494141	-40.97900391	+2276	+8.95166016	-5.81396484	-1.87646484	+5.42724609	-15.51269531	+11.73339844	+2080	+7.48828125	-9.76904297	-2.40820313	+34.95849609	+4.68017578	-48.66943359	+1876
+1457971651.99060010	+9.21533203	-6.82470703	-2.25000000	+48.31787109	+2.96630859	-40.86914063	+2268	+8.94726563	-5.89306641	-1.74462891	+5.14160156	-15.46875000	+12.17285156	+2068	+7.49267578	-9.85253906	-2.25000000	+35.28808594	+4.37255859	-48.55957031	+1856
+1457971651.99480010	+9.20214844	-6.85546875	-2.17529297	+48.62548828	+2.46093750	-40.86914063	+2264	+8.94287109	-5.93261719	-1.67431641	+4.98779297	-15.46875000	+12.34863281	+2060	+7.49707031	-9.88769531	-2.17529297	+35.48583984	+4.24072266	-48.51562500	+1844
+1457971652.00309990	+9.18457031	-6.88623047	-2.02148438	+49.39453125	+1.47216797	-40.82519531	+2244	+8.93847656	-5.99853516	-1.54687500	+4.74609375	-15.42480469	+12.78808594	+2044	+7.49707031	-9.95800781	-2.02148438	+35.72753906	+3.99902344	-48.40576172	+1820
+1457971652.00729990	+9.17578125	-6.90820313	-1.94238281	+49.68017578	+1.03271484	-40.82519531	+2236	+8.93408203	-6.02929688	-1.48095703	+4.63623047	-15.40283203	+12.98583984	+2036	+7.49707031	-9.98876953	-1.94677734	+35.90332031	+3.88916016	-48.36181641	+1808
+1457971652.01149990	+9.16699219	-6.92138672	-1.87207031	+50.00976563	+0.61523438	-40.78125000	+2224	+8.92968750	-6.05566406	-1.41503906	+4.54833984	-15.38085938	+13.18359375	+2028	+7.49267578	-10.02392578	-1.87207031	+35.96923828	+3.80126953	-48.31787109	+1796
+1457971652.01560000	+9.15820313	-6.93017578	-1.80615234	+50.33935547	+0.21972656	-40.69335938	+2212	+8.92529297	-6.08203125	-1.35791016	+4.46044922	-15.29296875	+13.40332031	+2020	+7.47949219	-10.05029297	-1.81054688	+36.05712891	+3.71337891	-48.16406250	+1784
+1457971652.01979990	+9.14941406	-6.95214844	-1.73583984	+50.55908203	-0.10986328	-40.67138672	+2200	+8.92529297	-6.09960938	-1.30078125	+4.41650391	-15.24902344	+13.60107422	+2008	+7.47509766	-10.08105469	-1.74902344	+36.16699219	+3.64746094	-48.03222656	+1768
+1457971652.02810000	+9.12744141	-6.96533203	-1.60839844	+51.08642578	-0.72509766	-40.58349609	+2176	+8.91210938	-6.13916016	-1.18652344	+4.35058594	-15.09521484	+14.04052734	+1996	+7.44873047	-10.13378906	-1.63037109	+36.25488281	+3.49365234	-47.76855469	+1744
+1457971652.03230000	+9.11865234	-6.98291016	-1.54248047	+51.24023438	-1.01074219	-40.56152344	+2168	+8.90771484	-6.15234375	-1.12939453	+4.41650391	-15.02929688	+14.21630859	+1984	+7.43115234	-10.15576172	-1.57324219	+36.29882813	+3.42773438	-47.63671875	+1736
+1457971652.04060010	+9.09667969	-6.99609375	-1.42822266	+51.63574219	-1.47216797	-40.36376953	+2144	+8.89892578	-6.17431641	-1.01953125	+4.50439453	-14.87548828	+14.61181641	+1972	+7.39160156	-10.20410156	-1.46777344	+36.29882813	+3.29589844	-47.35107422	+1716
+1457971652.04480000	+9.08789063	-7.00488281	-1.37109375	+51.76757813	-1.64794922	-40.31982422	+2140	+8.89013672	-6.18310547	-0.97119141	+4.59228516	-14.78759766	+14.78759766	+1968	+7.37841797	-10.22607422	-1.41943359	+36.32080078	+3.22998047	-47.21923828	+1708
+1457971652.04900000	+9.07910156	-7.00927734	-1.30957031	+51.92138672	-1.84570313	-40.27587891	+2136	+8.88574219	-6.19189453	-0.91406250	+4.70214844	-14.74365234	+14.96337891	+1968	+7.35644531	-10.24804688	-1.36230469	+36.32080078	+3.16406250	-47.13134766	+1700
+1457971652.05310010	+9.06591797	-7.01367188	-1.26123047	+52.07519531	-2.02148438	-40.16601563	+2132	+8.87695313	-6.19628906	-0.87011719	+4.76806641	-14.65576172	+15.20507813	+1968	+7.33447266	-10.26562500	-1.32275391	+36.32080078	+3.07617188	-46.95556641	+1692
+1457971652.06139990	+9.04833984	-7.01806641	-1.16015625	+52.31689453	-2.35107422	-40.05615234	+2136	+8.86376953	-6.20068359	-0.77343750	+5.05371094	-14.56787109	+15.57861328	+1972	+7.29931641	-10.30078125	-1.23046875	+36.36474609	+2.90039063	-46.75781250	+1680
+1457971652.06559990	+9.03515625	-7.02246094	-1.12060547	+52.44873047	-2.50488281	-39.94628906	+2140	+8.85498047	-6.20507813	-0.73828125	+5.18554688	-14.47998047	+15.84228516	+1976	+7.28173828	-10.31396484	-1.19091797	+36.38671875	+2.76855469	-46.64794922	+1672
+1457971652.06979990	+9.02636719	-7.02246094	-1.07226563	+52.55859375	-2.63671875	-39.92431641	+2148	+8.84619141	-6.20507813	-0.69433594	+5.33935547	-14.47998047	+15.99609375	+1984	+7.26855469	-10.32714844	-1.14697266	+36.45263672	+2.68066406	-46.60400391	+1668
+1457971652.07390000	+9.01757813	-7.02246094	-1.01953125	+52.66845703	-2.76855469	-39.96826172	+2156	+8.83740234	-6.20507813	-0.64599609	+5.51513672	-14.52392578	+16.12792969	+1992	+7.25537109	-10.34033203	-1.09863281	+36.49658203	+2.57080078	-46.64794922	+1664
+1457971652.07810000	+9.00878906	-7.02246094	-0.98876953	+52.80029297	-2.90039063	-39.88037109	+2164	+8.82861328	-6.20507813	-0.61523438	+5.64697266	-14.45800781	+16.36962891	+2000	+7.24218750	-10.34912109	-1.05468750	+36.56250000	+2.46093750	-46.62597656	+1656
+1457971652.08640000	+8.99121094	-7.02246094	-0.90527344	+52.99804688	-3.07617188	-39.99023438	+2188	+8.81542969	-6.20507813	-0.54052734	+5.97656250	-14.50195313	+16.58935547	+2020	+7.22900391	-10.36669922	-0.96240234	+36.76025391	+2.26318359	-46.75781250	+1644
+1457971652.09060000	+8.98242188	-7.01806641	-0.88330078	+53.10791016	-3.18603516	-39.90234375	+2200	+8.80664063	-6.20507813	-0.51855469	+6.13037109	-14.43603516	+16.80908203	+2028	+7.22460938	-10.37109375	-0.92724609	+36.87011719	+2.17529297	-46.75781250	+1632
+1457971652.09480000	+8.97363281	-7.02246094	-0.85253906	+53.17382813	-3.20800781	-39.96826172	+2212	+8.79785156	-6.20507813	-0.49218750	+6.28417969	-14.43603516	+16.87500000	+2040	+7.22021484	-10.37988281	-0.88769531	+37.00195313	+2.13134766	-46.84570313	+1624
+1457971652.09890010	+8.96923828	-7.01806641	-0.81738281	+53.26171875	-3.25195313	-40.07812500	+2232	+8.78906250	-6.20507813	-0.46142578	+6.43798828	-14.50195313	+16.91894531	+2052	+7.21582031	-10.38427734	-0.84375000	+37.11181641	+2.06542969	-47.02148438	+1616
+1457971652.10310010	+8.96044922	-7.01806641	-0.80419922	+53.34960938	-3.29589844	-40.01220703	+2244	+8.78027344	-6.20068359	-0.45263672	+6.56982422	-14.41406250	+17.07275391	+2060	+7.21582031	-10.38427734	-0.80859375	+37.24365234	+2.04345703	-47.10937500	+1604
+1457971652.11139990	+8.94726563	-7.02685547	-0.75585938	+53.41552734	-3.20800781	-40.25390625	+2276	+8.76269531	-6.20507813	-0.41308594	+6.81152344	-14.45800781	+17.02880859	+2084	+7.21142578	-10.39746094	-0.73388672	+37.46337891	+2.10937500	-47.46093750	+1588
+1457971652.11560010	+8.93847656	-7.03125000	-0.75585938	+53.43750000	-3.14208984	-40.20996094	+2288	+8.75390625	-6.20947266	-0.41308594	+6.89941406	-14.34814453	+17.11669922	+2092	+7.20703125	-10.39746094	-0.71191406	+37.55126953	+2.15332031	-47.48291016	+1576
+1457971652.11980010	+8.93408203	-7.03564453	-0.74707031	+53.43750000	-3.03222656	-40.27587891	+2300	+8.74511719	-6.21386719	-0.40869141	+6.96533203	-14.28222656	+17.07275391	+2100	+7.20703125	-10.40185547	-0.68994141	+37.63916016	+2.26318359	-47.57080078	+1568
+1457971652.12389990	+8.92529297	-7.04003906	-0.73828125	+53.43750000	-2.94433594	-40.36376953	+2316	+8.74072266	-6.21826172	-0.39990234	+7.03125000	-14.26025391	+17.02880859	+2112	+7.20263672	-10.40625000	-0.66796875	+37.68310547	+2.35107422	-47.68066406	+1560
+1457971652.12809990	+8.91650391	-7.04443359	-0.74267578	+53.41552734	-2.81250000	-40.31982422	+2328	+8.73193359	-6.21826172	-0.40869141	+7.07519531	-14.12841797	+17.05078125	+2120	+7.19384766	-10.41064453	-0.65917969	+37.72705078	+2.46093750	-47.70263672	+1552
+1457971652.13640000	+8.90332031	-7.05322266	-0.74267578	+53.34960938	-2.52685547	-40.45166016	+2348	+8.71435547	-6.23144531	-0.40869141	+7.11914063	-13.99658203	+16.89697266	+2132	+7.18066406	-10.41503906	-0.63281250	+37.72705078	+2.74658203	-47.81250000	+1536
+1457971652.14060000	+8.89453125	-7.06201172	-0.75146484	+53.30566406	-2.37304688	-40.42968750	+2356	+8.70556641	-6.23144531	-0.41748047	+7.14111328	-13.88671875	+16.87500000	+2136	+7.16748047	-10.41943359	-0.63281250	+37.70507813	+2.90039063	-47.76855469	+1528
+1457971652.14470010	+8.89013672	-7.06201172	-0.75585938	+53.26171875	-2.21923828	-40.45166016	+2364	+8.70117188	-6.23583984	-0.42626953	+7.14111328	-13.82080078	+16.80908203	+2144	+7.15869141	-10.42382813	-0.63720703	+37.70507813	+3.05419922	-47.74658203	+1520
+1457971652.14890000	+8.88134766	-7.07080078	-0.76464844	+53.19580078	-2.06542969	-40.47363281	+2372	+8.69238281	-6.24023438	-0.43066406	+7.14111328	-13.75488281	+16.72119141	+2144	+7.14550781	-10.42822266	-0.63720703	+37.61718750	+3.20800781	-47.72460938	+1512
+1457971652.15310000	+8.86816406	-7.07080078	-0.76904297	+53.12988281	-1.91162109	-40.47363281	+2380	+8.68359375	-6.24462891	-0.43945313	+7.11914063	-13.66699219	+16.67724609	+2148	+7.12792969	-10.42822266	-0.64599609	+37.52929688	+3.31787109	-47.61474609	+1508
+1457971652.16140010	+8.85498047	-7.07080078	-0.78662109	+53.10791016	-1.69189453	-40.47363281	+2388	+8.67041016	-6.24462891	-0.44824219	+7.14111328	-13.60107422	+16.58935547	+2148	+7.09716797	-10.42822266	-0.66796875	+37.41943359	+3.51562500	-47.43896484	+1496
+1457971652.16560010	+8.84179688	-7.07080078	-0.79101563	+53.06396484	-1.62597656	-40.49560547	+2388	+8.66162109	-6.24462891	-0.45263672	+7.11914063	-13.57910156	+16.54541016	+2148	+7.07958984	-10.42822266	-0.67675781	+37.33154297	+3.58154297	-47.39501953	+1488
+1457971652.16969990	+8.83740234	-7.06640625	-0.79541016	+53.08593750	-1.58203125	-40.51757813	+2388	+8.65722656	-6.24462891	-0.45263672	+7.14111328	-13.57910156	+16.52343750	+2144	+7.06201172	-10.42822266	-0.68554688	+37.28759766	+3.62548828	-47.30712891	+1484
+1457971652.17389990	+8.82861328	-7.06201172	-0.79980469	+53.08593750	-1.51611328	-40.51757813	+2388	+8.65283203	-6.24023438	-0.45703125	+7.16308594	-13.60107422	+16.47949219	+2140	+7.04882813	-10.42382813	-0.69433594	+37.22167969	+3.66943359	-47.24121094	+1476
+1457971652.18639990	+8.80224609	-7.04443359	-0.80859375	+53.12988281	-1.45019531	-40.60546875	+2380	+8.63085938	-6.23144531	-0.45703125	+7.20703125	-13.66699219	+16.36962891	+2128	+7.00488281	-10.41064453	-0.72070313	+37.13378906	+3.66943359	-47.04345703	+1456
+1457971652.19059990	+8.79345703	-7.03564453	-0.80859375	+53.15185547	-1.45019531	-40.62744141	+2376	+8.62207031	-6.22705078	-0.45703125	+7.22900391	-13.68896484	+16.34765625	+2120	+6.99169922	-10.40185547	-0.72070313	+37.11181641	+3.64746094	-46.99951172	+1448
+1457971652.19890000	+8.77587891	-7.01367188	-0.80859375	+53.26171875	-1.49414063	-40.64941406	+2368	+8.60449219	-6.20947266	-0.45263672	+7.29492188	-13.77685547	+16.30371094	+2108	+6.97412109	-10.37988281	-0.72949219	+37.17773438	+3.58154297	-46.86767578	+1428
+1457971652.20310000	+8.76708984	-7.00488281	-0.80859375	+53.30566406	-1.49414063	-40.67138672	+2364	+8.59570313	-6.20507813	-0.45263672	+7.31689453	-13.82080078	+16.28173828	+2104	+6.96972656	-10.37109375	-0.72509766	+37.19970703	+3.58154297	-46.86767578	+1420
+1457971652.20720010	+8.75830078	-6.99169922	-0.80419922	+53.37158203	-1.51611328	-40.69335938	+2360	+8.58251953	-6.19189453	-0.44824219	+7.33886719	-13.86474609	+16.28173828	+2096	+6.96533203	-10.35791016	-0.72070313	+37.26562500	+3.55957031	-46.88964844	+1416
+1457971652.21140000	+8.74951172	-6.98291016	-0.80419922	+53.41552734	-1.51611328	-40.67138672	+2352	+8.57373047	-6.18310547	-0.44824219	+7.36083984	-13.88671875	+16.25976563	+2092	+6.96533203	-10.34472656	-0.71630859	+37.33154297	+3.55957031	-46.84570313	+1408
+1457971652.21970010	+8.73632813	-6.96093750	-0.80419922	+53.50341797	-1.51611328	-40.62744141	+2344	+8.55175781	-6.16552734	-0.44384766	+7.38281250	-13.88671875	+16.28173828	+2076	+6.96093750	-10.31835938	-0.70751953	+37.48535156	+3.60351563	-46.77978516	+1404
+1457971652.22390010	+8.72753906	-6.95214844	-0.80419922	+53.54736328	-1.51611328	-40.56152344	+2340	+8.54296875	-6.15673828	-0.43945313	+7.38281250	-13.86474609	+16.28173828	+2068	+6.96093750	-10.30078125	-0.70312500	+37.59521484	+3.62548828	-46.73583984	+1400
+1457971652.22799990	+8.72314453	-6.94335938	-0.80419922	+53.59130859	-1.49414063	-40.51757813	+2332	+8.53417969	-6.15234375	-0.43945313	+7.38281250	-13.84277344	+16.30371094	+2056	+6.96093750	-10.28759766	-0.69873047	+37.70507813	+3.66943359	-46.71386719	+1400
+1457971652.23219990	+8.71435547	-6.93457031	-0.80859375	+53.63525391	-1.47216797	-40.49560547	+2328	+8.52099609	-6.14355469	-0.43945313	+7.36083984	-13.82080078	+16.30371094	+2048	+6.96093750	-10.27441406	-0.68994141	+37.77099609	+3.73535156	-46.69189453	+1400
+1457971652.23639990	+8.70556641	-6.92578125	-0.80859375	+53.65722656	-1.45019531	-40.42968750	+2320	+8.51220703	-6.13476563	-0.43945313	+7.36083984	-13.75488281	+16.32568359	+2040	+6.95654297	-10.25683594	-0.68554688	+37.85888672	+3.80126953	-46.66992188	+1400
+1457971652.24470000	+8.69238281	-6.91259766	-0.81298828	+53.72314453	-1.36230469	-40.31982422	+2308	+8.49023438	-6.12597656	-0.44384766	+7.33886719	-13.64501953	+16.32568359	+2020	+6.95214844	-10.23486328	-0.67236328	+38.01269531	+3.97705078	-46.62597656	+1400
+1457971652.24889990	+8.68359375	-6.90820313	-0.81298828	+53.74511719	-1.31835938	-40.27587891	+2300	+8.48144531	-6.12158203	-0.44384766	+7.33886719	-13.57910156	+16.32568359	+2008	+6.94775391	-10.22607422	-0.66796875	+38.07861328	+4.06494141	-46.60400391	+1400
+1457971652.25300000	+8.67480469	-6.89941406	-0.81738281	+53.76708984	-1.27441406	-40.18798828	+2292	+8.47265625	-6.11279297	-0.44824219	+7.33886719	-13.49121094	+16.32568359	+1996	+6.94335938	-10.21728516	-0.67236328	+38.16650391	+4.13085938	-46.53808594	+1400
+1457971652.26140000	+8.65283203	-6.89062500	-0.82617188	+53.87695313	-1.18652344	-40.05615234	+2280	+8.45068359	-6.10400391	-0.45263672	+7.36083984	-13.33740234	+16.30371094	+1976	+6.93017578	-10.20849609	-0.67236328	+38.21044922	+4.24072266	-46.47216797	+1400
