# Supplementary material for: A direct effect of perception on action when grasping a cup
Source: Sci Rep. 2018 Jan 9;8:171. doi: 10.1038/s41598-017-18591-5 (PMC5760564; doi:10.1038/s41598-017-18591-5)
Supplement: Supplementary file 6 — Supplementary Information [file 41598_2017_18591_MOESM6_ESM.zip › SciRep_Data/S01instruct/S01_100instruct_Tr99.dat]

+1000000000000.00000000	+0.00000000	+0.00000000	+0.00000000	+0.00000000	+0.00000000	+0.00000000	+0	+0.00000000	+0.00000000	+0.00000000	+0.00000000	+0.00000000	+0.00000000	+0	+0.00000000	+0.00000000	+0.00000000	+0.00000000	+0.00000000	+0.00000000	+0
+1457971652.26550010	+8.63964844	-6.88623047	-0.83056641	+53.89892578	-1.12060547	-40.01220703	+2272	+8.43750000	-6.10400391	-0.45263672	+7.36083984	-13.27148438	+16.28173828	+1964	+6.92578125	-10.19970703	-0.67675781	+38.25439453	+4.32861328	-46.42822266	+1404
+1457971652.26970010	+8.62646484	-6.87744141	-0.83056641	+53.96484375	-1.07666016	-39.96826172	+2264	+8.42431641	-6.09960938	-0.45703125	+7.40478516	-13.18359375	+16.25976563	+1952	+6.91259766	-10.19531250	-0.67675781	+38.27636719	+4.41650391	-46.38427734	+1404
+1457971652.27390000	+8.61767578	-6.87304688	-0.83496094	+54.03076172	-0.98876953	-39.88037109	+2256	+8.41552734	-6.09521484	-0.45703125	+7.42675781	-13.09570313	+16.23779297	+1940	+6.89941406	-10.19091797	-0.68115234	+38.32031250	+4.52636719	-46.31835938	+1408
+1457971652.28220010	+8.58691406	-6.86865234	-0.84375000	+54.14062500	-0.85693359	-39.72656250	+2236	+8.38916016	-6.09082031	-0.46582031	+7.51464844	-12.89794922	+16.17187500	+1920	+6.86425781	-10.18652344	-0.69433594	+38.34228516	+4.76806641	-46.16455078	+1412
+1457971652.28629990	+8.57373047	-6.86425781	-0.84814453	+54.20654297	-0.79101563	-39.63867188	+2228	+8.37597656	-6.08642578	-0.47021484	+7.55859375	-12.78808594	+16.14990234	+1908	+6.84667969	-10.18652344	-0.69873047	+38.36425781	+4.87792969	-46.07666016	+1412
+1457971652.29049990	+8.56054688	-6.86425781	-0.85693359	+54.29443359	-0.70312500	-39.55078125	+2216	+8.36279297	-6.08642578	-0.47460938	+7.60253906	-12.67822266	+16.10595703	+1896	+6.82910156	-10.18652344	-0.70751953	+38.40820313	+4.98779297	-45.98876953	+1416
+1457971652.29469990	+8.54736328	-6.85986328	-0.86132813	+54.33837891	-0.63720703	-39.46289063	+2208	+8.34960938	-6.08642578	-0.47460938	+7.64648438	-12.56835938	+16.08398438	+1884	+6.80712891	-10.18652344	-0.71630859	+38.40820313	+5.11962891	-45.87890625	+1416
+1457971660.56200000	+8.44628906	-7.08837891	-0.76025391	+52.03125000	-7.18505859	-42.05566406	+2216	+8.21777344	-6.28857422	-0.49218750	+12.19482422	-12.70019531	+10.23925781	+1676	+6.45117188	-10.41064453	-0.70312500	+37.02392578	+6.92138672	-47.52685547	+1260
+1457971660.56609990	+8.44628906	-7.08837891	-0.76025391	+52.09716797	-7.11914063	-42.01171875	+2216	+8.21337891	-6.28857422	-0.48779297	+12.15087891	-12.63427734	+10.43701172	+1676	+6.44238281	-10.41503906	-0.70751953	+36.97998047	+6.87744141	-47.48291016	+1260
+1457971660.57030010	+8.44189453	-7.08837891	-0.76464844	+52.14111328	-7.07519531	-41.94580078	+2212	+8.21337891	-6.28857422	-0.48779297	+12.10693359	-12.61230469	+10.61279297	+1680	+6.43798828	-10.41503906	-0.71191406	+36.95800781	+6.85546875	-47.43896484	+1260
+1457971660.57439990	+8.44189453	-7.08398438	-0.76464844	+52.18505859	-7.00927734	-41.90185547	+2212	+8.21337891	-6.28857422	-0.48779297	+12.06298828	-12.59033203	+10.78857422	+1680	+6.43798828	-10.41503906	-0.71630859	+36.95800781	+6.83349609	-47.41699219	+1256
+1457971660.57859990	+8.44189453	-7.08398438	-0.76464844	+52.27294922	-6.94335938	-41.83593750	+2208	+8.21337891	-6.28857422	-0.48339844	+12.01904297	-12.56835938	+11.00830078	+1680	+6.43798828	-10.41503906	-0.71630859	+36.95800781	+6.81152344	-47.41699219	+1252
+1457971660.58279990	+8.44189453	-7.08398438	-0.76464844	+52.31689453	-6.87744141	-41.74804688	+2208	+8.21337891	-6.28857422	-0.48339844	+11.95312500	-12.56835938	+11.22802734	+1684	+6.43798828	-10.41503906	-0.71630859	+36.97998047	+6.81152344	-47.41699219	+1248
+1457971660.58690000	+8.44189453	-7.08398438	-0.76464844	+52.38281250	-6.81152344	-41.68212891	+2204	+8.21337891	-6.28857422	-0.48339844	+11.90917969	-12.54638672	+11.42578125	+1684	+6.44238281	-10.41503906	-0.71191406	+37.02392578	+6.78955078	-47.43896484	+1248
+1457971660.59110000	+8.44189453	-7.07958984	-0.76464844	+52.44873047	-6.72363281	-41.59423828	+2204	+8.21777344	-6.28417969	-0.47900391	+11.86523438	-12.54638672	+11.64550781	+1684	+6.44677734	-10.41064453	-0.70751953	+37.04589844	+6.78955078	-47.43896484	+1244
+1457971660.59530000	+8.44189453	-7.07958984	-0.76464844	+52.51464844	-6.63574219	-41.52832031	+2200	+8.21777344	-6.28417969	-0.47900391	+11.79931641	-12.54638672	+11.82128906	+1684	+6.45117188	-10.41064453	-0.70312500	+37.08984375	+6.78955078	-47.48291016	+1244
+1457971660.59940000	+8.44189453	-7.07958984	-0.76904297	+52.55859375	-6.54785156	-41.44042969	+2200	+8.21777344	-6.28417969	-0.47900391	+11.75537109	-12.52441406	+12.01904297	+1684	+6.45556641	-10.41064453	-0.69873047	+37.13378906	+6.76757813	-47.50488281	+1244
+1457971660.60360000	+8.44189453	-7.07958984	-0.76904297	+52.60253906	-6.45996094	-41.35253906	+2196	+8.21777344	-6.28417969	-0.47900391	+11.71142578	-12.52441406	+12.15087891	+1684	+6.45996094	-10.40625000	-0.69873047	+37.15576172	+6.76757813	-47.52685547	+1244
+1457971660.60780000	+8.44189453	-7.07958984	-0.76904297	+52.64648438	-6.37207031	-41.28662109	+2196	+8.21777344	-6.27978516	-0.47460938	+11.66748047	-12.52441406	+12.28271484	+1680	+6.46435547	-10.40625000	-0.69433594	+37.17773438	+6.76757813	-47.54882813	+1244
+1457971660.61190010	+8.44189453	-7.07519531	-0.76904297	+52.66845703	-6.30615234	-41.19873047	+2196	+8.21777344	-6.27978516	-0.47460938	+11.62353516	-12.50244141	+12.41455078	+1680	+6.46875000	-10.40625000	-0.68994141	+37.22167969	+6.76757813	-47.57080078	+1244
+1457971660.61610010	+8.44189453	-7.07519531	-0.77343750	+52.69042969	-6.21826172	-41.15478516	+2192	+8.21777344	-6.27978516	-0.47460938	+11.57958984	-12.48046875	+12.48046875	+1680	+6.47314453	-10.40185547	-0.68554688	+37.26562500	+6.76757813	-47.59277344	+1248
+1457971660.62030010	+8.44189453	-7.07519531	-0.77343750	+52.71240234	-6.10839844	-41.08886719	+2192	+8.21337891	-6.27978516	-0.47460938	+11.55761719	-12.50244141	+12.52441406	+1680	+6.47753906	-10.40185547	-0.68554688	+37.28759766	+6.76757813	-47.61474609	+1248
+1457971660.62439990	+8.43750000	-7.07519531	-0.77343750	+52.73437500	-6.04248047	-41.04492188	+2192	+8.21337891	-6.27539063	-0.47460938	+11.51367188	-12.48046875	+12.59033203	+1680	+6.48193359	-10.40185547	-0.68115234	+37.30957031	+6.76757813	-47.63671875	+1248
+1457971660.62859990	+8.43750000	-7.07519531	-0.77783203	+52.73437500	-5.95458984	-41.00097656	+2192	+8.21337891	-6.27539063	-0.47460938	+11.49169922	-12.45849609	+12.59033203	+1680	+6.48193359	-10.39746094	-0.67675781	+37.35351563	+6.76757813	-47.65869141	+1248
+1457971660.63280010	+8.43310547	-7.07519531	-0.77783203	+52.73437500	-5.88867188	-40.97900391	+2188	+8.21337891	-6.27539063	-0.47021484	+11.46972656	-12.45849609	+12.56835938	+1680	+6.48632813	-10.39746094	-0.67675781	+37.37548828	+6.76757813	-47.68066406	+1252
+1457971660.63689990	+8.42871094	-7.07080078	-0.77783203	+52.73437500	-5.82275391	-40.95703125	+2188	+8.20898438	-6.27539063	-0.47021484	+11.44775391	-12.43652344	+12.56835938	+1676	+6.48632813	-10.39746094	-0.67236328	+37.39746094	+6.74560547	-47.70263672	+1252
+1457971660.65360000	+8.41992188	-7.07080078	-0.78222656	+52.69042969	-5.60302734	-40.93505859	+2184	+8.20898438	-6.27539063	-0.47021484	+11.38183594	-12.43652344	+12.43652344	+1676	+6.49072266	-10.39746094	-0.67236328	+37.44140625	+6.72363281	-47.70263672	+1252
+1457971660.65770010	+8.41992188	-7.07080078	-0.78222656	+52.69042969	-5.58105469	-40.95703125	+2180	+8.20898438	-6.27539063	-0.47021484	+11.38183594	-12.43652344	+12.39257813	+1676	+6.49072266	-10.39746094	-0.67675781	+37.44140625	+6.72363281	-47.70263672	+1252
+1457971660.66190000	+8.41552734	-7.07080078	-0.78222656	+52.66845703	-5.53710938	-40.97900391	+2180	+8.20898438	-6.27539063	-0.47021484	+11.35986328	-12.43652344	+12.34863281	+1676	+6.48632813	-10.39746094	-0.67675781	+37.41943359	+6.70166016	-47.70263672	+1252
+1457971660.67020010	+8.41552734	-7.07080078	-0.78222656	+52.64648438	-5.49316406	-41.00097656	+2176	+8.20898438	-6.27539063	-0.47021484	+11.35986328	-12.45849609	+12.32666016	+1676	+6.48632813	-10.39746094	-0.67675781	+37.41943359	+6.70166016	-47.70263672	+1256
+1457971660.67440010	+8.41113281	-7.07080078	-0.78222656	+52.64648438	-5.47119141	-41.02294922	+2176	+8.20898438	-6.27539063	-0.47021484	+11.35986328	-12.45849609	+12.30468750	+1676	+6.48193359	-10.39746094	-0.67675781	+37.41943359	+6.70166016	-47.70263672	+1256
+1457971660.67860010	+8.41113281	-7.07080078	-0.78222656	+52.64648438	-5.47119141	-41.04492188	+2172	+8.20898438	-6.27539063	-0.47021484	+11.35986328	-12.45849609	+12.28271484	+1676	+6.48193359	-10.39746094	-0.68115234	+37.39746094	+6.67968750	-47.68066406	+1256
+1457971660.68269990	+8.41113281	-7.07080078	-0.78222656	+52.64648438	-5.47119141	-41.06689453	+2172	+8.20898438	-6.27539063	-0.47021484	+11.35986328	-12.45849609	+12.28271484	+1676	+6.48193359	-10.39746094	-0.68115234	+37.39746094	+6.67968750	-47.68066406	+1256
+1457971660.69109990	+8.41113281	-7.07080078	-0.77783203	+52.64648438	-5.47119141	-41.08886719	+2168	+8.20898438	-6.27539063	-0.47021484	+11.33789063	-12.48046875	+12.21679688	+1676	+6.47753906	-10.39746094	-0.68554688	+37.39746094	+6.63574219	-47.68066406	+1256
+1457971660.69520000	+8.41113281	-7.07080078	-0.77783203	+52.64648438	-5.47119141	-41.11083984	+2168	+8.20898438	-6.27539063	-0.47021484	+11.33789063	-12.50244141	+12.15087891	+1676	+6.47753906	-10.39746094	-0.68554688	+37.39746094	+6.63574219	-47.68066406	+1256
+1457971660.69939990	+8.41113281	-7.07080078	-0.77783203	+52.64648438	-5.47119141	-41.13281250	+2168	+8.20898438	-6.27539063	-0.47021484	+11.31591797	-12.52441406	+12.10693359	+1676	+6.47753906	-10.39746094	-0.68554688	+37.39746094	+6.61376953	-47.68066406	+1252
+1457971660.70770000	+8.41113281	-7.07080078	-0.77783203	+52.64648438	-5.47119141	-41.13281250	+2164	+8.20898438	-6.27539063	-0.46582031	+11.29394531	-12.61230469	+11.93115234	+1676	+6.47753906	-10.39746094	-0.68554688	+37.39746094	+6.56982422	-47.70263672	+1252
+1457971660.71190000	+8.41552734	-7.07080078	-0.77343750	+52.64648438	-5.47119141	-41.15478516	+2164	+8.20898438	-6.27539063	-0.46582031	+11.27197266	-12.65625000	+11.86523438	+1676	+6.48193359	-10.39746094	-0.68554688	+37.39746094	+6.54785156	-47.70263672	+1252
+1457971660.71610000	+8.41552734	-7.07080078	-0.77343750	+52.64648438	-5.49316406	-41.15478516	+2164	+8.20898438	-6.27539063	-0.46582031	+11.25000000	-12.74414063	+11.75537109	+1676	+6.48193359	-10.39746094	-0.68554688	+37.41943359	+6.52587891	-47.72460938	+1252
+1457971660.72020010	+8.41552734	-7.07080078	-0.77343750	+52.64648438	-5.49316406	-41.15478516	+2160	+8.21337891	-6.27539063	-0.46582031	+11.25000000	-12.78808594	+11.66748047	+1676	+6.48193359	-10.39746094	-0.68554688	+37.41943359	+6.52587891	-47.74658203	+1252
+1457971660.72440000	+8.41552734	-7.07080078	-0.77343750	+52.64648438	-5.49316406	-41.15478516	+2160	+8.21337891	-6.27539063	-0.46582031	+11.22802734	-12.85400391	+11.62353516	+1676	+6.48632813	-10.39306641	-0.68115234	+37.44140625	+6.50390625	-47.76855469	+1252
+1457971660.72849990	+8.41552734	-7.07080078	-0.77343750	+52.64648438	-5.49316406	-41.17675781	+2160	+8.21337891	-6.27539063	-0.46582031	+11.22802734	-12.89794922	+11.55761719	+1676	+6.49072266	-10.39306641	-0.68115234	+37.46337891	+6.48193359	-47.79052734	+1256
+1457971660.73270010	+8.41552734	-7.07080078	-0.77343750	+52.64648438	-5.49316406	-41.17675781	+2160	+8.21777344	-6.27539063	-0.46582031	+11.20605469	-12.94189453	+11.51367188	+1676	+6.49072266	-10.39306641	-0.67675781	+37.46337891	+6.45996094	-47.81250000	+1256
+1457971660.73690010	+8.41552734	-7.07080078	-0.77343750	+52.64648438	-5.51513672	-41.17675781	+2160	+8.21777344	-6.27539063	-0.46582031	+11.20605469	-12.98583984	+11.46972656	+1676	+6.49511719	-10.39306641	-0.67675781	+37.48535156	+6.45996094	-47.83447266	+1256
+1457971660.74099990	+8.41552734	-7.07080078	-0.77343750	+52.64648438	-5.51513672	-41.17675781	+2160	+8.21777344	-6.27539063	-0.46582031	+11.20605469	-13.00781250	+11.44775391	+1676	+6.49511719	-10.38867188	-0.67675781	+37.50732422	+6.43798828	-47.85644531	+1260
+1457971660.74939990	+8.41552734	-7.07080078	-0.77343750	+52.64648438	-5.53710938	-41.19873047	+2160	+8.21777344	-6.27539063	-0.46582031	+11.20605469	-13.05175781	+11.38183594	+1676	+6.49951172	-10.38867188	-0.67236328	+37.52929688	+6.39404297	-47.87841797	+1264
+1457971660.75350000	+8.41992188	-7.07080078	-0.76904297	+52.66845703	-5.53710938	-41.19873047	+2160	+8.21777344	-6.27539063	-0.46582031	+11.20605469	-13.05175781	+11.35986328	+1680	+6.50390625	-10.38867188	-0.67236328	+37.52929688	+6.39404297	-47.90039063	+1264
+1457971660.75770000	+8.41992188	-7.07080078	-0.76904297	+52.66845703	-5.55908203	-41.22070313	+2160	+8.22216797	-6.27539063	-0.46582031	+11.20605469	-13.07373047	+11.31591797	+1680	+6.50390625	-10.38867188	-0.67236328	+37.52929688	+6.37207031	-47.92236328	+1264
+1457971660.76600000	+8.41992188	-7.07080078	-0.76904297	+52.64648438	-5.58105469	-41.22070313	+2160	+8.22216797	-6.27539063	-0.46582031	+11.20605469	-13.09570313	+11.25000000	+1680	+6.50390625	-10.38867188	-0.67236328	+37.50732422	+6.35009766	-47.92236328	+1268
+1457971660.77020000	+8.41992188	-7.07080078	-0.76904297	+52.64648438	-5.60302734	-41.24267578	+2160	+8.22216797	-6.27539063	-0.46582031	+11.20605469	-13.09570313	+11.22802734	+1680	+6.50390625	-10.38867188	-0.67236328	+37.50732422	+6.35009766	-47.94433594	+1268
+1457971660.77440000	+8.41992188	-7.07080078	-0.76464844	+52.64648438	-5.62500000	-41.24267578	+2160	+8.22216797	-6.27539063	-0.46582031	+11.20605469	-13.09570313	+11.20605469	+1680	+6.49951172	-10.38867188	-0.67236328	+37.48535156	+6.32812500	-47.94433594	+1268
+1457971660.77850010	+8.41992188	-7.07080078	-0.76464844	+52.64648438	-5.64697266	-41.24267578	+2160	+8.22216797	-6.27539063	-0.46582031	+11.20605469	-13.09570313	+11.16210938	+1680	+6.49951172	-10.38867188	-0.67236328	+37.46337891	+6.32812500	-47.92236328	+1268
+1457971660.78270010	+8.41992188	-7.07080078	-0.76464844	+52.64648438	-5.66894531	-41.26464844	+2160	+8.22216797	-6.27539063	-0.46582031	+11.20605469	-13.09570313	+11.14013672	+1680	+6.49951172	-10.38867188	-0.67675781	+37.44140625	+6.32812500	-47.92236328	+1272
+1457971660.78690000	+8.41992188	-7.07080078	-0.76464844	+52.62451172	-5.69091797	-41.26464844	+2160	+8.22216797	-6.27539063	-0.46582031	+11.22802734	-13.09570313	+11.09619141	+1680	+6.49511719	-10.38867188	-0.67675781	+37.44140625	+6.30615234	-47.92236328	+1272
+1457971660.79099990	+8.41992188	-7.07080078	-0.76464844	+52.62451172	-5.69091797	-41.26464844	+2160	+8.22216797	-6.27539063	-0.46582031	+11.22802734	-13.11767578	+11.07421875	+1684	+6.49511719	-10.38867188	-0.67675781	+37.41943359	+6.30615234	-47.90039063	+1272
+1457971660.79520010	+8.41992188	-7.07080078	-0.76025391	+52.62451172	-5.71289063	-41.26464844	+2160	+8.22216797	-6.27539063	-0.46582031	+11.22802734	-13.11767578	+11.03027344	+1684	+6.49072266	-10.38867188	-0.68115234	+37.39746094	+6.30615234	-47.90039063	+1272
+1457971660.79930000	+8.41992188	-7.07080078	-0.76025391	+52.62451172	-5.73486328	-41.26464844	+2160	+8.22216797	-6.27539063	-0.46582031	+11.22802734	-13.11767578	+11.00830078	+1684	+6.49072266	-10.38867188	-0.68115234	+37.37548828	+6.30615234	-47.90039063	+1272
+1457971660.80349990	+8.42431641	-7.07080078	-0.76025391	+52.60253906	-5.75683594	-41.26464844	+2160	+8.22216797	-6.27539063	-0.46582031	+11.22802734	-13.11767578	+10.96435547	+1684	+6.48632813	-10.38867188	-0.68115234	+37.35351563	+6.30615234	-47.90039063	+1272
+1457971660.81180000	+8.42431641	-7.07080078	-0.76025391	+52.60253906	-5.80078125	-41.28662109	+2160	+8.22656250	-6.27539063	-0.46582031	+11.22802734	-13.13964844	+10.92041016	+1684	+6.48632813	-10.39306641	-0.68554688	+37.33154297	+6.28417969	-47.87841797	+1272
+1457971660.81600000	+8.42431641	-7.06640625	-0.76025391	+52.60253906	-5.82275391	-41.28662109	+2160	+8.22656250	-6.27539063	-0.46582031	+11.22802734	-13.16162109	+10.89843750	+1688	+6.48193359	-10.39306641	-0.68554688	+37.30957031	+6.28417969	-47.87841797	+1272
+1457971660.82020000	+8.42431641	-7.06640625	-0.76025391	+52.60253906	-5.84472656	-41.28662109	+2160	+8.22656250	-6.27539063	-0.46582031	+11.22802734	-13.16162109	+10.87646484	+1688	+6.48193359	-10.39306641	-0.68554688	+37.28759766	+6.28417969	-47.87841797	+1272
+1457971660.82430010	+8.42431641	-7.06640625	-0.76025391	+52.60253906	-5.86669922	-41.28662109	+2160	+8.22656250	-6.27539063	-0.46582031	+11.22802734	-13.18359375	+10.85449219	+1688	+6.48193359	-10.39306641	-0.68554688	+37.28759766	+6.26220703	-47.87841797	+1268
+1457971660.82850000	+8.42871094	-7.06640625	-0.76025391	+52.60253906	-5.88867188	-41.28662109	+2164	+8.22656250	-6.27539063	-0.46582031	+11.22802734	-13.20556641	+10.83251953	+1688	+6.48193359	-10.39306641	-0.68554688	+37.28759766	+6.26220703	-47.87841797	+1268
+1457971660.83270000	+8.42871094	-7.06640625	-0.75585938	+52.60253906	-5.91064453	-41.28662109	+2164	+8.22656250	-6.27539063	-0.46582031	+11.22802734	-13.22753906	+10.81054688	+1688	+6.48193359	-10.39306641	-0.68554688	+37.26562500	+6.26220703	-47.90039063	+1268
+1457971660.83680010	+8.42871094	-7.06640625	-0.75585938	+52.60253906	-5.93261719	-41.28662109	+2164	+8.22656250	-6.27539063	-0.46582031	+11.22802734	-13.22753906	+10.81054688	+1692	+6.48632813	-10.39306641	-0.68554688	+37.26562500	+6.26220703	-47.90039063	+1268
+1457971660.84100010	+8.42871094	-7.06640625	-0.75585938	+52.60253906	-5.95458984	-41.28662109	+2164	+8.23095703	-6.27539063	-0.46582031	+11.20605469	-13.24951172	+10.81054688	+1692	+6.48632813	-10.38867188	-0.68554688	+37.26562500	+6.26220703	-47.92236328	+1268
+1457971660.84520010	+8.43310547	-7.06640625	-0.75585938	+52.60253906	-5.97656250	-41.28662109	+2164	+8.23095703	-6.27539063	-0.46582031	+11.20605469	-13.27148438	+10.81054688	+1692	+6.48632813	-10.38867188	-0.68115234	+37.28759766	+6.26220703	-47.92236328	+1268
+1457971660.84929990	+8.43310547	-7.06640625	-0.75585938	+52.60253906	-5.99853516	-41.28662109	+2168	+8.23095703	-6.27539063	-0.46582031	+11.20605469	-13.29345703	+10.78857422	+1692	+6.49072266	-10.38867188	-0.68115234	+37.28759766	+6.24023438	-47.94433594	+1268
+1457971660.85349990	+8.43310547	-7.06640625	-0.75585938	+52.62451172	-6.04248047	-41.28662109	+2168	+8.23095703	-6.27539063	-0.46582031	+11.20605469	-13.29345703	+10.78857422	+1692	+6.49072266	-10.38867188	-0.68115234	+37.28759766	+6.24023438	-47.96630859	+1268
+1457971660.85770010	+8.43750000	-7.06640625	-0.75146484	+52.62451172	-6.06445313	-41.30859375	+2168	+8.23095703	-6.27539063	-0.46582031	+11.20605469	-13.31542969	+10.78857422	+1692	+6.49511719	-10.38867188	-0.67675781	+37.28759766	+6.24023438	-47.96630859	+1268
+1457971660.86180000	+8.43750000	-7.06640625	-0.75146484	+52.62451172	-6.08642578	-41.30859375	+2168	+8.23095703	-6.27539063	-0.46582031	+11.20605469	-13.31542969	+10.78857422	+1696	+6.49511719	-10.38867188	-0.67675781	+37.30957031	+6.24023438	-47.98828125	+1268
+1457971660.87019990	+8.43750000	-7.06640625	-0.75146484	+52.64648438	-6.13037109	-41.30859375	+2172	+8.23095703	-6.27539063	-0.46582031	+11.18408203	-13.33740234	+10.78857422	+1696	+6.49951172	-10.38427734	-0.67236328	+37.30957031	+6.24023438	-48.01025391	+1272
+1457971660.87430000	+8.44189453	-7.06640625	-0.75146484	+52.64648438	-6.15234375	-41.28662109	+2172	+8.23095703	-6.27539063	-0.46582031	+11.18408203	-13.35937500	+10.78857422	+1696	+6.49951172	-10.38427734	-0.67236328	+37.30957031	+6.21826172	-48.03222656	+1272
+1457971660.87850000	+8.44189453	-7.06640625	-0.75146484	+52.64648438	-6.17431641	-41.28662109	+2172	+8.23095703	-6.27978516	-0.46582031	+11.18408203	-13.35937500	+10.78857422	+1696	+6.50390625	-10.38427734	-0.67236328	+37.30957031	+6.21826172	-48.03222656	+1272
+1457971660.88260010	+8.44189453	-7.06640625	-0.75146484	+52.66845703	-6.17431641	-41.28662109	+2172	+8.23095703	-6.27978516	-0.46582031	+11.18408203	-13.35937500	+10.81054688	+1696	+6.50390625	-10.38427734	-0.67236328	+37.30957031	+6.21826172	-48.05419922	+1276
+1457971660.88680010	+8.44189453	-7.06640625	-0.75146484	+52.66845703	-6.19628906	-41.28662109	+2172	+8.23095703	-6.27978516	-0.46582031	+11.18408203	-13.35937500	+10.81054688	+1696	+6.50390625	-10.38427734	-0.67236328	+37.30957031	+6.21826172	-48.05419922	+1276
+1457971660.89100000	+8.44189453	-7.06640625	-0.75146484	+52.66845703	-6.19628906	-41.28662109	+2172	+8.23095703	-6.27978516	-0.46582031	+11.18408203	-13.35937500	+10.81054688	+1700	+6.50390625	-10.38427734	-0.67236328	+37.30957031	+6.21826172	-48.05419922	+1276
+1457971660.89510010	+8.43750000	-7.06640625	-0.75146484	+52.66845703	-6.21826172	-41.28662109	+2172	+8.23095703	-6.27978516	-0.46582031	+11.18408203	-13.35937500	+10.81054688	+1700	+6.50390625	-10.38427734	-0.67236328	+37.30957031	+6.21826172	-48.05419922	+1276
+1457971660.89930010	+8.43750000	-7.06640625	-0.75146484	+52.69042969	-6.21826172	-41.28662109	+2176	+8.23095703	-6.27978516	-0.46582031	+11.16210938	-13.35937500	+10.81054688	+1700	+6.49951172	-10.38427734	-0.67236328	+37.28759766	+6.21826172	-48.03222656	+1276
+1457971660.90350010	+8.43750000	-7.06640625	-0.75146484	+52.69042969	-6.24023438	-41.28662109	+2176	+8.23095703	-6.27978516	-0.46582031	+11.16210938	-13.35937500	+10.81054688	+1700	+6.49951172	-10.38427734	-0.67236328	+37.28759766	+6.21826172	-48.03222656	+1276
+1457971660.90759990	+8.43750000	-7.06640625	-0.75146484	+52.69042969	-6.24023438	-41.28662109	+2176	+8.23095703	-6.27978516	-0.46582031	+11.16210938	-13.35937500	+10.81054688	+1700	+6.49951172	-10.38427734	-0.67236328	+37.26562500	+6.19628906	-48.03222656	+1276
+1457971660.91179990	+8.43750000	-7.06640625	-0.75146484	+52.69042969	-6.24023438	-41.26464844	+2176	+8.23095703	-6.27978516	-0.46582031	+11.16210938	-13.35937500	+10.81054688	+1704	+6.49951172	-10.38427734	-0.67675781	+37.26562500	+6.19628906	-48.03222656	+1276
+1457971660.91599990	+8.43750000	-7.06640625	-0.75146484	+52.71240234	-6.26220703	-41.26464844	+2176	+8.23095703	-6.27978516	-0.46582031	+11.16210938	-13.35937500	+10.81054688	+1704	+6.49511719	-10.38427734	-0.67675781	+37.24365234	+6.19628906	-48.01025391	+1276
+1457971660.92010000	+8.43750000	-7.06640625	-0.75146484	+52.71240234	-6.26220703	-41.26464844	+2176	+8.23095703	-6.27978516	-0.46582031	+11.16210938	-13.35937500	+10.81054688	+1704	+6.49511719	-10.38427734	-0.67675781	+37.24365234	+6.19628906	-48.01025391	+1276
+1457971660.92430000	+8.43750000	-7.06640625	-0.75146484	+52.71240234	-6.26220703	-41.26464844	+2176	+8.23095703	-6.27978516	-0.46582031	+11.16210938	-13.35937500	+10.81054688	+1704	+6.49511719	-10.38427734	-0.67675781	+37.24365234	+6.19628906	-48.01025391	+1276
+1457971660.92849990	+8.43750000	-7.06640625	-0.75146484	+52.73437500	-6.28417969	-41.26464844	+2176	+8.23095703	-6.27978516	-0.46582031	+11.16210938	-13.38134766	+10.81054688	+1704	+6.49511719	-10.38867188	-0.67675781	+37.22167969	+6.19628906	-48.01025391	+1276
+1457971660.93680000	+8.43750000	-7.06640625	-0.75146484	+52.75634766	-6.30615234	-41.26464844	+2176	+8.23095703	-6.27978516	-0.46582031	+11.16210938	-13.38134766	+10.81054688	+1708	+6.49511719	-10.38867188	-0.68115234	+37.22167969	+6.19628906	-47.98828125	+1276
+1457971660.94100000	+8.43750000	-7.06640625	-0.75146484	+52.75634766	-6.30615234	-41.26464844	+2176	+8.23095703	-6.27978516	-0.46582031	+11.16210938	-13.38134766	+10.81054688	+1708	+6.49072266	-10.38867188	-0.68115234	+37.22167969	+6.19628906	-47.98828125	+1276
+1457971660.94510010	+8.43750000	-7.06640625	-0.75146484	+52.77832031	-6.32812500	-41.26464844	+2176	+8.23095703	-6.27978516	-0.46582031	+11.14013672	-13.38134766	+10.83251953	+1708	+6.49072266	-10.38867188	-0.68115234	+37.19970703	+6.19628906	-47.98828125	+1272
+1457971660.94930010	+8.43750000	-7.06640625	-0.75146484	+52.80029297	-6.35009766	-41.26464844	+2176	+8.23095703	-6.27978516	-0.46582031	+11.14013672	-13.38134766	+10.83251953	+1708	+6.49072266	-10.38867188	-0.68115234	+37.19970703	+6.19628906	-47.98828125	+1272
+1457971660.95339990	+8.43750000	-7.06640625	-0.75146484	+52.82226563	-6.37207031	-41.26464844	+2176	+8.23095703	-6.27978516	-0.46582031	+11.14013672	-13.38134766	+10.83251953	+1708	+6.49072266	-10.38867188	-0.68115234	+37.19970703	+6.19628906	-47.98828125	+1272
+1457971660.95760010	+8.43750000	-7.06640625	-0.75146484	+52.84423828	-6.39404297	-41.26464844	+2176	+8.23095703	-6.27978516	-0.46582031	+11.14013672	-13.38134766	+10.85449219	+1708	+6.49072266	-10.38867188	-0.68115234	+37.19970703	+6.19628906	-47.98828125	+1272
+1457971660.96180010	+8.43750000	-7.06640625	-0.75146484	+52.86621094	-6.41601563	-41.28662109	+2176	+8.23095703	-6.27978516	-0.46582031	+11.14013672	-13.38134766	+10.85449219	+1708	+6.49072266	-10.38867188	-0.68115234	+37.19970703	+6.19628906	-47.98828125	+1272
+1457971660.96589990	+8.43750000	-7.06640625	-0.75146484	+52.91015625	-6.43798828	-41.28662109	+2180	+8.23095703	-6.27978516	-0.46582031	+11.11816406	-13.38134766	+10.87646484	+1712	+6.49072266	-10.38867188	-0.67675781	+37.19970703	+6.19628906	-47.98828125	+1272
+1457971660.97009990	+8.43750000	-7.06640625	-0.75146484	+52.93212891	-6.45996094	-41.28662109	+2180	+8.23095703	-6.27978516	-0.46582031	+11.11816406	-13.38134766	+10.87646484	+1712	+6.49511719	-10.38867188	-0.67675781	+37.19970703	+6.17431641	-48.01025391	+1268
+1457971660.97429990	+8.44189453	-7.06640625	-0.75146484	+52.97607422	-6.50390625	-41.28662109	+2180	+8.23095703	-6.27978516	-0.46582031	+11.09619141	-13.38134766	+10.89843750	+1712	+6.49511719	-10.38867188	-0.67675781	+37.19970703	+6.17431641	-48.01025391	+1268
+1457971660.97840000	+8.44189453	-7.06201172	-0.75146484	+52.99804688	-6.52587891	-41.28662109	+2180	+8.23095703	-6.27978516	-0.46582031	+11.09619141	-13.40332031	+10.94238281	+1712	+6.49511719	-10.38867188	-0.67675781	+37.22167969	+6.17431641	-48.01025391	+1268
+1457971660.98260000	+8.44189453	-7.06201172	-0.75146484	+53.04199219	-6.54785156	-41.30859375	+2180	+8.23095703	-6.27978516	-0.46582031	+11.07421875	-13.40332031	+10.96435547	+1712	+6.49511719	-10.38867188	-0.67675781	+37.22167969	+6.17431641	-48.01025391	+1268
+1457971660.98680000	+8.44189453	-7.06201172	-0.75146484	+53.08593750	-6.59179688	-41.30859375	+2180	+8.23095703	-6.27978516	-0.46582031	+11.05224609	-13.42529297	+11.00830078	+1712	+6.49511719	-10.38867188	-0.67675781	+37.22167969	+6.17431641	-48.01025391	+1268
+1457971660.99090000	+8.44189453	-7.06201172	-0.75146484	+53.10791016	-6.61376953	-41.30859375	+2184	+8.23095703	-6.27978516	-0.46142578	+11.03027344	-13.42529297	+11.05224609	+1712	+6.49511719	-10.38867188	-0.67675781	+37.22167969	+6.17431641	-48.03222656	+1268
+1457971660.99510000	+8.44628906	-7.06201172	-0.75146484	+53.15185547	-6.63574219	-41.33056641	+2184	+8.23095703	-6.27978516	-0.46142578	+10.98632813	-13.44726563	+11.09619141	+1712	+6.49951172	-10.38867188	-0.67675781	+37.22167969	+6.17431641	-48.03222656	+1268
+1457971660.99930000	+8.44628906	-7.06201172	-0.75146484	+53.17382813	-6.63574219	-41.33056641	+2184	+8.23095703	-6.28417969	-0.46142578	+10.96435547	-13.44726563	+11.14013672	+1712	+6.49951172	-10.38867188	-0.67236328	+37.24365234	+6.17431641	-48.03222656	+1268
+1457971661.00340010	+8.44628906	-7.06201172	-0.75146484	+53.21777344	-6.65771484	-41.33056641	+2184	+8.23095703	-6.28417969	-0.46142578	+10.94238281	-13.46923828	+11.20605469	+1712	+6.49951172	-10.38867188	-0.67236328	+37.24365234	+6.17431641	-48.03222656	+1268
+1457971661.00760010	+8.44628906	-7.06201172	-0.75146484	+53.23974609	-6.67968750	-41.35253906	+2184	+8.23095703	-6.28417969	-0.46142578	+10.89843750	-13.46923828	+11.25000000	+1712	+6.49951172	-10.38867188	-0.67236328	+37.24365234	+6.17431641	-48.03222656	+1268
+1457971661.01180010	+8.44628906	-7.06201172	-0.75146484	+53.26171875	-6.67968750	-41.35253906	+2184	+8.23095703	-6.28417969	-0.46142578	+10.87646484	-13.46923828	+11.29394531	+1712	+6.49951172	-10.38867188	-0.67236328	+37.24365234	+6.17431641	-48.03222656	+1268
+1457971661.01589990	+8.44189453	-7.06201172	-0.75146484	+53.30566406	-6.67968750	-41.35253906	+2184	+8.23095703	-6.28417969	-0.46142578	+10.85449219	-13.46923828	+11.33789063	+1712	+6.49951172	-10.38867188	-0.67236328	+37.24365234	+6.17431641	-48.05419922	+1268
+1457971661.02430010	+8.44189453	-7.05761719	-0.75585938	+53.37158203	-6.67968750	-41.37451172	+2188	+8.23095703	-6.28417969	-0.46142578	+10.81054688	-13.44726563	+11.40380859	+1712	+6.49951172	-10.38867188	-0.67236328	+37.24365234	+6.17431641	-48.03222656	+1268
+1457971661.02839990	+8.44189453	-7.06201172	-0.75585938	+53.39355469	-6.65771484	-41.37451172	+2188	+8.22656250	-6.28417969	-0.46582031	+10.78857422	-13.42529297	+11.42578125	+1712	+6.49951172	-10.38867188	-0.67675781	+37.24365234	+6.17431641	-48.03222656	+1268
+1457971661.03259990	+8.43750000	-7.06201172	-0.75585938	+53.43750000	-6.65771484	-41.39648438	+2188	+8.22656250	-6.28857422	-0.46582031	+10.76660156	-13.40332031	+11.44775391	+1712	+6.49951172	-10.38867188	-0.67675781	+37.22167969	+6.17431641	-48.03222656	+1268
+1457971661.03670000	+8.43750000	-7.06201172	-0.76025391	+53.48144531	-6.63574219	-41.39648438	+2188	+8.22656250	-6.28857422	-0.46582031	+10.76660156	-13.38134766	+11.46972656	+1712	+6.49951172	-10.39306641	-0.67675781	+37.22167969	+6.17431641	-48.03222656	+1268
+1457971661.04090000	+8.43750000	-7.06201172	-0.76464844	+53.52539063	-6.59179688	-41.39648438	+2188	+8.22656250	-6.28857422	-0.46582031	+10.74462891	-13.35937500	+11.49169922	+1712	+6.49511719	-10.39306641	-0.67675781	+37.22167969	+6.17431641	-48.01025391	+1268
+1457971661.04510000	+8.43310547	-7.06201172	-0.76464844	+53.56933594	-6.54785156	-41.37451172	+2192	+8.22656250	-6.28857422	-0.47021484	+10.74462891	-13.33740234	+11.49169922	+1712	+6.49511719	-10.39306641	-0.68115234	+37.22167969	+6.19628906	-47.98828125	+1268
+1457971661.04920010	+8.43310547	-7.06640625	-0.76904297	+53.63525391	-6.50390625	-41.37451172	+2192	+8.22216797	-6.28857422	-0.47021484	+10.72265625	-13.29345703	+11.51367188	+1712	+6.49511719	-10.39306641	-0.68115234	+37.19970703	+6.19628906	-47.98828125	+1268
+1457971661.05340000	+8.42871094	-7.06640625	-0.77343750	+53.70117188	-6.41601563	-41.35253906	+2192	+8.22216797	-6.28857422	-0.47460938	+10.72265625	-13.27148438	+11.53564453	+1712	+6.49511719	-10.39746094	-0.68115234	+37.19970703	+6.21826172	-47.96630859	+1268
+1457971661.05760000	+8.42431641	-7.07080078	-0.78222656	+53.78906250	-6.32812500	-41.30859375	+2192	+8.22216797	-6.29296875	-0.47460938	+10.70068359	-13.24951172	+11.53564453	+1712	+6.49072266	-10.39746094	-0.68554688	+37.19970703	+6.26220703	-47.94433594	+1268
+1457971661.06170010	+8.42431641	-7.07080078	-0.78662109	+53.85498047	-6.21826172	-41.26464844	+2192	+8.22216797	-6.29296875	-0.47900391	+10.70068359	-13.20556641	+11.55761719	+1712	+6.49072266	-10.40185547	-0.68554688	+37.19970703	+6.30615234	-47.92236328	+1264
+1457971661.06590010	+8.41992188	-7.07519531	-0.79541016	+53.96484375	-6.06445313	-41.15478516	+2192	+8.21777344	-6.29296875	-0.47900391	+10.67871094	-13.16162109	+11.55761719	+1712	+6.49072266	-10.40625000	-0.68994141	+37.19970703	+6.37207031	-47.87841797	+1264
+1457971661.07010010	+8.41552734	-7.07958984	-0.80859375	+54.05273438	-5.91064453	-41.04492188	+2188	+8.21777344	-6.29296875	-0.48339844	+10.67871094	-13.09570313	+11.57958984	+1712	+6.49072266	-10.40625000	-0.68994141	+37.22167969	+6.45996094	-47.81250000	+1264
+1457971661.07419990	+8.41113281	-7.08398438	-0.81738281	+54.11865234	-5.73486328	-40.91308594	+2188	+8.21777344	-6.29736328	-0.48779297	+10.65673828	-13.02978516	+11.60156250	+1712	+6.49072266	-10.41064453	-0.68994141	+37.24365234	+6.56982422	-47.76855469	+1264
+1457971661.07839990	+8.40673828	-7.08837891	-0.83056641	+54.25048828	-5.51513672	-40.73730469	+2188	+8.21337891	-6.29736328	-0.49218750	+10.63476563	-12.91992188	+11.62353516	+1712	+6.49072266	-10.41503906	-0.69433594	+37.30957031	+6.76757813	-47.68066406	+1264
+1457971661.08260010	+8.40234375	-7.09277344	-0.84375000	+54.33837891	-5.29541016	-40.53955078	+2184	+8.20898438	-6.29736328	-0.49658203	+10.61279297	-12.81005859	+11.66748047	+1712	+6.49511719	-10.41943359	-0.69433594	+37.37548828	+6.94335938	-47.59277344	+1260
+1457971661.08670000	+8.39355469	-7.09716797	-0.86132813	+54.42626953	-5.07568359	-40.31982422	+2184	+8.20898438	-6.30175781	-0.50537109	+10.59082031	-12.67822266	+11.68945313	+1712	+6.49951172	-10.41943359	-0.69433594	+37.44140625	+7.14111328	-47.50488281	+1260
+1457971661.09089990	+8.38916016	-7.10156250	-0.87890625	+54.55810547	-4.79003906	-40.05615234	+2180	+8.20019531	-6.30615234	-0.51855469	+10.54687500	-12.39257813	+11.75537109	+1716	+6.50390625	-10.42382813	-0.69433594	+37.55126953	+7.47070313	-47.37304688	+1260
+1457971661.09920000	+8.37597656	-7.11035156	-0.91845703	+54.71191406	-4.26269531	-39.48486328	+2172	+8.18701172	-6.31494141	-0.54931641	+10.41503906	-11.84326172	+11.90917969	+1720	+6.50830078	-10.43261719	-0.70312500	+37.70507813	+8.02001953	-47.10937500	+1260
+1457971661.10340000	+8.36279297	-7.11474609	-0.94482422	+54.84375000	-3.91113281	-39.11132813	+2168	+8.17382813	-6.31933594	-0.57568359	+10.30517578	-11.33789063	+12.01904297	+1724	+6.50830078	-10.43261719	-0.70751953	+37.81494141	+8.34960938	-46.91162109	+1260
+1457971661.10750010	+8.35400391	-7.11474609	-0.96240234	+54.93164063	-3.62548828	-38.80371094	+2160	+8.16064453	-6.32812500	-0.60205078	+10.19531250	-10.92041016	+12.10693359	+1724	+6.50830078	-10.43701172	-0.71630859	+37.88085938	+8.63525391	-46.75781250	+1260
+1457971661.11170010	+8.34521484	-7.11914063	-0.99316406	+55.04150391	-3.33984375	-38.43017578	+2152	+8.15185547	-6.33251953	-0.62402344	+10.08544922	-10.52490234	+12.19482422	+1724	+6.50830078	-10.43701172	-0.72949219	+37.94677734	+8.87695313	-46.56005859	+1264
+1457971661.11590000	+8.33642578	-7.12353516	-1.01953125	+55.15136719	-3.03222656	-38.12255859	+2144	+8.13867188	-6.33691406	-0.65478516	+9.97558594	-10.06347656	+12.26074219	+1724	+6.50390625	-10.44140625	-0.74707031	+37.99072266	+9.14062500	-46.36230469	+1268
+1457971661.11999990	+8.32324219	-7.12792969	-1.04150391	+55.26123047	-2.70263672	-37.85888672	+2136	+8.12548828	-6.34130859	-0.67675781	+9.86572266	-9.73388672	+12.26074219	+1720	+6.49511719	-10.44140625	-0.76025391	+38.01269531	+9.40429688	-46.20849609	+1268
+1457971661.12420010	+8.31445313	-7.13232422	-1.07666016	+55.34912109	-2.39501953	-37.46337891	+2128	+8.11669922	-6.34570313	-0.70312500	+9.77783203	-9.38232422	+12.30468750	+1716	+6.49072266	-10.44580078	-0.78662109	+38.03466797	+9.62402344	-46.03271484	+1272
+1457971661.12840010	+8.30126953	-7.14111328	-1.10742188	+55.43701172	-2.04345703	-37.17773438	+2116	+8.10791016	-6.34570313	-0.72949219	+9.71191406	-9.09667969	+12.26074219	+1708	+6.48193359	-10.45019531	-0.80859375	+38.03466797	+9.86572266	-45.83496094	+1272
+1457971661.13249990	+8.28808594	-7.14550781	-1.13378906	+55.54687500	-1.69189453	-36.95800781	+2100	+8.09912109	-6.35009766	-0.75146484	+9.64599609	-8.87695313	+12.19482422	+1700	+6.47314453	-10.45458984	-0.83056641	+38.01269531	+10.10742188	-45.72509766	+1272
+1457971661.13669990	+8.27929688	-7.14990234	-1.17773438	+55.67871094	-1.36230469	-36.58447266	+2092	+8.09033203	-6.35449219	-0.78222656	+9.60205078	-8.61328125	+12.15087891	+1692	+6.46435547	-10.45458984	-0.86132813	+38.01269531	+10.30517578	-45.54931641	+1276
+1457971661.14089990	+8.26611328	-7.16308594	-1.21289063	+55.70068359	-0.94482422	-36.36474609	+2076	+8.08154297	-6.35449219	-0.80859375	+9.55810547	-8.39355469	+12.06298828	+1684	+6.45556641	-10.46337891	-0.89648438	+37.99072266	+10.50292969	-45.37353516	+1276
+1457971661.14500000	+8.25732422	-7.16748047	-1.24804688	+55.81054688	-0.57128906	-36.21093750	+2060	+8.07714844	-6.35888672	-0.83496094	+9.55810547	-8.26171875	+11.88720703	+1672	+6.44677734	-10.46337891	-0.92724609	+37.94677734	+10.72265625	-45.28564453	+1272
+1457971661.14920000	+8.24853516	-7.17187500	-1.30078125	+55.92041016	-0.21972656	-35.90332031	+2048	+8.06835938	-6.35888672	-0.87451172	+9.55810547	-8.06396484	+11.77734375	+1664	+6.44238281	-10.46777344	-0.96679688	+37.90283203	+10.89843750	-45.15380859	+1272
+1457971661.15339990	+8.23535156	-7.19384766	-1.34472656	+55.89843750	+0.26367188	-35.72753906	+2032	+8.05957031	-6.36328125	-0.91845703	+9.60205078	-7.86621094	+11.53564453	+1660	+6.43359375	-10.47656250	-1.01513672	+37.83691406	+11.16210938	-45.04394531	+1272
+1457971661.15750000	+8.23095703	-7.19824219	-1.38427734	+55.96435547	+0.70312500	-35.66162109	+2012	+8.05078125	-6.36328125	-0.95361328	+9.66796875	-7.80029297	+11.22802734	+1648	+6.42919922	-10.48095703	-1.05468750	+37.74902344	+11.38183594	-45.04394531	+1272
+1457971661.16170000	+8.22656250	-7.20263672	-1.45019531	+56.05224609	+1.12060547	-35.41992188	+1996	+8.05078125	-6.36767578	-1.00634766	+9.75585938	-7.66845703	+11.00830078	+1640	+6.42480469	-10.48535156	-1.09863281	+37.66113281	+11.57958984	-45.00000000	+1272
+1457971661.16590000	+8.21777344	-7.22900391	-1.50732422	+55.92041016	+1.66992188	-35.33203125	+1984	+8.03759766	-6.36767578	-1.08544922	+9.95361328	-7.47070313	+10.50292969	+1640	+6.42041016	-10.49414063	-1.17333984	+37.50732422	+11.93115234	-44.95605469	+1280
+1457971661.17000010	+8.21337891	-7.23779297	-1.55566406	+55.92041016	+2.15332031	-35.33203125	+1968	+8.03759766	-6.36767578	-1.12939453	+10.19531250	-7.51464844	+10.06347656	+1628	+6.42480469	-10.49853516	-1.21289063	+37.39746094	+12.15087891	-45.08789063	+1276
+1457971661.17840000	+8.21337891	-7.27294922	-1.69628906	+55.78857422	+3.22998047	-35.15625000	+1948	+8.02880859	-6.36767578	-1.25683594	+10.63476563	-7.33886719	+9.33837891	+1616	+6.44238281	-10.50732422	-1.32714844	+37.17773438	+12.63427734	-45.19775391	+1280
+1457971661.18249990	+8.21337891	-7.28173828	-1.76220703	+55.70068359	+3.80126953	-35.20019531	+1936	+8.02880859	-6.36328125	-1.30957031	+10.96435547	-7.38281250	+8.85498047	+1604	+6.45117188	-10.50292969	-1.37548828	+37.02392578	+12.87597656	-45.37353516	+1280
+1457971661.18670010	+8.22216797	-7.29052734	-1.83691406	+55.67871094	+4.32861328	-35.17822266	+1924	+8.02880859	-6.36328125	-1.38427734	+11.29394531	-7.31689453	+8.48144531	+1596	+6.46435547	-10.50292969	-1.43261719	+36.89208984	+13.11767578	-45.48339844	+1284
+1457971661.19080000	+8.22216797	-7.32128906	-1.91601563	+55.43701172	+4.96582031	-35.20019531	+1916	+8.02441406	-6.36328125	-1.45458984	+11.62353516	-7.25097656	+7.95410156	+1588	+6.47753906	-10.50732422	-1.48974609	+36.76025391	+13.40332031	-45.63720703	+1284
+1457971661.19499990	+8.22656250	-7.33007813	-1.99072266	+55.30517578	+5.58105469	-35.31005859	+1904	+8.02441406	-6.35888672	-1.52490234	+12.04101563	-7.29492188	+7.40478516	+1580	+6.49511719	-10.50732422	-1.53808594	+36.58447266	+13.66699219	-45.87890625	+1284
+1457971661.19919990	+8.23974609	-7.34326172	-2.07421875	+55.19531250	+6.15234375	-35.35400391	+1892	+8.03320313	-6.35009766	-1.60839844	+12.50244141	-7.20703125	+6.96533203	+1572	+6.50830078	-10.50292969	-1.60400391	+36.43066406	+13.93066406	-46.03271484	+1288
+1457971661.20330000	+8.24414063	-7.36523438	-2.16210938	+54.90966797	+6.81152344	-35.44189453	+1888	+8.02880859	-6.35009766	-1.68750000	+12.87597656	-7.14111328	+6.41601563	+1560	+6.53027344	-10.50292969	-1.66552734	+36.25488281	+14.21630859	-46.23046875	+1288
+1457971661.20750000	+8.25292969	-7.37402344	-2.25000000	+54.73388672	+7.42675781	-35.55175781	+1876	+8.02880859	-6.33691406	-1.77099609	+13.40332031	-7.11914063	+5.86669922	+1552	+6.54785156	-10.49853516	-1.72265625	+36.05712891	+14.47998047	-46.47216797	+1292
+1457971661.21170000	+8.26611328	-7.38281250	-2.33789063	+54.55810547	+8.04199219	-35.70556641	+1868	+8.03759766	-6.31933594	-1.85888672	+13.95263672	-7.07519531	+5.36132813	+1544	+6.56542969	-10.48974609	-1.79296875	+35.88134766	+14.74365234	-46.64794922	+1292
+1457971661.21580000	+8.27490234	-7.40478516	-2.43017578	+54.27246094	+8.70117188	-35.85937500	+1860	+8.03320313	-6.31933594	-1.94677734	+14.37011719	-7.00927734	+4.79003906	+1532	+6.58740234	-10.48535156	-1.86328125	+35.68359375	+15.02929688	-46.86767578	+1296
+1457971661.22420000	+8.30126953	-7.41796875	-2.61914063	+53.87695313	+9.95361328	-36.21093750	+1844	+8.04638672	-6.27978516	-2.13134766	+15.51269531	-6.89941406	+3.71337891	+1524	+6.61816406	-10.46777344	-2.00390625	+35.22216797	+15.55664063	-47.30712891	+1300
+1457971661.22830010	+8.31445313	-7.42675781	-2.71582031	+53.59130859	+10.59082031	-36.38671875	+1832	+8.04638672	-6.27539063	-2.22802734	+15.93017578	-6.78955078	+3.16406250	+1512	+6.64013672	-10.45898438	-2.07861328	+35.00244141	+15.84228516	-47.52685547	+1300
+1457971661.23250010	+8.32763672	-7.43115234	-2.81689453	+53.39355469	+11.22802734	-36.54052734	+1828	+8.05078125	-6.24902344	-2.32910156	+16.50146484	-6.67968750	+2.65869141	+1512	+6.65332031	-10.45019531	-2.14892578	+34.71679688	+16.12792969	-47.74658203	+1304
+1457971661.23670010	+8.34521484	-7.43115234	-2.90917969	+53.17382813	+11.84326172	-36.78222656	+1820	+8.06396484	-6.22265625	-2.41699219	+17.11669922	-6.63574219	+2.10937500	+1508	+6.66650391	-10.43701172	-2.23242188	+34.45312500	+16.36962891	-47.92236328	+1308
+1457971661.24079990	+8.35839844	-7.43554688	-3.01025391	+52.93212891	+12.45849609	-36.95800781	+1816	+8.06835938	-6.20947266	-2.51806641	+17.53417969	-6.52587891	+1.58203125	+1504	+6.67968750	-10.42382813	-2.31591797	+34.18945313	+16.63330078	-48.09814453	+1312
+1457971661.24499990	+8.37158203	-7.43115234	-3.11572266	+52.75634766	+13.07373047	-37.11181641	+1816	+8.07714844	-6.17871094	-2.62353516	+18.08349609	-6.35009766	+1.14257813	+1508	+6.68847656	-10.40185547	-2.39941406	+33.90380859	+16.91894531	-48.27392578	+1316
+1457971661.24920010	+8.38916016	-7.42236328	-3.20800781	+52.53662109	+13.66699219	-37.37548828	+1812	+8.09472656	-6.14794922	-2.71142578	+18.65478516	-6.32812500	+0.57128906	+1508	+6.70166016	-10.38427734	-2.48730469	+33.59619141	+17.16064453	-48.47167969	+1320
+1457971661.25330000	+8.40234375	-7.41796875	-3.30908203	+52.31689453	+14.23828125	-37.57324219	+1812	+8.10351563	-6.13037109	-2.81250000	+19.05029297	-6.19628906	+0.08789063	+1508	+6.71484375	-10.36669922	-2.57080078	+33.31054688	+17.40234375	-48.66943359	+1328
+1457971661.25749990	+8.41992188	-7.40478516	-3.41455078	+52.18505859	+14.83154297	-37.70507813	+1816	+8.11230469	-6.09082031	-2.91796875	+19.55566406	-5.99853516	-0.30761719	+1516	+6.72363281	-10.34472656	-2.65429688	+33.02490234	+17.68798828	-48.84521484	+1336
+1457971661.26160000	+8.43750000	-7.39599609	-3.50683594	+51.96533203	+15.40283203	-37.96875000	+1816	+8.13427734	-6.05566406	-3.01025391	+20.10498047	-5.95458984	-0.85693359	+1520	+6.73242188	-10.31835938	-2.74218750	+32.69531250	+17.90771484	-49.04296875	+1344
+1457971661.26580000	+8.45507813	-7.38281250	-3.60351563	+51.76757813	+15.90820313	-38.14453125	+1820	+8.14746094	-6.02929688	-3.10693359	+20.47851563	-5.82275391	-1.29638672	+1528	+6.74560547	-10.29199219	-2.82568359	+32.40966797	+18.14941406	-49.24072266	+1352
+1457971661.27410010	+8.49902344	-7.33886719	-3.79687500	+51.43798828	+16.96289063	-38.51806641	+1832	+8.18261719	-5.94580078	-3.30029297	+21.42333984	-5.58105469	-2.13134766	+1548	+6.77197266	-10.23046875	-2.99707031	+31.79443359	+18.56689453	-49.61425781	+1376
+1457971661.27830000	+8.52099609	-7.31689453	-3.89355469	+51.21826172	+17.40234375	-38.69384766	+1840	+8.20458984	-5.91064453	-3.39697266	+21.79687500	-5.44921875	-2.54882813	+1560	+6.78955078	-10.19531250	-3.08056641	+31.50878906	+18.76464844	-49.81201172	+1388
+1457971661.28250000	+8.54296875	-7.28613281	-3.99462891	+51.10839844	+17.88574219	-38.80371094	+1848	+8.22216797	-5.85791016	-3.50244141	+22.21435547	-5.27343750	-2.87841797	+1576	+6.80712891	-10.15576172	-3.16406250	+31.24511719	+18.94042969	-50.00976563	+1404
+1457971661.28660010	+8.56933594	-7.25976563	-4.07812500	+50.86669922	+18.32519531	-39.11132813	+1856	+8.24414063	-5.81396484	-3.58593750	+22.67578125	-5.20751953	-3.33984375	+1588	+6.82910156	-10.11621094	-3.23876953	+30.93750000	+19.07226563	-50.29541016	+1416
+1457971661.29080010	+8.60009766	-7.23339844	-4.16601563	+50.66894531	+18.72070313	-39.28710938	+1864	+8.27050781	-5.77001953	-3.67822266	+23.00537109	-5.11962891	-3.69140625	+1600	+6.85546875	-10.07226563	-3.30908203	+30.67382813	+19.18212891	-50.55908203	+1432
+1457971661.29500010	+8.63085938	-7.19384766	-4.26269531	+50.51513672	+19.11621094	-39.39697266	+1876	+8.29248047	-5.71289063	-3.77490234	+23.42285156	-4.92187500	-3.97705078	+1616	+6.88623047	-10.02392578	-3.38378906	+30.43212891	+19.29199219	-50.80078125	+1448
+1457971661.29909990	+8.66162109	-7.15869141	-4.34179688	+50.25146484	+19.48974609	-39.68261719	+1884	+8.31884766	-5.66015625	-3.85839844	+23.81835938	-4.87792969	-4.39453125	+1628	+6.91259766	-9.97558594	-3.45410156	+30.12451172	+19.35791016	-51.08642578	+1460
+1457971661.30329990	+8.69677734	-7.12353516	-4.42529297	+50.00976563	+19.81933594	-39.85839844	+1892	+8.34521484	-5.60742188	-3.94628906	+24.14794922	-4.79003906	-4.70214844	+1644	+6.94775391	-9.92285156	-3.52001953	+29.88281250	+19.40185547	-51.37207031	+1476
+1457971661.30749990	+8.73193359	-7.07958984	-4.51318359	+49.83398438	+20.12695313	-40.01220703	+1904	+8.37158203	-5.54589844	-4.03857422	+24.52148438	-4.65820313	-4.94384766	+1660	+6.98730469	-9.86132813	-3.59033203	+29.68505859	+19.42382813	-51.61376953	+1488
+1457971661.31160000	+8.77148438	-7.03564453	-4.57910156	+49.54833984	+20.41259766	-40.29785156	+1912	+8.40234375	-5.48437500	-4.10888672	+24.89501953	-4.63623047	-5.31738281	+1668	+7.02246094	-9.80419922	-3.65185547	+29.42138672	+19.40185547	-51.92138672	+1504
+1457971661.31999990	+8.85498047	-6.93896484	-4.73291016	+49.08691406	+20.91796875	-40.64941406	+1924	+8.46386719	-5.35253906	-4.27587891	+25.55419922	-4.46044922	-5.84472656	+1692	+7.10595703	-9.67675781	-3.77050781	+29.00390625	+19.29199219	-52.47070313	+1528
+1457971661.32410000	+8.89453125	-6.89062500	-4.79443359	+48.75732422	+21.15966797	-40.93505859	+1928	+8.49902344	-5.28662109	-4.34179688	+25.88378906	-4.48242188	-6.19628906	+1700	+7.14990234	-9.61083984	-3.82324219	+28.76220703	+19.20410156	-52.80029297	+1540
+1457971661.32830000	+8.94287109	-6.83789063	-4.86035156	+48.49365234	+21.33544922	-41.13281250	+1932	+8.53417969	-5.22070313	-4.41210938	+26.14746094	-4.46044922	-6.45996094	+1708	+7.19824219	-9.54052734	-3.87597656	+28.54248047	+19.09423828	-53.08593750	+1548
+1457971661.33250000	+8.99121094	-6.77636719	-4.93066406	+48.27392578	+21.53320313	-41.28662109	+1936	+8.56933594	-5.14160156	-4.49121094	+26.49902344	-4.39453125	-6.65771484	+1716	+7.24658203	-9.47021484	-3.93310547	+28.36669922	+18.98437500	-53.32763672	+1560
+1457971661.33660010	+9.03955078	-6.71923828	-4.98339844	+47.96630859	+21.70898438	-41.52832031	+1936	+8.60449219	-5.06689453	-4.54394531	+26.78466797	-4.46044922	-6.98730469	+1720	+7.28613281	-9.39550781	-3.98583984	+28.14697266	+18.85253906	-53.54736328	+1568
+1457971661.34080000	+9.08789063	-6.65771484	-5.04052734	+47.68066406	+21.84082031	-41.70410156	+1940	+8.64404297	-4.99218750	-4.60546875	+27.02636719	-4.48242188	-7.22900391	+1728	+7.33447266	-9.32080078	-4.03417969	+27.92724609	+18.67675781	-53.76708984	+1576
+1457971661.34489990	+9.13623047	-6.58740234	-5.10205078	+47.46093750	+21.99462891	-41.81396484	+1940	+8.68359375	-4.90869141	-4.67138672	+27.33398438	-4.46044922	-7.42675781	+1732	+7.37841797	-9.23730469	-4.08691406	+27.77343750	+18.54492188	-53.94287109	+1584
+1457971661.34910010	+9.18457031	-6.52148438	-5.14599609	+47.15332031	+22.12646484	-42.03369141	+1940	+8.72753906	-4.82519531	-4.71533203	+27.57568359	-4.57031250	-7.73437500	+1736	+7.42236328	-9.15820313	-4.13085938	+27.55371094	+18.34716797	-54.14062500	+1592
+1457971661.35330010	+9.23730469	-6.45117188	-5.18994141	+46.88964844	+22.21435547	-42.16552734	+1940	+8.77148438	-4.74609375	-4.76367188	+27.77343750	-4.65820313	-7.97607422	+1740	+7.46630859	-9.07910156	-4.17919922	+27.33398438	+18.14941406	-54.33837891	+1600
+1457971661.35739990	+9.28564453	-6.37646484	-5.24267578	+46.66992188	+22.34619141	-42.25341797	+1944	+8.81982422	-4.65380859	-4.82080078	+28.03710938	-4.70214844	-8.17382813	+1744	+7.51464844	-8.99560547	-4.22753906	+27.18017578	+17.99560547	-54.47021484	+1608
+1457971661.36579990	+9.38671875	-6.22265625	-5.31298828	+46.14257813	+22.52197266	-42.51708984	+1944	+8.91650391	-4.47363281	-4.89111328	+28.38867188	-4.96582031	-8.67919922	+1748	+7.59814453	-8.82421875	-4.31103516	+26.74072266	+17.62207031	-54.68994141	+1620
+1457971661.36990000	+9.44384766	-6.13916016	-5.35693359	+45.94482422	+22.60986328	-42.56103516	+1948	+8.96923828	-4.37695313	-4.93066406	+28.60839844	-5.05371094	-8.85498047	+1756	+7.64208984	-8.73632813	-4.35937500	+26.56494141	+17.44628906	-54.73388672	+1632
+1457971661.37410000	+9.49658203	-6.06005859	-5.37890625	+45.68115234	+22.67578125	-42.69287109	+1948	+9.02636719	-4.28466797	-4.94824219	+28.78417969	-5.29541016	-9.14062500	+1756	+7.68164063	-8.64404297	-4.39453125	+26.34521484	+17.24853516	-54.79980469	+1640
+1457971661.37830000	+9.54492188	-5.97216797	-5.40527344	+45.41748047	+22.71972656	-42.73681641	+1948	+9.07910156	-4.19238281	-4.97460938	+28.87207031	-5.44921875	-9.33837891	+1756	+7.72119141	-8.55615234	-4.43408203	+26.12548828	+17.02880859	-54.84375000	+1648
+1457971661.38240000	+9.60205078	-5.88427734	-5.44042969	+45.21972656	+22.78564453	-42.73681641	+1956	+9.13623047	-4.09130859	-5.00537109	+29.00390625	-5.60302734	-9.49218750	+1764	+7.76513672	-8.45947266	-4.47363281	+25.97167969	+16.85302734	-54.79980469	+1660
+1457971661.38660000	+9.65917969	-5.80078125	-5.44921875	+44.95605469	+22.80761719	-42.84667969	+1956	+9.19775391	-3.99462891	-5.00537109	+29.09179688	-5.88867188	-9.75585938	+1764	+7.80908203	-8.36718750	-4.50439453	+25.75195313	+16.63330078	-54.86572266	+1672
+1457971661.39080000	+9.71191406	-5.71289063	-5.46679688	+44.69238281	+22.80761719	-42.86865234	+1960	+9.25927734	-3.89794922	-5.01855469	+29.09179688	-6.10839844	-9.90966797	+1764	+7.85742188	-8.27490234	-4.53076172	+25.51025391	+16.41357422	-54.86572266	+1684
+1457971661.39490010	+9.77343750	-5.62060547	-5.48876953	+44.49462891	+22.80761719	-42.86865234	+1964	+9.32519531	-3.79687500	-5.03613281	+29.13574219	-6.30615234	-9.99755859	+1768	+7.90576172	-8.17822266	-4.56591797	+25.35644531	+16.21582031	-54.77783203	+1696
+1457971661.39910010	+9.83496094	-5.52832031	-5.48876953	+44.23095703	+22.76367188	-42.97851563	+1968	+9.39111328	-3.69580078	-5.02734375	+29.15771484	-6.65771484	-10.23925781	+1776	+7.94970703	-8.08154297	-4.58349609	+25.13671875	+15.95214844	-54.77783203	+1708
+1457971661.40330000	+9.89208984	-5.44042969	-5.49755859	+43.96728516	+22.74169922	-42.95654297	+1972	+9.45703125	-3.59912109	-5.02734375	+29.09179688	-6.92138672	-10.32714844	+1780	+8.00244141	-7.98486328	-4.60546875	+24.91699219	+15.71044922	-54.73388672	+1716
+1457971661.40739990	+9.95800781	-5.34375000	-5.51074219	+43.74755859	+22.67578125	-42.91259766	+1976	+9.52734375	-3.49804688	-5.03173828	+29.02587891	-7.18505859	-10.37109375	+1784	+8.05517578	-7.87939453	-4.62744141	+24.78515625	+15.46875000	-54.60205078	+1732
+1457971661.41160010	+10.02392578	-5.25146484	-5.50195313	+43.48388672	+22.56591797	-42.97851563	+1984	+9.60205078	-3.40136719	-5.01416016	+28.91601563	-7.60253906	-10.54687500	+1796	+8.11230469	-7.77832031	-4.63623047	+24.58740234	+15.13916016	-54.58007813	+1740
+1457971661.41570000	+10.08984375	-5.15478516	-5.49755859	+43.24218750	+22.45605469	-42.95654297	+1988	+9.67236328	-3.30468750	-5.00097656	+28.76220703	-7.93212891	-10.56884766	+1804	+8.16503906	-7.68164063	-4.64501953	+24.34570313	+14.85351563	-54.51416016	+1748
+1457971661.42409990	+10.23046875	-4.96142578	-5.47558594	+42.75878906	+22.10449219	-42.95654297	+2004	+9.82177734	-3.11572266	-4.96142578	+28.38867188	-8.74511719	-10.65673828	+1820	+8.28808594	-7.46630859	-4.65380859	+24.06005859	+14.17236328	-54.31640625	+1768
+1457971661.42820000	+10.29638672	-4.86035156	-5.46240234	+42.51708984	+21.90673828	-42.91259766	+2008	+9.89648438	-3.01464844	-4.93945313	+28.14697266	-9.14062500	-10.61279297	+1824	+8.34960938	-7.36523438	-4.65380859	+23.84033203	+13.82080078	-54.22851563	+1776
+1457971661.43240000	+10.37109375	-4.76367188	-5.44921875	+42.29736328	+21.68701172	-42.84667969	+2016	+9.97558594	-2.92236328	-4.91748047	+27.88330078	-9.53613281	-10.52490234	+1828	+8.41992188	-7.25537109	-4.65380859	+23.75244141	+13.44726563	-54.05273438	+1784
+1457971661.43660000	+10.44580078	-4.66259766	-5.42285156	+42.07763672	+21.42333984	-42.84667969	+2024	+10.05468750	-2.82568359	-4.87792969	+27.61962891	-10.04150391	-10.52490234	+1840	+8.48583984	-7.14550781	-4.64062500	+23.59863281	+13.00781250	-53.96484375	+1788
+1457971661.44070010	+10.51171875	-4.55712891	-5.39648438	+41.87988281	+21.15966797	-42.78076172	+2028	+10.12939453	-2.72900391	-4.84277344	+27.35595703	-10.50292969	-10.41503906	+1844	+8.54736328	-7.04003906	-4.63183594	+23.40087891	+12.61230469	-53.81103516	+1788
+1457971661.44490000	+10.58642578	-4.45605469	-5.37451172	+41.68212891	+20.87402344	-42.67089844	+2032	+10.20849609	-2.63671875	-4.81201172	+27.00439453	-10.96435547	-10.28320313	+1848	+8.61767578	-6.92138672	-4.62744141	+23.31298828	+12.17285156	-53.61328125	+1792
+1457971661.44910000	+10.66113281	-4.35058594	-5.33496094	+41.48437500	+20.54443359	-42.64892578	+2040	+10.29199219	-2.54003906	-4.76367188	+26.69677734	-11.49169922	-10.21728516	+1856	+8.68798828	-6.81152344	-4.60986328	+23.20312500	+11.68945313	-53.48144531	+1800
+1457971661.45320010	+10.73144531	-4.24511719	-5.29541016	+41.30859375	+20.21484375	-42.56103516	+2044	+10.36669922	-2.43896484	-4.71093750	+26.38916016	-12.04101563	-10.06347656	+1860	+8.74951172	-6.70166016	-4.59228516	+23.00537109	+11.22802734	-53.32763672	+1800
+1457971661.45740010	+10.80175781	-4.13964844	-5.26025391	+41.15478516	+19.86328125	-42.45117188	+2048	+10.44580078	-2.34667969	-4.66699219	+26.03759766	-12.54638672	-9.88769531	+1864	+8.81982422	-6.58740234	-4.57910156	+22.91748047	+10.76660156	-53.12988281	+1804
+1457971661.46160010	+10.87646484	-4.03417969	-5.21191406	+40.97900391	+19.46777344	-42.42919922	+2056	+10.52929688	-2.25000000	-4.60546875	+25.75195313	-13.09570313	-9.73388672	+1868	+8.88574219	-6.47753906	-4.55273438	+22.82958984	+10.26123047	-52.95410156	+1808
+1457971661.46989990	+11.01708984	-3.81884766	-5.11962891	+40.71533203	+18.72070313	-42.18750000	+2064	+10.67871094	-2.05224609	-4.48681641	+25.13671875	-14.19433594	-9.33837891	+1880	+9.01318359	-6.25341797	-4.50878906	+22.58789063	+9.31640625	-52.51464844	+1816
+1457971661.47410010	+11.08740234	-3.71337891	-5.06250000	+40.60546875	+18.30322266	-42.09960938	+2072	+10.75781250	-1.95556641	-4.42089844	+24.87304688	-14.74365234	-9.16259766	+1884	+9.07910156	-6.13916016	-4.48242188	+22.50000000	+8.78906250	-52.31689453	+1820
+1457971661.47820000	+11.15332031	-3.59912109	-5.00537109	+40.49560547	+17.88574219	-42.01171875	+2076	+10.83251953	-1.85009766	-4.34619141	+24.65332031	-15.33691406	-8.94287109	+1892	+9.13623047	-6.03369141	-4.45605469	+22.32421875	+8.32763672	-52.09716797	+1820
+1457971661.48239990	+11.21923828	-3.49365234	-4.94824219	+40.40771484	+17.44628906	-41.87988281	+2084	+10.90283203	-1.75341797	-4.27587891	+24.34570313	-15.90820313	-8.74511719	+1900	+9.19775391	-5.92382813	-4.43408203	+22.25830078	+7.86621094	-51.83349609	+1824
+1457971661.48659990	+11.28955078	-3.38378906	-4.88232422	+40.29785156	+16.98486328	-41.81396484	+2092	+10.97753906	-1.65234375	-4.19677734	+24.12597656	-16.47949219	-8.56933594	+1908	+9.25927734	-5.81396484	-4.39892578	+22.17041016	+7.33886719	-51.65771484	+1832
+1457971661.49070000	+11.35107422	-3.27392578	-4.81201172	+40.23193359	+16.50146484	-41.74804688	+2104	+11.04785156	-1.54687500	-4.11328125	+23.95019531	-17.07275391	-8.37158203	+1924	+9.31640625	-5.71289063	-4.36816406	+22.03857422	+6.87744141	-51.43798828	+1836
+1457971661.49900010	+11.47851563	-3.06738281	-4.67578125	+40.05615234	+15.57861328	-41.63818359	+2124	+11.18408203	-1.35351563	-3.94628906	+23.55468750	-18.21533203	-8.02001953	+1944	+9.43505859	-5.49755859	-4.30224609	+21.90673828	+5.91064453	-50.99853516	+1848
+1457971661.50320010	+11.53564453	-2.95751953	-4.60107422	+40.03417969	+15.07324219	-41.59423828	+2140	+11.24560547	-1.24365234	-3.85839844	+23.44482422	-18.80859375	-7.82226563	+1960	+9.48339844	-5.40087891	-4.26269531	+21.77490234	+5.44921875	-50.80078125	+1852
+1457971661.50740000	+11.59277344	-2.85644531	-4.52636719	+39.96826172	+14.56787109	-41.52832031	+2152	+11.31152344	-1.15576172	-3.77050781	+23.22509766	-19.37988281	-7.64648438	+1972	+9.54052734	-5.29541016	-4.23193359	+21.70898438	+4.98779297	-50.55908203	+1860
+1457971661.51149990	+11.65429688	-2.75537109	-4.45166016	+39.92431641	+14.06250000	-41.50634766	+2168	+11.37304688	-1.05908203	-3.67822266	+23.07128906	-19.92919922	-7.49267578	+1988	+9.60205078	-5.19433594	-4.18798828	+21.68701172	+4.46044922	-50.38330078	+1872
+1457971661.51570010	+11.71142578	-2.64990234	-4.37255859	+39.90234375	+13.53515625	-41.48437500	+2184	+11.43457031	-0.95800781	-3.58593750	+22.98339844	-20.52246094	-7.31689453	+2004	+9.65039063	-5.09765625	-4.14404297	+21.59912109	+3.97705078	-50.20751953	+1880
+1457971661.52399990	+11.82568359	-2.45654297	-4.20556641	+39.79248047	+12.45849609	-41.50634766	+2220	+11.55322266	-0.78222656	-3.39697266	+22.65380859	-21.68701172	-7.00927734	+2036	+9.76464844	-4.89550781	-4.05615234	+21.55517578	+2.94433594	-49.85595703	+1904
+1457971661.52819990	+11.87841797	-2.35546875	-4.12207031	+39.79248047	+11.90917969	-41.52832031	+2236	+11.61035156	-0.68554688	-3.30029297	+22.56591797	-22.25830078	-6.81152344	+2052	+9.81738281	-4.80322266	-4.00781250	+21.48925781	+2.41699219	-49.72412109	+1916
+1457971661.53650000	+11.98828125	-2.17529297	-3.95068359	+39.70458984	+10.81054688	-41.57226563	+2272	+11.72021484	-0.52294922	-3.11572266	+22.19238281	-23.33496094	-6.45996094	+2080	+9.93164063	-4.60986328	-3.90673828	+21.46728516	+1.34033203	-49.39453125	+1944
+1457971661.54070000	+12.04101563	-2.07861328	-3.86718750	+39.68261719	+10.28320313	-41.57226563	+2288	+11.76855469	-0.43505859	-3.02343750	+22.08251953	-23.88427734	-6.24023438	+2092	+9.98437500	-4.51757813	-3.85400391	+21.42333984	+0.79101563	-49.26269531	+1952
+1457971661.54489990	+12.08935547	-1.99511719	-3.78369141	+39.61669922	+9.75585938	-41.55029297	+2304	+11.82128906	-0.36035156	-2.93115234	+21.84082031	-24.43359375	-6.02050781	+2104	+10.03710938	-4.42529297	-3.80566406	+21.42333984	+0.24169922	-49.08691406	+1964
+1457971661.54900000	+12.14648438	-1.90722656	-3.69580078	+39.57275391	+9.20654297	-41.57226563	+2316	+11.86962891	-0.29003906	-2.83886719	+21.62109375	-24.91699219	-5.77880859	+2116	+10.09423828	-4.33300781	-3.74414063	+21.44531250	-0.35156250	-48.95507813	+1980
+1457971661.55320000	+12.19482422	-1.81933594	-3.60791016	+39.55078125	+8.65722656	-41.55029297	+2328	+11.91796875	-0.20654297	-2.75097656	+21.46728516	-25.42236328	-5.51513672	+2132	+10.14257813	-4.24072266	-3.69140625	+21.42333984	-0.90087891	-48.80126953	+1988
+1457971661.55740000	+12.24316406	-1.74462891	-3.52001953	+39.44091797	+8.15185547	-41.55029297	+2340	+11.96630859	-0.14501953	-2.66308594	+21.18164063	-25.90576172	-5.25146484	+2140	+10.19531250	-4.15283203	-3.63427734	+21.40136719	-1.42822266	-48.62548828	+1996
+1457971661.56150010	+12.29589844	-1.66552734	-3.43212891	+39.37500000	+7.64648438	-41.52832031	+2348	+12.01464844	-0.07910156	-2.57958984	+20.93994141	-26.32324219	-4.96582031	+2148	+10.24804688	-4.06494141	-3.57275391	+21.40136719	-1.99951172	-48.49365234	+2004
+1457971661.56570010	+12.33984375	-1.58642578	-3.34863281	+39.30908203	+7.18505859	-41.48437500	+2356	+12.05859375	-0.00439453	-2.49169922	+20.74218750	-26.74072266	-4.65820313	+2160	+10.29638672	-3.98144531	-3.52001953	+21.35742188	-2.52685547	-48.33984375	+2012
+1457971661.56979990	+12.38818359	-1.51171875	-3.26513672	+39.22119141	+6.72363281	-41.44042969	+2360	+12.10253906	+0.05273438	-2.40820313	+20.43457031	-27.15820313	-4.32861328	+2168	+10.34033203	-3.89794922	-3.46289063	+21.31347656	-3.05419922	-48.14208984	+2016
+1457971661.57399990	+12.43212891	-1.44140625	-3.18603516	+39.13330078	+6.28417969	-41.37451172	+2360	+12.14208984	+0.11425781	-2.32910156	+20.14892578	-27.48779297	-4.02099609	+2172	+10.38867188	-3.81445313	-3.40576172	+21.31347656	-3.55957031	-47.96630859	+2024
+1457971661.58229990	+12.51123047	-1.30078125	-3.02783203	+38.97949219	+5.44921875	-41.19873047	+2364	+12.22119141	+0.23291016	-2.16650391	+19.64355469	-28.25683594	-3.36181641	+2188	+10.46777344	-3.66064453	-3.30029297	+21.22558594	-4.46044922	-47.57080078	+2024
+1457971661.58649990	+12.55078125	-1.23486328	-2.95312500	+38.86962891	+5.09765625	-41.11083984	+2364	+12.25634766	+0.29003906	-2.09179688	+19.35791016	-28.56445313	-3.01025391	+2192	+10.51171875	-3.58593750	-3.24316406	+21.18164063	-4.87792969	-47.41699219	+2028
+1457971661.59069990	+12.58593750	-1.16455078	-2.87402344	+38.84765625	+4.68017578	-41.04492188	+2364	+12.29589844	+0.34716797	-2.01269531	+19.11621094	-28.91601563	-2.68066406	+2204	+10.54687500	-3.51123047	-3.19042969	+21.15966797	-5.29541016	-47.21923828	+2028
+1457971661.59480000	+12.62548828	-1.11181641	-2.79931641	+38.71582031	+4.30664063	-41.00097656	+2360	+12.33105469	+0.39990234	-1.92919922	+18.83056641	-29.26757813	-2.35107422	+2208	+10.58203125	-3.44531250	-3.14208984	+21.07177734	-5.66894531	-47.04345703	+2024
+1457971661.59900000	+12.65625000	-1.05468750	-2.73339844	+38.62792969	+4.02099609	-40.91308594	+2356	+12.36181641	+0.44824219	-1.85888672	+18.56689453	-29.53125000	-2.02148438	+2212	+10.61718750	-3.38378906	-3.09375000	+21.00585938	-5.99853516	-46.86767578	+2020
+1457971661.60320000	+12.68701172	-0.98876953	-2.66308594	+38.58398438	+3.69140625	-40.84716797	+2356	+12.39697266	+0.50537109	-1.77978516	+18.32519531	-29.86083984	-1.71386719	+2220	+10.64794922	-3.31787109	-3.04541016	+20.96191406	-6.30615234	-46.66992188	+2016
+1457971661.60730000	+12.71777344	-0.94042969	-2.59277344	+38.47412109	+3.36181641	-40.80322266	+2356	+12.42773438	+0.54931641	-1.70068359	+18.03955078	-30.21240234	-1.38427734	+2224	+10.67871094	-3.26074219	-3.00146484	+20.85205078	-6.59179688	-46.47216797	+2012
+1457971661.61150000	+12.74414063	-0.89208984	-2.53564453	+38.38623047	+3.12011719	-40.69335938	+2352	+12.45410156	+0.59765625	-1.63037109	+17.77587891	-30.47607422	-1.05468750	+2228	+10.70947266	-3.20361328	-2.96191406	+20.80810547	-6.85546875	-46.29638672	+2008
+1457971661.61570000	+12.77050781	-0.83496094	-2.46972656	+38.34228516	+2.81250000	-40.67138672	+2352	+12.48046875	+0.64160156	-1.55566406	+17.51220703	-30.82763672	-0.74707031	+2236	+10.73583984	-3.14208984	-2.91796875	+20.74218750	-7.11914063	-46.12060547	+2004
+1457971661.62400010	+12.81884766	-0.75146484	-2.34667969	+38.12255859	+2.28515625	-40.60546875	+2348	+12.53759766	+0.72509766	-1.40625000	+16.85302734	-31.48681641	-0.08789063	+2248	+10.78857422	-3.04980469	-2.83886719	+20.52246094	-7.58056641	-45.79101563	+1992
+1457971661.62820010	+12.84521484	-0.70312500	-2.28955078	+38.03466797	+2.02148438	-40.60546875	+2348	+12.56396484	+0.76464844	-1.33154297	+16.52343750	-31.83837891	+0.24169922	+2256	+10.81054688	-2.99707031	-2.79931641	+20.45654297	-7.80029297	-45.63720703	+1988
+1457971661.63229990	+12.86718750	-0.66796875	-2.22802734	+37.88085938	+1.73583984	-40.58349609	+2348	+12.59033203	+0.79980469	-1.25683594	+16.14990234	-32.18994141	+0.59326172	+2260	+10.83691406	-2.95751953	-2.76416016	+20.32470703	-7.99804688	-45.46142578	+1980
+1457971661.63649990	+12.88916016	-0.63281250	-2.17529297	+37.74902344	+1.53808594	-40.53955078	+2352	+12.61669922	+0.83056641	-1.19091797	+15.73242188	-32.45361328	+0.98876953	+2264	+10.85888672	-2.91357422	-2.72900391	+20.21484375	-8.17382813	-45.30761719	+1976
+1457971661.64070010	+12.90673828	-0.59326172	-2.12255859	+37.61718750	+1.31835938	-40.51757813	+2352	+12.63867188	+0.86572266	-1.12500000	+15.31494141	-32.78320313	+1.38427734	+2272	+10.87646484	-2.86962891	-2.69824219	+20.12695313	-8.34960938	-45.10986328	+1968
+1457971661.64479990	+12.92431641	-0.56250000	-2.06982422	+37.44140625	+1.07666016	-40.47363281	+2356	+12.66503906	+0.89208984	-1.05468750	+14.78759766	-33.09082031	+1.82373047	+2276	+10.89843750	-2.83447266	-2.66308594	+19.99511719	-8.54736328	-44.93408203	+1964
+1457971661.64899990	+12.94628906	-0.53173828	-2.02148438	+37.26562500	+0.87890625	-40.42968750	+2356	+12.68701172	+0.91406250	-0.99316406	+14.26025391	-33.33251953	+2.32910156	+2280	+10.91601563	-2.79492188	-2.62792969	+19.86328125	-8.72314453	-44.73632813	+1956
+1457971661.65310000	+12.96386719	-0.50097656	-1.97314453	+37.06787109	+0.68115234	-40.38574219	+2360	+12.71337891	+0.94042969	-0.93164063	+13.68896484	-33.61816406	+2.81250000	+2284	+10.93359375	-2.75537109	-2.59716797	+19.75341797	-8.89892578	-44.53857422	+1952
+1457971661.65730000	+12.98144531	-0.47460938	-1.92041016	+36.82617188	+0.48339844	-40.34179688	+2364	+12.73535156	+0.95361328	-0.87011719	+13.02978516	-33.88183594	+3.36181641	+2288	+10.95117188	-2.72021484	-2.56201172	+19.59960938	-9.07470703	-44.36279297	+1948
+1457971661.66150000	+13.00341797	-0.45263672	-1.87646484	+36.58447266	+0.28564453	-40.27587891	+2364	+12.76171875	+0.97119141	-0.82177734	+12.34863281	-34.05761719	+3.91113281	+2288	+10.96875000	-2.68505859	-2.53125000	+19.44580078	-9.25048828	-44.16503906	+1940
+1457971661.66980000	+13.03857422	-0.40869141	-1.78857422	+36.03515625	-0.02197266	-40.10009766	+2368	+12.81005859	+0.99316406	-0.72070313	+10.89843750	-34.34326172	+5.11962891	+2288	+11.00390625	-2.61474609	-2.46972656	+19.13818359	-9.55810547	-43.68164063	+1928
+1457971661.67400000	+13.06054688	-0.39111328	-1.75341797	+35.74951172	-0.15380859	-39.96826172	+2368	+12.83203125	+0.99755859	-0.68115234	+10.12939453	-34.40917969	+5.75683594	+2288	+11.01708984	-2.57958984	-2.43896484	+18.98437500	-9.71191406	-43.43994141	+1920
+1457971661.67810010	+13.07373047	-0.36914063	-1.71386719	+35.44189453	-0.28564453	-39.85839844	+2368	+12.85400391	+1.00634766	-0.64160156	+9.33837891	-34.49707031	+6.41601563	+2284	+11.03027344	-2.54882813	-2.40820313	+18.80859375	-9.86572266	-43.17626953	+1916
+1457971661.68230010	+13.09130859	-0.35595703	-1.67871094	+35.11230469	-0.39550781	-39.72656250	+2368	+12.87597656	+1.00634766	-0.60205078	+8.48144531	-34.54101563	+7.07519531	+2284	+11.03906250	-2.51806641	-2.38183594	+18.61083984	-9.99755859	-42.91259766	+1908
+1457971661.68650010	+13.11328125	-0.34277344	-1.64355469	+34.76074219	-0.52734375	-39.57275391	+2364	+12.90234375	+1.00195313	-0.56689453	+7.62451172	-34.54101563	+7.73437500	+2284	+11.05224609	-2.48730469	-2.35107422	+18.41308594	-10.12939453	-42.64892578	+1900
+1457971661.69059990	+13.13085938	-0.32958984	-1.60400391	+34.40917969	-0.65917969	-39.44091797	+2364	+12.92431641	+1.00634766	-0.53613281	+6.81152344	-34.51904297	+8.39355469	+2280	+11.06542969	-2.45654297	-2.32470703	+18.19335938	-10.26123047	-42.36328125	+1896
+1457971661.69479990	+13.15283203	-0.32519531	-1.56884766	+34.01367188	-0.76904297	-39.30908203	+2360	+12.95068359	+0.99755859	-0.50537109	+5.93261719	-34.49707031	+9.03076172	+2280	+11.07421875	-2.43017578	-2.29394531	+17.95166016	-10.37109375	-42.09960938	+1888
+1457971661.69899990	+13.17041016	-0.31640625	-1.53808594	+33.61816406	-0.83496094	-39.15527344	+2356	+12.97265625	+0.98876953	-0.47900391	+5.09765625	-34.40917969	+9.64599609	+2280	+11.08300781	-2.40380859	-2.27197266	+17.70996094	-10.45898438	-41.81396484	+1880
+1457971661.70310000	+13.18798828	-0.31201172	-1.50732422	+33.22265625	-0.90087891	-39.00146484	+2348	+12.99462891	+0.98437500	-0.44824219	+4.28466797	-34.32128906	+10.28320313	+2280	+11.09179688	-2.37744141	-2.24560547	+17.44628906	-10.54687500	-41.52832031	+1872
+1457971661.70729990	+13.20556641	-0.30761719	-1.47656250	+32.80517578	-0.96679688	-38.82568359	+2344	+13.02099609	+0.97558594	-0.42187500	+3.44970703	-34.23339844	+10.87646484	+2280	+11.10058594	-2.35546875	-2.22363281	+17.18261719	-10.61279297	-41.22070313	+1864
+1457971661.71560000	+13.23632813	-0.29882813	-1.42382813	+32.01416016	-1.07666016	-38.47412109	+2336	+13.06494141	+0.95800781	-0.36474609	+1.82373047	-34.05761719	+12.04101563	+2284	+11.10937500	-2.31152344	-2.18408203	+16.63330078	-10.67871094	-40.64941406	+1844
+1457971661.71980000	+13.24951172	-0.30322266	-1.39306641	+31.55273438	-1.16455078	-38.32031250	+2336	+13.09130859	+0.94921875	-0.33837891	+0.98876953	-33.96972656	+12.61230469	+2288	+11.11376953	-2.29394531	-2.16650391	+16.30371094	-10.70068359	-40.36376953	+1832
+1457971661.72390010	+13.26708984	-0.30761719	-1.36669922	+31.11328125	-1.18652344	-38.16650391	+2332	+13.11328125	+0.93603516	-0.30761719	+0.19775391	-33.88183594	+13.11767578	+2292	+11.11816406	-2.27636719	-2.14892578	+15.99609375	-10.70068359	-40.10009766	+1824
+1457971661.72810010	+13.28027344	-0.30761719	-1.34033203	+30.71777344	-1.25244141	-38.01269531	+2328	+13.13525391	+0.92724609	-0.27685547	-0.57128906	-33.81591797	+13.66699219	+2296	+11.12255859	-2.26318359	-2.13134766	+15.68847656	-10.72265625	-39.83642578	+1812
+1457971661.73230000	+13.29785156	-0.31201172	-1.30957031	+30.30029297	-1.31835938	-37.88085938	+2324	+13.16162109	+0.91406250	-0.24169922	-1.34033203	-33.72802734	+14.17236328	+2300	+11.12695313	-2.25000000	-2.11376953	+15.35888672	-10.70068359	-39.57275391	+1804
+1457971661.73639990	+13.30664063	-0.32080078	-1.29199219	+29.86083984	-1.31835938	-37.72705078	+2324	+13.17919922	+0.90527344	-0.21533203	-2.08740234	-33.61816406	+14.67773438	+2304	+11.13134766	-2.23681641	-2.10498047	+15.05126953	-10.63476563	-39.33105469	+1792
+1457971661.74060010	+13.31542969	-0.32080078	-1.26562500	+29.50927734	-1.36230469	-37.57324219	+2320	+13.20117188	+0.89208984	-0.18017578	-2.87841797	-33.57421875	+15.18310547	+2312	+11.13134766	-2.22363281	-2.09179688	+14.74365234	-10.61279297	-39.08935547	+1780
+1457971661.74480010	+13.32421875	-0.32519531	-1.23925781	+29.11376953	-1.42822266	-37.44140625	+2320	+13.22314453	+0.88330078	-0.14062500	-3.66943359	-33.50830078	+15.71044922	+2316	+11.13134766	-2.21484375	-2.07861328	+14.43603516	-10.56884766	-38.86962891	+1772
+1457971661.74889990	+13.32861328	-0.32958984	-1.22167969	+28.74023438	-1.42822266	-37.28759766	+2324	+13.24072266	+0.87011719	-0.10986328	-4.43847656	-33.42041016	+16.21582031	+2324	+11.13574219	-2.20166016	-2.06982422	+14.12841797	-10.50292969	-38.62792969	+1760
+1457971661.75309990	+13.34179688	-0.32958984	-1.19531250	+28.41064453	-1.53808594	-37.17773438	+2324	+13.25830078	+0.85693359	-0.07470703	-5.25146484	-33.37646484	+16.74316406	+2332	+11.13574219	-2.19287109	-2.05664063	+13.86474609	-10.50292969	-38.45214844	+1752
+1457971661.75729990	+13.34619141	-0.33398438	-1.16894531	+28.05908203	-1.62597656	-37.11181641	+2328	+13.28027344	+0.84814453	-0.03955078	-6.04248047	-33.31054688	+17.27050781	+2340	+11.13574219	-2.18408203	-2.04345703	+13.57910156	-10.50292969	-38.25439453	+1740
+1457971661.76560000	+13.35937500	-0.34277344	-1.12500000	+27.39990234	-1.73583984	-36.91406250	+2336	+13.31103516	+0.82617188	+0.01757813	-7.69042969	-33.13476563	+18.34716797	+2356	+11.14013672	-2.16210938	-2.02148438	+13.07373047	-10.45898438	-37.90283203	+1724
+1457971661.76979990	+13.36376953	-0.34277344	-1.10302734	+27.11425781	-1.80175781	-36.82617188	+2340	+13.32861328	+0.81738281	+0.04833984	-8.52539063	-33.02490234	+18.91845703	+2364	+11.14013672	-2.15332031	-2.00830078	+12.85400391	-10.45898438	-37.74902344	+1716
+1457971661.77390000	+13.36376953	-0.34716797	-1.08544922	+26.80664063	-1.82373047	-36.71630859	+2344	+13.34179688	+0.80859375	+0.07031250	-9.36035156	-32.84912109	+19.46777344	+2372	+11.14013672	-2.14453125	-2.00390625	+12.63427734	-10.43701172	-37.59521484	+1704
+1457971661.77810000	+13.36816406	-0.34277344	-1.06347656	+26.54296875	-1.88964844	-36.65039063	+2352	+13.35498047	+0.79101563	+0.09667969	-10.32714844	-32.71728516	+20.06103516	+2380	+11.14013672	-2.12695313	-1.99072266	+12.45849609	-10.48095703	-37.46337891	+1700
+1457971661.78230000	+13.36816406	-0.34277344	-1.04150391	+26.30126953	-1.95556641	-36.58447266	+2356	+13.36376953	+0.77783203	+0.12304688	-11.27197266	-32.56347656	+20.67626953	+2388	+11.14013672	-2.11816406	-1.97314453	+12.28271484	-10.52490234	-37.33154297	+1692
+1457971661.78640010	+13.36816406	-0.34277344	-1.01953125	+26.03759766	-2.02148438	-36.56250000	+2364	+13.37695313	+0.76464844	+0.13623047	-12.21679688	-32.32177734	+21.29150391	+2396	+11.14013672	-2.10498047	-1.95996094	+12.10693359	-10.56884766	-37.19970703	+1688
+1457971661.79060010	+13.37255859	-0.33837891	-1.00195313	+25.79589844	-2.02148438	-36.47460938	+2368	+13.39013672	+0.74707031	+0.15380859	-13.27148438	-32.08007813	+21.90673828	+2404	+11.14013672	-2.09179688	-1.94677734	+11.97509766	-10.63476563	-37.06787109	+1680
+1457971661.79480000	+13.37695313	-0.33837891	-0.98437500	+25.55419922	-1.99951172	-36.43066406	+2372	+13.39892578	+0.73388672	+0.16699219	-14.26025391	-31.81640625	+22.54394531	+2412	+11.14013672	-2.07861328	-1.92919922	+11.84326172	-10.70068359	-36.95800781	+1676
+1457971661.79889990	+13.37695313	-0.33398438	-0.96240234	+25.31250000	-1.99951172	-36.40869141	+2376	+13.40771484	+0.72070313	+0.17578125	-15.27099609	-31.50878906	+23.15917969	+2416	+11.14013672	-2.06542969	-1.91601563	+11.71142578	-10.76660156	-36.84814453	+1672
+1457971661.80720000	+13.37695313	-0.32958984	-0.94042969	+24.85107422	-1.73583984	-36.29882813	+2376	+13.42529297	+0.68115234	+0.18896484	-17.49023438	-30.78369141	+24.38964844	+2428	+11.14013672	-2.03466797	-1.88525391	+11.53564453	-10.83251953	-36.60644531	+1664
+1457971661.81139990	+13.37695313	-0.32080078	-0.92285156	+24.63134766	-1.64794922	-36.29882813	+2380	+13.43408203	+0.66796875	+0.18896484	-18.56689453	-30.36621094	+24.98291016	+2432	+11.13574219	-2.02148438	-1.86767578	+11.44775391	-10.89843750	-36.49658203	+1660
+1457971661.81559990	+13.37695313	-0.31640625	-0.90966797	+24.38964844	-1.42822266	-36.23291016	+2384	+13.43847656	+0.64599609	+0.18896484	-19.70947266	-29.92675781	+25.57617188	+2440	+11.13574219	-2.00390625	-1.85449219	+11.38183594	-10.89843750	-36.34277344	+1656
+1457971661.81970000	+13.37255859	-0.31201172	-0.90087891	+24.14794922	-1.20849609	-36.21093750	+2384	+13.44726563	+0.62841797	+0.18896484	-20.80810547	-29.48730469	+26.12548828	+2444	+11.13134766	-1.99072266	-1.84570313	+11.29394531	-10.87646484	-36.21093750	+1652
+1457971661.82390000	+13.37255859	-0.30761719	-0.88330078	+23.92822266	-1.01074219	-36.21093750	+2384	+13.45605469	+0.61083984	+0.18457031	-21.88476563	-29.00390625	+26.65283203	+2448	+11.13134766	-1.97753906	-1.82812500	+11.20605469	-10.89843750	-36.10107422	+1648
+1457971661.82810000	+13.37255859	-0.30322266	-0.87890625	+23.70849609	-0.70312500	-36.14501953	+2384	+13.46484375	+0.59765625	+0.18017578	-22.93945313	-28.49853516	+27.15820313	+2452	+11.12695313	-1.96435547	-1.81494141	+11.14013672	-10.81054688	-35.94726563	+1644
+1457971661.83220010	+13.36816406	-0.29882813	-0.87451172	+23.46679688	-0.35156250	-36.10107422	+2384	+13.46923828	+0.58007813	+0.17138672	-23.97216797	-27.97119141	+27.61962891	+2456	+11.12255859	-1.95117188	-1.80615234	+11.07421875	-10.72265625	-35.77148438	+1640
+1457971661.83640000	+13.36816406	-0.29443359	-0.86572266	+23.24707031	-0.02197266	-36.03515625	+2380	+13.47802734	+0.56250000	+0.16699219	-24.98291016	-27.48779297	+28.03710938	+2460	+11.11816406	-1.93798828	-1.79296875	+11.00830078	-10.63476563	-35.63964844	+1636
+1457971661.84060000	+13.36376953	-0.29003906	-0.86132813	+23.00537109	+0.32958984	-35.96923828	+2380	+13.48242188	+0.55371094	+0.16259766	-25.90576172	-26.96044922	+28.43261719	+2464	+11.11376953	-1.92041016	-1.78857422	+10.92041016	-10.45898438	-35.46386719	+1632
+1457971661.84890010	+13.35498047	-0.28125000	-0.85253906	+22.56591797	+1.01074219	-35.79345703	+2376	+13.49121094	+0.52734375	+0.15380859	-27.75146484	-25.92773438	+29.15771484	+2472	+11.10058594	-1.89843750	-1.77099609	+10.74462891	-10.10742188	-35.09033203	+1620
+1457971661.85310010	+13.35058594	-0.27246094	-0.84814453	+22.36816406	+1.38427734	-35.68359375	+2372	+13.49560547	+0.52294922	+0.14941406	-28.54248047	-25.42236328	+29.48730469	+2472	+11.09619141	-1.88525391	-1.76660156	+10.63476563	-9.86572266	-34.89257813	+1612
+1457971661.85719990	+13.34619141	-0.26806641	-0.84814453	+22.14843750	+1.73583984	-35.55175781	+2368	+13.50439453	+0.51416016	+0.14501953	-29.35546875	-24.91699219	+29.79492188	+2476	+11.08740234	-1.87646484	-1.76220703	+10.52490234	-9.60205078	-34.67285156	+1604
+1457971661.86139990	+13.34619141	-0.26806641	-0.84814453	+21.92871094	+2.08740234	-35.37597656	+2364	+13.50878906	+0.50097656	+0.14501953	-30.16845703	-24.43359375	+30.10253906	+2476	+11.08300781	-1.86767578	-1.75781250	+10.41503906	-9.36035156	-34.47509766	+1596
+1457971661.86560010	+13.34179688	-0.26367188	-0.84814453	+21.75292969	+2.43896484	-35.17822266	+2360	+13.51318359	+0.49658203	+0.14501953	-30.89355469	-23.92822266	+30.36621094	+2476	+11.07421875	-1.85888672	-1.75781250	+10.28320313	-9.05273438	-34.25537109	+1588
+1457971661.86970000	+13.33740234	-0.26367188	-0.84814453	+21.55517578	+2.76855469	-34.95849609	+2356	+13.51757813	+0.49218750	+0.13623047	-31.61865234	-23.37890625	+30.60791016	+2480	+11.06542969	-1.85009766	-1.75781250	+10.17333984	-8.72314453	-34.01367188	+1580
+1457971661.87389990	+13.33300781	-0.25927734	-0.85253906	+21.37939453	+3.12011719	-34.69482422	+2352	+13.52197266	+0.48779297	+0.14062500	-32.34375000	-22.85156250	+30.89355469	+2480	+11.05664063	-1.83691406	-1.75341797	+10.06347656	-8.41552734	-33.77197266	+1572
+1457971661.87800000	+13.32421875	-0.25488281	-0.85253906	+21.20361328	+3.42773438	-34.40917969	+2348	+13.52197266	+0.48339844	+0.14062500	-33.06884766	-22.32421875	+31.13525391	+2480	+11.04785156	-1.82812500	-1.75341797	+9.90966797	-8.04199219	-33.50830078	+1564
+1457971661.88220000	+13.31982422	-0.25048828	-0.85693359	+21.02783203	+3.73535156	-34.12353516	+2348	+13.52636719	+0.47460938	+0.13623047	-33.81591797	-21.75292969	+31.39892578	+2484	+11.03906250	-1.81933594	-1.75341797	+9.77783203	-7.69042969	-33.24462891	+1556
+1457971661.88640000	+13.31542969	-0.25048828	-0.86132813	+20.87402344	+3.99902344	-33.77197266	+2344	+13.53076172	+0.46582031	+0.13623047	-34.56298828	-21.18164063	+31.68457031	+2484	+11.03027344	-1.80615234	-1.74902344	+9.64599609	-7.36083984	-32.98095703	+1548
+1457971661.89470010	+13.31103516	-0.24169922	-0.86572266	+20.58837891	+4.54833984	-33.04687500	+2344	+13.53955078	+0.44824219	+0.13183594	-36.07910156	-19.92919922	+32.21191406	+2492	+11.01269531	-1.78417969	-1.74902344	+9.36035156	-6.61376953	-32.38769531	+1532
+1457971661.89890000	+13.30664063	-0.23730469	-0.87011719	+20.45654297	+4.81201172	-32.65136719	+2340	+13.54394531	+0.43945313	+0.12744141	-36.82617188	-19.24804688	+32.51953125	+2492	+11.00390625	-1.77099609	-1.74462891	+9.25048828	-6.26220703	-32.10205078	+1524
+1457971661.90300010	+13.30664063	-0.23730469	-0.87890625	+20.30273438	+5.07568359	-32.25585938	+2344	+13.54394531	+0.42626953	+0.12744141	-37.63916016	-18.56689453	+32.80517578	+2496	+10.99511719	-1.76220703	-1.74462891	+9.09667969	-5.88867188	-31.79443359	+1516
+1457971661.90720010	+13.30224609	-0.23291016	-0.88330078	+20.17089844	+5.31738281	-31.83837891	+2344	+13.54833984	+0.41308594	+0.12304688	-38.45214844	-17.81982422	+33.13476563	+2500	+10.98193359	-1.74462891	-1.74462891	+8.98681641	-5.51513672	-31.48681641	+1512
+1457971661.91140010	+13.29785156	-0.22851563	-0.88769531	+20.06103516	+5.58105469	-31.42089844	+2344	+13.55273438	+0.39990234	+0.10986328	-39.26513672	-17.00683594	+33.44238281	+2504	+10.97314453	-1.73144531	-1.74023438	+8.87695313	-5.16357422	-31.17919922	+1504
+1457971661.91549990	+13.29785156	-0.22412109	-0.89208984	+19.92919922	+5.80078125	-31.00341797	+2344	+13.55273438	+0.38671875	+0.10986328	-40.10009766	-16.25976563	+33.83789063	+2504	+10.96435547	-1.71826172	-1.73583984	+8.74511719	-4.83398438	-30.87158203	+1496
+1457971661.91969990	+13.29345703	-0.21533203	-0.89208984	+19.81933594	+5.99853516	-30.62988281	+2340	+13.55712891	+0.36914063	+0.10546875	-40.97900391	-15.49072266	+34.25537109	+2508	+10.95556641	-1.70068359	-1.73144531	+8.65722656	-4.50439453	-30.56396484	+1492
+1457971661.92389990	+13.29345703	-0.21093750	-0.89648438	+19.70947266	+6.24023438	-30.27832031	+2340	+13.56152344	+0.35156250	+0.09228516	-41.81396484	-14.61181641	+34.62890625	+2512	+10.95117188	-1.68310547	-1.72705078	+8.54736328	-4.19677734	-30.25634766	+1488
+1457971661.92800000	+13.29785156	-0.20654297	-0.89648438	+19.55566406	+6.41601563	-29.94873047	+2336	+13.56591797	+0.33837891	+0.08789063	-42.64892578	-13.82080078	+35.04638672	+2512	+10.94238281	-1.66992188	-1.71826172	+8.45947266	-3.93310547	-29.99267578	+1484
+1457971661.93639990	+13.29785156	-0.19775391	-0.90527344	+19.29199219	+6.85546875	-29.35546875	+2332	+13.57031250	+0.30761719	+0.06152344	-44.27490234	-12.10693359	+35.83740234	+2516	+10.92919922	-1.63476563	-1.70947266	+8.28369141	-3.38378906	-29.44335938	+1476
+1457971661.94050000	+13.29785156	-0.19775391	-0.90527344	+19.16015625	+7.00927734	-29.11376953	+2328	+13.56591797	+0.29443359	+0.05712891	-45.06591797	-11.31591797	+36.29882813	+2512	+10.92480469	-1.62158203	-1.70507813	+8.19580078	-3.18603516	-29.22363281	+1472
+1457971661.94470000	+13.29785156	-0.19335938	-0.90527344	+19.02832031	+7.18505859	-28.91601563	+2324	+13.56591797	+0.27685547	+0.05273438	-45.85693359	-10.50292969	+36.73828125	+2516	+10.92041016	-1.60839844	-1.69628906	+8.10791016	-2.98828125	-28.98193359	+1472
+1457971661.94890000	+13.29785156	-0.18457031	-0.90966797	+18.89648438	+7.40478516	-28.74023438	+2320	+13.56591797	+0.26367188	+0.03955078	-46.62597656	-9.68994141	+37.08984375	+2516	+10.91601563	-1.59082031	-1.69628906	+8.04199219	-2.74658203	-28.76220703	+1468
+1457971661.95300010	+13.30224609	-0.18017578	-0.90527344	+18.76464844	+7.51464844	-28.60839844	+2316	+13.56152344	+0.25048828	+0.03076172	-47.35107422	-8.96484375	+37.50732422	+2516	+10.91162109	-1.57763672	-1.69189453	+7.95410156	-2.61474609	-28.58642578	+1464
+1457971661.95720010	+13.30224609	-0.18017578	-0.90087891	+18.58886719	+7.64648438	-28.49853516	+2308	+13.56152344	+0.24169922	+0.02636719	-48.05419922	-8.26171875	+37.85888672	+2516	+10.90722656	-1.56884766	-1.68310547	+7.86621094	-2.48291016	-28.41064453	+1464
+1457971661.96129990	+13.30664063	-0.18017578	-0.90527344	+18.41308594	+7.84423828	-28.43261719	+2300	+13.56152344	+0.22851563	+0.01318359	-48.73535156	-7.60253906	+38.14453125	+2520	+10.90722656	-1.55566406	-1.68750000	+7.77832031	-2.28515625	-28.25683594	+1460
+1457971661.96550010	+13.30664063	-0.18017578	-0.90527344	+18.28125000	+7.99804688	-28.38867188	+2296	+13.55712891	+0.22412109	+0.00878906	-49.35058594	-6.98730469	+38.43017578	+2520	+10.90722656	-1.54687500	-1.68310547	+7.69042969	-2.17529297	-28.12500000	+1456
+1457971661.97379990	+13.30664063	-0.17578125	-0.90527344	+17.95166016	+8.30566406	-28.34472656	+2284	+13.55273438	+0.21093750	-0.00878906	-50.55908203	-5.93261719	+38.80371094	+2520	+10.90722656	-1.53369141	-1.68750000	+7.51464844	-1.88964844	-27.92724609	+1448
+1457971661.97799990	+13.30664063	-0.17578125	-0.90966797	+17.81982422	+8.45947266	-28.32275391	+2280	+13.54833984	+0.21093750	-0.00878906	-51.08642578	-5.51513672	+38.97949219	+2520	+10.90722656	-1.52490234	-1.68750000	+7.40478516	-1.77978516	-27.83935547	+1444
+1457971661.98219990	+13.30664063	-0.17578125	-0.90966797	+17.66601563	+8.59130859	-28.32275391	+2276	+13.54833984	+0.20654297	-0.01318359	-51.63574219	-5.16357422	+39.11132813	+2520	+10.90722656	-1.52050781	-1.68750000	+7.29492188	-1.69189453	-27.79541016	+1440
+1457971661.98630000	+13.30664063	-0.17578125	-0.90966797	+17.49023438	+8.72314453	-28.32275391	+2276	+13.54833984	+0.20214844	-0.01318359	-52.16308594	-4.89990234	+39.15527344	+2524	+10.90722656	-1.51611328	-1.69189453	+7.18505859	-1.56005859	-27.75146484	+1436
+1457971661.99050000	+13.30664063	-0.17578125	-0.90966797	+17.38037109	+8.85498047	-28.30078125	+2272	+13.54833984	+0.20654297	-0.01757813	-52.60253906	-4.68017578	+39.19921875	+2524	+10.90722656	-1.51171875	-1.69189453	+7.11914063	-1.47216797	-27.70751953	+1428
+1457971661.99470000	+13.30664063	-0.18017578	-0.90527344	+17.22656250	+8.98681641	-28.30078125	+2268	+13.54833984	+0.20214844	-0.01757813	-53.04199219	-4.52636719	+39.19921875	+2524	+10.91162109	-1.51171875	-1.69189453	+7.00927734	-1.38427734	-27.68554688	+1424
+1457971661.99880000	+13.30224609	-0.18017578	-0.90527344	+17.07275391	+9.11865234	-28.27880859	+2268	+13.55273438	+0.20214844	-0.02197266	-53.48144531	-4.43847656	+39.13330078	+2524	+10.91162109	-1.51171875	-1.69628906	+6.89941406	-1.27441406	-27.68554688	+1416
+1457971662.00300000	+13.30224609	-0.18457031	-0.90966797	+16.96289063	+9.27246094	-28.25683594	+2268	+13.55273438	+0.21093750	-0.01757813	-53.83300781	-4.39453125	+39.11132813	+2528	+10.91601563	-1.50732422	-1.70068359	+6.83349609	-1.16455078	-27.68554688	+1412
+1457971662.00720000	+13.29785156	-0.18457031	-0.91406250	+16.85302734	+9.42626953	-28.19091797	+2268	+13.55273438	+0.20654297	-0.01757813	-54.22851563	-4.39453125	+39.06738281	+2528	+10.91601563	-1.50732422	-1.70507813	+6.74560547	-1.05468750	-27.68554688	+1408
+1457971662.01130010	+13.29785156	-0.18457031	-0.91406250	+16.74316406	+9.55810547	-28.10302734	+2268	+13.55273438	+0.20654297	-0.01757813	-54.60205078	-4.41650391	+38.95751953	+2528	+10.91601563	-1.50732422	-1.70947266	+6.67968750	-0.94482422	-27.70751953	+1400
+1457971662.01550010	+13.29785156	-0.18017578	-0.91406250	+16.67724609	+9.68994141	-28.01513672	+2268	+13.55712891	+0.21093750	-0.01757813	-54.88769531	-4.50439453	+38.91357422	+2528	+10.92041016	-1.50292969	-1.71386719	+6.65771484	-0.83496094	-27.70751953	+1396
+1457971662.02379990	+13.29785156	-0.18017578	-0.91406250	+16.52343750	+9.95361328	-27.79541016	+2268	+13.56152344	+0.20214844	-0.01757813	-55.56884766	-4.68017578	+38.73779297	+2528	+10.92480469	-1.50292969	-1.71386719	+6.54785156	-0.61523438	-27.75146484	+1384
+1457971662.02800010	+13.29785156	-0.18017578	-0.91845703	+16.47949219	+10.08544922	-27.66357422	+2272	+13.56591797	+0.20654297	-0.02197266	-55.78857422	-4.81201172	+38.64990234	+2528	+10.92919922	-1.49853516	-1.71826172	+6.54785156	-0.48339844	-27.75146484	+1380
+1457971662.03210000	+13.30224609	-0.18017578	-0.91845703	+16.43554688	+10.23925781	-27.50976563	+2272	+13.57031250	+0.20214844	-0.02197266	-56.07421875	-4.92187500	+38.60595703	+2528	+10.92919922	-1.49853516	-1.71826172	+6.54785156	-0.35156250	-27.75146484	+1372
+1457971662.03629990	+13.30224609	-0.18017578	-0.92724609	+16.39160156	+10.39306641	-27.33398438	+2272	+13.57470703	+0.19335938	-0.03515625	-56.35986328	-4.96582031	+38.47412109	+2532	+10.92919922	-1.49414063	-1.71826172	+6.54785156	-0.21972656	-27.77343750	+1368
+1457971662.04049990	+13.30664063	-0.17578125	-0.93164063	+16.36962891	+10.56884766	-27.18017578	+2276	+13.57470703	+0.19775391	-0.03955078	-56.53564453	-5.07568359	+38.43017578	+2532	+10.93359375	-1.49414063	-1.72265625	+6.56982422	-0.06591797	-27.77343750	+1364
+1457971662.04460000	+13.30664063	-0.17578125	-0.93603516	+16.36962891	+10.72265625	-26.98242188	+2276	+13.57470703	+0.18457031	-0.04833984	-56.79931641	-5.16357422	+38.40820313	+2536	+10.93359375	-1.48974609	-1.72265625	+6.59179688	+0.08789063	-27.77343750	+1360
+1457971662.04880000	+13.31103516	-0.17138672	-0.94482422	+16.34765625	+10.89843750	-26.78466797	+2276	+13.57910156	+0.17578125	-0.06591797	-57.04101563	-5.20751953	+38.32031250	+2540	+10.93359375	-1.48535156	-1.72265625	+6.61376953	+0.21972656	-27.79541016	+1360
+1457971662.05300000	+13.31103516	-0.16699219	-0.94921875	+16.32568359	+11.03027344	-26.60888672	+2276	+13.58349609	+0.17138672	-0.07470703	-57.21679688	-5.27343750	+38.29833984	+2540	+10.93798828	-1.48535156	-1.72265625	+6.65771484	+0.35156250	-27.79541016	+1356
+1457971662.05710010	+13.31982422	-0.17138672	-0.95361328	+16.30371094	+11.16210938	-26.45507813	+2276	+13.58789063	+0.15820313	-0.08789063	-57.43652344	-5.36132813	+38.29833984	+2540	+10.93798828	-1.48535156	-1.72265625	+6.67968750	+0.48339844	-27.79541016	+1352
+1457971662.06130000	+13.32421875	-0.17138672	-0.96240234	+16.25976563	+11.33789063	-26.30126953	+2272	+13.59228516	+0.14501953	-0.10546875	-57.65625000	-5.40527344	+38.25439453	+2544	+10.94238281	-1.48535156	-1.72265625	+6.70166016	+0.65917969	-27.81738281	+1352
+1457971662.06960010	+13.33300781	-0.17578125	-0.97998047	+16.12792969	+11.62353516	-26.05957031	+2268	+13.59667969	+0.12304688	-0.13623047	-58.00781250	-5.51513672	+38.23242188	+2548	+10.94238281	-1.48535156	-1.72705078	+6.72363281	+0.94482422	-27.86132813	+1348
+1457971662.07380010	+13.33740234	-0.18017578	-0.99755859	+16.06201172	+11.84326172	-25.92773438	+2268	+13.60107422	+0.10986328	-0.15380859	-58.22753906	-5.55908203	+38.21044922	+2552	+10.94677734	-1.48535156	-1.73144531	+6.74560547	+1.12060547	-27.88330078	+1348
+1457971662.07800010	+13.34179688	-0.18457031	-1.00634766	+15.97412109	+11.97509766	-25.83984375	+2264	+13.60107422	+0.09228516	-0.16699219	-58.40332031	-5.62500000	+38.23242188	+2556	+10.94677734	-1.48974609	-1.73583984	+6.74560547	+1.27441406	-27.92724609	+1348
+1457971662.08209990	+13.34619141	-0.19335938	-1.01513672	+15.84228516	+12.08496094	-25.79589844	+2264	+13.60546875	+0.07910156	-0.18457031	-58.60107422	-5.71289063	+38.25439453	+2560	+10.95117188	-1.49414063	-1.73583984	+6.72363281	+1.40625000	-27.99316406	+1352
+1457971662.08629990	+13.35058594	-0.20654297	-1.03271484	+15.73242188	+12.26074219	-25.75195313	+2264	+13.60986328	+0.06591797	-0.19775391	-58.79882813	-5.82275391	+38.27636719	+2564	+10.95556641	-1.49853516	-1.74462891	+6.70166016	+1.58203125	-28.03710938	+1356
+1457971662.09050010	+13.35498047	-0.21533203	-1.04150391	+15.57861328	+12.34863281	-25.75195313	+2264	+13.61425781	+0.04833984	-0.21093750	-58.97460938	-5.93261719	+38.29833984	+2568	+10.95556641	-1.50732422	-1.74902344	+6.67968750	+1.71386719	-28.10302734	+1356
+1457971662.09460000	+13.36376953	-0.23730469	-1.05029297	+15.38085938	+12.43652344	-25.77392578	+2264	+13.61865234	+0.03076172	-0.22412109	-59.17236328	-6.06445313	+38.32031250	+2572	+10.95996094	-1.51611328	-1.75781250	+6.63574219	+1.84570313	-28.19091797	+1360
+1457971662.09879990	+13.36816406	-0.25488281	-1.06787109	+15.16113281	+12.61230469	-25.79589844	+2268	+13.62304688	+0.01757813	-0.23291016	-59.37011719	-6.19628906	+38.36425781	+2572	+10.96435547	-1.52929688	-1.76660156	+6.56982422	+1.99951172	-28.27880859	+1368
+1457971662.10299990	+13.37255859	-0.27246094	-1.08105469	+15.02929688	+12.72216797	-25.83984375	+2272	+13.62744141	+0.00000000	-0.24169922	-59.56787109	-6.35009766	+38.38623047	+2576	+10.96875000	-1.53808594	-1.77539063	+6.50390625	+2.15332031	-28.36669922	+1372
+1457971662.11130000	+13.38134766	-0.31201172	-1.11621094	+14.63378906	+13.00781250	-25.92773438	+2284	+13.63623047	-0.03076172	-0.26367188	-59.98535156	-6.61376953	+38.43017578	+2580	+10.98193359	-1.56884766	-1.80175781	+6.35009766	+2.43896484	-28.58642578	+1384
+1457971662.11540010	+13.38134766	-0.32519531	-1.12500000	+14.50195313	+13.07373047	-25.99365234	+2288	+13.64062500	-0.05273438	-0.27246094	-60.22705078	-6.76757813	+38.47412109	+2584	+10.98632813	-1.58203125	-1.81494141	+6.28417969	+2.59277344	-28.69628906	+1388
+1457971662.12380000	+13.39453125	-0.37792969	-1.15576172	+14.10644531	+13.27148438	-26.14746094	+2304	+13.65380859	-0.08349609	-0.29003906	-60.68847656	-7.03125000	+38.56201172	+2592	+10.99511719	-1.62158203	-1.84130859	+6.06445313	+2.87841797	-28.95996094	+1400
+1457971662.12789990	+13.39892578	-0.39550781	-1.17333984	+13.99658203	+13.38134766	-26.19140625	+2312	+13.66259766	-0.10107422	-0.30322266	-60.90820313	-7.14111328	+38.56201172	+2596	+11.00390625	-1.64355469	-1.85888672	+5.97656250	+3.03222656	-29.09179688	+1408
+1457971662.13210010	+13.40332031	-0.41748047	-1.18652344	+13.84277344	+13.49121094	-26.25732422	+2320	+13.66699219	-0.11865234	-0.31640625	-61.14990234	-7.22900391	+38.58398438	+2600	+11.01269531	-1.66552734	-1.87646484	+5.88867188	+3.18603516	-29.24560547	+1412
+1457971662.13630010	+13.41210938	-0.44384766	-1.20849609	+13.68896484	+13.62304688	-26.32324219	+2332	+13.67578125	-0.14062500	-0.33398438	-61.39160156	-7.27294922	+38.58398438	+2608	+11.01708984	-1.68750000	-1.89404297	+5.80078125	+3.33984375	-29.37744141	+1416
+1457971662.14039990	+13.41650391	-0.46142578	-1.23046875	+13.60107422	+13.75488281	-26.36718750	+2344	+13.68017578	-0.16259766	-0.35156250	-61.65527344	-7.31689453	+38.56201172	+2616	+11.02587891	-1.71386719	-1.91601563	+5.71289063	+3.53759766	-29.53125000	+1424
+1457971662.14459990	+13.42089844	-0.48339844	-1.25683594	+13.51318359	+13.90869141	-26.41113281	+2352	+13.68457031	-0.18457031	-0.37353516	-61.94091797	-7.33886719	+38.56201172	+2624	+11.03027344	-1.73583984	-1.93798828	+5.62500000	+3.71337891	-29.66308594	+1428
+1457971662.14879990	+13.42968750	-0.50537109	-1.27880859	+13.40332031	+14.06250000	-26.45507813	+2364	+13.69335938	-0.20654297	-0.39990234	-62.22656250	-7.29492188	+38.51806641	+2636	+11.03466797	-1.76220703	-1.95996094	+5.55908203	+3.88916016	-29.79492188	+1436
+1457971662.15290000	+13.43408203	-0.52734375	-1.30957031	+13.35937500	+14.23828125	-26.49902344	+2376	+13.70214844	-0.22851563	-0.43066406	-62.51220703	-7.25097656	+38.47412109	+2644	+11.04345703	-1.78417969	-1.98193359	+5.51513672	+4.08691406	-29.94873047	+1440
+1457971662.16129990	+13.45166016	-0.57568359	-1.36669922	+13.24951172	+14.58984375	-26.56494141	+2396	+13.71533203	-0.28125000	-0.50097656	-63.10546875	-7.09716797	+38.32031250	+2668	+11.05224609	-1.83691406	-2.03027344	+5.38330078	+4.43847656	-30.23437500	+1448
+1457971662.16540000	+13.46044922	-0.60644531	-1.40625000	+13.20556641	+14.80957031	-26.58691406	+2408	+13.71972656	-0.30761719	-0.54492188	-63.39111328	-7.00927734	+38.16650391	+2680	+11.05664063	-1.86328125	-2.05224609	+5.36132813	+4.61425781	-30.38818359	+1456
+1457971662.16960000	+13.46923828	-0.62841797	-1.44140625	+13.20556641	+15.02929688	-26.63085938	+2420	+13.72412109	-0.33837891	-0.58886719	-63.72070313	-6.89941406	+38.01269531	+2692	+11.06103516	-1.88525391	-2.07861328	+5.31738281	+4.76806641	-30.52001953	+1464
+1457971662.17380000	+13.47802734	-0.65039063	-1.48535156	+13.20556641	+15.29296875	-26.63085938	+2428	+13.73291016	-0.37353516	-0.63720703	-64.02832031	-6.81152344	+37.81494141	+2704	+11.06542969	-1.91162109	-2.10937500	+5.29541016	+4.98779297	-30.65185547	+1468
+1457971662.17790010	+13.48681641	-0.67675781	-1.53369141	+13.22753906	+15.53466797	-26.67480469	+2440	+13.73730469	-0.39990234	-0.68994141	-64.33593750	-6.72363281	+37.61718750	+2716	+11.06542969	-1.93359375	-2.13574219	+5.25146484	+5.14160156	-30.80566406	+1476
+1457971662.18210010	+13.49560547	-0.70312500	-1.57763672	+13.20556641	+15.75439453	-26.74072266	+2448	+13.74169922	-0.43945313	-0.73828125	-64.64355469	-6.65771484	+37.41943359	+2728	+11.06982422	-1.96435547	-2.16650391	+5.20751953	+5.29541016	-30.98144531	+1484
+1457971662.18630000	+13.50439453	-0.72509766	-1.62597656	+13.18359375	+15.99609375	-26.78466797	+2456	+13.75048828	-0.47460938	-0.79541016	-64.97314453	-6.61376953	+37.17773438	+2740	+11.07421875	-1.99072266	-2.20166016	+5.16357422	+5.49316406	-31.13525391	+1492
+1457971662.19039990	+13.50878906	-0.75585938	-1.67431641	+13.16162109	+16.21582031	-26.87255859	+2464	+13.75488281	-0.50097656	-0.84814453	-65.19287109	-6.56982422	+36.93603516	+2748	+11.07861328	-2.01708984	-2.23242188	+5.11962891	+5.62500000	-31.33300781	+1504
+1457971662.19460010	+13.51757813	-0.78662109	-1.71826172	+13.11767578	+16.39160156	-26.96044922	+2468	+13.76367188	-0.54052734	-0.90527344	-65.47851563	-6.59179688	+36.65039063	+2760	+11.08300781	-2.05224609	-2.26318359	+5.05371094	+5.75683594	-31.53076172	+1512
+1457971662.19870000	+13.52636719	-0.81738281	-1.77539063	+13.05175781	+16.67724609	-27.04833984	+2480	+13.76806641	-0.58007813	-0.96679688	-65.74218750	-6.67968750	+36.32080078	+2768	+11.08740234	-2.08300781	-2.30712891	+4.98779297	+5.95458984	-31.72851563	+1524
+1457971662.20289990	+13.53076172	-0.85253906	-1.82812500	+12.98583984	+16.85302734	-27.18017578	+2484	+13.77685547	-0.61083984	-1.02392578	-65.89599609	-6.76757813	+36.03515625	+2776	+11.09179688	-2.11816406	-2.34667969	+4.92187500	+6.10839844	-31.94824219	+1536
+1457971662.20709990	+13.53955078	-0.88769531	-1.87646484	+12.91992188	+17.02880859	-27.31201172	+2492	+13.78125000	-0.65039063	-1.08105469	-66.11572266	-6.89941406	+35.72753906	+2788	+11.09619141	-2.15332031	-2.39062500	+4.83398438	+6.26220703	-32.18994141	+1548
+1457971662.21540000	+13.54833984	-0.95800781	-1.99951172	+12.74414063	+17.44628906	-27.61962891	+2508	+13.79882813	-0.72070313	-1.19531250	-66.37939453	-7.25097656	+35.13427734	+2800	+11.10498047	-2.23242188	-2.48730469	+4.68017578	+6.61376953	-32.71728516	+1572
+1457971662.21960000	+13.55273438	-1.00634766	-2.05664063	+12.59033203	+17.57812500	-27.79541016	+2520	+13.80322266	-0.76025391	-1.24804688	-66.51123047	-7.49267578	+34.84863281	+2808	+11.10937500	-2.27636719	-2.53564453	+4.54833984	+6.76757813	-33.00292969	+1588
+1457971662.22370000	+13.56152344	-1.05029297	-2.12255859	+12.45849609	+17.77587891	-27.97119141	+2532	+13.81640625	-0.80419922	-1.30957031	-66.59912109	-7.73437500	+34.51904297	+2816	+11.11816406	-2.32470703	-2.58837891	+4.46044922	+6.96533203	-33.31054688	+1600
+1457971662.22790000	+13.56591797	-1.09423828	-2.18847656	+12.34863281	+17.92968750	-28.19091797	+2540	+13.82519531	-0.83496094	-1.37109375	-66.59912109	-7.99804688	+34.25537109	+2820	+11.12255859	-2.36865234	-2.64550781	+4.32861328	+7.14111328	-33.64013672	+1612
+1457971662.23210000	+13.57470703	-1.14697266	-2.25439453	+12.17285156	+18.06152344	-28.38867188	+2556	+13.83398438	-0.87011719	-1.42822266	-66.62109375	-8.28369141	+33.96972656	+2828	+11.12695313	-2.42138672	-2.70263672	+4.21875000	+7.29492188	-33.94775391	+1628
+1457971662.23620010	+13.58349609	-1.19531250	-2.32910156	+12.04101563	+18.25927734	-28.60839844	+2568	+13.84277344	-0.90966797	-1.49414063	-66.62109375	-8.56933594	+33.64013672	+2836	+11.13574219	-2.46972656	-2.76855469	+4.13085938	+7.51464844	-34.27734375	+1640
+1457971662.24040010	+13.58349609	-1.24804688	-2.40380859	+11.90917969	+18.41308594	-28.82812500	+2584	+13.85156250	-0.94482422	-1.55126953	-66.57714844	-8.89892578	+33.42041016	+2844	+11.14013672	-2.52685547	-2.83007813	+3.97705078	+7.69042969	-34.65087891	+1656
+1457971662.24460010	+13.58789063	-1.30078125	-2.47851563	+11.77734375	+18.56689453	-29.04785156	+2600	+13.86035156	-0.98437500	-1.60839844	-66.55517578	-9.20654297	+33.20068359	+2852	+11.14453125	-2.57958984	-2.90039063	+3.86718750	+7.91015625	-34.98046875	+1668
+1457971662.24869990	+13.59667969	-1.35351563	-2.55322266	+11.66748047	+18.69873047	-29.24560547	+2616	+13.87792969	-1.02832031	-1.68310547	-66.53320313	-9.47021484	+32.91503906	+2864	+11.15332031	-2.63232422	-2.96630859	+3.77929688	+8.06396484	-35.35400391	+1680
+1457971662.25710010	+13.60986328	-1.46777344	-2.71142578	+11.40380859	+18.96240234	-29.68505859	+2648	+13.89550781	-1.11621094	-1.82373047	-66.44531250	-10.01953125	+32.43164063	+2884	+11.16210938	-2.75097656	-3.10693359	+3.51562500	+8.48144531	-36.07910156	+1704
+1457971662.26120000	+13.62304688	-1.52490234	-2.79052734	+11.25000000	+19.07226563	-29.92675781	+2664	+13.91308594	-1.16015625	-1.90283203	-66.37939453	-10.26123047	+32.14599609	+2900	+11.17529297	-2.81250000	-3.18164063	+3.38378906	+8.63525391	-36.45263672	+1716
+1457971662.26539990	+13.62744141	-1.58642578	-2.87841797	+11.14013672	+19.27001953	-30.12451172	+2684	+13.92187500	-1.20849609	-1.98632813	-66.31347656	-10.52490234	+31.88232422	+2916	+11.17968750	-2.87841797	-3.25634766	+3.25195313	+8.85498047	-36.84814453	+1732
+1457971662.26950000	+13.63623047	-1.64794922	-2.97070313	+11.05224609	+19.44580078	-30.32226563	+2704	+13.93505859	-1.26123047	-2.06982422	-66.29150391	-10.74462891	+31.61865234	+2932	+11.18408203	-2.93554688	-3.33544922	+3.16406250	+9.07470703	-37.19970703	+1744
+1457971662.27370000	+13.64941406	-1.70947266	-3.05859375	+10.94238281	+19.57763672	-30.52001953	+2720	+13.94824219	-1.31835938	-2.16210938	-66.26953125	-10.92041016	+31.33300781	+2948	+11.19726563	-2.99707031	-3.41015625	+3.07617188	+9.20654297	-37.55126953	+1752
+1457971662.27790000	+13.65820313	-1.77099609	-3.15087891	+10.83251953	+19.75341797	-30.71777344	+2736	+13.96142578	-1.37548828	-2.25878906	-66.22558594	-11.11816406	+31.02539063	+2968	+11.20166016	-3.06738281	-3.49365234	+2.92236328	+9.42626953	-37.94677734	+1768
+1457971662.28200010	+13.66699219	-1.83691406	-3.24316406	+10.72265625	+19.95117188	-30.89355469	+2756	+13.97021484	-1.44140625	-2.35546875	-66.24755859	-11.27197266	+30.73974609	+2988	+11.20605469	-3.12890625	-3.57714844	+2.81250000	+9.62402344	-38.29833984	+1780
+1457971662.28620000	+13.68457031	-1.90283203	-3.33105469	+10.63476563	+20.03906250	-31.09130859	+2768	+13.98779297	-1.51171875	-2.46093750	-66.26953125	-11.44775391	+30.45410156	+3008	+11.21923828	-3.19482422	-3.65185547	+2.70263672	+9.73388672	-38.67187500	+1792
+1457971662.29040000	+13.70214844	-1.96875000	-3.42773438	+10.50292969	+20.21484375	-31.26708984	+2780	+13.99658203	-1.58203125	-2.57080078	-66.31347656	-11.57958984	+30.10253906	+3028	+11.22802734	-3.26953125	-3.73535156	+2.52685547	+9.90966797	-39.06738281	+1804
+1457971662.29870010	+13.73730469	-2.11376953	-3.62548828	+10.26123047	+20.54443359	-31.66259766	+2804	+14.02734375	-1.73144531	-2.79492188	-66.35742188	-11.84326172	+29.44335938	+3068	+11.25000000	-3.40576172	-3.89794922	+2.30712891	+10.21728516	-39.81445313	+1828
+1457971662.30290010	+13.75048828	-2.19287109	-3.72656250	+10.10742188	+20.74218750	-31.86035156	+2820	+14.03613281	-1.81494141	-2.91357422	-66.40136719	-11.95312500	+29.04785156	+3088	+11.25878906	-3.48486328	-3.98583984	+2.10937500	+10.41503906	-40.20996094	+1844
+1457971662.30699990	+13.76806641	-2.26757813	-3.83203125	+9.99755859	+20.93994141	-32.03613281	+2828	+14.04492188	-1.89843750	-3.04101563	-66.46728516	-12.06298828	+28.67431641	+3108	+11.27197266	-3.55517578	-4.07812500	+1.99951172	+10.59082031	-40.56152344	+1856
+1457971662.31119990	+13.79003906	-2.34228516	-3.92871094	+9.86572266	+21.04980469	-32.23388672	+2836	+14.06250000	-1.98632813	-3.15087891	-66.55517578	-12.21679688	+28.38867188	+3124	+11.28515625	-3.62988281	-4.15722656	+1.86767578	+10.67871094	-40.95703125	+1868
+1457971662.31539990	+13.80761719	-2.42578125	-4.02978516	+9.66796875	+21.20361328	-32.45361328	+2844	+14.07568359	-2.07861328	-3.26953125	-66.66503906	-12.34863281	+28.01513672	+3144	+11.29394531	-3.71337891	-4.24951172	+1.64794922	+10.85449219	-41.35253906	+1880
+1457971662.31950000	+13.82519531	-2.50927734	-4.13964844	+9.49218750	+21.37939453	-32.69531250	+2848	+14.08886719	-2.17089844	-3.39257813	-66.73095703	-12.48046875	+27.64160156	+3160	+11.30712891	-3.79248047	-4.34619141	+1.49414063	+11.05224609	-41.74804688	+1892
+1457971662.32370000	+13.85156250	-2.59716797	-4.23632813	+9.29443359	+21.46728516	-32.95898438	+2852	+14.10644531	-2.25878906	-3.50244141	-66.79687500	-12.65625000	+27.37792969	+3172	+11.32470703	-3.87597656	-4.42968750	+1.29638672	+11.11816406	-42.18750000	+1904
+1457971662.32789990	+13.87353516	-2.69384766	-4.34619141	+9.03076172	+21.62109375	-33.22265625	+2860	+14.12402344	-2.35986328	-3.62109375	-66.90673828	-12.83203125	+27.02636719	+3188	+11.33789063	-3.96826172	-4.52197266	+1.05468750	+11.31591797	-42.62695313	+1920
+1457971662.33200000	+13.89550781	-2.78173828	-4.45605469	+8.83300781	+21.81884766	-33.48632813	+2864	+14.14160156	-2.44775391	-3.74414063	-66.95068359	-12.96386719	+26.67480469	+3200	+11.35107422	-4.05615234	-4.62304688	+0.85693359	+11.49169922	-43.04443359	+1932
+1457971662.33620000	+13.91748047	-2.87841797	-4.56152344	+8.63525391	+21.92871094	-33.79394531	+2868	+14.16357422	-2.54003906	-3.84960938	-66.99462891	-13.18359375	+26.43310547	+3208	+11.36425781	-4.14843750	-4.71533203	+0.65917969	+11.60156250	-43.50585938	+1940
+1457971662.34040000	+13.93066406	-2.97949219	-4.67138672	+8.32763672	+22.08251953	-34.12353516	+2872	+14.18115234	-2.63671875	-3.95947266	-67.08251953	-13.40332031	+26.14746094	+3220	+11.37744141	-4.24511719	-4.81640625	+0.37353516	+11.79931641	-43.98925781	+1956
+1457971662.34450010	+13.94824219	-3.08056641	-4.78564453	+8.08593750	+22.25830078	-34.43115234	+2880	+14.19873047	-2.72900391	-4.07373047	-67.12646484	-13.60107422	+25.88378906	+3228	+11.38623047	-4.34179688	-4.92187500	+0.15380859	+12.01904297	-44.45068359	+1968
+1457971662.35279990	+13.98339844	-3.29150391	-5.00976563	+7.53662109	+22.47802734	-35.17822266	+2892	+14.25146484	-2.92236328	-4.27148438	-67.28027344	-14.12841797	+25.53222656	+3244	+11.41259766	-4.54833984	-5.12402344	-0.39550781	+12.32666016	-45.43945313	+1992
+1457971662.35700010	+14.00097656	-3.39697266	-5.12841797	+7.27294922	+22.65380859	-35.55175781	+2904	+14.27783203	-3.01025391	-4.37695313	-67.28027344	-14.37011719	+25.33447266	+3248	+11.42578125	-4.64941406	-5.23388672	-0.65917969	+12.52441406	-45.94482422	+2004
+1457971662.36120010	+14.01855469	-3.50683594	-5.23828125	+6.98730469	+22.74169922	-35.96923828	+2912	+14.30859375	-3.09814453	-4.47363281	-67.28027344	-14.63378906	+25.24658203	+3256	+11.43896484	-4.75927734	-5.33496094	-0.92285156	+12.65625000	-46.49414063	+2016
+1457971662.36529990	+14.03173828	-3.62548828	-5.35693359	+6.67968750	+22.91748047	-36.38671875	+2928	+14.33496094	-3.19482422	-4.57470703	-67.32421875	-14.89746094	+25.04882813	+3264	+11.45214844	-4.87353516	-5.44482422	-1.23046875	+12.87597656	-47.02148438	+2032
+1457971662.36949990	+14.04931641	-3.73535156	-5.47998047	+6.45996094	+23.09326172	-36.76025391	+2944	+14.36132813	-3.28710938	-4.68457031	-67.34619141	-15.11718750	+24.91699219	+3272	+11.46093750	-4.97900391	-5.55908203	-1.49414063	+13.09570313	-47.54882813	+2044
+1457971662.37369990	+14.06250000	-3.84521484	-5.59423828	+6.19628906	+23.18115234	-37.17773438	+2956	+14.39208984	-3.37939453	-4.77685547	-67.39013672	-15.40283203	+24.85107422	+3276	+11.46972656	-5.09326172	-5.66015625	-1.77978516	+13.22753906	-48.09814453	+2056
+1457971662.37780000	+14.07128906	-3.96386719	-5.71289063	+5.91064453	+23.33496094	-37.59521484	+2976	+14.41845703	-3.48046875	-4.87792969	-67.45605469	-15.66650391	+24.74121094	+3288	+11.48291016	-5.20751953	-5.77001953	-2.06542969	+13.42529297	-48.64746094	+2072
+1457971662.38200000	+14.08447266	-4.07373047	-5.84033203	+5.71289063	+23.48876953	-37.96875000	+2992	+14.44482422	-3.57714844	-4.98339844	-67.47802734	-15.93017578	+24.65332031	+3296	+11.49169922	-5.31738281	-5.88427734	-2.32910156	+13.62304688	-49.17480469	+2084
+1457971662.38620000	+14.10205078	-4.19238281	-5.94580078	+5.47119141	+23.48876953	-38.40820313	+3008	+14.47998047	-3.67822266	-5.08007813	-67.54394531	-16.21582031	+24.60937500	+3304	+11.50048828	-5.43603516	-5.98535156	-2.63671875	+13.73291016	-49.76806641	+2100
+1457971662.39030000	+14.12402344	-4.31103516	-6.06445313	+5.20751953	+23.59863281	-38.84765625	+3028	+14.50634766	-3.78808594	-5.19433594	-67.60986328	-16.45751953	+24.47753906	+3312	+11.51806641	-5.55468750	-6.09082031	-2.92236328	+13.88671875	-50.29541016	+2112
+1457971662.39450000	+14.14160156	-4.42529297	-6.19189453	+5.00976563	+23.70849609	-39.24316406	+3044	+14.53271484	-3.89794922	-5.30859375	-67.65380859	-16.67724609	+24.32373047	+3324	+11.52685547	-5.66455078	-6.20068359	-3.16406250	+14.04052734	-50.84472656	+2124
+1457971662.39870000	+14.15917969	-4.54833984	-6.29736328	+4.79003906	+23.70849609	-39.68261719	+3060	+14.55908203	-4.00781250	-5.41845703	-67.74169922	-16.94091797	+24.23583984	+3336	+11.54003906	-5.78320313	-6.29736328	-3.44970703	+14.12841797	-51.41601563	+2136
+1457971662.40700010	+14.19873047	-4.78564453	-6.53466797	+4.37255859	+23.88427734	-40.45166016	+3092	+14.59863281	-4.24951172	-5.66015625	-67.93945313	-17.40234375	+23.86230469	+3360	+11.57519531	-6.00732422	-6.50390625	-3.88916016	+14.30419922	-52.47070313	+2152
+1457971662.41120000	+14.22509766	-4.89990234	-6.64013672	+4.17480469	+23.81835938	-40.86914063	+3100	+14.62060547	-4.37695313	-5.77441406	-68.02734375	-17.68798828	+23.73046875	+3368	+11.58398438	-6.12597656	-6.59619141	-4.17480469	+14.32617188	-53.02001953	+2160
+1457971662.41529990	+14.25585938	-5.02734375	-6.74560547	+3.93310547	+23.79638672	-41.28662109	+3104	+14.63818359	-4.50878906	-5.90185547	-68.15917969	-17.95166016	+23.53271484	+3380	+11.60595703	-6.24023438	-6.68847656	-4.41650391	+14.34814453	-53.52539063	+2164
+1457971662.41950010	+14.28222656	-5.14599609	-6.85546875	+3.73535156	+23.77441406	-41.70410156	+3108	+14.65136719	-4.63623047	-6.03369141	-68.24707031	-18.19335938	+23.29101563	+3392	+11.62353516	-6.35009766	-6.78515625	-4.63623047	+14.37011719	-54.07470703	+2168
+1457971662.42360000	+14.31298828	-5.26904297	-6.94775391	+3.51562500	+23.62060547	-42.18750000	+3108	+14.66455078	-4.76806641	-6.15234375	-68.33496094	-18.50097656	+23.13720703	+3400	+11.64111328	-6.46875000	-6.87304688	-4.92187500	+14.32617188	-54.64599609	+2172
+1457971662.42779990	+14.34814453	-5.40087891	-7.05322266	+3.22998047	+23.55468750	-42.64892578	+3104	+14.67773438	-4.90869141	-6.28417969	-68.46679688	-18.78662109	+22.87353516	+3412	+11.67187500	-6.58740234	-6.96093750	-5.11962891	+14.28222656	-55.17333984	+2168
+1457971662.43199990	+14.38330078	-5.52392578	-7.16308594	+3.01025391	+23.51074219	-43.08837891	+3096	+14.69091797	-5.04052734	-6.42041016	-68.53271484	-19.05029297	+22.60986328	+3416	+11.69824219	-6.70166016	-7.05322266	-5.33935547	+14.23828125	-55.72265625	+2164
+1457971662.44030000	+14.43603516	-5.78320313	-7.36083984	+2.50488281	+23.37890625	-44.03320313	+3072	+14.71289063	-5.31298828	-6.66210938	-68.70849609	-19.70947266	+22.19238281	+3428	+11.73779297	-6.93457031	-7.22460938	-5.84472656	+14.15039063	-56.79931641	+2160
+1457971662.44450000	+14.46240234	-5.90625000	-7.46630859	+2.28515625	+23.29101563	-44.49462891	+3056	+14.72167969	-5.44042969	-6.78955078	-68.73046875	-20.01708984	+21.97265625	+3428	+11.75976563	-7.05322266	-7.31250000	-6.08642578	+14.08447266	-57.37060547	+2160
+1457971662.44860010	+14.48876953	-6.03369141	-7.55859375	+2.04345703	+23.15917969	-44.97802734	+3040	+14.73046875	-5.57226563	-6.89941406	-68.79638672	-20.36865234	+21.84082031	+3428	+11.76855469	-7.17626953	-7.40039063	-6.37207031	+14.04052734	-57.91992188	+2160
+1457971662.45280000	+14.51953125	-6.16992188	-7.65087891	+1.75781250	+23.04931641	-45.50537109	+3020	+14.74804688	-5.70410156	-7.01367188	-68.84033203	-20.72021484	+21.66503906	+3428	+11.79931641	-7.29492188	-7.48388672	-6.59179688	+13.97460938	-58.49121094	+2156
+1457971662.45700000	+14.55029297	-6.30175781	-7.75195313	+1.47216797	+23.00537109	-46.07666016	+3000	+14.76562500	-5.82275391	-7.13232422	-68.79638672	-21.07177734	+21.48925781	+3428	+11.82128906	-7.42675781	-7.57177734	-6.87744141	+13.93066406	-59.10644531	+2152
+1457971662.46110010	+14.56347656	-6.43798828	-7.84863281	+1.18652344	+22.96142578	-46.64794922	+2988	+14.77880859	-5.94140625	-7.22460938	-68.81835938	-21.46728516	+21.42333984	+3424	+11.82568359	-7.55419922	-7.65966797	-7.16308594	+13.95263672	-59.72167969	+2156
+1457971662.46530010	+14.58105469	-6.57421875	-7.94970703	+0.92285156	+22.98339844	-47.19726563	+2972	+14.80517578	-6.06445313	-7.33007813	-68.81835938	-21.81884766	+21.31347656	+3420	+11.84765625	-7.67724609	-7.75195313	-7.40478516	+13.97460938	-60.29296875	+2156
+1457971662.46950010	+14.60302734	-6.70605469	-8.05078125	+0.70312500	+23.00537109	-47.72460938	+2960	+14.83154297	-6.17431641	-7.43554688	-68.75244141	-22.14843750	+21.20361328	+3412	+11.86523438	-7.80908203	-7.84423828	-7.69042969	+13.99658203	-60.90820313	+2152
+1457971662.47779990	+14.61181641	-6.96093750	-8.25292969	+0.24169922	+23.11523438	-48.77929688	+2948	+14.88867188	-6.39843750	-7.60253906	-68.70849609	-22.87353516	+21.11572266	+3400	+11.86962891	-8.06396484	-8.03320313	-8.26171875	+14.19433594	-62.07275391	+2160
+1457971662.48200010	+14.61621094	-7.08837891	-8.34960938	+0.00000000	+23.18115234	-49.35058594	+2948	+14.91503906	-6.49951172	-7.69042969	-68.66455078	-23.22509766	+21.04980469	+3396	+11.87402344	-8.19580078	-8.12548828	-8.56933594	+14.30419922	-62.70996094	+2160
+1457971662.48610000	+14.62060547	-7.22460938	-8.43750000	-0.26367188	+23.18115234	-49.96582031	+2952	+14.94580078	-6.60937500	-7.75634766	-68.66455078	-23.64257813	+21.07177734	+3392	+11.86962891	-8.32763672	-8.21777344	-8.92089844	+14.43603516	-63.34716797	+2168
+1457971662.49029990	+14.63818359	-7.36083984	-8.52978516	-0.52734375	+23.22509766	-50.51513672	+2960	+14.98535156	-6.72363281	-7.83544922	-68.66455078	-23.99414063	+21.04980469	+3384	+11.88281250	-8.45507813	-8.31005859	-9.16259766	+14.52392578	-63.89648438	+2172
+1457971662.49449990	+14.65136719	-7.49267578	-8.62646484	-0.74707031	+23.33496094	-51.08642578	+2968	+15.02490234	-6.82910156	-7.91455078	-68.59863281	-24.34570313	+20.96191406	+3380	+11.88720703	-8.58691406	-8.40234375	-9.47021484	+14.65576172	-64.53369141	+2176
+1457971662.49860000	+14.64257813	-7.62451172	-8.71875000	-1.01074219	+23.46679688	-51.63574219	+2988	+15.06005859	-6.93457031	-7.98486328	-68.55468750	-24.69726563	+20.91796875	+3376	+11.87402344	-8.72314453	-8.49462891	-9.84375000	+14.83154297	-65.12695313	+2188
+1457971662.50280000	+14.65136719	-7.75634766	-8.81982422	-1.23046875	+23.64257813	-52.14111328	+3008	+15.09960938	-7.04882813	-8.06396484	-68.53271484	-25.00488281	+20.76416016	+3376	+11.88720703	-8.84179688	-8.58691406	-10.08544922	+14.98535156	-65.65429688	+2200
+1457971662.51110010	+14.66015625	-8.00683594	-8.99121094	-1.73583984	+23.75244141	-53.15185547	+3048	+15.14355469	-7.29492188	-8.21337891	-68.62060547	-25.68603516	+20.43457031	+3376	+11.87841797	-9.10107422	-8.75390625	-10.76660156	+15.20507813	-66.81884766	+2220
+1457971662.51530000	+14.68212891	-8.14306641	-9.07470703	-2.02148438	+23.77441406	-53.65722656	+3068	+15.17871094	-7.42675781	-8.28369141	-68.70849609	-26.05957031	+20.28076172	+3376	+11.89160156	-9.21533203	-8.83300781	-11.00830078	+15.24902344	-67.32421875	+2228
+1457971662.52360010	+14.71728516	-8.41552734	-9.22412109	-2.65869141	+23.73046875	-54.75585938	+3100	+15.21826172	-7.69042969	-8.44189453	-68.81835938	-26.82861328	+19.77539063	+3376	+11.90478516	-9.47021484	-8.97363281	-11.66748047	+15.22705078	-68.46679688	+2236
+1457971662.53189990	+14.77441406	-8.69238281	-9.38671875	-3.29589844	+23.66455078	-55.70068359	+3120	+15.24023438	-7.98486328	-8.63525391	-68.99414063	-27.46582031	+19.00634766	+3384	+11.94873047	-9.71630859	-9.10107422	-12.26074219	+15.05126953	-69.45556641	+2232
+1457971662.54029990	+14.81396484	-8.95605469	-9.54492188	-3.93310547	+23.64257813	-56.55761719	+3120	+15.23144531	-8.28808594	-8.81982422	-69.21386719	-28.10302734	+18.14941406	+3388	+11.98388672	-9.94921875	-9.22412109	-12.87597656	+14.85351563	-70.40039063	+2216
+1457971662.54860000	+14.87109375	-9.23291016	-9.67675781	-4.68017578	+23.35693359	-57.45849609	+3088	+15.20947266	-8.60449219	-9.00000000	-69.49951172	-28.85009766	+17.24853516	+3392	+12.01904297	-10.19091797	-9.31640625	-13.55712891	+14.47998047	-71.36718750	+2184
+1457971662.55690000	+14.95019531	-9.52294922	-9.79541016	-5.40527344	+22.93945313	-58.40332031	+3028	+15.20068359	-8.90771484	-9.18896484	-69.71923828	-29.55322266	+16.41357422	+3384	+12.08056641	-10.43261719	-9.39990234	-14.17236328	+13.97460938	-72.31201172	+2144
+1457971662.56110000	+14.96337891	-9.65917969	-9.86572266	-5.80078125	+22.89550781	-58.84277344	+3000	+15.18310547	-9.05712891	-9.27685547	-69.80712891	-29.88281250	+15.95214844	+3384	+12.08935547	-10.55126953	-9.44824219	-14.52392578	+13.84277344	-72.77343750	+2124
+1457971662.56940010	+15.01171875	-9.92285156	-10.01513672	-6.39404297	+22.78564453	-59.58984375	+2920	+15.17431641	-9.34277344	-9.45703125	-69.91699219	-30.52001953	+15.11718750	+3372	+12.14208984	-10.79296875	-9.54052734	-15.13916016	+13.46923828	-73.67431641	+2076
+1457971662.57360010	+15.02050781	-10.05468750	-10.08544922	-6.74560547	+22.78564453	-59.94140625	+2880	+15.15673828	-9.49218750	-9.53613281	-70.04882813	-30.84960938	+14.67773438	+3364	+12.14208984	-10.90283203	-9.59326172	-15.49072266	+13.42529297	-74.09179688	+2052
+1457971662.58189990	+15.05126953	-10.31396484	-10.18652344	-7.38281250	+22.56591797	-60.84228516	+2792	+15.18310547	-9.73828125	-9.65478516	-70.13671875	-31.59667969	+14.19433594	+3336	+12.16406250	-11.12695313	-9.67675781	-16.04003906	+13.22753906	-75.03662109	+2000
+1457971662.58610010	+15.05126953	-10.44140625	-10.23925781	-7.73437500	+22.54394531	-61.32568359	+2752	+15.20068359	-9.85693359	-9.70312500	-70.18066406	-31.97021484	+13.97460938	+3324	+12.15966797	-11.24121094	-9.72949219	-16.34765625	+13.22753906	-75.52001953	+1984
+1457971662.59019990	+15.06445313	-10.56005859	-10.28759766	-7.99804688	+22.50000000	-61.74316406	+2716	+15.23144531	-9.97119141	-9.75585938	-70.20263672	-32.32177734	+13.79882813	+3308	+12.16845703	-11.35107422	-9.77783203	-16.61132813	+13.20556641	-75.98144531	+1960
+1457971662.59439990	+15.06884766	-10.68310547	-10.34912109	-8.26171875	+22.58789063	-62.20458984	+2684	+15.25781250	-10.07226563	-9.80859375	-70.15869141	-32.65136719	+13.60107422	+3292	+12.17285156	-11.47412109	-9.82617188	-16.91894531	+13.24951172	-76.48681641	+1944
+1457971662.59859990	+15.04687500	-10.79296875	-10.41503906	-8.56933594	+22.80761719	-62.64404297	+2664	+15.27978516	-10.16894531	-9.84375000	-70.13671875	-32.98095703	+13.40332031	+3280	+12.15527344	-11.58398438	-9.89208984	-17.20458984	+13.44726563	-76.92626953	+1932
+1457971662.60270000	+15.03808594	-10.89843750	-10.47216797	-8.78906250	+22.98339844	-63.03955078	+2648	+15.32373047	-10.25683594	-9.87451172	-70.04882813	-33.33251953	+13.27148438	+3268	+12.15087891	-11.68066406	-9.94921875	-17.40234375	+13.57910156	-77.34375000	+1920
+1457971662.60690000	+15.02490234	-11.00390625	-10.52490234	-9.05273438	+23.09326172	-63.45703125	+2640	+15.37207031	-10.35351563	-9.89208984	-70.04882813	-33.70605469	+13.18359375	+3260	+12.14208984	-11.78613281	-10.00195313	-17.66601563	+13.68896484	-77.80517578	+1912
+1457971662.61520000	+15.00732422	-11.21923828	-10.59521484	-9.60205078	+23.18115234	-64.33593750	+2636	+15.45556641	-10.53369141	-9.92724609	-70.07080078	-34.40917969	+13.07373047	+3244	+12.12011719	-11.97070313	-10.10742188	-18.10546875	+13.99658203	-78.64013672	+1912
+1457971662.61940000	+14.99853516	-11.32470703	-10.62158203	-9.88769531	+23.22509766	-64.84130859	+2648	+15.50390625	-10.61718750	-9.93603516	-70.07080078	-34.78271484	+13.05175781	+3236	+12.10693359	-12.07177734	-10.15576172	-18.34716797	+14.12841797	-79.10156250	+1916
+1457971662.62770010	+14.98095703	-11.52685547	-10.71826172	-10.34912109	+23.48876953	-65.69824219	+2692	+15.59619141	-10.77539063	-9.98437500	-69.96093750	-35.39794922	+12.87597656	+3228	+12.10253906	-12.28271484	-10.25244141	-18.80859375	+14.32617188	-79.93652344	+1940
+1457971662.63610010	+14.96777344	-11.74218750	-10.81054688	-10.87646484	+23.64257813	-66.37939453	+2736	+15.64892578	-10.97753906	-10.04589844	-69.96093750	-35.96923828	+12.50244141	+3216	+12.09375000	-12.47607422	-10.33593750	-19.31396484	+14.45800781	-80.70556641	+1964
+1457971662.64019990	+14.97216797	-11.84765625	-10.84570313	-11.11816406	+23.66455078	-66.68701172	+2760	+15.66650391	-11.06542969	-10.07666016	-69.93896484	-36.23291016	+12.32666016	+3212	+12.09814453	-12.55517578	-10.37988281	-19.46777344	+14.52392578	-80.96923828	+1976
+1457971662.64439990	+14.98095703	-11.95751953	-10.85888672	-11.38183594	+23.51074219	-66.99462891	+2788	+15.67968750	-11.18847656	-10.09423828	-70.07080078	-36.56250000	+12.19482422	+3212	+12.09814453	-12.64306641	-10.39746094	-19.70947266	+14.43603516	-81.29882813	+1992
+1457971662.64860010	+15.00292969	-12.07617188	-10.88085938	-11.66748047	+23.29101563	-67.32421875	+2808	+15.67529297	-11.30712891	-10.14257813	-70.18066406	-36.80419922	+11.97509766	+3212	+12.10693359	-12.74853516	-10.41064453	-20.03906250	+14.23828125	-81.65039063	+2004
+1457971662.65269990	+15.03808594	-12.19042969	-10.91601563	-11.86523438	+23.11523438	-67.56591797	+2816	+15.67529297	-11.42578125	-10.19531250	-70.29052734	-37.02392578	+11.75537109	+3208	+12.12890625	-12.84960938	-10.42822266	-20.30273438	+14.01855469	-81.93603516	+2012
+1457971662.65689990	+15.06445313	-12.31347656	-10.94677734	-12.10693359	+22.96142578	-67.82958984	+2824	+15.66210938	-11.54882813	-10.24804688	-70.35644531	-37.24365234	+11.44775391	+3208	+12.14648438	-12.95507813	-10.43701172	-20.58837891	+13.79882813	-82.24365234	+2016
+1457971662.66100000	+15.08203125	-12.43652344	-10.98193359	-12.37060547	+22.82958984	-68.07128906	+2820	+15.64013672	-11.67187500	-10.31396484	-70.37841797	-37.41943359	+11.07421875	+3208	+12.15966797	-13.06494141	-10.44580078	-20.93994141	+13.57910156	-82.55126953	+2016
+1457971662.66940000	+15.14355469	-12.68261719	-11.05664063	-12.89794922	+22.50000000	-68.42285156	+2788	+15.58300781	-11.93554688	-10.45019531	-70.53222656	-37.74902344	+10.28320313	+3204	+12.21240234	-13.26269531	-10.45458984	-21.51123047	+13.02978516	-83.01269531	+1996
+1457971662.67350010	+15.16552734	-12.81445313	-11.08740234	-13.20556641	+22.28027344	-68.55468750	+2760	+15.52587891	-12.08496094	-10.51171875	-70.72998047	-37.92480469	+9.86572266	+3200	+12.21679688	-13.35058594	-10.46337891	-21.84082031	+12.81005859	-83.18847656	+1980
+1457971662.67770000	+15.20068359	-12.93750000	-11.10058594	-13.44726563	+21.95068359	-68.75244141	+2720	+15.49072266	-12.22119141	-10.56005859	-70.88378906	-38.12255859	+9.55810547	+3196	+12.23437500	-13.44287109	-10.46337891	-22.17041016	+12.52441406	-83.40820313	+1960
+1457971662.68190000	+15.23144531	-13.05615234	-11.11376953	-13.71093750	+21.70898438	-68.97216797	+2676	+15.45996094	-12.34423828	-10.60839844	-71.01562500	-38.32031250	+9.25048828	+3188	+12.24316406	-13.54394531	-10.45898438	-22.52197266	+12.26074219	-83.64990234	+1940
+1457971662.68600010	+15.25341797	-13.17480469	-11.13574219	-13.97460938	+21.51123047	-69.19189453	+2628	+15.42919922	-12.46289063	-10.66552734	-71.10351563	-38.51806641	+8.94287109	+3176	+12.25634766	-13.64941406	-10.46337891	-22.87353516	+11.97509766	-83.89160156	+1916
+1457971662.69020010	+15.28417969	-13.28466797	-11.15332031	-14.19433594	+21.26953125	-69.38964844	+2572	+15.41601563	-12.57714844	-10.71826172	-71.16943359	-38.69384766	+8.65722656	+3164	+12.27832031	-13.75048828	-10.45458984	-23.18115234	+11.64550781	-84.15527344	+1888
+1457971662.69440010	+15.30615234	-13.40332031	-11.18408203	-14.41406250	+21.15966797	-69.60937500	+2512	+15.39404297	-12.68261719	-10.77978516	-71.16943359	-38.84765625	+8.30566406	+3148	+12.30029297	-13.85595703	-10.45898438	-23.48876953	+11.40380859	-84.44091797	+1860
+1457971662.70269990	+15.31933594	-13.60546875	-11.21923828	-14.89746094	+21.02783203	-70.04882813	+2392	+15.36767578	-12.88916016	-10.83251953	-71.27929688	-39.26513672	+7.73437500	+3116	+12.29589844	-13.99658203	-10.49853516	-23.97216797	+11.38183594	-84.83642578	+1796
+1457971662.70689990	+15.32812500	-13.69775391	-11.22802734	-15.11718750	+20.93994141	-70.31250000	+2336	+15.37646484	-12.97265625	-10.84570313	-71.34521484	-39.48486328	+7.60253906	+3100	+12.29150391	-14.07568359	-10.51611328	-24.19189453	+11.38183594	-85.05615234	+1768
+1457971662.71100000	+15.31933594	-13.78125000	-11.24560547	-15.31494141	+20.93994141	-70.53222656	+2280	+15.38964844	-13.06054688	-10.85449219	-71.43310547	-39.72656250	+7.51464844	+3084	+12.28271484	-14.14599609	-10.54248047	-24.43359375	+11.42578125	-85.25390625	+1736
+1457971662.71519990	+15.31933594	-13.84716797	-11.24121094	-15.44677734	+20.83007813	-70.81787109	+2240	+15.42919922	-13.13525391	-10.84570313	-71.49902344	-40.03417969	+7.55859375	+3064	+12.28271484	-14.21630859	-10.55566406	-24.60937500	+11.38183594	-85.56152344	+1712
+1457971662.71939990	+15.31054688	-13.91308594	-11.24560547	-15.57861328	+20.85205078	-71.12548828	+2204	+15.47753906	-13.18798828	-10.84130859	-71.47705078	-40.27587891	+7.55859375	+3048	+12.28271484	-14.29541016	-10.57763672	-24.80712891	+11.44775391	-85.86914063	+1692
+1457971662.72350000	+15.30175781	-13.98339844	-11.24560547	-15.73242188	+20.89599609	-71.45507813	+2180	+15.52587891	-13.24072266	-10.83251953	-71.45507813	-40.53955078	+7.58056641	+3028	+12.26953125	-14.35693359	-10.60839844	-24.96093750	+11.62353516	-86.17675781	+1680
+1457971662.73180010	+15.29296875	-14.11523438	-11.25000000	-15.97412109	+20.98388672	-72.04833984	+2160	+15.63574219	-13.34619141	-10.82373047	-71.43310547	-40.97900391	+7.64648438	+2992	+12.26074219	-14.47119141	-10.67431641	-25.15869141	+11.97509766	-86.68212891	+1660
+1457971662.73600010	+15.26660156	-14.16796875	-11.26757813	-16.10595703	+21.18164063	-72.31201172	+2164	+15.67529297	-13.40332031	-10.80615234	-71.47705078	-41.22070313	+7.66845703	+2976	+12.23876953	-14.51953125	-10.71386719	-25.29052734	+12.21679688	-86.87988281	+1660
+1457971662.74429990	+15.22705078	-14.26025391	-11.27197266	-16.32568359	+21.35742188	-72.81738281	+2204	+15.78515625	-13.50878906	-10.74023438	-71.63085938	-41.79199219	+7.93212891	+2956	+12.21240234	-14.60742188	-10.76660156	-25.55419922	+12.61230469	-87.34130859	+1680
+1457971662.75270010	+15.21826172	-14.37890625	-11.25878906	-16.58935547	+21.26953125	-73.36669922	+2268	+15.89062500	-13.60546875	-10.71826172	-71.78466797	-42.23144531	+8.21777344	+2924	+12.21240234	-14.73046875	-10.80175781	-25.86181641	+12.72216797	-87.82470703	+1712
+1457971662.76099990	+15.21826172	-14.51513672	-11.25878906	-16.83105469	+21.22558594	-73.89404297	+2352	+15.94335938	-13.73730469	-10.71386719	-71.87255859	-42.64892578	+8.10791016	+2904	+12.19921875	-14.85351563	-10.81933594	-26.25732422	+12.74414063	-88.33007813	+1756
+1457971662.76930000	+15.24023438	-14.66894531	-11.30712891	-17.13867188	+21.22558594	-74.17968750	+2416	+15.93457031	-13.89550781	-10.76660156	-72.04833984	-42.86865234	+7.73437500	+2880	+12.21240234	-14.96337891	-10.83251953	-26.65283203	+12.63427734	-88.57177734	+1792
+1457971662.77769990	+15.24902344	-14.83593750	-11.33349609	-17.60009766	+21.02783203	-74.44335938	+2456	+15.89941406	-14.05810547	-10.81933594	-72.26806641	-43.08837891	+7.33886719	+2860	+12.23437500	-15.09521484	-10.82373047	-27.13623047	+12.26074219	-88.81347656	+1816
+1457971662.78600000	+15.29296875	-15.03369141	-11.33349609	-18.06152344	+20.50048828	-74.72900391	+2464	+15.83349609	-14.25146484	-10.88964844	-72.46582031	-43.37402344	+6.72363281	+2848	+12.25634766	-15.24462891	-10.78417969	-27.75146484	+11.66748047	-89.14306641	+1824
+1457971662.79430010	+15.36767578	-15.25341797	-11.37304688	-18.52294922	+20.08300781	-74.99267578	+2416	+15.73242188	-14.44042969	-11.03906250	-72.53173828	-43.35205078	+5.82275391	+2840	+12.29589844	-15.39843750	-10.74462891	-28.32275391	+11.00830078	-89.36279297	+1796
+1457971662.80270000	+15.38085938	-15.43359375	-11.44335938	-19.02832031	+20.01708984	-75.14648438	+2316	+15.62695313	-14.62500000	-11.14453125	-72.59765625	-43.43994141	+4.94384766	+2820	+12.30908203	-15.52148438	-10.73583984	-28.87207031	+10.59082031	-89.51660156	+1748
+1457971662.81100010	+15.39843750	-15.62255859	-11.46533203	-19.57763672	+19.64355469	-75.27832031	+2192	+15.52587891	-14.82275391	-11.22802734	-72.77343750	-43.61572266	+4.19677734	+2796	+12.32226563	-15.64892578	-10.71386719	-29.39941406	+10.12939453	-89.67041016	+1684
+1457971662.81929990	+15.42041016	-15.77636719	-11.45214844	-19.99511719	+19.24804688	-75.62988281	+2052	+15.49511719	-14.95458984	-11.28076172	-72.75146484	-43.90136719	+3.69140625	+2748	+12.33105469	-15.76757813	-10.69628906	-29.83886719	+9.73388672	-89.97802734	+1620
+1457971662.82349990	+15.42041016	-15.83789063	-11.46533203	-20.14892578	+19.24804688	-75.80566406	+1980	+15.49072266	-15.01611328	-11.28515625	-72.79541016	-44.07714844	+3.51562500	+2724	+12.32226563	-15.82031250	-10.70068359	-30.03662109	+9.68994141	-90.10986328	+1588
+1457971662.83180000	+15.43798828	-15.92138672	-11.48291016	-20.30273438	+19.22607422	-76.11328125	+1848	+15.50390625	-15.10839844	-11.30273438	-72.83935547	-44.31884766	+3.29589844	+2680	+12.32666016	-15.92138672	-10.71386719	-30.32226563	+9.60205078	-90.43945313	+1536
+1457971662.83600000	+15.41601563	-15.94335938	-11.49169922	-20.43457031	+19.35791016	-76.24511719	+1792	+15.51708984	-15.15234375	-11.28515625	-72.86132813	-44.49462891	+3.25195313	+2660	+12.30908203	-15.93896484	-10.74462891	-30.36621094	+9.79980469	-90.54931641	+1512
+1457971662.84430000	+15.37207031	-15.96972656	-11.46972656	-20.61035156	+19.44580078	-76.57470703	+1716	+15.61376953	-15.19189453	-11.19726563	-72.90527344	-45.04394531	+3.49365234	+2632	+12.26953125	-15.97851563	-10.78417969	-30.47607422	+10.10742188	-90.90087891	+1476
+1457971662.84850000	+15.35449219	-15.97851563	-11.45654297	-20.67626953	+19.48974609	-76.77246094	+1696	+15.67089844	-15.20947266	-11.14892578	-72.94921875	-45.32958984	+3.66943359	+2624	+12.25195313	-16.00488281	-10.80175781	-30.54199219	+10.21728516	-91.09863281	+1464
+1457971662.85680010	+15.33691406	-15.96972656	-11.42578125	-20.63232422	+19.51171875	-77.14599609	+1684	+15.78515625	-15.21826172	-11.06542969	-72.99316406	-45.81298828	+4.02099609	+2612	+12.23876953	-16.04443359	-10.82812500	-30.52001953	+10.41503906	-91.51611328	+1456
+1457971662.86509990	+15.29296875	-15.95654297	-11.41259766	-20.69824219	+19.75341797	-77.51953125	+1728	+15.90820313	-15.21826172	-10.98632813	-72.99316406	-46.23046875	+4.39453125	+2612	+12.21240234	-16.06640625	-10.88525391	-30.49804688	+10.87646484	-91.86767578	+1488
+1457971662.87350010	+15.24023438	-15.96093750	-11.40820313	-20.85205078	+19.95117188	-77.80517578	+1812	+16.00048828	-15.24462891	-10.90722656	-73.10302734	-46.69189453	+4.65820313	+2604	+12.17724609	-16.08837891	-10.92919922	-30.58593750	+11.20605469	-92.15332031	+1536
+1457971662.87760000	+15.21826172	-15.96093750	-11.41259766	-20.91796875	+20.03906250	-77.91503906	+1864	+16.03125000	-15.25781250	-10.88085938	-73.14697266	-46.84570313	+4.74609375	+2600	+12.16406250	-16.09277344	-10.94677734	-30.58593750	+11.31591797	-92.26318359	+1568
+1457971662.88179990	+15.19189453	-15.96533203	-11.40820313	-21.00585938	+20.08300781	-78.02490234	+1920	+16.05761719	-15.27978516	-10.85009766	-73.21289063	-47.04345703	+4.81201172	+2592	+12.15087891	-16.10156250	-10.95117188	-30.60791016	+11.38183594	-92.41699219	+1596
+1457971662.89010000	+15.17871094	-16.01367188	-11.40380859	-21.15966797	+19.99511719	-78.26660156	+2040	+16.08398438	-15.32812500	-10.84130859	-73.23486328	-47.28515625	+4.74609375	+2576	+12.15527344	-16.14990234	-10.95556641	-30.73974609	+11.29394531	-92.68066406	+1660
+1457971662.89430000	+15.18310547	-16.04882813	-11.41259766	-21.24755859	+19.92919922	-78.35449219	+2092	+16.07519531	-15.37207031	-10.85009766	-73.27880859	-47.37304688	+4.63623047	+2572	+12.15966797	-16.18066406	-10.95556641	-30.82763672	+11.20605469	-92.76855469	+1684
+1457971662.90260000	+15.18750000	-16.13671875	-11.43896484	-21.48925781	+19.81933594	-78.46435547	+2184	+16.01806641	-15.46435547	-10.90722656	-73.30078125	-47.43896484	+4.19677734	+2564	+12.16845703	-16.22460938	-10.95996094	-31.04736328	+11.07421875	-92.85644531	+1716
+1457971662.90680000	+15.18750000	-16.18945313	-11.45654297	-21.64306641	+19.75341797	-78.48632813	+2220	+15.97412109	-15.52148438	-10.94238281	-73.32275391	-47.46093750	+3.93310547	+2560	+12.17285156	-16.25097656	-10.95117188	-31.17919922	+10.92041016	-92.85644531	+1724
+1457971662.91510010	+15.21386719	-16.30810547	-11.49169922	-21.86279297	+19.46777344	-78.48632813	+2252	+15.86865234	-15.64453125	-11.02587891	-73.38867188	-47.43896484	+3.31787109	+2552	+12.18603516	-16.30810547	-10.92480469	-31.46484375	+10.50292969	-92.85644531	+1716
+1457971662.92339990	+15.26220703	-16.42236328	-11.51367188	-21.99462891	+19.07226563	-78.48632813	+2236	+15.75439453	-15.76318359	-11.12695313	-73.38867188	-47.39501953	+2.70263672	+2540	+12.20800781	-16.37402344	-10.89404297	-31.72851563	+9.99755859	-92.85644531	+1692
+1457971662.93179990	+15.33251953	-16.55859375	-11.54003906	-22.14843750	+18.63281250	-78.48632813	+2176	+15.65332031	-15.86865234	-11.22363281	-73.32275391	-47.35107422	+2.08740234	+2520	+12.23437500	-16.43994141	-10.86767578	-31.99218750	+9.53613281	-92.83447266	+1644
+1457971662.93590000	+15.35449219	-16.61132813	-11.56201172	-22.19238281	+18.50097656	-78.46435547	+2124	+15.60058594	-15.92138672	-11.26757813	-73.27880859	-47.32910156	+1.77978516	+2504	+12.24316406	-16.47070313	-10.85449219	-32.12402344	+9.31640625	-92.81250000	+1616
+1457971662.94429990	+15.38964844	-16.69042969	-11.59277344	-22.23632813	+18.28125000	-78.44238281	+2000	+15.52148438	-15.99169922	-11.33789063	-73.23486328	-47.30712891	+1.31835938	+2468	+12.25634766	-16.51464844	-10.82373047	-32.34375000	+8.92089844	-92.79052734	+1552
+1457971662.95260000	+15.42480469	-16.72998047	-11.58837891	-22.19238281	+18.01757813	-78.46435547	+1872	+15.48193359	-16.02685547	-11.36425781	-73.16894531	-47.37304688	+1.09863281	+2420	+12.26074219	-16.54541016	-10.79736328	-32.43164063	+8.61328125	-92.81250000	+1488
+1457971662.96090010	+15.45117188	-16.73437500	-11.57958984	-22.06054688	+17.92968750	-78.61816406	+1760	+15.50390625	-16.03125000	-11.35986328	-73.03710938	-47.52685547	+1.05468750	+2372	+12.26513672	-16.56298828	-10.78857422	-32.43164063	+8.50341797	-92.94433594	+1428
+1457971662.96510000	+15.45117188	-16.72558594	-11.57958984	-22.01660156	+17.95166016	-78.68408203	+1712	+15.52148438	-16.02246094	-11.34667969	-72.97119141	-47.59277344	+1.09863281	+2352	+12.26074219	-16.56298828	-10.78857422	-32.40966797	+8.52539063	-92.98828125	+1400
+1457971662.97340010	+15.43798828	-16.69482422	-11.57519531	-21.90673828	+18.10546875	-78.79394531	+1620	+15.57421875	-15.98730469	-11.31152344	-72.86132813	-47.70263672	+1.23046875	+2320	+12.25195313	-16.54980469	-10.79736328	-32.29980469	+8.65722656	-93.07617188	+1348
+1457971662.97760010	+15.42919922	-16.67724609	-11.57080078	-21.88476563	+18.14941406	-78.81591797	+1584	+15.59619141	-15.96972656	-11.29394531	-72.81738281	-47.76855469	+1.31835938	+2304	+12.24755859	-16.54541016	-10.80175781	-32.25585938	+8.72314453	-93.12011719	+1328
+1457971662.98169990	+15.42480469	-16.65966797	-11.56640625	-21.84082031	+18.21533203	-78.85986328	+1556	+15.62255859	-15.94775391	-11.26757813	-72.79541016	-47.81250000	+1.40625000	+2292	+12.24316406	-16.53662109	-10.80615234	-32.21191406	+8.78906250	-93.14208984	+1308
+1457971662.98589990	+15.41162109	-16.63769531	-11.55761719	-21.79687500	+18.25927734	-78.92578125	+1532	+15.65332031	-15.92578125	-11.24121094	-72.75146484	-47.87841797	+1.53808594	+2284	+12.23876953	-16.52783203	-10.81054688	-32.14599609	+8.87695313	-93.18603516	+1292
+1457971662.99009990	+15.40722656	-16.62451172	-11.55322266	-21.75292969	+18.30322266	-78.94775391	+1516	+15.67968750	-15.90820313	-11.22363281	-72.72949219	-47.92236328	+1.62597656	+2276	+12.23437500	-16.51464844	-10.81933594	-32.08007813	+8.98681641	-93.22998047	+1280
+1457971662.99840000	+15.38964844	-16.58935547	-11.54003906	-21.66503906	+18.41308594	-79.03564453	+1496	+15.73242188	-15.87304688	-11.17968750	-72.66357422	-48.03222656	+1.82373047	+2260	+12.22119141	-16.49267578	-10.83691406	-31.92626953	+9.20654297	-93.31787109	+1268
+1457971663.00260000	+15.37207031	-16.55419922	-11.53564453	-21.59912109	+18.56689453	-79.07958984	+1504	+15.75878906	-15.85107422	-11.16210938	-72.61962891	-48.05419922	+1.91162109	+2252	+12.20361328	-16.46630859	-10.85888672	-31.75048828	+9.51416016	-93.38378906	+1272
+1457971663.00670000	+15.35009766	-16.51904297	-11.52685547	-21.53320313	+18.67675781	-79.10156250	+1520	+15.78076172	-15.82910156	-11.14013672	-72.59765625	-48.07617188	+1.97753906	+2248	+12.18603516	-16.43554688	-10.88085938	-31.57470703	+9.77783203	-93.42773438	+1284
+1457971663.01090000	+15.33251953	-16.48828125	-11.52246094	-21.46728516	+18.78662109	-79.14550781	+1540	+15.80273438	-15.81152344	-11.12255859	-72.55371094	-48.09814453	+2.06542969	+2244	+12.17724609	-16.41357422	-10.89404297	-31.44287109	+9.97558594	-93.44970703	+1300
+1457971663.01510000	+15.31054688	-16.43554688	-11.50927734	-21.33544922	+18.89648438	-79.14550781	+1572	+15.82470703	-15.78955078	-11.10498047	-72.50976563	-48.12011719	+2.13134766	+2240	+12.16845703	-16.38281250	-10.91162109	-31.24511719	+10.19531250	-93.44970703	+1324
+1457971663.01920010	+15.29296875	-16.39599609	-11.49609375	-21.24755859	+18.96240234	-79.14550781	+1608	+15.84228516	-15.77197266	-11.08740234	-72.46582031	-48.14208984	+2.19726563	+2232	+12.15966797	-16.36083984	-10.92041016	-31.09130859	+10.32714844	-93.44970703	+1348
+1457971663.02340010	+15.28417969	-16.36083984	-11.48730469	-21.13769531	+19.00634766	-79.12353516	+1648	+15.85546875	-15.75439453	-11.07421875	-72.42187500	-48.14208984	+2.21923828	+2228	+12.15966797	-16.35205078	-10.91601563	-30.98144531	+10.37109375	-93.44970703	+1372
+1457971663.03169990	+15.28417969	-16.32568359	-11.48730469	-20.98388672	+19.02832031	-79.03564453	+1724	+15.86425781	-15.72363281	-11.06103516	-72.29003906	-48.09814453	+2.19726563	+2216	+12.17724609	-16.34326172	-10.90722656	-30.82763672	+10.28320313	-93.36181641	+1408
+1457971663.03590010	+15.28857422	-16.32128906	-11.49169922	-20.91796875	+19.00634766	-78.94775391	+1752	+15.85986328	-15.71044922	-11.06542969	-72.22412109	-48.05419922	+2.13134766	+2208	+12.19042969	-16.34326172	-10.89404297	-30.78369141	+10.19531250	-93.27392578	+1416
+1457971663.04000000	+15.29296875	-16.31250000	-11.49609375	-20.89599609	+18.98437500	-78.88183594	+1776	+15.84667969	-15.69726563	-11.07421875	-72.13623047	-47.98828125	+2.04345703	+2200	+12.19482422	-16.33886719	-10.88525391	-30.76171875	+10.12939453	-93.22998047	+1424
+1457971663.04419990	+15.30175781	-16.31250000	-11.49609375	-20.85205078	+18.94042969	-78.79394531	+1796	+15.83349609	-15.68408203	-11.07861328	-72.07031250	-47.90039063	+1.93359375	+2196	+12.20361328	-16.33886719	-10.87646484	-30.73974609	+10.04150391	-93.16406250	+1428
+1457971663.05250000	+15.31933594	-16.31250000	-11.49609375	-20.78613281	+18.80859375	-78.61816406	+1808	+15.77636719	-15.66210938	-11.10937500	-71.89453125	-47.68066406	+1.62597656	+2184	+12.22119141	-16.33447266	-10.84570313	-30.69580078	+9.84375000	-93.03222656	+1420
+1457971663.05670000	+15.33251953	-16.31250000	-11.49609375	-20.74218750	+18.74267578	-78.55224609	+1808	+15.74121094	-15.64453125	-11.13134766	-71.78466797	-47.52685547	+1.42822266	+2180	+12.23437500	-16.33007813	-10.83251953	-30.67382813	+9.71191406	-92.96630859	+1412
+1457971663.06090000	+15.34130859	-16.31250000	-11.49609375	-20.72021484	+18.67675781	-78.48632813	+1800	+15.70166016	-15.62255859	-11.15771484	-71.67480469	-47.37304688	+1.23046875	+2176	+12.24316406	-16.32568359	-10.81933594	-30.65185547	+9.62402344	-92.90039063	+1400
+1457971663.06920000	+15.36767578	-16.29931641	-11.50048828	-20.61035156	+18.56689453	-78.22265625	+1764	+15.59179688	-15.52587891	-11.23242188	-71.30126953	-46.71386719	+0.61523438	+2176	+12.27832031	-16.29052734	-10.76220703	-30.45410156	+9.29443359	-92.59277344	+1372
+1457971663.07340000	+15.37207031	-16.28613281	-11.50488281	-20.54443359	+18.58886719	-78.06884766	+1736	+15.55664063	-15.47753906	-11.25000000	-71.14746094	-46.45019531	+0.43945313	+2172	+12.29150391	-16.26416016	-10.74462891	-30.34423828	+9.22851563	-92.41699219	+1356
+1457971663.07750010	+15.38085938	-16.23339844	-11.50048828	-20.36865234	+18.58886719	-77.78320313	+1704	+15.53027344	-15.39404297	-11.25439453	-70.97167969	-46.14257813	+0.28564453	+2176	+12.30468750	-16.18505859	-10.70507813	-30.03662109	+9.16259766	-92.10937500	+1340
+1457971663.08170010	+15.37646484	-16.17626953	-11.48730469	-20.17089844	+18.63281250	-77.58544922	+1668	+15.52587891	-15.31494141	-11.23681641	-70.81787109	-45.92285156	+0.28564453	+2176	+12.30908203	-16.12353516	-10.68310547	-29.77294922	+9.22851563	-91.91162109	+1324
+1457971663.08590010	+15.37207031	-16.11035156	-11.47412109	-19.97314453	+18.72070313	-77.38769531	+1636	+15.53906250	-15.23144531	-11.21044922	-70.66406250	-45.76904297	+0.35156250	+2184	+12.30468750	-16.05761719	-10.67431641	-29.50927734	+9.40429688	-91.77978516	+1312
+1457971663.08999990	+15.35009766	-15.99609375	-11.45214844	-19.66552734	+18.91845703	-77.14599609	+1612	+15.57421875	-15.12597656	-11.17968750	-70.48828125	-45.57128906	+0.50537109	+2192	+12.29150391	-15.97412109	-10.66992188	-29.13574219	+9.68994141	-91.64794922	+1304
+1457971663.09419990	+15.32812500	-15.89062500	-11.44335938	-19.37988281	+19.18212891	-76.99218750	+1596	+15.61376953	-15.02490234	-11.14892578	-70.29052734	-45.37353516	+0.61523438	+2204	+12.27832031	-15.90380859	-10.68310547	-28.80615234	+10.04150391	-91.53808594	+1304
+1457971663.10250000	+15.24462891	-15.61816406	-11.44775391	-18.69873047	+20.08300781	-76.59667969	+1608	+15.69726563	-14.80078125	-11.05664063	-69.78515625	-45.04394531	+0.87890625	+2240	+12.22558594	-15.71923828	-10.73583984	-28.08105469	+11.07421875	-91.25244141	+1328
+1457971663.10669990	+15.20507813	-15.48193359	-11.43457031	-18.32519531	+20.45654297	-76.37695313	+1636	+15.74560547	-14.69970703	-10.98632813	-69.63134766	-44.97802734	+1.09863281	+2264	+12.19482422	-15.62695313	-10.74462891	-27.75146484	+11.49169922	-91.12060547	+1352
+1457971663.11089990	+15.17431641	-15.36328125	-11.42578125	-17.97363281	+20.74218750	-76.17919922	+1672	+15.78515625	-14.59863281	-10.93359375	-69.43359375	-44.86816406	+1.29638672	+2284	+12.17285156	-15.54785156	-10.75341797	-27.44384766	+11.84326172	-90.98876953	+1380
+1457971663.11500000	+15.14355469	-15.21386719	-11.40820313	-17.53417969	+21.02783203	-75.95947266	+1720	+15.82910156	-14.47558594	-10.87207031	-69.16992188	-44.75830078	+1.51611328	+2308	+12.15087891	-15.44677734	-10.75341797	-27.00439453	+12.21679688	-90.83496094	+1420
+1457971663.11920000	+15.11718750	-15.09960938	-11.38623047	-17.18261719	+21.26953125	-75.80566406	+1772	+15.85986328	-14.37451172	-10.81494141	-68.90625000	-44.69238281	+1.69189453	+2328	+12.12451172	-15.36328125	-10.75781250	-26.67480469	+12.56835938	-90.72509766	+1460
+1457971663.12750010	+15.09521484	-14.87548828	-11.38183594	-16.34765625	+21.79687500	-75.43212891	+1896	+15.89062500	-14.14599609	-10.76220703	-68.26904297	-44.25292969	+1.82373047	+2364	+12.11572266	-15.20507813	-10.76660156	-25.94970703	+13.16162109	-90.37353516	+1544
+1457971663.13170000	+15.09082031	-14.77880859	-11.37744141	-15.95214844	+21.97265625	-75.14648438	+1952	+15.89062500	-14.05810547	-10.74023438	-68.02734375	-44.03320313	+1.86767578	+2376	+12.12011719	-15.13476563	-10.75341797	-25.59814453	+13.29345703	-90.15380859	+1580
+1457971663.14000010	+15.09521484	-14.57666016	-11.37744141	-15.11718750	+22.28027344	-74.53125000	+2056	+15.84667969	-13.85595703	-10.73144531	-67.39013672	-43.39599609	+1.77978516	+2412	+12.12890625	-14.98095703	-10.71826172	-24.93896484	+13.51318359	-89.58251953	+1644
+1457971663.14829990	+15.12597656	-14.42724609	-11.32910156	-14.41406250	+22.17041016	-74.02587891	+2120	+15.74121094	-13.71533203	-10.72265625	-67.03857422	-42.86865234	+1.71386719	+2428	+12.14648438	-14.85351563	-10.64355469	-24.43359375	+13.40332031	-89.07714844	+1684
+1457971663.15249990	+15.16552734	-14.34375000	-11.30712891	-13.95263672	+22.06054688	-73.67431641	+2140	+15.69726563	-13.62744141	-10.74023438	-66.81884766	-42.49511719	+1.71386719	+2440	+12.18164063	-14.78320313	-10.59521484	-24.08203125	+13.24951172	-88.74755859	+1696
+1457971663.15669990	+15.19628906	-14.26904297	-11.28955078	-13.57910156	+21.99462891	-73.36669922	+2144	+15.64892578	-13.54394531	-10.76220703	-66.53320313	-42.09960938	+1.60400391	+2448	+12.21679688	-14.71728516	-10.55126953	-23.77441406	+13.11767578	-88.46191406	+1704
+1457971663.16080000	+15.20507813	-14.18115234	-11.28515625	-13.18359375	+22.06054688	-73.01513672	+2144	+15.59179688	-13.45605469	-10.78417969	-66.26953125	-41.66015625	+1.49414063	+2460	+12.23437500	-14.64257813	-10.51611328	-23.46679688	+13.07373047	-88.13232422	+1700
+1457971663.16919990	+15.24902344	-13.98779297	-11.27197266	-12.30468750	+22.12646484	-72.20214844	+2112	+15.48193359	-13.28906250	-10.81933594	-65.89599609	-40.75927734	+1.38427734	+2472	+12.28710938	-14.48437500	-10.44140625	-22.80761719	+12.94189453	-87.31933594	+1684
+1457971663.17330000	+15.24902344	-13.89550781	-11.25878906	-11.95312500	+22.19238281	-71.74072266	+2084	+15.40722656	-13.20996094	-10.82373047	-65.78613281	-40.31982422	+1.31835938	+2472	+12.29589844	-14.39648438	-10.40185547	-22.52197266	+12.94189453	-86.87988281	+1664
+1457971663.18170000	+15.27978516	-13.66699219	-11.18847656	-11.07421875	+22.14843750	-70.92773438	+2020	+15.35009766	-12.98583984	-10.79296875	-65.36865234	-39.52880859	+1.53808594	+2476	+12.32226563	-14.21191406	-10.30957031	-21.84082031	+12.89794922	-86.15478516	+1628
+1457971663.18580010	+15.27099609	-13.55273438	-11.16210938	-10.65673828	+22.23632813	-70.53222656	+1984	+15.31933594	-12.87158203	-10.77099609	-65.17089844	-39.15527344	+1.64794922	+2480	+12.31787109	-14.11083984	-10.27880859	-21.48925781	+13.00781250	-85.80322266	+1604
+1457971663.19000010	+15.28417969	-13.42089844	-11.12695313	-10.15136719	+22.28027344	-70.09277344	+1952	+15.31933594	-12.73974609	-10.74462891	-64.95117188	-38.73779297	+1.86767578	+2480	+12.33984375	-14.00097656	-10.23486328	-21.07177734	+13.05175781	-85.40771484	+1588
+1457971663.19409990	+15.28857422	-13.28906250	-11.10058594	-9.66796875	+22.45605469	-69.67529297	+1924	+15.32373047	-12.59472656	-10.72705078	-64.64355469	-38.27636719	+1.99951172	+2488	+12.34863281	-13.90869141	-10.20849609	-20.65429688	+13.20556641	-85.07812500	+1568
+1457971663.19829990	+15.25341797	-13.13525391	-11.08300781	-9.18457031	+22.76367188	-69.19189453	+1904	+15.31494141	-12.45410156	-10.67871094	-64.40185547	-37.85888672	+2.17529297	+2492	+12.33105469	-13.79003906	-10.19531250	-20.23681641	+13.57910156	-84.63867188	+1556
+1457971663.20250010	+15.23583984	-12.96826172	-11.05224609	-8.61328125	+23.00537109	-68.68652344	+1892	+15.33691406	-12.29589844	-10.62158203	-64.11621094	-37.41943359	+2.46093750	+2500	+12.32226563	-13.66699219	-10.17773438	-19.75341797	+13.93066406	-84.19921875	+1544
+1457971663.21079990	+15.17871094	-12.66503906	-10.97753906	-7.60253906	+23.53271484	-67.76367188	+1888	+15.37207031	-11.97949219	-10.48974609	-63.63281250	-36.65039063	+3.12011719	+2524	+12.26953125	-13.43408203	-10.13818359	-18.96240234	+14.69970703	-83.45214844	+1536
+1457971663.21499990	+15.16552734	-12.50244141	-10.91601563	-7.00927734	+23.70849609	-67.28027344	+1900	+15.41162109	-11.79931641	-10.40185547	-63.32519531	-36.29882813	+3.58154297	+2544	+12.25634766	-13.30224609	-10.10742188	-18.43505859	+15.02929688	-83.05664063	+1540
+1457971663.21910000	+15.13476563	-12.34423828	-10.85449219	-6.48193359	+23.90625000	-66.88476563	+1924	+15.45117188	-11.61474609	-10.32275391	-62.95166016	-35.92529297	+3.97705078	+2568	+12.23437500	-13.18359375	-10.08105469	-17.97363281	+15.44677734	-82.70507813	+1544
+1457971663.22330000	+15.09960938	-12.18603516	-10.80175781	-5.95458984	+24.16992188	-66.46728516	+1956	+15.47753906	-11.43017578	-10.24804688	-62.57812500	-35.52978516	+4.32861328	+2592	+12.20800781	-13.06494141	-10.06347656	-17.53417969	+15.90820313	-82.33154297	+1560
+1457971663.22750000	+15.07324219	-12.01904297	-10.76220703	-5.36132813	+24.45556641	-65.93994141	+1996	+15.51269531	-11.24121094	-10.18652344	-62.20458984	-35.02441406	+4.70214844	+2616	+12.19482422	-12.93310547	-10.05029297	-16.98486328	+16.34765625	-81.84814453	+1580
+1457971663.23160000	+15.05126953	-11.86523438	-10.72265625	-4.79003906	+24.71923828	-65.43457031	+2036	+15.53027344	-11.08300781	-10.11621094	-61.91894531	-34.60693359	+5.03173828	+2636	+12.17724609	-12.81445313	-10.02832031	-16.50146484	+16.74316406	-81.40869141	+1600
+1457971663.23580000	+15.01171875	-11.71142578	-10.67871094	-4.26269531	+25.02685547	-64.90722656	+2088	+15.53027344	-10.92041016	-10.04589844	-61.67724609	-34.12353516	+5.33935547	+2656	+12.14208984	-12.69140625	-10.00195313	-16.08398438	+17.18261719	-80.92529297	+1628
+1457971663.24000000	+14.98974609	-11.54443359	-10.63037109	-3.64746094	+25.29052734	-64.31396484	+2144	+15.54345703	-10.75341797	-9.96679688	-61.39160156	-33.68408203	+5.71289063	+2680	+12.12451172	-12.55957031	-9.97558594	-15.55664063	+17.57812500	-80.35400391	+1660
+1457971663.24830010	+14.94140625	-11.25000000	-10.49853516	-2.63671875	+25.46630859	-63.28125000	+2252	+15.54785156	-10.42382813	-9.81738281	-60.88623047	-32.82714844	+6.39404297	+2728	+12.08496094	-12.30908203	-9.88769531	-14.69970703	+18.08349609	-79.38720703	+1724
+1457971663.25250010	+14.94140625	-11.10058594	-10.44580078	-2.08740234	+25.53222656	-62.73193359	+2308	+15.54785156	-10.26123047	-9.76464844	-60.62255859	-32.32177734	+6.70166016	+2748	+12.09375000	-12.17285156	-9.83496094	-14.17236328	+18.23730469	-78.79394531	+1760
+1457971663.25659990	+14.93261719	-10.95996094	-10.38427734	-1.56005859	+25.59814453	-62.20458984	+2356	+15.52587891	-10.12939453	-9.70312500	-60.42480469	-31.86035156	+6.92138672	+2764	+12.09814453	-12.05419922	-9.78222656	-13.68896484	+18.36914063	-78.26660156	+1788
+1457971663.26079990	+14.91503906	-10.81933594	-10.32714844	-1.09863281	+25.68603516	-61.67724609	+2400	+15.48632813	-9.99755859	-9.65917969	-60.29296875	-31.33300781	+7.07519531	+2776	+12.09375000	-11.93554688	-9.72070313	-13.29345703	+18.45703125	-77.71728516	+1816
+1457971663.26500010	+14.91943359	-10.67431641	-10.28320313	-0.54931641	+25.79589844	-60.99609375	+2440	+15.45556641	-9.86572266	-9.62402344	-60.11718750	-30.76171875	+7.20703125	+2792	+12.11572266	-11.80810547	-9.67236328	-12.76611328	+18.54492188	-77.01416016	+1844
+1457971663.26910000	+14.91943359	-10.53808594	-10.23046875	-0.04394531	+25.81787109	-60.33691406	+2472	+15.42041016	-9.74267578	-9.58007813	-60.00732422	-30.21240234	+7.36083984	+2800	+12.12890625	-11.68066406	-9.60644531	-12.28271484	+18.54492188	-76.37695313	+1864
+1457971663.27329990	+14.90625000	-10.39746094	-10.17333984	+0.43945313	+25.86181641	-59.67773438	+2496	+15.36767578	-9.61523438	-9.53613281	-59.91943359	-29.64111328	+7.47070313	+2808	+12.13330078	-11.55322266	-9.53613281	-11.88720703	+18.52294922	-75.71777344	+1880
+1457971663.27740000	+14.91503906	-10.24804688	-10.11181641	+1.01074219	+25.81787109	-59.01855469	+2516	+15.32812500	-9.48339844	-9.49218750	-59.80957031	-29.06982422	+7.62451172	+2816	+12.15527344	-11.41699219	-9.45703125	-11.35986328	+18.43505859	-75.03662109	+1900
+1457971663.28160000	+14.91064453	-10.10742188	-10.03710938	+1.47216797	+25.77392578	-58.42529297	+2532	+15.28417969	-9.36035156	-9.43945313	-59.69970703	-28.56445313	+7.73437500	+2824	+12.16845703	-11.28955078	-9.37792969	-10.92041016	+18.36914063	-74.39941406	+1912
+1457971663.28580000	+14.90625000	-9.97558594	-9.96240234	+1.88964844	+25.70800781	-57.85400391	+2540	+15.23144531	-9.24169922	-9.39111328	-59.63378906	-28.03710938	+7.84423828	+2828	+12.18164063	-11.16650391	-9.29882813	-10.50292969	+18.30322266	-73.78417969	+1920
+1457971663.29410000	+14.92382813	-9.68994141	-9.83935547	+2.96630859	+25.64208984	-56.51367188	+2536	+15.15673828	-8.99560547	-9.31201172	-59.41406250	-26.85058594	+8.06396484	+2840	+12.23437500	-10.91162109	-9.14501953	-9.49218750	+18.17138672	-72.42187500	+1932
+1457971663.29830000	+14.90625000	-9.54052734	-9.77343750	+3.51562500	+25.72998047	-55.81054688	+2528	+15.10839844	-8.87255859	-9.25488281	-59.32617188	-26.30126953	+8.17382813	+2840	+12.23437500	-10.77978516	-9.07470703	-9.03076172	+18.21533203	-71.71875000	+1932
+1457971663.30240010	+14.90185547	-9.38671875	-9.70751953	+4.10888672	+25.75195313	-55.12939453	+2520	+15.07763672	-8.74072266	-9.19335938	-59.19433594	-25.72998047	+8.32763672	+2848	+12.24316406	-10.63916016	-9.00439453	-8.50341797	+18.23730469	-70.99365234	+1932
+1457971663.30660010	+14.89306641	-9.24169922	-9.63281250	+4.63623047	+25.75195313	-54.47021484	+2512	+15.04687500	-8.60009766	-9.12744141	-59.04052734	-25.18066406	+8.52539063	+2856	+12.24755859	-10.51171875	-8.92968750	-8.04199219	+18.28125000	-70.31250000	+1928
+1457971663.31080010	+14.86669922	-9.09667969	-9.55810547	+5.11962891	+25.77392578	-53.81103516	+2496	+15.01611328	-8.46386719	-9.04833984	-58.90869141	-24.69726563	+8.72314453	+2864	+12.23876953	-10.37988281	-8.85937500	-7.58056641	+18.39111328	-69.63134766	+1924
+1457971663.31489990	+14.85791016	-8.94287109	-9.47460938	+5.66894531	+25.70800781	-53.17382813	+2488	+15.00292969	-8.31884766	-8.96044922	-58.71093750	-24.23583984	+9.00878906	+2880	+12.24316406	-10.24365234	-8.78466797	-7.07519531	+18.45703125	-68.97216797	+1924
+1457971663.31909990	+14.84033203	-8.78906250	-9.39550781	+6.26220703	+25.77392578	-52.58056641	+2480	+14.98974609	-8.16943359	-8.87695313	-58.46923828	-23.75244141	+9.29443359	+2896	+12.23437500	-10.12060547	-8.71435547	-6.61376953	+18.56689453	-68.37890625	+1924
+1457971663.32329990	+14.81396484	-8.63964844	-9.31640625	+6.78955078	+25.83984375	-51.98730469	+2476	+14.97656250	-8.02441406	-8.77587891	-58.27148438	-23.33496094	+9.60205078	+2912	+12.21240234	-9.99755859	-8.65283203	-6.17431641	+18.76464844	-67.74169922	+1920
+1457971663.33160000	+14.77880859	-8.34082031	-9.15380859	+7.91015625	+25.90576172	-50.82275391	+2480	+14.97656250	-7.72119141	-8.57812500	-57.76611328	-22.47802734	+10.23925781	+2952	+12.19042969	-9.74267578	-8.53857422	-5.18554688	+19.13818359	-66.42333984	+1916
+1457971663.33579990	+14.74365234	-8.19140625	-9.07470703	+8.43750000	+26.01562500	-50.18554688	+2484	+14.96777344	-7.55859375	-8.46826172	-57.48046875	-22.08251953	+10.56884766	+2976	+12.15966797	-9.61962891	-8.48144531	-4.74609375	+19.37988281	-65.74218750	+1916
+1457971663.33990000	+14.71289063	-8.04199219	-8.99121094	+8.96484375	+26.08154297	-49.61425781	+2496	+14.96337891	-7.40039063	-8.35400391	-57.19482422	-21.70898438	+10.92041016	+3000	+12.14208984	-9.48779297	-8.41992188	-4.26269531	+19.57763672	-65.10498047	+1920
+1457971663.34410000	+14.67773438	-7.88818359	-8.90771484	+9.49218750	+26.14746094	-49.04296875	+2512	+14.96337891	-7.23779297	-8.23974609	-56.88720703	-21.35742188	+11.27197266	+3028	+12.11572266	-9.36474609	-8.35839844	-3.82324219	+19.73144531	-64.51171875	+1924
+1457971663.34820010	+14.64697266	-7.74316406	-8.81542969	+9.93164063	+26.12548828	-48.53759766	+2532	+14.95898438	-7.08398438	-8.11669922	-56.64550781	-21.04980469	+11.66748047	+3056	+12.08935547	-9.24609375	-8.29248047	-3.42773438	+19.86328125	-63.91845703	+1932
+1457971663.35240010	+14.62939453	-7.60253906	-8.72314453	+10.39306641	+26.10351563	-48.01025391	+2560	+14.95898438	-6.93457031	-8.00244141	-56.38183594	-20.72021484	+12.04101563	+3080	+12.07617188	-9.12304688	-8.22656250	-2.94433594	+19.97314453	-63.28125000	+1944
+1457971663.35660000	+14.60302734	-7.45751953	-8.63525391	+10.87646484	+26.10351563	-47.48291016	+2588	+14.95898438	-6.78076172	-7.88818359	-56.07421875	-20.39062500	+12.37060547	+3108	+12.05859375	-9.00439453	-8.16503906	-2.50488281	+20.08300781	-62.68798828	+1956
+1457971663.36069990	+14.57226563	-7.31689453	-8.54296875	+11.31591797	+26.10351563	-46.97753906	+2620	+14.95019531	-6.62695313	-7.77392578	-55.81054688	-20.06103516	+12.70019531	+3132	+12.03222656	-8.89453125	-8.09472656	-2.13134766	+20.17089844	-62.11669922	+1968
+1457971663.36490010	+14.55468750	-7.17626953	-8.45947266	+11.79931641	+26.14746094	-46.40625000	+2656	+14.94140625	-6.47753906	-7.67285156	-55.52490234	-19.64355469	+12.96386719	+3156	+12.02343750	-8.77148438	-8.02441406	-1.64794922	+20.23681641	-61.43554688	+1988
+1457971663.37319990	+14.50634766	-6.89941406	-8.27050781	+12.67822266	+26.01562500	-45.30761719	+2724	+14.89746094	-6.20068359	-7.46191406	-55.10742188	-18.89648438	+13.53515625	+3196	+11.99707031	-8.52978516	-7.87060547	-0.81298828	+20.23681641	-60.20507813	+2024
+1457971663.37739990	+14.48876953	-6.76318359	-8.18261719	+13.11767578	+25.97167969	-44.69238281	+2760	+14.87548828	-6.06445313	-7.36523438	-54.88769531	-18.45703125	+13.79882813	+3216	+11.99267578	-8.40673828	-7.78710938	-0.30761719	+20.19287109	-59.54589844	+2044
+1457971663.38159990	+14.47119141	-6.62255859	-8.09472656	+13.62304688	+25.90576172	-44.07714844	+2792	+14.85351563	-5.93261719	-7.27294922	-54.66796875	-18.03955078	+14.06250000	+3232	+11.98828125	-8.27929688	-7.70800781	+0.13183594	+20.14892578	-58.93066406	+2064
+1457971663.38570000	+14.45800781	-6.49511719	-7.98925781	+14.01855469	+25.70800781	-43.54980469	+2824	+14.82714844	-5.80957031	-7.17187500	-54.51416016	-17.66601563	+14.34814453	+3248	+11.98388672	-8.16503906	-7.60693359	+0.50537109	+20.01708984	-58.35937500	+2084
+1457971663.38990000	+14.45800781	-6.36328125	-7.89257813	+14.47998047	+25.59814453	-42.95654297	+2852	+14.80078125	-5.69091797	-7.08837891	-54.33837891	-17.18261719	+14.56787109	+3260	+11.99267578	-8.04199219	-7.51464844	+1.01074219	+19.86328125	-57.67822266	+2104
+1457971663.39410000	+14.45361328	-6.23144531	-7.80029297	+14.96337891	+25.46630859	-42.36328125	+2876	+14.77441406	-5.57226563	-7.00488281	-54.16259766	-16.69921875	+14.78759766	+3268	+11.99707031	-7.92333984	-7.42675781	+1.47216797	+19.75341797	-57.04101563	+2120
+1457971663.39820000	+14.44042969	-6.09960938	-7.69482422	+15.38085938	+25.31250000	-41.81396484	+2896	+14.73925781	-5.45800781	-6.91259766	-54.03076172	-16.25976563	+15.02929688	+3280	+11.99707031	-7.80468750	-7.32568359	+1.88964844	+19.62158203	-56.42578125	+2136
+1457971663.40240000	+14.43603516	-5.97216797	-7.59814453	+15.84228516	+25.20263672	-41.17675781	+2912	+14.70849609	-5.34814453	-6.83349609	-53.87695313	-15.75439453	+15.22705078	+3288	+12.00146484	-7.68164063	-7.23339844	+2.37304688	+19.51171875	-55.74462891	+2148
+1457971663.41070010	+14.42285156	-5.70410156	-7.40039063	+16.85302734	+24.85107422	-39.96826172	+2932	+14.64697266	-5.13281250	-6.66210938	-53.61328125	-14.85351563	+15.71044922	+3300	+12.00585938	-7.43554688	-7.03564453	+3.27392578	+19.18212891	-54.44824219	+2172
+1457971663.41490010	+14.41845703	-5.58105469	-7.29492188	+17.24853516	+24.67529297	-39.41894531	+2936	+14.62060547	-5.03613281	-6.56982422	-53.52539063	-14.43603516	+15.93017578	+3304	+12.01025391	-7.31689453	-6.93457031	+3.73535156	+19.00634766	-53.81103516	+2180
+1457971663.41910000	+14.41406250	-5.45361328	-7.19824219	+17.68798828	+24.54345703	-38.86962891	+2936	+14.59423828	-4.92626953	-6.48632813	-53.32763672	-13.99658203	+16.14990234	+3308	+12.01025391	-7.19824219	-6.84228516	+4.17480469	+18.85253906	-53.19580078	+2188
+1457971663.42319990	+14.40966797	-5.33496094	-7.08398438	+18.06152344	+24.32373047	-38.38623047	+2940	+14.57666016	-4.81640625	-6.38525391	-53.17382813	-13.66699219	+16.43554688	+3316	+12.01025391	-7.08837891	-6.74121094	+4.57031250	+18.65478516	-52.60253906	+2196
+1457971663.42740010	+14.40527344	-5.22070313	-6.97851563	+18.43505859	+24.16992188	-37.90283203	+2936	+14.55468750	-4.71972656	-6.29296875	-53.08593750	-13.29345703	+16.63330078	+3316	+12.01025391	-6.97851563	-6.64892578	+4.94384766	+18.52294922	-51.98730469	+2200
+1457971663.43569990	+14.38330078	-4.97900391	-6.76757813	+19.24804688	+23.86230469	-36.93603516	+2928	+14.51953125	-4.50439453	-6.09521484	-52.71240234	-12.63427734	+17.13867188	+3328	+11.99707031	-6.75878906	-6.46875000	+5.73486328	+18.28125000	-50.80078125	+2212
+1457971663.44400000	+14.34814453	-4.75488281	-6.56982422	+19.90722656	+23.68652344	-36.01318359	+2916	+14.48876953	-4.29345703	-5.88867188	-52.38281250	-12.04101563	+17.57812500	+3340	+11.97509766	-6.55664063	-6.30175781	+6.43798828	+18.10546875	-49.65820313	+2220
+1457971663.44820000	+14.33056641	-4.64501953	-6.45996094	+20.19287109	+23.51074219	-35.61767578	+2916	+14.47998047	-4.18359375	-5.77001953	-52.20703125	-11.84326172	+17.90771484	+3352	+11.96630859	-6.45996094	-6.21386719	+6.76757813	+17.97363281	-49.13085938	+2224
+1457971663.45240000	+14.30859375	-4.54833984	-6.35888672	+20.45654297	+23.40087891	-35.22216797	+2916	+14.47119141	-4.08251953	-5.65136719	-52.03125000	-11.64550781	+18.17138672	+3360	+11.95312500	-6.36767578	-6.13037109	+7.05322266	+17.88574219	-48.60351563	+2224
+1457971663.45650010	+14.29101563	-4.44726563	-6.26220703	+20.72021484	+23.31298828	-34.84863281	+2912	+14.46240234	-3.97265625	-5.54150391	-51.81152344	-11.42578125	+18.43505859	+3368	+11.93554688	-6.27978516	-6.05566406	+7.33886719	+17.84179688	-48.09814453	+2228
+1457971663.46070000	+14.26904297	-4.35498047	-6.15673828	+20.96191406	+23.18115234	-34.49707031	+2920	+14.45800781	-3.86718750	-5.41845703	-51.61376953	-11.27197266	+18.76464844	+3380	+11.92236328	-6.19189453	-5.97216797	+7.62451172	+17.77587891	-47.61474609	+2232
+1457971663.46490000	+14.24267578	-4.26269531	-6.06005859	+21.20361328	+23.15917969	-34.10156250	+2924	+14.44921875	-3.76611328	-5.30859375	-51.43798828	-11.05224609	+19.00634766	+3388	+11.90478516	-6.10839844	-5.90185547	+7.88818359	+17.77587891	-47.10937500	+2236
+1457971663.47320010	+14.19433594	-4.07373047	-5.87109375	+21.75292969	+22.98339844	-33.33251953	+2940	+14.42724609	-3.56396484	-5.08447266	-51.06445313	-10.65673828	+19.57763672	+3408	+11.87402344	-5.93701172	-5.74804688	+8.45947266	+17.66601563	-46.14257813	+2244
+1457971663.47740010	+14.16357422	-3.98583984	-5.78320313	+21.97265625	+22.93945313	-32.93701172	+2952	+14.41406250	-3.46728516	-4.96582031	-50.86669922	-10.48095703	+19.86328125	+3420	+11.86083984	-5.85791016	-5.67333984	+8.67919922	+17.64404297	-45.65917969	+2248
+1457971663.48149990	+14.13720703	-3.89794922	-5.69531250	+22.21435547	+22.87353516	-32.54150391	+2964	+14.40087891	-3.37500000	-4.85595703	-50.69091797	-10.32714844	+20.14892578	+3428	+11.84326172	-5.77441406	-5.60302734	+8.94287109	+17.62207031	-45.17578125	+2252
+1457971663.48569990	+14.11962891	-3.81884766	-5.59423828	+22.41210938	+22.69775391	-32.25585938	+2980	+14.39648438	-3.28710938	-4.73730469	-50.53710938	-10.19531250	+20.50048828	+3440	+11.83447266	-5.69970703	-5.51513672	+9.18457031	+17.51220703	-44.75830078	+2264
+1457971663.48990010	+14.09765625	-3.73974609	-5.49755859	+22.58789063	+22.58789063	-31.90429688	+2996	+14.38330078	-3.20361328	-4.63623047	-50.40527344	-9.99755859	+20.78613281	+3444	+11.82568359	-5.62500000	-5.44042969	+9.40429688	+17.44628906	-44.29687500	+2268
+1457971663.49400000	+14.08007813	-3.65625000	-5.40966797	+22.82958984	+22.47802734	-31.55273438	+3012	+14.37011719	-3.12011719	-4.53515625	-50.27343750	-9.79980469	+21.04980469	+3452	+11.81250000	-5.54150391	-5.36572266	+9.68994141	+17.38037109	-43.81347656	+2276
+1457971663.49819990	+14.06689453	-3.57714844	-5.30859375	+23.04931641	+22.28027344	-31.26708984	+3032	+14.35693359	-3.04101563	-4.43408203	-50.11962891	-9.64599609	+21.33544922	+3456	+11.80371094	-5.46679688	-5.27783203	+9.90966797	+17.20458984	-43.39599609	+2284
+1457971663.50230000	+14.05371094	-3.50244141	-5.22070313	+23.22509766	+22.21435547	-30.91552734	+3044	+14.33935547	-2.96630859	-4.34179688	-50.03173828	-9.42626953	+21.55517578	+3460	+11.79492188	-5.39208984	-5.19873047	+10.12939453	+17.11669922	-42.95654297	+2292
+1457971663.51070000	+14.03173828	-3.33984375	-5.03613281	+23.68652344	+21.84082031	-30.23437500	+3072	+14.30859375	-2.83007813	-4.15722656	-49.83398438	-9.05273438	+22.06054688	+3460	+11.78613281	-5.22949219	-5.02734375	+10.65673828	+16.72119141	-42.05566406	+2308
+1457971663.51480010	+14.02294922	-3.26513672	-4.94384766	+23.84033203	+21.64306641	-29.92675781	+3084	+14.29101563	-2.76855469	-4.06933594	-49.79003906	-8.85498047	+22.28027344	+3456	+11.78173828	-5.15478516	-4.93945313	+10.87646484	+16.52343750	-41.63818359	+2312
+1457971663.51900010	+14.01416016	-3.19042969	-4.85156250	+24.03808594	+21.46728516	-29.61914063	+3092	+14.27343750	-2.70703125	-3.98583984	-49.72412109	-8.65722656	+22.50000000	+3452	+11.77734375	-5.07568359	-4.86035156	+11.14013672	+16.32568359	-41.19873047	+2320
+1457971663.52320000	+14.01416016	-3.11572266	-4.74609375	+24.21386719	+21.18164063	-29.37744141	+3096	+14.26464844	-2.64550781	-3.89355469	-49.65820313	-8.50341797	+22.74169922	+3452	+11.77294922	-5.00097656	-4.76806641	+11.35986328	+16.06201172	-40.82519531	+2328
+1457971663.52729990	+14.00976563	-3.04541016	-4.65380859	+24.38964844	+21.00585938	-29.04785156	+3100	+14.24707031	-2.59277344	-3.81884766	-49.63623047	-8.26171875	+22.89550781	+3444	+11.76855469	-4.92626953	-4.68457031	+11.57958984	+15.84228516	-40.40771484	+2336
+1457971663.53150010	+14.00537109	-2.97070313	-4.56591797	+24.58740234	+20.83007813	-28.71826172	+3100	+14.22949219	-2.53564453	-3.74853516	-49.59228516	-7.99804688	+23.04931641	+3432	+11.76855469	-4.85156250	-4.60107422	+11.84326172	+15.62255859	-39.99023438	+2340
+1457971663.53570010	+14.00537109	-2.90039063	-4.47363281	+24.78515625	+20.61035156	-28.41064453	+3096	+14.21630859	-2.47851563	-3.66503906	-49.54833984	-7.82226563	+23.26904297	+3428	+11.76416016	-4.77685547	-4.51757813	+12.08496094	+15.35888672	-39.61669922	+2344
+1457971663.53979990	+13.99658203	-2.83007813	-4.38574219	+24.96093750	+20.45654297	-28.08105469	+3088	+14.20312500	-2.42578125	-3.59033203	-49.48242188	-7.58056641	+23.42285156	+3416	+11.75976563	-4.70654297	-4.43847656	+12.30468750	+15.18310547	-39.19921875	+2348
+1457971663.54399990	+13.98779297	-2.75976563	-4.30664063	+25.18066406	+20.32470703	-27.72949219	+3080	+14.18554688	-2.37304688	-3.51562500	-49.43847656	-7.31689453	+23.57666016	+3408	+11.75097656	-4.63623047	-4.36376953	+12.52441406	+15.02929688	-38.80371094	+2348
+1457971663.55230000	+13.97460938	-2.62353516	-4.13085938	+25.55419922	+19.92919922	-27.09228516	+3060	+14.15917969	-2.27197266	-3.35742188	-49.35058594	-6.87744141	+23.99414063	+3388	+11.73779297	-4.50439453	-4.20996094	+12.96386719	+14.65576172	-38.05664063	+2348
+1457971663.55650000	+13.96582031	-2.56640625	-4.04736328	+25.72998047	+19.79736328	-26.76269531	+3048	+14.15039063	-2.21923828	-3.28271484	-49.28466797	-6.61376953	+24.16992188	+3380	+11.72900391	-4.44287109	-4.13964844	+13.13964844	+14.54589844	-37.66113281	+2348
+1457971663.56069990	+13.95263672	-2.50927734	-3.96826172	+25.90576172	+19.68750000	-26.47705078	+3032	+14.13720703	-2.16650391	-3.19921875	-49.19677734	-6.41601563	+24.38964844	+3372	+11.72021484	-4.38574219	-4.06933594	+13.33740234	+14.41406250	-37.33154297	+2344
+1457971663.56480000	+13.93945313	-2.45214844	-3.89794922	+26.10351563	+19.62158203	-26.14746094	+3020	+14.12841797	-2.11376953	-3.12451172	-49.10888672	-6.17431641	+24.56542969	+3364	+11.71142578	-4.33300781	-4.00341797	+13.49121094	+14.37011719	-36.93603516	+2340
+1457971663.56900000	+13.92626953	-2.39501953	-3.82763672	+26.27929688	+19.57763672	-25.79589844	+3008	+14.11523438	-2.06103516	-3.04980469	-48.99902344	-5.93261719	+24.74121094	+3356	+11.69824219	-4.28027344	-3.94628906	+13.66699219	+14.32617188	-36.56250000	+2332
+1457971663.57320000	+13.91308594	-2.34228516	-3.76171875	+26.47705078	+19.51171875	-25.48828125	+2992	+14.10644531	-2.00830078	-2.97070313	-48.88916016	-5.71289063	+24.96093750	+3348	+11.68945313	-4.22753906	-3.88037109	+13.86474609	+14.26025391	-36.21093750	+2328
+1457971663.57730010	+13.89111328	-2.29394531	-3.69140625	+26.60888672	+19.44580078	-25.20263672	+2984	+14.09326172	-1.95556641	-2.89160156	-48.80126953	-5.51513672	+25.15869141	+3344	+11.67626953	-4.18359375	-3.82763672	+13.97460938	+14.26025391	-35.85937500	+2320
+1457971663.58559990	+13.86035156	-2.20605469	-3.55957031	+26.87255859	+19.33593750	-24.67529297	+2968	+14.07568359	-1.85449219	-2.72900391	-48.55957031	-5.16357422	+25.59814453	+3332	+11.64990234	-4.09570313	-3.71337891	+14.21630859	+14.21630859	-35.17822266	+2304
+1457971663.58979990	+13.84277344	-2.16650391	-3.49365234	+26.96044922	+19.29199219	-24.43359375	+2960	+14.06689453	-1.81054688	-2.64990234	-48.47167969	-4.98779297	+25.81787109	+3328	+11.63671875	-4.06054688	-3.66064453	+14.30419922	+14.19433594	-34.84863281	+2296
+1457971663.59400010	+13.82519531	-2.12695313	-3.43212891	+27.04833984	+19.29199219	-24.19189453	+2956	+14.05810547	-1.76220703	-2.57519531	-48.36181641	-4.83398438	+26.01562500	+3324	+11.62353516	-4.02099609	-3.60791016	+14.41406250	+14.19433594	-34.51904297	+2288
+1457971663.59809990	+13.81201172	-2.09179688	-3.37500000	+27.15820313	+19.27001953	-23.95019531	+2952	+14.04931641	-1.71386719	-2.50048828	-48.22998047	-4.68017578	+26.19140625	+3320	+11.61474609	-3.98144531	-3.55517578	+14.52392578	+14.15039063	-34.18945313	+2280
+1457971663.60229990	+13.79443359	-2.05664063	-3.31787109	+27.22412109	+19.24804688	-23.75244141	+2948	+14.04052734	-1.67431641	-2.42578125	-48.14208984	-4.52636719	+26.36718750	+3320	+11.60156250	-3.94628906	-3.50683594	+14.58984375	+14.15039063	-33.90380859	+2268
+1457971663.60649990	+13.77685547	-2.01708984	-3.26074219	+27.31201172	+19.22607422	-23.51074219	+2948	+14.03173828	-1.63037109	-2.35107422	-48.05419922	-4.37255859	+26.54296875	+3316	+11.59277344	-3.90673828	-3.45849609	+14.69970703	+14.12841797	-33.59619141	+2260
+1457971663.61480000	+13.75488281	-1.94677734	-3.13769531	+27.48779297	+19.09423828	-23.09326172	+2952	+14.01416016	-1.55566406	-2.21923828	-47.87841797	-4.06494141	+26.89453125	+3308	+11.57080078	-3.83203125	-3.35742188	+14.89746094	+13.99658203	-33.02490234	+2244
+1457971663.62310000	+13.73291016	-1.87646484	-3.01904297	+27.64160156	+18.94042969	-22.69775391	+2952	+13.99658203	-1.48974609	-2.09179688	-47.76855469	-3.77929688	+27.20214844	+3296	+11.55761719	-3.75732422	-3.25634766	+15.09521484	+13.84277344	-32.49755859	+2232
+1457971663.62730000	+13.72412109	-1.84130859	-2.96191406	+27.72949219	+18.87451172	-22.47802734	+2956	+13.98779297	-1.45458984	-2.03466797	-47.70263672	-3.58154297	+27.31201172	+3288	+11.54882813	-3.72216797	-3.20361328	+15.22705078	+13.75488281	-32.25585938	+2224
+1457971663.63150000	+13.71972656	-1.80175781	-2.90478516	+27.88330078	+18.80859375	-22.25830078	+2956	+13.97900391	-1.42822266	-1.98193359	-47.63671875	-3.40576172	+27.44384766	+3280	+11.54003906	-3.67822266	-3.15527344	+15.38085938	+13.66699219	-31.99218750	+2216
+1457971663.63560010	+13.71533203	-1.76220703	-2.85205078	+28.01513672	+18.72070313	-22.03857422	+2952	+13.97021484	-1.39746094	-1.93359375	-47.59277344	-3.16406250	+27.53173828	+3272	+11.53564453	-3.63867188	-3.10253906	+15.53466797	+13.55712891	-31.75048828	+2212
+1457971663.63980010	+13.70654297	-1.72265625	-2.79492188	+28.16894531	+18.63281250	-21.81884766	+2952	+13.95703125	-1.37109375	-1.88525391	-47.52685547	-2.96630859	+27.64160156	+3260	+11.53125000	-3.60351563	-3.05419922	+15.68847656	+13.46923828	-31.50878906	+2204
+1457971663.64400010	+13.69775391	-1.68310547	-2.74218750	+28.34472656	+18.52294922	-21.57714844	+2948	+13.94824219	-1.34472656	-1.84130859	-47.50488281	-2.74658203	+27.77343750	+3248	+11.52246094	-3.55957031	-3.00585938	+15.84228516	+13.35937500	-31.24511719	+2200
+1457971663.65229990	+13.68896484	-1.60400391	-2.63232422	+28.67431641	+18.28125000	-21.15966797	+2940	+13.93066406	-1.30078125	-1.75781250	-47.39501953	-2.30712891	+27.97119141	+3224	+11.51367188	-3.48486328	-2.90478516	+16.17187500	+13.11767578	-30.80566406	+2192
+1457971663.65640000	+13.68457031	-1.56884766	-2.57519531	+28.82812500	+18.17138672	-20.98388672	+2932	+13.92187500	-1.27441406	-1.71386719	-47.35107422	-2.10937500	+28.08105469	+3212	+11.50927734	-3.44970703	-2.85644531	+16.32568359	+13.00781250	-30.58593750	+2188
+1457971663.66059990	+13.68457031	-1.53369141	-2.52685547	+29.00390625	+18.08349609	-20.78613281	+2924	+13.91748047	-1.25244141	-1.67871094	-47.28515625	-1.91162109	+28.16894531	+3196	+11.50488281	-3.41455078	-2.81250000	+16.50146484	+12.91992188	-30.36621094	+2184
+1457971663.66479990	+13.68017578	-1.49853516	-2.47851563	+29.15771484	+17.99560547	-20.61035156	+2912	+13.90869141	-1.23046875	-1.63916016	-47.24121094	-1.73583984	+28.27880859	+3184	+11.50048828	-3.38378906	-2.76855469	+16.63330078	+12.83203125	-30.16845703	+2176
+1457971663.66890000	+13.67578125	-1.46337891	-2.43017578	+29.31152344	+17.88574219	-20.43457031	+2900	+13.89990234	-1.20849609	-1.59960938	-47.17529297	-1.56005859	+28.38867188	+3172	+11.49609375	-3.34863281	-2.72900391	+16.78710938	+12.72216797	-29.97070313	+2172
+1457971663.67730000	+13.66259766	-1.40185547	-2.34667969	+29.57519531	+17.73193359	-20.12695313	+2876	+13.88232422	-1.16894531	-1.52929688	-47.08740234	-1.25244141	+28.58642578	+3144	+11.48291016	-3.29150391	-2.64990234	+17.02880859	+12.56835938	-29.59716797	+2160
+1457971663.68560000	+13.65380859	-1.35351563	-2.26757813	+29.72900391	+17.60009766	-19.88525391	+2852	+13.86914063	-1.12500000	-1.44580078	-46.95556641	-1.07666016	+28.82812500	+3124	+11.47412109	-3.23876953	-2.58398438	+17.22656250	+12.43652344	-29.26757813	+2148
+1457971663.69390010	+13.64062500	-1.31835938	-2.18847656	+29.77294922	+17.46826172	-19.73144531	+2828	+13.86035156	-1.08544922	-1.36230469	-46.84570313	-1.01074219	+29.09179688	+3104	+11.46533203	-3.20361328	-2.52246094	+17.31445313	+12.30468750	-29.00390625	+2132
+1457971663.69810010	+13.63623047	-1.30078125	-2.15771484	+29.81689453	+17.46826172	-19.64355469	+2812	+13.85595703	-1.06347656	-1.32275391	-46.77978516	-0.96679688	+29.17968750	+3096	+11.46533203	-3.18603516	-2.49609375	+17.38037109	+12.28271484	-28.85009766	+2124
+1457971663.70639990	+13.61865234	-1.27441406	-2.10058594	+29.81689453	+17.42431641	-19.48974609	+2796	+13.84277344	-1.01953125	-1.23486328	-46.64794922	-0.98876953	+29.42138672	+3088	+11.45214844	-3.15087891	-2.44775391	+17.42431641	+12.19482422	-28.63037109	+2108
+1457971663.71059990	+13.60986328	-1.25683594	-2.07421875	+29.81689453	+17.40234375	-19.42382813	+2788	+13.83837891	-0.99755859	-1.19531250	-46.58203125	-0.96679688	+29.53125000	+3084	+11.45214844	-3.13769531	-2.42578125	+17.46826172	+12.17285156	-28.49853516	+2096
+1457971663.71479990	+13.60107422	-1.24365234	-2.04345703	+29.81689453	+17.35839844	-19.35791016	+2780	+13.83398438	-0.97998047	-1.15576172	-46.51611328	-1.01074219	+29.66308594	+3080	+11.44335938	-3.12451172	-2.40380859	+17.49023438	+12.15087891	-28.41064453	+2088
+1457971663.71890000	+13.59667969	-1.23486328	-2.01269531	+29.79492188	+17.29248047	-19.31396484	+2776	+13.82958984	-0.95800781	-1.11181641	-46.47216797	-1.03271484	+29.79492188	+3076	+11.43896484	-3.11132813	-2.38183594	+17.49023438	+12.12890625	-28.32275391	+2076
+1457971663.72309990	+13.59228516	-1.22607422	-1.98632813	+29.77294922	+17.24853516	-19.27001953	+2772	+13.82958984	-0.94042969	-1.07226563	-46.40625000	-1.05468750	+29.90478516	+3076	+11.43896484	-3.09814453	-2.35986328	+17.51220703	+12.08496094	-28.21289063	+2068
+1457971663.72729990	+13.58789063	-1.21289063	-1.95996094	+29.77294922	+17.22656250	-19.20410156	+2768	+13.82519531	-0.92285156	-1.03710938	-46.34033203	-1.05468750	+29.99267578	+3072	+11.43457031	-3.08496094	-2.34228516	+17.51220703	+12.06298828	-28.12500000	+2056
+1457971663.73560000	+13.57910156	-1.18652344	-1.91162109	+29.81689453	+17.16064453	-19.02832031	+2768	+13.82080078	-0.88330078	-0.97119141	-46.23046875	-1.01074219	+30.16845703	+3068	+11.43017578	-3.05419922	-2.29833984	+17.60009766	+11.99707031	-27.92724609	+2036
+1457971663.73970010	+13.57031250	-1.16894531	-1.88525391	+29.83886719	+17.11669922	-18.94042969	+2768	+13.81640625	-0.86572266	-0.94482422	-46.16455078	-0.94482422	+30.25634766	+3064	+11.43017578	-3.04101563	-2.28076172	+17.62207031	+11.95312500	-27.83935547	+2028
+1457971663.74390010	+13.56591797	-1.15136719	-1.86328125	+29.90478516	+17.07275391	-18.80859375	+2768	+13.81201172	-0.85253906	-0.91845703	-46.14257813	-0.87890625	+30.34423828	+3060	+11.42578125	-3.02343750	-2.25878906	+17.68798828	+11.90917969	-27.72949219	+2020
+1457971663.74810000	+13.56591797	-1.13378906	-1.83691406	+29.94873047	+16.98486328	-18.72070313	+2768	+13.81201172	-0.83935547	-0.89648438	-46.12060547	-0.81298828	+30.41015625	+3056	+11.42138672	-3.00585938	-2.23681641	+17.75390625	+11.84326172	-27.61962891	+2012
+1457971663.75219990	+13.56152344	-1.11621094	-1.80615234	+30.01464844	+16.91894531	-18.61083984	+2768	+13.80761719	-0.82617188	-0.87451172	-46.07666016	-0.70312500	+30.47607422	+3052	+11.42138672	-2.98828125	-2.21484375	+17.79785156	+11.79931641	-27.53173828	+2004
+1457971663.76060010	+13.56152344	-1.08105469	-1.75341797	+30.14648438	+16.78710938	-18.36914063	+2764	+13.80761719	-0.80859375	-0.83935547	-46.03271484	-0.46142578	+30.58593750	+3036	+11.42138672	-2.95312500	-2.17089844	+17.92968750	+11.64550781	-27.31201172	+1992
+1457971663.76469990	+13.56152344	-1.06347656	-1.73144531	+30.23437500	+16.76513672	-18.23730469	+2760	+13.80322266	-0.79980469	-0.82617188	-46.03271484	-0.28564453	+30.58593750	+3028	+11.42138672	-2.93115234	-2.14453125	+17.99560547	+11.57958984	-27.20214844	+1984
+1457971663.76889990	+13.56152344	-1.04150391	-1.70947266	+30.34423828	+16.74316406	-18.08349609	+2756	+13.80322266	-0.79101563	-0.81738281	-46.01074219	-0.10986328	+30.58593750	+3020	+11.41699219	-2.91357422	-2.12255859	+18.08349609	+11.49169922	-27.09228516	+1980
+1457971663.77720000	+13.56152344	-0.99755859	-1.66992188	+30.54199219	+16.67724609	-17.75390625	+2748	+13.79882813	-0.77343750	-0.79980469	-46.01074219	+0.26367188	+30.58593750	+3004	+11.41699219	-2.86962891	-2.07861328	+18.23730469	+11.35986328	-26.87255859	+1972
+1457971663.78140000	+13.56152344	-0.97998047	-1.64794922	+30.60791016	+16.65527344	-17.62207031	+2740	+13.79882813	-0.76464844	-0.79101563	-46.01074219	+0.46142578	+30.58593750	+2992	+11.41259766	-2.85205078	-2.05664063	+18.30322266	+11.31591797	-26.76269531	+1968
+1457971663.78559990	+13.56152344	-0.96240234	-1.62597656	+30.69580078	+16.61132813	-17.49023438	+2732	+13.79882813	-0.76025391	-0.77783203	-46.03271484	+0.61523438	+30.60791016	+2984	+11.41259766	-2.83447266	-2.03466797	+18.36914063	+11.22802734	-26.65283203	+1964
+1457971663.78970000	+13.56152344	-0.94482422	-1.60400391	+30.78369141	+16.56738281	-17.33642578	+2724	+13.79882813	-0.75585938	-0.76464844	-46.05468750	+0.79101563	+30.60791016	+2972	+11.41259766	-2.81689453	-2.01269531	+18.43505859	+11.16210938	-26.54296875	+1964
+1457971663.79390000	+13.56591797	-0.92724609	-1.58203125	+30.82763672	+16.56738281	-17.20458984	+2712	+13.79882813	-0.74707031	-0.75585938	-46.03271484	+0.94482422	+30.60791016	+2964	+11.41259766	-2.80371094	-1.99072266	+18.47900391	+11.09619141	-26.45507813	+1960
+1457971663.80220010	+13.56591797	-0.90087891	-1.55126953	+30.95947266	+16.58935547	-16.91894531	+2692	+13.79882813	-0.72949219	-0.72949219	-46.01074219	+1.25244141	+30.58593750	+2948	+11.41259766	-2.77294922	-1.95996094	+18.56689453	+11.05224609	-26.21337891	+1952
+1457971663.80640010	+13.56152344	-0.89208984	-1.53369141	+30.98144531	+16.58935547	-16.78710938	+2684	+13.79882813	-0.72070313	-0.71630859	-46.01074219	+1.38427734	+30.60791016	+2940	+11.41259766	-2.75976563	-1.94677734	+18.58886719	+11.03027344	-26.10351563	+1948
+1457971663.81060000	+13.56152344	-0.87890625	-1.52050781	+31.02539063	+16.61132813	-16.63330078	+2672	+13.79882813	-0.71191406	-0.69873047	-45.98876953	+1.51611328	+30.62988281	+2932	+11.41259766	-2.75097656	-1.93359375	+18.63281250	+11.03027344	-25.99365234	+1940
+1457971663.81469990	+13.56152344	-0.87011719	-1.50732422	+31.04736328	+16.61132813	-16.52343750	+2664	+13.79882813	-0.70312500	-0.67236328	-45.98876953	+1.56005859	+30.69580078	+2928	+11.41259766	-2.73779297	-1.92041016	+18.63281250	+11.03027344	-25.90576172	+1936
+1457971663.81890010	+13.55712891	-0.86572266	-1.48974609	+31.02539063	+16.58935547	-16.43554688	+2656	+13.80322266	-0.68994141	-0.65039063	-45.96679688	+1.60400391	+30.76171875	+2924	+11.41259766	-2.73339844	-1.90722656	+18.63281250	+11.00830078	-25.81787109	+1928
+1457971663.82719990	+13.55712891	-0.85693359	-1.45898438	+31.00341797	+16.61132813	-16.25976563	+2640	+13.80761719	-0.66796875	-0.60205078	-45.90087891	+1.71386719	+30.89355469	+2916	+11.41259766	-2.72021484	-1.88525391	+18.61083984	+11.03027344	-25.62011719	+1916
+1457971663.83139990	+13.55712891	-0.85253906	-1.44580078	+30.98144531	+16.58935547	-16.19384766	+2632	+13.80761719	-0.65478516	-0.58007813	-45.85693359	+1.73583984	+30.95947266	+2916	+11.41259766	-2.71582031	-1.87646484	+18.61083984	+11.05224609	-25.53222656	+1908
+1457971663.83550000	+13.55712891	-0.84814453	-1.43701172	+30.95947266	+16.63330078	-16.08398438	+2628	+13.80761719	-0.64160156	-0.55810547	-45.83496094	+1.80175781	+31.02539063	+2912	+11.41259766	-2.70703125	-1.86767578	+18.58886719	+11.09619141	-25.44433594	+1900
+1457971663.83970000	+13.55273438	-0.84814453	-1.42382813	+30.93750000	+16.63330078	-16.01806641	+2624	+13.81201172	-0.62841797	-0.53173828	-45.79101563	+1.80175781	+31.13525391	+2912	+11.41259766	-2.70263672	-1.86328125	+18.56689453	+11.11816406	-25.35644531	+1892
+1457971663.84800000	+13.55273438	-0.83496094	-1.40185547	+30.89355469	+16.61132813	-15.88623047	+2620	+13.81201172	-0.60644531	-0.48339844	-45.74707031	+1.82373047	+31.33300781	+2908	+11.41699219	-2.69384766	-1.84570313	+18.54492188	+11.14013672	-25.20263672	+1876
+1457971663.85220000	+13.55273438	-0.83056641	-1.38867188	+30.89355469	+16.56738281	-15.82031250	+2616	+13.81640625	-0.59326172	-0.46142578	-45.70312500	+1.84570313	+31.44287109	+2908	+11.41699219	-2.68505859	-1.83691406	+18.54492188	+11.11816406	-25.13671875	+1868
+1457971663.85640000	+13.55273438	-0.82617188	-1.37109375	+30.89355469	+16.54541016	-15.77636719	+2616	+13.81640625	-0.58447266	-0.43945313	-45.70312500	+1.84570313	+31.55273438	+2904	+11.41699219	-2.68066406	-1.82812500	+18.52294922	+11.11816406	-25.09277344	+1860
+1457971663.86470010	+13.55712891	-0.81298828	-1.34912109	+30.91552734	+16.50146484	-15.66650391	+2616	+13.82080078	-0.56689453	-0.40869141	-45.65917969	+1.95556641	+31.70654297	+2900	+11.42138672	-2.66748047	-1.81054688	+18.54492188	+11.09619141	-24.98291016	+1844
+1457971663.86890010	+13.55273438	-0.80419922	-1.33593750	+30.95947266	+16.47949219	-15.57861328	+2620	+13.82080078	-0.55810547	-0.39550781	-45.63720703	+2.02148438	+31.77246094	+2900	+11.42138672	-2.65869141	-1.80175781	+18.56689453	+11.07421875	-24.91699219	+1840
+1457971663.87299990	+13.55712891	-0.79101563	-1.32714844	+31.00341797	+16.43554688	-15.51269531	+2620	+13.82080078	-0.55371094	-0.38671875	-45.63720703	+2.10937500	+31.83837891	+2896	+11.42138672	-2.64990234	-1.78857422	+18.58886719	+11.05224609	-24.85107422	+1836
+1457971663.87719990	+13.55712891	-0.77783203	-1.31396484	+31.06933594	+16.41357422	-15.42480469	+2620	+13.82519531	-0.54931641	-0.38232422	-45.61523438	+2.17529297	+31.90429688	+2892	+11.42578125	-2.64111328	-1.77978516	+18.63281250	+11.03027344	-24.78515625	+1828
+1457971663.88140010	+13.55712891	-0.76904297	-1.30517578	+31.13525391	+16.39160156	-15.33691406	+2620	+13.82519531	-0.54492188	-0.37353516	-45.61523438	+2.26318359	+31.94824219	+2884	+11.42578125	-2.62792969	-1.76660156	+18.67675781	+10.98632813	-24.74121094	+1824
+1457971663.88969990	+13.56152344	-0.74267578	-1.27441406	+31.31103516	+16.25976563	-15.20507813	+2616	+13.82519531	-0.53613281	-0.36474609	-45.61523438	+2.50488281	+32.03613281	+2872	+11.43017578	-2.60595703	-1.74023438	+18.80859375	+10.89843750	-24.63134766	+1820
+1457971663.89380000	+13.56591797	-0.72949219	-1.25683594	+31.37695313	+16.21582031	-15.11718750	+2616	+13.82958984	-0.53613281	-0.36474609	-45.61523438	+2.63671875	+32.03613281	+2864	+11.43017578	-2.59277344	-1.72705078	+18.85253906	+10.83251953	-24.56542969	+1820
+1457971663.89800000	+13.56591797	-0.72070313	-1.24365234	+31.46484375	+16.19384766	-15.02929688	+2612	+13.82958984	-0.53173828	-0.36035156	-45.61523438	+2.76855469	+32.05810547	+2860	+11.43017578	-2.58398438	-1.70947266	+18.91845703	+10.78857422	-24.52148438	+1816
+1457971663.90220000	+13.56591797	-0.70751953	-1.23486328	+31.53076172	+16.17187500	-14.94140625	+2608	+13.82958984	-0.53173828	-0.36035156	-45.61523438	+2.92236328	+32.03613281	+2852	+11.43017578	-2.57080078	-1.69628906	+19.00634766	+10.76660156	-24.45556641	+1816
+1457971663.91050000	+13.57031250	-0.68115234	-1.21289063	+31.72851563	+16.14990234	-14.72167969	+2600	+13.82958984	-0.52734375	-0.36035156	-45.61523438	+3.22998047	+32.01416016	+2836	+11.43457031	-2.54882813	-1.67431641	+19.16015625	+10.72265625	-24.30175781	+1816
+1457971663.91470000	+13.57031250	-0.67236328	-1.19531250	+31.81640625	+16.12792969	-14.63378906	+2596	+13.82958984	-0.52294922	-0.35595703	-45.61523438	+3.38378906	+31.99218750	+2828	+11.43457031	-2.53564453	-1.66113281	+19.22607422	+10.70068359	-24.23583984	+1816
+1457971663.91880010	+13.57031250	-0.66357422	-1.18212891	+31.86035156	+16.10595703	-14.56787109	+2592	+13.82958984	-0.52294922	-0.35595703	-45.63720703	+3.53759766	+31.97021484	+2824	+11.43457031	-2.52685547	-1.64794922	+19.27001953	+10.70068359	-24.16992188	+1812
+1457971663.92300010	+13.57031250	-0.65917969	-1.17333984	+31.90429688	+16.10595703	-14.47998047	+2584	+13.82958984	-0.51855469	-0.34716797	-45.63720703	+3.64746094	+31.97021484	+2816	+11.43457031	-2.51806641	-1.63916016	+19.31396484	+10.70068359	-24.08203125	+1812
+1457971663.92720010	+13.57470703	-0.65478516	-1.16015625	+31.92626953	+16.12792969	-14.41406250	+2580	+13.82958984	-0.51855469	-0.34277344	-45.63720703	+3.77929688	+31.92626953	+2812	+11.43457031	-2.50927734	-1.63037109	+19.35791016	+10.70068359	-24.01611328	+1812
+1457971663.93549990	+13.57470703	-0.64599609	-1.14697266	+31.97021484	+16.21582031	-14.26025391	+2564	+13.83398438	-0.50976563	-0.32958984	-45.61523438	+3.99902344	+31.86035156	+2804	+11.43017578	-2.50048828	-1.61718750	+19.40185547	+10.76660156	-23.86230469	+1808
+1457971663.94380000	+13.57031250	-0.64599609	-1.13818359	+31.94824219	+16.30371094	-14.17236328	+2552	+13.82958984	-0.50097656	-0.30761719	-45.61523438	+4.13085938	+31.83837891	+2800	+11.43017578	-2.49609375	-1.60839844	+19.37988281	+10.85449219	-23.70849609	+1800
+1457971663.95219990	+13.56591797	-0.64599609	-1.13378906	+31.94824219	+16.41357422	-14.08447266	+2540	+13.82958984	-0.49218750	-0.28125000	-45.59326172	+4.21875000	+31.86035156	+2796	+11.42578125	-2.49169922	-1.60400391	+19.35791016	+10.94238281	-23.57666016	+1792
+1457971663.95630000	+13.56591797	-0.64599609	-1.12939453	+31.90429688	+16.43554688	-14.08447266	+2536	+13.83398438	-0.48339844	-0.26806641	-45.59326172	+4.24072266	+31.88232422	+2796	+11.42578125	-2.49169922	-1.59960938	+19.31396484	+10.98632813	-23.51074219	+1788
+1457971663.96050000	+13.56152344	-0.65478516	-1.12939453	+31.86035156	+16.50146484	-14.04052734	+2532	+13.83398438	-0.47900391	-0.25488281	-45.57128906	+4.28466797	+31.88232422	+2796	+11.42578125	-2.49609375	-1.59960938	+19.27001953	+11.05224609	-23.44482422	+1784
+1457971663.96470000	+13.56152344	-0.65478516	-1.12939453	+31.83837891	+16.54541016	-14.01855469	+2528	+13.83398438	-0.47021484	-0.24169922	-45.54931641	+4.30664063	+31.88232422	+2800	+11.42138672	-2.49609375	-1.59960938	+19.24804688	+11.09619141	-23.40087891	+1780
+1457971663.96880010	+13.55712891	-0.65917969	-1.12939453	+31.81640625	+16.61132813	-14.01855469	+2528	+13.83398438	-0.46582031	-0.23291016	-45.52734375	+4.35058594	+31.90429688	+2800	+11.42138672	-2.49609375	-1.59960938	+19.20410156	+11.14013672	-23.35693359	+1772
+1457971663.97709990	+13.55273438	-0.65917969	-1.13378906	+31.81640625	+16.69921875	-13.95263672	+2524	+13.83398438	-0.45703125	-0.21972656	-45.46142578	+4.46044922	+31.92626953	+2804	+11.42138672	-2.49609375	-1.60400391	+19.16015625	+11.20605469	-23.26904297	+1760
+1457971663.98130010	+13.55273438	-0.65917969	-1.13378906	+31.81640625	+16.72119141	-13.95263672	+2524	+13.83398438	-0.45263672	-0.21093750	-45.46142578	+4.50439453	+31.94824219	+2804	+11.41699219	-2.49609375	-1.60400391	+19.13818359	+11.22802734	-23.22509766	+1756
+1457971663.98550010	+13.54833984	-0.65917969	-1.13378906	+31.81640625	+16.74316406	-13.93066406	+2524	+13.83398438	-0.44824219	-0.20214844	-45.43945313	+4.57031250	+31.97021484	+2804	+11.41699219	-2.49609375	-1.60400391	+19.11621094	+11.25000000	-23.18115234	+1748
+1457971663.98959990	+13.54833984	-0.65917969	-1.13378906	+31.83837891	+16.74316406	-13.93066406	+2524	+13.83398438	-0.44384766	-0.20214844	-45.39550781	+4.65820313	+31.99218750	+2804	+11.41699219	-2.49609375	-1.59960938	+19.09423828	+11.22802734	-23.15917969	+1744
+1457971663.99379990	+13.54833984	-0.65917969	-1.12939453	+31.86035156	+16.74316406	-13.90869141	+2524	+13.83398438	-0.44384766	-0.19775391	-45.35156250	+4.74609375	+32.01416016	+2804	+11.41699219	-2.49609375	-1.59960938	+19.09423828	+11.22802734	-23.13720703	+1740
+1457971663.99799990	+13.54833984	-0.65478516	-1.12939453	+31.88232422	+16.72119141	-13.90869141	+2524	+13.83837891	-0.44384766	-0.19775391	-45.30761719	+4.85595703	+32.01416016	+2800	+11.41259766	-2.49169922	-1.59521484	+19.09423828	+11.20605469	-23.09326172	+1732
+1457971664.00630000	+13.54833984	-0.65039063	-1.12500000	+31.97021484	+16.69921875	-13.88671875	+2524	+13.83398438	-0.43945313	-0.20214844	-45.19775391	+5.09765625	+32.03613281	+2800	+11.41259766	-2.48291016	-1.59082031	+19.11621094	+11.16210938	-23.04931641	+1724
+1457971664.01050000	+13.54833984	-0.64599609	-1.12060547	+32.03613281	+16.65527344	-13.86474609	+2528	+13.83398438	-0.43945313	-0.20654297	-45.15380859	+5.25146484	+32.03613281	+2796	+11.41259766	-2.47851563	-1.59082031	+19.13818359	+11.11816406	-23.02734375	+1724
+1457971664.01460000	+13.54394531	-0.64160156	-1.12060547	+32.08007813	+16.63330078	-13.84277344	+2528	+13.83398438	-0.43945313	-0.21533203	-45.06591797	+5.40527344	+32.05810547	+2796	+11.41259766	-2.47412109	-1.58642578	+19.16015625	+11.05224609	-22.98339844	+1720
+1457971664.01880000	+13.54394531	-0.63720703	-1.11621094	+32.14599609	+16.58935547	-13.84277344	+2528	+13.82958984	-0.43945313	-0.21972656	-44.97802734	+5.58105469	+32.08007813	+2792	+11.40820313	-2.46972656	-1.58203125	+19.18212891	+11.00830078	-22.96142578	+1716
+1457971664.02300000	+13.54833984	-0.63281250	-1.11181641	+32.21191406	+16.52343750	-13.84277344	+2528	+13.82958984	-0.43945313	-0.22412109	-44.91210938	+5.73486328	+32.12402344	+2788	+11.40820313	-2.46533203	-1.57763672	+19.22607422	+10.94238281	-22.93945313	+1716
+1457971664.02710010	+13.54833984	-0.62841797	-1.10742188	+32.27783203	+16.47949219	-13.82080078	+2524	+13.82958984	-0.43945313	-0.22851563	-44.78027344	+5.91064453	+32.14599609	+2784	+11.40820313	-2.45654297	-1.57324219	+19.24804688	+10.85449219	-22.91748047	+1712
+1457971664.03130010	+13.54833984	-0.61962891	-1.10302734	+32.36572266	+16.41357422	-13.82080078	+2524	+13.82958984	-0.43505859	-0.23291016	-44.64843750	+6.10839844	+32.18994141	+2780	+11.40820313	-2.45214844	-1.56884766	+19.27001953	+10.78857422	-22.89550781	+1712
+1457971664.03959990	+13.54833984	-0.60644531	-1.09423828	+32.54150391	+16.28173828	-13.82080078	+2524	+13.82519531	-0.43505859	-0.24609375	-44.31884766	+6.50390625	+32.29980469	+2772	+11.40380859	-2.43896484	-1.56005859	+19.33593750	+10.61279297	-22.82958984	+1712
+1457971664.04380010	+13.54833984	-0.60205078	-1.08984375	+32.65136719	+16.19384766	-13.84277344	+2520	+13.82080078	-0.43066406	-0.25048828	-44.12109375	+6.67968750	+32.36572266	+2768	+11.40380859	-2.43017578	-1.55566406	+19.37988281	+10.50292969	-22.80761719	+1712
+1457971664.04790000	+13.54833984	-0.59326172	-1.08544922	+32.76123047	+16.10595703	-13.84277344	+2516	+13.81640625	-0.42626953	-0.25048828	-43.94531250	+6.83349609	+32.45361328	+2764	+11.40380859	-2.42578125	-1.55126953	+19.40185547	+10.41503906	-22.78564453	+1712
+1457971664.05209990	+13.54833984	-0.58447266	-1.08105469	+32.93701172	+15.97412109	-13.88671875	+2516	+13.81640625	-0.42187500	-0.24609375	-43.65966797	+6.98730469	+32.56347656	+2760	+11.39941406	-2.42138672	-1.54687500	+19.42382813	+10.28320313	-22.76367188	+1712
+1457971664.05629990	+13.54833984	-0.57568359	-1.07226563	+33.06884766	+15.84228516	-13.93066406	+2512	+13.81201172	-0.41308594	-0.24169922	-43.41796875	+7.09716797	+32.67333984	+2756	+11.39941406	-2.41699219	-1.54248047	+19.42382813	+10.17333984	-22.74169922	+1712
+1457971664.06040000	+13.54394531	-0.57128906	-1.07226563	+33.17871094	+15.75439453	-13.97460938	+2508	+13.81201172	-0.40869141	-0.24169922	-43.17626953	+7.20703125	+32.76123047	+2752	+11.39941406	-2.41259766	-1.54248047	+19.42382813	+10.06347656	-22.74169922	+1708
+1457971664.06880000	+13.54394531	-0.56250000	-1.06347656	+33.46435547	+15.49072266	-14.17236328	+2500	+13.80322266	-0.39111328	-0.22412109	-42.49511719	+7.31689453	+33.00292969	+2752	+11.39501953	-2.40820313	-1.54248047	+19.40185547	+9.79980469	-22.74169922	+1708
+1457971664.07290010	+13.53955078	-0.56250000	-1.06787109	+33.57421875	+15.40283203	-14.28222656	+2496	+13.79882813	-0.38232422	-0.21972656	-42.20947266	+7.36083984	+33.09082031	+2752	+11.39501953	-2.40820313	-1.54248047	+19.37988281	+9.68994141	-22.74169922	+1704
+1457971664.07710000	+13.53515625	-0.55810547	-1.06787109	+33.68408203	+15.29296875	-14.43603516	+2492	+13.79443359	-0.36914063	-0.20654297	-41.77001953	+7.33886719	+33.24462891	+2752	+11.39501953	-2.40820313	-1.54687500	+19.35791016	+9.51416016	-22.76367188	+1704
+1457971664.08130000	+13.53076172	-0.56250000	-1.07226563	+33.75000000	+15.20507813	-14.58984375	+2488	+13.79003906	-0.36474609	-0.18896484	-41.41845703	+7.27294922	+33.35449219	+2752	+11.39062500	-2.40820313	-1.55126953	+19.31396484	+9.36035156	-22.78564453	+1700
+1457971664.08540010	+13.52636719	-0.56250000	-1.07226563	+33.79394531	+15.11718750	-14.74365234	+2484	+13.79003906	-0.35595703	-0.18017578	-41.08886719	+7.25097656	+33.44238281	+2752	+11.39062500	-2.40820313	-1.55566406	+19.27001953	+9.22851563	-22.82958984	+1700
+1457971664.08960010	+13.52636719	-0.56689453	-1.07226563	+33.81591797	+15.00732422	-14.94140625	+2484	+13.78564453	-0.34277344	-0.16699219	-40.60546875	+7.14111328	+33.57421875	+2756	+11.38623047	-2.41259766	-1.56005859	+19.20410156	+9.00878906	-22.87353516	+1700
+1457971664.09380010	+13.52197266	-0.57128906	-1.07226563	+33.83789063	+14.89746094	-15.13916016	+2480	+13.78564453	-0.33398438	-0.15380859	-40.20996094	+7.03125000	+33.68408203	+2756	+11.38623047	-2.41699219	-1.56445313	+19.13818359	+8.81103516	-22.93945313	+1696
+1457971664.09789990	+13.51757813	-0.57128906	-1.07226563	+33.88183594	+14.80957031	-15.31494141	+2480	+13.78125000	-0.32958984	-0.14941406	-39.81445313	+6.94335938	+33.70605469	+2756	+11.38623047	-2.42138672	-1.56884766	+19.09423828	+8.65722656	-23.00537109	+1696
+1457971664.10630010	+13.51318359	-0.57568359	-1.07226563	+33.90380859	+14.63378906	-15.68847656	+2480	+13.77246094	-0.31201172	-0.12744141	-38.89160156	+6.63574219	+33.88183594	+2760	+11.38183594	-2.42578125	-1.57763672	+19.00634766	+8.23974609	-23.13720703	+1688
+1457971664.11040000	+13.50878906	-0.57128906	-1.06787109	+33.94775391	+14.52392578	-15.86425781	+2480	+13.76806641	-0.30322266	-0.12304688	-38.45214844	+6.54785156	+33.90380859	+2760	+11.37744141	-2.42578125	-1.58203125	+18.98437500	+8.04199219	-23.20312500	+1684
+1457971664.11459990	+13.50439453	-0.57128906	-1.06787109	+33.92578125	+14.39208984	-16.08398438	+2476	+13.76367188	-0.29443359	-0.11425781	-37.96875000	+6.35009766	+33.99169922	+2760	+11.37744141	-2.42578125	-1.58203125	+18.98437500	+7.82226563	-23.29101563	+1676
+1457971664.11879990	+13.50439453	-0.56689453	-1.06347656	+33.92578125	+14.26025391	-16.28173828	+2476	+13.75927734	-0.29003906	-0.10546875	-37.48535156	+6.15234375	+34.07958984	+2760	+11.37304688	-2.42578125	-1.58203125	+18.96240234	+7.62451172	-23.35693359	+1672
+1457971664.12290000	+13.50439453	-0.56689453	-1.05468750	+33.92578125	+14.10644531	-16.47949219	+2476	+13.75927734	-0.28125000	-0.10546875	-37.04589844	+5.99853516	+34.10156250	+2756	+11.36865234	-2.42138672	-1.58203125	+18.96240234	+7.40478516	-23.42285156	+1668
+1457971664.12710000	+13.50439453	-0.56250000	-1.05029297	+33.90380859	+13.97460938	-16.65527344	+2476	+13.75488281	-0.27246094	-0.10546875	-36.54052734	+5.82275391	+34.14550781	+2756	+11.36865234	-2.41699219	-1.57763672	+18.98437500	+7.16308594	-23.48876953	+1668
+1457971664.13120010	+13.50439453	-0.55810547	-1.04589844	+33.90380859	+13.86474609	-16.80908203	+2476	+13.75048828	-0.26806641	-0.10107422	-36.03515625	+5.62500000	+34.21142578	+2752	+11.36865234	-2.41259766	-1.57324219	+19.00634766	+6.94335938	-23.55468750	+1664
+1457971664.13960000	+13.50000000	-0.54492188	-1.03710938	+33.88183594	+13.64501953	-17.09472656	+2468	+13.74169922	-0.25488281	-0.10986328	-35.09033203	+5.29541016	+34.29931641	+2744	+11.35986328	-2.39941406	-1.56884766	+19.05029297	+6.52587891	-23.66455078	+1664
+1457971664.14369990	+13.50000000	-0.54052734	-1.03271484	+33.85986328	+13.53515625	-17.22656250	+2464	+13.73291016	-0.24609375	-0.10986328	-34.60693359	+5.07568359	+34.36523438	+2744	+11.35546875	-2.39062500	-1.56884766	+19.07226563	+6.30615234	-23.73046875	+1664
+1457971664.14790010	+13.50000000	-0.53613281	-1.02832031	+33.83789063	+13.38134766	-17.35839844	+2460	+13.72851563	-0.24169922	-0.11425781	-34.14550781	+4.92187500	+34.45312500	+2740	+11.35107422	-2.38183594	-1.56445313	+19.11621094	+6.08642578	-23.77441406	+1664
+1457971664.15210010	+13.50000000	-0.53173828	-1.02392578	+33.79394531	+13.27148438	-17.46826172	+2456	+13.72412109	-0.23291016	-0.11425781	-33.68408203	+4.68017578	+34.56298828	+2736	+11.35107422	-2.37304688	-1.56005859	+19.11621094	+5.86669922	-23.84033203	+1664
+1457971664.15619990	+13.50000000	-0.52734375	-1.01513672	+33.72802734	+13.13964844	-17.60009766	+2448	+13.71972656	-0.22851563	-0.10986328	-33.22265625	+4.46044922	+34.67285156	+2732	+11.34667969	-2.36865234	-1.55566406	+19.11621094	+5.64697266	-23.90625000	+1668
+1457971664.16039990	+13.50000000	-0.52734375	-1.01074219	+33.68408203	+13.02978516	-17.73193359	+2444	+13.71533203	-0.21972656	-0.11425781	-32.76123047	+4.24072266	+34.76074219	+2728	+11.34228516	-2.36425781	-1.55566406	+19.11621094	+5.44921875	-23.95019531	+1668
+1457971664.16459990	+13.49560547	-0.52294922	-1.01074219	+33.61816406	+12.94189453	-17.84179688	+2436	+13.71093750	-0.21533203	-0.10986328	-32.36572266	+3.99902344	+34.87060547	+2720	+11.33789063	-2.35986328	-1.55566406	+19.11621094	+5.27343750	-24.01611328	+1668
+1457971664.17290000	+13.49560547	-0.52294922	-1.01074219	+33.46435547	+12.78808594	-18.01757813	+2424	+13.69775391	-0.19775391	-0.10986328	-31.50878906	+3.53759766	+35.11230469	+2712	+11.33349609	-2.35546875	-1.55566406	+19.07226563	+4.92187500	-24.12597656	+1672
+1457971664.17709990	+13.49121094	-0.52734375	-1.01074219	+33.39843750	+12.70019531	-18.12744141	+2416	+13.68896484	-0.19335938	-0.10107422	-31.11328125	+3.22998047	+35.26611328	+2708	+11.32470703	-2.35546875	-1.56005859	+19.05029297	+4.76806641	-24.19189453	+1672
+1457971664.18120000	+13.48681641	-0.52734375	-1.00634766	+33.31054688	+12.61230469	-18.23730469	+2412	+13.68017578	-0.18896484	-0.09228516	-30.71777344	+2.94433594	+35.41992188	+2708	+11.32031250	-2.35986328	-1.56445313	+18.98437500	+4.61425781	-24.25781250	+1676
+1457971664.18540000	+13.48242188	-0.53173828	-1.00634766	+33.20068359	+12.50244141	-18.36914063	+2408	+13.67578125	-0.18017578	-0.08349609	-30.32226563	+2.61474609	+35.59570313	+2704	+11.32031250	-2.35986328	-1.56884766	+18.94042969	+4.46044922	-24.32373047	+1676
+1457971664.18960000	+13.48242188	-0.53613281	-1.00195313	+33.11279297	+12.41455078	-18.47900391	+2404	+13.67138672	-0.17578125	-0.07031250	-29.92675781	+2.30712891	+35.77148438	+2704	+11.31591797	-2.36425781	-1.57324219	+18.89648438	+4.32861328	-24.38964844	+1676
+1457971664.19370010	+13.47802734	-0.54052734	-1.00195313	+33.00292969	+12.32666016	-18.58886719	+2400	+13.66699219	-0.16699219	-0.05712891	-29.55322266	+1.97753906	+35.92529297	+2704	+11.31152344	-2.36865234	-1.57763672	+18.83056641	+4.17480469	-24.45556641	+1680
+1457971664.19790010	+13.47363281	-0.54931641	-1.00195313	+32.89306641	+12.26074219	-18.69873047	+2400	+13.65820313	-0.16259766	-0.04394531	-29.15771484	+1.64794922	+36.07910156	+2700	+11.30712891	-2.37744141	-1.58203125	+18.76464844	+4.06494141	-24.52148438	+1680
+1457971664.20619990	+13.46484375	-0.55810547	-1.00195313	+32.69531250	+12.15087891	-18.94042969	+2396	+13.64062500	-0.14062500	-0.01757813	-28.32275391	+0.96679688	+36.40869141	+2700	+11.29833984	-2.38623047	-1.59960938	+18.67675781	+3.86718750	-24.63134766	+1684
+1457971664.21040010	+13.46044922	-0.56250000	-1.00195313	+32.60742188	+12.06298828	-19.05029297	+2396	+13.63623047	-0.13623047	-0.00439453	-27.90527344	+0.63720703	+36.56250000	+2704	+11.29394531	-2.39062500	-1.60400391	+18.63281250	+3.75732422	-24.69726563	+1680
+1457971664.21450000	+13.45605469	-0.57128906	-1.00195313	+32.49755859	+11.99707031	-19.16015625	+2396	+13.62744141	-0.11865234	+0.01318359	-27.37792969	+0.26367188	+36.76025391	+2704	+11.28955078	-2.39501953	-1.60839844	+18.61083984	+3.64746094	-24.74121094	+1680
+1457971664.21869990	+13.45166016	-0.57568359	-1.00195313	+32.40966797	+11.95312500	-19.27001953	+2396	+13.61865234	-0.11425781	+0.03076172	-26.93847656	-0.13183594	+36.95800781	+2708	+11.28515625	-2.39941406	-1.61279297	+18.58886719	+3.53759766	-24.80712891	+1676
+1457971664.22289990	+13.44726563	-0.57568359	-0.99755859	+32.32177734	+11.88720703	-19.42382813	+2396	+13.60986328	-0.10546875	+0.04394531	-26.47705078	-0.48339844	+37.11181641	+2704	+11.28076172	-2.40820313	-1.61718750	+18.56689453	+3.40576172	-24.87304688	+1676
+1457971664.22700000	+13.44287109	-0.58447266	-0.99755859	+32.21191406	+11.88720703	-19.53369141	+2396	+13.60107422	-0.08789063	+0.05712891	-25.83984375	-0.87890625	+37.28759766	+2708	+11.27636719	-2.41259766	-1.62158203	+18.56689453	+3.31787109	-24.91699219	+1672
+1457971664.23120000	+13.44287109	-0.58447266	-1.00195313	+32.12402344	+11.93115234	-19.62158203	+2400	+13.59228516	-0.07910156	+0.07470703	-25.29052734	-1.25244141	+37.46337891	+2708	+11.27197266	-2.41259766	-1.62597656	+18.58886719	+3.20800781	-24.96093750	+1668
+1457971664.23540000	+13.43847656	-0.58447266	-1.00634766	+32.03613281	+11.97509766	-19.75341797	+2400	+13.57910156	-0.07031250	+0.07910156	-24.71923828	-1.58203125	+37.59521484	+2708	+11.26757813	-2.41699219	-1.63037109	+18.61083984	+3.09814453	-25.00488281	+1664
+1457971664.24370000	+13.42968750	-0.58886719	-1.01513672	+31.83837891	+12.15087891	-19.92919922	+2400	+13.55273438	-0.03515625	+0.10986328	-23.29101563	-2.50488281	+37.96875000	+2712	+11.25439453	-2.41259766	-1.63476563	+18.72070313	+2.87841797	-25.07080078	+1656
+1457971664.24790000	+13.42968750	-0.58886719	-1.01953125	+31.75048828	+12.23876953	-20.06103516	+2400	+13.53955078	-0.02197266	+0.10986328	-22.60986328	-2.87841797	+38.07861328	+2712	+11.25000000	-2.41259766	-1.63916016	+18.76464844	+2.76855469	-25.11474609	+1648
+1457971664.25200010	+13.42529297	-0.58886719	-1.02392578	+31.66259766	+12.34863281	-20.14892578	+2400	+13.52636719	+0.00439453	+0.12304688	-21.70898438	-3.38378906	+38.25439453	+2716	+11.24121094	-2.40820313	-1.63916016	+18.87451172	+2.63671875	-25.15869141	+1644
+1457971664.25620010	+13.42529297	-0.58886719	-1.03271484	+31.55273438	+12.52441406	-20.28076172	+2400	+13.51318359	+0.01318359	+0.13623047	-20.91796875	-3.91113281	+38.38623047	+2716	+11.23681641	-2.40820313	-1.63476563	+18.94042969	+2.48291016	-25.22460938	+1640
+1457971664.26040010	+13.42089844	-0.58886719	-1.04150391	+31.44287109	+12.74414063	-20.41259766	+2400	+13.49560547	+0.02636719	+0.13623047	-20.12695313	-4.37255859	+38.43017578	+2712	+11.23242188	-2.40820313	-1.63916016	+19.02832031	+2.37304688	-25.29052734	+1636
+1457971664.26449990	+13.41650391	-0.58886719	-1.05029297	+31.31103516	+13.00781250	-20.56640625	+2396	+13.47802734	+0.05273438	+0.14941406	-19.11621094	-4.96582031	+38.51806641	+2716	+11.22363281	-2.40380859	-1.63916016	+19.16015625	+2.24121094	-25.35644531	+1636
+1457971664.26869990	+13.41210938	-0.59326172	-1.06347656	+31.17919922	+13.29345703	-20.74218750	+2396	+13.46044922	+0.07031250	+0.15820313	-18.17138672	-5.58105469	+38.58398438	+2716	+11.21484375	-2.40820313	-1.64355469	+19.24804688	+2.10937500	-25.44433594	+1632
+1457971664.27290010	+13.40771484	-0.59765625	-1.08544922	+31.04736328	+13.62304688	-20.89599609	+2396	+13.43847656	+0.08789063	+0.15820313	-17.22656250	-6.10839844	+38.54003906	+2712	+11.21044922	-2.40820313	-1.65234375	+19.35791016	+2.04345703	-25.48828125	+1632
+1457971664.28119990	+13.39453125	-0.60205078	-1.12060547	+30.73974609	+14.34814453	-21.37939453	+2392	+13.39892578	+0.13623047	+0.17578125	-15.13916016	-7.47070313	+38.49609375	+2712	+11.19287109	-2.41259766	-1.65673828	+19.62158203	+1.75781250	-25.75195313	+1628
+1457971664.28530000	+13.38134766	-0.61083984	-1.14257813	+30.60791016	+14.72167969	-21.62109375	+2392	+13.37255859	+0.15380859	+0.17138672	-14.12841797	-8.08593750	+38.34228516	+2704	+11.18408203	-2.41699219	-1.67431641	+19.73144531	+1.71386719	-25.86181641	+1632
+1457971664.28950000	+13.37255859	-0.61083984	-1.16894531	+30.47607422	+15.11718750	-21.95068359	+2388	+13.35058594	+0.17578125	+0.17578125	-13.02978516	-8.81103516	+38.23242188	+2704	+11.17529297	-2.42138672	-1.67871094	+19.90722656	+1.56005859	-26.03759766	+1632
+1457971664.29780010	+13.35058594	-0.64160156	-1.22607422	+30.16845703	+15.88623047	-22.52197266	+2388	+13.29785156	+0.21972656	+0.17578125	-10.87646484	-10.17333984	+37.74902344	+2692	+11.15332031	-2.44775391	-1.71386719	+20.10498047	+1.45019531	-26.36718750	+1640
+1457971664.30200000	+13.33740234	-0.64599609	-1.24804688	+30.12451172	+16.14990234	-22.85156250	+2384	+13.27148438	+0.24169922	+0.17138672	-9.79980469	-10.87646484	+37.48535156	+2684	+11.14013672	-2.45654297	-1.73144531	+20.25878906	+1.36230469	-26.58691406	+1644
+1457971664.31030010	+13.30224609	-0.67675781	-1.31396484	+29.92675781	+16.78710938	-23.46679688	+2388	+13.20996094	+0.29003906	+0.15380859	-7.64648438	-12.15087891	+36.78222656	+2672	+11.11816406	-2.49609375	-1.77539063	+20.47851563	+1.31835938	-27.02636719	+1656
+1457971664.31450010	+13.28466797	-0.67675781	-1.34033203	+29.97070313	+16.96289063	-23.81835938	+2384	+13.17919922	+0.30761719	+0.14501953	-6.61376953	-12.78808594	+36.40869141	+2664	+11.10058594	-2.50927734	-1.80175781	+20.67626953	+1.25244141	-27.26806641	+1656
+1457971664.31870010	+13.26708984	-0.69433594	-1.36669922	+29.92675781	+17.13867188	-24.19189453	+2384	+13.14843750	+0.32958984	+0.13183594	-5.60302734	-13.38134766	+35.99121094	+2656	+11.08740234	-2.53564453	-1.82373047	+20.78613281	+1.20849609	-27.55371094	+1664
+1457971664.32279990	+13.24072266	-0.71191406	-1.41503906	+29.90478516	+17.44628906	-24.47753906	+2388	+13.11328125	+0.35156250	+0.10546875	-4.54833984	-13.88671875	+35.52978516	+2652	+11.06982422	-2.56201172	-1.85888672	+20.89599609	+1.25244141	-27.81738281	+1668
+1457971664.33119990	+13.19677734	-0.73388672	-1.48535156	+30.10253906	+17.75390625	-25.15869141	+2388	+13.04296875	+0.38232422	+0.05273438	-2.63671875	-14.78759766	+34.58496094	+2636	+11.03466797	-2.61035156	-1.92480469	+21.26953125	+1.31835938	-28.36669922	+1680
+1457971664.33950000	+13.13964844	-0.75146484	-1.58642578	+30.43212891	+18.17138672	-25.70800781	+2392	+12.96386719	+0.41308594	-0.02636719	-0.74707031	-15.40283203	+33.59619141	+2624	+10.99511719	-2.65869141	-1.99951172	+21.70898438	+1.53808594	-28.89404297	+1688
+1457971664.34369990	+13.11328125	-0.76464844	-1.63037109	+30.60791016	+18.28125000	-25.99365234	+2392	+12.92431641	+0.42626953	-0.06591797	+0.10986328	-15.66650391	+33.09082031	+2616	+10.97314453	-2.68945313	-2.03906250	+21.90673828	+1.66992188	-29.17968750	+1696
+1457971664.34780000	+13.07812500	-0.77783203	-1.68750000	+30.80566406	+18.47900391	-26.16943359	+2396	+12.88476563	+0.43945313	-0.11865234	+0.98876953	-15.79833984	+32.58544922	+2612	+10.94677734	-2.72021484	-2.07861328	+22.12646484	+1.80175781	-29.46533203	+1700
+1457971664.35200000	+13.05175781	-0.77783203	-1.74023438	+31.13525391	+18.56689453	-26.41113281	+2392	+12.84521484	+0.44384766	-0.17578125	+1.77978516	-15.90820313	+32.10205078	+2604	+10.92480469	-2.74218750	-2.12255859	+22.43408203	+1.95556641	-29.72900391	+1700
+1457971664.35610010	+13.01660156	-0.79541016	-1.78857422	+31.37695313	+18.63281250	-26.65283203	+2396	+12.80126953	+0.44824219	-0.23291016	+2.54882813	-15.97412109	+31.61865234	+2596	+10.89843750	-2.77734375	-2.16210938	+22.67578125	+2.15332031	-29.99267578	+1708
+1457971664.36450000	+12.95068359	-0.81738281	-1.91601563	+32.01416016	+18.91845703	-26.98242188	+2396	+12.71337891	+0.45263672	-0.36914063	+4.04296875	-15.84228516	+30.62988281	+2580	+10.84570313	-2.83447266	-2.25439453	+23.24707031	+2.59277344	-30.52001953	+1716
+1457971664.36859990	+12.91552734	-0.83056641	-1.97753906	+32.32177734	+18.98437500	-27.13623047	+2392	+12.66943359	+0.45263672	-0.43945313	+4.70214844	-15.73242188	+30.16845703	+2572	+10.81494141	-2.86523438	-2.29833984	+23.53271484	+2.83447266	-30.76171875	+1720
+1457971664.37280010	+12.88037109	-0.84814453	-2.05224609	+32.67333984	+19.16015625	-27.22412109	+2392	+12.62548828	+0.44824219	-0.52734375	+5.38330078	-15.49072266	+29.70703125	+2564	+10.78857422	-2.89599609	-2.34667969	+23.84033203	+3.12011719	-31.00341797	+1724
+1457971664.37700010	+12.84521484	-0.85693359	-2.11816406	+33.06884766	+19.18212891	-27.37792969	+2388	+12.58154297	+0.44384766	-0.60644531	+5.99853516	-15.31494141	+29.24560547	+2552	+10.75341797	-2.92675781	-2.39501953	+24.14794922	+3.36181641	-31.26708984	+1728
+1457971664.38529990	+12.77050781	-0.90527344	-2.26757813	+33.70605469	+19.33593750	-27.59765625	+2384	+12.48925781	+0.41748047	-0.78222656	+7.11914063	-14.78759766	+28.32275391	+2536	+10.69189453	-3.00146484	-2.49609375	+24.71923828	+3.95507813	-31.77246094	+1740
+1457971664.38949990	+12.73095703	-0.92285156	-2.33789063	+34.03564453	+19.35791016	-27.77343750	+2376	+12.44091797	+0.40429688	-0.87011719	+7.66845703	-14.56787109	+27.86132813	+2528	+10.66113281	-3.04101563	-2.54882813	+25.00488281	+4.24072266	-32.08007813	+1744
+1457971664.39360000	+12.69580078	-0.95361328	-2.40820313	+34.29931641	+19.35791016	-27.92724609	+2372	+12.39697266	+0.38232422	-0.95361328	+8.15185547	-14.32617188	+27.39990234	+2516	+10.62597656	-3.08496094	-2.59716797	+25.24658203	+4.50439453	-32.36572266	+1748
+1457971664.40200000	+12.62109375	-1.01074219	-2.57080078	+34.89257813	+19.48974609	-28.23486328	+2368	+12.30029297	+0.34277344	-1.15576172	+9.18457031	-13.66699219	+26.45507813	+2496	+10.56005859	-3.17724609	-2.71582031	+25.75195313	+5.18554688	-32.95898438	+1756
+1457971664.41030000	+12.54199219	-1.08984375	-2.73779297	+35.33203125	+19.57763672	-28.56445313	+2360	+12.20361328	+0.28125000	-1.35351563	+10.08544922	-13.00781250	+25.48828125	+2480	+10.48974609	-3.27832031	-2.83886719	+26.21337891	+5.84472656	-33.55224609	+1768
+1457971664.41860010	+12.45849609	-1.17773438	-2.90039063	+35.66162109	+19.57763672	-29.06982422	+2356	+12.10693359	+0.21972656	-1.54248047	+10.98632813	-12.59033203	+24.45556641	+2460	+10.41064453	-3.39697266	-2.96630859	+26.49902344	+6.50390625	-34.27734375	+1776
+1457971664.42700000	+12.37500000	-1.27441406	-3.07617188	+35.96923828	+19.68750000	-29.59716797	+2348	+12.00585938	+0.15380859	-1.75341797	+11.90917969	-12.01904297	+23.40087891	+2440	+10.33593750	-3.52001953	-3.10253906	+26.78466797	+7.22900391	-35.00244141	+1788
+1457971664.43530010	+12.29589844	-1.38867188	-3.25634766	+36.16699219	+19.79736328	-30.19042969	+2344	+11.90478516	+0.06591797	-1.95996094	+12.74414063	-11.46972656	+22.34619141	+2424	+10.25683594	-3.65625000	-3.24316406	+27.04833984	+7.93212891	-35.74951172	+1796
+1457971664.44359990	+12.19482422	-1.51171875	-3.43212891	+36.32080078	+19.92919922	-30.82763672	+2336	+11.79492188	-0.02636719	-2.16210938	+13.55712891	-11.07421875	+21.24755859	+2408	+10.16015625	-3.80566406	-3.39257813	+27.20214844	+8.72314453	-36.51855469	+1808
+1457971664.45190000	+12.10693359	-1.63476563	-3.61669922	+36.47460938	+20.06103516	-31.50878906	+2332	+11.68945313	-0.11865234	-2.37304688	+14.39208984	-10.56884766	+20.19287109	+2396	+10.07226563	-3.95947266	-3.53759766	+27.33398438	+9.44824219	-37.33154297	+1820
+1457971664.46030000	+12.01464844	-1.77539063	-3.79687500	+36.58447266	+20.19287109	-32.18994141	+2324	+11.58837891	-0.23730469	-2.58398438	+15.07324219	-10.06347656	+19.13818359	+2384	+9.97998047	-4.11328125	-3.68261719	+27.50976563	+10.17333984	-38.14453125	+1828
+1457971664.46860000	+11.91357422	-1.92041016	-3.98144531	+36.76025391	+20.39062500	-32.80517578	+2316	+11.47412109	-0.35595703	-2.79492188	+15.68847656	-9.51416016	+18.14941406	+2376	+9.87890625	-4.28027344	-3.83642578	+27.59765625	+10.98632813	-38.89160156	+1840
+1457971664.47690010	+11.81689453	-2.06542969	-4.16162109	+36.95800781	+20.52246094	-33.44238281	+2304	+11.36425781	-0.47900391	-3.01025391	+16.28173828	-8.92089844	+17.20458984	+2364	+9.78222656	-4.45166016	-3.97265625	+27.68554688	+11.71142578	-39.72656250	+1848
+1457971664.48110010	+11.76416016	-2.14453125	-4.25830078	+37.04589844	+20.61035156	-33.70605469	+2304	+11.30712891	-0.55371094	-3.11572266	+16.47949219	-8.61328125	+16.74316406	+2360	+9.73388672	-4.53076172	-4.04736328	+27.77343750	+12.10693359	-40.05615234	+1852
+1457971664.48939990	+11.67187500	-2.30273438	-4.42529297	+37.22167969	+20.69824219	-34.36523438	+2288	+11.20166016	-0.69433594	-3.32666016	+16.89697266	-8.04199219	+15.84228516	+2344	+9.64160156	-4.70654297	-4.17041016	+27.83935547	+12.76611328	-40.93505859	+1852
+1457971664.49359990	+11.61914063	-2.38183594	-4.51757813	+37.33154297	+20.76416016	-34.58496094	+2280	+11.14453125	-0.77343750	-3.43652344	+17.02880859	-7.71240234	+15.42480469	+2340	+9.59326172	-4.79003906	-4.24072266	+27.90527344	+13.11767578	-41.26464844	+1852
+1457971664.49780010	+11.57519531	-2.46533203	-4.59667969	+37.41943359	+20.76416016	-34.91455078	+2268	+11.09619141	-0.84814453	-3.53320313	+17.18261719	-7.44873047	+14.98535156	+2328	+9.55371094	-4.87792969	-4.29345703	+27.99316406	+13.35937500	-41.72607422	+1848
+1457971664.50609990	+11.46972656	-2.63232422	-4.77246094	+37.61718750	+20.93994141	-35.37597656	+2256	+10.98193359	-1.01074219	-3.74414063	+17.40234375	-6.78955078	+14.17236328	+2312	+9.45263672	-5.05371094	-4.42089844	+28.03710938	+14.06250000	-42.47314453	+1848
+1457971664.51440000	+11.37304688	-2.80810547	-4.92187500	+37.74902344	+21.00585938	-35.99121094	+2228	+10.87646484	-1.17773438	-3.93750000	+17.62207031	-6.28417969	+13.31542969	+2292	+9.36474609	-5.23828125	-4.52636719	+28.08105469	+14.61181641	-43.33007813	+1840
+1457971664.51860000	+11.32470703	-2.89599609	-5.00537109	+37.83691406	+21.09375000	-36.21093750	+2220	+10.82373047	-1.26562500	-4.03857422	+17.68798828	-5.99853516	+12.91992188	+2280	+9.31640625	-5.32617188	-4.58789063	+28.12500000	+14.89746094	-43.70361328	+1832
+1457971664.52270010	+11.28076172	-2.98388672	-5.07128906	+37.90283203	+21.09375000	-36.56250000	+2204	+10.77539063	-1.35351563	-4.12646484	+17.79785156	-5.82275391	+12.45849609	+2264	+9.27685547	-5.41845703	-4.63183594	+28.16894531	+15.09521484	-44.16503906	+1824
+1457971664.52690010	+11.22363281	-3.08056641	-5.14599609	+37.92480469	+21.22558594	-36.82617188	+2192	+10.71826172	-1.44140625	-4.21875000	+17.86376953	-5.55908203	+12.04101563	+2252	+9.22412109	-5.51513672	-4.68457031	+28.10302734	+15.40283203	-44.58251953	+1820
+1457971664.53110000	+11.17529297	-3.17285156	-5.22509766	+37.96875000	+21.33544922	-37.06787109	+2180	+10.66113281	-1.52929688	-4.31103516	+17.92968750	-5.29541016	+11.64550781	+2236	+9.18017578	-5.60742188	-4.74169922	+28.14697266	+15.66650391	-44.93408203	+1812
+1457971664.53520010	+11.12695313	-3.26513672	-5.28662109	+38.01269531	+21.35742188	-37.41943359	+2164	+10.61279297	-1.61718750	-4.39013672	+18.03955078	-5.14160156	+11.20605469	+2220	+9.13623047	-5.69970703	-4.78564453	+28.16894531	+15.86425781	-45.37353516	+1804
+1457971664.54360010	+11.01708984	-3.45410156	-5.42285156	+38.03466797	+21.57714844	-37.96875000	+2140	+10.49853516	-1.79736328	-4.55712891	+18.19335938	-4.70214844	+10.37109375	+2188	+9.03076172	-5.89746094	-4.89111328	+28.12500000	+16.43554688	-46.09863281	+1792
+1457971664.54769990	+10.96875000	-3.54638672	-5.47558594	+38.05664063	+21.62109375	-38.36425781	+2124	+10.45019531	-1.88964844	-4.62744141	+18.30322266	-4.63623047	+9.90966797	+2168	+8.98681641	-5.99414063	-4.93066406	+28.12500000	+16.63330078	-46.56005859	+1784
+1457971664.55189990	+10.91601563	-3.64746094	-5.53710938	+38.03466797	+21.73095703	-38.69384766	+2112	+10.39746094	-1.98193359	-4.70214844	+18.36914063	-4.46044922	+9.47021484	+2148	+8.93408203	-6.09521484	-4.97460938	+28.03710938	+16.89697266	-46.93359375	+1780
+1457971664.55609990	+10.86328125	-3.73974609	-5.59863281	+38.05664063	+21.84082031	-38.97949219	+2104	+10.34033203	-2.06982422	-4.77685547	+18.45703125	-4.26269531	+9.07470703	+2132	+8.88134766	-6.19189453	-5.02294922	+28.05908203	+17.16064453	-47.26318359	+1772
+1457971664.56440000	+10.75781250	-3.93750000	-5.69531250	+38.03466797	+22.01660156	-39.68261719	+2084	+10.23925781	-2.25000000	-4.89990234	+18.67675781	-4.02099609	+8.21777344	+2088	+8.77587891	-6.39843750	-5.10644531	+27.92724609	+17.62207031	-48.01025391	+1768
+1457971664.57270000	+10.65673828	-4.12646484	-5.78759766	+38.05664063	+22.14843750	-40.34179688	+2064	+10.13818359	-2.43017578	-5.01855469	+18.87451172	-3.82324219	+7.40478516	+2052	+8.66601563	-6.59619141	-5.18115234	+27.88330078	+18.06152344	-48.69140625	+1760
+1457971664.58110000	+10.55126953	-4.31542969	-5.87548828	+38.07861328	+22.25830078	-40.95703125	+2052	+10.03271484	-2.61035156	-5.13281250	+19.00634766	-3.51562500	+6.65771484	+2020	+8.56054688	-6.79833984	-5.25585938	+27.81738281	+18.52294922	-49.30664063	+1756
+1457971664.58940010	+10.45019531	-4.50000000	-5.93261719	+38.14453125	+22.28027344	-41.61621094	+2040	+9.93603516	-2.79492188	-5.22070313	+19.11621094	-3.36181641	+5.86669922	+1992	+8.45947266	-7.00048828	-5.30419922	+27.70751953	+18.85253906	-50.00976563	+1752
+1457971664.59770010	+10.35351563	-4.68896484	-5.98535156	+38.23242188	+22.23632813	-42.18750000	+2032	+9.83935547	-2.97509766	-5.30419922	+19.22607422	-3.18603516	+5.18554688	+1964	+8.35839844	-7.18945313	-5.34814453	+27.66357422	+19.16015625	-50.62500000	+1744
+1457971664.60599990	+10.26123047	-4.86474609	-6.03369141	+38.43017578	+22.10449219	-42.62695313	+2020	+9.74707031	-3.15966797	-5.38769531	+19.22607422	-2.94433594	+4.59228516	+1940	+8.27490234	-7.37841797	-5.38330078	+27.66357422	+19.40185547	-51.15234375	+1732
+1457971664.61019990	+10.21728516	-4.95263672	-6.04248047	+38.49609375	+21.97265625	-42.91259766	+2012	+9.70312500	-3.25195313	-5.40966797	+19.20410156	-2.96630859	+4.26269531	+1928	+8.23095703	-7.47070313	-5.38330078	+27.64160156	+19.44580078	-51.50390625	+1728
+1457971664.61850000	+10.13378906	-5.11962891	-6.06884766	+38.78173828	+21.70898438	-43.26416016	+1992	+9.61523438	-3.43652344	-5.46679688	+19.11621094	-2.81250000	+3.73535156	+1904	+8.16064453	-7.64648438	-5.39648438	+27.68554688	+19.51171875	-52.07519531	+1716
+1457971664.62690000	+10.05029297	-5.28662109	-6.06884766	+39.08935547	+21.35742188	-43.61572266	+1972	+9.53613281	-3.61669922	-5.50195313	+18.98437500	-2.79052734	+3.20800781	+1872	+8.09472656	-7.82226563	-5.38330078	+27.72949219	+19.48974609	-52.64648438	+1704
+1457971664.63100000	+10.01513672	-5.36572266	-6.06884766	+39.28710938	+21.13769531	-43.72558594	+1960	+9.49658203	-3.70458984	-5.51953125	+18.94042969	-2.76855469	+3.01025391	+1856	+8.06835938	-7.90576172	-5.38330078	+27.79541016	+19.46777344	-52.88818359	+1692
+1457971664.63940000	+9.93603516	-5.52392578	-6.05126953	+39.63867188	+20.65429688	-43.96728516	+1936	+9.42187500	-3.88476563	-5.52832031	+18.74267578	-2.85644531	+2.54882813	+1820	+8.00683594	-8.07275391	-5.35693359	+27.86132813	+19.31396484	-53.37158203	+1680
+1457971664.64350010	+9.90087891	-5.59423828	-6.04248047	+39.85839844	+20.39062500	-44.03320313	+1924	+9.38671875	-3.96826172	-5.53271484	+18.65478516	-2.90039063	+2.37304688	+1800	+7.98046875	-8.15185547	-5.34375000	+27.92724609	+19.24804688	-53.59130859	+1668
+1457971664.64770010	+9.86572266	-5.66894531	-6.02050781	+40.03417969	+20.08300781	-44.16503906	+1916	+9.35156250	-4.05175781	-5.52392578	+18.54492188	-3.03222656	+2.15332031	+1780	+7.95410156	-8.23095703	-5.32177734	+27.94921875	+19.13818359	-53.83300781	+1660
+1457971664.65599990	+9.79541016	-5.80517578	-5.97656250	+40.49560547	+19.48974609	-44.31884766	+1892	+9.29443359	-4.21435547	-5.51074219	+18.34716797	-3.20800781	+1.82373047	+1744	+7.90576172	-8.38476563	-5.28662109	+28.05908203	+18.91845703	-54.22851563	+1640
+1457971664.66020010	+9.76025391	-5.87548828	-5.94580078	+40.69335938	+19.16015625	-44.45068359	+1888	+9.26367188	-4.29345703	-5.48876953	+18.23730469	-3.36181641	+1.62597656	+1732	+7.87060547	-8.46386719	-5.26464844	+28.08105469	+18.80859375	-54.38232422	+1632
+1457971664.66430000	+9.72509766	-5.94140625	-5.91503906	+40.91308594	+18.83056641	-44.51660156	+1880	+9.23730469	-4.37255859	-5.47119141	+18.10546875	-3.47167969	+1.49414063	+1716	+7.84423828	-8.53857422	-5.24267578	+28.12500000	+18.67675781	-54.51416016	+1624
+1457971664.66849990	+9.69873047	-6.00292969	-5.88867188	+41.15478516	+18.47900391	-44.58251953	+1872	+9.21533203	-4.44726563	-5.45361328	+18.01757813	-3.62548828	+1.38427734	+1704	+7.81787109	-8.60888672	-5.22070313	+28.16894531	+18.56689453	-54.62402344	+1612
+1457971664.67680000	+9.62841797	-6.12597656	-5.80517578	+41.55029297	+17.77587891	-44.78027344	+1864	+9.16699219	-4.59667969	-5.38769531	+17.70996094	-3.99902344	+1.12060547	+1688	+7.75195313	-8.75390625	-5.16796875	+28.21289063	+18.30322266	-54.82177734	+1600
+1457971664.68100000	+9.59765625	-6.18310547	-5.76123047	+41.79199219	+17.42431641	-44.89013672	+1860	+9.14941406	-4.66259766	-5.35693359	+17.60009766	-4.17480469	+1.05468750	+1676	+7.72119141	-8.82421875	-5.14160156	+28.23486328	+18.19335938	-54.88769531	+1592
+1457971664.68930010	+9.54052734	-6.29736328	-5.66455078	+42.16552734	+16.65527344	-45.17578125	+1864	+9.11425781	-4.80322266	-5.26904297	+17.27050781	-4.63623047	+0.85693359	+1672	+7.65527344	-8.96923828	-5.08007813	+28.19091797	+17.90771484	-55.04150391	+1588
+1457971664.70180010	+9.46582031	-6.45556641	-5.50195313	+42.67089844	+15.51269531	-45.61523438	+1880	+9.07470703	-5.00097656	-5.12402344	+16.67724609	-5.33935547	+0.72509766	+1672	+7.56298828	-9.16699219	-4.97900391	+28.16894531	+17.44628906	-55.08544922	+1584
+1457971664.70600010	+9.44384766	-6.50390625	-5.44921875	+42.86865234	+15.11718750	-45.72509766	+1880	+9.06152344	-5.06689453	-5.07568359	+16.50146484	-5.58105469	+0.72509766	+1672	+7.53662109	-9.22412109	-4.94384766	+28.19091797	+17.29248047	-55.06347656	+1584
+1457971664.71020010	+9.42187500	-6.55224609	-5.38330078	+43.00048828	+14.69970703	-45.92285156	+1892	+9.05273438	-5.12841797	-5.01416016	+16.25976563	-5.91064453	+0.68115234	+1680	+7.50585938	-9.29003906	-4.89990234	+28.14697266	+17.07275391	-55.10742188	+1584
+1457971664.71429990	+9.40429688	-6.60498047	-5.31738281	+43.08837891	+14.30419922	-46.05468750	+1896	+9.04394531	-5.19433594	-4.95263672	+15.99609375	-6.17431641	+0.70312500	+1684	+7.48388672	-9.34716797	-4.85595703	+28.14697266	+16.85302734	-55.12939453	+1588
+1457971664.71849990	+9.38671875	-6.64892578	-5.26025391	+43.26416016	+13.90869141	-46.18652344	+1904	+9.03515625	-5.25146484	-4.89550781	+15.77636719	-6.43798828	+0.74707031	+1688	+7.46191406	-9.40429688	-4.81201172	+28.14697266	+16.63330078	-55.10742188	+1588
+1457971664.72680000	+9.35595703	-6.74560547	-5.11962891	+43.41796875	+13.05175781	-46.51611328	+1920	+9.01757813	-5.37451172	-4.76367188	+15.24902344	-7.05322266	+0.85693359	+1704	+7.42675781	-9.51855469	-4.70654297	+28.14697266	+16.10595703	-55.17333984	+1592
+1457971664.73099990	+9.34716797	-6.78955078	-5.05810547	+43.54980469	+12.63427734	-46.56005859	+1924	+9.00878906	-5.43164063	-4.70214844	+14.98535156	-7.33886719	+0.94482422	+1708	+7.41796875	-9.56689453	-4.65380859	+28.19091797	+15.82031250	-55.15136719	+1588
+1457971664.73519990	+9.33398438	-6.83349609	-4.98339844	+43.61572266	+12.19482422	-46.71386719	+1928	+9.00000000	-5.48876953	-4.63183594	+14.69970703	-7.66845703	+1.01074219	+1716	+7.40478516	-9.61962891	-4.59667969	+28.21289063	+15.53466797	-55.17333984	+1588
+1457971664.73930000	+9.32080078	-6.87744141	-4.91308594	+43.68164063	+11.75537109	-46.80175781	+1932	+8.99560547	-5.55029297	-4.56152344	+14.37011719	-7.99804688	+1.14257813	+1720	+7.40039063	-9.66796875	-4.53515625	+28.25683594	+15.20507813	-55.17333984	+1584
+1457971664.74350000	+9.30761719	-6.91699219	-4.84277344	+43.79150391	+11.31591797	-46.84570313	+1936	+8.98681641	-5.60302734	-4.49121094	+14.10644531	-8.28369141	+1.27441406	+1724	+7.39599609	-9.71191406	-4.47802734	+28.34472656	+14.87548828	-55.15136719	+1580
+1457971664.75180010	+9.29443359	-6.99169922	-4.69335938	+43.94531250	+10.41503906	-47.02148438	+1940	+8.97802734	-5.70849609	-4.34179688	+13.46923828	-8.94287109	+1.53808594	+1736	+7.39160156	-9.79980469	-4.34179688	+28.45458984	+14.17236328	-55.23925781	+1572
+1457971664.75600000	+9.28564453	-7.03125000	-4.62304688	+44.07714844	+9.97558594	-47.02148438	+1936	+8.96923828	-5.75683594	-4.27148438	+13.16162109	-9.22851563	+1.71386719	+1736	+7.39160156	-9.84375000	-4.27587891	+28.54248047	+13.86474609	-55.21728516	+1568
+1457971664.76009990	+9.27685547	-7.06640625	-4.53955078	+44.16503906	+9.53613281	-47.08740234	+1936	+8.96484375	-5.80517578	-4.19238281	+12.85400391	-9.58007813	+1.84570313	+1736	+7.38720703	-9.88330078	-4.20996094	+28.63037109	+13.51318359	-55.19531250	+1560
+1457971664.76430010	+9.26806641	-7.09716797	-4.46484375	+44.27490234	+9.07470703	-47.08740234	+1932	+8.96044922	-5.85791016	-4.11767578	+12.50244141	-9.86572266	+2.04345703	+1740	+7.39160156	-9.91845703	-4.13964844	+28.74023438	+13.16162109	-55.17333984	+1552
+1457971664.76850010	+9.25927734	-7.13232422	-4.39013672	+44.42871094	+8.63525391	-47.04345703	+1928	+8.95605469	-5.90185547	-4.04296875	+12.17285156	-10.15136719	+2.26318359	+1736	+7.39160156	-9.95361328	-4.07373047	+28.85009766	+12.85400391	-55.12939453	+1540
+1457971664.77259990	+9.25048828	-7.15869141	-4.31103516	+44.56054688	+8.19580078	-47.06542969	+1924	+8.95605469	-5.94580078	-3.95947266	+11.86523438	-10.48095703	+2.46093750	+1736	+7.39160156	-9.98876953	-4.00781250	+28.95996094	+12.52441406	-55.06347656	+1532
+1457971664.78099990	+9.23291016	-7.21142578	-4.15722656	+44.93408203	+7.29492188	-46.97753906	+1916	+8.94726563	-6.02929688	-3.80126953	+11.11816406	-11.05224609	+2.90039063	+1732	+7.38281250	-10.05908203	-3.87597656	+29.15771484	+11.90917969	-54.93164063	+1512
+1457971664.78510000	+9.22412109	-7.23339844	-4.06933594	+45.13183594	+6.85546875	-46.97753906	+1912	+8.94726563	-6.06884766	-3.71777344	+10.78857422	-11.38183594	+3.09814453	+1728	+7.37841797	-10.08984375	-3.81005859	+29.24560547	+11.62353516	-54.84375000	+1504
+1457971664.78930000	+9.21533203	-7.25537109	-3.99023438	+45.32958984	+6.39404297	-46.91162109	+1908	+8.94287109	-6.11279297	-3.63427734	+10.37109375	-11.66748047	+3.33984375	+1728	+7.37402344	-10.12060547	-3.74414063	+29.33349609	+11.31591797	-54.75585938	+1492
+1457971664.79349990	+9.20654297	-7.27294922	-3.91552734	+45.57128906	+5.97656250	-46.82373047	+1904	+8.94287109	-6.14355469	-3.55517578	+9.99755859	-11.90917969	+3.60351563	+1724	+7.36523438	-10.15576172	-3.67822266	+29.42138672	+11.05224609	-54.62402344	+1484
+1457971664.79760000	+9.19775391	-7.29492188	-3.83203125	+45.79101563	+5.53710938	-46.77978516	+1900	+8.94287109	-6.17871094	-3.47167969	+9.64599609	-12.21679688	+3.84521484	+1724	+7.35205078	-10.18212891	-3.62109375	+29.48730469	+10.78857422	-54.47021484	+1476
+1457971664.80180000	+9.18457031	-7.30810547	-3.74853516	+46.03271484	+5.09765625	-46.71386719	+1896	+8.93847656	-6.21386719	-3.38818359	+9.25048828	-12.50244141	+4.10888672	+1724	+7.34326172	-10.20849609	-3.55957031	+29.57519531	+10.52490234	-54.29443359	+1468
+1457971664.81010010	+9.16259766	-7.33007813	-3.58593750	+46.56005859	+4.21875000	-46.58203125	+1896	+8.93847656	-6.26660156	-3.21679688	+8.52539063	-13.05175781	+4.63623047	+1720	+7.31250000	-10.26123047	-3.44091797	+29.70703125	+10.01953125	-53.96484375	+1456
+1457971664.81430010	+9.14941406	-7.34326172	-3.50244141	+46.82373047	+3.75732422	-46.51611328	+1896	+8.93408203	-6.29736328	-3.13330078	+8.12988281	-13.33740234	+4.92187500	+1720	+7.29931641	-10.28759766	-3.38378906	+29.77294922	+9.75585938	-53.78906250	+1452
+1457971664.81839990	+9.14062500	-7.34765625	-3.42333984	+47.10937500	+3.31787109	-46.42822266	+1896	+8.93408203	-6.31933594	-3.04980469	+7.77832031	-13.57910156	+5.20751953	+1724	+7.28613281	-10.30957031	-3.32226563	+29.83886719	+9.51416016	-53.59130859	+1452
+1457971664.82259990	+9.12744141	-7.35205078	-3.33544922	+47.37304688	+2.87841797	-46.40625000	+1896	+8.92968750	-6.34570313	-2.96630859	+7.42675781	-13.82080078	+5.47119141	+1724	+7.27294922	-10.33154297	-3.26074219	+29.88281250	+9.25048828	-53.41552734	+1448
+1457971664.82680010	+9.11425781	-7.36083984	-3.25634766	+47.63671875	+2.43896484	-46.34033203	+1900	+8.92968750	-6.36328125	-2.88281250	+7.14111328	-14.08447266	+5.77880859	+1728	+7.25976563	-10.35351563	-3.20361328	+29.97070313	+8.98681641	-53.23974609	+1448
+1457971664.83090000	+9.10546875	-7.36523438	-3.17285156	+47.90039063	+2.04345703	-46.25244141	+1900	+8.92529297	-6.38085938	-2.79931641	+6.83349609	-14.30419922	+6.10839844	+1728	+7.25097656	-10.37109375	-3.14208984	+30.08056641	+8.72314453	-53.06396484	+1444
+1457971664.83929990	+9.08349609	-7.36962891	-3.01025391	+48.40576172	+1.18652344	-46.18652344	+1908	+8.92089844	-6.40722656	-2.63671875	+6.37207031	-14.74365234	+6.72363281	+1736	+7.22900391	-10.40185547	-3.01904297	+30.27832031	+8.15185547	-52.69042969	+1444
+1457971664.84340000	+9.07031250	-7.36523438	-2.93115234	+48.66943359	+0.79101563	-46.12060547	+1912	+8.91210938	-6.42041016	-2.55761719	+6.17431641	-14.94140625	+7.05322266	+1740	+7.22460938	-10.41064453	-2.96191406	+30.41015625	+7.86621094	-52.51464844	+1444
+1457971664.84760000	+9.06152344	-7.36083984	-2.84765625	+48.93310547	+0.39550781	-46.12060547	+1912	+8.90332031	-6.43359375	-2.47851563	+5.97656250	-15.13916016	+7.36083984	+1744	+7.22021484	-10.42382813	-2.89160156	+30.56396484	+7.60253906	-52.40478516	+1444
+1457971664.85180000	+9.05273438	-7.36523438	-2.76855469	+49.15283203	+0.00000000	-46.12060547	+1916	+8.89892578	-6.43798828	-2.39941406	+5.88867188	-15.33691406	+7.69042969	+1744	+7.22021484	-10.43261719	-2.82128906	+30.73974609	+7.29492188	-52.31689453	+1444
+1457971664.85590000	+9.03955078	-7.35644531	-2.68945313	+49.39453125	-0.35156250	-46.05468750	+1916	+8.89013672	-6.44677734	-2.32031250	+5.77880859	-15.49072266	+8.02001953	+1748	+7.22021484	-10.44140625	-2.75537109	+30.91552734	+7.03125000	-52.20703125	+1444
+1457971664.86430000	+9.02197266	-7.35205078	-2.53564453	+49.83398438	-1.03271484	-46.01074219	+1916	+8.87695313	-6.45117188	-2.17089844	+5.71289063	-15.77636719	+8.67919922	+1752	+7.22021484	-10.45019531	-2.61914063	+31.31103516	+6.48193359	-51.98730469	+1436
+1457971664.86840010	+9.01318359	-7.34326172	-2.46093750	+50.03173828	-1.36230469	-45.94482422	+1916	+8.86376953	-6.44677734	-2.09619141	+5.73486328	-15.88623047	+9.00878906	+1752	+7.22460938	-10.45019531	-2.54882813	+31.53076172	+6.21826172	-51.87744141	+1432
+1457971664.87260010	+9.00878906	-7.33447266	-2.39062500	+50.27343750	-1.66992188	-45.92285156	+1912	+8.85498047	-6.44677734	-2.02587891	+5.75683594	-15.99609375	+9.33837891	+1752	+7.23339844	-10.45019531	-2.47851563	+31.77246094	+5.95458984	-51.81152344	+1428
+1457971664.87680010	+8.99560547	-7.33447266	-2.31591797	+50.42724609	-1.97753906	-45.90087891	+1908	+8.84619141	-6.44677734	-1.95556641	+5.82275391	-16.12792969	+9.64599609	+1752	+7.23779297	-10.45019531	-2.40820313	+32.01416016	+5.69091797	-51.74560547	+1424
+1457971664.88089990	+8.98681641	-7.32128906	-2.24121094	+50.62500000	-2.24121094	-45.87890625	+1904	+8.83740234	-6.44238281	-1.88525391	+5.88867188	-16.23779297	+9.97558594	+1752	+7.24218750	-10.45019531	-2.33789063	+32.23388672	+5.44921875	-51.67968750	+1420
+1457971664.88509990	+8.98242188	-7.31250000	-2.17089844	+50.84472656	-2.52685547	-45.85693359	+1900	+8.82861328	-6.43798828	-1.81494141	+5.99853516	-16.32568359	+10.28320313	+1748	+7.24658203	-10.45019531	-2.27197266	+32.47558594	+5.22949219	-51.61376953	+1416
+1457971664.89340000	+8.96484375	-7.29492188	-2.03466797	+51.15234375	-3.03222656	-45.81298828	+1888	+8.80664063	-6.42480469	-1.67871094	+6.26220703	-16.54541016	+10.83251953	+1744	+7.25537109	-10.44580078	-2.13574219	+32.89306641	+4.79003906	-51.50390625	+1400
+1457971664.89759990	+8.96044922	-7.28613281	-1.97314453	+51.32812500	-3.27392578	-45.76904297	+1884	+8.80224609	-6.41601563	-1.61718750	+6.41601563	-16.63330078	+11.11816406	+1740	+7.25537109	-10.44140625	-2.07861328	+33.09082031	+4.54833984	-51.39404297	+1392
+1457971664.90170000	+8.94726563	-7.28173828	-1.90722656	+51.41601563	-3.49365234	-45.76904297	+1876	+8.78906250	-6.41162109	-1.55126953	+6.52587891	-16.74316406	+11.35986328	+1740	+7.25537109	-10.44140625	-2.02148438	+33.28857422	+4.35058594	-51.30615234	+1384
+1457971664.90590000	+8.94287109	-7.26416016	-1.84570313	+51.56982422	-3.71337891	-45.76904297	+1868	+8.78466797	-6.39843750	-1.48974609	+6.70166016	-16.87500000	+11.57958984	+1736	+7.25097656	-10.43701172	-1.95996094	+33.44238281	+4.13085938	-51.26220703	+1372
+1457971664.91010000	+8.93847656	-7.25097656	-1.78417969	+51.72363281	-3.93310547	-45.74707031	+1864	+8.77587891	-6.38964844	-1.43261719	+6.89941406	-16.96289063	+11.84326172	+1732	+7.25097656	-10.43261719	-1.90722656	+33.59619141	+3.91113281	-51.15234375	+1364
+1457971664.91420010	+8.92968750	-7.24658203	-1.72265625	+51.81152344	-4.10888672	-45.79101563	+1856	+8.76708984	-6.38085938	-1.37109375	+7.03125000	-17.09472656	+11.99707031	+1728	+7.24658203	-10.42822266	-1.85449219	+33.72802734	+3.71337891	-51.06445313	+1356
+1457971664.92260000	+8.91650391	-7.22021484	-1.60839844	+52.03125000	-4.46044922	-45.83496094	+1848	+8.75830078	-6.35888672	-1.25683594	+7.42675781	-17.33642578	+12.34863281	+1728	+7.22460938	-10.42382813	-1.75781250	+33.88183594	+3.31787109	-50.93261719	+1344
+1457971664.92670010	+8.90771484	-7.21142578	-1.55126953	+52.09716797	-4.61425781	-45.85693359	+1844	+8.75390625	-6.35009766	-1.19970703	+7.58056641	-17.46826172	+12.45849609	+1724	+7.21582031	-10.42382813	-1.71386719	+33.94775391	+3.12011719	-50.82275391	+1336
+1457971664.93090010	+8.90332031	-7.19824219	-1.49853516	+52.16308594	-4.76806641	-45.90087891	+1844	+8.74951172	-6.33691406	-1.14257813	+7.77832031	-17.60009766	+12.56835938	+1724	+7.20263672	-10.42382813	-1.66552734	+33.99169922	+2.92236328	-50.75683594	+1332
+1457971664.93510010	+8.89892578	-7.18066406	-1.45019531	+52.27294922	-4.89990234	-45.90087891	+1844	+8.74511719	-6.32373047	-1.09863281	+7.97607422	-17.68798828	+12.70019531	+1724	+7.19384766	-10.41943359	-1.63037109	+34.03564453	+2.72460938	-50.64697266	+1328
+1457971664.93919990	+8.89013672	-7.17187500	-1.39746094	+52.31689453	-5.00976563	-45.94482422	+1848	+8.74072266	-6.31494141	-1.05029297	+8.12988281	-17.77587891	+12.76611328	+1724	+7.18066406	-10.41943359	-1.59082031	+34.07958984	+2.57080078	-50.55908203	+1324
+1457971664.94339990	+8.88134766	-7.15869141	-1.34912109	+52.38281250	-5.09765625	-45.98876953	+1856	+8.73632813	-6.30175781	-1.00195313	+8.30566406	-17.88574219	+12.83203125	+1724	+7.16748047	-10.41503906	-1.55126953	+34.10156250	+2.39501953	-50.47119141	+1324
+1457971664.94759990	+8.87695313	-7.14550781	-1.30517578	+52.44873047	-5.18554688	-45.96679688	+1860	+8.73193359	-6.28857422	-0.95800781	+8.48144531	-17.92968750	+12.94189453	+1728	+7.15429688	-10.41064453	-1.51171875	+34.12353516	+2.24121094	-50.40527344	+1320
+1457971664.95590000	+8.86376953	-7.12353516	-1.22167969	+52.55859375	-5.31738281	-45.96679688	+1876	+8.72314453	-6.26660156	-0.87451172	+8.81103516	-18.03955078	+13.02978516	+1736	+7.12792969	-10.40625000	-1.43701172	+34.18945313	+1.99951172	-50.27343750	+1324
+1457971664.96009990	+8.85937500	-7.11035156	-1.18212891	+52.62451172	-5.36132813	-45.92285156	+1884	+8.71875000	-6.25781250	-0.83935547	+8.96484375	-18.03955078	+13.09570313	+1740	+7.11474609	-10.40185547	-1.40185547	+34.21142578	+1.91162109	-50.18554688	+1324
+1457971664.96420000	+8.85058594	-7.09716797	-1.14697266	+52.69042969	-5.38330078	-45.87890625	+1892	+8.71435547	-6.24462891	-0.79980469	+9.11865234	-18.01757813	+13.16162109	+1748	+7.10595703	-10.39746094	-1.36669922	+34.27734375	+1.82373047	-50.11962891	+1320
+1457971664.96840000	+8.84619141	-7.08398438	-1.11181641	+52.75634766	-5.42724609	-45.83496094	+1904	+8.70556641	-6.23144531	-0.76904297	+9.22851563	-17.99560547	+13.20556641	+1752	+7.09716797	-10.38867188	-1.33154297	+34.34326172	+1.73583984	-50.03173828	+1320
+1457971664.97250010	+8.83740234	-7.07080078	-1.07666016	+52.82226563	-5.42724609	-45.72509766	+1912	+8.70117188	-6.22265625	-0.73828125	+9.36035156	-17.95166016	+13.29345703	+1760	+7.09277344	-10.37988281	-1.29638672	+34.43115234	+1.69189453	-49.94384766	+1320
+1457971664.97670010	+8.83300781	-7.05761719	-1.04589844	+52.93212891	-5.44921875	-45.63720703	+1924	+8.69677734	-6.20947266	-0.70751953	+9.49218750	-17.88574219	+13.35937500	+1768	+7.08837891	-10.37109375	-1.25683594	+34.54101563	+1.64794922	-49.89990234	+1320
+1457971664.98499990	+8.81542969	-7.03564453	-0.98876953	+53.08593750	-5.44921875	-45.43945313	+1948	+8.67919922	-6.18750000	-0.64599609	+9.68994141	-17.73193359	+13.51318359	+1780	+7.07519531	-10.35351563	-1.18212891	+34.78271484	+1.62597656	-49.79003906	+1320
+1457971664.98920010	+8.80664063	-7.01806641	-0.96240234	+53.19580078	-5.44921875	-45.30761719	+1960	+8.67041016	-6.17871094	-0.61962891	+9.82177734	-17.64404297	+13.62304688	+1784	+7.07519531	-10.34033203	-1.14697266	+34.91455078	+1.62597656	-49.72412109	+1320
+1457971664.99340010	+8.79785156	-7.00488281	-0.93603516	+53.30566406	-5.44921875	-45.19775391	+1972	+8.66162109	-6.16552734	-0.59326172	+9.93164063	-17.55615234	+13.73291016	+1792	+7.07080078	-10.33154297	-1.10742188	+35.06835938	+1.62597656	-49.68017578	+1316
+1457971664.99749990	+8.78906250	-6.99169922	-0.91406250	+53.39355469	-5.44921875	-45.06591797	+1984	+8.65283203	-6.15673828	-0.57128906	+10.01953125	-17.46826172	+13.84277344	+1796	+7.07080078	-10.31835938	-1.07666016	+35.20019531	+1.62597656	-49.61425781	+1312
+1457971665.00169990	+8.77587891	-6.97851563	-0.89208984	+53.50341797	-5.44921875	-44.91210938	+1996	+8.64404297	-6.14355469	-0.54931641	+10.10742188	-17.35839844	+13.95263672	+1804	+7.06640625	-10.30517578	-1.04150391	+35.35400391	+1.62597656	-49.52636719	+1312
+1457971665.00589990	+8.76708984	-6.96533203	-0.86572266	+53.63525391	-5.47119141	-44.80224609	+2008	+8.63085938	-6.13037109	-0.52294922	+10.21728516	-17.27050781	+14.08447266	+1808	+7.06201172	-10.29199219	-1.00634766	+35.50781250	+1.62597656	-49.46044922	+1308
+1457971665.01000000	+8.75830078	-6.95214844	-0.84814453	+53.74511719	-5.49316406	-44.67041016	+2020	+8.62207031	-6.12158203	-0.50097656	+10.28320313	-17.16064453	+14.21630859	+1812	+7.06201172	-10.27880859	-0.97558594	+35.68359375	+1.62597656	-49.39453125	+1308
+1457971665.01420000	+8.74951172	-6.93896484	-0.82617188	+53.83300781	-5.47119141	-44.56054688	+2036	+8.60888672	-6.10839844	-0.47900391	+10.37109375	-17.07275391	+14.32617188	+1820	+7.05322266	-10.26562500	-0.94482422	+35.81542969	+1.64794922	-49.30664063	+1308
+1457971665.02250000	+8.72753906	-6.90820313	-0.78662109	+54.05273438	-5.49316406	-44.36279297	+2060	+8.59130859	-6.08642578	-0.43945313	+10.54687500	-16.89697266	+14.54589844	+1832	+7.04003906	-10.24365234	-0.89208984	+36.05712891	+1.66992188	-49.15283203	+1308
+1457971665.02670000	+8.71435547	-6.89941406	-0.76904297	+54.11865234	-5.47119141	-44.27490234	+2072	+8.57812500	-6.08203125	-0.42187500	+10.59082031	-16.83105469	+14.63378906	+1836	+7.03125000	-10.23486328	-0.87011719	+36.14501953	+1.69189453	-49.06494141	+1312
+1457971665.03090000	+8.70556641	-6.89062500	-0.74707031	+54.20654297	-5.47119141	-44.20898438	+2088	+8.57373047	-6.06884766	-0.39990234	+10.67871094	-16.76513672	+14.72167969	+1840	+7.01806641	-10.22607422	-0.84375000	+36.21093750	+1.71386719	-48.99902344	+1312
+1457971665.03500010	+8.69677734	-6.87744141	-0.73828125	+54.29443359	-5.47119141	-44.07714844	+2100	+8.56494141	-6.06005859	-0.39111328	+10.74462891	-16.65527344	+14.85351563	+1844	+7.00927734	-10.21728516	-0.83056641	+36.29882813	+1.73583984	-48.82324219	+1316
+1457971665.03920010	+8.68359375	-6.87304688	-0.72509766	+54.29443359	-5.42724609	-44.03320313	+2112	+8.55175781	-6.05566406	-0.37353516	+10.74462891	-16.56738281	+14.87548828	+1848	+6.99609375	-10.21289063	-0.81738281	+36.32080078	+1.77978516	-48.71337891	+1316
+1457971665.04340000	+8.67480469	-6.86425781	-0.70751953	+54.33837891	-5.38330078	-43.98925781	+2124	+8.54296875	-6.04687500	-0.36035156	+10.78857422	-16.50146484	+14.91943359	+1852	+6.97851563	-10.20849609	-0.80419922	+36.32080078	+1.82373047	-48.62548828	+1320
+1457971665.04749990	+8.66601563	-6.85546875	-0.70312500	+54.38232422	-5.33935547	-43.87939453	+2132	+8.53857422	-6.03808594	-0.35156250	+10.83251953	-16.36962891	+15.00732422	+1856	+6.96533203	-10.19970703	-0.79541016	+36.34277344	+1.88964844	-48.44970703	+1324
+1457971665.05580000	+8.64843750	-6.85107422	-0.68554688	+54.29443359	-5.16357422	-43.85742188	+2152	+8.52539063	-6.03808594	-0.33398438	+10.81054688	-16.19384766	+14.98535156	+1860	+6.93017578	-10.19970703	-0.78222656	+36.23291016	+2.06542969	-48.25195313	+1328
+1457971665.05999990	+8.63964844	-6.84667969	-0.68554688	+54.29443359	-5.05371094	-43.76953125	+2160	+8.52099609	-6.03369141	-0.33398438	+10.83251953	-16.04003906	+15.02929688	+1860	+6.91259766	-10.19970703	-0.78222656	+36.16699219	+2.15332031	-48.07617188	+1332
+1457971665.06419990	+8.63085938	-6.85107422	-0.68554688	+54.18457031	-4.92187500	-43.72558594	+2168	+8.51660156	-6.03808594	-0.32958984	+10.74462891	-15.90820313	+15.00732422	+1864	+6.89501953	-10.20410156	-0.78662109	+36.07910156	+2.28515625	-47.92236328	+1332
+1457971665.06830000	+8.62207031	-6.85107422	-0.68115234	+54.11865234	-4.81201172	-43.70361328	+2172	+8.51220703	-6.03369141	-0.32958984	+10.72265625	-15.82031250	+14.98535156	+1864	+6.87744141	-10.19970703	-0.78222656	+36.01318359	+2.39501953	-47.81250000	+1336
+1457971665.07250000	+8.61767578	-6.85107422	-0.68554688	+54.07470703	-4.68017578	-43.61572266	+2180	+8.50781250	-6.03369141	-0.33398438	+10.70068359	-15.64453125	+15.00732422	+1864	+6.86425781	-10.19970703	-0.79101563	+35.94726563	+2.50488281	-47.65869141	+1336
+1457971665.07670000	+8.61328125	-6.85546875	-0.68994141	+53.96484375	-4.52636719	-43.59375000	+2188	+8.50341797	-6.03808594	-0.33398438	+10.63476563	-15.53466797	+14.98535156	+1864	+6.84667969	-10.20410156	-0.79101563	+35.85937500	+2.63671875	-47.54882813	+1336
+1457971665.08080010	+8.60449219	-6.85986328	-0.68994141	+53.87695313	-4.37255859	-43.54980469	+2192	+8.49902344	-6.04248047	-0.33837891	+10.56884766	-15.40283203	+14.94140625	+1868	+6.83349609	-10.20410156	-0.79541016	+35.77148438	+2.79052734	-47.46093750	+1336
+1457971665.08920000	+8.59570313	-6.86865234	-0.69873047	+53.67919922	-4.10888672	-43.46191406	+2200	+8.49902344	-6.05126953	-0.34277344	+10.45898438	-15.18310547	+14.94140625	+1868	+6.81152344	-10.21289063	-0.79980469	+35.59570313	+3.07617188	-47.26318359	+1336
+1457971665.09330010	+8.59570313	-6.87304688	-0.70312500	+53.61328125	-3.97705078	-43.41796875	+2204	+8.49462891	-6.05126953	-0.34716797	+10.41503906	-15.05126953	+14.94140625	+1868	+6.80273438	-10.21289063	-0.79980469	+35.57373047	+3.18603516	-47.17529297	+1336
+1457971665.09750010	+8.59130859	-6.87744141	-0.70751953	+53.52539063	-3.84521484	-43.37402344	+2204	+8.49462891	-6.05566406	-0.35156250	+10.34912109	-14.94140625	+14.94140625	+1868	+6.79833984	-10.21289063	-0.79980469	+35.52978516	+3.31787109	-47.10937500	+1332
+1457971665.10170010	+8.58691406	-6.88183594	-0.71191406	+53.45947266	-3.73535156	-43.28613281	+2204	+8.49462891	-6.06005859	-0.35595703	+10.30517578	-14.85351563	+14.94140625	+1868	+6.79394531	-10.21289063	-0.79980469	+35.50781250	+3.40576172	-47.06542969	+1332
+1457971665.10579990	+8.58691406	-6.88623047	-0.72070313	+53.39355469	-3.64746094	-43.22021484	+2208	+8.49023438	-6.06005859	-0.36035156	+10.26123047	-14.76562500	+14.96337891	+1868	+6.79394531	-10.21289063	-0.79980469	+35.50781250	+3.49365234	-47.02148438	+1328
+1457971665.10999990	+8.58251953	-6.89062500	-0.72070313	+53.32763672	-3.55957031	-43.17626953	+2208	+8.49023438	-6.06445313	-0.36474609	+10.19531250	-14.67773438	+14.98535156	+1868	+6.79394531	-10.20849609	-0.79541016	+35.50781250	+3.60351563	-46.99951172	+1328
+1457971665.11420010	+8.58251953	-6.89062500	-0.72509766	+53.28369141	-3.49365234	-43.13232422	+2208	+8.49023438	-6.06884766	-0.36474609	+10.17333984	-14.61181641	+14.98535156	+1864	+6.79394531	-10.20849609	-0.79101563	+35.52978516	+3.66943359	-46.97753906	+1324
+1457971665.12249990	+8.58251953	-6.89501953	-0.72509766	+53.19580078	-3.38378906	-43.02246094	+2208	+8.48583984	-6.07324219	-0.36914063	+10.08544922	-14.45800781	+15.02929688	+1864	+6.79394531	-10.20849609	-0.78222656	+35.55175781	+3.82324219	-46.93359375	+1324
+1457971665.12660000	+8.57812500	-6.89941406	-0.72949219	+53.15185547	-3.33984375	-42.95654297	+2204	+8.48583984	-6.07324219	-0.37353516	+10.04150391	-14.39208984	+15.05126953	+1860	+6.79394531	-10.20410156	-0.77783203	+35.57373047	+3.88916016	-46.91162109	+1324
+1457971665.13080000	+8.57812500	-6.89941406	-0.72949219	+53.12988281	-3.29589844	-42.89062500	+2204	+8.48583984	-6.07763672	-0.37353516	+9.99755859	-14.32617188	+15.09521484	+1860	+6.79833984	-10.20410156	-0.77343750	+35.59570313	+3.93310547	-46.88964844	+1328
+1457971665.13500000	+8.57812500	-6.90380859	-0.73388672	+53.08593750	-3.25195313	-42.82470703	+2204	+8.48583984	-6.07763672	-0.37353516	+9.97558594	-14.26025391	+15.11718750	+1856	+6.79833984	-10.19970703	-0.76904297	+35.61767578	+3.99902344	-46.86767578	+1328
+1457971665.13910010	+8.57812500	-6.90380859	-0.73388672	+53.04199219	-3.22998047	-42.75878906	+2204	+8.48583984	-6.08203125	-0.37792969	+9.93164063	-14.21630859	+15.13916016	+1856	+6.80273438	-10.19970703	-0.76464844	+35.63964844	+4.06494141	-46.84570313	+1328
+1457971665.14330010	+8.57373047	-6.90380859	-0.73388672	+53.02001953	-3.18603516	-42.69287109	+2204	+8.48144531	-6.08203125	-0.37792969	+9.90966797	-14.15039063	+15.16113281	+1852	+6.80273438	-10.19531250	-0.76025391	+35.66162109	+4.10888672	-46.82373047	+1328
+1457971665.14750000	+8.57373047	-6.90820313	-0.73388672	+52.97607422	-3.14208984	-42.62695313	+2204	+8.48144531	-6.08203125	-0.37792969	+9.86572266	-14.08447266	+15.18310547	+1852	+6.80273438	-10.19531250	-0.76025391	+35.68359375	+4.17480469	-46.77978516	+1328
+1457971665.15580010	+8.56933594	-6.91259766	-0.73828125	+52.88818359	-3.05419922	-42.51708984	+2200	+8.48144531	-6.08642578	-0.38232422	+9.79980469	-13.97460938	+15.20507813	+1848	+6.79833984	-10.19531250	-0.75585938	+35.68359375	+4.28466797	-46.71386719	+1332
+1457971665.16000010	+8.56933594	-6.91259766	-0.73828125	+52.84423828	-3.01025391	-42.42919922	+2200	+8.48144531	-6.09082031	-0.38232422	+9.77783203	-13.88671875	+15.22705078	+1844	+6.78955078	-10.19531250	-0.75585938	+35.66162109	+4.35058594	-46.64794922	+1332
+1457971665.16409990	+8.56494141	-6.91699219	-0.73828125	+52.77832031	-2.96630859	-42.36328125	+2200	+8.47705078	-6.09082031	-0.38232422	+9.75585938	-13.84277344	+15.22705078	+1844	+6.78515625	-10.19531250	-0.76025391	+35.61767578	+4.41650391	-46.58203125	+1332
+1457971665.16829990	+8.56054688	-6.91699219	-0.74267578	+52.71240234	-2.92236328	-42.27539063	+2200	+8.47705078	-6.09082031	-0.38671875	+9.71191406	-13.75488281	+15.22705078	+1840	+6.77636719	-10.19531250	-0.76025391	+35.57373047	+4.48242188	-46.49414063	+1336
+1457971665.17249990	+8.56054688	-6.92138672	-0.74267578	+52.66845703	-2.85644531	-42.18750000	+2200	+8.47705078	-6.09521484	-0.38671875	+9.68994141	-13.68896484	+15.20507813	+1840	+6.76757813	-10.19531250	-0.76464844	+35.52978516	+4.54833984	-46.40625000	+1336
+1457971665.17660000	+8.55615234	-6.92138672	-0.74707031	+52.60253906	-2.81250000	-42.09960938	+2200	+8.47705078	-6.09521484	-0.39111328	+9.66796875	-13.62304688	+15.18310547	+1836	+6.75878906	-10.19531250	-0.77343750	+35.48583984	+4.61425781	-46.31835938	+1340
+1457971665.18080000	+8.55175781	-6.92578125	-0.75146484	+52.53662109	-2.74658203	-42.01171875	+2200	+8.47265625	-6.09960938	-0.39111328	+9.64599609	-13.55712891	+15.16113281	+1836	+6.75000000	-10.19970703	-0.77783203	+35.44189453	+4.68017578	-46.23046875	+1344
+1457971665.18910000	+8.54296875	-6.93017578	-0.75585938	+52.40478516	-2.61474609	-41.81396484	+2200	+8.47265625	-6.09960938	-0.39550781	+9.60205078	-13.42529297	+15.11718750	+1836	+6.72363281	-10.20410156	-0.79101563	+35.28808594	+4.85595703	-46.01074219	+1348
+1457971665.19330000	+8.53857422	-6.93017578	-0.75585938	+52.33886719	-2.54882813	-41.72607422	+2200	+8.46826172	-6.10400391	-0.39550781	+9.58007813	-13.33740234	+15.07324219	+1832	+6.71044922	-10.20849609	-0.79980469	+35.22216797	+4.92187500	-45.90087891	+1348
+1457971665.19750000	+8.53417969	-6.93457031	-0.76025391	+52.25097656	-2.48291016	-41.61621094	+2200	+8.46826172	-6.10400391	-0.39550781	+9.58007813	-13.27148438	+15.05126953	+1832	+6.69726563	-10.20849609	-0.80419922	+35.15625000	+5.00976563	-45.79101563	+1348
+1457971665.20160010	+8.52978516	-6.93457031	-0.76464844	+52.18505859	-2.43896484	-41.48437500	+2196	+8.46826172	-6.10839844	-0.39990234	+9.55810547	-13.20556641	+15.00732422	+1832	+6.68408203	-10.21289063	-0.81298828	+35.09033203	+5.09765625	-45.65917969	+1348
+1457971665.20580010	+8.52539063	-6.93896484	-0.76904297	+52.11914063	-2.37304688	-41.37451172	+2196	+8.46386719	-6.10839844	-0.39990234	+9.53613281	-13.11767578	+14.98535156	+1832	+6.67089844	-10.21289063	-0.82177734	+35.04638672	+5.16357422	-45.54931641	+1348
+1457971665.20989990	+8.52099609	-6.93896484	-0.76904297	+52.05322266	-2.32910156	-41.28662109	+2196	+8.46386719	-6.10839844	-0.40429688	+9.53613281	-13.05175781	+14.94140625	+1832	+6.66210938	-10.21728516	-0.82617188	+35.00244141	+5.25146484	-45.46142578	+1344
+1457971665.21830010	+8.51220703	-6.94335938	-0.77343750	+51.94335938	-2.24121094	-41.11083984	+2188	+8.45947266	-6.11279297	-0.40429688	+9.51416016	-12.91992188	+14.87548828	+1832	+6.64453125	-10.21728516	-0.83496094	+34.93652344	+5.38330078	-45.32958984	+1340
+1457971665.22240000	+8.51220703	-6.94335938	-0.77343750	+51.87744141	-2.21923828	-41.02294922	+2188	+8.45507813	-6.11718750	-0.40869141	+9.49218750	-12.85400391	+14.83154297	+1828	+6.64013672	-10.21728516	-0.83496094	+34.91455078	+5.47119141	-45.26367188	+1336
+1457971665.22659990	+8.50781250	-6.94775391	-0.77783203	+51.81152344	-2.19726563	-40.95703125	+2184	+8.45507813	-6.11718750	-0.40869141	+9.49218750	-12.81005859	+14.78759766	+1828	+6.63574219	-10.21728516	-0.83496094	+34.91455078	+5.51513672	-45.21972656	+1332
+1457971665.23079990	+8.50781250	-6.94775391	-0.77783203	+51.74560547	-2.17529297	-40.86914063	+2180	+8.45068359	-6.12158203	-0.40869141	+9.49218750	-12.74414063	+14.76562500	+1828	+6.63134766	-10.21728516	-0.83056641	+34.91455078	+5.58105469	-45.19775391	+1324
+1457971665.23490000	+8.50781250	-6.94775391	-0.77783203	+51.70166016	-2.15332031	-40.80322266	+2176	+8.45068359	-6.12158203	-0.40869141	+9.49218750	-12.70019531	+14.74365234	+1828	+6.63134766	-10.21289063	-0.83056641	+34.93652344	+5.62500000	-45.17578125	+1320
+1457971665.23910000	+8.50341797	-6.94775391	-0.77783203	+51.63574219	-2.15332031	-40.73730469	+2176	+8.45068359	-6.12158203	-0.41308594	+9.47021484	-12.65625000	+14.72167969	+1828	+6.63574219	-10.21289063	-0.82617188	+34.95849609	+5.66894531	-45.15380859	+1320
+1457971665.24330000	+8.50341797	-6.94775391	-0.77783203	+51.59179688	-2.15332031	-40.69335938	+2172	+8.44628906	-6.12158203	-0.41308594	+9.49218750	-12.63427734	+14.67773438	+1824	+6.63574219	-10.20849609	-0.82177734	+35.00244141	+5.71289063	-45.17578125	+1316
+1457971665.25160000	+8.50781250	-6.95214844	-0.77783203	+51.48193359	-2.15332031	-40.62744141	+2168	+8.44628906	-6.12597656	-0.41308594	+9.49218750	-12.59033203	+14.63378906	+1824	+6.64453125	-10.20410156	-0.81298828	+35.04638672	+5.75683594	-45.19775391	+1316
+1457971665.25580000	+8.50781250	-6.95214844	-0.77343750	+51.43798828	-2.15332031	-40.60546875	+2164	+8.44628906	-6.12597656	-0.41308594	+9.49218750	-12.59033203	+14.61181641	+1820	+6.64892578	-10.20410156	-0.80859375	+35.06835938	+5.77880859	-45.24169922	+1316
+1457971665.25990010	+8.51220703	-6.95214844	-0.77343750	+51.39404297	-2.17529297	-40.56152344	+2164	+8.44628906	-6.12597656	-0.41308594	+9.51416016	-12.56835938	+14.61181641	+1820	+6.65332031	-10.19970703	-0.80419922	+35.11230469	+5.80078125	-45.26367188	+1316
+1457971665.26410010	+8.51220703	-6.95214844	-0.77343750	+51.35009766	-2.17529297	-40.53955078	+2164	+8.44628906	-6.12597656	-0.41308594	+9.51416016	-12.56835938	+14.58984375	+1816	+6.65332031	-10.19970703	-0.79980469	+35.13427734	+5.82275391	-45.28564453	+1316
+1457971665.26830010	+8.51220703	-6.95214844	-0.77343750	+51.30615234	-2.19726563	-40.53955078	+2160	+8.44628906	-6.13037109	-0.41748047	+9.53613281	-12.56835938	+14.56787109	+1816	+6.65771484	-10.19531250	-0.79541016	+35.13427734	+5.82275391	-45.30761719	+1316
+1457971665.27239990	+8.51660156	-6.95214844	-0.77343750	+51.26220703	-2.21923828	-40.51757813	+2160	+8.45068359	-6.13037109	-0.41748047	+9.53613281	-12.56835938	+14.54589844	+1812	+6.66210938	-10.19531250	-0.79101563	+35.15625000	+5.84472656	-45.32958984	+1316
+1457971665.27659990	+8.51660156	-6.95214844	-0.77343750	+51.21826172	-2.21923828	-40.51757813	+2160	+8.45068359	-6.13037109	-0.41748047	+9.55810547	-12.56835938	+14.54589844	+1812	+6.66650391	-10.19531250	-0.79101563	+35.17822266	+5.84472656	-45.35156250	+1316
+1457971665.28490000	+8.52099609	-6.95214844	-0.76904297	+51.15234375	-2.26318359	-40.49560547	+2160	+8.45068359	-6.13037109	-0.41748047	+9.58007813	-12.59033203	+14.50195313	+1808	+6.66650391	-10.19091797	-0.78662109	+35.17822266	+5.84472656	-45.37353516	+1316
+1457971665.28909990	+8.52539063	-6.95214844	-0.76904297	+51.10839844	-2.28515625	-40.49560547	+2160	+8.45068359	-6.13037109	-0.41748047	+9.60205078	-12.61230469	+14.47998047	+1808	+6.67089844	-10.19091797	-0.78662109	+35.17822266	+5.84472656	-45.37353516	+1316
+1457971665.29320000	+8.52539063	-6.95214844	-0.76904297	+51.08642578	-2.30712891	-40.49560547	+2160	+8.45068359	-6.13037109	-0.41748047	+9.62402344	-12.61230469	+14.45800781	+1804	+6.67089844	-10.19091797	-0.78662109	+35.15625000	+5.84472656	-45.39550781	+1316
+1457971665.29740000	+8.52539063	-6.95214844	-0.76904297	+51.04248047	-2.32910156	-40.49560547	+2160	+8.45507813	-6.13037109	-0.41748047	+9.64599609	-12.63427734	+14.41406250	+1804	+6.67089844	-10.19091797	-0.78662109	+35.15625000	+5.84472656	-45.39550781	+1312
+1457971665.30160000	+8.52978516	-6.95214844	-0.76904297	+51.02050781	-2.32910156	-40.49560547	+2160	+8.45507813	-6.13037109	-0.41748047	+9.68994141	-12.65625000	+14.39208984	+1804	+6.66650391	-10.19531250	-0.78662109	+35.13427734	+5.82275391	-45.39550781	+1312
+1457971665.30570010	+8.52978516	-6.95214844	-0.76464844	+50.99853516	-2.35107422	-40.51757813	+2160	+8.45507813	-6.13037109	-0.41748047	+9.71191406	-12.67822266	+14.34814453	+1804	+6.66650391	-10.19531250	-0.78662109	+35.13427734	+5.82275391	-45.39550781	+1312
+1457971665.31410000	+8.53417969	-6.95214844	-0.76464844	+50.93261719	-2.39501953	-40.51757813	+2160	+8.45947266	-6.13037109	-0.41748047	+9.82177734	-12.74414063	+14.21630859	+1800	+6.66650391	-10.19531250	-0.78662109	+35.11230469	+5.82275391	-45.39550781	+1312
+1457971665.31820010	+8.53417969	-6.95214844	-0.76464844	+50.91064453	-2.41699219	-40.51757813	+2160	+8.46386719	-6.13037109	-0.41748047	+9.88769531	-12.78808594	+14.15039063	+1800	+6.66650391	-10.19531250	-0.78662109	+35.11230469	+5.82275391	-45.39550781	+1312
+1457971665.32240010	+8.53417969	-6.95214844	-0.76464844	+50.88867188	-2.43896484	-40.53955078	+2160	+8.46826172	-6.13037109	-0.41308594	+9.95361328	-12.83203125	+14.08447266	+1804	+6.66650391	-10.19531250	-0.79101563	+35.09033203	+5.82275391	-45.39550781	+1312
+1457971665.32660010	+8.53417969	-6.95214844	-0.76464844	+50.86669922	-2.46093750	-40.56152344	+2160	+8.46826172	-6.12597656	-0.41308594	+10.04150391	-12.89794922	+13.99658203	+1804	+6.66210938	-10.19531250	-0.79101563	+35.09033203	+5.80078125	-45.39550781	+1312
+1457971665.33069990	+8.53417969	-6.95214844	-0.76464844	+50.82275391	-2.48291016	-40.56152344	+2160	+8.47265625	-6.12597656	-0.41308594	+10.10742188	-12.94189453	+13.90869141	+1804	+6.66210938	-10.19531250	-0.79101563	+35.06835938	+5.80078125	-45.39550781	+1308
+1457971665.33489990	+8.53857422	-6.95214844	-0.76025391	+50.80078125	-2.50488281	-40.58349609	+2160	+8.47705078	-6.12597656	-0.41308594	+10.17333984	-13.00781250	+13.84277344	+1804	+6.66210938	-10.19531250	-0.79101563	+35.06835938	+5.80078125	-45.39550781	+1308
+1457971665.34320000	+8.53857422	-6.95214844	-0.76025391	+50.75683594	-2.54882813	-40.60546875	+2160	+8.48144531	-6.12597656	-0.41308594	+10.32714844	-13.11767578	+13.71093750	+1808	+6.66210938	-10.19970703	-0.79541016	+35.02441406	+5.77880859	-45.41748047	+1308
+1457971665.34740000	+8.54296875	-6.95214844	-0.76025391	+50.73486328	-2.57080078	-40.60546875	+2160	+8.48144531	-6.12597656	-0.40869141	+10.39306641	-13.18359375	+13.66699219	+1812	+6.65771484	-10.19970703	-0.79541016	+35.00244141	+5.75683594	-45.41748047	+1308
+1457971665.35159990	+8.54296875	-6.95214844	-0.76025391	+50.73486328	-2.59277344	-40.62744141	+2160	+8.48583984	-6.12597656	-0.40869141	+10.45898438	-13.22753906	+13.62304688	+1812	+6.65771484	-10.19970703	-0.79541016	+34.98046875	+5.73486328	-45.46142578	+1308
+1457971665.35570000	+8.54296875	-6.95214844	-0.76025391	+50.71289063	-2.61474609	-40.64941406	+2160	+8.48583984	-6.12158203	-0.40869141	+10.52490234	-13.29345703	+13.57910156	+1816	+6.65771484	-10.19970703	-0.79980469	+34.93652344	+5.69091797	-45.48339844	+1304
+1457971665.35990000	+8.54736328	-6.95214844	-0.75585938	+50.69091797	-2.63671875	-40.67138672	+2160	+8.49023438	-6.12158203	-0.40869141	+10.56884766	-13.33740234	+13.55712891	+1816	+6.65771484	-10.19970703	-0.79980469	+34.93652344	+5.66894531	-45.52734375	+1304
+1457971665.36400010	+8.54736328	-6.95214844	-0.75585938	+50.69091797	-2.65869141	-40.67138672	+2160	+8.49023438	-6.12158203	-0.40869141	+10.63476563	-13.38134766	+13.53515625	+1820	+6.65771484	-10.20410156	-0.79980469	+34.91455078	+5.62500000	-45.59326172	+1304
+1457971665.37240000	+8.55615234	-6.95214844	-0.75585938	+50.66894531	-2.70263672	-40.69335938	+2160	+8.49462891	-6.12158203	-0.40869141	+10.74462891	-13.44726563	+13.51318359	+1820	+6.66650391	-10.19970703	-0.79541016	+34.91455078	+5.53710938	-45.74707031	+1304
+1457971665.37649990	+8.55615234	-6.95214844	-0.75585938	+50.66894531	-2.72460938	-40.71533203	+2160	+8.49462891	-6.12158203	-0.40869141	+10.81054688	-13.49121094	+13.51318359	+1820	+6.67529297	-10.19970703	-0.79101563	+34.93652344	+5.49316406	-45.83496094	+1304
+1457971665.38070010	+8.56054688	-6.95214844	-0.75585938	+50.69091797	-2.74658203	-40.71533203	+2164	+8.49462891	-6.12158203	-0.40869141	+10.85449219	-13.53515625	+13.51318359	+1824	+6.67968750	-10.19970703	-0.78662109	+34.95849609	+5.44921875	-45.92285156	+1304
+1457971665.38490010	+8.56054688	-6.95214844	-0.75585938	+50.69091797	-2.76855469	-40.71533203	+2164	+8.49462891	-6.12158203	-0.40869141	+10.92041016	-13.55712891	+13.49121094	+1824	+6.68847656	-10.19970703	-0.78222656	+35.00244141	+5.40527344	-46.01074219	+1308
+1457971665.38899990	+8.56494141	-6.95214844	-0.75585938	+50.69091797	-2.79052734	-40.71533203	+2164	+8.49902344	-6.12158203	-0.40869141	+10.98632813	-13.60107422	+13.49121094	+1824	+6.69287109	-10.19970703	-0.77783203	+35.04638672	+5.38330078	-46.09863281	+1312
+1457971665.39319990	+8.56494141	-6.95214844	-0.75585938	+50.71289063	-2.81250000	-40.71533203	+2168	+8.49902344	-6.12158203	-0.40869141	+11.03027344	-13.62304688	+13.49121094	+1824	+6.69726563	-10.19531250	-0.77343750	+35.06835938	+5.36132813	-46.16455078	+1312
+1457971665.40150000	+8.56933594	-6.95214844	-0.75585938	+50.75683594	-2.85644531	-40.71533203	+2168	+8.49902344	-6.12158203	-0.40869141	+11.16210938	-13.66699219	+13.51318359	+1824	+6.70605469	-10.19531250	-0.76464844	+35.13427734	+5.33935547	-46.27441406	+1316
+1457971665.40570000	+8.56933594	-6.94775391	-0.75585938	+50.75683594	-2.85644531	-40.69335938	+2168	+8.49902344	-6.12158203	-0.40869141	+11.25000000	-13.68896484	+13.51318359	+1824	+6.71044922	-10.19531250	-0.76464844	+35.17822266	+5.31738281	-46.29638672	+1316
+1457971665.40990000	+8.56933594	-6.94775391	-0.75585938	+50.77880859	-2.87841797	-40.69335938	+2172	+8.49902344	-6.12158203	-0.40869141	+11.31591797	-13.68896484	+13.51318359	+1824	+6.71044922	-10.19531250	-0.76464844	+35.20019531	+5.31738281	-46.34033203	+1316
+1457971665.41400000	+8.56933594	-6.94775391	-0.75585938	+50.80078125	-2.90039063	-40.69335938	+2172	+8.49902344	-6.12158203	-0.40869141	+11.40380859	-13.71093750	+13.49121094	+1824	+6.71044922	-10.19531250	-0.76464844	+35.20019531	+5.31738281	-46.34033203	+1316
+1457971665.41820000	+8.56933594	-6.94775391	-0.76025391	+50.82275391	-2.90039063	-40.69335938	+2172	+8.49462891	-6.11718750	-0.41308594	+11.49169922	-13.73291016	+13.49121094	+1824	+6.71044922	-10.19970703	-0.76464844	+35.22216797	+5.31738281	-46.36230469	+1316
+1457971665.42240000	+8.56933594	-6.94775391	-0.76025391	+50.84472656	-2.92236328	-40.67138672	+2172	+8.49462891	-6.11718750	-0.41308594	+11.57958984	-13.73291016	+13.46923828	+1824	+6.70605469	-10.19970703	-0.76464844	+35.22216797	+5.33935547	-46.36230469	+1316
+1457971665.43070010	+8.56933594	-6.94775391	-0.76025391	+50.86669922	-2.92236328	-40.67138672	+2172	+8.49023438	-6.11718750	-0.41308594	+11.79931641	-13.75488281	+13.42529297	+1824	+6.70166016	-10.20410156	-0.76904297	+35.22216797	+5.33935547	-46.36230469	+1316
+1457971665.43490000	+8.56933594	-6.94775391	-0.76025391	+50.88867188	-2.94433594	-40.64941406	+2172	+8.49023438	-6.11718750	-0.41748047	+11.90917969	-13.75488281	+13.40332031	+1820	+6.70166016	-10.20410156	-0.77343750	+35.22216797	+5.36132813	-46.34033203	+1316
+1457971665.43899990	+8.56933594	-6.94775391	-0.76025391	+50.91064453	-2.94433594	-40.64941406	+2172	+8.48583984	-6.11718750	-0.41748047	+12.04101563	-13.75488281	+13.38134766	+1820	+6.69726563	-10.20410156	-0.77343750	+35.22216797	+5.36132813	-46.31835938	+1316
+1457971665.44320010	+8.56494141	-6.94775391	-0.76025391	+50.93261719	-2.96630859	-40.62744141	+2172	+8.48583984	-6.11718750	-0.41748047	+12.15087891	-13.75488281	+13.33740234	+1824	+6.69287109	-10.20849609	-0.77783203	+35.22216797	+5.38330078	-46.31835938	+1316
+1457971665.44730000	+8.56494141	-6.94775391	-0.76464844	+50.95458984	-2.98828125	-40.60546875	+2172	+8.48144531	-6.11279297	-0.41748047	+12.26074219	-13.75488281	+13.29345703	+1824	+6.68847656	-10.20849609	-0.78222656	+35.22216797	+5.38330078	-46.29638672	+1316
+1457971665.45149990	+8.56494141	-6.94775391	-0.76464844	+51.02050781	-3.01025391	-40.58349609	+2172	+8.48144531	-6.11279297	-0.41748047	+12.39257813	-13.75488281	+13.24951172	+1824	+6.68408203	-10.21289063	-0.78662109	+35.22216797	+5.40527344	-46.27441406	+1316
+1457971665.45980000	+8.56054688	-6.94335938	-0.76904297	+51.15234375	-3.07617188	-40.53955078	+2172	+8.47265625	-6.11279297	-0.42187500	+12.61230469	-13.77685547	+13.16162109	+1820	+6.67529297	-10.21289063	-0.79101563	+35.22216797	+5.42724609	-46.25244141	+1316
+1457971665.46400000	+8.55615234	-6.94335938	-0.77343750	+51.28417969	-3.16406250	-40.49560547	+2172	+8.47265625	-6.11279297	-0.42187500	+12.72216797	-13.79882813	+13.11767578	+1820	+6.67089844	-10.21728516	-0.79541016	+35.22216797	+5.44921875	-46.23046875	+1312
+1457971665.46820000	+8.55615234	-6.93896484	-0.77343750	+51.39404297	-3.22998047	-40.47363281	+2172	+8.46826172	-6.10839844	-0.42187500	+12.83203125	-13.82080078	+13.07373047	+1820	+6.66650391	-10.21728516	-0.79541016	+35.24414063	+5.44921875	-46.23046875	+1312
+1457971665.47230010	+8.55615234	-6.93896484	-0.77783203	+51.48193359	-3.27392578	-40.45166016	+2168	+8.46826172	-6.10839844	-0.42187500	+12.94189453	-13.84277344	+13.02978516	+1820	+6.66650391	-10.21728516	-0.79541016	+35.26611328	+5.47119141	-46.23046875	+1308
+1457971665.47650000	+8.55175781	-6.93457031	-0.77783203	+51.61376953	-3.36181641	-40.42968750	+2168	+8.46826172	-6.10839844	-0.42187500	+13.02978516	-13.86474609	+12.98583984	+1820	+6.66650391	-10.21728516	-0.79541016	+35.28808594	+5.49316406	-46.25244141	+1308
+1457971665.48070000	+8.55175781	-6.93457031	-0.77783203	+51.72363281	-3.42773438	-40.42968750	+2164	+8.46386719	-6.10839844	-0.42187500	+13.13964844	-13.90869141	+12.94189453	+1820	+6.66650391	-10.21728516	-0.79541016	+35.33203125	+5.49316406	-46.27441406	+1304
+1457971665.48900010	+8.55615234	-6.93017578	-0.77783203	+51.89941406	-3.55957031	-40.42968750	+2164	+8.46386719	-6.10400391	-0.42187500	+13.31542969	-13.97460938	+12.87597656	+1816	+6.67089844	-10.21728516	-0.79101563	+35.44189453	+5.51513672	-46.34033203	+1304
+1457971665.49320010	+8.55615234	-6.93017578	-0.77783203	+51.98730469	-3.62548828	-40.42968750	+2160	+8.46386719	-6.10400391	-0.42187500	+13.42529297	-14.01855469	+12.85400391	+1812	+6.67529297	-10.21728516	-0.78662109	+35.48583984	+5.53710938	-46.36230469	+1304
+1457971665.49729990	+8.56054688	-6.93017578	-0.77783203	+52.05322266	-3.69140625	-40.45166016	+2160	+8.46386719	-6.10400391	-0.42187500	+13.51318359	-14.06250000	+12.83203125	+1812	+6.67968750	-10.21728516	-0.78222656	+35.55175781	+5.53710938	-46.40625000	+1304
+1457971665.50149990	+8.56054688	-6.92578125	-0.77783203	+52.14111328	-3.75732422	-40.45166016	+2156	+8.46386719	-6.10400391	-0.42187500	+13.60107422	-14.10644531	+12.81005859	+1808	+6.68408203	-10.21728516	-0.77783203	+35.59570313	+5.55908203	-46.45019531	+1304
+1457971665.50570010	+8.56054688	-6.92578125	-0.77783203	+52.22900391	-3.82324219	-40.45166016	+2156	+8.46386719	-6.09960938	-0.42187500	+13.71093750	-14.15039063	+12.78808594	+1808	+6.68847656	-10.21728516	-0.77343750	+35.66162109	+5.55908203	-46.49414063	+1308
+1457971665.50980000	+8.56494141	-6.92578125	-0.77783203	+52.29492188	-3.88916016	-40.45166016	+2156	+8.45947266	-6.09960938	-0.42187500	+13.79882813	-14.17236328	+12.76611328	+1804	+6.69287109	-10.21289063	-0.76904297	+35.72753906	+5.58105469	-46.53808594	+1308
+1457971665.51810000	+8.56494141	-6.92138672	-0.77783203	+52.47070313	-4.04296875	-40.45166016	+2152	+8.45947266	-6.09521484	-0.42187500	+13.99658203	-14.26025391	+12.72216797	+1800	+6.70605469	-10.21289063	-0.76025391	+35.81542969	+5.60302734	-46.62597656	+1312
+1457971665.52230000	+8.56933594	-6.92138672	-0.77783203	+52.55859375	-4.10888672	-40.45166016	+2152	+8.45947266	-6.09521484	-0.42187500	+14.10644531	-14.30419922	+12.70019531	+1800	+6.71044922	-10.21289063	-0.76025391	+35.88134766	+5.60302734	-46.66992188	+1316
+1457971665.52650000	+8.56933594	-6.92138672	-0.77783203	+52.64648438	-4.17480469	-40.45166016	+2152	+8.45947266	-6.09521484	-0.42187500	+14.19433594	-14.32617188	+12.67822266	+1796	+6.71484375	-10.21289063	-0.75585938	+35.92529297	+5.60302734	-46.71386719	+1316
+1457971665.53060010	+8.56933594	-6.91699219	-0.77783203	+52.73437500	-4.24072266	-40.45166016	+2148	+8.45947266	-6.09521484	-0.41748047	+14.28222656	-14.34814453	+12.65625000	+1792	+6.71923828	-10.21289063	-0.75146484	+35.94726563	+5.62500000	-46.73583984	+1320
+1457971665.53480010	+8.56933594	-6.91699219	-0.77783203	+52.82226563	-4.30664063	-40.45166016	+2148	+8.45947266	-6.09521484	-0.41748047	+14.39208984	-14.37011719	+12.63427734	+1792	+6.71923828	-10.21289063	-0.75146484	+35.99121094	+5.62500000	-46.75781250	+1320
+1457971665.54310010	+8.56933594	-6.91259766	-0.77783203	+52.97607422	-4.43847656	-40.45166016	+2144	+8.45507813	-6.09082031	-0.41748047	+14.58984375	-14.43603516	+12.56835938	+1788	+6.72363281	-10.21289063	-0.74707031	+36.05712891	+5.64697266	-46.80175781	+1324
+1457971665.54730010	+8.56933594	-6.91259766	-0.77783203	+53.06396484	-4.50439453	-40.45166016	+2144	+8.45507813	-6.09082031	-0.41748047	+14.69970703	-14.45800781	+12.54638672	+1784	+6.72363281	-10.21728516	-0.74707031	+36.07910156	+5.64697266	-46.82373047	+1324
+1457971665.55150010	+8.56494141	-6.91259766	-0.77783203	+53.15185547	-4.57031250	-40.47363281	+2144	+8.45068359	-6.09082031	-0.41748047	+14.80957031	-14.47998047	+12.50244141	+1784	+6.72363281	-10.21728516	-0.75146484	+36.10107422	+5.64697266	-46.82373047	+1324
+1457971665.55559990	+8.56494141	-6.90820313	-0.77783203	+53.21777344	-4.61425781	-40.47363281	+2140	+8.45068359	-6.08642578	-0.41748047	+14.89746094	-14.50195313	+12.45849609	+1784	+6.72363281	-10.22167969	-0.75146484	+36.10107422	+5.66894531	-46.84570313	+1324
+1457971665.55979990	+8.56494141	-6.90820313	-0.77783203	+53.30566406	-4.65820313	-40.49560547	+2140	+8.44628906	-6.08642578	-0.41748047	+15.00732422	-14.52392578	+12.41455078	+1780	+6.71923828	-10.22167969	-0.75146484	+36.12304688	+5.66894531	-46.84570313	+1324
+1457971665.56810000	+8.56054688	-6.90380859	-0.78222656	+53.45947266	-4.76806641	-40.51757813	+2136	+8.44628906	-6.08642578	-0.41748047	+15.22705078	-14.56787109	+12.30468750	+1776	+6.71484375	-10.22607422	-0.76025391	+36.12304688	+5.66894531	-46.82373047	+1328
