# Supplementary material for: A direct effect of perception on action when grasping a cup
Source: Sci Rep. 2018 Jan 9;8:171. doi: 10.1038/s41598-017-18591-5 (PMC5760564; doi:10.1038/s41598-017-18591-5)
Supplement: Supplementary file 6 — Supplementary Information [file 41598_2017_18591_MOESM6_ESM.zip › SciRep_Data/S02instruct/S02_100instruct_Tr1.dat]

+1000000000000.00000000	+0.00000000	+0.00000000	+0.00000000	+0.00000000	+0.00000000	+0.00000000	+0	+0.00000000	+0.00000000	+0.00000000	+0.00000000	+0.00000000	+0.00000000	+0	+0.00000000	+0.00000000	+0.00000000	+0.00000000	+0.00000000	+0.00000000	+0
+1458240497.88280010	+9.82617188	-5.92822266	-0.74707031	+55.59082031	-6.96533203	-70.53222656	+2156	+9.84375000	-5.01416016	-0.31201172	+12.45849609	-19.81933594	+13.42529297	+1876	+7.36962891	-9.58007813	-0.47021484	+58.86474609	+2.96630859	-35.33203125	+1920
+1458240497.88689990	+9.82617188	-5.92822266	-0.74707031	+55.59082031	-6.96533203	-70.53222656	+2156	+9.84375000	-5.01416016	-0.31201172	+12.45849609	-19.81933594	+13.42529297	+1876	+7.36523438	-9.58007813	-0.47460938	+58.84277344	+2.96630859	-35.31005859	+1920
+1458240497.89109990	+9.82617188	-5.92822266	-0.74707031	+55.59082031	-6.96533203	-70.55419922	+2156	+9.84375000	-5.01416016	-0.31201172	+12.45849609	-19.81933594	+13.40332031	+1876	+7.36523438	-9.58007813	-0.47460938	+58.82080078	+2.96630859	-35.31005859	+1920
+1458240497.89529990	+9.82617188	-5.92822266	-0.74707031	+55.59082031	-6.96533203	-70.55419922	+2156	+9.84375000	-5.01855469	-0.31201172	+12.45849609	-19.81933594	+13.40332031	+1876	+7.35205078	-9.58447266	-0.48339844	+58.75488281	+2.92236328	-35.24414063	+1920
+1458240497.89940000	+9.82617188	-5.92822266	-0.74707031	+55.59082031	-6.96533203	-70.55419922	+2156	+9.84375000	-5.01855469	-0.31201172	+12.45849609	-19.81933594	+13.40332031	+1872	+7.34326172	-9.58886719	-0.48779297	+58.68896484	+2.90039063	-35.20019531	+1920
+1458240497.90360000	+9.82617188	-5.92822266	-0.74707031	+55.61279297	-6.96533203	-70.55419922	+2156	+9.84375000	-5.01855469	-0.31201172	+12.45849609	-19.81933594	+13.40332031	+1872	+7.33886719	-9.58886719	-0.49658203	+58.62304688	+2.87841797	-35.17822266	+1920
+1458240497.90770010	+9.82617188	-5.92822266	-0.74707031	+55.61279297	-6.96533203	-70.55419922	+2156	+9.84375000	-5.01855469	-0.31201172	+12.48046875	-19.81933594	+13.40332031	+1872	+7.33447266	-9.59326172	-0.50097656	+58.57910156	+2.85644531	-35.13427734	+1916
+1458240497.91190000	+9.82617188	-5.92822266	-0.74707031	+55.61279297	-6.94335938	-70.55419922	+2156	+9.84375000	-5.01855469	-0.31201172	+12.48046875	-19.81933594	+13.38134766	+1872	+7.33007813	-9.59326172	-0.50097656	+58.55712891	+2.85644531	-35.11230469	+1916
+1458240497.92860010	+9.82617188	-5.92822266	-0.74707031	+55.61279297	-6.94335938	-70.57617188	+2156	+9.84375000	-5.01855469	-0.31201172	+12.45849609	-19.81933594	+13.38134766	+1872	+7.33447266	-9.59326172	-0.49658203	+58.60107422	+2.85644531	-35.15625000	+1900
+1458240497.93689990	+9.82617188	-5.92822266	-0.74707031	+55.61279297	-6.96533203	-70.55419922	+2156	+9.84375000	-5.01855469	-0.31201172	+12.45849609	-19.81933594	+13.38134766	+1872	+7.33886719	-9.59326172	-0.49658203	+58.62304688	+2.87841797	-35.17822266	+1896
+1458240497.94520000	+9.82617188	-5.92822266	-0.74707031	+55.59082031	-6.96533203	-70.55419922	+2156	+9.84375000	-5.01855469	-0.31201172	+12.45849609	-19.81933594	+13.40332031	+1872	+7.34326172	-9.58886719	-0.49218750	+58.66699219	+2.87841797	-35.17822266	+1892
+1458240497.96190000	+9.82617188	-5.92822266	-0.74707031	+55.59082031	-6.96533203	-70.55419922	+2156	+9.84375000	-5.01855469	-0.31201172	+12.45849609	-19.81933594	+13.40332031	+1872	+7.34765625	-9.58886719	-0.48779297	+58.68896484	+2.90039063	-35.22216797	+1884
+1458240497.96610000	+9.82617188	-5.92822266	-0.74707031	+55.59082031	-6.96533203	-70.55419922	+2156	+9.84375000	-5.01855469	-0.31201172	+12.45849609	-19.81933594	+13.40332031	+1872	+7.34765625	-9.58886719	-0.48779297	+58.71093750	+2.90039063	-35.22216797	+1884
+1458240497.97440000	+9.82617188	-5.92822266	-0.74707031	+55.59082031	-6.96533203	-70.55419922	+2156	+9.84375000	-5.01855469	-0.31201172	+12.45849609	-19.81933594	+13.40332031	+1872	+7.34765625	-9.58886719	-0.48779297	+58.71093750	+2.90039063	-35.22216797	+1880
+1458240497.97860000	+9.82617188	-5.92822266	-0.74707031	+55.59082031	-6.96533203	-70.55419922	+2156	+9.84375000	-5.01855469	-0.31201172	+12.45849609	-19.81933594	+13.40332031	+1872	+7.34765625	-9.58886719	-0.48779297	+58.71093750	+2.90039063	-35.22216797	+1880
+1458240497.98270010	+9.82617188	-5.92822266	-0.74707031	+55.59082031	-6.96533203	-70.55419922	+2156	+9.84375000	-5.01855469	-0.31201172	+12.45849609	-19.81933594	+13.40332031	+1872	+7.34765625	-9.58886719	-0.48779297	+58.71093750	+2.90039063	-35.22216797	+1876
+1458240497.98690010	+9.82617188	-5.92822266	-0.74707031	+55.59082031	-6.96533203	-70.55419922	+2156	+9.84375000	-5.01855469	-0.31201172	+12.45849609	-19.81933594	+13.40332031	+1872	+7.34765625	-9.58886719	-0.48779297	+58.71093750	+2.90039063	-35.22216797	+1876
+1458240497.99519990	+9.82617188	-5.92822266	-0.74707031	+55.59082031	-6.96533203	-70.55419922	+2156	+9.84375000	-5.01855469	-0.31201172	+12.45849609	-19.81933594	+13.40332031	+1872	+7.34765625	-9.58886719	-0.48779297	+58.71093750	+2.90039063	-35.22216797	+1872
+1458240497.99939990	+9.82617188	-5.92822266	-0.74707031	+55.59082031	-6.96533203	-70.55419922	+2156	+9.84375000	-5.01855469	-0.31201172	+12.45849609	-19.81933594	+13.40332031	+1872	+7.34765625	-9.58886719	-0.48779297	+58.68896484	+2.90039063	-35.22216797	+1872
+1458240498.01600000	+9.82617188	-5.92822266	-0.74707031	+55.59082031	-6.94335938	-70.55419922	+2156	+9.84375000	-5.01855469	-0.31201172	+12.48046875	-19.81933594	+13.38134766	+1868	+7.34765625	-9.58886719	-0.48779297	+58.68896484	+2.90039063	-35.20019531	+1868
+1458240498.02020000	+9.82617188	-5.92822266	-0.74707031	+55.59082031	-6.94335938	-70.57617188	+2156	+9.84375000	-5.01855469	-0.31201172	+12.48046875	-19.81933594	+13.38134766	+1868	+7.34765625	-9.58886719	-0.48779297	+58.68896484	+2.90039063	-35.20019531	+1864
+1458240498.02440000	+9.82617188	-5.92822266	-0.74707031	+55.59082031	-6.94335938	-70.57617188	+2156	+9.84375000	-5.01855469	-0.31201172	+12.48046875	-19.81933594	+13.38134766	+1868	+7.34765625	-9.58886719	-0.48779297	+58.68896484	+2.90039063	-35.20019531	+1864
+1458240498.02850010	+9.82617188	-5.92822266	-0.74707031	+55.59082031	-6.94335938	-70.57617188	+2156	+9.84375000	-5.01855469	-0.31201172	+12.48046875	-19.81933594	+13.38134766	+1868	+7.34765625	-9.58886719	-0.48779297	+58.68896484	+2.90039063	-35.20019531	+1864
+1458240498.03270010	+9.82617188	-5.92822266	-0.74707031	+55.59082031	-6.94335938	-70.57617188	+2156	+9.84375000	-5.01855469	-0.31201172	+12.48046875	-19.81933594	+13.38134766	+1868	+7.34765625	-9.58886719	-0.48779297	+58.68896484	+2.90039063	-35.20019531	+1864
+1458240498.03690000	+9.82617188	-5.92822266	-0.74707031	+55.56884766	-6.94335938	-70.57617188	+2156	+9.84375000	-5.01855469	-0.31201172	+12.48046875	-19.81933594	+13.38134766	+1868	+7.34765625	-9.58886719	-0.48779297	+58.68896484	+2.90039063	-35.22216797	+1860
+1458240498.04520010	+9.82617188	-5.92822266	-0.74707031	+55.56884766	-6.94335938	-70.57617188	+2156	+9.84375000	-5.01855469	-0.31201172	+12.48046875	-19.81933594	+13.38134766	+1868	+7.34765625	-9.58886719	-0.48779297	+58.71093750	+2.90039063	-35.22216797	+1860
+1458240498.04940010	+9.82617188	-5.92822266	-0.74707031	+55.56884766	-6.96533203	-70.55419922	+2160	+9.84375000	-5.01855469	-0.31201172	+12.48046875	-19.81933594	+13.40332031	+1868	+7.35205078	-9.58886719	-0.48779297	+58.71093750	+2.92236328	-35.22216797	+1860
+1458240498.05349990	+9.82617188	-5.92822266	-0.74707031	+55.56884766	-6.96533203	-70.55419922	+2160	+9.84375000	-5.01855469	-0.31201172	+12.48046875	-19.81933594	+13.40332031	+1868	+7.35205078	-9.58886719	-0.48339844	+58.71093750	+2.92236328	-35.24414063	+1860
+1458240498.05769990	+9.82617188	-5.92822266	-0.74707031	+55.56884766	-6.96533203	-70.55419922	+2160	+9.84375000	-5.01855469	-0.31201172	+12.48046875	-19.81933594	+13.40332031	+1868	+7.35205078	-9.58447266	-0.48339844	+58.73291016	+2.92236328	-35.24414063	+1860
+1458240498.06180000	+9.82617188	-5.92822266	-0.74707031	+55.56884766	-6.96533203	-70.55419922	+2160	+9.84375000	-5.01855469	-0.31640625	+12.48046875	-19.79736328	+13.40332031	+1868	+7.35205078	-9.58447266	-0.48339844	+58.73291016	+2.92236328	-35.24414063	+1860
+1458240498.06600000	+9.82617188	-5.93261719	-0.74707031	+55.56884766	-6.96533203	-70.55419922	+2160	+9.84375000	-5.01855469	-0.31640625	+12.48046875	-19.79736328	+13.40332031	+1868	+7.35644531	-9.58447266	-0.48339844	+58.75488281	+2.94433594	-35.26611328	+1860
+1458240498.07020000	+9.82617188	-5.93261719	-0.74707031	+55.56884766	-6.96533203	-70.55419922	+2160	+9.84375000	-5.01855469	-0.31640625	+12.45849609	-19.79736328	+13.40332031	+1868	+7.35644531	-9.58447266	-0.47900391	+58.75488281	+2.94433594	-35.26611328	+1860
+1458240498.07850000	+9.82617188	-5.93261719	-0.74707031	+55.56884766	-6.96533203	-70.55419922	+2160	+9.84375000	-5.01416016	-0.31640625	+12.45849609	-19.79736328	+13.40332031	+1868	+7.36083984	-9.58447266	-0.47460938	+58.79882813	+2.96630859	-35.28808594	+1864
+1458240498.08270000	+9.82617188	-5.93261719	-0.74707031	+55.56884766	-6.96533203	-70.55419922	+2160	+9.84375000	-5.01416016	-0.31640625	+12.45849609	-19.79736328	+13.40332031	+1868	+7.36083984	-9.58447266	-0.47460938	+58.79882813	+2.96630859	-35.28808594	+1864
+1458240498.08680010	+9.82617188	-5.93261719	-0.74707031	+55.56884766	-6.96533203	-70.55419922	+2160	+9.84375000	-5.01416016	-0.31640625	+12.45849609	-19.79736328	+13.40332031	+1868	+7.36523438	-9.58447266	-0.47460938	+58.79882813	+2.96630859	-35.31005859	+1864
+1458240498.09100010	+9.82617188	-5.93261719	-0.74707031	+55.54687500	-6.96533203	-70.55419922	+2160	+9.84375000	-5.01416016	-0.31640625	+12.45849609	-19.79736328	+13.40332031	+1868	+7.36523438	-9.58447266	-0.47460938	+58.79882813	+2.96630859	-35.31005859	+1864
+1458240498.09929990	+9.82617188	-5.93261719	-0.74707031	+55.54687500	-6.96533203	-70.55419922	+2160	+9.84375000	-5.01416016	-0.31640625	+12.45849609	-19.79736328	+13.40332031	+1868	+7.36083984	-9.58447266	-0.47460938	+58.79882813	+2.98828125	-35.31005859	+1864
+1458240498.10349990	+9.82617188	-5.93261719	-0.74707031	+55.54687500	-6.96533203	-70.55419922	+2160	+9.84375000	-5.01416016	-0.31640625	+12.45849609	-19.79736328	+13.40332031	+1868	+7.36083984	-9.58447266	-0.47460938	+58.79882813	+2.98828125	-35.31005859	+1864
+1458240498.11599990	+9.82617188	-5.93261719	-0.74707031	+55.54687500	-6.94335938	-70.55419922	+2160	+9.84375000	-5.01416016	-0.31640625	+12.45849609	-19.79736328	+13.40332031	+1868	+7.36083984	-9.58447266	-0.47900391	+58.77685547	+2.96630859	-35.28808594	+1864
+1458240498.12019990	+9.82617188	-5.93261719	-0.74707031	+55.54687500	-6.94335938	-70.55419922	+2160	+9.84375000	-5.01416016	-0.31640625	+12.45849609	-19.77539063	+13.40332031	+1868	+7.36083984	-9.58447266	-0.47900391	+58.77685547	+2.96630859	-35.28808594	+1864
+1458240498.12430000	+9.82617188	-5.93261719	-0.74707031	+55.54687500	-6.94335938	-70.55419922	+2160	+9.84375000	-5.01416016	-0.31640625	+12.45849609	-19.77539063	+13.40332031	+1868	+7.35644531	-9.58447266	-0.47900391	+58.77685547	+2.96630859	-35.28808594	+1864
+1458240498.12850000	+9.82617188	-5.93261719	-0.74707031	+55.54687500	-6.94335938	-70.55419922	+2160	+9.84375000	-5.01416016	-0.31640625	+12.45849609	-19.77539063	+13.40332031	+1868	+7.35644531	-9.58447266	-0.47900391	+58.77685547	+2.96630859	-35.28808594	+1864
+1458240498.13270000	+9.82617188	-5.93261719	-0.74707031	+55.54687500	-6.94335938	-70.55419922	+2160	+9.84375000	-5.01416016	-0.31640625	+12.45849609	-19.77539063	+13.40332031	+1868	+7.35644531	-9.58447266	-0.47900391	+58.75488281	+2.96630859	-35.28808594	+1864
+1458240498.13680010	+9.82617188	-5.93261719	-0.74707031	+55.54687500	-6.94335938	-70.55419922	+2160	+9.84375000	-5.01416016	-0.31640625	+12.45849609	-19.77539063	+13.40332031	+1868	+7.35644531	-9.58447266	-0.47900391	+58.75488281	+2.96630859	-35.28808594	+1864
+1458240498.14510010	+9.82617188	-5.93261719	-0.74707031	+55.54687500	-6.94335938	-70.55419922	+2160	+9.84375000	-5.01416016	-0.31640625	+12.45849609	-19.77539063	+13.40332031	+1868	+7.35644531	-9.58447266	-0.47900391	+58.75488281	+2.96630859	-35.28808594	+1860
+1458240498.14930010	+9.82617188	-5.93261719	-0.74707031	+55.54687500	-6.94335938	-70.55419922	+2160	+9.84375000	-5.01416016	-0.31640625	+12.45849609	-19.77539063	+13.40332031	+1868	+7.35644531	-9.58447266	-0.47900391	+58.75488281	+2.96630859	-35.28808594	+1860
+1458240498.15350010	+9.82617188	-5.93261719	-0.74707031	+55.54687500	-6.94335938	-70.55419922	+2160	+9.84375000	-5.01416016	-0.31640625	+12.45849609	-19.77539063	+13.40332031	+1868	+7.35644531	-9.58447266	-0.47900391	+58.75488281	+2.96630859	-35.28808594	+1860
+1458240498.15759990	+9.82617188	-5.93261719	-0.74707031	+55.54687500	-6.94335938	-70.55419922	+2160	+9.84375000	-5.01416016	-0.31640625	+12.45849609	-19.77539063	+13.40332031	+1868	+7.35644531	-9.58447266	-0.47900391	+58.77685547	+2.96630859	-35.28808594	+1860
+1458240498.16179990	+9.82617188	-5.93261719	-0.74707031	+55.54687500	-6.94335938	-70.55419922	+2160	+9.84375000	-5.01416016	-0.31640625	+12.45849609	-19.77539063	+13.40332031	+1868	+7.35644531	-9.58447266	-0.47900391	+58.77685547	+2.98828125	-35.28808594	+1860
+1458240498.17010000	+9.82617188	-5.93261719	-0.74707031	+55.54687500	-6.94335938	-70.55419922	+2160	+9.84375000	-5.01416016	-0.31640625	+12.45849609	-19.77539063	+13.40332031	+1864	+7.36083984	-9.58447266	-0.47900391	+58.79882813	+2.98828125	-35.31005859	+1860
+1458240498.17430000	+9.82617188	-5.93261719	-0.74707031	+55.54687500	-6.94335938	-70.53222656	+2160	+9.84375000	-5.01416016	-0.31640625	+12.45849609	-19.77539063	+13.40332031	+1864	+7.36083984	-9.58447266	-0.47460938	+58.79882813	+2.98828125	-35.31005859	+1860
+1458240498.17849990	+9.82617188	-5.93261719	-0.74707031	+55.54687500	-6.94335938	-70.53222656	+2160	+9.84375000	-5.01416016	-0.31640625	+12.45849609	-19.77539063	+13.40332031	+1864	+7.36083984	-9.58447266	-0.47460938	+58.82080078	+2.98828125	-35.31005859	+1860
+1458240498.18260000	+9.82617188	-5.93261719	-0.74707031	+55.52490234	-6.94335938	-70.53222656	+2164	+9.84375000	-5.01416016	-0.31640625	+12.45849609	-19.77539063	+13.42529297	+1864	+7.36523438	-9.58007813	-0.47460938	+58.82080078	+2.98828125	-35.31005859	+1860
+1458240498.18680000	+9.82617188	-5.93261719	-0.75146484	+55.52490234	-6.94335938	-70.53222656	+2164	+9.84375000	-5.01416016	-0.31640625	+12.45849609	-19.77539063	+13.42529297	+1864	+7.36523438	-9.58007813	-0.47460938	+58.82080078	+3.01025391	-35.33203125	+1860
+1458240498.19510010	+9.82617188	-5.93261719	-0.75146484	+55.52490234	-6.94335938	-70.53222656	+2164	+9.84375000	-5.01416016	-0.31640625	+12.45849609	-19.77539063	+13.42529297	+1864	+7.36523438	-9.58007813	-0.47021484	+58.84277344	+3.01025391	-35.33203125	+1864
+1458240498.19930010	+9.82617188	-5.93261719	-0.75146484	+55.52490234	-6.94335938	-70.53222656	+2164	+9.84375000	-5.01416016	-0.31640625	+12.45849609	-19.77539063	+13.42529297	+1864	+7.36523438	-9.58007813	-0.47021484	+58.84277344	+3.01025391	-35.33203125	+1864
+1458240498.20760010	+9.82617188	-5.93261719	-0.75146484	+55.52490234	-6.94335938	-70.53222656	+2164	+9.84375000	-5.01416016	-0.31640625	+12.45849609	-19.77539063	+13.42529297	+1864	+7.36523438	-9.58007813	-0.47021484	+58.84277344	+3.01025391	-35.35400391	+1864
+1458240498.21180010	+9.82617188	-5.93261719	-0.75146484	+55.52490234	-6.94335938	-70.53222656	+2164	+9.84375000	-5.01416016	-0.31640625	+12.45849609	-19.77539063	+13.42529297	+1864	+7.36523438	-9.58007813	-0.47021484	+58.84277344	+3.01025391	-35.35400391	+1864
+1458240498.21589990	+9.82617188	-5.93261719	-0.75146484	+55.52490234	-6.94335938	-70.53222656	+2164	+9.84375000	-5.01855469	-0.31640625	+12.45849609	-19.77539063	+13.42529297	+1864	+7.36523438	-9.58007813	-0.47021484	+58.84277344	+3.01025391	-35.33203125	+1864
+1458240498.22009990	+9.82617188	-5.93261719	-0.75146484	+55.52490234	-6.94335938	-70.53222656	+2164	+9.84375000	-5.01855469	-0.31640625	+12.45849609	-19.77539063	+13.42529297	+1864	+7.36523438	-9.58007813	-0.47021484	+58.84277344	+3.01025391	-35.33203125	+1864
+1458240498.22429990	+9.82617188	-5.93261719	-0.75146484	+55.52490234	-6.94335938	-70.53222656	+2164	+9.84375000	-5.01855469	-0.31640625	+12.45849609	-19.77539063	+13.42529297	+1864	+7.36523438	-9.58007813	-0.47460938	+58.84277344	+3.01025391	-35.33203125	+1864
+1458240498.22840000	+9.82617188	-5.93261719	-0.75146484	+55.52490234	-6.94335938	-70.53222656	+2164	+9.84375000	-5.01855469	-0.31640625	+12.45849609	-19.77539063	+13.40332031	+1864	+7.36523438	-9.58007813	-0.47460938	+58.82080078	+3.01025391	-35.33203125	+1868
+1458240498.23260000	+9.82617188	-5.93261719	-0.75146484	+55.52490234	-6.94335938	-70.53222656	+2164	+9.84375000	-5.01855469	-0.31640625	+12.45849609	-19.77539063	+13.40332031	+1864	+7.36523438	-9.58007813	-0.47460938	+58.82080078	+3.01025391	-35.33203125	+1868
+1458240498.24090000	+9.82617188	-5.93261719	-0.75146484	+55.52490234	-6.92138672	-70.55419922	+2164	+9.84375000	-5.01855469	-0.31640625	+12.45849609	-19.77539063	+13.40332031	+1864	+7.36083984	-9.58447266	-0.47460938	+58.79882813	+3.01025391	-35.31005859	+1868
+1458240498.24510000	+9.82617188	-5.93261719	-0.75146484	+55.52490234	-6.92138672	-70.55419922	+2164	+9.84375000	-5.01855469	-0.31640625	+12.45849609	-19.77539063	+13.40332031	+1864	+7.36083984	-9.58447266	-0.47460938	+58.79882813	+2.98828125	-35.31005859	+1868
+1458240498.24930000	+9.82617188	-5.93261719	-0.74707031	+55.52490234	-6.92138672	-70.55419922	+2164	+9.84375000	-5.01855469	-0.31640625	+12.45849609	-19.77539063	+13.40332031	+1864	+7.36083984	-9.58447266	-0.47460938	+58.79882813	+2.98828125	-35.31005859	+1868
+1458240498.25340010	+9.82617188	-5.93261719	-0.74707031	+55.54687500	-6.92138672	-70.55419922	+2164	+9.84375000	-5.01855469	-0.31640625	+12.45849609	-19.77539063	+13.40332031	+1864	+7.36083984	-9.58447266	-0.47900391	+58.79882813	+2.98828125	-35.31005859	+1868
+1458240498.26180010	+9.82617188	-5.93261719	-0.74707031	+55.54687500	-6.92138672	-70.55419922	+2164	+9.84375000	-5.01855469	-0.31640625	+12.45849609	-19.77539063	+13.40332031	+1864	+7.36083984	-9.58447266	-0.47900391	+58.77685547	+2.98828125	-35.31005859	+1868
+1458240498.26589990	+9.82617188	-5.93261719	-0.74707031	+55.54687500	-6.92138672	-70.55419922	+2164	+9.84375000	-5.01855469	-0.31640625	+12.45849609	-19.77539063	+13.40332031	+1864	+7.36083984	-9.58447266	-0.47900391	+58.77685547	+2.98828125	-35.31005859	+1868
+1458240498.27010010	+9.82617188	-5.93261719	-0.74707031	+55.54687500	-6.92138672	-70.55419922	+2164	+9.84375000	-5.01855469	-0.31640625	+12.45849609	-19.77539063	+13.40332031	+1864	+7.36083984	-9.58447266	-0.47900391	+58.79882813	+2.98828125	-35.31005859	+1864
+1458240498.27430010	+9.82617188	-5.93261719	-0.74707031	+55.54687500	-6.92138672	-70.55419922	+2164	+9.84375000	-5.01855469	-0.31640625	+12.45849609	-19.77539063	+13.40332031	+1864	+7.36083984	-9.58447266	-0.47900391	+58.79882813	+2.98828125	-35.31005859	+1864
+1458240498.27839990	+9.82617188	-5.93261719	-0.74707031	+55.54687500	-6.92138672	-70.55419922	+2164	+9.84375000	-5.01855469	-0.31640625	+12.45849609	-19.77539063	+13.40332031	+1864	+7.36083984	-9.58447266	-0.47460938	+58.79882813	+2.98828125	-35.31005859	+1868
+1458240498.28679990	+9.82617188	-5.93261719	-0.74707031	+55.54687500	-6.92138672	-70.55419922	+2164	+9.84375000	-5.01855469	-0.31640625	+12.45849609	-19.77539063	+13.40332031	+1864	+7.36083984	-9.58447266	-0.47460938	+58.82080078	+3.01025391	-35.33203125	+1868
+1458240498.29090000	+9.82617188	-5.93261719	-0.74707031	+55.54687500	-6.92138672	-70.55419922	+2164	+9.84375000	-5.01855469	-0.31640625	+12.45849609	-19.77539063	+13.40332031	+1864	+7.36523438	-9.58447266	-0.47460938	+58.82080078	+3.01025391	-35.33203125	+1868
+1458240498.29510000	+9.82617188	-5.93261719	-0.75146484	+55.54687500	-6.92138672	-70.55419922	+2164	+9.84375000	-5.01855469	-0.31640625	+12.45849609	-19.77539063	+13.40332031	+1864	+7.36523438	-9.58007813	-0.47460938	+58.82080078	+3.01025391	-35.33203125	+1868
+1458240498.29920010	+9.82617188	-5.93261719	-0.75146484	+55.54687500	-6.94335938	-70.55419922	+2164	+9.84375000	-5.01855469	-0.31640625	+12.45849609	-19.77539063	+13.40332031	+1864	+7.36523438	-9.58007813	-0.47021484	+58.84277344	+3.01025391	-35.35400391	+1868
+1458240498.30340000	+9.82617188	-5.93261719	-0.75146484	+55.54687500	-6.94335938	-70.55419922	+2164	+9.84375000	-5.01855469	-0.31640625	+12.45849609	-19.77539063	+13.40332031	+1864	+7.36523438	-9.58007813	-0.47021484	+58.84277344	+3.01025391	-35.35400391	+1868
+1458240498.30760000	+9.82617188	-5.93261719	-0.75146484	+55.54687500	-6.94335938	-70.55419922	+2164	+9.84375000	-5.01855469	-0.31640625	+12.45849609	-19.77539063	+13.40332031	+1864	+7.36523438	-9.58007813	-0.47021484	+58.84277344	+3.01025391	-35.35400391	+1872
+1458240498.31170010	+9.82617188	-5.93261719	-0.75146484	+55.54687500	-6.94335938	-70.55419922	+2164	+9.84375000	-5.01855469	-0.31640625	+12.45849609	-19.77539063	+13.40332031	+1864	+7.36962891	-9.58007813	-0.47021484	+58.84277344	+3.01025391	-35.35400391	+1872
+1458240498.31590010	+9.82617188	-5.93261719	-0.75146484	+55.54687500	-6.94335938	-70.55419922	+2164	+9.84375000	-5.01855469	-0.31640625	+12.45849609	-19.77539063	+13.40332031	+1864	+7.36962891	-9.58007813	-0.47021484	+58.86474609	+3.01025391	-35.35400391	+1872
+1458240498.32419990	+9.82617188	-5.93261719	-0.75146484	+55.54687500	-6.94335938	-70.55419922	+2164	+9.84375000	-5.01855469	-0.31640625	+12.45849609	-19.77539063	+13.40332031	+1864	+7.36962891	-9.58007813	-0.47021484	+58.86474609	+3.01025391	-35.37597656	+1872
+1458240498.32839990	+9.82617188	-5.93261719	-0.75146484	+55.54687500	-6.94335938	-70.55419922	+2164	+9.84375000	-5.01855469	-0.31640625	+12.45849609	-19.77539063	+13.40332031	+1864	+7.36962891	-9.58007813	-0.47021484	+58.84277344	+3.01025391	-35.37597656	+1872
+1458240498.33260010	+9.82617188	-5.93261719	-0.75146484	+55.54687500	-6.94335938	-70.55419922	+2164	+9.84375000	-5.01855469	-0.31640625	+12.45849609	-19.77539063	+13.40332031	+1864	+7.36962891	-9.58007813	-0.47021484	+58.84277344	+3.01025391	-35.35400391	+1872
+1458240498.33670000	+9.82617188	-5.93261719	-0.75146484	+55.54687500	-6.94335938	-70.55419922	+2164	+9.84375000	-5.01855469	-0.31640625	+12.45849609	-19.77539063	+13.40332031	+1868	+7.36962891	-9.58007813	-0.47021484	+58.84277344	+3.01025391	-35.35400391	+1872
+1458240498.34089990	+9.82617188	-5.93261719	-0.75146484	+55.54687500	-6.94335938	-70.55419922	+2164	+9.84375000	-5.01855469	-0.31640625	+12.45849609	-19.77539063	+13.40332031	+1868	+7.36523438	-9.58007813	-0.47021484	+58.84277344	+2.98828125	-35.35400391	+1872
+1458240498.34509990	+9.82617188	-5.93261719	-0.75146484	+55.54687500	-6.94335938	-70.55419922	+2164	+9.84375000	-5.01855469	-0.31640625	+12.45849609	-19.77539063	+13.40332031	+1868	+7.36523438	-9.58007813	-0.47021484	+58.82080078	+2.98828125	-35.35400391	+1876
+1458240498.35340000	+9.82617188	-5.93261719	-0.75146484	+55.54687500	-6.94335938	-70.57617188	+2164	+9.84375000	-5.01855469	-0.31640625	+12.45849609	-19.77539063	+13.40332031	+1868	+7.36523438	-9.58447266	-0.47460938	+58.82080078	+2.98828125	-35.35400391	+1876
+1458240498.35760000	+9.82617188	-5.93261719	-0.75146484	+55.54687500	-6.92138672	-70.57617188	+2164	+9.84375000	-5.01855469	-0.31640625	+12.45849609	-19.77539063	+13.40332031	+1868	+7.36523438	-9.58447266	-0.47460938	+58.79882813	+2.98828125	-35.33203125	+1876
+1458240498.36170010	+9.82617188	-5.93261719	-0.74707031	+55.54687500	-6.92138672	-70.57617188	+2164	+9.84375000	-5.01855469	-0.31640625	+12.45849609	-19.79736328	+13.40332031	+1868	+7.36083984	-9.58447266	-0.47460938	+58.79882813	+2.98828125	-35.33203125	+1876
+1458240498.36590000	+9.82617188	-5.93261719	-0.74707031	+55.54687500	-6.92138672	-70.57617188	+2164	+9.84375000	-5.01855469	-0.31640625	+12.45849609	-19.79736328	+13.40332031	+1868	+7.36083984	-9.58447266	-0.47460938	+58.79882813	+2.96630859	-35.33203125	+1876
+1458240498.36999990	+9.82617188	-5.93261719	-0.74707031	+55.54687500	-6.92138672	-70.57617188	+2164	+9.84375000	-5.01855469	-0.31640625	+12.45849609	-19.79736328	+13.40332031	+1868	+7.36083984	-9.58447266	-0.47460938	+58.79882813	+2.96630859	-35.33203125	+1876
+1458240498.37840010	+9.82617188	-5.93261719	-0.74707031	+55.54687500	-6.94335938	-70.57617188	+2164	+9.84375000	-5.01855469	-0.31640625	+12.45849609	-19.79736328	+13.40332031	+1868	+7.36083984	-9.58447266	-0.47460938	+58.79882813	+2.96630859	-35.33203125	+1876
+1458240498.38249990	+9.82617188	-5.93261719	-0.74707031	+55.54687500	-6.94335938	-70.57617188	+2164	+9.84375000	-5.01855469	-0.31640625	+12.45849609	-19.79736328	+13.40332031	+1868	+7.36083984	-9.58447266	-0.47460938	+58.79882813	+2.96630859	-35.33203125	+1876
+1458240498.39089990	+9.82617188	-5.93261719	-0.74707031	+55.54687500	-6.94335938	-70.59814453	+2164	+9.84375000	-5.01855469	-0.31640625	+12.45849609	-19.79736328	+13.40332031	+1868	+7.36083984	-9.58447266	-0.47460938	+58.79882813	+2.96630859	-35.35400391	+1876
+1458240498.39920000	+9.82617188	-5.93261719	-0.74707031	+55.54687500	-6.94335938	-70.59814453	+2164	+9.84375000	-5.01855469	-0.31640625	+12.45849609	-19.79736328	+13.40332031	+1868	+7.36523438	-9.58447266	-0.47460938	+58.79882813	+2.96630859	-35.35400391	+1876
+1458240498.40339990	+9.82617188	-5.93261719	-0.74707031	+55.56884766	-6.94335938	-70.59814453	+2164	+9.84375000	-5.01855469	-0.31640625	+12.45849609	-19.81933594	+13.40332031	+1868	+7.36523438	-9.58007813	-0.47460938	+58.82080078	+2.96630859	-35.37597656	+1876
+1458240498.40750000	+9.82617188	-5.93261719	-0.74707031	+55.56884766	-6.96533203	-70.59814453	+2164	+9.84375000	-5.01855469	-0.31640625	+12.45849609	-19.81933594	+13.40332031	+1868	+7.36523438	-9.58007813	-0.47460938	+58.82080078	+2.96630859	-35.37597656	+1876
+1458240498.41170000	+9.82617188	-5.93261719	-0.74707031	+55.56884766	-6.96533203	-70.59814453	+2164	+9.84814453	-5.01855469	-0.31201172	+12.45849609	-19.81933594	+13.40332031	+1868	+7.36523438	-9.58007813	-0.47021484	+58.82080078	+2.96630859	-35.37597656	+1876
+1458240498.41590000	+9.83056641	-5.93261719	-0.74707031	+55.56884766	-6.96533203	-70.59814453	+2164	+9.84814453	-5.01855469	-0.31201172	+12.45849609	-19.81933594	+13.40332031	+1872	+7.36962891	-9.58007813	-0.47021484	+58.84277344	+2.96630859	-35.39794922	+1876
+1458240498.42000010	+9.83056641	-5.93261719	-0.74707031	+55.56884766	-6.96533203	-70.59814453	+2164	+9.84814453	-5.01855469	-0.31201172	+12.45849609	-19.81933594	+13.40332031	+1872	+7.36962891	-9.58007813	-0.47021484	+58.84277344	+2.96630859	-35.39794922	+1880
+1458240498.42420010	+9.83056641	-5.93261719	-0.74707031	+55.56884766	-6.98730469	-70.59814453	+2164	+9.84814453	-5.01416016	-0.31201172	+12.45849609	-19.84130859	+13.42529297	+1872	+7.37402344	-9.58007813	-0.47021484	+58.86474609	+2.94433594	-35.41992188	+1880
+1458240498.42840000	+9.83056641	-5.93261719	-0.74707031	+55.56884766	-6.98730469	-70.59814453	+2164	+9.84814453	-5.01416016	-0.31201172	+12.45849609	-19.84130859	+13.42529297	+1872	+7.37402344	-9.58007813	-0.46582031	+58.86474609	+2.94433594	-35.41992188	+1880
+1458240498.43249990	+9.83056641	-5.93261719	-0.74707031	+55.56884766	-6.98730469	-70.59814453	+2164	+9.84814453	-5.01416016	-0.31201172	+12.45849609	-19.84130859	+13.42529297	+1872	+7.37402344	-9.57568359	-0.46582031	+58.86474609	+2.94433594	-35.44189453	+1884
+1458240498.43670010	+9.83056641	-5.93261719	-0.74707031	+55.56884766	-7.00927734	-70.59814453	+2164	+9.84814453	-5.01416016	-0.31201172	+12.45849609	-19.84130859	+13.42529297	+1872	+7.37841797	-9.57568359	-0.46582031	+58.86474609	+2.92236328	-35.44189453	+1884
+1458240498.44499990	+9.83056641	-5.92822266	-0.74267578	+55.59082031	-7.03125000	-70.62011719	+2164	+9.84814453	-5.01416016	-0.31201172	+12.45849609	-19.86328125	+13.42529297	+1872	+7.37841797	-9.57568359	-0.47021484	+58.86474609	+2.87841797	-35.44189453	+1884
+1458240498.44919990	+9.83056641	-5.92822266	-0.74267578	+55.59082031	-7.03125000	-70.62011719	+2164	+9.84814453	-5.01416016	-0.31201172	+12.48046875	-19.86328125	+13.42529297	+1872	+7.37841797	-9.57568359	-0.47021484	+58.86474609	+2.85644531	-35.44189453	+1888
+1458240498.45330000	+9.83056641	-5.92822266	-0.74267578	+55.59082031	-7.05322266	-70.62011719	+2168	+9.84814453	-5.01416016	-0.31201172	+12.48046875	-19.86328125	+13.42529297	+1872	+7.37402344	-9.57568359	-0.47021484	+58.84277344	+2.83447266	-35.41992188	+1888
+1458240498.45750000	+9.83496094	-5.92822266	-0.73828125	+55.61279297	-7.07519531	-70.62011719	+2168	+9.84814453	-5.00976563	-0.31201172	+12.48046875	-19.86328125	+13.42529297	+1872	+7.37402344	-9.57568359	-0.47460938	+58.82080078	+2.81250000	-35.41992188	+1888
+1458240498.46170000	+9.83496094	-5.92382813	-0.73828125	+55.61279297	-7.09716797	-70.64208984	+2168	+9.84814453	-5.00976563	-0.30761719	+12.50244141	-19.86328125	+13.42529297	+1872	+7.37402344	-9.57568359	-0.47900391	+58.79882813	+2.79052734	-35.39794922	+1888
+1458240498.46580000	+9.83496094	-5.92382813	-0.73828125	+55.63476563	-7.11914063	-70.64208984	+2168	+9.84814453	-5.00976563	-0.30761719	+12.50244141	-19.86328125	+13.40332031	+1876	+7.36962891	-9.57568359	-0.47900391	+58.77685547	+2.74658203	-35.39794922	+1888
+1458240498.47000000	+9.83496094	-5.91943359	-0.73388672	+55.65673828	-7.16308594	-70.64208984	+2172	+9.84814453	-5.00976563	-0.30761719	+12.52441406	-19.86328125	+13.40332031	+1876	+7.36962891	-9.57568359	-0.48339844	+58.75488281	+2.70263672	-35.37597656	+1888
+1458240498.47420000	+9.83935547	-5.91943359	-0.72949219	+55.65673828	-7.20703125	-70.66406250	+2172	+9.84814453	-5.00537109	-0.30761719	+12.54638672	-19.86328125	+13.40332031	+1876	+7.36962891	-9.57568359	-0.48779297	+58.75488281	+2.65869141	-35.35400391	+1888
+1458240498.47830010	+9.83935547	-5.91503906	-0.72949219	+55.67871094	-7.25097656	-70.66406250	+2172	+9.84814453	-5.00537109	-0.30761719	+12.56835938	-19.86328125	+13.42529297	+1876	+7.36962891	-9.57568359	-0.49218750	+58.73291016	+2.61474609	-35.33203125	+1888
+1458240498.48250010	+9.84375000	-5.91064453	-0.72070313	+55.70068359	-7.33886719	-70.68603516	+2176	+9.84814453	-4.99658203	-0.30322266	+12.65625000	-19.84130859	+13.42529297	+1876	+7.36962891	-9.57568359	-0.49218750	+58.71093750	+2.54882813	-35.33203125	+1888
+1458240498.49079990	+9.85253906	-5.90185547	-0.71191406	+55.74462891	-7.53662109	-70.68603516	+2184	+9.85253906	-4.98339844	-0.30322266	+12.83203125	-19.81933594	+13.46923828	+1880	+7.37841797	-9.57128906	-0.49658203	+58.71093750	+2.43896484	-35.33203125	+1888
+1458240498.49920010	+9.86572266	-5.88867188	-0.69873047	+55.74462891	-7.84423828	-70.66406250	+2192	+9.85693359	-4.94824219	-0.29443359	+13.31542969	-19.77539063	+13.62304688	+1888	+7.39160156	-9.56250000	-0.50097656	+58.73291016	+2.26318359	-35.35400391	+1888
+1458240498.51580000	+9.89648438	-5.87548828	-0.67236328	+55.65673828	-8.43750000	-70.55419922	+2212	+9.86572266	-4.88232422	-0.28564453	+14.28222656	-19.68750000	+13.99658203	+1892	+7.44873047	-9.53613281	-0.48779297	+58.90869141	+1.86767578	-35.52978516	+1904
+1458240498.52000000	+9.90966797	-5.87548828	-0.66796875	+55.59082031	-8.56933594	-70.51025391	+2220	+9.86572266	-4.87353516	-0.28564453	+14.47998047	-19.68750000	+14.06250000	+1888	+7.46630859	-9.52734375	-0.48339844	+58.95263672	+1.75781250	-35.59570313	+1912
+1458240498.52410010	+9.91845703	-5.87548828	-0.66357422	+55.52490234	-8.67919922	-70.48828125	+2228	+9.87011719	-4.86035156	-0.28125000	+14.67773438	-19.68750000	+14.10644531	+1888	+7.48388672	-9.51855469	-0.47900391	+58.97460938	+1.64794922	-35.68359375	+1920
+1458240498.52830000	+9.92724609	-5.87109375	-0.65917969	+55.48095703	-8.78906250	-70.44433594	+2232	+9.87451172	-4.84716797	-0.28125000	+14.85351563	-19.66552734	+14.17236328	+1884	+7.49707031	-9.51416016	-0.47900391	+58.97460938	+1.53808594	-35.72753906	+1928
+1458240498.53250000	+9.93164063	-5.87109375	-0.65478516	+55.39306641	-8.87695313	-70.40039063	+2240	+9.87451172	-4.83837891	-0.28125000	+15.05126953	-19.64355469	+14.19433594	+1884	+7.51025391	-9.50976563	-0.47900391	+58.95263672	+1.40625000	-35.74951172	+1932
+1458240498.53660010	+9.94042969	-5.86669922	-0.65039063	+55.32714844	-8.96484375	-70.37841797	+2248	+9.87890625	-4.82519531	-0.28125000	+15.24902344	-19.64355469	+14.21630859	+1880	+7.51464844	-9.50537109	-0.47900391	+58.90869141	+1.29638672	-35.77148438	+1936
+1458240498.54080010	+9.94921875	-5.86230469	-0.64599609	+55.28320313	-9.03076172	-70.35644531	+2256	+9.87890625	-4.81201172	-0.28125000	+15.46875000	-19.62158203	+14.23828125	+1876	+7.52343750	-9.50537109	-0.48339844	+58.84277344	+1.16455078	-35.79345703	+1940
+1458240498.54909990	+9.96679688	-5.85791016	-0.63281250	+55.15136719	-9.16259766	-70.31250000	+2272	+9.88769531	-4.79003906	-0.27685547	+15.86425781	-19.64355469	+14.21630859	+1868	+7.52783203	-9.50097656	-0.50097656	+58.64501953	+0.92285156	-35.79345703	+1944
+1458240498.55329990	+9.97558594	-5.85791016	-0.62841797	+55.10742188	-9.22851563	-70.29052734	+2280	+9.89208984	-4.77685547	-0.27246094	+16.08398438	-19.64355469	+14.19433594	+1864	+7.52783203	-9.50537109	-0.50976563	+58.51318359	+0.79101563	-35.79345703	+1944
+1458240498.55749990	+9.98876953	-5.85351563	-0.62402344	+55.04150391	-9.29443359	-70.26855469	+2288	+9.89208984	-4.76367188	-0.27246094	+16.28173828	-19.62158203	+14.17236328	+1860	+7.52783203	-9.50537109	-0.51855469	+58.38134766	+0.65917969	-35.79345703	+1944
+1458240498.56160000	+9.99755859	-5.84912109	-0.61523438	+54.97558594	-9.33837891	-70.22460938	+2300	+9.89648438	-4.75048828	-0.27246094	+16.50146484	-19.64355469	+14.15039063	+1856	+7.52783203	-9.50537109	-0.52734375	+58.24951172	+0.52734375	-35.79345703	+1944
+1458240498.56580000	+10.00634766	-5.84472656	-0.61083984	+54.93164063	-9.40429688	-70.20263672	+2308	+9.90087891	-4.73730469	-0.27246094	+16.74316406	-19.64355469	+14.15039063	+1856	+7.52783203	-9.50537109	-0.54052734	+58.11767578	+0.39550781	-35.77148438	+1944
+1458240498.56999990	+10.01513672	-5.84033203	-0.60644531	+54.86572266	-9.47021484	-70.15869141	+2316	+9.90527344	-4.72412109	-0.26806641	+16.94091797	-19.64355469	+14.12841797	+1852	+7.52783203	-9.50976563	-0.55371094	+57.98583984	+0.24169922	-35.77148438	+1940
+1458240498.57410000	+10.02832031	-5.83593750	-0.60205078	+54.82177734	-9.53613281	-70.11474609	+2324	+9.90966797	-4.71093750	-0.26806641	+17.13867188	-19.68750000	+14.10644531	+1848	+7.52783203	-9.50537109	-0.56250000	+57.85400391	+0.10986328	-35.77148438	+1940
+1458240498.57830000	+10.03710938	-5.83154297	-0.59765625	+54.77783203	-9.60205078	-70.09277344	+2332	+9.91406250	-4.69335938	-0.26806641	+17.35839844	-19.70947266	+14.10644531	+1844	+7.53222656	-9.50537109	-0.57128906	+57.74414063	-0.02197266	-35.81542969	+1936
+1458240498.58250000	+10.05029297	-5.82714844	-0.59326172	+54.71191406	-9.66796875	-70.04882813	+2340	+9.91845703	-4.68457031	-0.26806641	+17.53417969	-19.75341797	+14.08447266	+1844	+7.54101563	-9.50537109	-0.58007813	+57.63427734	-0.15380859	-35.85937500	+1932
+1458240498.58660010	+10.06347656	-5.82714844	-0.58886719	+54.66796875	-9.75585938	-70.00488281	+2348	+9.92285156	-4.67138672	-0.26367188	+17.70996094	-19.79736328	+14.06250000	+1840	+7.54980469	-9.50097656	-0.58886719	+57.54638672	-0.28564453	-35.92529297	+1928
+1458240498.59080000	+10.07666016	-5.82275391	-0.58886719	+54.60205078	-9.82177734	-69.93896484	+2356	+9.93164063	-4.65380859	-0.26367188	+17.88574219	-19.84130859	+14.06250000	+1836	+7.55859375	-9.50097656	-0.59326172	+57.48046875	-0.39550781	-35.99121094	+1924
+1458240498.59500000	+10.08984375	-5.82275391	-0.58886719	+54.53613281	-9.90966797	-69.87304688	+2364	+9.93603516	-4.64501953	-0.26367188	+18.01757813	-19.88525391	+14.06250000	+1836	+7.57617188	-9.49658203	-0.59765625	+57.41455078	-0.50537109	-36.10107422	+1924
+1458240498.60330010	+10.11621094	-5.81835938	-0.59326172	+54.42626953	-10.08544922	-69.74121094	+2380	+9.94921875	-4.61865234	-0.26367188	+18.30322266	-20.01708984	+14.08447266	+1828	+7.61572266	-9.47900391	-0.59765625	+57.41455078	-0.72509766	-36.32080078	+1924
+1458240498.61159990	+10.14697266	-5.81396484	-0.58886719	+54.33837891	-10.30517578	-69.67529297	+2400	+9.95361328	-4.61425781	-0.26367188	+18.34716797	-20.06103516	+14.08447266	+1816	+7.66845703	-9.46142578	-0.59765625	+57.43652344	-0.92285156	-36.65039063	+1928
+1458240498.61579990	+10.16455078	-5.81396484	-0.59326172	+54.27246094	-10.41503906	-69.60937500	+2412	+9.95800781	-4.60986328	-0.26367188	+18.36914063	-20.08300781	+14.08447266	+1812	+7.69482422	-9.45263672	-0.59326172	+57.45849609	-1.01074219	-36.80419922	+1932
+1458240498.62410000	+10.19970703	-5.80957031	-0.59326172	+54.18457031	-10.63476563	-69.58740234	+2432	+9.97119141	-4.58789063	-0.26367188	+18.47900391	-20.28076172	+14.06250000	+1808	+7.75634766	-9.43505859	-0.58886719	+57.50244141	-1.18652344	-37.19970703	+1944
+1458240498.62830000	+10.21728516	-5.80957031	-0.59765625	+54.14062500	-10.74462891	-69.54345703	+2444	+9.97998047	-4.57910156	-0.26367188	+18.52294922	-20.36865234	+14.06250000	+1804	+7.78271484	-9.42626953	-0.58886719	+57.52441406	-1.29638672	-37.33154297	+1948
+1458240498.63240000	+10.23046875	-5.80957031	-0.59765625	+54.07470703	-10.85449219	-69.56542969	+2456	+9.99316406	-4.56591797	-0.26367188	+18.54492188	-20.52246094	+14.06250000	+1804	+7.80908203	-9.41748047	-0.59326172	+57.52441406	-1.40625000	-37.50732422	+1952
+1458240498.63660000	+10.24804688	-5.80517578	-0.59765625	+54.05273438	-10.98632813	-69.58740234	+2468	+10.00634766	-4.54833984	-0.26367188	+18.54492188	-20.67626953	+14.04052734	+1800	+7.83544922	-9.40869141	-0.59765625	+57.52441406	-1.49414063	-37.66113281	+1960
+1458240498.64490010	+10.28759766	-5.79638672	-0.59765625	+53.98681641	-11.22802734	-69.67529297	+2496	+10.05468750	-4.50000000	-0.27685547	+18.41308594	-21.22558594	+13.97460938	+1804	+7.88378906	-9.39550781	-0.61083984	+57.45849609	-1.73583984	-37.99072266	+1968
+1458240498.64910010	+10.30517578	-5.79199219	-0.59326172	+53.98681641	-11.35986328	-69.76318359	+2508	+10.07666016	-4.48242188	-0.27685547	+18.30322266	-21.46728516	+13.93066406	+1808	+7.90136719	-9.39111328	-0.61523438	+57.34863281	-1.82373047	-38.14453125	+1968
+1458240498.65330000	+10.32714844	-5.78320313	-0.59326172	+53.96484375	-11.46972656	-69.82910156	+2520	+10.09423828	-4.46923828	-0.28125000	+18.19335938	-21.64306641	+13.88671875	+1808	+7.91894531	-9.39111328	-0.62841797	+57.23876953	-1.95556641	-38.25439453	+1972
+1458240498.65739990	+10.34472656	-5.78320313	-0.58886719	+53.92089844	-11.60156250	-69.89501953	+2532	+10.11181641	-4.45605469	-0.28564453	+17.97363281	-21.86279297	+13.82080078	+1808	+7.93652344	-9.38671875	-0.64599609	+57.12890625	-2.10937500	-38.34228516	+1972
+1458240498.66160010	+10.36669922	-5.77441406	-0.58886719	+53.89892578	-11.71142578	-69.98291016	+2544	+10.12939453	-4.44287109	-0.29003906	+17.84179688	-22.03857422	+13.77685547	+1808	+7.94970703	-9.38671875	-0.65917969	+56.99707031	-2.24121094	-38.45214844	+1972
+1458240498.66580010	+10.38427734	-5.76562500	-0.58447266	+53.89892578	-11.84326172	-70.09277344	+2560	+10.14697266	-4.42529297	-0.29443359	+17.70996094	-22.19238281	+13.73291016	+1808	+7.96289063	-9.38232422	-0.68115234	+56.84326172	-2.39501953	-38.54003906	+1972
+1458240498.66989990	+10.40625000	-5.76123047	-0.58007813	+53.85498047	-11.97509766	-70.20263672	+2572	+10.16015625	-4.41650391	-0.30322266	+17.49023438	-22.36816406	+13.71093750	+1812	+7.97607422	-9.38232422	-0.69873047	+56.68945313	-2.54882813	-38.60595703	+1972
+1458240498.67409990	+10.42382813	-5.74804688	-0.57568359	+53.83300781	-12.10693359	-70.31250000	+2588	+10.17773438	-4.40332031	-0.30761719	+17.31445313	-22.50000000	+13.66699219	+1816	+7.98925781	-9.37792969	-0.72070313	+56.51367188	-2.70263672	-38.67187500	+1968
+1458240498.67820000	+10.45019531	-5.73925781	-0.57128906	+53.81103516	-12.23876953	-70.42236328	+2600	+10.19970703	-4.39013672	-0.31201172	+17.13867188	-22.67578125	+13.62304688	+1816	+8.00244141	-9.37353516	-0.73828125	+56.35986328	-2.83447266	-38.78173828	+1964
+1458240498.68240000	+10.47216797	-5.73486328	-0.56689453	+53.76708984	-12.34863281	-70.51025391	+2612	+10.21728516	-4.37695313	-0.31640625	+16.91894531	-22.82958984	+13.60107422	+1820	+8.01562500	-9.37353516	-0.75146484	+56.18408203	-2.96630859	-38.86962891	+1960
+1458240498.68660000	+10.49414063	-5.72607422	-0.56689453	+53.72314453	-12.45849609	-70.59814453	+2624	+10.23486328	-4.36376953	-0.32080078	+16.74316406	-22.98339844	+13.60107422	+1828	+8.03320313	-9.36914063	-0.77343750	+56.00830078	-3.09814453	-38.91357422	+1956
+1458240498.69070010	+10.52050781	-5.71728516	-0.56250000	+53.67919922	-12.56835938	-70.68603516	+2640	+10.25683594	-4.34619141	-0.32519531	+16.56738281	-23.13720703	+13.57910156	+1832	+8.04638672	-9.36035156	-0.79101563	+55.83251953	-3.20800781	-38.97949219	+1948
+1458240498.69490000	+10.54248047	-5.70849609	-0.56250000	+53.56933594	-12.67822266	-70.72998047	+2648	+10.27880859	-4.33740234	-0.33398438	+16.34765625	-23.24707031	+13.60107422	+1836	+8.06835938	-9.35595703	-0.80859375	+55.67871094	-3.31787109	-39.02343750	+1944
+1458240498.69910000	+10.56884766	-5.69970703	-0.56250000	+53.50341797	-12.78808594	-70.75195313	+2660	+10.30078125	-4.31982422	-0.34277344	+16.14990234	-23.33496094	+13.64501953	+1844	+8.09033203	-9.34277344	-0.83056641	+55.54687500	-3.44970703	-39.02343750	+1940
+1458240498.70320010	+10.59521484	-5.69091797	-0.56250000	+53.41552734	-12.89794922	-70.79589844	+2676	+10.32714844	-4.30664063	-0.34716797	+15.97412109	-23.44482422	+13.66699219	+1852	+8.11669922	-9.32958984	-0.83935547	+55.43701172	-3.51562500	-39.11132813	+1936
+1458240498.70740010	+10.62597656	-5.68652344	-0.56689453	+53.28369141	-12.98583984	-70.81787109	+2688	+10.34912109	-4.29345703	-0.35595703	+15.73242188	-23.53271484	+13.71093750	+1860	+8.14746094	-9.31640625	-0.84814453	+55.32714844	-3.58154297	-39.19921875	+1932
+1458240498.71569990	+10.68310547	-5.67333984	-0.57128906	+53.04199219	-13.16162109	-70.81787109	+2712	+10.40625000	-4.26269531	-0.37353516	+15.35888672	-23.64257813	+13.79882813	+1876	+8.20898438	-9.28125000	-0.86132813	+55.17333984	-3.69140625	-39.33105469	+1928
+1458240498.71989990	+10.71386719	-5.67333984	-0.58007813	+52.84423828	-13.22753906	-70.79589844	+2724	+10.43261719	-4.24951172	-0.38671875	+15.11718750	-23.70849609	+13.84277344	+1880	+8.24853516	-9.26367188	-0.86572266	+55.10742188	-3.71337891	-39.44091797	+1928
+1458240498.72410010	+10.74902344	-5.66455078	-0.58447266	+52.69042969	-13.29345703	-70.77392578	+2740	+10.46337891	-4.23193359	-0.39550781	+14.91943359	-23.73046875	+13.88671875	+1888	+8.29248047	-9.24169922	-0.87011719	+55.04150391	-3.73535156	-39.50683594	+1928
+1458240498.72820000	+10.78417969	-5.66015625	-0.59765625	+52.51464844	-13.35937500	-70.72998047	+2752	+10.49853516	-4.21875000	-0.41308594	+14.72167969	-23.75244141	+13.93066406	+1896	+8.33203125	-9.21533203	-0.87451172	+54.99755859	-3.77929688	-39.57275391	+1928
+1458240498.73239990	+10.81933594	-5.66015625	-0.60644531	+52.27294922	-13.40332031	-70.70800781	+2764	+10.52929688	-4.20117188	-0.42187500	+14.50195313	-23.77441406	+13.95263672	+1904	+8.37597656	-9.19335938	-0.88330078	+54.90966797	-3.80126953	-39.66064453	+1928
+1458240498.73659990	+10.85449219	-5.65136719	-0.61083984	+52.07519531	-13.46923828	-70.68603516	+2780	+10.56005859	-4.18359375	-0.43945313	+14.32617188	-23.79638672	+13.97460938	+1912	+8.41992188	-9.16699219	-0.88330078	+54.86572266	-3.82324219	-39.74853516	+1932
+1458240498.74490000	+10.92919922	-5.64257813	-0.62841797	+51.61376953	-13.60107422	-70.68603516	+2812	+10.63037109	-4.14843750	-0.46582031	+13.95263672	-23.84033203	+13.95263672	+1928	+8.50781250	-9.10986328	-0.89208984	+54.73388672	-3.86718750	-39.99023438	+1940
+1458240498.74910000	+10.96875000	-5.63378906	-0.63720703	+51.39404297	-13.64501953	-70.70800781	+2828	+10.66992188	-4.13085938	-0.47460938	+13.77685547	-23.90625000	+13.90869141	+1936	+8.55175781	-9.08349609	-0.89208984	+54.62402344	-3.88916016	-40.14404297	+1944
+1458240498.75320010	+11.00830078	-5.62500000	-0.64160156	+51.17431641	-13.71093750	-70.72998047	+2840	+10.70947266	-4.11328125	-0.49218750	+13.60107422	-23.92822266	+13.88671875	+1944	+8.59570313	-9.05273438	-0.90087891	+54.51416016	-3.93310547	-40.23193359	+1948
+1458240498.75740000	+11.04345703	-5.62060547	-0.65039063	+50.91064453	-13.75488281	-70.77392578	+2856	+10.74902344	-4.09130859	-0.50537109	+13.42529297	-23.97216797	+13.82080078	+1952	+8.63525391	-9.02636719	-0.91406250	+54.36035156	-3.97705078	-40.31982422	+1952
+1458240498.76149990	+11.08740234	-5.60742188	-0.65917969	+50.66894531	-13.82080078	-70.79589844	+2872	+10.78857422	-4.06933594	-0.51855469	+13.27148438	-24.03808594	+13.75488281	+1960	+8.67480469	-9.00000000	-0.92285156	+54.20654297	-4.02099609	-40.45166016	+1956
+1458240498.76570010	+11.12695313	-5.59423828	-0.66357422	+50.44921875	-13.88671875	-70.83984375	+2888	+10.82812500	-4.04736328	-0.53173828	+13.13964844	-24.10400391	+13.68896484	+1968	+8.71435547	-8.96923828	-0.94482422	+54.03076172	-4.13085938	-40.49560547	+1960
+1458240498.76990010	+11.16650391	-5.58105469	-0.66796875	+50.20751953	-13.97460938	-70.90576172	+2904	+10.86767578	-4.02539063	-0.54052734	+12.96386719	-24.19189453	+13.60107422	+1976	+8.74951172	-8.94287109	-0.96679688	+53.81103516	-4.19677734	-40.56152344	+1964
+1458240498.77399990	+11.21044922	-5.56787109	-0.66796875	+49.98779297	-14.04052734	-70.99365234	+2920	+10.91162109	-4.00341797	-0.55371094	+12.81005859	-24.30175781	+13.51318359	+1988	+8.78027344	-8.91650391	-0.98437500	+53.56933594	-4.28466797	-40.64941406	+1968
+1458240498.77819990	+11.25000000	-5.55029297	-0.66796875	+49.74609375	-14.10644531	-71.08154297	+2936	+10.95556641	-3.97705078	-0.55810547	+12.65625000	-24.43359375	+13.40332031	+1996	+8.81103516	-8.88574219	-1.00634766	+53.32763672	-4.37255859	-40.69335938	+1972
+1458240498.78239990	+11.29394531	-5.53271484	-0.66796875	+49.52636719	-14.19433594	-71.19140625	+2952	+10.99951172	-3.95507813	-0.56689453	+12.48046875	-24.54345703	+13.31542969	+2008	+8.84179688	-8.85937500	-1.03271484	+53.04199219	-4.46044922	-40.75927734	+1972
+1458240498.78650000	+11.33349609	-5.51513672	-0.66796875	+49.28466797	-14.26025391	-71.27929688	+2964	+11.04345703	-3.92871094	-0.58007813	+12.30468750	-24.63134766	+13.24951172	+2020	+8.87255859	-8.83300781	-1.05908203	+52.75634766	-4.54833984	-40.80322266	+1972
+1458240498.79070000	+11.37744141	-5.49755859	-0.66796875	+49.06494141	-14.34814453	-71.36718750	+2980	+11.09179688	-3.90234375	-0.58447266	+12.12890625	-24.78515625	+13.13964844	+2032	+8.89892578	-8.80664063	-1.08544922	+52.44873047	-4.63623047	-40.80322266	+1976
+1458240498.79489990	+11.42138672	-5.47119141	-0.67236328	+48.84521484	-14.41406250	-71.41113281	+2992	+11.13574219	-3.87597656	-0.59326172	+11.90917969	-24.87304688	+13.09570313	+2044	+8.92529297	-8.77587891	-1.11621094	+52.14111328	-4.72412109	-40.80322266	+1976
+1458240498.80740000	+11.54882813	-5.40087891	-0.67675781	+48.16406250	-14.63378906	-71.58691406	+3028	+11.27636719	-3.79248047	-0.61962891	+11.22802734	-25.20263672	+12.96386719	+2092	+9.01757813	-8.68359375	-1.19970703	+51.30615234	-4.92187500	-40.75927734	+1988
+1458240498.81150010	+11.59277344	-5.38330078	-0.68115234	+47.92236328	-14.69970703	-71.63085938	+3040	+11.32470703	-3.76611328	-0.62841797	+10.96435547	-25.29052734	+12.94189453	+2108	+9.05273438	-8.64404297	-1.23046875	+51.04248047	-4.98779297	-40.67138672	+1996
+1458240498.81570010	+11.63671875	-5.36132813	-0.68115234	+47.65869141	-14.74365234	-71.69677734	+3048	+11.37304688	-3.73535156	-0.63720703	+10.70068359	-25.40039063	+12.91992188	+2124	+9.08349609	-8.60888672	-1.24804688	+50.80078125	-5.00976563	-40.69335938	+2000
+1458240498.81990000	+11.68505859	-5.33496094	-0.68994141	+47.41699219	-14.80957031	-71.69677734	+3060	+11.42138672	-3.70458984	-0.64599609	+10.43701172	-25.44433594	+12.94189453	+2140	+9.12304688	-8.56933594	-1.26562500	+50.58105469	-5.05371094	-40.67138672	+2008
+1458240498.82399990	+11.72900391	-5.31298828	-0.69873047	+47.17529297	-14.85351563	-71.67480469	+3072	+11.46972656	-3.67822266	-0.66357422	+10.12939453	-25.46630859	+12.96386719	+2160	+9.16699219	-8.52539063	-1.28759766	+50.40527344	-5.07568359	-40.58349609	+2016
+1458240498.82820010	+11.77734375	-5.29101563	-0.70751953	+46.88964844	-14.87548828	-71.65283203	+3080	+11.51806641	-3.64746094	-0.67236328	+9.82177734	-25.51025391	+12.98583984	+2176	+9.21093750	-8.48144531	-1.29638672	+50.22949219	-5.09765625	-40.58349609	+2024
+1458240498.83229990	+11.82128906	-5.26464844	-0.71630859	+46.64794922	-14.91943359	-71.56494141	+3096	+11.56640625	-3.61669922	-0.68554688	+9.55810547	-25.51025391	+13.02978516	+2196	+9.25488281	-8.43310547	-1.30957031	+50.07568359	-5.11962891	-40.53955078	+2028
+1458240498.83649990	+11.86523438	-5.24267578	-0.73388672	+46.36230469	-14.94140625	-71.49902344	+3104	+11.61035156	-3.58593750	-0.70312500	+9.25048828	-25.51025391	+13.09570313	+2212	+9.30761719	-8.38037109	-1.32275391	+49.98779297	-5.14160156	-40.42968750	+2036
+1458240498.84069990	+11.91357422	-5.22070313	-0.74267578	+46.05468750	-14.96337891	-71.43310547	+3116	+11.65869141	-3.55517578	-0.71630859	+8.92089844	-25.51025391	+13.11767578	+2228	+9.35595703	-8.32763672	-1.32714844	+49.89990234	-5.16357422	-40.42968750	+2040
+1458240498.84480000	+11.96191406	-5.19433594	-0.75585938	+45.81298828	-14.98535156	-71.34521484	+3124	+11.70703125	-3.51562500	-0.73388672	+8.67919922	-25.48828125	+13.18359375	+2248	+9.40869141	-8.27490234	-1.33154297	+49.81201172	-5.18554688	-40.38574219	+2048
+1458240498.84900000	+12.00585938	-5.17236328	-0.76904297	+45.52734375	-14.98535156	-71.25732422	+3136	+11.75537109	-3.48486328	-0.75146484	+8.39355469	-25.42236328	+13.24951172	+2264	+9.45703125	-8.21777344	-1.33593750	+49.72412109	-5.18554688	-40.27587891	+2056
+1458240498.85730000	+12.09814453	-5.11962891	-0.79980469	+44.97802734	-14.96337891	-71.03759766	+3156	+11.84765625	-3.41455078	-0.78222656	+7.88818359	-25.33447266	+13.33740234	+2296	+9.55810547	-8.10791016	-1.34033203	+49.57031250	-5.18554688	-40.14404297	+2068
+1458240498.86150000	+12.14648438	-5.09326172	-0.81738281	+44.69238281	-14.94140625	-70.88378906	+3168	+11.89599609	-3.37939453	-0.79980469	+7.62451172	-25.24658203	+13.40332031	+2312	+9.60644531	-8.04638672	-1.34472656	+49.50439453	-5.20751953	-40.01220703	+2076
+1458240498.86570000	+12.19042969	-5.06689453	-0.83496094	+44.40673828	-14.91943359	-70.75195313	+3176	+11.93994141	-3.34423828	-0.81298828	+7.36083984	-25.18066406	+13.44726563	+2324	+9.65478516	-7.98925781	-1.35351563	+49.43847656	-5.20751953	-39.85839844	+2084
+1458240498.86980010	+12.23437500	-5.03173828	-0.84814453	+44.18701172	-14.89746094	-70.64208984	+3188	+11.98388672	-3.30029297	-0.83056641	+7.18505859	-25.11474609	+13.51318359	+2340	+9.69873047	-7.93212891	-1.36230469	+49.35058594	-5.20751953	-39.68261719	+2092
+1458240498.87400010	+12.27832031	-5.00097656	-0.86132813	+43.92333984	-14.85351563	-70.51025391	+3200	+12.02783203	-3.26074219	-0.84814453	+6.98730469	-25.02685547	+13.55712891	+2352	+9.74267578	-7.87500000	-1.37109375	+49.24072266	-5.20751953	-39.50683594	+2100
+1458240498.87820010	+12.32226563	-4.97021484	-0.87451172	+43.68164063	-14.83154297	-70.42236328	+3208	+12.07177734	-3.22119141	-0.85693359	+6.76757813	-24.98291016	+13.57910156	+2364	+9.78222656	-7.81787109	-1.37988281	+49.10888672	-5.20751953	-39.30908203	+2104
+1458240498.88229990	+12.36621094	-4.93505859	-0.87890625	+43.48388672	-14.80957031	-70.33447266	+3216	+12.11572266	-3.17724609	-0.87011719	+6.63574219	-24.91699219	+13.62304688	+2380	+9.81738281	-7.76513672	-1.39306641	+48.95507813	-5.18554688	-39.08935547	+2112
+1458240498.88649990	+12.41015625	-4.89990234	-0.89208984	+43.26416016	-14.76562500	-70.24658203	+3224	+12.16406250	-3.13330078	-0.88330078	+6.45996094	-24.85107422	+13.66699219	+2392	+9.84814453	-7.71679688	-1.41064453	+48.77929688	-5.16357422	-38.82568359	+2116
+1458240498.89070010	+12.44970703	-4.86035156	-0.89648438	+43.06640625	-14.72167969	-70.18066406	+3228	+12.20361328	-3.09375000	-0.89208984	+6.28417969	-24.78515625	+13.66699219	+2404	+9.87890625	-7.66845703	-1.42822266	+48.58154297	-5.14160156	-38.54003906	+2124
+1458240498.89479990	+12.48925781	-4.81640625	-0.90527344	+42.89062500	-14.69970703	-70.09277344	+3236	+12.24755859	-3.04541016	-0.90087891	+6.17431641	-24.71923828	+13.68896484	+2416	+9.90527344	-7.62011719	-1.45458984	+48.33984375	-5.11962891	-38.21044922	+2128
+1458240498.89899990	+12.52880859	-4.78125000	-0.91406250	+42.69287109	-14.65576172	-70.00488281	+3244	+12.29150391	-3.00146484	-0.90966797	+6.04248047	-24.65332031	+13.73291016	+2432	+9.93603516	-7.57177734	-1.47656250	+48.14208984	-5.09765625	-37.90283203	+2132
+1458240498.90319990	+12.56835938	-4.73730469	-0.91406250	+42.49511719	-14.65576172	-69.96093750	+3252	+12.33105469	-2.95312500	-0.91406250	+5.91064453	-24.63134766	+13.75488281	+2444	+9.96240234	-7.51904297	-1.50292969	+47.94433594	-5.07568359	-37.55126953	+2136
+1458240498.90730000	+12.60791016	-4.69775391	-0.91406250	+42.36328125	-14.65576172	-69.93896484	+3264	+12.37500000	-2.90478516	-0.91845703	+5.82275391	-24.58740234	+13.77685547	+2456	+9.98437500	-7.47509766	-1.52929688	+47.68066406	-5.05371094	-37.22167969	+2144
+1458240498.91150000	+12.64746094	-4.65380859	-0.91406250	+42.18750000	-14.65576172	-69.91699219	+3276	+12.41455078	-2.85644531	-0.92285156	+5.71289063	-24.54345703	+13.79882813	+2468	+10.01074219	-7.42675781	-1.55126953	+47.46093750	-5.00976563	-36.91406250	+2148
+1458240498.91560010	+12.68261719	-4.60986328	-0.91406250	+42.03369141	-14.65576172	-69.89501953	+3292	+12.45410156	-2.80810547	-0.92285156	+5.60302734	-24.54345703	+13.82080078	+2480	+10.03271484	-7.38281250	-1.57324219	+47.24121094	-4.98779297	-36.60644531	+2156
+1458240498.91980000	+12.72216797	-4.56591797	-0.91406250	+41.87988281	-14.63378906	-69.82910156	+3308	+12.49804688	-2.75537109	-0.92724609	+5.53710938	-24.49951172	+13.86474609	+2496	+10.05908203	-7.33447266	-1.59521484	+46.99951172	-4.94384766	-36.34277344	+2164
+1458240498.93230010	+12.83642578	-4.43847656	-0.91845703	+41.35253906	-14.65576172	-69.60937500	+3360	+12.61669922	-2.60595703	-0.93164063	+5.27343750	-24.41162109	+14.04052734	+2536	+10.14697266	-7.18505859	-1.65234375	+46.45019531	-4.87792969	-35.61767578	+2196
+1458240498.93650010	+12.87597656	-4.39892578	-0.91845703	+41.17675781	-14.69970703	-69.54345703	+3376	+12.65625000	-2.55322266	-0.93603516	+5.16357422	-24.38964844	+14.10644531	+2552	+10.18212891	-7.12353516	-1.66552734	+46.36230469	-4.89990234	-35.44189453	+2208
+1458240498.94059990	+12.91552734	-4.35937500	-0.92285156	+41.00097656	-14.72167969	-69.45556641	+3392	+12.69140625	-2.50488281	-0.93603516	+5.03173828	-24.36767578	+14.19433594	+2564	+10.21728516	-7.06640625	-1.67431641	+46.27441406	-4.92187500	-35.33203125	+2220
+1458240498.94479990	+12.95507813	-4.31542969	-0.92285156	+40.84716797	-14.76562500	-69.34570313	+3408	+12.73095703	-2.45214844	-0.93603516	+4.96582031	-24.34570313	+14.30419922	+2576	+10.25683594	-7.00488281	-1.67871094	+46.18652344	-4.92187500	-35.28808594	+2228
+1458240498.94899990	+12.99462891	-4.27587891	-0.92724609	+40.64941406	-14.78759766	-69.23583984	+3420	+12.77050781	-2.39941406	-0.93603516	+4.85595703	-24.32373047	+14.41406250	+2588	+10.29638672	-6.94335938	-1.67871094	+46.14257813	-4.96582031	-35.26611328	+2240
+1458240498.95310000	+13.03417969	-4.24072266	-0.93603516	+40.45166016	-14.80957031	-69.10400391	+3432	+12.80566406	-2.35107422	-0.93603516	+4.74609375	-24.32373047	+14.50195313	+2600	+10.34033203	-6.87744141	-1.67871094	+46.12060547	-5.00976563	-35.24414063	+2248
+1458240498.95729990	+13.07373047	-4.19677734	-0.94482422	+40.27587891	-14.83154297	-68.92822266	+3444	+12.84521484	-2.29394531	-0.94042969	+4.68017578	-24.27978516	+14.63378906	+2612	+10.38427734	-6.81591797	-1.67871094	+46.07666016	-5.05371094	-35.26611328	+2256
+1458240498.96149990	+13.11328125	-4.15722656	-0.95361328	+40.07812500	-14.85351563	-68.75244141	+3452	+12.88037109	-2.24560547	-0.94042969	+4.57031250	-24.25781250	+14.76562500	+2620	+10.42822266	-6.74560547	-1.67431641	+46.09863281	-5.11962891	-35.31005859	+2268
+1458240498.96560000	+13.15283203	-4.12207031	-0.96240234	+39.88037109	-14.89746094	-68.57666016	+3456	+12.91552734	-2.19726563	-0.94482422	+4.46044922	-24.21386719	+14.87548828	+2632	+10.47656250	-6.67529297	-1.66992188	+46.12060547	-5.20751953	-35.35400391	+2276
+1458240498.96980000	+13.19238281	-4.07812500	-0.96679688	+39.68261719	-14.94140625	-68.44482422	+3460	+12.95068359	-2.14013672	-0.94482422	+4.39453125	-24.19189453	+15.00732422	+2640	+10.51611328	-6.61376953	-1.66552734	+46.07666016	-5.27343750	-35.39794922	+2284
+1458240498.97400000	+13.23193359	-4.03857422	-0.97119141	+39.50683594	-14.98535156	-68.33496094	+3464	+12.98144531	-2.09179688	-0.94482422	+4.30664063	-24.16992188	+15.13916016	+2652	+10.56005859	-6.54345703	-1.66113281	+46.09863281	-5.33935547	-35.44189453	+2288
+1458240498.97810010	+13.27148438	-3.99902344	-0.97558594	+39.33105469	-15.02929688	-68.20312500	+3464	+13.01660156	-2.03906250	-0.94921875	+4.21875000	-24.16992188	+15.24902344	+2660	+10.60839844	-6.47753906	-1.65673828	+46.09863281	-5.42724609	-35.50781250	+2296
+1458240498.98230000	+13.30664063	-3.95507813	-0.97998047	+39.17724609	-15.07324219	-68.07128906	+3468	+13.05175781	-1.98193359	-0.94482422	+4.19677734	-24.16992188	+15.35888672	+2668	+10.64794922	-6.41162109	-1.65234375	+46.05468750	-5.51513672	-35.55175781	+2300
+1458240498.98639990	+13.35058594	-3.91552734	-0.98437500	+39.00146484	-15.11718750	-67.96142578	+3468	+13.08691406	-1.93359375	-0.94482422	+4.13085938	-24.16992188	+15.46875000	+2676	+10.68750000	-6.35009766	-1.65234375	+46.01074219	-5.58105469	-35.57373047	+2304
+1458240498.99060010	+13.38574219	-3.87597656	-0.98437500	+38.82568359	-15.16113281	-67.85156250	+3464	+13.12207031	-1.88085938	-0.94482422	+4.06494141	-24.14794922	+15.55664063	+2688	+10.72705078	-6.29296875	-1.65234375	+45.96679688	-5.64697266	-35.55175781	+2308
+1458240498.99480010	+13.42089844	-3.83642578	-0.97998047	+38.67187500	-15.22705078	-67.78564453	+3464	+13.15283203	-1.82812500	-0.94042969	+4.06494141	-24.14794922	+15.64453125	+2696	+10.75781250	-6.23583984	-1.65673828	+45.85693359	-5.71289063	-35.50781250	+2308
+1458240498.99889990	+13.46044922	-3.79248047	-0.97998047	+38.54003906	-15.27099609	-67.71972656	+3468	+13.18798828	-1.77539063	-0.93603516	+4.04296875	-24.14794922	+15.71044922	+2704	+10.78857422	-6.18310547	-1.66113281	+45.74707031	-5.75683594	-35.44189453	+2312
+1458240499.00309990	+13.49121094	-3.74853516	-0.97558594	+38.38623047	-15.33691406	-67.67578125	+3472	+13.21875000	-1.72265625	-0.93603516	+3.99902344	-24.14794922	+15.77636719	+2716	+10.82373047	-6.12597656	-1.66992188	+45.61523438	-5.80078125	-35.33203125	+2312
+1458240499.00729990	+13.52636719	-3.70019531	-0.96679688	+38.27636719	-15.40283203	-67.67578125	+3476	+13.24951172	-1.66992188	-0.92724609	+4.04296875	-24.19189453	+15.84228516	+2728	+10.85009766	-6.07763672	-1.68750000	+45.43945313	-5.82275391	-35.20019531	+2316
+1458240499.01140000	+13.55712891	-3.66064453	-0.95800781	+38.14453125	-15.46875000	-67.67578125	+3484	+13.28466797	-1.61718750	-0.91845703	+4.04296875	-24.23583984	+15.88623047	+2736	+10.87646484	-6.03369141	-1.70068359	+45.26367188	-5.82275391	-35.02441406	+2320
+1458240499.01560000	+13.59228516	-3.61669922	-0.94482422	+38.01269531	-15.55664063	-67.69775391	+3496	+13.31982422	-1.56445313	-0.90966797	+4.04296875	-24.27978516	+15.93017578	+2748	+10.90283203	-5.99414063	-1.71386719	+45.06591797	-5.82275391	-34.89257813	+2324
+1458240499.01979990	+13.62744141	-3.57275391	-0.93603516	+37.90283203	-15.62255859	-67.69775391	+3508	+13.35058594	-1.51171875	-0.90087891	+4.08691406	-24.32373047	+15.97412109	+2760	+10.92480469	-5.95019531	-1.73144531	+44.84619141	-5.82275391	-34.69482422	+2328
+1458240499.02390000	+13.66259766	-3.52880859	-0.92724609	+37.77099609	-15.66650391	-67.71972656	+3520	+13.38574219	-1.46337891	-0.89208984	+4.06494141	-24.34570313	+16.01806641	+2772	+10.94677734	-5.91064453	-1.74902344	+44.64843750	-5.82275391	-34.49707031	+2332
+1458240499.02810000	+13.69335938	-3.48925781	-0.91845703	+37.63916016	-15.73242188	-67.69775391	+3536	+13.41650391	-1.41503906	-0.88330078	+4.06494141	-24.38964844	+16.06201172	+2780	+10.97314453	-5.87109375	-1.76220703	+44.42871094	-5.80078125	-34.29931641	+2340
+1458240499.03230000	+13.72412109	-3.44091797	-0.90966797	+37.55126953	-15.79833984	-67.71972656	+3556	+13.44726563	-1.36230469	-0.87451172	+4.10888672	-24.41162109	+16.10595703	+2792	+10.99511719	-5.83154297	-1.78417969	+44.20898438	-5.77880859	-34.07958984	+2348
+1458240499.03640010	+13.75488281	-3.40136719	-0.89648438	+37.41943359	-15.86425781	-67.71972656	+3572	+13.47802734	-1.31396484	-0.86572266	+4.08691406	-24.45556641	+16.14990234	+2804	+11.01708984	-5.79199219	-1.80175781	+44.03320313	-5.75683594	-33.83789063	+2356
+1458240499.04060010	+13.79003906	-3.36181641	-0.89208984	+37.28759766	-15.93017578	-67.71972656	+3592	+13.51318359	-1.26562500	-0.85693359	+4.08691406	-24.49951172	+16.23779297	+2816	+11.04785156	-5.75244141	-1.81494141	+43.85742188	-5.75683594	-33.66210938	+2364
+1458240499.04480000	+13.82080078	-3.31787109	-0.88330078	+37.19970703	-15.99609375	-67.67578125	+3612	+13.54394531	-1.21728516	-0.84814453	+4.10888672	-24.52148438	+16.30371094	+2828	+11.06982422	-5.71289063	-1.82812500	+43.68164063	-5.75683594	-33.48632813	+2372
+1458240499.04889990	+13.85595703	-3.28271484	-0.87890625	+37.04589844	-16.04003906	-67.65380859	+3632	+13.57470703	-1.17333984	-0.84375000	+4.06494141	-24.54345703	+16.39160156	+2836	+11.10058594	-5.66455078	-1.83691406	+43.54980469	-5.75683594	-33.31054688	+2380
+1458240499.05310010	+13.89111328	-3.24755859	-0.87451172	+36.89208984	-16.08398438	-67.60986328	+3652	+13.60986328	-1.12939453	-0.83496094	+4.02099609	-24.56542969	+16.47949219	+2844	+11.13134766	-5.62060547	-1.84130859	+43.41796875	-5.77880859	-33.20068359	+2388
+1458240499.05730010	+13.92626953	-3.20800781	-0.87890625	+36.78222656	-16.10595703	-67.52197266	+3668	+13.64062500	-1.07666016	-0.83056641	+4.04296875	-24.54345703	+16.58935547	+2856	+11.16210938	-5.57666016	-1.84570313	+43.33007813	-5.82275391	-33.09082031	+2396
+1458240499.06139990	+13.96142578	-3.17285156	-0.87890625	+36.62841797	-16.14990234	-67.41210938	+3688	+13.66699219	-1.03710938	-0.82617188	+3.99902344	-24.54345703	+16.69921875	+2864	+11.19726563	-5.52392578	-1.84570313	+43.28613281	-5.86669922	-33.00292969	+2404
+1458240499.06559990	+13.99658203	-3.13769531	-0.88330078	+36.47460938	-16.17187500	-67.28027344	+3700	+13.69775391	-0.99755859	-0.83056641	+3.95507813	-24.47753906	+16.83105469	+2872	+11.23681641	-5.47119141	-1.84570313	+43.26416016	-5.93261719	-32.91503906	+2412
+1458240499.06970000	+14.03173828	-3.09814453	-0.89208984	+36.36474609	-16.19384766	-67.14843750	+3716	+13.72851563	-0.94921875	-0.83056641	+3.95507813	-24.45556641	+16.96289063	+2880	+11.27197266	-5.41845703	-1.84130859	+43.26416016	-5.99853516	-32.87109375	+2424
+1458240499.07390000	+14.06250000	-3.06738281	-0.89648438	+36.21093750	-16.21582031	-67.03857422	+3724	+13.75488281	-0.90966797	-0.83056641	+3.91113281	-24.43359375	+17.09472656	+2884	+11.31152344	-5.36132813	-1.83691406	+43.26416016	-6.08642578	-32.84912109	+2432
+1458240499.07810000	+14.10205078	-3.03662109	-0.90527344	+36.03515625	-16.23779297	-66.90673828	+3732	+13.78564453	-0.87011719	-0.83496094	+3.86718750	-24.36767578	+17.24853516	+2892	+11.35107422	-5.30419922	-1.82812500	+43.30810547	-6.17431641	-32.84912109	+2444
+1458240499.08220010	+14.13720703	-3.00146484	-0.90966797	+35.92529297	-16.28173828	-66.79687500	+3740	+13.81201172	-0.82617188	-0.83496094	+3.86718750	-24.36767578	+17.38037109	+2896	+11.39062500	-5.24707031	-1.81933594	+43.33007813	-6.28417969	-32.89306641	+2452
+1458240499.08640000	+14.17236328	-2.97070313	-0.91845703	+35.79345703	-16.30371094	-66.68701172	+3744	+13.84277344	-0.78662109	-0.83496094	+3.82324219	-24.34570313	+17.49023438	+2904	+11.43017578	-5.19433594	-1.80615234	+43.37402344	-6.39404297	-32.95898438	+2464
+1458240499.09060000	+14.20751953	-2.94433594	-0.92724609	+35.63964844	-16.28173828	-66.55517578	+3748	+13.86914063	-0.75146484	-0.83935547	+3.77929688	-24.27978516	+17.60009766	+2908	+11.46972656	-5.14160156	-1.79736328	+43.41796875	-6.48193359	-32.95898438	+2472
+1458240499.09470010	+14.24267578	-2.90917969	-0.93603516	+35.55175781	-16.30371094	-66.46728516	+3748	+13.89990234	-0.70751953	-0.84375000	+3.80126953	-24.25781250	+17.70996094	+2916	+11.50927734	-5.08886719	-1.79296875	+43.43994141	-6.56982422	-33.00292969	+2480
+1458240499.09890010	+14.27783203	-2.87841797	-0.94482422	+35.44189453	-16.32568359	-66.35742188	+3748	+13.92626953	-0.66796875	-0.84375000	+3.80126953	-24.23583984	+17.81982422	+2920	+11.54443359	-5.04052734	-1.78417969	+43.43994141	-6.67968750	-33.04687500	+2484
+1458240499.10310010	+14.30859375	-2.84765625	-0.95361328	+35.33203125	-16.34765625	-66.26953125	+3748	+13.95263672	-0.63281250	-0.84814453	+3.80126953	-24.21386719	+17.92968750	+2928	+11.58398438	-4.98779297	-1.78417969	+43.46191406	-6.74560547	-33.02490234	+2488
+1458240499.10719990	+14.33935547	-2.81250000	-0.94921875	+35.26611328	-16.43554688	-66.24755859	+3744	+13.97900391	-0.59326172	-0.84375000	+3.82324219	-24.27978516	+17.99560547	+2932	+11.61914063	-4.94384766	-1.78417969	+43.46191406	-6.83349609	-33.06884766	+2488
+1458240499.11139990	+14.37011719	-2.78173828	-0.94482422	+35.20019531	-16.50146484	-66.26953125	+3744	+14.00537109	-0.55810547	-0.83935547	+3.82324219	-24.32373047	+18.06152344	+2940	+11.64990234	-4.90429688	-1.77978516	+43.39599609	-6.89941406	-33.11279297	+2492
+1458240499.11560010	+14.39648438	-2.75537109	-0.94042969	+35.11230469	-16.56738281	-66.29150391	+3740	+14.03173828	-0.51855469	-0.83496094	+3.84521484	-24.38964844	+18.08349609	+2948	+11.68066406	-4.86914063	-1.78417969	+43.33007813	-6.94335938	-33.11279297	+2492
+1458240499.11970000	+14.42724609	-2.71582031	-0.93603516	+35.11230469	-16.65527344	-66.35742188	+3744	+14.05810547	-0.47900391	-0.82617188	+3.91113281	-24.47753906	+18.12744141	+2956	+11.71142578	-4.83398438	-1.78857422	+43.24218750	-6.98730469	-33.09082031	+2492
+1458240499.12389990	+14.45800781	-2.68505859	-0.92724609	+35.09033203	-16.74316406	-66.42333984	+3748	+14.08886719	-0.44384766	-0.81738281	+3.95507813	-24.56542969	+18.14941406	+2964	+11.73779297	-4.80761719	-1.79736328	+43.11035156	-7.03125000	-33.09082031	+2488
+1458240499.12809990	+14.48437500	-2.64990234	-0.91845703	+35.06835938	-16.83105469	-66.48925781	+3752	+14.11523438	-0.40869141	-0.80859375	+3.99902344	-24.65332031	+18.14941406	+2976	+11.76416016	-4.78564453	-1.81054688	+42.95654297	-7.03125000	-33.02490234	+2492
+1458240499.13220000	+14.50634766	-2.61474609	-0.90527344	+35.06835938	-16.94091797	-66.57714844	+3760	+14.13720703	-0.36914063	-0.79541016	+4.08691406	-24.76318359	+18.14941406	+2984	+11.78613281	-4.75927734	-1.82812500	+42.80273438	-7.03125000	-32.93701172	+2492
+1458240499.13640000	+14.53271484	-2.57958984	-0.89208984	+35.04638672	-17.05078125	-66.68701172	+3772	+14.16357422	-0.33837891	-0.78662109	+4.13085938	-24.89501953	+18.14941406	+2996	+11.80810547	-4.73730469	-1.84570313	+42.64892578	-7.03125000	-32.84912109	+2496
+1458240499.14050010	+14.55468750	-2.54882813	-0.87451172	+35.02441406	-17.18261719	-66.79687500	+3788	+14.18994141	-0.30322266	-0.76904297	+4.19677734	-25.02685547	+18.14941406	+3008	+11.83007813	-4.71533203	-1.85449219	+42.47314453	-7.03125000	-32.80517578	+2496
+1458240499.14470010	+14.58105469	-2.50927734	-0.85253906	+35.06835938	-17.33642578	-66.92871094	+3804	+14.21630859	-0.26367188	-0.75585938	+4.28466797	-25.20263672	+18.14941406	+3020	+11.85205078	-4.69335938	-1.86767578	+42.31933594	-7.05322266	-32.71728516	+2500
+1458240499.14890000	+14.60742188	-2.48291016	-0.83056641	+35.06835938	-17.49023438	-67.06054688	+3824	+14.24267578	-0.23291016	-0.73828125	+4.32861328	-25.35644531	+18.12744141	+3032	+11.87841797	-4.67578125	-1.88525391	+42.14355469	-7.05322266	-32.65136719	+2504
+1458240499.15300010	+14.63378906	-2.45214844	-0.81298828	+35.04638672	-17.64404297	-67.19238281	+3848	+14.26904297	-0.19775391	-0.72070313	+4.39453125	-25.51025391	+18.12744141	+3044	+11.90039063	-4.65820313	-1.88964844	+41.96777344	-7.07519531	-32.60742188	+2504
+1458240499.15720010	+14.66015625	-2.42138672	-0.79980469	+35.02441406	-17.73193359	-67.23632813	+3872	+14.29980469	-0.16259766	-0.71191406	+4.48242188	-25.62011719	+18.12744141	+3056	+11.92236328	-4.63623047	-1.90283203	+41.81396484	-7.09716797	-32.51953125	+2508
+1458240499.16140010	+14.68212891	-2.39501953	-0.79101563	+34.95849609	-17.81982422	-67.25830078	+3896	+14.32617188	-0.13183594	-0.69873047	+4.52636719	-25.70800781	+18.14941406	+3068	+11.94433594	-4.61425781	-1.91601563	+41.68212891	-7.14111328	-32.43164063	+2516
+1458240499.16549990	+14.70849609	-2.36865234	-0.77783203	+34.89257813	-17.95166016	-67.28027344	+3920	+14.34814453	-0.10107422	-0.68994141	+4.59228516	-25.79589844	+18.14941406	+3080	+11.97070313	-4.58789063	-1.92041016	+41.55029297	-7.18505859	-32.36572266	+2520
+1458240499.16969990	+14.73486328	-2.33789063	-0.76904297	+34.84863281	-18.03955078	-67.28027344	+3944	+14.37451172	-0.07031250	-0.67675781	+4.63623047	-25.90576172	+18.17138672	+3092	+11.99707031	-4.56152344	-1.92480469	+41.44042969	-7.25097656	-32.29980469	+2524
+1458240499.17389990	+14.75683594	-2.32031250	-0.76025391	+34.71679688	-18.17138672	-67.25830078	+3964	+14.39648438	-0.04394531	-0.66796875	+4.65820313	-26.01562500	+18.19335938	+3104	+12.02783203	-4.52636719	-1.92919922	+41.39648438	-7.31689453	-32.23388672	+2532
+1458240499.17800000	+14.78759766	-2.30273438	-0.75585938	+34.58496094	-18.28125000	-67.21435547	+3984	+14.42285156	-0.01757813	-0.65917969	+4.65820313	-26.12548828	+18.23730469	+3116	+12.05859375	-4.49121094	-1.92041016	+41.35253906	-7.47070313	-32.25585938	+2544
+1458240499.18220000	+14.81835938	-2.28076172	-0.75585938	+34.47509766	-18.32519531	-67.10449219	+4000	+14.44921875	+0.01318359	-0.65039063	+4.70214844	-26.16943359	+18.30322266	+3124	+12.08935547	-4.45166016	-1.90722656	+41.33056641	-7.60253906	-32.27783203	+2552
+1458240499.18639990	+14.84912109	-2.26757813	-0.76025391	+34.29931641	-18.39111328	-66.99462891	+4016	+14.47558594	+0.03515625	-0.64599609	+4.70214844	-26.19140625	+18.34716797	+3132	+12.12451172	-4.41210938	-1.89404297	+41.30859375	-7.75634766	-32.27783203	+2564
+1458240499.19050000	+14.87988281	-2.25878906	-0.76025391	+34.10156250	-18.43505859	-66.86279297	+4028	+14.50195313	+0.05712891	-0.64599609	+4.72412109	-26.23535156	+18.39111328	+3144	+12.15527344	-4.37695313	-1.88525391	+41.28662109	-7.88818359	-32.29980469	+2572
+1458240499.19470000	+14.90625000	-2.24121094	-0.76904297	+33.92578125	-18.45703125	-66.68701172	+4036	+14.52832031	+0.08349609	-0.64160156	+4.72412109	-26.23535156	+18.45703125	+3152	+12.18603516	-4.33740234	-1.87207031	+41.28662109	-8.04199219	-32.29980469	+2580
+1458240499.19890000	+14.93261719	-2.23242188	-0.77783203	+33.70605469	-18.50097656	-66.51123047	+4044	+14.55029297	+0.10546875	-0.64160156	+4.70214844	-26.23535156	+18.50097656	+3160	+12.22119141	-4.29345703	-1.85888672	+41.28662109	-8.19580078	-32.32177734	+2592
+1458240499.20300010	+14.96337891	-2.22363281	-0.78222656	+33.50830078	-18.54492188	-66.33544922	+4052	+14.57666016	+0.12304688	-0.64160156	+4.70214844	-26.23535156	+18.56689453	+3172	+12.25634766	-4.24951172	-1.85009766	+41.28662109	-8.34960938	-32.32177734	+2600
+1458240499.20720010	+14.99414063	-2.21044922	-0.78662109	+33.31054688	-18.63281250	-66.18164063	+4052	+14.60302734	+0.14501953	-0.63720703	+4.68017578	-26.27929688	+18.63281250	+3180	+12.28710938	-4.20996094	-1.83251953	+41.30859375	-8.52539063	-32.36572266	+2608
+1458240499.21140000	+15.02050781	-2.20166016	-0.79101563	+33.11279297	-18.69873047	-66.04980469	+4052	+14.62939453	+0.16259766	-0.63281250	+4.65820313	-26.34521484	+18.67675781	+3188	+12.31787109	-4.17480469	-1.81933594	+41.26464844	-8.67919922	-32.40966797	+2616
+1458240499.21550010	+15.04687500	-2.19726563	-0.79101563	+32.89306641	-18.76464844	-65.91796875	+4052	+14.65576172	+0.18017578	-0.62841797	+4.61425781	-26.38916016	+18.69873047	+3200	+12.34863281	-4.13964844	-1.81054688	+41.22070313	-8.83300781	-32.40966797	+2620
+1458240499.21970010	+15.07324219	-2.18847656	-0.78662109	+32.69531250	-18.87451172	-65.83007813	+4052	+14.68212891	+0.19775391	-0.62402344	+4.59228516	-26.41113281	+18.74267578	+3208	+12.37500000	-4.10449219	-1.79736328	+41.17675781	-8.96484375	-32.45361328	+2624
+1458240499.22379990	+15.10400391	-2.17968750	-0.78222656	+32.51953125	-18.94042969	-65.74218750	+4052	+14.71289063	+0.21533203	-0.61962891	+4.57031250	-26.43310547	+18.76464844	+3216	+12.40576172	-4.07812500	-1.78857422	+41.06689453	-9.09667969	-32.47558594	+2628
+1458240499.22799990	+15.12597656	-2.17089844	-0.78222656	+32.32177734	-19.02832031	-65.63232422	+4052	+14.73925781	+0.23730469	-0.61523438	+4.57031250	-26.47705078	+18.76464844	+3228	+12.42773438	-4.05615234	-1.79296875	+40.93505859	-9.16259766	-32.40966797	+2628
+1458240499.23219990	+15.14794922	-2.15771484	-0.77343750	+32.16796875	-19.16015625	-65.61035156	+4056	+14.76562500	+0.25048828	-0.60205078	+4.52636719	-26.56494141	+18.76464844	+3240	+12.44970703	-4.03417969	-1.79736328	+40.78125000	-9.22851563	-32.36572266	+2628
+1458240499.23630000	+15.16992188	-2.14892578	-0.76025391	+32.01416016	-19.31396484	-65.61035156	+4060	+14.79199219	+0.26806641	-0.59326172	+4.50439453	-26.67480469	+18.76464844	+3252	+12.47167969	-4.02099609	-1.80175781	+40.58349609	-9.27246094	-32.32177734	+2628
+1458240499.24050000	+15.18750000	-2.14013672	-0.74267578	+31.83837891	-19.46777344	-65.61035156	+4072	+14.81835938	+0.28564453	-0.58007813	+4.48242188	-26.78466797	+18.76464844	+3268	+12.48925781	-4.00341797	-1.81054688	+40.38574219	-9.31640625	-32.25585938	+2628
+1458240499.24470000	+15.20507813	-2.12695313	-0.72070313	+31.72851563	-19.68750000	-65.65429688	+4084	+14.84472656	+0.30322266	-0.56250000	+4.43847656	-26.91650391	+18.76464844	+3280	+12.50683594	-3.99023438	-1.82373047	+40.18798828	-9.36035156	-32.18994141	+2632
+1458240499.24880000	+15.22705078	-2.11376953	-0.69433594	+31.61865234	-19.88525391	-65.74218750	+4100	+14.87109375	+0.31640625	-0.54931641	+4.41650391	-27.04833984	+18.74267578	+3296	+12.52441406	-3.99023438	-1.83251953	+39.90234375	-9.36035156	-32.12402344	+2628
+1458240499.25300000	+15.24462891	-2.10498047	-0.67236328	+31.48681641	-20.08300781	-65.80810547	+4116	+14.89746094	+0.33398438	-0.53613281	+4.37255859	-27.18017578	+18.72070313	+3308	+12.53759766	-3.98583984	-1.85009766	+39.61669922	-9.36035156	-32.03613281	+2632
+1458240499.25720000	+15.26220703	-2.08740234	-0.65039063	+31.39892578	-20.25878906	-65.87402344	+4140	+14.92382813	+0.34716797	-0.51855469	+4.35058594	-27.31201172	+18.69873047	+3324	+12.55517578	-3.98144531	-1.86328125	+39.37500000	-9.33837891	-31.92626953	+2632
+1458240499.26130010	+15.27978516	-2.07421875	-0.62841797	+31.28906250	-20.45654297	-65.93994141	+4164	+14.95019531	+0.36474609	-0.50537109	+4.30664063	-27.42187500	+18.69873047	+3340	+12.56835938	-3.97705078	-1.88085938	+39.11132813	-9.33837891	-31.79443359	+2636
+1458240499.26550010	+15.29296875	-2.06542969	-0.61083984	+31.15722656	-20.63232422	-65.96191406	+4192	+14.97216797	+0.38232422	-0.49218750	+4.24072266	-27.55371094	+18.72070313	+3360	+12.58593750	-3.97265625	-1.89843750	+38.84765625	-9.33837891	-31.68457031	+2640
+1458240499.26970010	+15.31054688	-2.04785156	-0.59326172	+31.06933594	-20.83007813	-65.98388672	+4220	+14.99853516	+0.39990234	-0.47460938	+4.21875000	-27.66357422	+18.72070313	+3376	+12.59912109	-3.96386719	-1.91601563	+38.62792969	-9.33837891	-31.55273438	+2648
+1458240499.27379990	+15.32373047	-2.03466797	-0.57128906	+30.93750000	-21.02783203	-66.02783203	+4252	+15.02050781	+0.40869141	-0.46142578	+4.13085938	-27.79541016	+18.74267578	+3392	+12.61669922	-3.95947266	-1.93359375	+38.38623047	-9.31640625	-31.42089844	+2652
+1458240499.27800010	+15.34570313	-2.02587891	-0.55371094	+30.82763672	-21.22558594	-66.04980469	+4284	+15.04687500	+0.42187500	-0.44824219	+4.04296875	-27.90527344	+18.78662109	+3412	+12.63427734	-3.95068359	-1.93798828	+38.16650391	-9.38232422	-31.35498047	+2656
+1458240499.28220010	+15.36328125	-2.00830078	-0.54052734	+30.73974609	-21.37939453	-66.04980469	+4316	+15.06884766	+0.43505859	-0.43945313	+3.97705078	-28.01513672	+18.83056641	+3428	+12.65625000	-3.93750000	-1.94677734	+38.01269531	-9.42626953	-31.26708984	+2660
+1458240499.28629990	+15.38085938	-2.00390625	-0.52734375	+30.60791016	-21.53320313	-66.02783203	+4344	+15.09521484	+0.44384766	-0.42626953	+3.86718750	-28.10302734	+18.89648438	+3444	+12.67382813	-3.91992188	-1.95117188	+37.88085938	-9.49218750	-31.15722656	+2668
+1458240499.29049990	+15.40283203	-1.99511719	-0.52294922	+30.45410156	-21.64306641	-65.93994141	+4372	+15.11718750	+0.45703125	-0.42187500	+3.75732422	-28.16894531	+18.96240234	+3460	+12.69580078	-3.90234375	-1.95117188	+37.74902344	-9.58007813	-31.11328125	+2672
+1458240499.29460000	+15.42480469	-1.98193359	-0.52734375	+30.32226563	-21.68701172	-65.83007813	+4400	+15.13916016	+0.46582031	-0.41748047	+3.66943359	-28.19091797	+19.05029297	+3476	+12.71777344	-3.87597656	-1.94677734	+37.68310547	-9.68994141	-31.04736328	+2680
+1458240499.29880000	+15.44238281	-1.97753906	-0.53173828	+30.14648438	-21.77490234	-65.67626953	+4424	+15.16113281	+0.47460938	-0.41308594	+3.53759766	-28.23486328	+19.16015625	+3492	+12.74414063	-3.84521484	-1.94238281	+37.66113281	-9.82177734	-30.98144531	+2692
+1458240499.30300000	+15.46435547	-1.97314453	-0.54052734	+29.97070313	-21.84082031	-65.52246094	+4444	+15.17871094	+0.48339844	-0.41308594	+3.40576172	-28.23486328	+19.29199219	+3508	+12.77050781	-3.81445313	-1.93359375	+37.66113281	-9.97558594	-30.93750000	+2700
+1458240499.30710010	+15.48632813	-1.96435547	-0.54931641	+29.83886719	-21.92871094	-65.41259766	+4464	+15.20068359	+0.49218750	-0.41308594	+3.22998047	-28.27880859	+19.42382813	+3524	+12.79687500	-3.77929688	-1.92041016	+37.68310547	-10.15136719	-30.91552734	+2712
+1458240499.31130000	+15.50830078	-1.96435547	-0.55371094	+29.68505859	-22.03857422	-65.28076172	+4476	+15.21826172	+0.49658203	-0.40869141	+3.07617188	-28.34472656	+19.55566406	+3540	+12.81884766	-3.74414063	-1.90722656	+37.68310547	-10.30517578	-30.91552734	+2720
+1458240499.31550000	+15.53027344	-1.95996094	-0.56250000	+29.53125000	-22.10449219	-65.14892578	+4488	+15.24023438	+0.50537109	-0.40869141	+2.92236328	-28.38867188	+19.68750000	+3552	+12.84521484	-3.71337891	-1.89404297	+37.70507813	-10.48095703	-30.91552734	+2732
+1458240499.31960010	+15.55224609	-1.95556641	-0.57128906	+29.42138672	-22.19238281	-65.03906250	+4500	+15.26220703	+0.50976563	-0.40429688	+2.70263672	-28.43261719	+19.84130859	+3568	+12.87158203	-3.67822266	-1.87646484	+37.77099609	-10.67871094	-30.95947266	+2740
+1458240499.32380010	+15.57421875	-1.95117188	-0.57568359	+29.31152344	-22.28027344	-64.92919922	+4504	+15.28417969	+0.51416016	-0.40429688	+2.50488281	-28.49853516	+19.99511719	+3580	+12.89794922	-3.64746094	-1.85888672	+37.79296875	-10.87646484	-30.98144531	+2752
+1458240499.32800010	+15.59179688	-1.95117188	-0.59326172	+29.15771484	-22.32421875	-64.79736328	+4508	+15.30175781	+0.51855469	-0.40429688	+2.32910156	-28.52050781	+20.12695313	+3596	+12.92431641	-3.61230469	-1.85449219	+37.83691406	-10.98632813	-30.95947266	+2756
+1458240499.33209990	+15.60937500	-1.94238281	-0.59326172	+29.11376953	-22.47802734	-64.75341797	+4512	+15.31933594	+0.52294922	-0.39990234	+2.08740234	-28.63037109	+20.28076172	+3612	+12.94628906	-3.58154297	-1.84570313	+37.85888672	-11.14013672	-30.98144531	+2764
+1458240499.33629990	+15.62695313	-1.93798828	-0.59765625	+29.04785156	-22.63183594	-64.70947266	+4516	+15.33691406	+0.53173828	-0.39111328	+1.86767578	-28.74023438	+20.43457031	+3628	+12.96826172	-3.55957031	-1.83691406	+37.85888672	-11.29394531	-31.02539063	+2768
+1458240499.34050010	+15.64013672	-1.92919922	-0.59765625	+28.98193359	-22.78564453	-64.66552734	+4516	+15.35009766	+0.54052734	-0.38232422	+1.64794922	-28.87207031	+20.63232422	+3644	+12.99023438	-3.53320313	-1.84130859	+37.85888672	-11.38183594	-31.00341797	+2772
+1458240499.34460000	+15.65771484	-1.92041016	-0.58447266	+29.02587891	-23.07128906	-64.73144531	+4520	+15.36767578	+0.54052734	-0.36914063	+1.34033203	-29.04785156	+20.80810547	+3660	+13.00781250	-3.51123047	-1.84130859	+37.83691406	-11.49169922	-31.02539063	+2772
+1458240499.34879990	+15.67089844	-1.90722656	-0.57128906	+29.06982422	-23.33496094	-64.84130859	+4528	+15.38525391	+0.54492188	-0.35156250	+1.03271484	-29.26757813	+20.98388672	+3680	+13.02539063	-3.50244141	-1.84130859	+37.72705078	-11.57958984	-31.06933594	+2772
+1458240499.35299990	+15.67968750	-1.89843750	-0.55371094	+29.11376953	-23.59863281	-64.95117188	+4536	+15.40283203	+0.55371094	-0.33837891	+0.74707031	-29.46533203	+21.15966797	+3700	+13.03857422	-3.49365234	-1.85888672	+37.59521484	-11.60156250	-31.04736328	+2772
+1458240499.35710000	+15.69287109	-1.88085938	-0.53173828	+29.22363281	-23.90625000	-65.08300781	+4548	+15.42041016	+0.55371094	-0.31640625	+0.37353516	-29.70703125	+21.35742188	+3720	+13.05175781	-3.48925781	-1.87207031	+37.48535156	-11.62353516	-31.06933594	+2776
+1458240499.36130000	+15.70166016	-1.86767578	-0.50976563	+29.33349609	-24.23583984	-65.23681641	+4564	+15.43798828	+0.56250000	-0.29443359	+0.04394531	-29.92675781	+21.57714844	+3740	+13.06494141	-3.48925781	-1.88525391	+37.33154297	-11.64550781	-31.06933594	+2776
+1458240499.36550000	+15.70605469	-1.85009766	-0.49218750	+29.44335938	-24.49951172	-65.36865234	+4580	+15.45117188	+0.57568359	-0.27685547	-0.30761719	-30.16845703	+21.81884766	+3760	+13.07812500	-3.48486328	-1.90722656	+37.15576172	-11.62353516	-31.02539063	+2784
+1458240499.36960010	+15.71484375	-1.82812500	-0.47021484	+29.61914063	-24.85107422	-65.56640625	+4600	+15.45996094	+0.57568359	-0.25048828	-0.76904297	-30.45410156	+22.08251953	+3780	+13.08691406	-3.48486328	-1.93359375	+37.00195313	-11.60156250	-31.00341797	+2788
+1458240499.37380000	+15.71923828	-1.81054688	-0.44384766	+29.79492188	-25.22460938	-65.76416016	+4624	+15.47314453	+0.58007813	-0.22412109	-1.20849609	-30.73974609	+22.36816406	+3804	+13.09570313	-3.48486328	-1.95556641	+36.82617188	-11.60156250	-30.98144531	+2792
+1458240499.37789990	+15.72802734	-1.79296875	-0.41308594	+29.94873047	-25.62011719	-65.96191406	+4652	+15.49072266	+0.58447266	-0.19335938	-1.71386719	-31.02539063	+22.71972656	+3828	+13.10449219	-3.48925781	-1.97314453	+36.65039063	-11.62353516	-31.00341797	+2796
+1458240499.38210010	+15.73242188	-1.77539063	-0.38671875	+30.12451172	-25.97167969	-66.13769531	+4680	+15.50390625	+0.58447266	-0.17138672	-2.28515625	-31.28906250	+23.09326172	+3848	+13.11767578	-3.48925781	-1.99072266	+36.49658203	-11.62353516	-31.00341797	+2800
+1458240499.38630010	+15.73681641	-1.76220703	-0.36035156	+30.30029297	-26.32324219	-66.31347656	+4708	+15.52148438	+0.58447266	-0.14501953	-2.87841797	-31.53076172	+23.48876953	+3872	+13.12646484	-3.48925781	-2.00830078	+36.34277344	-11.62353516	-30.98144531	+2808
+1458240499.39039990	+15.74560547	-1.74462891	-0.33837891	+30.47607422	-26.67480469	-66.48925781	+4736	+15.53466797	+0.58447266	-0.12304688	-3.49365234	-31.77246094	+23.90625000	+3896	+13.13525391	-3.49365234	-2.02587891	+36.16699219	-11.64550781	-30.98144531	+2812
+1458240499.39459990	+15.75000000	-1.72705078	-0.32519531	+30.62988281	-26.93847656	-66.59912109	+4768	+15.55224609	+0.58007813	-0.10107422	-4.15283203	-31.99218750	+24.32373047	+3920	+13.14843750	-3.48925781	-2.04345703	+36.05712891	-11.68945313	-30.95947266	+2820
+1458240499.39879990	+15.75878906	-1.71386719	-0.31201172	+30.76171875	-27.24609375	-66.68701172	+4796	+15.56103516	+0.58007813	-0.07910156	-4.83398438	-32.18994141	+24.78515625	+3940	+13.16162109	-3.47607422	-2.05664063	+35.99121094	-11.73339844	-30.93750000	+2828
+1458240499.40290000	+15.76757813	-1.70068359	-0.30322266	+30.87158203	-27.55371094	-66.73095703	+4820	+15.57421875	+0.57568359	-0.06152344	-5.53710938	-32.34375000	+25.33447266	+3960	+13.17480469	-3.46289063	-2.05664063	+35.94726563	-11.86523438	-30.95947266	+2836
+1458240499.40710000	+15.77636719	-1.68750000	-0.29882813	+30.98144531	-27.81738281	-66.75292969	+4844	+15.58300781	+0.56689453	-0.04394531	-6.32812500	-32.49755859	+25.86181641	+3984	+13.19238281	-3.44531250	-2.06103516	+35.92529297	-11.99707031	-30.95947266	+2844
+1458240499.41129990	+15.78515625	-1.68310547	-0.29443359	+31.04736328	-28.08105469	-66.77490234	+4864	+15.59179688	+0.55810547	-0.03076172	-7.16308594	-32.60742188	+26.41113281	+4004	+13.20556641	-3.42333984	-2.06103516	+35.94726563	-12.12890625	-30.95947266	+2852
+1458240499.41540000	+15.79833984	-1.67431641	-0.29003906	+31.13525391	-28.36669922	-66.77490234	+4884	+15.60937500	+0.54492188	-0.01318359	-7.99804688	-32.71728516	+27.00439453	+4028	+13.22314453	-3.40136719	-2.04785156	+35.94726563	-12.32666016	-31.02539063	+2860
+1458240499.41960000	+15.81591797	-1.66992188	-0.29443359	+31.17919922	-28.60839844	-66.73095703	+4896	+15.62255859	+0.53173828	-0.00439453	-8.87695313	-32.78320313	+27.57568359	+4048	+13.24511719	-3.37500000	-2.03906250	+36.01318359	-12.52441406	-31.04736328	+2872
+1458240499.42380000	+15.82910156	-1.66992188	-0.30322266	+31.20117188	-28.82812500	-66.64306641	+4908	+15.63574219	+0.51855469	+0.00439453	-9.73388672	-32.80517578	+28.19091797	+4064	+13.26708984	-3.34863281	-2.02587891	+36.07910156	-12.74414063	-31.06933594	+2880
+1458240499.42790010	+15.84228516	-1.66992188	-0.31640625	+31.20117188	-29.02587891	-66.53320313	+4916	+15.64453125	+0.50537109	+0.01318359	-10.61279297	-32.84912109	+28.78417969	+4084	+13.28466797	-3.31787109	-2.01269531	+36.14501953	-12.94189453	-31.09130859	+2888
+1458240499.43210010	+15.85546875	-1.66992188	-0.32958984	+31.20117188	-29.22363281	-66.42333984	+4924	+15.64892578	+0.48339844	+0.02197266	-11.55761719	-32.87109375	+29.39941406	+4104	+13.30224609	-3.28710938	-2.00390625	+36.21093750	-13.16162109	-31.11328125	+2896
+1458240499.43630000	+15.86425781	-1.66552734	-0.34277344	+31.20117188	-29.42138672	-66.31347656	+4924	+15.65771484	+0.47021484	+0.03076172	-12.50244141	-32.87109375	+30.01464844	+4120	+13.31982422	-3.25634766	-1.99072266	+36.27685547	-13.38134766	-31.13525391	+2904
+1458240499.44039990	+15.87744141	-1.66552734	-0.35595703	+31.22314453	-29.66308594	-66.20361328	+4924	+15.66650391	+0.45703125	+0.03955078	-13.44726563	-32.87109375	+30.65185547	+4136	+13.33740234	-3.22558594	-1.97314453	+36.36474609	-13.60107422	-31.17919922	+2912
+1458240499.44460010	+15.89501953	-1.66552734	-0.36035156	+31.24511719	-29.94873047	-66.13769531	+4920	+15.67529297	+0.43505859	+0.05273438	-14.47998047	-32.89306641	+31.33300781	+4156	+13.35498047	-3.19482422	-1.95996094	+36.43066406	-13.84277344	-31.20117188	+2916
+1458240499.44880010	+15.90820313	-1.66552734	-0.36035156	+31.28906250	-30.23437500	-66.11572266	+4912	+15.68847656	+0.42187500	+0.06152344	-15.46875000	-32.89306641	+31.99218750	+4172	+13.36816406	-3.17724609	-1.94677734	+36.45263672	-14.04052734	-31.26708984	+2920
+1458240499.45289990	+15.92138672	-1.66113281	-0.36474609	+31.35498047	-30.49804688	-66.09375000	+4904	+15.69726563	+0.40429688	+0.07910156	-16.47949219	-32.91503906	+32.65136719	+4188	+13.38574219	-3.15527344	-1.93798828	+36.45263672	-14.19433594	-31.26708984	+2924
+1458240499.45709990	+15.93017578	-1.66113281	-0.36474609	+31.42089844	-30.78369141	-66.07177734	+4896	+15.71044922	+0.38232422	+0.09667969	-17.53417969	-32.91503906	+33.33251953	+4208	+13.39892578	-3.13769531	-1.93359375	+36.40869141	-14.34814453	-31.28906250	+2924
+1458240499.46120000	+15.93896484	-1.65234375	-0.36474609	+31.50878906	-31.04736328	-66.07177734	+4888	+15.72363281	+0.37353516	+0.10986328	-18.54492188	-32.89306641	+33.99169922	+4224	+13.40771484	-3.12890625	-1.92919922	+36.34277344	-14.50195313	-31.31103516	+2924
+1458240499.46540000	+15.94335938	-1.64355469	-0.36035156	+31.61865234	-31.35498047	-66.11572266	+4884	+15.72802734	+0.36035156	+0.12744141	-19.59960938	-32.87109375	+34.69482422	+4240	+13.41650391	-3.12011719	-1.93798828	+36.25488281	-14.56787109	-31.26708984	+2920
+1458240499.46960000	+15.94775391	-1.63476563	-0.34716797	+31.77246094	-31.70654297	-66.22558594	+4884	+15.73681641	+0.34277344	+0.14941406	-20.72021484	-32.89306641	+35.44189453	+4260	+13.42529297	-3.11572266	-1.94677734	+36.12304688	-14.63378906	-31.24511719	+2920
+1458240499.47370000	+15.95214844	-1.62597656	-0.32958984	+31.94824219	-32.08007813	-66.35742188	+4884	+15.74560547	+0.32958984	+0.17578125	-21.81884766	-32.91503906	+36.21093750	+4276	+13.42968750	-3.12011719	-1.95996094	+35.94726563	-14.67773438	-31.22314453	+2920
+1458240499.47790000	+15.95654297	-1.60839844	-0.30322266	+32.16796875	-32.47558594	-66.55517578	+4888	+15.75878906	+0.31640625	+0.20214844	-22.91748047	-32.91503906	+36.97998047	+4296	+13.43408203	-3.12451172	-1.97314453	+35.77148438	-14.69970703	-31.20117188	+2920
+1458240499.48210000	+15.95654297	-1.59521484	-0.27685547	+32.38769531	-32.89306641	-66.73095703	+4896	+15.77197266	+0.30761719	+0.22851563	-24.01611328	-32.91503906	+37.74902344	+4312	+13.43847656	-3.12451172	-1.99072266	+35.59570313	-14.72167969	-31.15722656	+2920
+1458240499.48620010	+15.96093750	-1.58203125	-0.25048828	+32.60742188	-33.28857422	-66.95068359	+4904	+15.78515625	+0.29443359	+0.25048828	-25.13671875	-32.84912109	+38.51806641	+4332	+13.44726563	-3.13769531	-2.00390625	+35.37597656	-14.72167969	-31.13525391	+2924
+1458240499.49040010	+15.96093750	-1.56884766	-0.21972656	+32.84912109	-33.68408203	-67.17041016	+4916	+15.79394531	+0.28125000	+0.27685547	-26.25732422	-32.78320313	+39.30908203	+4348	+13.44726563	-3.15087891	-2.02587891	+35.13427734	-14.69970703	-31.09130859	+2928
+1458240499.49460010	+15.96093750	-1.55566406	-0.19335938	+33.06884766	-34.03564453	-67.36816406	+4932	+15.80273438	+0.27246094	+0.30322266	-27.37792969	-32.71728516	+40.12207031	+4368	+13.45166016	-3.15966797	-2.04785156	+34.91455078	-14.63378906	-31.02539063	+2936
+1458240499.49869990	+15.96093750	-1.54248047	-0.16259766	+33.28857422	-34.40917969	-67.56591797	+4948	+15.81152344	+0.25927734	+0.32958984	-28.52050781	-32.60742188	+40.93505859	+4388	+13.45166016	-3.16406250	-2.06542969	+34.73876953	-14.61181641	-30.93750000	+2940
+1458240499.50289990	+15.95654297	-1.52490234	-0.13623047	+33.53027344	-34.80468750	-67.76367188	+4968	+15.82031250	+0.24609375	+0.35156250	-29.66308594	-32.47558594	+41.74804688	+4404	+13.45605469	-3.17285156	-2.08300781	+34.54101563	-14.61181641	-30.89355469	+2944
+1458240499.50710010	+15.95654297	-1.51171875	-0.10986328	+33.75000000	-35.15625000	-67.96142578	+4988	+15.82470703	+0.23291016	+0.37792969	-30.76171875	-32.34375000	+42.58300781	+4420	+13.46044922	-3.17285156	-2.09619141	+34.38720703	-14.63378906	-30.82763672	+2944
+1458240499.51120000	+15.95654297	-1.49853516	-0.08349609	+33.96972656	-35.55175781	-68.13720703	+5008	+15.82910156	+0.21533203	+0.39990234	-31.90429688	-32.16796875	+43.39599609	+4436	+13.46484375	-3.17285156	-2.10937500	+34.25537109	-14.61181641	-30.76171875	+2948
+1458240499.51539990	+15.96093750	-1.49414063	-0.05712891	+34.14550781	-35.90332031	-68.31298828	+5024	+15.83789063	+0.19775391	+0.42187500	-33.04687500	-31.94824219	+44.23095703	+4456	+13.46923828	-3.16845703	-2.10937500	+34.12353516	-14.72167969	-30.76171875	+2952
+1458240499.51959990	+15.96533203	-1.48535156	-0.03955078	+34.32128906	-36.21093750	-68.40087891	+5044	+15.84228516	+0.18457031	+0.43505859	-34.10156250	-31.66259766	+45.02197266	+4468	+13.47802734	-3.15966797	-2.10937500	+34.05761719	-14.78759766	-30.71777344	+2952
+1458240499.52370000	+15.96533203	-1.48095703	-0.03076172	+34.43115234	-36.49658203	-68.44482422	+5056	+15.84667969	+0.16259766	+0.44384766	-35.20019531	-31.33300781	+45.79101563	+4484	+13.48681641	-3.14648438	-2.10937500	+34.03564453	-14.87548828	-30.65185547	+2956
+1458240499.52790000	+15.96972656	-1.47656250	-0.02636719	+34.51904297	-36.73828125	-68.44482422	+5068	+15.84667969	+0.14062500	+0.45263672	-36.29882813	-30.95947266	+46.56005859	+4496	+13.49560547	-3.13330078	-2.10058594	+33.99169922	-15.00732422	-30.62988281	+2960
+1458240499.53200010	+15.97412109	-1.47216797	-0.03076172	+34.60693359	-36.95800781	-68.42285156	+5080	+15.84667969	+0.11865234	+0.45703125	-37.35351563	-30.54199219	+47.30712891	+4512	+13.50439453	-3.11132813	-2.08740234	+34.03564453	-15.13916016	-30.58593750	+2968
+1458240499.53620000	+15.97412109	-1.46777344	-0.03515625	+34.67285156	-37.15576172	-68.35693359	+5088	+15.84228516	+0.09228516	+0.45703125	-38.40820313	-30.10253906	+48.01025391	+4524	+13.51318359	-3.08496094	-2.07861328	+34.10156250	-15.29296875	-30.52001953	+2976
+1458240499.54040000	+15.97851563	-1.46777344	-0.03955078	+34.71679688	-37.37548828	-68.29101563	+5096	+15.84228516	+0.06591797	+0.46582031	-39.48486328	-29.66308594	+48.75732422	+4540	+13.52636719	-3.05419922	-2.05664063	+34.18945313	-15.51269531	-30.52001953	+2984
+1458240499.54450010	+15.98291016	-1.46777344	-0.04833984	+34.76074219	-37.55126953	-68.18115234	+5096	+15.83789063	+0.04394531	+0.46582031	-40.47363281	-29.13574219	+49.43847656	+4552	+13.53515625	-3.02783203	-2.03906250	+34.27734375	-15.68847656	-30.47607422	+2992
+1458240499.54870010	+15.99169922	-1.46777344	-0.06152344	+34.78271484	-37.72705078	-68.07128906	+5096	+15.83789063	+0.01318359	+0.46142578	-41.48437500	-28.58642578	+50.07568359	+4564	+13.54394531	-3.00146484	-2.02148438	+34.34326172	-15.86425781	-30.45410156	+2996
+1458240499.55290010	+15.99609375	-1.46777344	-0.07031250	+34.80468750	-37.90283203	-67.96142578	+5096	+15.83789063	-0.00878906	+0.46582031	-42.49511719	-28.03710938	+50.75683594	+4576	+13.55273438	-2.97949219	-1.99951172	+34.40917969	-16.04003906	-30.43212891	+3004
+1458240499.55699990	+16.00048828	-1.46777344	-0.08349609	+34.82666016	-38.03466797	-67.82958984	+5092	+15.83349609	-0.03955078	+0.46142578	-43.46191406	-27.42187500	+51.35009766	+4588	+13.55712891	-2.95751953	-1.98193359	+34.47509766	-16.17187500	-30.38818359	+3008
+1458240499.56119990	+16.00488281	-1.46337891	-0.10107422	+34.84863281	-38.14453125	-67.67578125	+5088	+15.83349609	-0.06591797	+0.45263672	-44.40673828	-26.78466797	+51.89941406	+4600	+13.56591797	-2.93115234	-1.96435547	+34.54101563	-16.32568359	-30.34423828	+3012
+1458240499.56539990	+16.00488281	-1.45898438	-0.11425781	+34.91455078	-38.27636719	-67.54394531	+5080	+15.82910156	-0.09667969	+0.45703125	-45.37353516	-26.19140625	+52.49267578	+4616	+13.57031250	-2.90917969	-1.95556641	+34.60693359	-16.45751953	-30.25634766	+3016
+1458240499.56950000	+16.00488281	-1.45019531	-0.12304688	+34.98046875	-38.40820313	-67.43408203	+5072	+15.82031250	-0.12744141	+0.45703125	-46.34033203	-25.55419922	+53.04199219	+4628	+13.57470703	-2.88720703	-1.94677734	+34.65087891	-16.56738281	-30.19042969	+3016
+1458240499.57370000	+16.00488281	-1.44140625	-0.12744141	+35.09033203	-38.54003906	-67.34619141	+5064	+15.82031250	-0.15380859	+0.45263672	-47.24121094	-24.89501953	+53.54736328	+4636	+13.57470703	-2.87402344	-1.93798828	+34.65087891	-16.65527344	-30.12451172	+3016
+1458240499.57789990	+16.00488281	-1.43261719	-0.12744141	+35.22216797	-38.73779297	-67.32421875	+5056	+15.82031250	-0.18017578	+0.46582031	-48.18603516	-24.27978516	+54.14062500	+4648	+13.57470703	-2.86083984	-1.93359375	+34.62890625	-16.72119141	-30.03662109	+3012
+1458240499.58200000	+16.00048828	-1.42382813	-0.11865234	+35.35400391	-38.91357422	-67.30224609	+5048	+15.82031250	-0.21093750	+0.47900391	-49.13085938	-23.64257813	+54.68994141	+4660	+13.57470703	-2.85205078	-1.92919922	+34.60693359	-16.76513672	-29.97070313	+3012
+1458240499.58620000	+16.00048828	-1.41503906	-0.10986328	+35.52978516	-39.06738281	-67.30224609	+5044	+15.82470703	-0.23291016	+0.48779297	-50.00976563	-22.98339844	+55.21728516	+4672	+13.57470703	-2.85205078	-1.92919922	+34.49707031	-16.78710938	-29.88281250	+3004
+1458240499.59040000	+16.00048828	-1.40185547	-0.09228516	+35.72753906	-39.26513672	-67.34619141	+5040	+15.82470703	-0.25488281	+0.50537109	-50.88867188	-22.36816406	+55.74462891	+4684	+13.57031250	-2.85644531	-1.93798828	+34.38720703	-16.76513672	-29.77294922	+3004
+1458240499.59450010	+15.99169922	-1.38867188	-0.07910156	+35.92529297	-39.41894531	-67.39013672	+5036	+15.82470703	-0.28125000	+0.51855469	-51.78955078	-21.73095703	+56.22802734	+4692	+13.57031250	-2.86083984	-1.94238281	+34.25537109	-16.72119141	-29.66308594	+3004
+1458240499.59870000	+15.98730469	-1.37548828	-0.06152344	+36.12304688	-39.57275391	-67.43408203	+5036	+15.82031250	-0.30322266	+0.53173828	-52.66845703	-21.07177734	+56.68945313	+4704	+13.56591797	-2.86523438	-1.95556641	+34.10156250	-16.67724609	-29.55322266	+3000
+1458240499.60290000	+15.98291016	-1.36230469	-0.03955078	+36.38671875	-39.77050781	-67.50000000	+5040	+15.82470703	-0.32519531	+0.55371094	-53.52539063	-20.45654297	+57.17285156	+4716	+13.56152344	-2.87402344	-1.96435547	+33.94775391	-16.61132813	-29.42138672	+3000
+1458240499.60700010	+15.97851563	-1.34912109	-0.01318359	+36.58447266	-39.94628906	-67.56591797	+5044	+15.82031250	-0.35156250	+0.57568359	-54.44824219	-19.84130859	+57.70019531	+4724	+13.55273438	-2.87841797	-1.97753906	+33.79394531	-16.56738281	-29.31152344	+3000
+1458240499.61120010	+15.96972656	-1.33593750	+0.00878906	+36.78222656	-40.12207031	-67.63183594	+5052	+15.82031250	-0.37353516	+0.60205078	-55.30517578	-19.20410156	+58.20556641	+4736	+13.54833984	-2.89160156	-1.99072266	+33.61816406	-16.47949219	-29.17968750	+3000
+1458240499.61529990	+15.96533203	-1.32714844	+0.03955078	+37.02392578	-40.29785156	-67.71972656	+5064	+15.82470703	-0.39111328	+0.62402344	-56.16210938	-18.56689453	+58.66699219	+4744	+13.54394531	-2.90039063	-2.00390625	+33.42041016	-16.41357422	-29.06982422	+3004
+1458240499.61949990	+15.96093750	-1.31835938	+0.06591797	+37.19970703	-40.42968750	-67.74169922	+5076	+15.82470703	-0.41748047	+0.64160156	-57.01904297	-17.92968750	+59.10644531	+4756	+13.53955078	-2.91357422	-2.01269531	+33.22265625	-16.36962891	-28.95996094	+3004
+1458240499.62369990	+15.95654297	-1.30517578	+0.08349609	+37.33154297	-40.51757813	-67.71972656	+5088	+15.82470703	-0.43945313	+0.65917969	-57.89794922	-17.27050781	+59.50195313	+4764	+13.53515625	-2.92236328	-2.02148438	+33.04687500	-16.30371094	-28.82812500	+3000
+1458240499.62780000	+15.95214844	-1.29638672	+0.10546875	+37.48535156	-40.60546875	-67.69775391	+5100	+15.82470703	-0.46582031	+0.67236328	-58.73291016	-16.61132813	+59.85351563	+4772	+13.53076172	-2.93115234	-2.02587891	+32.87109375	-16.28173828	-28.71826172	+3000
+1458240499.63200000	+15.94775391	-1.28759766	+0.12304688	+37.59521484	-40.64941406	-67.58789063	+5112	+15.81591797	-0.48779297	+0.68994141	-59.56787109	-15.95214844	+60.22705078	+4780	+13.52636719	-2.93994141	-2.03027344	+32.71728516	-16.23779297	-28.56445313	+3000
+1458240499.63620000	+15.93896484	-1.28320313	+0.13183594	+37.63916016	-40.64941406	-67.43408203	+5124	+15.81152344	-0.51855469	+0.70312500	-60.42480469	-15.29296875	+60.55664063	+4792	+13.52197266	-2.93994141	-2.03466797	+32.58544922	-16.21582031	-28.43261719	+2996
+1458240499.64030000	+15.93896484	-1.27441406	+0.14501953	+37.66113281	-40.67138672	-67.25830078	+5136	+15.80712891	-0.54931641	+0.70312500	-61.25976563	-14.56787109	+60.82031250	+4800	+13.51757813	-2.93554688	-2.03027344	+32.49755859	-16.23779297	-28.32275391	+2992
+1458240499.64450000	+15.93457031	-1.27001953	+0.14941406	+37.61718750	-40.60546875	-66.92871094	+5148	+15.80273438	-0.58007813	+0.70751953	-62.11669922	-13.86474609	+61.08398438	+4808	+13.51757813	-2.92675781	-2.02148438	+32.40966797	-16.30371094	-28.19091797	+2988
+1458240499.64870000	+15.93457031	-1.26562500	+0.14941406	+37.52929688	-40.47363281	-66.51123047	+5156	+15.79394531	-0.61523438	+0.70312500	-62.95166016	-13.16162109	+61.28173828	+4816	+13.51318359	-2.91357422	-2.00830078	+32.38769531	-16.36962891	-28.05908203	+2988
+1458240499.65280010	+15.93457031	-1.26562500	+0.14062500	+37.39746094	-40.34179688	-66.09375000	+5164	+15.79394531	-0.65039063	+0.69873047	-63.78662109	-12.45849609	+61.45751953	+4824	+13.51318359	-2.90039063	-1.99072266	+32.36572266	-16.47949219	-27.94921875	+2992
+1458240499.65700010	+15.93457031	-1.26123047	+0.12304688	+37.13378906	-40.03417969	-65.30273438	+5172	+15.78515625	-0.67675781	+0.68994141	-64.53369141	-11.75537109	+61.58935547	+4836	+13.51757813	-2.87841797	-1.96435547	+32.38769531	-16.61132813	-27.81738281	+2996
+1458240499.66120000	+15.93896484	-1.26123047	+0.09667969	+36.84814453	-39.70458984	-64.57763672	+5176	+15.77636719	-0.71191406	+0.67675781	-65.30273438	-11.05224609	+61.69921875	+4844	+13.51757813	-2.85644531	-1.94238281	+32.43164063	-16.72119141	-27.68554688	+3000
+1458240499.66529990	+15.93896484	-1.26123047	+0.07470703	+36.60644531	-39.41894531	-63.89648438	+5176	+15.76757813	-0.74267578	+0.65917969	-66.09375000	-10.37109375	+61.74316406	+4860	+13.52197266	-2.83007813	-1.92041016	+32.49755859	-16.83105469	-27.55371094	+3004
+1458240499.66950010	+15.94335938	-1.26562500	+0.03955078	+36.18896484	-38.95751953	-62.84179688	+5176	+15.75878906	-0.77783203	+0.64599609	-66.86279297	-9.68994141	+61.78710938	+4872	+13.52197266	-2.80371094	-1.89404297	+32.56347656	-16.96289063	-27.37792969	+3012
+1458240499.67779990	+15.94775391	-1.26562500	-0.00439453	+35.63964844	-38.34228516	-61.41357422	+5164	+15.74121094	-0.83935547	+0.61083984	-68.37890625	-8.41552734	+61.83105469	+4896	+13.52197266	-2.75537109	-1.85009766	+32.65136719	-17.13867188	-27.11425781	+3016
+1458240499.68199990	+15.95214844	-1.26123047	-0.02636719	+35.35400391	-38.01269531	-60.64453125	+5156	+15.73681641	-0.87011719	+0.60205078	-69.12597656	-7.82226563	+61.85302734	+4908	+13.52636719	-2.73339844	-1.82812500	+32.69531250	-17.22656250	-26.93847656	+3024
+1458240499.68610000	+15.96093750	-1.26562500	-0.04394531	+35.09033203	-37.66113281	-59.98535156	+5148	+15.73242188	-0.89208984	+0.58447266	-69.80712891	-7.25097656	+61.85302734	+4920	+13.52636719	-2.72460938	-1.80615234	+32.65136719	-17.27050781	-26.78466797	+3024
+1458240499.69030000	+15.96093750	-1.26562500	-0.06152344	+34.87060547	-37.35351563	-59.37011719	+5136	+15.72802734	-0.90966797	+0.58007813	-70.51025391	-6.74560547	+61.83105469	+4928	+13.52636719	-2.71582031	-1.80175781	+32.60742188	-17.24853516	-26.60888672	+3020
+1458240499.69450000	+15.96093750	-1.26562500	-0.07031250	+34.67285156	-37.08984375	-58.79882813	+5128	+15.72363281	-0.93164063	+0.57128906	-71.19140625	-6.24023438	+61.85302734	+4940	+13.52197266	-2.71582031	-1.79736328	+32.49755859	-17.18261719	-26.41113281	+3016
+1458240499.69860010	+15.96533203	-1.26123047	-0.07910156	+34.54101563	-36.82617188	-58.22753906	+5116	+15.71923828	-0.94482422	+0.56689453	-71.85058594	-5.75683594	+61.83105469	+4948	+13.52197266	-2.72021484	-1.79296875	+32.34375000	-17.11669922	-26.21337891	+3016
+1458240499.70280000	+15.96533203	-1.25244141	-0.07470703	+34.43115234	-36.60644531	-57.72216797	+5108	+15.71484375	-0.95800781	+0.56689453	-72.50976563	-5.36132813	+61.83105469	+4956	+13.51757813	-2.72460938	-1.79736328	+32.21191406	-17.00683594	-26.01562500	+3012
+1458240499.70700000	+15.96093750	-1.25244141	-0.06591797	+34.29931641	-36.43066406	-57.23876953	+5100	+15.71044922	-0.97558594	+0.57568359	-73.21289063	-4.96582031	+61.87500000	+4964	+13.51318359	-2.73339844	-1.80615234	+32.01416016	-16.87500000	-25.81787109	+3012
+1458240499.71110010	+15.96093750	-1.24804688	-0.05273438	+34.21142578	-36.25488281	-56.82128906	+5092	+15.71044922	-0.97998047	+0.58007813	-73.85009766	-4.59228516	+61.89697266	+4972	+13.50878906	-2.75097656	-1.81054688	+31.77246094	-16.74316406	-25.62011719	+3012
+1458240499.71530010	+15.96533203	-1.24804688	-0.04394531	+34.12353516	-36.05712891	-56.38183594	+5088	+15.71484375	-0.98876953	+0.59326172	-74.48730469	-4.28466797	+61.94091797	+4980	+13.50000000	-2.76855469	-1.81933594	+31.50878906	-16.58935547	-25.42236328	+3012
+1458240499.71950010	+15.96533203	-1.24365234	-0.03515625	+34.03564453	-35.83740234	-55.92041016	+5084	+15.71484375	-0.98876953	+0.60644531	-75.08056641	-3.95507813	+61.96289063	+4988	+13.49560547	-2.79052734	-1.83251953	+31.26708984	-16.43554688	-25.22460938	+3016
+1458240499.72359990	+15.96972656	-1.23925781	-0.02636719	+33.96972656	-35.61767578	-55.48095703	+5084	+15.71484375	-0.99755859	+0.61523438	-75.69580078	-3.64746094	+61.96289063	+4996	+13.49121094	-2.81250000	-1.84130859	+31.00341797	-16.25976563	-25.02685547	+3016
+1458240499.72779990	+15.96972656	-1.23486328	-0.01757813	+33.90380859	-35.39794922	-55.06347656	+5088	+15.71044922	-1.00634766	+0.62402344	-76.33300781	-3.38378906	+61.94091797	+5004	+13.48681641	-2.83447266	-1.85449219	+30.73974609	-16.08398438	-24.82910156	+3020
+1458240499.73610000	+15.95654297	-1.22607422	+0.00439453	+33.79394531	-35.00244141	-54.25048828	+5100	+15.70605469	-1.02392578	+0.64599609	-77.51953125	-2.85644531	+61.91894531	+5016	+13.47363281	-2.87402344	-1.87646484	+30.23437500	-15.77636719	-24.45556641	+3020
+1458240499.74029990	+15.96093750	-1.22167969	+0.00878906	+33.72802734	-34.78271484	-53.81103516	+5108	+15.71044922	-1.03271484	+0.65039063	-78.13476563	-2.61474609	+61.87500000	+5020	+13.46923828	-2.88720703	-1.88525391	+30.01464844	-15.66650391	-24.27978516	+3016
+1458240499.74449990	+15.96093750	-1.21728516	+0.01757813	+33.64013672	-34.54101563	-53.37158203	+5116	+15.71044922	-1.04150391	+0.66357422	-78.68408203	-2.39501953	+61.87500000	+5028	+13.46484375	-2.90039063	-1.88964844	+29.81689453	-15.55664063	-24.12597656	+3012
+1458240499.74860000	+15.95654297	-1.21728516	+0.02197266	+33.53027344	-34.32128906	-52.93212891	+5128	+15.71044922	-1.05908203	+0.67675781	-79.29931641	-2.17529297	+61.85302734	+5032	+13.46044922	-2.90917969	-1.88964844	+29.66308594	-15.49072266	-23.97216797	+3008
+1458240499.75280000	+15.96093750	-1.22167969	+0.01318359	+33.39843750	-33.99169922	-52.44873047	+5136	+15.71044922	-1.07666016	+0.67236328	-79.93652344	-1.93359375	+61.72119141	+5036	+13.45605469	-2.91796875	-1.88525391	+29.50927734	-15.44677734	-23.84033203	+3004
+1458240499.75700000	+15.96533203	-1.22167969	+0.00000000	+33.26660156	-33.64013672	-51.92138672	+5148	+15.70605469	-1.08984375	+0.66796875	-80.50781250	-1.69189453	+61.61132813	+5044	+13.45605469	-2.92236328	-1.87207031	+29.37744141	-15.46875000	-23.73046875	+3000
+1458240499.76110010	+15.96093750	-1.22167969	-0.01757813	+33.13476563	-33.28857422	-51.41601563	+5156	+15.70166016	-1.11621094	+0.65917969	-81.14501953	-1.45019531	+61.47949219	+5048	+13.45166016	-2.91357422	-1.86328125	+29.33349609	-15.49072266	-23.62060547	+3000
+1458240499.76530000	+15.96533203	-1.21728516	-0.03955078	+33.00292969	-32.89306641	-50.86669922	+5164	+15.70166016	-1.14257813	+0.64599609	-81.78222656	-1.20849609	+61.30371094	+5056	+13.45166016	-2.90478516	-1.85009766	+29.28955078	-15.53466797	-23.51074219	+2996
+1458240499.76939990	+15.96093750	-1.22167969	-0.05712891	+32.87109375	-32.54150391	-50.38330078	+5168	+15.69726563	-1.16894531	+0.63720703	-82.44140625	-0.98876953	+61.19384766	+5064	+13.45166016	-2.89599609	-1.82812500	+29.26757813	-15.62255859	-23.42285156	+3000
+1458240499.77360010	+15.96093750	-1.22607422	-0.07470703	+32.71728516	-32.21191406	-49.89990234	+5172	+15.69287109	-1.19970703	+0.63281250	-83.07861328	-0.74707031	+61.08398438	+5068	+13.45166016	-2.87841797	-1.81054688	+29.28955078	-15.71044922	-23.35693359	+3000
+1458240499.77780010	+15.96533203	-1.23046875	-0.10107422	+32.56347656	-31.81640625	-49.39453125	+5176	+15.69287109	-1.22607422	+0.61523438	-83.73779297	-0.50537109	+60.93017578	+5076	+13.45166016	-2.86523438	-1.78857422	+29.31152344	-15.82031250	-23.29101563	+3004
+1458240499.78189990	+15.97412109	-1.23925781	-0.11865234	+32.43164063	-31.48681641	-48.93310547	+5172	+15.68847656	-1.25683594	+0.60644531	-84.41894531	-0.28564453	+60.82031250	+5084	+13.45605469	-2.84765625	-1.76220703	+29.33349609	-15.95214844	-23.26904297	+3008
+1458240499.78609990	+15.97851563	-1.23925781	-0.14062500	+32.32177734	-31.11328125	-48.49365234	+5168	+15.68408203	-1.28320313	+0.59765625	-85.07812500	-0.04394531	+60.73242188	+5088	+13.46044922	-2.83886719	-1.73583984	+29.35546875	-16.10595703	-23.24707031	+3012
+1458240499.79440000	+15.98730469	-1.24804688	-0.18457031	+32.12402344	-30.38818359	-47.72460938	+5156	+15.67529297	-1.34472656	+0.56689453	-86.48437500	+0.43945313	+60.46875000	+5104	+13.46484375	-2.81250000	-1.69628906	+29.37744141	-16.30371094	-23.18115234	+3020
+1458240499.79860000	+15.98730469	-1.25244141	-0.19775391	+32.08007813	-30.10253906	-47.39501953	+5144	+15.67089844	-1.36669922	+0.55810547	-87.14355469	+0.68115234	+60.38085938	+5108	+13.46484375	-2.80371094	-1.67871094	+29.37744141	-16.41357422	-23.15917969	+3024
+1458240499.80279990	+15.98730469	-1.25244141	-0.21533203	+32.03613281	-29.75097656	-47.04345703	+5132	+15.66210938	-1.38867188	+0.54931641	-87.80273438	+0.92285156	+60.33691406	+5116	+13.46923828	-2.79492188	-1.66552734	+29.35546875	-16.47949219	-23.09326172	+3028
+1458240499.80690000	+15.98730469	-1.25683594	-0.21972656	+32.01416016	-29.57519531	-46.82373047	+5116	+15.66210938	-1.41064453	+0.55371094	-88.48388672	+1.16455078	+60.35888672	+5120	+13.46923828	-2.79052734	-1.65673828	+29.33349609	-16.52343750	-23.07128906	+3028
+1458240499.81110000	+15.99169922	-1.26123047	-0.21533203	+32.03613281	-29.37744141	-46.66992188	+5104	+15.65771484	-1.42382813	+0.56250000	-89.09912109	+1.40625000	+60.40283203	+5124	+13.46923828	-2.79492188	-1.64355469	+29.24560547	-16.56738281	-23.04931641	+3028
+1458240499.81530000	+15.99609375	-1.26562500	-0.21972656	+32.05810547	-29.15771484	-46.49414063	+5088	+15.65771484	-1.43701172	+0.56689453	-89.71435547	+1.62597656	+60.42480469	+5128	+13.46923828	-2.80371094	-1.63916016	+29.13574219	-16.58935547	-23.02734375	+3028
+1458240499.81940010	+15.99609375	-1.26562500	-0.20654297	+32.12402344	-29.04785156	-46.42822266	+5080	+15.65332031	-1.44580078	+0.58007813	-90.28564453	+1.86767578	+60.51269531	+5132	+13.46923828	-2.80810547	-1.63916016	+29.02587891	-16.56738281	-23.00537109	+3028
+1458240499.82360010	+16.00048828	-1.27001953	-0.19335938	+32.21191406	-28.91601563	-46.38427734	+5072	+15.65332031	-1.45458984	+0.58886719	-90.85693359	+2.08740234	+60.60058594	+5136	+13.46923828	-2.82568359	-1.63916016	+28.87207031	-16.54541016	-22.98339844	+3032
+1458240499.82780000	+15.99609375	-1.27001953	-0.18896484	+32.27783203	-28.71826172	-46.31835938	+5064	+15.64892578	-1.45898438	+0.60644531	-91.40625000	+2.30712891	+60.68847656	+5140	+13.47363281	-2.84326172	-1.64355469	+28.69628906	-16.47949219	-22.96142578	+3036
+1458240499.83189990	+15.99169922	-1.27001953	-0.17578125	+32.43164063	-28.65234375	-46.34033203	+5060	+15.64453125	-1.45898438	+0.62402344	-91.91162109	+2.52685547	+60.82031250	+5144	+13.46923828	-2.86083984	-1.65234375	+28.54248047	-16.41357422	-22.91748047	+3036
+1458240499.83610010	+15.98730469	-1.27001953	-0.16259766	+32.56347656	-28.56445313	-46.36230469	+5060	+15.64013672	-1.45898438	+0.64160156	-92.41699219	+2.76855469	+60.95214844	+5148	+13.46923828	-2.87841797	-1.66113281	+28.38867188	-16.32568359	-22.89550781	+3040
+1458240499.84439990	+15.98291016	-1.27001953	-0.14062500	+32.82714844	-28.43261719	-46.40625000	+5064	+15.64013672	-1.45019531	+0.67675781	-93.31787109	+3.22998047	+61.23779297	+5156	+13.46923828	-2.91796875	-1.67871094	+28.05908203	-16.14990234	-22.87353516	+3044
+1458240499.85270000	+15.98291016	-1.27441406	-0.11425781	+33.09082031	-28.27880859	-46.51611328	+5080	+15.64013672	-1.45019531	+0.71191406	-94.21875000	+3.69140625	+61.50146484	+5164	+13.46484375	-2.95751953	-1.69189453	+27.70751953	-15.99609375	-22.87353516	+3052
+1458240499.85690000	+15.98291016	-1.27441406	-0.10986328	+33.24462891	-28.21289063	-46.58203125	+5092	+15.63574219	-1.44140625	+0.72070313	-94.59228516	+3.91113281	+61.56738281	+5168	+13.46484375	-2.98388672	-1.70068359	+27.55371094	-15.90820313	-22.87353516	+3052
+1458240499.86110000	+15.97851563	-1.27001953	-0.10107422	+33.44238281	-28.16894531	-46.62597656	+5100	+15.63134766	-1.45019531	+0.72509766	-95.03173828	+4.13085938	+61.63330078	+5168	+13.46484375	-3.00146484	-1.70947266	+27.39990234	-15.82031250	-22.87353516	+3056
+1458240499.86520000	+15.97851563	-1.26123047	-0.10986328	+33.57421875	-28.01513672	-46.58203125	+5112	+15.63134766	-1.45898438	+0.72070313	-95.49316406	+4.37255859	+61.61132813	+5172	+13.46484375	-3.01904297	-1.71386719	+27.26806641	-15.73242188	-22.89550781	+3056
+1458240499.86940000	+15.97412109	-1.25683594	-0.12304688	+33.70605469	-27.88330078	-46.56005859	+5124	+15.62695313	-1.45898438	+0.71630859	-95.86669922	+4.61425781	+61.63330078	+5172	+13.46923828	-3.03662109	-1.71386719	+27.15820313	-15.68847656	-22.91748047	+3056
+1458240499.87360000	+15.96972656	-1.26123047	-0.13183594	+33.81591797	-27.77343750	-46.53808594	+5132	+15.62695313	-1.46777344	+0.71191406	-96.28417969	+4.85595703	+61.65527344	+5176	+13.46923828	-3.04541016	-1.71386719	+27.11425781	-15.64453125	-22.93945313	+3052
+1458240499.87770010	+15.97851563	-1.26123047	-0.14062500	+33.90380859	-27.68554688	-46.47216797	+5140	+15.62255859	-1.48095703	+0.69873047	-96.72363281	+5.11962891	+61.61132813	+5176	+13.46923828	-3.04980469	-1.70947266	+27.07031250	-15.64453125	-22.98339844	+3052
+1458240499.88190010	+15.98291016	-1.26562500	-0.15380859	+33.96972656	-27.57568359	-46.42822266	+5144	+15.62255859	-1.48535156	+0.68115234	-97.07519531	+5.36132813	+61.52343750	+5180	+13.47363281	-3.04980469	-1.69628906	+27.07031250	-15.66650391	-23.04931641	+3052
+1458240499.88610010	+15.99169922	-1.25683594	-0.16699219	+34.10156250	-27.48779297	-46.38427734	+5148	+15.61816406	-1.50732422	+0.65917969	-97.53662109	+5.60302734	+61.41357422	+5184	+13.47802734	-3.04980469	-1.68310547	+27.09228516	-15.71044922	-23.09326172	+3056
+1458240499.89019990	+15.99609375	-1.25244141	-0.18896484	+34.21142578	-27.31201172	-46.29638672	+5152	+15.61816406	-1.52929688	+0.63281250	-97.97607422	+5.86669922	+61.28173828	+5192	+13.48242188	-3.04101563	-1.66552734	+27.13623047	-15.77636719	-23.15917969	+3060
+1458240499.89860010	+16.00048828	-1.24365234	-0.23730469	+34.36523438	-26.98242188	-46.07666016	+5148	+15.60937500	-1.56445313	+0.57568359	-98.78906250	+6.39404297	+60.95214844	+5200	+13.49121094	-3.02783203	-1.63037109	+27.29003906	-15.88623047	-23.24707031	+3068
+1458240499.90269990	+16.00488281	-1.24365234	-0.25927734	+34.43115234	-26.85058594	-45.98876953	+5140	+15.60937500	-1.58642578	+0.54931641	-99.20654297	+6.70166016	+60.79833984	+5204	+13.49560547	-3.01464844	-1.61279297	+27.37792969	-15.93017578	-23.26904297	+3072
+1458240499.90689990	+16.00927734	-1.24365234	-0.27685547	+34.47509766	-26.74072266	-45.94482422	+5132	+15.60937500	-1.59960938	+0.52734375	-99.55810547	+6.98730469	+60.66650391	+5208	+13.50000000	-3.00146484	-1.59521484	+27.46582031	-15.99609375	-23.31298828	+3080
+1458240499.91109990	+16.01367188	-1.24804688	-0.29003906	+34.51904297	-26.63085938	-45.90087891	+5120	+15.60937500	-1.62158203	+0.50097656	-99.93164063	+7.29492188	+60.53466797	+5208	+13.50439453	-2.99267578	-1.57763672	+27.55371094	-16.04003906	-23.35693359	+3084
+1458240499.91520000	+16.02246094	-1.25244141	-0.29882813	+34.60693359	-26.54296875	-45.90087891	+5104	+15.60937500	-1.63916016	+0.48779297	-100.28320313	+7.60253906	+60.46875000	+5208	+13.50878906	-2.98388672	-1.56005859	+27.61962891	-16.10595703	-23.40087891	+3092
+1458240499.91940000	+16.03125000	-1.25244141	-0.30761719	+34.67285156	-26.47705078	-45.90087891	+5092	+15.60937500	-1.65234375	+0.47021484	-100.59082031	+7.91015625	+60.35888672	+5204	+13.51318359	-2.97949219	-1.53808594	+27.68554688	-16.12792969	-23.44482422	+3096
+1458240499.92350010	+16.04003906	-1.25244141	-0.31640625	+34.76074219	-26.38916016	-45.90087891	+5076	+15.61376953	-1.66113281	+0.45263672	-100.87646484	+8.21777344	+60.22705078	+5200	+13.51757813	-2.97509766	-1.52490234	+27.72949219	-16.17187500	-23.48876953	+3100
+1458240499.92770000	+16.04003906	-1.25244141	-0.32080078	+34.87060547	-26.27929688	-45.94482422	+5064	+15.61376953	-1.67431641	+0.44384766	-101.14013672	+8.54736328	+60.16113281	+5196	+13.52197266	-2.97509766	-1.51171875	+27.75146484	-16.14990234	-23.51074219	+3104
+1458240499.93190000	+16.03564453	-1.25244141	-0.32519531	+34.95849609	-26.21337891	-45.98876953	+5048	+15.61376953	-1.67871094	+0.43945313	-101.38183594	+8.87695313	+60.11718750	+5188	+13.52636719	-2.97509766	-1.50732422	+27.75146484	-16.08398438	-23.53271484	+3108
+1458240499.93600010	+16.03564453	-1.26123047	-0.32958984	+35.02441406	-26.12548828	-46.05468750	+5040	+15.61816406	-1.67871094	+0.43505859	-101.57958984	+9.22851563	+60.07324219	+5184	+13.52636719	-2.98388672	-1.50292969	+27.70751953	-16.01806641	-23.55468750	+3108
+1458240499.94440010	+16.04003906	-1.27880859	-0.31640625	+35.22216797	-26.03759766	-46.27441406	+5024	+15.62255859	-1.67871094	+0.44824219	-101.90917969	+9.93164063	+60.09521484	+5168	+13.52636719	-3.01025391	-1.50732422	+27.55371094	-15.79833984	-23.57666016	+3112
+1458240499.94849990	+16.04003906	-1.28320313	-0.31201172	+35.33203125	-25.99365234	-46.40625000	+5020	+15.62255859	-1.66992188	+0.45703125	-102.04101563	+10.26123047	+60.09521484	+5164	+13.52636719	-3.02783203	-1.51611328	+27.44384766	-15.66650391	-23.62060547	+3116
+1458240499.95269990	+16.03564453	-1.28759766	-0.29882813	+35.48583984	-25.92773438	-46.56005859	+5020	+15.62695313	-1.66552734	+0.46142578	-102.17285156	+10.61279297	+60.11718750	+5156	+13.52636719	-3.05419922	-1.52050781	+27.29003906	-15.51269531	-23.62060547	+3120
+1458240499.95689990	+16.03564453	-1.28759766	-0.29443359	+35.63964844	-25.81787109	-46.64794922	+5024	+15.62695313	-1.66113281	+0.46582031	-102.30468750	+10.92041016	+60.09521484	+5152	+13.52636719	-3.08056641	-1.53369141	+27.13623047	-15.33691406	-23.64257813	+3128
+1458240499.96100000	+16.03125000	-1.29199219	-0.29443359	+35.77148438	-25.68603516	-46.71386719	+5028	+15.62695313	-1.65234375	+0.47021484	-102.43652344	+11.25000000	+60.05126953	+5148	+13.52636719	-3.10693359	-1.54687500	+26.98242188	-15.13916016	-23.64257813	+3132
+1458240499.96519990	+16.02685547	-1.29638672	-0.29443359	+35.90332031	-25.57617188	-46.80175781	+5036	+15.62695313	-1.64355469	+0.47021484	-102.56835938	+11.57958984	+60.00732422	+5144	+13.52197266	-3.13330078	-1.56445313	+26.82861328	-14.96337891	-23.64257813	+3136
+1458240499.96939990	+16.01806641	-1.30517578	-0.29443359	+36.05712891	-25.40039063	-46.84570313	+5048	+15.62255859	-1.63916016	+0.47021484	-102.74414063	+11.90917969	+59.96337891	+5136	+13.52197266	-3.15966797	-1.57763672	+26.67480469	-14.74365234	-23.66455078	+3140
+1458240499.97350000	+16.00927734	-1.30517578	-0.29882813	+36.16699219	-25.20263672	-46.84570313	+5060	+15.61816406	-1.63476563	+0.47460938	-102.91992188	+12.23876953	+59.91943359	+5132	+13.51757813	-3.18164063	-1.59082031	+26.54296875	-14.56787109	-23.66455078	+3144
+1458240499.97770000	+16.00927734	-1.30517578	-0.29882813	+36.29882813	-25.07080078	-46.88964844	+5072	+15.61816406	-1.63037109	+0.47021484	-103.09570313	+12.52441406	+59.85351563	+5132	+13.51757813	-3.20361328	-1.59960938	+26.43310547	-14.41406250	-23.68652344	+3144
+1458240499.98190000	+16.01367188	-1.30517578	-0.31201172	+36.43066406	-24.78515625	-46.80175781	+5088	+15.61376953	-1.63037109	+0.46582031	-103.33740234	+12.83203125	+59.76562500	+5128	+13.51757813	-3.22558594	-1.60400391	+26.36718750	-14.28222656	-23.70849609	+3144
+1458240499.98600010	+16.01367188	-1.30957031	-0.32519531	+36.51855469	-24.49951172	-46.66992188	+5100	+15.61376953	-1.63476563	+0.45703125	-103.60107422	+13.09570313	+59.63378906	+5124	+13.51757813	-3.23876953	-1.60839844	+26.32324219	-14.19433594	-23.73046875	+3140
+1458240499.99020000	+16.01367188	-1.30957031	-0.33837891	+36.60644531	-24.27978516	-46.60400391	+5112	+15.60498047	-1.64355469	+0.44384766	-103.88671875	+13.35937500	+59.47998047	+5124	+13.51757813	-3.24755859	-1.60400391	+26.30126953	-14.10644531	-23.77441406	+3140
+1458240499.99429990	+16.01367188	-1.31396484	-0.36474609	+36.62841797	-23.86230469	-46.36230469	+5128	+15.60058594	-1.65234375	+0.43066406	-104.21630859	+13.60107422	+59.30419922	+5124	+13.51757813	-3.25195313	-1.59960938	+26.32324219	-14.06250000	-23.79638672	+3140
+1458240500.00270010	+16.01806641	-1.30517578	-0.41748047	+36.73828125	-23.15917969	-45.90087891	+5144	+15.58740234	-1.68310547	+0.39111328	-104.98535156	+14.04052734	+58.88671875	+5128	+13.52197266	-3.24316406	-1.57763672	+26.49902344	-14.04052734	-23.86230469	+3140
+1458240500.00679990	+16.02685547	-1.30517578	-0.44384766	+36.76025391	-22.80761719	-45.72509766	+5144	+15.58300781	-1.70068359	+0.36914063	-105.38085938	+14.26025391	+58.68896484	+5132	+13.52197266	-3.23437500	-1.56445313	+26.58691406	-14.06250000	-23.90625000	+3140
+1458240500.01099990	+16.03125000	-1.30957031	-0.46582031	+36.80419922	-22.47802734	-45.52734375	+5144	+15.57861328	-1.71826172	+0.35156250	-105.79833984	+14.43603516	+58.46923828	+5132	+13.52636719	-3.22558594	-1.54687500	+26.69677734	-14.10644531	-23.97216797	+3144
+1458240500.01519990	+16.03564453	-1.30957031	-0.47900391	+36.84814453	-22.14843750	-45.39550781	+5136	+15.57861328	-1.73583984	+0.33398438	-106.21582031	+14.61181641	+58.29345703	+5132	+13.52636719	-3.21679688	-1.52929688	+26.80664063	-14.15039063	-24.03808594	+3148
+1458240500.01930000	+16.04443359	-1.31396484	-0.50097656	+36.84814453	-21.77490234	-45.19775391	+5128	+15.57421875	-1.75781250	+0.31640625	-106.63330078	+14.78759766	+58.07373047	+5132	+13.52636719	-3.20800781	-1.51171875	+26.91650391	-14.19433594	-24.08203125	+3152
+1458240500.02350000	+16.05322266	-1.31396484	-0.52294922	+36.89208984	-21.40136719	-45.02197266	+5116	+15.57421875	-1.77539063	+0.29443359	-107.05078125	+14.91943359	+57.83203125	+5132	+13.53076172	-3.19921875	-1.49414063	+27.04833984	-14.23828125	-24.14794922	+3156
+1458240500.02769990	+16.05761719	-1.30957031	-0.55371094	+36.91406250	-20.96191406	-44.82421875	+5104	+15.56982422	-1.79296875	+0.27685547	-107.44628906	+15.05126953	+57.61230469	+5132	+13.53076172	-3.18603516	-1.47656250	+27.15820313	-14.28222656	-24.21386719	+3164
+1458240500.03180000	+16.05761719	-1.31396484	-0.56689453	+36.95800781	-20.63232422	-44.73632813	+5088	+15.56542969	-1.80615234	+0.25927734	-107.81982422	+15.18310547	+57.41455078	+5128	+13.53515625	-3.17724609	-1.46337891	+27.26806641	-14.30419922	-24.25781250	+3168
+1458240500.03600000	+16.05761719	-1.31396484	-0.58007813	+37.00195313	-20.30273438	-44.67041016	+5068	+15.56103516	-1.81494141	+0.24169922	-108.17138672	+15.31494141	+57.19482422	+5124	+13.53515625	-3.17285156	-1.44580078	+27.37792969	-14.32617188	-24.32373047	+3172
+1458240500.04020000	+16.05761719	-1.31396484	-0.59765625	+37.06787109	-19.95117188	-44.58251953	+5048	+15.55664063	-1.82373047	+0.23730469	-108.50097656	+15.44677734	+57.04101563	+5120	+13.53515625	-3.16406250	-1.43701172	+27.46582031	-14.32617188	-24.36767578	+3172
+1458240500.04430010	+16.05761719	-1.31396484	-0.60205078	+37.11181641	-19.70947266	-44.60449219	+5028	+15.56103516	-1.82373047	+0.22851563	-108.76464844	+15.57861328	+56.86523438	+5112	+13.53515625	-3.15966797	-1.42822266	+27.55371094	-14.32617188	-24.43359375	+3176
+1458240500.05270000	+16.04882813	-1.32275391	-0.61083984	+37.24365234	-19.13818359	-44.69238281	+4992	+15.56103516	-1.81933594	+0.21972656	-109.22607422	+15.79833984	+56.57958984	+5096	+13.53076172	-3.16845703	-1.41503906	+27.57568359	-14.21630859	-24.52148438	+3180
+1458240500.05679990	+16.04443359	-1.32275391	-0.61962891	+37.30957031	-18.87451172	-44.78027344	+4980	+15.55664063	-1.81494141	+0.21972656	-109.40185547	+15.90820313	+56.42578125	+5088	+13.52636719	-3.17724609	-1.41503906	+27.55371094	-14.12841797	-24.56542969	+3180
+1458240500.06100010	+16.03564453	-1.32714844	-0.62402344	+37.39746094	-18.61083984	-44.84619141	+4968	+15.55664063	-1.80175781	+0.21533203	-109.55566406	+16.01806641	+56.27197266	+5080	+13.52197266	-3.19042969	-1.41943359	+27.50976563	-14.01855469	-24.58740234	+3184
+1458240500.06520010	+16.02685547	-1.32714844	-0.63720703	+37.46337891	-18.32519531	-44.84619141	+4960	+15.55664063	-1.79296875	+0.21533203	-109.68750000	+16.12792969	+56.11816406	+5076	+13.51757813	-3.20800781	-1.42822266	+27.46582031	-13.86474609	-24.60937500	+3188
+1458240500.06929990	+16.01367188	-1.32714844	-0.63720703	+37.55126953	-18.12744141	-44.95605469	+4956	+15.55224609	-1.77539063	+0.21533203	-109.79736328	+16.25976563	+55.96435547	+5068	+13.51318359	-3.22119141	-1.44140625	+27.37792969	-13.66699219	-24.60937500	+3192
+1458240500.07349990	+16.00048828	-1.33154297	-0.64160156	+37.63916016	-17.95166016	-45.04394531	+4952	+15.54785156	-1.76220703	+0.21533203	-109.90722656	+16.36962891	+55.81054688	+5064	+13.50878906	-3.24316406	-1.45898438	+27.26806641	-13.46923828	-24.60937500	+3200
+1458240500.07760000	+15.99169922	-1.33593750	-0.63720703	+37.72705078	-17.79785156	-45.15380859	+4956	+15.54785156	-1.75341797	+0.21533203	-110.01708984	+16.47949219	+55.65673828	+5060	+13.50000000	-3.26513672	-1.47216797	+27.15820313	-13.27148438	-24.60937500	+3204
+1458240500.08180000	+15.98291016	-1.33593750	-0.64160156	+37.81494141	-17.60009766	-45.21972656	+4960	+15.54785156	-1.74023438	+0.21533203	-110.12695313	+16.58935547	+55.50292969	+5052	+13.49560547	-3.28710938	-1.48974609	+27.04833984	-13.05175781	-24.60937500	+3212
+1458240500.08600000	+15.97851563	-1.34033203	-0.64160156	+37.90283203	-17.42431641	-45.26367188	+4964	+15.54785156	-1.73144531	+0.21533203	-110.23681641	+16.67724609	+55.32714844	+5048	+13.48681641	-3.31347656	-1.50292969	+26.91650391	-12.83203125	-24.60937500	+3216
+1458240500.09010000	+15.96972656	-1.34472656	-0.65039063	+37.96875000	-17.24853516	-45.26367188	+4976	+15.54345703	-1.72705078	+0.21093750	-110.36865234	+16.78710938	+55.12939453	+5044	+13.48242188	-3.33544922	-1.51611328	+26.80664063	-12.63427734	-24.60937500	+3220
+1458240500.09430000	+15.96093750	-1.34472656	-0.66357422	+38.05664063	-17.00683594	-45.19775391	+4988	+15.53906250	-1.71826172	+0.20654297	-110.50048828	+16.87500000	+54.90966797	+5040	+13.47363281	-3.35742188	-1.53369141	+26.71875000	-12.39257813	-24.58740234	+3224
+1458240500.10260010	+15.95214844	-1.34912109	-0.68994141	+38.18847656	-16.65527344	-45.04394531	+5008	+15.53027344	-1.71826172	+0.18457031	-110.85205078	+17.05078125	+54.40429688	+5036	+13.46044922	-3.38378906	-1.55566406	+26.63085938	-12.01904297	-24.58740234	+3228
+1458240500.10680010	+15.94775391	-1.34912109	-0.70751953	+38.27636719	-16.47949219	-44.91210938	+5016	+15.52587891	-1.71826172	+0.16699219	-111.02783203	+17.13867188	+54.16259766	+5032	+13.45605469	-3.39257813	-1.56005859	+26.63085938	-11.90917969	-24.58740234	+3224
+1458240500.11100010	+15.94335938	-1.34912109	-0.72070313	+38.34228516	-16.30371094	-44.75830078	+5024	+15.52587891	-1.72705078	+0.15380859	-111.22558594	+17.22656250	+53.89892578	+5032	+13.45605469	-3.39257813	-1.56005859	+26.67480469	-11.82128906	-24.63134766	+3220
+1458240500.11509990	+15.94775391	-1.34912109	-0.73828125	+38.40820313	-16.12792969	-44.60449219	+5028	+15.52148438	-1.74023438	+0.13623047	-111.48925781	+17.31445313	+53.61328125	+5032	+13.45166016	-3.39257813	-1.55126953	+26.74072266	-11.77734375	-24.67529297	+3216
+1458240500.11929990	+15.95214844	-1.34912109	-0.76025391	+38.49609375	-15.90820313	-44.38476563	+5028	+15.52148438	-1.75341797	+0.11425781	-111.70898438	+17.38037109	+53.34960938	+5032	+13.45166016	-3.39257813	-1.54248047	+26.82861328	-11.75537109	-24.71923828	+3216
+1458240500.12350010	+15.95654297	-1.34912109	-0.78662109	+38.56201172	-15.68847656	-44.16503906	+5028	+15.51708984	-1.76660156	+0.09667969	-111.92871094	+17.44628906	+53.08593750	+5032	+13.45166016	-3.38378906	-1.52929688	+26.93847656	-11.75537109	-24.76318359	+3216
+1458240500.12760000	+15.95654297	-1.34912109	-0.81298828	+38.62792969	-15.49072266	-43.90136719	+5024	+15.51269531	-1.77978516	+0.07031250	-112.19238281	+17.51220703	+52.77832031	+5032	+13.45166016	-3.37500000	-1.51611328	+27.09228516	-11.75537109	-24.82910156	+3216
+1458240500.13179990	+15.95654297	-1.34912109	-0.83935547	+38.69384766	-15.27099609	-43.63769531	+5016	+15.50830078	-1.79296875	+0.04394531	-112.41210938	+17.55615234	+52.51464844	+5032	+13.45166016	-3.36621094	-1.50292969	+27.22412109	-11.75537109	-24.87304688	+3216
+1458240500.13599990	+15.95654297	-1.34472656	-0.86572266	+38.75976563	-15.07324219	-43.39599609	+5004	+15.50390625	-1.80615234	+0.02197266	-112.63183594	+17.64404297	+52.25097656	+5032	+13.45605469	-3.35302734	-1.48974609	+27.37792969	-11.77734375	-24.93896484	+3216
+1458240500.14010000	+15.95654297	-1.34033203	-0.89208984	+38.86962891	-14.87548828	-43.15429688	+4992	+15.49951172	-1.82373047	+0.00000000	-112.85156250	+17.70996094	+51.96533203	+5032	+13.45605469	-3.33984375	-1.48095703	+27.53173828	-11.77734375	-25.00488281	+3220
+1458240500.14430000	+15.95654297	-1.33593750	-0.90966797	+38.97949219	-14.72167969	-42.95654297	+4972	+15.49951172	-1.83251953	-0.02197266	-113.04931641	+17.77587891	+51.74560547	+5028	+13.45605469	-3.33105469	-1.46337891	+27.68554688	-11.82128906	-25.07080078	+3220
+1458240500.15260000	+15.96093750	-1.33593750	-0.94482422	+39.19921875	-14.37011719	-42.62695313	+4932	+15.49072266	-1.85888672	-0.06152344	-113.40087891	+17.90771484	+51.35009766	+5020	+13.45605469	-3.31787109	-1.44140625	+27.94921875	-11.84326172	-25.22460938	+3220
+1458240500.15680000	+15.95654297	-1.33593750	-0.96240234	+39.28710938	-14.19433594	-42.47314453	+4908	+15.49072266	-1.86767578	-0.07910156	-113.53271484	+17.95166016	+51.19628906	+5012	+13.45605469	-3.31787109	-1.43701172	+28.05908203	-11.82128906	-25.29052734	+3216
+1458240500.16090010	+15.95654297	-1.33593750	-0.97558594	+39.37500000	-14.01855469	-42.36328125	+4888	+15.48632813	-1.87207031	-0.09228516	-113.64257813	+18.01757813	+51.04248047	+5004	+13.45605469	-3.31787109	-1.43261719	+28.12500000	-11.77734375	-25.35644531	+3216
+1458240500.16930010	+15.93896484	-1.33154297	-1.00634766	+39.61669922	-13.66699219	-42.18750000	+4852	+15.47753906	-1.87646484	-0.11865234	-113.81835938	+18.17138672	+50.82275391	+4988	+13.45605469	-3.32666016	-1.44140625	+28.21289063	-11.62353516	-25.44433594	+3216
+1458240500.17339990	+15.93017578	-1.33593750	-1.01074219	+39.72656250	-13.51318359	-42.18750000	+4836	+15.47314453	-1.87207031	-0.12304688	-113.86230469	+18.23730469	+50.73486328	+4976	+13.45166016	-3.33984375	-1.45458984	+28.21289063	-11.51367188	-25.48828125	+3216
+1458240500.17759990	+15.92138672	-1.33593750	-1.01513672	+39.85839844	-13.38134766	-42.20947266	+4824	+15.47314453	-1.87207031	-0.12744141	-113.88427734	+18.32519531	+50.69091797	+4968	+13.44726563	-3.35742188	-1.46337891	+28.19091797	-11.40380859	-25.53222656	+3216
+1458240500.18179990	+15.91259766	-1.33593750	-1.01513672	+39.96826172	-13.24951172	-42.25341797	+4816	+15.46875000	-1.86767578	-0.13183594	-113.90625000	+18.39111328	+50.64697266	+4960	+13.44726563	-3.37060547	-1.48095703	+28.14697266	-11.27197266	-25.57617188	+3220
+1458240500.19010000	+15.89501953	-1.34912109	-1.02832031	+40.16601563	-12.91992188	-42.34130859	+4808	+15.46435547	-1.85888672	-0.13183594	-113.90625000	+18.56689453	+50.62500000	+4940	+13.43847656	-3.41455078	-1.51171875	+28.01513672	-10.98632813	-25.66406250	+3228
+1458240500.19429990	+15.88623047	-1.35351563	-1.03271484	+40.25390625	-12.76611328	-42.40722656	+4812	+15.45996094	-1.85449219	-0.12744141	-113.88427734	+18.63281250	+50.62500000	+4932	+13.43408203	-3.44091797	-1.53369141	+27.92724609	-10.81054688	-25.70800781	+3232
+1458240500.20260000	+15.86865234	-1.35351563	-1.04589844	+40.47363281	-12.48046875	-42.47314453	+4824	+15.45556641	-1.84570313	-0.12744141	-113.86230469	+18.76464844	+50.64697266	+4920	+13.42529297	-3.48486328	-1.57324219	+27.79541016	-10.52490234	-25.79589844	+3240
+1458240500.21090010	+15.85546875	-1.36230469	-1.05908203	+40.67138672	-12.19482422	-42.56103516	+4844	+15.45117188	-1.84130859	-0.11865234	-113.84033203	+18.89648438	+50.66894531	+4908	+13.41650391	-3.52880859	-1.61279297	+27.66357422	-10.23925781	-25.90576172	+3240
+1458240500.21930000	+15.85986328	-1.37109375	-1.07226563	+40.82519531	-11.95312500	-42.62695313	+4864	+15.45117188	-1.84130859	-0.11865234	-113.86230469	+19.00634766	+50.69091797	+4900	+13.41210938	-3.55957031	-1.63037109	+27.61962891	-10.12939453	-26.05957031	+3240
+1458240500.22760010	+15.86865234	-1.37109375	-1.10302734	+41.02294922	-11.68945313	-42.53906250	+4876	+15.45117188	-1.85449219	-0.12744141	-113.92822266	+19.07226563	+50.66894531	+4892	+13.41210938	-3.56835938	-1.63037109	+27.72949219	-10.15136719	-26.23535156	+3228
+1458240500.23589990	+15.87304688	-1.36669922	-1.13818359	+41.19873047	-11.44775391	-42.42919922	+4880	+15.44677734	-1.86767578	-0.13623047	-114.03808594	+19.13818359	+50.60302734	+4884	+13.41650391	-3.55957031	-1.62158203	+27.90527344	-10.23925781	-26.41113281	+3220
+1458240500.24420000	+15.89062500	-1.36669922	-1.16894531	+41.35253906	-11.29394531	-42.34130859	+4868	+15.44677734	-1.88525391	-0.15380859	-114.16992188	+19.18212891	+50.53710938	+4880	+13.42529297	-3.54638672	-1.60400391	+28.14697266	-10.39306641	-26.58691406	+3220
+1458240500.25260000	+15.90380859	-1.37109375	-1.19970703	+41.50634766	-11.16210938	-42.25341797	+4840	+15.44677734	-1.90722656	-0.17578125	-114.30175781	+19.20410156	+50.42724609	+4876	+13.42968750	-3.52880859	-1.58203125	+28.38867188	-10.59082031	-26.78466797	+3220
+1458240500.26090000	+15.91699219	-1.37548828	-1.23046875	+41.66015625	-11.03027344	-42.20947266	+4804	+15.44677734	-1.92480469	-0.19775391	-114.43359375	+19.22607422	+50.31738281	+4868	+13.43847656	-3.51562500	-1.56005859	+28.60839844	-10.76660156	-26.98242188	+3220
+1458240500.26510000	+15.92138672	-1.37548828	-1.25244141	+41.72607422	-10.94238281	-42.14355469	+4780	+15.44677734	-1.93359375	-0.21093750	-114.49951172	+19.24804688	+50.25146484	+4868	+13.44287109	-3.50683594	-1.55126953	+28.71826172	-10.83251953	-27.04833984	+3220
+1458240500.27340010	+15.92578125	-1.38427734	-1.28320313	+41.83593750	-10.87646484	-42.18750000	+4736	+15.45117188	-1.95117188	-0.23730469	-114.63134766	+19.27001953	+50.11962891	+4860	+13.44726563	-3.49804688	-1.54248047	+28.87207031	-10.94238281	-27.20214844	+3220
+1458240500.28169990	+15.92578125	-1.39306641	-1.30517578	+41.90185547	-10.83251953	-42.29736328	+4696	+15.45117188	-1.96875000	-0.26367188	-114.74121094	+19.31396484	+50.03173828	+4856	+13.45166016	-3.50244141	-1.54687500	+28.93798828	-10.96435547	-27.33398438	+3220
+1458240500.29010010	+15.92138672	-1.41064453	-1.32275391	+41.96777344	-10.76660156	-42.51708984	+4660	+15.45556641	-1.97753906	-0.28564453	-114.80712891	+19.33593750	+49.94384766	+4848	+13.45166016	-3.52441406	-1.56005859	+28.87207031	-10.92041016	-27.44384766	+3228
+1458240500.29839990	+15.90820313	-1.42822266	-1.34033203	+42.01171875	-10.72265625	-42.80273438	+4640	+15.45556641	-1.98193359	-0.30761719	-114.80712891	+19.37988281	+49.89990234	+4840	+13.44287109	-3.56396484	-1.59960938	+28.67431641	-10.74462891	-27.53173828	+3240
+1458240500.30250000	+15.89941406	-1.43701172	-1.34912109	+42.03369141	-10.70068359	-42.95654297	+4636	+15.45556641	-1.98193359	-0.31640625	-114.80712891	+19.40185547	+49.89990234	+4836	+13.44287109	-3.58154297	-1.62158203	+28.54248047	-10.63476563	-27.55371094	+3248
+1458240500.31090000	+15.88623047	-1.45898438	-1.35791016	+42.03369141	-10.70068359	-43.35205078	+4640	+15.45996094	-1.98193359	-0.32519531	-114.76318359	+19.44580078	+49.96582031	+4832	+13.42968750	-3.63867188	-1.67431641	+28.21289063	-10.34912109	-27.59765625	+3268
+1458240500.32340000	+15.87304688	-1.48535156	-1.35791016	+42.01171875	-10.72265625	-43.92333984	+4668	+15.46435547	-1.97753906	-0.32958984	-114.65332031	+19.46777344	+50.11962891	+4828	+13.41650391	-3.71777344	-1.74462891	+27.70751953	-10.01953125	-27.68554688	+3288
+1458240500.33170010	+15.87304688	-1.50292969	-1.36230469	+41.96777344	-10.74462891	-44.20898438	+4696	+15.46435547	-1.97753906	-0.33837891	-114.60937500	+19.44580078	+50.22949219	+4828	+13.41210938	-3.75732422	-1.77978516	+27.46582031	-9.88769531	-27.77343750	+3292
+1458240500.33999990	+15.87744141	-1.51611328	-1.36669922	+41.92382813	-10.81054688	-44.38476563	+4720	+15.46435547	-1.98193359	-0.34716797	-114.60937500	+19.42382813	+50.31738281	+4832	+13.41210938	-3.76611328	-1.80175781	+27.39990234	-9.86572266	-27.83935547	+3288
+1458240500.34840010	+15.89501953	-1.52490234	-1.37988281	+41.87988281	-10.81054688	-44.45068359	+4736	+15.46875000	-1.99511719	-0.36035156	-114.65332031	+19.37988281	+50.38330078	+4836	+13.41650391	-3.76611328	-1.80175781	+27.42187500	-9.97558594	-27.94921875	+3276
+1458240500.35669990	+15.91259766	-1.53808594	-1.39306641	+41.81396484	-10.81054688	-44.49462891	+4744	+15.46875000	-2.01708984	-0.38671875	-114.74121094	+19.29199219	+50.40527344	+4844	+13.42529297	-3.75732422	-1.78857422	+27.48779297	-10.12939453	-28.05908203	+3272
+1458240500.36500000	+15.93017578	-1.55126953	-1.41503906	+41.72607422	-10.78857422	-44.40673828	+4740	+15.47314453	-2.04785156	-0.42187500	-114.89501953	+19.20410156	+50.33935547	+4852	+13.43408203	-3.73974609	-1.77978516	+27.64160156	-10.30517578	-28.14697266	+3268
+1458240500.37340000	+15.94335938	-1.55566406	-1.43701172	+41.66015625	-10.76660156	-44.34082031	+4728	+15.47314453	-2.07861328	-0.45703125	-115.07080078	+19.11621094	+50.22949219	+4856	+13.44287109	-3.72216797	-1.76660156	+27.77343750	-10.48095703	-28.23486328	+3268
+1458240500.38170000	+15.96093750	-1.56445313	-1.45458984	+41.59423828	-10.76660156	-44.29687500	+4704	+15.47753906	-2.10937500	-0.49658203	-115.24658203	+19.05029297	+50.14160156	+4860	+13.45166016	-3.70458984	-1.75781250	+27.90527344	-10.65673828	-28.30078125	+3264
+1458240500.38579990	+15.96972656	-1.57324219	-1.46337891	+41.57226563	-10.76660156	-44.27490234	+4692	+15.47753906	-2.12695313	-0.51416016	-115.31250000	+19.00634766	+50.09765625	+4860	+13.45605469	-3.70019531	-1.75341797	+27.94921875	-10.72265625	-28.32275391	+3264
+1458240500.39420010	+15.97412109	-1.59082031	-1.48095703	+41.46240234	-10.74462891	-44.27490234	+4664	+15.48193359	-2.15332031	-0.54052734	-115.44433594	+18.98437500	+50.05371094	+4856	+13.46044922	-3.69580078	-1.75341797	+27.97119141	-10.83251953	-28.36669922	+3260
+1458240500.40249990	+15.97851563	-1.60400391	-1.49414063	+41.37451172	-10.74462891	-44.36279297	+4640	+15.48193359	-2.16650391	-0.55810547	-115.48828125	+18.98437500	+50.03173828	+4852	+13.46484375	-3.70019531	-1.76220703	+27.92724609	-10.85449219	-28.36669922	+3260
+1458240500.40669990	+15.97412109	-1.61279297	-1.49853516	+41.33056641	-10.76660156	-44.42871094	+4632	+15.48632813	-2.17089844	-0.56250000	-115.48828125	+18.98437500	+50.07568359	+4848	+13.46484375	-3.70898438	-1.77539063	+27.86132813	-10.85449219	-28.36669922	+3264
+1458240500.41500000	+15.96972656	-1.62597656	-1.49853516	+41.26464844	-10.83251953	-44.67041016	+4616	+15.49072266	-2.17529297	-0.56250000	-115.42236328	+19.05029297	+50.18554688	+4840	+13.46484375	-3.73535156	-1.80175781	+27.66357422	-10.78857422	-28.34472656	+3268
+1458240500.42330000	+15.96093750	-1.64794922	-1.48535156	+41.15478516	-10.92041016	-45.06591797	+4620	+15.49511719	-2.17529297	-0.55371094	-115.33447266	+19.09423828	+50.33935547	+4836	+13.46484375	-3.77929688	-1.84570313	+27.35595703	-10.67871094	-28.34472656	+3284
+1458240500.43170000	+15.94775391	-1.66992188	-1.48095703	+41.08886719	-10.96435547	-45.41748047	+4636	+15.49951172	-2.17089844	-0.54492188	-115.22460938	+19.13818359	+50.49316406	+4836	+13.46484375	-3.83203125	-1.89843750	+26.98242188	-10.50292969	-28.30078125	+3296
+1458240500.44000010	+15.93896484	-1.67431641	-1.47656250	+41.06689453	-11.07421875	-45.74707031	+4664	+15.50390625	-2.16210938	-0.53613281	-115.09277344	+19.20410156	+50.69091797	+4840	+13.46044922	-3.87158203	-1.94238281	+26.69677734	-10.39306641	-28.30078125	+3304
+1458240500.44829990	+15.93896484	-1.68310547	-1.47656250	+41.06689453	-11.14013672	-46.01074219	+4696	+15.51269531	-2.15771484	-0.52734375	-114.96093750	+19.27001953	+50.88867188	+4848	+13.46484375	-3.90234375	-1.97753906	+26.47705078	-10.34912109	-28.36669922	+3304
+1458240500.45660000	+15.95214844	-1.69189453	-1.48535156	+41.02294922	-11.16210938	-46.14257813	+4728	+15.51708984	-2.15771484	-0.52294922	-114.91699219	+19.31396484	+51.02050781	+4856	+13.46923828	-3.91552734	-1.98632813	+26.38916016	-10.43701172	-28.45458984	+3296
+1458240500.46499990	+15.96533203	-1.69628906	-1.51611328	+40.97900391	-11.11816406	-46.12060547	+4756	+15.52148438	-2.16650391	-0.53613281	-114.93896484	+19.31396484	+51.10839844	+4864	+13.47802734	-3.90673828	-1.99072266	+26.45507813	-10.59082031	-28.54248047	+3288
+1458240500.47330000	+15.97412109	-1.69628906	-1.55566406	+40.95703125	-11.03027344	-46.01074219	+4772	+15.52587891	-2.17968750	-0.55371094	-115.00488281	+19.33593750	+51.15234375	+4876	+13.48681641	-3.88476563	-1.98632813	+26.56494141	-10.78857422	-28.60839844	+3284
+1458240500.48160000	+15.99609375	-1.70068359	-1.58642578	+40.89111328	-11.00830078	-45.90087891	+4776	+15.52587891	-2.20605469	-0.58447266	-115.15869141	+19.33593750	+51.13037109	+4888	+13.49560547	-3.86279297	-1.96875000	+26.71875000	-11.03027344	-28.71826172	+3284
+1458240500.48580000	+16.00488281	-1.70507813	-1.60400391	+40.84716797	-10.96435547	-45.83496094	+4772	+15.53027344	-2.21923828	-0.59765625	-115.26855469	+19.31396484	+51.08642578	+4892	+13.50439453	-3.84960938	-1.95996094	+26.80664063	-11.14013672	-28.76220703	+3284
+1458240500.49410010	+16.01806641	-1.71826172	-1.64355469	+40.75927734	-10.87646484	-45.70312500	+4760	+15.53027344	-2.25000000	-0.63720703	-115.48828125	+19.29199219	+50.99853516	+4900	+13.51318359	-3.82763672	-1.95117188	+26.93847656	-11.33789063	-28.85009766	+3284
+1458240500.50250010	+16.02685547	-1.72265625	-1.67871094	+40.67138672	-10.78857422	-45.54931641	+4740	+15.53027344	-2.27636719	-0.67236328	-115.66406250	+19.27001953	+50.88867188	+4904	+13.52197266	-3.81005859	-1.94677734	+27.04833984	-11.49169922	-28.89404297	+3280
+1458240500.51079990	+16.03125000	-1.73144531	-1.70068359	+40.60546875	-10.78857422	-45.54931641	+4716	+15.53027344	-2.29394531	-0.69433594	-115.79589844	+19.29199219	+50.88867188	+4904	+13.52636719	-3.80126953	-1.94677734	+27.07031250	-11.60156250	-28.91601563	+3276
+1458240500.51910000	+16.03564453	-1.74023438	-1.70507813	+40.53955078	-10.81054688	-45.68115234	+4692	+15.53466797	-2.30712891	-0.70312500	-115.86181641	+19.31396484	+50.93261719	+4896	+13.52636719	-3.81005859	-1.95996094	+27.00439453	-11.60156250	-28.95996094	+3276
+1458240500.52329990	+16.04003906	-1.74902344	-1.70507813	+40.51757813	-10.83251953	-45.76904297	+4680	+15.53466797	-2.31152344	-0.70751953	-115.86181641	+19.31396484	+50.95458984	+4892	+13.52636719	-3.81884766	-1.97314453	+26.91650391	-11.60156250	-28.95996094	+3280
+1458240500.53580000	+16.02685547	-1.76220703	-1.69628906	+40.45166016	-10.87646484	-46.16455078	+4668	+15.54345703	-2.30273438	-0.70312500	-115.77392578	+19.37988281	+51.15234375	+4884	+13.52197266	-3.86279297	-2.02587891	+26.58691406	-11.38183594	-28.93798828	+3288
+1458240500.53990010	+16.02246094	-1.76220703	-1.69189453	+40.42968750	-10.92041016	-46.34033203	+4672	+15.54345703	-2.29833984	-0.69433594	-115.70800781	+19.40185547	+51.24023438	+4880	+13.52197266	-3.88037109	-2.04785156	+26.43310547	-11.29394531	-28.91601563	+3292
+1458240500.54830000	+16.01806641	-1.77539063	-1.66552734	+40.38574219	-11.07421875	-46.77978516	+4692	+15.54785156	-2.28955078	-0.68554688	-115.59814453	+19.46777344	+51.43798828	+4880	+13.51757813	-3.92431641	-2.09619141	+26.10351563	-11.11816406	-28.89404297	+3300
+1458240500.55660010	+16.00927734	-1.78417969	-1.64794922	+40.31982422	-11.14013672	-47.13134766	+4724	+15.55664063	-2.27636719	-0.67236328	-115.46630859	+19.51171875	+51.61376953	+4880	+13.51318359	-3.96386719	-2.13574219	+25.81787109	-10.94238281	-28.89404297	+3304
+1458240500.56489990	+16.00927734	-1.79296875	-1.64794922	+40.27587891	-11.18408203	-47.32910156	+4752	+15.56103516	-2.26318359	-0.66796875	-115.35644531	+19.55566406	+51.76757813	+4880	+13.51318359	-3.98583984	-2.17089844	+25.64208984	-10.85449219	-28.87207031	+3304
+1458240500.57329990	+16.00927734	-1.79736328	-1.65673828	+40.18798828	-11.20605469	-47.43896484	+4784	+15.56542969	-2.25878906	-0.66796875	-115.31250000	+19.57763672	+51.89941406	+4880	+13.51757813	-3.99462891	-2.18408203	+25.57617188	-10.87646484	-28.87207031	+3296
+1458240500.58160000	+16.02246094	-1.80615234	-1.66552734	+40.12207031	-11.25000000	-47.48291016	+4808	+15.56982422	-2.25878906	-0.67236328	-115.31250000	+19.59960938	+51.96533203	+4880	+13.52197266	-3.98583984	-2.17968750	+25.62011719	-11.00830078	-28.91601563	+3288
+1458240500.58579990	+16.03125000	-1.80615234	-1.67431641	+40.07812500	-11.25000000	-47.43896484	+4816	+15.56982422	-2.26318359	-0.68115234	-115.33447266	+19.59960938	+51.96533203	+4880	+13.52636719	-3.97705078	-2.17529297	+25.66406250	-11.09619141	-28.93798828	+3288
+1458240500.59410000	+16.04443359	-1.81054688	-1.69628906	+40.01220703	-11.22802734	-47.32910156	+4824	+15.56982422	-2.27636719	-0.69873047	-115.46630859	+19.59960938	+51.94335938	+4884	+13.53515625	-3.95947266	-2.15771484	+25.77392578	-11.27197266	-28.98193359	+3284
+1458240500.60240010	+16.05761719	-1.80615234	-1.72265625	+39.96826172	-11.20605469	-47.17529297	+4820	+15.56982422	-2.29833984	-0.72509766	-115.64208984	+19.59960938	+51.89941406	+4892	+13.54833984	-3.93750000	-2.14013672	+25.92773438	-11.49169922	-29.02587891	+3284
+1458240500.61069990	+16.07080078	-1.80175781	-1.73144531	+39.92431641	-11.25000000	-47.10937500	+4804	+15.57421875	-2.32031250	-0.74707031	-115.83984375	+19.59960938	+51.81152344	+4896	+13.55712891	-3.91552734	-2.12255859	+26.05957031	-11.66748047	-29.06982422	+3284
+1458240500.61910010	+16.08398438	-1.80175781	-1.74023438	+39.90234375	-11.29394531	-47.04345703	+4784	+15.57421875	-2.34667969	-0.76904297	-116.03759766	+19.59960938	+51.76757813	+4904	+13.56152344	-3.89794922	-2.10498047	+26.16943359	-11.84326172	-29.13574219	+3284
+1458240500.62319990	+16.09277344	-1.80175781	-1.74462891	+39.90234375	-11.31591797	-47.04345703	+4768	+15.57421875	-2.35546875	-0.77783203	-116.10351563	+19.59960938	+51.76757813	+4904	+13.56591797	-3.88916016	-2.10058594	+26.21337891	-11.90917969	-29.15771484	+3284
+1458240500.63159990	+16.09716797	-1.80175781	-1.74462891	+39.90234375	-11.33789063	-47.04345703	+4744	+15.57861328	-2.36865234	-0.78662109	-116.23535156	+19.62158203	+51.74560547	+4904	+13.57470703	-3.88037109	-2.09179688	+26.27929688	-12.01904297	-29.17968750	+3280
+1458240500.64410000	+16.10156250	-1.80175781	-1.73144531	+39.88037109	-11.42578125	-47.21923828	+4712	+15.57861328	-2.36865234	-0.79101563	-116.25732422	+19.68750000	+51.83349609	+4904	+13.57910156	-3.88476563	-2.10058594	+26.21337891	-12.04101563	-29.22363281	+3272
+1458240500.64820000	+16.09716797	-1.80615234	-1.72265625	+39.88037109	-11.46972656	-47.30712891	+4708	+15.58300781	-2.36425781	-0.78662109	-116.21337891	+19.70947266	+51.89941406	+4908	+13.57910156	-3.88916016	-2.10937500	+26.16943359	-12.04101563	-29.22363281	+3272
+1458240500.65660000	+16.09277344	-1.81054688	-1.70507813	+39.85839844	-11.53564453	-47.54882813	+4704	+15.58300781	-2.35546875	-0.77343750	-116.12548828	+19.77539063	+52.00927734	+4912	+13.57910156	-3.91113281	-2.13134766	+25.99365234	-11.93115234	-29.22363281	+3272
+1458240500.66070010	+16.08837891	-1.81494141	-1.69628906	+39.85839844	-11.55761719	-47.68066406	+4708	+15.58300781	-2.34667969	-0.76904297	-116.08154297	+19.79736328	+52.05322266	+4912	+13.57910156	-3.92431641	-2.14453125	+25.90576172	-11.86523438	-29.22363281	+3276
+1458240500.66910000	+16.07958984	-1.81933594	-1.67431641	+39.81445313	-11.62353516	-47.94433594	+4728	+15.58740234	-2.32910156	-0.75585938	-115.97167969	+19.84130859	+52.16308594	+4920	+13.57470703	-3.95947266	-2.17968750	+25.66406250	-11.66748047	-29.20166016	+3280
+1458240500.67740010	+16.06640625	-1.82812500	-1.65234375	+39.79248047	-11.68945313	-48.20800781	+4760	+15.58740234	-2.31591797	-0.74707031	-115.88378906	+19.90722656	+52.25097656	+4928	+13.56591797	-3.98583984	-2.21044922	+25.42236328	-11.49169922	-29.17968750	+3284
+1458240500.68569990	+16.06201172	-1.83691406	-1.63916016	+39.72656250	-11.75537109	-48.36181641	+4792	+15.58740234	-2.30712891	-0.73828125	-115.81787109	+19.92919922	+52.31689453	+4932	+13.56591797	-4.00781250	-2.23242188	+25.26855469	-11.38183594	-29.17968750	+3284
+1458240500.69400000	+16.06640625	-1.84130859	-1.63916016	+39.66064453	-11.75537109	-48.38378906	+4828	+15.59179688	-2.30273438	-0.73388672	-115.77392578	+19.95117188	+52.36083984	+4940	+13.56591797	-4.01220703	-2.23681641	+25.22460938	-11.38183594	-29.17968750	+3276
+1458240500.69820000	+16.06640625	-1.84570313	-1.64355469	+39.63867188	-11.75537109	-48.36181641	+4840	+15.59179688	-2.30273438	-0.73388672	-115.79589844	+19.97314453	+52.36083984	+4940	+13.57031250	-4.00781250	-2.23681641	+25.24658203	-11.38183594	-29.17968750	+3272
+1458240500.71070000	+16.07958984	-1.85009766	-1.65673828	+39.57275391	-11.73339844	-48.20800781	+4868	+15.59179688	-2.30712891	-0.74267578	-115.86181641	+19.97314453	+52.31689453	+4948	+13.57470703	-3.99023438	-2.21923828	+25.35644531	-11.53564453	-29.20166016	+3272
+1458240500.71490000	+16.08398438	-1.85009766	-1.66552734	+39.55078125	-11.73339844	-48.14208984	+4876	+15.59179688	-2.31152344	-0.74707031	-115.88378906	+19.97314453	+52.29492188	+4952	+13.57910156	-3.98144531	-2.21044922	+25.40039063	-11.60156250	-29.22363281	+3272
+1458240500.72320010	+16.09716797	-1.85009766	-1.67871094	+39.50683594	-11.71142578	-48.03222656	+4876	+15.59619141	-2.32031250	-0.75585938	-115.99365234	+19.97314453	+52.22900391	+4956	+13.58349609	-3.96826172	-2.19287109	+25.48828125	-11.68945313	-29.24560547	+3272
+1458240500.73149990	+16.11035156	-1.85449219	-1.69628906	+39.46289063	-11.68945313	-47.87841797	+4872	+15.59619141	-2.33349609	-0.76904297	-116.12548828	+19.95117188	+52.14111328	+4964	+13.58789063	-3.95507813	-2.17968750	+25.57617188	-11.77734375	-29.26757813	+3268
+1458240500.73990010	+16.12353516	-1.85449219	-1.70947266	+39.44091797	-11.64550781	-47.74658203	+4856	+15.60058594	-2.34667969	-0.78222656	-116.25732422	+19.95117188	+52.07519531	+4968	+13.59667969	-3.94189453	-2.16650391	+25.64208984	-11.86523438	-29.28955078	+3268
+1458240500.74819990	+16.13671875	-1.85449219	-1.72265625	+39.39697266	-11.64550781	-47.65869141	+4836	+15.60058594	-2.35546875	-0.79541016	-116.36718750	+19.95117188	+52.00927734	+4968	+13.60107422	-3.93310547	-2.15332031	+25.70800781	-11.95312500	-29.31152344	+3268
+1458240500.75239990	+16.14111328	-1.85449219	-1.72705078	+39.39697266	-11.64550781	-47.63671875	+4824	+15.60498047	-2.35986328	-0.79980469	-116.43310547	+19.95117188	+52.00927734	+4968	+13.60107422	-3.92871094	-2.14892578	+25.72998047	-11.99707031	-29.31152344	+3268
+1458240500.76070000	+16.14550781	-1.85449219	-1.72705078	+39.37500000	-11.64550781	-47.68066406	+4804	+15.60498047	-2.35986328	-0.79980469	-116.47705078	+19.97314453	+52.00927734	+4964	+13.60546875	-3.92431641	-2.14453125	+25.72998047	-12.01904297	-29.33349609	+3268
+1458240500.76900010	+16.14111328	-1.85449219	-1.72705078	+39.35302734	-11.64550781	-47.74658203	+4792	+15.60498047	-2.35986328	-0.79541016	-116.49902344	+19.99511719	+52.05322266	+4964	+13.60546875	-3.92871094	-2.14892578	+25.70800781	-11.99707031	-29.33349609	+3264
+1458240500.77729990	+16.13232422	-1.85449219	-1.71826172	+39.35302734	-11.66748047	-47.87841797	+4788	+15.60937500	-2.35107422	-0.78662109	-116.45507813	+20.06103516	+52.11914063	+4964	+13.60546875	-3.93750000	-2.15771484	+25.62011719	-11.93115234	-29.31152344	+3264
+1458240500.78570010	+16.12792969	-1.85449219	-1.70507813	+39.35302734	-11.73339844	-48.03222656	+4796	+15.61376953	-2.34228516	-0.77783203	-116.41113281	+20.08300781	+52.20703125	+4964	+13.60546875	-3.95068359	-2.17089844	+25.51025391	-11.84326172	-29.28955078	+3268
+1458240500.78979990	+16.12353516	-1.85888672	-1.69628906	+39.33105469	-11.75537109	-48.14208984	+4804	+15.61376953	-2.33349609	-0.76904297	-116.38916016	+20.10498047	+52.25097656	+4968	+13.60546875	-3.95947266	-2.17968750	+25.44433594	-11.77734375	-29.28955078	+3268
+1458240500.79819990	+16.11474609	-1.86328125	-1.68310547	+39.30908203	-11.77734375	-48.31787109	+4828	+15.61816406	-2.32910156	-0.76025391	-116.36718750	+20.14892578	+52.31689453	+4972	+13.60107422	-3.98144531	-2.20605469	+25.24658203	-11.60156250	-29.24560547	+3276
+1458240500.80650000	+16.11035156	-1.86328125	-1.67431641	+39.28710938	-11.82128906	-48.42773438	+4856	+15.62255859	-2.32031250	-0.75585938	-116.34521484	+20.14892578	+52.36083984	+4976	+13.59667969	-3.99902344	-2.23242188	+25.09277344	-11.46972656	-29.17968750	+3280
+1458240500.81069990	+16.11035156	-1.86328125	-1.66992188	+39.28710938	-11.84326172	-48.47167969	+4872	+15.62255859	-2.32031250	-0.75146484	-116.34521484	+20.17089844	+52.36083984	+4976	+13.59667969	-4.00341797	-2.24121094	+25.04882813	-11.42578125	-29.17968750	+3280
+1458240500.81900000	+16.11914063	-1.86767578	-1.66992188	+39.26513672	-11.86523438	-48.47167969	+4896	+15.62695313	-2.32031250	-0.75585938	-116.36718750	+20.17089844	+52.36083984	+4980	+13.60107422	-4.00341797	-2.24121094	+25.02685547	-11.42578125	-29.15771484	+3276
+1458240500.83150010	+16.13671875	-1.86767578	-1.68310547	+39.22119141	-11.84326172	-48.36181641	+4920	+15.62695313	-2.32910156	-0.76464844	-116.47705078	+20.14892578	+52.31689453	+4988	+13.60986328	-3.98583984	-2.22802734	+25.11474609	-11.51367188	-29.17968750	+3280
+1458240500.83979990	+16.14550781	-1.86767578	-1.70068359	+39.19921875	-11.82128906	-48.22998047	+4924	+15.63134766	-2.33789063	-0.77343750	-116.56494141	+20.12695313	+52.25097656	+4996	+13.61865234	-3.96826172	-2.21923828	+25.22460938	-11.62353516	-29.17968750	+3284
+1458240500.84400010	+16.14990234	-1.86328125	-1.70507813	+39.19921875	-11.79931641	-48.16406250	+4924	+15.63134766	-2.34228516	-0.78222656	-116.60888672	+20.10498047	+52.20703125	+4996	+13.62304688	-3.95947266	-2.21044922	+25.26855469	-11.66748047	-29.17968750	+3284
+1458240500.85229990	+16.16308594	-1.86328125	-1.71826172	+39.19921875	-11.79931641	-48.05419922	+4916	+15.63574219	-2.35107422	-0.79541016	-116.71875000	+20.08300781	+52.14111328	+5000	+13.62744141	-3.94628906	-2.19726563	+25.35644531	-11.75537109	-29.20166016	+3288
+1458240500.86060000	+16.17187500	-1.85888672	-1.73583984	+39.15527344	-11.75537109	-47.92236328	+4904	+15.63574219	-2.35986328	-0.81298828	-116.80664063	+20.06103516	+52.05322266	+5004	+13.63183594	-3.93750000	-2.18847656	+25.42236328	-11.82128906	-29.22363281	+3288
+1458240500.86480000	+16.17626953	-1.85888672	-1.74462891	+39.15527344	-11.73339844	-47.85644531	+4896	+15.63574219	-2.36425781	-0.81738281	-116.85058594	+20.06103516	+52.03125000	+5004	+13.63623047	-3.93310547	-2.18408203	+25.46630859	-11.84326172	-29.22363281	+3288
+1458240500.87310000	+16.17626953	-1.85449219	-1.75341797	+39.13330078	-11.71142578	-47.81250000	+4876	+15.63574219	-2.36425781	-0.82617188	-116.91650391	+20.03906250	+51.98730469	+5000	+13.63623047	-3.92431641	-2.18408203	+25.48828125	-11.86523438	-29.24560547	+3288
+1458240500.88150000	+16.17187500	-1.85888672	-1.75781250	+39.11132813	-11.71142578	-47.83447266	+4860	+15.63574219	-2.36425781	-0.83056641	-116.93847656	+20.06103516	+51.98730469	+4996	+13.64062500	-3.92871094	-2.18408203	+25.46630859	-11.86523438	-29.24560547	+3284
+1458240500.88980010	+16.16748047	-1.85888672	-1.75341797	+39.08935547	-11.71142578	-47.90039063	+4848	+15.64013672	-2.35986328	-0.82617188	-116.93847656	+20.08300781	+52.03125000	+4996	+13.64062500	-3.93310547	-2.19287109	+25.42236328	-11.82128906	-29.24560547	+3284
+1458240500.89400010	+16.16748047	-1.86328125	-1.75341797	+39.06738281	-11.71142578	-47.94433594	+4848	+15.64013672	-2.35546875	-0.82177734	-116.91650391	+20.10498047	+52.05322266	+4996	+13.64062500	-3.93750000	-2.19726563	+25.37841797	-11.79931641	-29.24560547	+3284
+1458240500.90229990	+16.15869141	-1.86767578	-1.74902344	+39.04541016	-11.68945313	-48.03222656	+4848	+15.64013672	-2.34667969	-0.81738281	-116.87255859	+20.12695313	+52.11914063	+4996	+13.63623047	-3.94628906	-2.21044922	+25.29052734	-11.71142578	-29.22363281	+3288
+1458240500.91059990	+16.14990234	-1.87207031	-1.74462891	+39.00146484	-11.71142578	-48.18603516	+4856	+15.64013672	-2.34228516	-0.80859375	-116.82861328	+20.14892578	+52.18505859	+4996	+13.63183594	-3.96826172	-2.23681641	+25.13671875	-11.57958984	-29.22363281	+3292
+1458240500.91890000	+16.14111328	-1.88085938	-1.73583984	+38.95751953	-11.73339844	-48.33984375	+4876	+15.64013672	-2.33789063	-0.79980469	-116.80664063	+20.17089844	+52.25097656	+5000	+13.62744141	-3.99023438	-2.25878906	+24.93896484	-11.42578125	-29.22363281	+3296
+1458240500.92730000	+16.13671875	-1.88525391	-1.73144531	+38.91357422	-11.73339844	-48.44970703	+4896	+15.64453125	-2.33349609	-0.79101563	-116.78466797	+20.19287109	+52.31689453	+5000	+13.62744141	-4.00341797	-2.28076172	+24.82910156	-11.33789063	-29.24560547	+3296
+1458240500.93560000	+16.13671875	-1.88525391	-1.74023438	+38.86962891	-11.73339844	-48.44970703	+4916	+15.64453125	-2.33349609	-0.79101563	-116.80664063	+20.21484375	+52.33886719	+5004	+13.62744141	-4.00341797	-2.28515625	+24.80712891	-11.35986328	-29.26757813	+3292
+1458240500.94390010	+16.14550781	-1.88525391	-1.74902344	+38.84765625	-11.75537109	-48.40576172	+4928	+15.64892578	-2.33789063	-0.79101563	-116.82861328	+20.21484375	+52.36083984	+5004	+13.63183594	-3.99023438	-2.27636719	+24.87304688	-11.44775391	-29.31152344	+3288
+1458240500.95230010	+16.15429688	-1.88085938	-1.75781250	+38.82568359	-11.75537109	-48.31787109	+4932	+15.64892578	-2.34228516	-0.79541016	-116.89453125	+20.21484375	+52.36083984	+5004	+13.63623047	-3.96826172	-2.26318359	+24.98291016	-11.55761719	-29.33349609	+3288
+1458240500.95639990	+16.15869141	-1.88085938	-1.76220703	+38.82568359	-11.75537109	-48.27392578	+4928	+15.64892578	-2.34667969	-0.79980469	-116.91650391	+20.19287109	+52.33886719	+5004	+13.63623047	-3.96386719	-2.25878906	+25.02685547	-11.60156250	-29.35546875	+3288
+1458240500.96479990	+16.16308594	-1.87646484	-1.77539063	+38.80371094	-11.73339844	-48.18603516	+4920	+15.64892578	-2.35546875	-0.80859375	-117.00439453	+20.17089844	+52.29492188	+5004	+13.64062500	-3.94628906	-2.24560547	+25.13671875	-11.71142578	-29.37744141	+3288
+1458240500.97309990	+16.17187500	-1.87646484	-1.78857422	+38.80371094	-11.71142578	-48.09814453	+4908	+15.64892578	-2.36425781	-0.82177734	-117.11425781	+20.14892578	+52.25097656	+5008	+13.64501953	-3.92871094	-2.23681641	+25.22460938	-11.79931641	-29.39941406	+3284
+1458240500.98140000	+16.17626953	-1.87207031	-1.79736328	+38.80371094	-11.71142578	-48.03222656	+4892	+15.64892578	-2.37304688	-0.83056641	-117.22412109	+20.14892578	+52.20703125	+5008	+13.64941406	-3.91552734	-2.23242188	+25.29052734	-11.84326172	-29.39941406	+3280
+1458240501.00219990	+16.17626953	-1.86767578	-1.81054688	+38.78173828	-11.68945313	-48.03222656	+4848	+15.64453125	-2.38183594	-0.84814453	-117.35595703	+20.12695313	+52.18505859	+5000	+13.64501953	-3.91113281	-2.24121094	+25.29052734	-11.82128906	-29.42138672	+3264
+1458240501.01469990	+16.17187500	-1.86767578	-1.80175781	+38.78173828	-11.71142578	-48.16406250	+4836	+15.64453125	-2.37304688	-0.84375000	-117.33398438	+20.14892578	+52.25097656	+5000	+13.64062500	-3.92431641	-2.25878906	+25.18066406	-11.71142578	-29.42138672	+3264
+1458240501.02309990	+16.16308594	-1.86767578	-1.79296875	+38.78173828	-11.73339844	-48.29589844	+4836	+15.64453125	-2.36865234	-0.83935547	-117.31201172	+20.17089844	+52.31689453	+5000	+13.63623047	-3.94189453	-2.27636719	+25.07080078	-11.57958984	-29.42138672	+3264
+1458240501.03140000	+16.15429688	-1.86767578	-1.78417969	+38.80371094	-11.75537109	-48.44970703	+4848	+15.64453125	-2.36425781	-0.83496094	-117.26806641	+20.19287109	+52.38281250	+5000	+13.63183594	-3.95947266	-2.29833984	+24.91699219	-11.46972656	-29.42138672	+3264
+1458240501.03970000	+16.14550781	-1.86767578	-1.77539063	+38.80371094	-11.77734375	-48.58154297	+4860	+15.64453125	-2.35546875	-0.83056641	-117.24609375	+20.21484375	+52.42675781	+5000	+13.62744141	-3.97705078	-2.31591797	+24.80712891	-11.35986328	-29.44335938	+3264
+1458240501.04810000	+16.14550781	-1.86767578	-1.77539063	+38.80371094	-11.77734375	-48.64746094	+4876	+15.64892578	-2.35546875	-0.83056641	-117.24609375	+20.21484375	+52.47070313	+5004	+13.62304688	-3.98144531	-2.32470703	+24.76318359	-11.33789063	-29.46533203	+3260
+1458240501.05220010	+16.14990234	-1.86767578	-1.77978516	+38.80371094	-11.77734375	-48.64746094	+4880	+15.64892578	-2.35546875	-0.83056641	-117.26806641	+20.21484375	+52.47070313	+5004	+13.62744141	-3.98144531	-2.32470703	+24.76318359	-11.33789063	-29.48730469	+3256
+1458240501.06060000	+16.15429688	-1.86328125	-1.79296875	+38.80371094	-11.75537109	-48.55957031	+4888	+15.64892578	-2.35546875	-0.83935547	-117.29003906	+20.19287109	+52.44873047	+5004	+13.62744141	-3.97265625	-2.31591797	+24.82910156	-11.40380859	-29.50927734	+3256
+1458240501.06890010	+16.15869141	-1.86328125	-1.80615234	+38.78173828	-11.71142578	-48.47167969	+4888	+15.64892578	-2.35986328	-0.84814453	-117.35595703	+20.17089844	+52.38281250	+5008	+13.63183594	-3.95507813	-2.30712891	+24.91699219	-11.51367188	-29.53125000	+3252
+1458240501.07719990	+16.16748047	-1.86328125	-1.81933594	+38.78173828	-11.68945313	-48.38378906	+4884	+15.64892578	-2.36425781	-0.86132813	-117.42187500	+20.14892578	+52.31689453	+5008	+13.63623047	-3.94189453	-2.29394531	+25.00488281	-11.60156250	-29.55322266	+3252
+1458240501.08550000	+16.17187500	-1.85888672	-1.82812500	+38.75976563	-11.66748047	-48.31787109	+4872	+15.64892578	-2.36425781	-0.87451172	-117.48779297	+20.10498047	+52.25097656	+5008	+13.64062500	-3.92871094	-2.28076172	+25.09277344	-11.68945313	-29.59716797	+3252
+1458240501.09390000	+16.17626953	-1.85888672	-1.83691406	+38.75976563	-11.64550781	-48.27392578	+4856	+15.64892578	-2.36865234	-0.88769531	-117.53173828	+20.08300781	+52.18505859	+5008	+13.64501953	-3.91552734	-2.27197266	+25.18066406	-11.77734375	-29.61914063	+3248
+1458240501.10220000	+16.18066406	-1.85888672	-1.84570313	+38.75976563	-11.62353516	-48.22998047	+4840	+15.64892578	-2.36865234	-0.89648438	-117.57568359	+20.06103516	+52.14111328	+5004	+13.64501953	-3.90673828	-2.26318359	+25.22460938	-11.82128906	-29.64111328	+3248
+1458240501.11050010	+16.18066406	-1.85888672	-1.84570313	+38.73779297	-11.62353516	-48.20800781	+4824	+15.64892578	-2.36865234	-0.90087891	-117.57568359	+20.06103516	+52.11914063	+5000	+13.64501953	-3.90673828	-2.26318359	+25.24658203	-11.82128906	-29.64111328	+3240
+1458240501.11890010	+16.18066406	-1.85888672	-1.84570313	+38.73779297	-11.62353516	-48.25195313	+4812	+15.64892578	-2.36425781	-0.90527344	-117.55371094	+20.06103516	+52.11914063	+4996	+13.64501953	-3.91113281	-2.27197266	+25.20263672	-11.79931641	-29.64111328	+3240
+1458240501.13140010	+16.17626953	-1.85888672	-1.83691406	+38.75976563	-11.64550781	-48.31787109	+4800	+15.64892578	-2.35546875	-0.90087891	-117.50976563	+20.06103516	+52.14111328	+4992	+13.64062500	-3.92431641	-2.28515625	+25.13671875	-11.68945313	-29.64111328	+3236
+1458240501.13969990	+16.17187500	-1.85888672	-1.83251953	+38.75976563	-11.64550781	-48.38378906	+4796	+15.64892578	-2.35107422	-0.89648438	-117.46582031	+20.08300781	+52.16308594	+4992	+13.63623047	-3.93310547	-2.29394531	+25.07080078	-11.62353516	-29.64111328	+3232
+1458240501.14800000	+16.15869141	-1.85888672	-1.81933594	+38.75976563	-11.68945313	-48.53759766	+4800	+15.64892578	-2.34228516	-0.89208984	-117.42187500	+20.10498047	+52.20703125	+4992	+13.63183594	-3.94628906	-2.30712891	+24.98291016	-11.53564453	-29.64111328	+3232
+1458240501.15630010	+16.15429688	-1.86328125	-1.80615234	+38.78173828	-11.71142578	-48.69140625	+4816	+15.64892578	-2.33789063	-0.88330078	-117.37792969	+20.10498047	+52.22900391	+4992	+13.62304688	-3.95507813	-2.32031250	+24.91699219	-11.42578125	-29.64111328	+3232
+1458240501.16050000	+16.14990234	-1.86328125	-1.80175781	+38.75976563	-11.73339844	-48.73535156	+4824	+15.64892578	-2.33349609	-0.88330078	-117.35595703	+20.12695313	+52.25097656	+4988	+13.62304688	-3.95947266	-2.32910156	+24.89501953	-11.38183594	-29.64111328	+3232
+1458240501.16880010	+16.14550781	-1.86328125	-1.80175781	+38.75976563	-11.71142578	-48.73535156	+4840	+15.64892578	-2.32910156	-0.87890625	-117.33398438	+20.12695313	+52.25097656	+4988	+13.61865234	-3.96386719	-2.33349609	+24.87304688	-11.33789063	-29.64111328	+3228
+1458240501.17720010	+16.14990234	-1.86328125	-1.81054688	+38.73779297	-11.71142578	-48.66943359	+4856	+15.65332031	-2.32910156	-0.87890625	-117.33398438	+20.12695313	+52.25097656	+4984	+13.61865234	-3.95507813	-2.33349609	+24.91699219	-11.33789063	-29.64111328	+3220
+1458240501.18129990	+16.14990234	-1.86328125	-1.81494141	+38.73779297	-11.71142578	-48.64746094	+4860	+15.65332031	-2.32910156	-0.88330078	-117.33398438	+20.12695313	+52.25097656	+4984	+13.61865234	-3.95507813	-2.32910156	+24.93896484	-11.35986328	-29.64111328	+3220
+1458240501.18969990	+16.15429688	-1.86767578	-1.81933594	+38.71582031	-11.68945313	-48.58154297	+4864	+15.65332031	-2.32910156	-0.88330078	-117.35595703	+20.12695313	+52.22900391	+4980	+13.61865234	-3.94628906	-2.32470703	+24.98291016	-11.40380859	-29.66308594	+3220
+1458240501.19380000	+16.15429688	-1.86767578	-1.82373047	+38.71582031	-11.66748047	-48.58154297	+4868	+15.65332031	-2.32910156	-0.88769531	-117.37792969	+20.10498047	+52.22900391	+4980	+13.61865234	-3.94189453	-2.32031250	+25.00488281	-11.42578125	-29.66308594	+3216
+1458240501.20219990	+16.15429688	-1.86767578	-1.82812500	+38.69384766	-11.66748047	-48.55957031	+4868	+15.64892578	-2.33349609	-0.88769531	-117.39990234	+20.10498047	+52.20703125	+4976	+13.61865234	-3.93750000	-2.31591797	+25.04882813	-11.46972656	-29.68505859	+3216
+1458240501.20630000	+16.15429688	-1.86767578	-1.82812500	+38.69384766	-11.66748047	-48.53759766	+4868	+15.64892578	-2.33349609	-0.89208984	-117.39990234	+20.10498047	+52.18505859	+4976	+13.61865234	-3.93310547	-2.31152344	+25.07080078	-11.49169922	-29.68505859	+3212
+1458240501.21470000	+16.15429688	-1.86767578	-1.83251953	+38.69384766	-11.64550781	-48.49365234	+4868	+15.64892578	-2.33789063	-0.89208984	-117.42187500	+20.08300781	+52.18505859	+4972	+13.62304688	-3.92431641	-2.30273438	+25.13671875	-11.53564453	-29.70703125	+3212
+1458240501.22300000	+16.15869141	-1.86767578	-1.83691406	+38.69384766	-11.62353516	-48.44970703	+4864	+15.64892578	-2.33789063	-0.89648438	-117.44384766	+20.08300781	+52.16308594	+4972	+13.62304688	-3.91992188	-2.29394531	+25.18066406	-11.57958984	-29.72900391	+3212
+1458240501.23130010	+16.15869141	-1.86767578	-1.84130859	+38.69384766	-11.60156250	-48.42773438	+4860	+15.64892578	-2.33789063	-0.89648438	-117.44384766	+20.08300781	+52.16308594	+4968	+13.62304688	-3.91552734	-2.29394531	+25.18066406	-11.60156250	-29.75097656	+3208
+1458240501.23550010	+16.15429688	-1.86328125	-1.84130859	+38.69384766	-11.60156250	-48.42773438	+4856	+15.64892578	-2.33789063	-0.89648438	-117.44384766	+20.08300781	+52.16308594	+4964	+13.62304688	-3.91552734	-2.29394531	+25.18066406	-11.57958984	-29.75097656	+3208
+1458240501.24379990	+16.15429688	-1.86328125	-1.84130859	+38.69384766	-11.60156250	-48.44970703	+4852	+15.64892578	-2.33789063	-0.89208984	-117.44384766	+20.08300781	+52.16308594	+4964	+13.61865234	-3.91992188	-2.29394531	+25.15869141	-11.55761719	-29.75097656	+3204
+1458240501.25210000	+16.14990234	-1.86328125	-1.84130859	+38.71582031	-11.60156250	-48.47167969	+4852	+15.64892578	-2.33349609	-0.89208984	-117.42187500	+20.08300781	+52.18505859	+4960	+13.61865234	-3.92431641	-2.29833984	+25.11474609	-11.53564453	-29.75097656	+3204
+1458240501.25630000	+16.14990234	-1.86328125	-1.84130859	+38.71582031	-11.60156250	-48.47167969	+4852	+15.64892578	-2.33349609	-0.89208984	-117.42187500	+20.08300781	+52.18505859	+4960	+13.61865234	-3.92871094	-2.30273438	+25.11474609	-11.51367188	-29.75097656	+3204
+1458240501.26460000	+16.14990234	-1.86328125	-1.83691406	+38.71582031	-11.60156250	-48.49365234	+4852	+15.64453125	-2.33349609	-0.88769531	-117.39990234	+20.08300781	+52.20703125	+4960	+13.61865234	-3.92871094	-2.30273438	+25.09277344	-11.49169922	-29.75097656	+3204
+1458240501.27300000	+16.14550781	-1.85888672	-1.83691406	+38.73779297	-11.60156250	-48.53759766	+4856	+15.64453125	-2.32910156	-0.88330078	-117.39990234	+20.08300781	+52.22900391	+4956	+13.61425781	-3.93310547	-2.30712891	+25.07080078	-11.44775391	-29.75097656	+3204
+1458240501.27710010	+16.14111328	-1.85888672	-1.83691406	+38.73779297	-11.60156250	-48.55957031	+4856	+15.64453125	-2.32910156	-0.88330078	-117.39990234	+20.08300781	+52.22900391	+4956	+13.61425781	-3.93750000	-2.31152344	+25.04882813	-11.44775391	-29.75097656	+3204
+1458240501.28550000	+16.14111328	-1.85888672	-1.83691406	+38.73779297	-11.60156250	-48.55957031	+4860	+15.64453125	-2.32910156	-0.88330078	-117.39990234	+20.10498047	+52.22900391	+4956	+13.61425781	-3.93750000	-2.31152344	+25.02685547	-11.42578125	-29.75097656	+3200
+1458240501.28959990	+16.14111328	-1.85888672	-1.83691406	+38.73779297	-11.57958984	-48.55957031	+4864	+15.64453125	-2.32910156	-0.88330078	-117.39990234	+20.10498047	+52.22900391	+4952	+13.61425781	-3.93750000	-2.31152344	+25.02685547	-11.40380859	-29.75097656	+3200
+1458240501.29800010	+16.14111328	-1.85888672	-1.84130859	+38.71582031	-11.57958984	-48.53759766	+4868	+15.64453125	-2.32910156	-0.88330078	-117.42187500	+20.10498047	+52.20703125	+4952	+13.61425781	-3.93750000	-2.31152344	+25.04882813	-11.42578125	-29.75097656	+3200
+1458240501.30209990	+16.14111328	-1.85888672	-1.84130859	+38.71582031	-11.55761719	-48.51562500	+4868	+15.64013672	-2.32910156	-0.88769531	-117.44384766	+20.08300781	+52.18505859	+4952	+13.61425781	-3.93750000	-2.31152344	+25.04882813	-11.42578125	-29.75097656	+3200
+1458240501.31040000	+16.14550781	-1.85888672	-1.84570313	+38.69384766	-11.55761719	-48.49365234	+4868	+15.64013672	-2.33349609	-0.89208984	-117.46582031	+20.08300781	+52.16308594	+4948	+13.61425781	-3.93310547	-2.30712891	+25.07080078	-11.44775391	-29.75097656	+3200
+1458240501.31880000	+16.14550781	-1.85888672	-1.84570313	+38.69384766	-11.55761719	-48.47167969	+4864	+15.64013672	-2.33789063	-0.89648438	-117.50976563	+20.08300781	+52.14111328	+4948	+13.61865234	-3.92871094	-2.30712891	+25.09277344	-11.46972656	-29.75097656	+3200
+1458240501.32710000	+16.14990234	-1.85888672	-1.85009766	+38.69384766	-11.53564453	-48.44970703	+4860	+15.64013672	-2.34228516	-0.90087891	-117.55371094	+20.06103516	+52.09716797	+4944	+13.61865234	-3.92431641	-2.30273438	+25.13671875	-11.49169922	-29.75097656	+3200
+1458240501.33540010	+16.14990234	-1.86328125	-1.85449219	+38.67187500	-11.51367188	-48.40576172	+4852	+15.64013672	-2.34228516	-0.90087891	-117.57568359	+20.06103516	+52.09716797	+4944	+13.61865234	-3.91552734	-2.29394531	+25.20263672	-11.53564453	-29.75097656	+3200
+1458240501.33960010	+16.15429688	-1.86328125	-1.85449219	+38.64990234	-11.51367188	-48.40576172	+4852	+15.64013672	-2.34667969	-0.90527344	-117.57568359	+20.03906250	+52.07519531	+4940	+13.61865234	-3.91113281	-2.29394531	+25.20263672	-11.55761719	-29.77294922	+3200
+1458240501.34789990	+16.15429688	-1.86328125	-1.85449219	+38.64990234	-11.51367188	-48.40576172	+4844	+15.64013672	-2.34667969	-0.90527344	-117.59765625	+20.03906250	+52.07519531	+4940	+13.61865234	-3.91113281	-2.29394531	+25.24658203	-11.53564453	-29.77294922	+3200
+1458240501.35209990	+16.15429688	-1.86767578	-1.85449219	+38.64990234	-11.51367188	-48.42773438	+4840	+15.64013672	-2.34667969	-0.90527344	-117.59765625	+20.03906250	+52.07519531	+4936	+13.61865234	-3.91113281	-2.29394531	+25.22460938	-11.53564453	-29.77294922	+3196
+1458240501.36040000	+16.15429688	-1.86767578	-1.85449219	+38.64990234	-11.51367188	-48.44970703	+4836	+15.64013672	-2.34667969	-0.90527344	-117.59765625	+20.03906250	+52.07519531	+4936	+13.61425781	-3.91552734	-2.30273438	+25.20263672	-11.49169922	-29.75097656	+3196
+1458240501.36459990	+16.15429688	-1.86767578	-1.85449219	+38.64990234	-11.51367188	-48.44970703	+4832	+15.64013672	-2.34228516	-0.90527344	-117.59765625	+20.03906250	+52.07519531	+4932	+13.61425781	-3.91552734	-2.30712891	+25.18066406	-11.44775391	-29.75097656	+3200
+1458240501.37290000	+16.14990234	-1.86767578	-1.85009766	+38.64990234	-11.53564453	-48.47167969	+4828	+15.64013672	-2.34228516	-0.90527344	-117.59765625	+20.01708984	+52.09716797	+4932	+13.61425781	-3.91992188	-2.31152344	+25.15869141	-11.40380859	-29.75097656	+3200
+1458240501.37710000	+16.14990234	-1.86767578	-1.85009766	+38.64990234	-11.53564453	-48.49365234	+4828	+15.64013672	-2.33789063	-0.90087891	-117.59765625	+20.01708984	+52.09716797	+4932	+13.61425781	-3.92431641	-2.31591797	+25.13671875	-11.38183594	-29.75097656	+3200
+1458240501.38540010	+16.14550781	-1.86328125	-1.84570313	+38.67187500	-11.55761719	-48.60351563	+4832	+15.64013672	-2.33349609	-0.90087891	-117.57568359	+20.01708984	+52.11914063	+4932	+13.60986328	-3.92871094	-2.32470703	+25.09277344	-11.31591797	-29.72900391	+3200
+1458240501.38960000	+16.14550781	-1.86328125	-1.84130859	+38.67187500	-11.55761719	-48.64746094	+4836	+15.64013672	-2.33349609	-0.90087891	-117.55371094	+20.01708984	+52.14111328	+4932	+13.60986328	-3.93310547	-2.32910156	+25.07080078	-11.27197266	-29.72900391	+3200
+1458240501.39790010	+16.13671875	-1.86328125	-1.84570313	+38.69384766	-11.55761719	-48.73535156	+4844	+15.64013672	-2.32910156	-0.90087891	-117.55371094	+20.01708984	+52.16308594	+4932	+13.60546875	-3.93750000	-2.34667969	+25.02685547	-11.18408203	-29.70703125	+3204
+1458240501.40619990	+16.13671875	-1.85888672	-1.85009766	+38.69384766	-11.57958984	-48.73535156	+4856	+15.64013672	-2.32910156	-0.90087891	-117.57568359	+19.99511719	+52.14111328	+4932	+13.60107422	-3.93750000	-2.35546875	+25.00488281	-11.11816406	-29.70703125	+3204
+1458240501.41870000	+16.14990234	-1.85888672	-1.86767578	+38.67187500	-11.60156250	-48.64746094	+4860	+15.64013672	-2.32910156	-0.91406250	-117.66357422	+19.95117188	+52.09716797	+4932	+13.60107422	-3.92871094	-2.35986328	+25.07080078	-11.11816406	-29.72900391	+3204
+1458240501.42709990	+16.15429688	-1.85888672	-1.88085938	+38.67187500	-11.55761719	-48.55957031	+4852	+15.64013672	-2.33789063	-0.92724609	-117.72949219	+19.90722656	+52.05322266	+4932	+13.60546875	-3.91552734	-2.35546875	+25.13671875	-11.18408203	-29.75097656	+3204
+1458240501.43120000	+16.15869141	-1.85888672	-1.88964844	+38.64990234	-11.55761719	-48.51562500	+4848	+15.64013672	-2.33789063	-0.93164063	-117.77343750	+19.88525391	+52.00927734	+4932	+13.60546875	-3.91113281	-2.35107422	+25.18066406	-11.20605469	-29.75097656	+3204
+1458240501.43960000	+16.16308594	-1.85449219	-1.89843750	+38.64990234	-11.53564453	-48.44970703	+4836	+15.64013672	-2.34228516	-0.94482422	-117.83935547	+19.86328125	+51.96533203	+4932	+13.60986328	-3.90234375	-2.34667969	+25.24658203	-11.25000000	-29.77294922	+3208
+1458240501.44370010	+16.16748047	-1.85449219	-1.90722656	+38.64990234	-11.53564453	-48.42773438	+4824	+15.63574219	-2.34667969	-0.95361328	-117.86132813	+19.84130859	+51.94335938	+4932	+13.60986328	-3.89355469	-2.34228516	+25.29052734	-11.27197266	-29.77294922	+3208
+1458240501.45210000	+16.17187500	-1.85449219	-1.91601563	+38.64990234	-11.53564453	-48.40576172	+4808	+15.63574219	-2.34667969	-0.96240234	-117.90527344	+19.81933594	+51.89941406	+4928	+13.60986328	-3.88476563	-2.34228516	+25.33447266	-11.31591797	-29.79492188	+3208
+1458240501.45619990	+16.17187500	-1.85009766	-1.92041016	+38.64990234	-11.51367188	-48.40576172	+4796	+15.63574219	-2.34667969	-0.96679688	-117.92724609	+19.79736328	+51.87744141	+4928	+13.60986328	-3.88476563	-2.34228516	+25.35644531	-11.31591797	-29.81689453	+3204
+1458240501.46450000	+16.17187500	-1.85009766	-1.92480469	+38.64990234	-11.49169922	-48.42773438	+4780	+15.63574219	-2.34228516	-0.97558594	-117.90527344	+19.77539063	+51.87744141	+4924	+13.60986328	-3.88476563	-2.35107422	+25.33447266	-11.29394531	-29.81689453	+3204
+1458240501.46869990	+16.16748047	-1.84570313	-1.92919922	+38.67187500	-11.46972656	-48.47167969	+4776	+15.63574219	-2.33789063	-0.97558594	-117.90527344	+19.77539063	+51.87744141	+4924	+13.60986328	-3.88916016	-2.35546875	+25.31250000	-11.25000000	-29.81689453	+3204
+1458240501.47700000	+16.16308594	-1.84130859	-1.92480469	+38.69384766	-11.46972656	-48.58154297	+4768	+15.63574219	-2.32910156	-0.97558594	-117.83935547	+19.77539063	+51.89941406	+4920	+13.60546875	-3.89794922	-2.36865234	+25.24658203	-11.16210938	-29.83886719	+3204
+1458240501.48120000	+16.15429688	-1.84130859	-1.92480469	+38.71582031	-11.46972656	-48.66943359	+4768	+15.64013672	-2.32470703	-0.97558594	-117.81738281	+19.77539063	+51.92138672	+4920	+13.60546875	-3.90673828	-2.38183594	+25.18066406	-11.09619141	-29.83886719	+3204
+1458240501.48950000	+16.14550781	-1.83691406	-1.92041016	+38.75976563	-11.44775391	-48.84521484	+4776	+15.64013672	-2.31152344	-0.97119141	-117.72949219	+19.77539063	+51.98730469	+4920	+13.60107422	-3.92431641	-2.40380859	+25.04882813	-10.96435547	-29.86083984	+3208
+1458240501.49370000	+16.14111328	-1.83691406	-1.91601563	+38.78173828	-11.42578125	-48.95507813	+4784	+15.64453125	-2.30712891	-0.97119141	-117.68554688	+19.77539063	+52.00927734	+4920	+13.59667969	-3.94189453	-2.41699219	+24.93896484	-10.87646484	-29.86083984	+3212
+1458240501.50620010	+16.12792969	-1.83251953	-1.91162109	+38.84765625	-11.42578125	-49.10888672	+4820	+15.64453125	-2.28955078	-0.97119141	-117.59765625	+19.77539063	+52.05322266	+4916	+13.58789063	-3.96826172	-2.45214844	+24.76318359	-10.67871094	-29.88281250	+3212
+1458240501.51040010	+16.12792969	-1.83251953	-1.91162109	+38.84765625	-11.44775391	-49.13085938	+4832	+15.64892578	-2.28955078	-0.97119141	-117.59765625	+19.77539063	+52.07519531	+4916	+13.58789063	-3.97265625	-2.45654297	+24.71923828	-10.65673828	-29.90478516	+3212
+1458240501.51869990	+16.13671875	-1.83251953	-1.91601563	+38.84765625	-11.44775391	-49.13085938	+4848	+15.64892578	-2.28955078	-0.97119141	-117.59765625	+19.75341797	+52.07519531	+4916	+13.58789063	-3.96826172	-2.45654297	+24.74121094	-10.67871094	-29.94873047	+3204
+1458240501.52700000	+16.14550781	-1.83251953	-1.92480469	+38.82568359	-11.44775391	-49.04296875	+4860	+15.64892578	-2.28955078	-0.97998047	-117.61962891	+19.73144531	+52.05322266	+4916	+13.59667969	-3.95947266	-2.44335938	+24.80712891	-10.78857422	-29.99267578	+3204
+1458240501.53119990	+16.14550781	-1.83251953	-1.92919922	+38.80371094	-11.44775391	-49.02099609	+4864	+15.64892578	-2.29394531	-0.98437500	-117.64160156	+19.73144531	+52.03125000	+4916	+13.59667969	-3.95068359	-2.43896484	+24.85107422	-10.81054688	-29.99267578	+3204
+1458240501.53950000	+16.15429688	-1.83251953	-1.93359375	+38.80371094	-11.44775391	-48.95507813	+4864	+15.64892578	-2.30273438	-0.99755859	-117.72949219	+19.68750000	+51.98730469	+4920	+13.60107422	-3.93750000	-2.42578125	+24.93896484	-10.92041016	-30.01464844	+3200
+1458240501.54370000	+16.15429688	-1.83251953	-1.93798828	+38.78173828	-11.44775391	-48.91113281	+4864	+15.64892578	-2.30712891	-1.00195313	-117.77343750	+19.66552734	+51.96533203	+4920	+13.60107422	-3.93310547	-2.42138672	+24.98291016	-10.96435547	-30.03662109	+3200
+1458240501.54780010	+16.15869141	-1.83251953	-1.94238281	+38.78173828	-11.44775391	-48.88916016	+4860	+15.64892578	-2.31152344	-1.00634766	-117.79541016	+19.64355469	+51.94335938	+4920	+13.60546875	-3.92431641	-2.41699219	+25.00488281	-11.00830078	-30.03662109	+3200
+1458240501.55620000	+16.16748047	-1.83691406	-1.95117188	+38.75976563	-11.42578125	-48.80126953	+4852	+15.64892578	-2.32031250	-1.01953125	-117.88330078	+19.62158203	+51.89941406	+4920	+13.60546875	-3.91552734	-2.40380859	+25.09277344	-11.07421875	-30.05859375	+3200
+1458240501.56030010	+16.16748047	-1.83691406	-1.95556641	+38.73779297	-11.42578125	-48.75732422	+4844	+15.64892578	-2.32031250	-1.02392578	-117.92724609	+19.59960938	+51.87744141	+4920	+13.60986328	-3.90673828	-2.39941406	+25.13671875	-11.11816406	-30.08056641	+3196
+1458240501.56870010	+16.17626953	-1.83691406	-1.96435547	+38.71582031	-11.40380859	-48.69140625	+4828	+15.64892578	-2.32910156	-1.03271484	-117.97119141	+19.57763672	+51.83349609	+4920	+13.60986328	-3.90234375	-2.39501953	+25.18066406	-11.16210938	-30.08056641	+3196
+1458240501.57279990	+16.17626953	-1.83691406	-1.96875000	+38.71582031	-11.40380859	-48.66943359	+4820	+15.64892578	-2.32910156	-1.03710938	-117.99316406	+19.55566406	+51.81152344	+4920	+13.60986328	-3.89794922	-2.39062500	+25.20263672	-11.16210938	-30.10253906	+3192
+1458240501.57699990	+16.17626953	-1.83691406	-1.96875000	+38.69384766	-11.40380859	-48.66943359	+4812	+15.64892578	-2.32910156	-1.04150391	-118.01513672	+19.55566406	+51.81152344	+4916	+13.61425781	-3.89794922	-2.39062500	+25.20263672	-11.16210938	-30.10253906	+3188
+1458240501.58530000	+16.17626953	-1.83691406	-1.96875000	+38.69384766	-11.40380859	-48.66943359	+4796	+15.65332031	-2.32910156	-1.04150391	-118.01513672	+19.55566406	+51.83349609	+4916	+13.60986328	-3.89794922	-2.39501953	+25.18066406	-11.14013672	-30.10253906	+3184
+1458240501.58950000	+16.17626953	-1.83691406	-1.96875000	+38.69384766	-11.40380859	-48.69140625	+4788	+15.65332031	-2.32910156	-1.03710938	-118.01513672	+19.53369141	+51.83349609	+4912	+13.60986328	-3.90234375	-2.39941406	+25.15869141	-11.11816406	-30.10253906	+3184
+1458240501.59780000	+16.17187500	-1.84130859	-1.96875000	+38.69384766	-11.40380859	-48.73535156	+4780	+15.65332031	-2.32470703	-1.03710938	-117.99316406	+19.53369141	+51.85546875	+4912	+13.60986328	-3.90673828	-2.40380859	+25.13671875	-11.07421875	-30.10253906	+3180
+1458240501.60200000	+16.17187500	-1.84130859	-1.96435547	+38.69384766	-11.40380859	-48.75732422	+4776	+15.65332031	-2.32470703	-1.03271484	-117.99316406	+19.53369141	+51.87744141	+4912	+13.60986328	-3.90673828	-2.40380859	+25.11474609	-11.05224609	-30.10253906	+3180
+1458240501.61030010	+16.16748047	-1.84130859	-1.95996094	+38.69384766	-11.40380859	-48.77929688	+4768	+15.65332031	-2.32031250	-1.02832031	-117.97119141	+19.55566406	+51.89941406	+4912	+13.60546875	-3.91552734	-2.41259766	+25.07080078	-11.00830078	-30.10253906	+3180
+1458240501.61450000	+16.16748047	-1.84130859	-1.95996094	+38.69384766	-11.40380859	-48.80126953	+4768	+15.65332031	-2.32031250	-1.02832031	-117.94921875	+19.55566406	+51.92138672	+4912	+13.60546875	-3.91992188	-2.41699219	+25.04882813	-10.96435547	-30.10253906	+3180
+1458240501.62280010	+16.16308594	-1.84130859	-1.95556641	+38.69384766	-11.40380859	-48.88916016	+4768	+15.65332031	-2.31591797	-1.02392578	-117.92724609	+19.53369141	+51.94335938	+4912	+13.60107422	-3.93310547	-2.43017578	+24.93896484	-10.85449219	-30.08056641	+3184
+1458240501.63109990	+16.16308594	-1.84570313	-1.95117188	+38.67187500	-11.38183594	-48.93310547	+4772	+15.65332031	-2.31591797	-1.02392578	-117.92724609	+19.53369141	+51.94335938	+4912	+13.60107422	-3.94628906	-2.43896484	+24.87304688	-10.74462891	-30.08056641	+3184
+1458240501.63529990	+16.16308594	-1.85009766	-1.94677734	+38.67187500	-11.38183594	-48.93310547	+4776	+15.65332031	-2.31591797	-1.02392578	-117.92724609	+19.53369141	+51.94335938	+4912	+13.59667969	-3.94628906	-2.44335938	+24.87304688	-10.72265625	-30.08056641	+3184
+1458240501.64360000	+16.16308594	-1.85009766	-1.95117188	+38.64990234	-11.35986328	-48.93310547	+4780	+15.65332031	-2.31591797	-1.02392578	-117.94921875	+19.51171875	+51.94335938	+4916	+13.60107422	-3.94628906	-2.44335938	+24.89501953	-10.72265625	-30.08056641	+3184
+1458240501.65200000	+16.16748047	-1.85449219	-1.95556641	+38.62792969	-11.31591797	-48.88916016	+4780	+15.65332031	-2.32031250	-1.02832031	-117.97119141	+19.48974609	+51.92138672	+4916	+13.60546875	-3.93750000	-2.43457031	+24.93896484	-10.76660156	-30.08056641	+3184
+1458240501.65610000	+16.17187500	-1.85449219	-1.95996094	+38.60595703	-11.29394531	-48.86718750	+4780	+15.65332031	-2.32031250	-1.02832031	-117.99316406	+19.46777344	+51.89941406	+4916	+13.60546875	-3.93310547	-2.43457031	+24.96093750	-10.78857422	-30.10253906	+3184
+1458240501.66030000	+16.17187500	-1.85888672	-1.96435547	+38.60595703	-11.27197266	-48.84521484	+4776	+15.65332031	-2.32470703	-1.03271484	-118.01513672	+19.44580078	+51.87744141	+4920	+13.60986328	-3.93310547	-2.43017578	+24.98291016	-10.81054688	-30.10253906	+3184
+1458240501.66860010	+16.18066406	-1.85888672	-1.98193359	+38.56201172	-11.20605469	-48.75732422	+4772	+15.65332031	-2.33349609	-1.04589844	-118.10302734	+19.40185547	+51.83349609	+4924	+13.61425781	-3.92431641	-2.42578125	+25.02685547	-10.83251953	-30.10253906	+3184
+1458240501.67280010	+16.18505859	-1.86328125	-1.98632813	+38.56201172	-11.16210938	-48.71337891	+4764	+15.65332031	-2.33789063	-1.05029297	-118.14697266	+19.37988281	+51.81152344	+4924	+13.61425781	-3.92431641	-2.42578125	+25.04882813	-10.85449219	-30.10253906	+3184
+1458240501.68109990	+16.19384766	-1.87207031	-2.00390625	+38.51806641	-11.07421875	-48.62548828	+4752	+15.65332031	-2.34667969	-1.06347656	-118.23486328	+19.31396484	+51.74560547	+4928	+13.61865234	-3.91992188	-2.42138672	+25.07080078	-10.89843750	-30.12451172	+3184
+1458240501.68530010	+16.20263672	-1.87646484	-2.01269531	+38.49609375	-11.03027344	-48.62548828	+4744	+15.65332031	-2.35107422	-1.07226563	-118.27880859	+19.27001953	+51.74560547	+4928	+13.61865234	-3.91992188	-2.41699219	+25.09277344	-10.89843750	-30.12451172	+3184
+1458240501.69359990	+16.20263672	-1.88525391	-2.02148438	+38.47412109	-10.96435547	-48.66943359	+4728	+15.65771484	-2.35986328	-1.08105469	-118.34472656	+19.22607422	+51.74560547	+4928	+13.62304688	-3.91992188	-2.41699219	+25.09277344	-10.89843750	-30.14648438	+3180
+1458240501.69779990	+16.20263672	-1.88964844	-2.02587891	+38.45214844	-10.92041016	-48.71337891	+4724	+15.65771484	-2.36425781	-1.08105469	-118.36669922	+19.18212891	+51.76757813	+4928	+13.62304688	-3.92431641	-2.42138672	+25.07080078	-10.89843750	-30.14648438	+3180
+1458240501.70610000	+16.20263672	-1.90283203	-2.02587891	+38.43017578	-10.87646484	-48.88916016	+4724	+15.66210938	-2.36425781	-1.08105469	-118.36669922	+19.16015625	+51.83349609	+4928	+13.62744141	-3.93310547	-2.43017578	+25.00488281	-10.83251953	-30.19042969	+3180
+1458240501.71030000	+16.19824219	-1.90722656	-2.02148438	+38.40820313	-10.87646484	-48.99902344	+4724	+15.66210938	-2.36425781	-1.07666016	-118.34472656	+19.13818359	+51.87744141	+4928	+13.62744141	-3.94628906	-2.43896484	+24.96093750	-10.76660156	-30.21240234	+3184
+1458240501.71860000	+16.19824219	-1.92480469	-2.00830078	+38.40820313	-10.87646484	-49.30664063	+4740	+15.66650391	-2.36425781	-1.07226563	-118.32275391	+19.11621094	+52.00927734	+4932	+13.62744141	-3.99023438	-2.46972656	+24.69726563	-10.54687500	-30.27832031	+3196
+1458240501.72690010	+16.19384766	-1.93798828	-2.00830078	+38.36425781	-10.85449219	-49.52636719	+4768	+15.67529297	-2.36425781	-1.06347656	-118.27880859	+19.09423828	+52.14111328	+4932	+13.62304688	-4.03417969	-2.51367188	+24.43359375	-10.28320313	-30.32226563	+3208
+1458240501.73530010	+16.19384766	-1.95117188	-2.01708984	+38.32031250	-10.78857422	-49.68017578	+4804	+15.67968750	-2.36865234	-1.05908203	-118.25683594	+19.05029297	+52.25097656	+4936	+13.62744141	-4.07373047	-2.55322266	+24.21386719	-10.04150391	-30.38818359	+3216
+1458240501.73939990	+16.19824219	-1.95996094	-2.02148438	+38.29833984	-10.78857422	-49.72412109	+4824	+15.68408203	-2.37304688	-1.05908203	-118.27880859	+19.02832031	+52.29492188	+4936	+13.62744141	-4.07812500	-2.55761719	+24.19189453	-10.04150391	-30.41015625	+3216
+1458240501.74780010	+16.21582031	-1.96875000	-2.04345703	+38.23242188	-10.74462891	-49.68017578	+4852	+15.69287109	-2.39062500	-1.06787109	-118.36669922	+18.96240234	+52.36083984	+4944	+13.64062500	-4.07812500	-2.55761719	+24.21386719	-10.08544922	-30.45410156	+3212
+1458240501.75190000	+16.22900391	-1.97753906	-2.05664063	+38.18847656	-10.70068359	-49.63623047	+4860	+15.69726563	-2.39941406	-1.07226563	-118.41064453	+18.91845703	+52.38281250	+4948	+13.64501953	-4.07373047	-2.55322266	+24.25781250	-10.15136719	-30.47607422	+3216
+1458240501.76029990	+16.24658203	-1.99511719	-2.10058594	+38.05664063	-10.56884766	-49.46044922	+4876	+15.71044922	-2.43017578	-1.10302734	-118.63037109	+18.80859375	+52.31689453	+4956	+13.66259766	-4.05615234	-2.54443359	+24.36767578	-10.26123047	-30.52001953	+3216
+1458240501.76440000	+16.25976563	-2.00390625	-2.12695313	+37.99072266	-10.48095703	-49.32861328	+4880	+15.71484375	-2.45214844	-1.12060547	-118.76220703	+18.74267578	+52.27294922	+4964	+13.67138672	-4.04736328	-2.54003906	+24.43359375	-10.32714844	-30.52001953	+3220
+1458240501.76860000	+16.26855469	-2.01269531	-2.14892578	+37.94677734	-10.43701172	-49.24072266	+4876	+15.71923828	-2.47412109	-1.14257813	-118.93798828	+18.65478516	+52.20703125	+4972	+13.67578125	-4.03857422	-2.53564453	+24.49951172	-10.39306641	-30.54199219	+3220
+1458240501.77270010	+16.28173828	-2.02148438	-2.17089844	+37.88085938	-10.37109375	-49.15283203	+4872	+15.72802734	-2.49609375	-1.16894531	-119.11376953	+18.58886719	+52.14111328	+4976	+13.68457031	-4.02978516	-2.53125000	+24.54345703	-10.45898438	-30.56396484	+3224
+1458240501.77690010	+16.29052734	-2.03027344	-2.18847656	+37.81494141	-10.32714844	-49.08691406	+4864	+15.73242188	-2.51806641	-1.19091797	-119.24560547	+18.52294922	+52.07519531	+4980	+13.69335938	-4.02539063	-2.52685547	+24.58740234	-10.52490234	-30.58593750	+3224
+1458240501.78520010	+16.32128906	-2.05664063	-2.23242188	+37.66113281	-10.23925781	-48.95507813	+4844	+15.74560547	-2.56201172	-1.23486328	-119.55322266	+18.36914063	+51.94335938	+4992	+13.70654297	-4.02099609	-2.51806641	+24.60937500	-10.61279297	-30.62988281	+3224
+1458240501.78940010	+16.32568359	-2.06982422	-2.25439453	+37.57324219	-10.15136719	-48.91113281	+4836	+15.75439453	-2.57958984	-1.25683594	-119.68505859	+18.32519531	+51.89941406	+4992	+13.71533203	-4.02099609	-2.52246094	+24.60937500	-10.61279297	-30.65185547	+3220
+1458240501.79360010	+16.33007813	-2.08300781	-2.27197266	+37.50732422	-10.08544922	-48.91113281	+4828	+15.75878906	-2.59277344	-1.27001953	-119.79492188	+18.25927734	+51.87744141	+4996	+13.72412109	-4.02978516	-2.53125000	+24.56542969	-10.61279297	-30.65185547	+3224
+1458240501.79769990	+16.33447266	-2.09619141	-2.28515625	+37.44140625	-10.04150391	-48.93310547	+4820	+15.76318359	-2.60595703	-1.28320313	-119.86083984	+18.23730469	+51.87744141	+4996	+13.72851563	-4.03857422	-2.54003906	+24.47753906	-10.56884766	-30.69580078	+3224
+1458240501.80609990	+16.33886719	-2.11816406	-2.29833984	+37.33154297	-10.01953125	-49.08691406	+4808	+15.77636719	-2.61914063	-1.29638672	-119.92675781	+18.19335938	+51.96533203	+4996	+13.73291016	-4.07812500	-2.57958984	+24.21386719	-10.41503906	-30.71777344	+3236
+1458240501.81020000	+16.33886719	-2.13134766	-2.29833984	+37.28759766	-10.04150391	-49.24072266	+4812	+15.78515625	-2.62353516	-1.30078125	-119.92675781	+18.19335938	+52.03125000	+4996	+13.73730469	-4.10449219	-2.60595703	+24.03808594	-10.28320313	-30.76171875	+3244
+1458240501.81440000	+16.34326172	-2.14013672	-2.29833984	+37.22167969	-10.04150391	-49.37255859	+4816	+15.79394531	-2.62792969	-1.30078125	-119.92675781	+18.19335938	+52.09716797	+4996	+13.73730469	-4.13525391	-2.63232422	+23.84033203	-10.15136719	-30.78369141	+3252
+1458240501.82270000	+16.34326172	-2.17089844	-2.29833984	+37.11181641	-10.04150391	-49.68017578	+4840	+15.80712891	-2.62792969	-1.30078125	-119.90478516	+18.19335938	+52.27294922	+5000	+13.73730469	-4.20996094	-2.69824219	+23.33496094	-9.77783203	-30.84960938	+3272
+1458240501.82690000	+16.34326172	-2.18408203	-2.30273438	+37.06787109	-10.01953125	-49.79003906	+4856	+15.81591797	-2.63232422	-1.30078125	-119.88281250	+18.19335938	+52.33886719	+5004	+13.73730469	-4.24072266	-2.72900391	+23.15917969	-9.62402344	-30.87158203	+3280
+1458240501.83110000	+16.33886719	-2.19287109	-2.30273438	+37.00195313	-10.01953125	-49.94384766	+4880	+15.82031250	-2.63232422	-1.29638672	-119.86083984	+18.19335938	+52.44873047	+5008	+13.73730469	-4.27587891	-2.76416016	+22.93945313	-9.44824219	-30.89355469	+3292
+1458240501.83520010	+16.33886719	-2.20605469	-2.30273438	+36.95800781	-10.06347656	-50.07568359	+4904	+15.82910156	-2.63232422	-1.29638672	-119.86083984	+18.21533203	+52.53662109	+5012	+13.73291016	-4.29785156	-2.79492188	+22.76367188	-9.31640625	-30.89355469	+3300
+1458240501.83940010	+16.34326172	-2.21923828	-2.30273438	+36.91406250	-10.10742188	-50.20751953	+4928	+15.83789063	-2.63671875	-1.30078125	-119.86083984	+18.21533203	+52.60253906	+5020	+13.73730469	-4.31982422	-2.81689453	+22.60986328	-9.22851563	-30.93750000	+3304
+1458240501.84360000	+16.35205078	-2.23242188	-2.30712891	+36.84814453	-10.10742188	-50.29541016	+4956	+15.84667969	-2.64111328	-1.30517578	-119.86083984	+18.19335938	+52.64648438	+5028	+13.74169922	-4.34179688	-2.83447266	+22.50000000	-9.16259766	-30.98144531	+3308
+1458240501.84770010	+16.36083984	-2.24560547	-2.31152344	+36.76025391	-10.12939453	-50.36132813	+4980	+15.85546875	-2.64990234	-1.31835938	-119.90478516	+18.19335938	+52.69042969	+5036	+13.74609375	-4.35058594	-2.85644531	+22.43408203	-9.11865234	-31.00341797	+3308
+1458240501.85190010	+16.36962891	-2.26318359	-2.32031250	+36.69433594	-10.12939453	-50.42724609	+5004	+15.85986328	-2.65869141	-1.33154297	-119.97070313	+18.14941406	+52.69042969	+5048	+13.75488281	-4.36376953	-2.86523438	+22.36816406	-9.11865234	-31.04736328	+3312
+1458240501.85599990	+16.38281250	-2.28076172	-2.34228516	+36.60644531	-10.06347656	-50.40527344	+5028	+15.86865234	-2.67626953	-1.34912109	-120.08056641	+18.10546875	+52.66845703	+5060	+13.76367188	-4.36816406	-2.86962891	+22.34619141	-9.14062500	-31.06933594	+3308
+1458240501.86019990	+16.39160156	-2.29394531	-2.36425781	+36.51855469	-10.01953125	-50.33935547	+5052	+15.87744141	-2.69384766	-1.37109375	-120.21240234	+18.03955078	+52.64648438	+5076	+13.77246094	-4.36376953	-2.87841797	+22.34619141	-9.18457031	-31.09130859	+3312
+1458240501.86439990	+16.40917969	-2.31591797	-2.39062500	+36.40869141	-9.97558594	-50.27343750	+5068	+15.88183594	-2.71142578	-1.39746094	-120.34423828	+17.97363281	+52.58056641	+5088	+13.78125000	-4.35937500	-2.87841797	+22.39013672	-9.25048828	-31.11328125	+3312
+1458240501.86850000	+16.42236328	-2.32910156	-2.41699219	+36.29882813	-9.93164063	-50.20751953	+5080	+15.89062500	-2.73779297	-1.42822266	-120.52001953	+17.90771484	+52.49267578	+5104	+13.79443359	-4.35058594	-2.87841797	+22.41210938	-9.33837891	-31.13525391	+3312
+1458240501.87270000	+16.43554688	-2.34667969	-2.44335938	+36.21093750	-9.90966797	-50.11962891	+5088	+15.89501953	-2.75976563	-1.46337891	-120.69580078	+17.81982422	+52.40478516	+5120	+13.80322266	-4.34619141	-2.87841797	+22.45605469	-9.40429688	-31.15722656	+3312
+1458240501.87690000	+16.45751953	-2.36865234	-2.46533203	+36.10107422	-9.90966797	-50.07568359	+5092	+15.89941406	-2.78613281	-1.49414063	-120.87158203	+17.75390625	+52.33886719	+5132	+13.81640625	-4.33740234	-2.87402344	+22.50000000	-9.51416016	-31.20117188	+3312
+1458240501.88100000	+16.47949219	-2.38623047	-2.48730469	+35.99121094	-9.88769531	-50.00976563	+5088	+15.90820313	-2.81689453	-1.52490234	-121.06933594	+17.68798828	+52.25097656	+5148	+13.82958984	-4.33300781	-2.86962891	+22.54394531	-9.62402344	-31.24511719	+3312
+1458240501.88520000	+16.49707031	-2.41259766	-2.51806641	+35.88134766	-9.82177734	-49.96582031	+5084	+15.91259766	-2.84326172	-1.56005859	-121.24511719	+17.60009766	+52.16308594	+5160	+13.84716797	-4.32861328	-2.86523438	+22.56591797	-9.73388672	-31.26708984	+3316
+1458240501.88940000	+16.51025391	-2.43457031	-2.54443359	+35.74951172	-9.75585938	-49.87792969	+5076	+15.92138672	-2.86523438	-1.59082031	-121.44287109	+17.53417969	+52.07519531	+5168	+13.85595703	-4.32421875	-2.86083984	+22.60986328	-9.79980469	-31.31103516	+3316
+1458240501.89350010	+16.52343750	-2.45214844	-2.57080078	+35.63964844	-9.71191406	-49.83398438	+5068	+15.92578125	-2.89160156	-1.62158203	-121.61865234	+17.46826172	+52.00927734	+5180	+13.86914063	-4.31982422	-2.86523438	+22.60986328	-9.86572266	-31.33300781	+3312
+1458240501.89770010	+16.53662109	-2.47412109	-2.59277344	+35.55175781	-9.66796875	-49.79003906	+5056	+15.93017578	-2.91357422	-1.65234375	-121.77246094	+17.40234375	+51.94335938	+5188	+13.87792969	-4.31982422	-2.86523438	+22.60986328	-9.93164063	-31.35498047	+3312
+1458240501.90190010	+16.54980469	-2.49169922	-2.61474609	+35.46386719	-9.64599609	-49.76806641	+5040	+15.93896484	-2.93554688	-1.67431641	-121.90429688	+17.35839844	+51.92138672	+5196	+13.88671875	-4.32421875	-2.87402344	+22.60986328	-9.95361328	-31.37695313	+3312
+1458240501.90599990	+16.55859375	-2.50927734	-2.62353516	+35.35400391	-9.68994141	-49.83398438	+5028	+15.94335938	-2.95312500	-1.69189453	-121.99218750	+17.35839844	+51.94335938	+5200	+13.89550781	-4.33300781	-2.88281250	+22.54394531	-9.97558594	-31.42089844	+3312
+1458240501.91020010	+16.56738281	-2.53125000	-2.63232422	+35.28808594	-9.71191406	-49.94384766	+5012	+15.95214844	-2.96630859	-1.70507813	-122.05810547	+17.35839844	+51.98730469	+5204	+13.90429688	-4.35058594	-2.89160156	+22.45605469	-9.97558594	-31.48681641	+3316
+1458240501.91440010	+16.57617188	-2.54882813	-2.63671875	+35.20019531	-9.71191406	-50.05371094	+5004	+15.96093750	-2.97509766	-1.70947266	-122.08007813	+17.35839844	+52.07519531	+5208	+13.91308594	-4.36816406	-2.90917969	+22.34619141	-9.93164063	-31.53076172	+3320
+1458240501.91849990	+16.58056641	-2.56640625	-2.64111328	+35.15625000	-9.73388672	-50.20751953	+4996	+15.96972656	-2.97949219	-1.71386719	-122.08007813	+17.38037109	+52.16308594	+5208	+13.91748047	-4.39892578	-2.93115234	+22.17041016	-9.84375000	-31.59667969	+3324
+1458240501.92269990	+16.58935547	-2.58398438	-2.64111328	+35.11230469	-9.75585938	-50.33935547	+4996	+15.98291016	-2.98828125	-1.71826172	-122.08007813	+17.40234375	+52.25097656	+5212	+13.92187500	-4.42968750	-2.95751953	+21.99462891	-9.75585938	-31.66259766	+3332
+1458240501.92680000	+16.58935547	-2.59277344	-2.64990234	+35.06835938	-9.75585938	-50.47119141	+4996	+15.99169922	-2.99267578	-1.71826172	-122.08007813	+17.42431641	+52.36083984	+5216	+13.92187500	-4.46044922	-2.98388672	+21.81884766	-9.62402344	-31.70654297	+3344
+1458240501.93100000	+16.58935547	-2.60595703	-2.64990234	+35.04638672	-9.79980469	-50.64697266	+5004	+16.00048828	-2.99267578	-1.71386719	-122.03613281	+17.46826172	+52.49267578	+5220	+13.92626953	-4.50000000	-3.01904297	+21.59912109	-9.47021484	-31.77246094	+3352
+1458240501.93520000	+16.58496094	-2.61914063	-2.64550781	+35.02441406	-9.86572266	-50.82275391	+5016	+16.00927734	-2.99707031	-1.70947266	-121.99218750	+17.51220703	+52.66845703	+5224	+13.92187500	-4.53515625	-3.05419922	+21.40136719	-9.33837891	-31.83837891	+3364
+1458240501.93930010	+16.58935547	-2.63232422	-2.64111328	+35.00244141	-9.90966797	-51.02050781	+5028	+16.01806641	-2.99707031	-1.70068359	-121.94824219	+17.57812500	+52.84423828	+5232	+13.92626953	-4.57031250	-3.08496094	+21.20361328	-9.22851563	-31.90429688	+3372
+1458240501.94350000	+16.59814453	-2.64550781	-2.63671875	+35.00244141	-9.99755859	-51.24023438	+5048	+16.03125000	-3.00146484	-1.69189453	-121.88232422	+17.64404297	+53.04199219	+5240	+13.93066406	-4.60986328	-3.11572266	+20.98388672	-9.09667969	-32.01416016	+3384
+1458240501.94770000	+16.60253906	-2.66308594	-2.63671875	+34.98046875	-10.04150391	-51.43798828	+5072	+16.04443359	-3.00585938	-1.67871094	-121.81640625	+17.68798828	+53.26171875	+5248	+13.93066406	-4.64501953	-3.14208984	+20.80810547	-8.98681641	-32.10205078	+3392
+1458240501.95180010	+16.61132813	-2.67626953	-2.63671875	+34.98046875	-10.08544922	-51.63574219	+5092	+16.05322266	-3.01025391	-1.67431641	-121.77246094	+17.70996094	+53.43750000	+5256	+13.93505859	-4.68017578	-3.16845703	+20.61035156	-8.89892578	-32.21191406	+3400
+1458240501.95600010	+16.62011719	-2.68945313	-2.64990234	+34.95849609	-10.06347656	-51.74560547	+5120	+16.06640625	-3.01464844	-1.67431641	-121.75048828	+17.73193359	+53.59130859	+5268	+13.93945313	-4.71093750	-3.19921875	+20.47851563	-8.78906250	-32.29980469	+3408
+1458240501.96020010	+16.62890625	-2.70703125	-2.66308594	+34.91455078	-10.08544922	-51.85546875	+5148	+16.07519531	-3.03222656	-1.67871094	-121.77246094	+17.75390625	+53.72314453	+5280	+13.94384766	-4.73291016	-3.22558594	+20.39062500	-8.72314453	-32.36572266	+3416
+1458240501.96429990	+16.64208984	-2.72460938	-2.68066406	+34.89257813	-10.08544922	-51.92138672	+5176	+16.08837891	-3.04980469	-1.68750000	-121.81640625	+17.73193359	+53.83300781	+5292	+13.95703125	-4.75048828	-3.23876953	+20.30273438	-8.72314453	-32.47558594	+3416
+1458240501.96849990	+16.65527344	-2.74658203	-2.69824219	+34.82666016	-10.08544922	-52.00927734	+5200	+16.09716797	-3.07177734	-1.69628906	-121.90429688	+17.73193359	+53.96484375	+5304	+13.96582031	-4.76806641	-3.25195313	+20.25878906	-8.74511719	-32.56347656	+3420
+1458240501.97270010	+16.66406250	-2.77294922	-2.72021484	+34.73876953	-10.08544922	-52.07519531	+5224	+16.10595703	-3.09814453	-1.70947266	-121.99218750	+17.70996094	+54.07470703	+5320	+13.97900391	-4.77685547	-3.26513672	+20.23681641	-8.78906250	-32.67333984	+3420
+1458240501.97680000	+16.69042969	-2.79931641	-2.73779297	+34.67285156	-10.12939453	-52.18505859	+5244	+16.11914063	-3.12451172	-1.72705078	-122.10205078	+17.66601563	+54.16259766	+5336	+13.99218750	-4.79003906	-3.26513672	+20.21484375	-8.87695313	-32.80517578	+3416
+1458240501.98099990	+16.71679688	-2.82568359	-2.77294922	+34.58496094	-10.06347656	-52.18505859	+5260	+16.13232422	-3.16406250	-1.75781250	-122.25585938	+17.57812500	+54.22851563	+5352	+14.00976563	-4.79882813	-3.26513672	+20.21484375	-8.98681641	-32.91503906	+3416
+1458240501.98519990	+16.74316406	-2.86083984	-2.80810547	+34.47509766	-10.01953125	-52.16308594	+5272	+16.14550781	-3.19921875	-1.78857422	-122.43164063	+17.49023438	+54.25048828	+5372	+14.02734375	-4.80322266	-3.26953125	+20.23681641	-9.07470703	-33.02490234	+3412
+1458240501.98930000	+16.76513672	-2.89160156	-2.84326172	+34.36523438	-9.95361328	-52.14111328	+5284	+16.15869141	-3.23876953	-1.82373047	-122.62939453	+17.38037109	+54.22851563	+5388	+14.04492188	-4.80761719	-3.26953125	+20.25878906	-9.16259766	-33.13476563	+3412
+1458240501.99350000	+16.78271484	-2.93115234	-2.88281250	+34.21142578	-9.88769531	-52.16308594	+5288	+16.16748047	-3.28271484	-1.86328125	-122.84912109	+17.24853516	+54.22851563	+5408	+14.06250000	-4.81640625	-3.27392578	+20.28076172	-9.27246094	-33.24462891	+3408
+1458240501.99770000	+16.80029297	-2.96630859	-2.91796875	+34.05761719	-9.82177734	-52.16308594	+5292	+16.17187500	-3.32666016	-1.90722656	-123.06884766	+17.11669922	+54.20654297	+5428	+14.08007813	-4.82080078	-3.27832031	+20.30273438	-9.36035156	-33.35449219	+3408
+1458240502.00180010	+16.82666016	-3.00585938	-2.95312500	+33.92578125	-9.79980469	-52.18505859	+5288	+16.18505859	-3.37500000	-1.94238281	-123.28857422	+17.00683594	+54.22851563	+5444	+14.10205078	-4.82080078	-3.27832031	+20.34667969	-9.47021484	-33.46435547	+3404
+1458240502.00600000	+16.84863281	-3.04101563	-2.98388672	+33.77197266	-9.77783203	-52.22900391	+5280	+16.19824219	-3.42333984	-1.98193359	-123.53027344	+16.87500000	+54.25048828	+5460	+14.11962891	-4.82958984	-3.28271484	+20.32470703	-9.55810547	-33.61816406	+3404
+1458240502.01009990	+16.87060547	-3.08496094	-3.01464844	+33.64013672	-9.73388672	-52.31689453	+5272	+16.21142578	-3.46289063	-2.01708984	-123.70605469	+16.74316406	+54.27246094	+5472	+14.13720703	-4.85156250	-3.28271484	+20.28076172	-9.62402344	-33.77197266	+3404
+1458240502.01430010	+16.89257813	-3.12890625	-3.04101563	+33.48632813	-9.68994141	-52.40478516	+5260	+16.22900391	-3.49804688	-2.04785156	-123.83789063	+16.63330078	+54.33837891	+5484	+14.15039063	-4.87353516	-3.29589844	+20.23681641	-9.64599609	-33.90380859	+3404
+1458240502.01850010	+16.91015625	-3.17285156	-3.07177734	+33.33251953	-9.64599609	-52.49267578	+5248	+16.24218750	-3.53759766	-2.07861328	-123.99169922	+16.50146484	+54.36035156	+5496	+14.16796875	-4.89990234	-3.31347656	+20.12695313	-9.62402344	-34.03564453	+3408
+1458240502.02259990	+16.92773438	-3.21240234	-3.09814453	+33.20068359	-9.58007813	-52.60253906	+5240	+16.25537109	-3.57275391	-2.11376953	-124.14550781	+16.36962891	+54.40429688	+5504	+14.18554688	-4.93066406	-3.33544922	+20.01708984	-9.60205078	-34.16748047	+3416
+1458240502.02679990	+16.93652344	-3.24755859	-3.12890625	+33.09082031	-9.47021484	-52.71240234	+5232	+16.26855469	-3.60351563	-2.13574219	-124.27734375	+16.28173828	+54.47021484	+5516	+14.19873047	-4.96142578	-3.36621094	+19.90722656	-9.47021484	-34.27734375	+3424
+1458240502.03099990	+16.94091797	-3.28710938	-3.14648438	+32.95898438	-9.44824219	-52.91015625	+5228	+16.28613281	-3.63867188	-2.15771484	-124.36523438	+16.21582031	+54.58007813	+5524	+14.20751953	-5.00537109	-3.40576172	+19.70947266	-9.33837891	-34.40917969	+3432
+1458240502.03510000	+16.94970703	-3.32226563	-3.16406250	+32.87109375	-9.40429688	-53.10791016	+5224	+16.29931641	-3.66064453	-2.17529297	-124.43115234	+16.14990234	+54.66796875	+5532	+14.21630859	-5.05371094	-3.44091797	+19.48974609	-9.18457031	-34.54101563	+3444
+1458240502.03930000	+16.96289063	-3.35742188	-3.17724609	+32.78320313	-9.40429688	-53.34960938	+5228	+16.32128906	-3.68261719	-2.18847656	-124.45312500	+16.10595703	+54.82177734	+5536	+14.22070313	-5.10644531	-3.48486328	+19.27001953	-9.00878906	-34.69482422	+3456
+1458240502.04349990	+16.97167969	-3.39257813	-3.18603516	+32.71728516	-9.40429688	-53.59130859	+5232	+16.34765625	-3.70458984	-2.20166016	-124.47509766	+16.06201172	+54.95361328	+5544	+14.22949219	-5.15917969	-3.52880859	+19.00634766	-8.83300781	-34.82666016	+3468
+1458240502.04760000	+16.98486328	-3.43212891	-3.19921875	+32.62939453	-9.36035156	-53.83300781	+5244	+16.36962891	-3.72656250	-2.21484375	-124.49707031	+16.01806641	+55.08544922	+5548	+14.23388672	-5.22070313	-3.57275391	+18.72070313	-8.61328125	-34.98046875	+3484
+1458240502.05180000	+16.99365234	-3.47167969	-3.21679688	+32.54150391	-9.27246094	-54.07470703	+5264	+16.39160156	-3.74853516	-2.22802734	-124.54101563	+15.97412109	+55.19531250	+5556	+14.24267578	-5.28222656	-3.62548828	+18.45703125	-8.37158203	-35.13427734	+3500
+1458240502.05600000	+16.99804688	-3.51123047	-3.24316406	+32.43164063	-9.16259766	-54.27246094	+5292	+16.40917969	-3.77050781	-2.24560547	-124.58496094	+15.90820313	+55.26123047	+5564	+14.24707031	-5.34375000	-3.68261719	+18.17138672	-8.10791016	-35.26611328	+3516
+1458240502.06010010	+17.00244141	-3.54199219	-3.26953125	+32.36572266	-9.09667969	-54.44824219	+5324	+16.42675781	-3.80126953	-2.26757813	-124.65087891	+15.86425781	+55.34912109	+5576	+14.25146484	-5.40087891	-3.73535156	+17.92968750	-7.86621094	-35.37597656	+3532
+1458240502.06430010	+17.01562500	-3.57714844	-3.29589844	+32.27783203	-9.03076172	-54.62402344	+5356	+16.44873047	-3.82763672	-2.28955078	-124.73876953	+15.79833984	+55.41503906	+5584	+14.26025391	-5.45800781	-3.78808594	+17.66601563	-7.64648438	-35.50781250	+3548
+1458240502.06850000	+17.02441406	-3.61230469	-3.32226563	+32.21191406	-8.94287109	-54.79980469	+5396	+16.47509766	-3.85839844	-2.31591797	-124.80468750	+15.73242188	+55.48095703	+5596	+14.26464844	-5.51513672	-3.84082031	+17.42431641	-7.44873047	-35.63964844	+3560
+1458240502.07259990	+17.03759766	-3.65625000	-3.35302734	+32.05810547	-8.87695313	-54.97558594	+5436	+16.49707031	-3.89355469	-2.34228516	-124.89257813	+15.66650391	+55.54687500	+5608	+14.26904297	-5.56787109	-3.88916016	+17.18261719	-7.25097656	-35.79345703	+3576
+1458240502.07680010	+17.05957031	-3.70898438	-3.37939453	+31.92626953	-8.85498047	-55.15136719	+5476	+16.52783203	-3.93310547	-2.37304688	-125.00244141	+15.60058594	+55.59082031	+5620	+14.28222656	-5.62500000	-3.92431641	+16.94091797	-7.14111328	-35.99121094	+3584
+1458240502.08090000	+17.08154297	-3.75732422	-3.42333984	+31.77246094	-8.72314453	-55.23925781	+5520	+16.54980469	-3.97705078	-2.41259766	-125.15625000	+15.49072266	+55.59082031	+5632	+14.29541016	-5.67773438	-3.96386719	+16.76513672	-7.03125000	-36.12304688	+3596
+1458240502.08509990	+17.10351563	-3.81005859	-3.47167969	+31.61865234	-8.61328125	-55.30517578	+5560	+16.57177734	-4.02978516	-2.45214844	-125.37597656	+15.38085938	+55.59082031	+5648	+14.30859375	-5.71289063	-4.00341797	+16.63330078	-6.92138672	-36.23291016	+3604
+1458240502.08929990	+17.12988281	-3.86279297	-3.52880859	+31.44287109	-8.45947266	-55.32714844	+5596	+16.58935547	-4.08691406	-2.50048828	-125.61767578	+15.22705078	+55.52490234	+5664	+14.32617188	-5.75244141	-4.03417969	+16.47949219	-6.85546875	-36.36474609	+3608
+1458240502.09340000	+17.15185547	-3.91992188	-3.59912109	+31.26708984	-8.26171875	-55.28320313	+5632	+16.61132813	-4.15283203	-2.56201172	-125.88134766	+15.05126953	+55.45898438	+5684	+14.34375000	-5.78759766	-4.06494141	+16.36962891	-6.83349609	-36.49658203	+3612
+1458240502.09760000	+17.17822266	-3.97705078	-3.66943359	+31.04736328	-8.10791016	-55.21728516	+5664	+16.62890625	-4.21875000	-2.61474609	-126.16699219	+14.91943359	+55.39306641	+5704	+14.36132813	-5.81396484	-4.09130859	+16.30371094	-6.81152344	-36.58447266	+3612
+1458240502.10180000	+17.20898438	-4.04296875	-3.73095703	+30.82763672	-8.04199219	-55.19531250	+5684	+16.65087891	-4.28466797	-2.67187500	-126.43066406	+14.78759766	+55.34912109	+5720	+14.38330078	-5.84033203	-4.11328125	+16.21582031	-6.87744141	-36.73828125	+3612
+1458240502.10590000	+17.24414063	-4.10449219	-3.79248047	+30.62988281	-7.97607422	-55.17333984	+5696	+16.66845703	-4.35498047	-2.72460938	-126.69433594	+14.65576172	+55.28320313	+5736	+14.40527344	-5.87109375	-4.13085938	+16.12792969	-6.94335938	-36.87011719	+3612
+1458240502.11010000	+17.27929688	-4.17041016	-3.85400391	+30.41015625	-7.88818359	-55.17333984	+5700	+16.68603516	-4.42529297	-2.78613281	-126.97998047	+14.50195313	+55.23925781	+5752	+14.42724609	-5.89746094	-4.14843750	+16.06201172	-7.00927734	-37.00195313	+3608
+1458240502.11430000	+17.31445313	-4.23632813	-3.91552734	+30.21240234	-7.82226563	-55.17333984	+5700	+16.70361328	-4.49560547	-2.83886719	-127.24365234	+14.34814453	+55.19531250	+5764	+14.44921875	-5.92382813	-4.16601563	+15.97412109	-7.07519531	-37.13378906	+3604
+1458240502.11840010	+17.34960938	-4.30224609	-3.98144531	+30.01464844	-7.71240234	-55.15136719	+5696	+16.72119141	-4.56591797	-2.89599609	-127.52929688	+14.19433594	+55.10742188	+5780	+14.47119141	-5.95458984	-4.19238281	+15.90820313	-7.11914063	-37.24365234	+3600
+1458240502.12260010	+17.38476563	-4.36376953	-4.05175781	+29.81689453	-7.60253906	-55.10742188	+5684	+16.74316406	-4.63183594	-2.95751953	-127.79296875	+14.06250000	+55.01953125	+5792	+14.49755859	-5.98095703	-4.21435547	+15.82031250	-7.16308594	-37.35351563	+3596
+1458240502.12680010	+17.41113281	-4.42529297	-4.11767578	+29.61914063	-7.51464844	-55.04150391	+5668	+16.75634766	-4.70214844	-3.01025391	-128.05664063	+13.95263672	+54.97558594	+5804	+14.51953125	-6.01171875	-4.24951172	+15.75439453	-7.16308594	-37.44140625	+3592
+1458240502.13089990	+17.43750000	-4.48242188	-4.17480469	+29.44335938	-7.47070313	-55.08544922	+5648	+16.77392578	-4.76367188	-3.05859375	-128.27636719	+13.86474609	+54.90966797	+5812	+14.53271484	-6.04687500	-4.28466797	+15.62255859	-7.14111328	-37.55126953	+3592
+1458240502.13509990	+17.46826172	-4.54394531	-4.23193359	+29.28955078	-7.42675781	-55.10742188	+5624	+16.79150391	-4.81640625	-3.11132813	-128.45214844	+13.77685547	+54.84375000	+5824	+14.55029297	-6.09082031	-4.31982422	+15.44677734	-7.11914063	-37.68310547	+3596
+1458240502.13930010	+17.49023438	-4.60107422	-4.27587891	+29.13574219	-7.44873047	-55.19531250	+5600	+16.81347656	-4.87792969	-3.15087891	-128.62792969	+13.75488281	+54.86572266	+5828	+14.56347656	-6.13476563	-4.36376953	+15.31494141	-7.05322266	-37.81494141	+3596
+1458240502.14340000	+17.51220703	-4.66259766	-4.30224609	+29.00390625	-7.53662109	-55.37109375	+5572	+16.83544922	-4.92626953	-3.19042969	-128.73779297	+13.73291016	+54.82177734	+5832	+14.57666016	-6.18750000	-4.41210938	+15.09521484	-6.94335938	-37.94677734	+3600
+1458240502.14759990	+17.54296875	-4.71093750	-4.33300781	+28.91601563	-7.55859375	-55.56884766	+5552	+16.86181641	-4.97021484	-3.22998047	-128.82568359	+13.68896484	+54.77783203	+5836	+14.58544922	-6.25341797	-4.46484375	+14.85351563	-6.81152344	-38.10058594	+3604
+1458240502.15179990	+17.55175781	-4.75927734	-4.36816406	+28.82812500	-7.53662109	-55.72265625	+5536	+16.88378906	-5.01416016	-3.25634766	-128.91357422	+13.71093750	+54.79980469	+5840	+14.58984375	-6.31933594	-4.53076172	+14.61181641	-6.59179688	-38.23242188	+3608
+1458240502.15590000	+17.56494141	-4.80761719	-4.40771484	+28.74023438	-7.49267578	-55.87646484	+5524	+16.91015625	-5.04931641	-3.29150391	-128.95751953	+13.71093750	+54.75585938	+5844	+14.59423828	-6.38964844	-4.60107422	+14.32617188	-6.35009766	-38.36425781	+3616
+1458240502.16010000	+17.57373047	-4.85595703	-4.44726563	+28.63037109	-7.47070313	-56.00830078	+5520	+16.93652344	-5.08886719	-3.32226563	-129.00146484	+13.73291016	+54.71191406	+5844	+14.59423828	-6.46435547	-4.67138672	+14.06250000	-6.08642578	-38.47412109	+3624
+1458240502.16420010	+17.58251953	-4.90869141	-4.47802734	+28.52050781	-7.49267578	-56.18408203	+5524	+16.96289063	-5.12841797	-3.34423828	-129.06738281	+13.79882813	+54.71191406	+5848	+14.59863281	-6.53466797	-4.74609375	+13.79882813	-5.82275391	-38.62792969	+3632
+1458240502.16840000	+17.59130859	-4.96142578	-4.49560547	+28.43261719	-7.58056641	-56.42578125	+5528	+16.98925781	-5.15917969	-3.37060547	-129.08935547	+13.86474609	+54.64599609	+5848	+14.59423828	-6.60937500	-4.82080078	+13.53515625	-5.53710938	-38.78173828	+3640
+1458240502.17260000	+17.60009766	-5.00537109	-4.50878906	+28.36669922	-7.66845703	-56.66748047	+5540	+17.02001953	-5.19873047	-3.40136719	-129.11132813	+13.90869141	+54.60205078	+5852	+14.58984375	-6.68847656	-4.89550781	+13.22753906	-5.27343750	-38.93554688	+3652
+1458240502.17670010	+17.61767578	-5.05371094	-4.53076172	+28.32275391	-7.73437500	-56.90917969	+5556	+17.05078125	-5.23828125	-3.42333984	-129.13330078	+13.97460938	+54.58007813	+5856	+14.58984375	-6.77636719	-4.96142578	+12.91992188	-5.03173828	-39.15527344	+3660
+1458240502.18090010	+17.63085938	-5.09765625	-4.56591797	+28.25683594	-7.71240234	-57.08496094	+5580	+17.07714844	-5.28222656	-3.45410156	-129.19921875	+13.99658203	+54.51416016	+5856	+14.59423828	-6.85107422	-5.03173828	+12.65625000	-4.81201172	-39.30908203	+3668
+1458240502.18510010	+17.64404297	-5.15478516	-4.59667969	+28.14697266	-7.73437500	-57.26074219	+5604	+17.10791016	-5.33056641	-3.48486328	-129.26513672	+14.01855469	+54.42626953	+5860	+14.59423828	-6.92138672	-5.09765625	+12.45849609	-4.59228516	-39.48486328	+3676
+1458240502.18919990	+17.66162109	-5.21630859	-4.63183594	+28.01513672	-7.75634766	-57.43652344	+5636	+17.13427734	-5.38330078	-3.52441406	-129.35302734	+14.01855469	+54.31640625	+5864	+14.60302734	-6.99169922	-5.15917969	+12.21679688	-4.41650391	-39.63867188	+3684
+1458240502.19339990	+17.67919922	-5.27783203	-4.68457031	+27.86132813	-7.71240234	-57.52441406	+5668	+17.15625000	-5.43603516	-3.56835938	-129.48486328	+14.01855469	+54.16259766	+5868	+14.61181641	-7.05761719	-5.22509766	+12.04101563	-4.24072266	-39.79248047	+3688
+1458240502.19759990	+17.69238281	-5.34375000	-4.73291016	+27.70751953	-7.73437500	-57.59033203	+5700	+17.17822266	-5.50195313	-3.61230469	-129.68261719	+13.99658203	+54.00878906	+5876	+14.61621094	-7.11035156	-5.28222656	+11.86523438	-4.13085938	-39.92431641	+3692
+1458240502.20170000	+17.72314453	-5.41406250	-4.78125000	+27.55371094	-7.77832031	-57.70019531	+5728	+17.20019531	-5.56787109	-3.66503906	-129.85839844	+13.95263672	+53.83300781	+5880	+14.62939453	-7.17187500	-5.31738281	+11.66748047	-4.15283203	-40.12207031	+3688
+1458240502.20590000	+17.75390625	-5.48437500	-4.83398438	+27.35595703	-7.77832031	-57.76611328	+5752	+17.21777344	-5.64257813	-3.72656250	-130.10009766	+13.88671875	+53.65722656	+5884	+14.65136719	-7.22460938	-5.34814453	+11.53564453	-4.21875000	-40.29785156	+3684
+1458240502.21009990	+17.78027344	-5.56347656	-4.89111328	+27.15820313	-7.80029297	-57.83203125	+5768	+17.23535156	-5.73046875	-3.78808594	-130.36376953	+13.79882813	+53.45947266	+5892	+14.66894531	-7.26416016	-5.37890625	+11.44775391	-4.28466797	-40.45166016	+3676
+1458240502.21420000	+17.81982422	-5.64257813	-4.95263672	+26.96044922	-7.82226563	-57.91992188	+5780	+17.25292969	-5.81396484	-3.85400391	-130.64941406	+13.64501953	+53.23974609	+5896	+14.69531250	-7.31250000	-5.40087891	+11.33789063	-4.41650391	-40.62744141	+3668
+1458240502.21840000	+17.85498047	-5.73046875	-5.03173828	+26.69677734	-7.75634766	-57.89794922	+5788	+17.26611328	-5.90625000	-3.92871094	-130.95703125	+13.49121094	+53.02001953	+5900	+14.72607422	-7.35205078	-5.42724609	+11.25000000	-4.54833984	-40.78125000	+3656
+1458240502.22260000	+17.89013672	-5.82275391	-5.11523438	+26.41113281	-7.64648438	-57.85400391	+5788	+17.27490234	-5.99414063	-3.99902344	-131.26464844	+13.33740234	+52.80029297	+5900	+14.75683594	-7.39160156	-5.44921875	+11.18408203	-4.68017578	-40.91308594	+3640
+1458240502.22670010	+17.92089844	-5.91503906	-5.19873047	+26.14746094	-7.58056641	-57.83203125	+5780	+17.28808594	-6.08203125	-4.08251953	-131.57226563	+13.13964844	+52.53662109	+5900	+14.78759766	-7.42675781	-5.47119141	+11.09619141	-4.83398438	-41.04492188	+3624
+1458240502.23090000	+17.94726563	-6.00732422	-5.26904297	+25.86181641	-7.53662109	-57.87597656	+5764	+17.29687500	-6.17871094	-4.16162109	-131.90185547	+12.96386719	+52.33886719	+5904	+14.81396484	-7.46630859	-5.49755859	+11.00830078	-4.98779297	-41.19873047	+3608
+1458240502.23499990	+17.98242188	-6.09521484	-5.33935547	+25.62011719	-7.51464844	-57.91992188	+5740	+17.30566406	-6.27099609	-4.24511719	-132.23144531	+12.76611328	+52.14111328	+5900	+14.84033203	-7.50585938	-5.52392578	+10.92041016	-5.11962891	-41.35253906	+3588
+1458240502.23920010	+18.01757813	-6.17871094	-5.40527344	+25.40039063	-7.51464844	-58.00781250	+5708	+17.31884766	-6.36328125	-4.31542969	-132.51708984	+12.59033203	+51.98730469	+5896	+14.87109375	-7.54541016	-5.54589844	+10.83251953	-5.25146484	-41.52832031	+3572
+1458240502.24340010	+18.05273438	-6.27099609	-5.47119141	+25.13671875	-7.49267578	-58.11767578	+5672	+17.33203125	-6.45556641	-4.37695313	-132.80273438	+12.43652344	+51.92138672	+5892	+14.89746094	-7.59375000	-5.57226563	+10.70068359	-5.38330078	-41.72607422	+3556
+1458240502.24749990	+18.08789063	-6.35888672	-5.54589844	+24.91699219	-7.38281250	-58.24951172	+5632	+17.34960938	-6.53466797	-4.44287109	-133.00048828	+12.21679688	+51.83349609	+5880	+14.92382813	-7.65527344	-5.60302734	+10.54687500	-5.44921875	-41.92382813	+3544
+1458240502.25169990	+18.10986328	-6.44238281	-5.61181641	+24.71923828	-7.27294922	-58.40332031	+5592	+17.36718750	-6.61376953	-4.50878906	-133.22021484	+12.01904297	+51.72363281	+5872	+14.94580078	-7.71240234	-5.65576172	+10.41503906	-5.40527344	-42.09960938	+3536
+1458240502.25589990	+18.13183594	-6.53027344	-5.66455078	+24.52148438	-7.20703125	-58.62304688	+5548	+17.38916016	-6.69287109	-4.57031250	-133.39599609	+11.84326172	+51.72363281	+5864	+14.95898438	-7.77832031	-5.71289063	+10.21728516	-5.29541016	-42.29736328	+3528
+1458240502.26000000	+18.15380859	-6.60498047	-5.71728516	+24.38964844	-7.11914063	-58.86474609	+5508	+17.41113281	-6.75878906	-4.62304688	-133.54980469	+11.68945313	+51.72363281	+5852	+14.97216797	-7.85742188	-5.77441406	+9.97558594	-5.18554688	-42.53906250	+3524
+1458240502.26420000	+18.16699219	-6.67089844	-5.76562500	+24.30175781	-7.00927734	-59.10644531	+5472	+17.43750000	-6.82031250	-4.67138672	-133.65966797	+11.55761719	+51.76757813	+5840	+14.97656250	-7.93652344	-5.84472656	+9.77783203	-5.00976563	-42.75878906	+3520
+1458240502.26840000	+18.18017578	-6.73681641	-5.79638672	+24.21386719	-7.00927734	-59.47998047	+5436	+17.46386719	-6.89062500	-4.70214844	-133.74755859	+11.44775391	+51.94335938	+5824	+14.97216797	-8.02441406	-5.91943359	+9.51416016	-4.79003906	-43.06640625	+3516
+1458240502.27250000	+18.19335938	-6.80273438	-5.82714844	+24.14794922	-6.92138672	-59.85351563	+5408	+17.49023438	-6.94335938	-4.72851563	-133.81347656	+11.33789063	+52.11914063	+5812	+14.97216797	-8.12109375	-5.99853516	+9.22851563	-4.50439453	-43.37402344	+3512
+1458240502.27670000	+18.21533203	-6.87304688	-5.84033203	+24.12597656	-6.92138672	-60.33691406	+5388	+17.52978516	-7.00048828	-4.75927734	-133.83544922	+11.22802734	+52.31689453	+5796	+14.96777344	-8.21777344	-6.08203125	+8.98681641	-4.21875000	-43.70361328	+3512
+1458240502.28090000	+18.23730469	-6.94335938	-5.85791016	+24.06005859	-6.87744141	-60.77636719	+5376	+17.56494141	-7.06201172	-4.78125000	-133.87939453	+11.11816406	+52.55859375	+5784	+14.96337891	-8.31884766	-6.16992188	+8.70117188	-3.88916016	-44.03320313	+3512
+1458240502.28500010	+18.25927734	-7.01367188	-5.87988281	+24.01611328	-6.78955078	-61.23779297	+5368	+17.60449219	-7.11914063	-4.80322266	-133.90136719	+11.00830078	+52.84423828	+5768	+14.95898438	-8.42871094	-6.25781250	+8.39355469	-3.55957031	-44.38476563	+3516
+1458240502.28920010	+18.26367188	-7.07958984	-5.91064453	+23.97216797	-6.65771484	-61.65527344	+5372	+17.63964844	-7.17187500	-4.83398438	-133.92333984	+10.89843750	+53.06396484	+5756	+14.94580078	-8.53417969	-6.34570313	+8.08593750	-3.22998047	-44.73632813	+3520
+1458240502.29340000	+18.27246094	-7.14550781	-5.93701172	+23.92822266	-6.52587891	-62.07275391	+5388	+17.67041016	-7.23339844	-4.86474609	-134.01123047	+10.74462891	+53.30566406	+5744	+14.93261719	-8.64404297	-6.43798828	+7.80029297	-2.87841797	-45.08789063	+3528
+1458240502.29749990	+18.27685547	-7.21142578	-5.96337891	+23.88427734	-6.45996094	-62.46826172	+5408	+17.70117188	-7.29931641	-4.89111328	-134.09912109	+10.61279297	+53.56933594	+5736	+14.91943359	-8.73193359	-6.52587891	+7.55859375	-2.54882813	-45.41748047	+3532
+1458240502.30170010	+18.30322266	-7.28613281	-5.98095703	+23.81835938	-6.45996094	-62.95166016	+5428	+17.73632813	-7.36962891	-4.92626953	-134.18701172	+10.50292969	+53.81103516	+5724	+14.91503906	-8.83300781	-6.59179688	+7.27294922	-2.35107422	-45.81298828	+3536
+1458240502.30590010	+18.32958984	-7.36523438	-6.01171875	+23.73046875	-6.41601563	-63.36914063	+5456	+17.77148438	-7.43994141	-4.95703125	-134.29687500	+10.37109375	+54.14062500	+5712	+14.91503906	-8.92529297	-6.66210938	+7.05322266	-2.17529297	-46.16455078	+3540
+1458240502.30999990	+18.34716797	-7.45751953	-6.03808594	+23.59863281	-6.37207031	-63.78662109	+5484	+17.80224609	-7.52343750	-4.98779297	-134.40673828	+10.21728516	+54.47021484	+5700	+14.91503906	-9.00878906	-6.72802734	+6.83349609	-1.97753906	-46.51611328	+3540
+1458240502.31419990	+18.38232422	-7.55419922	-6.07763672	+23.46679688	-6.32812500	-64.22607422	+5512	+17.83300781	-7.60253906	-5.04052734	-134.56054688	+10.01953125	+54.68994141	+5692	+14.91943359	-9.10986328	-6.77197266	+6.54785156	-1.93359375	-46.95556641	+3544
+1458240502.31830000	+18.41308594	-7.65527344	-6.14794922	+23.26904297	-6.13037109	-64.44580078	+5540	+17.85498047	-7.69482422	-5.11083984	-134.80224609	+9.73388672	+54.84375000	+5688	+14.94140625	-9.18896484	-6.82031250	+6.37207031	-1.88964844	-47.24121094	+3540
+1458240502.32250000	+18.43945313	-7.76513672	-6.21386719	+23.00537109	-6.02050781	-64.68750000	+5564	+17.87695313	-7.79589844	-5.18554688	-135.08789063	+9.47021484	+54.97558594	+5680	+14.96337891	-9.25488281	-6.86425781	+6.21826172	-1.93359375	-47.54882813	+3528
+1458240502.32670000	+18.46582031	-7.87500000	-6.29296875	+22.76367188	-5.91064453	-64.86328125	+5580	+17.89013672	-7.89697266	-5.26904297	-135.37353516	+9.20654297	+55.08544922	+5672	+14.98535156	-9.32519531	-6.88623047	+6.02050781	-2.06542969	-47.85644531	+3516
+1458240502.33080010	+18.49218750	-7.98925781	-6.38525391	+22.47802734	-5.73486328	-65.01708984	+5588	+17.90332031	-8.00244141	-5.34814453	-135.65917969	+8.92089844	+55.21728516	+5664	+15.01611328	-9.38671875	-6.90380859	+5.86669922	-2.21923828	-48.14208984	+3496
+1458240502.33500000	+18.51416016	-8.10351563	-6.47753906	+22.17041016	-5.60302734	-65.17089844	+5588	+17.91210938	-8.11230469	-5.43164063	-135.96679688	+8.63525391	+55.37109375	+5656	+15.04248047	-9.43945313	-6.92578125	+5.73486328	-2.37304688	-48.40576172	+3476
+1458240502.33920000	+18.55371094	-8.23095703	-6.55664063	+21.88476563	-5.55908203	-65.36865234	+5576	+17.92529297	-8.22216797	-5.51513672	-136.27441406	+8.32763672	+55.52490234	+5648	+15.07763672	-9.50537109	-6.93457031	+5.58105469	-2.63671875	-48.71337891	+3456
+1458240502.34330010	+18.59326172	-8.35839844	-6.64013672	+21.57714844	-5.49316406	-65.58837891	+5552	+17.93408203	-8.34082031	-5.61181641	-136.62597656	+7.99804688	+55.65673828	+5636	+15.12158203	-9.56250000	-6.94775391	+5.44921875	-2.87841797	-48.99902344	+3428
+1458240502.34750010	+18.63281250	-8.49023438	-6.73242188	+21.26953125	-5.36132813	-65.80810547	+5520	+17.94287109	-8.45507813	-5.70849609	-136.93359375	+7.62451172	+55.76660156	+5620	+15.16552734	-9.62841797	-6.96093750	+5.29541016	-3.09814453	-49.28466797	+3400
+1458240502.35170010	+18.65478516	-8.61328125	-6.82910156	+21.00585938	-5.18554688	-65.98388672	+5480	+17.94287109	-8.56933594	-5.80078125	-137.26318359	+7.27294922	+55.89843750	+5608	+15.19628906	-9.68554688	-6.97851563	+5.16357422	-3.27392578	-49.54833984	+3372
+1458240502.35579990	+18.67675781	-8.74072266	-6.93457031	+20.72021484	-4.96582031	-66.11572266	+5432	+17.95166016	-8.67919922	-5.89746094	-137.57080078	+6.89941406	+55.98632813	+5592	+15.23144531	-9.75146484	-7.00048828	+5.00976563	-3.44970703	-49.83398438	+3344
+1458240502.35999990	+18.69873047	-8.85058594	-7.04882813	+20.45654297	-4.72412109	-66.24755859	+5380	+17.95605469	-8.78466797	-5.98974609	-137.85644531	+6.56982422	+56.09619141	+5572	+15.26660156	-9.82177734	-7.02246094	+4.83398438	-3.62548828	-50.11962891	+3316
+1458240502.36420010	+18.71191406	-8.96484375	-7.14111328	+20.19287109	-4.54833984	-66.42333984	+5320	+17.96484375	-8.89013672	-6.06445313	-138.14208984	+6.28417969	+56.29394531	+5552	+15.28857422	-9.88330078	-7.06201172	+4.70214844	-3.69140625	-50.36132813	+3292
+1458240502.36830000	+18.72949219	-9.07031250	-7.19384766	+20.01708984	-4.54833984	-66.79687500	+5248	+17.97802734	-8.98681641	-6.12597656	-138.36181641	+6.06445313	+56.55761719	+5528	+15.30175781	-9.95800781	-7.09277344	+4.50439453	-3.75732422	-50.73486328	+3268
+1458240502.37249990	+18.75146484	-9.16699219	-7.25976563	+19.90722656	-4.41650391	-67.17041016	+5184	+17.99121094	-9.07470703	-6.18750000	-138.53759766	+5.77880859	+56.82128906	+5504	+15.31494141	-10.04589844	-7.13671875	+4.30664063	-3.73535156	-51.13037109	+3248
+1458240502.38080000	+18.79101563	-9.34277344	-7.34326172	+19.79736328	-4.24072266	-68.07128906	+5056	+18.03955078	-9.25488281	-6.27539063	-138.82324219	+5.31738281	+57.48046875	+5448	+15.32812500	-10.23486328	-7.26416016	+3.91113281	-3.47167969	-51.98730469	+3216
+1458240502.38500000	+18.81738281	-9.41748047	-7.39160156	+19.81933594	-4.08691406	-68.55468750	+4996	+18.07031250	-9.32519531	-6.32373047	-138.88916016	+5.09765625	+57.76611328	+5416	+15.32812500	-10.35351563	-7.33447266	+3.64746094	-3.25195313	-52.47070313	+3204
+1458240502.38910010	+18.82617188	-9.48339844	-7.42236328	+19.84130859	-3.93310547	-69.01611328	+4948	+18.09667969	-9.39111328	-6.35449219	-138.95507813	+4.92187500	+58.09570313	+5384	+15.31054688	-10.45898438	-7.42236328	+3.44970703	-2.90039063	-52.93212891	+3192
+1458240502.39330010	+18.83496094	-9.54492188	-7.44873047	+19.90722656	-3.82324219	-69.52148438	+4912	+18.13183594	-9.44824219	-6.37646484	-138.95507813	+4.79003906	+58.44726563	+5356	+15.28857422	-10.56445313	-7.50585938	+3.25195313	-2.57080078	-53.45947266	+3184
+1458240502.39750000	+18.84375000	-9.59765625	-7.46630859	+19.99511719	-3.75732422	-70.04882813	+4880	+18.16259766	-9.50537109	-6.39404297	-138.95507813	+4.68017578	+58.84277344	+5324	+15.26660156	-10.66992188	-7.58935547	+3.05419922	-2.24121094	-53.98681641	+3176
+1458240502.40580010	+18.87451172	-9.71191406	-7.47509766	+20.17089844	-3.73535156	-71.19140625	+4848	+18.24169922	-9.62841797	-6.41162109	-138.95507813	+4.52636719	+59.69970703	+5264	+15.22705078	-10.89404297	-7.74755859	+2.65869141	-1.62597656	-55.12939453	+3176
+1458240502.41000010	+18.89648438	-9.76904297	-7.47509766	+20.28076172	-3.73535156	-71.82861328	+4844	+18.28564453	-9.68994141	-6.42919922	-138.95507813	+4.39453125	+60.09521484	+5232	+15.20068359	-11.00390625	-7.83105469	+2.43896484	-1.27441406	-55.72265625	+3184
+1458240502.41409990	+18.92724609	-9.83496094	-7.46630859	+20.39062500	-3.77929688	-72.50976563	+4852	+18.31640625	-9.74707031	-6.45117188	-138.93310547	+4.24072266	+60.44677734	+5204	+15.17431641	-11.12255859	-7.90136719	+2.21923828	-0.96679688	-56.38183594	+3192
+1458240502.41829990	+18.95361328	-9.90087891	-7.49707031	+20.43457031	-3.64746094	-72.92724609	+4864	+18.34277344	-9.80859375	-6.49072266	-138.95507813	+4.06494141	+60.68847656	+5180	+15.16552734	-11.21923828	-7.97607422	+2.08740234	-0.68115234	-56.88720703	+3200
+1458240502.42249990	+18.97558594	-9.98437500	-7.52343750	+20.41259766	-3.60351563	-73.36669922	+4880	+18.36914063	-9.87890625	-6.52587891	-139.02099609	+3.88916016	+60.95214844	+5152	+15.16113281	-11.30712891	-8.04638672	+1.95556641	-0.46142578	-57.39257813	+3208
+1458240502.42660000	+18.98876953	-10.06787109	-7.56738281	+20.36865234	-3.51562500	-73.76220703	+4900	+18.39111328	-9.94921875	-6.56103516	-139.08691406	+3.73535156	+61.19384766	+5128	+15.15234375	-11.40380859	-8.08593750	+1.75781250	-0.37353516	-57.94189453	+3212
+1458240502.43080000	+18.99755859	-10.15136719	-7.62890625	+20.28076172	-3.33984375	-74.02587891	+4924	+18.40429688	-10.02832031	-6.60498047	-139.24072266	+3.53759766	+61.39160156	+5104	+15.15673828	-11.48730469	-8.13427734	+1.64794922	-0.30761719	-58.38134766	+3216
+1458240502.43499990	+19.00195313	-10.25683594	-7.68164063	+20.10498047	-3.27392578	-74.35546875	+4944	+18.41308594	-10.13378906	-6.64892578	-139.43847656	+3.33984375	+61.63330078	+5084	+15.16113281	-11.54443359	-8.16943359	+1.53808594	-0.30761719	-58.79882813	+3216
+1458240502.43910000	+19.03271484	-10.37988281	-7.73437500	+19.95117188	-3.29589844	-74.75097656	+4952	+18.41748047	-10.23925781	-6.71044922	-139.63623047	+3.09814453	+61.80908203	+5064	+15.18310547	-11.62792969	-8.17382813	+1.34033203	-0.52734375	-59.34814453	+3216
+1458240502.44750000	+19.08984375	-10.65673828	-7.91894531	+19.42382813	-3.01025391	-75.12451172	+4956	+18.40869141	-10.47216797	-6.87744141	-140.18554688	+2.41699219	+61.94091797	+5028	+15.26660156	-11.77294922	-8.19580078	+1.07666016	-0.94482422	-60.09521484	+3188
+1458240502.45160010	+19.10742188	-10.80175781	-8.01562500	+19.11621094	-2.83447266	-75.32226563	+4940	+18.39111328	-10.59521484	-6.96533203	-140.49316406	+2.06542969	+62.00683594	+5008	+15.29736328	-11.84765625	-8.19580078	+0.85693359	-1.16455078	-60.46875000	+3168
+1458240502.45580010	+19.12500000	-10.94677734	-8.12988281	+18.83056641	-2.61474609	-75.36621094	+4920	+18.37353516	-10.71826172	-7.05761719	-140.84472656	+1.69189453	+62.00683594	+4992	+15.33691406	-11.90917969	-8.20019531	+0.72509766	-1.42822266	-60.73242188	+3136
+1458240502.46000000	+19.13378906	-11.09179688	-8.24414063	+18.50097656	-2.41699219	-75.41015625	+4884	+18.35156250	-10.84570313	-7.14990234	-141.17431641	+1.34033203	+62.02880859	+4976	+15.38525391	-11.96630859	-8.20458984	+0.61523438	-1.69189453	-60.99609375	+3100
+1458240502.46409990	+19.13818359	-11.23242188	-8.35839844	+18.17138672	-2.21923828	-75.43212891	+4836	+18.33837891	-10.97753906	-7.23779297	-141.52587891	+1.01074219	+62.07275391	+4952	+15.42480469	-12.01904297	-8.19580078	+0.48339844	-1.99951172	-61.25976563	+3060
+1458240502.46830010	+19.14697266	-11.37304688	-8.45947266	+17.88574219	-2.06542969	-75.58593750	+4776	+18.32958984	-11.10058594	-7.31250000	-141.81152344	+0.70312500	+62.18261719	+4928	+15.46435547	-12.08496094	-8.19140625	+0.30761719	-2.28515625	-61.56738281	+3020
+1458240502.47240000	+19.15576172	-11.50488281	-8.56494141	+17.62207031	-1.82373047	-75.71777344	+4708	+18.32080078	-11.22802734	-7.39599609	-142.09716797	+0.35156250	+62.27050781	+4904	+15.49511719	-12.16845703	-8.18701172	+0.06591797	-2.50488281	-61.89697266	+2984
+1458240502.47659990	+19.16894531	-11.64990234	-8.63525391	+17.33642578	-1.71386719	-75.95947266	+4632	+18.31201172	-11.35546875	-7.46191406	-142.38281250	+0.02197266	+62.42431641	+4876	+15.51708984	-12.24755859	-8.19580078	-0.13183594	-2.63671875	-62.20458984	+2944
+1458240502.48079990	+19.19531250	-11.78173828	-8.69238281	+17.11669922	-1.64794922	-76.22314453	+4544	+18.31640625	-11.47412109	-7.53222656	-142.62451172	-0.26367188	+62.53417969	+4844	+15.54345703	-12.32666016	-8.20458984	-0.32958984	-2.79052734	-62.51220703	+2904
+1458240502.48910000	+19.21289063	-11.98388672	-8.83740234	+16.87500000	-1.14257813	-76.57470703	+4368	+18.32519531	-11.65869141	-7.65527344	-142.95410156	-0.83496094	+62.75390625	+4772	+15.58300781	-12.49365234	-8.27490234	-0.59326172	-2.65869141	-63.06152344	+2824
+1458240502.49330000	+19.20849609	-12.05859375	-8.87255859	+16.83105469	-0.96679688	-76.88232422	+4284	+18.35156250	-11.74218750	-7.68603516	-143.04199219	-1.01074219	+62.99560547	+4728	+15.56982422	-12.57714844	-8.31445313	-0.76904297	-2.50488281	-63.43505859	+2788
+1458240502.49740000	+19.20849609	-12.11572266	-8.90771484	+16.85302734	-0.76904297	-77.21191406	+4204	+18.38671875	-11.80810547	-7.71240234	-143.08593750	-1.14257813	+63.25927734	+4684	+15.56103516	-12.67382813	-8.35839844	-0.94482422	-2.30712891	-63.80859375	+2760
+1458240502.50160000	+19.21289063	-12.18164063	-8.90771484	+16.83105469	-0.70312500	-77.60742188	+4132	+18.42187500	-11.86962891	-7.71679688	-143.12988281	-1.23046875	+63.58886719	+4644	+15.54345703	-12.76611328	-8.41552734	-1.07666016	-1.99951172	-64.18212891	+2736
+1458240502.50580000	+19.23486328	-12.23437500	-8.87255859	+16.91894531	-0.72509766	-78.15673828	+4076	+18.47021484	-11.92236328	-7.71240234	-143.08593750	-1.27441406	+63.94042969	+4600	+15.52587891	-12.85839844	-8.46826172	-1.20849609	-1.71386719	-64.62158203	+2712
+1458240502.50990010	+19.25244141	-12.27392578	-8.84619141	+17.02880859	-0.63720703	-78.68408203	+4032	+18.51855469	-11.96191406	-7.70800781	-143.02001953	-1.36230469	+64.29199219	+4560	+15.50390625	-12.96386719	-8.52978516	-1.34033203	-1.34033203	-65.08300781	+2696
+1458240502.51410010	+19.26123047	-12.30468750	-8.82421875	+17.18261719	-0.52734375	-79.18945313	+4000	+18.56689453	-12.01025391	-7.69921875	-142.97607422	-1.42822266	+64.64355469	+4520	+15.47314453	-13.06494141	-8.60449219	-1.47216797	-0.90087891	-65.47851563	+2692
+1458240502.51830010	+19.27001953	-12.33105469	-8.81542969	+17.33642578	-0.35156250	-79.62890625	+3980	+18.62402344	-12.05419922	-7.69042969	-142.91015625	-1.51611328	+64.99511719	+4480	+15.44677734	-13.15722656	-8.68798828	-1.53808594	-0.43945313	-65.85205078	+2692
+1458240502.52659990	+19.28320313	-12.39257813	-8.77148438	+17.57812500	-0.24169922	-80.52978516	+3980	+18.72949219	-12.11132813	-7.67724609	-142.75634766	-1.53808594	+65.65429688	+4396	+15.38964844	-13.32421875	-8.82861328	-1.69189453	+0.39550781	-66.55517578	+2708
+1458240502.53080010	+19.29638672	-12.42333984	-8.74951172	+17.68798828	-0.17578125	-80.99121094	+3996	+18.77343750	-12.13769531	-7.66845703	-142.71240234	-1.58203125	+65.98388672	+4360	+15.36328125	-13.39453125	-8.89892578	-1.73583984	+0.79101563	-66.86279297	+2724
+1458240502.53490000	+19.30078125	-12.46289063	-8.71875000	+17.77587891	-0.19775391	-81.47460938	+4024	+18.80419922	-12.19042969	-7.65966797	-142.73437500	-1.64794922	+66.35742188	+4332	+15.33251953	-13.46044922	-8.94726563	-1.80175781	+1.09863281	-67.21435547	+2744
+1458240502.53909990	+19.33154297	-12.51123047	-8.70117188	+17.84179688	-0.19775391	-82.00195313	+4052	+18.83935547	-12.24755859	-7.66406250	-142.73437500	-1.75781250	+66.68701172	+4300	+15.32373047	-13.55712891	-8.98242188	-1.95556641	+1.23046875	-67.63183594	+2764
+1458240502.54320000	+19.35351563	-12.57275391	-8.72314453	+17.86376953	-0.10986328	-82.28759766	+4076	+18.87451172	-12.30908203	-7.67724609	-142.77832031	-1.88964844	+66.97265625	+4268	+15.33691406	-13.63183594	-9.02636719	-2.02148438	+1.34033203	-67.89550781	+2780
+1458240502.54740000	+19.36669922	-12.66503906	-8.74072266	+17.77587891	-0.04394531	-82.61718750	+4104	+18.90087891	-12.38818359	-7.69482422	-142.88818359	-2.08740234	+67.25830078	+4236	+15.33691406	-13.69775391	-9.05712891	-2.13134766	+1.40625000	-68.18115234	+2792
+1458240502.55160000	+19.38867188	-12.75732422	-8.79345703	+17.73193359	+0.10986328	-82.90283203	+4128	+18.90966797	-12.46289063	-7.74316406	-142.99804688	-2.32910156	+67.41210938	+4212	+15.35009766	-13.78125000	-9.05712891	-2.30712891	+1.34033203	-68.55468750	+2808
+1458240502.55570010	+19.38427734	-12.88037109	-8.89453125	+17.51220703	+0.41748047	-82.99072266	+4152	+18.90087891	-12.55078125	-7.80468750	-143.19580078	-2.63671875	+67.50000000	+4192	+15.38525391	-13.84277344	-9.07470703	-2.41699219	+1.27441406	-68.70849609	+2808
+1458240502.56410000	+19.37988281	-13.17480469	-9.07910156	+16.87500000	+0.81298828	-83.23242188	+4156	+18.85693359	-12.77929688	-7.94091797	-143.78906250	-3.36181641	+67.71972656	+4156	+15.45556641	-13.96142578	-9.04394531	-2.72460938	+0.70312500	-69.12597656	+2792
+1458240502.56820010	+19.38867188	-13.31982422	-9.16699219	+16.61132813	+0.94482422	-83.36425781	+4136	+18.83056641	-12.88916016	-8.01123047	-144.05273438	-3.71337891	+67.78564453	+4136	+15.49951172	-14.02294922	-9.01318359	-2.87841797	+0.32958984	-69.34570313	+2772
+1458240502.57240010	+19.38867188	-13.47363281	-9.25927734	+16.28173828	+1.14257813	-83.51806641	+4104	+18.79980469	-13.01660156	-8.09033203	-144.38232422	-4.13085938	+67.82958984	+4124	+15.53466797	-14.09326172	-8.98242188	-3.09814453	-0.02197266	-69.58740234	+2748
+1458240502.57660010	+19.40185547	-13.63183594	-9.35156250	+16.01806641	+1.31835938	-83.71582031	+4060	+18.76904297	-13.15283203	-8.16064453	-144.68994141	-4.54833984	+67.93945313	+4112	+15.57861328	-14.17236328	-8.94726563	-3.33984375	-0.39550781	-69.87304688	+2712
+1458240502.58069990	+19.40625000	-13.79443359	-9.46582031	+15.71044922	+1.56005859	-83.82568359	+4004	+18.74707031	-13.28466797	-8.23535156	-144.99755859	-4.98779297	+68.02734375	+4096	+15.62695313	-14.25146484	-8.91650391	-3.55957031	-0.81298828	-70.11474609	+2672
+1458240502.58489990	+19.40625000	-13.96142578	-9.58886719	+15.40283203	+1.88964844	-83.89160156	+3936	+18.71630859	-13.40771484	-8.31445313	-145.28320313	-5.42724609	+68.09326172	+4076	+15.67968750	-14.32617188	-8.89453125	-3.75732422	-1.14257813	-70.33447266	+2624
+1458240502.58909990	+19.37988281	-14.11962891	-9.68994141	+15.02929688	+2.17529297	-83.95751953	+3860	+18.68115234	-13.52636719	-8.38476563	-145.61279297	-5.84472656	+68.15917969	+4060	+15.70605469	-14.37890625	-8.89013672	-3.91113281	-1.31835938	-70.46630859	+2572
+1458240502.59320000	+19.37988281	-14.26025391	-9.74707031	+14.78759766	+2.32910156	-84.22119141	+3768	+18.65039063	-13.63183594	-8.45068359	-145.87646484	-6.21826172	+68.20312500	+4044	+15.72363281	-14.44042969	-8.87695313	-4.08691406	-1.51611328	-70.68603516	+2528
+1458240502.60159990	+19.38867188	-14.49755859	-9.82617188	+14.37011719	+2.61474609	-84.77050781	+3584	+18.61523438	-13.83398438	-8.54296875	-146.38183594	-6.81152344	+68.46679688	+4000	+15.75000000	-14.56787109	-8.88574219	-4.41650391	-1.71386719	-71.10351563	+2436
+1458240502.60570000	+19.41943359	-14.58544922	-9.80419922	+14.32617188	+2.54882813	-85.20996094	+3496	+18.62841797	-13.92187500	-8.55175781	-146.51367188	-7.00927734	+68.73046875	+3968	+15.74560547	-14.64257813	-8.88134766	-4.59228516	-1.80175781	-71.49902344	+2396
+1458240502.60990000	+19.44580078	-14.63818359	-9.79980469	+14.37011719	+2.63671875	-85.60546875	+3408	+18.64599609	-13.97021484	-8.56933594	-146.55761719	-7.20703125	+68.95019531	+3936	+15.75000000	-14.73046875	-8.91210938	-4.72412109	-1.66992188	-71.87255859	+2356
+1458240502.61410000	+19.45898438	-14.68212891	-9.77343750	+14.41406250	+2.72460938	-86.00097656	+3328	+18.67236328	-14.01855469	-8.56933594	-146.62353516	-7.36083984	+69.21386719	+3904	+15.73242188	-14.79199219	-8.96044922	-4.74609375	-1.36230469	-72.18017578	+2324
+1458240502.61820010	+19.47656250	-14.71728516	-9.74267578	+14.45800781	+2.79052734	-86.39648438	+3256	+18.70751953	-14.06250000	-8.57373047	-146.64550781	-7.49267578	+69.43359375	+3872	+15.70605469	-14.86230469	-9.01318359	-4.81201172	-1.01074219	-72.53173828	+2296
+1458240502.62240000	+19.50292969	-14.73046875	-9.71191406	+14.58984375	+2.87841797	-86.79199219	+3192	+18.75146484	-14.08447266	-8.56494141	-146.62353516	-7.51464844	+69.69726563	+3836	+15.67968750	-14.93261719	-9.07031250	-4.87792969	-0.63720703	-72.86132813	+2268
+1458240502.62649990	+19.51611328	-14.73925781	-9.65039063	+14.65576172	+2.90039063	-87.20947266	+3144	+18.78662109	-14.11083984	-8.54296875	-146.64550781	-7.51464844	+69.98291016	+3804	+15.63574219	-14.98095703	-9.14062500	-4.89990234	-0.15380859	-73.10302734	+2244
+1458240502.63070010	+19.53369141	-14.73046875	-9.57568359	+14.80957031	+2.85644531	-87.62695313	+3120	+18.83056641	-14.11962891	-8.50781250	-146.62353516	-7.47070313	+70.31250000	+3776	+15.58740234	-15.02929688	-9.20214844	-4.92187500	+0.28564453	-73.45458984	+2224
+1458240502.63899990	+19.59521484	-14.70410156	-9.38671875	+15.16113281	+2.61474609	-88.65966797	+3116	+18.94042969	-14.14160156	-8.45068359	-146.51367188	-7.42675781	+70.92773438	+3720	+15.48632813	-15.16552734	-9.30322266	-5.07568359	+1.12060547	-74.26757813	+2224
+1458240502.64319990	+19.62158203	-14.70410156	-9.32958984	+15.29296875	+2.57080078	-89.07714844	+3128	+18.98876953	-14.15478516	-8.42871094	-146.46972656	-7.40478516	+71.19140625	+3692	+15.45117188	-15.24023438	-9.36035156	-5.14160156	+1.51611328	-74.59716797	+2240
+1458240502.64739990	+19.64355469	-14.70410156	-9.27246094	+15.42480469	+2.57080078	-89.47265625	+3152	+19.03710938	-14.17236328	-8.40673828	-146.42578125	-7.40478516	+71.47705078	+3664	+15.41162109	-15.30175781	-9.41748047	-5.22949219	+1.93359375	-74.90478516	+2260
+1458240502.65150000	+19.66113281	-14.69970703	-9.23291016	+15.55664063	+2.61474609	-89.84619141	+3180	+19.07666016	-14.18115234	-8.39794922	-146.40380859	-7.42675781	+71.71875000	+3636	+15.37207031	-15.37646484	-9.46142578	-5.33935547	+2.30712891	-75.25634766	+2288
+1458240502.65570000	+19.66113281	-14.70410156	-9.22412109	+15.57861328	+2.74658203	-90.06591797	+3212	+19.09863281	-14.20312500	-8.40234375	-146.42578125	-7.49267578	+71.87255859	+3608	+15.35009766	-15.42480469	-9.52294922	-5.38330078	+2.70263672	-75.38818359	+2320
+1458240502.65990000	+19.65234375	-14.74365234	-9.21093750	+15.51269531	+2.79052734	-90.30761719	+3252	+19.11181641	-14.25585938	-8.40673828	-146.55761719	-7.58056641	+72.07031250	+3584	+15.31933594	-15.47314453	-9.54931641	-5.53710938	+2.83447266	-75.58593750	+2348
+1458240502.66400000	+19.65673828	-14.80517578	-9.21533203	+15.42480469	+2.85644531	-90.54931641	+3288	+19.12060547	-14.31738281	-8.42431641	-146.71142578	-7.71240234	+72.20214844	+3560	+15.31494141	-15.55224609	-9.54492188	-5.77880859	+2.74658203	-75.91552734	+2380
+1458240502.67240000	+19.64355469	-14.98535156	-9.27685547	+15.00732422	+3.07617188	-90.92285156	+3356	+19.10302734	-14.46240234	-8.46826172	-147.15087891	-8.04199219	+72.48779297	+3520	+15.34130859	-15.67968750	-9.53613281	-6.13037109	+2.48291016	-76.22314453	+2412
+1458240502.67650010	+19.63476563	-15.10400391	-9.33837891	+14.76562500	+3.22998047	-91.09863281	+3376	+19.08544922	-14.55029297	-8.52099609	-147.37060547	-8.32763672	+72.55371094	+3504	+15.38085938	-15.77636719	-9.50097656	-6.39404297	+2.13134766	-76.50878906	+2420
+1458240502.68070010	+19.61718750	-15.24023438	-9.43505859	+14.43603516	+3.47167969	-91.14257813	+3388	+19.05468750	-14.64697266	-8.59130859	-147.59033203	-8.65722656	+72.55371094	+3488	+15.43798828	-15.85986328	-9.47900391	-6.61376953	+1.80175781	-76.61865234	+2412
+1458240502.68490000	+19.59082031	-15.39404297	-9.54931641	+14.06250000	+3.77929688	-91.16455078	+3388	+19.01953125	-14.76123047	-8.66601563	-147.89794922	-9.00878906	+72.53173828	+3472	+15.48632813	-15.93457031	-9.45263672	-6.83349609	+1.40625000	-76.75048828	+2388
+1458240502.68899990	+19.56005859	-15.55664063	-9.66796875	+13.62304688	+4.06494141	-91.16455078	+3368	+18.96679688	-14.87988281	-8.74072266	-148.24951172	-9.36035156	+72.48779297	+3460	+15.52148438	-15.99609375	-9.43505859	-7.11914063	+1.05468750	-76.79443359	+2356
+1458240502.69320010	+19.52490234	-15.72363281	-9.78662109	+13.18359375	+4.35058594	-91.16455078	+3336	+18.90527344	-14.99853516	-8.81982422	-148.62304688	-9.73388672	+72.44384766	+3444	+15.56103516	-16.04443359	-9.40869141	-7.33886719	+0.70312500	-76.83837891	+2312
+1458240502.70149990	+19.45458984	-16.07958984	-9.99316406	+12.26074219	+4.76806641	-91.27441406	+3232	+18.78222656	-15.24023438	-8.96923828	-149.37011719	-10.45898438	+72.35595703	+3420	+15.64453125	-16.16748047	-9.33398438	-7.82226563	-0.17578125	-76.99218750	+2240
+1458240502.70569990	+19.43701172	-16.25976563	-10.06787109	+11.84326172	+4.87792969	-91.47216797	+3164	+18.73828125	-15.35009766	-9.03955078	-149.65576172	-10.74462891	+72.33398438	+3404	+15.67529297	-16.23779297	-9.29003906	-8.08593750	-0.59326172	-77.16796875	+2212
+1458240502.70980000	+19.42382813	-16.40917969	-10.14697266	+11.51367188	+5.05371094	-91.64794922	+3100	+18.69873047	-15.43798828	-9.10986328	-149.87548828	-11.03027344	+72.29003906	+3388	+15.71044922	-16.32128906	-9.26367188	-8.32763672	-0.90087891	-77.34375000	+2188
+1458240502.71400000	+19.40185547	-16.54101563	-10.20410156	+11.18408203	+5.22949219	-91.82373047	+3032	+18.66796875	-15.52587891	-9.15380859	-150.09521484	-11.29394531	+72.33398438	+3368	+15.72363281	-16.37402344	-9.26806641	-8.54736328	-1.03271484	-77.43164063	+2160
+1458240502.71820000	+19.38867188	-16.64648438	-10.24365234	+10.94238281	+5.36132813	-91.99951172	+2964	+18.64599609	-15.60937500	-9.19775391	-150.29296875	-11.51367188	+72.33398438	+3344	+15.73242188	-16.42675781	-9.26806641	-8.72314453	-1.14257813	-77.60742188	+2136
+1458240502.72230010	+19.38427734	-16.72558594	-10.29199219	+10.78857422	+5.51513672	-92.13134766	+2896	+18.61962891	-15.67529297	-9.23730469	-150.49072266	-11.71142578	+72.35595703	+3324	+15.74560547	-16.48828125	-9.27685547	-8.85498047	-1.18652344	-77.78320313	+2116
+1458240502.72650000	+19.36669922	-16.79150391	-10.30517578	+10.59082031	+5.64697266	-92.26318359	+2832	+18.59765625	-15.74560547	-9.25488281	-150.75439453	-11.84326172	+72.44384766	+3300	+15.73681641	-16.51464844	-9.30761719	-8.92089844	-1.05468750	-77.91503906	+2100
+1458240502.73480010	+19.38867188	-16.83105469	-10.23046875	+10.52490234	+5.60302734	-92.79052734	+2716	+18.61962891	-15.80712891	-9.23291016	-150.97412109	-11.84326172	+72.72949219	+3248	+15.67968750	-16.59375000	-9.35156250	-9.09667969	-0.65917969	-78.44238281	+2068
+1458240502.73900010	+19.40625000	-16.82666016	-10.16894531	+10.56884766	+5.58105469	-93.12011719	+2668	+18.65917969	-15.81591797	-9.19775391	-150.99609375	-11.75537109	+72.94921875	+3228	+15.64453125	-16.63769531	-9.39111328	-9.14062500	-0.32958984	-78.75000000	+2056
+1458240502.74320010	+19.43261719	-16.80029297	-10.11181641	+10.70068359	+5.53710938	-93.38378906	+2624	+18.70312500	-15.82470703	-9.16259766	-150.99609375	-11.64550781	+73.16894531	+3208	+15.61376953	-16.68164063	-9.42626953	-9.18457031	+0.00000000	-79.07958984	+2048
+1458240502.74729990	+19.46777344	-16.75634766	-10.05468750	+10.87646484	+5.51513672	-93.64746094	+2592	+18.74267578	-15.83789063	-9.12304688	-151.01806641	-11.57958984	+73.43261719	+3192	+15.57861328	-16.72558594	-9.47460938	-9.20654297	+0.43945313	-79.40917969	+2040
+1458240502.75149990	+19.49853516	-16.70361328	-9.98876953	+11.07421875	+5.51513672	-93.93310547	+2568	+18.78662109	-15.85107422	-9.07910156	-151.06201172	-11.49169922	+73.67431641	+3172	+15.53027344	-16.76074219	-9.53173828	-9.20654297	+0.94482422	-79.71679688	+2040
+1458240502.75570010	+19.51611328	-16.65966797	-9.94042969	+11.22802734	+5.55908203	-94.08691406	+2556	+18.83056641	-15.86865234	-9.04394531	-151.10595703	-11.42578125	+73.89404297	+3156	+15.47314453	-16.78710938	-9.61083984	-9.20654297	+1.58203125	-79.98046875	+2048
+1458240502.75980000	+19.53369141	-16.61572266	-9.88769531	+11.35986328	+5.55908203	-94.28466797	+2560	+18.87011719	-15.88623047	-9.00439453	-151.17187500	-11.35986328	+74.11376953	+3136	+15.42041016	-16.80908203	-9.67675781	-9.20654297	+2.10937500	-80.22216797	+2064
+1458240502.76399990	+19.55566406	-16.57177734	-9.83935547	+11.49169922	+5.53710938	-94.46044922	+2576	+18.91406250	-15.89941406	-8.96923828	-151.23779297	-11.27197266	+74.31152344	+3116	+15.37207031	-16.83984375	-9.71630859	-9.27246094	+2.52685547	-80.50781250	+2084
+1458240502.76819990	+19.58203125	-16.53662109	-9.79101563	+11.64550781	+5.51513672	-94.65820313	+2604	+18.95800781	-15.90820313	-8.93408203	-151.28173828	-11.18408203	+74.55322266	+3096	+15.32373047	-16.87500000	-9.76025391	-9.31640625	+2.94433594	-80.74951172	+2116
+1458240502.77230000	+19.59960938	-16.51025391	-9.73388672	+11.75537109	+5.49316406	-94.89990234	+2644	+18.99755859	-15.93017578	-8.89013672	-151.34765625	-11.11816406	+74.81689453	+3080	+15.27539063	-16.90576172	-9.78662109	-9.40429688	+3.25195313	-81.01318359	+2152
+1458240502.77650000	+19.63037109	-16.49267578	-9.69433594	+11.88720703	+5.47119141	-95.16357422	+2688	+19.03710938	-15.95654297	-8.86376953	-151.39160156	-11.09619141	+75.03662109	+3060	+15.24902344	-16.96289063	-9.79980469	-9.53613281	+3.42773438	-81.34277344	+2188
+1458240502.78060010	+19.64794922	-16.49707031	-9.69433594	+11.93115234	+5.58105469	-95.31738281	+2728	+19.05908203	-16.00048828	-8.85937500	-151.50146484	-11.18408203	+75.23437500	+3044	+15.24902344	-17.01123047	-9.83056641	-9.60205078	+3.58154297	-81.49658203	+2220
+1458240502.78480010	+19.66113281	-16.54101563	-9.70751953	+11.88720703	+5.69091797	-95.47119141	+2768	+19.06347656	-16.07080078	-8.86376953	-151.69921875	-11.31591797	+75.38818359	+3024	+15.25781250	-17.04638672	-9.83935547	-9.68994141	+3.55957031	-81.60644531	+2240
+1458240502.78900000	+19.66552734	-16.60693359	-9.74707031	+11.77734375	+5.82275391	-95.55908203	+2804	+19.05468750	-16.15429688	-8.89013672	-151.96289063	-11.51367188	+75.47607422	+3008	+15.27099609	-17.09912109	-9.83056641	-9.86572266	+3.40576172	-81.76025391	+2260
+1458240502.79310010	+19.65234375	-16.69921875	-9.80419922	+11.60156250	+5.99853516	-95.62500000	+2840	+19.03271484	-16.24218750	-8.92089844	-152.22656250	-11.75537109	+75.58593750	+2992	+15.28857422	-17.13867188	-9.82177734	-9.99755859	+3.27392578	-81.82617188	+2268
+1458240502.79730010	+19.63476563	-16.81347656	-9.86572266	+11.31591797	+6.15234375	-95.71289063	+2864	+19.01074219	-16.33007813	-8.95166016	-152.46826172	-11.99707031	+75.67382813	+2972	+15.30615234	-17.17822266	-9.79980469	-10.15136719	+2.98828125	-81.87011719	+2268
+1458240502.80150010	+19.61279297	-16.94970703	-9.94042969	+11.00830078	+6.30615234	-95.82275391	+2876	+18.98437500	-16.41796875	-9.00000000	-152.70996094	-12.28271484	+75.76171875	+2956	+15.33691406	-17.23535156	-9.76904297	-10.34912109	+2.59277344	-81.95800781	+2256
+1458240502.80559990	+19.59521484	-17.11669922	-10.02832031	+10.67871094	+6.48193359	-95.95458984	+2872	+18.94921875	-16.51025391	-9.04833984	-152.97363281	-12.56835938	+75.82763672	+2940	+15.37207031	-17.28808594	-9.73828125	-10.50292969	+2.21923828	-82.04589844	+2236
+1458240502.80979990	+19.57324219	-17.27929688	-10.12060547	+10.34912109	+6.65771484	-96.10839844	+2852	+18.90527344	-16.61132813	-9.10546875	-153.25927734	-12.89794922	+75.91552734	+2924	+15.41601563	-17.34082031	-9.70312500	-10.65673828	+1.77978516	-82.13378906	+2208
+1458240502.81399990	+19.55566406	-17.44189453	-10.21728516	+10.01953125	+6.83349609	-96.24023438	+2828	+18.85693359	-16.71240234	-9.16259766	-153.54492188	-13.24951172	+76.00341797	+2912	+15.45996094	-17.39355469	-9.66796875	-10.81054688	+1.34033203	-82.22167969	+2176
+1458240502.81810000	+19.52490234	-17.63525391	-10.34033203	+9.62402344	+7.07519531	-96.37207031	+2808	+18.80419922	-16.82226563	-9.23291016	-153.85253906	-13.64501953	+76.06933594	+2900	+15.50390625	-17.45068359	-9.63720703	-10.98632813	+0.90087891	-82.30957031	+2140
+1458240502.82230000	+19.49414063	-17.80664063	-10.45458984	+9.27246094	+7.29492188	-96.48193359	+2784	+18.76464844	-16.91455078	-9.30322266	-154.07226563	-13.99658203	+76.11328125	+2884	+15.55224609	-17.50781250	-9.60644531	-11.14013672	+0.46142578	-82.37548828	+2108
+1458240502.82649990	+19.45458984	-17.96484375	-10.54687500	+8.89892578	+7.44873047	-96.56982422	+2756	+18.72509766	-16.99804688	-9.36914063	-154.31396484	-14.34814453	+76.13525391	+2868	+15.58300781	-17.55175781	-9.58886719	-11.29394531	+0.10986328	-82.39746094	+2076
+1458240502.83060000	+19.42822266	-18.10546875	-10.59960938	+8.56933594	+7.49267578	-96.78955078	+2724	+18.69433594	-17.06835938	-9.42626953	-154.46777344	-14.63378906	+76.20117188	+2856	+15.60937500	-17.59570313	-9.56250000	-11.46972656	-0.26367188	-82.50732422	+2044
+1458240502.83480000	+19.41503906	-18.19775391	-10.63476563	+8.39355469	+7.58056641	-97.03125000	+2684	+18.67236328	-17.12109375	-9.47021484	-154.62158203	-14.85351563	+76.28906250	+2840	+15.63134766	-17.64404297	-9.54492188	-11.57958984	-0.54931641	-82.63916016	+2012
+1458240502.83900000	+19.40625000	-18.26367188	-10.63916016	+8.23974609	+7.60253906	-97.31689453	+2644	+18.66357422	-17.17382813	-9.48779297	-154.75341797	-15.00732422	+76.46484375	+2824	+15.64892578	-17.68359375	-9.54052734	-11.64550781	-0.72509766	-82.79296875	+1980
+1458240502.84310010	+19.41943359	-18.29882813	-10.61718750	+8.19580078	+7.58056641	-97.60253906	+2600	+18.67236328	-17.21337891	-9.49218750	-154.84130859	-15.09521484	+76.68457031	+2804	+15.66210938	-17.72753906	-9.52294922	-11.68945313	-0.90087891	-83.05664063	+1952
+1458240502.84730010	+19.44140625	-18.29882813	-10.59521484	+8.23974609	+7.58056641	-97.86621094	+2560	+18.68994141	-17.23535156	-9.49658203	-154.88525391	-15.18310547	+76.86035156	+2780	+15.67968750	-17.77587891	-9.52294922	-11.66748047	-0.90087891	-83.34228516	+1928
+1458240502.85150000	+19.46337891	-18.27685547	-10.55126953	+8.28369141	+7.55859375	-98.12988281	+2524	+18.71630859	-17.25292969	-9.49218750	-154.92919922	-15.24902344	+77.05810547	+2756	+15.67529297	-17.80224609	-9.54052734	-11.62353516	-0.74707031	-83.62792969	+1904
+1458240502.85560010	+19.48535156	-18.24609375	-10.49853516	+8.37158203	+7.49267578	-98.37158203	+2492	+18.74707031	-17.25732422	-9.48339844	-154.95117188	-15.27099609	+77.23388672	+2732	+15.66210938	-17.81982422	-9.56250000	-11.57958984	-0.52734375	-83.84765625	+1888
+1458240502.85980010	+19.50732422	-18.20214844	-10.42822266	+8.43750000	+7.44873047	-98.63525391	+2464	+18.78662109	-17.26171875	-9.46582031	-154.95117188	-15.24902344	+77.45361328	+2712	+15.64013672	-17.83740234	-9.58886719	-11.51367188	-0.26367188	-84.11132813	+1876
+1458240502.86389990	+19.52929688	-18.15380859	-10.34472656	+8.54736328	+7.36083984	-98.94287109	+2440	+18.83056641	-17.27050781	-9.41748047	-154.99511719	-15.18310547	+77.76123047	+2692	+15.61816406	-17.85498047	-9.61523438	-11.44775391	+0.02197266	-84.37500000	+1864
+1458240502.86809990	+19.55126953	-18.10546875	-10.26562500	+8.63525391	+7.27294922	-99.20654297	+2416	+18.87890625	-17.27050781	-9.36474609	-155.03906250	-15.07324219	+78.06884766	+2672	+15.59179688	-17.87695313	-9.63281250	-11.38183594	+0.32958984	-84.70458984	+1856
+1458240502.87229990	+19.57324219	-18.04394531	-10.17333984	+8.76708984	+7.16308594	-99.51416016	+2396	+18.93164063	-17.27050781	-9.29882813	-155.06103516	-14.94140625	+78.39843750	+2652	+15.55664063	-17.89453125	-9.65039063	-11.31591797	+0.68115234	-85.07812500	+1856
+1458240502.87640000	+19.60839844	-17.97363281	-10.08105469	+8.94287109	+7.05322266	-99.84375000	+2388	+18.98437500	-17.27050781	-9.24609375	-155.06103516	-14.83154297	+78.70605469	+2632	+15.52148438	-17.92089844	-9.66357422	-11.27197266	+1.01074219	-85.47363281	+1868
+1458240502.88060000	+19.63916016	-17.91650391	-10.00634766	+9.09667969	+6.98730469	-100.15136719	+2388	+19.03271484	-17.26611328	-9.19775391	-155.08300781	-14.72167969	+79.01367188	+2608	+15.48632813	-17.94726563	-9.69433594	-11.18408203	+1.49414063	-85.91308594	+1888
+1458240502.88480000	+19.66992188	-17.86816406	-9.93164063	+9.22851563	+6.89941406	-100.43701172	+2400	+19.08105469	-17.27490234	-9.14941406	-155.12695313	-14.65576172	+79.29931641	+2584	+15.44677734	-17.96923828	-9.71630859	-11.14013672	+1.86767578	-86.26464844	+1924
+1458240502.88890000	+19.70068359	-17.82421875	-9.86572266	+9.36035156	+6.83349609	-100.72265625	+2416	+19.11621094	-17.28808594	-9.10546875	-155.17089844	-14.61181641	+79.58496094	+2564	+15.41162109	-18.00000000	-9.72949219	-11.16210938	+2.15332031	-86.59423828	+1964
+1458240502.89310000	+19.71826172	-17.79785156	-9.81738281	+9.40429688	+6.81152344	-100.98632813	+2444	+19.14257813	-17.30566406	-9.07031250	-155.28076172	-14.58984375	+79.84863281	+2540	+15.37646484	-18.02636719	-9.75585938	-11.22802734	+2.43896484	-86.79199219	+2012
+1458240502.89730000	+19.72265625	-17.79785156	-9.77343750	+9.38232422	+6.78955078	-101.22802734	+2468	+19.16015625	-17.34082031	-9.03515625	-155.43457031	-14.58984375	+80.11230469	+2524	+15.34130859	-18.05273438	-9.76025391	-11.35986328	+2.52685547	-86.98974609	+2056
+1458240502.90140010	+19.72705078	-17.81982422	-9.75585938	+9.31640625	+6.81152344	-101.44775391	+2496	+19.16894531	-17.38037109	-9.01757813	-155.56640625	-14.61181641	+80.33203125	+2508	+15.33691406	-18.10546875	-9.73828125	-11.51367188	+2.37304688	-87.25341797	+2100
+1458240502.90560010	+19.72265625	-17.86816406	-9.76464844	+9.20654297	+6.85546875	-101.64550781	+2524	+19.16894531	-17.42431641	-9.00878906	-155.74218750	-14.67773438	+80.55175781	+2488	+15.35009766	-18.15380859	-9.71630859	-11.64550781	+2.15332031	-87.42919922	+2136
+1458240502.90980010	+19.71826172	-17.93408203	-9.78662109	+9.05273438	+6.92138672	-101.82128906	+2544	+19.15576172	-17.47265625	-9.00878906	-155.89599609	-14.78759766	+80.74951172	+2476	+15.37207031	-18.20654297	-9.68115234	-11.79931641	+1.84570313	-87.60498047	+2160
+1458240502.91389990	+19.71386719	-18.02197266	-9.83056641	+8.87695313	+7.00927734	-101.97509766	+2560	+19.13818359	-17.52978516	-9.03076172	-156.07177734	-14.96337891	+80.88134766	+2460	+15.39404297	-18.26806641	-9.64599609	-11.99707031	+1.47216797	-87.75878906	+2180
+1458240502.91810010	+19.70068359	-18.12744141	-9.90087891	+8.65722656	+7.14111328	-102.10693359	+2568	+19.11181641	-17.59570313	-9.07031250	-156.26953125	-15.20507813	+80.99121094	+2452	+15.41162109	-18.31640625	-9.62841797	-12.17285156	+1.18652344	-87.82470703	+2180
+1458240502.92230010	+19.67871094	-18.26367188	-9.98876953	+8.34960938	+7.29492188	-102.19482422	+2568	+19.07226563	-17.67480469	-9.11865234	-156.48925781	-15.44677734	+81.07910156	+2448	+15.43798828	-18.37353516	-9.61083984	-12.37060547	+0.81298828	-87.84667969	+2180
+1458240502.92639990	+19.64794922	-18.40869141	-10.08544922	+7.99804688	+7.47070313	-102.26074219	+2560	+19.02392578	-17.75390625	-9.16699219	-156.75292969	-15.71044922	+81.14501953	+2444	+15.46435547	-18.43066406	-9.59326172	-12.61230469	+0.39550781	-87.84667969	+2172
+1458240502.93059990	+19.60400391	-18.58447266	-10.19091797	+7.60253906	+7.66845703	-102.34863281	+2548	+18.97119141	-17.83740234	-9.21533203	-157.01660156	-15.99609375	+81.23291016	+2440	+15.49072266	-18.48339844	-9.56689453	-12.83203125	-0.02197266	-87.86865234	+2156
