# Supplementary material for: A direct effect of perception on action when grasping a cup
Source: Sci Rep. 2018 Jan 9;8:171. doi: 10.1038/s41598-017-18591-5 (PMC5760564; doi:10.1038/s41598-017-18591-5)
Supplement: Supplementary file 6 — Supplementary Information [file 41598_2017_18591_MOESM6_ESM.zip › SciRep_Data/S02instruct/S02_100instruct_Tr10.dat]

+1000000000000.00000000	+0.00000000	+0.00000000	+0.00000000	+0.00000000	+0.00000000	+0.00000000	+0	+0.00000000	+0.00000000	+0.00000000	+0.00000000	+0.00000000	+0.00000000	+0	+0.00000000	+0.00000000	+0.00000000	+0.00000000	+0.00000000	+0.00000000	+0
+1458240631.47519990	+9.17138672	-6.12597656	-1.22607422	+45.79101563	+3.69140625	-68.22509766	+1428	+9.21972656	-5.26904297	-1.06787109	+10.12939453	-9.47021484	+13.18359375	+1392	+6.66650391	-9.44824219	-0.80419922	+60.22705078	+7.53662109	-25.83984375	+1560
+1458240631.47939990	+9.17138672	-6.12597656	-1.22607422	+45.79101563	+3.69140625	-68.24707031	+1428	+9.21972656	-5.26904297	-1.06787109	+10.15136719	-9.47021484	+13.18359375	+1392	+6.66650391	-9.44824219	-0.79980469	+60.22705078	+7.53662109	-25.83984375	+1556
+1458240631.48350000	+9.17138672	-6.12597656	-1.22607422	+45.79101563	+3.69140625	-68.24707031	+1428	+9.21972656	-5.26904297	-1.06787109	+10.15136719	-9.49218750	+13.16162109	+1392	+6.67089844	-9.44824219	-0.79980469	+60.22705078	+7.53662109	-25.83984375	+1556
+1458240631.48770000	+9.17138672	-6.12597656	-1.22607422	+45.79101563	+3.69140625	-68.24707031	+1432	+9.21972656	-5.26904297	-1.06787109	+10.15136719	-9.49218750	+13.16162109	+1392	+6.67089844	-9.44824219	-0.79980469	+60.24902344	+7.53662109	-25.86181641	+1556
+1458240631.49180010	+9.17138672	-6.12597656	-1.22607422	+45.81298828	+3.69140625	-68.24707031	+1432	+9.21972656	-5.26904297	-1.06787109	+10.15136719	-9.49218750	+13.16162109	+1392	+6.67089844	-9.44824219	-0.79980469	+60.24902344	+7.53662109	-25.88378906	+1556
+1458240631.49600010	+9.17138672	-6.12597656	-1.22607422	+45.81298828	+3.69140625	-68.26904297	+1432	+9.21972656	-5.26904297	-1.06787109	+10.15136719	-9.49218750	+13.16162109	+1392	+6.67529297	-9.44824219	-0.79980469	+60.27099609	+7.53662109	-25.88378906	+1556
+1458240631.50020000	+9.17138672	-6.12597656	-1.22607422	+45.81298828	+3.69140625	-68.26904297	+1432	+9.21972656	-5.26904297	-1.06787109	+10.17333984	-9.49218750	+13.16162109	+1392	+6.67529297	-9.44824219	-0.79541016	+60.29296875	+7.55859375	-25.90576172	+1560
+1458240637.81410000	+9.28564453	-6.20507813	-1.19531250	+45.57128906	+2.92236328	-69.32373047	+1524	+9.32958984	-5.33935547	-1.03271484	+9.97558594	-10.67871094	+13.42529297	+1448	+6.76318359	-9.52294922	-0.72070313	+58.86474609	+7.91015625	-26.91650391	+1616
+1458240637.82250000	+9.28564453	-6.20507813	-1.19531250	+45.57128906	+2.92236328	-69.32373047	+1524	+9.32958984	-5.33935547	-1.03271484	+9.97558594	-10.67871094	+13.42529297	+1448	+6.75878906	-9.52734375	-0.72509766	+58.84277344	+7.91015625	-26.89453125	+1616
+1458240637.82660010	+9.28564453	-6.20507813	-1.19531250	+45.57128906	+2.92236328	-69.32373047	+1524	+9.32958984	-5.33935547	-1.03271484	+9.97558594	-10.67871094	+13.42529297	+1448	+6.75878906	-9.52734375	-0.72509766	+58.84277344	+7.91015625	-26.89453125	+1616
+1458240637.83080010	+9.28564453	-6.20507813	-1.19531250	+45.57128906	+2.94433594	-69.32373047	+1524	+9.32958984	-5.33935547	-1.03271484	+9.97558594	-10.67871094	+13.40332031	+1448	+6.75439453	-9.52734375	-0.72509766	+58.82080078	+7.91015625	-26.87255859	+1616
+1458240637.83489990	+9.28564453	-6.20507813	-1.19531250	+45.57128906	+2.94433594	-69.32373047	+1524	+9.32958984	-5.33935547	-1.03271484	+9.97558594	-10.67871094	+13.40332031	+1448	+6.75439453	-9.52734375	-0.72509766	+58.82080078	+7.88818359	-26.87255859	+1616
+1458240637.83909990	+9.28564453	-6.20507813	-1.19531250	+45.57128906	+2.94433594	-69.32373047	+1524	+9.32958984	-5.33935547	-1.03271484	+9.97558594	-10.67871094	+13.40332031	+1448	+6.75000000	-9.52734375	-0.72949219	+58.79882813	+7.88818359	-26.87255859	+1616
+1458240637.84330010	+9.28564453	-6.20507813	-1.19531250	+45.57128906	+2.94433594	-69.32373047	+1524	+9.32958984	-5.33935547	-1.03271484	+9.97558594	-10.65673828	+13.40332031	+1452	+6.75000000	-9.53173828	-0.72949219	+58.77685547	+7.88818359	-26.85058594	+1616
+1458240637.84740000	+9.28564453	-6.20507813	-1.19531250	+45.57128906	+2.94433594	-69.34570313	+1524	+9.32958984	-5.33935547	-1.03271484	+9.97558594	-10.65673828	+13.40332031	+1452	+6.74560547	-9.53173828	-0.72949219	+58.75488281	+7.86621094	-26.82861328	+1616
+1458240637.85159990	+9.28564453	-6.20507813	-1.19531250	+45.57128906	+2.94433594	-69.32373047	+1524	+9.32958984	-5.33935547	-1.03271484	+9.97558594	-10.65673828	+13.40332031	+1452	+6.74560547	-9.53173828	-0.73388672	+58.73291016	+7.86621094	-26.82861328	+1616
+1458240637.85579990	+9.28564453	-6.20507813	-1.19531250	+45.57128906	+2.94433594	-69.32373047	+1520	+9.32958984	-5.33935547	-1.03271484	+9.97558594	-10.65673828	+13.40332031	+1452	+6.74121094	-9.53173828	-0.73388672	+58.71093750	+7.86621094	-26.80664063	+1616
+1458240637.85990000	+9.28564453	-6.20507813	-1.19531250	+45.57128906	+2.94433594	-69.32373047	+1520	+9.32958984	-5.33935547	-1.03271484	+9.95361328	-10.65673828	+13.40332031	+1452	+6.74121094	-9.53613281	-0.73828125	+58.71093750	+7.84423828	-26.80664063	+1612
+1458240637.86410000	+9.28125000	-6.20507813	-1.19531250	+45.57128906	+2.94433594	-69.32373047	+1520	+9.32958984	-5.33935547	-1.03271484	+9.95361328	-10.65673828	+13.40332031	+1452	+6.74121094	-9.53613281	-0.73828125	+58.68896484	+7.84423828	-26.78466797	+1612
+1458240637.86830000	+9.28125000	-6.20507813	-1.19531250	+45.57128906	+2.94433594	-69.32373047	+1520	+9.32958984	-5.33935547	-1.03271484	+9.95361328	-10.65673828	+13.40332031	+1452	+6.73681641	-9.53613281	-0.73828125	+58.68896484	+7.84423828	-26.78466797	+1608
+1458240637.87240000	+9.28125000	-6.20507813	-1.19531250	+45.57128906	+2.94433594	-69.32373047	+1520	+9.32958984	-5.33935547	-1.03271484	+9.95361328	-10.65673828	+13.40332031	+1452	+6.74121094	-9.53613281	-0.73828125	+58.68896484	+7.84423828	-26.78466797	+1608
+1458240637.87660000	+9.28125000	-6.20507813	-1.19531250	+45.57128906	+2.94433594	-69.32373047	+1520	+9.32958984	-5.33935547	-1.03271484	+9.95361328	-10.65673828	+13.40332031	+1452	+6.74121094	-9.53613281	-0.73828125	+58.68896484	+7.86621094	-26.78466797	+1608
+1458240637.88080000	+9.28125000	-6.20507813	-1.19531250	+45.57128906	+2.94433594	-69.32373047	+1520	+9.32958984	-5.33935547	-1.03271484	+9.95361328	-10.65673828	+13.40332031	+1452	+6.74121094	-9.53613281	-0.73388672	+58.71093750	+7.86621094	-26.80664063	+1604
+1458240637.88490010	+9.28125000	-6.20507813	-1.19531250	+45.57128906	+2.94433594	-69.32373047	+1520	+9.32958984	-5.33935547	-1.03271484	+9.95361328	-10.65673828	+13.40332031	+1452	+6.74121094	-9.53613281	-0.73388672	+58.71093750	+7.86621094	-26.80664063	+1604
+1458240637.88910010	+9.28125000	-6.20507813	-1.19531250	+45.57128906	+2.94433594	-69.32373047	+1520	+9.32958984	-5.33935547	-1.03271484	+9.95361328	-10.65673828	+13.40332031	+1452	+6.74121094	-9.53613281	-0.73388672	+58.71093750	+7.86621094	-26.80664063	+1604
+1458240637.89330010	+9.28125000	-6.20507813	-1.19531250	+45.57128906	+2.94433594	-69.32373047	+1520	+9.32958984	-5.33935547	-1.03271484	+9.95361328	-10.65673828	+13.40332031	+1456	+6.74121094	-9.53613281	-0.73388672	+58.71093750	+7.86621094	-26.80664063	+1604
+1458240637.89739990	+9.28125000	-6.20507813	-1.19531250	+45.57128906	+2.94433594	-69.32373047	+1520	+9.32958984	-5.33935547	-1.03271484	+9.95361328	-10.65673828	+13.40332031	+1456	+6.74560547	-9.53613281	-0.73388672	+58.73291016	+7.86621094	-26.80664063	+1600
+1458240637.90159990	+9.28125000	-6.20507813	-1.19531250	+45.57128906	+2.94433594	-69.32373047	+1520	+9.32958984	-5.33935547	-1.03271484	+9.95361328	-10.65673828	+13.40332031	+1456	+6.74560547	-9.53173828	-0.73388672	+58.73291016	+7.88818359	-26.80664063	+1600
+1458240637.90570000	+9.28125000	-6.20507813	-1.19970703	+45.57128906	+2.94433594	-69.32373047	+1520	+9.32958984	-5.33935547	-1.03271484	+9.95361328	-10.65673828	+13.40332031	+1456	+6.74560547	-9.53173828	-0.73388672	+58.73291016	+7.88818359	-26.80664063	+1600
+1458240637.90990000	+9.28125000	-6.20507813	-1.19970703	+45.57128906	+2.96630859	-69.32373047	+1520	+9.32958984	-5.33935547	-1.03271484	+9.95361328	-10.65673828	+13.40332031	+1456	+6.74560547	-9.53173828	-0.73388672	+58.73291016	+7.88818359	-26.80664063	+1600
+1458240637.91409990	+9.28125000	-6.20507813	-1.19970703	+45.57128906	+2.96630859	-69.32373047	+1520	+9.32958984	-5.33935547	-1.03271484	+9.95361328	-10.65673828	+13.40332031	+1456	+6.74560547	-9.53173828	-0.73388672	+58.73291016	+7.88818359	-26.80664063	+1600
+1458240637.91820000	+9.28125000	-6.20507813	-1.19970703	+45.57128906	+2.96630859	-69.32373047	+1520	+9.32958984	-5.33935547	-1.03271484	+9.95361328	-10.65673828	+13.40332031	+1456	+6.74560547	-9.53173828	-0.73388672	+58.75488281	+7.88818359	-26.80664063	+1600
+1458240637.92240000	+9.28125000	-6.20507813	-1.19970703	+45.57128906	+2.96630859	-69.32373047	+1520	+9.32958984	-5.33935547	-1.03271484	+9.95361328	-10.63476563	+13.40332031	+1456	+6.74560547	-9.53173828	-0.73388672	+58.75488281	+7.88818359	-26.80664063	+1600
+1458240637.92660000	+9.28125000	-6.20507813	-1.19970703	+45.57128906	+2.96630859	-69.32373047	+1520	+9.32958984	-5.33935547	-1.03271484	+9.95361328	-10.63476563	+13.40332031	+1456	+6.74560547	-9.53173828	-0.73388672	+58.75488281	+7.88818359	-26.80664063	+1596
+1458240637.93070010	+9.28125000	-6.20507813	-1.19970703	+45.57128906	+2.96630859	-69.32373047	+1520	+9.32958984	-5.33935547	-1.03271484	+9.95361328	-10.63476563	+13.40332031	+1456	+6.74560547	-9.53173828	-0.73388672	+58.75488281	+7.88818359	-26.80664063	+1596
+1458240637.93490000	+9.28125000	-6.20507813	-1.19970703	+45.57128906	+2.96630859	-69.32373047	+1520	+9.32958984	-5.33935547	-1.03271484	+9.95361328	-10.63476563	+13.40332031	+1456	+6.74560547	-9.53173828	-0.73388672	+58.73291016	+7.88818359	-26.80664063	+1596
+1458240637.93910000	+9.28125000	-6.20507813	-1.19970703	+45.57128906	+2.96630859	-69.32373047	+1520	+9.32958984	-5.33935547	-1.03271484	+9.95361328	-10.63476563	+13.40332031	+1456	+6.74560547	-9.53173828	-0.73388672	+58.73291016	+7.88818359	-26.80664063	+1596
+1458240637.94320010	+9.28125000	-6.20507813	-1.19970703	+45.57128906	+2.96630859	-69.32373047	+1520	+9.32958984	-5.33935547	-1.03271484	+9.95361328	-10.63476563	+13.40332031	+1456	+6.74560547	-9.53173828	-0.73388672	+58.73291016	+7.88818359	-26.80664063	+1596
+1458240637.94740010	+9.28125000	-6.20507813	-1.19970703	+45.57128906	+2.96630859	-69.32373047	+1520	+9.32958984	-5.33935547	-1.03271484	+9.95361328	-10.63476563	+13.40332031	+1456	+6.74560547	-9.53173828	-0.73388672	+58.73291016	+7.88818359	-26.80664063	+1596
+1458240637.95160010	+9.28125000	-6.20507813	-1.19970703	+45.57128906	+2.96630859	-69.32373047	+1520	+9.32958984	-5.33935547	-1.03271484	+9.95361328	-10.63476563	+13.40332031	+1456	+6.74560547	-9.53173828	-0.73388672	+58.73291016	+7.88818359	-26.80664063	+1596
+1458240637.95569990	+9.28125000	-6.20507813	-1.19970703	+45.57128906	+2.96630859	-69.32373047	+1520	+9.32958984	-5.33935547	-1.03271484	+9.95361328	-10.63476563	+13.40332031	+1456	+6.74121094	-9.53613281	-0.73388672	+58.73291016	+7.88818359	-26.80664063	+1596
+1458240637.95989990	+9.28125000	-6.20507813	-1.19970703	+45.57128906	+2.96630859	-69.32373047	+1520	+9.32958984	-5.33935547	-1.03271484	+9.95361328	-10.63476563	+13.40332031	+1456	+6.74121094	-9.53613281	-0.73388672	+58.73291016	+7.88818359	-26.80664063	+1596
+1458240637.96409990	+9.28125000	-6.20507813	-1.19970703	+45.57128906	+2.96630859	-69.32373047	+1520	+9.32958984	-5.33935547	-1.03271484	+9.95361328	-10.63476563	+13.40332031	+1456	+6.74121094	-9.53613281	-0.73388672	+58.73291016	+7.88818359	-26.80664063	+1596
+1458240637.96820000	+9.28125000	-6.20507813	-1.19970703	+45.57128906	+2.98828125	-69.32373047	+1520	+9.32958984	-5.33935547	-1.03271484	+9.95361328	-10.63476563	+13.40332031	+1456	+6.74121094	-9.53613281	-0.73388672	+58.71093750	+7.88818359	-26.80664063	+1592
+1458240637.97240000	+9.28125000	-6.20507813	-1.19970703	+45.57128906	+2.98828125	-69.32373047	+1520	+9.32958984	-5.33935547	-1.03271484	+9.95361328	-10.63476563	+13.40332031	+1456	+6.74121094	-9.53613281	-0.73388672	+58.71093750	+7.88818359	-26.80664063	+1592
+1458240637.97659990	+9.28125000	-6.20507813	-1.19970703	+45.57128906	+2.98828125	-69.32373047	+1520	+9.32958984	-5.33935547	-1.03271484	+9.95361328	-10.63476563	+13.38134766	+1456	+6.74121094	-9.53613281	-0.73388672	+58.71093750	+7.88818359	-26.80664063	+1592
+1458240637.98070000	+9.28125000	-6.20507813	-1.19970703	+45.57128906	+2.98828125	-69.32373047	+1516	+9.32958984	-5.33935547	-1.03271484	+9.95361328	-10.63476563	+13.38134766	+1456	+6.74121094	-9.53613281	-0.73388672	+58.73291016	+7.88818359	-26.80664063	+1592
+1458240637.98490000	+9.28125000	-6.20507813	-1.19970703	+45.57128906	+2.98828125	-69.32373047	+1516	+9.32958984	-5.33935547	-1.03271484	+9.95361328	-10.63476563	+13.38134766	+1456	+6.74121094	-9.53613281	-0.73388672	+58.73291016	+7.88818359	-26.80664063	+1592
+1458240637.98900010	+9.28125000	-6.20507813	-1.19970703	+45.57128906	+2.98828125	-69.32373047	+1516	+9.32958984	-5.33935547	-1.03271484	+9.95361328	-10.63476563	+13.38134766	+1456	+6.74121094	-9.53173828	-0.73388672	+58.73291016	+7.88818359	-26.80664063	+1592
+1458240637.99320010	+9.28125000	-6.20507813	-1.19970703	+45.57128906	+2.98828125	-69.32373047	+1516	+9.32958984	-5.33935547	-1.03271484	+9.95361328	-10.63476563	+13.38134766	+1456	+6.74560547	-9.53173828	-0.72949219	+58.73291016	+7.88818359	-26.80664063	+1592
+1458240637.99740000	+9.28125000	-6.20507813	-1.19970703	+45.57128906	+2.98828125	-69.32373047	+1516	+9.32958984	-5.33935547	-1.03271484	+9.95361328	-10.63476563	+13.38134766	+1456	+6.74560547	-9.53173828	-0.72949219	+58.73291016	+7.88818359	-26.82861328	+1592
+1458240638.00149990	+9.28125000	-6.20507813	-1.19970703	+45.57128906	+2.98828125	-69.32373047	+1516	+9.32958984	-5.33935547	-1.03271484	+9.95361328	-10.63476563	+13.38134766	+1456	+6.74560547	-9.53173828	-0.72949219	+58.75488281	+7.91015625	-26.82861328	+1592
+1458240638.00570010	+9.28125000	-6.20507813	-1.19970703	+45.57128906	+2.98828125	-69.32373047	+1516	+9.32958984	-5.33935547	-1.03271484	+9.95361328	-10.63476563	+13.38134766	+1456	+6.74560547	-9.53173828	-0.72949219	+58.75488281	+7.91015625	-26.82861328	+1596
+1458240638.00990010	+9.28125000	-6.20507813	-1.19970703	+45.57128906	+2.98828125	-69.32373047	+1516	+9.32958984	-5.33935547	-1.03271484	+9.95361328	-10.63476563	+13.38134766	+1456	+6.74560547	-9.53173828	-0.72949219	+58.75488281	+7.91015625	-26.82861328	+1596
+1458240638.01399990	+9.28125000	-6.20507813	-1.19970703	+45.57128906	+2.98828125	-69.32373047	+1516	+9.32958984	-5.33935547	-1.03271484	+9.95361328	-10.63476563	+13.38134766	+1452	+6.74560547	-9.53173828	-0.72949219	+58.75488281	+7.91015625	-26.82861328	+1596
+1458240638.01819990	+9.28125000	-6.20507813	-1.19970703	+45.57128906	+2.98828125	-69.32373047	+1516	+9.32958984	-5.33935547	-1.03271484	+9.95361328	-10.63476563	+13.38134766	+1452	+6.75000000	-9.53173828	-0.72949219	+58.77685547	+7.91015625	-26.85058594	+1596
+1458240638.02239990	+9.28125000	-6.20507813	-1.19970703	+45.57128906	+2.98828125	-69.32373047	+1516	+9.32958984	-5.33935547	-1.03271484	+9.95361328	-10.63476563	+13.38134766	+1452	+6.75000000	-9.53173828	-0.72949219	+58.77685547	+7.91015625	-26.85058594	+1596
+1458240638.02650000	+9.28125000	-6.20507813	-1.19970703	+45.57128906	+2.98828125	-69.32373047	+1516	+9.32958984	-5.33935547	-1.03271484	+9.95361328	-10.63476563	+13.38134766	+1452	+6.75000000	-9.53173828	-0.72949219	+58.77685547	+7.91015625	-26.85058594	+1596
+1458240638.03070000	+9.28125000	-6.20507813	-1.19970703	+45.57128906	+2.98828125	-69.32373047	+1516	+9.32958984	-5.33935547	-1.03271484	+9.95361328	-10.63476563	+13.38134766	+1452	+6.75000000	-9.53173828	-0.72949219	+58.77685547	+7.91015625	-26.85058594	+1596
+1458240638.03490000	+9.28125000	-6.20507813	-1.19970703	+45.57128906	+2.98828125	-69.32373047	+1516	+9.32958984	-5.33935547	-1.03271484	+9.95361328	-10.63476563	+13.38134766	+1452	+6.75000000	-9.53173828	-0.72949219	+58.77685547	+7.91015625	-26.85058594	+1596
+1458240638.03900000	+9.28125000	-6.20507813	-1.19970703	+45.57128906	+2.98828125	-69.32373047	+1516	+9.32958984	-5.33935547	-1.03271484	+9.95361328	-10.63476563	+13.38134766	+1452	+6.75000000	-9.53173828	-0.72949219	+58.77685547	+7.91015625	-26.85058594	+1596
+1458240638.04320000	+9.28125000	-6.20507813	-1.19970703	+45.57128906	+2.98828125	-69.32373047	+1516	+9.32958984	-5.33935547	-1.03271484	+9.95361328	-10.63476563	+13.38134766	+1452	+6.75000000	-9.53173828	-0.72949219	+58.77685547	+7.91015625	-26.85058594	+1596
+1458240638.04740000	+9.28125000	-6.20507813	-1.19970703	+45.57128906	+2.98828125	-69.32373047	+1516	+9.32958984	-5.33935547	-1.03271484	+9.95361328	-10.63476563	+13.38134766	+1452	+6.75000000	-9.53173828	-0.72949219	+58.77685547	+7.91015625	-26.85058594	+1596
+1458240638.05150010	+9.28125000	-6.20507813	-1.19970703	+45.57128906	+2.98828125	-69.32373047	+1516	+9.32958984	-5.33935547	-1.03271484	+9.95361328	-10.63476563	+13.38134766	+1452	+6.75000000	-9.53173828	-0.72949219	+58.77685547	+7.91015625	-26.85058594	+1600
+1458240638.05570010	+9.28125000	-6.20507813	-1.19970703	+45.57128906	+2.98828125	-69.32373047	+1516	+9.32958984	-5.33935547	-1.03271484	+9.95361328	-10.63476563	+13.38134766	+1452	+6.75000000	-9.53173828	-0.72949219	+58.77685547	+7.91015625	-26.85058594	+1600
+1458240638.05990000	+9.28125000	-6.20507813	-1.19970703	+45.57128906	+2.98828125	-69.32373047	+1516	+9.32958984	-5.33935547	-1.03271484	+9.95361328	-10.63476563	+13.38134766	+1452	+6.74560547	-9.53173828	-0.72949219	+58.77685547	+7.91015625	-26.85058594	+1600
+1458240638.06399990	+9.28125000	-6.20507813	-1.19970703	+45.54931641	+2.98828125	-69.32373047	+1516	+9.32958984	-5.33935547	-1.03271484	+9.95361328	-10.63476563	+13.38134766	+1452	+6.74560547	-9.53173828	-0.72949219	+58.77685547	+7.91015625	-26.82861328	+1600
+1458240638.06820010	+9.28125000	-6.20507813	-1.19970703	+45.54931641	+2.98828125	-69.32373047	+1516	+9.32958984	-5.33935547	-1.03710938	+9.95361328	-10.63476563	+13.35937500	+1452	+6.74560547	-9.53173828	-0.72949219	+58.75488281	+7.91015625	-26.82861328	+1600
+1458240638.07230000	+9.28125000	-6.20507813	-1.19970703	+45.54931641	+2.98828125	-69.32373047	+1516	+9.32958984	-5.33935547	-1.03710938	+9.95361328	-10.63476563	+13.35937500	+1452	+6.74560547	-9.53173828	-0.72949219	+58.75488281	+7.88818359	-26.82861328	+1600
+1458240638.07649990	+9.28125000	-6.20507813	-1.19970703	+45.54931641	+2.98828125	-69.34570313	+1516	+9.32958984	-5.33935547	-1.03710938	+9.95361328	-10.63476563	+13.35937500	+1452	+6.74560547	-9.53173828	-0.72949219	+58.75488281	+7.88818359	-26.82861328	+1600
+1458240638.08069990	+9.28125000	-6.20507813	-1.19970703	+45.54931641	+2.98828125	-69.34570313	+1516	+9.32958984	-5.33935547	-1.03710938	+9.95361328	-10.63476563	+13.35937500	+1452	+6.74560547	-9.53173828	-0.72949219	+58.75488281	+7.88818359	-26.82861328	+1600
+1458240638.08480000	+9.28125000	-6.20507813	-1.19970703	+45.54931641	+2.98828125	-69.34570313	+1516	+9.32958984	-5.33935547	-1.03710938	+9.95361328	-10.63476563	+13.35937500	+1452	+6.74560547	-9.53173828	-0.72949219	+58.75488281	+7.88818359	-26.82861328	+1600
+1458240638.08900000	+9.28125000	-6.20507813	-1.19970703	+45.54931641	+2.98828125	-69.34570313	+1516	+9.32958984	-5.33935547	-1.03710938	+9.95361328	-10.63476563	+13.35937500	+1452	+6.74560547	-9.53173828	-0.72949219	+58.75488281	+7.88818359	-26.82861328	+1600
+1458240638.09320000	+9.28125000	-6.20507813	-1.19970703	+45.54931641	+2.98828125	-69.34570313	+1516	+9.32958984	-5.33935547	-1.03710938	+9.95361328	-10.63476563	+13.35937500	+1452	+6.74560547	-9.53173828	-0.72949219	+58.75488281	+7.88818359	-26.82861328	+1600
+1458240638.09730010	+9.28125000	-6.20507813	-1.19970703	+45.54931641	+2.98828125	-69.34570313	+1516	+9.32958984	-5.33935547	-1.03710938	+9.95361328	-10.63476563	+13.35937500	+1452	+6.74560547	-9.53173828	-0.72949219	+58.75488281	+7.88818359	-26.82861328	+1600
+1458240638.10150000	+9.28125000	-6.20507813	-1.19970703	+45.54931641	+2.98828125	-69.34570313	+1516	+9.32958984	-5.33935547	-1.03710938	+9.95361328	-10.63476563	+13.35937500	+1452	+6.74560547	-9.53173828	-0.72949219	+58.77685547	+7.88818359	-26.85058594	+1600
+1458240638.10570000	+9.28125000	-6.20507813	-1.19970703	+45.54931641	+2.98828125	-69.34570313	+1516	+9.32958984	-5.33935547	-1.03710938	+9.95361328	-10.63476563	+13.35937500	+1452	+6.74560547	-9.53173828	-0.72949219	+58.77685547	+7.91015625	-26.85058594	+1600
+1458240638.10980010	+9.28125000	-6.20507813	-1.19970703	+45.54931641	+2.98828125	-69.34570313	+1516	+9.32958984	-5.33935547	-1.03271484	+9.95361328	-10.63476563	+13.35937500	+1452	+6.74560547	-9.53173828	-0.72949219	+58.77685547	+7.91015625	-26.85058594	+1600
+1458240638.11400010	+9.28125000	-6.20507813	-1.19970703	+45.54931641	+2.98828125	-69.34570313	+1516	+9.32958984	-5.33935547	-1.03271484	+9.97558594	-10.63476563	+13.35937500	+1452	+6.75000000	-9.53173828	-0.72949219	+58.77685547	+7.91015625	-26.85058594	+1600
+1458240638.11820010	+9.28125000	-6.20507813	-1.19970703	+45.54931641	+2.98828125	-69.34570313	+1516	+9.32958984	-5.33935547	-1.03271484	+9.97558594	-10.63476563	+13.35937500	+1452	+6.75000000	-9.53173828	-0.72949219	+58.77685547	+7.91015625	-26.85058594	+1600
+1458240638.12229990	+9.28125000	-6.20507813	-1.19970703	+45.54931641	+2.98828125	-69.34570313	+1516	+9.32958984	-5.33935547	-1.03271484	+9.97558594	-10.63476563	+13.35937500	+1452	+6.75000000	-9.53173828	-0.72949219	+58.79882813	+7.91015625	-26.87255859	+1600
+1458240638.12649990	+9.28125000	-6.20507813	-1.19970703	+45.54931641	+2.98828125	-69.34570313	+1516	+9.32958984	-5.33935547	-1.03271484	+9.97558594	-10.63476563	+13.33740234	+1452	+6.75000000	-9.52734375	-0.72949219	+58.79882813	+7.91015625	-26.87255859	+1600
+1458240638.13070010	+9.28125000	-6.20507813	-1.19970703	+45.54931641	+2.98828125	-69.34570313	+1516	+9.32958984	-5.33935547	-1.03271484	+9.97558594	-10.63476563	+13.33740234	+1452	+6.75000000	-9.52734375	-0.72949219	+58.79882813	+7.91015625	-26.87255859	+1600
+1458240638.13480000	+9.28125000	-6.20507813	-1.19970703	+45.54931641	+2.98828125	-69.34570313	+1516	+9.32958984	-5.33935547	-1.03271484	+9.97558594	-10.63476563	+13.33740234	+1452	+6.75000000	-9.52734375	-0.72949219	+58.82080078	+7.91015625	-26.87255859	+1600
+1458240638.13899990	+9.28125000	-6.20507813	-1.19970703	+45.54931641	+2.98828125	-69.34570313	+1516	+9.32958984	-5.33935547	-1.03271484	+9.97558594	-10.63476563	+13.33740234	+1452	+6.75000000	-9.52734375	-0.72509766	+58.82080078	+7.91015625	-26.87255859	+1600
+1458240638.14310000	+9.28125000	-6.20507813	-1.19970703	+45.52734375	+2.98828125	-69.34570313	+1516	+9.32958984	-5.33935547	-1.03271484	+9.97558594	-10.63476563	+13.33740234	+1452	+6.75000000	-9.52734375	-0.72509766	+58.82080078	+7.91015625	-26.87255859	+1604
+1458240638.14730000	+9.28125000	-6.20507813	-1.19970703	+45.52734375	+2.98828125	-69.34570313	+1516	+9.32958984	-5.33935547	-1.03271484	+9.97558594	-10.63476563	+13.33740234	+1452	+6.75439453	-9.52734375	-0.72509766	+58.82080078	+7.91015625	-26.87255859	+1604
+1458240638.15150000	+9.28125000	-6.20507813	-1.19970703	+45.52734375	+2.98828125	-69.34570313	+1516	+9.32958984	-5.33935547	-1.03271484	+9.97558594	-10.63476563	+13.33740234	+1452	+6.75439453	-9.52734375	-0.72509766	+58.82080078	+7.91015625	-26.87255859	+1604
+1458240638.15560010	+9.28125000	-6.20507813	-1.19970703	+45.52734375	+2.98828125	-69.34570313	+1516	+9.32958984	-5.33935547	-1.03271484	+9.97558594	-10.63476563	+13.33740234	+1452	+6.75000000	-9.52734375	-0.72509766	+58.82080078	+7.91015625	-26.87255859	+1604
+1458240638.15980010	+9.28125000	-6.20507813	-1.19970703	+45.52734375	+3.01025391	-69.34570313	+1516	+9.32958984	-5.33935547	-1.03271484	+9.97558594	-10.63476563	+13.33740234	+1448	+6.75000000	-9.52734375	-0.72949219	+58.82080078	+7.91015625	-26.87255859	+1604
+1458240638.16400000	+9.28125000	-6.20507813	-1.19970703	+45.52734375	+3.01025391	-69.34570313	+1516	+9.32958984	-5.33935547	-1.03271484	+9.97558594	-10.63476563	+13.33740234	+1448	+6.75000000	-9.52734375	-0.72949219	+58.82080078	+7.91015625	-26.87255859	+1604
+1458240638.16810010	+9.28125000	-6.20507813	-1.19970703	+45.52734375	+3.01025391	-69.34570313	+1516	+9.32958984	-5.33935547	-1.03271484	+9.97558594	-10.63476563	+13.33740234	+1448	+6.75000000	-9.52734375	-0.72949219	+58.79882813	+7.91015625	-26.87255859	+1604
+1458240638.17230010	+9.28125000	-6.20507813	-1.19970703	+45.52734375	+3.01025391	-69.34570313	+1516	+9.32958984	-5.33935547	-1.03271484	+9.97558594	-10.63476563	+13.31542969	+1448	+6.75000000	-9.52734375	-0.72949219	+58.79882813	+7.91015625	-26.87255859	+1604
+1458240638.17650010	+9.28125000	-6.20507813	-1.19970703	+45.52734375	+3.01025391	-69.34570313	+1516	+9.32958984	-5.33935547	-1.03710938	+9.97558594	-10.63476563	+13.31542969	+1448	+6.75000000	-9.52734375	-0.72949219	+58.79882813	+7.91015625	-26.87255859	+1604
+1458240638.18059990	+9.28125000	-6.20507813	-1.19970703	+45.52734375	+3.01025391	-69.34570313	+1516	+9.32958984	-5.33935547	-1.03710938	+9.97558594	-10.63476563	+13.31542969	+1448	+6.75000000	-9.53173828	-0.72949219	+58.79882813	+7.91015625	-26.87255859	+1604
+1458240638.18479990	+9.28125000	-6.20507813	-1.19970703	+45.52734375	+3.01025391	-69.34570313	+1516	+9.32958984	-5.33935547	-1.03710938	+9.97558594	-10.63476563	+13.31542969	+1448	+6.75000000	-9.53173828	-0.72949219	+58.79882813	+7.88818359	-26.87255859	+1604
+1458240638.18899990	+9.28125000	-6.20507813	-1.19970703	+45.52734375	+3.01025391	-69.34570313	+1516	+9.32958984	-5.33935547	-1.03710938	+9.97558594	-10.63476563	+13.31542969	+1448	+6.75000000	-9.53173828	-0.72949219	+58.77685547	+7.88818359	-26.87255859	+1604
+1458240638.19310000	+9.28125000	-6.20507813	-1.19970703	+45.52734375	+3.01025391	-69.34570313	+1516	+9.32958984	-5.33935547	-1.03710938	+9.97558594	-10.63476563	+13.31542969	+1448	+6.75000000	-9.53173828	-0.72949219	+58.77685547	+7.88818359	-26.87255859	+1604
+1458240638.19730000	+9.28125000	-6.20507813	-1.19970703	+45.52734375	+3.01025391	-69.34570313	+1516	+9.32958984	-5.33935547	-1.03710938	+9.97558594	-10.63476563	+13.31542969	+1448	+6.74560547	-9.53173828	-0.72949219	+58.77685547	+7.88818359	-26.87255859	+1604
+1458240638.20149990	+9.28125000	-6.20507813	-1.19970703	+45.52734375	+3.01025391	-69.34570313	+1516	+9.32958984	-5.33935547	-1.03710938	+9.97558594	-10.63476563	+13.31542969	+1448	+6.74560547	-9.53173828	-0.72949219	+58.77685547	+7.88818359	-26.87255859	+1604
+1458240638.20560000	+9.28125000	-6.20507813	-1.19970703	+45.52734375	+3.01025391	-69.34570313	+1516	+9.32958984	-5.33935547	-1.03710938	+9.97558594	-10.63476563	+13.31542969	+1448	+6.74560547	-9.53173828	-0.72949219	+58.77685547	+7.88818359	-26.87255859	+1600
+1458240638.20980000	+9.28125000	-6.20507813	-1.19970703	+45.52734375	+3.01025391	-69.34570313	+1516	+9.32958984	-5.33935547	-1.03710938	+9.97558594	-10.63476563	+13.29345703	+1448	+6.74560547	-9.53173828	-0.72949219	+58.77685547	+7.88818359	-26.87255859	+1600
+1458240638.21400000	+9.28125000	-6.20507813	-1.19970703	+45.52734375	+3.01025391	-69.34570313	+1516	+9.32958984	-5.33935547	-1.03710938	+9.97558594	-10.63476563	+13.29345703	+1448	+6.74560547	-9.53173828	-0.72949219	+58.77685547	+7.88818359	-26.87255859	+1600
+1458240638.21810010	+9.28125000	-6.20507813	-1.19970703	+45.52734375	+3.01025391	-69.34570313	+1516	+9.32958984	-5.33935547	-1.03710938	+9.97558594	-10.63476563	+13.29345703	+1448	+6.75000000	-9.53173828	-0.72949219	+58.77685547	+7.91015625	-26.87255859	+1600
+1458240638.22230010	+9.28125000	-6.20507813	-1.19970703	+45.52734375	+3.01025391	-69.34570313	+1516	+9.32958984	-5.33935547	-1.03710938	+9.97558594	-10.63476563	+13.29345703	+1448	+6.75000000	-9.53173828	-0.72949219	+58.79882813	+7.91015625	-26.87255859	+1600
+1458240638.22639990	+9.28125000	-6.20507813	-1.19970703	+45.52734375	+3.01025391	-69.34570313	+1516	+9.32958984	-5.33935547	-1.03710938	+9.97558594	-10.63476563	+13.29345703	+1448	+6.75000000	-9.53173828	-0.72949219	+58.79882813	+7.91015625	-26.87255859	+1600
+1458240638.23060010	+9.28125000	-6.20507813	-1.19970703	+45.52734375	+3.01025391	-69.34570313	+1516	+9.32958984	-5.33935547	-1.03710938	+9.97558594	-10.63476563	+13.29345703	+1448	+6.75000000	-9.53173828	-0.72949219	+58.79882813	+7.91015625	-26.87255859	+1600
+1458240638.23480010	+9.28125000	-6.20507813	-1.19970703	+45.52734375	+3.01025391	-69.34570313	+1516	+9.32958984	-5.33935547	-1.03710938	+9.97558594	-10.63476563	+13.29345703	+1448	+6.75000000	-9.52734375	-0.72949219	+58.79882813	+7.91015625	-26.87255859	+1600
+1458240638.23889990	+9.28125000	-6.20507813	-1.19970703	+45.52734375	+3.01025391	-69.34570313	+1520	+9.32958984	-5.33935547	-1.03710938	+9.97558594	-10.63476563	+13.29345703	+1448	+6.75000000	-9.52734375	-0.72949219	+58.79882813	+7.91015625	-26.87255859	+1600
+1458240638.24309990	+9.28125000	-6.20507813	-1.19970703	+45.52734375	+3.01025391	-69.34570313	+1520	+9.32958984	-5.33935547	-1.03710938	+9.97558594	-10.63476563	+13.29345703	+1448	+6.75000000	-9.52734375	-0.72509766	+58.82080078	+7.91015625	-26.87255859	+1600
+1458240638.24729990	+9.28125000	-6.20507813	-1.19970703	+45.52734375	+3.01025391	-69.34570313	+1520	+9.32958984	-5.33935547	-1.03710938	+9.97558594	-10.63476563	+13.29345703	+1448	+6.75000000	-9.52734375	-0.72509766	+58.82080078	+7.91015625	-26.87255859	+1600
+1458240638.25140000	+9.28125000	-6.20507813	-1.19970703	+45.52734375	+3.01025391	-69.34570313	+1520	+9.32958984	-5.33935547	-1.03710938	+9.97558594	-10.63476563	+13.29345703	+1448	+6.75439453	-9.52734375	-0.72509766	+58.82080078	+7.91015625	-26.87255859	+1600
+1458240638.25560000	+9.28125000	-6.20507813	-1.19970703	+45.52734375	+3.01025391	-69.34570313	+1520	+9.32958984	-5.33935547	-1.03710938	+9.97558594	-10.63476563	+13.29345703	+1448	+6.75439453	-9.52734375	-0.72509766	+58.82080078	+7.91015625	-26.89453125	+1600
+1458240638.25980000	+9.28125000	-6.20507813	-1.19970703	+45.52734375	+3.01025391	-69.34570313	+1520	+9.32958984	-5.33935547	-1.03710938	+9.97558594	-10.63476563	+13.29345703	+1448	+6.75439453	-9.52734375	-0.72509766	+58.82080078	+7.91015625	-26.89453125	+1604
+1458240638.26390000	+9.28125000	-6.20507813	-1.19970703	+45.52734375	+3.01025391	-69.34570313	+1520	+9.32958984	-5.33935547	-1.03710938	+9.97558594	-10.63476563	+13.29345703	+1448	+6.75439453	-9.52734375	-0.72509766	+58.82080078	+7.91015625	-26.87255859	+1604
+1458240638.26810000	+9.28125000	-6.20507813	-1.19970703	+45.52734375	+3.01025391	-69.34570313	+1520	+9.32958984	-5.33935547	-1.03710938	+9.97558594	-10.63476563	+13.29345703	+1448	+6.75439453	-9.52734375	-0.72509766	+58.82080078	+7.91015625	-26.87255859	+1604
+1458240638.27230000	+9.28125000	-6.20507813	-1.19970703	+45.52734375	+3.03222656	-69.34570313	+1520	+9.33398438	-5.33935547	-1.03710938	+9.97558594	-10.63476563	+13.29345703	+1448	+6.75439453	-9.52734375	-0.72509766	+58.82080078	+7.91015625	-26.87255859	+1604
+1458240638.27640010	+9.28125000	-6.20507813	-1.19970703	+45.52734375	+3.03222656	-69.34570313	+1520	+9.33398438	-5.33935547	-1.03710938	+9.97558594	-10.63476563	+13.29345703	+1448	+6.75439453	-9.52734375	-0.72509766	+58.82080078	+7.91015625	-26.87255859	+1604
+1458240638.28060010	+9.28125000	-6.20507813	-1.19970703	+45.52734375	+3.03222656	-69.34570313	+1520	+9.33398438	-5.33935547	-1.03710938	+9.97558594	-10.63476563	+13.29345703	+1448	+6.75439453	-9.52734375	-0.72949219	+58.82080078	+7.91015625	-26.87255859	+1604
+1458240638.28480010	+9.28125000	-6.20507813	-1.19970703	+45.50537109	+3.03222656	-69.34570313	+1520	+9.33398438	-5.33935547	-1.03710938	+9.97558594	-10.63476563	+13.29345703	+1448	+6.75000000	-9.52734375	-0.72949219	+58.82080078	+7.91015625	-26.87255859	+1604
+1458240638.28889990	+9.28125000	-6.20507813	-1.19970703	+45.50537109	+3.03222656	-69.34570313	+1520	+9.33398438	-5.33935547	-1.03710938	+9.99755859	-10.63476563	+13.27148438	+1448	+6.75000000	-9.52734375	-0.72949219	+58.82080078	+7.91015625	-26.87255859	+1604
+1458240638.29310010	+9.28125000	-6.20507813	-1.19970703	+45.50537109	+3.03222656	-69.34570313	+1520	+9.33398438	-5.33935547	-1.03710938	+9.99755859	-10.63476563	+13.27148438	+1448	+6.75000000	-9.52734375	-0.72949219	+58.82080078	+7.91015625	-26.87255859	+1604
+1458240638.29720000	+9.28125000	-6.20507813	-1.19970703	+45.50537109	+3.03222656	-69.34570313	+1520	+9.33398438	-5.33935547	-1.03710938	+9.99755859	-10.63476563	+13.27148438	+1448	+6.75000000	-9.52734375	-0.72949219	+58.82080078	+7.91015625	-26.85058594	+1604
+1458240638.30139990	+9.28125000	-6.20507813	-1.19970703	+45.50537109	+3.03222656	-69.34570313	+1520	+9.33398438	-5.33935547	-1.03710938	+9.99755859	-10.63476563	+13.27148438	+1444	+6.75000000	-9.52734375	-0.72949219	+58.79882813	+7.91015625	-26.85058594	+1604
+1458240638.30559990	+9.28125000	-6.20507813	-1.19970703	+45.50537109	+3.03222656	-69.34570313	+1520	+9.33398438	-5.33935547	-1.03710938	+9.99755859	-10.63476563	+13.27148438	+1444	+6.75000000	-9.52734375	-0.72949219	+58.79882813	+7.91015625	-26.85058594	+1604
+1458240638.30970000	+9.28125000	-6.20507813	-1.19970703	+45.50537109	+3.03222656	-69.34570313	+1520	+9.33398438	-5.33935547	-1.03710938	+9.99755859	-10.63476563	+13.27148438	+1444	+6.75000000	-9.52734375	-0.72949219	+58.79882813	+7.91015625	-26.85058594	+1604
+1458240638.31390000	+9.28125000	-6.20507813	-1.19970703	+45.50537109	+3.03222656	-69.34570313	+1520	+9.33398438	-5.33935547	-1.03710938	+9.99755859	-10.63476563	+13.27148438	+1444	+6.75000000	-9.53173828	-0.72949219	+58.79882813	+7.88818359	-26.85058594	+1604
+1458240638.31810000	+9.28125000	-6.20507813	-1.19970703	+45.50537109	+3.03222656	-69.34570313	+1520	+9.33398438	-5.33935547	-1.03710938	+9.99755859	-10.63476563	+13.27148438	+1444	+6.75000000	-9.53173828	-0.72949219	+58.79882813	+7.88818359	-26.85058594	+1604
+1458240638.32220010	+9.28125000	-6.20507813	-1.19970703	+45.50537109	+3.03222656	-69.34570313	+1520	+9.33398438	-5.33935547	-1.03710938	+9.99755859	-10.63476563	+13.24951172	+1444	+6.75000000	-9.53173828	-0.72949219	+58.79882813	+7.88818359	-26.85058594	+1600
+1458240638.32640000	+9.28125000	-6.20507813	-1.19970703	+45.50537109	+3.03222656	-69.34570313	+1520	+9.33398438	-5.33935547	-1.03710938	+9.99755859	-10.63476563	+13.24951172	+1444	+6.75000000	-9.53173828	-0.72949219	+58.79882813	+7.91015625	-26.85058594	+1600
+1458240638.33060000	+9.28125000	-6.20507813	-1.19970703	+45.50537109	+3.03222656	-69.34570313	+1520	+9.33398438	-5.33935547	-1.03710938	+9.99755859	-10.63476563	+13.24951172	+1444	+6.75000000	-9.52734375	-0.72949219	+58.79882813	+7.91015625	-26.85058594	+1600
+1458240638.33470010	+9.28125000	-6.20507813	-1.19970703	+45.50537109	+3.03222656	-69.34570313	+1520	+9.33398438	-5.33935547	-1.03710938	+9.99755859	-10.63476563	+13.24951172	+1444	+6.75000000	-9.52734375	-0.72949219	+58.79882813	+7.91015625	-26.85058594	+1600
+1458240638.33890010	+9.28125000	-6.20947266	-1.19970703	+45.50537109	+3.03222656	-69.34570313	+1520	+9.33398438	-5.33935547	-1.03710938	+9.99755859	-10.63476563	+13.24951172	+1444	+6.75000000	-9.52734375	-0.72949219	+58.82080078	+7.91015625	-26.85058594	+1600
+1458240638.34310010	+9.28125000	-6.20947266	-1.19970703	+45.50537109	+3.05419922	-69.34570313	+1520	+9.33398438	-5.33935547	-1.03710938	+9.99755859	-10.63476563	+13.24951172	+1444	+6.75000000	-9.52734375	-0.72949219	+58.82080078	+7.91015625	-26.85058594	+1600
+1458240638.34719990	+9.28125000	-6.20947266	-1.19970703	+45.50537109	+3.05419922	-69.34570313	+1520	+9.33398438	-5.33935547	-1.03710938	+9.99755859	-10.63476563	+13.24951172	+1444	+6.75000000	-9.52734375	-0.72949219	+58.82080078	+7.91015625	-26.87255859	+1600
+1458240638.35139990	+9.28125000	-6.20947266	-1.19970703	+45.50537109	+3.05419922	-69.34570313	+1520	+9.33398438	-5.33935547	-1.03710938	+9.99755859	-10.63476563	+13.24951172	+1444	+6.75439453	-9.52734375	-0.72949219	+58.82080078	+7.91015625	-26.87255859	+1604
+1458240638.35560010	+9.28125000	-6.20947266	-1.19970703	+45.50537109	+3.05419922	-69.34570313	+1520	+9.33398438	-5.33935547	-1.03710938	+9.99755859	-10.63476563	+13.24951172	+1444	+6.75439453	-9.52734375	-0.72509766	+58.82080078	+7.91015625	-26.87255859	+1604
+1458240638.35970000	+9.28125000	-6.20947266	-1.19970703	+45.50537109	+3.05419922	-69.34570313	+1520	+9.33398438	-5.33935547	-1.03710938	+9.99755859	-10.63476563	+13.24951172	+1444	+6.75439453	-9.52734375	-0.72509766	+58.84277344	+7.91015625	-26.87255859	+1604
+1458240638.36389990	+9.28125000	-6.20947266	-1.19970703	+45.50537109	+3.05419922	-69.34570313	+1520	+9.33398438	-5.33935547	-1.03710938	+9.99755859	-10.63476563	+13.24951172	+1444	+6.75439453	-9.52734375	-0.72509766	+58.84277344	+7.91015625	-26.87255859	+1604
+1458240638.36809990	+9.28125000	-6.20947266	-1.19970703	+45.50537109	+3.05419922	-69.34570313	+1520	+9.33398438	-5.33935547	-1.03710938	+9.99755859	-10.63476563	+13.24951172	+1444	+6.75439453	-9.52734375	-0.72509766	+58.84277344	+7.91015625	-26.87255859	+1604
+1458240638.37220000	+9.28125000	-6.20947266	-1.19970703	+45.50537109	+3.05419922	-69.34570313	+1520	+9.33398438	-5.33935547	-1.03710938	+9.99755859	-10.63476563	+13.24951172	+1444	+6.75439453	-9.52734375	-0.72509766	+58.84277344	+7.91015625	-26.87255859	+1604
+1458240638.37640000	+9.28125000	-6.20947266	-1.19970703	+45.50537109	+3.05419922	-69.34570313	+1520	+9.33398438	-5.33935547	-1.03710938	+9.99755859	-10.63476563	+13.24951172	+1444	+6.75439453	-9.52734375	-0.72509766	+58.84277344	+7.91015625	-26.87255859	+1604
+1458240638.38050010	+9.28125000	-6.20947266	-1.19970703	+45.50537109	+3.05419922	-69.34570313	+1520	+9.33398438	-5.33935547	-1.03710938	+9.99755859	-10.63476563	+13.24951172	+1444	+6.75439453	-9.52734375	-0.72509766	+58.84277344	+7.91015625	-26.87255859	+1604
+1458240638.38470010	+9.28125000	-6.20947266	-1.19970703	+45.50537109	+3.05419922	-69.34570313	+1520	+9.33398438	-5.33935547	-1.03710938	+9.99755859	-10.63476563	+13.24951172	+1444	+6.75439453	-9.52734375	-0.72509766	+58.84277344	+7.91015625	-26.87255859	+1604
+1458240638.38890000	+9.28125000	-6.20947266	-1.19970703	+45.50537109	+3.05419922	-69.34570313	+1520	+9.33398438	-5.33935547	-1.03710938	+9.99755859	-10.63476563	+13.22753906	+1444	+6.75439453	-9.52734375	-0.72509766	+58.84277344	+7.91015625	-26.87255859	+1604
+1458240638.39299990	+9.28125000	-6.20947266	-1.19970703	+45.50537109	+3.05419922	-69.34570313	+1520	+9.33398438	-5.33935547	-1.03710938	+9.99755859	-10.63476563	+13.22753906	+1444	+6.75439453	-9.52734375	-0.72509766	+58.84277344	+7.91015625	-26.87255859	+1604
+1458240638.39720010	+9.28125000	-6.20947266	-1.19970703	+45.50537109	+3.05419922	-69.34570313	+1520	+9.33398438	-5.33935547	-1.03710938	+9.99755859	-10.61279297	+13.22753906	+1444	+6.75439453	-9.52734375	-0.72509766	+58.84277344	+7.91015625	-26.87255859	+1604
+1458240638.40140010	+9.28125000	-6.20947266	-1.19970703	+45.50537109	+3.05419922	-69.34570313	+1520	+9.33398438	-5.33935547	-1.03710938	+9.99755859	-10.61279297	+13.22753906	+1444	+6.75439453	-9.52734375	-0.72509766	+58.84277344	+7.91015625	-26.87255859	+1604
+1458240638.40549990	+9.28125000	-6.20507813	-1.19970703	+45.50537109	+3.05419922	-69.34570313	+1516	+9.33398438	-5.33935547	-1.03710938	+9.99755859	-10.61279297	+13.22753906	+1444	+6.75439453	-9.52734375	-0.72509766	+58.84277344	+7.91015625	-26.87255859	+1604
+1458240638.40969990	+9.28125000	-6.20507813	-1.19970703	+45.50537109	+3.05419922	-69.34570313	+1516	+9.32958984	-5.33935547	-1.03710938	+9.99755859	-10.61279297	+13.22753906	+1444	+6.75439453	-9.52734375	-0.72509766	+58.84277344	+7.91015625	-26.87255859	+1604
+1458240638.41389990	+9.28125000	-6.20507813	-1.19970703	+45.50537109	+3.05419922	-69.34570313	+1516	+9.32958984	-5.33935547	-1.03710938	+9.99755859	-10.61279297	+13.22753906	+1444	+6.75439453	-9.52734375	-0.72949219	+58.82080078	+7.91015625	-26.87255859	+1604
+1458240638.41800000	+9.28125000	-6.20507813	-1.19970703	+45.50537109	+3.05419922	-69.34570313	+1516	+9.32958984	-5.33935547	-1.03710938	+9.99755859	-10.61279297	+13.22753906	+1444	+6.75000000	-9.52734375	-0.72949219	+58.82080078	+7.91015625	-26.85058594	+1604
+1458240638.42220000	+9.28125000	-6.20507813	-1.19970703	+45.50537109	+3.05419922	-69.34570313	+1516	+9.32958984	-5.33935547	-1.03710938	+9.99755859	-10.61279297	+13.22753906	+1444	+6.75000000	-9.52734375	-0.72949219	+58.82080078	+7.91015625	-26.85058594	+1604
+1458240638.42639990	+9.28125000	-6.20507813	-1.19970703	+45.50537109	+3.07617188	-69.34570313	+1516	+9.32958984	-5.33935547	-1.03710938	+9.99755859	-10.61279297	+13.22753906	+1444	+6.75000000	-9.52734375	-0.72949219	+58.82080078	+7.91015625	-26.85058594	+1604
+1458240638.43050000	+9.28125000	-6.20507813	-1.19970703	+45.50537109	+3.07617188	-69.34570313	+1516	+9.32958984	-5.33935547	-1.03710938	+9.99755859	-10.61279297	+13.22753906	+1444	+6.75000000	-9.52734375	-0.72949219	+58.82080078	+7.91015625	-26.85058594	+1604
+1458240638.43470000	+9.28125000	-6.20507813	-1.19970703	+45.50537109	+3.07617188	-69.34570313	+1516	+9.32958984	-5.33935547	-1.03710938	+9.99755859	-10.61279297	+13.22753906	+1444	+6.75000000	-9.52734375	-0.72949219	+58.82080078	+7.88818359	-26.85058594	+1604
+1458240638.43890000	+9.28125000	-6.20507813	-1.19970703	+45.50537109	+3.07617188	-69.34570313	+1516	+9.32958984	-5.33935547	-1.03710938	+9.99755859	-10.61279297	+13.22753906	+1444	+6.75000000	-9.52734375	-0.72949219	+58.82080078	+7.88818359	-26.85058594	+1604
+1458240638.44300010	+9.28125000	-6.20507813	-1.20410156	+45.50537109	+3.07617188	-69.34570313	+1516	+9.32958984	-5.33935547	-1.03710938	+9.99755859	-10.61279297	+13.22753906	+1444	+6.75000000	-9.52734375	-0.72949219	+58.82080078	+7.88818359	-26.85058594	+1604
+1458240638.44720010	+9.28125000	-6.20507813	-1.20410156	+45.50537109	+3.07617188	-69.34570313	+1516	+9.32958984	-5.33935547	-1.03710938	+9.99755859	-10.61279297	+13.22753906	+1444	+6.75000000	-9.52734375	-0.72949219	+58.82080078	+7.88818359	-26.85058594	+1604
+1458240638.45129990	+9.28125000	-6.20507813	-1.20410156	+45.50537109	+3.07617188	-69.34570313	+1516	+9.32958984	-5.33935547	-1.03710938	+9.99755859	-10.61279297	+13.22753906	+1444	+6.75000000	-9.52734375	-0.72949219	+58.82080078	+7.88818359	-26.85058594	+1604
+1458240638.45549990	+9.28125000	-6.20507813	-1.20410156	+45.50537109	+3.07617188	-69.34570313	+1516	+9.32958984	-5.33935547	-1.03710938	+9.99755859	-10.61279297	+13.22753906	+1444	+6.75000000	-9.52734375	-0.72949219	+58.82080078	+7.91015625	-26.85058594	+1604
+1458240638.45970010	+9.28125000	-6.20507813	-1.20410156	+45.50537109	+3.05419922	-69.34570313	+1516	+9.32958984	-5.33935547	-1.03710938	+9.99755859	-10.61279297	+13.22753906	+1444	+6.75000000	-9.52734375	-0.72949219	+58.84277344	+7.91015625	-26.85058594	+1604
+1458240638.46380000	+9.28125000	-6.20507813	-1.20410156	+45.50537109	+3.05419922	-69.34570313	+1516	+9.32958984	-5.33935547	-1.03710938	+9.99755859	-10.61279297	+13.22753906	+1444	+6.75439453	-9.52734375	-0.72949219	+58.84277344	+7.91015625	-26.85058594	+1604
+1458240638.46799990	+9.28125000	-6.20507813	-1.20410156	+45.50537109	+3.05419922	-69.34570313	+1516	+9.32958984	-5.33935547	-1.03710938	+9.99755859	-10.61279297	+13.22753906	+1444	+6.75439453	-9.52734375	-0.72509766	+58.84277344	+7.91015625	-26.85058594	+1604
+1458240638.47219990	+9.28125000	-6.20507813	-1.20410156	+45.50537109	+3.05419922	-69.34570313	+1516	+9.32958984	-5.33935547	-1.03710938	+9.99755859	-10.61279297	+13.22753906	+1444	+6.75439453	-9.52734375	-0.72509766	+58.84277344	+7.91015625	-26.85058594	+1604
+1458240638.47630000	+9.28125000	-6.20507813	-1.20410156	+45.50537109	+3.05419922	-69.34570313	+1516	+9.32958984	-5.33935547	-1.03710938	+9.99755859	-10.61279297	+13.22753906	+1444	+6.75439453	-9.52734375	-0.72509766	+58.84277344	+7.91015625	-26.85058594	+1604
+1458240638.48050000	+9.28125000	-6.20507813	-1.20410156	+45.50537109	+3.05419922	-69.34570313	+1516	+9.32958984	-5.33935547	-1.03710938	+9.99755859	-10.61279297	+13.22753906	+1440	+6.75439453	-9.52734375	-0.72509766	+58.84277344	+7.91015625	-26.87255859	+1604
+1458240638.48470000	+9.28125000	-6.20507813	-1.20410156	+45.50537109	+3.05419922	-69.34570313	+1516	+9.32958984	-5.33935547	-1.03710938	+9.99755859	-10.61279297	+13.22753906	+1440	+6.75439453	-9.52734375	-0.72509766	+58.86474609	+7.91015625	-26.87255859	+1604
+1458240638.48880000	+9.28125000	-6.20507813	-1.20410156	+45.50537109	+3.05419922	-69.34570313	+1516	+9.32958984	-5.33935547	-1.03710938	+9.99755859	-10.61279297	+13.22753906	+1440	+6.75439453	-9.52734375	-0.72509766	+58.86474609	+7.91015625	-26.87255859	+1604
+1458240638.49300000	+9.28125000	-6.20507813	-1.20410156	+45.50537109	+3.05419922	-69.34570313	+1516	+9.32958984	-5.33935547	-1.03710938	+9.99755859	-10.63476563	+13.22753906	+1440	+6.75439453	-9.52294922	-0.72509766	+58.86474609	+7.91015625	-26.87255859	+1608
+1458240638.49720000	+9.28125000	-6.20507813	-1.20410156	+45.50537109	+3.05419922	-69.32373047	+1516	+9.33398438	-5.33935547	-1.03710938	+9.99755859	-10.63476563	+13.22753906	+1440	+6.75439453	-9.52294922	-0.72509766	+58.86474609	+7.91015625	-26.87255859	+1608
+1458240638.50130010	+9.28125000	-6.20507813	-1.20410156	+45.50537109	+3.05419922	-69.32373047	+1516	+9.33398438	-5.33935547	-1.03710938	+9.99755859	-10.63476563	+13.22753906	+1440	+6.75439453	-9.52294922	-0.72509766	+58.86474609	+7.91015625	-26.87255859	+1608
+1458240638.50550010	+9.28125000	-6.20507813	-1.20410156	+45.50537109	+3.05419922	-69.32373047	+1516	+9.33398438	-5.33935547	-1.03710938	+9.99755859	-10.63476563	+13.22753906	+1440	+6.75439453	-9.52294922	-0.72509766	+58.84277344	+7.88818359	-26.85058594	+1608
+1458240638.50970010	+9.28125000	-6.20507813	-1.19970703	+45.50537109	+3.05419922	-69.32373047	+1516	+9.33398438	-5.33496094	-1.03710938	+9.99755859	-10.63476563	+13.22753906	+1440	+6.75439453	-9.52734375	-0.72509766	+58.84277344	+7.88818359	-26.85058594	+1608
+1458240638.51379990	+9.28125000	-6.20507813	-1.19970703	+45.52734375	+3.05419922	-69.32373047	+1516	+9.33398438	-5.33496094	-1.03710938	+9.99755859	-10.63476563	+13.22753906	+1440	+6.75439453	-9.52734375	-0.72509766	+58.84277344	+7.88818359	-26.85058594	+1608
+1458240638.51799990	+9.28125000	-6.20507813	-1.19970703	+45.52734375	+3.03222656	-69.32373047	+1516	+9.33398438	-5.33496094	-1.03710938	+9.99755859	-10.63476563	+13.24951172	+1440	+6.75439453	-9.52734375	-0.72509766	+58.84277344	+7.88818359	-26.85058594	+1608
+1458240638.52220010	+9.28125000	-6.20507813	-1.19970703	+45.52734375	+3.03222656	-69.32373047	+1516	+9.33398438	-5.33496094	-1.03710938	+9.97558594	-10.63476563	+13.24951172	+1440	+6.75439453	-9.52734375	-0.72949219	+58.84277344	+7.88818359	-26.85058594	+1608
+1458240638.52630000	+9.28125000	-6.20507813	-1.19970703	+45.52734375	+3.03222656	-69.32373047	+1516	+9.33398438	-5.33496094	-1.03710938	+9.97558594	-10.63476563	+13.24951172	+1440	+6.75439453	-9.52734375	-0.72949219	+58.82080078	+7.88818359	-26.85058594	+1608
+1458240638.53049990	+9.28125000	-6.20507813	-1.19970703	+45.52734375	+3.03222656	-69.32373047	+1516	+9.33398438	-5.33496094	-1.03710938	+9.97558594	-10.63476563	+13.24951172	+1440	+6.75439453	-9.52734375	-0.72949219	+58.82080078	+7.86621094	-26.85058594	+1608
+1458240638.53460000	+9.28125000	-6.20507813	-1.19970703	+45.52734375	+3.03222656	-69.32373047	+1516	+9.33398438	-5.33496094	-1.03710938	+9.97558594	-10.65673828	+13.24951172	+1440	+6.75000000	-9.52734375	-0.72949219	+58.82080078	+7.86621094	-26.82861328	+1608
+1458240638.53880000	+9.28125000	-6.20507813	-1.19970703	+45.52734375	+3.01025391	-69.32373047	+1516	+9.33398438	-5.33496094	-1.03710938	+9.97558594	-10.65673828	+13.24951172	+1444	+6.75000000	-9.52734375	-0.72949219	+58.79882813	+7.86621094	-26.82861328	+1608
+1458240638.54300000	+9.28125000	-6.20507813	-1.19970703	+45.52734375	+3.01025391	-69.32373047	+1516	+9.33398438	-5.33496094	-1.03271484	+9.95361328	-10.65673828	+13.27148438	+1444	+6.75000000	-9.52734375	-0.72949219	+58.79882813	+7.84423828	-26.82861328	+1608
+1458240638.54710010	+9.28564453	-6.20507813	-1.19970703	+45.52734375	+3.01025391	-69.32373047	+1516	+9.33398438	-5.33496094	-1.03271484	+9.95361328	-10.67871094	+13.29345703	+1444	+6.75000000	-9.52734375	-0.72949219	+58.77685547	+7.82226563	-26.82861328	+1608
+1458240638.55130000	+9.28564453	-6.20507813	-1.19970703	+45.54931641	+2.98828125	-69.32373047	+1516	+9.33398438	-5.33496094	-1.03271484	+9.93164063	-10.67871094	+13.31542969	+1444	+6.75000000	-9.52734375	-0.72949219	+58.75488281	+7.82226563	-26.80664063	+1608
+1458240638.55550000	+9.28564453	-6.20507813	-1.19970703	+45.54931641	+2.98828125	-69.32373047	+1516	+9.33837891	-5.33496094	-1.02832031	+9.90966797	-10.70068359	+13.33740234	+1444	+6.75439453	-9.52734375	-0.72949219	+58.73291016	+7.80029297	-26.80664063	+1608
+1458240638.55960010	+9.28564453	-6.20507813	-1.19531250	+45.54931641	+2.94433594	-69.30175781	+1516	+9.33837891	-5.33496094	-1.02392578	+9.82177734	-10.76660156	+13.40332031	+1448	+6.75439453	-9.52734375	-0.72949219	+58.71093750	+7.75634766	-26.78466797	+1608
+1458240638.56380010	+9.28564453	-6.20068359	-1.19531250	+45.57128906	+2.90039063	-69.27978516	+1516	+9.34277344	-5.33496094	-1.01953125	+9.75585938	-10.81054688	+13.46923828	+1448	+6.75878906	-9.52294922	-0.72949219	+58.66699219	+7.71240234	-26.78466797	+1608
+1458240638.56800010	+9.29003906	-6.20068359	-1.19091797	+45.59326172	+2.85644531	-69.25781250	+1520	+9.34716797	-5.33496094	-1.01513672	+9.66796875	-10.87646484	+13.53515625	+1448	+6.75878906	-9.52294922	-0.72949219	+58.62304688	+7.66845703	-26.76269531	+1608
+1458240638.57209990	+9.29443359	-6.20068359	-1.18652344	+45.61523438	+2.74658203	-69.19189453	+1520	+9.35595703	-5.33496094	-1.00634766	+9.49218750	-11.00830078	+13.71093750	+1452	+6.76757813	-9.51855469	-0.72509766	+58.55712891	+7.55859375	-26.74072266	+1612
+1458240638.57629990	+9.29882813	-6.20068359	-1.18212891	+45.65917969	+2.61474609	-69.12597656	+1524	+9.36035156	-5.33056641	-0.99755859	+9.33837891	-11.09619141	+13.86474609	+1456	+6.77636719	-9.51855469	-0.72070313	+58.49121094	+7.47070313	-26.71875000	+1616
+1458240638.58049990	+9.30322266	-6.20068359	-1.17773438	+45.70312500	+2.50488281	-69.03808594	+1528	+9.36914063	-5.33056641	-0.98876953	+9.16259766	-11.20605469	+13.99658203	+1460	+6.78515625	-9.51416016	-0.72070313	+58.42529297	+7.40478516	-26.69677734	+1620
+1458240638.58460000	+9.31640625	-6.20068359	-1.16894531	+45.79101563	+2.21923828	-68.88427734	+1532	+9.37792969	-5.32617188	-0.97558594	+8.92089844	-11.38183594	+14.21630859	+1464	+6.79394531	-9.50976563	-0.71630859	+58.33740234	+7.25097656	-26.65283203	+1624
+1458240638.58880000	+9.32519531	-6.19628906	-1.16015625	+45.87890625	+1.97753906	-68.73046875	+1540	+9.38671875	-5.32617188	-0.96240234	+8.72314453	-11.49169922	+14.39208984	+1468	+6.80273438	-9.50537109	-0.71630859	+58.22753906	+7.14111328	-26.63085938	+1628
+1458240638.59299990	+9.33398438	-6.19628906	-1.15136719	+45.94482422	+1.75781250	-68.59863281	+1544	+9.39550781	-5.32177734	-0.95361328	+8.54736328	-11.60156250	+14.52392578	+1472	+6.80712891	-9.50097656	-0.71630859	+58.13964844	+7.00927734	-26.58691406	+1632
+1458240638.59710000	+9.34716797	-6.19189453	-1.13818359	+46.07666016	+1.42822266	-68.40087891	+1556	+9.40429688	-5.31738281	-0.94042969	+8.37158203	-11.75537109	+14.67773438	+1476	+6.80712891	-9.50097656	-0.72070313	+58.00781250	+6.85546875	-26.52099609	+1636
+1458240638.60130000	+9.35595703	-6.18750000	-1.12939453	+46.18652344	+1.18652344	-68.20312500	+1560	+9.40869141	-5.31298828	-0.93164063	+8.19580078	-11.86523438	+14.80957031	+1480	+6.80712891	-9.50097656	-0.72509766	+57.87597656	+6.72363281	-26.47705078	+1636
+1458240638.60540010	+9.36474609	-6.18310547	-1.11621094	+46.27441406	+0.96679688	-68.04931641	+1568	+9.41748047	-5.31298828	-0.91845703	+8.06396484	-11.97509766	+14.94140625	+1484	+6.80712891	-9.50097656	-0.72949219	+57.74414063	+6.59179688	-26.41113281	+1640
+1458240638.60960010	+9.37792969	-6.17871094	-1.10302734	+46.40625000	+0.57128906	-67.74169922	+1580	+9.42626953	-5.30419922	-0.90087891	+7.82226563	-12.15087891	+15.13916016	+1492	+6.80712891	-9.50097656	-0.73388672	+57.61230469	+6.43798828	-26.34521484	+1640
+1458240638.61380000	+9.38232422	-6.17431641	-1.09423828	+46.47216797	+0.37353516	-67.54394531	+1588	+9.43505859	-5.29980469	-0.89208984	+7.69042969	-12.26074219	+15.27099609	+1496	+6.80273438	-9.49658203	-0.74267578	+57.45849609	+6.26220703	-26.30126953	+1640
+1458240638.61789990	+9.39111328	-6.16992188	-1.08544922	+46.53808594	+0.19775391	-67.39013672	+1596	+9.44384766	-5.29101563	-0.87890625	+7.55859375	-12.37060547	+15.40283203	+1500	+6.79833984	-9.49658203	-0.75146484	+57.30468750	+6.10839844	-26.23535156	+1640
+1458240638.62210010	+9.39550781	-6.16552734	-1.07666016	+46.56005859	+0.02197266	-67.23632813	+1600	+9.44824219	-5.28222656	-0.86572266	+7.49267578	-12.50244141	+15.51269531	+1508	+6.79833984	-9.49658203	-0.75585938	+57.15087891	+5.91064453	-26.16943359	+1640
+1458240638.62630010	+9.40429688	-6.16113281	-1.07226563	+46.58203125	-0.13183594	-67.06054688	+1608	+9.45703125	-5.27783203	-0.85253906	+7.40478516	-12.63427734	+15.62255859	+1516	+6.79394531	-9.49658203	-0.76464844	+56.99707031	+5.73486328	-26.10351563	+1640
+1458240638.63039990	+9.41308594	-6.15673828	-1.06347656	+46.62597656	-0.26367188	-66.88476563	+1616	+9.46142578	-5.26904297	-0.83935547	+7.31689453	-12.76611328	+15.73242188	+1520	+6.79394531	-9.49218750	-0.77343750	+56.84326172	+5.55908203	-26.05957031	+1640
+1458240638.63459990	+9.42187500	-6.16113281	-1.05908203	+46.58203125	-0.39550781	-66.68701172	+1620	+9.47021484	-5.25585938	-0.82617188	+7.31689453	-12.89794922	+15.86425781	+1528	+6.79394531	-9.49218750	-0.77783203	+56.68945313	+5.36132813	-26.01562500	+1640
+1458240638.63879990	+9.43066406	-6.15673828	-1.05468750	+46.56005859	-0.50537109	-66.48925781	+1628	+9.47900391	-5.24707031	-0.81298828	+7.27294922	-13.00781250	+15.99609375	+1536	+6.79394531	-9.48779297	-0.78222656	+56.55761719	+5.16357422	-25.94970703	+1636
+1458240638.64290000	+9.43945313	-6.15234375	-1.05029297	+46.53808594	-0.61523438	-66.29150391	+1636	+9.48339844	-5.23828125	-0.79980469	+7.22900391	-13.11767578	+16.12792969	+1544	+6.79394531	-9.48339844	-0.78662109	+56.40380859	+4.98779297	-25.90576172	+1636
+1458240638.64710000	+9.44824219	-6.15673828	-1.04589844	+46.45019531	-0.72509766	-66.09375000	+1644	+9.48779297	-5.22070313	-0.78662109	+7.27294922	-13.22753906	+16.28173828	+1552	+6.79833984	-9.47900391	-0.79101563	+56.27197266	+4.79003906	-25.88378906	+1632
+1458240638.65130000	+9.45703125	-6.15234375	-1.04150391	+46.36230469	-0.83496094	-65.87402344	+1648	+9.49658203	-5.20751953	-0.77783203	+7.31689453	-13.33740234	+16.41357422	+1560	+6.80273438	-9.47460938	-0.79541016	+56.16210938	+4.59228516	-25.83984375	+1632
+1458240638.65540000	+9.47021484	-6.15234375	-1.03710938	+46.29638672	-0.94482422	-65.65429688	+1656	+9.50097656	-5.19433594	-0.76025391	+7.33886719	-13.44726563	+16.56738281	+1564	+6.81152344	-9.46582031	-0.79980469	+56.07421875	+4.39453125	-25.81787109	+1632
+1458240638.65960000	+9.48339844	-6.15234375	-1.03271484	+46.16455078	-1.03271484	-65.43457031	+1664	+9.50976563	-5.17236328	-0.74707031	+7.47070313	-13.57910156	+16.69921875	+1572	+6.82031250	-9.45703125	-0.79980469	+55.98632813	+4.19677734	-25.81787109	+1632
+1458240638.66380000	+9.49658203	-6.15234375	-1.02832031	+46.05468750	-1.09863281	-65.21484375	+1672	+9.51416016	-5.15917969	-0.73388672	+7.55859375	-13.71093750	+16.85302734	+1580	+6.83349609	-9.44824219	-0.79980469	+55.89843750	+4.02099609	-25.81787109	+1632
+1458240638.66790010	+9.50976563	-6.14794922	-1.02392578	+45.96679688	-1.18652344	-64.99511719	+1684	+9.51855469	-5.14160156	-0.72070313	+7.66845703	-13.82080078	+16.98486328	+1588	+6.84228516	-9.43945313	-0.79980469	+55.83251953	+3.82324219	-25.81787109	+1632
+1458240638.67210010	+9.52294922	-6.15234375	-1.02392578	+45.81298828	-1.27441406	-64.73144531	+1692	+9.52734375	-5.11962891	-0.70751953	+7.82226563	-13.90869141	+17.13867188	+1592	+6.85546875	-9.43066406	-0.79980469	+55.74462891	+3.62548828	-25.81787109	+1636
+1458240638.67630000	+9.53613281	-6.15234375	-1.01953125	+45.65917969	-1.36230469	-64.48974609	+1700	+9.53173828	-5.10205078	-0.69433594	+7.97607422	-14.01855469	+17.29248047	+1600	+6.86865234	-9.41748047	-0.79980469	+55.67871094	+3.44970703	-25.81787109	+1636
+1458240638.68039990	+9.54931641	-6.14794922	-1.01513672	+45.52734375	-1.45019531	-64.24804688	+1708	+9.53613281	-5.08007813	-0.68554688	+8.12988281	-14.10644531	+17.46826172	+1604	+6.88183594	-9.40869141	-0.79980469	+55.61279297	+3.25195313	-25.81787109	+1640
+1458240638.68460010	+9.56250000	-6.14794922	-1.01074219	+45.39550781	-1.53808594	-64.00634766	+1716	+9.54492188	-5.05371094	-0.67236328	+8.34960938	-14.21630859	+17.60009766	+1608	+6.89501953	-9.39550781	-0.80419922	+55.52490234	+3.03222656	-25.79589844	+1644
+1458240638.68870000	+9.57568359	-6.14794922	-1.00634766	+45.26367188	-1.62597656	-63.76464844	+1728	+9.54931641	-5.03173828	-0.65478516	+8.54736328	-14.34814453	+17.73193359	+1616	+6.90820313	-9.38671875	-0.80419922	+55.45898438	+2.83447266	-25.79589844	+1648
+1458240638.69289990	+9.59326172	-6.14355469	-1.00634766	+45.13183594	-1.73583984	-63.50097656	+1740	+9.55371094	-5.00976563	-0.64599609	+8.76708984	-14.43603516	+17.86376953	+1620	+6.91699219	-9.37353516	-0.80859375	+55.37109375	+2.61474609	-25.79589844	+1652
+1458240638.69709990	+9.60644531	-6.14355469	-1.00195313	+44.97802734	-1.82373047	-63.25927734	+1748	+9.56250000	-4.98339844	-0.63281250	+8.98681641	-14.56787109	+17.97363281	+1624	+6.93017578	-9.36035156	-0.81738281	+55.28320313	+2.41699219	-25.77392578	+1656
+1458240638.70120000	+9.62402344	-6.13916016	-0.99755859	+44.82421875	-1.91162109	-63.01757813	+1760	+9.56689453	-4.95703125	-0.61962891	+9.22851563	-14.67773438	+18.08349609	+1628	+6.93896484	-9.35156250	-0.81738281	+55.17333984	+2.21923828	-25.77392578	+1660
+1458240638.70540000	+9.63720703	-6.13476563	-0.99316406	+44.69238281	-1.99951172	-62.75390625	+1768	+9.57128906	-4.93505859	-0.61083984	+9.44824219	-14.74365234	+18.21533203	+1632	+6.94335938	-9.34277344	-0.83056641	+55.04150391	+1.97753906	-25.72998047	+1660
+1458240638.70960000	+9.65039063	-6.13476563	-0.98876953	+44.51660156	-2.08740234	-62.51220703	+1780	+9.57568359	-4.92626953	-0.60644531	+9.51416016	-14.76562500	+18.23730469	+1628	+6.95214844	-9.33398438	-0.84375000	+54.88769531	+1.75781250	-25.66406250	+1664
+1458240638.71370010	+9.66357422	-6.13037109	-0.98876953	+44.36279297	-2.17529297	-62.29248047	+1792	+9.57568359	-4.91748047	-0.60205078	+9.60205078	-14.80957031	+18.28125000	+1628	+6.95654297	-9.32519531	-0.85253906	+54.73388672	+1.53808594	-25.64208984	+1668
+1458240638.71790000	+9.68115234	-6.12597656	-0.98876953	+44.20898438	-2.26318359	-62.02880859	+1800	+9.58007813	-4.89990234	-0.59765625	+9.73388672	-14.85351563	+18.32519531	+1624	+6.96093750	-9.31640625	-0.87011719	+54.55810547	+1.31835938	-25.57617188	+1668
+1458240638.72210000	+9.69433594	-6.12158203	-0.98437500	+44.03320313	-2.32910156	-61.80908203	+1808	+9.58447266	-4.88232422	-0.58886719	+9.90966797	-14.94140625	+18.36914063	+1628	+6.96533203	-9.30761719	-0.88330078	+54.40429688	+1.09863281	-25.51025391	+1672
+1458240638.72620010	+9.70751953	-6.11718750	-0.97998047	+43.87939453	-2.41699219	-61.61132813	+1820	+9.58886719	-4.86474609	-0.58007813	+10.08544922	-15.00732422	+18.41308594	+1628	+6.96533203	-9.29882813	-0.90087891	+54.20654297	+0.90087891	-25.46630859	+1668
+1458240638.73040010	+9.72509766	-6.11279297	-0.97998047	+43.70361328	-2.48291016	-61.36962891	+1828	+9.59326172	-4.84277344	-0.57568359	+10.26123047	-15.09521484	+18.45703125	+1632	+6.96533203	-9.29003906	-0.91406250	+54.00878906	+0.68115234	-25.40039063	+1668
+1458240638.73460010	+9.73828125	-6.11279297	-0.97998047	+43.50585938	-2.57080078	-61.14990234	+1836	+9.59765625	-4.81201172	-0.56689453	+10.52490234	-15.20507813	+18.50097656	+1636	+6.96972656	-9.28125000	-0.93164063	+53.83300781	+0.48339844	-25.35644531	+1668
+1458240638.73869990	+9.75585938	-6.10839844	-0.97558594	+43.30810547	-2.65869141	-60.97412109	+1848	+9.60205078	-4.78125000	-0.55810547	+10.76660156	-15.31494141	+18.52294922	+1640	+6.97412109	-9.27246094	-0.94921875	+53.61328125	+0.28564453	-25.29052734	+1664
+1458240638.74289990	+9.76904297	-6.10400391	-0.97558594	+43.11035156	-2.72460938	-60.73242188	+1856	+9.61083984	-4.75488281	-0.54931641	+11.00830078	-15.40283203	+18.56689453	+1644	+6.97412109	-9.26367188	-0.96679688	+53.41552734	+0.06591797	-25.22460938	+1664
+1458240638.74710010	+9.78222656	-6.10400391	-0.97558594	+42.89062500	-2.81250000	-60.55664063	+1860	+9.61523438	-4.71972656	-0.54492188	+11.29394531	-15.51269531	+18.58886719	+1652	+6.98291016	-9.25048828	-0.98437500	+53.23974609	-0.10986328	-25.15869141	+1660
+1458240638.75120000	+9.79980469	-6.09960938	-0.97119141	+42.69287109	-2.92236328	-60.38085938	+1872	+9.62402344	-4.68457031	-0.53613281	+11.55761719	-15.62255859	+18.58886719	+1656	+6.98730469	-9.23730469	-1.00195313	+53.06396484	-0.30761719	-25.11474609	+1656
+1458240638.75539990	+9.81738281	-6.09521484	-0.97558594	+42.49511719	-3.01025391	-60.18310547	+1880	+9.62841797	-4.65380859	-0.53173828	+11.79931641	-15.71044922	+18.58886719	+1660	+6.99169922	-9.22412109	-1.01953125	+52.88818359	-0.48339844	-25.07080078	+1652
+1458240638.75950000	+9.83496094	-6.09082031	-0.97558594	+42.25341797	-3.09814453	-60.02929688	+1888	+9.63281250	-4.61425781	-0.52734375	+12.06298828	-15.82031250	+18.56689453	+1664	+7.00488281	-9.21093750	-1.03271484	+52.71240234	-0.63720703	-25.04882813	+1652
+1458240638.76370000	+9.85253906	-6.09082031	-0.97119141	+42.03369141	-3.22998047	-59.89746094	+1896	+9.64160156	-4.57910156	-0.52294922	+12.28271484	-15.93017578	+18.56689453	+1668	+7.01367188	-9.19775391	-1.04589844	+52.55859375	-0.79101563	-25.02685547	+1648
+1458240638.76790000	+9.87011719	-6.08642578	-0.97119141	+41.79199219	-3.33984375	-59.74365234	+1904	+9.64599609	-4.54833984	-0.51855469	+12.50244141	-16.01806641	+18.54492188	+1672	+7.02246094	-9.18017578	-1.05908203	+52.40478516	-0.94482422	-25.00488281	+1644
+1458240638.77200010	+9.88769531	-6.08203125	-0.97119141	+41.57226563	-3.44970703	-59.61181641	+1912	+9.65039063	-4.51757813	-0.51855469	+12.70019531	-16.10595703	+18.54492188	+1672	+7.04003906	-9.16259766	-1.07226563	+52.27294922	-1.07666016	-25.00488281	+1640
+1458240638.77620010	+9.90527344	-6.08203125	-0.97119141	+41.33056641	-3.58154297	-59.50195313	+1920	+9.65917969	-4.48242188	-0.51855469	+12.89794922	-16.17187500	+18.54492188	+1672	+7.05322266	-9.14501953	-1.08105469	+52.16308594	-1.20849609	-25.00488281	+1636
+1458240638.78040000	+9.92724609	-6.07763672	-0.97558594	+41.11083984	-3.71337891	-59.34814453	+1928	+9.66357422	-4.45166016	-0.51855469	+13.07373047	-16.23779297	+18.56689453	+1672	+7.06640625	-9.12304688	-1.09423828	+52.03125000	-1.34033203	-24.98291016	+1632
+1458240638.78449990	+9.94482422	-6.07324219	-0.97119141	+40.86914063	-3.84521484	-59.28222656	+1936	+9.67236328	-4.42089844	-0.51855469	+13.20556641	-16.28173828	+18.56689453	+1672	+7.08398438	-9.10546875	-1.10302734	+51.92138672	-1.42822266	-24.98291016	+1632
+1458240638.78870010	+9.96240234	-6.06884766	-0.97119141	+40.62744141	-3.99902344	-59.26025391	+1948	+9.67675781	-4.39013672	-0.51855469	+13.33740234	-16.34765625	+18.58886719	+1672	+7.10156250	-9.08349609	-1.11621094	+51.78955078	-1.53808594	-24.98291016	+1628
+1458240638.79290010	+9.98437500	-6.06005859	-0.97558594	+40.40771484	-4.10888672	-59.12841797	+1956	+9.68554688	-4.35937500	-0.52294922	+13.46923828	-16.39160156	+18.63281250	+1672	+7.11914063	-9.06152344	-1.12500000	+51.67968750	-1.62597656	-24.98291016	+1628
+1458240638.79699990	+10.00195313	-6.05566406	-0.97998047	+40.16601563	-4.21875000	-59.12841797	+1964	+9.69433594	-4.33740234	-0.52734375	+13.49121094	-16.41357422	+18.67675781	+1672	+7.14111328	-9.03955078	-1.13818359	+51.56982422	-1.69189453	-24.98291016	+1624
+1458240638.80119990	+10.02392578	-6.05126953	-0.97998047	+39.94628906	-4.35058594	-59.12841797	+1972	+9.70312500	-4.31103516	-0.53173828	+13.55712891	-16.43554688	+18.72070313	+1672	+7.15429688	-9.01757813	-1.14697266	+51.41601563	-1.73583984	-25.00488281	+1620
+1458240638.80539990	+10.04589844	-6.04687500	-0.98876953	+39.72656250	-4.43847656	-59.06250000	+1984	+9.72070313	-4.28027344	-0.54052734	+13.64501953	-16.43554688	+18.78662109	+1672	+7.17187500	-8.99560547	-1.16015625	+51.28417969	-1.77978516	-24.96093750	+1620
+1458240638.80950000	+10.06347656	-6.04248047	-0.99316406	+39.48486328	-4.52636719	-59.10644531	+1992	+9.72949219	-4.26269531	-0.54931641	+13.60107422	-16.41357422	+18.83056641	+1672	+7.18945313	-8.97363281	-1.17333984	+51.13037109	-1.82373047	-24.93896484	+1620
+1458240638.81370000	+10.08544922	-6.03369141	-0.99316406	+39.26513672	-4.63623047	-59.12841797	+2000	+9.74267578	-4.24072266	-0.55810547	+13.55712891	-16.39160156	+18.87451172	+1672	+7.20703125	-8.95166016	-1.18652344	+50.95458984	-1.84570313	-24.91699219	+1616
+1458240638.81789990	+10.10742188	-6.02050781	-1.01074219	+39.04541016	-4.68017578	-59.10644531	+2012	+9.76025391	-4.21435547	-0.56689453	+13.53515625	-16.36962891	+18.94042969	+1676	+7.22460938	-8.92529297	-1.20849609	+50.77880859	-1.86767578	-24.85107422	+1616
+1458240638.82200000	+10.12939453	-6.01611328	-1.01513672	+38.80371094	-4.74609375	-59.17236328	+2020	+9.77783203	-4.19677734	-0.58007813	+13.40332031	-16.34765625	+18.98437500	+1676	+7.23779297	-8.90332031	-1.22607422	+50.60302734	-1.86767578	-24.78515625	+1616
+1458240638.82620000	+10.15136719	-6.00292969	-1.02392578	+38.58398438	-4.79003906	-59.26025391	+2028	+9.79980469	-4.17480469	-0.59326172	+13.29345703	-16.30371094	+19.05029297	+1680	+7.25097656	-8.88134766	-1.24365234	+50.38330078	-1.84570313	-24.74121094	+1612
+1458240638.83040000	+10.17773438	-5.99414063	-1.03710938	+38.38623047	-4.81201172	-59.30419922	+2040	+9.82177734	-4.14843750	-0.61083984	+13.20556641	-16.23779297	+19.11621094	+1684	+7.26416016	-8.85937500	-1.27001953	+50.16357422	-1.82373047	-24.65332031	+1608
+1458240638.83450010	+10.19970703	-5.98535156	-1.05029297	+38.12255859	-4.83398438	-59.39208984	+2048	+9.85253906	-4.12646484	-0.63281250	+12.91992188	-16.17187500	+19.18212891	+1692	+7.28173828	-8.83300781	-1.29199219	+49.92187500	-1.80175781	-24.58740234	+1608
+1458240638.83870010	+10.22607422	-5.97216797	-1.06347656	+37.88085938	-4.83398438	-59.45800781	+2056	+9.88330078	-4.10449219	-0.65478516	+12.70019531	-16.10595703	+19.22607422	+1700	+7.29492188	-8.81103516	-1.31396484	+49.68017578	-1.75781250	-24.52148438	+1604
+1458240638.84279990	+10.25244141	-5.95898438	-1.08105469	+37.66113281	-4.83398438	-59.50195313	+2064	+9.91406250	-4.07812500	-0.67675781	+12.50244141	-16.04003906	+19.29199219	+1708	+7.30810547	-8.78466797	-1.34033203	+49.43847656	-1.71386719	-24.38964844	+1600
+1458240638.84699990	+10.27441406	-5.95019531	-1.09423828	+37.37548828	-4.81201172	-59.58984375	+2068	+9.95361328	-4.05175781	-0.70312500	+12.08496094	-15.93017578	+19.33593750	+1720	+7.32568359	-8.75830078	-1.36669922	+49.17480469	-1.66992188	-24.27978516	+1596
+1458240638.85120010	+10.30078125	-5.93261719	-1.11181641	+37.13378906	-4.79003906	-59.65576172	+2076	+9.98876953	-4.02539063	-0.72949219	+11.79931641	-15.86425781	+19.40185547	+1728	+7.34326172	-8.72753906	-1.39306641	+48.93310547	-1.62597656	-24.19189453	+1592
+1458240638.85529990	+10.33154297	-5.91503906	-1.12939453	+36.91406250	-4.76806641	-59.72167969	+2084	+10.02392578	-4.00341797	-0.74707031	+11.53564453	-15.79833984	+19.44580078	+1736	+7.36083984	-8.69677734	-1.41943359	+48.69140625	-1.56005859	-24.08203125	+1588
+1458240638.85949990	+10.36230469	-5.90185547	-1.14697266	+36.58447266	-4.74609375	-59.78759766	+2092	+10.05908203	-3.98583984	-0.76904297	+11.18408203	-15.73242188	+19.48974609	+1744	+7.38281250	-8.66601563	-1.44580078	+48.44970703	-1.49414063	-23.99414063	+1584
+1458240638.86369990	+10.39306641	-5.88427734	-1.16455078	+36.32080078	-4.70214844	-59.83154297	+2100	+10.09423828	-3.95947266	-0.79101563	+10.89843750	-15.64453125	+19.53369141	+1756	+7.40478516	-8.63525391	-1.47216797	+48.18603516	-1.42822266	-23.88427734	+1580
+1458240638.86780000	+10.42822266	-5.86669922	-1.17773438	+36.05712891	-4.68017578	-59.91943359	+2112	+10.13378906	-3.93310547	-0.81298828	+10.61279297	-15.57861328	+19.57763672	+1764	+7.42675781	-8.60009766	-1.49853516	+47.94433594	-1.34033203	-23.79638672	+1576
+1458240638.87200000	+10.45898438	-5.85351563	-1.19970703	+35.70556641	-4.63623047	-59.91943359	+2120	+10.17333984	-3.91113281	-0.83935547	+10.23925781	-15.49072266	+19.64355469	+1772	+7.45312500	-8.56494141	-1.52050781	+47.72460938	-1.27441406	-23.70849609	+1572
+1458240638.87620000	+10.49414063	-5.83154297	-1.22167969	+35.41992188	-4.59228516	-59.91943359	+2132	+10.21289063	-3.88476563	-0.86132813	+9.93164063	-15.38085938	+19.70947266	+1784	+7.47949219	-8.52099609	-1.54687500	+47.50488281	-1.18652344	-23.59863281	+1568
+1458240638.88030000	+10.53369141	-5.81396484	-1.23486328	+35.11230469	-4.57031250	-59.96337891	+2144	+10.25683594	-3.85400391	-0.88330078	+9.62402344	-15.31494141	+19.75341797	+1796	+7.51025391	-8.47705078	-1.56445313	+47.30712891	-1.12060547	-23.53271484	+1568
+1458240638.88450000	+10.56884766	-5.79638672	-1.25683594	+34.76074219	-4.52636719	-59.94140625	+2152	+10.29638672	-3.82763672	-0.90527344	+9.27246094	-15.20507813	+19.84130859	+1804	+7.54541016	-8.43750000	-1.58642578	+47.08740234	-1.03271484	-23.46679688	+1564
+1458240638.88870000	+10.60839844	-5.77441406	-1.27880859	+34.43115234	-4.48242188	-59.91943359	+2164	+10.34033203	-3.79687500	-0.93164063	+8.96484375	-15.07324219	+19.90722656	+1816	+7.58056641	-8.38476563	-1.60839844	+46.91162109	-0.94482422	-23.37890625	+1568
+1458240638.89280010	+10.64794922	-5.74804688	-1.29199219	+34.12353516	-4.48242188	-59.94140625	+2176	+10.38427734	-3.76171875	-0.94921875	+8.65722656	-15.00732422	+19.97314453	+1828	+7.61572266	-8.33642578	-1.62158203	+46.73583984	-0.87890625	-23.31298828	+1568
+1458240638.89700010	+10.68750000	-5.72607422	-1.30957031	+33.77197266	-4.46044922	-59.89746094	+2184	+10.42822266	-3.73095703	-0.97119141	+8.34960938	-14.89746094	+20.03906250	+1840	+7.65527344	-8.28808594	-1.63916016	+46.53808594	-0.79101563	-23.26904297	+1568
+1458240638.90120010	+10.73144531	-5.69970703	-1.33154297	+33.44238281	-4.41650391	-59.83154297	+2192	+10.47656250	-3.69580078	-0.99755859	+8.04199219	-14.76562500	+20.12695313	+1848	+7.69482422	-8.23095703	-1.65673828	+46.38427734	-0.70312500	-23.22509766	+1568
+1458240638.90529990	+10.77539063	-5.67333984	-1.34912109	+33.11279297	-4.39453125	-59.80957031	+2200	+10.52490234	-3.66064453	-1.01513672	+7.75634766	-14.67773438	+20.19287109	+1860	+7.73437500	-8.17822266	-1.66992188	+46.20849609	-0.63720703	-23.15917969	+1572
+1458240638.90949990	+10.81933594	-5.64697266	-1.36669922	+32.76123047	-4.35058594	-59.74365234	+2208	+10.56884766	-3.62548828	-1.03271484	+7.47070313	-14.56787109	+20.25878906	+1872	+7.77392578	-8.12548828	-1.68750000	+45.98876953	-0.57128906	-23.11523438	+1572
+1458240638.91360000	+10.86328125	-5.61621094	-1.38427734	+32.43164063	-4.32861328	-59.67773438	+2216	+10.61718750	-3.58593750	-1.05468750	+7.18505859	-14.45800781	+20.32470703	+1880	+7.81347656	-8.06396484	-1.70068359	+45.83496094	-0.50537109	-23.04931641	+1576
+1458240638.91779990	+10.90722656	-5.58544922	-1.39746094	+32.12402344	-4.30664063	-59.63378906	+2220	+10.66992188	-3.54638672	-1.07226563	+6.92138672	-14.37011719	+20.39062500	+1888	+7.85742188	-8.00683594	-1.71386719	+45.68115234	-0.46142578	-23.00537109	+1584
+1458240638.92199990	+10.95117188	-5.55029297	-1.41503906	+31.81640625	-4.30664063	-59.56787109	+2228	+10.71826172	-3.50683594	-1.08984375	+6.67968750	-14.28222656	+20.45654297	+1900	+7.89697266	-7.94970703	-1.73144531	+45.46142578	-0.41748047	-22.96142578	+1584
+1458240638.92610000	+10.99511719	-5.51513672	-1.42822266	+31.53076172	-4.30664063	-59.50195313	+2236	+10.76660156	-3.46289063	-1.10302734	+6.41601563	-14.21630859	+20.52246094	+1908	+7.93652344	-7.88818359	-1.74462891	+45.28564453	-0.37353516	-22.91748047	+1592
+1458240638.93030000	+11.03906250	-5.47998047	-1.43701172	+31.24511719	-4.30664063	-59.47998047	+2240	+10.81933594	-3.42333984	-1.11621094	+6.17431641	-14.17236328	+20.56640625	+1916	+7.98046875	-7.82666016	-1.75781250	+45.10986328	-0.35156250	-22.89550781	+1596
+1458240638.93450000	+11.08300781	-5.43603516	-1.45019531	+30.98144531	-4.32861328	-59.43603516	+2248	+10.86767578	-3.37939453	-1.12939453	+5.95458984	-14.15039063	+20.63232422	+1924	+8.01562500	-7.77392578	-1.77539063	+44.84619141	-0.32958984	-22.82958984	+1600
+1458240638.93860010	+11.12695313	-5.39648438	-1.45898438	+30.71777344	-4.32861328	-59.37011719	+2252	+10.92041016	-3.33544922	-1.13818359	+5.71289063	-14.10644531	+20.67626953	+1932	+8.05957031	-7.71240234	-1.78857422	+44.64843750	-0.28564453	-22.78564453	+1604
+1458240638.94280000	+11.17089844	-5.35693359	-1.46777344	+30.47607422	-4.35058594	-59.34814453	+2260	+10.97314453	-3.29150391	-1.14697266	+5.49316406	-14.10644531	+20.72021484	+1940	+8.09472656	-7.65087891	-1.80615234	+44.45068359	-0.28564453	-22.71972656	+1612
+1458240638.94700000	+11.21484375	-5.30859375	-1.47216797	+30.25634766	-4.37255859	-59.30419922	+2272	+11.02148438	-3.24316406	-1.15576172	+5.27343750	-14.08447266	+20.76416016	+1952	+8.12988281	-7.59814453	-1.82373047	+44.16503906	-0.28564453	-22.65380859	+1616
+1458240638.95110010	+11.25878906	-5.26464844	-1.48095703	+30.03662109	-4.39453125	-59.26025391	+2280	+11.07421875	-3.19482422	-1.16015625	+5.05371094	-14.08447266	+20.80810547	+1960	+8.16943359	-7.53662109	-1.84130859	+43.96728516	-0.28564453	-22.56591797	+1624
+1458240638.95530010	+11.30273438	-5.22070313	-1.48095703	+29.83886719	-4.46044922	-59.26025391	+2292	+11.12695313	-3.14648438	-1.16455078	+4.81201172	-14.12841797	+20.85205078	+1968	+8.20898438	-7.47509766	-1.85449219	+43.76953125	-0.28564453	-22.52197266	+1628
+1458240638.95950010	+11.34667969	-5.16796875	-1.48535156	+29.64111328	-4.50439453	-59.21630859	+2304	+11.17968750	-3.09814453	-1.16455078	+4.61425781	-14.17236328	+20.89599609	+1976	+8.24414063	-7.41796875	-1.87207031	+43.48388672	-0.28564453	-22.43408203	+1632
+1458240638.96359990	+11.39062500	-5.11962891	-1.48974609	+29.46533203	-4.57031250	-59.17236328	+2320	+11.23242188	-3.04980469	-1.16455078	+4.37255859	-14.19433594	+20.96191406	+1988	+8.28369141	-7.35644531	-1.88964844	+43.26416016	-0.28564453	-22.34619141	+1640
+1458240638.96779990	+11.43457031	-5.07128906	-1.48535156	+29.28955078	-4.63623047	-59.17236328	+2336	+11.28515625	-3.00146484	-1.16455078	+4.13085938	-14.28222656	+20.98388672	+1996	+8.32324219	-7.29492188	-1.89843750	+43.06640625	-0.30761719	-22.28027344	+1648
+1458240638.97199990	+11.47851563	-5.01855469	-1.48974609	+29.11376953	-4.68017578	-59.10644531	+2352	+11.33789063	-2.94873047	-1.16015625	+3.91113281	-14.30419922	+21.04980469	+2008	+8.36279297	-7.23779297	-1.91162109	+42.78076172	-0.30761719	-22.21435547	+1652
+1458240638.97610000	+11.52246094	-4.96582031	-1.48974609	+28.93798828	-4.74609375	-59.04052734	+2368	+11.39062500	-2.90039063	-1.16015625	+3.66943359	-14.34814453	+21.13769531	+2020	+8.40234375	-7.17187500	-1.92919922	+42.60498047	-0.32958984	-22.08251953	+1660
+1458240638.98029990	+11.57080078	-4.91308594	-1.48535156	+28.78417969	-4.83398438	-58.99658203	+2388	+11.44775391	-2.85205078	-1.15136719	+3.40576172	-14.43603516	+21.20361328	+2032	+8.44628906	-7.10595703	-1.93798828	+42.42919922	-0.35156250	-22.03857422	+1668
+1458240638.98449990	+11.61474609	-4.86474609	-1.48535156	+28.60839844	-4.92187500	-58.93066406	+2408	+11.49609375	-2.79931641	-1.14697266	+3.16406250	-14.47998047	+21.29150391	+2048	+8.48583984	-7.04882813	-1.94677734	+42.16552734	-0.37353516	-21.95068359	+1672
+1458240638.98860000	+11.65869141	-4.81201172	-1.48535156	+28.43261719	-4.98779297	-58.84277344	+2428	+11.55322266	-2.75097656	-1.14257813	+2.87841797	-14.52392578	+21.40136719	+2060	+8.53417969	-6.97851563	-1.95996094	+42.03369141	-0.39550781	-21.84082031	+1684
+1458240638.99280000	+11.70703125	-4.75488281	-1.47656250	+28.27880859	-5.11962891	-58.77685547	+2448	+11.60595703	-2.69824219	-1.13378906	+2.59277344	-14.58984375	+21.48925781	+2076	+8.58251953	-6.90820313	-1.95996094	+41.90185547	-0.43945313	-21.81884766	+1692
+1458240638.99690010	+11.75537109	-4.70654297	-1.47656250	+28.08105469	-5.18554688	-58.68896484	+2468	+11.66308594	-2.64550781	-1.12500000	+2.32910156	-14.65576172	+21.62109375	+2088	+8.62646484	-6.84667969	-1.96435547	+41.66015625	-0.48339844	-21.77490234	+1696
+1458240639.00110010	+11.80371094	-4.65380859	-1.47656250	+27.90527344	-5.27343750	-58.55712891	+2484	+11.72021484	-2.59716797	-1.12060547	+2.02148438	-14.69970703	+21.73095703	+2104	+8.67480469	-6.77636719	-1.96875000	+41.55029297	-0.52734375	-21.70898438	+1704
+1458240639.00530000	+11.85644531	-4.60107422	-1.46777344	+27.72949219	-5.38330078	-58.46923828	+2504	+11.77294922	-2.54882813	-1.11181641	+1.69189453	-14.76562500	+21.86279297	+2116	+8.72753906	-6.70166016	-1.96875000	+41.44042969	-0.59326172	-21.68701172	+1712
+1458240639.00939990	+11.90478516	-4.54833984	-1.46337891	+27.50976563	-5.47119141	-58.35937500	+2520	+11.83007813	-2.49609375	-1.10302734	+1.42822266	-14.78759766	+21.99462891	+2132	+8.77587891	-6.63574219	-1.96875000	+41.22070313	-0.61523438	-21.64306641	+1720
+1458240639.01360010	+11.95751953	-4.50000000	-1.46337891	+27.29003906	-5.55908203	-58.22753906	+2536	+11.88281250	-2.44775391	-1.09423828	+1.09863281	-14.83154297	+22.14843750	+2144	+8.82861328	-6.56103516	-1.96875000	+41.13281250	-0.70312500	-21.57714844	+1728
+1458240639.01780010	+12.01025391	-4.44726563	-1.45458984	+27.09228516	-5.66894531	-58.09570313	+2552	+11.93994141	-2.39941406	-1.08544922	+0.76904297	-14.87548828	+22.30224609	+2160	+8.88574219	-6.48632813	-1.96435547	+41.04492188	-0.79101563	-21.57714844	+1740
+1458240639.02189990	+12.05859375	-4.39892578	-1.45019531	+26.85058594	-5.77880859	-57.98583984	+2564	+11.99707031	-2.34228516	-1.07226563	+0.50537109	-14.94140625	+22.45605469	+2176	+8.93408203	-6.42041016	-1.96435547	+40.84716797	-0.85693359	-21.55517578	+1744
+1458240639.02609990	+12.11132813	-4.35058594	-1.44580078	+26.63085938	-5.88867188	-57.85400391	+2576	+12.05419922	-2.29833984	-1.06347656	+0.15380859	-14.98535156	+22.60986328	+2188	+8.98681641	-6.34570313	-1.95996094	+40.73730469	-0.92285156	-21.51123047	+1756
+1458240639.03029990	+12.16845703	-4.30224609	-1.43701172	+26.38916016	-5.99853516	-57.74414063	+2588	+12.11132813	-2.25000000	-1.05468750	-0.19775391	-15.02929688	+22.74169922	+2204	+9.04394531	-6.27099609	-1.95556641	+40.62744141	-1.03271484	-21.51123047	+1764
+1458240639.03440000	+12.22119141	-4.25390625	-1.42822266	+26.14746094	-6.10839844	-57.63427734	+2600	+12.16845703	-2.19726563	-1.04150391	-0.46142578	-15.11718750	+22.89550781	+2220	+9.09228516	-6.20507813	-1.95556641	+40.40771484	-1.09863281	-21.51123047	+1772
+1458240639.03860000	+12.27392578	-4.20556641	-1.41943359	+25.90576172	-6.19628906	-57.52441406	+2608	+12.22558594	-2.14892578	-1.02832031	-0.81298828	-15.18310547	+23.02734375	+2236	+9.14501953	-6.13476563	-1.95117188	+40.27587891	-1.18652344	-21.46728516	+1780
+1458240639.04279990	+12.33105469	-4.15722656	-1.41064453	+25.64208984	-6.28417969	-57.41455078	+2620	+12.28271484	-2.10498047	-1.01953125	-1.16455078	-15.22705078	+23.15917969	+2248	+9.20214844	-6.06445313	-1.95117188	+40.14404297	-1.27441406	-21.44531250	+1788
+1458240639.04690000	+12.37939453	-4.10888672	-1.40185547	+25.40039063	-6.41601563	-57.34863281	+2628	+12.33984375	-2.05224609	-1.00195313	-1.42822266	-15.33691406	+23.29101563	+2264	+9.24609375	-6.00292969	-1.95117188	+39.90234375	-1.34033203	-21.42333984	+1792
+1458240639.05110000	+12.43212891	-4.06494141	-1.39306641	+25.15869141	-6.52587891	-57.26074219	+2640	+12.39697266	-2.00390625	-0.98876953	-1.77978516	-15.42480469	+23.42285156	+2280	+9.29882813	-5.93701172	-1.95117188	+39.72656250	-1.42822266	-21.37939453	+1800
+1458240639.05530000	+12.48925781	-4.01660156	-1.38427734	+24.89501953	-6.61376953	-57.17285156	+2652	+12.45849609	-1.95996094	-0.97558594	-2.13134766	-15.49072266	+23.53271484	+2296	+9.35595703	-5.87109375	-1.95117188	+39.57275391	-1.51611328	-21.35742188	+1808
+1458240639.05940010	+12.53759766	-3.96826172	-1.37109375	+24.67529297	-6.74560547	-57.12890625	+2664	+12.51562500	-1.90722656	-0.96240234	-2.39501953	-15.62255859	+23.62060547	+2316	+9.39990234	-5.80957031	-1.95556641	+39.28710938	-1.56005859	-21.33544922	+1812
+1458240639.06360010	+12.59033203	-3.92431641	-1.35791016	+24.41162109	-6.85546875	-57.10693359	+2676	+12.57714844	-1.86328125	-0.94482422	-2.74658203	-15.75439453	+23.73046875	+2332	+9.44824219	-5.75244141	-1.95996094	+39.06738281	-1.62597656	-21.26953125	+1816
+1458240639.06769990	+12.64306641	-3.87597656	-1.34472656	+24.16992188	-6.94335938	-57.06298828	+2692	+12.63427734	-1.81933594	-0.92724609	-3.12011719	-15.84228516	+23.79638672	+2348	+9.50097656	-5.69091797	-1.95996094	+38.86962891	-1.69189453	-21.24755859	+1824
+1458240639.07189990	+12.69580078	-3.82763672	-1.33154297	+23.95019531	-7.07519531	-57.04101563	+2712	+12.69580078	-1.76660156	-0.90966797	-3.38378906	-15.97412109	+23.90625000	+2368	+9.54492188	-5.63818359	-1.96435547	+38.56201172	-1.73583984	-21.20361328	+1828
+1458240639.07610010	+12.74853516	-3.78808594	-1.31835938	+23.70849609	-7.18505859	-57.01904297	+2728	+12.75732422	-1.72265625	-0.89208984	-3.71337891	-16.10595703	+23.97216797	+2388	+9.59326172	-5.58105469	-1.96875000	+38.34228516	-1.80175781	-21.13769531	+1832
+1458240639.08020000	+12.79687500	-3.74414063	-1.30517578	+23.44482422	-7.27294922	-56.97509766	+2748	+12.81445313	-1.67871094	-0.87890625	-4.06494141	-16.19384766	+24.06005859	+2404	+9.64599609	-5.51953125	-1.97314453	+38.12255859	-1.84570313	-21.09375000	+1840
+1458240639.08439990	+12.84521484	-3.69140625	-1.29199219	+23.24707031	-7.40478516	-56.95312500	+2768	+12.87158203	-1.62158203	-0.86132813	-4.30664063	-16.32568359	+24.12597656	+2428	+9.68994141	-5.46679688	-1.97753906	+37.83691406	-1.88964844	-21.02783203	+1844
+1458240639.08859990	+12.89794922	-3.64746094	-1.27880859	+23.00537109	-7.51464844	-56.93115234	+2792	+12.93310547	-1.58203125	-0.84375000	-4.65820313	-16.47949219	+24.21386719	+2448	+9.74267578	-5.40966797	-1.98632813	+37.61718750	-1.95556641	-20.96191406	+1852
+1458240639.09270000	+12.95068359	-3.60791016	-1.26562500	+22.76367188	-7.62451172	-56.90917969	+2816	+12.99023438	-1.54248047	-0.83056641	-5.00976563	-16.58935547	+24.27978516	+2464	+9.79541016	-5.35253906	-1.98632813	+37.41943359	-2.02148438	-20.96191406	+1856
+1458240639.09690000	+13.00341797	-3.55957031	-1.24804688	+22.56591797	-7.73437500	-56.88720703	+2840	+13.05175781	-1.48535156	-0.81298828	-5.22949219	-16.72119141	+24.36767578	+2488	+9.84375000	-5.29980469	-1.98632813	+37.15576172	-2.06542969	-20.91796875	+1864
+1458240639.10110000	+13.05615234	-3.52001953	-1.23486328	+22.32421875	-7.86621094	-56.86523438	+2864	+13.10888672	-1.45019531	-0.79541016	-5.53710938	-16.85302734	+24.45556641	+2508	+9.89648438	-5.24267578	-1.99072266	+36.95800781	-2.13134766	-20.87402344	+1868
+1458240639.10520010	+13.10888672	-3.48046875	-1.22167969	+22.06054688	-7.97607422	-56.84326172	+2888	+13.16601563	-1.41064453	-0.78222656	-5.86669922	-16.96289063	+24.52148438	+2528	+9.94921875	-5.18554688	-1.98632813	+36.76025391	-2.21923828	-20.87402344	+1876
+1458240639.10940000	+13.16162109	-3.43212891	-1.20849609	+21.88476563	-8.06396484	-56.79931641	+2916	+13.22314453	-1.35351563	-0.77343750	-6.02050781	-17.07275391	+24.58740234	+2552	+10.00195313	-5.12841797	-1.98632813	+36.54052734	-2.30712891	-20.85205078	+1884
+1458240639.11360000	+13.21435547	-3.39257813	-1.19531250	+21.64306641	-8.17382813	-56.73339844	+2940	+13.28027344	-1.31396484	-0.76025391	-6.30615234	-17.18261719	+24.67529297	+2572	+10.05468750	-5.07128906	-1.98193359	+36.38671875	-2.39501953	-20.85205078	+1896
+1458240639.11770010	+13.26708984	-3.35302734	-1.18652344	+21.37939453	-8.26171875	-56.66748047	+2964	+13.33740234	-1.27880859	-0.75146484	-6.59179688	-17.24853516	+24.74121094	+2592	+10.11621094	-5.00976563	-1.97753906	+36.25488281	-2.50488281	-20.85205078	+1904
+1458240639.12190010	+13.31982422	-3.30468750	-1.17773438	+21.20361328	-8.37158203	-56.62353516	+2988	+13.39453125	-1.22167969	-0.73828125	-6.70166016	-17.35839844	+24.80712891	+2612	+10.16894531	-4.94824219	-1.97314453	+36.10107422	-2.61474609	-20.87402344	+1916
+1458240639.12610010	+13.37255859	-3.26953125	-1.16455078	+20.98388672	-8.50341797	-56.55761719	+3012	+13.44726563	-1.18652344	-0.72070313	-6.92138672	-17.49023438	+24.89501953	+2632	+10.22607422	-4.88671875	-1.96435547	+35.96923828	-2.72460938	-20.89599609	+1928
+1458240639.13019990	+13.42529297	-3.22998047	-1.15576172	+20.74218750	-8.59130859	-56.51367188	+3032	+13.50000000	-1.15136719	-0.71191406	-7.16308594	-17.60009766	+24.93896484	+2652	+10.28320313	-4.82958984	-1.95556641	+35.83740234	-2.85644531	-20.93994141	+1936
+1458240639.13439990	+13.47802734	-3.18164063	-1.14257813	+20.58837891	-8.70117188	-56.46972656	+3056	+13.55712891	-1.09863281	-0.70312500	-7.22900391	-17.68798828	+25.00488281	+2676	+10.33593750	-4.76367188	-1.94677734	+35.72753906	-2.98828125	-20.98388672	+1948
+1458240639.13860010	+13.53515625	-3.15087891	-1.12939453	+20.34667969	-8.81103516	-56.44775391	+3076	+13.61425781	-1.05908203	-0.69433594	-7.38281250	-17.79785156	+25.04882813	+2696	+10.39306641	-4.70654297	-1.93798828	+35.59570313	-3.14208984	-21.04980469	+1960
+1458240639.14270000	+13.58349609	-3.11132813	-1.12500000	+20.12695313	-8.89892578	-56.38183594	+3092	+13.66259766	-1.01953125	-0.68554688	-7.53662109	-17.88574219	+25.09277344	+2712	+10.45458984	-4.64941406	-1.92919922	+35.48583984	-3.25195313	-21.09375000	+1972
+1458240639.14689990	+13.63623047	-3.06738281	-1.11621094	+19.97314453	-9.00878906	-56.33789063	+3108	+13.71533203	-0.96679688	-0.67236328	-7.58056641	-18.01757813	+25.13671875	+2736	+10.50732422	-4.58789063	-1.92041016	+35.39794922	-3.38378906	-21.13769531	+1984
+1458240639.15100000	+13.68457031	-3.03222656	-1.10302734	+19.77539063	-9.11865234	-56.31591797	+3124	+13.76806641	-0.93164063	-0.66357422	-7.71240234	-18.14941406	+25.15869141	+2756	+10.56005859	-4.53076172	-1.91601563	+35.26611328	-3.53759766	-21.18164063	+1996
+1458240639.15520000	+13.73291016	-2.99267578	-1.09863281	+19.57763672	-9.18457031	-56.27197266	+3140	+13.81640625	-0.89208984	-0.65478516	-7.82226563	-18.25927734	+25.18066406	+2776	+10.61279297	-4.47363281	-1.90722656	+35.15625000	-3.64746094	-21.24755859	+2004
+1458240639.15940000	+13.78125000	-2.94873047	-1.08544922	+19.46777344	-9.31640625	-56.27197266	+3156	+13.86474609	-0.84375000	-0.64160156	-7.84423828	-18.41308594	+25.22460938	+2800	+10.66552734	-4.41650391	-1.90283203	+35.06835938	-3.77929688	-21.31347656	+2016
+1458240639.16350010	+13.82958984	-2.91357422	-1.07226563	+19.29199219	-9.44824219	-56.29394531	+3172	+13.91748047	-0.80419922	-0.62841797	-7.93212891	-18.54492188	+25.22460938	+2820	+10.71826172	-4.36816406	-1.89404297	+34.89257813	-3.88916016	-21.35742188	+2024
+1458240639.16770010	+13.87792969	-2.87841797	-1.06347656	+19.11621094	-9.53613281	-56.31591797	+3184	+13.96142578	-0.76464844	-0.61523438	-8.02001953	-18.72070313	+25.22460938	+2840	+10.76660156	-4.31542969	-1.88964844	+34.73876953	-3.97705078	-21.40136719	+2032
+1458240639.17190000	+13.92187500	-2.83007813	-1.05029297	+19.02832031	-9.66796875	-56.35986328	+3204	+14.00976563	-0.72070313	-0.59765625	-8.04199219	-18.87451172	+25.22460938	+2864	+10.81494141	-4.26269531	-1.88964844	+34.62890625	-4.06494141	-21.44531250	+2040
+1458240639.17600010	+13.97021484	-2.79492188	-1.03710938	+18.87451172	-9.79980469	-56.38183594	+3220	+14.05810547	-0.68115234	-0.58447266	-8.10791016	-19.02832031	+25.22460938	+2888	+10.86328125	-4.22314453	-1.88525391	+34.45312500	-4.15283203	-21.48925781	+2048
+1458240639.18020010	+14.00976563	-2.75976563	-1.02392578	+18.69873047	-9.88769531	-56.42578125	+3236	+14.10205078	-0.63720703	-0.57128906	-8.15185547	-19.16015625	+25.22460938	+2908	+10.91162109	-4.17919922	-1.88964844	+34.27734375	-4.19677734	-21.51123047	+2052
+1458240639.18440010	+14.04931641	-2.71142578	-1.01074219	+18.63281250	-10.01953125	-56.49169922	+3256	+14.15039063	-0.59326172	-0.55810547	-8.17382813	-19.33593750	+25.22460938	+2932	+10.95556641	-4.12646484	-1.89404297	+34.14550781	-4.24072266	-21.51123047	+2060
+1458240639.18849990	+14.09326172	-2.67626953	-0.99316406	+18.52294922	-10.15136719	-56.53564453	+3276	+14.19433594	-0.55371094	-0.54052734	-8.23974609	-19.48974609	+25.20263672	+2956	+10.99951172	-4.08691406	-1.89404297	+33.96972656	-4.28466797	-21.53320313	+2064
+1458240639.19269990	+14.13281250	-2.63671875	-0.97998047	+18.41308594	-10.26123047	-56.60156250	+3300	+14.23388672	-0.51416016	-0.52294922	-8.32763672	-19.66552734	+25.20263672	+2980	+11.04345703	-4.04736328	-1.89843750	+33.77197266	-4.32861328	-21.55517578	+2068
+1458240639.19689990	+14.17236328	-2.59277344	-0.96240234	+18.34716797	-10.41503906	-56.66748047	+3324	+14.27783203	-0.47021484	-0.50976563	-8.34960938	-19.81933594	+25.20263672	+3004	+11.08740234	-4.00341797	-1.89843750	+33.66210938	-4.37255859	-21.55517578	+2072
+1458240639.20100000	+14.21630859	-2.55761719	-0.94921875	+18.23730469	-10.54687500	-56.73339844	+3348	+14.32177734	-0.43066406	-0.49218750	-8.39355469	-19.97314453	+25.18066406	+3024	+11.13134766	-3.96826172	-1.90283203	+33.46435547	-4.41650391	-21.57714844	+2076
+1458240639.20520000	+14.25146484	-2.52246094	-0.93164063	+18.10546875	-10.67871094	-56.82128906	+3376	+14.36132813	-0.39111328	-0.47900391	-8.45947266	-20.12695313	+25.15869141	+3048	+11.17529297	-3.92871094	-1.90722656	+33.28857422	-4.43847656	-21.59912109	+2080
+1458240639.20939990	+14.29101563	-2.47851563	-0.91406250	+18.03955078	-10.78857422	-56.86523438	+3404	+14.40087891	-0.34716797	-0.46582031	-8.50341797	-20.25878906	+25.15869141	+3072	+11.21923828	-3.88476563	-1.90722656	+33.15673828	-4.48242188	-21.62109375	+2084
+1458240639.21350000	+14.32617188	-2.44335938	-0.90087891	+17.95166016	-10.92041016	-56.90917969	+3432	+14.44482422	-0.31201172	-0.45263672	-8.56933594	-20.39062500	+25.13671875	+3096	+11.25878906	-3.84521484	-1.91162109	+33.02490234	-4.52636719	-21.62109375	+2088
+1458240639.21770000	+14.36572266	-2.40820313	-0.88769531	+17.84179688	-11.03027344	-56.93115234	+3460	+14.47998047	-0.27246094	-0.44384766	-8.63525391	-20.50048828	+25.13671875	+3120	+11.30273438	-3.80566406	-1.91162109	+32.87109375	-4.59228516	-21.66503906	+2092
+1458240639.22180010	+14.40527344	-2.36425781	-0.87451172	+17.79785156	-11.14013672	-56.95312500	+3488	+14.51953125	-0.23291016	-0.43066406	-8.70117188	-20.61035156	+25.11474609	+3144	+11.34228516	-3.75732422	-1.90722656	+32.80517578	-4.65820313	-21.68701172	+2100
+1458240639.22600010	+14.44042969	-2.33349609	-0.86132813	+17.66601563	-11.27197266	-56.99707031	+3516	+14.55908203	-0.19775391	-0.42187500	-8.78906250	-20.74218750	+25.11474609	+3164	+11.38623047	-3.71337891	-1.90722656	+32.69531250	-4.72412109	-21.70898438	+2104
+1458240639.23020010	+14.47558594	-2.30273438	-0.84814453	+17.53417969	-11.40380859	-57.01904297	+3544	+14.59863281	-0.16259766	-0.40869141	-8.89892578	-20.85205078	+25.11474609	+3184	+11.42578125	-3.66943359	-1.89843750	+32.58544922	-4.81201172	-21.77490234	+2112
+1458240639.23429990	+14.51513672	-2.26318359	-0.83496094	+17.49023438	-11.51367188	-57.01904297	+3568	+14.63818359	-0.12744141	-0.40429688	-8.98681641	-20.93994141	+25.09277344	+3208	+11.46972656	-3.62109375	-1.88964844	+32.56347656	-4.94384766	-21.84082031	+2124
+1458240639.23850010	+14.55468750	-2.23242188	-0.82177734	+17.38037109	-11.62353516	-57.01904297	+3592	+14.67773438	-0.09228516	-0.39550781	-9.11865234	-21.02783203	+25.09277344	+3228	+11.51367188	-3.57714844	-1.88085938	+32.49755859	-5.05371094	-21.90673828	+2132
+1458240639.24270010	+14.58984375	-2.20166016	-0.81298828	+17.24853516	-11.71142578	-57.01904297	+3616	+14.71289063	-0.06152344	-0.39111328	-9.22851563	-21.09375000	+25.09277344	+3248	+11.55322266	-3.52880859	-1.87207031	+32.45361328	-5.16357422	-21.97265625	+2140
+1458240639.24679990	+14.62939453	-2.16650391	-0.80419922	+17.18261719	-11.79931641	-56.99707031	+3636	+14.74804688	-0.02636719	-0.39111328	-9.33837891	-21.13769531	+25.07080078	+3268	+11.59277344	-3.47607422	-1.86328125	+32.45361328	-5.29541016	-22.01660156	+2152
+1458240639.25099990	+14.66455078	-2.13574219	-0.79541016	+17.09472656	-11.90917969	-56.97509766	+3656	+14.78320313	+0.00439453	-0.38671875	-9.49218750	-21.20361328	+25.07080078	+3284	+11.63232422	-3.42773438	-1.85449219	+32.43164063	-5.42724609	-22.08251953	+2160
+1458240639.25519990	+14.69970703	-2.10498047	-0.79101563	+16.98486328	-11.97509766	-56.95312500	+3672	+14.81835938	+0.03515625	-0.38232422	-9.66796875	-21.26953125	+25.07080078	+3304	+11.67187500	-3.37939453	-1.84130859	+32.38769531	-5.53710938	-22.14843750	+2172
+1458240639.25930000	+14.73486328	-2.06982422	-0.77783203	+16.91894531	-12.10693359	-56.95312500	+3688	+14.85351563	+0.06591797	-0.37792969	-9.82177734	-21.35742188	+25.07080078	+3320	+11.71142578	-3.32666016	-1.82812500	+32.40966797	-5.69091797	-22.21435547	+2180
+1458240639.26350000	+14.77001953	-2.04345703	-0.76904297	+16.83105469	-12.19482422	-56.95312500	+3704	+14.89306641	+0.09228516	-0.36914063	-9.99755859	-21.44531250	+25.07080078	+3340	+11.75097656	-3.28710938	-1.81933594	+32.36572266	-5.82275391	-22.30224609	+2192
+1458240639.26770000	+14.80517578	-2.01269531	-0.76025391	+16.72119141	-12.30468750	-56.97509766	+3716	+14.92382813	+0.11865234	-0.36474609	-10.19531250	-21.53320313	+25.07080078	+3356	+11.78613281	-3.24316406	-1.80615234	+32.32177734	-5.93261719	-22.36816406	+2200
+1458240639.27180000	+14.83593750	-1.97753906	-0.74707031	+16.67724609	-12.39257813	-56.99707031	+3732	+14.95898438	+0.14501953	-0.36035156	-10.37109375	-21.57714844	+25.04882813	+3372	+11.82568359	-3.19482422	-1.79736328	+32.32177734	-6.04248047	-22.43408203	+2208
+1458240639.27600000	+14.87109375	-1.94677734	-0.73828125	+16.61132813	-12.48046875	-57.01904297	+3744	+14.99414063	+0.17138672	-0.36035156	-10.54687500	-21.62109375	+25.04882813	+3388	+11.86083984	-3.15527344	-1.78857422	+32.27783203	-6.15234375	-22.50000000	+2216
+1458240639.28020000	+14.90185547	-1.91601563	-0.73388672	+16.54541016	-12.52441406	-57.01904297	+3756	+15.02050781	+0.19775391	-0.35595703	-10.74462891	-21.66503906	+25.04882813	+3404	+11.89160156	-3.12011719	-1.78417969	+32.21191406	-6.19628906	-22.52197266	+2224
+1458240639.28430010	+14.92822266	-1.88085938	-0.72509766	+16.50146484	-12.63427734	-57.06298828	+3772	+15.05126953	+0.22851563	-0.35156250	-10.89843750	-21.75292969	+25.02685547	+3424	+11.92675781	-3.07617188	-1.78417969	+32.16796875	-6.24023438	-22.54394531	+2228
+1458240639.28850010	+14.95898438	-1.85009766	-0.71191406	+16.45751953	-12.72216797	-57.10693359	+3788	+15.08203125	+0.25488281	-0.34277344	-11.09619141	-21.84082031	+25.02685547	+3440	+11.95751953	-3.04541016	-1.78417969	+32.05810547	-6.28417969	-22.58789063	+2232
+1458240639.29270010	+14.98535156	-1.81933594	-0.70312500	+16.39160156	-12.83203125	-57.17285156	+3804	+15.11279297	+0.28125000	-0.33398438	-11.29394531	-21.95068359	+25.04882813	+3460	+11.98828125	-3.01904297	-1.78417969	+31.94824219	-6.30615234	-22.63183594	+2236
+1458240639.29679990	+15.01171875	-1.78417969	-0.68994141	+16.36962891	-12.94189453	-57.26074219	+3824	+15.14355469	+0.31201172	-0.32519531	-11.46972656	-22.06054688	+25.04882813	+3480	+12.01904297	-2.98388672	-1.78417969	+31.86035156	-6.32812500	-22.65380859	+2240
+1458240639.30100010	+15.03808594	-1.75781250	-0.67675781	+16.32568359	-13.02978516	-57.34863281	+3844	+15.17871094	+0.32958984	-0.31640625	-11.66748047	-22.14843750	+25.02685547	+3500	+12.04980469	-2.96191406	-1.78857422	+31.72851563	-6.35009766	-22.69775391	+2244
+1458240639.30510000	+15.06445313	-1.72705078	-0.66796875	+16.25976563	-13.11767578	-57.43652344	+3864	+15.20507813	+0.35156250	-0.30322266	-11.88720703	-22.25830078	+25.02685547	+3520	+12.08056641	-2.93554688	-1.79296875	+31.57470703	-6.30615234	-22.71972656	+2244
+1458240639.30929990	+15.09082031	-1.69628906	-0.65917969	+16.21582031	-13.18359375	-57.50244141	+3884	+15.23144531	+0.37792969	-0.29443359	-12.06298828	-22.34619141	+25.00488281	+3540	+12.11132813	-2.90917969	-1.80175781	+31.44287109	-6.28417969	-22.71972656	+2248
+1458240639.31349990	+15.11279297	-1.66992188	-0.65039063	+16.17187500	-13.24951172	-57.56835938	+3908	+15.26220703	+0.40429688	-0.28564453	-12.23876953	-22.45605469	+25.00488281	+3560	+12.13769531	-2.88720703	-1.80615234	+31.31103516	-6.26220703	-22.74169922	+2248
+1458240639.31760000	+15.13916016	-1.63916016	-0.64160156	+16.10595703	-13.31542969	-57.63427734	+3932	+15.28857422	+0.43066406	-0.28125000	-12.41455078	-22.54394531	+25.00488281	+3584	+12.16845703	-2.86083984	-1.81494141	+31.17919922	-6.24023438	-22.74169922	+2252
+1458240639.32180000	+15.16113281	-1.61279297	-0.63281250	+16.04003906	-13.40332031	-57.70019531	+3956	+15.31494141	+0.45703125	-0.26806641	-12.61230469	-22.65380859	+25.00488281	+3604	+12.19482422	-2.83447266	-1.82373047	+31.04736328	-6.21826172	-22.76367188	+2252
+1458240639.32600000	+15.18310547	-1.59082031	-0.62841797	+15.93017578	-13.49121094	-57.78808594	+3984	+15.34130859	+0.47460938	-0.25488281	-12.85400391	-22.78564453	+25.02685547	+3628	+12.22119141	-2.81250000	-1.83251953	+30.89355469	-6.19628906	-22.78564453	+2256
+1458240639.33010010	+15.21386719	-1.56884766	-0.61523438	+15.82031250	-13.57910156	-57.85400391	+4008	+15.36767578	+0.49218750	-0.24609375	-13.09570313	-22.89550781	+25.04882813	+3652	+12.24755859	-2.79052734	-1.83251953	+30.73974609	-6.21826172	-22.82958984	+2256
+1458240639.33430000	+15.24023438	-1.54248047	-0.61083984	+15.75439453	-13.62304688	-57.91992188	+4032	+15.39843750	+0.51416016	-0.23730469	-13.33740234	-23.00537109	+25.07080078	+3676	+12.27832031	-2.75976563	-1.83691406	+30.65185547	-6.24023438	-22.85156250	+2256
+1458240639.33850000	+15.26660156	-1.52490234	-0.60644531	+15.62255859	-13.66699219	-57.96386719	+4056	+15.42919922	+0.52734375	-0.22851563	-13.60107422	-23.09326172	+25.09277344	+3696	+12.30908203	-2.73339844	-1.83691406	+30.54199219	-6.26220703	-22.89550781	+2260
+1458240639.34260010	+15.29296875	-1.50732422	-0.60644531	+15.49072266	-13.71093750	-57.98583984	+4076	+15.45556641	+0.54052734	-0.22412109	-13.86474609	-23.13720703	+25.09277344	+3720	+12.33544922	-2.70703125	-1.83691406	+30.43212891	-6.28417969	-22.91748047	+2264
+1458240639.34680010	+15.31933594	-1.48974609	-0.60644531	+15.35888672	-13.71093750	-58.00781250	+4096	+15.48193359	+0.55810547	-0.22412109	-14.12841797	-23.20312500	+25.11474609	+3744	+12.36181641	-2.67187500	-1.83691406	+30.36621094	-6.35009766	-22.96142578	+2268
+1458240639.35100010	+15.34570313	-1.47216797	-0.60644531	+15.20507813	-13.73291016	-57.98583984	+4116	+15.50390625	+0.57128906	-0.22412109	-14.43603516	-23.24707031	+25.15869141	+3768	+12.38818359	-2.64111328	-1.83691406	+30.30029297	-6.39404297	-22.98339844	+2272
+1458240639.35509990	+15.37207031	-1.45458984	-0.61083984	+15.02929688	-13.73291016	-57.96386719	+4132	+15.53027344	+0.58447266	-0.22412109	-14.74365234	-23.26904297	+25.20263672	+3788	+12.41455078	-2.60595703	-1.82812500	+30.23437500	-6.50390625	-23.02734375	+2280
+1458240639.35929990	+15.40283203	-1.43701172	-0.61083984	+14.87548828	-13.75488281	-57.96386719	+4148	+15.56103516	+0.59326172	-0.21972656	-15.07324219	-23.31298828	+25.26855469	+3812	+12.44531250	-2.56640625	-1.81933594	+30.19042969	-6.61376953	-23.07128906	+2288
+1458240639.36350010	+15.42919922	-1.42822266	-0.61083984	+14.69970703	-13.79882813	-57.98583984	+4156	+15.58740234	+0.59765625	-0.21972656	-15.44677734	-23.35693359	+25.31250000	+3832	+12.47167969	-2.53564453	-1.81494141	+30.10253906	-6.70166016	-23.11523438	+2296
+1458240639.36760000	+15.45996094	-1.41503906	-0.61083984	+14.50195313	-13.84277344	-57.98583984	+4168	+15.61816406	+0.60205078	-0.22412109	-15.82031250	-23.40087891	+25.35644531	+3852	+12.49804688	-2.50488281	-1.80615234	+30.03662109	-6.81152344	-23.15917969	+2304
+1458240639.37179990	+15.48632813	-1.40185547	-0.61523438	+14.32617188	-13.84277344	-57.96386719	+4176	+15.64453125	+0.61083984	-0.22851563	-16.17187500	-23.40087891	+25.40039063	+3876	+12.52441406	-2.46972656	-1.79736328	+29.99267578	-6.92138672	-23.20312500	+2312
+1458240639.37590000	+15.51708984	-1.39306641	-0.61523438	+14.12841797	-13.84277344	-57.94189453	+4184	+15.67529297	+0.61083984	-0.23730469	-16.54541016	-23.37890625	+25.44433594	+3896	+12.55078125	-2.43457031	-1.78857422	+29.92675781	-7.00927734	-23.24707031	+2324
+1458240639.38010000	+15.53906250	-1.37988281	-0.62402344	+13.93066406	-13.79882813	-57.91992188	+4192	+15.69726563	+0.61523438	-0.24169922	-16.94091797	-23.37890625	+25.48828125	+3916	+12.57714844	-2.40380859	-1.78857422	+29.86083984	-7.09716797	-23.24707031	+2332
+1458240639.38430000	+15.56103516	-1.36669922	-0.62841797	+13.75488281	-13.82080078	-57.91992188	+4200	+15.72363281	+0.61962891	-0.24609375	-17.29248047	-23.37890625	+25.53222656	+3940	+12.60351563	-2.36865234	-1.78417969	+29.79492188	-7.18505859	-23.26904297	+2340
+1458240639.38840010	+15.58300781	-1.35791016	-0.62841797	+13.53515625	-13.86474609	-57.91992188	+4204	+15.74560547	+0.61962891	-0.25048828	-17.66601563	-23.40087891	+25.55419922	+3960	+12.62548828	-2.34228516	-1.77978516	+29.68505859	-7.25097656	-23.29101563	+2348
+1458240639.39260010	+15.60937500	-1.34912109	-0.62402344	+13.33740234	-13.93066406	-57.94189453	+4208	+15.77197266	+0.62402344	-0.25488281	-18.06152344	-23.42285156	+25.59814453	+3980	+12.65185547	-2.31591797	-1.77978516	+29.55322266	-7.31689453	-23.31298828	+2356
+1458240639.39680000	+15.63134766	-1.34033203	-0.61962891	+13.13964844	-14.01855469	-57.96386719	+4216	+15.80273438	+0.62841797	-0.25488281	-18.39111328	-23.46679688	+25.64208984	+4000	+12.67382813	-2.28955078	-1.77978516	+29.44335938	-7.36083984	-23.33496094	+2360
+1458240639.40089990	+15.65332031	-1.33593750	-0.61083984	+12.94189453	-14.08447266	-58.02978516	+4224	+15.83349609	+0.62841797	-0.25488281	-18.76464844	-23.51074219	+25.68603516	+4020	+12.70019531	-2.27636719	-1.77978516	+29.26757813	-7.40478516	-23.35693359	+2368
+1458240639.40510010	+15.67089844	-1.32714844	-0.60644531	+12.74414063	-14.15039063	-58.09570313	+4232	+15.85986328	+0.62402344	-0.25048828	-19.16015625	-23.59863281	+25.70800781	+4040	+12.72216797	-2.26318359	-1.78857422	+29.06982422	-7.40478516	-23.35693359	+2372
+1458240639.40930010	+15.68847656	-1.31835938	-0.59765625	+12.54638672	-14.23828125	-58.16162109	+4244	+15.88183594	+0.63281250	-0.25048828	-19.44580078	-23.64257813	+25.70800781	+4064	+12.74414063	-2.24560547	-1.80175781	+28.89404297	-7.38281250	-23.35693359	+2376
+1458240639.41339990	+15.70605469	-1.31396484	-0.58886719	+12.32666016	-14.32617188	-58.22753906	+4256	+15.90820313	+0.63281250	-0.25048828	-19.75341797	-23.66455078	+25.72998047	+4084	+12.76611328	-2.23242188	-1.81054688	+28.69628906	-7.36083984	-23.35693359	+2380
+1458240639.41759990	+15.71923828	-1.30517578	-0.58007813	+12.12890625	-14.41406250	-58.29345703	+4276	+15.93457031	+0.63720703	-0.24609375	-20.06103516	-23.75244141	+25.72998047	+4108	+12.79248047	-2.22363281	-1.82373047	+28.47656250	-7.31689453	-23.35693359	+2384
+1458240639.42179990	+15.73242188	-1.29638672	-0.56689453	+11.95312500	-14.56787109	-58.38134766	+4296	+15.96093750	+0.64599609	-0.23730469	-20.30273438	-23.86230469	+25.77392578	+4136	+12.81005859	-2.21044922	-1.83691406	+28.27880859	-7.29492188	-23.35693359	+2388
+1458240639.42590000	+15.74560547	-1.29638672	-0.55371094	+11.71142578	-14.72167969	-58.46923828	+4316	+15.98291016	+0.65039063	-0.22412109	-20.58837891	-24.01611328	+25.81787109	+4160	+12.83203125	-2.20605469	-1.85009766	+28.01513672	-7.25097656	-23.35693359	+2392
+1458240639.43010000	+15.75878906	-1.29199219	-0.53173828	+11.49169922	-14.89746094	-58.55712891	+4340	+16.00927734	+0.65039063	-0.21093750	-20.87402344	-24.14794922	+25.86181641	+4184	+12.85400391	-2.20166016	-1.85888672	+27.75146484	-7.22900391	-23.37890625	+2392
+1458240639.43429990	+15.77636719	-1.28759766	-0.51416016	+11.29394531	-15.02929688	-58.62304688	+4364	+16.04003906	+0.65917969	-0.20214844	-21.09375000	-24.25781250	+25.88378906	+4212	+12.87597656	-2.19287109	-1.87207031	+27.55371094	-7.22900391	-23.40087891	+2392
+1458240639.43840000	+15.79394531	-1.28759766	-0.50097656	+11.07421875	-15.16113281	-58.68896484	+4392	+16.06640625	+0.65917969	-0.19335938	-21.33544922	-24.34570313	+25.90576172	+4232	+12.89794922	-2.18847656	-1.88085938	+27.31201172	-7.20703125	-23.42285156	+2396
+1458240639.44260000	+15.80712891	-1.28320313	-0.49218750	+10.85449219	-15.24902344	-58.73291016	+4420	+16.08837891	+0.65917969	-0.18457031	-21.59912109	-24.47753906	+25.94970703	+4260	+12.91992188	-2.18408203	-1.88964844	+27.07031250	-7.20703125	-23.42285156	+2396
+1458240639.44680000	+15.82031250	-1.27880859	-0.48339844	+10.63476563	-15.35888672	-58.79882813	+4448	+16.11035156	+0.66357422	-0.16699219	-21.79687500	-24.60937500	+25.99365234	+4284	+12.94189453	-2.17529297	-1.89843750	+26.89453125	-7.20703125	-23.44482422	+2396
+1458240639.45090010	+15.83349609	-1.27880859	-0.47021484	+10.41503906	-15.46875000	-58.82080078	+4480	+16.12792969	+0.66357422	-0.15380859	-22.03857422	-24.76318359	+26.05957031	+4312	+12.95947266	-2.16210938	-1.90722656	+26.69677734	-7.22900391	-23.44482422	+2400
+1458240639.45510010	+15.85107422	-1.27441406	-0.46142578	+10.19531250	-15.62255859	-58.82080078	+4508	+16.14990234	+0.66357422	-0.14501953	-22.28027344	-24.85107422	+26.12548828	+4336	+12.98144531	-2.14892578	-1.91162109	+26.52099609	-7.29492188	-23.46679688	+2400
+1458240639.45919990	+15.86865234	-1.27001953	-0.45263672	+9.97558594	-15.71044922	-58.82080078	+4536	+16.17187500	+0.66796875	-0.13183594	-22.50000000	-24.96093750	+26.23535156	+4360	+13.00341797	-2.13134766	-1.90722656	+26.38916016	-7.40478516	-23.48876953	+2404
+1458240639.46339990	+15.88623047	-1.27441406	-0.44384766	+9.73388672	-15.79833984	-58.79882813	+4560	+16.19384766	+0.66357422	-0.12304688	-22.78564453	-25.09277344	+26.34521484	+4388	+13.02539063	-2.11376953	-1.90283203	+26.25732422	-7.53662109	-23.53271484	+2408
+1458240639.46760010	+15.90820313	-1.27441406	-0.44384766	+9.47021484	-15.84228516	-58.77685547	+4584	+16.21142578	+0.65478516	-0.11425781	-23.07128906	-25.20263672	+26.43310547	+4412	+13.04296875	-2.09619141	-1.89843750	+26.10351563	-7.66845703	-23.55468750	+2412
+1458240639.47170000	+15.93017578	-1.27880859	-0.44384766	+9.20654297	-15.88623047	-58.73291016	+4604	+16.22900391	+0.65039063	-0.10546875	-23.35693359	-25.26855469	+26.54296875	+4440	+13.06494141	-2.07421875	-1.88964844	+26.01562500	-7.84423828	-23.57666016	+2420
+1458240639.47589990	+15.95214844	-1.27880859	-0.44824219	+8.96484375	-15.90820313	-58.68896484	+4624	+16.24658203	+0.64599609	-0.10107422	-23.62060547	-25.35644531	+26.65283203	+4464	+13.08691406	-2.05224609	-1.88085938	+25.92773438	-8.02001953	-23.59863281	+2428
+1458240639.48009990	+15.97412109	-1.27880859	-0.45263672	+8.72314453	-15.93017578	-58.64501953	+4640	+16.25976563	+0.64160156	-0.10107422	-23.90625000	-25.35644531	+26.76269531	+4492	+13.10888672	-2.03027344	-1.87646484	+25.81787109	-8.17382813	-23.59863281	+2436
+1458240639.48420000	+15.99169922	-1.27880859	-0.45703125	+8.45947266	-15.95214844	-58.57910156	+4656	+16.27734375	+0.63281250	-0.10107422	-24.23583984	-25.44433594	+26.91650391	+4516	+13.12646484	-2.00390625	-1.86767578	+25.75195313	-8.34960938	-23.62060547	+2444
+1458240639.48840000	+16.00927734	-1.28320313	-0.46142578	+8.19580078	-15.99609375	-58.53515625	+4668	+16.29052734	+0.62841797	-0.09228516	-24.58740234	-25.53222656	+27.07031250	+4544	+13.14404297	-1.97753906	-1.86328125	+25.66406250	-8.52539063	-23.62060547	+2452
+1458240639.49260000	+16.02685547	-1.28759766	-0.46142578	+7.91015625	-16.04003906	-58.46923828	+4680	+16.30371094	+0.61962891	-0.09228516	-24.91699219	-25.59814453	+27.24609375	+4568	+13.16162109	-1.95556641	-1.85449219	+25.57617188	-8.70117188	-23.64257813	+2464
+1458240639.49670000	+16.04882813	-1.29199219	-0.46142578	+7.64648438	-16.10595703	-58.40332031	+4688	+16.32128906	+0.61083984	-0.08789063	-25.33447266	-25.66406250	+27.42187500	+4592	+13.18359375	-1.93359375	-1.84130859	+25.48828125	-8.92089844	-23.66455078	+2472
+1458240639.50090000	+16.07080078	-1.30078125	-0.45703125	+7.36083984	-16.14990234	-58.38134766	+4696	+16.34326172	+0.60644531	-0.08349609	-25.70800781	-25.75195313	+27.59765625	+4620	+13.20117188	-1.91601563	-1.83251953	+25.35644531	-9.11865234	-23.70849609	+2484
+1458240639.50510000	+16.08398438	-1.30957031	-0.45703125	+7.07519531	-16.21582031	-58.33740234	+4704	+16.35644531	+0.60205078	-0.07910156	-26.08154297	-25.81787109	+27.77343750	+4644	+13.21875000	-1.90283203	-1.82812500	+25.22460938	-9.25048828	-23.70849609	+2488
+1458240639.50920010	+16.09716797	-1.31396484	-0.45263672	+6.81152344	-16.28173828	-58.31542969	+4712	+16.36962891	+0.59326172	-0.07470703	-26.49902344	-25.92773438	+27.97119141	+4668	+13.23632813	-1.88525391	-1.82812500	+25.11474609	-9.38232422	-23.73046875	+2496
+1458240639.51340010	+16.11035156	-1.32275391	-0.45263672	+6.52587891	-16.34765625	-58.31542969	+4720	+16.38720703	+0.59326172	-0.07031250	-26.89453125	-26.01562500	+28.19091797	+4696	+13.25390625	-1.87646484	-1.82812500	+24.93896484	-9.49218750	-23.73046875	+2500
+1458240639.51760010	+16.11914063	-1.32714844	-0.44384766	+6.26220703	-16.45751953	-58.29345703	+4732	+16.39599609	+0.59326172	-0.05712891	-27.29003906	-26.12548828	+28.41064453	+4720	+13.26708984	-1.87207031	-1.83691406	+24.76318359	-9.58007813	-23.73046875	+2508
+1458240639.52169990	+16.12792969	-1.33154297	-0.42626953	+6.02050781	-16.65527344	-58.31542969	+4744	+16.41357422	+0.58447266	-0.03955078	-27.79541016	-26.30126953	+28.67431641	+4748	+13.28466797	-1.86328125	-1.84130859	+24.56542969	-9.66796875	-23.73046875	+2512
+1458240639.52589990	+16.13232422	-1.34033203	-0.40429688	+5.75683594	-16.83105469	-58.33740234	+4760	+16.43115234	+0.58447266	-0.02197266	-28.25683594	-26.47705078	+28.95996094	+4776	+13.29785156	-1.86328125	-1.84570313	+24.32373047	-9.73388672	-23.77441406	+2512
+1458240639.53000000	+16.14111328	-1.34472656	-0.38232422	+5.51513672	-17.05078125	-58.38134766	+4780	+16.44433594	+0.58447266	+0.00439453	-28.76220703	-26.69677734	+29.28955078	+4804	+13.31542969	-1.86767578	-1.85449219	+24.08203125	-9.79980469	-23.79638672	+2516
+1458240639.53420000	+16.14990234	-1.34912109	-0.36035156	+5.29541016	-17.27050781	-58.40332031	+4804	+16.46191406	+0.58447266	+0.03076172	-29.26757813	-26.89453125	+29.59716797	+4828	+13.33300781	-1.86767578	-1.86328125	+23.86230469	-9.86572266	-23.81835938	+2520
+1458240639.53839990	+16.15869141	-1.35791016	-0.33398438	+5.05371094	-17.49023438	-58.46923828	+4824	+16.47949219	+0.58447266	+0.06152344	-29.75097656	-27.09228516	+29.90478516	+4856	+13.35058594	-1.87646484	-1.87207031	+23.59863281	-9.90966797	-23.84033203	+2520
+1458240639.54250000	+16.15869141	-1.36669922	-0.31201172	+4.81201172	-17.70996094	-58.53515625	+4852	+16.48828125	+0.58447266	+0.08789063	-30.25634766	-27.26806641	+30.23437500	+4884	+13.36376953	-1.88525391	-1.88085938	+23.33496094	-9.93164063	-23.86230469	+2524
+1458240639.54670000	+16.16308594	-1.37109375	-0.28564453	+4.63623047	-17.92968750	-58.57910156	+4884	+16.49707031	+0.58007813	+0.11865234	-30.82763672	-27.48779297	+30.60791016	+4912	+13.37695313	-1.88964844	-1.89404297	+23.11523438	-9.95361328	-23.88427734	+2528
+1458240639.55090000	+16.16308594	-1.37548828	-0.25927734	+4.43847656	-18.14941406	-58.62304688	+4912	+16.50585938	+0.58007813	+0.14941406	-31.37695313	-27.68554688	+31.00341797	+4940	+13.39013672	-1.88964844	-1.90722656	+22.89550781	-9.97558594	-23.90625000	+2528
+1458240639.55500010	+16.16748047	-1.37988281	-0.23291016	+4.24072266	-18.36914063	-58.64501953	+4944	+16.51904297	+0.57568359	+0.18017578	-31.94824219	-27.86132813	+31.39892578	+4968	+13.40332031	-1.89404297	-1.91162109	+22.67578125	-10.04150391	-23.92822266	+2528
+1458240639.55920000	+16.17626953	-1.37548828	-0.21093750	+4.10888672	-18.61083984	-58.66699219	+4976	+16.52783203	+0.57568359	+0.21093750	-32.51953125	-28.03710938	+31.79443359	+4996	+13.41650391	-1.89404297	-1.91601563	+22.52197266	-10.10742188	-23.97216797	+2528
+1458240639.56340000	+16.18066406	-1.38427734	-0.18457031	+3.93310547	-18.83056641	-58.68896484	+5012	+16.54101563	+0.56689453	+0.24169922	-33.13476563	-28.21289063	+32.21191406	+5020	+13.42968750	-1.89404297	-1.92041016	+22.32421875	-10.17333984	-23.99414063	+2528
+1458240639.56750010	+16.18945313	-1.39306641	-0.16259766	+3.73535156	-19.05029297	-58.73291016	+5044	+16.54541016	+0.55371094	+0.26367188	-33.77197266	-28.30078125	+32.60742188	+5048	+13.44287109	-1.89843750	-1.92041016	+22.14843750	-10.28320313	-24.06005859	+2528
+1458240639.57170010	+16.20263672	-1.39306641	-0.15380859	+3.60351563	-19.11621094	-58.73291016	+5072	+16.55419922	+0.54931641	+0.27685547	-34.32128906	-28.36669922	+32.98095703	+5072	+13.46044922	-1.88964844	-1.91601563	+22.03857422	-10.39306641	-24.08203125	+2532
+1458240639.57590010	+16.20703125	-1.39746094	-0.14501953	+3.44970703	-19.20410156	-58.71093750	+5100	+16.55859375	+0.54052734	+0.29003906	-34.89257813	-28.38867188	+33.33251953	+5096	+13.46923828	-1.88085938	-1.91601563	+21.97265625	-10.50292969	-24.10400391	+2536
+1458240639.57999990	+16.21582031	-1.40625000	-0.14501953	+3.27392578	-19.24804688	-58.66699219	+5120	+16.55859375	+0.53173828	+0.29443359	-35.46386719	-28.38867188	+33.68408203	+5116	+13.48242188	-1.87207031	-1.90722656	+21.88476563	-10.65673828	-24.12597656	+2544
+1458240639.58419990	+16.22021484	-1.40625000	-0.14501953	+3.14208984	-19.27001953	-58.62304688	+5144	+16.56298828	+0.52294922	+0.29882813	-36.03515625	-28.38867188	+34.03564453	+5140	+13.49121094	-1.85888672	-1.90283203	+21.86279297	-10.81054688	-24.12597656	+2548
+1458240639.58839990	+16.22900391	-1.41064453	-0.14941406	+3.01025391	-19.31396484	-58.55712891	+5160	+16.56738281	+0.50537109	+0.30322266	-36.67236328	-28.36669922	+34.40917969	+5160	+13.50439453	-1.84130859	-1.89404297	+21.84082031	-10.96435547	-24.14794922	+2556
+1458240639.59250000	+16.24218750	-1.41503906	-0.14941406	+2.87841797	-19.33593750	-58.49121094	+5176	+16.57177734	+0.48339844	+0.30322266	-37.30957031	-28.30078125	+34.76074219	+5180	+13.51318359	-1.82812500	-1.88085938	+21.81884766	-11.14013672	-24.19189453	+2568
+1458240639.59670000	+16.25537109	-1.41503906	-0.15820313	+2.79052734	-19.31396484	-58.42529297	+5188	+16.57617188	+0.47021484	+0.29882813	-37.88085938	-28.21289063	+35.09033203	+5200	+13.52636719	-1.80615234	-1.86767578	+21.84082031	-11.33789063	-24.19189453	+2580
+1458240639.60089990	+16.26855469	-1.42382813	-0.16699219	+2.65869141	-19.27001953	-58.38134766	+5200	+16.58056641	+0.45263672	+0.29443359	-38.47412109	-28.12500000	+35.39794922	+5220	+13.53515625	-1.79296875	-1.85009766	+21.84082031	-11.51367188	-24.23583984	+2588
+1458240639.60500000	+16.27734375	-1.43261719	-0.17578125	+2.52685547	-19.24804688	-58.31542969	+5208	+16.58056641	+0.43945313	+0.28564453	-39.04541016	-28.03710938	+35.72753906	+5240	+13.54394531	-1.77978516	-1.84130859	+21.81884766	-11.68945313	-24.25781250	+2600
+1458240639.60920000	+16.28613281	-1.43701172	-0.18457031	+2.46093750	-19.18212891	-58.24951172	+5212	+16.58496094	+0.41308594	+0.28125000	-39.70458984	-27.94921875	+36.05712891	+5260	+13.55712891	-1.76660156	-1.82812500	+21.84082031	-11.82128906	-24.25781250	+2612
+1458240639.61330010	+16.29492188	-1.44140625	-0.19775391	+2.37304688	-19.13818359	-58.16162109	+5216	+16.58496094	+0.39990234	+0.27685547	-40.31982422	-27.86132813	+36.38671875	+5276	+13.56591797	-1.74902344	-1.81933594	+21.84082031	-11.95312500	-24.25781250	+2620
+1458240639.61750010	+16.29931641	-1.44580078	-0.20654297	+2.28515625	-19.09423828	-58.09570313	+5220	+16.58935547	+0.39111328	+0.28125000	-40.93505859	-27.79541016	+36.76025391	+5292	+13.57470703	-1.73583984	-1.81494141	+21.84082031	-12.08496094	-24.27978516	+2632
+1458240639.62170000	+16.30810547	-1.44140625	-0.20214844	+2.24121094	-19.16015625	-58.00781250	+5216	+16.58935547	+0.37353516	+0.29003906	-41.63818359	-27.75146484	+37.17773438	+5308	+13.57910156	-1.72265625	-1.80615234	+21.84082031	-12.19482422	-24.27978516	+2640
+1458240639.62579990	+16.31250000	-1.44580078	-0.20214844	+2.19726563	-19.20410156	-57.98583984	+5220	+16.59375000	+0.35595703	+0.29882813	-42.31933594	-27.70751953	+37.59521484	+5320	+13.58789063	-1.72265625	-1.80175781	+21.75292969	-12.28271484	-24.30175781	+2648
+1458240639.63000010	+16.32128906	-1.45019531	-0.19335938	+2.17529297	-19.29199219	-57.98583984	+5220	+16.59814453	+0.34277344	+0.31201172	-43.02246094	-27.68554688	+38.03466797	+5336	+13.59667969	-1.72265625	-1.80175781	+21.68701172	-12.34863281	-24.34570313	+2652
+1458240639.63420010	+16.32568359	-1.44580078	-0.18017578	+2.17529297	-19.37988281	-57.96386719	+5224	+16.60693359	+0.32080078	+0.32958984	-43.79150391	-27.64160156	+38.47412109	+5348	+13.60546875	-1.71826172	-1.80175781	+21.62109375	-12.39257813	-24.36767578	+2656
+1458240639.63829990	+16.33447266	-1.45019531	-0.17138672	+2.15332031	-19.46777344	-57.96386719	+5232	+16.61132813	+0.32080078	+0.34277344	-44.47265625	-27.59765625	+38.89160156	+5360	+13.61425781	-1.72705078	-1.80175781	+21.48925781	-12.41455078	-24.38964844	+2664
+1458240639.64249990	+16.33007813	-1.45458984	-0.15380859	+2.13134766	-19.57763672	-57.94189453	+5240	+16.61132813	+0.31640625	+0.36035156	-45.15380859	-27.57568359	+39.37500000	+5372	+13.61865234	-1.73583984	-1.81054688	+21.37939453	-12.37060547	-24.41162109	+2668
+1458240639.64669990	+16.33007813	-1.45019531	-0.14062500	+2.17529297	-19.68750000	-57.94189453	+5252	+16.61132813	+0.31201172	+0.38671875	-45.90087891	-27.55371094	+39.88037109	+5384	+13.62744141	-1.74462891	-1.81933594	+21.24755859	-12.32666016	-24.43359375	+2676
+1458240639.65080000	+16.33007813	-1.44580078	-0.12304688	+2.21923828	-19.81933594	-57.96386719	+5264	+16.61572266	+0.30322266	+0.41308594	-46.66992188	-27.50976563	+40.38574219	+5396	+13.63183594	-1.75781250	-1.83251953	+21.11572266	-12.28271484	-24.43359375	+2680
+1458240639.65500000	+16.33007813	-1.44140625	-0.10546875	+2.26318359	-19.97314453	-57.96386719	+5280	+16.62011719	+0.29882813	+0.43505859	-47.41699219	-27.44384766	+40.86914063	+5408	+13.63623047	-1.76660156	-1.84130859	+20.98388672	-12.23876953	-24.45556641	+2684
+1458240639.65920000	+16.33007813	-1.43701172	-0.08789063	+2.32910156	-20.08300781	-57.96386719	+5300	+16.62451172	+0.29003906	+0.45703125	-48.18603516	-27.37792969	+41.37451172	+5416	+13.64501953	-1.77978516	-1.85009766	+20.85205078	-12.19482422	-24.47753906	+2688
+1458240639.66330000	+16.33007813	-1.43701172	-0.07031250	+2.37304688	-20.23681641	-57.96386719	+5320	+16.63330078	+0.28564453	+0.47900391	-48.91113281	-27.31201172	+41.85791016	+5428	+13.65380859	-1.79296875	-1.85888672	+20.72021484	-12.15087891	-24.52148438	+2688
+1458240639.66750000	+16.33007813	-1.43701172	-0.04833984	+2.41699219	-20.36865234	-57.96386719	+5340	+16.63330078	+0.28125000	+0.49218750	-49.63623047	-27.18017578	+42.31933594	+5436	+13.65820313	-1.80615234	-1.86328125	+20.56640625	-12.12890625	-24.56542969	+2692
+1458240639.67170000	+16.33007813	-1.43261719	-0.03515625	+2.48291016	-20.43457031	-57.96386719	+5364	+16.63769531	+0.28125000	+0.50097656	-50.33935547	-27.02636719	+42.71484375	+5444	+13.66699219	-1.81933594	-1.86767578	+20.45654297	-12.06298828	-24.56542969	+2692
+1458240639.67580010	+16.33007813	-1.42822266	-0.02636719	+2.54882813	-20.50048828	-57.94189453	+5384	+16.63330078	+0.27246094	+0.50537109	-51.04248047	-26.82861328	+43.11035156	+5452	+13.67138672	-1.82812500	-1.87646484	+20.36865234	-12.01904297	-24.58740234	+2692
+1458240639.68000010	+16.33007813	-1.42822266	-0.01757813	+2.61474609	-20.52246094	-57.91992188	+5408	+16.63330078	+0.26367188	+0.50976563	-51.74560547	-26.65283203	+43.50585938	+5460	+13.67578125	-1.83251953	-1.88085938	+20.28076172	-11.99707031	-24.58740234	+2692
+1458240639.68420000	+16.33007813	-1.42382813	-0.01318359	+2.68066406	-20.54443359	-57.87597656	+5432	+16.63330078	+0.25488281	+0.50976563	-52.42675781	-26.45507813	+43.87939453	+5468	+13.68017578	-1.83691406	-1.88525391	+20.23681641	-11.97509766	-24.58740234	+2688
+1458240639.68829990	+16.33007813	-1.41943359	-0.00878906	+2.74658203	-20.56640625	-57.83203125	+5452	+16.62890625	+0.23730469	+0.51416016	-53.15185547	-26.23535156	+44.25292969	+5476	+13.68457031	-1.83251953	-1.88525391	+20.23681641	-11.97509766	-24.58740234	+2688
+1458240639.69250010	+16.33447266	-1.41943359	-0.00878906	+2.81250000	-20.56640625	-57.76611328	+5476	+16.62890625	+0.21972656	+0.50097656	-53.87695313	-25.94970703	+44.56054688	+5488	+13.68896484	-1.83251953	-1.88085938	+20.21484375	-12.01904297	-24.58740234	+2688
+1458240639.69660000	+16.33886719	-1.41503906	-0.00878906	+2.90039063	-20.52246094	-57.67822266	+5496	+16.62890625	+0.19775391	+0.48779297	-54.58007813	-25.66406250	+44.86816406	+5500	+13.69335938	-1.82812500	-1.87207031	+20.23681641	-12.08496094	-24.58740234	+2688
+1458240639.70079990	+16.34326172	-1.41064453	-0.01318359	+2.98828125	-20.47851563	-57.59033203	+5516	+16.62890625	+0.17578125	+0.47021484	-55.28320313	-25.35644531	+45.13183594	+5512	+13.69775391	-1.81933594	-1.86328125	+20.25878906	-12.12890625	-24.56542969	+2692
+1458240639.70499990	+16.34765625	-1.41064453	-0.02197266	+3.05419922	-20.39062500	-57.48046875	+5536	+16.62451172	+0.15380859	+0.45263672	-55.98632813	-25.04882813	+45.41748047	+5524	+13.70214844	-1.81054688	-1.85449219	+20.28076172	-12.19482422	-24.56542969	+2696
+1458240639.70910000	+16.36083984	-1.41064453	-0.03955078	+3.16406250	-20.21484375	-57.32666016	+5552	+16.61572266	+0.13183594	+0.43505859	-56.68945313	-24.74121094	+45.68115234	+5540	+13.70654297	-1.80615234	-1.84570313	+20.32470703	-12.26074219	-24.54345703	+2700
+1458240639.71330000	+16.36962891	-1.41064453	-0.06152344	+3.27392578	-20.03906250	-57.17285156	+5564	+16.61132813	+0.10546875	+0.41308594	-57.39257813	-24.41162109	+45.94482422	+5556	+13.71093750	-1.79296875	-1.83691406	+20.39062500	-12.32666016	-24.54345703	+2708
+1458240639.71750000	+16.37841797	-1.40625000	-0.07910156	+3.38378906	-19.86328125	-57.01904297	+5576	+16.60693359	+0.07910156	+0.39550781	-58.13964844	-24.08203125	+46.23046875	+5568	+13.71093750	-1.78417969	-1.82812500	+20.45654297	-12.39257813	-24.49951172	+2716
+1458240639.72160010	+16.39599609	-1.40625000	-0.10546875	+3.55957031	-19.66552734	-56.79931641	+5584	+16.60253906	+0.04833984	+0.38671875	-58.93066406	-23.77441406	+46.56005859	+5580	+13.71533203	-1.77099609	-1.82373047	+20.50048828	-12.43652344	-24.49951172	+2724
+1458240639.72580000	+16.40478516	-1.40185547	-0.12304688	+3.69140625	-19.53369141	-56.62353516	+5584	+16.60253906	+0.02197266	+0.37353516	-59.67773438	-23.44482422	+46.88964844	+5588	+13.71972656	-1.76220703	-1.81494141	+20.54443359	-12.50244141	-24.47753906	+2732
+1458240639.73000000	+16.41796875	-1.39746094	-0.13623047	+3.82324219	-19.42382813	-56.49169922	+5584	+16.59814453	+0.00000000	+0.36474609	-60.42480469	-23.11523438	+47.19726563	+5600	+13.71972656	-1.75341797	-1.80615234	+20.61035156	-12.56835938	-24.45556641	+2740
+1458240639.73410010	+16.43115234	-1.39746094	-0.14941406	+3.95507813	-19.33593750	-56.35986328	+5580	+16.59375000	-0.02636719	+0.35595703	-61.17187500	-22.78564453	+47.54882813	+5608	+13.72412109	-1.74462891	-1.79736328	+20.63232422	-12.63427734	-24.45556641	+2752
+1458240639.73830010	+16.44433594	-1.39746094	-0.15820313	+4.08691406	-19.22607422	-56.25000000	+5576	+16.58935547	-0.04394531	+0.34716797	-61.89697266	-22.47802734	+47.87841797	+5616	+13.72851563	-1.74023438	-1.78857422	+20.67626953	-12.67822266	-24.45556641	+2760
+1458240639.74250010	+16.44873047	-1.39746094	-0.17138672	+4.21875000	-19.13818359	-56.16210938	+5568	+16.58935547	-0.06591797	+0.35156250	-62.64404297	-22.19238281	+48.29589844	+5624	+13.73291016	-1.73583984	-1.78417969	+20.67626953	-12.72216797	-24.43359375	+2768
+1458240639.74659990	+16.44873047	-1.39306641	-0.17138672	+4.32861328	-19.16015625	-56.09619141	+5560	+16.58056641	-0.08789063	+0.36035156	-63.41308594	-21.92871094	+48.73535156	+5632	+13.73730469	-1.73583984	-1.77978516	+20.67626953	-12.74414063	-24.43359375	+2772
+1458240639.75079990	+16.45312500	-1.38867188	-0.16699219	+4.48242188	-19.18212891	-56.05224609	+5556	+16.58056641	-0.09667969	+0.37353516	-64.13818359	-21.64306641	+49.19677734	+5640	+13.73730469	-1.73583984	-1.77978516	+20.67626953	-12.74414063	-24.43359375	+2780
+1458240639.75500010	+16.45312500	-1.37548828	-0.15820313	+4.65820313	-19.24804688	-56.00830078	+5552	+16.57617188	-0.10986328	+0.38232422	-64.84130859	-21.33544922	+49.61425781	+5644	+13.74169922	-1.73583984	-1.78417969	+20.65429688	-12.74414063	-24.43359375	+2784
+1458240639.75910000	+16.45312500	-1.36669922	-0.14501953	+4.83398438	-19.37988281	-55.98632813	+5552	+16.57617188	-0.11865234	+0.39990234	-65.52246094	-21.04980469	+50.09765625	+5648	+13.74609375	-1.74023438	-1.78417969	+20.61035156	-12.74414063	-24.43359375	+2792
+1458240639.76329990	+16.44873047	-1.36230469	-0.12304688	+4.98779297	-19.53369141	-55.98632813	+5552	+16.57617188	-0.12304688	+0.41308594	-66.18164063	-20.78613281	+50.55908203	+5656	+13.75048828	-1.74902344	-1.78857422	+20.54443359	-12.72216797	-24.43359375	+2796
+1458240639.76740000	+16.44433594	-1.35791016	-0.10546875	+5.16357422	-19.68750000	-56.00830078	+5556	+16.57177734	-0.13183594	+0.43505859	-66.86279297	-20.54443359	+51.04248047	+5660	+13.75488281	-1.75781250	-1.79296875	+20.45654297	-12.70019531	-24.45556641	+2804
+1458240639.77160000	+16.44433594	-1.35351563	-0.08789063	+5.29541016	-19.79736328	-56.00830078	+5564	+16.56738281	-0.13183594	+0.45263672	-67.45605469	-20.28076172	+51.50390625	+5664	+13.76367188	-1.77099609	-1.80175781	+20.34667969	-12.65625000	-24.47753906	+2812
+1458240639.77580000	+16.43994141	-1.34912109	-0.07470703	+5.44921875	-19.90722656	-56.00830078	+5572	+16.56738281	-0.14062500	+0.47021484	-68.07128906	-20.01708984	+51.92138672	+5672	+13.76806641	-1.78417969	-1.81054688	+20.23681641	-12.61230469	-24.47753906	+2816
+1458240639.77990010	+16.43554688	-1.34033203	-0.06152344	+5.60302734	-20.01708984	-55.98632813	+5584	+16.56298828	-0.14941406	+0.48779297	-68.66455078	-19.75341797	+52.33886719	+5676	+13.77246094	-1.79736328	-1.81933594	+20.12695313	-12.54638672	-24.49951172	+2820
+1458240639.78410010	+16.43115234	-1.33154297	-0.04394531	+5.75683594	-20.14892578	-55.98632813	+5596	+16.55859375	-0.14941406	+0.50537109	-69.21386719	-19.48974609	+52.75634766	+5680	+13.77685547	-1.81054688	-1.83251953	+19.99511719	-12.50244141	-24.52148438	+2828
+1458240639.78830000	+16.42675781	-1.32275391	-0.02636719	+5.93261719	-20.28076172	-55.94238281	+5612	+16.55419922	-0.15820313	+0.51855469	-69.76318359	-19.20410156	+53.15185547	+5688	+13.78125000	-1.82373047	-1.84130859	+19.88525391	-12.43652344	-24.52148438	+2832
+1458240639.79239990	+16.42236328	-1.31396484	-0.00439453	+6.08642578	-20.43457031	-55.92041016	+5632	+16.55419922	-0.16699219	+0.52734375	-70.31250000	-18.91845703	+53.50341797	+5692	+13.78564453	-1.83691406	-1.85009766	+19.79736328	-12.41455078	-24.54345703	+2832
+1458240639.79660010	+16.42236328	-1.30957031	+0.00878906	+6.24023438	-20.54443359	-55.87646484	+5648	+16.54980469	-0.16259766	+0.53173828	-70.75195313	-18.61083984	+53.78906250	+5692	+13.79443359	-1.84570313	-1.85449219	+19.70947266	-12.39257813	-24.56542969	+2832
+1458240639.80080010	+16.42236328	-1.30517578	+0.01757813	+6.37207031	-20.61035156	-55.83251953	+5664	+16.54541016	-0.17578125	+0.53173828	-71.25732422	-18.34716797	+54.07470703	+5700	+13.79882813	-1.85449219	-1.85888672	+19.62158203	-12.39257813	-24.56542969	+2832
+1458240639.80489990	+16.42236328	-1.30517578	+0.02636719	+6.48193359	-20.65429688	-55.74462891	+5680	+16.54541016	-0.19335938	+0.53613281	-71.76269531	-18.08349609	+54.36035156	+5704	+13.80322266	-1.85888672	-1.85888672	+19.57763672	-12.41455078	-24.58740234	+2832
+1458240639.80909990	+16.42675781	-1.30517578	+0.02197266	+6.59179688	-20.61035156	-55.65673828	+5692	+16.54101563	-0.20654297	+0.53613281	-72.22412109	-17.81982422	+54.60205078	+5712	+13.80761719	-1.85888672	-1.85888672	+19.55566406	-12.45849609	-24.58740234	+2828
+1458240639.81329990	+16.43115234	-1.30517578	+0.01318359	+6.67968750	-20.52246094	-55.50292969	+5708	+16.53662109	-0.22851563	+0.53613281	-72.70751953	-17.53417969	+54.82177734	+5716	+13.81201172	-1.85449219	-1.85449219	+19.55566406	-12.50244141	-24.56542969	+2828
+1458240639.81740000	+16.43554688	-1.30078125	+0.00439453	+6.76757813	-20.45654297	-55.32714844	+5720	+16.53222656	-0.24609375	+0.52734375	-73.16894531	-17.20458984	+54.99755859	+5724	+13.81640625	-1.85009766	-1.85009766	+19.59960938	-12.59033203	-24.56542969	+2832
+1458240639.82160000	+16.43994141	-1.29638672	-0.00439453	+6.89941406	-20.36865234	-55.15136719	+5728	+16.52343750	-0.25927734	+0.51855469	-73.60839844	-16.89697266	+55.21728516	+5732	+13.81640625	-1.84130859	-1.84130859	+19.62158203	-12.65625000	-24.54345703	+2832
+1458240639.82579990	+16.44433594	-1.29638672	-0.01318359	+7.00927734	-20.32470703	-54.99755859	+5732	+16.51904297	-0.28125000	+0.50976563	-74.06982422	-16.61132813	+55.41503906	+5736	+13.82080078	-1.83251953	-1.83691406	+19.66552734	-12.72216797	-24.54345703	+2832
+1458240639.82990000	+16.45312500	-1.30078125	-0.02197266	+7.09716797	-20.25878906	-54.82177734	+5736	+16.51904297	-0.29882813	+0.50537109	-74.50927734	-16.30371094	+55.63476563	+5744	+13.82519531	-1.82373047	-1.82812500	+19.73144531	-12.81005859	-24.52148438	+2836
+1458240639.83410000	+16.46191406	-1.30078125	-0.03515625	+7.22900391	-20.14892578	-54.62402344	+5736	+16.51464844	-0.32519531	+0.49658203	-75.01464844	-15.99609375	+55.81054688	+5752	+13.82519531	-1.81494141	-1.81494141	+19.77539063	-12.89794922	-24.52148438	+2840
+1458240639.83830000	+16.47070313	-1.30078125	-0.04833984	+7.31689453	-20.03906250	-54.42626953	+5732	+16.51464844	-0.34716797	+0.48779297	-75.49804688	-15.68847656	+55.98632813	+5756	+13.82958984	-1.80615234	-1.80615234	+19.81933594	-13.00781250	-24.49951172	+2844
+1458240639.84240010	+16.47509766	-1.30517578	-0.06591797	+7.42675781	-19.90722656	-54.22851563	+5728	+16.50585938	-0.36914063	+0.47900391	-75.98144531	-15.35888672	+56.18408203	+5764	+13.83398438	-1.79736328	-1.79736328	+19.88525391	-13.09570313	-24.49951172	+2852
+1458240639.84660010	+16.47949219	-1.30078125	-0.07910156	+7.62451172	-19.84130859	-54.03076172	+5724	+16.50146484	-0.39550781	+0.47900391	-76.50878906	-15.05126953	+56.44775391	+5768	+13.83398438	-1.78857422	-1.78857422	+19.92919922	-13.18359375	-24.47753906	+2856
+1458240639.85069990	+16.48388672	-1.29199219	-0.09228516	+7.82226563	-19.79736328	-53.85498047	+5716	+16.49707031	-0.40869141	+0.47900391	-76.97021484	-14.69970703	+56.71142578	+5772	+13.83837891	-1.77978516	-1.77978516	+19.97314453	-13.24951172	-24.47753906	+2860
+1458240639.85489990	+16.48388672	-1.28759766	-0.10107422	+7.99804688	-19.75341797	-53.67919922	+5704	+16.49267578	-0.41748047	+0.47460938	-77.43164063	-14.32617188	+56.95312500	+5776	+13.83837891	-1.77099609	-1.77099609	+20.03906250	-13.33740234	-24.45556641	+2864
+1458240639.85910010	+16.48828125	-1.27441406	-0.10107422	+8.26171875	-19.84130859	-53.50341797	+5692	+16.48828125	-0.43945313	+0.47900391	-77.98095703	-13.95263672	+57.26074219	+5780	+13.84277344	-1.76220703	-1.76660156	+20.08300781	-13.40332031	-24.45556641	+2868
+1458240639.86319990	+16.49267578	-1.27001953	-0.09667969	+8.48144531	-19.90722656	-53.39355469	+5680	+16.48828125	-0.45263672	+0.47900391	-78.50830078	-13.57910156	+57.54638672	+5780	+13.84716797	-1.75781250	-1.76220703	+20.10498047	-13.44726563	-24.45556641	+2872
+1458240639.86739990	+16.49267578	-1.26123047	-0.08789063	+8.72314453	-19.99511719	-53.28369141	+5672	+16.48388672	-0.46142578	+0.48339844	-79.01367188	-13.20556641	+57.85400391	+5784	+13.84716797	-1.75781250	-1.75781250	+20.10498047	-13.49121094	-24.43359375	+2876
+1458240639.87159990	+16.49267578	-1.24804688	-0.08349609	+9.03076172	-20.08300781	-53.17382813	+5668	+16.47949219	-0.47900391	+0.49218750	-79.56298828	-12.83203125	+58.16162109	+5792	+13.85156250	-1.75781250	-1.75341797	+20.10498047	-13.51318359	-24.43359375	+2880
+1458240639.87570000	+16.49267578	-1.23486328	-0.07470703	+9.33837891	-20.14892578	-53.06396484	+5664	+16.47949219	-0.48339844	+0.49658203	-80.04638672	-12.41455078	+58.46923828	+5792	+13.85595703	-1.75781250	-1.75781250	+20.06103516	-13.53515625	-24.43359375	+2880
+1458240639.87990000	+16.49267578	-1.22607422	-0.07031250	+9.64599609	-20.21484375	-52.95410156	+5664	+16.47509766	-0.48339844	+0.50537109	-80.50781250	-11.99707031	+58.77685547	+5792	+13.86035156	-1.76220703	-1.75781250	+20.03906250	-13.53515625	-24.43359375	+2884
+1458240639.88410000	+16.49267578	-1.21289063	-0.06591797	+9.97558594	-20.32470703	-52.86621094	+5664	+16.47070313	-0.48779297	+0.51416016	-81.01318359	-11.57958984	+59.12841797	+5796	+13.86474609	-1.77099609	-1.76660156	+19.97314453	-13.49121094	-24.43359375	+2888
+1458240639.88820000	+16.48828125	-1.19531250	-0.05712891	+10.30517578	-20.41259766	-52.77832031	+5668	+16.46191406	-0.49218750	+0.52294922	-81.49658203	-11.18408203	+59.47998047	+5800	+13.86914063	-1.77978516	-1.77539063	+19.90722656	-13.44726563	-24.43359375	+2888
+1458240639.89240000	+16.49267578	-1.18212891	-0.03955078	+10.63476563	-20.58837891	-52.71240234	+5676	+16.46191406	-0.49218750	+0.52734375	-81.97998047	-10.76660156	+59.76562500	+5800	+13.87353516	-1.78857422	-1.78857422	+19.81933594	-13.40332031	-24.43359375	+2892
+1458240639.89660000	+16.49267578	-1.16455078	-0.02636719	+10.96435547	-20.67626953	-52.60253906	+5684	+16.46191406	-0.49658203	+0.52734375	-82.44140625	-10.37109375	+60.05126953	+5800	+13.87792969	-1.80175781	-1.80175781	+19.70947266	-13.33740234	-24.43359375	+2896
+1458240639.90070010	+16.50146484	-1.15576172	-0.01757813	+11.27197266	-20.74218750	-52.51464844	+5696	+16.45751953	-0.50537109	+0.52734375	-82.92480469	-9.97558594	+60.31494141	+5800	+13.88232422	-1.81494141	-1.81054688	+19.59960938	-13.27148438	-24.45556641	+2900
+1458240639.90490010	+16.50585938	-1.15136719	-0.00878906	+11.55761719	-20.80810547	-52.44873047	+5708	+16.45751953	-0.51416016	+0.52734375	-83.40820313	-9.60205078	+60.57861328	+5804	+13.88671875	-1.83251953	-1.82373047	+19.48974609	-13.20556641	-24.45556641	+2900
+1458240639.90910010	+16.51464844	-1.15136719	-0.00878906	+11.79931641	-20.74218750	-52.33886719	+5716	+16.45312500	-0.51416016	+0.53173828	-83.80371094	-9.22851563	+60.84228516	+5800	+13.89550781	-1.84570313	-1.83691406	+19.35791016	-13.13964844	-24.47753906	+2904
+1458240639.91319990	+16.51464844	-1.13818359	-0.01318359	+12.08496094	-20.69824219	-52.22900391	+5732	+16.44433594	-0.52294922	+0.53173828	-84.24316406	-8.87695313	+61.10595703	+5804	+13.89990234	-1.85449219	-1.85009766	+19.29199219	-13.09570313	-24.47753906	+2904
+1458240639.91739990	+16.52343750	-1.12500000	-0.01318359	+12.37060547	-20.65429688	-52.11914063	+5744	+16.44433594	-0.52734375	+0.52294922	-84.66064453	-8.52539063	+61.30371094	+5804	+13.90429688	-1.86328125	-1.85888672	+19.22607422	-13.07373047	-24.47753906	+2904
+1458240639.92150000	+16.53222656	-1.12060547	-0.02197266	+12.59033203	-20.56640625	-51.98730469	+5756	+16.43994141	-0.53173828	+0.51855469	-85.03417969	-8.17382813	+61.52343750	+5800	+13.90869141	-1.86767578	-1.86767578	+19.18212891	-13.07373047	-24.47753906	+2900
+1458240639.92569990	+16.54101563	-1.11621094	-0.03076172	+12.76611328	-20.47851563	-51.85546875	+5768	+16.43554688	-0.54931641	+0.51416016	-85.49560547	-7.86621094	+61.74316406	+5804	+13.91308594	-1.86767578	-1.87207031	+19.16015625	-13.09570313	-24.49951172	+2900
+1458240639.92989990	+16.54980469	-1.11181641	-0.03515625	+12.96386719	-20.41259766	-51.72363281	+5772	+16.43554688	-0.57128906	+0.50537109	-85.97900391	-7.58056641	+61.94091797	+5804	+13.91748047	-1.86767578	-1.87207031	+19.13818359	-13.16162109	-24.49951172	+2896
+1458240639.93400000	+16.55859375	-1.11181641	-0.04394531	+13.13964844	-20.28076172	-51.59179688	+5780	+16.43115234	-0.58447266	+0.49658203	-86.35253906	-7.29492188	+62.13867188	+5804	+13.92187500	-1.86328125	-1.86767578	+19.13818359	-13.24951172	-24.52148438	+2896
+1458240639.93820000	+16.57177734	-1.10742188	-0.05712891	+13.33740234	-20.17089844	-51.45996094	+5784	+16.43115234	-0.59765625	+0.48779297	-86.74804688	-7.03125000	+62.33642578	+5804	+13.92626953	-1.85888672	-1.85888672	+19.18212891	-13.33740234	-24.52148438	+2896
+1458240639.94240000	+16.58056641	-1.09863281	-0.07910156	+13.53515625	-19.95117188	-51.30615234	+5788	+16.42675781	-0.61523438	+0.48339844	-87.14355469	-6.76757813	+62.53417969	+5804	+13.93505859	-1.85009766	-1.85449219	+19.20410156	-13.42529297	-24.54345703	+2900
+1458240639.94650010	+16.58935547	-1.09863281	-0.10107422	+13.66699219	-19.77539063	-51.19628906	+5788	+16.42236328	-0.62841797	+0.47460938	-87.51708984	-6.50390625	+62.73193359	+5804	+13.93945313	-1.84130859	-1.85009766	+19.24804688	-13.53515625	-24.54345703	+2904
+1458240639.95070000	+16.58935547	-1.08544922	-0.12304688	+13.84277344	-19.59960938	-51.06445313	+5784	+16.42236328	-0.64160156	+0.47021484	-87.89062500	-6.24023438	+62.92968750	+5804	+13.94384766	-1.83251953	-1.84130859	+19.29199219	-13.64501953	-24.56542969	+2908
+1458240639.95490000	+16.59375000	-1.07666016	-0.14062500	+14.01855469	-19.44580078	-50.91064453	+5780	+16.41796875	-0.65478516	+0.46142578	-88.26416016	-5.97656250	+63.10546875	+5804	+13.94824219	-1.82373047	-1.83691406	+19.33593750	-13.75488281	-24.58740234	+2912
+1458240639.95900010	+16.59375000	-1.06347656	-0.14941406	+14.21630859	-19.40185547	-50.82275391	+5772	+16.41796875	-0.66357422	+0.45703125	-88.61572266	-5.71289063	+63.34716797	+5804	+13.95263672	-1.81494141	-1.82812500	+19.40185547	-13.88671875	-24.60937500	+2920
+1458240639.96320010	+16.60253906	-1.05468750	-0.15380859	+14.41406250	-19.35791016	-50.73486328	+5760	+16.41796875	-0.67236328	+0.45703125	-88.94531250	-5.44921875	+63.56689453	+5800	+13.95703125	-1.80615234	-1.81933594	+19.42382813	-14.01855469	-24.63134766	+2924
+1458240639.96740010	+16.60253906	-1.04589844	-0.16699219	+14.58984375	-19.27001953	-50.66894531	+5748	+16.41796875	-0.68554688	+0.45703125	-89.29687500	-5.20751953	+63.85253906	+5800	+13.96142578	-1.80175781	-1.81494141	+19.44580078	-14.12841797	-24.65332031	+2928
+1458240639.97149990	+16.60693359	-1.04150391	-0.18017578	+14.74365234	-19.16015625	-50.60302734	+5736	+16.41796875	-0.68994141	+0.45703125	-89.60449219	-4.94384766	+64.05029297	+5796	+13.97021484	-1.79296875	-1.81054688	+19.46777344	-14.23828125	-24.67529297	+2936
+1458240639.97569990	+16.61132813	-1.02832031	-0.19335938	+14.96337891	-19.02832031	-50.55908203	+5728	+16.41796875	-0.68994141	+0.45263672	-89.86816406	-4.68017578	+64.22607422	+5792	+13.97460938	-1.79296875	-1.81054688	+19.44580078	-14.34814453	-24.71923828	+2940
+1458240639.97989990	+16.60693359	-1.01074219	-0.20654297	+15.18310547	-18.91845703	-50.51513672	+5720	+16.41357422	-0.68994141	+0.44824219	-90.10986328	-4.39453125	+64.42382813	+5792	+13.98339844	-1.79296875	-1.81054688	+19.44580078	-14.41406250	-24.76318359	+2944
+1458240639.98400000	+16.60253906	-1.00195313	-0.21093750	+15.38085938	-18.91845703	-50.49316406	+5712	+16.40917969	-0.68554688	+0.44824219	-90.30761719	-4.10888672	+64.64355469	+5788	+13.98779297	-1.79736328	-1.81933594	+19.40185547	-14.45800781	-24.80712891	+2948
+1458240639.98819990	+16.60253906	-0.99316406	-0.21093750	+15.55664063	-18.91845703	-50.49316406	+5704	+16.40917969	-0.68115234	+0.44824219	-90.52734375	-3.82324219	+64.84130859	+5784	+13.99218750	-1.80175781	-1.82812500	+19.31396484	-14.47998047	-24.85107422	+2956
+1458240639.99239990	+16.59814453	-0.98437500	-0.20654297	+15.75439453	-18.94042969	-50.51513672	+5696	+16.40917969	-0.68115234	+0.45703125	-90.76904297	-3.53759766	+65.10498047	+5784	+14.00097656	-1.81494141	-1.83691406	+19.22607422	-14.50195313	-24.91699219	+2960
+1458240639.99650000	+16.59814453	-0.97998047	-0.20214844	+15.88623047	-18.91845703	-50.51513672	+5692	+16.41357422	-0.67236328	+0.46142578	-90.90087891	-3.25195313	+65.30273438	+5780	+14.00537109	-1.82812500	-1.85009766	+19.11621094	-14.52392578	-24.98291016	+2968
+1458240640.00070000	+16.59814453	-0.97119141	-0.20214844	+16.06201172	-18.89648438	-50.55908203	+5692	+16.41357422	-0.66357422	+0.46142578	-91.05468750	-2.98828125	+65.47851563	+5776	+14.01416016	-1.84570313	-1.86328125	+18.98437500	-14.52392578	-25.04882813	+2976
+1458240640.00480010	+16.59814453	-0.96240234	-0.19775391	+16.25976563	-18.87451172	-50.62500000	+5692	+16.41357422	-0.65917969	+0.46582031	-91.18652344	-2.70263672	+65.67626953	+5772	+14.01855469	-1.86328125	-1.88085938	+18.83056641	-14.47998047	-25.13671875	+2984
+1458240640.00900010	+16.59814453	-0.95800781	-0.20214844	+16.39160156	-18.76464844	-50.64697266	+5696	+16.41357422	-0.64599609	+0.46142578	-91.27441406	-2.43896484	+65.78613281	+5772	+14.02734375	-1.88525391	-1.90283203	+18.69873047	-14.43603516	-25.22460938	+2992
+1458240640.01320000	+16.59375000	-0.95361328	-0.21093750	+16.54541016	-18.63281250	-50.64697266	+5700	+16.40917969	-0.63720703	+0.45263672	-91.36230469	-2.15332031	+65.87402344	+5768	+14.03173828	-1.90283203	-1.92041016	+18.56689453	-14.41406250	-25.31250000	+3000
+1458240640.01729990	+16.59814453	-0.94482422	-0.21093750	+16.67724609	-18.54492188	-50.64697266	+5708	+16.41357422	-0.62841797	+0.44824219	-91.45019531	-1.88964844	+65.98388672	+5764	+14.03613281	-1.91601563	-1.93798828	+18.47900391	-14.39208984	-25.40039063	+3004
+1458240640.02150010	+16.59814453	-0.94482422	-0.21533203	+16.78710938	-18.45703125	-50.66894531	+5712	+16.41357422	-0.61962891	+0.44384766	-91.49414063	-1.62597656	+66.09375000	+5760	+14.04052734	-1.92919922	-1.95556641	+18.39111328	-14.39208984	-25.48828125	+3012
+1458240640.02570010	+16.59375000	-0.94042969	-0.21533203	+16.91894531	-18.34716797	-50.69091797	+5720	+16.41796875	-0.61083984	+0.44384766	-91.56005859	-1.36230469	+66.22558594	+5756	+14.04492188	-1.94238281	-1.96875000	+18.32519531	-14.39208984	-25.59814453	+3016
+1458240640.02979990	+16.59814453	-0.93603516	-0.21533203	+17.05078125	-18.23730469	-50.75683594	+5728	+16.42236328	-0.60644531	+0.43945313	-91.62597656	-1.09863281	+66.35742188	+5752	+14.04931641	-1.95556641	-1.97753906	+18.23730469	-14.41406250	-25.70800781	+3016
+1458240640.03399990	+16.60253906	-0.93164063	-0.22851563	+17.18261719	-18.03955078	-50.75683594	+5736	+16.42236328	-0.60205078	+0.43066406	-91.64794922	-0.85693359	+66.40136719	+5748	+14.05810547	-1.95996094	-1.98632813	+18.23730469	-14.47998047	-25.81787109	+3020
+1458240640.03819990	+16.61132813	-0.92724609	-0.24609375	+17.31445313	-17.77587891	-50.75683594	+5744	+16.42675781	-0.59765625	+0.42187500	-91.69189453	-0.61523438	+66.44531250	+5744	+14.06689453	-1.96435547	-1.99072266	+18.25927734	-14.56787109	-25.92773438	+3020
+1458240640.04230000	+16.62011719	-0.92724609	-0.26367188	+17.42431641	-17.51220703	-50.75683594	+5748	+16.42675781	-0.59326172	+0.39990234	-91.73583984	-0.35156250	+66.42333984	+5740	+14.07128906	-1.96435547	-1.99511719	+18.30322266	-14.63378906	-26.03759766	+3020
+1458240640.04650000	+16.62890625	-0.92724609	-0.28564453	+17.53417969	-17.20458984	-50.73486328	+5752	+16.43115234	-0.58886719	+0.37792969	-91.75781250	-0.13183594	+66.40136719	+5736	+14.07568359	-1.95996094	-1.99511719	+18.39111328	-14.74365234	-26.14746094	+3024
+1458240640.05069990	+16.63330078	-0.92285156	-0.30761719	+17.68798828	-16.91894531	-50.71289063	+5756	+16.43115234	-0.58886719	+0.35595703	-91.77978516	+0.10986328	+66.35742188	+5732	+14.07568359	-1.95556641	-1.99511719	+18.47900391	-14.85351563	-26.23535156	+3028
+1458240640.05480000	+16.64208984	-0.91406250	-0.33837891	+17.81982422	-16.58935547	-50.64697266	+5756	+16.43115234	-0.58886719	+0.33398438	-91.82373047	+0.35156250	+66.35742188	+5728	+14.08007813	-1.94677734	-1.99072266	+18.58886719	-14.98535156	-26.34521484	+3032
+1458240640.05900000	+16.65087891	-0.90966797	-0.36474609	+17.97363281	-16.25976563	-50.62500000	+5752	+16.43115234	-0.58886719	+0.31640625	-91.84570313	+0.59326172	+66.35742188	+5724	+14.08447266	-1.93359375	-1.99072266	+18.72070313	-15.11718750	-26.43310547	+3036
+1458240640.06320000	+16.65966797	-0.90527344	-0.39111328	+18.10546875	-15.95214844	-50.60302734	+5744	+16.43554688	-0.58886719	+0.29882813	-91.88964844	+0.81298828	+66.35742188	+5720	+14.08886719	-1.92480469	-1.98632813	+18.85253906	-15.27099609	-26.54296875	+3040
+1458240640.06730010	+16.66845703	-0.90087891	-0.41748047	+18.23730469	-15.66650391	-50.58105469	+5736	+16.43554688	-0.58886719	+0.28125000	-91.91162109	+1.05468750	+66.35742188	+5712	+14.09326172	-1.91601563	-1.98193359	+18.98437500	-15.40283203	-26.65283203	+3048
+1458240640.07150010	+16.67724609	-0.89208984	-0.44384766	+18.43505859	-15.33691406	-50.55908203	+5724	+16.43554688	-0.58886719	+0.25927734	-91.93359375	+1.27441406	+66.26953125	+5708	+14.09765625	-1.90722656	-1.97753906	+19.09423828	-15.53466797	-26.74072266	+3052
+1458240640.07559990	+16.68603516	-0.88330078	-0.47021484	+18.61083984	-15.02929688	-50.51513672	+5712	+16.43115234	-0.58886719	+0.22851563	-91.95556641	+1.51611328	+66.15966797	+5708	+14.10205078	-1.89843750	-1.97753906	+19.22607422	-15.62255859	-26.80664063	+3056
+1458240640.07979990	+16.69042969	-0.87890625	-0.50537109	+18.78662109	-14.67773438	-50.44921875	+5696	+16.43115234	-0.59326172	+0.20214844	-91.97753906	+1.73583984	+66.07177734	+5704	+14.10644531	-1.88964844	-1.98193359	+19.35791016	-15.71044922	-26.87255859	+3064
+1458240640.08400010	+16.69042969	-0.87011719	-0.53173828	+18.96240234	-14.39208984	-50.38330078	+5680	+16.43115234	-0.59326172	+0.18017578	-91.99951172	+1.93359375	+65.98388672	+5700	+14.10644531	-1.88525391	-1.98193359	+19.44580078	-15.77636719	-26.93847656	+3068
+1458240640.08810000	+16.69042969	-0.86132813	-0.55810547	+19.13818359	-14.15039063	-50.33935547	+5664	+16.43115234	-0.59326172	+0.15820313	-91.99951172	+2.15332031	+65.89599609	+5700	+14.11083984	-1.88525391	-1.99072266	+19.51171875	-15.82031250	-27.02636719	+3076
+1458240640.09229990	+16.69042969	-0.85253906	-0.57568359	+19.31396484	-13.90869141	-50.31738281	+5648	+16.43115234	-0.58886719	+0.14062500	-91.99951172	+2.37304688	+65.87402344	+5696	+14.11083984	-1.88525391	-1.99511719	+19.57763672	-15.88623047	-27.09228516	+3080
+1458240640.09649990	+16.69482422	-0.83935547	-0.59326172	+19.55566406	-13.75488281	-50.29541016	+5632	+16.43115234	-0.58447266	+0.12744141	-91.99951172	+2.57080078	+65.80810547	+5692	+14.11083984	-1.88525391	-2.00390625	+19.59960938	-15.88623047	-27.15820313	+3084
+1458240640.10060000	+16.69921875	-0.83056641	-0.60644531	+19.77539063	-13.55712891	-50.31738281	+5616	+16.43115234	-0.58007813	+0.10986328	-91.97753906	+2.76855469	+65.74218750	+5688	+14.11523438	-1.89843750	-2.01269531	+19.57763672	-15.88623047	-27.22412109	+3092
+1458240640.10480000	+16.69482422	-0.82177734	-0.61523438	+19.99511719	-13.40332031	-50.31738281	+5604	+16.43554688	-0.57568359	+0.09667969	-91.97753906	+2.96630859	+65.67626953	+5684	+14.11962891	-1.90722656	-2.03027344	+19.55566406	-15.84228516	-27.31201172	+3100
+1458240640.10900000	+16.68603516	-0.81298828	-0.62841797	+20.23681641	-13.20556641	-50.31738281	+5596	+16.43554688	-0.57128906	+0.08349609	-91.97753906	+3.14208984	+65.58837891	+5684	+14.11962891	-1.92480469	-2.04785156	+19.51171875	-15.75439453	-27.37792969	+3108
+1458240640.11310010	+16.68164063	-0.80419922	-0.64160156	+20.45654297	-13.02978516	-50.29541016	+5588	+16.43554688	-0.56689453	+0.07031250	-91.95556641	+3.31787109	+65.52246094	+5684	+14.12402344	-1.93798828	-2.06542969	+19.44580078	-15.68847656	-27.42187500	+3112
+1458240640.11730000	+16.67724609	-0.79101563	-0.65917969	+20.67626953	-12.81005859	-50.27343750	+5588	+16.43994141	-0.55810547	+0.05712891	-91.93359375	+3.49365234	+65.43457031	+5680	+14.12402344	-1.95556641	-2.08740234	+19.40185547	-15.57861328	-27.48779297	+3120
+1458240640.12150000	+16.67285156	-0.78222656	-0.67236328	+20.89599609	-12.67822266	-50.25146484	+5584	+16.43994141	-0.54931641	+0.04833984	-91.91162109	+3.62548828	+65.39062500	+5680	+14.12402344	-1.97314453	-2.10937500	+19.33593750	-15.51269531	-27.55371094	+3124
+1458240640.12560010	+16.66406250	-0.77783203	-0.68115234	+21.11572266	-12.56835938	-50.27343750	+5588	+16.44433594	-0.54492188	+0.04394531	-91.88964844	+3.77929688	+65.34667969	+5676	+14.12841797	-1.99072266	-2.12695313	+19.24804688	-15.42480469	-27.64160156	+3132
+1458240640.12980010	+16.66406250	-0.76904297	-0.68554688	+21.33544922	-12.45849609	-50.29541016	+5588	+16.44873047	-0.53613281	+0.03515625	-91.86767578	+3.91113281	+65.30273438	+5676	+14.12841797	-2.01269531	-2.14453125	+19.16015625	-15.33691406	-27.72949219	+3136
+1458240640.13400010	+16.66406250	-0.76025391	-0.69433594	+21.55517578	-12.32666016	-50.33935547	+5592	+16.44873047	-0.53173828	+0.03076172	-91.84570313	+4.02099609	+65.25878906	+5672	+14.13281250	-2.03027344	-2.16210938	+19.09423828	-15.27099609	-27.81738281	+3140
+1458240640.13809990	+16.65966797	-0.75585938	-0.69873047	+21.75292969	-12.21679688	-50.33935547	+5596	+16.45312500	-0.52734375	+0.02636719	-91.84570313	+4.13085938	+65.23681641	+5668	+14.13281250	-2.04785156	-2.17968750	+19.05029297	-15.20507813	-27.88330078	+3140
+1458240640.14229990	+16.65966797	-0.75146484	-0.72070313	+21.95068359	-12.01904297	-50.33935547	+5604	+16.45751953	-0.52294922	+0.01757813	-91.82373047	+4.21875000	+65.17089844	+5668	+14.13720703	-2.06542969	-2.19287109	+19.00634766	-15.13916016	-27.97119141	+3140
+1458240640.14650010	+16.65966797	-0.75146484	-0.73828125	+22.08251953	-11.84326172	-50.31738281	+5616	+16.45751953	-0.52294922	+0.01318359	-91.82373047	+4.28466797	+65.12695313	+5664	+14.13720703	-2.07861328	-2.21044922	+18.98437500	-15.09521484	-28.05908203	+3140
+1458240640.15060000	+16.65527344	-0.75146484	-0.75585938	+22.21435547	-11.68945313	-50.29541016	+5624	+16.46191406	-0.52294922	+0.00439453	-91.82373047	+4.35058594	+65.08300781	+5660	+14.13720703	-2.08300781	-2.22363281	+19.00634766	-15.05126953	-28.12500000	+3140
+1458240640.15479990	+16.65966797	-0.74707031	-0.77783203	+22.36816406	-11.51367188	-50.25146484	+5628	+16.46630859	-0.51855469	-0.00439453	-91.82373047	+4.41650391	+65.01708984	+5656	+14.13720703	-2.08740234	-2.22802734	+19.05029297	-15.07324219	-28.21289063	+3136
+1458240640.15890000	+16.66406250	-0.75146484	-0.79101563	+22.43408203	-11.42578125	-50.25146484	+5632	+16.46630859	-0.51855469	-0.01318359	-91.80175781	+4.46044922	+64.97314453	+5652	+14.13720703	-2.09179688	-2.23242188	+19.09423828	-15.11718750	-28.27880859	+3132
+1458240640.16310000	+16.66845703	-0.75146484	-0.80419922	+22.54394531	-11.31591797	-50.25146484	+5632	+16.46630859	-0.52294922	-0.02636719	-91.80175781	+4.48242188	+64.90722656	+5652	+14.14160156	-2.08740234	-2.23242188	+19.16015625	-15.16113281	-28.34472656	+3128
+1458240640.16730000	+16.67724609	-0.75146484	-0.82177734	+22.63183594	-11.18408203	-50.25146484	+5632	+16.47070313	-0.52294922	-0.03515625	-91.82373047	+4.52636719	+64.84130859	+5648	+14.14160156	-2.08740234	-2.23242188	+19.24804688	-15.22705078	-28.41064453	+3124
+1458240640.17140010	+16.68603516	-0.75585938	-0.84375000	+22.69775391	-11.03027344	-50.25146484	+5628	+16.47070313	-0.52734375	-0.04833984	-91.82373047	+4.52636719	+64.79736328	+5644	+14.14160156	-2.08300781	-2.23242188	+19.33593750	-15.29296875	-28.47656250	+3120
+1458240640.17560010	+16.69482422	-0.76025391	-0.86572266	+22.76367188	-10.87646484	-50.22949219	+5624	+16.47070313	-0.53173828	-0.05712891	-91.84570313	+4.54833984	+64.73144531	+5640	+14.14599609	-2.07861328	-2.22802734	+19.42382813	-15.38085938	-28.54248047	+3120
+1458240640.17980000	+16.70361328	-0.76025391	-0.89648438	+22.82958984	-10.67871094	-50.18554688	+5620	+16.47070313	-0.53613281	-0.07470703	-91.84570313	+4.54833984	+64.66552734	+5636	+14.14599609	-2.06982422	-2.22802734	+19.55566406	-15.46875000	-28.58642578	+3120
+1458240640.18390010	+16.70800781	-0.76904297	-0.91845703	+22.82958984	-10.54687500	-50.18554688	+5608	+16.47070313	-0.54052734	-0.08349609	-91.84570313	+4.54833984	+64.59960938	+5632	+14.14599609	-2.06103516	-2.22363281	+19.66552734	-15.53466797	-28.63037109	+3120
+1458240640.18810010	+16.70800781	-0.77343750	-0.93603516	+22.87353516	-10.41503906	-50.18554688	+5600	+16.47070313	-0.54052734	-0.09667969	-91.84570313	+4.57031250	+64.51171875	+5628	+14.14599609	-2.05664063	-2.22363281	+19.77539063	-15.60058594	-28.67431641	+3120
+1458240640.19230010	+16.71679688	-0.77783203	-0.95800781	+22.89550781	-10.30517578	-50.20751953	+5584	+16.47070313	-0.54492188	-0.11425781	-91.84570313	+4.57031250	+64.44580078	+5624	+14.15039063	-2.04785156	-2.21923828	+19.88525391	-15.66650391	-28.71826172	+3120
+1458240640.19639990	+16.72119141	-0.77783203	-0.97119141	+22.93945313	-10.23925781	-50.22949219	+5568	+16.47070313	-0.54931641	-0.12304688	-91.84570313	+4.57031250	+64.37988281	+5624	+14.15039063	-2.04345703	-2.21923828	+19.97314453	-15.75439453	-28.74023438	+3120
+1458240640.20059990	+16.72558594	-0.78222656	-0.97998047	+22.98339844	-10.17333984	-50.27343750	+5552	+16.47070313	-0.55371094	-0.14062500	-91.84570313	+4.57031250	+64.31396484	+5620	+14.15039063	-2.03906250	-2.21484375	+20.03906250	-15.82031250	-28.78417969	+3120
+1458240640.20479990	+16.72998047	-0.78662109	-0.99755859	+23.02734375	-10.04150391	-50.31738281	+5536	+16.47070313	-0.55810547	-0.14941406	-91.84570313	+4.59228516	+64.24804688	+5616	+14.15478516	-2.03906250	-2.21484375	+20.10498047	-15.86425781	-28.82812500	+3120
+1458240640.20890000	+16.72998047	-0.79101563	-1.01513672	+23.09326172	-9.97558594	-50.38330078	+5520	+16.47070313	-0.56250000	-0.16699219	-91.82373047	+4.59228516	+64.16015625	+5612	+14.15478516	-2.04345703	-2.21923828	+20.17089844	-15.88623047	-28.87207031	+3124
+1458240640.21310000	+16.72998047	-0.79101563	-1.02832031	+23.18115234	-9.88769531	-50.44921875	+5504	+16.47070313	-0.56689453	-0.18017578	-91.80175781	+4.61425781	+64.07226563	+5608	+14.15917969	-2.04785156	-2.22802734	+20.19287109	-15.88623047	-28.91601563	+3124
+1458240640.21729990	+16.72558594	-0.79101563	-1.04150391	+23.29101563	-9.79980469	-50.51513672	+5492	+16.47070313	-0.57128906	-0.19335938	-91.77978516	+4.61425781	+64.00634766	+5608	+14.15917969	-2.05664063	-2.23681641	+20.21484375	-15.86425781	-28.95996094	+3128
+1458240640.22140000	+16.72119141	-0.79101563	-1.05029297	+23.40087891	-9.79980469	-50.62500000	+5476	+16.47070313	-0.57568359	-0.21093750	-91.73583984	+4.63623047	+63.89648438	+5604	+14.15917969	-2.06542969	-2.24560547	+20.21484375	-15.82031250	-29.00390625	+3132
+1458240640.22560000	+16.71679688	-0.79541016	-1.05468750	+23.48876953	-9.82177734	-50.75683594	+5464	+16.47070313	-0.57568359	-0.22412109	-91.69189453	+4.65820313	+63.83056641	+5600	+14.15917969	-2.08300781	-2.25878906	+20.19287109	-15.77636719	-29.04785156	+3136
+1458240640.22970010	+16.70800781	-0.79980469	-1.05908203	+23.59863281	-9.84375000	-50.88867188	+5456	+16.46630859	-0.58007813	-0.23730469	-91.62597656	+4.70214844	+63.76464844	+5600	+14.15917969	-2.10058594	-2.27197266	+20.12695313	-15.73242188	-29.11376953	+3140
+1458240640.23390010	+16.70361328	-0.79541016	-1.06347656	+23.77441406	-9.88769531	-51.02050781	+5452	+16.47070313	-0.58007813	-0.25048828	-91.53808594	+4.72412109	+63.69873047	+5596	+14.16357422	-2.12255859	-2.28515625	+20.08300781	-15.66650391	-29.17968750	+3144
+1458240640.23810010	+16.69921875	-0.79541016	-1.06787109	+23.99414063	-9.93164063	-51.17431641	+5448	+16.47070313	-0.58007813	-0.25927734	-91.45019531	+4.76806641	+63.63281250	+5592	+14.16357422	-2.14453125	-2.30273438	+20.01708984	-15.57861328	-29.24560547	+3148
+1458240640.24219990	+16.69482422	-0.79101563	-1.07226563	+24.19189453	-9.97558594	-51.28417969	+5444	+16.47070313	-0.58007813	-0.27246094	-91.34033203	+4.81201172	+63.58886719	+5588	+14.16357422	-2.16650391	-2.32031250	+19.95117188	-15.49072266	-29.31152344	+3152
+1458240640.24640010	+16.68164063	-0.78662109	-1.08105469	+24.47753906	-10.06347656	-51.43798828	+5448	+16.47070313	-0.58007813	-0.27685547	-91.20849609	+4.83398438	+63.52294922	+5584	+14.16357422	-2.19287109	-2.33789063	+19.86328125	-15.40283203	-29.37744141	+3156
+1458240640.25060010	+16.67285156	-0.78662109	-1.08984375	+24.69726563	-10.15136719	-51.54785156	+5452	+16.47070313	-0.57568359	-0.28564453	-91.07666016	+4.87792969	+63.47900391	+5580	+14.15917969	-2.21484375	-2.35986328	+19.81933594	-15.29296875	-29.44335938	+3160
+1458240640.25469990	+16.67285156	-0.78662109	-1.09423828	+24.89501953	-10.26123047	-51.63574219	+5456	+16.47070313	-0.57568359	-0.29003906	-90.96679688	+4.92187500	+63.45703125	+5576	+14.15917969	-2.23681641	-2.37744141	+19.75341797	-15.20507813	-29.50927734	+3164
+1458240640.25889990	+16.66845703	-0.78662109	-1.09863281	+25.15869141	-10.41503906	-51.72363281	+5464	+16.47070313	-0.57568359	-0.29882813	-90.79101563	+4.96582031	+63.43505859	+5572	+14.15917969	-2.25439453	-2.39062500	+19.70947266	-15.16113281	-29.57519531	+3164
+1458240640.26309990	+16.66845703	-0.78662109	-1.10302734	+25.37841797	-10.56884766	-51.78955078	+5468	+16.47070313	-0.57568359	-0.29882813	-90.65917969	+5.00976563	+63.43505859	+5564	+14.15917969	-2.27197266	-2.40380859	+19.68750000	-15.13916016	-29.64111328	+3164
+1458240640.26720000	+16.67285156	-0.78222656	-1.11181641	+25.59814453	-10.65673828	-51.85546875	+5472	+16.47070313	-0.57568359	-0.30322266	-90.52734375	+5.03173828	+63.41308594	+5560	+14.15917969	-2.28955078	-2.41259766	+19.68750000	-15.11718750	-29.70703125	+3160
+1458240640.27140000	+16.68164063	-0.78662109	-1.13378906	+25.79589844	-10.67871094	-51.85546875	+5480	+16.47070313	-0.58007813	-0.31201172	-90.39550781	+5.05371094	+63.39111328	+5556	+14.15917969	-2.29833984	-2.42138672	+19.70947266	-15.11718750	-29.77294922	+3160
+1458240640.27560000	+16.68603516	-0.78662109	-1.16015625	+25.99365234	-10.67871094	-51.83349609	+5484	+16.47070313	-0.58447266	-0.32080078	-90.28564453	+5.07568359	+63.34716797	+5556	+14.15478516	-2.30712891	-2.42578125	+19.75341797	-15.13916016	-29.81689453	+3156
+1458240640.27970000	+16.69482422	-0.78662109	-1.18212891	+26.16943359	-10.70068359	-51.81152344	+5484	+16.47070313	-0.59326172	-0.33398438	-90.17578125	+5.07568359	+63.28125000	+5552	+14.15478516	-2.30712891	-2.43457031	+19.81933594	-15.16113281	-29.86083984	+3152
+1458240640.28390000	+16.69921875	-0.79980469	-1.20410156	+26.25732422	-10.72265625	-51.78955078	+5488	+16.47070313	-0.60205078	-0.34716797	-90.08789063	+5.09765625	+63.19335938	+5552	+14.15478516	-2.30712891	-2.43896484	+19.88525391	-15.20507813	-29.90478516	+3148
+1458240640.28810000	+16.69921875	-0.80419922	-1.23046875	+26.34521484	-10.72265625	-51.78955078	+5484	+16.46630859	-0.61523438	-0.36474609	-90.02197266	+5.09765625	+63.12744141	+5552	+14.15039063	-2.30712891	-2.43896484	+19.97314453	-15.24902344	-29.94873047	+3144
+1458240640.29220010	+16.71240234	-0.81298828	-1.24804688	+26.45507813	-10.74462891	-51.81152344	+5480	+16.46630859	-0.62841797	-0.38232422	-89.97802734	+5.11962891	+63.03955078	+5552	+14.15039063	-2.30712891	-2.43896484	+20.06103516	-15.31494141	-30.01464844	+3140
+1458240640.29640010	+16.72119141	-0.82617188	-1.27001953	+26.49902344	-10.72265625	-51.83349609	+5472	+16.46630859	-0.64160156	-0.40429688	-89.93408203	+5.11962891	+62.92968750	+5552	+14.15478516	-2.30273438	-2.43896484	+20.17089844	-15.40283203	-30.05859375	+3136
+1458240640.30060010	+16.72998047	-0.83496094	-1.29199219	+26.58691406	-10.67871094	-51.87744141	+5464	+16.46191406	-0.65917969	-0.42626953	-89.91210938	+5.09765625	+62.81982422	+5552	+14.15478516	-2.30273438	-2.43896484	+20.25878906	-15.51269531	-30.14648438	+3132
+1458240640.30469990	+16.73437500	-0.84375000	-1.31835938	+26.65283203	-10.59082031	-51.94335938	+5456	+16.46191406	-0.67675781	-0.45263672	-89.86816406	+5.07568359	+62.68798828	+5552	+14.15478516	-2.30712891	-2.43896484	+20.34667969	-15.57861328	-30.21240234	+3132
+1458240640.30890010	+16.73876953	-0.86132813	-1.34912109	+26.63085938	-10.48095703	-52.00927734	+5444	+16.46191406	-0.69433594	-0.47900391	-89.86816406	+5.05371094	+62.53417969	+5556	+14.15478516	-2.30712891	-2.44335938	+20.43457031	-15.64453125	-30.30029297	+3132
+1458240640.31300000	+16.74316406	-0.88330078	-1.37988281	+26.60888672	-10.34912109	-52.07519531	+5436	+16.45751953	-0.71191406	-0.50537109	-89.84619141	+5.03173828	+62.38037109	+5556	+14.15478516	-2.31591797	-2.44775391	+20.50048828	-15.71044922	-30.41015625	+3132
+1458240640.31719990	+16.74316406	-0.90087891	-1.40185547	+26.58691406	-10.23925781	-52.20703125	+5424	+16.45751953	-0.72509766	-0.53613281	-89.82421875	+4.98779297	+62.22656250	+5556	+14.15478516	-2.32031250	-2.45654297	+20.58837891	-15.73242188	-30.49804688	+3132
+1458240640.32139990	+16.74316406	-0.92285156	-1.41503906	+26.54296875	-10.21728516	-52.38281250	+5408	+16.45751953	-0.74267578	-0.55810547	-89.80224609	+4.92187500	+62.07275391	+5556	+14.15478516	-2.33349609	-2.46972656	+20.63232422	-15.77636719	-30.65185547	+3136
+1458240640.32550000	+16.74755859	-0.94482422	-1.42822266	+26.52099609	-10.17333984	-52.62451172	+5396	+16.45751953	-0.76025391	-0.58007813	-89.78027344	+4.85595703	+61.96289063	+5556	+14.15917969	-2.35546875	-2.48291016	+20.63232422	-15.79833984	-30.82763672	+3144
+1458240640.32970000	+16.74755859	-0.96240234	-1.44580078	+26.52099609	-10.08544922	-52.86621094	+5388	+16.45751953	-0.77343750	-0.60205078	-89.75830078	+4.76806641	+61.85302734	+5556	+14.16357422	-2.37744141	-2.50048828	+20.61035156	-15.79833984	-31.00341797	+3152
+1458240640.33390000	+16.75195313	-0.98437500	-1.45458984	+26.49902344	-10.01953125	-53.12988281	+5376	+16.46191406	-0.79101563	-0.62402344	-89.71435547	+4.65820313	+61.74316406	+5556	+14.16357422	-2.41699219	-2.52246094	+20.56640625	-15.77636719	-31.28906250	+3160
+1458240640.33800010	+16.75195313	-1.01074219	-1.46777344	+26.43310547	-9.93164063	-53.43750000	+5372	+16.46630859	-0.80419922	-0.64160156	-89.69238281	+4.54833984	+61.65527344	+5552	+14.16796875	-2.45214844	-2.54443359	+20.50048828	-15.75439453	-31.53076172	+3172
+1458240640.34220000	+16.75195313	-1.04150391	-1.48974609	+26.38916016	-9.77783203	-53.72314453	+5372	+16.46630859	-0.81738281	-0.66357422	-89.64843750	+4.41650391	+61.54541016	+5552	+14.17236328	-2.49169922	-2.57958984	+20.43457031	-15.64453125	-31.77246094	+3184
+1458240640.34640000	+16.74755859	-1.06787109	-1.50732422	+26.34521484	-9.71191406	-54.09667969	+5372	+16.47070313	-0.83496094	-0.68115234	-89.60449219	+4.26269531	+61.47949219	+5552	+14.17236328	-2.54443359	-2.62353516	+20.30273438	-15.53466797	-32.14599609	+3200
+1458240640.35050010	+16.74316406	-1.09423828	-1.52050781	+26.32324219	-9.64599609	-54.47021484	+5372	+16.47509766	-0.84814453	-0.69433594	-89.56054688	+4.08691406	+61.43554688	+5548	+14.17236328	-2.59277344	-2.65429688	+20.21484375	-15.44677734	-32.45361328	+3212
+1458240640.35470010	+16.74755859	-1.12500000	-1.53808594	+26.30126953	-9.55810547	-54.82177734	+5380	+16.48388672	-0.86572266	-0.71630859	-89.53857422	+3.88916016	+61.36962891	+5548	+14.18115234	-2.63671875	-2.69384766	+20.12695313	-15.35888672	-32.76123047	+3224
+1458240640.35890010	+16.74755859	-1.15136719	-1.54687500	+26.27929688	-9.55810547	-55.23925781	+5384	+16.49267578	-0.88769531	-0.73388672	-89.49462891	+3.66943359	+61.36962891	+5548	+14.18115234	-2.68945313	-2.72460938	+20.01708984	-15.35888672	-33.13476563	+3232
+1458240640.36299990	+16.75195313	-1.18652344	-1.55566406	+26.23535156	-9.55810547	-55.70068359	+5396	+16.49707031	-0.90966797	-0.74707031	-89.49462891	+3.40576172	+61.41357422	+5544	+14.18554688	-2.74218750	-2.75097656	+19.90722656	-15.33691406	-33.55224609	+3244
+1458240640.36719990	+16.76074219	-1.22167969	-1.58642578	+26.19140625	-9.38232422	-56.09619141	+5408	+16.51025391	-0.93164063	-0.77343750	-89.49462891	+3.14208984	+61.39160156	+5544	+14.19433594	-2.79492188	-2.79052734	+19.81933594	-15.24902344	-33.92578125	+3252
+1458240640.37140010	+16.76513672	-1.25683594	-1.61718750	+26.16943359	-9.29443359	-56.55761719	+5424	+16.51904297	-0.96679688	-0.79980469	-89.51660156	+2.79052734	+61.43554688	+5548	+14.19873047	-2.84765625	-2.82568359	+19.75341797	-15.22705078	-34.38720703	+3264
+1458240640.37550000	+16.76953125	-1.30078125	-1.64794922	+26.10351563	-9.18457031	-57.01904297	+5440	+16.52783203	-0.99755859	-0.82617188	-89.56054688	+2.46093750	+61.50146484	+5548	+14.20312500	-2.89599609	-2.86083984	+19.70947266	-15.22705078	-34.82666016	+3272
+1458240640.37969990	+16.78271484	-1.34033203	-1.69189453	+26.03759766	-9.00878906	-57.43652344	+5460	+16.54101563	-1.02832031	-0.86572266	-89.60449219	+2.13134766	+61.47949219	+5552	+14.21191406	-2.94433594	-2.89599609	+19.68750000	-15.22705078	-35.26611328	+3280
+1458240640.38380000	+16.79150391	-1.38867188	-1.72705078	+25.94970703	-8.94287109	-57.94189453	+5476	+16.55419922	-1.08105469	-0.91406250	-89.73632813	+1.64794922	+61.58935547	+5560	+14.22070313	-2.99707031	-2.93115234	+19.64355469	-15.29296875	-35.77148438	+3288
+1458240640.38800000	+16.80029297	-1.43701172	-1.76220703	+25.81787109	-8.87695313	-58.46923828	+5496	+16.56298828	-1.12939453	-0.94921875	-89.89013672	+1.20849609	+61.76513672	+5564	+14.22509766	-3.04101563	-2.95751953	+19.64355469	-15.35888672	-36.27685547	+3296
+1458240640.39220000	+16.82226563	-1.48974609	-1.81494141	+25.72998047	-8.70117188	-58.93066406	+5512	+16.57617188	-1.17773438	-1.00195313	-90.04394531	+0.76904297	+61.80908203	+5572	+14.24267578	-3.08935547	-2.98828125	+19.66552734	-15.46875000	-36.82617188	+3300
+1458240640.40050010	+16.86181641	-1.61279297	-1.90722656	+25.42236328	-8.54736328	-60.11718750	+5536	+16.59814453	-1.30957031	-1.11181641	-90.57128906	-0.35156250	+62.24853516	+5600	+14.26904297	-3.19042969	-3.03222656	+19.73144531	-15.79833984	-38.01269531	+3312
+1458240640.40470000	+16.88818359	-1.67871094	-1.97314453	+25.26855469	-8.34960938	-60.68847656	+5548	+16.61132813	-1.36669922	-1.18212891	-90.79101563	-0.87890625	+62.31445313	+5612	+14.29101563	-3.23876953	-3.06298828	+19.79736328	-15.93017578	-38.60595703	+3316
+1458240640.40879990	+16.90576172	-1.74902344	-2.02587891	+25.09277344	-8.26171875	-61.34765625	+5556	+16.62011719	-1.43261719	-1.23925781	-91.09863281	-1.42822266	+62.55615234	+5624	+14.30419922	-3.29150391	-3.09375000	+19.81933594	-16.06201172	-39.24316406	+3324
+1458240640.41300010	+16.92773438	-1.82373047	-2.07861328	+24.91699219	-8.19580078	-62.00683594	+5564	+16.62890625	-1.49853516	-1.29199219	-91.38427734	-1.99951172	+62.84179688	+5640	+14.32177734	-3.34423828	-3.12451172	+19.86328125	-16.19384766	-39.85839844	+3332
+1458240640.41720010	+16.95410156	-1.89843750	-2.13574219	+24.74121094	-8.12988281	-62.66601563	+5568	+16.64208984	-1.56005859	-1.35791016	-91.64794922	-2.57080078	+62.99560547	+5656	+14.34375000	-3.39697266	-3.15087891	+19.95117188	-16.39160156	-40.53955078	+3332
+1458240640.42129990	+16.97607422	-1.97314453	-2.17968750	+24.56542969	-8.15185547	-63.43505859	+5568	+16.65087891	-1.63037109	-1.41064453	-91.95556641	-3.18603516	+63.34716797	+5672	+14.36132813	-3.46289063	-3.17724609	+19.95117188	-16.54541016	-41.24267578	+3340
+1458240640.42549990	+16.99804688	-2.05664063	-2.22363281	+24.36767578	-8.19580078	-64.22607422	+5564	+16.65966797	-1.70068359	-1.46337891	-92.28515625	-3.80126953	+63.69873047	+5692	+14.37890625	-3.52880859	-3.20800781	+19.97314453	-16.69921875	-41.96777344	+3348
+1458240640.42969990	+17.02880859	-2.14013672	-2.27197266	+24.19189453	-8.19580078	-65.03906250	+5564	+16.67724609	-1.77099609	-1.51611328	-92.57080078	-4.46044922	+64.07226563	+5708	+14.40527344	-3.59912109	-3.24316406	+20.01708984	-16.85302734	-42.71484375	+3352
+1458240640.43800000	+17.07714844	-2.31152344	-2.35107422	+23.90625000	-8.34960938	-66.79687500	+5556	+16.69921875	-1.91162109	-1.62158203	-93.14208984	-5.77880859	+64.81933594	+5748	+14.44482422	-3.75732422	-3.32226563	+19.97314453	-17.02880859	-44.23095703	+3372
+1458240640.44219990	+17.09912109	-2.39501953	-2.39062500	+23.77441406	-8.45947266	-67.69775391	+5556	+16.71679688	-1.98193359	-1.66992188	-93.42773438	-6.41601563	+65.23681641	+5768	+14.46679688	-3.84082031	-3.36181641	+19.99511719	-17.11669922	-45.04394531	+3380
+1458240640.44630000	+17.11230469	-2.48291016	-2.42138672	+23.66455078	-8.56933594	-68.59863281	+5556	+16.72998047	-2.04785156	-1.71826172	-93.71337891	-7.09716797	+65.65429688	+5788	+14.48437500	-3.93310547	-3.41455078	+19.90722656	-17.11669922	-45.81298828	+3396
+1458240640.45050000	+17.12548828	-2.56201172	-2.45654297	+23.57666016	-8.72314453	-69.52148438	+5560	+16.74316406	-2.11376953	-1.76660156	-93.95507813	-7.71240234	+66.09375000	+5808	+14.49755859	-4.02978516	-3.46728516	+19.84130859	-17.11669922	-46.60400391	+3408
+1458240640.45470000	+17.14746094	-2.64550781	-2.47412109	+23.51074219	-8.94287109	-70.48828125	+5568	+16.76953125	-2.17968750	-1.80175781	-94.21875000	-8.34960938	+66.66503906	+5828	+14.51953125	-4.13085938	-3.51123047	+19.77539063	-17.16064453	-47.43896484	+3424
+1458240640.45880010	+17.16503906	-2.72460938	-2.49609375	+23.48876953	-9.16259766	-71.43310547	+5576	+16.78710938	-2.24121094	-1.84130859	-94.41650391	-8.96484375	+67.12646484	+5844	+14.53271484	-4.23632813	-3.56396484	+19.64355469	-17.11669922	-48.22998047	+3440
+1458240640.46300010	+17.18261719	-2.80810547	-2.51806641	+23.46679688	-9.36035156	-72.37792969	+5592	+16.80468750	-2.31152344	-1.88085938	-94.65820313	-9.55810547	+67.58789063	+5868	+14.54589844	-4.34179688	-3.62548828	+19.55566406	-17.07275391	-49.04296875	+3460
+1458240640.47129990	+17.22216797	-2.97509766	-2.55761719	+23.42285156	-9.79980469	-74.22363281	+5632	+16.85742188	-2.45214844	-1.94677734	-95.14160156	-10.74462891	+68.57666016	+5904	+14.58105469	-4.56152344	-3.73535156	+19.33593750	-16.96289063	-50.66894531	+3504
+1458240640.47550010	+17.23974609	-3.05859375	-2.58837891	+23.42285156	-9.95361328	-75.03662109	+5660	+16.87939453	-2.52685547	-1.99511719	-95.36132813	-11.27197266	+68.95019531	+5928	+14.59423828	-4.67138672	-3.80126953	+19.24804688	-16.87500000	-51.39404297	+3524
+1458240640.47960000	+17.26171875	-3.14208984	-2.60595703	+23.44482422	-10.21728516	-75.91552734	+5692	+16.91015625	-2.59716797	-2.02587891	-95.60302734	-11.77734375	+69.43359375	+5944	+14.61181641	-4.77685547	-3.84521484	+19.13818359	-16.89697266	-52.18505859	+3548
+1458240640.48379990	+17.27929688	-3.22558594	-2.64111328	+23.44482422	-10.30517578	-76.68457031	+5728	+16.93212891	-2.67187500	-2.07421875	-95.82275391	-12.26074219	+69.76318359	+5968	+14.62500000	-4.89111328	-3.91113281	+19.00634766	-16.76513672	-52.88818359	+3576
+1458240640.48799990	+17.29687500	-3.31347656	-2.67626953	+23.42285156	-10.43701172	-77.43164063	+5768	+16.95410156	-2.74658203	-2.12695313	-96.06445313	-12.74414063	+70.07080078	+5992	+14.63378906	-4.99218750	-3.97265625	+18.89648438	-16.65527344	-53.54736328	+3600
+1458240640.49210000	+17.33203125	-3.40576172	-2.69384766	+23.40087891	-10.72265625	-78.22265625	+5804	+16.98925781	-2.83007813	-2.15771484	-96.32812500	-13.20556641	+70.55419922	+6012	+14.65576172	-5.10205078	-4.01660156	+18.78662109	-16.72119141	-54.29443359	+3624
+1458240640.49630000	+17.36718750	-3.50244141	-2.73339844	+23.35693359	-10.78857422	-78.88183594	+5844	+17.01562500	-2.91796875	-2.21484375	-96.59179688	-13.64501953	+70.77392578	+6040	+14.67773438	-5.20751953	-4.07373047	+18.65478516	-16.65527344	-54.90966797	+3648
+1458240640.50050000	+17.39794922	-3.60791016	-2.78173828	+23.26904297	-10.87646484	-79.49707031	+5888	+17.04199219	-3.01464844	-2.27636719	-96.87744141	-14.08447266	+70.97167969	+6064	+14.69970703	-5.30419922	-4.13085938	+18.58886719	-16.58935547	-55.50292969	+3672
+1458240640.50880000	+17.46826172	-3.82763672	-2.89599609	+23.04931641	-10.89843750	-80.59570313	+5968	+17.09033203	-3.22119141	-2.39062500	-97.53662109	-14.94140625	+71.38916016	+6124	+14.74804688	-5.50634766	-4.22314453	+18.36914063	-16.65527344	-56.68945313	+3712
+1458240640.51300000	+17.50341797	-3.93750000	-2.97509766	+22.91748047	-10.83251953	-81.03515625	+6008	+17.10791016	-3.32666016	-2.46533203	-97.84423828	-15.33691406	+71.49902344	+6152	+14.77441406	-5.59863281	-4.27587891	+18.25927734	-16.63330078	-57.19482422	+3728
+1458240640.51710010	+17.54736328	-4.05175781	-3.03662109	+22.80761719	-10.87646484	-81.54052734	+6036	+17.13427734	-3.42773438	-2.53125000	-98.15185547	-15.75439453	+71.67480469	+6184	+14.80517578	-5.69531250	-4.31542969	+18.17138672	-16.74316406	-57.76611328	+3740
+1458240640.52130010	+17.58691406	-4.17041016	-3.09814453	+22.65380859	-10.87646484	-82.02392578	+6068	+17.16064453	-3.53759766	-2.60156250	-98.45947266	-16.14990234	+71.78466797	+6216	+14.83593750	-5.79199219	-4.36376953	+18.06152344	-16.78710938	-58.27148438	+3752
+1458240640.52550010	+17.62646484	-4.29345703	-3.16406250	+22.50000000	-10.89843750	-82.52929688	+6092	+17.17822266	-3.65625000	-2.67626953	-98.81103516	-16.56738281	+71.87255859	+6252	+14.86669922	-5.88867188	-4.40771484	+17.97363281	-16.83105469	-58.79882813	+3760
+1458240640.52959990	+17.67480469	-4.42089844	-3.22558594	+22.34619141	-10.94238281	-83.03466797	+6112	+17.20458984	-3.77490234	-2.73779297	-99.20654297	-17.00683594	+72.11425781	+6280	+14.90185547	-5.98535156	-4.44726563	+17.88574219	-16.94091797	-59.37011719	+3764
+1458240640.53379990	+17.71435547	-4.55273438	-3.30029297	+22.14843750	-10.87646484	-83.47412109	+6128	+17.22656250	-3.90234375	-2.80371094	-99.62402344	-17.44628906	+72.24609375	+6316	+14.93701172	-6.09082031	-4.49121094	+17.77587891	-17.00683594	-59.89746094	+3764
+1458240640.53790000	+17.75830078	-4.67138672	-3.37939453	+22.03857422	-10.81054688	-83.91357422	+6140	+17.24853516	-4.01220703	-2.87402344	-99.95361328	-17.86376953	+72.35595703	+6344	+14.97216797	-6.19189453	-4.53955078	+17.66601563	-17.02880859	-60.40283203	+3764
+1458240640.54629990	+17.83740234	-4.90869141	-3.52001953	+21.84082031	-10.78857422	-84.92431641	+6156	+17.29687500	-4.24072266	-3.00585938	-100.63476563	-18.74267578	+72.70751953	+6404	+15.02929688	-6.40722656	-4.64062500	+17.42431641	-17.07275391	-61.52343750	+3764
+1458240640.55040000	+17.87695313	-5.02294922	-3.58154297	+21.79687500	-10.81054688	-85.49560547	+6156	+17.31884766	-4.34179688	-3.07177734	-100.94238281	-19.18212891	+72.90527344	+6432	+15.06005859	-6.51708984	-4.68896484	+17.33642578	-17.09472656	-62.11669922	+3764
+1458240640.55460000	+17.90771484	-5.13720703	-3.62988281	+21.75292969	-10.89843750	-86.08886719	+6156	+17.34960938	-4.44726563	-3.12451172	-101.27197266	-19.62158203	+73.19091797	+6456	+15.08642578	-6.62695313	-4.74169922	+17.27050781	-17.09472656	-62.73193359	+3760
+1458240640.55880000	+17.94726563	-5.25585938	-3.66943359	+21.70898438	-11.00830078	-86.74804688	+6156	+17.38037109	-4.56152344	-3.18164063	-101.64550781	-20.10498047	+73.45458984	+6480	+15.10839844	-6.74121094	-4.79443359	+17.13867188	-17.07275391	-63.39111328	+3756
+1458240640.56290010	+17.97802734	-5.35253906	-3.71337891	+21.77490234	-11.09619141	-87.40722656	+6152	+17.41552734	-4.65820313	-3.23876953	-101.93115234	-20.56640625	+73.71826172	+6500	+15.13476563	-6.86425781	-4.85156250	+17.05078125	-16.98486328	-64.07226563	+3756
+1458240640.56710000	+18.01318359	-5.44482422	-3.74853516	+21.86279297	-11.20605469	-88.13232422	+6152	+17.45068359	-4.75048828	-3.28271484	-102.23876953	-21.02783203	+74.09179688	+6516	+15.14794922	-6.98730469	-4.91308594	+16.96289063	-16.89697266	-64.77539063	+3756
+1458240640.57540010	+18.08349609	-5.63378906	-3.83642578	+22.03857422	-11.31591797	-89.49462891	+6160	+17.52978516	-4.93066406	-3.37939453	-102.78808594	-21.97265625	+74.70703125	+6540	+15.18310547	-7.23339844	-5.04052734	+16.78710938	-16.61132813	-66.15966797	+3760
+1458240640.57960010	+18.10986328	-5.72167969	-3.86718750	+22.17041016	-11.42578125	-90.21972656	+6164	+17.56933594	-5.00976563	-3.42773438	-103.02978516	-22.43408203	+75.05859375	+6552	+15.19189453	-7.35205078	-5.10644531	+16.72119141	-16.45751953	-66.88476563	+3764
+1458240640.58380010	+18.13183594	-5.81396484	-3.89794922	+22.25830078	-11.49169922	-90.94482422	+6176	+17.60888672	-5.09765625	-3.48046875	-103.31542969	-22.91748047	+75.34423828	+6560	+15.20068359	-7.47509766	-5.17236328	+16.63330078	-16.25976563	-67.58789063	+3776
+1458240640.58789990	+18.15820313	-5.89746094	-3.92431641	+22.39013672	-11.60156250	-91.66992188	+6188	+17.64404297	-5.18115234	-3.53320313	-103.55712891	-23.40087891	+75.62988281	+6568	+15.20947266	-7.58935547	-5.23828125	+16.58935547	-16.08398438	-68.29101563	+3784
+1458240640.59209990	+18.19335938	-5.98535156	-3.94628906	+22.54394531	-11.75537109	-92.48291016	+6200	+17.68798828	-5.26464844	-3.57714844	-103.86474609	-23.88427734	+76.02539063	+6572	+15.21826172	-7.71240234	-5.29101563	+16.54541016	-15.99609375	-69.08203125	+3796
+1458240640.59629990	+18.22412109	-6.08203125	-3.98583984	+22.63183594	-11.73339844	-93.14208984	+6220	+17.73193359	-5.35693359	-3.62988281	-104.15039063	-24.38964844	+76.28906250	+6580	+15.23583984	-7.82666016	-5.35693359	+16.50146484	-15.84228516	-69.74121094	+3808
+1458240640.60040000	+18.26367188	-6.17431641	-4.03417969	+22.74169922	-11.73339844	-93.80126953	+6236	+17.77587891	-5.44042969	-3.68701172	-104.39208984	-24.89501953	+76.55273438	+6584	+15.24902344	-7.94091797	-5.42285156	+16.45751953	-15.64453125	-70.42236328	+3824
+1458240640.60460000	+18.29443359	-6.26220703	-4.06933594	+22.87353516	-11.77734375	-94.50439453	+6252	+17.81542969	-5.52832031	-3.73974609	-104.67773438	-25.37841797	+76.86035156	+6584	+15.25781250	-8.05957031	-5.47119141	+16.41357422	-15.53466797	-71.14746094	+3840
+1458240640.61290000	+18.35156250	-6.47314453	-4.19238281	+22.85156250	-11.55761719	-95.62500000	+6296	+17.88134766	-5.71728516	-3.87158203	-105.22705078	-26.41113281	+77.21191406	+6592	+15.28857422	-8.27490234	-5.59863281	+16.30371094	-15.22705078	-72.31201172	+3868
+1458240640.61710000	+18.38671875	-6.59179688	-4.24951172	+22.82958984	-11.53564453	-96.24023438	+6312	+17.90771484	-5.81835938	-3.93750000	-105.55664063	-26.91650391	+77.40966797	+6600	+15.31494141	-8.38476563	-5.64257813	+16.23779297	-15.22705078	-72.97119141	+3876
+1458240640.62120010	+18.42187500	-6.71923828	-4.31982422	+22.71972656	-11.35986328	-96.76757813	+6328	+17.93408203	-5.92822266	-4.01660156	-105.88623047	-27.42187500	+77.51953125	+6604	+15.34570313	-8.48583984	-5.69531250	+16.19384766	-15.20507813	-73.47656250	+3880
+1458240640.62540010	+18.45263672	-6.84228516	-4.39892578	+22.63183594	-11.20605469	-97.27294922	+6344	+17.95605469	-6.03808594	-4.09570313	-106.21582031	-27.94921875	+77.62939453	+6612	+15.36767578	-8.58691406	-5.75244141	+16.14990234	-15.13916016	-74.00390625	+3880
+1458240640.62960000	+18.49658203	-6.96972656	-4.46923828	+22.56591797	-11.11816406	-97.82226563	+6348	+17.98681641	-6.15234375	-4.17041016	-106.56738281	-28.45458984	+77.80517578	+6620	+15.40283203	-8.69238281	-5.78759766	+16.06201172	-15.18310547	-74.61914063	+3876
+1458240640.63369990	+18.53613281	-7.10595703	-4.56152344	+22.39013672	-10.85449219	-98.23974609	+6352	+18.00878906	-6.26660156	-4.26269531	-106.85302734	-28.95996094	+77.80517578	+6628	+15.44238281	-8.79785156	-5.84033203	+15.99609375	-15.16113281	-75.10253906	+3868
+1458240640.63790010	+18.57128906	-7.24658203	-4.66699219	+22.21435547	-10.56884766	-98.63525391	+6352	+18.02636719	-6.38964844	-4.35937500	-107.13867188	-29.48730469	+77.80517578	+6636	+15.47753906	-8.90771484	-5.88867188	+15.88623047	-15.16113281	-75.58593750	+3852
+1458240640.64619990	+18.62841797	-7.53662109	-4.86035156	+21.79687500	-10.04150391	-99.44824219	+6336	+18.05273438	-6.63574219	-4.53076172	-107.81982422	-30.49804688	+77.91503906	+6652	+15.53466797	-9.11865234	-5.98095703	+15.64453125	-15.16113281	-76.55273438	+3812
+1458240640.65039990	+18.65478516	-7.66845703	-4.96142578	+21.59912109	-9.75585938	-99.82177734	+6316	+18.07031250	-6.75000000	-4.61865234	-108.10546875	-30.95947266	+77.95898438	+6656	+15.56542969	-9.22412109	-6.02929688	+15.51269531	-15.11718750	-77.01416016	+3780
+1458240640.65459990	+18.68994141	-7.80468750	-5.04492188	+21.40136719	-9.58007813	-100.26123047	+6292	+18.09228516	-6.86865234	-4.70214844	-108.41308594	-31.42089844	+78.06884766	+6660	+15.59179688	-9.32958984	-6.08203125	+15.38085938	-15.09521484	-77.47558594	+3752
+1458240640.65870000	+18.72949219	-7.94091797	-5.13281250	+21.22558594	-9.38232422	-100.65673828	+6264	+18.11865234	-6.99169922	-4.79443359	-108.69873047	-31.88232422	+78.06884766	+6664	+15.62255859	-9.43505859	-6.13037109	+15.29296875	-15.09521484	-77.98095703	+3716
+1458240640.66290000	+18.76464844	-8.06396484	-5.22949219	+21.11572266	-9.11865234	-101.07421875	+6232	+18.14062500	-7.11035156	-4.89111328	-108.94042969	-32.34375000	+78.06884766	+6664	+15.65332031	-9.54492188	-6.18310547	+15.18310547	-15.00732422	-78.48632813	+3684
+1458240640.66710000	+18.78662109	-8.18261719	-5.30859375	+20.98388672	-8.87695313	-101.49169922	+6196	+18.16699219	-7.22900391	-4.96582031	-109.27001953	-32.80517578	+78.22265625	+6660	+15.67089844	-9.65039063	-6.23144531	+15.07324219	-14.87548828	-78.99169922	+3652
+1458240640.67120000	+18.81298828	-8.30126953	-5.39648438	+20.83007813	-8.59130859	-101.88720703	+6164	+18.19775391	-7.34326172	-5.04931641	-109.51171875	-33.26660156	+78.26660156	+6656	+15.68408203	-9.76464844	-6.28857422	+14.91943359	-14.69970703	-79.51904297	+3620
+1458240640.67960000	+18.85693359	-8.50341797	-5.55029297	+20.65429688	-8.10791016	-102.70019531	+6088	+18.26367188	-7.53662109	-5.19873047	-109.92919922	-34.10156250	+78.50830078	+6632	+15.69287109	-9.99316406	-6.41601563	+14.61181641	-14.17236328	-80.52978516	+3568
+1458240640.68370010	+18.88330078	-8.59570313	-5.59863281	+20.61035156	-7.97607422	-103.22753906	+6052	+18.30322266	-7.64208984	-5.26904297	-110.17089844	-34.51904297	+78.61816406	+6620	+15.69287109	-10.09423828	-6.47753906	+14.52392578	-13.90869141	-81.07910156	+3540
+1458240640.68790010	+18.90527344	-8.67919922	-5.65136719	+20.61035156	-7.84423828	-103.73291016	+6016	+18.34277344	-7.73876953	-5.33935547	-110.39062500	-34.93652344	+78.75000000	+6600	+15.68847656	-10.19531250	-6.54345703	+14.47998047	-13.57910156	-81.62841797	+3520
+1458240640.69199990	+18.93164063	-8.75830078	-5.69531250	+20.63232422	-7.71240234	-104.28222656	+5984	+18.39111328	-7.83544922	-5.40527344	-110.65429688	-35.35400391	+78.94775391	+6576	+15.68847656	-10.30078125	-6.60498047	+14.41406250	-13.29345703	-82.22167969	+3504
+1458240640.69619990	+18.96240234	-8.84179688	-5.74365234	+20.61035156	-7.55859375	-104.78759766	+5952	+18.43945313	-7.93212891	-5.47119141	-110.89599609	-35.79345703	+79.14550781	+6548	+15.68847656	-10.40625000	-6.66650391	+14.30419922	-12.94189453	-82.79296875	+3496
+1458240640.70450000	+19.01074219	-8.99560547	-5.85351563	+20.65429688	-7.07519531	-105.82031250	+5904	+18.52734375	-8.11230469	-5.60742188	-111.29150391	-36.71630859	+79.45312500	+6488	+15.67089844	-10.61718750	-6.79394531	+14.12841797	-12.19482422	-83.97949219	+3496
+1458240640.71289990	+19.05029297	-9.17138672	-5.96337891	+20.58837891	-6.56982422	-106.85302734	+5872	+18.60205078	-8.31445313	-5.75683594	-111.77490234	-37.66113281	+79.65087891	+6428	+15.65771484	-10.81054688	-6.93457031	+13.95263672	-11.40380859	-84.96826172	+3516
+1458240640.71700000	+19.08105469	-9.26367188	-6.02050781	+20.52246094	-6.37207031	-107.40234375	+5856	+18.63720703	-8.41552734	-5.82275391	-112.06054688	-38.14453125	+79.82666016	+6396	+15.65332031	-10.91601563	-6.99169922	+13.84277344	-11.11816406	-85.53955078	+3528
+1458240640.72540000	+19.13378906	-9.46582031	-6.13916016	+20.36865234	-5.88867188	-108.47900391	+5824	+18.70312500	-8.63085938	-5.97216797	-112.65380859	-39.19921875	+80.06835938	+6328	+15.65771484	-11.10498047	-7.11035156	+13.66699219	-10.54687500	-86.61621094	+3552
+1458240640.72950010	+19.16455078	-9.57568359	-6.21826172	+20.32470703	-5.58105469	-109.02832031	+5808	+18.72509766	-8.74072266	-6.06005859	-112.91748047	-39.74853516	+80.11230469	+6296	+15.67529297	-11.21923828	-7.15429688	+13.53515625	-10.37109375	-87.23144531	+3560
+1458240640.73790000	+19.20849609	-9.84375000	-6.43359375	+19.90722656	-4.68017578	-109.90722656	+5776	+18.76025391	-8.97363281	-6.25781250	-113.42285156	-40.89111328	+80.13427734	+6236	+15.71484375	-11.43017578	-7.27734375	+13.24951172	-9.97558594	-88.11035156	+3564
+1458240640.74620010	+19.23486328	-10.13818359	-6.64892578	+19.37988281	-3.82324219	-110.76416016	+5724	+18.76025391	-9.21972656	-6.45117188	-113.99414063	-42.05566406	+80.06835938	+6184	+15.75878906	-11.64550781	-7.40039063	+12.89794922	-9.66796875	-88.94531250	+3540
+1458240640.75449990	+19.26562500	-10.45019531	-6.87304688	+18.85253906	-3.07617188	-111.62109375	+5648	+18.75146484	-9.47900391	-6.65332031	-114.65332031	-43.22021484	+80.02441406	+6140	+15.80712891	-11.87402344	-7.50146484	+12.50244141	-9.58007813	-89.84619141	+3480
+1458240640.76290010	+19.29638672	-10.76220703	-7.10156250	+18.36914063	-2.28515625	-112.52197266	+5552	+18.75146484	-9.71630859	-6.85546875	-115.11474609	-44.36279297	+79.98046875	+6088	+15.86865234	-12.10693359	-7.58935547	+12.12890625	-9.51416016	-90.76904297	+3384
+1458240640.77119990	+19.30078125	-11.06542969	-7.32568359	+17.86376953	-1.42822266	-113.33496094	+5444	+18.74707031	-9.94921875	-7.05761719	-115.57617188	-45.48339844	+79.89257813	+6044	+15.91699219	-12.32226563	-7.71679688	+11.77734375	-9.27246094	-91.56005859	+3276
+1458240640.77950000	+19.30517578	-11.35107422	-7.54101563	+17.38037109	-0.70312500	-114.08203125	+5316	+18.73828125	-10.19091797	-7.23779297	-116.21337891	-46.53808594	+79.95849609	+6000	+15.93896484	-12.54199219	-7.83984375	+11.35986328	-8.94287109	-92.26318359	+3152
+1458240640.78780010	+19.33593750	-11.57519531	-7.68164063	+17.16064453	-0.24169922	-115.02685547	+5180	+18.75585938	-10.39746094	-7.39599609	-116.71875000	-47.50488281	+80.11230469	+5948	+15.95654297	-12.73974609	-7.93212891	+11.09619141	-8.59130859	-93.27392578	+3024
+1458240640.80029990	+19.39306641	-11.86083984	-7.83984375	+16.98486328	+0.39550781	-116.47705078	+4992	+18.87011719	-10.67871094	-7.59814453	-117.55371094	-48.93310547	+80.79345703	+5844	+15.95654297	-13.02099609	-8.07714844	+10.83251953	-7.71240234	-94.76806641	+2860
+1458240640.80870010	+19.42822266	-12.01904297	-7.90136719	+16.89697266	+0.79101563	-117.44384766	+4892	+18.94482422	-10.86328125	-7.70800781	-118.16894531	-49.87792969	+81.32080078	+5764	+15.92578125	-13.17480469	-8.20019531	+10.72265625	-6.81152344	-95.64697266	+2788
+1458240640.81699990	+19.48974609	-12.15966797	-7.94970703	+16.87500000	+1.03271484	-118.41064453	+4804	+19.03271484	-11.05224609	-7.81787109	-118.85009766	-50.73486328	+81.89208984	+5672	+15.89062500	-13.33740234	-8.30126953	+10.54687500	-5.99853516	-96.63574219	+2748
+1458240640.82530000	+19.55566406	-12.30908203	-7.97167969	+16.87500000	+1.23046875	-119.53125000	+4736	+19.12939453	-11.22802734	-7.91894531	-119.53125000	-51.63574219	+82.61718750	+5568	+15.85986328	-13.48242188	-8.37158203	+10.48095703	-5.29541016	-97.69042969	+2740
+1458240640.83369990	+19.60839844	-12.47607422	-8.03320313	+16.74316406	+1.66992188	-120.54199219	+4692	+19.23046875	-11.41699219	-8.02880859	-120.21240234	-52.55859375	+83.27636719	+5460	+15.85546875	-13.64941406	-8.46826172	+10.34912109	-4.59228516	-98.70117188	+2760
+1458240640.84200000	+19.63916016	-12.66943359	-8.13867188	+16.47949219	+2.19726563	-121.42089844	+4660	+19.27441406	-11.64990234	-8.16503906	-120.95947266	-53.54736328	+83.67187500	+5356	+15.83789063	-13.83837891	-8.55175781	+9.99755859	-4.02099609	-99.68994141	+2792
+1458240640.85030010	+19.66113281	-12.89794922	-8.27490234	+16.12792969	+2.79052734	-122.25585938	+4628	+19.27880859	-11.87841797	-8.32324219	-121.64062500	-54.51416016	+83.91357422	+5264	+15.82470703	-14.01855469	-8.63085938	+9.62402344	-3.66943359	-100.52490234	+2816
+1458240640.85859990	+19.66992188	-13.15283203	-8.45507813	+15.68847656	+3.40576172	-123.06884766	+4576	+19.27880859	-12.13330078	-8.47705078	-122.49755859	-55.48095703	+84.30908203	+5176	+15.85986328	-14.25585938	-8.68798828	+9.11865234	-3.71337891	-101.53564453	+2808
+1458240640.87109990	+19.62597656	-13.57910156	-8.81103516	+14.87548828	+4.81201172	-124.14550781	+4468	+19.20410156	-12.51562500	-8.76269531	-123.42041016	-57.10693359	+84.30908203	+5084	+15.90380859	-14.64257813	-8.81982422	+8.21777344	-3.69140625	-102.83203125	+2732
+1458240640.87949990	+19.59082031	-13.85595703	-9.05273438	+14.30419922	+5.62500000	-124.73876953	+4364	+19.14697266	-12.76611328	-8.95166016	-124.05761719	-58.05175781	+84.26513672	+5028	+15.91259766	-14.89306641	-8.90771484	+7.49267578	-3.75732422	-103.62304688	+2628
+1458240640.88780000	+19.56445313	-14.10205078	-9.24169922	+13.86474609	+6.28417969	-125.48583984	+4248	+19.10742188	-12.98144531	-9.09667969	-124.82666016	-58.97460938	+84.61669922	+4976	+15.92578125	-15.12597656	-8.98242188	+6.89941406	-3.84521484	-104.47998047	+2508
+1458240640.90030000	+19.58642578	-14.43603516	-9.48779297	+13.38134766	+7.16308594	-126.71630859	+4052	+19.10302734	-13.27587891	-9.30322266	-125.92529297	-60.29296875	+85.23193359	+4900	+15.96972656	-15.46435547	-9.12304688	+6.26220703	-3.69140625	-105.82031250	+2352
+1458240640.90860010	+19.59082031	-14.60302734	-9.54492188	+13.05175781	+7.51464844	-127.55126953	+3920	+19.14697266	-13.42529297	-9.41308594	-126.58447266	-61.06201172	+85.80322266	+4836	+15.94335938	-15.60498047	-9.19335938	+5.99853516	-3.25195313	-106.61132813	+2260
+1458240640.92109990	+19.67431641	-14.78759766	-9.51855469	+12.76611328	+7.55859375	-128.95751953	+3752	+19.28759766	-13.62744141	-9.45263672	-128.45214844	-61.96289063	+87.84667969	+4724	+15.92578125	-15.75439453	-9.25927734	+5.93261719	-2.54882813	-107.99560547	+2144
+1458240640.92940000	+19.76660156	-14.87988281	-9.45263672	+12.72216797	+7.49267578	-130.03417969	+3672	+19.39746094	-13.75048828	-9.47900391	-129.70458984	-62.60009766	+89.25292969	+4636	+15.92578125	-15.83349609	-9.29003906	+6.04248047	-1.95556641	-109.00634766	+2092
+1458240640.93779990	+19.85009766	-14.97656250	-9.41308594	+12.67822266	+7.51464844	-130.93505859	+3612	+19.50732422	-13.86914063	-9.55371094	-130.58349609	-63.17138672	+90.24169922	+4536	+15.92138672	-15.90820313	-9.32519531	+6.10839844	-1.36230469	-109.86328125	+2088
+1458240640.94610000	+19.89404297	-15.08642578	-9.34716797	+12.41455078	+7.49267578	-131.81396484	+3588	+19.59082031	-14.00976563	-9.57128906	-131.94580078	-63.72070313	+91.66992188	+4436	+15.89941406	-15.95654297	-9.34277344	+6.13037109	-0.79101563	-110.67626953	+2128
+1458240640.95440010	+19.97314453	-15.22265625	-9.31201172	+12.23876953	+7.38281250	-132.71484375	+3580	+19.65673828	-14.15478516	-9.59326172	-133.43994141	-64.27001953	+93.18603516	+4332	+15.91699219	-16.04882813	-9.33398438	+6.13037109	-0.63720703	-111.59912109	+2196
+1458240640.96280000	+20.03906250	-15.39404297	-9.35595703	+12.10693359	+7.55859375	-133.57177734	+3560	+19.67431641	-14.33935547	-9.66796875	-134.73632813	-64.95117188	+94.24072266	+4232	+15.95654297	-16.18945313	-9.37353516	+5.97656250	-0.52734375	-112.34619141	+2256
+1458240640.97110010	+20.03906250	-15.59179688	-9.48339844	+11.79931641	+8.08593750	-134.18701172	+3548	+19.62158203	-14.52392578	-9.81298828	-135.43945313	-65.72021484	+94.54833984	+4152	+15.98730469	-16.37402344	-9.43945313	+5.60302734	-0.48339844	-113.00537109	+2292
+1458240640.97530010	+20.02587891	-15.72802734	-9.55371094	+11.51367188	+8.30566406	-134.51660156	+3536	+19.58203125	-14.62060547	-9.87890625	-135.85693359	-66.09375000	+94.72412109	+4116	+15.99609375	-16.48388672	-9.46582031	+5.33935547	-0.59326172	-113.29101563	+2288
+1458240640.98359990	+19.98193359	-15.96093750	-9.75146484	+11.07421875	+8.94287109	-135.00000000	+3492	+19.49853516	-14.83593750	-9.96679688	-137.13134766	-66.84082031	+95.49316406	+4052	+16.01806641	-16.69482422	-9.53173828	+4.76806641	-0.87890625	-113.84033203	+2252
+1458240640.99609990	+19.94238281	-16.30371094	-10.04589844	+10.61279297	+9.86572266	-135.85693359	+3392	+19.38867188	-15.13037109	-10.16455078	-138.58154297	-67.93945313	+96.21826172	+3980	+16.05322266	-17.06396484	-9.63720703	+3.86718750	-1.31835938	-114.78515625	+2176
+1458240641.00440000	+19.87646484	-16.52343750	-10.23925781	+10.21728516	+10.59082031	-136.38427734	+3312	+19.29638672	-15.34130859	-10.28759766	-139.57031250	-68.75244141	+96.65771484	+3948	+16.04443359	-17.28808594	-9.72949219	+3.22998047	-1.34033203	-115.31250000	+2128
+1458240641.01690010	+19.80615234	-16.78271484	-10.45458984	+9.66796875	+11.40380859	-136.99951172	+3184	+19.27880859	-15.60498047	-10.36669922	-141.70166016	-69.54345703	+98.28369141	+3888	+16.02246094	-17.53417969	-9.82177734	+2.48291016	-1.34033203	-115.99365234	+2036
+1458240641.02519990	+19.82812500	-16.87500000	-10.45898438	+9.58007813	+11.51367188	-137.70263672	+3080	+19.31835938	-15.74560547	-10.38867188	-143.34960938	-69.87304688	+99.77783203	+3844	+16.03564453	-17.62207031	-9.82177734	+2.39501953	-1.20849609	-116.74072266	+1976
+1458240641.03360010	+19.85888672	-16.95849609	-10.39746094	+9.40429688	+11.46972656	-138.44970703	+2988	+19.40625000	-15.89062500	-10.37988281	-145.21728516	-70.18066406	+101.64550781	+3800	+16.03564453	-17.67041016	-9.82177734	+2.35107422	-0.83496094	-117.39990234	+1936
+1458240641.04189990	+19.90283203	-17.01123047	-10.32275391	+9.25048828	+11.35986328	-139.02099609	+2900	+19.53369141	-15.98730469	-10.35351563	-146.95312500	-70.26855469	+103.51318359	+3736	+16.04443359	-17.67041016	-9.81738281	+2.43896484	-0.43945313	-117.90527344	+1920
+1458240641.05020000	+19.94677734	-17.04199219	-10.19091797	+9.14062500	+11.09619141	-139.63623047	+2836	+19.65673828	-16.08398438	-10.29638672	-148.86474609	-70.22460938	+105.49072266	+3668	+16.03125000	-17.64404297	-9.76464844	+2.52685547	-0.17578125	-118.41064453	+1920
+1458240641.05859990	+20.00830078	-17.07714844	-10.04589844	+9.00878906	+10.72265625	-140.33935547	+2808	+19.77978516	-16.16748047	-10.27441406	-150.42480469	-70.09277344	+107.16064453	+3584	+16.03564453	-17.63085938	-9.72509766	+2.63671875	+0.08789063	-118.98193359	+1932
+1458240641.06690000	+20.05664063	-17.12988281	-9.91845703	+8.87695313	+10.41503906	-140.97656250	+2796	+19.87207031	-16.24658203	-10.26123047	-151.78710938	-70.11474609	+108.63281250	+3496	+16.04443359	-17.63964844	-9.67236328	+2.72460938	+0.26367188	-119.61914063	+1988
+1458240641.07520010	+20.07421875	-17.21337891	-9.86572266	+8.61328125	+10.32714844	-141.41601563	+2804	+19.92919922	-16.33886719	-10.26123047	-152.86376953	-70.15869141	+109.66552734	+3412	+16.02685547	-17.69677734	-9.65478516	+2.48291016	+0.35156250	-119.92675781	+2064
+1458240641.08349990	+20.06982422	-17.33203125	-9.87451172	+8.34960938	+10.43701172	-141.74560547	+2812	+19.92041016	-16.43554688	-10.31396484	-153.50097656	-70.22460938	+110.06103516	+3332	+16.02246094	-17.79785156	-9.66357422	+2.17529297	+0.24169922	-120.23437500	+2132
+1458240641.09190010	+20.03027344	-17.49023438	-9.91406250	+7.99804688	+10.63476563	-142.07519531	+2824	+19.85009766	-16.56738281	-10.37988281	-154.24804688	-70.51025391	+110.41259766	+3276	+16.01806641	-17.94287109	-9.66796875	+1.71386719	-0.08789063	-120.58593750	+2168
+1458240641.10019990	+19.98193359	-17.68359375	-10.04150391	+7.62451172	+11.09619141	-142.31689453	+2828	+19.76220703	-16.69921875	-10.46337891	-154.88525391	-70.92773438	+110.63232422	+3244	+16.01806641	-18.13183594	-9.70751953	+1.16455078	-0.39550781	-120.84960938	+2152
+1458240641.10850000	+19.92480469	-17.89892578	-10.22167969	+7.25097656	+11.77734375	-142.42675781	+2816	+19.64355469	-16.83105469	-10.55126953	-155.39062500	-71.38916016	+110.61035156	+3228	+16.01367188	-18.34716797	-9.77783203	+0.54931641	-0.65917969	-121.00341797	+2120
+1458240641.11690000	+19.85009766	-18.11865234	-10.39746094	+6.83349609	+12.39257813	-142.53662109	+2796	+19.52050781	-16.97607422	-10.64355469	-155.87402344	-71.85058594	+110.52246094	+3232	+15.99169922	-18.55371094	-9.84375000	-0.13183594	-0.98876953	-121.06933594	+2068
+1458240641.12940000	+19.77539063	-18.36914063	-10.59960938	+6.43798828	+13.09570313	-142.82226563	+2752	+19.38427734	-17.16064453	-10.72265625	-157.06054688	-72.39990234	+111.09375000	+3244	+15.99169922	-18.79980469	-9.93164063	-0.81298828	-1.36230469	-121.28906250	+1964
+1458240641.13770010	+19.79736328	-18.47460938	-10.68310547	+6.35009766	+13.31542969	-142.99804688	+2716	+19.34472656	-17.26611328	-10.74462891	-158.00537109	-72.61962891	+111.81884766	+3252	+16.00927734	-18.90527344	-9.97119141	-1.01074219	-1.36230469	-121.42089844	+1900
+1458240641.14599990	+19.81933594	-18.52294922	-10.69628906	+6.28417969	+13.35937500	-143.15185547	+2668	+19.35791016	-17.35400391	-10.73144531	-158.97216797	-72.66357422	+112.65380859	+3256	+16.00927734	-18.92285156	-10.00195313	-1.05468750	-1.09863281	-121.46484375	+1848
+1458240641.15430000	+19.85009766	-18.52294922	-10.63916016	+6.24023438	+13.09570313	-143.32763672	+2624	+19.41503906	-17.40673828	-10.68310547	-160.02685547	-72.50976563	+113.73046875	+3256	+16.03125000	-18.87011719	-10.00195313	-0.85693359	-0.85693359	-121.50878906	+1808
+1458240641.16269990	+19.92041016	-18.49218750	-10.55126953	+6.35009766	+12.70019531	-143.56933594	+2584	+19.50732422	-17.44628906	-10.61718750	-161.10351563	-72.26806641	+114.96093750	+3248	+16.05322266	-18.81298828	-9.97558594	-0.59326172	-0.65917969	-121.64062500	+1784
+1458240641.17100000	+19.99951172	-18.44384766	-10.45898438	+6.50390625	+12.32666016	-143.74511719	+2548	+19.61279297	-17.47705078	-10.54248047	-162.04833984	-71.98242188	+116.08154297	+3232	+16.07080078	-18.73828125	-9.97119141	-0.26367188	-0.28564453	-121.72851563	+1784
+1458240641.17930010	+20.06103516	-18.40429688	-10.36669922	+6.61376953	+11.95312500	-143.87695313	+2512	+19.70947266	-17.50781250	-10.48095703	-162.66357422	-71.71875000	+116.82861328	+3196	+16.07958984	-18.65917969	-9.95800781	+0.00000000	+0.04394531	-121.75048828	+1796
+1458240641.18770000	+20.10058594	-18.37792969	-10.28320313	+6.65771484	+11.62353516	-144.00878906	+2480	+19.78417969	-17.52539063	-10.43701172	-163.08105469	-71.49902344	+117.35595703	+3152	+16.07958984	-18.58886719	-9.94042969	+0.24169922	+0.28564453	-121.79443359	+1816
+1458240641.19600010	+20.14013672	-18.36035156	-10.21728516	+6.74560547	+11.35986328	-144.16259766	+2460	+19.83251953	-17.55175781	-10.41503906	-163.38867188	-71.36718750	+117.68554688	+3092	+16.08837891	-18.57568359	-9.93164063	+0.39550781	+0.39550781	-121.86035156	+1840
+1458240641.21680000	+20.15771484	-18.44384766	-10.20410156	+6.63574219	+11.27197266	-144.38232422	+2400	+19.77978516	-17.64843750	-10.48095703	-163.36669922	-71.65283203	+117.33398438	+2948	+16.07080078	-18.76025391	-9.99755859	-0.02197266	+0.24169922	-121.86035156	+1912
+1458240641.22930000	+20.12695313	-18.56689453	-10.26562500	+6.43798828	+11.49169922	-144.51416016	+2348	+19.69628906	-17.70117188	-10.55126953	-163.19091797	-71.93847656	+116.87255859	+2892	+16.06640625	-18.92724609	-10.01953125	-0.43945313	-0.17578125	-121.92626953	+1928
+1458240641.23760010	+20.08740234	-18.67675781	-10.34912109	+6.28417969	+11.79931641	-144.58007813	+2320	+19.63916016	-17.74072266	-10.59521484	-163.10302734	-72.13623047	+116.60888672	+2864	+16.05761719	-19.10742188	-10.05908203	-0.85693359	-0.52734375	-121.99218750	+1928
+1458240641.24600010	+20.03466797	-18.81298828	-10.44580078	+6.04248047	+12.12890625	-144.62402344	+2304	+19.57763672	-17.77587891	-10.64355469	-162.97119141	-72.33398438	+116.27929688	+2844	+16.03564453	-19.29199219	-10.08105469	-1.34033203	-0.98876953	-122.10205078	+1924
+1458240641.25430010	+19.99951172	-18.92285156	-10.51611328	+5.88867188	+12.34863281	-144.73388672	+2280	+19.52929688	-17.80664063	-10.68310547	-162.81738281	-72.46582031	+115.99365234	+2832	+16.02246094	-19.41503906	-10.07226563	-1.60400391	-1.34033203	-122.23388672	+1900
+1458240641.26259990	+19.99951172	-18.97998047	-10.54687500	+5.88867188	+12.37060547	-144.82177734	+2252	+19.50292969	-17.83740234	-10.70947266	-162.79541016	-72.53173828	+115.86181641	+2820	+16.02685547	-19.42822266	-10.04150391	-1.56005859	-1.47216797	-122.43164063	+1868
+1458240641.27099990	+20.01708984	-18.98437500	-10.52929688	+5.95458984	+12.23876953	-144.86572266	+2224	+19.49414063	-17.86376953	-10.72705078	-162.72949219	-72.53173828	+115.77392578	+2804	+16.02685547	-19.37988281	-10.01953125	-1.36230469	-1.34033203	-122.54150391	+1840
+1458240641.27930000	+20.04345703	-18.96679688	-10.48535156	+5.99853516	+12.01904297	-144.88769531	+2204	+19.50732422	-17.87695313	-10.74023438	-162.61962891	-72.46582031	+115.68603516	+2788	+16.03125000	-19.31396484	-9.99755859	-1.12060547	-1.18652344	-122.58544922	+1824
+1458240641.28760000	+20.06103516	-18.94042969	-10.44580078	+6.06445313	+11.84326172	-144.90966797	+2184	+19.53369141	-17.87695313	-10.73583984	-162.48779297	-72.33398438	+115.64208984	+2772	+16.03125000	-19.27001953	-9.97998047	-0.98876953	-1.09863281	-122.60742188	+1812
+1458240641.29600000	+20.08300781	-18.90966797	-10.40185547	+6.13037109	+11.66748047	-144.90966797	+2164	+19.56884766	-17.86816406	-10.73144531	-162.37792969	-72.18017578	+115.62011719	+2752	+16.03125000	-19.21289063	-9.96240234	-0.81298828	-0.98876953	-122.60742188	+1804
+1458240641.30850010	+20.10058594	-18.88330078	-10.36669922	+6.19628906	+11.51367188	-144.88769531	+2136	+19.62158203	-17.85058594	-10.72265625	-162.09228516	-71.98242188	+115.48828125	+2720	+16.03125000	-19.07666016	-9.94921875	-0.41748047	-0.65917969	-122.51953125	+1812
+1458240641.33340000	+20.10058594	-18.86132813	-10.34472656	+6.24023438	+11.40380859	-144.77783203	+2092	+19.64794922	-17.82421875	-10.73583984	-161.43310547	-71.80664063	+114.98291016	+2652	+16.03125000	-18.94042969	-10.00634766	+0.02197266	-0.48339844	-121.99218750	+1848
+1458240641.34180000	+20.08740234	-18.86572266	-10.35791016	+6.21826172	+11.46972656	-144.71191406	+2080	+19.63037109	-17.82421875	-10.74462891	-161.21337891	-71.82861328	+114.74121094	+2632	+16.03564453	-18.96240234	-10.04150391	-0.02197266	-0.54931641	-121.86035156	+1848
+1458240641.35010000	+20.07421875	-18.87451172	-10.37988281	+6.21826172	+11.53564453	-144.66796875	+2076	+19.60839844	-17.82421875	-10.75341797	-161.05957031	-71.82861328	+114.54345703	+2624	+16.03564453	-18.97119141	-10.04589844	-0.04394531	-0.59326172	-121.81640625	+1844
+1458240641.35840010	+20.06103516	-18.88330078	-10.40185547	+6.21826172	+11.60156250	-144.60205078	+2072	+19.57763672	-17.82861328	-10.75781250	-160.90576172	-71.85058594	+114.34570313	+2616	+16.04003906	-18.99755859	-10.06347656	-0.08789063	-0.72509766	-121.72851563	+1840
+1458240641.36680010	+20.04345703	-18.88769531	-10.43261719	+6.24023438	+11.68945313	-144.51416016	+2068	+19.54687500	-17.82861328	-10.75781250	-160.70800781	-71.85058594	+114.10400391	+2616	+16.04882813	-19.03271484	-10.08544922	-0.15380859	-0.90087891	-121.57470703	+1832
+1458240641.37509990	+20.01708984	-18.88769531	-10.48535156	+6.32812500	+11.84326172	-144.31640625	+2068	+19.51611328	-17.82861328	-10.75341797	-160.42236328	-71.78466797	+113.75244141	+2620	+16.06640625	-19.08544922	-10.11621094	-0.24169922	-1.25244141	-121.17919922	+1820
+1458240641.37930010	+20.00830078	-18.87890625	-10.50732422	+6.37207031	+11.88720703	-144.22851563	+2068	+19.50732422	-17.82421875	-10.74462891	-160.29052734	-71.71875000	+113.62060547	+2620	+16.07080078	-19.08544922	-10.12060547	-0.21972656	-1.36230469	-120.98144531	+1812
+1458240641.38340000	+19.99951172	-18.86132813	-10.52490234	+6.43798828	+11.90917969	-144.09667969	+2068	+19.49853516	-17.81542969	-10.72705078	-160.09277344	-71.60888672	+113.40087891	+2624	+16.07519531	-19.06787109	-10.10742188	-0.15380859	-1.47216797	-120.80566406	+1804
+1458240641.38759990	+19.99511719	-18.83935547	-10.53808594	+6.54785156	+11.88720703	-143.96484375	+2072	+19.49853516	-17.80224609	-10.70507813	-159.87304688	-71.47705078	+113.20312500	+2628	+16.07519531	-19.03271484	-10.08544922	-0.04394531	-1.51611328	-120.65185547	+1804
+1458240641.39590000	+20.00830078	-18.76025391	-10.53808594	+6.81152344	+11.75537109	-143.65722656	+2072	+19.52490234	-17.75830078	-10.64355469	-159.30175781	-71.08154297	+112.74169922	+2640	+16.07519531	-18.94482422	-10.04589844	+0.19775391	-1.47216797	-120.41015625	+1804
+1458240641.40010000	+20.02148438	-18.70751953	-10.52929688	+6.98730469	+11.64550781	-143.50341797	+2072	+19.54687500	-17.73193359	-10.60839844	-158.95019531	-70.83984375	+112.45605469	+2644	+16.07080078	-18.89208984	-10.02832031	+0.30761719	-1.40625000	-120.27832031	+1808
+1458240641.40420010	+20.03466797	-18.65478516	-10.51611328	+7.16308594	+11.53564453	-143.32763672	+2076	+19.57763672	-17.70117188	-10.57763672	-158.57666016	-70.59814453	+112.14843750	+2648	+16.06201172	-18.83935547	-10.01513672	+0.43945313	-1.29638672	-120.14648438	+1812
+1458240641.40840010	+20.06103516	-18.56689453	-10.49414063	+7.40478516	+11.35986328	-143.06396484	+2080	+19.61718750	-17.65722656	-10.53369141	-157.96142578	-70.26855469	+111.66503906	+2648	+16.05322266	-18.78222656	-10.00195313	+0.54931641	-1.16455078	-119.99267578	+1820
+1458240641.41669990	+20.10937500	-18.39550781	-10.42822266	+7.88818359	+10.89843750	-142.55859375	+2096	+19.68750000	-17.56494141	-10.45458984	-156.77490234	-69.67529297	+110.67626953	+2644	+16.02246094	-18.66796875	-9.96679688	+0.72509766	-0.96679688	-119.68505859	+1836
+1458240641.42090010	+20.14013672	-18.26806641	-10.37109375	+8.19580078	+10.50292969	-142.16308594	+2112	+19.72265625	-17.49902344	-10.41503906	-155.96191406	-69.27978516	+109.95117188	+2640	+16.00048828	-18.59765625	-9.95800781	+0.81298828	-0.85693359	-119.39941406	+1852
+1458240641.42510010	+20.15771484	-18.17138672	-10.32714844	+8.45947266	+10.19531250	-141.81152344	+2132	+19.74462891	-17.44189453	-10.38427734	-155.21484375	-68.97216797	+109.27001953	+2632	+15.97851563	-18.54492188	-9.95361328	+0.85693359	-0.76904297	-119.13574219	+1868
+1458240641.42919990	+20.17529297	-18.09228516	-10.30517578	+8.70117188	+9.97558594	-141.48193359	+2144	+19.75781250	-17.38916016	-10.37109375	-154.42382813	-68.70849609	+108.52294922	+2624	+15.95654297	-18.50976563	-9.95361328	+0.83496094	-0.74707031	-118.87207031	+1888
+1458240641.43339990	+20.17968750	-18.02197266	-10.30517578	+8.89892578	+9.77783203	-141.02050781	+2160	+19.76660156	-17.32763672	-10.37109375	-153.41308594	-68.46679688	+107.51220703	+2616	+15.93457031	-18.48779297	-9.97558594	+0.76904297	-0.72509766	-118.49853516	+1904
+1458240641.43759990	+20.17089844	-17.98681641	-10.32275391	+9.03076172	+9.68994141	-140.62500000	+2168	+19.75341797	-17.27929688	-10.38427734	-152.46826172	-68.29101563	+106.54541016	+2604	+15.91699219	-18.48339844	-10.00195313	+0.63720703	-0.76904297	-118.10302734	+1916
+1458240641.44170000	+20.14453125	-17.96923828	-10.34472656	+9.05273438	+9.62402344	-140.20751953	+2172	+19.71826172	-17.23974609	-10.40625000	-151.50146484	-68.13720703	+105.44677734	+2600	+15.89941406	-18.49658203	-10.03271484	+0.43945313	-0.85693359	-117.70751953	+1924
+1458240641.44590000	+20.10058594	-17.96044922	-10.37988281	+9.03076172	+9.62402344	-139.79003906	+2172	+19.66552734	-17.18701172	-10.43701172	-150.38085938	-67.98339844	+104.17236328	+2600	+15.88183594	-18.51416016	-10.06787109	+0.21972656	-1.01074219	-117.22412109	+1924
+1458240641.45420000	+19.99951172	-17.99560547	-10.45898438	+8.85498047	+9.58007813	-138.95507813	+2172	+19.56884766	-17.07714844	-10.48095703	-148.29345703	-67.56591797	+101.86523438	+2620	+15.86865234	-18.56250000	-10.12500000	-0.21972656	-1.53808594	-116.32324219	+1916
+1458240641.45840000	+19.95556641	-18.01757813	-10.50292969	+8.78906250	+9.53613281	-138.53759766	+2172	+19.52490234	-17.01562500	-10.50732422	-147.21679688	-67.30224609	+100.70068359	+2636	+15.86425781	-18.59765625	-10.15576172	-0.50537109	-1.97753906	-115.75195313	+1904
+1458240641.46260000	+19.91601563	-18.03515625	-10.56005859	+8.72314453	+9.55810547	-138.09814453	+2172	+19.47656250	-16.96728516	-10.52929688	-146.27197266	-67.10449219	+99.62402344	+2652	+15.86425781	-18.62841797	-10.19970703	-0.74707031	-2.28515625	-115.22460938	+1892
+1458240641.46670010	+19.86767578	-18.05273438	-10.60400391	+8.65722656	+9.55810547	-137.68066406	+2176	+19.41943359	-16.91894531	-10.55126953	-145.34912109	-66.90673828	+98.54736328	+2676	+15.85986328	-18.63281250	-10.23925781	-0.94482422	-2.50488281	-114.67529297	+1876
+1458240641.47090010	+19.82373047	-18.05712891	-10.64355469	+8.61328125	+9.53613281	-137.21923828	+2180	+19.36230469	-16.85742188	-10.58203125	-144.25048828	-66.68701172	+97.27294922	+2708	+15.86865234	-18.61083984	-10.27001953	-1.05468750	-2.81250000	-114.01611328	+1860
+1458240641.47499990	+19.78417969	-18.04833984	-10.67431641	+8.56933594	+9.49218750	-136.77978516	+2180	+19.31396484	-16.78710938	-10.61279297	-143.17382813	-66.40136719	+96.08642578	+2740	+15.88623047	-18.57568359	-10.29199219	-1.05468750	-3.03222656	-113.44482422	+1844
+1458240641.47919990	+19.74023438	-18.03076172	-10.67871094	+8.45947266	+9.36035156	-136.36230469	+2176	+19.27880859	-16.71679688	-10.61718750	-142.29492188	-66.07177734	+95.11962891	+2772	+15.88623047	-18.50976563	-10.30957031	-1.03271484	-3.18603516	-112.85156250	+1828
+1458240641.48340010	+19.71386719	-17.98242188	-10.66113281	+8.45947266	+9.09667969	-135.87890625	+2176	+19.26123047	-16.62890625	-10.59960938	-141.45996094	-65.65429688	+94.26269531	+2808	+15.89501953	-18.41308594	-10.29199219	-0.90087891	-3.38378906	-112.32421875	+1812
+1458240641.49169990	+19.68310547	-17.82861328	-10.59082031	+8.56933594	+8.52539063	-135.00000000	+2176	+19.27441406	-16.44873047	-10.53808594	-140.14160156	-64.77539063	+93.07617188	+2880	+15.90380859	-18.20214844	-10.29199219	-0.46142578	-3.29589844	-111.40136719	+1796
+1458240641.49589990	+19.69628906	-17.71435547	-10.53369141	+8.74511719	+8.12988281	-134.56054688	+2184	+19.30517578	-16.35205078	-10.51171875	-139.48242188	-64.31396484	+92.52685547	+2916	+15.90820313	-18.07910156	-10.28759766	-0.13183594	-3.20800781	-111.00585938	+1792
+1458240641.50000000	+19.72265625	-17.59130859	-10.46777344	+8.96484375	+7.73437500	-134.14306641	+2192	+19.33593750	-16.25537109	-10.48535156	-138.82324219	-63.91845703	+91.99951172	+2948	+15.91259766	-17.94726563	-10.29199219	+0.24169922	-3.01025391	-110.54443359	+1792
+1458240641.50420000	+19.74023438	-17.45068359	-10.38867188	+9.16259766	+7.36083984	-133.74755859	+2204	+19.36230469	-16.16308594	-10.45019531	-138.27392578	-63.50097656	+91.51611328	+2980	+15.90380859	-17.79785156	-10.30078125	+0.57128906	-2.76855469	-110.03906250	+1796
+1458240641.50840000	+19.75781250	-17.27490234	-10.30078125	+9.42626953	+6.92138672	-133.22021484	+2220	+19.39746094	-16.05322266	-10.40625000	-137.63671875	-63.03955078	+91.01074219	+3008	+15.89941406	-17.63085938	-10.30957031	+0.96679688	-2.52685547	-109.48974609	+1804
+1458240641.51250000	+19.76660156	-17.11669922	-10.21728516	+9.66796875	+6.50390625	-132.75878906	+2240	+19.44140625	-15.94335938	-10.35351563	-137.13134766	-62.51220703	+90.65917969	+3040	+15.88623047	-17.48144531	-10.30078125	+1.31835938	-2.35107422	-109.00634766	+1812
+1458240641.51670000	+19.78857422	-16.96728516	-10.15136719	+9.90966797	+6.10839844	-132.27539063	+2268	+19.49414063	-15.84228516	-10.29638672	-136.69189453	-61.98486328	+90.37353516	+3064	+15.87744141	-17.34521484	-10.29638672	+1.64794922	-2.19726563	-108.52294922	+1824
+1458240641.52500010	+19.85888672	-16.63769531	-10.01074219	+10.61279297	+5.20751953	-131.26464844	+2340	+19.60400391	-15.63134766	-10.16894531	-135.85693359	-60.90820313	+89.91210938	+3104	+15.82910156	-17.06396484	-10.28320313	+2.21923828	-1.84570313	-107.49023438	+1884
+1458240641.52920010	+19.89404297	-16.48388672	-9.96240234	+10.98632813	+4.83398438	-130.75927734	+2380	+19.63476563	-15.53466797	-10.11621094	-135.48339844	-60.44677734	+89.62646484	+3116	+15.80712891	-16.95410156	-10.29199219	+2.41699219	-1.73583984	-107.00683594	+1924
+1458240641.53340010	+19.91601563	-16.34326172	-9.94482422	+11.25000000	+4.57031250	-130.14404297	+2416	+19.66113281	-15.42919922	-10.07226563	-134.95605469	-59.96337891	+89.14306641	+3128	+15.80273438	-16.83544922	-10.33593750	+2.61474609	-1.60400391	-106.28173828	+1968
+1458240641.53749990	+19.92919922	-16.24658203	-9.93603516	+11.44775391	+4.32861328	-129.57275391	+2444	+19.67871094	-15.34570313	-10.02832031	-134.53857422	-59.47998047	+88.72558594	+3132	+15.79833984	-16.73876953	-10.35791016	+2.72460938	-1.64794922	-105.64453125	+2004
+1458240641.54169990	+19.92041016	-16.14990234	-9.94921875	+11.60156250	+4.15283203	-128.93554688	+2472	+19.67431641	-15.25781250	-9.99316406	-134.05517578	-58.99658203	+88.17626953	+3136	+15.79394531	-16.66406250	-10.36230469	+2.74658203	-1.80175781	-105.00732422	+2036
+1458240641.54580000	+19.90722656	-16.05322266	-9.98437500	+11.71142578	+4.02099609	-128.18847656	+2500	+19.66992188	-15.15234375	-9.95361328	-133.50585938	-58.42529297	+87.56103516	+3140	+15.78955078	-16.58935547	-10.39306641	+2.68066406	-1.95556641	-104.21630859	+2060
+1458240641.55000000	+19.88964844	-15.98291016	-10.00634766	+11.79931641	+3.82324219	-127.50732422	+2516	+19.64794922	-15.07324219	-9.90966797	-133.13232422	-57.94189453	+87.05566406	+3144	+15.77197266	-16.53222656	-10.38427734	+2.50488281	-2.28515625	-103.55712891	+2072
+1458240641.55419990	+19.87646484	-15.92578125	-10.05029297	+11.84326172	+3.64746094	-126.80419922	+2528	+19.61279297	-15.00292969	-9.87890625	-132.73681641	-57.45849609	+86.46240234	+3148	+15.76318359	-16.48828125	-10.38867188	+2.32910156	-2.63671875	-102.94189453	+2072
+1458240641.56250000	+19.84130859	-15.82470703	-10.14257813	+11.84326172	+3.31787109	-125.39794922	+2520	+19.53369141	-14.83593750	-9.83056641	-131.85791016	-56.44775391	+85.20996094	+3164	+15.78515625	-16.37841797	-10.41503906	+2.06542969	-3.38378906	-101.46972656	+2040
+1458240641.56670000	+19.80615234	-15.77636719	-10.18212891	+11.82128906	+3.20800781	-124.71679688	+2508	+19.48095703	-14.73486328	-9.82617188	-131.30859375	-55.98632813	+84.41894531	+3184	+15.78515625	-16.32568359	-10.42382813	+1.86767578	-3.77929688	-100.72265625	+2016
+1458240641.57080010	+19.77099609	-15.71484375	-10.23486328	+11.77734375	+3.09814453	-123.90380859	+2500	+19.43261719	-14.62500000	-9.83056641	-130.58349609	-55.48095703	+83.49609375	+3208	+15.79394531	-16.26416016	-10.43261719	+1.69189453	-4.15283203	-99.93164063	+1992
+1458240641.57500000	+19.73583984	-15.65332031	-10.28320313	+11.73339844	+2.96630859	-123.13476563	+2484	+19.38867188	-14.53271484	-9.82177734	-130.07812500	-54.95361328	+82.74902344	+3228	+15.79394531	-16.20703125	-10.43701172	+1.47216797	-4.52636719	-99.18457031	+1968
+1458240641.57920000	+19.69189453	-15.59179688	-10.30517578	+11.64550781	+2.79052734	-122.36572266	+2464	+19.33593750	-14.44042969	-9.81738281	-129.59472656	-54.44824219	+82.00195313	+3252	+15.77636719	-16.12353516	-10.43261719	+1.29638672	-4.83398438	-98.39355469	+1940
+1458240641.58330010	+19.66992188	-15.49951172	-10.30078125	+11.64550781	+2.46093750	-121.64062500	+2448	+19.29638672	-14.33056641	-9.79541016	-129.13330078	-53.89892578	+81.40869141	+3280	+15.77636719	-16.02685547	-10.39746094	+1.25244141	-5.22949219	-97.77832031	+1908
+1458240641.58750010	+19.64355469	-15.38964844	-10.29199219	+11.68945313	+2.17529297	-120.95947266	+2436	+19.25683594	-14.20751953	-9.76904297	-128.67187500	-53.37158203	+80.83740234	+3312	+15.77636719	-15.93457031	-10.37548828	+1.25244141	-5.53710938	-97.14111328	+1880
+1458240641.59579990	+19.61279297	-15.13916016	-10.22167969	+11.88720703	+1.51611328	-119.70703125	+2420	+19.20849609	-13.96582031	-9.73828125	-127.66113281	-52.33886719	+79.71679688	+3384	+15.78076172	-15.71484375	-10.33154297	+1.40625000	-6.04248047	-95.93261719	+1828
+1458240641.59999990	+19.60400391	-14.98535156	-10.18652344	+12.08496094	+1.27441406	-119.09179688	+2420	+19.20410156	-13.80761719	-9.72509766	-127.06787109	-51.78955078	+79.18945313	+3424	+15.79394531	-15.59619141	-10.33154297	+1.58203125	-6.08642578	-95.31738281	+1812
+1458240641.60419990	+19.58203125	-14.83593750	-10.12060547	+12.19482422	+0.96679688	-118.52050781	+2428	+19.19970703	-13.65380859	-9.69433594	-126.51855469	-51.24023438	+78.70605469	+3460	+15.77636719	-15.44238281	-10.32714844	+1.80175781	-6.02050781	-94.63623047	+1800
+1458240641.60830000	+19.58642578	-14.65576172	-10.04150391	+12.43652344	+0.59326172	-117.94921875	+2448	+19.21289063	-13.49121094	-9.66796875	-125.90332031	-50.66894531	+78.20068359	+3500	+15.76757813	-15.28857422	-10.29638672	+2.13134766	-5.99853516	-94.10888672	+1784
+1458240641.61669990	+19.60400391	-14.26025391	-9.85693359	+13.02978516	-0.26367188	-116.80664063	+2508	+19.22167969	-13.19677734	-9.58007813	-125.02441406	-49.50439453	+77.49755859	+3564	+15.72802734	-14.97656250	-10.24365234	+2.68066406	-5.86669922	-93.12011719	+1768
+1458240641.62080000	+19.61718750	-14.05810547	-9.74707031	+13.35937500	-0.72509766	-116.32324219	+2552	+19.23486328	-13.04296875	-9.51416016	-124.67285156	-48.93310547	+77.29980469	+3596	+15.72363281	-14.81396484	-10.20849609	+3.05419922	-5.82275391	-92.68066406	+1776
+1458240641.62500000	+19.61718750	-13.86914063	-9.64160156	+13.64501953	-1.09863281	-115.88378906	+2600	+19.25683594	-12.87158203	-9.45703125	-124.21142578	-48.36181641	+77.05810547	+3632	+15.71484375	-14.66015625	-10.18652344	+3.42773438	-5.71289063	-92.21923828	+1796
+1458240641.62910010	+19.63037109	-13.68457031	-9.54492188	+13.93066406	-1.45019531	-115.46630859	+2656	+19.27441406	-12.70458984	-9.40429688	-123.72802734	-47.81250000	+76.79443359	+3664	+15.69726563	-14.50634766	-10.16455078	+3.75732422	-5.60302734	-91.75781250	+1828
+1458240641.63330010	+19.64794922	-13.50439453	-9.46582031	+14.21630859	-1.75781250	-114.93896484	+2712	+19.30078125	-12.53759766	-9.36914063	-123.15673828	-47.24121094	+76.37695313	+3688	+15.68847656	-14.35253906	-10.15576172	+4.06494141	-5.47119141	-91.18652344	+1872
+1458240641.63750000	+19.66992188	-13.33300781	-9.38671875	+14.50195313	-2.10937500	-114.43359375	+2772	+19.30957031	-12.38378906	-9.33398438	-122.65136719	-46.71386719	+76.00341797	+3708	+15.66650391	-14.20312500	-10.13818359	+4.30664063	-5.36132813	-90.65917969	+1920
+1458240641.64159990	+19.66552734	-13.14843750	-9.31201172	+14.74365234	-2.39501953	-113.84033203	+2832	+19.30957031	-12.23437500	-9.27685547	-122.25585938	-46.14257813	+75.67382813	+3732	+15.63574219	-14.04931641	-10.12500000	+4.50439453	-5.22949219	-90.10986328	+1972
+1458240641.65000010	+19.63916016	-12.84960938	-9.18896484	+14.94140625	-2.87841797	-112.67578125	+2952	+19.30078125	-11.94873047	-9.16699219	-121.48681641	-45.06591797	+75.01464844	+3768	+15.59619141	-13.75048828	-10.07666016	+4.89990234	-5.18554688	-88.94531250	+2088
+1458240641.65409990	+19.63476563	-12.72656250	-9.14941406	+15.02929688	-3.09814453	-112.12646484	+3004	+19.28759766	-11.81689453	-9.12304688	-121.11328125	-44.51660156	+74.64111328	+3784	+15.58740234	-13.63623047	-10.04150391	+4.94384766	-5.33935547	-88.46191406	+2136
+1458240641.65829990	+19.62597656	-12.62109375	-9.13183594	+15.02929688	-3.25195313	-111.51123047	+3048	+19.27001953	-11.68945313	-9.07910156	-120.76171875	-44.01123047	+74.24560547	+3800	+15.58740234	-13.50878906	-10.02832031	+5.00976563	-5.49316406	-87.75878906	+2184
+1458240641.66249990	+19.61718750	-12.52001953	-9.11425781	+15.00732422	-3.38378906	-110.93994141	+3084	+19.24804688	-11.56640625	-9.04833984	-120.38818359	-43.54980469	+73.80615234	+3812	+15.58300781	-13.37695313	-10.01074219	+5.03173828	-5.62500000	-87.07763672	+2224
+1458240641.66660000	+19.59082031	-12.41894531	-9.11425781	+14.96337891	-3.47167969	-110.28076172	+3116	+19.20849609	-11.43896484	-9.00878906	-120.03662109	-43.08837891	+73.34472656	+3828	+15.57421875	-13.25390625	-9.99316406	+5.00976563	-5.77880859	-86.39648438	+2256
+1458240641.67080000	+19.56005859	-12.32226563	-9.14062500	+14.83154297	-3.42773438	-109.51171875	+3148	+19.17333984	-11.31591797	-8.99121094	-119.61914063	-42.62695313	+72.75146484	+3848	+15.57861328	-13.11767578	-9.97998047	+5.03173828	-5.95458984	-85.62744141	+2284
+1458240641.67500000	+19.52929688	-12.24316406	-9.15820313	+14.65576172	-3.44970703	-108.78662109	+3168	+19.13378906	-11.20605469	-8.96923828	-119.28955078	-42.14355469	+72.20214844	+3864	+15.57421875	-12.99902344	-9.94921875	+4.96582031	-6.19628906	-84.92431641	+2292
+1458240641.67910000	+19.47656250	-12.15966797	-9.18017578	+14.45800781	-3.42773438	-108.01757813	+3184	+19.07666016	-11.09179688	-8.94726563	-118.95996094	-41.66015625	+71.60888672	+3884	+15.56542969	-12.88037109	-9.91406250	+4.87792969	-6.43798828	-84.24316406	+2296
+1458240641.68750000	+19.39306641	-11.96191406	-9.20654297	+14.17236328	-3.47167969	-106.58935547	+3208	+18.97558594	-10.85888672	-8.88134766	-118.41064453	-40.75927734	+70.64208984	+3928	+15.56542969	-12.62988281	-9.83496094	+4.79003906	-6.96533203	-82.88085938	+2280
+1458240641.69160010	+19.36230469	-11.86523438	-9.19775391	+14.06250000	-3.55957031	-105.95214844	+3212	+18.93164063	-10.74462891	-8.84179688	-118.19091797	-40.31982422	+70.22460938	+3952	+15.55664063	-12.50244141	-9.80419922	+4.74609375	-7.16308594	-82.17773438	+2264
+1458240641.69580010	+19.35351563	-11.75976563	-9.18457031	+13.97460938	-3.71337891	-105.33691406	+3212	+18.89648438	-10.62597656	-8.80224609	-117.90527344	-39.85839844	+69.82910156	+3984	+15.56103516	-12.37060547	-9.76464844	+4.79003906	-7.40478516	-81.54052734	+2248
+1458240641.69989990	+19.33154297	-11.63671875	-9.17138672	+13.93066406	-3.75732422	-104.72167969	+3212	+18.85693359	-10.49853516	-8.75830078	-117.61962891	-39.41894531	+69.41162109	+4012	+15.56542969	-12.23876953	-9.73388672	+4.83398438	-7.53662109	-80.88134766	+2228
+1458240641.70409990	+19.28320313	-11.50488281	-9.15380859	+13.86474609	-3.75732422	-104.06250000	+3212	+18.80859375	-10.37109375	-8.71875000	-117.31201172	-39.00146484	+68.97216797	+4044	+15.54785156	-12.09375000	-9.69873047	+4.94384766	-7.58056641	-80.22216797	+2212
+1458240641.70830010	+19.24804688	-11.35546875	-9.11865234	+13.88671875	-3.84521484	-103.44726563	+3216	+18.77783203	-10.23486328	-8.66601563	-117.00439453	-38.56201172	+68.59863281	+4080	+15.53466797	-11.95312500	-9.65039063	+5.05371094	-7.66845703	-79.67285156	+2196
+1458240641.71659990	+19.17773438	-11.04785156	-9.00439453	+13.95263672	-4.15283203	-102.32666016	+3236	+18.72070313	-9.94921875	-8.53417969	-116.49902344	-37.59521484	+68.11523438	+4160	+15.49511719	-11.68066406	-9.56689453	+5.33935547	-7.71240234	-78.57421875	+2172
+1458240641.72079990	+19.17333984	-10.87207031	-8.89892578	+14.15039063	-4.50439453	-101.88720703	+3264	+18.71191406	-9.79541016	-8.44189453	-116.23535156	-37.08984375	+68.07128906	+4204	+15.48193359	-11.53564453	-9.51416016	+5.55908203	-7.77832031	-78.13476563	+2164
+1458240641.72490000	+19.16455078	-10.66992188	-8.79785156	+14.45800781	-4.81201172	-101.44775391	+3296	+18.70312500	-9.64160156	-8.34960938	-115.97167969	-36.62841797	+68.00537109	+4248	+15.45996094	-11.39501953	-9.47021484	+5.82275391	-7.71240234	-77.69531250	+2164
+1458240641.72910000	+19.14697266	-10.46777344	-8.69238281	+14.74365234	-5.09765625	-101.03027344	+3336	+18.69433594	-9.49658203	-8.25292969	-115.72998047	-36.21093750	+67.98339844	+4292	+15.43359375	-11.24560547	-9.42626953	+6.10839844	-7.58056641	-77.23388672	+2168
+1458240641.73330000	+19.13818359	-10.27001953	-8.59130859	+15.02929688	-5.33935547	-100.59082031	+3376	+18.68554688	-9.34716797	-8.16064453	-115.42236328	-35.74951172	+67.91748047	+4336	+15.41162109	-11.09179688	-9.38232422	+6.41601563	-7.49267578	-76.77246094	+2184
+1458240641.73740010	+19.11621094	-10.08984375	-8.49023438	+15.27099609	-5.58105469	-100.19531250	+3424	+18.68554688	-9.18017578	-8.07275391	-115.09277344	-35.24414063	+67.87353516	+4380	+15.38964844	-10.94677734	-9.33398438	+6.70166016	-7.44873047	-76.33300781	+2200
+1458240641.74160000	+19.08105469	-9.90966797	-8.39355469	+15.46875000	-5.80078125	-99.75585938	+3472	+18.67236328	-9.01318359	-7.98486328	-114.71923828	-34.73876953	+67.76367188	+4424	+15.35449219	-10.80175781	-9.29003906	+6.96533203	-7.33886719	-75.87158203	+2228
+1458240641.74990010	+19.03271484	-9.50976563	-8.18261719	+16.10595703	-6.37207031	-98.85498047	+3596	+18.64599609	-8.67919922	-7.80468750	-113.99414063	-33.72802734	+67.63183594	+4508	+15.29296875	-10.50292969	-9.18896484	+7.51464844	-7.20703125	-74.90478516	+2300
+1458240641.75410010	+19.01513672	-9.31201172	-8.08154297	+16.47949219	-6.70166016	-98.41552734	+3664	+18.62402344	-8.52099609	-7.70800781	-113.70849609	-33.26660156	+67.60986328	+4548	+15.26220703	-10.36230469	-9.13183594	+7.71240234	-7.22900391	-74.44335938	+2340
+1458240641.75830010	+18.99316406	-9.12304688	-7.99365234	+16.78710938	-6.92138672	-97.93212891	+3728	+18.60644531	-8.36718750	-7.62011719	-113.35693359	-32.80517578	+67.52197266	+4584	+15.24023438	-10.21289063	-9.07470703	+7.99804688	-7.27294922	-73.91601563	+2384
+1458240641.76239990	+18.96679688	-8.96044922	-7.91015625	+17.00683594	-7.07519531	-97.49267578	+3788	+18.58886719	-8.21337891	-7.54101563	-112.98339844	-32.34375000	+67.41210938	+4620	+15.21826172	-10.06347656	-9.01757813	+8.23974609	-7.29492188	-73.41064453	+2428
+1458240641.76659990	+18.92724609	-8.79785156	-7.84423828	+17.20458984	-7.18505859	-97.00927734	+3844	+18.55371094	-8.05957031	-7.47070313	-112.58789063	-31.90429688	+67.21435547	+4652	+15.19189453	-9.92724609	-8.95605469	+8.43750000	-7.36083984	-72.92724609	+2476
+1458240641.77080010	+18.88330078	-8.65283203	-7.80468750	+17.33642578	-7.16308594	-96.41601563	+3900	+18.51416016	-7.90576172	-7.41357422	-112.19238281	-31.44287109	+66.90673828	+4684	+15.18310547	-9.78222656	-8.91210938	+8.67919922	-7.40478516	-72.26806641	+2520
+1458240641.77490000	+18.83935547	-8.51220703	-7.75634766	+17.40234375	-7.22900391	-95.82275391	+3948	+18.46582031	-7.76074219	-7.35644531	-111.81884766	-31.00341797	+66.64306641	+4716	+15.16113281	-9.63281250	-8.85498047	+8.85498047	-7.53662109	-71.63085938	+2556
+1458240641.78320000	+18.74707031	-8.23974609	-7.68603516	+17.57812500	-7.29492188	-94.61425781	+4036	+18.35595703	-7.46191406	-7.25537109	-111.02783203	-30.14648438	+65.98388672	+4780	+15.13037109	-9.34716797	-8.71435547	+9.14062500	-7.95410156	-70.37841797	+2628
+1458240641.78740000	+18.69873047	-8.11230469	-7.65527344	+17.64404297	-7.27294922	-94.02099609	+4076	+18.29882813	-7.33447266	-7.20263672	-110.69824219	-29.77294922	+65.65429688	+4808	+15.11279297	-9.20654297	-8.64404297	+9.29443359	-8.15185547	-69.76318359	+2652
+1458240641.79160000	+18.65478516	-7.98925781	-7.61572266	+17.73193359	-7.29492188	-93.47167969	+4108	+18.24169922	-7.21142578	-7.14550781	-110.39062500	-29.42138672	+65.39062500	+4840	+15.09960938	-9.07470703	-8.56494141	+9.44824219	-8.39355469	-69.21386719	+2676
+1458240641.79570010	+18.61523438	-7.87500000	-7.59375000	+17.75390625	-7.22900391	-92.85644531	+4136	+18.18896484	-7.09277344	-7.09716797	-110.06103516	-29.06982422	+65.06103516	+4872	+15.09960938	-8.93408203	-8.49462891	+9.62402344	-8.61328125	-68.55468750	+2696
+1458240641.79990010	+18.57128906	-7.76074219	-7.57177734	+17.77587891	-7.16308594	-92.26318359	+4160	+18.13183594	-6.96093750	-7.04882813	-109.70947266	-28.69628906	+64.75341797	+4900	+15.09521484	-8.79785156	-8.42431641	+9.82177734	-8.83300781	-67.93945313	+2708
+1458240641.80410000	+18.51855469	-7.64648438	-7.53222656	+17.75390625	-7.14111328	-91.71386719	+4180	+18.07470703	-6.83349609	-6.99169922	-109.35791016	-28.32275391	+64.46777344	+4936	+15.07763672	-8.66162109	-8.34960938	+9.97558594	-8.98681641	-67.30224609	+2716
+1458240641.80819990	+18.47460938	-7.53222656	-7.48828125	+17.77587891	-7.11914063	-91.12060547	+4200	+18.02197266	-6.69726563	-6.93896484	-108.96240234	-27.94921875	+64.11621094	+4968	+15.06445313	-8.52539063	-8.28369141	+10.15136719	-9.16259766	-66.64306641	+2724
+1458240641.81660010	+18.38671875	-7.26855469	-7.39160156	+17.97363281	-7.20703125	-90.00000000	+4236	+17.92529297	-6.45556641	-6.81591797	-108.32519531	-27.20214844	+63.61083984	+5032	+15.02929688	-8.25732422	-8.13427734	+10.52490234	-9.47021484	-65.43457031	+2728
+1458240641.82069990	+18.35595703	-7.13671875	-7.32568359	+18.12744141	-7.33886719	-89.49462891	+4256	+17.88574219	-6.33691406	-6.74121094	-107.99560547	-26.82861328	+63.43505859	+5060	+15.01171875	-8.12548828	-8.05078125	+10.74462891	-9.64599609	-64.86328125	+2728
+1458240641.82489990	+18.31640625	-6.99169922	-7.25976563	+18.32519531	-7.40478516	-89.01123047	+4272	+17.85498047	-6.20507813	-6.67089844	-107.62207031	-26.43310547	+63.23730469	+5092	+14.99414063	-8.00244141	-7.97607422	+10.96435547	-9.73388672	-64.33593750	+2732
+1458240641.82909990	+18.28125000	-6.85986328	-7.16308594	+18.47900391	-7.62451172	-88.61572266	+4296	+17.82421875	-6.07324219	-6.57861328	-107.31445313	-26.03759766	+63.21533203	+5124	+14.96777344	-7.87500000	-7.90576172	+11.22802734	-9.79980469	-63.80859375	+2732
+1458240641.83320000	+18.25488281	-6.71923828	-7.07080078	+18.67675781	-7.80029297	-88.15429688	+4320	+17.80224609	-5.94140625	-6.49511719	-106.91894531	-25.62011719	+63.03955078	+5152	+14.94580078	-7.75634766	-7.84423828	+11.44775391	-9.79980469	-63.23730469	+2732
+1458240641.83740000	+18.22851563	-6.56103516	-6.98291016	+18.96240234	-7.97607422	-87.69287109	+4348	+17.78027344	-5.80078125	-6.41162109	-106.47949219	-25.15869141	+62.90771484	+5180	+14.92382813	-7.64208984	-7.78710938	+11.66748047	-9.77783203	-62.70996094	+2732
+1458240641.84570000	+18.14941406	-6.24902344	-6.77197266	+19.51171875	-8.43750000	-86.83593750	+4412	+17.73193359	-5.52832031	-6.22265625	-105.73242188	-24.27978516	+62.75390625	+5232	+14.85351563	-7.40039063	-7.65966797	+12.15087891	-9.62402344	-61.63330078	+2740
+1458240641.84990000	+18.11425781	-6.09082031	-6.66210938	+19.79736328	-8.67919922	-86.41845703	+4452	+17.70996094	-5.38769531	-6.13476563	-105.29296875	-23.81835938	+62.64404297	+5252	+14.82275391	-7.28613281	-7.60253906	+12.39257813	-9.55810547	-61.12792969	+2748
+1458240641.85400010	+18.07910156	-5.94140625	-6.55224609	+20.08300781	-8.96484375	-86.04492188	+4492	+17.68798828	-5.25146484	-6.03369141	-104.91943359	-23.35693359	+62.62207031	+5272	+14.78759766	-7.17626953	-7.53662109	+12.63427734	-9.53613281	-60.66650391	+2764
+1458240641.85820010	+18.04833984	-5.79199219	-6.44677734	+20.39062500	-9.20654297	-85.64941406	+4532	+17.67041016	-5.11962891	-5.93261719	-104.52392578	-22.89550781	+62.57812500	+5292	+14.76123047	-7.06201172	-7.47509766	+12.85400391	-9.49218750	-60.13916016	+2776
+1458240641.86240010	+18.01757813	-5.63818359	-6.34570313	+20.72021484	-9.42626953	-85.25390625	+4572	+17.64843750	-4.97900391	-5.84033203	-104.10644531	-22.45605469	+62.53417969	+5312	+14.73046875	-6.95654297	-7.41796875	+13.09570313	-9.42626953	-59.63378906	+2792
+1458240641.86649990	+17.98242188	-5.49316406	-6.23144531	+21.04980469	-9.71191406	-84.88037109	+4620	+17.62207031	-4.84277344	-5.73925781	-103.68896484	-22.01660156	+62.51220703	+5328	+14.69970703	-6.85107422	-7.35644531	+13.29345703	-9.38232422	-59.15039063	+2808
+1458240641.87069990	+17.94287109	-5.35693359	-6.13916016	+21.29150391	-9.86572266	-84.46289063	+4664	+17.59130859	-4.71533203	-5.65576172	-103.31542969	-21.62109375	+62.35839844	+5344	+14.67333984	-6.74560547	-7.29931641	+13.49121094	-9.31640625	-58.64501953	+2828
+1458240641.87899990	+17.86816406	-5.09326172	-5.96337891	+21.75292969	-10.21728516	-83.62792969	+4748	+17.52099609	-4.46484375	-5.49316406	-102.54638672	-20.80810547	+62.07275391	+5368	+14.61621094	-6.53027344	-7.16748047	+13.90869141	-9.38232422	-57.65625000	+2868
+1458240641.88319990	+17.82421875	-4.97460938	-5.88427734	+21.95068359	-10.32714844	-83.23242188	+4784	+17.48583984	-4.35058594	-5.40966797	-102.23876953	-20.43457031	+62.00683594	+5380	+14.59423828	-6.42480469	-7.10156250	+14.12841797	-9.42626953	-57.15087891	+2888
+1458240641.88739990	+17.78027344	-4.86035156	-5.80957031	+22.14843750	-10.43701172	-82.85888672	+4824	+17.44628906	-4.24072266	-5.32617188	-101.90917969	-20.10498047	+61.91894531	+5388	+14.57226563	-6.31494141	-7.03125000	+14.34814453	-9.51416016	-56.64550781	+2904
+1458240641.89150000	+17.74951172	-4.75048828	-5.73046875	+22.32421875	-10.61279297	-82.50732422	+4856	+17.40673828	-4.13525391	-5.25146484	-101.60156250	-19.77539063	+61.83105469	+5400	+14.55468750	-6.21386719	-6.94775391	+14.52392578	-9.73388672	-56.22802734	+2924
+1458240641.89570000	+17.71435547	-4.65380859	-5.66894531	+22.45605469	-10.70068359	-82.13378906	+4884	+17.36718750	-4.03417969	-5.18115234	-101.31591797	-19.48974609	+61.69921875	+5408	+14.54589844	-6.11279297	-6.86425781	+14.69970703	-9.95361328	-55.78857422	+2944
+1458240641.89990000	+17.68359375	-4.55273438	-5.60742188	+22.56591797	-10.76660156	-81.73828125	+4912	+17.32324219	-3.93750000	-5.11083984	-101.05224609	-19.22607422	+61.56738281	+5420	+14.53271484	-6.00292969	-6.78515625	+14.91943359	-10.15136719	-55.32714844	+2960
+1458240641.90820000	+17.61328125	-4.37255859	-5.48437500	+22.80761719	-10.87646484	-81.03515625	+4948	+17.23974609	-3.76171875	-4.97021484	-100.56884766	-18.72070313	+61.39160156	+5436	+14.51074219	-5.79638672	-6.61376953	+15.33691406	-10.61279297	-54.47021484	+2988
+1458240641.91240000	+17.57373047	-4.28466797	-5.43164063	+22.87353516	-10.92041016	-80.66162109	+4964	+17.19140625	-3.67822266	-4.90429688	-100.34912109	-18.45703125	+61.28173828	+5448	+14.49755859	-5.69091797	-6.53466797	+15.55664063	-10.85449219	-54.03076172	+2996
+1458240641.91650010	+17.54296875	-4.19677734	-5.36572266	+22.98339844	-11.03027344	-80.35400391	+4976	+17.15625000	-3.59472656	-4.82958984	-100.15136719	-18.21533203	+61.25976563	+5456	+14.48876953	-5.58544922	-6.44238281	+15.77636719	-11.16210938	-53.63525391	+3008
+1458240641.92070010	+17.51220703	-4.11328125	-5.29541016	+23.09326172	-11.16210938	-80.09033203	+4984	+17.11669922	-3.51562500	-4.75488281	-99.97558594	-17.97363281	+61.28173828	+5468	+14.47558594	-5.48876953	-6.35009766	+15.95214844	-11.44775391	-53.28369141	+3012
+1458240641.92490010	+17.48583984	-4.02539063	-5.22949219	+23.22509766	-11.27197266	-79.80468750	+4992	+17.08154297	-3.43652344	-4.68017578	-99.77783203	-17.75390625	+61.28173828	+5476	+14.46679688	-5.39208984	-6.26220703	+16.17187500	-11.68945313	-52.93212891	+3020
+1458240641.92899990	+17.46386719	-3.93750000	-5.14599609	+23.37890625	-11.49169922	-79.60693359	+4996	+17.05517578	-3.35302734	-4.59228516	-99.60205078	-17.51220703	+61.39160156	+5488	+14.46240234	-5.29541016	-6.16992188	+16.39160156	-11.97509766	-52.60253906	+3024
+1458240641.93319990	+17.43750000	-3.86279297	-5.06689453	+23.46679688	-11.62353516	-79.36523438	+5000	+17.02001953	-3.28271484	-4.51757813	-99.42626953	-17.31445313	+61.39160156	+5500	+14.44921875	-5.20312500	-6.08642578	+16.58935547	-12.19482422	-52.29492188	+3028
+1458240641.94149990	+17.38476563	-3.68701172	-4.91308594	+23.77441406	-11.93115234	-78.85986328	+5008	+16.96289063	-3.12011719	-4.35058594	-99.05273438	-16.80908203	+61.54541016	+5520	+14.42724609	-5.02294922	-5.92822266	+17.00683594	-12.56835938	-51.65771484	+3036
+1458240641.94569990	+17.35839844	-3.59912109	-4.82519531	+23.92822266	-12.12890625	-78.66210938	+5016	+16.93652344	-3.04541016	-4.25390625	-98.89892578	-16.56738281	+61.69921875	+5532	+14.40527344	-4.94384766	-5.85351563	+17.18261719	-12.67822266	-51.37207031	+3036
+1458240641.94980000	+17.33203125	-3.50683594	-4.73730469	+24.12597656	-12.32666016	-78.48632813	+5024	+16.91455078	-2.96191406	-4.16162109	-98.70117188	-16.30371094	+61.83105469	+5544	+14.38769531	-4.86474609	-5.78320313	+17.33642578	-12.78808594	-51.08642578	+3036
+1458240641.95400000	+17.31445313	-3.41894531	-4.63183594	+24.34570313	-12.65625000	-78.35449219	+5036	+16.90136719	-2.87841797	-4.06054688	-98.50341797	-16.06201172	+62.07275391	+5556	+14.37451172	-4.79003906	-5.70849609	+17.53417969	-12.91992188	-50.84472656	+3040
+1458240641.95820000	+17.29248047	-3.33544922	-4.52636719	+24.52148438	-12.94189453	-78.22265625	+5052	+16.88378906	-2.79931641	-3.96386719	-98.34960938	-15.82031250	+62.24853516	+5564	+14.35693359	-4.72412109	-5.64257813	+17.64404297	-13.00781250	-50.62500000	+3044
+1458240641.96230010	+17.27050781	-3.24755859	-4.42529297	+24.74121094	-13.22753906	-78.11279297	+5068	+16.86621094	-2.71582031	-3.87158203	-98.12988281	-15.55664063	+62.40234375	+5572	+14.34375000	-4.65820313	-5.57666016	+17.79785156	-13.07373047	-50.40527344	+3048
+1458240641.97070000	+17.22216797	-3.08056641	-4.22753906	+25.13671875	-13.75488281	-77.82714844	+5104	+16.83544922	-2.55761719	-3.66943359	-97.75634766	-15.09521484	+62.81982422	+5588	+14.31298828	-4.53076172	-5.44921875	+18.06152344	-13.16162109	-49.96582031	+3064
+1458240641.97480010	+17.20019531	-3.00146484	-4.14404297	+25.33447266	-13.95263672	-77.67333984	+5124	+16.81787109	-2.47851563	-3.57714844	-97.55859375	-14.85351563	+62.97363281	+5596	+14.29541016	-4.46484375	-5.39648438	+18.19335938	-13.18359375	-49.70214844	+3072
+1458240641.97900010	+17.18261719	-2.91796875	-4.05175781	+25.53222656	-14.19433594	-77.51953125	+5148	+16.80468750	-2.40380859	-3.48486328	-97.38281250	-14.63378906	+63.14941406	+5600	+14.28222656	-4.40332031	-5.33496094	+18.32519531	-13.24951172	-49.48242188	+3080
+1458240641.98320010	+17.15625000	-2.84326172	-3.95507813	+25.68603516	-14.45800781	-77.40966797	+5172	+16.79150391	-2.33349609	-3.39257813	-97.22900391	-14.43603516	+63.34716797	+5604	+14.26904297	-4.35058594	-5.27343750	+18.41308594	-13.31542969	-49.28466797	+3088
+1458240641.98729990	+17.12988281	-2.77294922	-3.86279297	+25.83984375	-14.74365234	-77.32177734	+5196	+16.77392578	-2.26318359	-3.30029297	-97.07519531	-14.23828125	+63.52294922	+5604	+14.25585938	-4.28906250	-5.21630859	+18.52294922	-13.38134766	-49.06494141	+3096
+1458240641.99149990	+17.12109375	-2.70703125	-3.76611328	+25.99365234	-15.05126953	-77.25585938	+5224	+16.76513672	-2.19726563	-3.21679688	-96.92138672	-14.04052734	+63.67675781	+5604	+14.24707031	-4.23193359	-5.15039063	+18.63281250	-13.53515625	-48.91113281	+3108
+1458240641.99980000	+17.08593750	-2.58837891	-3.61230469	+26.19140625	-15.40283203	-76.97021484	+5268	+16.73437500	-2.07421875	-3.06298828	-96.63574219	-13.71093750	+63.89648438	+5600	+14.23388672	-4.11328125	-5.02734375	+18.85253906	-13.75488281	-48.47167969	+3128
+1458240642.00399990	+17.07275391	-2.53125000	-3.54199219	+26.27929688	-15.55664063	-76.79443359	+5284	+16.71679688	-2.02148438	-2.99707031	-96.52587891	-13.55712891	+63.96240234	+5596	+14.22949219	-4.05615234	-4.95703125	+18.98437500	-13.95263672	-48.27392578	+3140
+1458240642.00810000	+17.05078125	-2.47851563	-3.48046875	+26.32324219	-15.66650391	-76.61865234	+5300	+16.69482422	-1.97314453	-2.93115234	-96.43798828	-13.42529297	+64.00634766	+5588	+14.22509766	-3.99462891	-4.89111328	+19.09423828	-14.10644531	-48.03222656	+3152
+1458240642.01230000	+17.03320313	-2.43017578	-3.42333984	+26.34521484	-15.75439453	-76.39892578	+5316	+16.67285156	-1.92480469	-2.86962891	-96.35009766	-13.27148438	+64.07226563	+5584	+14.22070313	-3.92871094	-4.82519531	+19.20410156	-14.26025391	-47.76855469	+3160
+1458240642.01650000	+17.02880859	-2.38623047	-3.36621094	+26.38916016	-15.90820313	-76.22314453	+5328	+16.65966797	-1.88085938	-2.80810547	-96.28417969	-13.13964844	+64.11621094	+5580	+14.22070313	-3.86279297	-4.75488281	+19.33593750	-14.52392578	-47.54882813	+3172
+1458240642.02480010	+17.00244141	-2.30273438	-3.23876953	+26.38916016	-16.21582031	-75.91552734	+5340	+16.62011719	-1.79736328	-2.69384766	-96.17431641	-12.89794922	+64.22607422	+5564	+14.22070313	-3.73974609	-4.60986328	+19.57763672	-15.00732422	-47.10937500	+3184
+1458240642.02900000	+16.99804688	-2.26757813	-3.17724609	+26.38916016	-16.39160156	-75.78369141	+5344	+16.60693359	-1.75781250	-2.63671875	-96.10839844	-12.78808594	+64.27001953	+5556	+14.22509766	-3.67822266	-4.53515625	+19.73144531	-15.29296875	-46.91162109	+3188
+1458240642.03309990	+16.98925781	-2.22802734	-3.12890625	+26.36718750	-16.45751953	-75.56396484	+5344	+16.58496094	-1.72265625	-2.58398438	-96.08642578	-12.67822266	+64.31396484	+5552	+14.22070313	-3.62109375	-4.46484375	+19.84130859	-15.51269531	-46.69189453	+3192
+1458240642.03730010	+16.98046875	-2.18408203	-3.08496094	+26.38916016	-16.50146484	-75.34423828	+5340	+16.56738281	-1.68750000	-2.52685547	-96.04248047	-12.56835938	+64.35791016	+5544	+14.22070313	-3.55957031	-4.39892578	+19.95117188	-15.73242188	-46.45019531	+3196
+1458240642.04150010	+16.97167969	-2.13574219	-3.03662109	+26.43310547	-16.56738281	-75.14648438	+5336	+16.55419922	-1.64794922	-2.47412109	-95.97656250	-12.48046875	+64.42382813	+5540	+14.22509766	-3.49804688	-4.33300781	+20.10498047	-15.93017578	-46.23046875	+3196
+1458240642.04559990	+16.95849609	-2.09619141	-2.98388672	+26.43310547	-16.72119141	-75.01464844	+5332	+16.53662109	-1.61279297	-2.41699219	-95.97656250	-12.37060547	+64.48974609	+5536	+14.22070313	-3.44531250	-4.27148438	+20.17089844	-16.12792969	-46.05468750	+3196
+1458240642.04979990	+16.94531250	-2.05224609	-2.92236328	+26.45507813	-16.87500000	-74.86083984	+5328	+16.52343750	-1.57763672	-2.36425781	-95.95458984	-12.28271484	+64.55566406	+5532	+14.21630859	-3.39257813	-4.20996094	+20.28076172	-16.30371094	-45.85693359	+3196
+1458240642.05810000	+16.92773438	-1.96435547	-2.79052734	+26.56494141	-17.29248047	-74.66308594	+5324	+16.50585938	-1.50732422	-2.22802734	-95.93261719	-12.06298828	+64.90722656	+5532	+14.21630859	-3.29589844	-4.09130859	+20.43457031	-16.67724609	-45.54931641	+3192
+1458240642.06230000	+16.91894531	-1.91601563	-2.72460938	+26.65283203	-17.46826172	-74.59716797	+5320	+16.49707031	-1.46337891	-2.15771484	-95.88867188	-11.97509766	+65.10498047	+5532	+14.21630859	-3.25634766	-4.03417969	+20.47851563	-16.80908203	-45.43945313	+3188
+1458240642.06649990	+16.90576172	-1.86767578	-2.65869141	+26.74072266	-17.62207031	-74.53125000	+5320	+16.48828125	-1.41943359	-2.09179688	-95.82275391	-11.88720703	+65.25878906	+5536	+14.21191406	-3.21679688	-3.98583984	+20.54443359	-16.89697266	-45.30761719	+3184
+1458240642.07060000	+16.89257813	-1.82373047	-2.59277344	+26.82861328	-17.81982422	-74.48730469	+5324	+16.48388672	-1.37988281	-2.02587891	-95.80078125	-11.79931641	+65.41259766	+5536	+14.20751953	-3.18164063	-3.94189453	+20.56640625	-16.96289063	-45.21972656	+3180
+1458240642.07480000	+16.87939453	-1.77539063	-2.52685547	+26.93847656	-17.99560547	-74.44335938	+5328	+16.47509766	-1.34033203	-1.96435547	-95.77880859	-11.71142578	+65.58837891	+5540	+14.20312500	-3.15087891	-3.89794922	+20.56640625	-17.02880859	-45.10986328	+3176
+1458240642.07900000	+16.87060547	-1.72705078	-2.46093750	+27.02636719	-18.19335938	-74.39941406	+5336	+16.47070313	-1.30078125	-1.89404297	-95.73486328	-11.60156250	+65.78613281	+5540	+14.19873047	-3.11572266	-3.86279297	+20.58837891	-17.05078125	-45.00000000	+3176
+1458240642.08310010	+16.85302734	-1.67871094	-2.38623047	+27.15820313	-18.45703125	-74.42138672	+5348	+16.46630859	-1.26123047	-1.81933594	-95.73486328	-11.49169922	+66.04980469	+5544	+14.19433594	-3.08935547	-3.82324219	+20.56640625	-17.11669922	-44.93408203	+3172
+1458240642.09139990	+16.83544922	-1.59960938	-2.23681641	+27.31201172	-19.00634766	-74.48730469	+5380	+16.46191406	-1.18212891	-1.67871094	-95.69091797	-11.29394531	+66.48925781	+5556	+14.18994141	-3.03662109	-3.73974609	+20.54443359	-17.24853516	-44.82421875	+3172
+1458240642.09559990	+16.82226563	-1.56445313	-2.16650391	+27.37792969	-19.20410156	-74.48730469	+5396	+16.45751953	-1.14257813	-1.61279297	-95.64697266	-11.20605469	+66.70898438	+5556	+14.18994141	-3.01464844	-3.70019531	+20.50048828	-17.31445313	-44.75830078	+3172
+1458240642.09980010	+16.81787109	-1.52929688	-2.10498047	+27.42187500	-19.40185547	-74.46533203	+5412	+16.45751953	-1.10742188	-1.55126953	-95.64697266	-11.11816406	+66.92871094	+5560	+14.18994141	-2.98828125	-3.66503906	+20.47851563	-17.38037109	-44.69238281	+3172
+1458240642.10390000	+16.80908203	-1.49853516	-2.04785156	+27.48779297	-19.55566406	-74.44335938	+5432	+16.45751953	-1.07666016	-1.49414063	-95.62500000	-11.03027344	+67.08251953	+5560	+14.18994141	-2.96630859	-3.62548828	+20.45654297	-17.44628906	-44.64843750	+3176
+1458240642.10809990	+16.80029297	-1.46777344	-1.99072266	+27.50976563	-19.70947266	-74.39941406	+5452	+16.45312500	-1.04589844	-1.44140625	-95.62500000	-10.94238281	+67.21435547	+5564	+14.18994141	-2.93994141	-3.58593750	+20.43457031	-17.51220703	-44.56054688	+3180
+1458240642.11229990	+16.79150391	-1.44140625	-1.93798828	+27.48779297	-19.90722656	-74.33349609	+5472	+16.44873047	-1.01953125	-1.38867188	-95.66894531	-10.83251953	+67.36816406	+5564	+14.18554688	-2.90917969	-3.55078125	+20.43457031	-17.57812500	-44.45068359	+3184
+1458240642.12060000	+16.78710938	-1.39746094	-1.83691406	+27.39990234	-20.23681641	-74.15771484	+5504	+16.44433594	-0.97119141	-1.29638672	-95.69091797	-10.63476563	+67.60986328	+5560	+14.19873047	-2.85205078	-3.45849609	+20.39062500	-17.88574219	-44.25292969	+3192
+1458240642.12480000	+16.78710938	-1.38427734	-1.79296875	+27.33398438	-20.39062500	-74.04785156	+5516	+16.43994141	-0.95361328	-1.24804688	-95.75683594	-10.54687500	+67.74169922	+5560	+14.20312500	-2.82128906	-3.41455078	+20.39062500	-18.03955078	-44.14306641	+3200
+1458240642.12890010	+16.79150391	-1.37109375	-1.74902344	+27.24609375	-20.52246094	-73.93798828	+5528	+16.43994141	-0.93603516	-1.21289063	-95.80078125	-10.45898438	+67.82958984	+5560	+14.21191406	-2.78613281	-3.36181641	+20.39062500	-18.25927734	-44.03320313	+3204
+1458240642.13310000	+16.79150391	-1.35791016	-1.71826172	+27.13623047	-20.56640625	-73.78417969	+5536	+16.43994141	-0.92285156	-1.18212891	-95.82275391	-10.39306641	+67.82958984	+5556	+14.22070313	-2.75097656	-3.31347656	+20.41259766	-18.43505859	-43.90136719	+3212
+1458240642.13730000	+16.79589844	-1.34912109	-1.68750000	+27.02636719	-20.63232422	-73.60839844	+5540	+16.43994141	-0.91406250	-1.15576172	-95.88867188	-10.32714844	+67.85156250	+5552	+14.22509766	-2.71582031	-3.26513672	+20.43457031	-18.61083984	-43.74755859	+3216
+1458240642.14140010	+16.79589844	-1.33593750	-1.66552734	+26.91650391	-20.65429688	-73.38867188	+5544	+16.43554688	-0.90527344	-1.12500000	-95.97656250	-10.23925781	+67.87353516	+5548	+14.23388672	-2.67626953	-3.22119141	+20.47851563	-18.78662109	-43.59375000	+3220
+1458240642.14560010	+16.79589844	-1.32275391	-1.63476563	+26.80664063	-20.74218750	-73.23486328	+5544	+16.43554688	-0.90087891	-1.09423828	-96.04248047	-10.17333984	+67.91748047	+5548	+14.23828125	-2.64550781	-3.17724609	+20.50048828	-18.94042969	-43.43994141	+3224
+1458240642.14980010	+16.79150391	-1.31396484	-1.60400391	+26.67480469	-20.80810547	-73.05908203	+5544	+16.43115234	-0.89208984	-1.05908203	-96.13037109	-10.08544922	+67.98339844	+5544	+14.24267578	-2.61035156	-3.13330078	+20.50048828	-19.09423828	-43.26416016	+3228
+1458240642.15809990	+16.80468750	-1.29638672	-1.54687500	+26.45507813	-21.02783203	-72.75146484	+5532	+16.43115234	-0.87451172	-1.00195313	-96.26220703	-9.95361328	+68.02734375	+5540	+14.26025391	-2.54882813	-3.04980469	+20.47851563	-19.42382813	-42.97851563	+3232
+1458240642.16220000	+16.80908203	-1.28759766	-1.51171875	+26.36718750	-21.11572266	-72.64160156	+5528	+16.43115234	-0.87011719	-0.97558594	-96.35009766	-9.88769531	+68.07128906	+5540	+14.26904297	-2.52246094	-3.00585938	+20.47851563	-19.59960938	-42.86865234	+3232
+1458240642.16640000	+16.80908203	-1.27441406	-1.48535156	+26.27929688	-21.15966797	-72.50976563	+5524	+16.43554688	-0.86572266	-0.94482422	-96.43798828	-9.84375000	+68.11523438	+5540	+14.27783203	-2.49609375	-2.97070313	+20.47851563	-19.68750000	-42.75878906	+3232
+1458240642.17059990	+16.80908203	-1.26123047	-1.45898438	+26.21337891	-21.22558594	-72.39990234	+5520	+16.43554688	-0.86132813	-0.90966797	-96.52587891	-9.79980469	+68.18115234	+5540	+14.27783203	-2.46972656	-2.93994141	+20.43457031	-19.75341797	-42.64892578	+3232
+1458240642.17470000	+16.80908203	-1.25244141	-1.42822266	+26.14746094	-21.31347656	-72.29003906	+5516	+16.43554688	-0.85693359	-0.87451172	-96.61376953	-9.75585938	+68.26904297	+5540	+14.28662109	-2.45654297	-2.90917969	+20.36865234	-19.81933594	-42.53906250	+3232
+1458240642.17890000	+16.80908203	-1.23925781	-1.39746094	+26.05957031	-21.37939453	-72.20214844	+5512	+16.43994141	-0.84814453	-0.83935547	-96.67968750	-9.71191406	+68.33496094	+5544	+14.29101563	-2.43896484	-2.89160156	+20.30273438	-19.79736328	-42.42919922	+3228
+1458240642.18310000	+16.80468750	-1.23046875	-1.35351563	+26.01562500	-21.59912109	-72.18017578	+5512	+16.44433594	-0.84375000	-0.79980469	-96.76757813	-9.66796875	+68.42285156	+5544	+14.29101563	-2.43017578	-2.86962891	+20.19287109	-19.79736328	-42.36328125	+3224
+1458240642.19140010	+16.80029297	-1.20410156	-1.25683594	+26.01562500	-22.01660156	-72.24609375	+5524	+16.45312500	-0.82617188	-0.71630859	-96.89941406	-9.60205078	+68.66455078	+5552	+14.29980469	-2.42138672	-2.82568359	+19.97314453	-19.79736328	-42.29736328	+3216
+1458240642.19560000	+16.80029297	-1.18652344	-1.21289063	+26.01562500	-22.17041016	-72.24609375	+5536	+16.46191406	-0.81738281	-0.67675781	-96.96533203	-9.58007813	+68.81835938	+5556	+14.30419922	-2.42138672	-2.80810547	+19.84130859	-19.79736328	-42.25341797	+3216
+1458240642.19970010	+16.80029297	-1.18212891	-1.16894531	+25.97167969	-22.34619141	-72.26806641	+5548	+16.46630859	-0.80859375	-0.62841797	-97.03125000	-9.55810547	+68.95019531	+5560	+14.30859375	-2.42138672	-2.79052734	+19.68750000	-19.75341797	-42.23144531	+3212
+1458240642.20390010	+16.80029297	-1.17333984	-1.12939453	+25.94970703	-22.47802734	-72.29003906	+5560	+16.47070313	-0.79980469	-0.58886719	-97.09716797	-9.53613281	+69.08203125	+5560	+14.31298828	-2.42578125	-2.78173828	+19.55566406	-19.70947266	-42.20947266	+3212
+1458240642.21219990	+16.79150391	-1.16015625	-1.04150391	+25.88378906	-22.85156250	-72.35595703	+5600	+16.47949219	-0.78662109	-0.50097656	-97.22900391	-9.49218750	+69.36767578	+5572	+14.31738281	-2.43017578	-2.75537109	+19.27001953	-19.57763672	-42.12158203	+3212
+1458240642.21639990	+16.79589844	-1.15576172	-0.99755859	+25.83984375	-23.04931641	-72.37792969	+5620	+16.48828125	-0.77783203	-0.46142578	-97.29492188	-9.44824219	+69.47753906	+5576	+14.32177734	-2.43017578	-2.74218750	+19.11621094	-19.55566406	-42.07763672	+3212
+1458240642.22059990	+16.79589844	-1.14697266	-0.95361328	+25.79589844	-23.24707031	-72.39990234	+5644	+16.49267578	-0.77343750	-0.43066406	-97.33886719	-9.42626953	+69.56542969	+5576	+14.33056641	-2.43017578	-2.72900391	+19.00634766	-19.55566406	-42.03369141	+3212
+1458240642.22470000	+16.79589844	-1.14697266	-0.91406250	+25.72998047	-23.44482422	-72.39990234	+5664	+16.49707031	-0.76904297	-0.39550781	-97.40478516	-9.40429688	+69.67529297	+5580	+14.33056641	-2.42578125	-2.71142578	+18.89648438	-19.57763672	-42.01171875	+3216
+1458240642.22890000	+16.80468750	-1.14697266	-0.87890625	+25.66406250	-23.57666016	-72.39990234	+5684	+16.50146484	-0.76464844	-0.36035156	-97.47070313	-9.38232422	+69.78515625	+5584	+14.33935547	-2.42578125	-2.68945313	+18.76464844	-19.62158203	-41.96777344	+3220
+1458240642.23309990	+16.80908203	-1.14697266	-0.85693359	+25.55419922	-23.62060547	-72.33398438	+5704	+16.50585938	-0.76025391	-0.33398438	-97.53662109	-9.36035156	+69.87304688	+5588	+14.34814453	-2.42138672	-2.67187500	+18.69873047	-19.66552734	-41.90185547	+3224
+1458240642.24140000	+16.82226563	-1.15576172	-0.83056641	+25.26855469	-23.66455078	-72.13623047	+5736	+16.51464844	-0.76464844	-0.28564453	-97.69042969	-9.29443359	+69.96093750	+5596	+14.36572266	-2.39501953	-2.63232422	+18.56689453	-19.75341797	-41.70410156	+3236
+1458240642.24550010	+16.83105469	-1.16015625	-0.81738281	+25.13671875	-23.68652344	-72.02636719	+5748	+16.51464844	-0.76464844	-0.27246094	-97.77832031	-9.27246094	+69.96093750	+5600	+14.37011719	-2.38183594	-2.61035156	+18.54492188	-19.84130859	-41.59423828	+3240
+1458240642.24970010	+16.83544922	-1.16894531	-0.80859375	+24.98291016	-23.73046875	-71.89453125	+5760	+16.51464844	-0.76904297	-0.25927734	-97.84423828	-9.25048828	+69.93896484	+5604	+14.37890625	-2.36425781	-2.58398438	+18.52294922	-19.95117188	-41.50634766	+3248
+1458240642.25390010	+16.83984375	-1.17333984	-0.79980469	+24.80712891	-23.73046875	-71.74072266	+5768	+16.51904297	-0.77343750	-0.25048828	-97.93212891	-9.22851563	+69.93896484	+5608	+14.38330078	-2.34667969	-2.55761719	+18.50097656	-20.08300781	-41.39648438	+3256
+1458240642.25799990	+16.84863281	-1.17773438	-0.79541016	+24.65332031	-23.70849609	-71.58691406	+5772	+16.52343750	-0.77783203	-0.23730469	-98.02001953	-9.20654297	+69.93896484	+5612	+14.39208984	-2.32470703	-2.52685547	+18.50097656	-20.21484375	-41.28662109	+3264
+1458240642.26220010	+16.86181641	-1.18652344	-0.79541016	+24.47753906	-23.68652344	-71.45507813	+5772	+16.52343750	-0.78662109	-0.22851563	-98.10791016	-9.16259766	+69.96093750	+5620	+14.40527344	-2.30712891	-2.50048828	+18.47900391	-20.36865234	-41.17675781	+3272
+1458240642.26640010	+16.87060547	-1.19531250	-0.79980469	+24.30175781	-23.62060547	-71.30126953	+5772	+16.52783203	-0.79541016	-0.21972656	-98.19580078	-9.14062500	+69.93896484	+5628	+14.41406250	-2.29394531	-2.47412109	+18.47900391	-20.45654297	-41.08886719	+3276
+1458240642.27469990	+16.88818359	-1.21289063	-0.80419922	+23.99414063	-23.51074219	-71.03759766	+5768	+16.53222656	-0.81298828	-0.20654297	-98.37158203	-9.11865234	+69.89501953	+5640	+14.42724609	-2.25878906	-2.43017578	+18.47900391	-20.67626953	-40.91308594	+3292
+1458240642.27889990	+16.89697266	-1.21728516	-0.80859375	+23.84033203	-23.42285156	-70.88378906	+5764	+16.53662109	-0.81738281	-0.20214844	-98.43750000	-9.09667969	+69.87304688	+5648	+14.43603516	-2.24560547	-2.41259766	+18.47900391	-20.74218750	-40.82519531	+3296
+1458240642.28300000	+16.90136719	-1.21728516	-0.80419922	+23.73046875	-23.44482422	-70.79589844	+5760	+16.54101563	-0.82177734	-0.18896484	-98.50341797	-9.07470703	+69.89501953	+5656	+14.44042969	-2.23242188	-2.39501953	+18.47900391	-20.83007813	-40.75927734	+3300
+1458240642.28720000	+16.90576172	-1.22167969	-0.79101563	+23.64257813	-23.48876953	-70.75195313	+5756	+16.54101563	-0.82617188	-0.18017578	-98.56933594	-9.05273438	+69.91699219	+5664	+14.44482422	-2.22802734	-2.37744141	+18.41308594	-20.89599609	-40.71533203	+3304
+1458240642.29140000	+16.91015625	-1.22607422	-0.77783203	+23.55468750	-23.53271484	-70.72998047	+5756	+16.54541016	-0.83056641	-0.16259766	-98.63525391	-9.03076172	+69.98291016	+5676	+14.45361328	-2.22363281	-2.35986328	+18.39111328	-20.96191406	-40.69335938	+3312
+1458240642.29550000	+16.91455078	-1.22607422	-0.75585938	+23.51074219	-23.64257813	-70.75195313	+5752	+16.54980469	-0.83496094	-0.14501953	-98.70117188	-9.00878906	+70.04882813	+5684	+14.45800781	-2.21923828	-2.34667969	+18.34716797	-21.00585938	-40.69335938	+3312
+1458240642.29970000	+16.91894531	-1.22607422	-0.73388672	+23.48876953	-23.73046875	-70.79589844	+5756	+16.55859375	-0.83496094	-0.12304688	-98.74511719	-9.00878906	+70.13671875	+5696	+14.46679688	-2.22802734	-2.33349609	+18.25927734	-21.04980469	-40.71533203	+3320
+1458240642.30800010	+16.91894531	-1.22167969	-0.68115234	+23.46679688	-23.92822266	-70.92773438	+5768	+16.56738281	-0.83056641	-0.07470703	-98.81103516	-8.98681641	+70.35644531	+5716	+14.47998047	-2.23681641	-2.32470703	+18.12744141	-21.02783203	-40.75927734	+3328
+1458240642.31220010	+16.91455078	-1.22167969	-0.65478516	+23.46679688	-24.08203125	-71.01562500	+5776	+16.57177734	-0.82617188	-0.04833984	-98.83300781	-8.98681641	+70.48828125	+5728	+14.48437500	-2.24560547	-2.32031250	+18.03955078	-21.00585938	-40.80322266	+3332
+1458240642.31629990	+16.91015625	-1.21728516	-0.61962891	+23.46679688	-24.23583984	-71.12548828	+5792	+16.57617188	-0.82177734	-0.01757813	-98.83300781	-8.98681641	+70.66406250	+5740	+14.48876953	-2.25878906	-2.31152344	+17.92968750	-21.00585938	-40.84716797	+3336
+1458240642.32049990	+16.90576172	-1.21289063	-0.58007813	+23.51074219	-24.43359375	-71.23535156	+5808	+16.58056641	-0.81298828	+0.01318359	-98.85498047	-8.96484375	+70.81787109	+5756	+14.49316406	-2.26318359	-2.30712891	+17.86376953	-21.00585938	-40.89111328	+3344
+1458240642.32470010	+16.90136719	-1.20849609	-0.54052734	+23.55468750	-24.63134766	-71.38916016	+5828	+16.58496094	-0.80859375	+0.04833984	-98.87695313	-8.96484375	+71.01562500	+5768	+14.49755859	-2.27636719	-2.30273438	+17.77587891	-21.00585938	-40.95703125	+3348
+1458240642.32880000	+16.90136719	-1.19970703	-0.49218750	+23.62060547	-24.87304688	-71.54296875	+5852	+16.58935547	-0.80419922	+0.08349609	-98.87695313	-8.96484375	+71.19140625	+5780	+14.50195313	-2.28515625	-2.29394531	+17.68798828	-21.02783203	-41.00097656	+3356
+1458240642.33299990	+16.89697266	-1.19531250	-0.45703125	+23.66455078	-25.02685547	-71.65283203	+5872	+16.59375000	-0.80419922	+0.11425781	-98.89892578	-8.98681641	+71.34521484	+5792	+14.51074219	-2.29394531	-2.28515625	+17.62207031	-21.04980469	-41.06689453	+3364
+1458240642.34130000	+16.89257813	-1.19091797	-0.38232422	+23.70849609	-25.33447266	-71.87255859	+5920	+16.59814453	-0.79101563	+0.17578125	-98.92089844	-9.00878906	+71.65283203	+5816	+14.52392578	-2.30712891	-2.26757813	+17.51220703	-21.11572266	-41.17675781	+3376
+1458240642.34550000	+16.89257813	-1.18652344	-0.35595703	+23.70849609	-25.46630859	-71.93847656	+5944	+16.59814453	-0.78662109	+0.20214844	-98.92089844	-9.03076172	+71.78466797	+5828	+14.52832031	-2.31152344	-2.25878906	+17.49023438	-21.15966797	-41.19873047	+3380
+1458240642.34970000	+16.88818359	-1.18652344	-0.32519531	+23.70849609	-25.57617188	-72.00439453	+5964	+16.59814453	-0.78662109	+0.22851563	-98.94287109	-9.05273438	+71.91650391	+5840	+14.53271484	-2.30712891	-2.24560547	+17.46826172	-21.20361328	-41.22070313	+3384
+1458240642.35380010	+16.88378906	-1.18652344	-0.30322266	+23.70849609	-25.68603516	-72.04833984	+5984	+16.60253906	-0.78662109	+0.25048828	-98.96484375	-9.07470703	+72.02636719	+5852	+14.53710938	-2.30712891	-2.23242188	+17.46826172	-21.29150391	-41.22070313	+3392
+1458240642.35800000	+16.88818359	-1.18212891	-0.28125000	+23.68652344	-25.77392578	-72.04833984	+6004	+16.60253906	-0.79101563	+0.27246094	-98.98681641	-9.09667969	+72.11425781	+5860	+14.54150391	-2.29833984	-2.21484375	+17.46826172	-21.37939453	-41.22070313	+3400
+1458240642.36220000	+16.88818359	-1.18652344	-0.26367188	+23.66455078	-25.83984375	-72.04833984	+6020	+16.60253906	-0.79541016	+0.28564453	-99.03076172	-9.11865234	+72.18017578	+5868	+14.54589844	-2.28955078	-2.19287109	+17.51220703	-21.51123047	-41.19873047	+3408
+1458240642.36630010	+16.89257813	-1.19091797	-0.25048828	+23.59863281	-25.86181641	-72.00439453	+6036	+16.60253906	-0.79980469	+0.30322266	-99.07470703	-9.16259766	+72.22412109	+5880	+14.55029297	-2.28076172	-2.17089844	+17.55615234	-21.62109375	-41.17675781	+3416
+1458240642.37470010	+16.90136719	-1.19970703	-0.24609375	+23.44482422	-25.79589844	-71.87255859	+6052	+16.60253906	-0.81298828	+0.31640625	-99.14062500	-9.27246094	+72.24609375	+5896	+14.55908203	-2.25439453	-2.13574219	+17.64404297	-21.84082031	-41.11083984	+3428
+1458240642.37879990	+16.90136719	-1.20410156	-0.25048828	+23.33496094	-25.72998047	-71.76269531	+6060	+16.60253906	-0.81738281	+0.32080078	-99.18457031	-9.31640625	+72.22412109	+5904	+14.56347656	-2.24121094	-2.11376953	+17.70996094	-21.95068359	-41.06689453	+3436
+1458240642.38299990	+16.90576172	-1.20849609	-0.25488281	+23.24707031	-25.68603516	-71.65283203	+6064	+16.59814453	-0.82617188	+0.32080078	-99.20654297	-9.36035156	+72.20214844	+5912	+14.56347656	-2.22802734	-2.09619141	+17.77587891	-22.06054688	-41.02294922	+3444
+1458240642.38720010	+16.90576172	-1.21289063	-0.25927734	+23.13720703	-25.64208984	-71.56494141	+6064	+16.59814453	-0.83496094	+0.32519531	-99.25048828	-9.40429688	+72.18017578	+5916	+14.56347656	-2.21044922	-2.07861328	+17.81982422	-22.17041016	-40.95703125	+3452
+1458240642.39130000	+16.91015625	-1.22167969	-0.25927734	+23.04931641	-25.62011719	-71.47705078	+6064	+16.59814453	-0.84375000	+0.32519531	-99.29443359	-9.47021484	+72.13623047	+5924	+14.56787109	-2.19726563	-2.05664063	+17.88574219	-22.25830078	-40.91308594	+3456
+1458240642.39549990	+16.91455078	-1.22607422	-0.26367188	+22.96142578	-25.57617188	-71.41113281	+6064	+16.59814453	-0.85253906	+0.32958984	-99.31640625	-9.51416016	+72.11425781	+5932	+14.56787109	-2.18408203	-2.03906250	+17.92968750	-22.36816406	-40.86914063	+3464
+1458240642.39960000	+16.91894531	-1.23046875	-0.26367188	+22.89550781	-25.53222656	-71.32324219	+6060	+16.59814453	-0.85693359	+0.32958984	-99.33837891	-9.55810547	+72.07031250	+5936	+14.57226563	-2.17529297	-2.01708984	+17.97363281	-22.45605469	-40.82519531	+3468
+1458240642.40800000	+16.91894531	-1.23486328	-0.26806641	+22.78564453	-25.46630859	-71.23535156	+6048	+16.59814453	-0.86572266	+0.33398438	-99.36035156	-9.66796875	+72.02636719	+5948	+14.57226563	-2.15771484	-1.99072266	+18.01757813	-22.56591797	-40.73730469	+3476
+1458240642.41210010	+16.91455078	-1.23046875	-0.26367188	+22.76367188	-25.46630859	-71.23535156	+6044	+16.59814453	-0.86572266	+0.33837891	-99.36035156	-9.71191406	+71.98242188	+5952	+14.57226563	-2.15771484	-1.98193359	+18.01757813	-22.58789063	-40.71533203	+3480
+1458240642.41630010	+16.91015625	-1.23046875	-0.25488281	+22.76367188	-25.48828125	-71.23535156	+6044	+16.59375000	-0.86572266	+0.34716797	-99.36035156	-9.75585938	+71.98242188	+5956	+14.57226563	-2.15332031	-1.97314453	+18.01757813	-22.58789063	-40.69335938	+3480
+1458240642.42050000	+16.90576172	-1.22607422	-0.23730469	+22.78564453	-25.55419922	-71.25732422	+6044	+16.59375000	-0.86572266	+0.35595703	-99.33837891	-9.79980469	+72.00439453	+5964	+14.57226563	-2.15771484	-1.96435547	+17.99560547	-22.56591797	-40.69335938	+3480
+1458240642.42459990	+16.90136719	-1.22167969	-0.21972656	+22.80761719	-25.64208984	-71.32324219	+6044	+16.59375000	-0.86132813	+0.37353516	-99.29443359	-9.84375000	+72.04833984	+5968	+14.57226563	-2.15771484	-1.95996094	+17.95166016	-22.56591797	-40.69335938	+3480
+1458240642.42880010	+16.89697266	-1.21289063	-0.19775391	+22.87353516	-25.75195313	-71.38916016	+6048	+16.59375000	-0.85693359	+0.39111328	-99.27246094	-9.86572266	+72.11425781	+5972	+14.56787109	-2.16650391	-1.95556641	+17.90771484	-22.54394531	-40.69335938	+3484
+1458240642.43300010	+16.89697266	-1.20849609	-0.18017578	+22.91748047	-25.81787109	-71.43310547	+6056	+16.59814453	-0.84814453	+0.40869141	-99.20654297	-9.90966797	+72.18017578	+5980	+14.56787109	-2.17089844	-1.95556641	+17.86376953	-22.50000000	-40.71533203	+3484
+1458240642.44129990	+16.88818359	-1.19091797	-0.14062500	+23.04931641	-25.99365234	-71.54296875	+6072	+16.59814453	-0.83056641	+0.44384766	-99.09667969	-9.97558594	+72.31201172	+5992	+14.56787109	-2.18408203	-1.95117188	+17.75390625	-22.41210938	-40.73730469	+3488
+1458240642.44549990	+16.87939453	-1.18212891	-0.12304688	+23.11523438	-26.10351563	-71.60888672	+6084	+16.59814453	-0.81738281	+0.46582031	-99.00878906	-9.99755859	+72.35595703	+5996	+14.56787109	-2.19287109	-1.95117188	+17.70996094	-22.34619141	-40.73730469	+3492
+1458240642.44960000	+16.87500000	-1.17333984	-0.10107422	+23.18115234	-26.19140625	-71.67480469	+6096	+16.59814453	-0.80859375	+0.48339844	-98.92089844	-10.01953125	+72.44384766	+6000	+14.56347656	-2.19726563	-1.95117188	+17.66601563	-22.30224609	-40.73730469	+3492
+1458240642.45380000	+16.87060547	-1.16455078	-0.07910156	+23.24707031	-26.30126953	-71.74072266	+6108	+16.60253906	-0.79541016	+0.50537109	-98.85498047	-10.06347656	+72.50976563	+6004	+14.56347656	-2.20605469	-1.95117188	+17.60009766	-22.25830078	-40.73730469	+3492
+1458240642.45799990	+16.86621094	-1.15136719	-0.05712891	+23.33496094	-26.41113281	-71.78466797	+6124	+16.60253906	-0.78662109	+0.52734375	-98.78906250	-10.10742188	+72.57568359	+6012	+14.56347656	-2.21044922	-1.94677734	+17.55615234	-22.21435547	-40.73730469	+3496
+1458240642.46210000	+16.86181641	-1.14257813	-0.03515625	+23.40087891	-26.52099609	-71.82861328	+6140	+16.60253906	-0.77783203	+0.54931641	-98.70117188	-10.12939453	+72.64160156	+6016	+14.55908203	-2.21044922	-1.94238281	+17.53417969	-22.17041016	-40.71533203	+3496
+1458240642.46630000	+16.85742188	-1.13378906	-0.01757813	+23.46679688	-26.60888672	-71.85058594	+6156	+16.60253906	-0.76464844	+0.56689453	-98.63525391	-10.17333984	+72.68554688	+6020	+14.55908203	-2.21484375	-1.93798828	+17.49023438	-22.14843750	-40.69335938	+3500
+1458240642.47460010	+16.85302734	-1.12500000	+0.00878906	+23.53271484	-26.67480469	-71.82861328	+6184	+16.60253906	-0.75146484	+0.58886719	-98.45947266	-10.28320313	+72.68554688	+6024	+14.55468750	-2.21044922	-1.92041016	+17.46826172	-22.12646484	-40.60546875	+3504
+1458240642.47880010	+16.85302734	-1.12060547	+0.01318359	+23.55468750	-26.67480469	-71.78466797	+6192	+16.59814453	-0.74707031	+0.59765625	-98.39355469	-10.34912109	+72.64160156	+6024	+14.55468750	-2.20605469	-1.91162109	+17.49023438	-22.12646484	-40.53955078	+3508
+1458240642.48289990	+16.85302734	-1.12060547	+0.01757813	+23.55468750	-26.65283203	-71.71875000	+6204	+16.59814453	-0.74267578	+0.60205078	-98.34960938	-10.41503906	+72.59765625	+6028	+14.55029297	-2.19287109	-1.89843750	+17.51220703	-22.12646484	-40.45166016	+3512
+1458240642.48709990	+16.84863281	-1.12060547	+0.01757813	+23.55468750	-26.63085938	-71.63085938	+6212	+16.59375000	-0.74267578	+0.60644531	-98.30566406	-10.45898438	+72.57568359	+6028	+14.55029297	-2.18408203	-1.88525391	+17.53417969	-22.17041016	-40.36376953	+3516
+1458240642.49130010	+16.85302734	-1.12060547	+0.01318359	+23.53271484	-26.58691406	-71.54296875	+6216	+16.59375000	-0.74267578	+0.61083984	-98.26171875	-10.52490234	+72.53173828	+6032	+14.54589844	-2.17089844	-1.86767578	+17.57812500	-22.21435547	-40.27587891	+3520
+1458240642.49540000	+16.85302734	-1.12060547	+0.00878906	+23.51074219	-26.52099609	-71.41113281	+6220	+16.59375000	-0.74707031	+0.61083984	-98.23974609	-10.59082031	+72.44384766	+6032	+14.54150391	-2.15332031	-1.84570313	+17.64404297	-22.25830078	-40.16601563	+3528
+1458240642.49959990	+16.85742188	-1.12500000	+0.00000000	+23.46679688	-26.41113281	-71.27929688	+6220	+16.58935547	-0.75146484	+0.61083984	-98.19580078	-10.65673828	+72.35595703	+6036	+14.54150391	-2.14013672	-1.82812500	+17.70996094	-22.32421875	-40.05615234	+3532
+1458240642.50790000	+16.86621094	-1.14257813	-0.02636719	+23.35693359	-26.19140625	-70.99365234	+6220	+16.58496094	-0.76025391	+0.60644531	-98.15185547	-10.78857422	+72.18017578	+6040	+14.53710938	-2.11376953	-1.79296875	+17.84179688	-22.39013672	-39.85839844	+3540
+1458240642.51210000	+16.86621094	-1.14697266	-0.03955078	+23.31298828	-26.08154297	-70.86181641	+6212	+16.58056641	-0.76464844	+0.60205078	-98.15185547	-10.85449219	+72.07031250	+6044	+14.53271484	-2.10058594	-1.77978516	+17.90771484	-22.41210938	-39.77050781	+3544
+1458240642.51630000	+16.86621094	-1.15136719	-0.04833984	+23.29101563	-25.99365234	-70.72998047	+6204	+16.58056641	-0.77343750	+0.59765625	-98.12988281	-10.89843750	+71.98242188	+6048	+14.52832031	-2.09179688	-1.76660156	+17.95166016	-22.41210938	-39.70458984	+3548
+1458240642.52040000	+16.86621094	-1.15576172	-0.05273438	+23.26904297	-25.94970703	-70.62011719	+6196	+16.57617188	-0.77783203	+0.59765625	-98.12988281	-10.96435547	+71.91650391	+6052	+14.52392578	-2.08300781	-1.75781250	+17.97363281	-22.41210938	-39.63867188	+3548
+1458240642.52460000	+16.86621094	-1.16015625	-0.05273438	+23.29101563	-25.94970703	-70.55419922	+6184	+16.57617188	-0.78222656	+0.59765625	-98.12988281	-11.00830078	+71.85058594	+6052	+14.52392578	-2.08300781	-1.74902344	+17.97363281	-22.41210938	-39.59472656	+3548
+1458240642.52880000	+16.86181641	-1.16015625	-0.04394531	+23.31298828	-25.97167969	-70.51025391	+6176	+16.57617188	-0.78662109	+0.60205078	-98.10791016	-11.05224609	+71.80664063	+6056	+14.51953125	-2.08740234	-1.74462891	+17.95166016	-22.36816406	-39.57275391	+3548
+1458240642.53710010	+16.85742188	-1.16455078	-0.01757813	+23.40087891	-26.10351563	-70.53222656	+6160	+16.57617188	-0.79101563	+0.60644531	-98.06396484	-11.14013672	+71.74072266	+6060	+14.51513672	-2.10058594	-1.74462891	+17.86376953	-22.23632813	-39.55078125	+3548
+1458240642.54130010	+16.85302734	-1.16015625	+0.00000000	+23.46679688	-26.16943359	-70.55419922	+6156	+16.57617188	-0.78662109	+0.61083984	-98.02001953	-11.18408203	+71.69677734	+6060	+14.51513672	-2.10937500	-1.74902344	+17.81982422	-22.14843750	-39.52880859	+3548
+1458240642.54539990	+16.84423828	-1.15576172	+0.01318359	+23.53271484	-26.27929688	-70.57617188	+6152	+16.57177734	-0.78222656	+0.61523438	-97.99804688	-11.25000000	+71.67480469	+6060	+14.51074219	-2.11816406	-1.75341797	+17.75390625	-22.06054688	-39.52880859	+3548
+1458240642.55370000	+16.83105469	-1.14697266	+0.05712891	+23.68652344	-26.52099609	-70.66406250	+6156	+16.57177734	-0.77783203	+0.63281250	-97.91015625	-11.33789063	+71.69677734	+6064	+14.50634766	-2.14013672	-1.76220703	+17.62207031	-21.88476563	-39.55078125	+3552
+1458240642.55790000	+16.82226563	-1.14257813	+0.07470703	+23.75244141	-26.65283203	-70.70800781	+6160	+16.57177734	-0.77343750	+0.63720703	-97.86621094	-11.35986328	+71.69677734	+6064	+14.50634766	-2.14892578	-1.76660156	+17.55615234	-21.81884766	-39.55078125	+3552
+1458240642.56620000	+16.81347656	-1.13378906	+0.11865234	+23.88427734	-26.89453125	-70.81787109	+6172	+16.57617188	-0.76025391	+0.65478516	-97.75634766	-11.46972656	+71.71875000	+6068	+14.50195313	-2.17089844	-1.77978516	+17.42431641	-21.66503906	-39.57275391	+3556
+1458240642.57460000	+16.80029297	-1.12500000	+0.14501953	+23.97216797	-27.07031250	-70.86181641	+6188	+16.57617188	-0.75146484	+0.66796875	-97.66845703	-11.57958984	+71.76269531	+6068	+14.49755859	-2.18408203	-1.78857422	+17.31445313	-21.55517578	-39.57275391	+3556
+1458240642.57870010	+16.79589844	-1.12500000	+0.14941406	+23.99414063	-27.13623047	-70.83984375	+6196	+16.57617188	-0.74707031	+0.67236328	-97.62451172	-11.62353516	+71.76269531	+6068	+14.49755859	-2.19287109	-1.79296875	+17.27050781	-21.48925781	-39.57275391	+3556
+1458240642.58290000	+16.79150391	-1.12060547	+0.15820313	+24.01611328	-27.20214844	-70.81787109	+6204	+16.57617188	-0.74267578	+0.67675781	-97.58056641	-11.68945313	+71.76269531	+6068	+14.49755859	-2.19726563	-1.79736328	+17.22656250	-21.46728516	-39.55078125	+3556
+1458240642.59120010	+16.78710938	-1.12500000	+0.16259766	+23.99414063	-27.29003906	-70.72998047	+6216	+16.57617188	-0.74267578	+0.68115234	-97.51464844	-11.82128906	+71.76269531	+6068	+14.49316406	-2.19726563	-1.79736328	+17.18261719	-21.42333984	-39.52880859	+3552
+1458240642.59540010	+16.78710938	-1.12939453	+0.15820313	+23.97216797	-27.31201172	-70.66406250	+6224	+16.57617188	-0.74707031	+0.68554688	-97.49267578	-11.86523438	+71.74072266	+6068	+14.49316406	-2.19726563	-1.79736328	+17.18261719	-21.42333984	-39.50683594	+3552
+1458240642.59960010	+16.78710938	-1.13378906	+0.15380859	+23.92822266	-27.33398438	-70.59814453	+6228	+16.57617188	-0.75146484	+0.68554688	-97.49267578	-11.93115234	+71.74072266	+6068	+14.49316406	-2.19726563	-1.79736328	+17.18261719	-21.42333984	-39.46289063	+3548
+1458240642.60369990	+16.79150391	-1.14257813	+0.14501953	+23.88427734	-27.31201172	-70.48828125	+6232	+16.57617188	-0.75585938	+0.68115234	-97.47070313	-12.01904297	+71.71875000	+6068	+14.49316406	-2.19287109	-1.79296875	+17.20458984	-21.44531250	-39.44091797	+3548
+1458240642.60789990	+16.79150391	-1.14697266	+0.13183594	+23.81835938	-27.29003906	-70.37841797	+6236	+16.57617188	-0.76025391	+0.68115234	-97.47070313	-12.10693359	+71.67480469	+6068	+14.48876953	-2.18847656	-1.78857422	+17.20458984	-21.46728516	-39.39697266	+3548
+1458240642.61620000	+16.79589844	-1.16455078	+0.10546875	+23.66455078	-27.24609375	-70.13671875	+6240	+16.57177734	-0.78222656	+0.67675781	-97.44873047	-12.28271484	+71.63085938	+6072	+14.48876953	-2.17968750	-1.78417969	+17.27050781	-21.53320313	-39.33105469	+3544
+1458240642.62040000	+16.80029297	-1.17773438	+0.08789063	+23.57666016	-27.22412109	-69.98291016	+6236	+16.57177734	-0.79101563	+0.67675781	-97.44873047	-12.39257813	+71.58691406	+6076	+14.48876953	-2.17089844	-1.77978516	+17.29248047	-21.57714844	-39.28710938	+3544
+1458240642.62450000	+16.80029297	-1.18652344	+0.07470703	+23.51074219	-27.22412109	-69.85107422	+6232	+16.57177734	-0.80419922	+0.67236328	-97.44873047	-12.52441406	+71.54296875	+6076	+14.48876953	-2.16210938	-1.77099609	+17.33642578	-21.62109375	-39.22119141	+3544
+1458240642.62870000	+16.80468750	-1.19531250	+0.06152344	+23.44482422	-27.22412109	-69.74121094	+6228	+16.56738281	-0.81738281	+0.67236328	-97.42675781	-12.65625000	+71.52099609	+6080	+14.48437500	-2.15332031	-1.76660156	+17.35839844	-21.68701172	-39.17724609	+3544
+1458240642.63290000	+16.80468750	-1.20410156	+0.04833984	+23.40087891	-27.24609375	-69.63134766	+6220	+16.56738281	-0.83056641	+0.67236328	-97.38281250	-12.85400391	+71.49902344	+6084	+14.48437500	-2.14453125	-1.76220703	+17.40234375	-21.75292969	-39.13330078	+3544
+1458240642.64120010	+16.80468750	-1.21289063	+0.03076172	+23.35693359	-27.31201172	-69.43359375	+6200	+16.56298828	-0.84814453	+0.68115234	-97.25097656	-13.27148438	+71.47705078	+6088	+14.48437500	-2.13134766	-1.75341797	+17.46826172	-21.84082031	-39.04541016	+3544
+1458240642.64540000	+16.80029297	-1.21728516	+0.03076172	+23.35693359	-27.37792969	-69.38964844	+6188	+16.56298828	-0.85693359	+0.68994141	-97.11914063	-13.55712891	+71.47705078	+6092	+14.47998047	-2.12695313	-1.75341797	+17.49023438	-21.86279297	-39.00146484	+3544
+1458240642.64949990	+16.79589844	-1.21289063	+0.03076172	+23.40087891	-27.48779297	-69.36767578	+6180	+16.55859375	-0.85693359	+0.69873047	-96.96533203	-13.84277344	+71.47705078	+6096	+14.47998047	-2.12695313	-1.75341797	+17.49023438	-21.86279297	-38.97949219	+3540
+1458240642.65370010	+16.79150391	-1.20849609	+0.03955078	+23.48876953	-27.61962891	-69.38964844	+6176	+16.55859375	-0.85693359	+0.71630859	-96.81152344	-14.15039063	+71.52099609	+6100	+14.47558594	-2.12695313	-1.75341797	+17.49023438	-21.86279297	-38.95751953	+3540
+1458240642.66199990	+16.78271484	-1.19970703	+0.07031250	+23.66455078	-27.94921875	-69.47753906	+6168	+16.56738281	-0.84375000	+0.75585938	-96.30615234	-14.87548828	+71.60888672	+6112	+14.47558594	-2.13134766	-1.76220703	+17.44628906	-21.84082031	-38.95751953	+3540
+1458240642.66619990	+16.77392578	-1.19531250	+0.08349609	+23.77441406	-28.10302734	-69.54345703	+6172	+16.57177734	-0.83056641	+0.77783203	-96.06445313	-15.24902344	+71.63085938	+6120	+14.47119141	-2.13574219	-1.76660156	+17.42431641	-21.81884766	-38.97949219	+3540
+1458240642.67039990	+16.76953125	-1.19091797	+0.10107422	+23.86230469	-28.27880859	-69.60937500	+6172	+16.57617188	-0.81738281	+0.79980469	-95.73486328	-15.68847656	+71.65283203	+6124	+14.47119141	-2.14013672	-1.77099609	+17.40234375	-21.79687500	-38.97949219	+3536
+1458240642.67450000	+16.76074219	-1.18212891	+0.11425781	+23.95019531	-28.41064453	-69.67529297	+6180	+16.58056641	-0.80419922	+0.81298828	-95.42724609	-16.10595703	+71.63085938	+6128	+14.47119141	-2.14453125	-1.77539063	+17.38037109	-21.77490234	-38.97949219	+3536
+1458240642.67870000	+16.75634766	-1.17773438	+0.12744141	+24.06005859	-28.56445313	-69.74121094	+6184	+16.58935547	-0.79101563	+0.82617188	-95.16357422	-16.50146484	+71.58691406	+6132	+14.47119141	-2.14892578	-1.77978516	+17.35839844	-21.75292969	-39.00146484	+3536
+1458240642.68700000	+16.74316406	-1.16455078	+0.15380859	+24.21386719	-28.85009766	-69.85107422	+6204	+16.59814453	-0.77343750	+0.85253906	-94.54833984	-17.38037109	+71.47705078	+6140	+14.47119141	-2.15332031	-1.78417969	+17.31445313	-21.73095703	-39.00146484	+3532
+1458240642.69120000	+16.73876953	-1.16455078	+0.16699219	+24.25781250	-29.00390625	-69.91699219	+6212	+16.60253906	-0.76464844	+0.86132813	-94.26269531	-17.81982422	+71.41113281	+6144	+14.47119141	-2.15332031	-1.78857422	+17.31445313	-21.70898438	-39.02343750	+3532
+1458240642.69540000	+16.73876953	-1.16455078	+0.17138672	+24.25781250	-29.11376953	-69.91699219	+6220	+16.61132813	-0.76025391	+0.86132813	-93.93310547	-18.30322266	+71.27929688	+6144	+14.46679688	-2.15771484	-1.78857422	+17.29248047	-21.68701172	-39.02343750	+3532
+1458240642.69950010	+16.73876953	-1.16894531	+0.17578125	+24.23583984	-29.17968750	-69.91699219	+6228	+16.61572266	-0.75585938	+0.86132813	-93.64746094	-18.78662109	+71.10351563	+6144	+14.46679688	-2.16210938	-1.79296875	+17.27050781	-21.66503906	-39.02343750	+3528
+1458240642.70779990	+16.73876953	-1.17773438	+0.16259766	+24.10400391	-29.22363281	-69.85107422	+6244	+16.62011719	-0.76025391	+0.84375000	-93.05419922	-19.77539063	+70.68603516	+6144	+14.46679688	-2.16650391	-1.80175781	+17.24853516	-21.62109375	-39.04541016	+3528
+1458240642.71199990	+16.73876953	-1.18652344	+0.15380859	+23.99414063	-29.22363281	-69.80712891	+6252	+16.62011719	-0.76464844	+0.83496094	-92.79052734	-20.23681641	+70.48828125	+6148	+14.46240234	-2.17089844	-1.80615234	+17.22656250	-21.57714844	-39.02343750	+3524
+1458240642.71620010	+16.74316406	-1.19531250	+0.14062500	+23.88427734	-29.22363281	-69.71923828	+6256	+16.62011719	-0.77343750	+0.83056641	-92.50488281	-20.72021484	+70.29052734	+6152	+14.46240234	-2.17089844	-1.81054688	+17.22656250	-21.57714844	-39.02343750	+3524
+1458240642.72030000	+16.74316406	-1.19970703	+0.12744141	+23.77441406	-29.20166016	-69.65332031	+6260	+16.62011719	-0.77783203	+0.82177734	-92.17529297	-21.29150391	+70.07080078	+6152	+14.46240234	-2.17089844	-1.81054688	+17.22656250	-21.55517578	-39.02343750	+3520
+1458240642.72449990	+16.74316406	-1.20849609	+0.11425781	+23.64257813	-29.17968750	-69.58740234	+6264	+16.62011719	-0.77783203	+0.81298828	-91.86767578	-21.81884766	+69.87304688	+6156	+14.45800781	-2.17089844	-1.81494141	+17.24853516	-21.55517578	-39.00146484	+3520
+1458240642.73280000	+16.75195313	-1.23046875	+0.08349609	+23.31298828	-29.15771484	-69.45556641	+6264	+16.62451172	-0.78222656	+0.79980469	-91.23046875	-22.82958984	+69.45556641	+6164	+14.45800781	-2.16210938	-1.81494141	+17.29248047	-21.55517578	-38.97949219	+3512
+1458240642.73700000	+16.75195313	-1.24365234	+0.07031250	+23.13720703	-29.13574219	-69.38964844	+6260	+16.62451172	-0.78222656	+0.78662109	-90.90087891	-23.31298828	+69.21386719	+6168	+14.45361328	-2.15771484	-1.81494141	+17.31445313	-21.55517578	-38.95751953	+3512
+1458240642.74120000	+16.75634766	-1.25683594	+0.05273438	+22.96142578	-29.11376953	-69.34570313	+6256	+16.62451172	-0.77783203	+0.78222656	-90.57128906	-23.81835938	+69.01611328	+6172	+14.45361328	-2.15332031	-1.81494141	+17.35839844	-21.57714844	-38.93554688	+3508
+1458240642.74530010	+16.75634766	-1.26562500	+0.03955078	+22.74169922	-29.09179688	-69.27978516	+6252	+16.62451172	-0.77783203	+0.78662109	-90.26367188	-24.32373047	+68.90625000	+6176	+14.44921875	-2.14453125	-1.81054688	+17.40234375	-21.57714844	-38.91357422	+3508
+1458240642.74950000	+16.76074219	-1.27880859	+0.02636719	+22.56591797	-29.09179688	-69.25781250	+6244	+16.62451172	-0.76025391	+0.79101563	-89.86816406	-24.82910156	+68.77441406	+6184	+14.44921875	-2.13574219	-1.81054688	+17.46826172	-21.59912109	-38.89160156	+3504
+1458240642.75780010	+16.76074219	-1.29638672	+0.01757813	+22.17041016	-29.24560547	-69.25781250	+6228	+16.63769531	-0.72509766	+0.80859375	-89.09912109	-25.86181641	+68.48876953	+6200	+14.44042969	-2.12255859	-1.81054688	+17.53417969	-21.57714844	-38.86962891	+3500
+1458240642.76200010	+16.76074219	-1.30517578	+0.01757813	+21.99462891	-29.35546875	-69.30175781	+6216	+16.64648438	-0.70751953	+0.80859375	-88.63769531	-26.38916016	+68.29101563	+6208	+14.44042969	-2.11816406	-1.81494141	+17.57812500	-21.55517578	-38.84765625	+3500
+1458240642.76620010	+16.76074219	-1.31396484	+0.02636719	+21.84082031	-29.46533203	-69.36767578	+6208	+16.65087891	-0.68554688	+0.81738281	-88.22021484	-26.91650391	+68.13720703	+6216	+14.43603516	-2.11376953	-1.81933594	+17.57812500	-21.53320313	-38.84765625	+3496
+1458240642.77449990	+16.75634766	-1.31835938	+0.05712891	+21.57714844	-29.83886719	-69.58740234	+6204	+16.66845703	-0.63720703	+0.84375000	-87.34130859	-27.97119141	+67.82958984	+6232	+14.43164063	-2.11816406	-1.83251953	+17.57812500	-21.42333984	-38.89160156	+3492
+1458240642.77870010	+16.75195313	-1.31835938	+0.07470703	+21.48925781	-30.01464844	-69.67529297	+6204	+16.67724609	-0.61083984	+0.85693359	-86.87988281	-28.49853516	+67.67578125	+6240	+14.42724609	-2.12255859	-1.84130859	+17.55615234	-21.35742188	-38.91357422	+3488
+1458240642.78280000	+16.74316406	-1.32275391	+0.09228516	+21.40136719	-30.21240234	-69.80712891	+6208	+16.68603516	-0.58447266	+0.86572266	-86.39648438	-29.00390625	+67.47802734	+6248	+14.42724609	-2.12695313	-1.85009766	+17.53417969	-21.26953125	-38.91357422	+3488
+1458240642.78699990	+16.73876953	-1.32275391	+0.10986328	+21.29150391	-30.41015625	-69.89501953	+6212	+16.69042969	-0.56250000	+0.87451172	-85.93505859	-29.53125000	+67.25830078	+6252	+14.42285156	-2.13134766	-1.85888672	+17.51220703	-21.18164063	-38.95751953	+3484
+1458240642.79110000	+16.73437500	-1.33154297	+0.13183594	+21.18164063	-30.60791016	-70.00488281	+6220	+16.70361328	-0.54052734	+0.87890625	-85.47363281	-30.03662109	+67.03857422	+6260	+14.42285156	-2.14013672	-1.86767578	+17.46826172	-21.11572266	-38.97949219	+3484
+1458240642.79950000	+16.72998047	-1.34472656	+0.16699219	+20.91796875	-30.91552734	-70.11474609	+6240	+16.72119141	-0.50537109	+0.88769531	-84.52880859	-31.06933594	+66.51123047	+6264	+14.41845703	-2.15332031	-1.88525391	+17.38037109	-20.96191406	-39.02343750	+3480
+1458240642.80360010	+16.72558594	-1.34912109	+0.17578125	+20.76416016	-31.02539063	-70.13671875	+6252	+16.72998047	-0.48779297	+0.88330078	-84.00146484	-31.55273438	+66.13769531	+6268	+14.41406250	-2.15771484	-1.89404297	+17.33642578	-20.87402344	-39.02343750	+3476
+1458240642.80780010	+16.72119141	-1.35791016	+0.17578125	+20.63232422	-31.04736328	-70.13671875	+6264	+16.72998047	-0.47460938	+0.87890625	-83.51806641	-32.03613281	+65.85205078	+6272	+14.41406250	-2.16650391	-1.90283203	+17.31445313	-20.78613281	-39.04541016	+3476
+1458240642.81609990	+16.71679688	-1.37988281	+0.16259766	+20.21484375	-31.11328125	-70.02685547	+6292	+16.73876953	-0.46582031	+0.86132813	-82.61718750	-32.89306641	+65.19287109	+6272	+14.40527344	-2.17529297	-1.92041016	+17.27050781	-20.63232422	-39.04541016	+3472
+1458240642.82450010	+16.71679688	-1.41064453	+0.14062500	+19.79736328	-31.04736328	-69.85107422	+6312	+16.74316406	-0.46142578	+0.83496094	-81.71630859	-33.70605469	+64.44580078	+6272	+14.40087891	-2.17968750	-1.92919922	+17.24853516	-20.50048828	-39.02343750	+3464
