# Supplementary material for: A direct effect of perception on action when grasping a cup
Source: Sci Rep. 2018 Jan 9;8:171. doi: 10.1038/s41598-017-18591-5 (PMC5760564; doi:10.1038/s41598-017-18591-5)
Supplement: Supplementary file 6 — Supplementary Information [file 41598_2017_18591_MOESM6_ESM.zip › SciRep_Data/S02instruct/S02_100instruct_Tr100.dat]

+1000000000000.00000000	+0.00000000	+0.00000000	+0.00000000	+0.00000000	+0.00000000	+0.00000000	+0	+0.00000000	+0.00000000	+0.00000000	+0.00000000	+0.00000000	+0.00000000	+0	+0.00000000	+0.00000000	+0.00000000	+0.00000000	+0.00000000	+0.00000000	+0
+1458241671.76020000	+17.11230469	-0.79101563	-0.44824219	+43.92333984	-20.63232422	-52.86621094	+6424	+16.84863281	+0.10546875	+0.61523438	-25.33447266	-26.05957031	+40.51757813	+6360	+14.91943359	-3.10693359	-1.58203125	+39.77050781	-10.98632813	-26.69677734	+4592
+1458241671.76440000	+17.11230469	-0.78222656	-0.48779297	+43.92333984	-20.39062500	-52.40478516	+6420	+16.84423828	+0.10986328	+0.58886719	-24.78515625	-25.92773438	+40.23193359	+6348	+14.92822266	-3.07617188	-1.56005859	+40.05615234	-11.03027344	-26.65283203	+4588
+1458241671.76850010	+17.11669922	-0.76904297	-0.53613281	+43.94531250	-20.19287109	-51.96533203	+6412	+16.83544922	+0.11865234	+0.55810547	-24.21386719	-25.77392578	+39.96826172	+6340	+14.93261719	-3.03662109	-1.53808594	+40.38574219	-11.07421875	-26.60888672	+4584
+1458241671.77270010	+17.11230469	-0.75585938	-0.57568359	+43.96728516	-19.99511719	-51.52587891	+6404	+16.82666016	+0.12744141	+0.53173828	-23.66455078	-25.66406250	+39.72656250	+6328	+14.94140625	-3.00146484	-1.51611328	+40.71533203	-11.11816406	-26.58691406	+4584
+1458241671.77690010	+17.11230469	-0.73828125	-0.61523438	+44.03320313	-19.81933594	-51.08642578	+6388	+16.82226563	+0.13623047	+0.50976563	-23.11523438	-25.57617188	+39.48486328	+6316	+14.94140625	-2.96191406	-1.48974609	+41.02294922	-11.16210938	-26.56494141	+4580
+1458241671.78099990	+17.11669922	-0.72949219	-0.65039063	+44.05517578	-19.68750000	-50.73486328	+6368	+16.81787109	+0.14062500	+0.49218750	-22.60986328	-25.51025391	+39.24316406	+6304	+14.94580078	-2.94873047	-1.46777344	+41.22070313	-11.20605469	-26.56494141	+4572
+1458241671.78520010	+17.11669922	-0.72509766	-0.67236328	+44.09912109	-19.55566406	-50.47119141	+6344	+16.81347656	+0.14062500	+0.48339844	-22.10449219	-25.48828125	+39.04541016	+6288	+14.94580078	-2.93115234	-1.45019531	+41.41845703	-11.20605469	-26.49902344	+4564
+1458241677.49939990	+9.84375000	-5.47558594	-0.54492188	+51.54785156	-15.40283203	-59.74365234	+2068	+9.91845703	-4.69775391	-0.35595703	+5.82275391	-15.27099609	+12.89794922	+1676	+7.28173828	-8.77148438	-0.83056641	+57.91992188	-0.26367188	-22.96142578	+1816
+1458241677.50359990	+9.84375000	-5.47558594	-0.54492188	+51.54785156	-15.42480469	-59.74365234	+2068	+9.91845703	-4.69775391	-0.35595703	+5.82275391	-15.27099609	+12.89794922	+1676	+7.28613281	-8.77148438	-0.82617188	+57.94189453	-0.26367188	-22.98339844	+1816
+1458241677.50770000	+9.84375000	-5.47558594	-0.54492188	+51.54785156	-15.42480469	-59.74365234	+2068	+9.91845703	-4.69775391	-0.35595703	+5.82275391	-15.27099609	+12.91992188	+1676	+7.28613281	-8.76708984	-0.82617188	+57.96386719	-0.26367188	-23.00537109	+1816
+1458241677.51189990	+9.84814453	-5.47558594	-0.54492188	+51.56982422	-15.44677734	-59.74365234	+2068	+9.92285156	-4.69775391	-0.35595703	+5.82275391	-15.27099609	+12.91992188	+1672	+7.29492188	-8.76269531	-0.81738281	+58.05175781	-0.24169922	-23.07128906	+1820
+1458241677.51609990	+9.84814453	-5.47558594	-0.54492188	+51.56982422	-15.44677734	-59.74365234	+2068	+9.92285156	-4.69775391	-0.35595703	+5.82275391	-15.29296875	+12.91992188	+1672	+7.30371094	-8.75830078	-0.81298828	+58.09570313	-0.21972656	-23.11523438	+1824
+1458241677.52020000	+9.84814453	-5.47558594	-0.54492188	+51.56982422	-15.46875000	-59.74365234	+2068	+9.92285156	-4.69775391	-0.35595703	+5.82275391	-15.29296875	+12.94189453	+1672	+7.30810547	-8.75830078	-0.80859375	+58.13964844	-0.21972656	-23.15917969	+1828
+1458241677.52440000	+9.84814453	-5.47558594	-0.54492188	+51.56982422	-15.46875000	-59.74365234	+2068	+9.92285156	-4.69775391	-0.35595703	+5.82275391	-15.29296875	+12.94189453	+1672	+7.31250000	-8.75830078	-0.80419922	+58.16162109	-0.19775391	-23.18115234	+1832
+1458241677.52860000	+9.84814453	-5.47558594	-0.54492188	+51.56982422	-15.46875000	-59.74365234	+2068	+9.92285156	-4.69775391	-0.35595703	+5.82275391	-15.29296875	+12.94189453	+1672	+7.31250000	-8.75390625	-0.80419922	+58.16162109	-0.19775391	-23.20312500	+1832
+1458241677.53270010	+9.84814453	-5.47558594	-0.54052734	+51.59179688	-15.49072266	-59.74365234	+2068	+9.92285156	-4.69775391	-0.35595703	+5.82275391	-15.29296875	+12.94189453	+1672	+7.31250000	-8.75830078	-0.80419922	+58.16162109	-0.21972656	-23.20312500	+1836
+1458241677.53690000	+9.84814453	-5.47558594	-0.54052734	+51.59179688	-15.49072266	-59.74365234	+2068	+9.92285156	-4.69775391	-0.35595703	+5.82275391	-15.31494141	+12.94189453	+1668	+7.30810547	-8.75830078	-0.80419922	+58.13964844	-0.21972656	-23.20312500	+1836
+1458241677.54110000	+9.84814453	-5.47558594	-0.54052734	+51.59179688	-15.49072266	-59.74365234	+2068	+9.92285156	-4.69775391	-0.35595703	+5.82275391	-15.31494141	+12.94189453	+1668	+7.30810547	-8.75830078	-0.80859375	+58.11767578	-0.24169922	-23.18115234	+1840
+1458241677.54520010	+9.84814453	-5.47558594	-0.54052734	+51.59179688	-15.49072266	-59.74365234	+2068	+9.92285156	-4.69775391	-0.35595703	+5.82275391	-15.31494141	+12.94189453	+1668	+7.30371094	-8.76269531	-0.80859375	+58.09570313	-0.24169922	-23.15917969	+1840
+1458241677.54940010	+9.84814453	-5.47558594	-0.54052734	+51.59179688	-15.49072266	-59.74365234	+2068	+9.92285156	-4.69775391	-0.35595703	+5.82275391	-15.31494141	+12.94189453	+1668	+7.30371094	-8.76269531	-0.80859375	+58.07373047	-0.24169922	-23.15917969	+1840
+1458241677.55360010	+9.84814453	-5.47558594	-0.54052734	+51.59179688	-15.49072266	-59.76562500	+2068	+9.92285156	-4.69775391	-0.35595703	+5.82275391	-15.31494141	+12.94189453	+1668	+7.29931641	-8.76269531	-0.81298828	+58.05175781	-0.26367188	-23.15917969	+1840
+1458241677.55769990	+9.84814453	-5.47558594	-0.54052734	+51.59179688	-15.46875000	-59.76562500	+2068	+9.92285156	-4.69775391	-0.35595703	+5.82275391	-15.31494141	+12.94189453	+1668	+7.29931641	-8.76269531	-0.81298828	+58.05175781	-0.26367188	-23.13720703	+1844
+1458241677.56189990	+9.84814453	-5.47558594	-0.54052734	+51.59179688	-15.46875000	-59.76562500	+2072	+9.92285156	-4.69775391	-0.35595703	+5.82275391	-15.31494141	+12.91992188	+1668	+7.29931641	-8.76269531	-0.81298828	+58.02978516	-0.26367188	-23.13720703	+1844
+1458241677.56609990	+9.84814453	-5.47558594	-0.54052734	+51.59179688	-15.46875000	-59.76562500	+2072	+9.92285156	-4.69775391	-0.35595703	+5.82275391	-15.33691406	+12.91992188	+1668	+7.29492188	-8.76269531	-0.81738281	+58.02978516	-0.26367188	-23.13720703	+1844
+1458241677.57020000	+9.84814453	-5.47558594	-0.54052734	+51.59179688	-15.46875000	-59.76562500	+2072	+9.92285156	-4.69775391	-0.35595703	+5.82275391	-15.33691406	+12.91992188	+1668	+7.29492188	-8.76708984	-0.81738281	+58.00781250	-0.26367188	-23.11523438	+1844
+1458241677.57439990	+9.84814453	-5.47558594	-0.54052734	+51.59179688	-15.46875000	-59.76562500	+2072	+9.92285156	-4.69775391	-0.35595703	+5.82275391	-15.33691406	+12.91992188	+1668	+7.29492188	-8.76708984	-0.81738281	+57.98583984	-0.28564453	-23.11523438	+1844
+1458241677.57850000	+9.84814453	-5.47558594	-0.54052734	+51.59179688	-15.46875000	-59.76562500	+2072	+9.92285156	-4.69775391	-0.35595703	+5.82275391	-15.33691406	+12.91992188	+1668	+7.29492188	-8.76708984	-0.81738281	+57.98583984	-0.28564453	-23.11523438	+1844
+1458241677.58270000	+9.84814453	-5.47558594	-0.54052734	+51.61376953	-15.46875000	-59.76562500	+2072	+9.92285156	-4.70214844	-0.35595703	+5.82275391	-15.33691406	+12.91992188	+1668	+7.29052734	-8.76708984	-0.82177734	+57.96386719	-0.28564453	-23.09326172	+1844
+1458241677.58690000	+9.84814453	-5.47558594	-0.54052734	+51.61376953	-15.46875000	-59.76562500	+2072	+9.92285156	-4.70214844	-0.35595703	+5.82275391	-15.33691406	+12.91992188	+1668	+7.29052734	-8.76708984	-0.82177734	+57.96386719	-0.28564453	-23.09326172	+1844
+1458241677.59100010	+9.84814453	-5.47558594	-0.54052734	+51.61376953	-15.46875000	-59.78759766	+2072	+9.92285156	-4.70214844	-0.35595703	+5.82275391	-15.33691406	+12.91992188	+1668	+7.29052734	-8.76708984	-0.82177734	+57.96386719	-0.30761719	-23.09326172	+1840
+1458241677.59520010	+9.84814453	-5.47558594	-0.54052734	+51.61376953	-15.49072266	-59.78759766	+2072	+9.92285156	-4.70214844	-0.35595703	+5.82275391	-15.33691406	+12.91992188	+1668	+7.29052734	-8.76708984	-0.82177734	+57.96386719	-0.30761719	-23.09326172	+1840
+1458241677.59940000	+9.84814453	-5.47558594	-0.54052734	+51.61376953	-15.49072266	-59.78759766	+2072	+9.92285156	-4.70214844	-0.35595703	+5.82275391	-15.33691406	+12.91992188	+1668	+7.29052734	-8.76708984	-0.82177734	+57.96386719	-0.30761719	-23.09326172	+1840
+1458241677.60349990	+9.84814453	-5.47558594	-0.54052734	+51.61376953	-15.49072266	-59.78759766	+2072	+9.92285156	-4.70214844	-0.35595703	+5.82275391	-15.33691406	+12.91992188	+1668	+7.29052734	-8.76708984	-0.82177734	+57.96386719	-0.30761719	-23.09326172	+1840
+1458241677.60770010	+9.84814453	-5.47558594	-0.54052734	+51.61376953	-15.49072266	-59.78759766	+2072	+9.92285156	-4.70214844	-0.35595703	+5.82275391	-15.35888672	+12.91992188	+1668	+7.29052734	-8.76708984	-0.82177734	+57.96386719	-0.30761719	-23.09326172	+1840
+1458241677.61190010	+9.84814453	-5.47558594	-0.54052734	+51.61376953	-15.49072266	-59.78759766	+2072	+9.92285156	-4.70214844	-0.35595703	+5.82275391	-15.35888672	+12.91992188	+1668	+7.29052734	-8.76708984	-0.82177734	+57.96386719	-0.30761719	-23.09326172	+1836
+1458241677.61599990	+9.84814453	-5.47558594	-0.54052734	+51.61376953	-15.49072266	-59.78759766	+2072	+9.92285156	-4.70214844	-0.35595703	+5.82275391	-15.35888672	+12.91992188	+1668	+7.29492188	-8.76708984	-0.82177734	+57.98583984	-0.28564453	-23.09326172	+1836
+1458241677.62019990	+9.84814453	-5.47558594	-0.54052734	+51.61376953	-15.49072266	-59.78759766	+2072	+9.92285156	-4.69775391	-0.35595703	+5.82275391	-15.35888672	+12.91992188	+1668	+7.29492188	-8.76708984	-0.82177734	+57.98583984	-0.28564453	-23.09326172	+1836
+1458241677.62439990	+9.84814453	-5.47558594	-0.54052734	+51.61376953	-15.49072266	-59.78759766	+2072	+9.92285156	-4.69775391	-0.35595703	+5.82275391	-15.35888672	+12.91992188	+1668	+7.29492188	-8.76708984	-0.82177734	+57.98583984	-0.28564453	-23.09326172	+1836
+1458241677.62850000	+9.84814453	-5.47558594	-0.54052734	+51.61376953	-15.49072266	-59.78759766	+2072	+9.92285156	-4.69775391	-0.35595703	+5.82275391	-15.35888672	+12.91992188	+1668	+7.29492188	-8.76708984	-0.82177734	+58.00781250	-0.28564453	-23.11523438	+1836
+1458241677.63270000	+9.84814453	-5.47558594	-0.54052734	+51.61376953	-15.51269531	-59.78759766	+2072	+9.92285156	-4.69775391	-0.35595703	+5.82275391	-15.35888672	+12.91992188	+1668	+7.29492188	-8.76708984	-0.82177734	+58.00781250	-0.28564453	-23.11523438	+1836
+1458241677.63689990	+9.84814453	-5.47558594	-0.54052734	+51.61376953	-15.51269531	-59.78759766	+2072	+9.92285156	-4.69775391	-0.35595703	+5.82275391	-15.35888672	+12.91992188	+1668	+7.29492188	-8.76708984	-0.81738281	+58.00781250	-0.28564453	-23.11523438	+1836
+1458241677.64930010	+9.84814453	-5.47558594	-0.54052734	+51.61376953	-15.51269531	-59.78759766	+2072	+9.92285156	-4.69775391	-0.35595703	+5.82275391	-15.35888672	+12.91992188	+1664	+7.29492188	-8.76708984	-0.81738281	+58.00781250	-0.28564453	-23.11523438	+1832
+1458241677.65350010	+9.84814453	-5.47558594	-0.54052734	+51.61376953	-15.51269531	-59.78759766	+2072	+9.92285156	-4.69775391	-0.35595703	+5.82275391	-15.35888672	+12.91992188	+1664	+7.29492188	-8.76708984	-0.81738281	+58.00781250	-0.28564453	-23.11523438	+1832
+1458241677.65770010	+9.84814453	-5.47558594	-0.54052734	+51.61376953	-15.51269531	-59.80957031	+2072	+9.92285156	-4.69775391	-0.35595703	+5.82275391	-15.35888672	+12.91992188	+1664	+7.29492188	-8.76708984	-0.82177734	+58.00781250	-0.28564453	-23.11523438	+1832
+1458241677.66179990	+9.84814453	-5.47558594	-0.54052734	+51.61376953	-15.51269531	-59.80957031	+2072	+9.92285156	-4.69775391	-0.35595703	+5.82275391	-15.35888672	+12.91992188	+1664	+7.29492188	-8.76708984	-0.82177734	+58.00781250	-0.28564453	-23.11523438	+1832
+1458241677.66599990	+9.84814453	-5.47558594	-0.54052734	+51.61376953	-15.51269531	-59.80957031	+2072	+9.92285156	-4.69775391	-0.35595703	+5.82275391	-15.38085938	+12.91992188	+1664	+7.29492188	-8.76708984	-0.82177734	+57.98583984	-0.28564453	-23.09326172	+1832
+1458241677.67020010	+9.84814453	-5.47558594	-0.54052734	+51.61376953	-15.51269531	-59.80957031	+2072	+9.92285156	-4.69775391	-0.35595703	+5.84472656	-15.38085938	+12.91992188	+1664	+7.29492188	-8.76708984	-0.82177734	+57.98583984	-0.28564453	-23.09326172	+1832
+1458241677.67430000	+9.84814453	-5.47558594	-0.54052734	+51.61376953	-15.51269531	-59.80957031	+2072	+9.92285156	-4.69775391	-0.35156250	+5.84472656	-15.38085938	+12.91992188	+1664	+7.29492188	-8.76708984	-0.82177734	+57.98583984	-0.28564453	-23.09326172	+1832
+1458241677.67849990	+9.84814453	-5.47558594	-0.54052734	+51.61376953	-15.49072266	-59.80957031	+2072	+9.92285156	-4.69775391	-0.35156250	+5.84472656	-15.38085938	+12.91992188	+1664	+7.29052734	-8.77148438	-0.82177734	+57.96386719	-0.30761719	-23.09326172	+1832
+1458241677.68269990	+9.84814453	-5.47558594	-0.54052734	+51.61376953	-15.49072266	-59.80957031	+2072	+9.92285156	-4.69775391	-0.35156250	+5.84472656	-15.38085938	+12.89794922	+1664	+7.29052734	-8.77148438	-0.82177734	+57.96386719	-0.30761719	-23.07128906	+1832
+1458241677.68680000	+9.84814453	-5.47558594	-0.54052734	+51.61376953	-15.49072266	-59.80957031	+2072	+9.92285156	-4.69775391	-0.35156250	+5.84472656	-15.38085938	+12.89794922	+1664	+7.29052734	-8.77148438	-0.82617188	+57.94189453	-0.30761719	-23.07128906	+1832
+1458241677.69100000	+9.84814453	-5.47558594	-0.54052734	+51.61376953	-15.49072266	-59.80957031	+2072	+9.92285156	-4.69775391	-0.35156250	+5.84472656	-15.38085938	+12.89794922	+1664	+7.29052734	-8.77148438	-0.82617188	+57.94189453	-0.30761719	-23.07128906	+1828
+1458241677.69520000	+9.84814453	-5.47558594	-0.54052734	+51.61376953	-15.49072266	-59.80957031	+2072	+9.92285156	-4.69775391	-0.35156250	+5.84472656	-15.38085938	+12.89794922	+1664	+7.28613281	-8.77148438	-0.82617188	+57.91992188	-0.30761719	-23.07128906	+1828
+1458241677.69930010	+9.84814453	-5.47558594	-0.54052734	+51.61376953	-15.49072266	-59.80957031	+2072	+9.92285156	-4.69775391	-0.35156250	+5.84472656	-15.38085938	+12.89794922	+1664	+7.28613281	-8.77148438	-0.82617188	+57.91992188	-0.30761719	-23.04931641	+1828
+1458241677.70350000	+9.84814453	-5.47558594	-0.54052734	+51.61376953	-15.49072266	-59.80957031	+2072	+9.92285156	-4.69775391	-0.35156250	+5.84472656	-15.38085938	+12.89794922	+1664	+7.28613281	-8.77587891	-0.82617188	+57.91992188	-0.30761719	-23.04931641	+1828
+1458241677.70770000	+9.84814453	-5.47558594	-0.54052734	+51.63574219	-15.49072266	-59.80957031	+2072	+9.92285156	-4.69775391	-0.35156250	+5.84472656	-15.38085938	+12.89794922	+1664	+7.28613281	-8.77587891	-0.82617188	+57.91992188	-0.30761719	-23.04931641	+1828
+1458241677.71180010	+9.84814453	-5.47558594	-0.54052734	+51.63574219	-15.49072266	-59.80957031	+2072	+9.92285156	-4.69775391	-0.35156250	+5.84472656	-15.38085938	+12.89794922	+1664	+7.28613281	-8.77587891	-0.82617188	+57.91992188	-0.30761719	-23.04931641	+1824
+1458241677.71600010	+9.84814453	-5.47558594	-0.54052734	+51.63574219	-15.49072266	-59.80957031	+2072	+9.92285156	-4.69775391	-0.35156250	+5.84472656	-15.38085938	+12.89794922	+1664	+7.28613281	-8.77587891	-0.82617188	+57.91992188	-0.30761719	-23.04931641	+1824
+1458241677.72020010	+9.84814453	-5.47558594	-0.54052734	+51.63574219	-15.49072266	-59.80957031	+2072	+9.92285156	-4.69775391	-0.35156250	+5.84472656	-15.38085938	+12.89794922	+1664	+7.28613281	-8.77587891	-0.82617188	+57.91992188	-0.30761719	-23.04931641	+1824
+1458241677.72429990	+9.84814453	-5.47558594	-0.54052734	+51.63574219	-15.49072266	-59.80957031	+2072	+9.92285156	-4.69775391	-0.35156250	+5.84472656	-15.38085938	+12.89794922	+1664	+7.28613281	-8.77148438	-0.82617188	+57.91992188	-0.30761719	-23.04931641	+1824
+1458241677.72849990	+9.84814453	-5.47558594	-0.54052734	+51.63574219	-15.49072266	-59.80957031	+2072	+9.92285156	-4.69775391	-0.35156250	+5.84472656	-15.38085938	+12.89794922	+1664	+7.28613281	-8.77148438	-0.82617188	+57.91992188	-0.28564453	-23.07128906	+1824
+1458241677.73260000	+9.84814453	-5.47558594	-0.54052734	+51.63574219	-15.49072266	-59.80957031	+2072	+9.92285156	-4.69775391	-0.35156250	+5.84472656	-15.38085938	+12.89794922	+1664	+7.28613281	-8.77148438	-0.82617188	+57.94189453	-0.28564453	-23.07128906	+1820
+1458241677.73680000	+9.84814453	-5.47558594	-0.54052734	+51.63574219	-15.49072266	-59.80957031	+2072	+9.92285156	-4.69775391	-0.35156250	+5.84472656	-15.38085938	+12.89794922	+1664	+7.28613281	-8.77148438	-0.82617188	+57.94189453	-0.28564453	-23.07128906	+1820
+1458241677.74099990	+9.84814453	-5.47558594	-0.54052734	+51.63574219	-15.49072266	-59.80957031	+2072	+9.92285156	-4.69775391	-0.35156250	+5.84472656	-15.38085938	+12.89794922	+1664	+7.29052734	-8.77148438	-0.82617188	+57.94189453	-0.28564453	-23.07128906	+1820
+1458241677.74510000	+9.84814453	-5.47558594	-0.54052734	+51.63574219	-15.49072266	-59.80957031	+2072	+9.92285156	-4.69775391	-0.35156250	+5.84472656	-15.38085938	+12.89794922	+1664	+7.29052734	-8.77148438	-0.82177734	+57.94189453	-0.28564453	-23.07128906	+1820
+1458241677.74930000	+9.84814453	-5.47558594	-0.54052734	+51.61376953	-15.49072266	-59.80957031	+2072	+9.92285156	-4.69775391	-0.35156250	+5.84472656	-15.38085938	+12.89794922	+1664	+7.29052734	-8.77148438	-0.82177734	+57.96386719	-0.28564453	-23.07128906	+1820
+1458241677.75350000	+9.84814453	-5.47558594	-0.54052734	+51.61376953	-15.49072266	-59.80957031	+2072	+9.92285156	-4.69775391	-0.35595703	+5.84472656	-15.38085938	+12.89794922	+1664	+7.29052734	-8.77148438	-0.82177734	+57.96386719	-0.26367188	-23.09326172	+1820
+1458241677.75760010	+9.84814453	-5.47558594	-0.54052734	+51.61376953	-15.49072266	-59.80957031	+2072	+9.92285156	-4.69775391	-0.35595703	+5.84472656	-15.38085938	+12.89794922	+1664	+7.29052734	-8.77148438	-0.82177734	+57.96386719	-0.26367188	-23.09326172	+1820
+1458241677.76180010	+9.84814453	-5.47558594	-0.54052734	+51.61376953	-15.49072266	-59.80957031	+2072	+9.92285156	-4.69775391	-0.35595703	+5.84472656	-15.38085938	+12.89794922	+1664	+7.29052734	-8.77148438	-0.82177734	+57.96386719	-0.26367188	-23.09326172	+1820
+1458241677.76600000	+9.84814453	-5.47558594	-0.54052734	+51.61376953	-15.49072266	-59.80957031	+2072	+9.92285156	-4.69775391	-0.35595703	+5.84472656	-15.38085938	+12.89794922	+1664	+7.29052734	-8.77148438	-0.82177734	+57.96386719	-0.26367188	-23.09326172	+1820
+1458241677.77010010	+9.84814453	-5.47558594	-0.54052734	+51.61376953	-15.49072266	-59.80957031	+2072	+9.92285156	-4.69775391	-0.35595703	+5.84472656	-15.38085938	+12.89794922	+1664	+7.29052734	-8.77148438	-0.82177734	+57.96386719	-0.26367188	-23.09326172	+1820
+1458241677.77430010	+9.84814453	-5.47558594	-0.54052734	+51.61376953	-15.49072266	-59.80957031	+2072	+9.92285156	-4.69775391	-0.35595703	+5.84472656	-15.38085938	+12.89794922	+1664	+7.29052734	-8.77148438	-0.82177734	+57.96386719	-0.26367188	-23.09326172	+1820
+1458241677.77850010	+9.84814453	-5.47558594	-0.54052734	+51.61376953	-15.49072266	-59.80957031	+2072	+9.92285156	-4.69775391	-0.35595703	+5.84472656	-15.38085938	+12.87597656	+1664	+7.29052734	-8.77148438	-0.82177734	+57.96386719	-0.26367188	-23.07128906	+1820
+1458241677.78259990	+9.84814453	-5.47558594	-0.54052734	+51.61376953	-15.49072266	-59.80957031	+2072	+9.92285156	-4.69775391	-0.35595703	+5.84472656	-15.38085938	+12.87597656	+1664	+7.29052734	-8.77148438	-0.82177734	+57.96386719	-0.26367188	-23.07128906	+1820
+1458241677.78679990	+9.84814453	-5.47558594	-0.54052734	+51.61376953	-15.49072266	-59.80957031	+2072	+9.92285156	-4.69775391	-0.35595703	+5.84472656	-15.38085938	+12.87597656	+1664	+7.29052734	-8.77148438	-0.82177734	+57.94189453	-0.26367188	-23.07128906	+1820
+1458241677.79099990	+9.84814453	-5.47558594	-0.54052734	+51.61376953	-15.49072266	-59.80957031	+2072	+9.92285156	-4.69775391	-0.35595703	+5.84472656	-15.38085938	+12.87597656	+1664	+7.28613281	-8.77148438	-0.82617188	+57.94189453	-0.26367188	-23.07128906	+1820
+1458241677.79510000	+9.84814453	-5.47558594	-0.54052734	+51.61376953	-15.49072266	-59.83154297	+2072	+9.92285156	-4.69775391	-0.35595703	+5.84472656	-15.38085938	+12.87597656	+1664	+7.28613281	-8.77587891	-0.82617188	+57.94189453	-0.26367188	-23.07128906	+1820
+1458241677.79930000	+9.84814453	-5.47558594	-0.54052734	+51.61376953	-15.46875000	-59.83154297	+2072	+9.92285156	-4.69775391	-0.35595703	+5.86669922	-15.38085938	+12.87597656	+1664	+7.28613281	-8.77587891	-0.82617188	+57.91992188	-0.26367188	-23.07128906	+1820
+1458241677.80340000	+9.84814453	-5.47558594	-0.54052734	+51.61376953	-15.46875000	-59.83154297	+2072	+9.92285156	-4.69775391	-0.35595703	+5.86669922	-15.38085938	+12.85400391	+1664	+7.28613281	-8.77587891	-0.82617188	+57.91992188	-0.26367188	-23.04931641	+1820
+1458241677.80760000	+9.84814453	-5.47558594	-0.54052734	+51.61376953	-15.46875000	-59.83154297	+2072	+9.92285156	-4.69775391	-0.35595703	+5.86669922	-15.38085938	+12.85400391	+1664	+7.28613281	-8.77587891	-0.82617188	+57.89794922	-0.26367188	-23.04931641	+1820
+1458241677.81180000	+9.84814453	-5.47558594	-0.54052734	+51.61376953	-15.46875000	-59.83154297	+2072	+9.92285156	-4.69775391	-0.35595703	+5.86669922	-15.38085938	+12.85400391	+1664	+7.28173828	-8.77587891	-0.83056641	+57.89794922	-0.28564453	-23.04931641	+1820
+1458241677.81590010	+9.84814453	-5.47558594	-0.54052734	+51.61376953	-15.46875000	-59.83154297	+2072	+9.92285156	-4.69775391	-0.35595703	+5.86669922	-15.38085938	+12.85400391	+1664	+7.28173828	-8.77587891	-0.83056641	+57.89794922	-0.28564453	-23.02734375	+1816
+1458241677.82010010	+9.84814453	-5.47998047	-0.54052734	+51.61376953	-15.46875000	-59.83154297	+2072	+9.92285156	-4.69775391	-0.35595703	+5.86669922	-15.38085938	+12.83203125	+1664	+7.28173828	-8.78027344	-0.83056641	+57.87597656	-0.28564453	-23.02734375	+1816
+1458241677.82430010	+9.84814453	-5.47998047	-0.54052734	+51.61376953	-15.46875000	-59.83154297	+2072	+9.92285156	-4.69775391	-0.35595703	+5.86669922	-15.38085938	+12.83203125	+1664	+7.28173828	-8.78027344	-0.83056641	+57.87597656	-0.26367188	-23.02734375	+1816
+1458241677.82839990	+9.84814453	-5.47998047	-0.54052734	+51.61376953	-15.46875000	-59.83154297	+2076	+9.92285156	-4.69775391	-0.35595703	+5.86669922	-15.38085938	+12.83203125	+1668	+7.28173828	-8.78027344	-0.83056641	+57.87597656	-0.26367188	-23.02734375	+1816
+1458241677.83260010	+9.84814453	-5.47998047	-0.54052734	+51.61376953	-15.46875000	-59.83154297	+2076	+9.92285156	-4.70214844	-0.35595703	+5.86669922	-15.38085938	+12.83203125	+1668	+7.28173828	-8.78027344	-0.83056641	+57.87597656	-0.26367188	-23.02734375	+1816
+1458241677.83680010	+9.84814453	-5.47998047	-0.54052734	+51.61376953	-15.46875000	-59.83154297	+2076	+9.92285156	-4.70214844	-0.35595703	+5.86669922	-15.38085938	+12.81005859	+1668	+7.28173828	-8.78027344	-0.83056641	+57.87597656	-0.26367188	-23.02734375	+1812
+1458241677.84089990	+9.84814453	-5.47998047	-0.54052734	+51.61376953	-15.46875000	-59.83154297	+2076	+9.92285156	-4.70214844	-0.35595703	+5.86669922	-15.38085938	+12.81005859	+1668	+7.28173828	-8.78027344	-0.83056641	+57.89794922	-0.26367188	-23.02734375	+1812
+1458241677.84509990	+9.84814453	-5.47998047	-0.54052734	+51.61376953	-15.46875000	-59.83154297	+2076	+9.92285156	-4.70214844	-0.35595703	+5.86669922	-15.38085938	+12.81005859	+1668	+7.28173828	-8.78027344	-0.83056641	+57.89794922	-0.24169922	-23.02734375	+1812
+1458241677.84929990	+9.84814453	-5.47998047	-0.54052734	+51.61376953	-15.46875000	-59.83154297	+2076	+9.92285156	-4.70214844	-0.35595703	+5.86669922	-15.38085938	+12.81005859	+1668	+7.28173828	-8.77587891	-0.83056641	+57.89794922	-0.24169922	-23.04931641	+1812
+1458241677.85340000	+9.84814453	-5.47998047	-0.54052734	+51.61376953	-15.46875000	-59.83154297	+2076	+9.92285156	-4.70214844	-0.35595703	+5.86669922	-15.38085938	+12.81005859	+1668	+7.28613281	-8.77587891	-0.82617188	+57.91992188	-0.24169922	-23.04931641	+1812
+1458241677.85760000	+9.84814453	-5.47998047	-0.54052734	+51.61376953	-15.46875000	-59.83154297	+2076	+9.92285156	-4.70214844	-0.35595703	+5.86669922	-15.38085938	+12.81005859	+1668	+7.28613281	-8.77587891	-0.82617188	+57.91992188	-0.24169922	-23.04931641	+1812
+1458241677.86180000	+9.84814453	-5.47998047	-0.54052734	+51.61376953	-15.46875000	-59.83154297	+2076	+9.92285156	-4.70214844	-0.35595703	+5.86669922	-15.38085938	+12.81005859	+1668	+7.28613281	-8.77587891	-0.82617188	+57.91992188	-0.24169922	-23.04931641	+1812
+1458241677.86590000	+9.84814453	-5.47998047	-0.54052734	+51.61376953	-15.46875000	-59.83154297	+2076	+9.92285156	-4.70214844	-0.35595703	+5.88867188	-15.38085938	+12.81005859	+1668	+7.28613281	-8.77587891	-0.82617188	+57.94189453	-0.24169922	-23.04931641	+1812
+1458241677.87010000	+9.84814453	-5.47998047	-0.54052734	+51.61376953	-15.46875000	-59.83154297	+2076	+9.92285156	-4.70214844	-0.35595703	+5.88867188	-15.38085938	+12.81005859	+1668	+7.28613281	-8.77587891	-0.82617188	+57.94189453	-0.21972656	-23.04931641	+1812
+1458241677.87430000	+9.84814453	-5.47998047	-0.54052734	+51.61376953	-15.44677734	-59.83154297	+2076	+9.92285156	-4.70214844	-0.35595703	+5.88867188	-15.38085938	+12.81005859	+1668	+7.28613281	-8.77587891	-0.82617188	+57.94189453	-0.21972656	-23.04931641	+1812
+1458241677.87840010	+9.84814453	-5.47998047	-0.54052734	+51.61376953	-15.44677734	-59.83154297	+2076	+9.92285156	-4.70214844	-0.35595703	+5.88867188	-15.38085938	+12.81005859	+1668	+7.28613281	-8.77587891	-0.82617188	+57.94189453	-0.21972656	-23.04931641	+1812
+1458241677.88260010	+9.84814453	-5.47998047	-0.54052734	+51.61376953	-15.44677734	-59.83154297	+2076	+9.92285156	-4.70214844	-0.35595703	+5.88867188	-15.38085938	+12.81005859	+1668	+7.28613281	-8.77587891	-0.82617188	+57.94189453	-0.21972656	-23.04931641	+1812
+1458241677.88669990	+9.84814453	-5.47998047	-0.54052734	+51.61376953	-15.44677734	-59.83154297	+2076	+9.92285156	-4.70214844	-0.35595703	+5.88867188	-15.38085938	+12.78808594	+1668	+7.28613281	-8.77587891	-0.82617188	+57.94189453	-0.21972656	-23.04931641	+1812
+1458241677.89089990	+9.84814453	-5.47998047	-0.54052734	+51.61376953	-15.44677734	-59.83154297	+2076	+9.92285156	-4.70214844	-0.35595703	+5.88867188	-15.38085938	+12.78808594	+1668	+7.28613281	-8.77587891	-0.82617188	+57.94189453	-0.21972656	-23.04931641	+1812
+1458241677.89510010	+9.84814453	-5.47998047	-0.54052734	+51.61376953	-15.44677734	-59.83154297	+2076	+9.92285156	-4.70214844	-0.35595703	+5.88867188	-15.38085938	+12.78808594	+1668	+7.28613281	-8.77587891	-0.82617188	+57.94189453	-0.21972656	-23.04931641	+1812
+1458241677.89920000	+9.84814453	-5.47998047	-0.54052734	+51.61376953	-15.44677734	-59.83154297	+2076	+9.92285156	-4.70214844	-0.35595703	+5.88867188	-15.35888672	+12.78808594	+1668	+7.28613281	-8.77587891	-0.82617188	+57.94189453	-0.21972656	-23.04931641	+1812
+1458241677.90339990	+9.84814453	-5.47998047	-0.54052734	+51.61376953	-15.44677734	-59.83154297	+2076	+9.92285156	-4.70214844	-0.35595703	+5.88867188	-15.35888672	+12.78808594	+1668	+7.28613281	-8.77587891	-0.82617188	+57.94189453	-0.21972656	-23.04931641	+1812
+1458241677.90759990	+9.84814453	-5.47998047	-0.54052734	+51.61376953	-15.44677734	-59.83154297	+2076	+9.92285156	-4.70214844	-0.35595703	+5.88867188	-15.35888672	+12.76611328	+1668	+7.28613281	-8.78027344	-0.82617188	+57.91992188	-0.21972656	-23.04931641	+1812
+1458241677.91170000	+9.84814453	-5.47998047	-0.54052734	+51.61376953	-15.44677734	-59.85351563	+2076	+9.92285156	-4.70214844	-0.35595703	+5.88867188	-15.35888672	+12.76611328	+1668	+7.28613281	-8.78027344	-0.82617188	+57.91992188	-0.21972656	-23.04931641	+1812
+1458241677.91590000	+9.84814453	-5.47998047	-0.54052734	+51.61376953	-15.44677734	-59.85351563	+2076	+9.92285156	-4.70214844	-0.35595703	+5.88867188	-15.35888672	+12.76611328	+1668	+7.28613281	-8.78027344	-0.82617188	+57.91992188	-0.21972656	-23.02734375	+1808
+1458241677.92010000	+9.84814453	-5.47998047	-0.54052734	+51.61376953	-15.42480469	-59.85351563	+2076	+9.92285156	-4.70214844	-0.35595703	+5.88867188	-15.35888672	+12.76611328	+1668	+7.28173828	-8.78027344	-0.83056641	+57.91992188	-0.21972656	-23.02734375	+1808
+1458241677.92420010	+9.84814453	-5.47998047	-0.54052734	+51.61376953	-15.42480469	-59.85351563	+2076	+9.92285156	-4.70214844	-0.35595703	+5.88867188	-15.35888672	+12.74414063	+1668	+7.28173828	-8.78027344	-0.83056641	+57.89794922	-0.21972656	-23.02734375	+1808
+1458241677.92840000	+9.84814453	-5.47998047	-0.54052734	+51.61376953	-15.42480469	-59.85351563	+2076	+9.92285156	-4.70214844	-0.35595703	+5.91064453	-15.35888672	+12.74414063	+1668	+7.28173828	-8.78027344	-0.83056641	+57.89794922	-0.24169922	-23.02734375	+1808
+1458241677.93260000	+9.84814453	-5.47998047	-0.54052734	+51.59179688	-15.42480469	-59.85351563	+2076	+9.92285156	-4.70214844	-0.35595703	+5.91064453	-15.35888672	+12.74414063	+1668	+7.28173828	-8.78027344	-0.83056641	+57.87597656	-0.24169922	-23.02734375	+1808
+1458241677.93670010	+9.84814453	-5.47998047	-0.54052734	+51.59179688	-15.40283203	-59.85351563	+2076	+9.92285156	-4.70214844	-0.35595703	+5.91064453	-15.35888672	+12.72216797	+1668	+7.27734375	-8.78466797	-0.83056641	+57.87597656	-0.24169922	-23.02734375	+1808
+1458241677.94090010	+9.84814453	-5.47998047	-0.54052734	+51.59179688	-15.40283203	-59.85351563	+2076	+9.92285156	-4.70214844	-0.35595703	+5.91064453	-15.35888672	+12.72216797	+1668	+7.27734375	-8.78466797	-0.83056641	+57.87597656	-0.24169922	-23.02734375	+1808
+1458241677.94510010	+9.84814453	-5.47998047	-0.54052734	+51.59179688	-15.40283203	-59.87548828	+2076	+9.92285156	-4.70214844	-0.35595703	+5.91064453	-15.35888672	+12.72216797	+1668	+7.27734375	-8.78466797	-0.83056641	+57.85400391	-0.24169922	-23.02734375	+1804
+1458241677.94919990	+9.84814453	-5.47998047	-0.54052734	+51.59179688	-15.40283203	-59.87548828	+2076	+9.92285156	-4.70214844	-0.35595703	+5.91064453	-15.38085938	+12.72216797	+1672	+7.27734375	-8.78466797	-0.83056641	+57.85400391	-0.24169922	-23.02734375	+1804
+1458241677.95339990	+9.84814453	-5.47998047	-0.54052734	+51.59179688	-15.40283203	-59.87548828	+2076	+9.92285156	-4.70214844	-0.35595703	+5.91064453	-15.38085938	+12.72216797	+1672	+7.27734375	-8.78466797	-0.83056641	+57.87597656	-0.24169922	-23.02734375	+1804
+1458241677.95750000	+9.84814453	-5.47998047	-0.54052734	+51.59179688	-15.40283203	-59.87548828	+2076	+9.92285156	-4.70214844	-0.35595703	+5.91064453	-15.38085938	+12.72216797	+1672	+7.28173828	-8.78466797	-0.83056641	+57.87597656	-0.24169922	-23.02734375	+1804
+1458241677.96170000	+9.84814453	-5.47998047	-0.54052734	+51.59179688	-15.40283203	-59.87548828	+2076	+9.92285156	-4.70214844	-0.35595703	+5.88867188	-15.38085938	+12.72216797	+1672	+7.28173828	-8.78466797	-0.83056641	+57.87597656	-0.24169922	-23.04931641	+1804
+1458241677.96589990	+9.84814453	-5.47998047	-0.54052734	+51.59179688	-15.40283203	-59.87548828	+2076	+9.92285156	-4.70214844	-0.35595703	+5.88867188	-15.38085938	+12.72216797	+1672	+7.28173828	-8.78027344	-0.83056641	+57.87597656	-0.24169922	-23.04931641	+1804
+1458241677.97000000	+9.84814453	-5.47998047	-0.54052734	+51.59179688	-15.40283203	-59.89746094	+2076	+9.92285156	-4.70214844	-0.35595703	+5.88867188	-15.38085938	+12.72216797	+1672	+7.28173828	-8.78027344	-0.83056641	+57.87597656	-0.24169922	-23.04931641	+1804
+1458241677.97420000	+9.84814453	-5.47998047	-0.54052734	+51.56982422	-15.42480469	-59.89746094	+2076	+9.92285156	-4.70214844	-0.35595703	+5.88867188	-15.38085938	+12.72216797	+1672	+7.28173828	-8.78027344	-0.82617188	+57.89794922	-0.24169922	-23.07128906	+1804
+1458241677.97840000	+9.84814453	-5.47998047	-0.54052734	+51.56982422	-15.42480469	-59.89746094	+2076	+9.92285156	-4.70214844	-0.35595703	+5.88867188	-15.38085938	+12.72216797	+1672	+7.28173828	-8.78027344	-0.82617188	+57.89794922	-0.24169922	-23.07128906	+1804
+1458241677.98250010	+9.84814453	-5.47998047	-0.54052734	+51.56982422	-15.42480469	-59.89746094	+2076	+9.92285156	-4.70214844	-0.35595703	+5.88867188	-15.40283203	+12.72216797	+1672	+7.28613281	-8.78027344	-0.82617188	+57.89794922	-0.24169922	-23.07128906	+1804
+1458241677.98670010	+9.85253906	-5.47998047	-0.54052734	+51.56982422	-15.42480469	-59.89746094	+2076	+9.92285156	-4.70214844	-0.35595703	+5.88867188	-15.40283203	+12.72216797	+1672	+7.28613281	-8.78027344	-0.82617188	+57.91992188	-0.24169922	-23.09326172	+1804
+1458241677.99090000	+9.85253906	-5.47998047	-0.54052734	+51.56982422	-15.44677734	-59.91943359	+2076	+9.92285156	-4.70214844	-0.35595703	+5.88867188	-15.40283203	+12.74414063	+1672	+7.28613281	-8.78027344	-0.82617188	+57.91992188	-0.24169922	-23.09326172	+1804
+1458241677.99499990	+9.85253906	-5.47998047	-0.54052734	+51.59179688	-15.44677734	-59.91943359	+2076	+9.92285156	-4.70214844	-0.35595703	+5.88867188	-15.40283203	+12.74414063	+1672	+7.28613281	-8.78027344	-0.82617188	+57.91992188	-0.24169922	-23.11523438	+1804
+1458241677.99920010	+9.85253906	-5.47998047	-0.54052734	+51.59179688	-15.46875000	-59.91943359	+2076	+9.92285156	-4.70214844	-0.35595703	+5.88867188	-15.42480469	+12.74414063	+1672	+7.29052734	-8.77587891	-0.82177734	+57.91992188	-0.26367188	-23.13720703	+1804
+1458241678.00340010	+9.85253906	-5.47998047	-0.54052734	+51.59179688	-15.46875000	-59.94140625	+2080	+9.92285156	-4.70214844	-0.35595703	+5.88867188	-15.42480469	+12.74414063	+1672	+7.29052734	-8.77587891	-0.82177734	+57.91992188	-0.26367188	-23.15917969	+1804
+1458241678.00749990	+9.85253906	-5.47998047	-0.53613281	+51.59179688	-15.49072266	-59.94140625	+2080	+9.92285156	-4.70214844	-0.35156250	+5.88867188	-15.42480469	+12.76611328	+1672	+7.29052734	-8.77587891	-0.82177734	+57.91992188	-0.28564453	-23.15917969	+1804
+1458241678.01169990	+9.85693359	-5.47998047	-0.53613281	+51.59179688	-15.51269531	-59.96337891	+2080	+9.92724609	-4.70214844	-0.35156250	+5.88867188	-15.44677734	+12.76611328	+1672	+7.29052734	-8.77587891	-0.82617188	+57.89794922	-0.35156250	-23.20312500	+1804
+1458241678.01589990	+9.85693359	-5.47558594	-0.53613281	+51.59179688	-15.53466797	-59.96337891	+2080	+9.92724609	-4.69775391	-0.35156250	+5.88867188	-15.46875000	+12.78808594	+1672	+7.29492188	-8.77587891	-0.82617188	+57.87597656	-0.41748047	-23.22509766	+1808
+1458241678.02000000	+9.85693359	-5.47558594	-0.53173828	+51.59179688	-15.55664063	-59.98535156	+2084	+9.92724609	-4.69775391	-0.34716797	+5.86669922	-15.49072266	+12.81005859	+1672	+7.29492188	-8.77148438	-0.83056641	+57.85400391	-0.46142578	-23.26904297	+1808
+1458241678.02420000	+9.86132813	-5.47119141	-0.53173828	+51.61376953	-15.60058594	-60.00732422	+2084	+9.93164063	-4.69335938	-0.34277344	+5.84472656	-15.57861328	+12.85400391	+1676	+7.29492188	-8.77148438	-0.83496094	+57.76611328	-0.61523438	-23.31298828	+1808
+1458241678.02839990	+9.86132813	-5.47119141	-0.52734375	+51.61376953	-15.64453125	-60.02929688	+2088	+9.93603516	-4.69335938	-0.33837891	+5.82275391	-15.64453125	+12.91992188	+1680	+7.29492188	-8.77148438	-0.84375000	+57.70019531	-0.72509766	-23.37890625	+1808
+1458241678.03250000	+9.86572266	-5.46679688	-0.52294922	+51.63574219	-15.71044922	-60.05126953	+2088	+9.94042969	-4.68896484	-0.32958984	+5.80078125	-15.73242188	+12.98583984	+1684	+7.29492188	-8.77148438	-0.84814453	+57.61230469	-0.85693359	-23.42285156	+1808
+1458241678.03670000	+9.87011719	-5.46240234	-0.51855469	+51.65771484	-15.79833984	-60.07324219	+2092	+9.94921875	-4.68017578	-0.31640625	+5.73486328	-15.88623047	+13.11767578	+1692	+7.29492188	-8.77148438	-0.85693359	+57.48046875	-1.07666016	-23.51074219	+1808
+1458241678.04080010	+9.87451172	-5.45800781	-0.50976563	+51.67968750	-15.93017578	-60.09521484	+2096	+9.95800781	-4.67578125	-0.30761719	+5.66894531	-16.04003906	+13.24951172	+1700	+7.29931641	-8.76708984	-0.86572266	+57.41455078	-1.25244141	-23.59863281	+1808
+1458241678.04500010	+9.87890625	-5.45361328	-0.50537109	+51.70166016	-16.04003906	-60.13916016	+2100	+9.96679688	-4.67138672	-0.29443359	+5.62500000	-16.17187500	+13.35937500	+1704	+7.30371094	-8.76708984	-0.87011719	+57.34863281	-1.42822266	-23.68652344	+1808
+1458241678.04920010	+9.88769531	-5.44482422	-0.49218750	+51.76757813	-16.25976563	-60.18310547	+2108	+9.97558594	-4.66259766	-0.28125000	+5.51513672	-16.41357422	+13.55712891	+1716	+7.31689453	-8.76269531	-0.87011719	+57.30468750	-1.62597656	-23.84033203	+1808
+1458241678.05329990	+9.89648438	-5.43603516	-0.48339844	+51.81152344	-16.47949219	-60.22705078	+2116	+9.98437500	-4.65820313	-0.26806641	+5.44921875	-16.58935547	+13.68896484	+1720	+7.33007813	-8.75390625	-0.87011719	+57.30468750	-1.80175781	-23.99414063	+1808
+1458241678.05749990	+9.90527344	-5.43164063	-0.47021484	+51.87744141	-16.69921875	-60.27099609	+2120	+9.99316406	-4.65380859	-0.25488281	+5.38330078	-16.76513672	+13.84277344	+1728	+7.34765625	-8.74511719	-0.87011719	+57.30468750	-1.95556641	-24.14794922	+1812
+1458241678.06170010	+9.91845703	-5.42285156	-0.45703125	+51.96533203	-17.02880859	-60.33691406	+2132	+10.00195313	-4.64941406	-0.24169922	+5.29541016	-16.98486328	+14.04052734	+1736	+7.36962891	-8.74072266	-0.86572266	+57.30468750	-2.15332031	-24.34570313	+1812
+1458241678.06580000	+9.93164063	-5.41845703	-0.44384766	+52.05322266	-17.31445313	-60.38085938	+2140	+10.01074219	-4.64062500	-0.23291016	+5.25146484	-17.18261719	+14.21630859	+1740	+7.39160156	-8.73193359	-0.86132813	+57.34863281	-2.32910156	-24.56542969	+1820
+1458241678.06999990	+9.94042969	-5.40966797	-0.43505859	+52.16308594	-17.60009766	-60.42480469	+2152	+10.01953125	-4.63623047	-0.21972656	+5.18554688	-17.38037109	+14.39208984	+1748	+7.41357422	-8.71875000	-0.86132813	+57.39257813	-2.52685547	-24.76318359	+1824
+1458241678.07419990	+9.95800781	-5.40087891	-0.42187500	+52.29492188	-17.97363281	-60.49072266	+2164	+10.02832031	-4.63183594	-0.20214844	+5.09765625	-17.66601563	+14.61181641	+1752	+7.44433594	-8.70996094	-0.85693359	+57.41455078	-2.79052734	-25.00488281	+1828
+1458241678.07830000	+9.97119141	-5.39208984	-0.40869141	+52.42675781	-18.30322266	-60.53466797	+2176	+10.04150391	-4.61865234	-0.18896484	+5.03173828	-17.97363281	+14.78759766	+1764	+7.47070313	-8.70117188	-0.85253906	+57.45849609	-3.01025391	-25.26855469	+1836
+1458241678.08250000	+9.98437500	-5.38330078	-0.39990234	+52.58056641	-18.63281250	-60.60058594	+2188	+10.05468750	-4.60986328	-0.17138672	+4.96582031	-18.23730469	+15.00732422	+1772	+7.49707031	-8.68798828	-0.85253906	+57.50244141	-3.25195313	-25.51025391	+1840
+1458241678.08670000	+9.99755859	-5.37451172	-0.38232422	+52.69042969	-19.00634766	-60.71044922	+2204	+10.06347656	-4.60546875	-0.15380859	+4.87792969	-18.58886719	+15.22705078	+1784	+7.52343750	-8.68359375	-0.85693359	+57.48046875	-3.49365234	-25.77392578	+1844
+1458241678.09080000	+10.01513672	-5.36572266	-0.36914063	+52.84423828	-19.33593750	-60.79833984	+2220	+10.07666016	-4.59667969	-0.13623047	+4.81201172	-18.91845703	+15.42480469	+1792	+7.54980469	-8.67480469	-0.85253906	+57.48046875	-3.73535156	-26.08154297	+1852
+1458241678.09500000	+10.03271484	-5.35693359	-0.36474609	+52.97607422	-19.64355469	-60.86425781	+2236	+10.09423828	-4.58789063	-0.12304688	+4.74609375	-19.24804688	+15.68847656	+1804	+7.57617188	-8.67041016	-0.86132813	+57.45849609	-4.06494141	-26.32324219	+1856
+1458241678.09920000	+10.05029297	-5.35253906	-0.35156250	+53.08593750	-19.97314453	-60.99609375	+2252	+10.10742188	-4.57910156	-0.10546875	+4.63623047	-19.64355469	+15.86425781	+1816	+7.59814453	-8.67041016	-0.87011719	+57.37060547	-4.35058594	-26.56494141	+1860
+1458241678.10330010	+10.06787109	-5.33496094	-0.33837891	+53.23974609	-20.25878906	-61.10595703	+2268	+10.12060547	-4.56591797	-0.08349609	+4.57031250	-20.10498047	+16.06201172	+1828	+7.62451172	-8.66162109	-0.87451172	+57.32666016	-4.65820313	-26.91650391	+1864
+1458241678.10750010	+10.08984375	-5.32177734	-0.33398438	+53.39355469	-20.52246094	-61.17187500	+2284	+10.13818359	-4.55712891	-0.07031250	+4.50439453	-20.47851563	+16.32568359	+1840	+7.65087891	-8.65722656	-0.89648438	+57.26074219	-5.00976563	-27.18017578	+1868
+1458241678.11159990	+10.10742188	-5.32617188	-0.32519531	+53.41552734	-20.74218750	-61.36962891	+2300	+10.15136719	-4.54833984	-0.04833984	+4.41650391	-20.98388672	+16.47949219	+1852	+7.67285156	-8.65722656	-0.91406250	+57.10693359	-5.33935547	-27.46582031	+1868
+1458241678.11579990	+10.12939453	-5.31298828	-0.31640625	+53.54736328	-20.98388672	-61.56738281	+2316	+10.16894531	-4.53515625	-0.02636719	+4.35058594	-21.51123047	+16.65527344	+1868	+7.69482422	-8.65283203	-0.92285156	+56.99707031	-5.69091797	-27.83935547	+1868
+1458241678.11999990	+10.15576172	-5.29980469	-0.31640625	+53.63525391	-21.13769531	-61.67724609	+2332	+10.19091797	-4.52197266	-0.01757813	+4.28466797	-21.95068359	+16.87500000	+1884	+7.72119141	-8.65283203	-0.94921875	+56.88720703	-6.06445313	-28.14697266	+1872
+1458241678.12410000	+10.17773438	-5.30419922	-0.31201172	+53.61328125	-21.31347656	-61.89697266	+2348	+10.20849609	-4.51318359	+0.00000000	+4.19677734	-22.52197266	+16.98486328	+1896	+7.74316406	-8.65722656	-0.97119141	+56.66748047	-6.39404297	-28.49853516	+1868
+1458241678.12830000	+10.20849609	-5.29101563	-0.30322266	+53.70117188	-21.46728516	-62.13867188	+2364	+10.23046875	-4.50000000	+0.02197266	+4.17480469	-23.11523438	+17.11669922	+1912	+7.77392578	-8.65283203	-0.98876953	+56.53564453	-6.74560547	-28.91601563	+1868
+1458241678.13249990	+10.23925781	-5.28222656	-0.31201172	+53.74511719	-21.57714844	-62.27050781	+2380	+10.25244141	-4.48242188	+0.02636719	+4.13085938	-23.57666016	+17.29248047	+1924	+7.80029297	-8.65283203	-1.01953125	+56.38183594	-7.14111328	-29.24560547	+1868
+1458241678.13660000	+10.26562500	-5.28662109	-0.30761719	+53.67919922	-21.68701172	-62.53417969	+2392	+10.27001953	-4.47363281	+0.04394531	+4.08691406	-24.19189453	+17.33642578	+1940	+7.82666016	-8.65722656	-1.04589844	+56.14013672	-7.47070313	-29.64111328	+1860
+1458241678.14080000	+10.30078125	-5.27783203	-0.30761719	+53.72314453	-21.79687500	-62.81982422	+2408	+10.29199219	-4.45605469	+0.06152344	+4.10888672	-24.85107422	+17.38037109	+1956	+7.85742188	-8.65283203	-1.07226563	+55.98632813	-7.82226563	-30.08056641	+1860
+1458241678.14500000	+10.34033203	-5.26904297	-0.31640625	+53.74511719	-21.88476563	-63.01757813	+2428	+10.31835938	-4.43847656	+0.05712891	+4.10888672	-25.33447266	+17.46826172	+1972	+7.89697266	-8.64843750	-1.10302734	+55.85449219	-8.17382813	-30.49804688	+1856
+1458241678.14910010	+10.37109375	-5.27343750	-0.32080078	+53.65722656	-21.95068359	-63.32519531	+2440	+10.34472656	-4.42968750	+0.06591797	+4.10888672	-25.97167969	+17.42431641	+1984	+7.92773438	-8.65283203	-1.12939453	+55.63476563	-8.48144531	-30.95947266	+1848
+1458241678.15330000	+10.41064453	-5.26464844	-0.32519531	+53.63525391	-22.03857422	-63.67675781	+2460	+10.37109375	-4.41210938	+0.07470703	+4.17480469	-26.60888672	+17.38037109	+2004	+7.96728516	-8.64404297	-1.16015625	+55.50292969	-8.78906250	-31.44287109	+1844
+1458241678.15750000	+10.45898438	-5.26025391	-0.33837891	+53.59130859	-22.12646484	-63.94042969	+2476	+10.40185547	-4.39453125	+0.06591797	+4.21875000	-27.09228516	+17.35839844	+2020	+8.01123047	-8.63964844	-1.18652344	+55.37109375	-9.07470703	-31.92626953	+1840
+1458241678.16160010	+10.49853516	-5.26464844	-0.35156250	+53.48144531	-22.21435547	-64.24804688	+2492	+10.43261719	-4.38134766	+0.06591797	+4.24072266	-27.70751953	+17.24853516	+2032	+8.05517578	-8.63964844	-1.20849609	+55.17333984	-9.33837891	-32.45361328	+1832
+1458241678.16580010	+10.54687500	-5.26025391	-0.36035156	+53.45947266	-22.32421875	-64.59960938	+2512	+10.46337891	-4.35937500	+0.06591797	+4.37255859	-28.30078125	+17.11669922	+2044	+8.11230469	-8.62646484	-1.23925781	+55.08544922	-9.60205078	-32.95898438	+1828
+1458241678.17000010	+10.59521484	-5.25585938	-0.37792969	+53.39355469	-22.43408203	-64.88525391	+2532	+10.49853516	-4.33740234	+0.04394531	+4.48242188	-28.74023438	+17.02880859	+2064	+8.16943359	-8.61767578	-1.26562500	+55.01953125	-9.84375000	-33.48632813	+1828
+1458241678.17409990	+10.64355469	-5.26025391	-0.39550781	+53.26171875	-22.56591797	-65.23681641	+2548	+10.53369141	-4.32421875	+0.03076172	+4.54833984	-29.31152344	+16.80908203	+2076	+8.22216797	-8.60888672	-1.29199219	+54.88769531	-10.06347656	-34.05761719	+1824
+1458241678.17829990	+10.69628906	-5.25585938	-0.41308594	+53.17382813	-22.69775391	-65.58837891	+2568	+10.57324219	-4.30224609	+0.01757813	+4.70214844	-29.86083984	+16.58935547	+2096	+8.28808594	-8.59570313	-1.31835938	+54.84375000	-10.28320313	-34.58496094	+1828
+1458241678.18249990	+10.74902344	-5.25146484	-0.43505859	+53.08593750	-22.82958984	-65.91796875	+2588	+10.61718750	-4.27587891	-0.00878906	+4.85595703	-30.30029297	+16.39160156	+2112	+8.35400391	-8.57812500	-1.34472656	+54.79980469	-10.48095703	-35.15625000	+1832
+1458241678.18660000	+10.80615234	-5.25585938	-0.45703125	+52.93212891	-22.96142578	-66.29150391	+2608	+10.65673828	-4.26269531	-0.03076172	+4.94384766	-30.80566406	+16.12792969	+2128	+8.41992188	-8.56933594	-1.36669922	+54.68994141	-10.67871094	-35.74951172	+1832
+1458241678.19080000	+10.86328125	-5.25585938	-0.47900391	+52.80029297	-23.09326172	-66.66503906	+2624	+10.70068359	-4.23632813	-0.05273438	+5.11962891	-31.31103516	+15.82031250	+2148	+8.49023438	-8.55175781	-1.39746094	+54.62402344	-10.85449219	-36.27685547	+1836
+1458241678.19490000	+10.92041016	-5.25585938	-0.50537109	+52.66845703	-23.24707031	-67.03857422	+2644	+10.74902344	-4.20996094	-0.09228516	+5.29541016	-31.72851563	+15.53466797	+2168	+8.56054688	-8.53417969	-1.42822266	+54.58007813	-11.03027344	-36.80419922	+1840
+1458241678.19910000	+10.97753906	-5.25585938	-0.53173828	+52.44873047	-23.40087891	-67.39013672	+2664	+10.79296875	-4.19238281	-0.12304688	+5.42724609	-32.21191406	+15.18310547	+2184	+8.63085938	-8.52539063	-1.45898438	+54.44824219	-11.18408203	-37.37548828	+1840
+1458241678.20330000	+11.03906250	-5.25585938	-0.56250000	+52.27294922	-23.53271484	-67.74169922	+2684	+10.84130859	-4.16162109	-0.15820313	+5.64697266	-32.65136719	+14.80957031	+2208	+8.70556641	-8.50341797	-1.49414063	+54.38232422	-11.35986328	-37.88085938	+1848
+1458241678.20740010	+11.10498047	-5.25585938	-0.58886719	+52.09716797	-23.66455078	-68.13720703	+2704	+10.89843750	-4.13525391	-0.19775391	+5.88867188	-33.06884766	+14.43603516	+2228	+8.78027344	-8.48583984	-1.53369141	+54.29443359	-11.53564453	-38.38623047	+1852
+1458241678.21160010	+11.16650391	-5.25585938	-0.61962891	+51.85546875	-23.81835938	-68.53271484	+2720	+10.94677734	-4.10888672	-0.23730469	+6.10839844	-33.55224609	+13.99658203	+2248	+8.85058594	-8.47265625	-1.57324219	+54.14062500	-11.68945313	-38.91357422	+1856
+1458241678.21580000	+11.23242188	-5.25585938	-0.65039063	+51.63574219	-23.92822266	-68.92822266	+2740	+10.99951172	-4.07812500	-0.28125000	+6.39404297	-33.99169922	+13.51318359	+2272	+8.92089844	-8.45507813	-1.61718750	+53.98681641	-11.84326172	-39.37500000	+1864
+1458241678.21989990	+11.29833984	-5.25146484	-0.67675781	+51.43798828	-24.03808594	-69.36767578	+2756	+11.06103516	-4.04736328	-0.32519531	+6.70166016	-34.38720703	+13.00781250	+2292	+8.99121094	-8.43750000	-1.66113281	+53.81103516	-11.99707031	-39.85839844	+1872
+1458241678.22410010	+11.36425781	-5.25146484	-0.70751953	+51.13037109	-24.16992188	-69.78515625	+2772	+11.11376953	-4.01660156	-0.36914063	+7.03125000	-34.84863281	+12.43652344	+2312	+9.05712891	-8.42871094	-1.70947266	+53.54736328	-12.15087891	-40.31982422	+1876
+1458241678.22830010	+11.43457031	-5.24707031	-0.74267578	+50.84472656	-24.23583984	-70.18066406	+2784	+11.17529297	-3.98144531	-0.41748047	+7.44873047	-35.26611328	+11.82128906	+2336	+9.12304688	-8.41552734	-1.76660156	+53.32763672	-12.28271484	-40.73730469	+1884
+1458241678.23239990	+11.50927734	-5.24267578	-0.76464844	+50.60302734	-24.34570313	-70.66406250	+2796	+11.23681641	-3.94628906	-0.47021484	+7.91015625	-35.66162109	+11.16210938	+2356	+9.19335938	-8.39794922	-1.82373047	+53.06396484	-12.43652344	-41.15478516	+1900
+1458241678.23659990	+11.57958984	-5.24267578	-0.79541016	+50.25146484	-24.45556641	-71.10351563	+2812	+11.29833984	-3.90673828	-0.51855469	+8.41552734	-36.10107422	+10.45898438	+2376	+9.25048828	-8.38916016	-1.88525391	+52.73437500	-12.59033203	-41.55029297	+1908
+1458241678.24079990	+11.65429688	-5.23388672	-0.83056641	+49.92187500	-24.52148438	-71.49902344	+2828	+11.35986328	-3.86718750	-0.57568359	+9.00878906	-36.47460938	+9.68994141	+2400	+9.31640625	-8.37597656	-1.95117188	+52.44873047	-12.74414063	-41.90185547	+1928
+1458241678.24490000	+11.72900391	-5.22509766	-0.85253906	+49.63623047	-24.63134766	-72.02636719	+2844	+11.42578125	-3.82763672	-0.62841797	+9.66796875	-36.84814453	+8.83300781	+2420	+9.38671875	-8.35839844	-2.01269531	+52.16308594	-12.89794922	-42.34130859	+1944
+1458241678.24910000	+11.80371094	-5.22070313	-0.87890625	+49.24072266	-24.74121094	-72.46582031	+2864	+11.49169922	-3.78369141	-0.68554688	+10.37109375	-37.22167969	+7.95410156	+2440	+9.44824219	-8.34960938	-2.07421875	+51.81152344	-13.05175781	-42.75878906	+1964
+1458241678.25330000	+11.88281250	-5.21191406	-0.91406250	+48.82324219	-24.78515625	-72.86132813	+2888	+11.55761719	-3.73535156	-0.74707031	+11.16210938	-37.52929688	+7.03125000	+2460	+9.51416016	-8.33203125	-2.14453125	+51.48193359	-13.20556641	-43.08837891	+1984
+1458241678.25740000	+11.96191406	-5.20312500	-0.93164063	+48.47167969	-24.91699219	-73.43261719	+2912	+11.63232422	-3.69140625	-0.79980469	+12.06298828	-37.88085938	+5.97656250	+2476	+9.58447266	-8.31884766	-2.20166016	+51.19628906	-13.35937500	-43.57177734	+2008
+1458241678.26160000	+12.04101563	-5.19433594	-0.95800781	+47.96630859	-25.00488281	-73.80615234	+2936	+11.70263672	-3.63867188	-0.86572266	+12.98583984	-38.16650391	+4.94384766	+2496	+9.65478516	-8.30566406	-2.26757813	+50.82275391	-13.53515625	-43.98925781	+2032
+1458241678.26570010	+12.12451172	-5.18994141	-0.99316406	+47.43896484	-25.07080078	-74.15771484	+2968	+11.76855469	-3.58593750	-0.93603516	+13.97460938	-38.36425781	+3.86718750	+2512	+9.72949219	-8.27929688	-2.33789063	+50.53710938	-13.68896484	-44.31884766	+2064
+1458241678.26990010	+12.21240234	-5.18115234	-1.01074219	+46.95556641	-25.22460938	-74.66308594	+2996	+11.84765625	-3.53320313	-0.99316406	+15.09521484	-38.64990234	+2.63671875	+2528	+9.80859375	-8.25732422	-2.39501953	+50.29541016	-13.88671875	-44.82421875	+2092
+1458241678.27410010	+12.29150391	-5.16796875	-1.04150391	+46.38427734	-25.33447266	-74.99267578	+3028	+11.91796875	-3.47607422	-1.06787109	+16.21582031	-38.80371094	+1.51611328	+2548	+9.88769531	-8.23535156	-2.45654297	+49.98779297	-14.08447266	-45.26367188	+2116
+1458241678.27819990	+12.37939453	-5.16357422	-1.07666016	+45.72509766	-25.42236328	-75.25634766	+3060	+11.98828125	-3.41894531	-1.14257813	+17.35839844	-38.89160156	+0.30761719	+2564	+9.97119141	-8.20458984	-2.52685547	+49.76806641	-14.30419922	-45.63720703	+2152
+1458241678.28239990	+12.46728516	-5.15917969	-1.09423828	+45.10986328	-25.57617188	-75.71777344	+3092	+12.06738281	-3.36181641	-1.20849609	+18.67675781	-39.06738281	-1.05468750	+2580	+10.06787109	-8.17822266	-2.56640625	+49.59228516	-14.54589844	-46.25244141	+2180
+1458241678.28660010	+12.55078125	-5.14599609	-1.12500000	+44.45068359	-25.70800781	-75.93750000	+3124	+12.14208984	-3.30029297	-1.28759766	+19.92919922	-39.11132813	-2.28515625	+2596	+10.16015625	-8.14746094	-2.61474609	+49.39453125	-14.80957031	-46.80175781	+2204
+1458241678.29070000	+12.63867188	-5.14599609	-1.16455078	+43.65966797	-25.79589844	-76.13525391	+3160	+12.21240234	-3.24316406	-1.37109375	+21.20361328	-39.04541016	-3.55957031	+2612	+10.25683594	-8.11230469	-2.67187500	+49.24072266	-15.07324219	-47.26318359	+2232
+1458241678.29489990	+12.73095703	-5.14599609	-1.18652344	+42.89062500	-25.97167969	-76.48681641	+3188	+12.29589844	-3.17724609	-1.43701172	+22.67578125	-39.11132813	-5.03173828	+2624	+10.36230469	-8.07275391	-2.71142578	+49.10888672	-15.35888672	-47.87841797	+2256
+1458241678.29909990	+12.81884766	-5.13720703	-1.22167969	+42.14355469	-26.10351563	-76.61865234	+3224	+12.37060547	-3.11572266	-1.52490234	+23.99414063	-38.97949219	-6.30615234	+2640	+10.46337891	-8.03320313	-2.75537109	+48.95507813	-15.66650391	-48.40576172	+2280
+1458241678.30320000	+12.91113281	-5.14160156	-1.26562500	+41.26464844	-26.19140625	-76.70654297	+3256	+12.44531250	-3.05859375	-1.61718750	+25.33447266	-38.75976563	-7.62451172	+2656	+10.56884766	-7.98925781	-2.80810547	+48.84521484	-15.99609375	-48.86718750	+2304
+1458241678.30740000	+12.99902344	-5.14160156	-1.29199219	+40.38574219	-26.34521484	-76.92626953	+3284	+12.52880859	-2.99267578	-1.68750000	+26.87255859	-38.69384766	-9.14062500	+2664	+10.68310547	-7.94531250	-2.84765625	+48.75732422	-16.32568359	-49.48242188	+2324
+1458241678.31160000	+13.08691406	-5.12841797	-1.32714844	+39.61669922	-26.49902344	-77.03613281	+3320	+12.60351563	-2.92675781	-1.77539063	+28.23486328	-38.40820313	-10.43701172	+2676	+10.78417969	-7.90136719	-2.88281250	+48.64746094	-16.67724609	-50.05371094	+2336
+1458241678.31570010	+13.17480469	-5.13281250	-1.36669922	+38.69384766	-26.58691406	-77.12402344	+3348	+12.67822266	-2.86962891	-1.87646484	+29.61914063	-38.03466797	-11.79931641	+2692	+10.88964844	-7.86181641	-2.93115234	+48.49365234	-16.98486328	-50.53710938	+2352
+1458241678.31990000	+13.26708984	-5.14160156	-1.39306641	+37.77099609	-26.74072266	-77.32177734	+3376	+12.76611328	-2.80371094	-1.94677734	+31.22314453	-37.83691406	-13.35937500	+2700	+10.99951172	-7.81787109	-2.96630859	+48.38378906	-17.31445313	-51.15234375	+2360
+1458241678.32410000	+13.35937500	-5.12841797	-1.42382813	+37.00195313	-26.89453125	-77.43164063	+3404	+12.84960938	-2.73779297	-2.03906250	+32.60742188	-37.39746094	-14.69970703	+2708	+11.10058594	-7.77392578	-3.00585938	+48.25195313	-17.68798828	-51.70166016	+2372
+1458241678.32820010	+13.45166016	-5.13281250	-1.45898438	+36.10107422	-27.00439453	-77.51953125	+3432	+12.92431641	-2.68066406	-2.14013672	+33.99169922	-36.87011719	-16.06201172	+2720	+11.20605469	-7.73876953	-3.05419922	+48.07617188	-17.99560547	-52.18505859	+2380
+1458241678.33240010	+13.53955078	-5.13281250	-1.48535156	+35.20019531	-27.15820313	-77.67333984	+3460	+13.01220703	-2.61474609	-2.21484375	+35.59570313	-36.47460938	-17.64404297	+2724	+11.30712891	-7.69482422	-3.10253906	+47.87841797	-18.28125000	-52.66845703	+2388
+1458241678.33660010	+13.62744141	-5.11083984	-1.51171875	+34.47509766	-27.31201172	-77.80517578	+3492	+13.09570313	-2.54882813	-2.31152344	+37.00195313	-35.85937500	-18.96240234	+2732	+11.39941406	-7.65527344	-3.15527344	+47.68066406	-18.58886719	-53.12988281	+2392
+1458241678.34069990	+13.71533203	-5.11083984	-1.54248047	+33.61816406	-27.44384766	-77.93701172	+3524	+13.17480469	-2.48291016	-2.41699219	+38.38623047	-35.15625000	-20.30273438	+2744	+11.48730469	-7.62451172	-3.21240234	+47.41699219	-18.83056641	-53.52539063	+2404
+1458241678.34489990	+13.80322266	-5.10644531	-1.56005859	+32.78320313	-27.61962891	-78.17871094	+3552	+13.25830078	-2.41699219	-2.49169922	+39.99023438	-34.58496094	-21.86279297	+2748	+11.57958984	-7.59375000	-3.26513672	+47.17529297	-19.07226563	-54.00878906	+2412
+1458241678.34900000	+13.89111328	-5.08007813	-1.56884766	+32.14599609	-27.86132813	-78.39843750	+3588	+13.34179688	-2.34228516	-2.58837891	+41.41845703	-33.79394531	-23.15917969	+2756	+11.65869141	-7.55419922	-3.32226563	+46.93359375	-19.33593750	-54.47021484	+2420
+1458241678.35320000	+13.98339844	-5.07128906	-1.58203125	+31.39892578	-28.03710938	-78.61816406	+3624	+13.42089844	-2.28076172	-2.69384766	+42.80273438	-32.91503906	-24.45556641	+2764	+11.73779297	-7.53222656	-3.38378906	+46.60400391	-19.51171875	-54.86572266	+2432
+1458241678.35739990	+14.06689453	-5.05810547	-1.58642578	+30.62988281	-28.27880859	-78.90380859	+3660	+13.50878906	-2.20605469	-2.76855469	+44.36279297	-32.18994141	-25.99365234	+2768	+11.81689453	-7.51025391	-3.44091797	+46.29638672	-19.68750000	-55.30517578	+2448
+1458241678.36150000	+14.15478516	-5.02734375	-1.59521484	+30.01464844	-28.49853516	-79.12353516	+3700	+13.59228516	-2.13134766	-2.86962891	+45.72509766	-31.20117188	-27.15820313	+2776	+11.89160156	-7.47509766	-3.50244141	+46.01074219	-19.88525391	-55.70068359	+2464
+1458241678.36570000	+14.24267578	-5.01416016	-1.60839844	+29.26757813	-28.71826172	-79.34326172	+3744	+13.66699219	-2.06542969	-2.97509766	+47.04345703	-30.14648438	-28.32275391	+2788	+11.96630859	-7.45312500	-3.57714844	+45.68115234	-20.03906250	-56.00830078	+2488
+1458241678.36990000	+14.32177734	-4.99658203	-1.60839844	+28.54248047	-28.95996094	-79.60693359	+3788	+13.75048828	-1.99072266	-3.05419922	+48.49365234	-29.24560547	-29.68505859	+2792	+12.04101563	-7.42675781	-3.63427734	+45.39550781	-20.19287109	-56.44775391	+2512
+1458241678.37400010	+14.40527344	-4.95703125	-1.60839844	+27.97119141	-29.24560547	-79.82666016	+3840	+13.82519531	-1.91162109	-3.15966797	+49.76806641	-28.12500000	-30.71777344	+2808	+12.11572266	-7.39160156	-3.69580078	+45.17578125	-20.36865234	-56.82128906	+2540
+1458241678.37820010	+14.48876953	-4.93945313	-1.61279297	+27.24609375	-29.50927734	-80.04638672	+3888	+13.89550781	-1.84130859	-3.26953125	+50.95458984	-26.93847656	-31.70654297	+2816	+12.18603516	-7.36523438	-3.76171875	+44.86816406	-20.52246094	-57.17285156	+2572
+1458241678.38240000	+14.56787109	-4.92187500	-1.60400391	+26.52099609	-29.81689453	-80.33203125	+3944	+13.97460938	-1.76660156	-3.34423828	+52.25097656	-25.97167969	-32.91503906	+2824	+12.26513672	-7.33886719	-3.80566406	+44.64843750	-20.69824219	-57.70019531	+2600
+1458241678.38649990	+14.64697266	-4.88232422	-1.60400391	+25.92773438	-30.12451172	-80.50781250	+4000	+14.04931641	-1.69189453	-3.44970703	+53.32763672	-24.76318359	-33.75000000	+2840	+12.34423828	-7.29492188	-3.85400391	+44.51660156	-20.93994141	-58.11767578	+2636
+1458241678.39070010	+14.73046875	-4.86474609	-1.60839844	+25.20263672	-30.41015625	-80.68359375	+4056	+14.11523438	-1.62158203	-3.55957031	+54.33837891	-23.57666016	-34.56298828	+2852	+12.42773438	-7.25976563	-3.91113281	+44.34082031	-21.15966797	-58.51318359	+2672
+1458241678.39490010	+14.80517578	-4.85156250	-1.61279297	+24.43359375	-30.67382813	-80.83740234	+4108	+14.18994141	-1.55566406	-3.63427734	+55.39306641	-22.56591797	-35.52978516	+2864	+12.51562500	-7.22460938	-3.94189453	+44.23095703	-21.40136719	-59.08447266	+2708
+1458241678.39899990	+14.87988281	-4.80761719	-1.62597656	+23.81835938	-30.91552734	-80.92529297	+4168	+14.25585938	-1.48535156	-3.73974609	+56.22802734	-21.35742188	-36.18896484	+2880	+12.60791016	-7.17187500	-3.98144531	+44.18701172	-21.70898438	-59.50195313	+2744
+1458241678.40319990	+14.95458984	-4.79882813	-1.63916016	+23.02734375	-31.17919922	-80.99121094	+4220	+14.32177734	-1.42382813	-3.84960938	+56.99707031	-20.19287109	-36.78222656	+2892	+12.70019531	-7.12353516	-4.02539063	+44.12109375	-22.01660156	-59.91943359	+2780
+1458241678.40739990	+15.02490234	-4.79003906	-1.65234375	+22.19238281	-31.42089844	-81.03515625	+4272	+14.39208984	-1.36230469	-3.92431641	+57.74414063	-19.27001953	-37.55126953	+2904	+12.79687500	-7.07958984	-4.04296875	+44.12109375	-22.36816406	-60.49072266	+2808
+1458241678.41150000	+15.09521484	-4.75488281	-1.66552734	+21.59912109	-31.70654297	-81.10107422	+4324	+14.45800781	-1.30517578	-4.02099609	+58.33740234	-18.17138672	-38.05664063	+2920	+12.90234375	-7.01367188	-4.06054688	+44.20898438	-22.78564453	-61.04003906	+2836
+1458241678.41570000	+15.16552734	-4.74609375	-1.68310547	+20.87402344	-31.97021484	-81.16699219	+4372	+14.52832031	-1.25244141	-4.12207031	+58.86474609	-17.13867188	-38.56201172	+2932	+13.00341797	-6.96093750	-4.08251953	+44.25292969	-23.15917969	-61.56738281	+2860
+1458241678.41980000	+15.23144531	-4.74169922	-1.70068359	+20.08300781	-32.21191406	-81.23291016	+4416	+14.59863281	-1.20849609	-4.19238281	+59.28222656	-16.34765625	-39.19921875	+2940	+13.10888672	-6.90380859	-4.08691406	+44.34082031	-23.57666016	-62.20458984	+2884
+1458241678.42400000	+15.30175781	-4.70654297	-1.72265625	+19.55566406	-32.47558594	-81.25488281	+4464	+14.67333984	-1.16015625	-4.27587891	+59.65576172	-15.42480469	-39.68261719	+2952	+13.21435547	-6.83349609	-4.09570313	+44.49462891	-24.06005859	-62.75390625	+2904
+1458241678.42820000	+15.37207031	-4.69775391	-1.74462891	+18.87451172	-32.69531250	-81.29882813	+4504	+14.74804688	-1.11621094	-4.36376953	+59.94140625	-14.61181641	-40.12207031	+2960	+13.31982422	-6.78076172	-4.11328125	+44.58251953	-24.45556641	-63.25927734	+2916
+1458241678.43230010	+15.42919922	-4.68896484	-1.77539063	+18.19335938	-32.89306641	-81.34277344	+4544	+14.81835938	-1.07666016	-4.42529297	+60.13916016	-13.93066406	-40.67138672	+2968	+13.42089844	-6.71923828	-4.12646484	+44.67041016	-24.82910156	-63.78662109	+2928
+1458241678.43650010	+15.49072266	-4.64941406	-1.79296875	+17.79785156	-33.17871094	-81.45263672	+4588	+14.89746094	-1.03271484	-4.49121094	+60.35888672	-13.24951172	-41.13281250	+2980	+13.52197266	-6.64892578	-4.13525391	+44.84619141	-25.24658203	-64.31396484	+2940
+1458241678.44070010	+15.55664063	-4.63183594	-1.81054688	+17.29248047	-33.44238281	-81.56250000	+4624	+14.97656250	-0.99316406	-4.55712891	+60.49072266	-12.63427734	-41.61621094	+2988	+13.61865234	-6.59619141	-4.14843750	+44.93408203	-25.62011719	-64.84130859	+2940
+1458241678.44479990	+15.60937500	-4.61425781	-1.82812500	+16.80908203	-33.68408203	-81.69433594	+4656	+15.05126953	-0.95800781	-4.60546875	+60.49072266	-12.17285156	-42.16552734	+2992	+13.70654297	-6.53466797	-4.15722656	+45.02197266	-25.97167969	-65.39062500	+2944
+1458241678.44899990	+15.67089844	-4.56591797	-1.83251953	+16.61132813	-34.07958984	-81.91406250	+4692	+15.13916016	-0.91406250	-4.64941406	+60.57861328	-11.73339844	-42.69287109	+3004	+13.79443359	-6.46875000	-4.16162109	+45.19775391	-26.36718750	-65.96191406	+2948
+1458241678.45320010	+15.72802734	-4.53515625	-1.83691406	+16.36962891	-34.40917969	-82.17773438	+4728	+15.22265625	-0.87451172	-4.68896484	+60.62255859	-11.38183594	-43.26416016	+3008	+13.88232422	-6.42480469	-4.17480469	+45.26367188	-26.63085938	-66.51123047	+2944
+1458241678.45729990	+15.78076172	-4.49560547	-1.83691406	+16.14990234	-34.73876953	-82.48535156	+4764	+15.29736328	-0.83935547	-4.71533203	+60.55664063	-11.09619141	-43.85742188	+3016	+13.95703125	-6.37646484	-4.19238281	+45.32958984	-26.85058594	-67.01660156	+2948
+1458241678.46149990	+15.83789063	-4.43408203	-1.83251953	+16.12792969	-35.15625000	-82.79296875	+4808	+15.38525391	-0.78222656	-4.72851563	+60.64453125	-10.92041016	-44.49462891	+3032	+14.02734375	-6.31933594	-4.20996094	+45.43945313	-27.07031250	-67.52197266	+2952
+1458241678.46569990	+15.89062500	-4.38574219	-1.82812500	+16.10595703	-35.52978516	-83.12255859	+4848	+15.46875000	-0.73828125	-4.74169922	+60.66650391	-10.78857422	-45.13183594	+3044	+14.09326172	-6.28417969	-4.23193359	+45.41748047	-27.22412109	-68.02734375	+2956
+1458241678.46980000	+15.93896484	-4.32861328	-1.81933594	+16.12792969	-35.92529297	-83.49609375	+4896	+15.54345703	-0.69433594	-4.74609375	+60.57861328	-10.72265625	-45.74707031	+3064	+14.14599609	-6.24462891	-4.25830078	+45.41748047	-27.31201172	-68.48876953	+2968
+1458241678.47400000	+15.98730469	-4.24951172	-1.79736328	+16.32568359	-36.40869141	-83.93554688	+4948	+15.62695313	-0.63281250	-4.73730469	+60.68847656	-10.78857422	-46.45019531	+3092	+14.20312500	-6.19628906	-4.27587891	+45.50537109	-27.44384766	-68.99414063	+2984
+1458241678.47820000	+16.03564453	-4.18798828	-1.77099609	+16.47949219	-36.89208984	-84.39697266	+5000	+15.70605469	-0.58447266	-4.71972656	+60.68847656	-10.92041016	-47.17529297	+3120	+14.25585938	-6.16113281	-4.29785156	+45.50537109	-27.50976563	-69.52148438	+3004
+1458241678.48230000	+16.07958984	-4.12207031	-1.74023438	+16.67724609	-37.41943359	-84.92431641	+5056	+15.78076172	-0.53613281	-4.70214844	+60.60058594	-11.09619141	-47.87841797	+3152	+14.30419922	-6.12597656	-4.30664063	+45.57128906	-27.59765625	-70.13671875	+3028
+1458241678.48650000	+16.12792969	-4.04296875	-1.70947266	+17.00683594	-37.92480469	-85.38574219	+5112	+15.86425781	-0.47021484	-4.67138672	+60.71044922	-11.40380859	-48.62548828	+3192	+14.35693359	-6.07763672	-4.32421875	+45.65917969	-27.70751953	-70.64208984	+3060
+1458241678.49070000	+16.17187500	-3.97265625	-1.68310547	+17.27050781	-38.40820313	-85.89111328	+5172	+15.94335938	-0.42187500	-4.63623047	+60.71044922	-11.75537109	-49.41650391	+3228	+14.40527344	-6.04687500	-4.34179688	+45.68115234	-27.72949219	-71.12548828	+3096
+1458241678.49480010	+16.21142578	-3.90673828	-1.65234375	+17.53417969	-38.89160156	-86.41845703	+5228	+16.01367188	-0.37792969	-4.60107422	+60.62255859	-12.12890625	-50.14160156	+3268	+14.45361328	-6.01611328	-4.35498047	+45.74707031	-27.77343750	-71.69677734	+3136
+1458241678.49900010	+16.25097656	-3.82763672	-1.62597656	+17.84179688	-39.33105469	-86.87988281	+5292	+16.09277344	-0.30761719	-4.55712891	+60.75439453	-12.61230469	-50.84472656	+3316	+14.50634766	-5.96777344	-4.37255859	+45.83496094	-27.83935547	-72.09228516	+3184
+1458241678.50309990	+16.29052734	-3.76611328	-1.60400391	+18.06152344	-39.79248047	-87.31933594	+5348	+16.16748047	-0.26367188	-4.51318359	+60.71044922	-13.16162109	-51.56982422	+3360	+14.55468750	-5.92822266	-4.39013672	+45.87890625	-27.92724609	-72.53173828	+3236
+1458241678.50729990	+16.33007813	-3.70898438	-1.57763672	+18.28125000	-40.27587891	-87.78076172	+5404	+16.22900391	-0.22851563	-4.46923828	+60.60058594	-13.73291016	-52.20703125	+3404	+14.60742188	-5.89306641	-4.39013672	+45.98876953	-28.08105469	-73.10302734	+3288
+1458241678.51149990	+16.36523438	-3.63867188	-1.56005859	+18.54492188	-40.67138672	-88.17626953	+5460	+16.30371094	-0.17138672	-4.42529297	+60.66650391	-14.39208984	-52.86621094	+3452	+14.66894531	-5.84033203	-4.39453125	+46.12060547	-28.25683594	-73.52050781	+3340
+1458241678.51560000	+16.39599609	-3.59472656	-1.54687500	+18.69873047	-41.08886719	-88.57177734	+5508	+16.36962891	-0.14062500	-4.37255859	+60.57861328	-15.13916016	-53.52539063	+3496	+14.72607422	-5.79199219	-4.39892578	+46.23046875	-28.43261719	-73.91601563	+3392
+1458241678.51979990	+16.43115234	-3.55078125	-1.52490234	+18.83056641	-41.52832031	-88.98925781	+5556	+16.43554688	-0.11425781	-4.32421875	+60.42480469	-15.88623047	-54.14062500	+3536	+14.79199219	-5.74804688	-4.38134766	+46.38427734	-28.69628906	-74.50927734	+3448
+1458241678.52399990	+16.46630859	-3.50683594	-1.52490234	+18.89648438	-41.81396484	-89.27490234	+5600	+16.50585938	-0.07031250	-4.28027344	+60.42480469	-16.67724609	-54.64599609	+3580	+14.86669922	-5.68652344	-4.38134766	+46.56005859	-28.98193359	-74.81689453	+3500
+1458241678.52810000	+16.50146484	-3.48046875	-1.52929688	+18.89648438	-42.12158203	-89.53857422	+5636	+16.56738281	-0.04833984	-4.23632813	+60.29296875	-17.51220703	-55.15136719	+3616	+14.93701172	-5.63378906	-4.37695313	+46.66992188	-29.26757813	-75.12451172	+3544
+1458241678.53230000	+16.53662109	-3.45410156	-1.53369141	+18.85253906	-42.40722656	-89.78027344	+5672	+16.62011719	-0.03515625	-4.19677734	+60.09521484	-18.34716797	-55.59082031	+3652	+15.00732422	-5.58105469	-4.36376953	+46.80175781	-29.57519531	-75.49804688	+3588
+1458241678.53650000	+16.56298828	-3.42333984	-1.54687500	+18.80859375	-42.62695313	-89.95605469	+5708	+16.67724609	-0.00878906	-4.16162109	+60.00732422	-19.22607422	-55.96435547	+3688	+15.07763672	-5.51953125	-4.35937500	+46.95556641	-29.90478516	-75.73974609	+3624
+1458241678.54060010	+16.58935547	-3.40136719	-1.56005859	+18.67675781	-42.84667969	-90.10986328	+5740	+16.72558594	+0.00439453	-4.12646484	+59.83154297	-20.12695313	-56.29394531	+3720	+15.14794922	-5.45800781	-4.35058594	+47.06542969	-30.25634766	-75.95947266	+3656
+1458241678.54480000	+16.62011719	-3.38818359	-1.56445313	+18.58886719	-43.17626953	-90.30761719	+5764	+16.76953125	+0.01318359	-4.08251953	+59.61181641	-21.09375000	-56.66748047	+3752	+15.21826172	-5.40087891	-4.32861328	+47.19726563	-30.65185547	-76.26708984	+3680
+1458241678.54900000	+16.65087891	-3.36181641	-1.57324219	+18.50097656	-43.43994141	-90.46142578	+5788	+16.82226563	+0.03076172	-4.03857422	+59.45800781	-22.08251953	-56.97509766	+3784	+15.29296875	-5.33496094	-4.31103516	+47.37304688	-31.06933594	-76.53076172	+3704
+1458241678.55310010	+16.68164063	-3.34863281	-1.58203125	+18.41308594	-43.68164063	-90.63720703	+5808	+16.87060547	+0.03955078	-3.99023438	+59.30419922	-23.04931641	-57.30468750	+3816	+15.36328125	-5.28222656	-4.29345703	+47.48291016	-31.44287109	-76.75048828	+3720
+1458241678.55730010	+16.70800781	-3.33105469	-1.58203125	+18.32519531	-43.98925781	-90.83496094	+5828	+16.91015625	+0.04833984	-3.93750000	+59.15039063	-24.03808594	-57.65625000	+3848	+15.42480469	-5.22949219	-4.27587891	+47.57080078	-31.77246094	-76.97021484	+3728
+1458241678.56150010	+16.73437500	-3.30908203	-1.58642578	+18.23730469	-44.25292969	-90.96679688	+5848	+16.95410156	+0.06152344	-3.89355469	+58.99658203	-24.98291016	-57.87597656	+3880	+15.48632813	-5.16796875	-4.26708984	+47.68066406	-32.10205078	-77.10205078	+3736
+1458241678.56559990	+16.76953125	-3.28271484	-1.59082031	+18.19335938	-44.51660156	-91.07666016	+5864	+16.98925781	+0.07910156	-3.85400391	+58.86474609	-25.90576172	-58.07373047	+3912	+15.54785156	-5.11962891	-4.25830078	+47.72460938	-32.38769531	-77.23388672	+3740
+1458241678.56979990	+16.78710938	-3.25195313	-1.58203125	+18.17138672	-44.89013672	-91.27441406	+5888	+17.02001953	+0.10107422	-3.78808594	+58.82080078	-26.89453125	-58.40332031	+3948	+15.59619141	-5.06689453	-4.25830078	+47.74658203	-32.62939453	-77.29980469	+3740
+1458241678.57390000	+16.81347656	-3.21240234	-1.56005859	+18.25927734	-45.30761719	-91.47216797	+5912	+17.05517578	+0.11865234	-3.71777344	+58.75488281	-27.86132813	-58.71093750	+3984	+15.63574219	-5.01416016	-4.24511719	+47.83447266	-32.87109375	-77.47558594	+3744
+1458241678.57810000	+16.83544922	-3.17285156	-1.53808594	+18.36914063	-45.72509766	-91.69189453	+5936	+17.08593750	+0.14501953	-3.65185547	+58.75488281	-28.78417969	-59.04052734	+4024	+15.68408203	-4.97460938	-4.23632813	+47.87841797	-33.06884766	-77.67333984	+3744
+1458241678.58229990	+16.85742188	-3.12890625	-1.50292969	+18.52294922	-46.23046875	-91.97753906	+5968	+17.12109375	+0.17138672	-3.55957031	+58.86474609	-29.75097656	-59.50195313	+4068	+15.71923828	-4.93505859	-4.23632813	+47.90039063	-33.22265625	-77.82714844	+3748
+1458241678.58640000	+16.88378906	-3.07617188	-1.45458984	+18.76464844	-46.77978516	-92.30712891	+6000	+17.16064453	+0.20214844	-3.48046875	+58.90869141	-30.67382813	-59.87548828	+4112	+15.75439453	-4.89111328	-4.23193359	+47.96630859	-33.37646484	-78.00292969	+3756
+1458241678.59060000	+16.91455078	-3.02343750	-1.40625000	+19.05029297	-47.32910156	-92.65869141	+6032	+17.19580078	+0.23730469	-3.39697266	+59.04052734	-31.53076172	-60.29296875	+4156	+15.78955078	-4.86474609	-4.23193359	+47.96630859	-33.44238281	-78.20068359	+3768
+1458241678.59480000	+16.93212891	-2.96630859	-1.35351563	+19.35791016	-47.90039063	-93.01025391	+6072	+17.22656250	+0.27246094	-3.30468750	+59.28222656	-32.36572266	-60.82031250	+4208	+15.81152344	-4.83398438	-4.24072266	+47.94433594	-33.44238281	-78.31054688	+3784
+1458241678.59890010	+16.95410156	-2.90478516	-1.29638672	+19.70947266	-48.49365234	-93.36181641	+6116	+17.25732422	+0.30761719	-3.21679688	+59.45800781	-33.13476563	-61.25976563	+4256	+15.82910156	-4.80322266	-4.24511719	+47.96630859	-33.44238281	-78.46435547	+3804
+1458241678.60310010	+16.97167969	-2.84765625	-1.23925781	+20.01708984	-49.06494141	-93.69140625	+6156	+17.28369141	+0.35156250	-3.12451172	+59.67773438	-33.88183594	-61.72119141	+4308	+15.85107422	-4.77246094	-4.24951172	+47.96630859	-33.48632813	-78.64013672	+3832
+1458241678.60730000	+16.98925781	-2.79052734	-1.18652344	+20.30273438	-49.65820313	-94.02099609	+6200	+17.31005859	+0.39550781	-3.03662109	+59.96337891	-34.60693359	-62.20458984	+4360	+15.86865234	-4.74609375	-4.25830078	+47.96630859	-33.48632813	-78.79394531	+3868
+1458241678.61139990	+17.00683594	-2.72900391	-1.12500000	+20.67626953	-50.31738281	-94.41650391	+6244	+17.33642578	+0.43505859	-2.94873047	+60.24902344	-35.33203125	-62.75390625	+4408	+15.88623047	-4.70654297	-4.25830078	+48.05419922	-33.55224609	-78.99169922	+3908
+1458241678.61560010	+17.02441406	-2.68066406	-1.05908203	+21.02783203	-50.95458984	-94.83398438	+6292	+17.36718750	+0.46582031	-2.85644531	+60.53466797	-36.01318359	-63.32519531	+4460	+15.90380859	-4.68017578	-4.25830078	+48.09814453	-33.61816406	-79.25537109	+3948
+1458241678.61980010	+17.03759766	-2.63671875	-1.00195313	+21.31347656	-51.56982422	-95.20751953	+6332	+17.39355469	+0.49658203	-2.77294922	+60.79833984	-36.58447266	-63.87451172	+4508	+15.93017578	-4.65820313	-4.24511719	+48.16406250	-33.70605469	-79.56298828	+3996
+1458241678.62389990	+17.05517578	-2.58398438	-0.95361328	+21.62109375	-52.09716797	-95.51513672	+6376	+17.41992188	+0.53173828	-2.70703125	+61.06201172	-37.13378906	-64.31396484	+4556	+15.95654297	-4.62744141	-4.24072266	+48.27392578	-33.83789063	-79.78271484	+4048
+1458241678.62809990	+17.06835938	-2.54882813	-0.90966797	+21.84082031	-52.64648438	-95.80078125	+6416	+17.44189453	+0.56250000	-2.63671875	+61.30371094	-37.66113281	-64.79736328	+4600	+15.97412109	-4.59667969	-4.23193359	+48.36181641	-33.99169922	-80.00244141	+4100
+1458241678.63229990	+17.07714844	-2.51367188	-0.87890625	+21.97265625	-53.10791016	-96.02050781	+6452	+17.45507813	+0.58886719	-2.58837891	+61.50146484	-38.07861328	-65.14892578	+4644	+16.00048828	-4.57031250	-4.21875000	+48.42773438	-34.18945313	-80.26611328	+4156
+1458241678.63640000	+17.08593750	-2.47412109	-0.85693359	+22.10449219	-53.52539063	-96.17431641	+6488	+17.46826172	+0.61523438	-2.54443359	+61.69921875	-38.51806641	-65.54443359	+4684	+16.03564453	-4.52636719	-4.20556641	+48.58154297	-34.40917969	-80.48583984	+4212
+1458241678.64060000	+17.09033203	-2.46093750	-0.83496094	+22.08251953	-53.94287109	-96.28417969	+6516	+17.48144531	+0.63281250	-2.49169922	+61.87500000	-38.93554688	-65.96191406	+4724	+16.06640625	-4.48242188	-4.18798828	+48.75732422	-34.73876953	-80.70556641	+4264
+1458241678.64479990	+17.09472656	-2.44775391	-0.82617188	+21.97265625	-54.33837891	-96.32812500	+6540	+17.49023438	+0.64599609	-2.46533203	+61.96289063	-39.28710938	-66.22558594	+4756	+16.10595703	-4.43847656	-4.15722656	+48.93310547	-35.15625000	-81.01318359	+4312
+1458241678.64890000	+17.10351563	-2.43017578	-0.81738281	+21.90673828	-54.68994141	-96.32812500	+6560	+17.50341797	+0.66357422	-2.44335938	+62.07275391	-39.66064453	-66.51123047	+4792	+16.14990234	-4.39013672	-4.12646484	+49.19677734	-35.59570313	-81.25488281	+4360
+1458241678.65310000	+17.10351563	-2.42578125	-0.81298828	+21.77490234	-55.04150391	-96.35009766	+6580	+17.51660156	+0.66796875	-2.41699219	+62.18261719	-39.99023438	-66.79687500	+4824	+16.18505859	-4.34619141	-4.09570313	+49.37255859	-36.01318359	-81.51855469	+4396
+1458241678.65720010	+17.10791016	-2.42138672	-0.81298828	+21.62109375	-55.39306641	-96.35009766	+6596	+17.51660156	+0.67675781	-2.40820313	+62.22656250	-40.27587891	-67.03857422	+4856	+16.22460938	-4.31103516	-4.06494141	+49.54833984	-36.47460938	-81.78222656	+4428
+1458241678.66140010	+17.10791016	-2.41259766	-0.82177734	+21.42333984	-55.61279297	-96.19628906	+6612	+17.52099609	+0.68554688	-2.39941406	+62.29248047	-40.53955078	-67.21435547	+4884	+16.27294922	-4.25830078	-4.03857422	+49.76806641	-36.95800781	-82.00195313	+4456
+1458241678.66560010	+17.10791016	-2.40820313	-0.83935547	+21.13769531	-55.85449219	-96.02050781	+6624	+17.52539063	+0.69873047	-2.39501953	+62.35839844	-40.78125000	-67.39013672	+4912	+16.31689453	-4.20996094	-4.00781250	+50.00976563	-37.44140625	-82.19970703	+4476
+1458241678.66969990	+17.10351563	-2.40820313	-0.84375000	+20.85205078	-56.14013672	-95.84472656	+6632	+17.51660156	+0.70751953	-2.39062500	+62.42431641	-41.04492188	-67.56591797	+4940	+16.35205078	-4.15722656	-3.99023438	+50.18554688	-37.88085938	-82.30957031	+4492
+1458241678.67389990	+17.09912109	-2.40380859	-0.84814453	+20.61035156	-56.44775391	-95.66894531	+6640	+17.51660156	+0.72070313	-2.37744141	+62.53417969	-41.33056641	-67.80761719	+4968	+16.38281250	-4.10009766	-3.96826172	+50.42724609	-38.34228516	-82.48535156	+4500
+1458241678.67810010	+17.09472656	-2.39941406	-0.85253906	+20.36865234	-56.75537109	-95.49316406	+6648	+17.51660156	+0.73388672	-2.36425781	+62.68798828	-41.63818359	-68.07128906	+4996	+16.41796875	-4.05615234	-3.94628906	+50.62500000	-38.75976563	-82.66113281	+4504
+1458241678.68220000	+17.08593750	-2.39501953	-0.83935547	+20.17089844	-57.19482422	-95.38330078	+6656	+17.51660156	+0.75146484	-2.33789063	+62.88574219	-41.94580078	-68.42285156	+5028	+16.44873047	-4.01220703	-3.92871094	+50.82275391	-39.17724609	-82.81494141	+4504
+1458241678.68639990	+17.08593750	-2.38183594	-0.82617188	+19.97314453	-57.54638672	-95.20751953	+6664	+17.52099609	+0.76464844	-2.31591797	+63.06152344	-42.23144531	-68.68652344	+5056	+16.47509766	-3.96826172	-3.90234375	+51.06445313	-39.61669922	-83.05664063	+4504
+1458241678.69059990	+17.08593750	-2.36865234	-0.81738281	+19.79736328	-57.89794922	-95.05371094	+6668	+17.52539063	+0.79101563	-2.29833984	+63.30322266	-42.49511719	-68.99414063	+5084	+16.51025391	-3.94189453	-3.88476563	+51.26220703	-39.94628906	-83.29833984	+4500
+1458241678.69470000	+17.07714844	-2.35107422	-0.78662109	+19.73144531	-58.35937500	-94.98779297	+6680	+17.52099609	+0.81738281	-2.25439453	+63.65478516	-42.80273438	-69.45556641	+5116	+16.52343750	-3.90673828	-3.87597656	+51.41601563	-40.16601563	-83.43017578	+4500
+1458241678.69890000	+17.07275391	-2.32910156	-0.75146484	+19.66552734	-58.82080078	-94.87792969	+6692	+17.52539063	+0.84375000	-2.21044922	+64.00634766	-43.08837891	-69.87304688	+5144	+16.53662109	-3.87158203	-3.86718750	+51.59179688	-40.40771484	-83.62792969	+4496
+1458241678.70310000	+17.06835938	-2.29833984	-0.72070313	+19.64355469	-59.28222656	-94.76806641	+6708	+17.52539063	+0.88330078	-2.16650391	+64.42382813	-43.37402344	-70.31250000	+5176	+16.55419922	-3.84960938	-3.86279297	+51.74560547	-40.58349609	-83.82568359	+4496
+1458241678.70720010	+17.05957031	-2.26318359	-0.66357422	+19.73144531	-59.87548828	-94.76806641	+6724	+17.52978516	+0.92285156	-2.10498047	+64.97314453	-43.72558594	-70.92773438	+5212	+16.55859375	-3.82324219	-3.85839844	+51.87744141	-40.71533203	-84.00146484	+4496
+1458241678.71140000	+17.05517578	-2.22802734	-0.60644531	+19.81933594	-60.46875000	-94.74609375	+6744	+17.53857422	+0.96679688	-2.03466797	+65.50048828	-44.07714844	-71.52099609	+5248	+16.55859375	-3.80126953	-3.84960938	+52.05322266	-40.86914063	-84.22119141	+4504
+1458241678.71560000	+17.05078125	-2.19726563	-0.54492188	+19.88525391	-61.06201172	-94.74609375	+6768	+17.54296875	+1.00634766	-1.96435547	+66.07177734	-44.40673828	-72.13623047	+5280	+16.55859375	-3.78808594	-3.84082031	+52.20703125	-40.97900391	-84.50683594	+4516
+1458241678.71970010	+17.05078125	-2.16650391	-0.47900391	+19.99511719	-61.67724609	-94.79003906	+6788	+17.55175781	+1.04589844	-1.89404297	+66.66503906	-44.71435547	-72.77343750	+5312	+16.56298828	-3.77050781	-3.82324219	+52.38281250	-41.08886719	-84.83642578	+4536
+1458241678.72390010	+17.05078125	-2.13134766	-0.42187500	+20.03906250	-62.20458984	-94.70214844	+6808	+17.56054688	+1.09423828	-1.83251953	+67.21435547	-45.00000000	-73.32275391	+5344	+16.56738281	-3.75732422	-3.81445313	+52.53662109	-41.17675781	-85.03417969	+4556
+1458241678.72799990	+17.05078125	-2.09619141	-0.36914063	+20.10498047	-62.70996094	-94.63623047	+6832	+17.56933594	+1.13378906	-1.77099609	+67.76367188	-45.26367188	-73.87207031	+5372	+16.57177734	-3.74414063	-3.80126953	+52.66845703	-41.24267578	-85.25390625	+4584
+1458241678.73219990	+17.05078125	-2.05664063	-0.31201172	+20.17089844	-63.23730469	-94.57031250	+6852	+17.56933594	+1.17333984	-1.70507813	+68.33496094	-45.54931641	-74.44335938	+5396	+16.57177734	-3.73095703	-3.79248047	+52.80029297	-41.33056641	-85.49560547	+4616
+1458241678.73639990	+17.04638672	-2.02587891	-0.25927734	+20.19287109	-63.72070313	-94.43847656	+6876	+17.56933594	+1.21728516	-1.63916016	+68.92822266	-45.81298828	-75.01464844	+5424	+16.57177734	-3.71777344	-3.78808594	+52.88818359	-41.39648438	-85.60546875	+4652
+1458241678.74050000	+17.04199219	-1.99951172	-0.21093750	+20.10498047	-64.20410156	-94.28466797	+6896	+17.56933594	+1.25244141	-1.57763672	+69.49951172	-46.09863281	-75.56396484	+5452	+16.56738281	-3.70019531	-3.78369141	+52.99804688	-41.48437500	-85.73730469	+4688
+1458241678.74470000	+17.04638672	-1.97753906	-0.17138672	+19.92919922	-64.64355469	-93.99902344	+6912	+17.56933594	+1.28320313	-1.52929688	+69.89501953	-46.34033203	-75.93750000	+5472	+16.56738281	-3.67822266	-3.77050781	+53.12988281	-41.66015625	-85.93505859	+4732
+1458241678.74889990	+17.04638672	-1.95117188	-0.14501953	+19.64355469	-64.97314453	-93.60351563	+6928	+17.56933594	+1.32275391	-1.48974609	+70.35644531	-46.60400391	-76.33300781	+5492	+16.58056641	-3.64306641	-3.75292969	+53.34960938	-41.94580078	-86.11083984	+4776
+1458241678.75300000	+17.04638672	-1.94677734	-0.11865234	+19.24804688	-65.30273438	-93.16406250	+6936	+17.56494141	+1.33593750	-1.45019531	+70.72998047	-46.84570313	-76.70654297	+5508	+16.58496094	-3.61230469	-3.73974609	+53.48144531	-42.18750000	-86.19873047	+4820
+1458241678.75720000	+17.05078125	-1.94238281	-0.10986328	+18.74267578	-65.52246094	-92.63671875	+6944	+17.55615234	+1.34912109	-1.42822266	+70.97167969	-47.06542969	-76.94824219	+5520	+16.60253906	-3.59033203	-3.71777344	+53.63525391	-42.51708984	-86.37451172	+4860
+1458241678.76140000	+17.05078125	-1.94238281	-0.11865234	+18.10546875	-65.65429688	-91.97753906	+6952	+17.54736328	+1.37109375	-1.40625000	+71.27929688	-47.28515625	-77.16796875	+5532	+16.62451172	-3.55078125	-3.71337891	+53.72314453	-42.80273438	-86.26464844	+4900
+1458241678.76550010	+17.04638672	-1.94238281	-0.12744141	+17.38037109	-65.78613281	-91.25244141	+6956	+17.52978516	+1.37548828	-1.38427734	+71.52099609	-47.52685547	-77.38769531	+5544	+16.63769531	-3.51562500	-3.70898438	+53.78906250	-43.13232422	-86.15478516	+4932
+1458241678.76970010	+17.04638672	-1.94677734	-0.14062500	+16.58935547	-65.87402344	-90.46142578	+6960	+17.51220703	+1.37988281	-1.38427734	+71.63085938	-47.76855469	-77.40966797	+5556	+16.65527344	-3.48046875	-3.70458984	+53.81103516	-43.48388672	-86.02294922	+4956
+1458241678.77390000	+17.04199219	-1.95117188	-0.16259766	+15.75439453	-65.93994141	-89.62646484	+6968	+17.49902344	+1.38867188	-1.37988281	+71.80664063	-47.96630859	-77.49755859	+5564	+16.67285156	-3.44091797	-3.70458984	+53.83300781	-43.85742188	-85.82519531	+4972
+1458241678.77800010	+17.03759766	-1.96875000	-0.18457031	+14.83154297	-65.98388672	-88.76953125	+6972	+17.47705078	+1.38867188	-1.37988281	+71.93847656	-48.25195313	-77.60742188	+5576	+16.68603516	-3.39257813	-3.70019531	+53.89892578	-44.25292969	-85.64941406	+4988
+1458241678.78220010	+17.03759766	-1.99072266	-0.21093750	+13.84277344	-66.00585938	-87.86865234	+6976	+17.45507813	+1.38867188	-1.37988281	+72.02636719	-48.51562500	-77.62939453	+5588	+16.70800781	-3.34863281	-3.69140625	+53.98681641	-44.69238281	-85.51757813	+4996
+1458241678.78640010	+17.03759766	-2.00830078	-0.23730469	+12.85400391	-66.02783203	-86.94580078	+6976	+17.43750000	+1.38867188	-1.37988281	+72.20214844	-48.84521484	-77.73925781	+5600	+16.72998047	-3.30029297	-3.68261719	+54.09667969	-45.13183594	-85.36376953	+4996
+1458241678.79049990	+17.03759766	-2.02148438	-0.26367188	+11.90917969	-66.04980469	-86.04492188	+6976	+17.41992188	+1.38867188	-1.37548828	+72.39990234	-49.19677734	-77.87109375	+5612	+16.75195313	-3.26513672	-3.67822266	+54.14062500	-45.50537109	-85.20996094	+4992
+1458241678.79469990	+17.02880859	-2.03466797	-0.28125000	+11.00830078	-66.09375000	-85.18798828	+6976	+17.40234375	+1.38427734	-1.37109375	+72.55371094	-49.57031250	-77.98095703	+5624	+16.76513672	-3.22998047	-3.67382813	+54.16259766	-45.83496094	-85.01220703	+4984
+1458241678.79889990	+17.02441406	-2.05224609	-0.29882813	+10.10742188	-66.13769531	-84.35302734	+6972	+17.38037109	+1.38427734	-1.36230469	+72.86132813	-50.05371094	-78.20068359	+5636	+16.77832031	-3.19482422	-3.67382813	+54.16259766	-46.16455078	-84.81445313	+4972
+1458241678.80300000	+17.02441406	-2.06103516	-0.31640625	+9.22851563	-66.18164063	-83.51806641	+6968	+17.35839844	+1.39306641	-1.34912109	+73.14697266	-50.51513672	-78.37646484	+5648	+16.79589844	-3.15966797	-3.67382813	+54.18457031	-46.49414063	-84.61669922	+4956
+1458241678.80720000	+17.02001953	-2.06982422	-0.32080078	+8.41552734	-66.29150391	-82.72705078	+6964	+17.33642578	+1.40185547	-1.33593750	+73.43261719	-51.02050781	-78.55224609	+5664	+16.79589844	-3.11572266	-3.68701172	+54.16259766	-46.71386719	-84.30908203	+4944
+1458241678.81130000	+17.01562500	-2.06982422	-0.31201172	+7.73437500	-66.53320313	-82.04589844	+6956	+17.31884766	+1.41064453	-1.30078125	+73.95996094	-51.65771484	-78.96972656	+5680	+16.79589844	-3.08496094	-3.68701172	+54.20654297	-46.95556641	-84.26513672	+4928
+1458241678.81550000	+17.01562500	-2.06542969	-0.29882813	+7.14111328	-66.77490234	-81.40869141	+6952	+17.30566406	+1.42382813	-1.26562500	+74.48730469	-52.27294922	-79.38720703	+5700	+16.80029297	-3.07177734	-3.68701172	+54.22851563	-47.13134766	-84.24316406	+4912
+1458241678.81970000	+17.01123047	-2.05664063	-0.27685547	+6.63574219	-67.06054688	-80.83740234	+6948	+17.30126953	+1.43701172	-1.22167969	+75.05859375	-52.95410156	-79.89257813	+5720	+16.80468750	-3.05859375	-3.68261719	+54.29443359	-47.26318359	-84.26513672	+4896
+1458241678.82380010	+17.01123047	-2.04785156	-0.23730469	+6.26220703	-67.45605469	-80.37597656	+6948	+17.29248047	+1.45019531	-1.16455078	+75.80566406	-53.67919922	-80.59570313	+5736	+16.80908203	-3.05419922	-3.68261719	+54.31640625	-47.35107422	-84.33105469	+4884
+1458241678.82800010	+17.01562500	-2.03027344	-0.19775391	+5.95458984	-67.85156250	-79.98046875	+6952	+17.29248047	+1.46777344	-1.10302734	+76.59667969	-54.44824219	-81.27685547	+5756	+16.81347656	-3.04980469	-3.67822266	+54.36035156	-47.43896484	-84.41894531	+4876
+1458241678.83220010	+17.01123047	-2.01269531	-0.16259766	+5.71289063	-68.20312500	-79.62890625	+6956	+17.28808594	+1.48535156	-1.05468750	+77.27783203	-55.26123047	-81.84814453	+5772	+16.80908203	-3.04541016	-3.68701172	+54.33837891	-47.46093750	-84.39697266	+4872
+1458241678.83629990	+17.01123047	-1.99072266	-0.11425781	+5.66894531	-68.66455078	-79.40917969	+6964	+17.28369141	+1.50732422	-0.99755859	+78.15673828	-56.09619141	-82.59521484	+5784	+16.80029297	-3.04541016	-3.69580078	+54.31640625	-47.43896484	-84.39697266	+4872
+1458241678.84050010	+17.00683594	-1.96435547	-0.06152344	+5.64697266	-69.19189453	-79.23339844	+6976	+17.27490234	+1.52050781	-0.93603516	+78.99169922	-56.97509766	-83.34228516	+5800	+16.79150391	-3.04101563	-3.70458984	+54.27246094	-47.43896484	-84.41894531	+4872
+1458241678.84470010	+17.00244141	-1.94238281	-0.01757813	+5.66894531	-69.60937500	-79.07958984	+6984	+17.27929688	+1.53369141	-0.88330078	+79.76074219	-57.89794922	-84.04541016	+5812	+16.78710938	-3.04101563	-3.71337891	+54.27246094	-47.43896484	-84.46289063	+4880
+1458241678.84879990	+17.00244141	-1.91601563	+0.03076172	+5.86669922	-70.15869141	-79.07958984	+6992	+17.27050781	+1.54248047	-0.82177734	+80.74951172	-58.82080078	-84.99023438	+5824	+16.78271484	-3.04541016	-3.71337891	+54.27246094	-47.48291016	-84.57275391	+4892
+1458241678.85299990	+16.99804688	-1.89843750	+0.08789063	+6.15234375	-70.75195313	-79.21142578	+7004	+17.27050781	+1.55126953	-0.75585938	+81.78222656	-59.78759766	-86.00097656	+5836	+16.77832031	-3.04980469	-3.71337891	+54.29443359	-47.50488281	-84.70458984	+4904
+1458241678.85719990	+16.99804688	-1.87646484	+0.13183594	+6.48193359	-71.21337891	-79.38720703	+7012	+17.27490234	+1.55566406	-0.71630859	+82.57324219	-60.73242188	-86.74804688	+5844	+16.77392578	-3.05419922	-3.70898438	+54.31640625	-47.54882813	-84.88037109	+4924
+1458241678.86130000	+16.99804688	-1.85888672	+0.16699219	+6.92138672	-71.69677734	-79.67285156	+7020	+17.27050781	+1.56445313	-0.67675781	+83.45214844	-61.69921875	-87.56103516	+5848	+16.77832031	-3.05859375	-3.71337891	+54.29443359	-47.57080078	-84.96826172	+4944
+1458241678.86550000	+16.98925781	-1.84570313	+0.20654297	+7.40478516	-72.20214844	-80.00244141	+7028	+17.26611328	+1.56884766	-0.64160156	+84.33105469	-62.68798828	-88.37402344	+5848	+16.77392578	-3.05419922	-3.71337891	+54.27246094	-47.63671875	-85.01220703	+4968
+1458241678.86970000	+16.98925781	-1.83691406	+0.21972656	+7.84423828	-72.50976563	-80.33203125	+7028	+17.26171875	+1.56884766	-0.62402344	+84.96826172	-63.65478516	-88.96728516	+5848	+16.77392578	-3.04980469	-3.71777344	+54.20654297	-47.74658203	-85.01220703	+4988
+1458241678.87380000	+16.98046875	-1.82812500	+0.22851563	+8.43750000	-72.88330078	-80.81542969	+7028	+17.24853516	+1.56445313	-0.60644531	+85.75927734	-64.62158203	-89.71435547	+5848	+16.77832031	-3.04101563	-3.72656250	+54.11865234	-47.85644531	-84.94628906	+5012
+1458241678.87800000	+16.96728516	-1.83251953	+0.23730469	+9.00878906	-73.27880859	-81.32080078	+7024	+17.23535156	+1.55566406	-0.58886719	+86.59423828	-65.58837891	-90.57128906	+5852	+16.77832031	-3.02783203	-3.73095703	+54.03076172	-48.01025391	-84.85839844	+5036
+1458241678.88210010	+16.96728516	-1.83691406	+0.21972656	+9.53613281	-73.47656250	-81.80419922	+7024	+17.23095703	+1.54248047	-0.58447266	+87.23144531	-66.55517578	-91.23046875	+5852	+16.78710938	-3.01025391	-3.73095703	+53.98681641	-48.25195313	-84.83642578	+5056
+1458241678.88630010	+16.96289063	-1.85009766	+0.19335938	+10.19531250	-73.71826172	-82.41943359	+7020	+17.21777344	+1.52929688	-0.58447266	+87.93457031	-67.52197266	-91.93359375	+5852	+16.80029297	-2.99267578	-3.72656250	+53.92089844	-48.51562500	-84.74853516	+5072
+1458241678.89050010	+16.95849609	-1.86767578	+0.16699219	+10.81054688	-73.87207031	-83.03466797	+7020	+17.20898438	+1.51611328	-0.58447266	+88.70361328	-68.51074219	-92.72460938	+5852	+16.81347656	-2.97070313	-3.72216797	+53.85498047	-48.77929688	-84.63867188	+5084
+1458241678.89459990	+16.94970703	-1.88525391	+0.12744141	+11.38183594	-73.95996094	-83.64990234	+7016	+17.20019531	+1.50292969	-0.59326172	+89.31884766	-69.45556641	-93.40576172	+5856	+16.82666016	-2.94873047	-3.72216797	+53.74511719	-49.04296875	-84.46289063	+5088
+1458241678.89879990	+16.94091797	-1.91162109	+0.08789063	+11.90917969	-74.02587891	-84.24316406	+7016	+17.18701172	+1.48974609	-0.60644531	+90.04394531	-70.42236328	-94.13085938	+5856	+16.83984375	-2.92236328	-3.73095703	+53.56933594	-49.30664063	-84.17724609	+5092
+1458241678.90300010	+16.93212891	-1.92480469	+0.04394531	+12.45849609	-74.09179688	-84.83642578	+7016	+17.17382813	+1.47656250	-0.61962891	+90.83496094	-71.38916016	-94.96582031	+5860	+16.85302734	-2.88720703	-3.73974609	+53.39355469	-49.57031250	-83.89160156	+5092
+1458241678.90710000	+16.92773438	-1.93798828	-0.00439453	+13.02978516	-74.13574219	-85.45166016	+7012	+17.16503906	+1.45898438	-0.62841797	+91.77978516	-72.35595703	-95.93261719	+5864	+16.86181641	-2.85644531	-3.74853516	+53.21777344	-49.81201172	-83.56201172	+5088
+1458241678.91129990	+16.92333984	-1.95996094	-0.04394531	+13.66699219	-74.22363281	-86.17675781	+7008	+17.15625000	+1.43701172	-0.63281250	+92.98828125	-73.32275391	-97.27294922	+5864	+16.87060547	-2.82568359	-3.75292969	+53.02001953	-50.09765625	-83.29833984	+5076
+1458241678.91549990	+16.91455078	-1.97314453	-0.08349609	+14.45800781	-74.31152344	-87.01171875	+7000	+17.14746094	+1.41943359	-0.63281250	+94.43847656	-74.28955078	-98.81103516	+5868	+16.87939453	-2.79492188	-3.75732422	+52.88818359	-50.31738281	-83.12255859	+5060
+1458241678.91960000	+16.91455078	-1.98193359	-0.10546875	+15.51269531	-74.50927734	-88.11035156	+6992	+17.14746094	+1.40185547	-0.63281250	+96.08642578	-75.23437500	-100.56884766	+5868	+16.88818359	-2.76855469	-3.76611328	+52.75634766	-50.49316406	-82.92480469	+5044
+1458241678.92380000	+16.91455078	-1.99951172	-0.12304688	+16.54541016	-74.70703125	-89.25292969	+6984	+17.14746094	+1.38867188	-0.63281250	+97.95410156	-76.15722656	-102.54638672	+5868	+16.89697266	-2.74658203	-3.76611328	+52.64648438	-50.66894531	-82.83691406	+5024
+1458241678.92800000	+16.91455078	-1.99072266	-0.13623047	+17.77587891	-74.88281250	-90.48339844	+6972	+17.14306641	+1.37988281	-0.63281250	+100.15136719	-77.08007813	-104.78759766	+5868	+16.91015625	-2.73779297	-3.76611328	+52.53662109	-50.77880859	-82.79296875	+5004
+1458241678.93210010	+16.90576172	-1.98193359	-0.13623047	+19.22607422	-75.16845703	-91.95556641	+6960	+17.14306641	+1.37109375	-0.61523438	+103.09570313	-77.95898438	-107.81982422	+5868	+16.91015625	-2.72021484	-3.78369141	+52.40478516	-50.77880859	-82.66113281	+4988
+1458241678.93630000	+16.90576172	-1.98193359	-0.12744141	+20.76416016	-75.45410156	-93.58154297	+6948	+17.14306641	+1.35351563	-0.59765625	+106.43554688	-78.81591797	-111.29150391	+5868	+16.90576172	-2.72021484	-3.78808594	+52.31689453	-50.77880859	-82.68310547	+4972
+1458241678.94050000	+16.90576172	-1.95556641	-0.11865234	+22.52197266	-75.76171875	-95.29541016	+6944	+17.14306641	+1.35351563	-0.58007813	+110.36865234	-79.58496094	-115.29052734	+5868	+16.90136719	-2.71582031	-3.79687500	+52.22900391	-50.75683594	-82.74902344	+4956
+1458241678.94460010	+16.90576172	-1.92919922	-0.08789063	+24.74121094	-76.15722656	-97.47070313	+6944	+17.14746094	+1.34912109	-0.55371094	+115.18066406	-80.26611328	-120.16845703	+5868	+16.89257813	-2.71142578	-3.80126953	+52.16308594	-50.69091797	-82.83691406	+4944
+1458241678.94880010	+16.91015625	-1.90283203	-0.04394531	+27.15820313	-76.57470703	-99.88769531	+6940	+17.14746094	+1.34472656	-0.52734375	+120.58593750	-80.88134766	-125.63964844	+5868	+16.88818359	-2.71582031	-3.80126953	+52.18505859	-50.66894531	-83.05664063	+4932
+1458241678.95300010	+16.91455078	-1.86767578	+0.00000000	+29.83886719	-76.94824219	-102.50244141	+6944	+17.15185547	+1.34472656	-0.50097656	+126.69433594	-81.36474609	-131.79199219	+5868	+16.88818359	-2.72460938	-3.79687500	+52.22900391	-50.60302734	-83.36425781	+4928
+1458241678.95709990	+16.91894531	-1.82812500	+0.04394531	+32.76123047	-77.29980469	-105.38085938	+6948	+17.15625000	+1.34472656	-0.47021484	+133.39599609	-81.71630859	-138.55957031	+5868	+16.88378906	-2.73339844	-3.79248047	+52.29492188	-50.51513672	-83.69384766	+4928
+1458241678.96129990	+16.91894531	-1.80175781	+0.08789063	+35.48583984	-77.58544922	-108.10546875	+6948	+17.16064453	+1.34912109	-0.44824219	+140.09765625	-81.97998047	-145.28320313	+5868	+16.87939453	-2.74218750	-3.78808594	+52.33886719	-50.40527344	-84.04541016	+4932
+1458241678.96540000	+16.92333984	-1.76660156	+0.12744141	+38.32031250	-77.82714844	-110.93994141	+6952	+17.16064453	+1.35351563	-0.42187500	+147.04101563	-82.13378906	-152.24853516	+5868	+16.87500000	-2.75097656	-3.78369141	+52.38281250	-50.31738281	-84.35302734	+4944
+1458241678.96960000	+16.92333984	-1.72705078	+0.16699219	+41.22070313	-78.04687500	-113.79638672	+6956	+17.16064453	+1.35791016	-0.39990234	+153.85253906	-82.11181641	-159.06005859	+5868	+16.87060547	-2.75537109	-3.78369141	+52.40478516	-50.22949219	-84.63867188	+4956
+1458241678.97379990	+16.92333984	-1.69189453	+0.19775391	+43.98925781	-78.20068359	-116.58691406	+6956	+17.15625000	+1.35791016	-0.37792969	+160.40039063	-82.02392578	-165.62988281	+5868	+16.85742188	-2.76416016	-3.77929688	+52.47070313	-50.11962891	-85.01220703	+4976
+1458241678.97790000	+16.92333984	-1.66552734	+0.22851563	+46.77978516	-78.33251953	-119.42138672	+6960	+17.15185547	+1.36230469	-0.36035156	+166.46484375	-81.80419922	-171.71630859	+5864	+16.84863281	-2.75976563	-3.77050781	+52.51464844	-50.05371094	-85.31982422	+4996
+1458241678.98210000	+16.92773438	-1.63916016	+0.25488281	+49.43847656	-78.39843750	-122.12402344	+6960	+17.15185547	+1.35791016	-0.33837891	+171.80419922	-81.49658203	-177.09960938	+5864	+16.84863281	-2.75976563	-3.76171875	+52.60253906	-50.09765625	-85.67138672	+5016
+1458241678.98630000	+16.92773438	-1.62158203	+0.26806641	+51.63574219	-78.39843750	-124.45312500	+6956	+17.15185547	+1.35791016	-0.32519531	+176.63818359	-81.18896484	+178.02246094	+5864	+16.85742188	-2.75097656	-3.75292969	+52.64648438	-50.16357422	-85.93505859	+5040
+1458241678.99040010	+16.92773438	-1.61279297	+0.28125000	+53.76708984	-78.37646484	-126.73828125	+6948	+17.14306641	+1.35351563	-0.31201172	-179.14306641	-80.79345703	+173.78173828	+5864	+16.85742188	-2.74218750	-3.74853516	+52.66845703	-50.22949219	-86.13281250	+5060
+1458241678.99460010	+16.92773438	-1.60400391	+0.27246094	+55.21728516	-78.28857422	-128.34228516	+6944	+17.13867188	+1.34472656	-0.30761719	-175.53955078	-80.41992188	+170.09033203	+5864	+16.86181641	-2.73779297	-3.73974609	+52.62451172	-50.33935547	-86.28662109	+5084
+1458241678.99880000	+16.92333984	-1.60400391	+0.24169922	+55.96435547	-78.11279297	-129.28710938	+6936	+17.12988281	+1.33593750	-0.31201172	-172.24365234	-80.11230469	+166.70654297	+5864	+16.87060547	-2.72021484	-3.75292969	+52.49267578	-50.42724609	-86.19873047	+5104
+1458241679.00289990	+16.91894531	-1.62158203	+0.21093750	+56.53564453	-77.93701172	-130.14404297	+6936	+17.12109375	+1.32275391	-0.32080078	-169.36523438	-79.78271484	+163.74023438	+5864	+16.86621094	-2.68945313	-3.76171875	+52.33886719	-50.58105469	-86.04492188	+5120
+1458241679.00710010	+16.91455078	-1.64355469	+0.18017578	+57.08496094	-77.78320313	-131.00097656	+6932	+17.11669922	+1.30517578	-0.32080078	-166.99218750	-79.36523438	+161.23535156	+5860	+16.87060547	-2.66748047	-3.77050781	+52.18505859	-50.75683594	-85.93505859	+5128
+1458241679.01130010	+16.91015625	-1.66552734	+0.14062500	+57.45849609	-77.62939453	-131.68212891	+6932	+17.10791016	+1.29199219	-0.32519531	-164.81689453	-78.96972656	+158.92822266	+5860	+16.87500000	-2.64111328	-3.77050781	+52.07519531	-50.97656250	-85.84716797	+5136
+1458241679.01539990	+16.90576172	-1.68750000	+0.10546875	+57.78808594	-77.45361328	-132.34130859	+6928	+17.09912109	+1.27441406	-0.32519531	-162.90527344	-78.57421875	+156.88476563	+5860	+16.88378906	-2.61474609	-3.77490234	+51.96533203	-51.17431641	-85.75927734	+5136
+1458241679.01959990	+16.90136719	-1.70947266	+0.07031250	+58.13964844	-77.29980469	-133.02246094	+6924	+17.09033203	+1.25683594	-0.32519531	-161.27929688	-78.13476563	+155.12695313	+5860	+16.88818359	-2.59277344	-3.77490234	+51.85546875	-51.39404297	-85.69335938	+5128
+1458241679.02379990	+16.89697266	-1.73583984	+0.02636719	+57.91992188	-77.10205078	-133.15429688	+6924	+17.08593750	+1.23486328	-0.33837891	-159.69726563	-77.82714844	+153.36914063	+5864	+16.89697266	-2.56201172	-3.78369141	+51.67968750	-51.61376953	-85.53955078	+5120
+1458241679.02790000	+16.89257813	-1.75781250	-0.02197266	+57.67822266	-76.90429688	-133.26416016	+6920	+17.08154297	+1.21728516	-0.35156250	-158.35693359	-77.49755859	+151.85302734	+5864	+16.90576172	-2.54003906	-3.79248047	+51.50390625	-51.81152344	-85.36376953	+5108
+1458241679.03210000	+16.88378906	-1.77978516	-0.05273438	+57.91992188	-76.79443359	-133.83544922	+6912	+17.07714844	+1.19531250	-0.35595703	-157.30224609	-77.12402344	+150.62255859	+5860	+16.90576172	-2.51806641	-3.80566406	+51.30615234	-51.94335938	-85.16601563	+5096
+1458241679.03629990	+16.87939453	-1.80175781	-0.08789063	+57.94189453	-76.64062500	-134.18701172	+6908	+17.07275391	+1.18212891	-0.36035156	-156.18164063	-76.79443359	+149.39208984	+5860	+16.90576172	-2.49609375	-3.81445313	+51.17431641	-52.07519531	-85.05615234	+5076
+1458241679.04040000	+16.87500000	-1.81494141	-0.11865234	+58.00781250	-76.53076172	-134.51660156	+6900	+17.06396484	+1.17333984	-0.36914063	-155.08300781	-76.46484375	+148.22753906	+5856	+16.90576172	-2.47851563	-3.82763672	+51.04248047	-52.20703125	-84.96826172	+5056
+1458241679.04460000	+16.87060547	-1.82373047	-0.12744141	+58.66699219	-76.48681641	-135.46142578	+6888	+17.06396484	+1.16455078	-0.36474609	-154.33593750	-76.04736328	+147.41455078	+5852	+16.90576172	-2.45654297	-3.83642578	+50.95458984	-52.29492188	-84.88037109	+5036
+1458241679.04870010	+16.87060547	-1.83251953	-0.12744141	+59.39208984	-76.46484375	-136.45019531	+6872	+17.06396484	+1.15576172	-0.36035156	-153.63281250	-75.67382813	+146.60156250	+5848	+16.89697266	-2.44775391	-3.82763672	+50.95458984	-52.40478516	-85.05615234	+5012
+1458241679.05290010	+16.87060547	-1.81494141	-0.12744141	+60.24902344	-76.44287109	-137.43896484	+6860	+17.06396484	+1.15576172	-0.35156250	-152.99560547	-75.27832031	+145.89843750	+5844	+16.90576172	-2.45214844	-3.82324219	+50.97656250	-52.47070313	-85.29785156	+4988
+1458241679.05710010	+16.87060547	-1.79736328	-0.10546875	+61.67724609	-76.48681641	-139.04296875	+6852	+17.06396484	+1.15576172	-0.34716797	-152.46826172	-74.90478516	+145.32714844	+5840	+16.90136719	-2.45214844	-3.82763672	+50.97656250	-52.44873047	-85.49560547	+4968
+1458241679.06119990	+16.87500000	-1.77539063	-0.07910156	+63.03955078	-76.48681641	-140.49316406	+6848	+17.06835938	+1.15576172	-0.34277344	-151.89697266	-74.57519531	+144.73388672	+5836	+16.89697266	-2.45214844	-3.82763672	+50.99853516	-52.42675781	-85.71533203	+4948
+1458241679.06539990	+16.87939453	-1.74462891	-0.05273438	+64.42382813	-76.50878906	-141.94335938	+6840	+17.06835938	+1.16455078	-0.33837891	-151.34765625	-74.24560547	+144.18457031	+5828	+16.89697266	-2.45654297	-3.83203125	+51.04248047	-52.38281250	-85.95703125	+4936
+1458241679.06960010	+16.87939453	-1.70947266	-0.02636719	+65.91796875	-76.55273438	-143.45947266	+6836	+17.07275391	+1.17773438	-0.33398438	-150.95214844	-73.89404297	+143.81103516	+5828	+16.89257813	-2.45654297	-3.84082031	+51.06445313	-52.29492188	-86.15478516	+4924
+1458241679.07370000	+16.87939453	-1.67431641	+0.01318359	+67.78564453	-76.57470703	-145.34912109	+6832	+17.07275391	+1.18652344	-0.32080078	-150.60058594	-73.49853516	+143.50341797	+5820	+16.88378906	-2.46533203	-3.84082031	+51.15234375	-52.20703125	-86.50634766	+4916
+1458241679.07789990	+16.88378906	-1.63916016	+0.05273438	+69.69726563	-76.61865234	-147.26074219	+6832	+17.07714844	+1.20410156	-0.30761719	-150.27099609	-73.12500000	+143.21777344	+5820	+16.87500000	-2.47412109	-3.83642578	+51.26220703	-52.14111328	-86.90185547	+4912
+1458241679.08209990	+16.88818359	-1.59960938	+0.08789063	+71.43310547	-76.61865234	-149.06250000	+6828	+17.07714844	+1.22167969	-0.30761719	-149.87548828	-72.81738281	+142.91015625	+5816	+16.87060547	-2.47851563	-3.83203125	+51.39404297	-52.11914063	-87.29736328	+4916
+1458241679.08620000	+16.89697266	-1.56445313	+0.12304688	+73.32275391	-76.61865234	-150.93017578	+6824	+17.08154297	+1.23486328	-0.30322266	-149.56787109	-72.48779297	+142.62451172	+5812	+16.87060547	-2.48291016	-3.82324219	+51.54785156	-52.07519531	-87.75878906	+4920
+1458241679.09040000	+16.90136719	-1.52929688	+0.16259766	+75.14648438	-76.59667969	-152.77587891	+6816	+17.08593750	+1.24804688	-0.30322266	-149.39208984	-72.18017578	+142.44873047	+5804	+16.86621094	-2.48730469	-3.81884766	+51.67968750	-52.03125000	-88.13232422	+4928
+1458241679.09460000	+16.90576172	-1.49853516	+0.18017578	+76.37695313	-76.53076172	-154.00634766	+6808	+17.09033203	+1.25683594	-0.30322266	-149.23828125	-71.89453125	+142.29492188	+5800	+16.86621094	-2.48730469	-3.82763672	+51.74560547	-51.98730469	-88.43994141	+4936
+1458241679.09870000	+16.90576172	-1.46337891	+0.19335938	+77.73925781	-76.46484375	-155.34667969	+6796	+17.09033203	+1.27441406	-0.30761719	-149.06250000	-71.60888672	+142.18505859	+5796	+16.86621094	-2.48291016	-3.84521484	+51.76757813	-51.89941406	-88.54980469	+4952
+1458241679.10290000	+16.90576172	-1.44580078	+0.20654297	+78.96972656	-76.39892578	-156.66503906	+6784	+17.09033203	+1.28759766	-0.30761719	-148.90869141	-71.32324219	+142.07519531	+5792	+16.85742188	-2.46972656	-3.85839844	+51.76757813	-51.89941406	-88.63769531	+4968
+1458241679.10710000	+16.90576172	-1.43261719	+0.18896484	+79.32128906	-76.28906250	-157.08251953	+6768	+17.08593750	+1.29638672	-0.32519531	-148.62304688	-71.12548828	+141.81152344	+5792	+16.85742188	-2.46093750	-3.87158203	+51.74560547	-51.96533203	-88.76953125	+4984
+1458241679.11120010	+16.90576172	-1.42382813	+0.17138672	+79.76074219	-76.17919922	-157.60986328	+6756	+17.08154297	+1.30957031	-0.34277344	-148.44726563	-70.90576172	+141.63574219	+5788	+16.85742188	-2.44775391	-3.88476563	+51.72363281	-52.00927734	-88.83544922	+4996
+1458241679.11540010	+16.90136719	-1.43261719	+0.14941406	+80.09033203	-76.06933594	-158.11523438	+6740	+17.08154297	+1.30957031	-0.35595703	-148.40332031	-70.68603516	+141.54785156	+5788	+16.85302734	-2.43017578	-3.89794922	+51.67968750	-52.09716797	-88.85742188	+5008
+1458241679.11949990	+16.90576172	-1.44140625	+0.10546875	+79.87060547	-75.95947266	-158.07128906	+6728	+17.08154297	+1.30957031	-0.38232422	-148.31542969	-70.51025391	+141.41601563	+5784	+16.85742188	-2.41699219	-3.91552734	+51.61376953	-52.22900391	-88.90136719	+5012
+1458241679.12369990	+16.90576172	-1.45458984	+0.05712891	+79.47509766	-75.82763672	-157.85156250	+6716	+17.07714844	+1.31396484	-0.40869141	-148.16162109	-70.35644531	+141.26220703	+5784	+16.86621094	-2.39062500	-3.94628906	+51.45996094	-52.33886719	-88.70361328	+5020
+1458241679.12789990	+16.90576172	-1.46777344	+0.00439453	+79.03564453	-75.67382813	-157.58789063	+6704	+17.07275391	+1.31396484	-0.43505859	-148.09570313	-70.20263672	+141.15234375	+5784	+16.87060547	-2.36425781	-3.97705078	+51.28417969	-52.44873047	-88.48388672	+5024
+1458241679.13200000	+16.90576172	-1.48095703	-0.05712891	+78.24462891	-75.54199219	-156.97265625	+6696	+17.06835938	+1.31396484	-0.46582031	-148.00781250	-70.07080078	+141.02050781	+5780	+16.87500000	-2.34228516	-4.01660156	+51.08642578	-52.53662109	-88.24218750	+5020
+1458241679.13620000	+16.90136719	-1.49853516	-0.13183594	+77.27783203	-75.38818359	-156.18164063	+6688	+17.06396484	+1.31396484	-0.50097656	-147.89794922	-69.98291016	+140.86669922	+5780	+16.87500000	-2.32031250	-4.05615234	+50.84472656	-52.60253906	-87.95654297	+5016
+1458241679.14039990	+16.89697266	-1.51171875	-0.20654297	+76.33300781	-75.23437500	-155.43457031	+6680	+17.05957031	+1.31835938	-0.53173828	-147.74414063	-69.87304688	+140.69091797	+5780	+16.87500000	-2.29394531	-4.09130859	+50.60302734	-52.69042969	-87.64892578	+5008
+1458241679.14450000	+16.90136719	-1.52929688	-0.27685547	+75.60791016	-75.08056641	-154.86328125	+6672	+17.05517578	+1.32275391	-0.57128906	-147.56835938	-69.78515625	+140.49316406	+5780	+16.87500000	-2.26757813	-4.13085938	+50.38330078	-52.77832031	-87.38525391	+4992
+1458241679.14870000	+16.90136719	-1.54248047	-0.34716797	+74.61914063	-74.92675781	-154.05029297	+6664	+17.05078125	+1.32275391	-0.61962891	-147.30468750	-69.76318359	+140.20751953	+5780	+16.87500000	-2.24560547	-4.16162109	+50.18554688	-52.88818359	-87.18750000	+4972
+1458241679.15290000	+16.90576172	-1.54687500	-0.42626953	+73.69628906	-74.75097656	-153.23730469	+6656	+17.04638672	+1.33154297	-0.66357422	-147.08496094	-69.76318359	+139.94384766	+5780	+16.88378906	-2.22363281	-4.20117188	+50.03173828	-52.93212891	-87.01171875	+4948
+1458241679.15700010	+16.91015625	-1.55126953	-0.47900391	+73.27880859	-74.61914063	-152.95166016	+6640	+17.04638672	+1.33593750	-0.69873047	-147.04101563	-69.65332031	+139.87792969	+5780	+16.88818359	-2.20166016	-4.24072266	+49.87792969	-52.91015625	-86.81396484	+4928
+1458241679.16120000	+16.91455078	-1.55126953	-0.54052734	+72.53173828	-74.44335938	-152.29248047	+6628	+17.05078125	+1.34472656	-0.73828125	-146.79931641	-69.67529297	+139.63623047	+5780	+16.88818359	-2.18408203	-4.28466797	+49.68017578	-52.84423828	-86.59423828	+4904
+1458241679.16540000	+16.92333984	-1.52490234	-0.60205078	+71.89453125	-74.28955078	-151.63330078	+6620	+17.05078125	+1.36669922	-0.78222656	-146.42578125	-69.67529297	+139.32861328	+5784	+16.89697266	-2.16210938	-4.33300781	+49.50439453	-52.77832031	-86.39648438	+4884
+1458241679.16950010	+16.93212891	-1.49853516	-0.64160156	+71.89453125	-74.15771484	-151.58935547	+6612	+17.05517578	+1.39306641	-0.81738281	-146.16210938	-69.63134766	+139.13085938	+5788	+16.89257813	-2.13574219	-4.38134766	+49.39453125	-52.60253906	-86.19873047	+4864
+1458241679.17370010	+16.94091797	-1.47216797	-0.68115234	+71.65283203	-74.02587891	-151.32568359	+6600	+17.05957031	+1.41503906	-0.85693359	-145.78857422	-69.67529297	+138.80126953	+5788	+16.88818359	-2.12695313	-4.42089844	+49.30664063	-52.44873047	-86.19873047	+4840
+1458241679.17790010	+16.95410156	-1.42382813	-0.72070313	+71.47705078	-73.89404297	-151.04003906	+6588	+17.06396484	+1.44140625	-0.90087891	-145.39306641	-69.74121094	+138.47167969	+5792	+16.88818359	-2.11376953	-4.46044922	+49.26269531	-52.25097656	-86.22070313	+4816
+1458241679.18199990	+16.97167969	-1.37988281	-0.73388672	+71.98242188	-73.78417969	-151.43554688	+6576	+17.07275391	+1.46777344	-0.93603516	-145.17333984	-69.71923828	+138.31787109	+5792	+16.88378906	-2.10058594	-4.50439453	+49.26269531	-52.00927734	-86.22070313	+4800
+1458241679.18619990	+16.99365234	-1.33593750	-0.74707031	+72.18017578	-73.67431641	-151.52343750	+6560	+17.08154297	+1.49853516	-0.97558594	-144.75585938	-69.85107422	+137.96630859	+5792	+16.88378906	-2.08740234	-4.54833984	+49.21875000	-51.74560547	-86.26464844	+4784
+1458241679.19039990	+17.01123047	-1.27880859	-0.76464844	+72.42187500	-73.54248047	-151.61132813	+6544	+17.09472656	+1.53808594	-1.02392578	-144.29443359	-69.98291016	+137.61474609	+5792	+16.88818359	-2.07421875	-4.59667969	+49.24072266	-51.43798828	-86.35253906	+4768
+1458241679.19450000	+17.03320313	-1.22167969	-0.77343750	+72.77343750	-73.41064453	-151.80908203	+6532	+17.10791016	+1.57763672	-1.05468750	-144.00878906	-70.02685547	+137.46093750	+5788	+16.88818359	-2.05664063	-4.64062500	+49.30664063	-51.10839844	-86.44042969	+4760
+1458241679.19870000	+17.05078125	-1.16455078	-0.79541016	+72.79541016	-73.25683594	-151.67724609	+6516	+17.12109375	+1.61279297	-1.09423828	-143.59130859	-70.15869141	+137.15332031	+5788	+16.88378906	-2.04345703	-4.69335938	+49.28466797	-50.73486328	-86.41845703	+4760
+1458241679.20280000	+17.07275391	-1.10302734	-0.81298828	+72.83935547	-73.10302734	-151.52343750	+6504	+17.13427734	+1.65234375	-1.13378906	-143.15185547	-70.31250000	+136.80175781	+5788	+16.87500000	-2.02148438	-4.74609375	+49.26269531	-50.38330078	-86.39648438	+4760
+1458241679.20700000	+17.09472656	-1.04150391	-0.83056641	+72.99316406	-72.92724609	-151.50146484	+6488	+17.14746094	+1.69628906	-1.17773438	-142.75634766	-70.46630859	+136.49414063	+5788	+16.87060547	-1.99951172	-4.79443359	+49.26269531	-50.05371094	-86.37451172	+4760
+1458241679.21120000	+17.11669922	-0.98437500	-0.85253906	+73.05908203	-72.75146484	-151.41357422	+6472	+17.15625000	+1.72705078	-1.21728516	-142.38281250	-70.64208984	+136.18652344	+5788	+16.86181641	-1.97753906	-4.84716797	+49.26269531	-49.72412109	-86.37451172	+4764
+1458241679.21530010	+17.13427734	-0.94482422	-0.87011719	+73.05908203	-72.57568359	-151.32568359	+6452	+17.16503906	+1.76220703	-1.26123047	-142.05322266	-70.86181641	+135.92285156	+5788	+16.84863281	-1.95556641	-4.89111328	+49.26269531	-49.39453125	-86.35253906	+4768
+1458241679.21950010	+17.15625000	-0.90087891	-0.90527344	+72.68554688	-72.33398438	-150.86425781	+6436	+17.17822266	+1.79296875	-1.30957031	-141.74560547	-71.08154297	+135.65917969	+5788	+16.85302734	-1.93798828	-4.93505859	+49.26269531	-49.15283203	-86.39648438	+4772
+1458241679.22370000	+17.17822266	-0.86132813	-0.95361328	+72.09228516	-72.09228516	-150.20507813	+6420	+17.18701172	+1.82812500	-1.35791016	-141.39404297	-71.30126953	+135.39550781	+5788	+16.85742188	-1.90722656	-4.99218750	+49.17480469	-48.84521484	-86.19873047	+4780
+1458241679.22779990	+17.19580078	-0.83496094	-1.00634766	+71.45507813	-71.82861328	-149.54589844	+6404	+17.20019531	+1.86328125	-1.40625000	-141.04248047	-71.56494141	+135.08789063	+5788	+16.85302734	-1.87207031	-5.04931641	+49.06494141	-48.58154297	-85.97900391	+4784
+1458241679.23200010	+17.20898438	-0.80859375	-1.07666016	+70.48828125	-71.52099609	-148.53515625	+6392	+17.20458984	+1.89843750	-1.46337891	-140.62500000	-71.85058594	+134.75830078	+5792	+16.85302734	-1.84570313	-5.10644531	+48.95507813	-48.36181641	-85.75927734	+4788
+1458241679.23620010	+17.22216797	-0.78222656	-1.15136719	+69.54345703	-71.16943359	-147.56835938	+6376	+17.20898438	+1.93359375	-1.52490234	-140.27343750	-72.13623047	+134.42871094	+5792	+16.85302734	-1.80615234	-5.16796875	+48.80126953	-48.12011719	-85.45166016	+4792
+1458241679.24029990	+17.23095703	-0.76904297	-1.22607422	+68.55468750	-70.83984375	-146.64550781	+6360	+17.21337891	+1.95996094	-1.58203125	-139.98779297	-72.44384766	+134.16503906	+5796	+16.84423828	-1.76220703	-5.22509766	+48.64746094	-47.94433594	-85.07812500	+4792
+1458241679.24449990	+17.23974609	-0.75585938	-1.31396484	+67.41210938	-70.46630859	-145.52490234	+6348	+17.21337891	+1.98632813	-1.64355469	-139.68017578	-72.77343750	+133.85742188	+5800	+16.84423828	-1.72265625	-5.28222656	+48.47167969	-47.83447266	-84.77050781	+4784
+1458241679.24869990	+17.24853516	-0.74267578	-1.40185547	+66.35742188	-70.11474609	-144.53613281	+6336	+17.21777344	+2.01708984	-1.71826172	-139.35058594	-73.12500000	+133.52783203	+5804	+16.84863281	-1.68310547	-5.33496094	+48.33984375	-47.72460938	-84.46289063	+4776
+1458241679.25280000	+17.25732422	-0.73828125	-1.48974609	+65.34667969	-69.74121094	-143.61328125	+6320	+17.21777344	+2.05224609	-1.78417969	-139.04296875	-73.45458984	+133.30810547	+5812	+16.85302734	-1.64355469	-5.38769531	+48.20800781	-47.61474609	-84.17724609	+4760
+1458241679.25700000	+17.26171875	-0.72949219	-1.59082031	+64.20410156	-69.32373047	-142.55859375	+6308	+17.21777344	+2.09179688	-1.85009766	-138.75732422	-73.78417969	+133.08837891	+5816	+16.85742188	-1.60400391	-5.44482422	+48.07617188	-47.52685547	-83.89160156	+4736
+1458241679.26120000	+17.26611328	-0.72070313	-1.68750000	+63.14941406	-68.90625000	-141.56982422	+6296	+17.21777344	+2.12695313	-1.92041016	-138.49365234	-74.13574219	+132.86865234	+5824	+16.86181641	-1.56445313	-5.50195313	+47.94433594	-47.39501953	-83.56201172	+4712
+1458241679.26530000	+17.27050781	-0.69873047	-1.78857422	+62.20458984	-68.48876953	-140.62500000	+6284	+17.21777344	+2.16650391	-1.98632813	-138.27392578	-74.46533203	+132.71484375	+5828	+16.86621094	-1.51171875	-5.56347656	+47.83447266	-47.28515625	-83.23242188	+4688
+1458241679.26950000	+17.27050781	-0.67236328	-1.88085938	+61.41357422	-68.11523438	-139.81201172	+6272	+17.21337891	+2.20166016	-2.04785156	-138.03222656	-74.79492188	+132.53906250	+5836	+16.86621094	-1.45898438	-5.62939453	+47.74658203	-47.13134766	-82.88085938	+4660
+1458241679.27360010	+17.27490234	-0.64599609	-1.95996094	+60.84228516	-67.76367188	-139.24072266	+6260	+17.20898438	+2.24121094	-2.10937500	-137.94433594	-75.05859375	+132.51708984	+5844	+16.86181641	-1.41503906	-5.67333984	+47.74658203	-47.02148438	-82.72705078	+4628
+1458241679.27780010	+17.27490234	-0.60644531	-2.03906250	+60.35888672	-67.43408203	-138.69140625	+6248	+17.20458984	+2.28515625	-2.16210938	-137.81250000	-75.32226563	+132.49511719	+5852	+16.86621094	-1.37548828	-5.72167969	+47.76855469	-46.88964844	-82.63916016	+4592
+1458241679.28200010	+17.27490234	-0.56689453	-2.10058594	+60.02929688	-67.17041016	-138.33984375	+6236	+17.20458984	+2.33349609	-2.21923828	-137.72460938	-75.58593750	+132.56103516	+5860	+16.86181641	-1.33154297	-5.77001953	+47.83447266	-46.73583984	-82.55126953	+4552
+1458241679.28609990	+17.28369141	-0.52294922	-2.15332031	+59.94140625	-66.95068359	-138.18603516	+6220	+17.20898438	+2.37744141	-2.26757813	-137.72460938	-75.82763672	+132.67089844	+5864	+16.86181641	-1.30078125	-5.80517578	+47.94433594	-46.60400391	-82.63916016	+4512
+1458241679.29029990	+17.29687500	-0.45703125	-2.20166016	+59.96337891	-66.73095703	-138.05419922	+6204	+17.21337891	+2.43457031	-2.32031250	-137.63671875	-76.04736328	+132.75878906	+5872	+16.87060547	-1.26562500	-5.84472656	+48.14208984	-46.40625000	-82.79296875	+4472
+1458241679.29450010	+17.30126953	-0.39111328	-2.23242188	+60.24902344	-66.57714844	-138.16406250	+6188	+17.21337891	+2.49609375	-2.35986328	-137.68066406	-76.24511719	+132.95654297	+5880	+16.86621094	-1.22607422	-5.88867188	+48.36181641	-46.14257813	-82.90283203	+4440
+1458241679.29860000	+17.31005859	-0.32080078	-2.25439453	+60.60058594	-66.44531250	-138.33984375	+6168	+17.21777344	+2.54882813	-2.39941406	-137.76855469	-76.42089844	+133.22021484	+5884	+16.86181641	-1.19091797	-5.92382813	+48.64746094	-45.90087891	-83.14453125	+4408
+1458241679.30279990	+17.31884766	-0.23730469	-2.27636719	+60.97412109	-66.31347656	-138.47167969	+6152	+17.22216797	+2.61035156	-2.43896484	-137.85644531	-76.61865234	+133.48388672	+5892	+16.86181641	-1.15576172	-5.95898438	+48.93310547	-45.65917969	-83.38623047	+4380
+1458241679.30699990	+17.32324219	-0.15380859	-2.28515625	+61.50146484	-66.26953125	-138.77929688	+6132	+17.22216797	+2.66748047	-2.47412109	-138.01025391	-76.77246094	+133.79150391	+5896	+16.85302734	-1.11621094	-5.98974609	+49.24072266	-45.37353516	-83.62792969	+4352
+1458241679.31110000	+17.33642578	-0.07470703	-2.27636719	+62.20458984	-66.26953125	-139.28466797	+6112	+17.22216797	+2.72460938	-2.50048828	-138.22998047	-76.88232422	+134.18701172	+5900	+16.84423828	-1.08544922	-6.00732422	+49.63623047	-45.15380859	-84.04541016	+4328
+1458241679.31530000	+17.34521484	+0.00439453	-2.26757813	+62.90771484	-66.26953125	-139.81201172	+6088	+17.22216797	+2.78613281	-2.53125000	-138.40576172	-77.01416016	+134.53857422	+5900	+16.83544922	-1.05908203	-6.02050781	+50.00976563	-44.93408203	-84.48486328	+4308
+1458241679.31950000	+17.35839844	+0.08349609	-2.25878906	+63.61083984	-66.26953125	-140.33935547	+6068	+17.22656250	+2.84765625	-2.55761719	-138.58154297	-77.12402344	+134.89013672	+5904	+16.83544922	-1.03710938	-6.02929688	+50.40527344	-44.75830078	-84.99023438	+4288
+1458241679.32360010	+17.36718750	+0.16259766	-2.25000000	+64.29199219	-66.26953125	-140.82275391	+6044	+17.22656250	+2.90478516	-2.58837891	-138.75732422	-77.23388672	+135.19775391	+5904	+16.83544922	-1.00634766	-6.04248047	+50.77880859	-44.58251953	-85.38574219	+4276
+1458241679.32780000	+17.37597656	+0.23730469	-2.24121094	+64.92919922	-66.26953125	-141.28417969	+6020	+17.23095703	+2.95751953	-2.61474609	-138.99902344	-77.36572266	+135.59326172	+5908	+16.83544922	-0.97119141	-6.05566406	+51.17431641	-44.38476563	-85.75927734	+4268
+1458241679.33200000	+17.38476563	+0.30761719	-2.23681641	+65.47851563	-66.26953125	-141.67968750	+5992	+17.22656250	+3.01025391	-2.63671875	-139.32861328	-77.45361328	+136.05468750	+5904	+16.83105469	-0.94042969	-6.06884766	+51.52587891	-44.23095703	-86.11083984	+4264
+1458241679.33610010	+17.38476563	+0.37353516	-2.23242188	+65.98388672	-66.24755859	-142.00927734	+5968	+17.22216797	+3.06298828	-2.65429688	-139.65820313	-77.51953125	+136.51611328	+5904	+16.83105469	-0.89648438	-6.09082031	+51.85546875	-44.05517578	-86.35253906	+4268
+1458241679.34030010	+17.38476563	+0.42187500	-2.23242188	+66.35742188	-66.24755859	-142.36083984	+5936	+17.21337891	+3.11132813	-2.67187500	-139.96582031	-77.60742188	+136.93359375	+5900	+16.81787109	-0.85693359	-6.10839844	+52.09716797	-43.96728516	-86.52832031	+4268
+1458241679.34450010	+17.38476563	+0.46582031	-2.24560547	+66.51123047	-66.22558594	-142.47070313	+5904	+17.20458984	+3.15527344	-2.69384766	-140.14160156	-77.69531250	+137.21923828	+5896	+16.82226563	-0.82617188	-6.10839844	+52.33886719	-43.96728516	-86.79199219	+4264
+1458241679.34859990	+17.38476563	+0.50976563	-2.25878906	+66.66503906	-66.18164063	-142.58056641	+5876	+17.19580078	+3.20361328	-2.71582031	-140.36132813	-77.78320313	+137.52685547	+5896	+16.82666016	-0.78222656	-6.12158203	+52.58056641	-43.98925781	-86.92382813	+4260
+1458241679.35279990	+17.38476563	+0.53613281	-2.27636719	+66.73095703	-66.15966797	-142.69042969	+5844	+17.18701172	+3.23876953	-2.73779297	-140.66894531	-77.87109375	+137.90039063	+5892	+16.82666016	-0.73828125	-6.13476563	+52.77832031	-44.03320313	-87.01171875	+4260
+1458241679.35690000	+17.38037109	+0.56250000	-2.31152344	+66.57714844	-66.09375000	-142.55859375	+5812	+17.17382813	+3.27832031	-2.75097656	-141.02050781	-77.91503906	+138.31787109	+5888	+16.83544922	-0.69873047	-6.14355469	+52.93212891	-44.14306641	-87.12158203	+4252
+1458241679.36110000	+17.37158203	+0.58886719	-2.35546875	+66.24755859	-66.00585938	-142.22900391	+5784	+17.16064453	+3.31787109	-2.76855469	-141.26220703	-77.98095703	+138.64746094	+5884	+16.84863281	-0.64599609	-6.17431641	+52.99804688	-44.20898438	-86.96777344	+4248
+1458241679.36529990	+17.36279297	+0.60205078	-2.40380859	+65.85205078	-65.89599609	-141.87744141	+5756	+17.14746094	+3.34863281	-2.78613281	-141.50390625	-78.06884766	+138.95507813	+5880	+16.85302734	-0.58886719	-6.20507813	+53.02001953	-44.29687500	-86.74804688	+4236
+1458241679.36940000	+17.34960938	+0.61523438	-2.44775391	+65.43457031	-65.83007813	-141.52587891	+5728	+17.12548828	+3.37939453	-2.80371094	-141.76757813	-78.11279297	+139.26269531	+5876	+16.84863281	-0.53173828	-6.23144531	+53.04199219	-44.42871094	-86.52832031	+4224
+1458241679.37360000	+17.33203125	+0.62402344	-2.49169922	+65.01708984	-65.74218750	-141.19628906	+5704	+17.10791016	+3.41015625	-2.81250000	-142.03125000	-78.15673828	+139.57031250	+5872	+16.84863281	-0.47460938	-6.25341797	+53.08593750	-44.56054688	-86.30859375	+4208
+1458241679.37780000	+17.31884766	+0.63720703	-2.53125000	+64.62158203	-65.69824219	-140.86669922	+5680	+17.08593750	+3.44091797	-2.83007813	-142.14111328	-78.22265625	+139.74609375	+5872	+16.84423828	-0.42187500	-6.27099609	+53.08593750	-44.71435547	-86.08886719	+4184
+1458241679.38190010	+17.30566406	+0.65039063	-2.57080078	+64.22607422	-65.65429688	-140.53710938	+5660	+17.06835938	+3.47607422	-2.83447266	-142.36083984	-78.22265625	+140.00976563	+5872	+16.84863281	-0.36914063	-6.28857422	+53.08593750	-44.89013672	-85.91308594	+4156
+1458241679.38610010	+17.29687500	+0.66796875	-2.61474609	+63.80859375	-65.61035156	-140.14160156	+5644	+17.05517578	+3.50683594	-2.83886719	-142.49267578	-78.24462891	+140.20751953	+5876	+16.84863281	-0.31640625	-6.30175781	+53.10791016	-45.06591797	-85.71533203	+4128
+1458241679.39030000	+17.28369141	+0.69433594	-2.65429688	+63.41308594	-65.58837891	-139.74609375	+5632	+17.04199219	+3.53759766	-2.84765625	-142.62451172	-78.28857422	+140.38330078	+5876	+16.86181641	-0.26806641	-6.31933594	+53.12988281	-45.21972656	-85.56152344	+4092
+1458241679.39439990	+17.27050781	+0.71630859	-2.67626953	+63.28125000	-65.63232422	-139.63623047	+5616	+17.02441406	+3.56396484	-2.83886719	-142.91015625	-78.20068359	+140.71289063	+5880	+16.85302734	-0.21972656	-6.33691406	+53.15185547	-45.28564453	-85.36376953	+4060
+1458241679.39860010	+17.26171875	+0.73828125	-2.69384766	+63.10546875	-65.65429688	-139.46044922	+5600	+17.01562500	+3.59033203	-2.83447266	-143.04199219	-78.20068359	+140.88867188	+5880	+16.84863281	-0.18017578	-6.34570313	+53.19580078	-45.37353516	-85.25390625	+4024
+1458241679.40280010	+17.25292969	+0.77783203	-2.71142578	+62.95166016	-65.69824219	-139.24072266	+5588	+17.00244141	+3.62548828	-2.83007813	-142.97607422	-78.17871094	+140.88867188	+5884	+16.84863281	-0.14062500	-6.35888672	+53.26171875	-45.41748047	-85.16601563	+3992
+1458241679.40689990	+17.23974609	+0.81738281	-2.69824219	+63.10546875	-65.85205078	-139.37255859	+5576	+16.98925781	+3.66503906	-2.81250000	-142.99804688	-78.11279297	+141.02050781	+5892	+16.83544922	-0.09667969	-6.36328125	+53.39355469	-45.46142578	-85.10009766	+3956
+1458241679.41109990	+17.23535156	+0.86132813	-2.68066406	+63.36914063	-66.02783203	-139.52636719	+5564	+16.98046875	+3.69580078	-2.79492188	-143.04199219	-78.04687500	+141.15234375	+5900	+16.82666016	-0.07031250	-6.35449219	+53.54736328	-45.50537109	-85.18798828	+3920
+1458241679.41529990	+17.23095703	+0.90966797	-2.65869141	+63.65478516	-66.22558594	-139.70214844	+5556	+16.97607422	+3.73535156	-2.77734375	-143.02001953	-77.95898438	+141.19628906	+5908	+16.82226563	-0.04394531	-6.34130859	+53.74511719	-45.52734375	-85.38574219	+3888
+1458241679.41940000	+17.23095703	+0.96240234	-2.61474609	+64.22607422	-66.46728516	-140.16357422	+5548	+16.97167969	+3.77490234	-2.74658203	-143.10791016	-77.80517578	+141.39404297	+5920	+16.81787109	-0.02197266	-6.32812500	+53.98681641	-45.52734375	-85.60546875	+3860
+1458241679.42360000	+17.23095703	+0.97558594	-2.60156250	+64.33593750	-66.53320313	-140.25146484	+5532	+16.97167969	+3.81005859	-2.72021484	-143.10791016	-77.69531250	+141.48193359	+5928	+16.80908203	+0.00000000	-6.31494141	+54.20654297	-45.50537109	-85.82519531	+3832
+1458241679.42770000	+17.23095703	+1.00195313	-2.58398438	+64.55566406	-66.64306641	-140.40527344	+5520	+16.97167969	+3.84521484	-2.68945313	-143.10791016	-77.56347656	+141.56982422	+5936	+16.80908203	+0.01757813	-6.29736328	+54.47021484	-45.48339844	-86.08886719	+3812
+1458241679.43190000	+17.23095703	+1.03271484	-2.55761719	+64.88525391	-66.77490234	-140.64697266	+5508	+16.96728516	+3.88037109	-2.65429688	-143.12988281	-77.43164063	+141.70166016	+5944	+16.80029297	+0.03955078	-6.27539063	+54.77783203	-45.43945313	-86.39648438	+3796
+1458241679.43610000	+17.23095703	+1.07226563	-2.52685547	+65.28076172	-66.92871094	-140.93261719	+5496	+16.96289063	+3.91552734	-2.61914063	-143.15185547	-77.29980469	+141.81152344	+5952	+16.79150391	+0.06152344	-6.24462891	+55.12939453	-45.39550781	-86.77001953	+3788
+1458241679.44020010	+17.22656250	+1.11181641	-2.49169922	+65.74218750	-67.12646484	-141.26220703	+5488	+16.95849609	+3.95068359	-2.58398438	-143.10791016	-77.14599609	+141.87744141	+5960	+16.77832031	+0.08349609	-6.21386719	+55.45898438	-45.37353516	-87.09960938	+3780
+1458241679.44440010	+17.22656250	+1.15576172	-2.45214844	+66.20361328	-67.32421875	-141.63574219	+5476	+16.95410156	+3.99023438	-2.54882813	-142.99804688	-77.01416016	+141.89941406	+5968	+16.77392578	+0.10107422	-6.18310547	+55.76660156	-45.37353516	-87.42919922	+3780
+1458241679.44860010	+17.22216797	+1.21289063	-2.39941406	+66.84082031	-67.58789063	-142.11914063	+5472	+16.94970703	+4.02539063	-2.51367188	-142.93212891	-76.86035156	+141.94335938	+5972	+16.76513672	+0.13183594	-6.14794922	+56.09619141	-45.39550781	-87.75878906	+3780
+1458241679.45269990	+17.22216797	+1.26123047	-2.34667969	+67.47802734	-67.82958984	-142.62451172	+5464	+16.94091797	+4.05615234	-2.47851563	-142.97607422	-76.70654297	+142.07519531	+5980	+16.75634766	+0.14941406	-6.11718750	+56.35986328	-45.41748047	-88.04443359	+3784
+1458241679.45689990	+17.21777344	+1.30517578	-2.29833984	+68.02734375	-68.04931641	-143.06396484	+5452	+16.93652344	+4.08251953	-2.44335938	-143.02001953	-76.55273438	+142.18505859	+5984	+16.75195313	+0.16699219	-6.08203125	+56.62353516	-45.48339844	-88.37402344	+3792
+1458241679.46110010	+17.21337891	+1.35791016	-2.25000000	+68.59863281	-68.26904297	-143.48144531	+5444	+16.92773438	+4.10888672	-2.40820313	-143.02001953	-76.42089844	+142.27294922	+5984	+16.75634766	+0.18896484	-6.05566406	+56.84326172	-45.52734375	-88.52783203	+3796
+1458241679.46519990	+17.20898438	+1.39746094	-2.21044922	+69.01611328	-68.46679688	-143.83300781	+5432	+16.91455078	+4.13525391	-2.37744141	-143.02001953	-76.31103516	+142.33886719	+5988	+16.75195313	+0.21972656	-6.03369141	+56.99707031	-45.61523438	-88.59375000	+3804
+1458241679.46939990	+17.20019531	+1.42822266	-2.17968750	+69.27978516	-68.62060547	-144.03076172	+5420	+16.89697266	+4.15722656	-2.35546875	-142.93212891	-76.24511719	+142.33886719	+5992	+16.74755859	+0.25048828	-6.01171875	+57.08496094	-45.74707031	-88.61572266	+3812
+1458241679.47359990	+17.18701172	+1.45458984	-2.15771484	+69.45556641	-68.73046875	-144.16259766	+5404	+16.87939453	+4.17919922	-2.33349609	-142.84423828	-76.15722656	+142.33886719	+5992	+16.74316406	+0.27685547	-6.00292969	+57.10693359	-45.83496094	-88.52783203	+3820
+1458241679.47770000	+17.17822266	+1.46777344	-2.13574219	+69.52148438	-68.84033203	-144.22851563	+5392	+16.86181641	+4.19238281	-2.31152344	-142.84423828	-76.06933594	+142.36083984	+5996	+16.73876953	+0.31201172	-5.99414063	+57.10693359	-45.96679688	-88.37402344	+3824
+1458241679.48190000	+17.16943359	+1.47216797	-2.12695313	+69.47753906	-68.90625000	-144.20654297	+5376	+16.84423828	+4.20556641	-2.29394531	-142.77832031	-76.00341797	+142.33886719	+6000	+16.73437500	+0.34277344	-5.98535156	+57.06298828	-46.12060547	-88.19824219	+3824
+1458241679.48610000	+17.16064453	+1.47656250	-2.12695313	+69.32373047	-68.92822266	-144.09667969	+5360	+16.82666016	+4.21435547	-2.27636719	-142.71240234	-75.93750000	+142.27294922	+6000	+16.73437500	+0.36914063	-5.98095703	+56.99707031	-46.27441406	-88.02246094	+3824
+1458241679.49020000	+17.14746094	+1.47656250	-2.12695313	+69.10400391	-68.95019531	-143.92089844	+5348	+16.80468750	+4.22314453	-2.25878906	-142.62451172	-75.84960938	+142.18505859	+6004	+16.73876953	+0.39550781	-5.98095703	+56.93115234	-46.42822266	-87.80273438	+3820
+1458241679.49440000	+17.13867188	+1.47656250	-2.13134766	+68.88427734	-68.95019531	-143.74511719	+5340	+16.78710938	+4.23193359	-2.24121094	-142.49267578	-75.78369141	+142.05322266	+6008	+16.73876953	+0.42626953	-5.97656250	+56.86523438	-46.58203125	-87.58300781	+3812
+1458241679.49860000	+17.12988281	+1.47216797	-2.14013672	+68.66455078	-68.95019531	-143.56933594	+5332	+16.76953125	+4.24072266	-2.22802734	-142.33886719	-75.71777344	+141.89941406	+6012	+16.73876953	+0.46142578	-5.97216797	+56.77734375	-46.73583984	-87.31933594	+3800
+1458241679.50270010	+17.12109375	+1.47216797	-2.14453125	+68.40087891	-68.92822266	-143.34960938	+5328	+16.75195313	+4.24511719	-2.21923828	-142.11914063	-75.67382813	+141.67968750	+6020	+16.73876953	+0.49658203	-5.96777344	+56.66748047	-46.91162109	-87.01171875	+3788
+1458241679.50690010	+17.10791016	+1.46337891	-2.15332031	+68.13720703	-68.90625000	-143.12988281	+5324	+16.73437500	+4.24951172	-2.20605469	-141.87744141	-75.60791016	+141.39404297	+6024	+16.73437500	+0.53173828	-5.97216797	+56.53564453	-47.04345703	-86.66015625	+3768
+1458241679.51099990	+17.10351563	+1.46337891	-2.15771484	+67.93945313	-68.88427734	-142.95410156	+5324	+16.72119141	+4.25390625	-2.18847656	-141.63574219	-75.52001953	+141.13037109	+6028	+16.72998047	+0.58007813	-5.96777344	+56.35986328	-47.24121094	-86.19873047	+3748
+1458241679.51519990	+17.09472656	+1.45898438	-2.16210938	+67.71972656	-68.86230469	-142.77832031	+5324	+16.70800781	+4.25830078	-2.17529297	-141.32812500	-75.43212891	+140.77880859	+6036	+16.72558594	+0.61523438	-5.96337891	+56.20605469	-47.37304688	-85.86914063	+3724
+1458241679.51939990	+17.08593750	+1.45898438	-2.16650391	+67.58789063	-68.84033203	-142.66845703	+5324	+16.69921875	+4.26269531	-2.15332031	-141.02050781	-75.32226563	+140.40527344	+6040	+16.72558594	+0.64599609	-5.95019531	+56.16210938	-47.48291016	-85.69335938	+3700
+1458241679.52350000	+17.08154297	+1.45898438	-2.16650391	+67.50000000	-68.81835938	-142.58056641	+5324	+16.69482422	+4.27148438	-2.13574219	-140.62500000	-75.19042969	+139.94384766	+6048	+16.72119141	+0.67236328	-5.93261719	+56.14013672	-47.57080078	-85.53955078	+3676
+1458241679.52769990	+17.07714844	+1.46777344	-2.16210938	+67.43408203	-68.81835938	-142.49267578	+5324	+16.69042969	+4.28027344	-2.11816406	-140.14160156	-75.10253906	+139.43847656	+6056	+16.72998047	+0.68994141	-5.91064453	+56.14013672	-47.59277344	-85.47363281	+3652
+1458241679.53189990	+17.07714844	+1.47216797	-2.15332031	+67.45605469	-68.79638672	-142.49267578	+5328	+16.69042969	+4.29345703	-2.09179688	-139.70214844	-74.94873047	+138.97705078	+6060	+16.72558594	+0.71191406	-5.89306641	+56.18408203	-47.54882813	-85.40771484	+3628
+1458241679.53600000	+17.07275391	+1.48535156	-2.14453125	+67.52197266	-68.79638672	-142.51464844	+5332	+16.69042969	+4.30664063	-2.06982422	-139.15283203	-74.83886719	+138.44970703	+6068	+16.71679688	+0.72509766	-5.87988281	+56.22802734	-47.48291016	-85.40771484	+3608
+1458241679.54020000	+17.07275391	+1.49853516	-2.12695313	+67.63183594	-68.79638672	-142.55859375	+5336	+16.69042969	+4.31982422	-2.04785156	-138.60351563	-74.75097656	+137.87841797	+6072	+16.71240234	+0.73388672	-5.86230469	+56.27197266	-47.37304688	-85.40771484	+3592
+1458241679.54440000	+17.07275391	+1.51171875	-2.10937500	+67.78564453	-68.79638672	-142.64648438	+5340	+16.69921875	+4.33300781	-2.02587891	-138.12011719	-74.66308594	+137.35107422	+6080	+16.70361328	+0.74267578	-5.84472656	+56.33789063	-47.26318359	-85.45166016	+3580
+1458241679.54850010	+17.07275391	+1.53369141	-2.08740234	+68.00537109	-68.81835938	-142.75634766	+5348	+16.70361328	+4.34619141	-1.99951172	-137.52685547	-74.57519531	+136.77978516	+6084	+16.69921875	+0.74707031	-5.82275391	+56.40380859	-47.15332031	-85.53955078	+3572
+1458241679.55270000	+17.07275391	+1.55566406	-2.06103516	+68.22509766	-68.84033203	-142.91015625	+5352	+16.71240234	+4.36376953	-1.97753906	-136.95556641	-74.48730469	+136.23046875	+6092	+16.69042969	+0.75146484	-5.79638672	+56.51367188	-47.02148438	-85.69335938	+3572
+1458241679.55690000	+17.07714844	+1.57763672	-2.03027344	+68.48876953	-68.86230469	-143.06396484	+5360	+16.72119141	+4.38134766	-1.95117188	-136.45019531	-74.37744141	+135.74707031	+6096	+16.69042969	+0.75146484	-5.77001953	+56.62353516	-46.91162109	-85.86914063	+3576
+1458241679.56100010	+17.08154297	+1.61718750	-1.99072266	+68.88427734	-68.88427734	-143.30566406	+5368	+16.72998047	+4.40332031	-1.93359375	-135.81298828	-74.35546875	+135.17578125	+6104	+16.68164063	+0.75585938	-5.74804688	+56.71142578	-46.73583984	-85.97900391	+3584
+1458241679.56520010	+17.08593750	+1.65234375	-1.95117188	+69.25781250	-68.92822266	-143.52539063	+5372	+16.73876953	+4.42089844	-1.91601563	-135.24169922	-74.35546875	+134.64843750	+6108	+16.67724609	+0.76025391	-5.72607422	+56.79931641	-46.58203125	-86.04492188	+3596
+1458241679.56940010	+17.09033203	+1.68310547	-1.91162109	+69.52148438	-68.95019531	-143.65722656	+5376	+16.74755859	+4.43847656	-1.90283203	-134.71435547	-74.39941406	+134.18701172	+6112	+16.66845703	+0.76904297	-5.71728516	+56.79931641	-46.40625000	-86.02294922	+3608
+1458241679.57349990	+17.09472656	+1.72705078	-1.87207031	+69.82910156	-68.97216797	-143.78906250	+5384	+16.75195313	+4.45166016	-1.88964844	-134.20898438	-74.42138672	+133.74755859	+6116	+16.65527344	+0.77783203	-5.71728516	+56.79931641	-46.23046875	-85.95703125	+3624
+1458241679.57769990	+17.09912109	+1.75781250	-1.83251953	+70.00488281	-69.01611328	-143.85498047	+5384	+16.75634766	+4.46484375	-1.87207031	-133.79150391	-74.44335938	+133.37402344	+6120	+16.64208984	+0.78662109	-5.71289063	+56.75537109	-46.09863281	-85.84716797	+3640
+1458241679.58180000	+17.10351563	+1.77978516	-1.80615234	+70.00488281	-69.01611328	-143.74511719	+5384	+16.76074219	+4.47802734	-1.86767578	-133.26416016	-74.50927734	+132.86865234	+6124	+16.63769531	+0.79101563	-5.70849609	+56.66748047	-46.03271484	-85.75927734	+3660
+1458241679.58600000	+17.10791016	+1.80175781	-1.79296875	+69.89501953	-69.01611328	-143.56933594	+5380	+16.76074219	+4.48242188	-1.86328125	-132.80273438	-74.57519531	+132.42919922	+6124	+16.63330078	+0.80419922	-5.71289063	+56.60156250	-46.01074219	-85.60546875	+3680
+1458241679.59019990	+17.11230469	+1.81494141	-1.77978516	+69.71923828	-68.99414063	-143.34960938	+5376	+16.76513672	+4.49121094	-1.85888672	-132.45117188	-74.64111328	+132.09960938	+6128	+16.63330078	+0.81738281	-5.71289063	+56.49169922	-45.98876953	-85.40771484	+3696
+1458241679.59430000	+17.11230469	+1.82373047	-1.78417969	+69.32373047	-68.95019531	-142.95410156	+5372	+16.76513672	+4.50000000	-1.86328125	-132.05566406	-74.70703125	+131.72607422	+6128	+16.63330078	+0.83056641	-5.72167969	+56.33789063	-45.98876953	-85.14404297	+3712
+1458241679.59850000	+17.11230469	+1.82373047	-1.79736328	+68.95019531	-68.90625000	-142.58056641	+5368	+16.76513672	+4.50000000	-1.86328125	-131.81396484	-74.77294922	+131.46240234	+6132	+16.63330078	+0.84375000	-5.73925781	+56.20605469	-45.98876953	-84.85839844	+3724
+1458241679.60270000	+17.10791016	+1.81933594	-1.81494141	+68.51074219	-68.84033203	-142.14111328	+5364	+16.76074219	+4.50439453	-1.86328125	-131.57226563	-74.81689453	+131.22070313	+6132	+16.62890625	+0.86132813	-5.75683594	+56.00830078	-45.98876953	-84.46289063	+3736
+1458241679.60680010	+17.10351563	+1.81494141	-1.83691406	+67.91748047	-68.75244141	-141.61376953	+5368	+16.75634766	+4.50439453	-1.87646484	-131.17675781	-74.92675781	+130.78125000	+6136	+16.62890625	+0.87890625	-5.77880859	+55.76660156	-46.01074219	-84.04541016	+3744
+1458241679.61100010	+17.10351563	+1.80615234	-1.85888672	+67.50000000	-68.70849609	-141.24023438	+5368	+16.75195313	+4.50000000	-1.88525391	-130.93505859	-74.97070313	+130.53955078	+6136	+16.62451172	+0.89208984	-5.79638672	+55.54687500	-46.07666016	-83.67187500	+3744
+1458241679.61520000	+17.09912109	+1.79296875	-1.88525391	+67.08251953	-68.64257813	-140.86669922	+5372	+16.74755859	+4.50000000	-1.88964844	-130.78125000	-74.99267578	+130.34179688	+6140	+16.62451172	+0.90527344	-5.81396484	+55.32714844	-46.14257813	-83.32031250	+3744
+1458241679.61929990	+17.09472656	+1.77978516	-1.91162109	+66.59912109	-68.57666016	-140.49316406	+5380	+16.74316406	+4.49560547	-1.89843750	-130.62744141	-75.01464844	+130.12207031	+6144	+16.62890625	+0.91845703	-5.82714844	+55.12939453	-46.23046875	-82.99072266	+3736
+1458241679.62350010	+17.09472656	+1.77099609	-1.92919922	+66.33544922	-68.53271484	-140.27343750	+5384	+16.74316406	+4.49121094	-1.90283203	-130.56152344	-75.01464844	+130.01220703	+6144	+16.63769531	+0.93164063	-5.84033203	+54.93164063	-46.36230469	-82.66113281	+3724
+1458241679.62770010	+17.09472656	+1.76220703	-1.94677734	+66.04980469	-68.48876953	-140.03173828	+5388	+16.74316406	+4.49121094	-1.90722656	-130.49560547	-75.01464844	+129.90234375	+6148	+16.64648438	+0.94482422	-5.85351563	+54.77783203	-46.47216797	-82.39746094	+3704
+1458241679.63179990	+17.09033203	+1.75341797	-1.96435547	+65.76416016	-68.44482422	-139.83398438	+5396	+16.73876953	+4.49121094	-1.91162109	-130.42968750	-74.99267578	+129.79248047	+6148	+16.65087891	+0.95800781	-5.86669922	+54.62402344	-46.53808594	-82.11181641	+3684
+1458241679.63599990	+17.09033203	+1.74462891	-1.97753906	+65.63232422	-68.42285156	-139.72412109	+5400	+16.73876953	+4.49121094	-1.91601563	-130.38574219	-74.97070313	+129.72656250	+6152	+16.65527344	+0.96679688	-5.87548828	+54.49218750	-46.60400391	-81.91406250	+3664
+1458241679.64019990	+17.08593750	+1.74023438	-1.98632813	+65.50048828	-68.42285156	-139.63623047	+5400	+16.73437500	+4.49121094	-1.92041016	-130.36376953	-74.94873047	+129.66064453	+6152	+16.65966797	+0.97119141	-5.88427734	+54.42626953	-46.66992188	-81.78222656	+3640
+1458241679.64430000	+17.08593750	+1.73583984	-1.99511719	+65.41259766	-68.40087891	-139.59228516	+5404	+16.73437500	+4.49121094	-1.92041016	-130.34179688	-74.90478516	+129.61669922	+6156	+16.65966797	+0.97998047	-5.88867188	+54.38232422	-46.71386719	-81.71630859	+3612
+1458241679.64850000	+17.08593750	+1.73144531	-1.99951172	+65.39062500	-68.40087891	-139.59228516	+5408	+16.73437500	+4.49560547	-1.92041016	-130.36376953	-74.86083984	+129.61669922	+6156	+16.66406250	+0.97558594	-5.87988281	+54.40429688	-46.73583984	-81.78222656	+3592
+1458241679.65269990	+17.08593750	+1.72705078	-2.00390625	+65.39062500	-68.42285156	-139.63623047	+5408	+16.73437500	+4.49560547	-1.91601563	-130.40771484	-74.79492188	+129.61669922	+6160	+16.66845703	+0.97558594	-5.87109375	+54.49218750	-46.77978516	-81.93603516	+3572
+1458241679.65680000	+17.08154297	+1.72705078	-2.00390625	+65.43457031	-68.42285156	-139.70214844	+5412	+16.73876953	+4.50000000	-1.91162109	-130.47363281	-74.72900391	+129.68261719	+6164	+16.67285156	+0.96679688	-5.85791016	+54.60205078	-46.80175781	-82.13378906	+3556
+1458241679.66100000	+17.08154297	+1.72705078	-1.99951172	+65.52246094	-68.44482422	-139.79003906	+5412	+16.73876953	+4.50439453	-1.90283203	-130.56152344	-74.61914063	+129.74853516	+6168	+16.67285156	+0.96679688	-5.85351563	+54.64599609	-46.80175781	-82.22167969	+3540
+1458241679.66510010	+17.08154297	+1.72705078	-1.99511719	+65.63232422	-68.46679688	-139.92187500	+5412	+16.74316406	+4.51318359	-1.89843750	-130.64941406	-74.53125000	+129.83642578	+6172	+16.67285156	+0.96240234	-5.84912109	+54.71191406	-46.77978516	-82.33154297	+3528
+1458241679.66930010	+17.08154297	+1.73144531	-1.99072266	+65.78613281	-68.51074219	-140.09765625	+5412	+16.74755859	+4.52197266	-1.88525391	-130.75927734	-74.42138672	+129.92431641	+6176	+16.67724609	+0.95800781	-5.84472656	+54.79980469	-46.75781250	-82.48535156	+3516
+1458241679.67350010	+17.08154297	+1.73583984	-1.97753906	+66.07177734	-68.57666016	-140.40527344	+5416	+16.75195313	+4.53076172	-1.87646484	-130.89111328	-74.26757813	+130.05615234	+6180	+16.67724609	+0.95800781	-5.84033203	+54.82177734	-46.75781250	-82.52929688	+3504
+1458241679.67759990	+17.08154297	+1.74023438	-1.96435547	+66.40136719	-68.64257813	-140.75683594	+5416	+16.75634766	+4.53955078	-1.85888672	-131.04492188	-74.13574219	+130.20996094	+6188	+16.67724609	+0.95800781	-5.84033203	+54.84375000	-46.75781250	-82.57324219	+3496
+1458241679.68179990	+17.08593750	+1.74902344	-1.94677734	+66.77490234	-68.70849609	-141.13037109	+5420	+16.76513672	+4.54833984	-1.84570313	-131.19873047	-73.98193359	+130.34179688	+6196	+16.67724609	+0.95361328	-5.83593750	+54.86572266	-46.73583984	-82.63916016	+3488
+1458241679.68600010	+17.08593750	+1.76220703	-1.91601563	+67.52197266	-68.84033203	-141.92138672	+5424	+16.77392578	+4.55712891	-1.82812500	-131.37451172	-73.80615234	+130.51757813	+6200	+16.67724609	+0.93603516	-5.80957031	+55.21728516	-46.69189453	-83.23242188	+3492
+1458241679.69010000	+17.08593750	+1.77978516	-1.88525391	+68.26904297	-68.95019531	-142.69042969	+5428	+16.77832031	+4.56591797	-1.81494141	-131.59423828	-73.65234375	+130.69335938	+6208	+16.67724609	+0.92285156	-5.78320313	+55.48095703	-46.62597656	-83.75976563	+3504
+1458241679.69429990	+17.09033203	+1.79296875	-1.85009766	+68.99414063	-69.06005859	-143.41552734	+5428	+16.78710938	+4.57031250	-1.80175781	-131.77001953	-73.52050781	+130.84716797	+6212	+16.67724609	+0.90527344	-5.76123047	+55.74462891	-46.58203125	-84.24316406	+3520
+1458241679.69849990	+17.09033203	+1.81933594	-1.81054688	+70.07080078	-69.19189453	-144.51416016	+5432	+16.79150391	+4.57470703	-1.78857422	-131.94580078	-73.38867188	+130.97900391	+6216	+16.68603516	+0.86572266	-5.70410156	+56.38183594	-46.42822266	-85.49560547	+3556
+1458241679.70260000	+17.09033203	+1.83251953	-1.77099609	+70.94970703	-69.30175781	-145.43701172	+5436	+16.79589844	+4.57470703	-1.77978516	-132.14355469	-73.30078125	+131.11083984	+6224	+16.68603516	+0.86132813	-5.68652344	+56.55761719	-46.38427734	-85.80322266	+3588
+1458241679.70680000	+17.09033203	+1.84130859	-1.74462891	+71.60888672	-69.34570313	-146.16210938	+5432	+16.80029297	+4.57031250	-1.77539063	-132.29736328	-73.23486328	+131.22070313	+6228	+16.68603516	+0.85693359	-5.68212891	+56.55761719	-46.40625000	-85.86914063	+3612
+1458241679.71100000	+17.09033203	+1.84570313	-1.72705078	+72.15820313	-69.36767578	-146.77734375	+5428	+16.80468750	+4.56152344	-1.77539063	-132.47314453	-73.16894531	+131.30859375	+6232	+16.69042969	+0.86132813	-5.68652344	+56.53564453	-46.42822266	-85.84716797	+3632
+1458241679.71510000	+17.09033203	+1.84570313	-1.72265625	+72.46582031	-69.34570313	-147.19482422	+5420	+16.80908203	+4.55273438	-1.77539063	-132.67089844	-73.10302734	+131.41845703	+6236	+16.69042969	+0.86132813	-5.69091797	+56.44775391	-46.47216797	-85.75927734	+3652
+1458241679.71930000	+17.08593750	+1.83691406	-1.72705078	+72.57568359	-69.30175781	-147.39257813	+5416	+16.80908203	+4.53955078	-1.77539063	-132.89062500	-73.08105469	+131.52832031	+6240	+16.69921875	+0.85693359	-5.69970703	+56.33789063	-46.56005859	-85.67138672	+3668
+1458241679.72350000	+17.08593750	+1.82373047	-1.74023438	+72.48779297	-69.23583984	-147.39257813	+5416	+16.80908203	+4.52636719	-1.77978516	-133.04443359	-73.08105469	+131.59423828	+6248	+16.70361328	+0.85693359	-5.70410156	+56.27197266	-46.60400391	-85.58349609	+3680
+1458241679.72760010	+17.08154297	+1.80615234	-1.76220703	+72.24609375	-69.14794922	-147.28271484	+5420	+16.80908203	+4.51318359	-1.78857422	-133.19824219	-73.10302734	+131.66015625	+6252	+16.70800781	+0.85693359	-5.71289063	+56.16210938	-46.64794922	-85.47363281	+3688
+1458241679.73180010	+17.08154297	+1.78857422	-1.78857422	+71.91650391	-69.03808594	-147.08496094	+5424	+16.80908203	+4.49560547	-1.79736328	-133.37402344	-73.12500000	+131.74804688	+6260	+16.71240234	+0.85693359	-5.72167969	+56.05224609	-46.69189453	-85.31982422	+3692
+1458241679.73589990	+17.07714844	+1.76660156	-1.81494141	+71.56494141	-68.92822266	-146.84326172	+5428	+16.80908203	+4.48242188	-1.80615234	-133.52783203	-73.16894531	+131.81396484	+6264	+16.71240234	+0.85693359	-5.72607422	+56.00830078	-46.71386719	-85.25390625	+3692
+1458241679.74009990	+17.07275391	+1.74462891	-1.84130859	+71.12548828	-68.81835938	-146.55761719	+5432	+16.80468750	+4.46484375	-1.81933594	-133.68164063	-73.21289063	+131.87988281	+6272	+16.71679688	+0.86132813	-5.73486328	+55.96435547	-46.71386719	-85.16601563	+3692
+1458241679.74429990	+17.06835938	+1.72265625	-1.87207031	+70.68603516	-68.73046875	-146.22802734	+5440	+16.80468750	+4.45166016	-1.82373047	-133.85742188	-73.25683594	+131.98974609	+6280	+16.71679688	+0.86132813	-5.73925781	+55.89843750	-46.73583984	-85.07812500	+3692
+1458241679.74840000	+17.06396484	+1.70068359	-1.89404297	+70.29052734	-68.64257813	-145.96435547	+5444	+16.80029297	+4.43847656	-1.83251953	-133.98925781	-73.30078125	+132.07763672	+6284	+16.71679688	+0.86132813	-5.74365234	+55.83251953	-46.75781250	-84.99023438	+3688
+1458241679.75260000	+17.05957031	+1.68310547	-1.92041016	+69.87304688	-68.55468750	-145.65673828	+5452	+16.80029297	+4.42529297	-1.84130859	-134.12109375	-73.36669922	+132.16552734	+6292	+16.71679688	+0.86132813	-5.74804688	+55.78857422	-46.77978516	-84.92431641	+3680
+1458241679.75679990	+17.05517578	+1.66552734	-1.94238281	+69.52148438	-68.51074219	-145.39306641	+5460	+16.80029297	+4.41650391	-1.84570313	-134.29687500	-73.43261719	+132.31933594	+6296	+16.71679688	+0.86132813	-5.75244141	+55.74462891	-46.80175781	-84.85839844	+3676
+1458241679.76090000	+17.05517578	+1.65234375	-1.95556641	+69.23583984	-68.46679688	-145.19531250	+5464	+16.79589844	+4.41210938	-1.85009766	-134.38476563	-73.49853516	+132.38525391	+6300	+16.72119141	+0.86132813	-5.76562500	+55.63476563	-46.82373047	-84.70458984	+3664
+1458241679.76510000	+17.05078125	+1.64355469	-1.96875000	+68.97216797	-68.44482422	-144.99755859	+5468	+16.79589844	+4.40771484	-1.85888672	-134.45068359	-73.56445313	+132.45117188	+6304	+16.72558594	+0.85693359	-5.77001953	+55.56884766	-46.84570313	-84.61669922	+3652
+1458241679.76930000	+17.05078125	+1.63916016	-1.97753906	+68.77441406	-68.44482422	-144.86572266	+5468	+16.79589844	+4.40332031	-1.86328125	-134.56054688	-73.65234375	+132.56103516	+6308	+16.72119141	+0.85693359	-5.77880859	+55.54687500	-46.82373047	-84.52880859	+3640
+1458241679.77340010	+17.04638672	+1.63476563	-1.97753906	+68.66455078	-68.44482422	-144.77783203	+5468	+16.79589844	+4.40332031	-1.86767578	-134.64843750	-73.71826172	+132.64892578	+6312	+16.72119141	+0.85253906	-5.78320313	+55.56884766	-46.80175781	-84.50683594	+3624
+1458241679.77760000	+17.04638672	+1.63476563	-1.97314453	+68.55468750	-68.48876953	-144.71191406	+5468	+16.79589844	+4.40332031	-1.86767578	-134.71435547	-73.80615234	+132.73681641	+6316	+16.71679688	+0.84375000	-5.78320313	+55.61279297	-46.73583984	-84.55078125	+3608
+1458241679.78180000	+17.04638672	+1.63476563	-1.96875000	+68.51074219	-68.55468750	-144.66796875	+5468	+16.79589844	+4.40771484	-1.86767578	-134.82421875	-73.87207031	+132.89062500	+6320	+16.71240234	+0.83496094	-5.78320313	+55.70068359	-46.66992188	-84.66064453	+3596
+1458241679.78590010	+17.04638672	+1.63916016	-1.95996094	+68.46679688	-68.59863281	-144.64599609	+5472	+16.79589844	+4.41210938	-1.87207031	-135.04394531	-74.09179688	+133.19824219	+6324	+16.71240234	+0.83056641	-5.77880859	+55.74462891	-46.64794922	-84.72656250	+3588
+1458241679.79010010	+17.04638672	+1.64355469	-1.95117188	+68.44482422	-68.66455078	-144.62402344	+5472	+16.79589844	+4.42529297	-1.87207031	-135.28564453	-74.35546875	+133.52783203	+6328	+16.70800781	+0.82177734	-5.77441406	+55.81054688	-46.60400391	-84.81445313	+3576
+1458241679.79430010	+17.05078125	+1.64794922	-1.93798828	+68.44482422	-68.75244141	-144.60205078	+5472	+16.80029297	+4.43408203	-1.87207031	-135.63720703	-74.61914063	+133.96728516	+6332	+16.70800781	+0.81298828	-5.76562500	+55.92041016	-46.53808594	-84.94628906	+3572
+1458241679.79839990	+17.05078125	+1.65673828	-1.92041016	+68.40087891	-68.88427734	-144.55810547	+5472	+16.81347656	+4.50439453	-1.88525391	-137.61474609	-76.17919922	+136.49414063	+6344	+16.70800781	+0.80859375	-5.76123047	+56.00830078	-46.47216797	-85.07812500	+3568
+1458241679.80259990	+17.05078125	+1.66552734	-1.90283203	+68.33496094	-69.01611328	-144.47021484	+5472	+16.82226563	+4.53515625	-1.89843750	-138.93310547	-77.08007813	+138.03222656	+6348	+16.70361328	+0.79980469	-5.75244141	+56.14013672	-46.38427734	-85.20996094	+3564
+1458241679.80679990	+17.05517578	+1.67431641	-1.88525391	+68.22509766	-69.16992188	-144.36035156	+5472	+16.83544922	+4.56152344	-1.88085938	-140.88867188	-77.60742188	+140.18554688	+6352	+16.70361328	+0.79101563	-5.74804688	+56.25000000	-46.29638672	-85.36376953	+3564
+1458241679.81090000	+17.06396484	+1.69628906	-1.84570313	+67.82958984	-69.54345703	-143.87695313	+5476	+16.84423828	+4.59228516	-1.88525391	-143.02001953	-78.57421875	+142.53662109	+6356	+16.69042969	+0.75146484	-5.71728516	+56.75537109	-45.92285156	-85.97900391	+3580
+1458241679.81510000	+17.07275391	+1.71386719	-1.80615234	+67.25830078	-69.91699219	-143.23974609	+5476	+16.85742188	+4.61865234	-1.89404297	-145.59082031	-79.38720703	+145.23925781	+6356	+16.67724609	+0.72070313	-5.69091797	+57.10693359	-45.65917969	-86.39648438	+3604
+1458241679.81920000	+17.08154297	+1.72265625	-1.77539063	+66.53320313	-70.24658203	-142.47070313	+5472	+16.87500000	+4.64062500	-1.88525391	-149.45800781	-80.06835938	+149.30419922	+6360	+16.66845703	+0.69433594	-5.66894531	+57.32666016	-45.48339844	-86.70410156	+3624
+1458241679.82340000	+17.09472656	+1.73583984	-1.73144531	+64.24804688	-70.94970703	-140.05371094	+5464	+16.88378906	+4.66259766	-1.91162109	-153.76464844	-81.14501953	+153.76464844	+6364	+16.66845703	+0.66796875	-5.65576172	+57.56835938	-45.26367188	-86.94580078	+3648
+1458241679.82760000	+17.10791016	+1.72705078	-1.71826172	+61.94091797	-71.38916016	-137.65869141	+5452	+16.89697266	+4.68017578	-1.93798828	-159.93896484	-82.11181641	+160.04882813	+6364	+16.66845703	+0.65917969	-5.65576172	+57.61230469	-45.15380859	-86.92382813	+3660
+1458241679.83170010	+17.11669922	+1.70947266	-1.71386719	+59.58984375	-71.71875000	-135.30761719	+5440	+16.91455078	+4.69775391	-1.94238281	-168.81591797	-82.77099609	+169.05761719	+6360	+16.66845703	+0.65039063	-5.66015625	+57.61230469	-45.06591797	-86.81396484	+3672
+1458241679.83590010	+17.12548828	+1.67431641	-1.74023438	+55.50292969	-72.02636719	-131.17675781	+5428	+16.91894531	+4.71533203	-1.97314453	+179.62646484	-83.54003906	-179.23095703	+6360	+16.66845703	+0.64599609	-5.67333984	+57.56835938	-45.02197266	-86.68212891	+3680
+1458241679.84010000	+17.12988281	+1.63037109	-1.77539063	+52.03125000	-72.13623047	-127.79296875	+5428	+16.91894531	+4.73291016	-2.00830078	+165.32226563	-83.95751953	-164.75097656	+6364	+16.65966797	+0.64599609	-5.68212891	+57.50244141	-44.97802734	-86.48437500	+3684
+1458241679.84419990	+17.13867188	+1.58203125	-1.81054688	+48.60351563	-72.24609375	-124.47509766	+5424	+16.92773438	+4.75048828	-2.02587891	+150.33691406	-83.78173828	-149.65576172	+6364	+16.65966797	+0.64599609	-5.69531250	+57.39257813	-44.95605469	-86.26464844	+3688
+1458241679.84840010	+17.14746094	+1.53369141	-1.85888672	+44.49462891	-72.20214844	-120.45410156	+5424	+16.93212891	+4.75927734	-2.05664063	+135.26367188	-83.27636719	-134.45068359	+6368	+16.65966797	+0.64599609	-5.70410156	+57.34863281	-44.97802734	-86.11083984	+3684
+1458241679.85260010	+17.15625000	+1.49414063	-1.91162109	+40.64941406	-72.11425781	-116.67480469	+5424	+16.93212891	+4.77246094	-2.08740234	+123.09082031	-82.35351563	-122.14599609	+6368	+16.65966797	+0.65039063	-5.71289063	+57.28271484	-44.97802734	-85.97900391	+3676
+1458241679.85669990	+17.16064453	+1.45458984	-1.94677734	+36.91406250	-72.04833984	-112.96142578	+5420	+16.94091797	+4.77685547	-2.11816406	+113.95019531	-81.05712891	-112.93945313	+6372	+16.65527344	+0.65039063	-5.72167969	+57.23876953	-45.00000000	-85.80322266	+3668
+1458241679.86089990	+17.16503906	+1.41064453	-1.99072266	+33.06884766	-71.85058594	-109.20410156	+5416	+16.94091797	+4.79003906	-2.15771484	+106.76513672	-79.58496094	-105.60058594	+6376	+16.65527344	+0.65039063	-5.73046875	+57.19482422	-45.00000000	-85.67138672	+3652
+1458241679.86509990	+17.16943359	+1.37548828	-2.03027344	+29.24560547	-71.58691406	-105.44677734	+5416	+16.93212891	+4.80322266	-2.19287109	+101.44775391	-78.00292969	-100.12939453	+6380	+16.65966797	+0.65039063	-5.73925781	+57.15087891	-45.00000000	-85.53955078	+3632
+1458241679.86920000	+17.16943359	+1.34472656	-2.06542969	+25.51025391	-71.30126953	-101.73339844	+5412	+16.93212891	+4.80761719	-2.23242188	+97.44873047	-76.33300781	-96.02050781	+6384	+16.65087891	+0.65478516	-5.75244141	+57.12890625	-44.95605469	-85.38574219	+3612
+1458241679.87340000	+17.16943359	+1.30957031	-2.09179688	+21.95068359	-71.05957031	-98.26171875	+5412	+16.92333984	+4.81640625	-2.25878906	+94.72412109	-74.64111328	-93.18603516	+6388	+16.64208984	+0.65478516	-5.76123047	+57.12890625	-44.91210938	-85.31982422	+3592
+1458241679.87760000	+17.16503906	+1.29199219	-2.10937500	+18.61083984	-70.75195313	-94.92187500	+5404	+16.91455078	+4.82958984	-2.28076172	+92.54882813	-72.94921875	-90.85693359	+6396	+16.63769531	+0.65039063	-5.76562500	+57.17285156	-44.84619141	-85.34179688	+3568
+1458241679.88170000	+17.16064453	+1.28320313	-2.12695313	+15.49072266	-70.37841797	-91.75781250	+5400	+16.91455078	+4.83837891	-2.31152344	+90.57128906	-71.23535156	-88.81347656	+6400	+16.62451172	+0.64599609	-5.77001953	+57.26074219	-44.75830078	-85.36376953	+3548
+1458241679.88590000	+17.15625000	+1.27001953	-2.13134766	+12.52441406	-70.11474609	-88.79150391	+5392	+16.91455078	+4.85156250	-2.32031250	+89.49462891	-69.63134766	-87.64892578	+6404	+16.61572266	+0.64160156	-5.77001953	+57.34863281	-44.69238281	-85.49560547	+3528
+1458241679.89000010	+17.15625000	+1.27441406	-2.13134766	+9.95361328	-69.82910156	-86.15478516	+5384	+16.91015625	+4.86035156	-2.32910156	+88.57177734	-68.02734375	-86.61621094	+6412	+16.61132813	+0.62841797	-5.76562500	+57.48046875	-44.58251953	-85.71533203	+3508
+1458241679.89420010	+17.15185547	+1.28320313	-2.12695313	+7.73437500	-69.47753906	-83.78173828	+5372	+16.91455078	+4.86914063	-2.35107422	+87.45117188	-66.44531250	-85.47363281	+6416	+16.60253906	+0.61083984	-5.76123047	+57.65625000	-44.42871094	-85.93505859	+3496
+1458241679.89840010	+17.14746094	+1.28320313	-2.10937500	+5.55908203	-69.23583984	-81.58447266	+5364	+16.91455078	+4.88671875	-2.35546875	+86.96777344	-64.97314453	-84.90234375	+6420	+16.58935547	+0.59326172	-5.76123047	+57.81005859	-44.23095703	-86.22070313	+3484
+1458241679.90249990	+17.13867188	+1.29199219	-2.09179688	+3.66943359	-68.99414063	-79.62890625	+5356	+16.91455078	+4.89990234	-2.35986328	+86.46240234	-63.54492188	-84.30908203	+6428	+16.58056641	+0.57568359	-5.75683594	+57.98583984	-44.01123047	-86.48437500	+3476
+1458241679.90669990	+17.13427734	+1.30078125	-2.08740234	+2.08740234	-68.62060547	-77.95898438	+5348	+16.91894531	+4.91308594	-2.38623047	+85.64941406	-62.11669922	-83.43017578	+6432	+16.56298828	+0.55371094	-5.75244141	+58.16162109	-43.76953125	-86.77001953	+3476
+1458241679.91090010	+17.12548828	+1.30957031	-2.06982422	+0.54931641	-68.37890625	-76.35498047	+5340	+16.91894531	+4.92626953	-2.39062500	+85.42968750	-60.84228516	-83.16650391	+6436	+16.53662109	+0.52294922	-5.75244141	+58.40332031	-43.39599609	-87.20947266	+3484
+1458241679.91500000	+17.11669922	+1.31835938	-2.04785156	-0.68115234	-68.18115234	-75.03662109	+5332	+16.92333984	+4.93066406	-2.39062500	+85.12207031	-59.61181641	-82.90283203	+6440	+16.51464844	+0.49218750	-5.74804688	+58.57910156	-43.06640625	-87.56103516	+3496
+1458241679.91919990	+17.12109375	+1.33593750	-2.03906250	-1.53808594	-67.89550781	-74.11376953	+5324	+16.94091797	+4.93066406	-2.41699219	+84.48486328	-58.38134766	-82.30957031	+6444	+16.50146484	+0.46142578	-5.73925781	+58.75488281	-42.80273438	-87.95654297	+3512
+1458241679.92339990	+17.12109375	+1.34472656	-2.03466797	-2.37304688	-67.63183594	-73.27880859	+5316	+16.94531250	+4.94384766	-2.43017578	+84.24316406	-57.26074219	-82.04589844	+6448	+16.48828125	+0.42187500	-5.73925781	+58.88671875	-42.40722656	-88.30810547	+3528
+1458241679.92750000	+17.12109375	+1.34472656	-2.03027344	-2.98828125	-67.36816406	-72.70751953	+5300	+16.95410156	+4.94384766	-2.44335938	+83.93554688	-56.16210938	-81.78222656	+6448	+16.47509766	+0.39111328	-5.74365234	+58.95263672	-42.07763672	-88.50585938	+3548
+1458241679.93170000	+17.12109375	+1.34472656	-2.03906250	-3.29589844	-67.03857422	-72.42187500	+5288	+16.97167969	+4.93505859	-2.48730469	+83.25439453	-55.06347656	-81.16699219	+6456	+16.46191406	+0.36035156	-5.74804688	+58.97460938	-41.79199219	-88.68164063	+3564
+1458241679.93590000	+17.11669922	+1.34033203	-2.05664063	-3.60351563	-66.68701172	-72.22412109	+5276	+16.97607422	+4.94384766	-2.52246094	+82.90283203	-54.05273438	-80.77148438	+6456	+16.44873047	+0.33398438	-5.77001953	+58.88671875	-41.39648438	-88.65966797	+3584
+1458241679.94000010	+17.11669922	+1.32714844	-2.06982422	-3.80126953	-66.33544922	-72.15820313	+5268	+16.98046875	+4.93066406	-2.56201172	+82.37548828	-53.06396484	-80.31005859	+6464	+16.42675781	+0.31201172	-5.79199219	+58.73291016	-41.08886719	-88.52783203	+3600
+1458241679.94420000	+17.12548828	+1.31835938	-2.10498047	-3.73535156	-65.87402344	-72.37792969	+5260	+16.99365234	+4.90869141	-2.62792969	+81.60644531	-52.05322266	-79.58496094	+6472	+16.41796875	+0.28564453	-5.80078125	+58.62304688	-40.89111328	-88.52783203	+3612
+1458241679.94840000	+17.12548828	+1.30517578	-2.14892578	-3.64746094	-65.39062500	-72.64160156	+5260	+16.99804688	+4.89990234	-2.68505859	+81.10107422	-51.15234375	-79.05761719	+6476	+16.41357422	+0.26806641	-5.81835938	+58.44726563	-40.67138672	-88.37402344	+3620
+1458241679.95250010	+17.12988281	+1.28320313	-2.19287109	-3.44970703	-64.92919922	-73.08105469	+5256	+17.00683594	+4.87353516	-2.74218750	+80.46386719	-50.25146484	-78.50830078	+6488	+16.40478516	+0.24609375	-5.84033203	+58.22753906	-40.40771484	-88.17626953	+3624
+1458241679.95670010	+17.13867188	+1.26123047	-2.24121094	-3.07617188	-64.46777344	-73.71826172	+5256	+17.02001953	+4.83837891	-2.82128906	+79.67285156	-49.35058594	-77.80517578	+6500	+16.40478516	+0.21972656	-5.85791016	+58.00781250	-40.16601563	-88.02246094	+3628
+1458241679.96090010	+17.14746094	+1.23046875	-2.30273438	-2.68066406	-63.91845703	-74.42138672	+5256	+17.02880859	+4.82519531	-2.90478516	+79.05761719	-48.49365234	-77.10205078	+6504	+16.40478516	+0.20214844	-5.87988281	+57.76611328	-39.92431641	-87.78076172	+3624
+1458241679.96499990	+17.15625000	+1.20410156	-2.35986328	-2.24121094	-63.34716797	-75.19042969	+5260	+17.03759766	+4.80322266	-2.98828125	+78.33251953	-47.65869141	-76.33300781	+6516	+16.40039063	+0.18017578	-5.91064453	+57.45849609	-39.66064453	-87.45117188	+3620
+1458241679.96919990	+17.16064453	+1.17773438	-2.42578125	-1.69189453	-62.77587891	-76.04736328	+5264	+17.04199219	+4.77246094	-3.08496094	+77.54150391	-46.82373047	-75.49804688	+6524	+16.39599609	+0.16259766	-5.94140625	+57.17285156	-39.35302734	-87.12158203	+3612
+1458241679.97330000	+17.16064453	+1.14697266	-2.49169922	-1.16455078	-62.18261719	-76.90429688	+5268	+17.04638672	+4.74609375	-3.16845703	+76.88232422	-46.05468750	-74.79492188	+6532	+16.38281250	+0.14062500	-5.96777344	+56.86523438	-39.02343750	-86.77001953	+3596
+1458241679.97750000	+17.16503906	+1.12500000	-2.55322266	-0.57128906	-61.58935547	-77.78320313	+5272	+17.05517578	+4.70654297	-3.25634766	+76.15722656	-45.28564453	-74.04785156	+6544	+16.37841797	+0.11865234	-5.99414063	+56.55761719	-38.69384766	-86.46240234	+3580
+1458241679.98169990	+17.17822266	+1.10302734	-2.61035156	+0.08789063	-61.08398438	-78.75000000	+5276	+17.06396484	+4.66699219	-3.34863281	+75.38818359	-44.56054688	-73.27880859	+6552	+16.36962891	+0.09667969	-6.01611328	+56.29394531	-38.36425781	-86.19873047	+3556
+1458241679.98580000	+17.19140625	+1.07666016	-2.65869141	+0.72509766	-60.57861328	-79.69482422	+5284	+17.07714844	+4.64062500	-3.43212891	+74.79492188	-43.87939453	-72.59765625	+6560	+16.36523438	+0.06591797	-6.03369141	+55.96435547	-37.94677734	-85.91308594	+3528
+1458241679.99000000	+17.20019531	+1.05908203	-2.70703125	+1.47216797	-60.11718750	-80.74951172	+5284	+17.09033203	+4.61865234	-3.51562500	+74.24560547	-43.22021484	-71.93847656	+6564	+16.36962891	+0.03515625	-6.05126953	+55.72265625	-37.55126953	-85.78125000	+3500
+1458241679.99420000	+17.20458984	+1.04589844	-2.74218750	+2.24121094	-59.67773438	-81.80419922	+5284	+17.10791016	+4.59667969	-3.59472656	+73.69628906	-42.60498047	-71.27929688	+6564	+16.35644531	+0.00878906	-6.07324219	+55.52490234	-37.06787109	-85.58349609	+3468
+1458241679.99830010	+17.21337891	+1.02832031	-2.77734375	+3.01025391	-59.23828125	-82.83691406	+5284	+17.12548828	+4.57470703	-3.66503906	+73.19091797	-42.01171875	-70.72998047	+6564	+16.34326172	-0.03515625	-6.08642578	+55.30517578	-36.49658203	-85.49560547	+3444
+1458241680.00250010	+17.22216797	+1.03271484	-2.81250000	+3.86718750	-58.79882813	-83.86962891	+5280	+17.14306641	+4.55273438	-3.73535156	+72.66357422	-41.41845703	-70.11474609	+6564	+16.33447266	-0.07031250	-6.09960938	+55.15136719	-35.96923828	-85.49560547	+3416
+1458241680.00670000	+17.23095703	+1.03271484	-2.83007813	+4.76806641	-58.42529297	-84.92431641	+5276	+17.15625000	+4.52636719	-3.79248047	+72.20214844	-40.91308594	-69.56542969	+6556	+16.31689453	-0.10107422	-6.10839844	+55.04150391	-35.41992188	-85.45166016	+3388
+1458241680.01079990	+17.23974609	+1.04150391	-2.84326172	+5.66894531	-58.13964844	-85.97900391	+5268	+17.17822266	+4.50439453	-3.82763672	+71.85058594	-40.49560547	-69.19189453	+6548	+16.29052734	-0.14062500	-6.10839844	+54.93164063	-34.84863281	-85.53955078	+3368
+1458241680.01500010	+17.24414063	+1.04589844	-2.84765625	+6.61376953	-57.85400391	-87.07763672	+5260	+17.20019531	+4.48681641	-3.86279297	+71.52099609	-40.10009766	-68.81835938	+6540	+16.27294922	-0.18896484	-6.11279297	+54.79980469	-34.23339844	-85.64941406	+3348
+1458241680.01920010	+17.25732422	+1.05468750	-2.83886719	+7.58056641	-57.65625000	-88.19824219	+5248	+17.22656250	+4.46484375	-3.90234375	+71.12548828	-39.70458984	-68.40087891	+6528	+16.25537109	-0.23730469	-6.10400391	+54.73388672	-33.61816406	-85.82519531	+3336
+1458241680.02329990	+17.26611328	+1.06787109	-2.83447266	+8.59130859	-57.34863281	-89.27490234	+5236	+17.25732422	+4.45166016	-3.94189453	+70.77392578	-39.35302734	-67.96142578	+6512	+16.23779297	-0.28564453	-6.10400391	+54.60205078	-32.95898438	-85.93505859	+3332
+1458241680.02749990	+17.27929688	+1.07666016	-2.83007813	+9.60205078	-57.04101563	-90.39550781	+5224	+17.28369141	+4.43408203	-3.98583984	+70.37841797	-38.97949219	-67.47802734	+6500	+16.22021484	-0.33837891	-6.10839844	+54.49218750	-32.29980469	-86.04492188	+3328
+1458241680.03169990	+17.29248047	+1.08544922	-2.82568359	+10.65673828	-56.73339844	-91.58203125	+5208	+17.31005859	+4.40771484	-4.00781250	+69.98291016	-38.71582031	-67.06054688	+6480	+16.19384766	-0.38671875	-6.09521484	+54.40429688	-31.61865234	-86.19873047	+3332
+1458241680.03580000	+17.30126953	+1.10302734	-2.83447266	+11.75537109	-56.27197266	-92.65869141	+5192	+17.33203125	+4.38574219	-4.03417969	+69.60937500	-38.43017578	-66.62109375	+6460	+16.16308594	-0.43066406	-6.10400391	+54.20654297	-30.87158203	-86.15478516	+3344
+1458241680.04000000	+17.31005859	+1.10742188	-2.84765625	+12.72216797	-55.78857422	-93.73535156	+5172	+17.35839844	+4.34619141	-4.06494141	+69.06005859	-38.16650391	-66.04980469	+6444	+16.12792969	-0.48339844	-6.11279297	+53.96484375	-30.12451172	-86.08886719	+3364
+1458241680.04410000	+17.32763672	+1.10302734	-2.84765625	+13.71093750	-55.41503906	-94.85595703	+5152	+17.38476563	+4.29785156	-4.09570313	+68.44482422	-37.92480469	-65.45654297	+6428	+16.10595703	-0.53613281	-6.09521484	+53.76708984	-29.50927734	-86.15478516	+3380
+1458241680.04830000	+17.33642578	+1.11621094	-2.85644531	+14.74365234	-54.84375000	-95.84472656	+5136	+17.40673828	+4.26708984	-4.13525391	+67.87353516	-37.70507813	-64.77539063	+6408	+16.08398438	-0.58447266	-6.10400391	+53.48144531	-28.78417969	-85.95703125	+3400
+1458241680.05250000	+17.34960938	+1.09863281	-2.87402344	+15.64453125	-54.22851563	-96.83349609	+5124	+17.43310547	+4.21435547	-4.18359375	+67.17041016	-37.46337891	-64.00634766	+6392	+16.05761719	-0.63720703	-6.11279297	+53.15185547	-28.05908203	-85.73730469	+3424
+1458241680.05660010	+17.37158203	+1.07666016	-2.89160156	+16.50146484	-53.61328125	-97.84423828	+5112	+17.45947266	+4.15722656	-4.22753906	+66.42333984	-37.26562500	-63.23730469	+6376	+16.04882813	-0.69433594	-6.09521484	+52.86621094	-27.50976563	-85.69335938	+3448
+1458241680.06080010	+17.38476563	+1.07226563	-2.94433594	+17.35839844	-52.71240234	-98.65722656	+5108	+17.48144531	+4.10449219	-4.29785156	+65.58837891	-36.91406250	-62.24853516	+6360	+16.04003906	-0.73828125	-6.11279297	+52.49267578	-26.76269531	-85.25390625	+3472
+1458241680.06500010	+17.40234375	+1.03271484	-3.00146484	+18.01757813	-51.74560547	-99.40429688	+5108	+17.50341797	+4.02099609	-4.37695313	+64.55566406	-36.54052734	-61.17187500	+6352	+16.02246094	-0.79101563	-6.13037109	+52.05322266	-26.08154297	-84.74853516	+3488
+1458241680.06909990	+17.42431641	+0.98876953	-3.05419922	+18.58886719	-50.82275391	-100.12939453	+5108	+17.51660156	+3.93750000	-4.43847656	+63.52294922	-36.25488281	-60.13916016	+6340	+16.01367188	-0.84375000	-6.12597656	+51.61376953	-25.48828125	-84.37500000	+3500
+1458241680.07329990	+17.43750000	+0.96240234	-3.12451172	+19.20410156	-49.74609375	-100.72265625	+5108	+17.53417969	+3.85839844	-4.51318359	+62.49023438	-35.90332031	-59.01855469	+6328	+16.00048828	-0.88330078	-6.14355469	+51.17431641	-24.82910156	-83.75976563	+3512
+1458241680.07750010	+17.45068359	+0.90966797	-3.19921875	+19.62158203	-48.62548828	-101.18408203	+5112	+17.54736328	+3.76611328	-4.58789063	+61.36962891	-35.55175781	-57.83203125	+6316	+15.98730469	-0.93164063	-6.16113281	+50.69091797	-24.19189453	-83.10058594	+3516
+1458241680.08160000	+17.46826172	+0.84814453	-3.26953125	+19.88525391	-47.57080078	-101.55761719	+5112	+17.56054688	+3.67382813	-4.67138672	+60.27099609	-35.17822266	-56.62353516	+6308	+15.98730469	-0.98437500	-6.15673828	+50.22949219	-23.66455078	-82.61718750	+3512
+1458241680.08579990	+17.49023438	+0.79980469	-3.34863281	+20.19287109	-46.38427734	-101.82128906	+5116	+17.57373047	+3.58593750	-4.76806641	+59.08447266	-34.67285156	-55.32714844	+6304	+15.99169922	-1.02392578	-6.16113281	+49.81201172	-23.13720703	-81.95800781	+3496
+1458241680.08999990	+17.51220703	+0.73388672	-3.43652344	+20.34667969	-45.17578125	-102.01904297	+5120	+17.58691406	+3.48925781	-4.86474609	+57.94189453	-34.16748047	-54.07470703	+6296	+15.99609375	-1.07666016	-6.16552734	+49.35058594	-22.56591797	-81.34277344	+3484
+1458241680.09410000	+17.53417969	+0.66357422	-3.51562500	+20.41259766	-44.03320313	-102.12890625	+5120	+17.60009766	+3.39257813	-4.93945313	+56.84326172	-33.72802734	-52.95410156	+6288	+15.99609375	-1.12939453	-6.16113281	+48.88916016	-22.01660156	-80.74951172	+3464
+1458241680.09830000	+17.55615234	+0.59765625	-3.59912109	+20.50048828	-42.84667969	-102.17285156	+5124	+17.60888672	+3.29589844	-5.01855469	+55.74462891	-33.22265625	-51.72363281	+6276	+15.99169922	-1.17773438	-6.16113281	+48.47167969	-21.46728516	-80.04638672	+3440
+1458241680.10250000	+17.57373047	+0.53173828	-3.68261719	+20.45654297	-41.66015625	-102.10693359	+5128	+17.61767578	+3.20361328	-5.09765625	+54.66796875	-32.69531250	-50.53710938	+6264	+15.98730469	-1.23046875	-6.16552734	+48.03222656	-20.91796875	-79.36523438	+3416
+1458241680.10660000	+17.58691406	+0.45703125	-3.74853516	+20.28076172	-40.60546875	-101.90917969	+5128	+17.61767578	+3.11572266	-5.16357422	+53.65722656	-32.18994141	-49.39453125	+6248	+15.97851563	-1.28320313	-6.16552734	+47.59277344	-20.34667969	-78.68408203	+3388
+1458241680.11080000	+17.60449219	+0.38671875	-3.80566406	+20.12695313	-39.61669922	-101.71142578	+5128	+17.62646484	+3.02783203	-5.22070313	+52.66845703	-31.70654297	-48.29589844	+6232	+15.96093750	-1.33593750	-6.15673828	+47.21923828	-19.84130859	-78.04687500	+3356
+1458241680.11500000	+17.61767578	+0.32519531	-3.86279297	+19.97314453	-38.62792969	-101.44775391	+5128	+17.63525391	+2.94873047	-5.27343750	+51.78955078	-31.24511719	-47.26318359	+6216	+15.94775391	-1.40185547	-6.15234375	+46.80175781	-19.27001953	-77.45361328	+3332
+1458241680.11910010	+17.63525391	+0.25927734	-3.90234375	+19.70947266	-37.77099609	-101.11816406	+5124	+17.64843750	+2.87402344	-5.30419922	+50.99853516	-30.87158203	-46.34033203	+6192	+15.93017578	-1.47216797	-6.14355469	+46.38427734	-18.69873047	-76.86035156	+3312
+1458241680.12330010	+17.65722656	+0.19335938	-3.93310547	+19.44580078	-36.93603516	-100.76660156	+5116	+17.66601563	+2.79931641	-5.33056641	+50.20751953	-30.45410156	-45.39550781	+6168	+15.90820313	-1.53369141	-6.13916016	+45.98876953	-18.12744141	-76.24511719	+3292
+1458241680.12739990	+17.67480469	+0.13183594	-3.95947266	+19.18212891	-36.12304688	-100.39306641	+5112	+17.68359375	+2.73339844	-5.35693359	+49.48242188	-30.05859375	-44.49462891	+6140	+15.88623047	-1.62158203	-6.13476563	+45.52734375	-17.46826172	-75.67382813	+3280
+1458241680.13159990	+17.68798828	+0.06591797	-3.97265625	+18.83056641	-35.41992188	-99.95361328	+5108	+17.69238281	+2.66308594	-5.35253906	+48.77929688	-29.75097656	-43.68164063	+6108	+15.85107422	-1.70507813	-6.13037109	+45.06591797	-16.80908203	-75.05859375	+3276
+1458241680.13579990	+17.69677734	+0.00000000	-3.97705078	+18.47900391	-34.71679688	-99.51416016	+5108	+17.70556641	+2.59716797	-5.34814453	+48.12011719	-29.42138672	-42.84667969	+6076	+15.81152344	-1.78417969	-6.13916016	+44.62646484	-16.10595703	-74.37744141	+3280
+1458241680.13990000	+17.70556641	-0.05712891	-3.98583984	+18.10546875	-34.01367188	-98.98681641	+5112	+17.71435547	+2.53125000	-5.34375000	+47.43896484	-29.11376953	-41.96777344	+6040	+15.76757813	-1.86767578	-6.14794922	+44.16503906	-15.42480469	-73.67431641	+3288
+1458241680.14410000	+17.71435547	-0.11865234	-3.97705078	+17.68798828	-33.39843750	-98.43750000	+5120	+17.73193359	+2.46972656	-5.33056641	+46.80175781	-28.85009766	-41.17675781	+6008	+15.72802734	-1.95556641	-6.14355469	+43.68164063	-14.78759766	-73.01513672	+3304
+1458241680.14829990	+17.71875000	-0.18017578	-3.97265625	+17.22656250	-32.78320313	-97.88818359	+5132	+17.74511719	+2.41259766	-5.31298828	+46.20849609	-28.56445313	-40.34179688	+5972	+15.68408203	-2.03906250	-6.15234375	+43.19824219	-14.10644531	-72.26806641	+3324
+1458241680.15240000	+17.72753906	-0.25048828	-3.96386719	+16.78710938	-32.16796875	-97.36083984	+5148	+17.76269531	+2.34228516	-5.29541016	+45.59326172	-28.27880859	-39.57275391	+5940	+15.63574219	-2.13574219	-6.16113281	+42.69287109	-13.40332031	-71.54296875	+3352
+1458241680.15660000	+17.73632813	-0.32080078	-3.95507813	+16.30371094	-31.55273438	-96.78955078	+5168	+17.78027344	+2.27197266	-5.26464844	+44.97802734	-28.08105469	-38.82568359	+5908	+15.60058594	-2.23242188	-6.15673828	+42.16552734	-12.78808594	-70.90576172	+3380
+1458241680.16080000	+17.74511719	-0.39550781	-3.95947266	+15.79833984	-30.87158203	-96.19628906	+5192	+17.78906250	+2.20605469	-5.25146484	+44.36279297	-27.75146484	-37.94677734	+5868	+15.56103516	-2.32031250	-6.16552734	+41.66015625	-12.12890625	-70.09277344	+3416
+1458241680.16490010	+17.74951172	-0.47021484	-3.95947266	+15.27099609	-30.16845703	-95.60302734	+5216	+17.79785156	+2.12695313	-5.24267578	+43.65966797	-27.39990234	-37.04589844	+5832	+15.52148438	-2.40380859	-6.17871094	+41.17675781	-11.49169922	-69.23583984	+3448
+1458241680.16910000	+17.75390625	-0.54931641	-3.97265625	+14.74365234	-29.44335938	-94.98779297	+5244	+17.80224609	+2.05224609	-5.23828125	+43.00048828	-27.00439453	-36.14501953	+5792	+15.49072266	-2.48730469	-6.17431641	+40.69335938	-10.96435547	-68.48876953	+3480
+1458241680.17330000	+17.75390625	-0.62841797	-3.97705078	+14.17236328	-28.71826172	-94.39453125	+5272	+17.80224609	+1.97753906	-5.24267578	+42.36328125	-26.58691406	-35.22216797	+5752	+15.45556641	-2.56640625	-6.17431641	+40.25390625	-10.41503906	-67.63183594	+3512
+1458241680.17740010	+17.75390625	-0.72509766	-3.98583984	+13.55712891	-28.01513672	-93.77929688	+5304	+17.79785156	+1.88964844	-5.24707031	+41.68212891	-26.14746094	-34.29931641	+5720	+15.42041016	-2.63232422	-6.17431641	+39.81445313	-9.93164063	-66.73095703	+3540
+1458241680.18160010	+17.76269531	-0.82177734	-4.01220703	+12.94189453	-27.20214844	-93.14208984	+5336	+17.80224609	+1.80175781	-5.26025391	+40.97900391	-25.68603516	-33.37646484	+5688	+15.40722656	-2.70263672	-6.15234375	+39.39697266	-9.62402344	-65.98388672	+3564
+1458241680.18580010	+17.76708984	-0.91845703	-4.04296875	+12.30468750	-26.43310547	-92.54882813	+5364	+17.79785156	+1.71826172	-5.28662109	+40.29785156	-25.15869141	-32.40966797	+5656	+15.39404297	-2.76855469	-6.13037109	+39.02343750	-9.31640625	-65.17089844	+3584
+1458241680.18989990	+17.77587891	-1.02832031	-4.06933594	+11.64550781	-25.64208984	-91.97753906	+5392	+17.79345703	+1.61718750	-5.31298828	+39.57275391	-24.63134766	-31.48681641	+5628	+15.38085938	-2.82568359	-6.10839844	+38.64990234	-9.03076172	-64.35791016	+3596
+1458241680.19409990	+17.78466797	-1.13818359	-4.11328125	+11.00830078	-24.76318359	-91.40625000	+5416	+17.78906250	+1.52050781	-5.35253906	+38.86962891	-24.03808594	-30.52001953	+5600	+15.37646484	-2.88720703	-6.07324219	+38.29833984	-8.81103516	-63.58886719	+3608
+1458241680.19820000	+17.78906250	-1.24804688	-4.15283203	+10.37109375	-23.95019531	-90.83496094	+5440	+17.78027344	+1.42382813	-5.39648438	+38.18847656	-23.40087891	-29.55322266	+5576	+15.37207031	-2.93994141	-6.04248047	+38.01269531	-8.61328125	-62.79785156	+3608
+1458241680.20240000	+17.79345703	-1.36230469	-4.19238281	+9.71191406	-23.15917969	-90.28564453	+5456	+17.76708984	+1.32714844	-5.44042969	+37.50732422	-22.78564453	-28.60839844	+5548	+15.36328125	-2.98828125	-6.00732422	+37.74902344	-8.45947266	-62.00683594	+3608
+1458241680.20660000	+17.79785156	-1.47216797	-4.23193359	+9.07470703	-22.32421875	-89.71435547	+5468	+17.75390625	+1.23046875	-5.48437500	+36.82617188	-22.17041016	-27.64160156	+5524	+15.35888672	-3.03222656	-5.96777344	+37.50732422	-8.32763672	-61.23779297	+3600
+1458241680.21070000	+17.79785156	-1.58203125	-4.25830078	+8.45947266	-21.64306641	-89.20898438	+5476	+17.74072266	+1.13378906	-5.51513672	+36.14501953	-21.64306641	-26.76269531	+5496	+15.35009766	-3.08056641	-5.92382813	+37.22167969	-8.21777344	-60.53466797	+3588
+1458241680.21490000	+17.79785156	-1.69628906	-4.27587891	+7.84423828	-20.98388672	-88.72558594	+5476	+17.72753906	+1.03271484	-5.54589844	+35.50781250	-21.11572266	-25.94970703	+5472	+15.34130859	-3.13330078	-5.87988281	+36.95800781	-8.08593750	-59.83154297	+3572
+1458241680.21910000	+17.79785156	-1.81054688	-4.30224609	+7.25097656	-20.28076172	-88.24218750	+5476	+17.72314453	+0.93603516	-5.56787109	+34.84863281	-20.65429688	-25.13671875	+5440	+15.33251953	-3.18603516	-5.83154297	+36.69433594	-7.97607422	-59.17236328	+3556
+1458241680.22320010	+17.80224609	-1.91601563	-4.31982422	+6.72363281	-19.68750000	-87.73681641	+5468	+17.72314453	+0.83496094	-5.58105469	+34.16748047	-20.23681641	-24.36767578	+5412	+15.31933594	-3.23876953	-5.78759766	+36.43066406	-7.86621094	-58.51318359	+3536
+1458241680.22740010	+17.80664063	-2.02148438	-4.33740234	+6.24023438	-19.05029297	-87.31933594	+5460	+17.71875000	+0.74267578	-5.59423828	+33.53027344	-19.81933594	-23.59863281	+5376	+15.30615234	-3.30468750	-5.74804688	+36.14501953	-7.66845703	-57.89794922	+3516
+1458241680.23160000	+17.79785156	-2.12695313	-4.33740234	+5.75683594	-18.47900391	-86.87988281	+5452	+17.71435547	+0.65478516	-5.59423828	+32.93701172	-19.46777344	-22.85156250	+5336	+15.28417969	-3.36621094	-5.71728516	+35.88134766	-7.40478516	-57.23876953	+3496
+1458241680.23569990	+17.78906250	-2.21923828	-4.32421875	+5.36132813	-18.03955078	-86.44042969	+5448	+17.70996094	+0.55371094	-5.58105469	+32.27783203	-19.18212891	-22.19238281	+5300	+15.25341797	-3.43212891	-5.69091797	+35.57373047	-7.09716797	-56.62353516	+3476
+1458241680.23990010	+17.77587891	-2.31152344	-4.30664063	+5.00976563	-17.60009766	-86.04492188	+5444	+17.70556641	+0.47460938	-5.56787109	+31.68457031	-18.91845703	-21.53320313	+5260	+15.21826172	-3.51562500	-5.66455078	+35.20019531	-6.76757813	-56.03027344	+3460
+1458241680.24410010	+17.75830078	-2.39941406	-4.28906250	+4.68017578	-17.16064453	-85.67138672	+5440	+17.70117188	+0.38671875	-5.53271484	+31.04736328	-18.78662109	-20.85205078	+5224	+15.18310547	-3.59033203	-5.64257813	+34.87060547	-6.39404297	-55.45898438	+3448
+1458241680.24819990	+17.74072266	-2.46972656	-4.25390625	+4.52636719	-16.85302734	-85.25390625	+5444	+17.70117188	+0.29882813	-5.47998047	+30.36621094	-18.76464844	-20.30273438	+5196	+15.13476563	-3.67382813	-5.62060547	+34.49707031	-5.97656250	-54.88769531	+3436
+1458241680.25239990	+17.72753906	-2.54882813	-4.21875000	+4.35058594	-16.52343750	-84.92431641	+5452	+17.69677734	+0.21093750	-5.42724609	+29.70703125	-18.74267578	-19.75341797	+5176	+15.08642578	-3.77490234	-5.60742188	+34.05761719	-5.49316406	-54.33837891	+3432
+1458241680.25659990	+17.70996094	-2.62792969	-4.18359375	+4.21875000	-16.19384766	-84.61669922	+5464	+17.70117188	+0.12744141	-5.37011719	+29.06982422	-18.74267578	-19.18212891	+5156	+15.04248047	-3.86718750	-5.59423828	+33.66210938	-5.00976563	-53.81103516	+3432
+1458241680.26070000	+17.68798828	-2.68505859	-4.14404297	+4.24072266	-15.90820313	-84.26513672	+5480	+17.70556641	+0.03515625	-5.30859375	+28.36669922	-18.76464844	-18.67675781	+5144	+14.99414063	-3.96386719	-5.58544922	+33.28857422	-4.52636719	-53.28369141	+3436
+1458241680.26910000	+17.63964844	-2.83007813	-4.06933594	+4.21875000	-15.27099609	-83.64990234	+5532	+17.70117188	-0.12304688	-5.19433594	+27.00439453	-18.83056641	-17.49023438	+5128	+14.89306641	-4.15722656	-5.56787109	+32.54150391	-3.47167969	-52.22900391	+3452
+1458241680.27320000	+17.61328125	-2.87841797	-4.02978516	+4.46044922	-15.05126953	-83.32031250	+5564	+17.69238281	-0.21533203	-5.12841797	+26.23535156	-18.94042969	-16.98486328	+5132	+14.84033203	-4.25390625	-5.55908203	+32.18994141	-2.94433594	-51.70166016	+3464
+1458241680.27740000	+17.58691406	-2.94433594	-3.98583984	+4.63623047	-14.85351563	-83.03466797	+5600	+17.67919922	-0.30761719	-5.05810547	+25.44433594	-19.09423828	-16.43554688	+5136	+14.78320313	-4.34179688	-5.55468750	+31.83837891	-2.43896484	-51.15234375	+3480
+1458241680.28150010	+17.56494141	-3.01025391	-3.95947266	+4.83398438	-14.52392578	-82.74902344	+5636	+17.67919922	-0.40429688	-5.00537109	+24.60937500	-19.20410156	-15.84228516	+5144	+14.74365234	-4.43847656	-5.52832031	+31.50878906	-2.04345703	-50.73486328	+3496
+1458241680.28570010	+17.54296875	-3.04980469	-3.93310547	+5.22949219	-14.30419922	-82.44140625	+5672	+17.67480469	-0.50537109	-4.94384766	+23.70849609	-19.37988281	-15.29296875	+5152	+14.70410156	-4.52197266	-5.50195313	+31.26708984	-1.71386719	-50.27343750	+3512
+1458241680.29399990	+17.50341797	-3.19482422	-3.89355469	+5.84472656	-13.75488281	-81.87011719	+5748	+17.66601563	-0.71191406	-4.84277344	+21.88476563	-19.68750000	-14.12841797	+5176	+14.63378906	-4.68017578	-5.43603516	+30.84960938	-1.09863281	-49.41650391	+3552
+1458241680.29819990	+17.48583984	-3.24755859	-3.88916016	+6.30615234	-13.46923828	-81.54052734	+5776	+17.65283203	-0.82617188	-4.80322266	+20.85205078	-19.77539063	-13.53515625	+5188	+14.60742188	-4.75048828	-5.39648438	+30.71777344	-0.85693359	-48.97705078	+3568
+1458241680.30240010	+17.46386719	-3.32226563	-3.87597656	+6.70166016	-13.22753906	-81.21093750	+5812	+17.63964844	-0.94042969	-4.76806641	+19.77539063	-19.86328125	-12.87597656	+5200	+14.58105469	-4.80761719	-5.35253906	+30.65185547	-0.68115234	-48.49365234	+3580
+1458241680.31069990	+17.42431641	-3.44970703	-3.89355469	+7.62451172	-12.61230469	-80.50781250	+5860	+17.61328125	-1.19091797	-4.70654297	+17.42431641	-20.12695313	-11.46972656	+5220	+14.55029297	-4.91748047	-5.23388672	+30.58593750	-0.57128906	-47.70263672	+3604
+1458241680.31489990	+17.40234375	-3.52441406	-3.89355469	+8.10791016	-12.41455078	-80.13427734	+5876	+17.59570313	-1.32275391	-4.66699219	+16.17187500	-20.34667969	-10.81054688	+5232	+14.53710938	-4.96142578	-5.17236328	+30.60791016	-0.50537109	-47.30712891	+3612
+1458241680.31900000	+17.39355469	-3.60351563	-3.89794922	+8.56933594	-12.19482422	-79.78271484	+5892	+17.58691406	-1.45898438	-4.63183594	+14.89746094	-20.54443359	-10.10742188	+5244	+14.53271484	-5.00976563	-5.09326172	+30.65185547	-0.57128906	-47.02148438	+3620
+1458241680.32320000	+17.38037109	-3.66943359	-3.89794922	+9.11865234	-12.04101563	-79.40917969	+5896	+17.57373047	-1.59960938	-4.60107422	+13.55712891	-20.69824219	-9.40429688	+5252	+14.52832031	-5.05371094	-5.01855469	+30.73974609	-0.63720703	-46.66992188	+3620
+1458241680.32740000	+17.36718750	-3.74853516	-3.89794922	+9.64599609	-11.90917969	-79.03564453	+5900	+17.55615234	-1.73144531	-4.57470703	+12.23876953	-20.83007813	-8.67919922	+5256	+14.52392578	-5.10205078	-4.93945313	+30.80566406	-0.65917969	-46.34033203	+3624
+1458241680.33150010	+17.34521484	-3.82763672	-3.89794922	+10.15136719	-11.73339844	-78.68408203	+5900	+17.53857422	-1.86328125	-4.53955078	+10.92041016	-21.02783203	-7.95410156	+5264	+14.51513672	-5.14599609	-4.86914063	+30.89355469	-0.65917969	-45.98876953	+3620
+1458241680.33990000	+17.29687500	-3.95947266	-3.88037109	+11.38183594	-11.66748047	-77.98095703	+5892	+17.48583984	-2.13574219	-4.44726563	+8.15185547	-21.46728516	-6.54785156	+5288	+14.48437500	-5.24267578	-4.73291016	+31.04736328	-0.63720703	-45.30761719	+3616
+1458241680.34820010	+17.24414063	-4.09570313	-3.82324219	+12.61230469	-11.84326172	-77.34375000	+5876	+17.43750000	-2.39941406	-4.32861328	+5.44921875	-22.06054688	-5.11962891	+5312	+14.45361328	-5.33935547	-4.60107422	+31.20117188	-0.59326172	-44.67041016	+3604
+1458241680.35229990	+17.22216797	-4.15283203	-3.78369141	+13.29345703	-12.04101563	-77.10205078	+5868	+17.41552734	-2.52246094	-4.26708984	+4.15283203	-22.34619141	-4.46044922	+5324	+14.43164063	-5.41406250	-4.53955078	+31.17919922	-0.50537109	-44.42871094	+3604
+1458241680.35649990	+17.19580078	-4.20996094	-3.73974609	+13.99658203	-12.23876953	-76.88232422	+5864	+17.39355469	-2.64111328	-4.18359375	+2.94433594	-22.74169922	-3.86718750	+5344	+14.40527344	-5.48876953	-4.49121094	+31.17919922	-0.35156250	-44.09912109	+3600
+1458241680.36069990	+17.16503906	-4.26269531	-3.67822266	+14.72167969	-12.52441406	-76.72851563	+5864	+17.37158203	-2.75097656	-4.10449219	+1.75781250	-23.09326172	-3.22998047	+5364	+14.37011719	-5.56347656	-4.44726563	+31.11328125	-0.15380859	-43.79150391	+3596
+1458241680.36480000	+17.13867188	-4.31103516	-3.62109375	+15.49072266	-12.81005859	-76.59667969	+5860	+17.34521484	-2.85644531	-4.02539063	+0.63720703	-23.40087891	-2.63671875	+5384	+14.33056641	-5.65576172	-4.40771484	+31.02539063	+0.04394531	-43.50585938	+3600
+1458241680.37319990	+17.05957031	-4.40332031	-3.48925781	+17.00683594	-13.42529297	-76.39892578	+5872	+17.28369141	-3.04101563	-3.84082031	-1.40625000	-24.14794922	-1.49414063	+5440	+14.23828125	-5.83154297	-4.36376953	+30.82763672	+0.59326172	-42.80273438	+3604
+1458241680.37730000	+17.02001953	-4.43847656	-3.41455078	+17.84179688	-13.79882813	-76.35498047	+5884	+17.25292969	-3.14208984	-3.74414063	-2.41699219	-24.54345703	-0.96679688	+5472	+14.18994141	-5.92822266	-4.34179688	+30.69580078	+0.87890625	-42.47314453	+3612
+1458241680.38150000	+16.98925781	-4.47363281	-3.33544922	+18.65478516	-14.23828125	-76.33300781	+5900	+17.23095703	-3.23437500	-3.63867188	-3.36181641	-24.98291016	-0.48339844	+5508	+14.14599609	-6.02050781	-4.31542969	+30.58593750	+1.12060547	-42.18750000	+3620
+1458241680.38570000	+16.95410156	-4.51757813	-3.25634766	+19.37988281	-14.61181641	-76.33300781	+5916	+17.20458984	-3.31347656	-3.54638672	-4.17480469	-25.33447266	+0.06591797	+5540	+14.09326172	-6.11718750	-4.28906250	+30.49804688	+1.36230469	-41.90185547	+3632
+1458241680.38980010	+16.92333984	-4.55273438	-3.18164063	+20.14892578	-14.98535156	-76.35498047	+5936	+17.17822266	-3.39257813	-3.45410156	-4.94384766	-25.62011719	+0.52734375	+5576	+14.04492188	-6.21826172	-4.26269531	+30.36621094	+1.60400391	-41.59423828	+3644
+1458241680.39400010	+16.88818359	-4.58789063	-3.09814453	+20.91796875	-15.35888672	-76.39892578	+5960	+17.15185547	-3.47167969	-3.35742188	-5.64697266	-25.97167969	+0.94482422	+5616	+13.99658203	-6.31494141	-4.23632813	+30.23437500	+1.82373047	-41.30859375	+3660
+1458241680.40229990	+16.80908203	-4.67138672	-2.97509766	+22.19238281	-15.79833984	-76.33300781	+6012	+17.09033203	-3.62109375	-3.18603516	-6.96533203	-26.36718750	+1.82373047	+5692	+13.90429688	-6.49072266	-4.18798828	+30.14648438	+2.21923828	-40.62744141	+3684
+1458241680.40650010	+16.77392578	-4.70654297	-2.90478516	+22.82958984	-16.12792969	-76.31103516	+6036	+17.05517578	-3.70458984	-3.10693359	-7.62451172	-26.54296875	+2.21923828	+5732	+13.86474609	-6.56982422	-4.13964844	+30.12451172	+2.28515625	-40.40771484	+3700
+1458241680.41479990	+16.69921875	-4.81201172	-2.80371094	+23.68652344	-16.45751953	-76.11328125	+6088	+16.98046875	-3.84960938	-2.97509766	-8.65722656	-26.63085938	+3.05419922	+5804	+13.79882813	-6.70166016	-4.04296875	+30.27832031	+2.37304688	-39.83642578	+3724
+1458241680.41899990	+16.67285156	-4.85595703	-2.73779297	+24.14794922	-16.72119141	-76.06933594	+6112	+16.94531250	-3.93310547	-2.90478516	-9.14062500	-26.71875000	+3.38378906	+5844	+13.77685547	-6.76318359	-3.96826172	+30.38818359	+2.26318359	-39.68261719	+3740
+1458241680.42730000	+16.61132813	-4.97900391	-2.65869141	+24.60937500	-16.80908203	-75.67382813	+6144	+16.87060547	-4.07812500	-2.81250000	-9.88769531	-26.41113281	+4.10888672	+5908	+13.74609375	-6.85986328	-3.80566406	+30.80566406	+1.99951172	-39.35302734	+3760
+1458241680.43560000	+16.54101563	-5.10644531	-2.58398438	+24.89501953	-16.87500000	-75.23437500	+6168	+16.78710938	-4.21875000	-2.72460938	-10.50292969	-26.05957031	+4.72412109	+5964	+13.72412109	-6.93896484	-3.62988281	+31.28906250	+1.62597656	-39.06738281	+3772
+1458241680.43980000	+16.51025391	-5.15917969	-2.55322266	+25.00488281	-16.87500000	-74.97070313	+6168	+16.73876953	-4.29785156	-2.68945313	-10.81054688	-25.81787109	+5.03173828	+5992	+13.71533203	-6.96533203	-3.54199219	+31.61865234	+1.42822266	-38.89160156	+3772
+1458241680.44400000	+16.47949219	-5.21630859	-2.50488281	+25.13671875	-16.98486328	-74.75097656	+6172	+16.69482422	-4.37695313	-2.64550781	-11.07421875	-25.64208984	+5.29541016	+6020	+13.71093750	-6.99169922	-3.44531250	+31.94824219	+1.18652344	-38.78173828	+3772
+1458241680.44810010	+16.44873047	-5.27783203	-2.46093750	+25.13671875	-17.05078125	-74.53125000	+6168	+16.65087891	-4.43847656	-2.60156250	-11.22802734	-25.46630859	+5.60302734	+6040	+13.70214844	-7.01806641	-3.34423828	+32.25585938	+0.94482422	-38.71582031	+3772
+1458241680.45650010	+16.38720703	-5.39208984	-2.36425781	+25.24658203	-17.18261719	-74.13574219	+6160	+16.56738281	-4.56152344	-2.51367188	-11.42578125	-25.09277344	+6.08642578	+6076	+13.68017578	-7.08398438	-3.15966797	+32.84912109	+0.52734375	-38.56201172	+3768
+1458241680.46059990	+16.35644531	-5.44921875	-2.31152344	+25.24658203	-17.24853516	-73.95996094	+6152	+16.52343750	-4.61865234	-2.46093750	-11.46972656	-24.93896484	+6.32812500	+6096	+13.66259766	-7.12353516	-3.07177734	+33.11279297	+0.37353516	-38.49609375	+3764
+1458241680.46479990	+16.32568359	-5.49755859	-2.25878906	+25.29052734	-17.29248047	-73.76220703	+6140	+16.48828125	-4.67138672	-2.41259766	-11.51367188	-24.76318359	+6.54785156	+6112	+13.64501953	-7.16748047	-2.98388672	+33.33251953	+0.19775391	-38.43017578	+3764
+1458241680.46900010	+16.28613281	-5.54150391	-2.20166016	+25.35644531	-17.38037109	-73.58642578	+6132	+16.43994141	-4.71972656	-2.35986328	-11.51367188	-24.63134766	+6.74560547	+6128	+13.61865234	-7.20703125	-2.92236328	+33.55224609	+0.10986328	-38.23242188	+3756
+1458241680.47309990	+16.24658203	-5.58544922	-2.13134766	+25.42236328	-17.51220703	-73.49853516	+6124	+16.40039063	-4.75927734	-2.29394531	-11.42578125	-24.63134766	+6.94335938	+6144	+13.58349609	-7.25976563	-2.86083984	+33.70605469	+0.02197266	-38.07861328	+3752
+1458241680.47729990	+16.20703125	-5.62500000	-2.06542969	+25.53222656	-17.64404297	-73.43261719	+6116	+16.36083984	-4.79443359	-2.22802734	-11.33789063	-24.60937500	+7.11914063	+6160	+13.54394531	-7.31689453	-2.79931641	+33.79394531	-0.02197266	-37.94677734	+3748
+1458241680.48149990	+16.16748047	-5.66015625	-1.98632813	+25.64208984	-17.81982422	-73.41064453	+6116	+16.31689453	-4.82958984	-2.15332031	-11.20605469	-24.63134766	+7.29492188	+6176	+13.50439453	-7.37841797	-2.75537109	+33.90380859	-0.02197266	-37.70507813	+3744
+1458241680.48560000	+16.12792969	-5.68652344	-1.90283203	+25.81787109	-18.01757813	-73.41064453	+6112	+16.27734375	-4.85595703	-2.07861328	-11.07421875	-24.69726563	+7.44873047	+6196	+13.45166016	-7.44433594	-2.71142578	+33.94775391	-0.02197266	-37.52929688	+3740
+1458241680.48980000	+16.08398438	-5.72167969	-1.82373047	+25.99365234	-18.17138672	-73.41064453	+6116	+16.24218750	-4.88671875	-2.00390625	-10.89843750	-24.76318359	+7.58056641	+6212	+13.39892578	-7.52343750	-2.66748047	+33.90380859	+0.00000000	-37.35351563	+3744
+1458241680.49810000	+15.99169922	-5.77001953	-1.66113281	+26.36718750	-18.47900391	-73.43261719	+6128	+16.16308594	-4.93066406	-1.85009766	-10.50292969	-24.89501953	+7.80029297	+6248	+13.28027344	-7.68164063	-2.61035156	+33.83789063	+0.10986328	-36.84814453	+3744
+1458241680.50230000	+15.94335938	-5.79638672	-1.58203125	+26.54296875	-18.61083984	-73.45458984	+6140	+16.12353516	-4.95263672	-1.77539063	-10.30517578	-24.96093750	+7.91015625	+6264	+13.21875000	-7.75634766	-2.58398438	+33.81591797	+0.17578125	-36.58447266	+3744
+1458241680.50640010	+15.89062500	-5.81835938	-1.50732422	+26.71875000	-18.76464844	-73.43261719	+6152	+16.07519531	-4.97460938	-1.69628906	-10.12939453	-25.02685547	+8.02001953	+6284	+13.16162109	-7.83105469	-2.55761719	+33.81591797	+0.21972656	-36.29882813	+3744
+1458241680.51060010	+15.83789063	-5.83154297	-1.43261719	+26.96044922	-18.87451172	-73.41064453	+6164	+16.02685547	-4.98779297	-1.62158203	-9.88769531	-25.09277344	+8.15185547	+6300	+13.10009766	-7.89697266	-2.52685547	+33.83789063	+0.24169922	-36.03515625	+3748
+1458241680.51480010	+15.78515625	-5.85791016	-1.36230469	+27.13623047	-19.00634766	-73.38867188	+6184	+15.97412109	-5.01416016	-1.54687500	-9.73388672	-25.15869141	+8.26171875	+6320	+13.03857422	-7.96289063	-2.50488281	+33.88183594	+0.28564453	-35.77148438	+3748
+1458241680.51889990	+15.73242188	-5.88427734	-1.28759766	+27.31201172	-19.13818359	-73.38867188	+6204	+15.92578125	-5.04052734	-1.47656250	-9.58007813	-25.24658203	+8.39355469	+6340	+12.98583984	-8.02880859	-2.46093750	+33.92578125	+0.28564453	-35.59570313	+3752
+1458241680.52309990	+15.68408203	-5.90185547	-1.22607422	+27.53173828	-19.22607422	-73.30078125	+6220	+15.88183594	-5.06250000	-1.41503906	-9.38232422	-25.22460938	+8.54736328	+6356	+12.93310547	-8.08593750	-2.41259766	+34.01367188	+0.24169922	-35.39794922	+3756
+1458241680.52729990	+15.63574219	-5.92822266	-1.16015625	+27.68554688	-19.31396484	-73.21289063	+6236	+15.82910156	-5.08886719	-1.35791016	-9.22851563	-25.18066406	+8.67919922	+6368	+12.88476563	-8.13427734	-2.36865234	+34.16748047	+0.21972656	-35.20019531	+3756
+1458241680.53559990	+15.53027344	-5.97656250	-1.07226563	+27.99316406	-19.33593750	-72.83935547	+6264	+15.72363281	-5.12841797	-1.25683594	-8.87695313	-25.00488281	+9.03076172	+6396	+12.80126953	-8.21777344	-2.25000000	+34.58496094	+0.02197266	-34.95849609	+3756
+1458241680.53979990	+15.47753906	-6.00292969	-1.03271484	+28.10302734	-19.37988281	-72.61962891	+6276	+15.66210938	-5.15917969	-1.20849609	-8.78906250	-24.89501953	+9.22851563	+6408	+12.77490234	-8.23095703	-2.18847656	+34.95849609	-0.08789063	-34.82666016	+3748
+1458241680.54390000	+15.42919922	-6.02929688	-0.99316406	+28.21289063	-19.44580078	-72.39990234	+6284	+15.60058594	-5.18994141	-1.16455078	-8.70117188	-24.78515625	+9.47021484	+6420	+12.74853516	-8.24853516	-2.11376953	+35.33203125	-0.28564453	-34.80468750	+3744
+1458241680.54810000	+15.38085938	-6.05126953	-0.94921875	+28.36669922	-19.51171875	-72.18017578	+6284	+15.54345703	-5.21191406	-1.12500000	-8.59130859	-24.65332031	+9.71191406	+6424	+12.72216797	-8.25732422	-2.03027344	+35.74951172	-0.46142578	-34.80468750	+3736
+1458241680.55230000	+15.32812500	-6.08203125	-0.90966797	+28.49853516	-19.57763672	-71.98242188	+6288	+15.48193359	-5.23828125	-1.08984375	-8.45947266	-24.49951172	+9.95361328	+6432	+12.70019531	-8.26611328	-1.95117188	+36.16699219	-0.65917969	-34.82666016	+3728
+1458241680.55640010	+15.27978516	-6.10839844	-0.87011719	+28.60839844	-19.62158203	-71.74072266	+6284	+15.42480469	-5.26464844	-1.05468750	-8.34960938	-24.34570313	+10.17333984	+6436	+12.67382813	-8.27490234	-1.86767578	+36.58447266	-0.83496094	-34.87060547	+3720
+1458241680.56060000	+15.23583984	-6.13037109	-0.83935547	+28.74023438	-19.64355469	-71.47705078	+6276	+15.37207031	-5.28222656	-1.02832031	-8.17382813	-24.16992188	+10.43701172	+6440	+12.65625000	-8.27929688	-1.77978516	+37.02392578	-1.03271484	-34.91455078	+3708
+1458241680.56890010	+15.13916016	-6.16992188	-0.78222656	+29.02587891	-19.68750000	-70.97167969	+6248	+15.25341797	-5.31738281	-0.96679688	-7.88818359	-23.84033203	+10.92041016	+6444	+12.60791016	-8.28369141	-1.62597656	+37.92480469	-1.36230469	-34.95849609	+3680
+1458241680.57310010	+15.08642578	-6.18310547	-0.74707031	+29.17968750	-19.77539063	-70.77392578	+6236	+15.19189453	-5.33056641	-0.93603516	-7.71240234	-23.70849609	+11.14013672	+6444	+12.58154297	-8.28369141	-1.55566406	+38.36425781	-1.51611328	-34.95849609	+3660
+1458241680.57730010	+15.03369141	-6.20068359	-0.70751953	+29.33349609	-19.86328125	-70.62011719	+6216	+15.13476563	-5.34375000	-0.90087891	-7.53662109	-23.59863281	+11.35986328	+6444	+12.55078125	-8.28808594	-1.48535156	+38.75976563	-1.66992188	-35.00244141	+3644
+1458241680.58139990	+14.98095703	-6.21386719	-0.67236328	+29.50927734	-19.92919922	-70.44433594	+6200	+15.07324219	-5.35693359	-0.87011719	-7.36083984	-23.48876953	+11.55761719	+6440	+12.52001953	-8.29687500	-1.42822266	+39.15527344	-1.77978516	-34.98046875	+3624
+1458241680.58559990	+14.92822266	-6.22265625	-0.62841797	+29.75097656	-20.03906250	-70.37841797	+6176	+15.02050781	-5.36572266	-0.83496094	-7.14111328	-23.42285156	+11.75537109	+6436	+12.47607422	-8.31005859	-1.37109375	+39.48486328	-1.88964844	-34.95849609	+3604
+1458241680.59390000	+14.81396484	-6.24023438	-0.55371094	+30.16845703	-20.10498047	-70.22460938	+6136	+14.90625000	-5.37451172	-0.76464844	-6.65771484	-23.26904297	+12.01904297	+6424	+12.37500000	-8.37158203	-1.29199219	+39.90234375	-1.99951172	-34.78271484	+3568
+1458241680.59809990	+14.75683594	-6.24023438	-0.51855469	+30.43212891	-20.14892578	-70.15869141	+6116	+14.85351563	-5.37011719	-0.72509766	-6.37207031	-23.26904297	+12.10693359	+6416	+12.31347656	-8.40234375	-1.26562500	+40.07812500	-2.02148438	-34.65087891	+3548
+1458241680.60220000	+14.69970703	-6.24023438	-0.48339844	+30.67382813	-20.19287109	-70.11474609	+6096	+14.79638672	-5.37451172	-0.68554688	-6.10839844	-23.24707031	+12.19482422	+6408	+12.25195313	-8.44189453	-1.23925781	+40.20996094	-2.04345703	-34.51904297	+3532
+1458241680.60640000	+14.63378906	-6.24023438	-0.44824219	+30.91552734	-20.21484375	-70.07080078	+6080	+14.73486328	-5.37451172	-0.65039063	-5.84472656	-23.20312500	+12.28271484	+6400	+12.18603516	-8.48144531	-1.23486328	+40.29785156	-2.04345703	-34.27734375	+3512
+1458241680.61060000	+14.57226563	-6.23144531	-0.40429688	+31.24511719	-20.28076172	-70.13671875	+6064	+14.67773438	-5.36572266	-0.61523438	-5.55908203	-23.22509766	+12.34863281	+6388	+12.11132813	-8.52539063	-1.23046875	+40.38574219	-2.04345703	-34.07958984	+3492
+1458241680.61890010	+14.43603516	-6.23144531	-0.32519531	+31.77246094	-20.34667969	-70.24658203	+6044	+14.55908203	-5.36572266	-0.54052734	-4.98779297	-23.22509766	+12.39257813	+6368	+11.96191406	-8.62207031	-1.22167969	+40.45166016	-2.02148438	-33.66210938	+3460
+1458241680.62310000	+14.37890625	-6.22265625	-0.29003906	+32.10205078	-20.36865234	-70.26855469	+6036	+14.50634766	-5.35693359	-0.50537109	-4.65820313	-23.24707031	+12.41455078	+6352	+11.88720703	-8.66601563	-1.21728516	+40.51757813	-2.02148438	-33.48632813	+3444
+1458241680.63140010	+14.25146484	-6.22265625	-0.23730469	+32.60742188	-20.34667969	-70.24658203	+6016	+14.38769531	-5.35693359	-0.43945313	-4.13085938	-23.24707031	+12.43652344	+6324	+11.73339844	-8.75830078	-1.21728516	+40.58349609	-1.99951172	-33.09082031	+3412
+1458241680.63560010	+14.18554688	-6.21386719	-0.21533203	+32.91503906	-20.32470703	-70.22460938	+6008	+14.32617188	-5.34814453	-0.41748047	-3.82324219	-23.20312500	+12.45849609	+6308	+11.65869141	-8.79785156	-1.21289063	+40.67138672	-1.99951172	-32.89306641	+3396
+1458241680.64389990	+14.05371094	-6.21386719	-0.16699219	+33.37646484	-20.34667969	-70.22460938	+5996	+14.20312500	-5.34814453	-0.37353516	-3.33984375	-23.13720703	+12.52441406	+6272	+11.52685547	-8.85058594	-1.19531250	+41.00097656	-2.06542969	-32.67333984	+3360
+1458241680.64809990	+13.99658203	-6.20507813	-0.14941406	+33.66210938	-20.34667969	-70.15869141	+5984	+14.14599609	-5.33935547	-0.35595703	-3.03222656	-23.09326172	+12.59033203	+6248	+11.46972656	-8.86816406	-1.17333984	+41.22070313	-2.10937500	-32.62939453	+3340
+1458241680.65640000	+13.87353516	-6.20947266	-0.11865234	+34.10156250	-20.34667969	-70.00488281	+5956	+14.01855469	-5.34814453	-0.32080078	-2.63671875	-23.00537109	+12.67822266	+6204	+11.35986328	-8.89453125	-1.12060547	+41.72607422	-2.21923828	-32.60742188	+3304
+1458241680.66470000	+13.76367188	-6.21386719	-0.10986328	+34.51904297	-20.28076172	-69.67529297	+5916	+13.89990234	-5.34814453	-0.29882813	-2.19726563	-22.82958984	+12.87597656	+6152	+11.27636719	-8.89013672	-1.05468750	+42.47314453	-2.35107422	-32.71728516	+3260
+1458241680.66890000	+13.70214844	-6.21386719	-0.11425781	+34.69482422	-20.25878906	-69.49951172	+5888	+13.83398438	-5.34814453	-0.29443359	-1.99951172	-22.69775391	+12.98583984	+6120	+11.23681641	-8.88574219	-1.01513672	+42.86865234	-2.43896484	-32.78320313	+3236
+1458241680.67300010	+13.64501953	-6.20947266	-0.11425781	+34.91455078	-20.21484375	-69.32373047	+5860	+13.77246094	-5.33935547	-0.29443359	-1.73583984	-22.56591797	+13.09570313	+6088	+11.19726563	-8.87255859	-0.97558594	+43.28613281	-2.50488281	-32.87109375	+3212
+1458241680.68140010	+13.53076172	-6.20947266	-0.11425781	+35.28808594	-20.17089844	-68.99414063	+5792	+13.64501953	-5.33496094	-0.28564453	-1.34033203	-22.36816406	+13.31542969	+6020	+11.12255859	-8.85498047	-0.90087891	+44.12109375	-2.61474609	-33.06884766	+3164
+1458241680.68549990	+13.47802734	-6.20068359	-0.11425781	+35.55175781	-20.17089844	-68.86230469	+5752	+13.58789063	-5.33056641	-0.28125000	-1.09863281	-22.28027344	+13.38134766	+5984	+11.08300781	-8.84179688	-0.86132813	+44.53857422	-2.65869141	-33.20068359	+3136
+1458241680.69390010	+13.36376953	-6.20068359	-0.12744141	+35.92529297	-20.03906250	-68.51074219	+5672	+13.46484375	-5.32617188	-0.27685547	-0.68115234	-22.06054688	+13.53515625	+5908	+10.99511719	-8.83740234	-0.79541016	+45.28564453	-2.72460938	-33.35449219	+3084
+1458241680.70219990	+13.25390625	-6.18750000	-0.13623047	+36.38671875	-19.92919922	-68.26904297	+5584	+13.35058594	-5.30859375	-0.28125000	-0.13183594	-21.79687500	+13.66699219	+5824	+10.89843750	-8.83740234	-0.75146484	+45.92285156	-2.76855469	-33.42041016	+3028
+1458241680.70639990	+13.18798828	-6.18310547	-0.14062500	+36.58447266	-19.86328125	-68.13720703	+5540	+13.28466797	-5.29980469	-0.28564453	+0.10986328	-21.64306641	+13.71093750	+5784	+10.85009766	-8.84179688	-0.74267578	+46.18652344	-2.76855469	-33.35449219	+2996
+1458241680.71470000	+13.06933594	-6.16113281	-0.14062500	+37.13378906	-19.75341797	-68.09326172	+5452	+13.17041016	-5.28222656	-0.27685547	+0.68115234	-21.53320313	+13.68896484	+5696	+10.71826172	-8.86816406	-0.72949219	+46.58203125	-2.76855469	-33.28857422	+2940
+1458241680.72300000	+12.95068359	-6.13916016	-0.14062500	+37.68310547	-19.57763672	-68.04931641	+5364	+13.05615234	-5.26464844	-0.27246094	+1.23046875	-21.37939453	+13.60107422	+5608	+10.58203125	-8.90332031	-0.74707031	+46.84570313	-2.72460938	-33.04687500	+2892
+1458241680.72720000	+12.89355469	-6.13476563	-0.13623047	+37.92480469	-19.48974609	-68.07128906	+5324	+12.99902344	-5.26025391	-0.27246094	+1.51611328	-21.29150391	+13.53515625	+5564	+10.50732422	-8.92968750	-0.75585938	+46.91162109	-2.70263672	-32.93701172	+2872
+1458241680.73140000	+12.82763672	-6.13037109	-0.14062500	+38.14453125	-19.37988281	-68.07128906	+5284	+12.94189453	-5.25146484	-0.27685547	+1.77978516	-21.18164063	+13.49121094	+5520	+10.43261719	-8.95605469	-0.77343750	+46.95556641	-2.70263672	-32.73925781	+2852
+1458241680.73970010	+12.70458984	-6.10400391	-0.14062500	+38.69384766	-19.18212891	-68.11523438	+5208	+12.82763672	-5.23388672	-0.27685547	+2.37304688	-21.00585938	+13.33740234	+5428	+10.27880859	-9.00439453	-0.80859375	+47.06542969	-2.65869141	-32.38769531	+2816
+1458241680.74799990	+12.59033203	-6.08203125	-0.14941406	+39.26513672	-18.98437500	-68.13720703	+5140	+12.71777344	-5.21630859	-0.27685547	+2.94433594	-20.87402344	+13.20556641	+5336	+10.12939453	-9.04394531	-0.83496094	+47.21923828	-2.63671875	-32.12402344	+2780
+1458241680.75630000	+12.47167969	-6.07324219	-0.15380859	+39.74853516	-18.74267578	-68.15917969	+5072	+12.60351563	-5.21191406	-0.27685547	+3.42773438	-20.74218750	+13.02978516	+5244	+9.98876953	-9.08349609	-0.85253906	+47.41699219	-2.59277344	-31.90429688	+2740
+1458241680.76050000	+12.41455078	-6.06005859	-0.16259766	+40.03417969	-18.63281250	-68.11523438	+5040	+12.55078125	-5.19873047	-0.28564453	+3.73535156	-20.61035156	+12.98583984	+5196	+9.92724609	-9.09667969	-0.85693359	+47.57080078	-2.57080078	-31.79443359	+2716
+1458241680.76880000	+12.30029297	-6.05126953	-0.18017578	+40.47363281	-18.39111328	-68.00537109	+4972	+12.43652344	-5.19433594	-0.29443359	+4.21875000	-20.34667969	+12.94189453	+5100	+9.80859375	-9.11425781	-0.85253906	+47.96630859	-2.52685547	-31.68457031	+2668
+1458241680.77720000	+12.19042969	-6.03369141	-0.20654297	+40.97900391	-18.12744141	-67.76367188	+4900	+12.32666016	-5.17675781	-0.31201172	+4.79003906	-20.03906250	+12.94189453	+5004	+9.71191406	-9.10986328	-0.83935547	+48.55957031	-2.48291016	-31.59667969	+2616
+1458241680.78550000	+12.08935547	-6.02050781	-0.22851563	+41.48437500	-17.90771484	-67.54394531	+4824	+12.21679688	-5.16357422	-0.32080078	+5.31738281	-19.77539063	+12.96386719	+4904	+9.62841797	-9.10107422	-0.79541016	+49.24072266	-2.41699219	-31.68457031	+2568
+1458241680.79380010	+11.98828125	-6.01171875	-0.25048828	+41.90185547	-17.66601563	-67.30224609	+4760	+12.10693359	-5.15478516	-0.33837891	+5.80078125	-19.44580078	+13.00781250	+4804	+9.54931641	-9.09228516	-0.75146484	+49.94384766	-2.30712891	-31.75048828	+2520
+1458241680.80220010	+11.88720703	-5.99853516	-0.27246094	+42.36328125	-17.42431641	-66.99462891	+4700	+12.00146484	-5.13720703	-0.35156250	+6.32812500	-19.11621094	+13.09570313	+4712	+9.47021484	-9.07910156	-0.70751953	+50.66894531	-2.21923828	-31.77246094	+2472
+1458241680.80629990	+11.83447266	-5.98974609	-0.28564453	+42.58300781	-17.29248047	-66.84082031	+4672	+11.94873047	-5.13281250	-0.36035156	+6.56982422	-18.96240234	+13.11767578	+4664	+9.43505859	-9.07031250	-0.68554688	+51.04248047	-2.17529297	-31.77246094	+2452
+1458241680.81469990	+11.73779297	-5.97656250	-0.30761719	+43.02246094	-17.07275391	-66.59912109	+4620	+11.84326172	-5.11962891	-0.36474609	+7.09716797	-18.69873047	+13.13964844	+4576	+9.34716797	-9.06591797	-0.65039063	+51.65771484	-2.08740234	-31.70654297	+2420
+1458241680.82300000	+11.63671875	-5.96777344	-0.31201172	+43.41796875	-16.83105469	-66.44531250	+4572	+11.73779297	-5.11083984	-0.36474609	+7.55859375	-18.47900391	+13.13964844	+4488	+9.25488281	-9.06591797	-0.62402344	+52.16308594	-1.97753906	-31.59667969	+2396
+1458241680.83130000	+11.54003906	-5.95898438	-0.32519531	+43.79150391	-16.54541016	-66.26953125	+4524	+11.64111328	-5.10205078	-0.37353516	+7.99804688	-18.19335938	+13.11767578	+4404	+9.14941406	-9.08349609	-0.61523438	+52.49267578	-1.86767578	-31.31103516	+2376
+1458241680.83960010	+11.44335938	-5.95458984	-0.33398438	+44.09912109	-16.23779297	-66.15966797	+4476	+11.54443359	-5.09765625	-0.37353516	+8.39355469	-17.97363281	+13.02978516	+4320	+9.03076172	-9.10546875	-0.61962891	+52.66845703	-1.75781250	-30.91552734	+2360
+1458241680.84800000	+11.34667969	-5.95019531	-0.34277344	+44.36279297	-15.88623047	-66.09375000	+4428	+11.45214844	-5.09765625	-0.37792969	+8.74511719	-17.70996094	+12.89794922	+4240	+8.90771484	-9.13623047	-0.63720703	+52.75634766	-1.62597656	-30.45410156	+2352
+1458241680.85630010	+11.25878906	-5.95019531	-0.35595703	+44.60449219	-15.49072266	-66.02783203	+4376	+11.36865234	-5.10205078	-0.38671875	+9.09667969	-17.40234375	+12.78808594	+4160	+8.78466797	-9.17138672	-0.66357422	+52.77832031	-1.47216797	-29.97070313	+2340
+1458241680.86459990	+11.17529297	-5.95458984	-0.36914063	+44.78027344	-15.09521484	-65.98388672	+4324	+11.28515625	-5.11083984	-0.39990234	+9.36035156	-17.07275391	+12.65625000	+4080	+8.66601563	-9.20654297	-0.68115234	+52.75634766	-1.29638672	-29.50927734	+2328
+1458241680.87299990	+11.09619141	-5.96337891	-0.39550781	+44.91210938	-14.65576172	-65.83007813	+4272	+11.21044922	-5.11962891	-0.42626953	+9.62402344	-16.72119141	+12.54638672	+4000	+8.55615234	-9.24169922	-0.71630859	+52.75634766	-1.12060547	-29.04785156	+2316
+1458241680.87710000	+11.05664063	-5.96777344	-0.40429688	+45.00000000	-14.47998047	-65.78613281	+4244	+11.17089844	-5.12402344	-0.43505859	+9.75585938	-16.56738281	+12.50244141	+3960	+8.50781250	-9.25488281	-0.72509766	+52.82226563	-1.03271484	-28.89404297	+2304
+1458241680.88550000	+10.98632813	-5.97656250	-0.43066406	+45.13183594	-14.12841797	-65.67626953	+4188	+11.10058594	-5.13281250	-0.46142578	+10.01953125	-16.25976563	+12.41455078	+3884	+8.41992188	-9.28125000	-0.74267578	+52.93212891	-0.81298828	-28.65234375	+2284
+1458241680.89380000	+10.92480469	-5.98535156	-0.45703125	+45.28564453	-13.84277344	-65.54443359	+4128	+11.03466797	-5.14599609	-0.48339844	+10.26123047	-15.97412109	+12.34863281	+3804	+8.35400391	-9.29443359	-0.74707031	+53.19580078	-0.63720703	-28.54248047	+2252
+1458241680.90210010	+10.86767578	-5.99853516	-0.49218750	+45.41748047	-13.60107422	-65.39062500	+4072	+10.96875000	-5.15478516	-0.50976563	+10.50292969	-15.75439453	+12.30468750	+3724	+8.30566406	-9.30322266	-0.74267578	+53.48144531	-0.43945313	-28.52050781	+2220
+1458241680.90630010	+10.84130859	-6.00732422	-0.50537109	+45.48339844	-13.53515625	-65.32470703	+4040	+10.93798828	-5.15478516	-0.51855469	+10.63476563	-15.66650391	+12.28271484	+3684	+8.28369141	-9.30322266	-0.73828125	+53.67919922	-0.37353516	-28.54248047	+2208
+1458241680.91459990	+10.78417969	-6.01611328	-0.53173828	+45.63720703	-13.40332031	-65.19287109	+3984	+10.87646484	-5.16357422	-0.54052734	+10.87646484	-15.53466797	+12.23876953	+3608	+8.23974609	-9.31201172	-0.73388672	+54.03076172	-0.21972656	-28.56445313	+2176
+1458241680.92290000	+10.73583984	-6.03369141	-0.54931641	+45.74707031	-13.31542969	-65.08300781	+3924	+10.81933594	-5.17675781	-0.54931641	+11.05224609	-15.46875000	+12.19482422	+3532	+8.20458984	-9.31640625	-0.71630859	+54.38232422	-0.06591797	-28.67431641	+2156
+1458241680.93129990	+10.68310547	-6.04248047	-0.56689453	+45.87890625	-13.24951172	-64.95117188	+3868	+10.76220703	-5.18115234	-0.56250000	+11.27197266	-15.38085938	+12.17285156	+3456	+8.16503906	-9.32080078	-0.70312500	+54.66796875	+0.06591797	-28.69628906	+2136
+1458241680.94380000	+10.60839844	-6.06005859	-0.58886719	+46.01074219	-13.11767578	-64.81933594	+3784	+10.68310547	-5.19873047	-0.57128906	+11.49169922	-15.27099609	+12.08496094	+3344	+8.09912109	-9.33398438	-0.70312500	+54.95361328	+0.21972656	-28.56445313	+2108
+1458241680.95210000	+10.55566406	-6.07324219	-0.59326172	+46.07666016	-13.00781250	-64.75341797	+3728	+10.63037109	-5.21191406	-0.57568359	+11.55761719	-15.16113281	+12.01904297	+3276	+8.03759766	-9.35156250	-0.70751953	+55.01953125	+0.30761719	-28.36669922	+2096
+1458241680.96040010	+10.50732422	-6.08642578	-0.60205078	+46.12060547	-12.87597656	-64.68750000	+3672	+10.58203125	-5.22509766	-0.58007813	+11.62353516	-15.05126953	+11.95312500	+3208	+7.97167969	-9.37792969	-0.72070313	+54.97558594	+0.39550781	-28.10302734	+2084
+1458241680.96460010	+10.48535156	-6.09082031	-0.60644531	+46.14257813	-12.78808594	-64.66552734	+3648	+10.56005859	-5.22949219	-0.58447266	+11.66748047	-14.98535156	+11.90917969	+3176	+7.93652344	-9.39111328	-0.72949219	+54.90966797	+0.43945313	-27.97119141	+2080
+1458241680.97289990	+10.43261719	-6.09960938	-0.61523438	+46.18652344	-12.63427734	-64.59960938	+3592	+10.51171875	-5.24267578	-0.59326172	+11.73339844	-14.85351563	+11.84326172	+3112	+7.86181641	-9.41748047	-0.75585938	+54.77783203	+0.46142578	-27.59765625	+2072
+1458241680.98120000	+10.38867188	-6.10839844	-0.61962891	+46.25244141	-12.50244141	-64.55566406	+3536	+10.46777344	-5.25146484	-0.59765625	+11.77734375	-14.72167969	+11.75537109	+3048	+7.78710938	-9.44384766	-0.78222656	+54.66796875	+0.48339844	-27.26806641	+2056
+1458241680.98959990	+10.34472656	-6.11718750	-0.62841797	+46.29638672	-12.37060547	-64.51171875	+3480	+10.42382813	-5.26025391	-0.60205078	+11.84326172	-14.63378906	+11.66748047	+2988	+7.72119141	-9.46582031	-0.80419922	+54.53613281	+0.52734375	-27.02636719	+2040
+1458241680.99790000	+10.30078125	-6.12158203	-0.63720703	+46.36230469	-12.23876953	-64.40185547	+3428	+10.38427734	-5.26904297	-0.61523438	+11.88720703	-14.50195313	+11.62353516	+2928	+7.65527344	-9.48779297	-0.82177734	+54.42626953	+0.57128906	-26.78466797	+2016
+1458241681.00620010	+10.26123047	-6.13037109	-0.64599609	+46.40625000	-12.17285156	-64.33593750	+3372	+10.34033203	-5.27783203	-0.61962891	+11.95312500	-14.43603516	+11.57958984	+2872	+7.61132813	-9.50097656	-0.83056641	+54.47021484	+0.59326172	-26.65283203	+1988
+1458241681.01460000	+10.22167969	-6.13476563	-0.65917969	+46.45019531	-12.12890625	-64.22607422	+3324	+10.29638672	-5.28222656	-0.62841797	+11.99707031	-14.39208984	+11.53564453	+2816	+7.57177734	-9.50537109	-0.83496094	+54.58007813	+0.63720703	-26.54296875	+1960
+1458241681.01869990	+10.19970703	-6.13916016	-0.66357422	+46.47216797	-12.12890625	-64.18212891	+3296	+10.27441406	-5.28662109	-0.62841797	+12.01904297	-14.37011719	+11.53564453	+2788	+7.55419922	-9.50537109	-0.83056641	+54.66796875	+0.68115234	-26.54296875	+1944
+1458241681.02710010	+10.16455078	-6.14355469	-0.67675781	+46.51611328	-12.10693359	-64.05029297	+3248	+10.23486328	-5.29101563	-0.63281250	+12.08496094	-14.32617188	+11.53564453	+2732	+7.52783203	-9.50097656	-0.81738281	+54.88769531	+0.76904297	-26.54296875	+1920
+1458241681.03539990	+10.12500000	-6.15234375	-0.68554688	+46.51611328	-12.10693359	-63.91845703	+3204	+10.19531250	-5.29541016	-0.64160156	+12.10693359	-14.28222656	+11.53564453	+2680	+7.50146484	-9.49658203	-0.80419922	+55.10742188	+0.87890625	-26.52099609	+1896
+1458241681.04790000	+10.06347656	-6.16113281	-0.69873047	+46.53808594	-12.10693359	-63.72070313	+3140	+10.12939453	-5.29980469	-0.64599609	+12.15087891	-14.21630859	+11.53564453	+2604	+7.46630859	-9.48779297	-0.79101563	+55.48095703	+1.03271484	-26.43310547	+1868
+1458241681.05620000	+10.02392578	-6.16992188	-0.70312500	+46.53808594	-12.04101563	-63.61083984	+3096	+10.08984375	-5.30859375	-0.65039063	+12.15087891	-14.12841797	+11.53564453	+2556	+7.43115234	-9.48339844	-0.78222656	+55.63476563	+1.14257813	-26.32324219	+1856
+1458241681.06450010	+9.98437500	-6.17431641	-0.71191406	+46.56005859	-11.97509766	-63.47900391	+3056	+10.04589844	-5.31298828	-0.65478516	+12.17285156	-14.04052734	+11.51367188	+2508	+7.38720703	-9.48779297	-0.77783203	+55.74462891	+1.25244141	-26.16943359	+1848
+1458241681.07290010	+9.94042969	-6.17871094	-0.71630859	+46.56005859	-11.88720703	-63.36914063	+3016	+10.00195313	-5.31738281	-0.65917969	+12.17285156	-13.90869141	+11.49169922	+2464	+7.33447266	-9.49218750	-0.79541016	+55.76660156	+1.29638672	-25.90576172	+1844
+1458241681.08119990	+9.89648438	-6.18310547	-0.72070313	+46.58203125	-11.79931641	-63.30322266	+2976	+9.96240234	-5.32177734	-0.66357422	+12.19482422	-13.77685547	+11.44775391	+2416	+7.27734375	-9.50097656	-0.81298828	+55.72265625	+1.34033203	-25.66406250	+1840
+1458241681.08950000	+9.85693359	-6.18310547	-0.72509766	+46.58203125	-11.66748047	-63.21533203	+2936	+9.91845703	-5.32617188	-0.66796875	+12.19482422	-13.66699219	+11.35986328	+2372	+7.21142578	-9.51416016	-0.83496094	+55.61279297	+1.38427734	-25.40039063	+1836
+1458241681.09789990	+9.81738281	-6.19189453	-0.73388672	+46.56005859	-11.53564453	-63.12744141	+2892	+9.87890625	-5.33056641	-0.67236328	+12.19482422	-13.51318359	+11.31591797	+2328	+7.14550781	-9.53173828	-0.86132813	+55.45898438	+1.38427734	-25.11474609	+1828
+1458241681.10200000	+9.79541016	-6.18750000	-0.73388672	+46.58203125	-11.49169922	-63.08349609	+2872	+9.86132813	-5.33056641	-0.67675781	+12.21679688	-13.44726563	+11.29394531	+2308	+7.11914063	-9.53613281	-0.87451172	+55.39306641	+1.38427734	-24.98291016	+1820
+1458241681.11040000	+9.76025391	-6.19628906	-0.74267578	+46.56005859	-11.35986328	-62.99560547	+2828	+9.82617188	-5.33935547	-0.68115234	+12.17285156	-13.31542969	+11.25000000	+2268	+7.06201172	-9.54931641	-0.89208984	+55.28320313	+1.40625000	-24.76318359	+1804
+1458241681.11870000	+9.72949219	-6.19628906	-0.74707031	+46.56005859	-11.27197266	-62.90771484	+2784	+9.79980469	-5.33935547	-0.68554688	+12.19482422	-13.20556641	+11.18408203	+2228	+7.01806641	-9.55810547	-0.90527344	+55.23925781	+1.45019531	-24.56542969	+1784
+1458241681.12290000	+9.71630859	-6.20507813	-0.75146484	+46.49414063	-11.20605469	-62.84179688	+2764	+9.78222656	-5.34375000	-0.68994141	+12.12890625	-13.13964844	+11.18408203	+2212	+7.00048828	-9.56250000	-0.90966797	+55.19531250	+1.49414063	-24.49951172	+1772
+1458241681.12700010	+9.70312500	-6.20507813	-0.75585938	+46.47216797	-11.16210938	-62.77587891	+2744	+9.76904297	-5.34375000	-0.69433594	+12.15087891	-13.05175781	+11.18408203	+2192	+6.98291016	-9.56250000	-0.91406250	+55.19531250	+1.51611328	-24.41162109	+1760
+1458241681.13120010	+9.69433594	-6.20507813	-0.76025391	+46.47216797	-11.14013672	-62.70996094	+2720	+9.76464844	-5.34375000	-0.69433594	+12.15087891	-13.00781250	+11.18408203	+2172	+6.96972656	-9.56250000	-0.90966797	+55.21728516	+1.56005859	-24.34570313	+1744
+1458241681.13949990	+9.67236328	-6.21826172	-0.76904297	+46.31835938	-11.05224609	-62.55615234	+2684	+9.74267578	-5.35693359	-0.70312500	+12.01904297	-12.87597656	+11.20605469	+2136	+6.95654297	-9.56250000	-0.90966797	+55.26123047	+1.66992188	-24.23583984	+1716
+1458241681.14369990	+9.67236328	-6.21826172	-0.77343750	+46.29638672	-11.03027344	-62.51220703	+2664	+9.73828125	-5.35693359	-0.70312500	+12.01904297	-12.85400391	+11.20605469	+2116	+6.95654297	-9.55810547	-0.90087891	+55.32714844	+1.73583984	-24.23583984	+1704
+1458241681.14780000	+9.66357422	-6.23144531	-0.77343750	+46.16455078	-11.00830078	-62.46826172	+2644	+9.72949219	-5.36572266	-0.70751953	+11.88720703	-12.81005859	+11.20605469	+2100	+6.95654297	-9.55810547	-0.89208984	+55.34912109	+1.77978516	-24.21386719	+1692
+1458241681.15200000	+9.65917969	-6.23144531	-0.77783203	+46.12060547	-10.98632813	-62.42431641	+2624	+9.72949219	-5.36572266	-0.70751953	+11.86523438	-12.76611328	+11.22802734	+2084	+6.95654297	-9.55371094	-0.88769531	+55.37109375	+1.82373047	-24.21386719	+1684
+1458241681.15619990	+9.65917969	-6.23583984	-0.77783203	+46.07666016	-10.98632813	-62.38037109	+2608	+9.72949219	-5.36572266	-0.70751953	+11.82128906	-12.74414063	+11.22802734	+2064	+6.95654297	-9.54931641	-0.87890625	+55.41503906	+1.88964844	-24.21386719	+1676
+1458241681.16450000	+9.65917969	-6.24462891	-0.77783203	+45.87890625	-10.96435547	-62.31445313	+2572	+9.72509766	-5.37890625	-0.70751953	+11.64550781	-12.70019531	+11.25000000	+2032	+6.96093750	-9.54492188	-0.86572266	+55.43701172	+1.97753906	-24.21386719	+1664
+1458241681.17280010	+9.65917969	-6.25341797	-0.77783203	+45.76904297	-10.96435547	-62.27050781	+2540	+9.72949219	-5.38330078	-0.70751953	+11.53564453	-12.70019531	+11.25000000	+2004	+6.96972656	-9.54052734	-0.85253906	+55.43701172	+2.02148438	-24.21386719	+1652
+1458241681.17700000	+9.66357422	-6.25781250	-0.77343750	+45.70312500	-10.96435547	-62.27050781	+2528	+9.73388672	-5.38330078	-0.70312500	+11.46972656	-12.70019531	+11.25000000	+1988	+6.96972656	-9.54052734	-0.84814453	+55.43701172	+2.02148438	-24.23583984	+1648
+1458241681.18530010	+9.66796875	-6.25781250	-0.76904297	+45.61523438	-10.98632813	-62.27050781	+2500	+9.73828125	-5.38769531	-0.69873047	+11.38183594	-12.72216797	+11.25000000	+1964	+6.97412109	-9.53613281	-0.84375000	+55.39306641	+2.02148438	-24.25781250	+1640
+1458241681.19370010	+9.67236328	-6.26220703	-0.76464844	+45.52734375	-11.00830078	-62.31445313	+2476	+9.74267578	-5.39208984	-0.69433594	+11.31591797	-12.76611328	+11.22802734	+1940	+6.97412109	-9.53613281	-0.83935547	+55.28320313	+1.99951172	-24.30175781	+1632
+1458241681.19779990	+9.67236328	-6.26220703	-0.76464844	+45.52734375	-11.00830078	-62.31445313	+2468	+9.74267578	-5.39208984	-0.69433594	+11.29394531	-12.76611328	+11.22802734	+1928	+6.97412109	-9.54052734	-0.83935547	+55.26123047	+1.99951172	-24.30175781	+1628
+1458241681.20610000	+9.67236328	-6.26220703	-0.76464844	+45.50537109	-11.03027344	-62.33642578	+2448	+9.74707031	-5.39208984	-0.69433594	+11.27197266	-12.76611328	+11.22802734	+1908	+6.97412109	-9.54052734	-0.83935547	+55.15136719	+1.95556641	-24.32373047	+1620
+1458241681.21450000	+9.67675781	-6.26220703	-0.76025391	+45.46142578	-11.05224609	-62.35839844	+2432	+9.75146484	-5.39208984	-0.68994141	+11.22802734	-12.83203125	+11.20605469	+1892	+6.97412109	-9.54492188	-0.84375000	+55.08544922	+1.91162109	-24.32373047	+1612
+1458241681.21860000	+9.67675781	-6.26660156	-0.75585938	+45.43945313	-11.05224609	-62.38037109	+2424	+9.75146484	-5.39208984	-0.68554688	+11.20605469	-12.85400391	+11.20605469	+1888	+6.96972656	-9.54492188	-0.84375000	+55.04150391	+1.88964844	-24.32373047	+1608
+1458241681.22700000	+9.69433594	-6.26660156	-0.73388672	+45.26367188	-11.18408203	-62.55615234	+2420	+9.78662109	-5.40087891	-0.65917969	+10.89843750	-13.16162109	+11.07421875	+1888	+6.96972656	-9.54931641	-0.84814453	+54.93164063	+1.82373047	-24.34570313	+1600
+1458241681.23530010	+9.71630859	-6.26220703	-0.70751953	+45.08789063	-11.35986328	-62.79785156	+2424	+9.81298828	-5.40527344	-0.64160156	+10.72265625	-13.40332031	+10.98632813	+1892	+6.96093750	-9.55371094	-0.85253906	+54.73388672	+1.71386719	-24.38964844	+1592
+1458241681.24359990	+9.72949219	-6.26220703	-0.68994141	+44.97802734	-11.49169922	-62.92968750	+2428	+9.82177734	-5.40966797	-0.62841797	+10.61279297	-13.53515625	+10.94238281	+1896	+6.95654297	-9.56250000	-0.85693359	+54.51416016	+1.58203125	-24.45556641	+1588
+1458241681.25200010	+9.73828125	-6.26220703	-0.67675781	+44.97802734	-11.55761719	-63.03955078	+2432	+9.83056641	-5.40527344	-0.62402344	+10.61279297	-13.62304688	+10.94238281	+1900	+6.96093750	-9.56689453	-0.86132813	+54.20654297	+1.38427734	-24.63134766	+1576
+1458241681.26029990	+9.74267578	-6.26220703	-0.67236328	+44.95605469	-11.60156250	-63.08349609	+2436	+9.83496094	-5.40527344	-0.61962891	+10.56884766	-13.66699219	+10.92041016	+1900	+6.96972656	-9.56689453	-0.85253906	+54.09667969	+1.27441406	-24.78515625	+1572
+1458241681.26860000	+9.75146484	-6.26220703	-0.66796875	+44.93408203	-11.64550781	-63.08349609	+2440	+9.83935547	-5.40527344	-0.61962891	+10.56884766	-13.68896484	+10.94238281	+1900	+6.98730469	-9.56250000	-0.83935547	+54.11865234	+1.25244141	-24.96093750	+1572
+1458241681.27280000	+9.75146484	-6.26220703	-0.66796875	+44.93408203	-11.64550781	-63.08349609	+2440	+9.83935547	-5.40527344	-0.61962891	+10.56884766	-13.68896484	+10.94238281	+1900	+6.99609375	-9.55810547	-0.83056641	+54.18457031	+1.27441406	-25.02685547	+1572
+1458241681.28110000	+9.75585938	-6.26220703	-0.66796875	+44.93408203	-11.66748047	-63.08349609	+2444	+9.84375000	-5.40527344	-0.61962891	+10.56884766	-13.66699219	+10.96435547	+1900	+7.01806641	-9.54931641	-0.81738281	+54.31640625	+1.29638672	-25.15869141	+1580
+1458241681.28530000	+9.75585938	-6.26220703	-0.66796875	+44.93408203	-11.66748047	-63.08349609	+2448	+9.84375000	-5.40527344	-0.61962891	+10.56884766	-13.66699219	+10.96435547	+1900	+7.02246094	-9.54492188	-0.80859375	+54.38232422	+1.34033203	-25.20263672	+1580
+1458241681.29360010	+9.75585938	-6.26220703	-0.66796875	+44.95605469	-11.64550781	-63.08349609	+2452	+9.84375000	-5.40527344	-0.61962891	+10.59082031	-13.62304688	+10.96435547	+1904	+7.03564453	-9.54052734	-0.79541016	+54.49218750	+1.38427734	-25.26855469	+1588
+1458241681.29780010	+9.75585938	-6.26220703	-0.67236328	+44.95605469	-11.62353516	-63.06152344	+2456	+9.84375000	-5.40527344	-0.62402344	+10.59082031	-13.62304688	+10.94238281	+1904	+7.04003906	-9.54052734	-0.79101563	+54.53613281	+1.40625000	-25.29052734	+1588
+1458241681.30189990	+9.75585938	-6.26220703	-0.67236328	+44.95605469	-11.62353516	-63.06152344	+2456	+9.84375000	-5.40527344	-0.62402344	+10.59082031	-13.60107422	+10.94238281	+1904	+7.04443359	-9.54052734	-0.79101563	+54.55810547	+1.45019531	-25.31250000	+1588
+1458241681.31030010	+9.75585938	-6.26220703	-0.67236328	+44.95605469	-11.57958984	-63.03955078	+2464	+9.83935547	-5.40527344	-0.62402344	+10.59082031	-13.55712891	+10.94238281	+1904	+7.04443359	-9.53613281	-0.78662109	+54.60205078	+1.47216797	-25.31250000	+1592
+1458241681.31440000	+9.75585938	-6.26220703	-0.67236328	+44.95605469	-11.55761719	-63.03955078	+2464	+9.83935547	-5.40527344	-0.62402344	+10.59082031	-13.53515625	+10.92041016	+1904	+7.04443359	-9.53613281	-0.78662109	+54.62402344	+1.49414063	-25.31250000	+1592
+1458241681.31859990	+9.75585938	-6.26220703	-0.67675781	+44.95605469	-11.53564453	-63.01757813	+2468	+9.83935547	-5.40527344	-0.62841797	+10.61279297	-13.51318359	+10.92041016	+1900	+7.04443359	-9.53613281	-0.78662109	+54.62402344	+1.51611328	-25.29052734	+1592
+1458241681.32279990	+9.75585938	-6.26220703	-0.67675781	+44.95605469	-11.53564453	-63.01757813	+2468	+9.83935547	-5.40527344	-0.62841797	+10.61279297	-13.51318359	+10.92041016	+1900	+7.04443359	-9.53613281	-0.78662109	+54.62402344	+1.51611328	-25.29052734	+1592
+1458241681.32690000	+9.75585938	-6.26220703	-0.67675781	+44.95605469	-11.51367188	-63.01757813	+2468	+9.83935547	-5.40527344	-0.62841797	+10.61279297	-13.51318359	+10.92041016	+1900	+7.04003906	-9.54052734	-0.78662109	+54.62402344	+1.51611328	-25.29052734	+1592
+1458241681.33530000	+9.75585938	-6.26220703	-0.67675781	+44.95605469	-11.49169922	-63.01757813	+2472	+9.83935547	-5.40527344	-0.62841797	+10.61279297	-13.46923828	+10.89843750	+1900	+7.04003906	-9.54052734	-0.78662109	+54.60205078	+1.53808594	-25.26855469	+1592
+1458241681.33940010	+9.75146484	-6.26220703	-0.67675781	+44.95605469	-11.49169922	-63.01757813	+2472	+9.83935547	-5.40527344	-0.62841797	+10.61279297	-13.44726563	+10.87646484	+1900	+7.03564453	-9.54052734	-0.78662109	+54.60205078	+1.53808594	-25.26855469	+1592
+1458241681.34360000	+9.75146484	-6.26220703	-0.67675781	+44.95605469	-11.46972656	-62.99560547	+2476	+9.83496094	-5.40527344	-0.63281250	+10.61279297	-13.42529297	+10.87646484	+1900	+7.03564453	-9.54052734	-0.78662109	+54.60205078	+1.53808594	-25.24658203	+1592
+1458241681.34780000	+9.75146484	-6.26660156	-0.68115234	+44.95605469	-11.40380859	-62.99560547	+2476	+9.83496094	-5.40966797	-0.63281250	+10.63476563	-13.35937500	+10.83251953	+1900	+7.03125000	-9.54492188	-0.79101563	+54.58007813	+1.56005859	-25.20263672	+1596
+1458241681.35610010	+9.74267578	-6.26660156	-0.68554688	+44.95605469	-11.27197266	-62.95166016	+2476	+9.83056641	-5.40966797	-0.64160156	+10.65673828	-13.20556641	+10.76660156	+1900	+7.01806641	-9.54931641	-0.79541016	+54.53613281	+1.60400391	-25.11474609	+1596
+1458241681.36019990	+9.73828125	-6.26660156	-0.69433594	+44.95605469	-11.09619141	-62.92968750	+2480	+9.82177734	-5.41406250	-0.65039063	+10.70068359	-13.02978516	+10.67871094	+1900	+7.00048828	-9.55810547	-0.79980469	+54.49218750	+1.69189453	-24.98291016	+1600
+1458241681.36439990	+9.73388672	-6.27099609	-0.69873047	+44.95605469	-10.94238281	-62.88574219	+2480	+9.81738281	-5.41406250	-0.65478516	+10.72265625	-12.87597656	+10.59082031	+1900	+6.98730469	-9.56250000	-0.80419922	+54.44824219	+1.77978516	-24.87304688	+1604
+1458241681.36859990	+9.72509766	-6.27099609	-0.70312500	+44.95605469	-10.81054688	-62.84179688	+2476	+9.81298828	-5.41845703	-0.66357422	+10.76660156	-12.76611328	+10.54687500	+1900	+6.97412109	-9.57128906	-0.80859375	+54.44824219	+1.84570313	-24.78515625	+1604
+1458241681.37270000	+9.72070313	-6.27539063	-0.71191406	+44.95605469	-10.61279297	-62.79785156	+2476	+9.80419922	-5.41845703	-0.67236328	+10.81054688	-12.59033203	+10.45898438	+1900	+6.96093750	-9.57568359	-0.80859375	+54.44824219	+1.97753906	-24.65332031	+1604
+1458241681.37690000	+9.71191406	-6.27539063	-0.72070313	+44.95605469	-10.48095703	-62.75390625	+2472	+9.79980469	-5.41845703	-0.67675781	+10.85449219	-12.48046875	+10.41503906	+1900	+6.95654297	-9.58007813	-0.80859375	+54.49218750	+2.08740234	-24.58740234	+1600
+1458241681.38520000	+9.70751953	-6.27978516	-0.72949219	+44.97802734	-10.26123047	-62.70996094	+2468	+9.79541016	-5.42285156	-0.68554688	+10.92041016	-12.30468750	+10.34912109	+1896	+6.95654297	-9.58007813	-0.79980469	+54.64599609	+2.28515625	-24.54345703	+1596
+1458241681.38940000	+9.70751953	-6.28417969	-0.73388672	+45.00000000	-10.19531250	-62.68798828	+2460	+9.79101563	-5.42285156	-0.68994141	+10.94238281	-12.26074219	+10.30517578	+1896	+6.96093750	-9.58007813	-0.79101563	+54.75585938	+2.37304688	-24.56542969	+1596
+1458241681.39360000	+9.70312500	-6.28417969	-0.73828125	+45.02197266	-10.12939453	-62.68798828	+2456	+9.79101563	-5.42285156	-0.69433594	+10.98632813	-12.19482422	+10.30517578	+1892	+6.96533203	-9.57568359	-0.78222656	+54.86572266	+2.46093750	-24.58740234	+1596
+1458241681.39770010	+9.70312500	-6.28417969	-0.73828125	+45.04394531	-10.06347656	-62.66601563	+2452	+9.78662109	-5.42285156	-0.69873047	+11.00830078	-12.15087891	+10.28320313	+1888	+6.97412109	-9.57128906	-0.77783203	+54.95361328	+2.52685547	-24.60937500	+1600
+1458241681.40610000	+9.70312500	-6.28857422	-0.74707031	+45.08789063	-9.97558594	-62.64404297	+2440	+9.78222656	-5.42285156	-0.70751953	+11.07421875	-12.06298828	+10.23925781	+1880	+6.98730469	-9.56689453	-0.76464844	+55.15136719	+2.65869141	-24.67529297	+1604
+1458241681.41440010	+9.70312500	-6.28857422	-0.75146484	+45.10986328	-9.90966797	-62.64404297	+2428	+9.78222656	-5.42285156	-0.71191406	+11.11816406	-11.99707031	+10.21728516	+1872	+6.99609375	-9.56250000	-0.75146484	+55.30517578	+2.76855469	-24.74121094	+1608
+1458241681.41860010	+9.70312500	-6.28857422	-0.75585938	+45.13183594	-9.86572266	-62.64404297	+2424	+9.77783203	-5.42285156	-0.71630859	+11.14013672	-11.95312500	+10.19531250	+1868	+7.00048828	-9.56250000	-0.74707031	+55.37109375	+2.81250000	-24.74121094	+1612
+1458241681.42269990	+9.70312500	-6.28857422	-0.75585938	+45.15380859	-9.84375000	-62.64404297	+2420	+9.77783203	-5.42285156	-0.71630859	+11.16210938	-11.93115234	+10.17333984	+1864	+7.00488281	-9.56250000	-0.74707031	+55.41503906	+2.85644531	-24.76318359	+1612
+1458241681.42689990	+9.70312500	-6.28857422	-0.76025391	+45.17578125	-9.79980469	-62.64404297	+2412	+9.77783203	-5.42285156	-0.72070313	+11.18408203	-11.88720703	+10.15136719	+1860	+7.00488281	-9.56250000	-0.74267578	+55.45898438	+2.87841797	-24.78515625	+1616
+1458241681.43109990	+9.70312500	-6.28857422	-0.76025391	+45.19775391	-9.75585938	-62.62207031	+2408	+9.77343750	-5.42285156	-0.72509766	+11.20605469	-11.86523438	+10.12939453	+1856	+7.00488281	-9.56250000	-0.74267578	+55.48095703	+2.92236328	-24.76318359	+1616
+1458241681.43940000	+9.69873047	-6.28857422	-0.76464844	+45.24169922	-9.68994141	-62.62207031	+2400	+9.77343750	-5.42285156	-0.72949219	+11.25000000	-11.79931641	+10.06347656	+1848	+7.00048828	-9.56250000	-0.74267578	+55.50292969	+2.96630859	-24.74121094	+1616
+1458241681.44350000	+9.69873047	-6.28857422	-0.76904297	+45.24169922	-9.64599609	-62.62207031	+2392	+9.76904297	-5.42285156	-0.72949219	+11.27197266	-11.75537109	+10.01953125	+1844	+6.99609375	-9.56689453	-0.74707031	+55.50292969	+2.96630859	-24.71923828	+1620
+1458241681.44770000	+9.69433594	-6.28857422	-0.76904297	+45.26367188	-9.58007813	-62.62207031	+2388	+9.76904297	-5.42285156	-0.72949219	+11.29394531	-11.73339844	+9.99755859	+1840	+6.99169922	-9.56689453	-0.75146484	+55.50292969	+2.98828125	-24.69726563	+1620
+1458241681.45190000	+9.69433594	-6.28417969	-0.76904297	+45.28564453	-9.53613281	-62.62207031	+2384	+9.76904297	-5.42285156	-0.73388672	+11.31591797	-11.68945313	+9.95361328	+1836	+6.98730469	-9.57128906	-0.75585938	+55.48095703	+2.98828125	-24.65332031	+1620
+1458241681.45600010	+9.69433594	-6.28417969	-0.77343750	+45.30761719	-9.49218750	-62.62207031	+2380	+9.76464844	-5.42285156	-0.73388672	+11.33789063	-11.66748047	+9.93164063	+1832	+6.98291016	-9.57568359	-0.76025391	+55.45898438	+3.01025391	-24.63134766	+1624
+1458241681.46020010	+9.68994141	-6.28417969	-0.77343750	+45.30761719	-9.44824219	-62.62207031	+2372	+9.76464844	-5.42285156	-0.73388672	+11.35986328	-11.64550781	+9.88769531	+1828	+6.97412109	-9.58007813	-0.76464844	+55.43701172	+3.01025391	-24.58740234	+1624
+1458241681.46849990	+9.68554688	-6.28417969	-0.77783203	+45.32958984	-9.36035156	-62.64404297	+2364	+9.76464844	-5.42285156	-0.73828125	+11.40380859	-11.57958984	+9.82177734	+1820	+6.96093750	-9.58447266	-0.77343750	+55.37109375	+3.01025391	-24.49951172	+1624
+1458241681.47270010	+9.68554688	-6.28417969	-0.77783203	+45.35156250	-9.31640625	-62.64404297	+2360	+9.76025391	-5.42285156	-0.73828125	+11.40380859	-11.53564453	+9.79980469	+1816	+6.95654297	-9.58886719	-0.77783203	+55.34912109	+3.03222656	-24.45556641	+1624
+1458241681.47690010	+9.68554688	-6.28417969	-0.77783203	+45.35156250	-9.27246094	-62.64404297	+2352	+9.76025391	-5.42285156	-0.73828125	+11.42578125	-11.51367188	+9.77783203	+1812	+6.94775391	-9.59326172	-0.78222656	+55.32714844	+3.03222656	-24.41162109	+1620
+1458241681.48099990	+9.68115234	-6.28417969	-0.78222656	+45.37353516	-9.22851563	-62.64404297	+2348	+9.76025391	-5.41845703	-0.74267578	+11.44775391	-11.49169922	+9.73388672	+1808	+6.94335938	-9.59326172	-0.78662109	+55.30517578	+3.03222656	-24.36767578	+1616
+1458241681.48519990	+9.68115234	-6.28417969	-0.78222656	+45.39550781	-9.18457031	-62.64404297	+2344	+9.76025391	-5.41845703	-0.74267578	+11.46972656	-11.46972656	+9.71191406	+1804	+6.94335938	-9.59765625	-0.78662109	+55.30517578	+3.05419922	-24.34570313	+1616
+1458241681.48939990	+9.68115234	-6.27978516	-0.78222656	+45.39550781	-9.16259766	-62.64404297	+2336	+9.75585938	-5.41845703	-0.74267578	+11.46972656	-11.44775391	+9.71191406	+1800	+6.93896484	-9.59765625	-0.78662109	+55.32714844	+3.05419922	-24.32373047	+1612
+1458241681.49770000	+9.68115234	-6.27978516	-0.78222656	+45.41748047	-9.11865234	-62.66601563	+2328	+9.75585938	-5.41845703	-0.74267578	+11.49169922	-11.42578125	+9.68994141	+1796	+6.93896484	-9.59765625	-0.78662109	+55.37109375	+3.09814453	-24.30175781	+1600
+1458241681.50190000	+9.67675781	-6.27978516	-0.78222656	+45.43945313	-9.09667969	-62.66601563	+2320	+9.75585938	-5.41845703	-0.74707031	+11.51367188	-11.40380859	+9.66796875	+1792	+6.93896484	-9.59765625	-0.78222656	+55.41503906	+3.12011719	-24.30175781	+1600
+1458241681.50600000	+9.67675781	-6.27978516	-0.78222656	+45.43945313	-9.09667969	-62.66601563	+2316	+9.75585938	-5.41845703	-0.74707031	+11.51367188	-11.40380859	+9.66796875	+1788	+6.94335938	-9.59765625	-0.78222656	+55.45898438	+3.14208984	-24.30175781	+1596
+1458241681.51020000	+9.67675781	-6.27978516	-0.78662109	+45.43945313	-9.09667969	-62.66601563	+2312	+9.75585938	-5.41406250	-0.74707031	+11.53564453	-11.38183594	+9.66796875	+1784	+6.94775391	-9.59326172	-0.77783203	+55.50292969	+3.14208984	-24.32373047	+1596
+1458241681.51430010	+9.67675781	-6.27978516	-0.78662109	+45.46142578	-9.09667969	-62.66601563	+2308	+9.75585938	-5.41406250	-0.74707031	+11.53564453	-11.38183594	+9.66796875	+1784	+6.95214844	-9.59326172	-0.77343750	+55.54687500	+3.16406250	-24.34570313	+1592
+1458241681.51850010	+9.67675781	-6.27978516	-0.78662109	+45.46142578	-9.09667969	-62.66601563	+2304	+9.75146484	-5.41406250	-0.74707031	+11.53564453	-11.38183594	+9.68994141	+1780	+6.95654297	-9.58886719	-0.76904297	+55.61279297	+3.18603516	-24.36767578	+1592
+1458241681.52679990	+9.68115234	-6.27978516	-0.78662109	+45.48339844	-9.09667969	-62.66601563	+2300	+9.75146484	-5.41406250	-0.74707031	+11.55761719	-11.38183594	+9.68994141	+1772	+6.96533203	-9.58447266	-0.76025391	+55.70068359	+3.22998047	-24.38964844	+1592
+1458241681.53099990	+9.68115234	-6.27539063	-0.78222656	+45.48339844	-9.09667969	-62.66601563	+2296	+9.75146484	-5.41406250	-0.74707031	+11.55761719	-11.38183594	+9.68994141	+1768	+6.96972656	-9.58447266	-0.76025391	+55.74462891	+3.22998047	-24.41162109	+1596
+1458241681.53520010	+9.68115234	-6.27539063	-0.78222656	+45.48339844	-9.09667969	-62.68798828	+2292	+9.75146484	-5.40966797	-0.74707031	+11.55761719	-11.38183594	+9.68994141	+1764	+6.97412109	-9.58007813	-0.75585938	+55.78857422	+3.25195313	-24.43359375	+1596
+1458241681.53930000	+9.68115234	-6.27539063	-0.78222656	+45.48339844	-9.09667969	-62.68798828	+2288	+9.75146484	-5.40966797	-0.74707031	+11.55761719	-11.38183594	+9.71191406	+1760	+6.97412109	-9.58007813	-0.75146484	+55.81054688	+3.25195313	-24.45556641	+1596
+1458241681.54349990	+9.68115234	-6.27539063	-0.78222656	+45.50537109	-9.09667969	-62.68798828	+2288	+9.75146484	-5.40966797	-0.74707031	+11.57958984	-11.40380859	+9.71191406	+1756	+6.97851563	-9.57568359	-0.75146484	+55.85449219	+3.27392578	-24.47753906	+1596
+1458241681.55180000	+9.68115234	-6.27539063	-0.78222656	+45.50537109	-9.11865234	-62.68798828	+2284	+9.75146484	-5.40966797	-0.74707031	+11.57958984	-11.40380859	+9.71191406	+1752	+6.98291016	-9.57568359	-0.74707031	+55.89843750	+3.27392578	-24.49951172	+1596
+1458241681.55600000	+9.68115234	-6.27539063	-0.78222656	+45.50537109	-9.11865234	-62.68798828	+2280	+9.75146484	-5.40527344	-0.74707031	+11.57958984	-11.42578125	+9.71191406	+1748	+6.98291016	-9.57128906	-0.74707031	+55.92041016	+3.27392578	-24.49951172	+1596
+1458241681.56020000	+9.68115234	-6.27099609	-0.78222656	+45.50537109	-9.11865234	-62.68798828	+2280	+9.75146484	-5.40527344	-0.74707031	+11.57958984	-11.42578125	+9.71191406	+1744	+6.98291016	-9.57128906	-0.74707031	+55.94238281	+3.27392578	-24.49951172	+1596
+1458241681.56430010	+9.68115234	-6.27099609	-0.78222656	+45.52734375	-9.11865234	-62.70996094	+2276	+9.75146484	-5.40527344	-0.74707031	+11.57958984	-11.42578125	+9.71191406	+1744	+6.98291016	-9.57128906	-0.74267578	+55.94238281	+3.27392578	-24.49951172	+1596
+1458241681.56850000	+9.68115234	-6.27099609	-0.78222656	+45.52734375	-9.11865234	-62.70996094	+2276	+9.75146484	-5.40527344	-0.74707031	+11.60156250	-11.42578125	+9.71191406	+1740	+6.98291016	-9.57128906	-0.74707031	+55.94238281	+3.25195313	-24.49951172	+1596
+1458241681.57680010	+9.68115234	-6.26660156	-0.78222656	+45.52734375	-9.09667969	-62.70996094	+2272	+9.75146484	-5.40087891	-0.74267578	+11.60156250	-11.44775391	+9.68994141	+1736	+6.98291016	-9.57128906	-0.74707031	+55.94238281	+3.25195313	-24.49951172	+1596
+1458241681.58100010	+9.68115234	-6.26660156	-0.78222656	+45.54931641	-9.09667969	-62.70996094	+2272	+9.75146484	-5.40087891	-0.74267578	+11.62353516	-11.44775391	+9.68994141	+1732	+6.97851563	-9.57128906	-0.74707031	+55.94238281	+3.22998047	-24.49951172	+1596
+1458241681.58520010	+9.67675781	-6.26660156	-0.78222656	+45.54931641	-9.09667969	-62.70996094	+2268	+9.75146484	-5.40087891	-0.74267578	+11.62353516	-11.44775391	+9.68994141	+1732	+6.97851563	-9.57568359	-0.75146484	+55.94238281	+3.22998047	-24.49951172	+1596
+1458241681.58929990	+9.67675781	-6.26220703	-0.77783203	+45.54931641	-9.09667969	-62.73193359	+2268	+9.75146484	-5.40087891	-0.74267578	+11.64550781	-11.44775391	+9.68994141	+1728	+6.97851563	-9.57568359	-0.75146484	+55.92041016	+3.22998047	-24.47753906	+1596
+1458241681.59760000	+9.67675781	-6.26220703	-0.77783203	+45.57128906	-9.07470703	-62.73193359	+2264	+9.75146484	-5.39648438	-0.73828125	+11.66748047	-11.46972656	+9.66796875	+1728	+6.97412109	-9.57568359	-0.75585938	+55.92041016	+3.20800781	-24.47753906	+1596
+1458241681.60180000	+9.67675781	-6.25781250	-0.77783203	+45.59326172	-9.07470703	-62.73193359	+2264	+9.75146484	-5.39648438	-0.73828125	+11.68945313	-11.46972656	+9.66796875	+1724	+6.96972656	-9.57568359	-0.75585938	+55.92041016	+3.18603516	-24.45556641	+1592
+1458241681.61010000	+9.67675781	-6.25781250	-0.77783203	+45.61523438	-9.05273438	-62.73193359	+2264	+9.75146484	-5.39208984	-0.73828125	+11.71142578	-11.46972656	+9.66796875	+1724	+6.96972656	-9.57568359	-0.76025391	+55.92041016	+3.16406250	-24.45556641	+1592
+1458241681.61430000	+9.67236328	-6.25341797	-0.77783203	+45.63720703	-9.05273438	-62.73193359	+2264	+9.75146484	-5.38769531	-0.73828125	+11.73339844	-11.46972656	+9.66796875	+1724	+6.96533203	-9.57568359	-0.76025391	+55.94238281	+3.16406250	-24.43359375	+1592
+1458241681.61850000	+9.67236328	-6.25341797	-0.77783203	+45.65917969	-9.05273438	-62.73193359	+2260	+9.74707031	-5.38769531	-0.73388672	+11.75537109	-11.46972656	+9.66796875	+1720	+6.96533203	-9.57568359	-0.76025391	+55.96435547	+3.16406250	-24.43359375	+1588
+1458241681.62680010	+9.67236328	-6.24902344	-0.78222656	+45.68115234	-9.03076172	-62.70996094	+2260	+9.74707031	-5.38330078	-0.73388672	+11.82128906	-11.46972656	+9.68994141	+1720	+6.96972656	-9.57128906	-0.76025391	+56.03027344	+3.16406250	-24.45556641	+1588
+1458241681.63100000	+9.67236328	-6.24902344	-0.78222656	+45.70312500	-9.03076172	-62.70996094	+2260	+9.74707031	-5.37890625	-0.73388672	+11.84326172	-11.46972656	+9.71191406	+1720	+6.97412109	-9.57128906	-0.76025391	+56.07421875	+3.16406250	-24.47753906	+1588
+1458241681.63930010	+9.67236328	-6.24462891	-0.78222656	+45.74707031	-9.05273438	-62.68798828	+2260	+9.74707031	-5.37451172	-0.73388672	+11.88720703	-11.46972656	+9.75585938	+1716	+6.97851563	-9.56689453	-0.75585938	+56.16210938	+3.16406250	-24.49951172	+1588
+1458241681.64350010	+9.67236328	-6.24462891	-0.78222656	+45.74707031	-9.05273438	-62.68798828	+2260	+9.74707031	-5.37451172	-0.73388672	+11.90917969	-11.46972656	+9.75585938	+1716	+6.98291016	-9.56689453	-0.75146484	+56.22802734	+3.18603516	-24.52148438	+1592
+1458241681.65179990	+9.67675781	-6.24462891	-0.78222656	+45.79101563	-9.07470703	-62.66601563	+2256	+9.74707031	-5.37011719	-0.73388672	+11.93115234	-11.49169922	+9.79980469	+1712	+6.99169922	-9.56250000	-0.74707031	+56.29394531	+3.18603516	-24.54345703	+1592
+1458241681.65599990	+9.67675781	-6.24023438	-0.78222656	+45.79101563	-9.09667969	-62.66601563	+2256	+9.74707031	-5.37011719	-0.73388672	+11.95312500	-11.49169922	+9.82177734	+1712	+6.99609375	-9.55810547	-0.74707031	+56.33789063	+3.18603516	-24.56542969	+1596
+1458241681.66010000	+9.67675781	-6.24023438	-0.78222656	+45.81298828	-9.09667969	-62.66601563	+2256	+9.74707031	-5.37011719	-0.73388672	+11.97509766	-11.51367188	+9.82177734	+1712	+6.99609375	-9.55810547	-0.74267578	+56.38183594	+3.18603516	-24.56542969	+1596
+1458241681.66430000	+9.67675781	-6.24023438	-0.78222656	+45.81298828	-9.11865234	-62.66601563	+2256	+9.75146484	-5.37011719	-0.73388672	+11.97509766	-11.51367188	+9.84375000	+1708	+7.00048828	-9.55810547	-0.74267578	+56.40380859	+3.18603516	-24.58740234	+1600
+1458241681.66840000	+9.68115234	-6.24023438	-0.78222656	+45.83496094	-9.11865234	-62.66601563	+2256	+9.75146484	-5.36572266	-0.73388672	+11.99707031	-11.53564453	+9.84375000	+1708	+7.00488281	-9.55371094	-0.74267578	+56.42578125	+3.18603516	-24.58740234	+1600
+1458241681.67260000	+9.68115234	-6.24023438	-0.78222656	+45.83496094	-9.14062500	-62.66601563	+2256	+9.75146484	-5.36572266	-0.72949219	+11.99707031	-11.53564453	+9.86572266	+1708	+7.00488281	-9.55371094	-0.73828125	+56.44775391	+3.16406250	-24.60937500	+1604
+1458241681.68090010	+9.68115234	-6.24023438	-0.77783203	+45.83496094	-9.16259766	-62.66601563	+2256	+9.75585938	-5.36572266	-0.72949219	+11.99707031	-11.57958984	+9.86572266	+1704	+7.00927734	-9.55371094	-0.73828125	+56.46972656	+3.14208984	-24.63134766	+1604
+1458241681.68510010	+9.68115234	-6.23583984	-0.77783203	+45.85693359	-9.16259766	-62.66601563	+2256	+9.75585938	-5.36572266	-0.72949219	+12.01904297	-11.57958984	+9.86572266	+1704	+7.00927734	-9.55371094	-0.73828125	+56.46972656	+3.12011719	-24.63134766	+1604
+1458241681.68930010	+9.68115234	-6.23583984	-0.77783203	+45.85693359	-9.16259766	-62.66601563	+2256	+9.75585938	-5.36572266	-0.72509766	+12.01904297	-11.60156250	+9.86572266	+1704	+7.00927734	-9.55371094	-0.73828125	+56.46972656	+3.09814453	-24.63134766	+1604
+1458241681.69339990	+9.68115234	-6.23583984	-0.77783203	+45.85693359	-9.18457031	-62.66601563	+2256	+9.75585938	-5.36572266	-0.72509766	+12.01904297	-11.60156250	+9.86572266	+1704	+7.00927734	-9.55371094	-0.74267578	+56.46972656	+3.07617188	-24.63134766	+1608
+1458241681.70180010	+9.68115234	-6.23583984	-0.77783203	+45.85693359	-9.18457031	-62.66601563	+2256	+9.75585938	-5.36572266	-0.72509766	+12.01904297	-11.62353516	+9.86572266	+1704	+7.00927734	-9.55810547	-0.74267578	+56.42578125	+3.01025391	-24.63134766	+1608
+1458241681.70590000	+9.68554688	-6.23583984	-0.77343750	+45.85693359	-9.20654297	-62.68798828	+2256	+9.75585938	-5.36572266	-0.72070313	+12.01904297	-11.64550781	+9.86572266	+1704	+7.00927734	-9.55810547	-0.74707031	+56.40380859	+2.98828125	-24.63134766	+1608
+1458241681.71009990	+9.68554688	-6.23583984	-0.77343750	+45.87890625	-9.22851563	-62.68798828	+2260	+9.76025391	-5.36572266	-0.72070313	+12.01904297	-11.66748047	+9.86572266	+1704	+7.00488281	-9.55810547	-0.75146484	+56.38183594	+2.92236328	-24.63134766	+1608
+1458241681.71429990	+9.68554688	-6.23144531	-0.77343750	+45.87890625	-9.25048828	-62.70996094	+2260	+9.76025391	-5.36572266	-0.71630859	+12.01904297	-11.68945313	+9.88769531	+1704	+7.00488281	-9.56250000	-0.75146484	+56.33789063	+2.85644531	-24.63134766	+1608
+1458241681.71840000	+9.68554688	-6.23144531	-0.76904297	+45.87890625	-9.27246094	-62.70996094	+2260	+9.76025391	-5.36572266	-0.71630859	+11.99707031	-11.71142578	+9.88769531	+1704	+7.00488281	-9.56250000	-0.75585938	+56.31591797	+2.81250000	-24.65332031	+1608
+1458241681.72680000	+9.69433594	-6.22705078	-0.76025391	+45.90087891	-9.40429688	-62.77587891	+2264	+9.76904297	-5.36572266	-0.70751953	+11.97509766	-11.86523438	+9.93164063	+1712	+7.00488281	-9.56689453	-0.76025391	+56.22802734	+2.65869141	-24.67529297	+1604
+1458241681.73510000	+9.70312500	-6.22265625	-0.74707031	+45.90087891	-9.58007813	-62.81982422	+2272	+9.78222656	-5.36132813	-0.69433594	+11.93115234	-12.01904297	+9.99755859	+1716	+7.00927734	-9.56689453	-0.76025391	+56.20605469	+2.52685547	-24.74121094	+1604
+1458241681.73930000	+9.70751953	-6.22265625	-0.74267578	+45.90087891	-9.66796875	-62.84179688	+2276	+9.78662109	-5.36132813	-0.68554688	+11.90917969	-12.10693359	+10.06347656	+1724	+7.01367188	-9.56250000	-0.76025391	+56.20605469	+2.48291016	-24.78515625	+1604
+1458241681.74760010	+9.72070313	-6.21826172	-0.72949219	+45.87890625	-9.84375000	-62.88574219	+2284	+9.79101563	-5.36132813	-0.67675781	+11.84326172	-12.26074219	+10.15136719	+1732	+7.02685547	-9.55810547	-0.75585938	+56.25000000	+2.39501953	-24.89501953	+1604
+1458241681.75169990	+9.72509766	-6.21826172	-0.72509766	+45.87890625	-9.93164063	-62.90771484	+2288	+9.79541016	-5.36572266	-0.67236328	+11.82128906	-12.32666016	+10.19531250	+1736	+7.03564453	-9.55371094	-0.74707031	+56.27197266	+2.35107422	-24.96093750	+1608
+1458241681.75589990	+9.72949219	-6.21826172	-0.72509766	+45.85693359	-9.99755859	-62.92968750	+2288	+9.79980469	-5.36572266	-0.67236328	+11.77734375	-12.37060547	+10.23925781	+1740	+7.04443359	-9.55371094	-0.74267578	+56.31591797	+2.32910156	-25.02685547	+1612
+1458241681.76009990	+9.72949219	-6.21826172	-0.72070313	+45.83496094	-10.06347656	-62.92968750	+2292	+9.80419922	-5.36572266	-0.66796875	+11.77734375	-12.41455078	+10.26123047	+1740	+7.05322266	-9.54931641	-0.73828125	+56.35986328	+2.30712891	-25.09277344	+1616
+1458241681.76840000	+9.73828125	-6.22265625	-0.71630859	+45.81298828	-10.17333984	-62.92968750	+2300	+9.80859375	-5.36572266	-0.66357422	+11.73339844	-12.50244141	+10.32714844	+1748	+7.07519531	-9.54052734	-0.72509766	+56.46972656	+2.28515625	-25.22460938	+1624
+1458241681.77259990	+9.73828125	-6.22265625	-0.71191406	+45.81298828	-10.19531250	-62.95166016	+2304	+9.80859375	-5.36572266	-0.66357422	+11.71142578	-12.52441406	+10.34912109	+1748	+7.07958984	-9.53613281	-0.72070313	+56.49169922	+2.26318359	-25.26855469	+1628
+1458241681.77670000	+9.74267578	-6.22265625	-0.71191406	+45.79101563	-10.23925781	-62.95166016	+2308	+9.81298828	-5.36132813	-0.65917969	+11.68945313	-12.54638672	+10.34912109	+1752	+7.08837891	-9.53613281	-0.71630859	+56.53564453	+2.24121094	-25.31250000	+1632
+1458241681.78090000	+9.74267578	-6.22265625	-0.71191406	+45.76904297	-10.26123047	-62.97363281	+2312	+9.81298828	-5.36132813	-0.65917969	+11.68945313	-12.59033203	+10.37109375	+1752	+7.09277344	-9.53173828	-0.71630859	+56.55761719	+2.21923828	-25.35644531	+1636
+1458241681.78510000	+9.74267578	-6.22265625	-0.70751953	+45.76904297	-10.28320313	-62.97363281	+2316	+9.81298828	-5.36132813	-0.65478516	+11.66748047	-12.61230469	+10.37109375	+1756	+7.09716797	-9.53173828	-0.71630859	+56.55761719	+2.21923828	-25.37841797	+1640
+1458241681.79340000	+9.74267578	-6.22265625	-0.70312500	+45.74707031	-10.32714844	-62.99560547	+2324	+9.81738281	-5.36132813	-0.65478516	+11.64550781	-12.63427734	+10.37109375	+1760	+7.09716797	-9.53173828	-0.71630859	+56.53564453	+2.15332031	-25.40039063	+1644
+1458241681.79760000	+9.74707031	-6.22265625	-0.70312500	+45.74707031	-10.32714844	-63.01757813	+2328	+9.81738281	-5.36132813	-0.65039063	+11.64550781	-12.65625000	+10.37109375	+1760	+7.09716797	-9.53173828	-0.71630859	+56.51367188	+2.13134766	-25.40039063	+1644
+1458241681.80170010	+9.74707031	-6.22265625	-0.70312500	+45.74707031	-10.34912109	-63.01757813	+2332	+9.81738281	-5.36132813	-0.65039063	+11.64550781	-12.65625000	+10.37109375	+1764	+7.09277344	-9.53173828	-0.72070313	+56.46972656	+2.10937500	-25.40039063	+1648
+1458241681.80590010	+9.74707031	-6.22265625	-0.70312500	+45.72509766	-10.34912109	-63.03955078	+2336	+9.82177734	-5.36132813	-0.65039063	+11.62353516	-12.67822266	+10.37109375	+1764	+7.08837891	-9.53173828	-0.72509766	+56.42578125	+2.08740234	-25.40039063	+1648
+1458241681.81010010	+9.74267578	-6.21826172	-0.69873047	+45.72509766	-10.34912109	-63.03955078	+2336	+9.82177734	-5.36132813	-0.65039063	+11.62353516	-12.67822266	+10.37109375	+1768	+7.08837891	-9.53613281	-0.72949219	+56.38183594	+2.06542969	-25.37841797	+1652
+1458241681.81419990	+9.74267578	-6.21826172	-0.69873047	+45.72509766	-10.37109375	-63.06152344	+2340	+9.82177734	-5.36132813	-0.64599609	+11.60156250	-12.67822266	+10.34912109	+1768	+7.08398438	-9.53613281	-0.73388672	+56.33789063	+2.02148438	-25.35644531	+1652
+1458241681.82250000	+9.74267578	-6.21826172	-0.69433594	+45.70312500	-10.37109375	-63.08349609	+2344	+9.82177734	-5.36132813	-0.64599609	+11.60156250	-12.70019531	+10.34912109	+1772	+7.07519531	-9.54052734	-0.73828125	+56.25000000	+1.97753906	-25.33447266	+1656
+1458241681.82670000	+9.74267578	-6.21826172	-0.69433594	+45.70312500	-10.37109375	-63.08349609	+2348	+9.82177734	-5.36132813	-0.64599609	+11.57958984	-12.70019531	+10.34912109	+1772	+7.07080078	-9.54052734	-0.74267578	+56.20605469	+1.95556641	-25.31250000	+1656
+1458241681.83090000	+9.74267578	-6.21826172	-0.69433594	+45.70312500	-10.37109375	-63.08349609	+2352	+9.82617188	-5.36132813	-0.64599609	+11.57958984	-12.70019531	+10.34912109	+1776	+7.06640625	-9.54492188	-0.74707031	+56.16210938	+1.93359375	-25.29052734	+1652
+1458241681.83500000	+9.74267578	-6.21826172	-0.69433594	+45.68115234	-10.37109375	-63.08349609	+2352	+9.82617188	-5.36132813	-0.64599609	+11.55761719	-12.70019531	+10.34912109	+1776	+7.06201172	-9.54492188	-0.75146484	+56.11816406	+1.91162109	-25.26855469	+1652
+1458241681.83920000	+9.74267578	-6.21386719	-0.69433594	+45.68115234	-10.37109375	-63.08349609	+2352	+9.82617188	-5.36132813	-0.64599609	+11.55761719	-12.70019531	+10.34912109	+1780	+7.05761719	-9.54492188	-0.75585938	+56.07421875	+1.88964844	-25.26855469	+1652
+1458241681.84750010	+9.74267578	-6.21386719	-0.69433594	+45.65917969	-10.37109375	-63.10546875	+2356	+9.82617188	-5.36132813	-0.64599609	+11.53564453	-12.70019531	+10.34912109	+1784	+7.05322266	-9.54931641	-0.76025391	+56.03027344	+1.86767578	-25.24658203	+1648
+1458241681.85170010	+9.74267578	-6.21386719	-0.69433594	+45.65917969	-10.37109375	-63.10546875	+2356	+9.82617188	-5.36132813	-0.64599609	+11.53564453	-12.70019531	+10.37109375	+1784	+7.04882813	-9.54931641	-0.76025391	+56.00830078	+1.84570313	-25.24658203	+1644
+1458241681.85590000	+9.74267578	-6.21386719	-0.69433594	+45.65917969	-10.39306641	-63.08349609	+2360	+9.82617188	-5.36132813	-0.64599609	+11.51367188	-12.70019531	+10.37109375	+1788	+7.04882813	-9.54931641	-0.76025391	+55.98632813	+1.84570313	-25.24658203	+1644
+1458241681.85999990	+9.74267578	-6.21386719	-0.68994141	+45.63720703	-10.39306641	-63.08349609	+2360	+9.82617188	-5.36132813	-0.64160156	+11.51367188	-12.70019531	+10.39306641	+1788	+7.04882813	-9.54492188	-0.76025391	+55.98632813	+1.84570313	-25.24658203	+1640
+1458241681.86420010	+9.74267578	-6.21386719	-0.69433594	+45.63720703	-10.39306641	-63.08349609	+2360	+9.82617188	-5.36132813	-0.64160156	+11.49169922	-12.70019531	+10.39306641	+1788	+7.04882813	-9.54492188	-0.76025391	+55.98632813	+1.84570313	-25.24658203	+1636
+1458241681.87249990	+9.74707031	-6.21386719	-0.69433594	+45.61523438	-10.41503906	-63.08349609	+2364	+9.82617188	-5.36132813	-0.64160156	+11.49169922	-12.72216797	+10.41503906	+1792	+7.05322266	-9.54492188	-0.75585938	+56.00830078	+1.84570313	-25.26855469	+1636
+1458241681.88089990	+9.74707031	-6.21826172	-0.69433594	+45.61523438	-10.41503906	-63.06152344	+2364	+9.83056641	-5.36132813	-0.64160156	+11.46972656	-12.72216797	+10.43701172	+1796	+7.05761719	-9.54052734	-0.75146484	+56.03027344	+1.84570313	-25.29052734	+1632
+1458241681.88500000	+9.74707031	-6.21826172	-0.69433594	+45.61523438	-10.43701172	-63.06152344	+2364	+9.83056641	-5.36132813	-0.64160156	+11.46972656	-12.72216797	+10.45898438	+1796	+7.05761719	-9.54052734	-0.75146484	+56.05224609	+1.86767578	-25.29052734	+1632
+1458241681.88920000	+9.74707031	-6.21826172	-0.69433594	+45.59326172	-10.43701172	-63.03955078	+2368	+9.83056641	-5.36132813	-0.64160156	+11.44775391	-12.72216797	+10.45898438	+1796	+7.06201172	-9.54052734	-0.75146484	+56.07421875	+1.86767578	-25.31250000	+1632
+1458241681.89340000	+9.74707031	-6.21826172	-0.69433594	+45.59326172	-10.43701172	-63.03955078	+2368	+9.83056641	-5.36132813	-0.64160156	+11.44775391	-12.72216797	+10.48095703	+1796	+7.06201172	-9.53613281	-0.74707031	+56.07421875	+1.86767578	-25.31250000	+1632
+1458241681.89750000	+9.74707031	-6.21826172	-0.69433594	+45.59326172	-10.43701172	-63.03955078	+2368	+9.83056641	-5.36132813	-0.64160156	+11.44775391	-12.74414063	+10.48095703	+1800	+7.06640625	-9.53613281	-0.74707031	+56.09619141	+1.86767578	-25.33447266	+1632
+1458241681.90580010	+9.74707031	-6.21826172	-0.69433594	+45.57128906	-10.45898438	-63.01757813	+2372	+9.83056641	-5.36132813	-0.64160156	+11.42578125	-12.74414063	+10.50292969	+1800	+7.06640625	-9.53613281	-0.74267578	+56.11816406	+1.88964844	-25.35644531	+1632
+1458241681.91000010	+9.75146484	-6.21826172	-0.69433594	+45.57128906	-10.45898438	-63.01757813	+2372	+9.83056641	-5.36132813	-0.64160156	+11.42578125	-12.74414063	+10.50292969	+1800	+7.07080078	-9.53173828	-0.74267578	+56.14013672	+1.88964844	-25.35644531	+1632
+1458241681.91829990	+9.75146484	-6.21826172	-0.69433594	+45.57128906	-10.45898438	-63.01757813	+2376	+9.83056641	-5.36132813	-0.64160156	+11.42578125	-12.74414063	+10.52490234	+1800	+7.07080078	-9.53173828	-0.74267578	+56.14013672	+1.88964844	-25.35644531	+1632
+1458241681.92249990	+9.74707031	-6.21826172	-0.69433594	+45.57128906	-10.45898438	-63.01757813	+2376	+9.83056641	-5.36132813	-0.64160156	+11.42578125	-12.74414063	+10.52490234	+1800	+7.07080078	-9.53173828	-0.74267578	+56.14013672	+1.88964844	-25.35644531	+1632
+1458241681.93080000	+9.74707031	-6.21826172	-0.69433594	+45.54931641	-10.45898438	-63.01757813	+2380	+9.83056641	-5.36132813	-0.64160156	+11.40380859	-12.74414063	+10.52490234	+1804	+7.06640625	-9.53173828	-0.74267578	+56.11816406	+1.88964844	-25.35644531	+1632
+1458241681.93919990	+9.74707031	-6.21826172	-0.69433594	+45.54931641	-10.45898438	-63.01757813	+2380	+9.83056641	-5.36132813	-0.64160156	+11.40380859	-12.74414063	+10.52490234	+1804	+7.06640625	-9.53173828	-0.74707031	+56.09619141	+1.88964844	-25.33447266	+1632
+1458241681.94330000	+9.74707031	-6.21826172	-0.69433594	+45.54931641	-10.45898438	-63.01757813	+2380	+9.83056641	-5.36132813	-0.64160156	+11.40380859	-12.74414063	+10.52490234	+1804	+7.06201172	-9.53613281	-0.74707031	+56.07421875	+1.86767578	-25.33447266	+1632
+1458241681.95170000	+9.74707031	-6.21826172	-0.69433594	+45.54931641	-10.43701172	-63.01757813	+2384	+9.83056641	-5.36132813	-0.64160156	+11.38183594	-12.74414063	+10.50292969	+1808	+7.06201172	-9.53613281	-0.74707031	+56.05224609	+1.86767578	-25.31250000	+1632
+1458241681.96000000	+9.74707031	-6.21826172	-0.69433594	+45.54931641	-10.43701172	-63.01757813	+2384	+9.83056641	-5.36132813	-0.64160156	+11.38183594	-12.74414063	+10.50292969	+1808	+7.05761719	-9.53613281	-0.75146484	+56.03027344	+1.86767578	-25.31250000	+1632
+1458241681.96420000	+9.74707031	-6.21826172	-0.69433594	+45.54931641	-10.43701172	-63.01757813	+2384	+9.83056641	-5.36132813	-0.63720703	+11.38183594	-12.74414063	+10.50292969	+1812	+7.05761719	-9.53613281	-0.75146484	+56.03027344	+1.86767578	-25.31250000	+1632
+1458241681.97250010	+9.74707031	-6.21826172	-0.69433594	+45.54931641	-10.43701172	-63.01757813	+2384	+9.83056641	-5.36132813	-0.63720703	+11.35986328	-12.74414063	+10.50292969	+1812	+7.05761719	-9.53613281	-0.75146484	+56.00830078	+1.84570313	-25.31250000	+1628
+1458241681.97659990	+9.74707031	-6.21826172	-0.69433594	+45.54931641	-10.43701172	-63.01757813	+2384	+9.83056641	-5.36132813	-0.63720703	+11.35986328	-12.74414063	+10.50292969	+1812	+7.05761719	-9.53613281	-0.75146484	+56.00830078	+1.84570313	-25.31250000	+1628
+1458241681.98499990	+9.74707031	-6.21826172	-0.69433594	+45.54931641	-10.43701172	-63.01757813	+2388	+9.83056641	-5.36132813	-0.63720703	+11.35986328	-12.74414063	+10.50292969	+1816	+7.05761719	-9.53613281	-0.75146484	+55.98632813	+1.84570313	-25.31250000	+1628
+1458241681.98910000	+9.74707031	-6.21826172	-0.69433594	+45.54931641	-10.43701172	-63.01757813	+2388	+9.83056641	-5.36132813	-0.63720703	+11.33789063	-12.74414063	+10.50292969	+1816	+7.05761719	-9.53613281	-0.75146484	+56.00830078	+1.86767578	-25.31250000	+1624
+1458241681.99330000	+9.74707031	-6.21826172	-0.69433594	+45.54931641	-10.43701172	-63.01757813	+2388	+9.83056641	-5.36132813	-0.63720703	+11.33789063	-12.74414063	+10.50292969	+1816	+7.05761719	-9.53613281	-0.75146484	+56.00830078	+1.86767578	-25.31250000	+1624
+1458241682.00160000	+9.74707031	-6.21826172	-0.69433594	+45.54931641	-10.43701172	-63.01757813	+2388	+9.83056641	-5.36132813	-0.64160156	+11.33789063	-12.74414063	+10.50292969	+1820	+7.05761719	-9.53613281	-0.74707031	+56.00830078	+1.86767578	-25.33447266	+1624
+1458241682.01000000	+9.75146484	-6.21826172	-0.69433594	+45.54931641	-10.43701172	-62.99560547	+2388	+9.83056641	-5.36132813	-0.64160156	+11.33789063	-12.74414063	+10.50292969	+1820	+7.06201172	-9.53613281	-0.74707031	+56.03027344	+1.86767578	-25.33447266	+1624
+1458241682.01410010	+9.75146484	-6.21826172	-0.69433594	+45.54931641	-10.43701172	-62.99560547	+2388	+9.83056641	-5.36132813	-0.64160156	+11.33789063	-12.74414063	+10.50292969	+1820	+7.06201172	-9.53613281	-0.74707031	+56.03027344	+1.86767578	-25.35644531	+1624
+1458241682.01830010	+9.75146484	-6.21826172	-0.69433594	+45.54931641	-10.43701172	-62.99560547	+2388	+9.83056641	-5.36132813	-0.64160156	+11.33789063	-12.74414063	+10.52490234	+1824	+7.06201172	-9.53613281	-0.74267578	+56.03027344	+1.88964844	-25.35644531	+1624
+1458241682.02250000	+9.75146484	-6.21826172	-0.69433594	+45.54931641	-10.43701172	-62.99560547	+2388	+9.83056641	-5.36132813	-0.64160156	+11.31591797	-12.74414063	+10.52490234	+1824	+7.06201172	-9.53613281	-0.74267578	+56.05224609	+1.88964844	-25.35644531	+1624
+1458241682.03080010	+9.75146484	-6.21826172	-0.69433594	+45.54931641	-10.45898438	-62.99560547	+2392	+9.83056641	-5.36132813	-0.64160156	+11.31591797	-12.74414063	+10.52490234	+1824	+7.06201172	-9.53613281	-0.74267578	+56.05224609	+1.88964844	-25.37841797	+1624
+1458241682.03500010	+9.75146484	-6.21826172	-0.69873047	+45.54931641	-10.45898438	-62.99560547	+2392	+9.83056641	-5.36132813	-0.64160156	+11.31591797	-12.74414063	+10.52490234	+1824	+7.06201172	-9.53613281	-0.74267578	+56.05224609	+1.88964844	-25.37841797	+1628
+1458241682.03909990	+9.75146484	-6.21826172	-0.69873047	+45.52734375	-10.45898438	-62.99560547	+2392	+9.83056641	-5.36132813	-0.64160156	+11.31591797	-12.74414063	+10.52490234	+1824	+7.06201172	-9.53613281	-0.74267578	+56.05224609	+1.88964844	-25.37841797	+1628
+1458241682.04749990	+9.75146484	-6.22265625	-0.69873047	+45.52734375	-10.45898438	-62.99560547	+2392	+9.83056641	-5.36572266	-0.64160156	+11.31591797	-12.74414063	+10.52490234	+1828	+7.06201172	-9.53613281	-0.74267578	+56.03027344	+1.88964844	-25.37841797	+1628
+1458241682.05580000	+9.75146484	-6.22265625	-0.69433594	+45.52734375	-10.43701172	-62.99560547	+2392	+9.83056641	-5.36572266	-0.64160156	+11.29394531	-12.74414063	+10.52490234	+1828	+7.06201172	-9.53613281	-0.74267578	+56.03027344	+1.88964844	-25.37841797	+1628
+1458241682.05990000	+9.75146484	-6.22265625	-0.69433594	+45.52734375	-10.43701172	-62.99560547	+2392	+9.83056641	-5.36572266	-0.64160156	+11.29394531	-12.74414063	+10.50292969	+1828	+7.06201172	-9.53613281	-0.74267578	+56.00830078	+1.88964844	-25.37841797	+1628
+1458241682.06830000	+9.75146484	-6.22265625	-0.69433594	+45.52734375	-10.43701172	-62.99560547	+2392	+9.83056641	-5.36572266	-0.64160156	+11.29394531	-12.74414063	+10.50292969	+1832	+7.05761719	-9.53613281	-0.74267578	+56.00830078	+1.86767578	-25.37841797	+1628
+1458241682.07660010	+9.75146484	-6.22265625	-0.69433594	+45.52734375	-10.43701172	-63.01757813	+2396	+9.83056641	-5.36572266	-0.63720703	+11.29394531	-12.74414063	+10.50292969	+1832	+7.05761719	-9.54052734	-0.74707031	+55.98632813	+1.86767578	-25.35644531	+1628
+1458241682.08489990	+9.75146484	-6.22265625	-0.69433594	+45.52734375	-10.43701172	-63.01757813	+2396	+9.83056641	-5.36572266	-0.63720703	+11.29394531	-12.76611328	+10.48095703	+1836	+7.05761719	-9.54052734	-0.74707031	+55.96435547	+1.86767578	-25.35644531	+1628
+1458241682.08909990	+9.75146484	-6.22265625	-0.69433594	+45.52734375	-10.43701172	-63.01757813	+2396	+9.83056641	-5.36572266	-0.63720703	+11.27197266	-12.76611328	+10.48095703	+1836	+7.05322266	-9.54052734	-0.74707031	+55.96435547	+1.86767578	-25.35644531	+1628
+1458241682.09330010	+9.75146484	-6.22265625	-0.69433594	+45.52734375	-10.45898438	-63.01757813	+2396	+9.83056641	-5.36572266	-0.63720703	+11.27197266	-12.76611328	+10.48095703	+1836	+7.05322266	-9.54052734	-0.74707031	+55.94238281	+1.86767578	-25.35644531	+1628
+1458241682.10159990	+9.75146484	-6.22265625	-0.68994141	+45.52734375	-10.45898438	-63.01757813	+2396	+9.83056641	-5.36572266	-0.63281250	+11.27197266	-12.78808594	+10.48095703	+1836	+7.05322266	-9.54052734	-0.74707031	+55.94238281	+1.84570313	-25.37841797	+1624
+1458241682.10579990	+9.75146484	-6.22265625	-0.68994141	+45.52734375	-10.45898438	-63.01757813	+2396	+9.83056641	-5.36572266	-0.63281250	+11.27197266	-12.81005859	+10.48095703	+1836	+7.05761719	-9.54052734	-0.74707031	+55.94238281	+1.84570313	-25.37841797	+1624
+1458241682.11410000	+9.75146484	-6.22265625	-0.68994141	+45.52734375	-10.48095703	-63.03955078	+2396	+9.83056641	-5.36572266	-0.63281250	+11.25000000	-12.81005859	+10.48095703	+1840	+7.05761719	-9.54052734	-0.74707031	+55.96435547	+1.84570313	-25.40039063	+1624
+1458241682.11830000	+9.75146484	-6.22265625	-0.68994141	+45.52734375	-10.48095703	-63.03955078	+2400	+9.83496094	-5.36572266	-0.63281250	+11.25000000	-12.83203125	+10.48095703	+1840	+7.05761719	-9.54052734	-0.74267578	+55.96435547	+1.86767578	-25.40039063	+1624
+1458241682.12660000	+9.75585938	-6.22265625	-0.68994141	+45.52734375	-10.50292969	-63.03955078	+2400	+9.83496094	-5.37011719	-0.63281250	+11.25000000	-12.85400391	+10.48095703	+1840	+7.06201172	-9.54052734	-0.74267578	+55.98632813	+1.86767578	-25.42236328	+1624
+1458241682.13070010	+9.75585938	-6.22265625	-0.68994141	+45.52734375	-10.50292969	-63.03955078	+2400	+9.83496094	-5.37011719	-0.63281250	+11.25000000	-12.85400391	+10.50292969	+1840	+7.06201172	-9.54052734	-0.73828125	+55.98632813	+1.86767578	-25.44433594	+1628
+1458241682.13910010	+9.75585938	-6.22265625	-0.68994141	+45.52734375	-10.52490234	-63.03955078	+2404	+9.83496094	-5.37011719	-0.62841797	+11.22802734	-12.87597656	+10.50292969	+1840	+7.06640625	-9.53613281	-0.73828125	+56.00830078	+1.86767578	-25.46630859	+1628
+1458241682.14319990	+9.75585938	-6.22265625	-0.68994141	+45.52734375	-10.54687500	-63.03955078	+2404	+9.83496094	-5.37011719	-0.62841797	+11.22802734	-12.89794922	+10.50292969	+1840	+7.07080078	-9.53613281	-0.73388672	+56.03027344	+1.86767578	-25.48828125	+1632
+1458241682.14739990	+9.75585938	-6.22265625	-0.68994141	+45.52734375	-10.54687500	-63.03955078	+2408	+9.83496094	-5.37011719	-0.62841797	+11.22802734	-12.89794922	+10.50292969	+1840	+7.07080078	-9.53613281	-0.73388672	+56.03027344	+1.86767578	-25.51025391	+1632
+1458241682.15570000	+9.76025391	-6.22265625	-0.68554688	+45.52734375	-10.56884766	-63.03955078	+2412	+9.83496094	-5.37011719	-0.62841797	+11.22802734	-12.91992188	+10.50292969	+1840	+7.07519531	-9.53613281	-0.73388672	+56.03027344	+1.84570313	-25.53222656	+1632
+1458241682.15990000	+9.76025391	-6.22265625	-0.68554688	+45.52734375	-10.56884766	-63.06152344	+2412	+9.83496094	-5.37011719	-0.62841797	+11.22802734	-12.91992188	+10.50292969	+1840	+7.07519531	-9.53613281	-0.73388672	+56.03027344	+1.84570313	-25.53222656	+1632
+1458241682.16409990	+9.76025391	-6.22265625	-0.68554688	+45.54931641	-10.56884766	-63.06152344	+2412	+9.83496094	-5.37011719	-0.62841797	+11.22802734	-12.94189453	+10.50292969	+1840	+7.07080078	-9.53613281	-0.73388672	+56.03027344	+1.84570313	-25.55419922	+1636
+1458241682.16820000	+9.76025391	-6.22265625	-0.68554688	+45.54931641	-10.56884766	-63.06152344	+2416	+9.83935547	-5.37011719	-0.62402344	+11.22802734	-12.94189453	+10.48095703	+1840	+7.07080078	-9.54052734	-0.73388672	+56.00830078	+1.82373047	-25.55419922	+1636
+1458241682.17660000	+9.76025391	-6.22265625	-0.68115234	+45.54931641	-10.59082031	-63.08349609	+2416	+9.83935547	-5.37011719	-0.62402344	+11.22802734	-12.96386719	+10.48095703	+1840	+7.06640625	-9.54052734	-0.73828125	+55.96435547	+1.80175781	-25.55419922	+1636
+1458241682.18070010	+9.76025391	-6.22265625	-0.68115234	+45.54931641	-10.59082031	-63.10546875	+2416	+9.83935547	-5.37011719	-0.62402344	+11.22802734	-12.96386719	+10.48095703	+1840	+7.06640625	-9.54492188	-0.73828125	+55.94238281	+1.77978516	-25.55419922	+1636
+1458241682.18490000	+9.76025391	-6.22265625	-0.68115234	+45.54931641	-10.59082031	-63.10546875	+2420	+9.83935547	-5.37011719	-0.62402344	+11.22802734	-12.96386719	+10.45898438	+1840	+7.06201172	-9.54492188	-0.74267578	+55.92041016	+1.77978516	-25.55419922	+1636
+1458241682.18910000	+9.76025391	-6.21826172	-0.68115234	+45.57128906	-10.59082031	-63.10546875	+2420	+9.83935547	-5.37011719	-0.62402344	+11.22802734	-12.98583984	+10.45898438	+1840	+7.06201172	-9.54492188	-0.74267578	+55.89843750	+1.75781250	-25.55419922	+1636
+1458241682.19740010	+9.76025391	-6.21826172	-0.67675781	+45.57128906	-10.59082031	-63.12744141	+2420	+9.83935547	-5.37011719	-0.61962891	+11.25000000	-13.00781250	+10.45898438	+1844	+7.05761719	-9.54931641	-0.74707031	+55.83251953	+1.71386719	-25.55419922	+1636
+1458241682.20160010	+9.76025391	-6.21826172	-0.67675781	+45.57128906	-10.61279297	-63.14941406	+2420	+9.83935547	-5.37011719	-0.61962891	+11.25000000	-13.00781250	+10.45898438	+1844	+7.05761719	-9.54931641	-0.74707031	+55.81054688	+1.71386719	-25.55419922	+1636
+1458241682.20569990	+9.76025391	-6.21826172	-0.67675781	+45.57128906	-10.61279297	-63.14941406	+2420	+9.83935547	-5.37011719	-0.61962891	+11.25000000	-13.00781250	+10.43701172	+1844	+7.05322266	-9.54931641	-0.74707031	+55.81054688	+1.69189453	-25.55419922	+1636
+1458241682.20989990	+9.76025391	-6.21826172	-0.67675781	+45.59326172	-10.61279297	-63.14941406	+2424	+9.83935547	-5.37011719	-0.61962891	+11.25000000	-13.02978516	+10.43701172	+1844	+7.05322266	-9.54931641	-0.74707031	+55.81054688	+1.69189453	-25.57617188	+1632
+1458241682.21820000	+9.76464844	-6.21826172	-0.67675781	+45.59326172	-10.63476563	-63.17138672	+2424	+9.83935547	-5.37011719	-0.61962891	+11.25000000	-13.05175781	+10.43701172	+1844	+7.05761719	-9.54931641	-0.74707031	+55.81054688	+1.66992188	-25.59814453	+1632
+1458241682.22650000	+9.76464844	-6.21826172	-0.67675781	+45.59326172	-10.63476563	-63.17138672	+2424	+9.84375000	-5.37011719	-0.61523438	+11.22802734	-13.07373047	+10.45898438	+1848	+7.06201172	-9.54931641	-0.74267578	+55.85449219	+1.66992188	-25.64208984	+1628
+1458241682.23490000	+9.76464844	-6.21826172	-0.67675781	+45.61523438	-10.65673828	-63.17138672	+2424	+9.84375000	-5.37011719	-0.61523438	+11.22802734	-13.07373047	+10.45898438	+1848	+7.07080078	-9.54492188	-0.73828125	+55.89843750	+1.66992188	-25.70800781	+1632
+1458241682.23900010	+9.76464844	-6.21826172	-0.67675781	+45.61523438	-10.67871094	-63.17138672	+2428	+9.84375000	-5.36572266	-0.61523438	+11.22802734	-13.09570313	+10.48095703	+1848	+7.07519531	-9.54492188	-0.73388672	+55.92041016	+1.66992188	-25.72998047	+1632
+1458241682.24740000	+9.76464844	-6.21826172	-0.67675781	+45.61523438	-10.70068359	-63.17138672	+2428	+9.84375000	-5.36572266	-0.61523438	+11.22802734	-13.11767578	+10.48095703	+1852	+7.08398438	-9.54052734	-0.72949219	+55.98632813	+1.69189453	-25.79589844	+1636
+1458241682.25570010	+9.76904297	-6.21826172	-0.67675781	+45.63720703	-10.72265625	-63.17138672	+2432	+9.84375000	-5.36572266	-0.61523438	+11.22802734	-13.11767578	+10.50292969	+1852	+7.08837891	-9.54052734	-0.72070313	+56.05224609	+1.69189453	-25.83984375	+1640
+1458241682.25990010	+9.76904297	-6.21826172	-0.67675781	+45.63720703	-10.72265625	-63.17138672	+2432	+9.84375000	-5.36572266	-0.61523438	+11.20605469	-13.13964844	+10.50292969	+1852	+7.09277344	-9.53613281	-0.72070313	+56.07421875	+1.69189453	-25.86181641	+1644
+1458241682.26819990	+9.76904297	-6.21826172	-0.67236328	+45.63720703	-10.74462891	-63.17138672	+2432	+9.84375000	-5.36572266	-0.61523438	+11.20605469	-13.13964844	+10.52490234	+1852	+7.09716797	-9.53613281	-0.71630859	+56.09619141	+1.69189453	-25.88378906	+1644
+1458241682.27650000	+9.76904297	-6.21826172	-0.67236328	+45.65917969	-10.74462891	-63.17138672	+2436	+9.84375000	-5.36572266	-0.61523438	+11.18408203	-13.16162109	+10.52490234	+1856	+7.09716797	-9.53613281	-0.71630859	+56.07421875	+1.69189453	-25.90576172	+1648
+1458241682.28070000	+9.76904297	-6.21826172	-0.67236328	+45.68115234	-10.74462891	-63.17138672	+2436	+9.84375000	-5.36572266	-0.61523438	+11.18408203	-13.16162109	+10.52490234	+1856	+7.09716797	-9.53613281	-0.71630859	+56.07421875	+1.66992188	-25.90576172	+1648
+1458241682.28900000	+9.76904297	-6.21826172	-0.67236328	+45.70312500	-10.74462891	-63.17138672	+2440	+9.84375000	-5.36572266	-0.61523438	+11.16210938	-13.18359375	+10.52490234	+1856	+7.09277344	-9.54052734	-0.72070313	+56.05224609	+1.66992188	-25.88378906	+1648
+1458241682.29730010	+9.76904297	-6.21826172	-0.67236328	+45.72509766	-10.76660156	-63.17138672	+2440	+9.84375000	-5.36572266	-0.61083984	+11.14013672	-13.18359375	+10.52490234	+1860	+7.08837891	-9.54052734	-0.72070313	+56.00830078	+1.64794922	-25.88378906	+1652
+1458241682.30150010	+9.76904297	-6.21826172	-0.67236328	+45.74707031	-10.76660156	-63.17138672	+2440	+9.84375000	-5.36572266	-0.61083984	+11.11816406	-13.20556641	+10.52490234	+1860	+7.08837891	-9.54492188	-0.72070313	+56.00830078	+1.62597656	-25.86181641	+1652
+1458241682.30570010	+9.76904297	-6.21826172	-0.67236328	+45.76904297	-10.76660156	-63.17138672	+2440	+9.84375000	-5.36572266	-0.61083984	+11.09619141	-13.20556641	+10.54687500	+1860	+7.08837891	-9.54492188	-0.72509766	+55.98632813	+1.62597656	-25.86181641	+1652
+1458241682.30979990	+9.76904297	-6.21386719	-0.66796875	+45.81298828	-10.76660156	-63.14941406	+2440	+9.84375000	-5.36132813	-0.61083984	+11.05224609	-13.22753906	+10.54687500	+1860	+7.08398438	-9.54492188	-0.72509766	+55.96435547	+1.60400391	-25.86181641	+1652
+1458241682.31399990	+9.76904297	-6.21386719	-0.66796875	+45.83496094	-10.76660156	-63.14941406	+2440	+9.84375000	-5.36132813	-0.61083984	+11.00830078	-13.22753906	+10.54687500	+1864	+7.08398438	-9.54492188	-0.72949219	+55.96435547	+1.60400391	-25.83984375	+1652
+1458241682.32230000	+9.76904297	-6.21386719	-0.66796875	+45.94482422	-10.76660156	-63.10546875	+2440	+9.84375000	-5.36132813	-0.60644531	+10.87646484	-13.27148438	+10.56884766	+1864	+7.07958984	-9.54931641	-0.72949219	+55.92041016	+1.58203125	-25.83984375	+1648
+1458241682.32649990	+9.76464844	-6.21386719	-0.66796875	+46.03271484	-10.76660156	-63.08349609	+2440	+9.84375000	-5.36132813	-0.60644531	+10.78857422	-13.29345703	+10.59082031	+1868	+7.07958984	-9.54931641	-0.72949219	+55.92041016	+1.56005859	-25.83984375	+1648
+1458241682.33069990	+9.76464844	-6.21386719	-0.66796875	+46.09863281	-10.78857422	-63.03955078	+2440	+9.84375000	-5.36132813	-0.60644531	+10.70068359	-13.33740234	+10.63476563	+1868	+7.07958984	-9.54931641	-0.72949219	+55.89843750	+1.53808594	-25.83984375	+1648
+1458241682.33480000	+9.76464844	-6.20947266	-0.66796875	+46.20849609	-10.81054688	-62.97363281	+2440	+9.84375000	-5.35693359	-0.60644531	+10.56884766	-13.38134766	+10.67871094	+1868	+7.07958984	-9.54931641	-0.72949219	+55.89843750	+1.53808594	-25.83984375	+1648
+1458241682.33900000	+9.76464844	-6.20947266	-0.66796875	+46.31835938	-10.83251953	-62.92968750	+2440	+9.84375000	-5.35693359	-0.60644531	+10.45898438	-13.40332031	+10.72265625	+1868	+7.07958984	-9.54931641	-0.72949219	+55.89843750	+1.53808594	-25.83984375	+1644
+1458241682.34320000	+9.76904297	-6.20947266	-0.66796875	+46.42822266	-10.85449219	-62.86376953	+2444	+9.84375000	-5.35693359	-0.60644531	+10.34912109	-13.44726563	+10.76660156	+1872	+7.07958984	-9.54931641	-0.72949219	+55.92041016	+1.51611328	-25.86181641	+1644
+1458241682.35150000	+9.76904297	-6.20947266	-0.66796875	+46.66992188	-10.92041016	-62.68798828	+2444	+9.84375000	-5.35693359	-0.60205078	+10.10742188	-13.53515625	+10.87646484	+1872	+7.08398438	-9.54931641	-0.72949219	+55.94238281	+1.51611328	-25.86181641	+1644
+1458241682.35570000	+9.76904297	-6.20947266	-0.66796875	+46.77978516	-10.94238281	-62.62207031	+2444	+9.84375000	-5.35693359	-0.60205078	+10.01953125	-13.57910156	+10.92041016	+1872	+7.08837891	-9.54492188	-0.72509766	+55.96435547	+1.51611328	-25.88378906	+1644
+1458241682.35980010	+9.77343750	-6.20947266	-0.66796875	+46.86767578	-10.94238281	-62.53417969	+2448	+9.84375000	-5.35253906	-0.60205078	+9.90966797	-13.62304688	+10.96435547	+1872	+7.08837891	-9.54492188	-0.72509766	+55.96435547	+1.51611328	-25.90576172	+1644
+1458241682.36809990	+9.77343750	-6.20947266	-0.67236328	+46.99951172	-10.89843750	-62.33642578	+2448	+9.84375000	-5.35253906	-0.60205078	+9.73388672	-13.66699219	+11.03027344	+1872	+7.09277344	-9.54492188	-0.72070313	+56.00830078	+1.51611328	-25.90576172	+1648
+1458241682.37229990	+9.77343750	-6.21386719	-0.67236328	+47.02148438	-10.85449219	-62.24853516	+2452	+9.84375000	-5.34814453	-0.60205078	+9.66796875	-13.71093750	+11.05224609	+1872	+7.09716797	-9.54492188	-0.71630859	+56.03027344	+1.51611328	-25.92773438	+1648
+1458241682.37649990	+9.77783203	-6.21386719	-0.67675781	+47.04345703	-10.76660156	-62.11669922	+2452	+9.84375000	-5.34814453	-0.60205078	+9.62402344	-13.73291016	+11.07421875	+1872	+7.10156250	-9.54052734	-0.71630859	+56.05224609	+1.51611328	-25.92773438	+1652
+1458241682.38060000	+9.78222656	-6.21386719	-0.68115234	+47.06542969	-10.63476563	-61.98486328	+2452	+9.84375000	-5.34814453	-0.60205078	+9.58007813	-13.73291016	+11.07421875	+1872	+7.10156250	-9.54052734	-0.71191406	+56.05224609	+1.51611328	-25.92773438	+1652
+1458241682.38480000	+9.78222656	-6.22265625	-0.68554688	+46.97753906	-10.45898438	-61.87500000	+2456	+9.84375000	-5.33935547	-0.60205078	+9.62402344	-13.73291016	+11.05224609	+1876	+7.10595703	-9.54052734	-0.71191406	+56.07421875	+1.51611328	-25.90576172	+1652
+1458241682.39310000	+9.79101563	-6.23144531	-0.70751953	+46.77978516	-9.90966797	-61.47949219	+2460	+9.83935547	-5.33496094	-0.60644531	+9.71191406	-13.68896484	+10.96435547	+1876	+7.10595703	-9.54052734	-0.70751953	+56.05224609	+1.51611328	-25.83984375	+1656
+1458241682.39730000	+9.79541016	-6.24462891	-0.72070313	+46.49414063	-9.44824219	-61.23779297	+2464	+9.83496094	-5.32177734	-0.60644531	+9.86572266	-13.66699219	+10.89843750	+1876	+7.10595703	-9.54492188	-0.70751953	+56.03027344	+1.51611328	-25.77392578	+1656
+1458241682.40150000	+9.79980469	-6.25781250	-0.74267578	+46.18652344	-8.94287109	-60.90820313	+2464	+9.83496094	-5.31738281	-0.60644531	+10.04150391	-13.64501953	+10.81054688	+1876	+7.10156250	-9.54931641	-0.71191406	+55.98632813	+1.51611328	-25.68603516	+1656
+1458241682.40560010	+9.81298828	-6.26660156	-0.76464844	+45.90087891	-8.32763672	-60.60058594	+2464	+9.82617188	-5.30859375	-0.61083984	+10.23925781	-13.55712891	+10.70068359	+1876	+7.09716797	-9.55371094	-0.71630859	+55.94238281	+1.51611328	-25.57617188	+1660
+1458241682.41400000	+9.83496094	-6.32812500	-0.84814453	+44.47265625	-6.10839844	-59.50195313	+2480	+9.80419922	-5.24707031	-0.62402344	+11.77734375	-13.27148438	+9.99755859	+1884	+7.08398438	-9.56689453	-0.72509766	+55.72265625	+1.51611328	-25.20263672	+1664
+1458241682.42230010	+9.86132813	-6.38964844	-0.91845703	+43.17626953	-4.08691406	-58.73291016	+2488	+9.75585938	-5.12402344	-0.66796875	+14.91943359	-12.45849609	+8.59130859	+1912	+7.06640625	-9.58886719	-0.73828125	+55.45898438	+1.53808594	-24.71923828	+1664
+1458241682.42650010	+9.87451172	-6.42041016	-0.95800781	+42.45117188	-2.96630859	-58.29345703	+2492	+9.72949219	-5.09765625	-0.67675781	+16.19384766	-12.15087891	+7.91015625	+1904	+7.05761719	-9.59765625	-0.74267578	+55.32714844	+1.56005859	-24.47753906	+1664
+1458241682.43479990	+9.89648438	-6.49951172	-1.04589844	+40.82519531	-0.48339844	-57.48046875	+2492	+9.66796875	-4.97900391	-0.73828125	+19.46777344	-11.05224609	+6.56982422	+1924	+7.04882813	-9.61523438	-0.74707031	+55.08544922	+1.64794922	-24.01611328	+1660
+1458241682.43899990	+9.90966797	-6.53906250	-1.08984375	+39.99023438	+0.81298828	-57.10693359	+2492	+9.62841797	-4.94384766	-0.75585938	+21.09375000	-10.54687500	+5.77880859	+1916	+7.05322266	-9.61962891	-0.74707031	+55.01953125	+1.69189453	-23.84033203	+1656
+1458241682.44310000	+9.92724609	-6.58300781	-1.13378906	+39.15527344	+2.15332031	-56.75537109	+2492	+9.57568359	-4.89990234	-0.81738281	+22.67578125	-9.60205078	+5.18554688	+1924	+7.05761719	-9.62402344	-0.74267578	+54.97558594	+1.73583984	-23.70849609	+1652
+1458241682.44730000	+9.93603516	-6.63574219	-1.17773438	+38.18847656	+3.51562500	-56.42578125	+2492	+9.53173828	-4.80761719	-0.84814453	+24.98291016	-8.92089844	+4.28466797	+1936	+7.06640625	-9.62841797	-0.73388672	+54.93164063	+1.82373047	-23.59863281	+1652
+1458241682.45560000	+9.96240234	-6.73681641	-1.26123047	+36.36474609	+6.21826172	-55.92041016	+2484	+9.41748047	-4.71533203	-0.95361328	+28.71826172	-6.98730469	+2.92236328	+1932	+7.08837891	-9.63720703	-0.71191406	+54.86572266	+1.95556641	-23.46679688	+1652
+1458241682.45980000	+9.97119141	-6.79394531	-1.30517578	+35.39794922	+7.60253906	-55.70068359	+2480	+9.35595703	-4.63183594	-1.00634766	+30.95947266	-6.04248047	+2.15332031	+1936	+7.10156250	-9.64160156	-0.70312500	+54.79980469	+2.02148438	-23.42285156	+1656
+1458241682.46390010	+9.98437500	-6.85107422	-1.34033203	+34.45312500	+8.89892578	-55.59082031	+2472	+9.29003906	-4.57910156	-1.05908203	+32.93701172	-5.03173828	+1.53808594	+1928	+7.11474609	-9.64599609	-0.68554688	+54.75585938	+2.10937500	-23.44482422	+1660
+1458241682.47230010	+10.00195313	-6.96533203	-1.42382813	+32.58544922	+11.51367188	-55.28320313	+2456	+9.14501953	-4.46484375	-1.20410156	+36.87011719	-2.65869141	+0.59326172	+1920	+7.14111328	-9.65478516	-0.67236328	+54.62402344	+2.21923828	-23.42285156	+1664
+1458241682.48060010	+10.02392578	-7.08398438	-1.49414063	+30.76171875	+13.86474609	-55.19531250	+2436	+9.00439453	-4.36376953	-1.34472656	+40.67138672	-0.35156250	-0.02197266	+1896	+7.16308594	-9.66357422	-0.65039063	+54.44824219	+2.30712891	-23.53271484	+1672
+1458241682.48480010	+10.02832031	-7.13671875	-1.52929688	+29.97070313	+15.00732422	-55.17333984	+2424	+8.92089844	-4.32861328	-1.41064453	+42.34130859	+0.83496094	-0.30761719	+1876	+7.17187500	-9.67236328	-0.64599609	+54.33837891	+2.32910156	-23.57666016	+1672
+1458241682.49309990	+10.04589844	-7.25537109	-1.58642578	+28.27880859	+17.07275391	-55.28320313	+2396	+8.78906250	-4.24072266	-1.54687500	+45.85693359	+3.03222656	-0.57128906	+1840	+7.18505859	-9.69433594	-0.63281250	+54.00878906	+2.39501953	-23.75244141	+1676
+1458241682.50140000	+10.05468750	-7.35205078	-1.64794922	+26.91650391	+18.98437500	-55.32714844	+2364	+8.64404297	-4.18359375	-1.68750000	+48.80126953	+5.18554688	-0.50537109	+1796	+7.18505859	-9.72070313	-0.63281250	+53.63525391	+2.39501953	-23.92822266	+1672
+1458241682.50560000	+10.05908203	-7.40917969	-1.67431641	+26.19140625	+19.84130859	-55.37109375	+2348	+8.59570313	-4.14843750	-1.74023438	+50.36132813	+6.08642578	-0.54931641	+1764	+7.18945313	-9.73388672	-0.63720703	+53.43750000	+2.37304688	-24.01611328	+1672
