# Supplementary material for: A direct effect of perception on action when grasping a cup
Source: Sci Rep. 2018 Jan 9;8:171. doi: 10.1038/s41598-017-18591-5 (PMC5760564; doi:10.1038/s41598-017-18591-5)
Supplement: Supplementary file 6 — Supplementary Information [file 41598_2017_18591_MOESM6_ESM.zip › SciRep_Data/S02instruct/S02_100instruct_Tr11.dat]

+1000000000000.00000000	+0.00000000	+0.00000000	+0.00000000	+0.00000000	+0.00000000	+0.00000000	+0	+0.00000000	+0.00000000	+0.00000000	+0.00000000	+0.00000000	+0.00000000	+0	+0.00000000	+0.00000000	+0.00000000	+0.00000000	+0.00000000	+0.00000000	+0
+1458240642.83279990	+16.72558594	-1.43701172	+0.10107422	+19.35791016	-30.89355469	-69.58740234	+6332	+16.74755859	-0.46582031	+0.79541016	-80.77148438	-34.43115234	+63.61083984	+6280	+14.39648438	-2.17529297	-1.93359375	+17.27050781	-20.43457031	-38.95751953	+3452
+1458240642.84110000	+16.73437500	-1.46337891	+0.04833984	+18.89648438	-30.60791016	-69.25781250	+6344	+16.75195313	-0.47021484	+0.75146484	-79.82666016	-35.06835938	+62.77587891	+6288	+14.39208984	-2.16650391	-1.93359375	+17.33642578	-20.36865234	-38.86962891	+3444
+1458240642.84530000	+16.73437500	-1.47216797	+0.02636719	+18.69873047	-30.52001953	-69.10400391	+6344	+16.74755859	-0.47460938	+0.72949219	-79.40917969	-35.37597656	+62.38037109	+6292	+14.38769531	-2.15771484	-1.93359375	+17.38037109	-20.34667969	-38.80371094	+3444
+1458240642.84949990	+16.73876953	-1.48535156	+0.00439453	+18.50097656	-30.41015625	-68.92822266	+6344	+16.74755859	-0.47900391	+0.71191406	-78.96972656	-35.61767578	+62.00683594	+6296	+14.38769531	-2.14892578	-1.93359375	+17.42431641	-20.30273438	-38.71582031	+3440
+1458240642.85360000	+16.74316406	-1.49853516	-0.01757813	+18.28125000	-30.32226563	-68.77441406	+6340	+16.75195313	-0.47900391	+0.69433594	-78.53027344	-35.85937500	+61.63330078	+6300	+14.38330078	-2.14013672	-1.92919922	+17.46826172	-20.28076172	-38.64990234	+3436
+1458240642.86190010	+16.75634766	-1.51171875	-0.05273438	+17.95166016	-30.14648438	-68.46679688	+6324	+16.76074219	-0.47900391	+0.65478516	-77.62939453	-36.32080078	+60.84228516	+6304	+14.37890625	-2.11816406	-1.92480469	+17.60009766	-20.21484375	-38.38623047	+3432
+1458240642.86610010	+16.76074219	-1.52050781	-0.06591797	+17.79785156	-30.08056641	-68.35693359	+6316	+16.76513672	-0.47460938	+0.64599609	-77.21191406	-36.54052734	+60.55664063	+6308	+14.37451172	-2.10937500	-1.92480469	+17.66601563	-20.14892578	-38.27636719	+3428
+1458240653.04920010	+9.61523438	-5.85791016	-1.05029297	+41.92382813	-1.16455078	-68.15917969	+1680	+9.83056641	-4.95263672	-0.90966797	+9.79980469	-9.60205078	+10.50292969	+1608	+6.82470703	-8.72753906	-0.88330078	+52.42675781	+6.08642578	-24.14794922	+1612
+1458240653.05340000	+9.61523438	-5.85791016	-1.05029297	+41.92382813	-1.16455078	-68.15917969	+1680	+9.83056641	-4.95263672	-0.90966797	+9.79980469	-9.60205078	+10.50292969	+1608	+6.82470703	-8.72753906	-0.88330078	+52.42675781	+6.08642578	-24.14794922	+1612
+1458240653.05760000	+9.61523438	-5.85791016	-1.05029297	+41.92382813	-1.16455078	-68.15917969	+1680	+9.83056641	-4.95263672	-0.90966797	+9.79980469	-9.60205078	+10.50292969	+1608	+6.82910156	-8.72753906	-0.88330078	+52.44873047	+6.08642578	-24.16992188	+1612
+1458240653.06590010	+9.61523438	-5.85791016	-1.05029297	+41.92382813	-1.16455078	-68.15917969	+1680	+9.83496094	-4.95263672	-0.90966797	+9.77783203	-9.60205078	+10.50292969	+1608	+6.82910156	-8.72314453	-0.87890625	+52.47070313	+6.10839844	-24.16992188	+1612
+1458240653.06999990	+9.61523438	-5.85791016	-1.05029297	+41.92382813	-1.16455078	-68.13720703	+1680	+9.83496094	-4.94824219	-0.90966797	+9.77783203	-9.60205078	+10.52490234	+1608	+6.83349609	-8.72314453	-0.87890625	+52.47070313	+6.10839844	-24.19189453	+1612
+1458240653.07419990	+9.61523438	-5.85791016	-1.05029297	+41.92382813	-1.16455078	-68.13720703	+1680	+9.83496094	-4.94824219	-0.90966797	+9.77783203	-9.60205078	+10.52490234	+1608	+6.83349609	-8.72314453	-0.87890625	+52.49267578	+6.10839844	-24.19189453	+1612
+1458240653.07839990	+9.61523438	-5.85791016	-1.05029297	+41.92382813	-1.18652344	-68.13720703	+1680	+9.83496094	-4.94824219	-0.90966797	+9.77783203	-9.60205078	+10.52490234	+1608	+6.83789063	-8.72314453	-0.87451172	+52.51464844	+6.10839844	-24.21386719	+1616
+1458240653.08250000	+9.61523438	-5.85791016	-1.05029297	+41.92382813	-1.18652344	-68.13720703	+1680	+9.83496094	-4.94824219	-0.90966797	+9.77783203	-9.60205078	+10.52490234	+1604	+6.83789063	-8.71875000	-0.87011719	+52.53662109	+6.13037109	-24.23583984	+1616
+1458240653.08670000	+9.61523438	-5.85791016	-1.05029297	+41.92382813	-1.18652344	-68.13720703	+1680	+9.83496094	-4.94824219	-0.90966797	+9.77783203	-9.60205078	+10.54687500	+1604	+6.84228516	-8.71875000	-0.87011719	+52.55859375	+6.13037109	-24.25781250	+1620
+1458240653.09089990	+9.61523438	-5.85791016	-1.05029297	+41.92382813	-1.18652344	-68.13720703	+1680	+9.83496094	-4.94824219	-0.90966797	+9.77783203	-9.60205078	+10.54687500	+1604	+6.84667969	-8.71435547	-0.86572266	+52.58056641	+6.13037109	-24.25781250	+1620
+1458240653.09500000	+9.61523438	-5.85791016	-1.05029297	+41.92382813	-1.18652344	-68.13720703	+1680	+9.83496094	-4.94824219	-0.90966797	+9.77783203	-9.60205078	+10.54687500	+1604	+6.84667969	-8.71435547	-0.86572266	+52.60253906	+6.13037109	-24.27978516	+1624
+1458240653.09920000	+9.61523438	-5.85791016	-1.05029297	+41.92382813	-1.18652344	-68.13720703	+1680	+9.83496094	-4.94824219	-0.90966797	+9.77783203	-9.60205078	+10.54687500	+1604	+6.84667969	-8.71435547	-0.86572266	+52.62451172	+6.13037109	-24.27978516	+1624
+1458240653.10340000	+9.61523438	-5.85791016	-1.05468750	+41.92382813	-1.18652344	-68.13720703	+1680	+9.83496094	-4.94824219	-0.90966797	+9.77783203	-9.60205078	+10.54687500	+1604	+6.84667969	-8.71435547	-0.86572266	+52.62451172	+6.13037109	-24.27978516	+1624
+1458240653.10750010	+9.61523438	-5.85791016	-1.05468750	+41.92382813	-1.18652344	-68.13720703	+1680	+9.83496094	-4.94824219	-0.90966797	+9.77783203	-9.60205078	+10.54687500	+1600	+6.84667969	-8.71435547	-0.86572266	+52.62451172	+6.13037109	-24.27978516	+1624
+1458240653.11170010	+9.61523438	-5.85791016	-1.05468750	+41.92382813	-1.18652344	-68.13720703	+1680	+9.83496094	-4.94824219	-0.90966797	+9.77783203	-9.60205078	+10.54687500	+1600	+6.84667969	-8.71435547	-0.86572266	+52.60253906	+6.10839844	-24.27978516	+1624
+1458240653.11590000	+9.61523438	-5.85791016	-1.05468750	+41.92382813	-1.18652344	-68.13720703	+1680	+9.83496094	-4.94824219	-0.90966797	+9.77783203	-9.60205078	+10.56884766	+1600	+6.84667969	-8.71435547	-0.86572266	+52.60253906	+6.10839844	-24.27978516	+1624
+1458240653.11999990	+9.61523438	-5.85351563	-1.05468750	+41.92382813	-1.18652344	-68.13720703	+1680	+9.83496094	-4.94824219	-0.90966797	+9.77783203	-9.60205078	+10.56884766	+1600	+6.84667969	-8.71435547	-0.86572266	+52.60253906	+6.10839844	-24.27978516	+1628
+1458240653.12420010	+9.61523438	-5.85351563	-1.05468750	+41.92382813	-1.18652344	-68.13720703	+1680	+9.83496094	-4.94824219	-0.90966797	+9.77783203	-9.60205078	+10.54687500	+1600	+6.84228516	-8.71435547	-0.87011719	+52.60253906	+6.10839844	-24.25781250	+1628
+1458240653.13249990	+9.61523438	-5.85351563	-1.05468750	+41.94580078	-1.18652344	-68.13720703	+1680	+9.83496094	-4.94824219	-0.90966797	+9.77783203	-9.60205078	+10.54687500	+1600	+6.84228516	-8.71435547	-0.87011719	+52.58056641	+6.10839844	-24.25781250	+1628
+1458240653.14089990	+9.61523438	-5.85351563	-1.05029297	+41.94580078	-1.16455078	-68.13720703	+1680	+9.83496094	-4.94824219	-0.90966797	+9.77783203	-9.60205078	+10.54687500	+1600	+6.84228516	-8.71435547	-0.87011719	+52.58056641	+6.08642578	-24.25781250	+1628
+1458240653.14920000	+9.61523438	-5.85351563	-1.05029297	+41.94580078	-1.16455078	-68.13720703	+1680	+9.83496094	-4.94824219	-0.90966797	+9.77783203	-9.60205078	+10.54687500	+1600	+6.84228516	-8.71875000	-0.87011719	+52.55859375	+6.08642578	-24.23583984	+1628
+1458240653.15750000	+9.61523438	-5.85351563	-1.05029297	+41.94580078	-1.16455078	-68.13720703	+1680	+9.83496094	-4.94824219	-0.90966797	+9.77783203	-9.60205078	+10.56884766	+1600	+6.84228516	-8.71875000	-0.87011719	+52.55859375	+6.08642578	-24.23583984	+1628
+1458240653.16580010	+9.61523438	-5.85351563	-1.05029297	+41.94580078	-1.16455078	-68.13720703	+1680	+9.83496094	-4.94824219	-0.90966797	+9.77783203	-9.60205078	+10.56884766	+1600	+6.84228516	-8.71875000	-0.87011719	+52.55859375	+6.08642578	-24.23583984	+1628
+1458240653.17000010	+9.61523438	-5.85351563	-1.05468750	+41.94580078	-1.16455078	-68.13720703	+1680	+9.83496094	-4.94824219	-0.90966797	+9.77783203	-9.60205078	+10.56884766	+1600	+6.84228516	-8.71875000	-0.87011719	+52.55859375	+6.08642578	-24.23583984	+1628
+1458240653.17420010	+9.61523438	-5.85351563	-1.05468750	+41.94580078	-1.16455078	-68.11523438	+1680	+9.83496094	-4.94824219	-0.90966797	+9.77783203	-9.60205078	+10.56884766	+1600	+6.84228516	-8.71875000	-0.87011719	+52.55859375	+6.08642578	-24.23583984	+1624
+1458240653.17829990	+9.61523438	-5.85351563	-1.05468750	+41.94580078	-1.16455078	-68.11523438	+1680	+9.83496094	-4.94824219	-0.90966797	+9.77783203	-9.60205078	+10.56884766	+1600	+6.84228516	-8.71875000	-0.87011719	+52.55859375	+6.08642578	-24.25781250	+1624
+1458240653.18670010	+9.61523438	-5.85351563	-1.05468750	+41.94580078	-1.16455078	-68.11523438	+1680	+9.83056641	-4.94824219	-0.90966797	+9.77783203	-9.60205078	+10.56884766	+1600	+6.84228516	-8.71435547	-0.87011719	+52.58056641	+6.08642578	-24.25781250	+1624
+1458240653.19080000	+9.61523438	-5.85351563	-1.05468750	+41.94580078	-1.18652344	-68.11523438	+1680	+9.83056641	-4.94824219	-0.90966797	+9.77783203	-9.60205078	+10.56884766	+1600	+6.84228516	-8.71435547	-0.87011719	+52.58056641	+6.08642578	-24.25781250	+1624
+1458240653.19499990	+9.61523438	-5.85351563	-1.05468750	+41.94580078	-1.18652344	-68.11523438	+1676	+9.83056641	-4.94824219	-0.90966797	+9.77783203	-9.60205078	+10.56884766	+1600	+6.84228516	-8.71435547	-0.87011719	+52.58056641	+6.08642578	-24.25781250	+1624
+1458240653.19919990	+9.61523438	-5.85351563	-1.05468750	+41.94580078	-1.18652344	-68.11523438	+1676	+9.83056641	-4.94824219	-0.90966797	+9.77783203	-9.60205078	+10.56884766	+1600	+6.84228516	-8.71435547	-0.87011719	+52.58056641	+6.08642578	-24.25781250	+1624
+1458240653.20330000	+9.61523438	-5.85351563	-1.05468750	+41.94580078	-1.18652344	-68.11523438	+1676	+9.83056641	-4.94824219	-0.90966797	+9.77783203	-9.60205078	+10.59082031	+1600	+6.84228516	-8.71435547	-0.87011719	+52.58056641	+6.08642578	-24.25781250	+1624
+1458240653.20750000	+9.61523438	-5.85351563	-1.05468750	+41.94580078	-1.18652344	-68.11523438	+1676	+9.83056641	-4.94824219	-0.90966797	+9.77783203	-9.60205078	+10.59082031	+1600	+6.84228516	-8.71435547	-0.87011719	+52.58056641	+6.08642578	-24.25781250	+1624
+1458240653.21170000	+9.61523438	-5.85351563	-1.05468750	+41.94580078	-1.18652344	-68.11523438	+1676	+9.83056641	-4.94824219	-0.90966797	+9.77783203	-9.60205078	+10.59082031	+1600	+6.84228516	-8.71435547	-0.87011719	+52.58056641	+6.08642578	-24.25781250	+1624
+1458240653.22000000	+9.61523438	-5.85351563	-1.05468750	+41.94580078	-1.18652344	-68.11523438	+1676	+9.83056641	-4.94824219	-0.90966797	+9.77783203	-9.62402344	+10.59082031	+1600	+6.84228516	-8.71435547	-0.87011719	+52.58056641	+6.08642578	-24.25781250	+1624
+1458240653.22410010	+9.61523438	-5.85351563	-1.05029297	+41.94580078	-1.18652344	-68.11523438	+1676	+9.83056641	-4.94824219	-0.90966797	+9.77783203	-9.62402344	+10.59082031	+1600	+6.84228516	-8.71435547	-0.87011719	+52.58056641	+6.08642578	-24.25781250	+1624
+1458240653.22830010	+9.61523438	-5.85351563	-1.05029297	+41.94580078	-1.18652344	-68.11523438	+1676	+9.83056641	-4.94824219	-0.90966797	+9.77783203	-9.62402344	+10.59082031	+1600	+6.84228516	-8.71435547	-0.87011719	+52.58056641	+6.08642578	-24.25781250	+1624
+1458240653.23250010	+9.61523438	-5.85351563	-1.05029297	+41.94580078	-1.18652344	-68.11523438	+1676	+9.83056641	-4.94824219	-0.90966797	+9.77783203	-9.62402344	+10.59082031	+1600	+6.84228516	-8.71875000	-0.87011719	+52.55859375	+6.08642578	-24.23583984	+1624
+1458240653.23659990	+9.61523438	-5.85351563	-1.05029297	+41.94580078	-1.18652344	-68.11523438	+1676	+9.83056641	-4.94824219	-0.90966797	+9.77783203	-9.62402344	+10.59082031	+1600	+6.84228516	-8.71875000	-0.87011719	+52.55859375	+6.08642578	-24.23583984	+1624
+1458240653.24910000	+9.61523438	-5.85351563	-1.05029297	+41.94580078	-1.18652344	-68.11523438	+1676	+9.83056641	-4.94824219	-0.90966797	+9.77783203	-9.62402344	+10.59082031	+1600	+6.83789063	-8.71875000	-0.87451172	+52.53662109	+6.08642578	-24.23583984	+1624
+1458240653.25330000	+9.61523438	-5.85351563	-1.05029297	+41.94580078	-1.18652344	-68.11523438	+1676	+9.83056641	-4.94824219	-0.90966797	+9.77783203	-9.62402344	+10.59082031	+1600	+6.83789063	-8.71875000	-0.87451172	+52.53662109	+6.06445313	-24.23583984	+1624
+1458240653.26160000	+9.61523438	-5.85351563	-1.05029297	+41.96777344	-1.18652344	-68.11523438	+1672	+9.83056641	-4.94824219	-0.90966797	+9.77783203	-9.62402344	+10.59082031	+1600	+6.83789063	-8.71875000	-0.87451172	+52.53662109	+6.06445313	-24.23583984	+1624
+1458240653.26580000	+9.61523438	-5.85351563	-1.05029297	+41.96777344	-1.18652344	-68.11523438	+1672	+9.83056641	-4.94824219	-0.90966797	+9.77783203	-9.62402344	+10.59082031	+1600	+6.83789063	-8.71875000	-0.87451172	+52.53662109	+6.06445313	-24.21386719	+1624
+1458240653.27000000	+9.61523438	-5.85351563	-1.05029297	+41.96777344	-1.18652344	-68.11523438	+1672	+9.83056641	-4.94824219	-0.90966797	+9.77783203	-9.62402344	+10.59082031	+1600	+6.83789063	-8.71875000	-0.87451172	+52.53662109	+6.06445313	-24.21386719	+1624
+1458240653.27830000	+9.61523438	-5.85351563	-1.05029297	+41.96777344	-1.18652344	-68.11523438	+1672	+9.83056641	-4.94824219	-0.90966797	+9.77783203	-9.62402344	+10.59082031	+1600	+6.83789063	-8.71875000	-0.87451172	+52.53662109	+6.06445313	-24.21386719	+1624
+1458240653.28250000	+9.61523438	-5.85351563	-1.05029297	+41.96777344	-1.18652344	-68.11523438	+1672	+9.83056641	-4.94824219	-0.90966797	+9.77783203	-9.62402344	+10.59082031	+1600	+6.83789063	-8.71875000	-0.87451172	+52.53662109	+6.06445313	-24.23583984	+1624
+1458240653.29080010	+9.61523438	-5.85351563	-1.05029297	+41.96777344	-1.18652344	-68.11523438	+1672	+9.83056641	-4.94824219	-0.90966797	+9.77783203	-9.62402344	+10.59082031	+1600	+6.83789063	-8.71875000	-0.87451172	+52.53662109	+6.06445313	-24.23583984	+1624
+1458240653.29909990	+9.61523438	-5.85351563	-1.05029297	+41.96777344	-1.18652344	-68.11523438	+1672	+9.83056641	-4.94824219	-0.90966797	+9.77783203	-9.62402344	+10.61279297	+1600	+6.83789063	-8.71875000	-0.87451172	+52.53662109	+6.06445313	-24.23583984	+1620
+1458240653.30740000	+9.61523438	-5.85351563	-1.05029297	+41.96777344	-1.18652344	-68.11523438	+1672	+9.83056641	-4.94824219	-0.90966797	+9.75585938	-9.62402344	+10.61279297	+1600	+6.83789063	-8.71875000	-0.87451172	+52.55859375	+6.06445313	-24.23583984	+1620
+1458240653.31580000	+9.61523438	-5.85351563	-1.05029297	+41.96777344	-1.18652344	-68.11523438	+1672	+9.83056641	-4.94824219	-0.90966797	+9.75585938	-9.62402344	+10.61279297	+1600	+6.83789063	-8.71875000	-0.87451172	+52.55859375	+6.06445313	-24.23583984	+1620
+1458240653.32410000	+9.61523438	-5.85351563	-1.05029297	+41.94580078	-1.18652344	-68.09326172	+1672	+9.83056641	-4.94824219	-0.90966797	+9.75585938	-9.62402344	+10.61279297	+1600	+6.84228516	-8.71875000	-0.87011719	+52.55859375	+6.06445313	-24.23583984	+1620
+1458240653.33240010	+9.61523438	-5.85351563	-1.05029297	+41.94580078	-1.18652344	-68.09326172	+1672	+9.83056641	-4.94824219	-0.90527344	+9.75585938	-9.62402344	+10.63476563	+1600	+6.83789063	-8.71875000	-0.87451172	+52.55859375	+6.06445313	-24.23583984	+1620
+1458240653.34080000	+9.61523438	-5.85351563	-1.05029297	+41.96777344	-1.18652344	-68.09326172	+1672	+9.83056641	-4.94824219	-0.90527344	+9.75585938	-9.64599609	+10.63476563	+1600	+6.83789063	-8.71875000	-0.87451172	+52.55859375	+6.06445313	-24.23583984	+1620
+1458240653.34910010	+9.61523438	-5.85351563	-1.05029297	+41.96777344	-1.18652344	-68.09326172	+1672	+9.83056641	-4.94824219	-0.90527344	+9.75585938	-9.64599609	+10.63476563	+1600	+6.83789063	-8.71875000	-0.87451172	+52.53662109	+6.06445313	-24.23583984	+1620
+1458240653.35739990	+9.61523438	-5.85351563	-1.05029297	+41.96777344	-1.18652344	-68.09326172	+1672	+9.83056641	-4.94824219	-0.90527344	+9.73388672	-9.64599609	+10.63476563	+1604	+6.83789063	-8.71875000	-0.87451172	+52.53662109	+6.06445313	-24.23583984	+1620
+1458240653.36579990	+9.61523438	-5.85351563	-1.05029297	+41.96777344	-1.18652344	-68.09326172	+1672	+9.83056641	-4.94824219	-0.90527344	+9.73388672	-9.64599609	+10.63476563	+1604	+6.83789063	-8.72314453	-0.87451172	+52.51464844	+6.06445313	-24.21386719	+1620
+1458240653.36990000	+9.61523438	-5.85351563	-1.05029297	+41.96777344	-1.18652344	-68.09326172	+1672	+9.83056641	-4.94824219	-0.90527344	+9.73388672	-9.64599609	+10.63476563	+1604	+6.83789063	-8.72314453	-0.87451172	+52.51464844	+6.06445313	-24.21386719	+1620
+1458240653.37820010	+9.61523438	-5.85351563	-1.05029297	+41.96777344	-1.18652344	-68.09326172	+1672	+9.83056641	-4.94824219	-0.90527344	+9.73388672	-9.64599609	+10.63476563	+1604	+6.83349609	-8.72314453	-0.87890625	+52.51464844	+6.06445313	-24.21386719	+1620
+1458240653.38240000	+9.61523438	-5.85351563	-1.05029297	+41.96777344	-1.18652344	-68.09326172	+1672	+9.83056641	-4.94824219	-0.90527344	+9.73388672	-9.64599609	+10.65673828	+1604	+6.83349609	-8.72314453	-0.87890625	+52.49267578	+6.06445313	-24.21386719	+1616
+1458240653.38660000	+9.61523438	-5.85351563	-1.05029297	+41.96777344	-1.18652344	-68.09326172	+1672	+9.83056641	-4.94824219	-0.90527344	+9.73388672	-9.64599609	+10.65673828	+1604	+6.83349609	-8.72314453	-0.87890625	+52.49267578	+6.06445313	-24.21386719	+1616
+1458240653.39070010	+9.61523438	-5.85351563	-1.05029297	+41.96777344	-1.18652344	-68.09326172	+1672	+9.83056641	-4.94824219	-0.90527344	+9.71191406	-9.64599609	+10.65673828	+1604	+6.83349609	-8.72314453	-0.87890625	+52.49267578	+6.06445313	-24.21386719	+1616
+1458240653.39490010	+9.61523438	-5.85351563	-1.05029297	+41.96777344	-1.18652344	-68.09326172	+1672	+9.83056641	-4.94824219	-0.90527344	+9.71191406	-9.66796875	+10.65673828	+1608	+6.83349609	-8.72314453	-0.87890625	+52.49267578	+6.06445313	-24.21386719	+1616
+1458240653.39910010	+9.61523438	-5.85351563	-1.05029297	+41.96777344	-1.18652344	-68.09326172	+1672	+9.83056641	-4.94824219	-0.90527344	+9.71191406	-9.66796875	+10.67871094	+1608	+6.83349609	-8.72314453	-0.87890625	+52.49267578	+6.06445313	-24.21386719	+1616
+1458240653.40319990	+9.61523438	-5.85351563	-1.05029297	+41.96777344	-1.18652344	-68.09326172	+1672	+9.83056641	-4.94824219	-0.90527344	+9.71191406	-9.66796875	+10.67871094	+1608	+6.83349609	-8.72314453	-0.87890625	+52.49267578	+6.06445313	-24.21386719	+1616
+1458240653.40739990	+9.61523438	-5.85351563	-1.05029297	+41.96777344	-1.18652344	-68.09326172	+1672	+9.83056641	-4.94824219	-0.90527344	+9.71191406	-9.66796875	+10.67871094	+1608	+6.83349609	-8.72314453	-0.87451172	+52.51464844	+6.06445313	-24.23583984	+1616
+1458240653.41160010	+9.61523438	-5.85351563	-1.05029297	+41.96777344	-1.18652344	-68.09326172	+1672	+9.83056641	-4.94824219	-0.90527344	+9.68994141	-9.66796875	+10.67871094	+1608	+6.83789063	-8.72314453	-0.87451172	+52.51464844	+6.06445313	-24.23583984	+1616
+1458240653.41570000	+9.61523438	-5.85351563	-1.05029297	+41.96777344	-1.18652344	-68.09326172	+1668	+9.83056641	-4.94824219	-0.90527344	+9.68994141	-9.66796875	+10.70068359	+1608	+6.83789063	-8.72314453	-0.87451172	+52.51464844	+6.06445313	-24.23583984	+1616
+1458240653.41989990	+9.61523438	-5.85351563	-1.05029297	+41.96777344	-1.18652344	-68.09326172	+1668	+9.83056641	-4.94824219	-0.90527344	+9.68994141	-9.66796875	+10.70068359	+1608	+6.83789063	-8.72314453	-0.87451172	+52.51464844	+6.06445313	-24.23583984	+1616
+1458240653.42820000	+9.61523438	-5.85351563	-1.05029297	+41.96777344	-1.18652344	-68.09326172	+1668	+9.83056641	-4.94824219	-0.90527344	+9.66796875	-9.66796875	+10.72265625	+1608	+6.83789063	-8.72314453	-0.87451172	+52.51464844	+6.06445313	-24.23583984	+1616
+1458240653.43240000	+9.61523438	-5.85351563	-1.05029297	+41.96777344	-1.18652344	-68.09326172	+1668	+9.83056641	-4.94824219	-0.90527344	+9.66796875	-9.66796875	+10.72265625	+1604	+6.83789063	-8.72314453	-0.87451172	+52.53662109	+6.06445313	-24.23583984	+1616
+1458240653.43660000	+9.61523438	-5.85351563	-1.05029297	+41.96777344	-1.18652344	-68.09326172	+1668	+9.83056641	-4.94824219	-0.90527344	+9.66796875	-9.66796875	+10.72265625	+1604	+6.83789063	-8.72314453	-0.87451172	+52.53662109	+6.06445313	-24.23583984	+1616
+1458240653.44070010	+9.61523438	-5.85351563	-1.05029297	+41.96777344	-1.18652344	-68.09326172	+1672	+9.83056641	-4.94824219	-0.90527344	+9.66796875	-9.68994141	+10.74462891	+1604	+6.83789063	-8.72314453	-0.87451172	+52.53662109	+6.06445313	-24.25781250	+1616
+1458240653.44910000	+9.61523438	-5.85351563	-1.05029297	+41.96777344	-1.18652344	-68.09326172	+1672	+9.83056641	-4.94824219	-0.90527344	+9.64599609	-9.68994141	+10.74462891	+1604	+6.83789063	-8.72314453	-0.87451172	+52.53662109	+6.06445313	-24.25781250	+1616
+1458240653.45740010	+9.61523438	-5.85351563	-1.05029297	+41.96777344	-1.18652344	-68.09326172	+1672	+9.83496094	-4.94824219	-0.90527344	+9.64599609	-9.68994141	+10.74462891	+1604	+6.83789063	-8.72314453	-0.87451172	+52.51464844	+6.06445313	-24.25781250	+1616
+1458240653.46149990	+9.61523438	-5.85351563	-1.05029297	+41.96777344	-1.18652344	-68.09326172	+1672	+9.83496094	-4.94824219	-0.90527344	+9.64599609	-9.68994141	+10.74462891	+1604	+6.83789063	-8.72314453	-0.87451172	+52.51464844	+6.06445313	-24.23583984	+1616
+1458240653.46569990	+9.61523438	-5.85351563	-1.05029297	+41.96777344	-1.18652344	-68.09326172	+1672	+9.83496094	-4.94824219	-0.90527344	+9.64599609	-9.68994141	+10.74462891	+1604	+6.83789063	-8.72314453	-0.87451172	+52.51464844	+6.06445313	-24.23583984	+1616
+1458240653.47400000	+9.61523438	-5.85351563	-1.05029297	+41.96777344	-1.18652344	-68.09326172	+1672	+9.83496094	-4.94824219	-0.90527344	+9.62402344	-9.68994141	+10.76660156	+1604	+6.83789063	-8.72314453	-0.87451172	+52.49267578	+6.06445313	-24.23583984	+1616
+1458240653.48239990	+9.61523438	-5.85351563	-1.05029297	+41.96777344	-1.18652344	-68.09326172	+1672	+9.83496094	-4.94824219	-0.90527344	+9.62402344	-9.68994141	+10.76660156	+1604	+6.83349609	-8.72314453	-0.87890625	+52.49267578	+6.06445313	-24.23583984	+1612
+1458240653.49070000	+9.61523438	-5.85351563	-1.05029297	+41.96777344	-1.18652344	-68.09326172	+1672	+9.83496094	-4.94824219	-0.90527344	+9.62402344	-9.68994141	+10.76660156	+1604	+6.83349609	-8.72314453	-0.87890625	+52.47070313	+6.06445313	-24.23583984	+1612
+1458240653.49490000	+9.61523438	-5.85351563	-1.05029297	+41.96777344	-1.18652344	-68.09326172	+1672	+9.83496094	-4.94824219	-0.90527344	+9.60205078	-9.68994141	+10.76660156	+1604	+6.83349609	-8.72314453	-0.87890625	+52.47070313	+6.06445313	-24.21386719	+1612
+1458240653.50320010	+9.61523438	-5.85351563	-1.05029297	+41.96777344	-1.18652344	-68.09326172	+1672	+9.83496094	-4.94824219	-0.90527344	+9.60205078	-9.68994141	+10.76660156	+1604	+6.83349609	-8.72314453	-0.87890625	+52.47070313	+6.04248047	-24.21386719	+1612
+1458240653.50740000	+9.61523438	-5.85351563	-1.05029297	+41.96777344	-1.18652344	-68.09326172	+1672	+9.83496094	-4.94824219	-0.90527344	+9.60205078	-9.68994141	+10.76660156	+1604	+6.83349609	-8.72314453	-0.87890625	+52.47070313	+6.04248047	-24.21386719	+1612
+1458240653.51570010	+9.61523438	-5.85351563	-1.05029297	+41.96777344	-1.18652344	-68.09326172	+1672	+9.83496094	-4.94824219	-0.90527344	+9.58007813	-9.68994141	+10.78857422	+1604	+6.83349609	-8.72314453	-0.87890625	+52.47070313	+6.06445313	-24.23583984	+1612
+1458240653.51990010	+9.61523438	-5.85351563	-1.05029297	+41.96777344	-1.18652344	-68.09326172	+1672	+9.83496094	-4.94824219	-0.90527344	+9.58007813	-9.68994141	+10.78857422	+1608	+6.83349609	-8.72314453	-0.87890625	+52.47070313	+6.06445313	-24.23583984	+1612
+1458240653.52399990	+9.61523438	-5.85351563	-1.05029297	+41.96777344	-1.18652344	-68.09326172	+1672	+9.83496094	-4.94824219	-0.90527344	+9.58007813	-9.68994141	+10.78857422	+1608	+6.83349609	-8.72314453	-0.87890625	+52.49267578	+6.06445313	-24.23583984	+1612
+1458240653.52819990	+9.61523438	-5.85351563	-1.05029297	+41.96777344	-1.18652344	-68.09326172	+1672	+9.83496094	-4.95263672	-0.90527344	+9.58007813	-9.68994141	+10.78857422	+1608	+6.83349609	-8.72314453	-0.87890625	+52.49267578	+6.06445313	-24.23583984	+1612
+1458240653.53650000	+9.61523438	-5.85351563	-1.05029297	+41.96777344	-1.18652344	-68.09326172	+1672	+9.83496094	-4.95263672	-0.90527344	+9.58007813	-9.68994141	+10.81054688	+1604	+6.83789063	-8.72314453	-0.87451172	+52.49267578	+6.06445313	-24.23583984	+1612
+1458240653.54480000	+9.61523438	-5.85351563	-1.05029297	+41.96777344	-1.18652344	-68.09326172	+1672	+9.83496094	-4.95263672	-0.90527344	+9.55810547	-9.68994141	+10.81054688	+1604	+6.83789063	-8.72314453	-0.87451172	+52.49267578	+6.06445313	-24.25781250	+1612
+1458240653.54900000	+9.61523438	-5.85351563	-1.05029297	+41.96777344	-1.18652344	-68.09326172	+1672	+9.83496094	-4.95263672	-0.90527344	+9.55810547	-9.68994141	+10.81054688	+1604	+6.83789063	-8.72314453	-0.87451172	+52.51464844	+6.06445313	-24.25781250	+1612
+1458240653.55730010	+9.61523438	-5.85351563	-1.05029297	+41.96777344	-1.18652344	-68.09326172	+1672	+9.83496094	-4.95263672	-0.90527344	+9.55810547	-9.68994141	+10.81054688	+1604	+6.83789063	-8.72314453	-0.87451172	+52.51464844	+6.06445313	-24.25781250	+1612
+1458240653.56570010	+9.61523438	-5.85351563	-1.05029297	+41.98974609	-1.18652344	-68.09326172	+1672	+9.83496094	-4.95263672	-0.90527344	+9.55810547	-9.71191406	+10.81054688	+1604	+6.83789063	-8.72314453	-0.87451172	+52.51464844	+6.06445313	-24.25781250	+1612
+1458240653.57399990	+9.61523438	-5.85351563	-1.05029297	+41.98974609	-1.18652344	-68.09326172	+1672	+9.83496094	-4.95263672	-0.90527344	+9.53613281	-9.71191406	+10.81054688	+1604	+6.83789063	-8.72314453	-0.87451172	+52.51464844	+6.06445313	-24.25781250	+1612
+1458240653.57820010	+9.61523438	-5.85351563	-1.05029297	+41.98974609	-1.18652344	-68.09326172	+1672	+9.83496094	-4.95263672	-0.90527344	+9.53613281	-9.71191406	+10.81054688	+1604	+6.83789063	-8.72314453	-0.87451172	+52.49267578	+6.06445313	-24.23583984	+1612
+1458240653.58229990	+9.61523438	-5.85351563	-1.05029297	+41.98974609	-1.18652344	-68.09326172	+1672	+9.83496094	-4.95263672	-0.90527344	+9.53613281	-9.71191406	+10.81054688	+1604	+6.83789063	-8.72314453	-0.87451172	+52.49267578	+6.06445313	-24.23583984	+1612
+1458240653.58649990	+9.61523438	-5.85351563	-1.05029297	+41.98974609	-1.18652344	-68.09326172	+1672	+9.83496094	-4.95263672	-0.90527344	+9.53613281	-9.71191406	+10.81054688	+1604	+6.83789063	-8.72314453	-0.87890625	+52.49267578	+6.04248047	-24.23583984	+1612
+1458240653.59069990	+9.61523438	-5.85351563	-1.05029297	+41.98974609	-1.18652344	-68.09326172	+1672	+9.83496094	-4.95263672	-0.90527344	+9.53613281	-9.71191406	+10.81054688	+1604	+6.83789063	-8.72314453	-0.87890625	+52.49267578	+6.04248047	-24.23583984	+1612
+1458240653.59900000	+9.61523438	-5.85351563	-1.05029297	+41.98974609	-1.18652344	-68.09326172	+1672	+9.83496094	-4.95263672	-0.90527344	+9.51416016	-9.71191406	+10.83251953	+1604	+6.83349609	-8.72314453	-0.87890625	+52.47070313	+6.04248047	-24.23583984	+1612
+1458240653.60320000	+9.61523438	-5.85351563	-1.05029297	+41.98974609	-1.18652344	-68.09326172	+1672	+9.83496094	-4.95263672	-0.90527344	+9.51416016	-9.71191406	+10.83251953	+1604	+6.83349609	-8.72314453	-0.87890625	+52.47070313	+6.04248047	-24.21386719	+1612
+1458240653.60730000	+9.61523438	-5.85351563	-1.05029297	+41.98974609	-1.18652344	-68.09326172	+1672	+9.83496094	-4.95263672	-0.90527344	+9.51416016	-9.71191406	+10.83251953	+1604	+6.83349609	-8.72314453	-0.87890625	+52.47070313	+6.04248047	-24.21386719	+1612
+1458240653.61150000	+9.61523438	-5.85351563	-1.05029297	+41.98974609	-1.18652344	-68.11523438	+1672	+9.83496094	-4.95263672	-0.90527344	+9.51416016	-9.71191406	+10.83251953	+1604	+6.83349609	-8.72753906	-0.87890625	+52.47070313	+6.04248047	-24.21386719	+1612
+1458240653.61560010	+9.61523438	-5.85351563	-1.05029297	+41.98974609	-1.18652344	-68.11523438	+1672	+9.83496094	-4.95263672	-0.90527344	+9.51416016	-9.71191406	+10.83251953	+1604	+6.83349609	-8.72753906	-0.87890625	+52.47070313	+6.04248047	-24.21386719	+1612
+1458240653.61980010	+9.61523438	-5.85351563	-1.05029297	+41.98974609	-1.18652344	-68.11523438	+1672	+9.83496094	-4.95263672	-0.90527344	+9.51416016	-9.71191406	+10.83251953	+1604	+6.83349609	-8.72753906	-0.87890625	+52.47070313	+6.04248047	-24.21386719	+1612
+1458240653.62400010	+9.61523438	-5.85351563	-1.05029297	+41.98974609	-1.18652344	-68.11523438	+1672	+9.83496094	-4.95263672	-0.90527344	+9.49218750	-9.71191406	+10.83251953	+1604	+6.83349609	-8.72753906	-0.87890625	+52.47070313	+6.04248047	-24.21386719	+1612
+1458240653.62809990	+9.61523438	-5.85351563	-1.05029297	+41.98974609	-1.18652344	-68.11523438	+1676	+9.83496094	-4.95263672	-0.90527344	+9.49218750	-9.71191406	+10.83251953	+1604	+6.83349609	-8.72753906	-0.87890625	+52.47070313	+6.04248047	-24.21386719	+1612
+1458240653.63229990	+9.61523438	-5.85351563	-1.05029297	+41.98974609	-1.18652344	-68.11523438	+1676	+9.83496094	-4.95263672	-0.90527344	+9.49218750	-9.71191406	+10.83251953	+1604	+6.83349609	-8.72314453	-0.87890625	+52.47070313	+6.04248047	-24.21386719	+1612
+1458240653.63649990	+9.61523438	-5.85351563	-1.05029297	+41.98974609	-1.18652344	-68.11523438	+1676	+9.83496094	-4.95263672	-0.90527344	+9.49218750	-9.71191406	+10.83251953	+1604	+6.83349609	-8.72314453	-0.87890625	+52.47070313	+6.04248047	-24.21386719	+1612
+1458240653.64060000	+9.61523438	-5.85351563	-1.05029297	+41.98974609	-1.18652344	-68.11523438	+1676	+9.83496094	-4.95263672	-0.90527344	+9.49218750	-9.71191406	+10.85449219	+1604	+6.83349609	-8.72314453	-0.87890625	+52.47070313	+6.04248047	-24.23583984	+1612
+1458240653.64479990	+9.61523438	-5.85351563	-1.05029297	+41.98974609	-1.18652344	-68.11523438	+1676	+9.83496094	-4.95263672	-0.90527344	+9.47021484	-9.71191406	+10.85449219	+1604	+6.83789063	-8.72314453	-0.87890625	+52.49267578	+6.04248047	-24.23583984	+1612
+1458240653.64899990	+9.61523438	-5.85351563	-1.05029297	+41.98974609	-1.18652344	-68.11523438	+1676	+9.83496094	-4.95263672	-0.90527344	+9.47021484	-9.71191406	+10.85449219	+1604	+6.83789063	-8.72314453	-0.87890625	+52.49267578	+6.04248047	-24.23583984	+1612
+1458240653.65730000	+9.61523438	-5.85351563	-1.05029297	+41.98974609	-1.18652344	-68.11523438	+1676	+9.83496094	-4.95263672	-0.90087891	+9.47021484	-9.71191406	+10.85449219	+1604	+6.83789063	-8.72314453	-0.87890625	+52.49267578	+6.04248047	-24.23583984	+1612
+1458240653.66150000	+9.61523438	-5.85351563	-1.05029297	+41.98974609	-1.18652344	-68.11523438	+1676	+9.83496094	-4.95263672	-0.90087891	+9.47021484	-9.73388672	+10.87646484	+1604	+6.83789063	-8.72314453	-0.87451172	+52.49267578	+6.04248047	-24.23583984	+1612
+1458240653.66560010	+9.61523438	-5.85351563	-1.05029297	+41.98974609	-1.18652344	-68.11523438	+1676	+9.83496094	-4.95263672	-0.90087891	+9.44824219	-9.73388672	+10.87646484	+1604	+6.83789063	-8.72314453	-0.87451172	+52.49267578	+6.04248047	-24.25781250	+1612
+1458240653.66980000	+9.61523438	-5.85351563	-1.05029297	+41.98974609	-1.18652344	-68.11523438	+1676	+9.83496094	-4.95263672	-0.90087891	+9.44824219	-9.73388672	+10.87646484	+1604	+6.83789063	-8.72314453	-0.87451172	+52.49267578	+6.04248047	-24.25781250	+1612
+1458240653.67400000	+9.61523438	-5.85351563	-1.05029297	+41.98974609	-1.18652344	-68.11523438	+1676	+9.83496094	-4.95263672	-0.90087891	+9.44824219	-9.73388672	+10.87646484	+1604	+6.83789063	-8.72314453	-0.87451172	+52.49267578	+6.04248047	-24.25781250	+1612
+1458240653.67810010	+9.61523438	-5.85351563	-1.05029297	+41.98974609	-1.18652344	-68.11523438	+1676	+9.83496094	-4.95263672	-0.90087891	+9.44824219	-9.73388672	+10.89843750	+1604	+6.83789063	-8.72314453	-0.87451172	+52.49267578	+6.04248047	-24.25781250	+1612
+1458240653.68230010	+9.61523438	-5.85351563	-1.05029297	+41.98974609	-1.18652344	-68.11523438	+1676	+9.83496094	-4.95263672	-0.90087891	+9.44824219	-9.73388672	+10.89843750	+1604	+6.83789063	-8.72314453	-0.87451172	+52.49267578	+6.04248047	-24.25781250	+1612
+1458240653.69059990	+9.61523438	-5.85351563	-1.05029297	+41.98974609	-1.18652344	-68.13720703	+1676	+9.83496094	-4.95263672	-0.90087891	+9.42626953	-9.73388672	+10.89843750	+1604	+6.83789063	-8.72314453	-0.87451172	+52.49267578	+6.04248047	-24.25781250	+1612
+1458240653.69479990	+9.61523438	-5.85351563	-1.05029297	+41.98974609	-1.18652344	-68.13720703	+1676	+9.83496094	-4.95263672	-0.90087891	+9.42626953	-9.73388672	+10.89843750	+1604	+6.83789063	-8.72314453	-0.87451172	+52.49267578	+6.04248047	-24.25781250	+1612
+1458240653.69890000	+9.61523438	-5.85351563	-1.05029297	+41.98974609	-1.18652344	-68.13720703	+1680	+9.83496094	-4.95263672	-0.90087891	+9.42626953	-9.73388672	+10.89843750	+1604	+6.83789063	-8.72314453	-0.87451172	+52.47070313	+6.04248047	-24.25781250	+1612
+1458240653.70310000	+9.61523438	-5.85351563	-1.05029297	+41.98974609	-1.18652344	-68.13720703	+1680	+9.83496094	-4.95263672	-0.90087891	+9.40429688	-9.73388672	+10.92041016	+1604	+6.83789063	-8.72314453	-0.87890625	+52.47070313	+6.04248047	-24.25781250	+1612
+1458240653.70729990	+9.61523438	-5.85351563	-1.05029297	+41.98974609	-1.18652344	-68.13720703	+1680	+9.83496094	-4.95263672	-0.90087891	+9.40429688	-9.73388672	+10.92041016	+1604	+6.83349609	-8.72314453	-0.87890625	+52.47070313	+6.04248047	-24.23583984	+1612
+1458240653.71140000	+9.61523438	-5.85351563	-1.05029297	+41.98974609	-1.18652344	-68.13720703	+1680	+9.83496094	-4.95263672	-0.90087891	+9.40429688	-9.73388672	+10.92041016	+1604	+6.83349609	-8.72314453	-0.87890625	+52.47070313	+6.04248047	-24.23583984	+1612
+1458240653.71560000	+9.61523438	-5.85351563	-1.04589844	+41.98974609	-1.18652344	-68.13720703	+1680	+9.83496094	-4.95263672	-0.90087891	+9.40429688	-9.73388672	+10.92041016	+1604	+6.83349609	-8.72314453	-0.87890625	+52.44873047	+6.04248047	-24.23583984	+1612
+1458240653.71980000	+9.61523438	-5.85351563	-1.04589844	+41.98974609	-1.18652344	-68.13720703	+1680	+9.83496094	-4.95263672	-0.90087891	+9.38232422	-9.73388672	+10.92041016	+1604	+6.83349609	-8.72314453	-0.87890625	+52.44873047	+6.04248047	-24.23583984	+1612
+1458240653.72810010	+9.61523438	-5.85351563	-1.04589844	+41.98974609	-1.18652344	-68.13720703	+1680	+9.83496094	-4.95263672	-0.90087891	+9.38232422	-9.73388672	+10.94238281	+1604	+6.83349609	-8.72314453	-0.87890625	+52.44873047	+6.04248047	-24.23583984	+1612
+1458240653.73230000	+9.61523438	-5.85351563	-1.04589844	+41.98974609	-1.18652344	-68.13720703	+1680	+9.83496094	-4.95263672	-0.90087891	+9.36035156	-9.73388672	+10.94238281	+1604	+6.83349609	-8.72314453	-0.87890625	+52.44873047	+6.02050781	-24.23583984	+1612
+1458240653.73639990	+9.61523438	-5.85351563	-1.04589844	+41.98974609	-1.18652344	-68.13720703	+1680	+9.83496094	-4.95263672	-0.90087891	+9.36035156	-9.73388672	+10.94238281	+1608	+6.83349609	-8.72314453	-0.87890625	+52.44873047	+6.02050781	-24.23583984	+1612
+1458240653.74060010	+9.61523438	-5.85351563	-1.04589844	+41.98974609	-1.18652344	-68.13720703	+1680	+9.83496094	-4.95263672	-0.90087891	+9.36035156	-9.73388672	+10.96435547	+1608	+6.83349609	-8.72314453	-0.87890625	+52.44873047	+6.02050781	-24.23583984	+1612
+1458240653.74480010	+9.61523438	-5.85351563	-1.04589844	+41.98974609	-1.18652344	-68.13720703	+1680	+9.83496094	-4.95263672	-0.90087891	+9.36035156	-9.75585938	+10.96435547	+1608	+6.83349609	-8.72314453	-0.87890625	+52.44873047	+6.02050781	-24.23583984	+1612
+1458240653.74889990	+9.61523438	-5.85351563	-1.04589844	+41.98974609	-1.18652344	-68.13720703	+1680	+9.83496094	-4.95263672	-0.90087891	+9.33837891	-9.75585938	+10.98632813	+1608	+6.83349609	-8.72314453	-0.87890625	+52.44873047	+6.02050781	-24.23583984	+1612
+1458240653.75309990	+9.61523438	-5.85351563	-1.04589844	+41.98974609	-1.18652344	-68.13720703	+1680	+9.83496094	-4.95263672	-0.90087891	+9.33837891	-9.75585938	+10.98632813	+1608	+6.83349609	-8.72314453	-0.87890625	+52.44873047	+6.02050781	-24.25781250	+1612
+1458240653.75729990	+9.61523438	-5.85351563	-1.04589844	+41.98974609	-1.18652344	-68.13720703	+1680	+9.83496094	-4.94824219	-0.90087891	+9.33837891	-9.75585938	+11.00830078	+1608	+6.83349609	-8.72314453	-0.87890625	+52.47070313	+6.02050781	-24.25781250	+1612
+1458240653.76140000	+9.61523438	-5.85351563	-1.04589844	+41.98974609	-1.18652344	-68.13720703	+1680	+9.83496094	-4.94824219	-0.90087891	+9.31640625	-9.75585938	+11.00830078	+1608	+6.83789063	-8.72314453	-0.87451172	+52.47070313	+6.02050781	-24.25781250	+1612
+1458240653.76560000	+9.61523438	-5.85351563	-1.04589844	+41.98974609	-1.18652344	-68.13720703	+1680	+9.83496094	-4.94824219	-0.90087891	+9.31640625	-9.77783203	+11.03027344	+1608	+6.83789063	-8.72314453	-0.87451172	+52.47070313	+6.04248047	-24.25781250	+1612
+1458240653.76970010	+9.61523438	-5.85351563	-1.04589844	+41.98974609	-1.18652344	-68.13720703	+1680	+9.83496094	-4.94824219	-0.90087891	+9.31640625	-9.77783203	+11.05224609	+1608	+6.83789063	-8.72314453	-0.87451172	+52.47070313	+6.04248047	-24.25781250	+1612
+1458240653.77390000	+9.61523438	-5.85351563	-1.04589844	+41.98974609	-1.18652344	-68.13720703	+1680	+9.83496094	-4.94824219	-0.90087891	+9.29443359	-9.77783203	+11.05224609	+1604	+6.83789063	-8.72314453	-0.87451172	+52.49267578	+6.04248047	-24.27978516	+1612
+1458240653.77810000	+9.61523438	-5.85351563	-1.04589844	+41.98974609	-1.18652344	-68.13720703	+1680	+9.83496094	-4.94824219	-0.90087891	+9.29443359	-9.77783203	+11.07421875	+1604	+6.83789063	-8.71875000	-0.87451172	+52.49267578	+6.04248047	-24.27978516	+1616
+1458240653.78220010	+9.61523438	-5.84912109	-1.04589844	+41.98974609	-1.18652344	-68.13720703	+1680	+9.83496094	-4.94824219	-0.90087891	+9.29443359	-9.77783203	+11.09619141	+1604	+6.83789063	-8.71875000	-0.87451172	+52.49267578	+6.02050781	-24.27978516	+1616
+1458240653.78640010	+9.61523438	-5.84912109	-1.04589844	+41.98974609	-1.20849609	-68.13720703	+1680	+9.83496094	-4.94824219	-0.90087891	+9.27246094	-9.79980469	+11.09619141	+1604	+6.83789063	-8.71875000	-0.87451172	+52.49267578	+6.02050781	-24.27978516	+1616
+1458240653.79060010	+9.61523438	-5.84912109	-1.04589844	+42.01171875	-1.20849609	-68.13720703	+1680	+9.83496094	-4.94824219	-0.90087891	+9.27246094	-9.79980469	+11.11816406	+1604	+6.83789063	-8.71875000	-0.87451172	+52.49267578	+6.02050781	-24.27978516	+1616
+1458240653.79469990	+9.61523438	-5.84912109	-1.04589844	+42.01171875	-1.20849609	-68.13720703	+1680	+9.83496094	-4.94824219	-0.90087891	+9.25048828	-9.79980469	+11.14013672	+1604	+6.83789063	-8.71875000	-0.87451172	+52.49267578	+6.02050781	-24.27978516	+1616
+1458240653.80310010	+9.61523438	-5.84912109	-1.04589844	+42.01171875	-1.20849609	-68.13720703	+1680	+9.83496094	-4.94384766	-0.90087891	+9.22851563	-9.79980469	+11.16210938	+1604	+6.83789063	-8.71875000	-0.87451172	+52.47070313	+6.02050781	-24.27978516	+1616
+1458240653.80720000	+9.61523438	-5.84912109	-1.04589844	+42.01171875	-1.20849609	-68.13720703	+1680	+9.83496094	-4.94384766	-0.89648438	+9.22851563	-9.82177734	+11.16210938	+1604	+6.83789063	-8.71875000	-0.87451172	+52.47070313	+6.02050781	-24.25781250	+1616
+1458240653.81139990	+9.61523438	-5.84912109	-1.04589844	+42.01171875	-1.20849609	-68.13720703	+1680	+9.83496094	-4.94384766	-0.89648438	+9.20654297	-9.82177734	+11.18408203	+1604	+6.83789063	-8.71875000	-0.87451172	+52.47070313	+5.99853516	-24.25781250	+1616
+1458240653.81559990	+9.61523438	-5.84912109	-1.04589844	+42.01171875	-1.20849609	-68.13720703	+1680	+9.83496094	-4.94384766	-0.89648438	+9.20654297	-9.82177734	+11.20605469	+1604	+6.83789063	-8.71875000	-0.87890625	+52.44873047	+5.99853516	-24.25781250	+1616
+1458240653.81970000	+9.61523438	-5.84912109	-1.04589844	+42.01171875	-1.20849609	-68.13720703	+1680	+9.83496094	-4.94384766	-0.89648438	+9.18457031	-9.84375000	+11.20605469	+1604	+6.83349609	-8.71875000	-0.87890625	+52.44873047	+5.99853516	-24.25781250	+1616
+1458240653.82390000	+9.61523438	-5.84912109	-1.04589844	+42.01171875	-1.20849609	-68.13720703	+1680	+9.83496094	-4.94384766	-0.89648438	+9.16259766	-9.84375000	+11.22802734	+1604	+6.83349609	-8.71875000	-0.87890625	+52.44873047	+5.99853516	-24.23583984	+1616
+1458240653.82810000	+9.61523438	-5.84912109	-1.04589844	+42.01171875	-1.20849609	-68.13720703	+1680	+9.83496094	-4.94384766	-0.89208984	+9.16259766	-9.86572266	+11.25000000	+1604	+6.83349609	-8.72314453	-0.87890625	+52.42675781	+5.97656250	-24.23583984	+1616
+1458240653.83220010	+9.61523438	-5.84912109	-1.04589844	+42.03369141	-1.23046875	-68.13720703	+1680	+9.83496094	-4.94384766	-0.89208984	+9.14062500	-9.88769531	+11.27197266	+1608	+6.83349609	-8.72314453	-0.87890625	+52.42675781	+5.97656250	-24.23583984	+1616
+1458240653.83640000	+9.61523438	-5.84912109	-1.04589844	+42.03369141	-1.23046875	-68.13720703	+1680	+9.83496094	-4.94384766	-0.89208984	+9.11865234	-9.90966797	+11.29394531	+1608	+6.83349609	-8.72314453	-0.87890625	+52.42675781	+5.97656250	-24.23583984	+1616
+1458240653.84050010	+9.61523438	-5.84912109	-1.04589844	+42.03369141	-1.23046875	-68.13720703	+1680	+9.83496094	-4.94384766	-0.88769531	+9.09667969	-9.93164063	+11.33789063	+1612	+6.83349609	-8.72314453	-0.87890625	+52.40478516	+5.95458984	-24.21386719	+1616
+1458240653.84470010	+9.61523438	-5.84912109	-1.04589844	+42.03369141	-1.25244141	-68.11523438	+1680	+9.83935547	-4.94384766	-0.88769531	+9.05273438	-9.97558594	+11.38183594	+1612	+6.83349609	-8.72314453	-0.87890625	+52.40478516	+5.95458984	-24.21386719	+1612
+1458240653.84890010	+9.61523438	-5.84912109	-1.04589844	+42.03369141	-1.25244141	-68.11523438	+1680	+9.83935547	-4.93945313	-0.88330078	+9.03076172	-10.01953125	+11.40380859	+1616	+6.83349609	-8.72314453	-0.87890625	+52.40478516	+5.93261719	-24.21386719	+1612
+1458240653.85299990	+9.61962891	-5.84912109	-1.04589844	+42.05566406	-1.27441406	-68.11523438	+1680	+9.84375000	-4.93945313	-0.87890625	+8.98681641	-10.10742188	+11.46972656	+1616	+6.83349609	-8.72314453	-0.87890625	+52.40478516	+5.91064453	-24.23583984	+1612
+1458240653.85719990	+9.61962891	-5.84912109	-1.04150391	+42.05566406	-1.29638672	-68.11523438	+1680	+9.84814453	-4.93945313	-0.87451172	+8.94287109	-10.19531250	+11.53564453	+1620	+6.83789063	-8.72314453	-0.87890625	+52.38281250	+5.88867188	-24.23583984	+1612
+1458240653.86139990	+9.61962891	-5.84912109	-1.04150391	+42.07763672	-1.29638672	-68.11523438	+1680	+9.84814453	-4.93505859	-0.86572266	+8.89892578	-10.28320313	+11.60156250	+1624	+6.83789063	-8.71875000	-0.87890625	+52.38281250	+5.86669922	-24.23583984	+1612
+1458240653.86550000	+9.61962891	-5.84912109	-1.04150391	+42.09960938	-1.36230469	-68.09326172	+1680	+9.85693359	-4.93505859	-0.85693359	+8.83300781	-10.43701172	+11.71142578	+1628	+6.84667969	-8.71875000	-0.87890625	+52.36083984	+5.77880859	-24.25781250	+1616
+1458240653.87389990	+9.62402344	-5.84472656	-1.03710938	+42.14355469	-1.49414063	-68.02734375	+1684	+9.87011719	-4.93066406	-0.83935547	+8.70117188	-10.74462891	+11.86523438	+1632	+6.85986328	-8.71435547	-0.87451172	+52.33886719	+5.62500000	-24.34570313	+1620
+1458240653.87800000	+9.65917969	-5.83593750	-1.00634766	+42.47314453	-2.35107422	-67.69775391	+1700	+9.87890625	-4.92626953	-0.82617188	+8.61328125	-10.96435547	+11.97509766	+1640	+6.88183594	-8.70556641	-0.87011719	+52.27294922	+5.36132813	-24.43359375	+1628
+1458240653.88220000	+9.67675781	-5.82714844	-0.98876953	+42.64892578	-2.74658203	-67.50000000	+1708	+9.88769531	-4.92187500	-0.81298828	+8.54736328	-11.18408203	+12.06298828	+1644	+6.89501953	-8.70117188	-0.86572266	+52.20703125	+5.16357422	-24.52148438	+1632
+1458240653.88640000	+9.68994141	-5.82275391	-0.97998047	+42.75878906	-3.01025391	-67.39013672	+1720	+9.89648438	-4.91748047	-0.80419922	+8.48144531	-11.40380859	+12.15087891	+1648	+6.90820313	-8.70117188	-0.86572266	+52.14111328	+4.96582031	-24.58740234	+1636
+1458240653.89050010	+9.69873047	-5.81835938	-0.96679688	+42.82470703	-3.27392578	-67.23632813	+1728	+9.90527344	-4.90869141	-0.78662109	+8.41552734	-11.68945313	+12.23876953	+1656	+6.92578125	-8.69677734	-0.87011719	+52.00927734	+4.63623047	-24.67529297	+1644
+1458240653.89470010	+9.71191406	-5.81396484	-0.95800781	+42.91259766	-3.44970703	-67.10449219	+1736	+9.91845703	-4.90429688	-0.76904297	+8.34960938	-11.95312500	+12.32666016	+1660	+6.93896484	-8.69238281	-0.87451172	+51.89941406	+4.39453125	-24.76318359	+1644
+1458240653.89890000	+9.72070313	-5.80517578	-0.94921875	+42.97851563	-3.62548828	-67.01660156	+1744	+9.92724609	-4.89550781	-0.75585938	+8.30566406	-12.19482422	+12.41455078	+1668	+6.94775391	-8.69238281	-0.87890625	+51.78955078	+4.15283203	-24.82910156	+1648
+1458240653.90300010	+9.73388672	-5.80517578	-0.94042969	+43.00048828	-3.80126953	-66.92871094	+1752	+9.93603516	-4.88671875	-0.73828125	+8.28369141	-12.52441406	+12.48046875	+1676	+6.95214844	-8.69238281	-0.88769531	+51.65771484	+3.88916016	-24.89501953	+1652
+1458240653.90720010	+9.74267578	-5.79638672	-0.92724609	+43.06640625	-3.95507813	-66.84082031	+1760	+9.94482422	-4.87792969	-0.72070313	+8.23974609	-12.85400391	+12.54638672	+1684	+6.96093750	-8.69238281	-0.89648438	+51.54785156	+3.64746094	-25.00488281	+1656
+1458240653.91140010	+9.76025391	-5.78759766	-0.92285156	+43.13232422	-4.08691406	-66.75292969	+1768	+9.95361328	-4.86914063	-0.70312500	+8.21777344	-13.18359375	+12.61230469	+1692	+6.96972656	-8.69677734	-0.90527344	+51.41601563	+3.38378906	-25.07080078	+1656
+1458240653.91549990	+9.76904297	-5.78759766	-0.90966797	+43.11035156	-4.21875000	-66.68701172	+1776	+9.96679688	-4.85156250	-0.68115234	+8.26171875	-13.55712891	+12.70019531	+1700	+6.97851563	-8.69677734	-0.91845703	+51.28417969	+3.12011719	-25.15869141	+1656
+1458240653.91969990	+9.78662109	-5.77880859	-0.90087891	+43.13232422	-4.35058594	-66.59912109	+1784	+9.97558594	-4.83837891	-0.66357422	+8.28369141	-13.90869141	+12.76611328	+1712	+6.98730469	-8.69677734	-0.92285156	+51.17431641	+2.83447266	-25.31250000	+1660
+1458240653.92380000	+9.80419922	-5.77001953	-0.89648438	+43.15429688	-4.48242188	-66.51123047	+1796	+9.98437500	-4.82519531	-0.64599609	+8.30566406	-14.26025391	+12.85400391	+1720	+7.00048828	-8.69238281	-0.93603516	+51.08642578	+2.54882813	-25.40039063	+1660
+1458240653.92800000	+9.81738281	-5.77001953	-0.88769531	+43.11035156	-4.59228516	-66.44531250	+1804	+9.99316406	-4.80322266	-0.62841797	+8.43750000	-14.63378906	+12.91992188	+1732	+7.00927734	-8.69677734	-0.94921875	+50.97656250	+2.28515625	-25.53222656	+1660
+1458240653.93220000	+9.83496094	-5.76123047	-0.87890625	+43.11035156	-4.74609375	-66.42333984	+1816	+10.00195313	-4.78564453	-0.60644531	+8.54736328	-15.02929688	+12.98583984	+1744	+7.02685547	-8.69238281	-0.95800781	+50.93261719	+1.99951172	-25.70800781	+1660
+1458240653.93630000	+9.85693359	-5.75244141	-0.87451172	+43.13232422	-4.85595703	-66.33544922	+1824	+10.01074219	-4.76806641	-0.59326172	+8.63525391	-15.40283203	+13.07373047	+1752	+7.04882813	-8.68798828	-0.96679688	+50.88867188	+1.69189453	-25.88378906	+1664
+1458240653.94050000	+9.87451172	-5.75244141	-0.87011719	+43.04443359	-4.98779297	-66.33544922	+1832	+10.01953125	-4.74169922	-0.57568359	+8.85498047	-15.77636719	+13.11767578	+1764	+7.06640625	-8.68798828	-0.97558594	+50.84472656	+1.40625000	-26.08154297	+1660
+1458240653.94470000	+9.89648438	-5.74365234	-0.86132813	+43.00048828	-5.14160156	-66.35742188	+1848	+10.03271484	-4.71972656	-0.55810547	+9.05273438	-16.19384766	+13.18359375	+1772	+7.08837891	-8.67919922	-0.98437500	+50.82275391	+1.12060547	-26.34521484	+1660
+1458240653.94880010	+9.92285156	-5.73486328	-0.85693359	+42.97851563	-5.27343750	-66.33544922	+1856	+10.03710938	-4.69335938	-0.54492188	+9.22851563	-16.56738281	+13.24951172	+1780	+7.11035156	-8.67480469	-0.99316406	+50.82275391	+0.81298828	-26.58691406	+1664
+1458240653.95300010	+9.94042969	-5.73046875	-0.85253906	+42.86865234	-5.42724609	-66.33544922	+1868	+10.05029297	-4.66699219	-0.53173828	+9.51416016	-16.94091797	+13.31542969	+1792	+7.13671875	-8.67480469	-1.00195313	+50.80078125	+0.52734375	-26.85058594	+1660
+1458240653.96129990	+9.99755859	-5.71728516	-0.85253906	+42.73681641	-5.80078125	-66.33544922	+1892	+10.06787109	-4.60546875	-0.51416016	+10.10742188	-17.68798828	+13.42529297	+1804	+7.20263672	-8.65283203	-1.02392578	+50.88867188	-0.08789063	-27.42187500	+1668
+1458240653.96550010	+10.01953125	-5.72167969	-0.84814453	+42.58300781	-5.99853516	-66.40136719	+1900	+10.07666016	-4.57470703	-0.50537109	+10.45898438	-18.08349609	+13.44726563	+1812	+7.22900391	-8.64843750	-1.03271484	+50.88867188	-0.37353516	-27.72949219	+1668
+1458240653.96970010	+10.05029297	-5.71289063	-0.84375000	+42.49511719	-6.21826172	-66.48925781	+1916	+10.08984375	-4.54394531	-0.49218750	+10.81054688	-18.50097656	+13.44726563	+1816	+7.26416016	-8.63964844	-1.04150391	+50.93261719	-0.68115234	-28.05908203	+1668
+1458240653.97379990	+10.08105469	-5.70849609	-0.84375000	+42.40722656	-6.41601563	-66.53320313	+1928	+10.09863281	-4.50878906	-0.49218750	+11.16210938	-18.83056641	+13.49121094	+1820	+7.29931641	-8.63525391	-1.05468750	+50.97656250	-0.98876953	-28.38867188	+1672
+1458240653.97799990	+10.11181641	-5.71289063	-0.84375000	+42.18750000	-6.63574219	-66.64306641	+1940	+10.11181641	-4.47802734	-0.48779297	+11.55761719	-19.24804688	+13.44726563	+1824	+7.33447266	-8.63085938	-1.06787109	+50.95458984	-1.25244141	-28.71826172	+1672
+1458240653.98219990	+10.14257813	-5.70849609	-0.84375000	+42.05566406	-6.85546875	-66.73095703	+1952	+10.12500000	-4.44287109	-0.48339844	+11.97509766	-19.64355469	+13.42529297	+1828	+7.36962891	-8.62207031	-1.08105469	+50.95458984	-1.53808594	-29.06982422	+1672
+1458240653.98630000	+10.17773438	-5.70849609	-0.85253906	+41.90185547	-7.05322266	-66.77490234	+1968	+10.13818359	-4.40771484	-0.49218750	+12.37060547	-19.90722656	+13.42529297	+1832	+7.40478516	-8.61767578	-1.10302734	+50.95458984	-1.84570313	-29.33349609	+1676
+1458240653.99050000	+10.20849609	-5.71289063	-0.85693359	+41.61621094	-7.22900391	-66.90673828	+1976	+10.15136719	-4.37695313	-0.49658203	+12.72216797	-20.25878906	+13.33740234	+1832	+7.43994141	-8.61328125	-1.12060547	+50.88867188	-2.08740234	-29.64111328	+1672
+1458240653.99460010	+10.24365234	-5.71289063	-0.86132813	+41.41845703	-7.44873047	-67.03857422	+1992	+10.16455078	-4.34179688	-0.50097656	+13.13964844	-20.61035156	+13.24951172	+1836	+7.47509766	-8.60888672	-1.14257813	+50.86669922	-2.35107422	-29.94873047	+1676
+1458240653.99880000	+10.28320313	-5.71289063	-0.87451172	+41.22070313	-7.60253906	-67.12646484	+2004	+10.18652344	-4.30664063	-0.51416016	+13.53515625	-20.85205078	+13.20556641	+1840	+7.51025391	-8.60449219	-1.17333984	+50.82275391	-2.61474609	-30.19042969	+1676
+1458240654.00300000	+10.31835938	-5.72167969	-0.88330078	+40.91308594	-7.77832031	-67.30224609	+2016	+10.19970703	-4.28027344	-0.52734375	+13.84277344	-21.18164063	+13.07373047	+1840	+7.54101563	-8.60449219	-1.19970703	+50.71289063	-2.85644531	-30.47607422	+1676
+1458240654.00710010	+10.35351563	-5.72607422	-0.89648438	+40.64941406	-7.93212891	-67.50000000	+2028	+10.21728516	-4.24511719	-0.53613281	+14.23828125	-21.48925781	+12.94189453	+1844	+7.57177734	-8.60009766	-1.23046875	+50.58105469	-3.07617188	-30.71777344	+1672
+1458240654.01130010	+10.39746094	-5.72607422	-0.91406250	+40.38574219	-8.04199219	-67.60986328	+2044	+10.23925781	-4.20996094	-0.55810547	+14.63378906	-21.70898438	+12.83203125	+1848	+7.60693359	-8.60009766	-1.26562500	+50.47119141	-3.27392578	-30.89355469	+1672
+1458240654.01550010	+10.43701172	-5.73925781	-0.93164063	+40.03417969	-8.17382813	-67.80761719	+2056	+10.25683594	-4.18798828	-0.58007813	+14.89746094	-21.97265625	+12.67822266	+1852	+7.63769531	-8.60449219	-1.30078125	+50.27343750	-3.44970703	-31.13525391	+1664
+1458240654.01959990	+10.47656250	-5.74365234	-0.94921875	+39.72656250	-8.26171875	-67.98339844	+2068	+10.27880859	-4.15283203	-0.60205078	+15.24902344	-22.21435547	+12.50244141	+1856	+7.66845703	-8.60009766	-1.34033203	+50.11962891	-3.62548828	-31.33300781	+1660
+1458240654.02379990	+10.52490234	-5.74804688	-0.97558594	+39.39697266	-8.32763672	-68.11523438	+2080	+10.30517578	-4.12207031	-0.63281250	+15.62255859	-22.36816406	+12.39257813	+1864	+7.70361328	-8.60009766	-1.38867188	+49.96582031	-3.77929688	-31.46484375	+1656
+1458240654.03210000	+10.60839844	-5.76562500	-1.02832031	+38.69384766	-8.48144531	-68.55468750	+2104	+10.34912109	-4.06494141	-0.69433594	+16.14990234	-22.78564453	+12.01904297	+1880	+7.76953125	-8.60009766	-1.48095703	+49.57031250	-3.99902344	-31.81640625	+1648
+1458240654.03629990	+10.65673828	-5.77001953	-1.05908203	+38.34228516	-8.54736328	-68.75244141	+2116	+10.38427734	-4.03417969	-0.73828125	+16.45751953	-22.93945313	+11.86523438	+1888	+7.80468750	-8.60009766	-1.52929688	+49.39453125	-4.10888672	-31.99218750	+1648
+1458240654.04049990	+10.70507813	-5.77880859	-1.08984375	+37.96875000	-8.59130859	-68.99414063	+2132	+10.40625000	-4.01660156	-0.77343750	+16.65527344	-23.13720703	+11.64550781	+1896	+7.83984375	-8.60449219	-1.57324219	+49.15283203	-4.17480469	-32.21191406	+1644
+1458240654.04460000	+10.75341797	-5.78759766	-1.12060547	+37.61718750	-8.65722656	-69.23583984	+2148	+10.43701172	-3.98583984	-0.81298828	+16.94091797	-23.31298828	+11.42578125	+1904	+7.87939453	-8.60009766	-1.62597656	+48.97705078	-4.26269531	-32.38769531	+1648
+1458240654.04880000	+10.80615234	-5.79638672	-1.15576172	+37.26562500	-8.70117188	-69.45556641	+2168	+10.47656250	-3.95507813	-0.86132813	+17.22656250	-23.44482422	+11.22802734	+1916	+7.92333984	-8.59570313	-1.67871094	+48.80126953	-4.32861328	-32.58544922	+1652
+1458240654.05300000	+10.85888672	-5.80517578	-1.19531250	+36.84814453	-8.76708984	-69.69726563	+2188	+10.50732422	-3.93310547	-0.90527344	+17.42431641	-23.62060547	+10.98632813	+1924	+7.96728516	-8.59570313	-1.72705078	+48.55957031	-4.37255859	-32.82714844	+1652
+1458240654.06130000	+10.96875000	-5.81835938	-1.26562500	+36.07910156	-8.92089844	-70.18066406	+2224	+10.58642578	-3.87597656	-1.00634766	+17.97363281	-23.92822266	+10.52490234	+1948	+8.06835938	-8.57373047	-1.82812500	+48.29589844	-4.54833984	-33.35449219	+1668
+1458240654.06960010	+11.07861328	-5.83593750	-1.34472656	+35.24414063	-9.14062500	-70.68603516	+2264	+10.66113281	-3.82324219	-1.10742188	+18.45703125	-24.32373047	+9.93164063	+1972	+8.17822266	-8.55615234	-1.92919922	+47.96630859	-4.70214844	-34.01367188	+1684
+1458240654.07380010	+11.14013672	-5.84472656	-1.37548828	+34.80468750	-9.29443359	-71.01562500	+2284	+10.70507813	-3.79248047	-1.16015625	+18.76464844	-24.54345703	+9.62402344	+1984	+8.23974609	-8.53857422	-1.97753906	+47.85644531	-4.83398438	-34.38720703	+1696
+1458240654.07789990	+11.20166016	-5.85351563	-1.41503906	+34.34326172	-9.44824219	-71.27929688	+2300	+10.74902344	-3.77050781	-1.20849609	+19.02832031	-24.78515625	+9.27246094	+1992	+8.30126953	-8.52978516	-2.02148438	+47.68066406	-4.94384766	-34.80468750	+1704
+1458240654.08629990	+11.32910156	-5.87109375	-1.48095703	+33.42041016	-9.82177734	-71.85058594	+2336	+10.84130859	-3.70898438	-1.31396484	+19.68750000	-25.29052734	+8.52539063	+2016	+8.43750000	-8.49462891	-2.11816406	+47.43896484	-5.25146484	-35.66162109	+1724
+1458240654.09040000	+11.39062500	-5.87548828	-1.51611328	+32.91503906	-10.01953125	-72.09228516	+2352	+10.88964844	-3.67822266	-1.36669922	+19.97314453	-25.55419922	+8.10791016	+2024	+8.49902344	-8.48144531	-2.16650391	+47.24121094	-5.42724609	-36.12304688	+1732
+1458240654.09879990	+11.52246094	-5.88867188	-1.57763672	+31.90429688	-10.54687500	-72.70751953	+2384	+10.98632813	-3.61230469	-1.46777344	+20.74218750	-26.19140625	+7.20703125	+2044	+8.64404297	-8.43310547	-2.26757813	+46.97753906	-5.88867188	-37.06787109	+1752
+1458240654.10290000	+11.58837891	-5.88867188	-1.60400391	+31.42089844	-10.85449219	-72.99316406	+2400	+11.03906250	-3.57714844	-1.51611328	+21.11572266	-26.52099609	+6.74560547	+2052	+8.71435547	-8.41552734	-2.31591797	+46.75781250	-6.13037109	-37.57324219	+1760
+1458240654.10710000	+11.65429688	-5.89306641	-1.63037109	+30.91552734	-11.14013672	-73.27880859	+2416	+11.09179688	-3.54199219	-1.56884766	+21.53320313	-26.85058594	+6.26220703	+2064	+8.78466797	-8.39355469	-2.36865234	+46.60400391	-6.39404297	-38.05664063	+1772
+1458240654.11130000	+11.72021484	-5.89746094	-1.64794922	+30.38818359	-11.49169922	-73.63037109	+2428	+11.14892578	-3.50683594	-1.60839844	+21.99462891	-27.26806641	+5.69091797	+2072	+8.85937500	-8.37158203	-2.41699219	+46.40625000	-6.70166016	-38.58398438	+1780
+1458240654.11540010	+11.79052734	-5.89306641	-1.66552734	+29.90478516	-11.86523438	-73.93798828	+2448	+11.20166016	-3.47167969	-1.65234375	+22.39013672	-27.64160156	+5.14160156	+2080	+8.92089844	-8.35400391	-2.46972656	+46.14257813	-7.00927734	-39.08935547	+1788
+1458240654.11960010	+11.86083984	-5.88867188	-1.68750000	+29.39941406	-12.21679688	-74.22363281	+2464	+11.25439453	-3.43212891	-1.70507813	+22.85156250	-27.99316406	+4.59228516	+2092	+8.99121094	-8.33203125	-2.52685547	+45.92285156	-7.31689453	-39.52880859	+1800
+1458240654.12380000	+11.92675781	-5.88867188	-1.70068359	+28.89404297	-12.63427734	-74.59716797	+2484	+11.31591797	-3.39257813	-1.74023438	+23.35693359	-28.47656250	+3.95507813	+2100	+9.06152344	-8.31005859	-2.58398438	+45.68115234	-7.64648438	-40.03417969	+1812
+1458240654.13210010	+12.06298828	-5.86669922	-1.72265625	+27.99316406	-13.53515625	-75.25634766	+2528	+11.43017578	-3.31347656	-1.82373047	+24.25781250	-29.28955078	+2.79052734	+2120	+9.19335938	-8.26611328	-2.70263672	+45.10986328	-8.32763672	-40.95703125	+1840
+1458240654.13630010	+12.12890625	-5.85791016	-1.72265625	+27.50976563	-14.04052734	-75.65185547	+2552	+11.49609375	-3.26953125	-1.85449219	+24.78515625	-29.83886719	+2.08740234	+2128	+9.26367188	-8.23974609	-2.75537109	+44.84619141	-8.70117188	-41.48437500	+1852
+1458240654.14459990	+12.26953125	-5.82714844	-1.72705078	+26.74072266	-15.11718750	-76.39892578	+2612	+11.62353516	-3.19042969	-1.93359375	+25.66406250	-30.71777344	+0.79101563	+2148	+9.39111328	-8.19580078	-2.87402344	+44.25292969	-9.42626953	-42.42919922	+1884
+1458240654.14879990	+12.33544922	-5.81396484	-1.72265625	+26.30126953	-15.66650391	-76.81640625	+2644	+11.69384766	-3.15087891	-1.95556641	+26.19140625	-31.31103516	+0.02197266	+2156	+9.46582031	-8.17382813	-2.92675781	+43.96728516	-9.79980469	-42.97851563	+1900
+1458240654.15710000	+12.47167969	-5.77001953	-1.71826172	+25.62011719	-16.85302734	-77.58544922	+2720	+11.82568359	-3.07617188	-2.03466797	+27.00439453	-32.21191406	-1.29638672	+2184	+9.60205078	-8.12548828	-3.04101563	+43.41796875	-10.56884766	-43.96728516	+1940
+1458240654.16120000	+12.53759766	-5.75683594	-1.70947266	+25.22460938	-17.46826172	-78.00292969	+2756	+11.90039063	-3.03222656	-2.05224609	+27.48779297	-32.80517578	-2.10937500	+2192	+9.68115234	-8.09472656	-3.08935547	+43.17626953	-10.98632813	-44.56054688	+1960
+1458240654.16960000	+12.66943359	-5.71289063	-1.70507813	+24.60937500	-18.72070313	-78.75000000	+2836	+12.04101563	-2.95751953	-2.12695313	+28.19091797	-33.72802734	-3.47167969	+2220	+9.83056641	-8.03320313	-3.19482422	+42.71484375	-11.79931641	-45.61523438	+2004
+1458240654.17370010	+12.73974609	-5.69531250	-1.69628906	+24.25781250	-19.40185547	-79.16748047	+2876	+12.11572266	-2.91796875	-2.14453125	+28.63037109	-34.32128906	-4.35058594	+2232	+9.91406250	-8.00244141	-3.22998047	+42.53906250	-12.23876953	-46.31835938	+2024
+1458240654.18210010	+12.87597656	-5.65576172	-1.68750000	+23.62060547	-20.69824219	-79.84863281	+2956	+12.26074219	-2.84765625	-2.21484375	+29.26757813	-35.22216797	-5.75683594	+2264	+10.08544922	-7.93212891	-3.31347656	+42.18750000	-13.16162109	-47.50488281	+2064
+1458240654.18619990	+12.94189453	-5.64257813	-1.67871094	+23.26904297	-21.35742188	-80.22216797	+2996	+12.33984375	-2.81250000	-2.23242188	+29.64111328	-35.77148438	-6.61376953	+2276	+10.17773438	-7.89697266	-3.34423828	+42.05566406	-13.62304688	-48.18603516	+2080
+1458240654.19460010	+13.06933594	-5.60742188	-1.68750000	+22.56591797	-22.56591797	-80.72753906	+3064	+12.48925781	-2.73779297	-2.30712891	+30.19042969	-36.58447266	-7.99804688	+2308	+10.35791016	-7.81347656	-3.41894531	+41.81396484	-14.61181641	-49.35058594	+2116
+1458240654.20289990	+13.20117188	-5.57226563	-1.67431641	+21.86279297	-23.90625000	-81.27685547	+3132	+12.64306641	-2.66308594	-2.35107422	+30.84960938	-37.52929688	-9.53613281	+2336	+10.54248047	-7.72119141	-3.46289063	+41.63818359	-15.66650391	-50.69091797	+2144
+1458240654.20709990	+13.26708984	-5.55908203	-1.67871094	+21.46728516	-24.47753906	-81.49658203	+3164	+12.71777344	-2.63232422	-2.38623047	+31.11328125	-37.88085938	-10.28320313	+2352	+10.63476563	-7.67724609	-3.49804688	+41.50634766	-16.14990234	-51.21826172	+2156
+1458240654.21120000	+13.32861328	-5.54589844	-1.66992188	+21.09375000	-25.11474609	-81.76025391	+3196	+12.79248047	-2.59716797	-2.39941406	+31.46484375	-38.38623047	-11.16210938	+2364	+10.72705078	-7.63769531	-3.51562500	+41.41845703	-16.65527344	-51.85546875	+2164
+1458240654.21540000	+13.39453125	-5.52392578	-1.66992188	+20.74218750	-25.72998047	-81.93603516	+3228	+12.87158203	-2.55322266	-2.42578125	+31.75048828	-38.75976563	-11.82128906	+2384	+10.81933594	-7.58935547	-3.54199219	+41.30859375	-17.20458984	-52.44873047	+2168
+1458240654.21960000	+13.46044922	-5.51074219	-1.67431641	+20.34667969	-26.27929688	-82.06787109	+3256	+12.94628906	-2.51806641	-2.45654297	+32.01416016	-39.08935547	-12.52441406	+2396	+10.91162109	-7.54980469	-3.57275391	+41.15478516	-17.68798828	-52.93212891	+2180
+1458240654.22370000	+13.51757813	-5.49316406	-1.66552734	+19.95117188	-26.89453125	-82.28759766	+3288	+13.02099609	-2.48291016	-2.46972656	+32.34375000	-39.55078125	-13.38134766	+2412	+10.99951172	-7.50146484	-3.59912109	+41.04492188	-18.17138672	-53.45947266	+2184
+1458240654.22790000	+13.57910156	-5.46679688	-1.65673828	+19.62158203	-27.50976563	-82.44140625	+3320	+13.09570313	-2.43896484	-2.49169922	+32.67333984	-39.90234375	-14.06250000	+2428	+11.07861328	-7.45312500	-3.62548828	+40.89111328	-18.67675781	-53.94287109	+2192
+1458240654.23620010	+13.69775391	-5.41845703	-1.64355469	+18.94042969	-28.67431641	-82.77099609	+3388	+13.24511719	-2.35986328	-2.51806641	+33.33251953	-40.69335938	-15.64453125	+2464	+11.23681641	-7.37402344	-3.69140625	+40.51757813	-19.53369141	-54.82177734	+2208
+1458240654.24040010	+13.75927734	-5.38769531	-1.63037109	+18.69873047	-29.28955078	-82.94677734	+3428	+13.32421875	-2.31152344	-2.53125000	+33.68408203	-41.06689453	-16.32568359	+2480	+11.31152344	-7.32568359	-3.72216797	+40.34179688	-19.99511719	-55.26123047	+2216
+1458240654.24449990	+13.82080078	-5.35693359	-1.61718750	+18.39111328	-29.86083984	-83.12255859	+3464	+13.40332031	-2.27197266	-2.54882813	+33.99169922	-41.41845703	-17.07275391	+2496	+11.38623047	-7.29492188	-3.76171875	+40.10009766	-20.34667969	-55.61279297	+2224
+1458240654.24869990	+13.87792969	-5.33056641	-1.60400391	+18.12744141	-30.43212891	-83.34228516	+3504	+13.47363281	-2.23242188	-2.54882813	+34.36523438	-41.85791016	-17.90771484	+2516	+11.45654297	-7.25976563	-3.79248047	+39.88037109	-20.69824219	-56.00830078	+2236
+1458240654.25289990	+13.93505859	-5.28662109	-1.58642578	+17.95166016	-31.02539063	-83.51806641	+3548	+13.55273438	-2.17968750	-2.55761719	+34.71679688	-42.20947266	-18.58886719	+2536	+11.52246094	-7.21582031	-3.83203125	+39.68261719	-21.07177734	-56.35986328	+2252
+1458240654.25700000	+13.98779297	-5.25146484	-1.57763672	+17.70996094	-31.59667969	-83.69384766	+3592	+13.62744141	-2.14013672	-2.57080078	+35.02441406	-42.53906250	-19.29199219	+2552	+11.59277344	-7.17626953	-3.87597656	+39.44091797	-21.37939453	-56.64550781	+2272
+1458240654.26120000	+14.04492188	-5.21630859	-1.56005859	+17.49023438	-32.14599609	-83.91357422	+3640	+13.69775391	-2.09619141	-2.56640625	+35.39794922	-42.97851563	-20.12695313	+2576	+11.65869141	-7.13671875	-3.90673828	+39.24316406	-21.68701172	-57.01904297	+2288
+1458240654.26539990	+14.09765625	-5.16796875	-1.53808594	+17.38037109	-32.76123047	-84.13330078	+3688	+13.77246094	-2.04345703	-2.57080078	+35.77148438	-43.35205078	-20.83007813	+2600	+11.72460938	-7.09277344	-3.94189453	+39.06738281	-22.01660156	-57.37060547	+2312
+1458240654.26950000	+14.15039063	-5.13281250	-1.52050781	+17.22656250	-33.31054688	-84.37500000	+3736	+13.84716797	-2.00390625	-2.57080078	+36.10107422	-43.72558594	-21.57714844	+2620	+11.78613281	-7.05322266	-3.98583984	+38.84765625	-22.30224609	-57.65625000	+2336
+1458240654.27370000	+14.20312500	-5.09326172	-1.50292969	+17.07275391	-33.85986328	-84.63867188	+3788	+13.91748047	-1.96435547	-2.56640625	+36.45263672	-44.14306641	-22.41210938	+2644	+11.85644531	-7.01367188	-4.00781250	+38.69384766	-22.58789063	-58.07373047	+2356
+1458240654.27790000	+14.26025391	-5.04052734	-1.48974609	+17.00683594	-34.40917969	-84.85839844	+3836	+13.99218750	-1.91162109	-2.56640625	+36.80419922	-44.49462891	-23.07128906	+2668	+11.92675781	-6.96972656	-4.03417969	+38.58398438	-22.91748047	-58.44726563	+2384
+1458240654.28200010	+14.31298828	-5.00537109	-1.47656250	+16.87500000	-34.91455078	-85.07812500	+3884	+14.06250000	-1.87207031	-2.57080078	+37.08984375	-44.82421875	-23.79638672	+2692	+11.99707031	-6.92578125	-4.06933594	+38.45214844	-23.20312500	-58.79882813	+2412
+1458240654.29040000	+14.41406250	-4.92187500	-1.45458984	+16.65527344	-35.90332031	-85.51757813	+3980	+14.20312500	-1.77978516	-2.57519531	+37.72705078	-45.50537109	-25.20263672	+2744	+12.14648438	-6.82910156	-4.10888672	+38.32031250	-23.86230469	-59.58984375	+2464
+1458240654.29450010	+14.46240234	-4.89111328	-1.44580078	+16.52343750	-36.36474609	-85.73730469	+4028	+14.26904297	-1.74462891	-2.57958984	+37.94677734	-45.81298828	-25.86181641	+2764	+12.22119141	-6.77636719	-4.13085938	+38.27636719	-24.19189453	-59.91943359	+2488
+1458240654.29870010	+14.51074219	-4.85595703	-1.43701172	+16.36962891	-36.82617188	-85.95703125	+4072	+14.33056641	-1.71386719	-2.57519531	+38.18847656	-46.18652344	-26.58691406	+2788	+12.30029297	-6.72802734	-4.13525391	+38.27636719	-24.56542969	-60.38085938	+2512
+1458240654.30290010	+14.55908203	-4.81640625	-1.43701172	+16.25976563	-37.26562500	-86.11083984	+4116	+14.39648438	-1.66552734	-2.57958984	+38.43017578	-46.49414063	-27.15820313	+2816	+12.37939453	-6.66650391	-4.14404297	+38.32031250	-24.98291016	-60.79833984	+2536
+1458240654.30699990	+14.61181641	-4.78564453	-1.43701172	+16.08398438	-37.63916016	-86.26464844	+4152	+14.46240234	-1.63037109	-2.58837891	+38.62792969	-46.77978516	-27.75146484	+2836	+12.45849609	-6.61376953	-4.15283203	+38.32031250	-25.35644531	-61.19384766	+2556
+1458240654.31119990	+14.66015625	-4.75927734	-1.42822266	+15.93017578	-38.07861328	-86.48437500	+4192	+14.52392578	-1.59960938	-2.58398438	+38.86962891	-47.13134766	-28.43261719	+2864	+12.54199219	-6.56103516	-4.14843750	+38.34228516	-25.75195313	-61.65527344	+2580
+1458240654.31950000	+14.75683594	-4.69335938	-1.43701172	+15.60058594	-38.80371094	-86.68212891	+4264	+14.64697266	-1.51611328	-2.60156250	+39.19921875	-47.68066406	-29.42138672	+2912	+12.70458984	-6.44238281	-4.15722656	+38.43017578	-26.58691406	-62.38037109	+2612
+1458240654.32370000	+14.80078125	-4.66259766	-1.43261719	+15.42480469	-39.17724609	-86.81396484	+4296	+14.70410156	-1.48535156	-2.59716797	+39.35302734	-48.01025391	-29.99267578	+2936	+12.78369141	-6.38525391	-4.15722656	+38.47412109	-26.98242188	-62.75390625	+2624
+1458240654.32780000	+14.84912109	-4.62744141	-1.43701172	+15.24902344	-39.50683594	-86.87988281	+4328	+14.76123047	-1.44140625	-2.60156250	+39.50683594	-48.29589844	-30.41015625	+2964	+12.85839844	-6.32373047	-4.16162109	+38.51806641	-27.39990234	-63.06152344	+2636
+1458240654.33200000	+14.89306641	-4.60107422	-1.44580078	+15.05126953	-39.81445313	-86.94580078	+4360	+14.82275391	-1.40625000	-2.60595703	+39.57275391	-48.58154297	-30.82763672	+2988	+12.93310547	-6.27099609	-4.16601563	+38.51806641	-27.75146484	-63.34716797	+2644
+1458240654.33620000	+14.93701172	-4.57031250	-1.43701172	+14.87548828	-40.20996094	-87.07763672	+4392	+14.87548828	-1.37988281	-2.59716797	+39.70458984	-48.95507813	-31.35498047	+3016	+13.00341797	-6.21386719	-4.16601563	+38.51806641	-28.10302734	-63.67675781	+2652
+1458240654.34030010	+14.98535156	-4.53076172	-1.43701172	+14.74365234	-40.58349609	-87.14355469	+4420	+14.93701172	-1.33593750	-2.58837891	+39.88037109	-49.30664063	-31.77246094	+3044	+13.07812500	-6.15234375	-4.17041016	+38.56201172	-28.49853516	-63.94042969	+2656
+1458240654.34450010	+15.03369141	-4.49560547	-1.43701172	+14.58984375	-40.89111328	-87.20947266	+4452	+14.99414063	-1.29638672	-2.57958984	+40.01220703	-49.65820313	-32.18994141	+3072	+13.14404297	-6.10839844	-4.17919922	+38.49609375	-28.78417969	-64.20410156	+2660
+1458240654.34870000	+15.07763672	-4.46044922	-1.41943359	+14.47998047	-41.28662109	-87.34130859	+4484	+15.04687500	-1.25683594	-2.56640625	+40.18798828	-50.00976563	-32.67333984	+3104	+13.20556641	-6.06445313	-4.18359375	+38.45214844	-29.04785156	-64.44580078	+2664
+1458240654.35279990	+15.11718750	-4.41650391	-1.41064453	+14.39208984	-41.66015625	-87.40722656	+4516	+15.10400391	-1.20849609	-2.55761719	+40.38574219	-50.36132813	-33.06884766	+3136	+13.26269531	-6.01171875	-4.19677734	+38.40820313	-29.31152344	-64.62158203	+2668
+1458240654.36120010	+15.20068359	-4.32861328	-1.38427734	+14.21630859	-42.36328125	-87.60498047	+4588	+15.20947266	-1.13378906	-2.52246094	+40.69335938	-51.10839844	-33.90380859	+3200	+13.37255859	-5.92822266	-4.23193359	+38.18847656	-29.68505859	-64.95117188	+2684
+1458240654.36529990	+15.24462891	-4.27587891	-1.36230469	+14.19433594	-42.75878906	-87.71484375	+4628	+15.26660156	-1.08544922	-2.49609375	+40.91308594	-51.52587891	-34.32128906	+3236	+13.42089844	-5.87988281	-4.24951172	+38.12255859	-29.86083984	-65.10498047	+2696
+1458240654.36949990	+15.28417969	-4.23193359	-1.34472656	+14.15039063	-43.13232422	-87.82470703	+4664	+15.31494141	-1.04589844	-2.46972656	+41.11083984	-51.94335938	-34.78271484	+3268	+13.46923828	-5.84472656	-4.26708984	+37.99072266	-30.01464844	-65.28076172	+2708
+1458240654.37369990	+15.32373047	-4.18798828	-1.31396484	+14.12841797	-43.54980469	-88.00048828	+4708	+15.36767578	-1.00634766	-2.44335938	+41.35253906	-52.36083984	-35.24414063	+3304	+13.51757813	-5.80957031	-4.28027344	+37.90283203	-30.14648438	-65.50048828	+2724
+1458240654.37780000	+15.36767578	-4.13525391	-1.28759766	+14.17236328	-43.94531250	-88.15429688	+4748	+15.42041016	-0.95361328	-2.41699219	+41.63818359	-52.77832031	-35.68359375	+3340	+13.56591797	-5.76562500	-4.28906250	+37.85888672	-30.32226563	-65.69824219	+2744
+1458240654.38200000	+15.40722656	-4.09130859	-1.26123047	+14.17236328	-44.34082031	-88.30810547	+4792	+15.47753906	-0.91406250	-2.38623047	+41.87988281	-53.17382813	-36.12304688	+3376	+13.61425781	-5.73046875	-4.30664063	+37.77099609	-30.43212891	-65.89599609	+2764
+1458240654.38610010	+15.44238281	-4.04296875	-1.23925781	+14.17236328	-44.71435547	-88.48388672	+4836	+15.52148438	-0.87451172	-2.35986328	+42.12158203	-53.54736328	-36.58447266	+3408	+13.66259766	-5.69531250	-4.31542969	+37.66113281	-30.54199219	-66.09375000	+2788
+1458240654.39030000	+15.47753906	-3.99023438	-1.21728516	+14.19433594	-45.04394531	-88.59375000	+4884	+15.56982422	-0.82617188	-2.33789063	+42.40722656	-53.92089844	-36.97998047	+3444	+13.70654297	-5.65576172	-4.33300781	+37.61718750	-30.67382813	-66.22558594	+2816
+1458240654.39450000	+15.50830078	-3.94628906	-1.19531250	+14.15039063	-45.37353516	-88.72558594	+4928	+15.61816406	-0.79541016	-2.31591797	+42.58300781	-54.29443359	-37.37548828	+3476	+13.75048828	-5.61181641	-4.34619141	+37.55126953	-30.80566406	-66.37939453	+2840
+1458240654.39860010	+15.54345703	-3.90673828	-1.17773438	+14.12841797	-45.70312500	-88.85742188	+4972	+15.66210938	-0.76464844	-2.28955078	+42.75878906	-54.66796875	-37.79296875	+3508	+13.79882813	-5.57666016	-4.34619141	+37.50732422	-30.98144531	-66.64306641	+2872
+1458240654.40280010	+15.57861328	-3.86279297	-1.16015625	+14.10644531	-46.01074219	-88.98925781	+5016	+15.70605469	-0.72509766	-2.26318359	+42.97851563	-55.06347656	-38.16650391	+3540	+13.85595703	-5.52392578	-4.34619141	+37.55126953	-31.20117188	-66.84082031	+2904
+1458240654.40700010	+15.61376953	-3.83203125	-1.14697266	+14.01855469	-46.31835938	-89.09912109	+5056	+15.75000000	-0.69433594	-2.23681641	+43.17626953	-55.45898438	-38.58398438	+3568	+13.90429688	-5.47998047	-4.34619141	+37.55126953	-31.44287109	-67.03857422	+2932
+1458240654.41529990	+15.68408203	-3.76171875	-1.13378906	+13.82080078	-46.80175781	-89.23095703	+5128	+15.83349609	-0.62841797	-2.20166016	+43.50585938	-56.07421875	-39.26513672	+3628	+14.02294922	-5.38330078	-4.32861328	+37.66113281	-31.99218750	-67.45605469	+2996
+1458240654.41950010	+15.71484375	-3.73535156	-1.13378906	+13.64501953	-46.99951172	-89.23095703	+5164	+15.87304688	-0.60644531	-2.19287109	+43.57177734	-56.35986328	-39.52880859	+3656	+14.08007813	-5.33056641	-4.32421875	+37.68310547	-32.27783203	-67.60986328	+3024
+1458240654.42360000	+15.74560547	-3.70898438	-1.13818359	+13.46923828	-47.17529297	-89.20898438	+5192	+15.90380859	-0.58886719	-2.17529297	+43.65966797	-56.66748047	-39.81445313	+3680	+14.13281250	-5.27783203	-4.31542969	+37.70507813	-32.56347656	-67.76367188	+3052
+1458240654.42779990	+15.77636719	-3.68261719	-1.14697266	+13.27148438	-47.32910156	-89.16503906	+5224	+15.94335938	-0.56250000	-2.16210938	+43.72558594	-56.93115234	-40.03417969	+3708	+14.18994141	-5.21630859	-4.30664063	+37.79296875	-32.87109375	-67.85156250	+3076
+1458240654.43199990	+15.80712891	-3.66064453	-1.15576172	+13.00781250	-47.48291016	-89.07714844	+5252	+15.97412109	-0.54052734	-2.15332031	+43.74755859	-57.21679688	-40.27587891	+3736	+14.24267578	-5.16357422	-4.30224609	+37.83691406	-33.20068359	-67.96142578	+3100
+1458240654.43610000	+15.83789063	-3.64306641	-1.16015625	+12.74414063	-47.68066406	-89.03320313	+5276	+16.00488281	-0.52294922	-2.13134766	+43.83544922	-57.50244141	-40.58349609	+3764	+14.29980469	-5.11083984	-4.28466797	+37.88085938	-33.55224609	-68.09326172	+3120
+1458240654.44030000	+15.86865234	-3.61669922	-1.16455078	+12.52441406	-47.85644531	-88.94531250	+5300	+16.04003906	-0.50097656	-2.11816406	+43.87939453	-57.74414063	-40.78125000	+3792	+14.35693359	-5.05371094	-4.27148438	+37.94677734	-33.92578125	-68.20312500	+3136
+1458240654.44450000	+15.90380859	-3.59472656	-1.17333984	+12.28271484	-48.01025391	-88.87939453	+5320	+16.07080078	-0.47460938	-2.10937500	+43.94531250	-57.96386719	-40.97900391	+3820	+14.40966797	-5.00537109	-4.25830078	+37.96875000	-34.25537109	-68.29101563	+3152
+1458240654.44860010	+15.93017578	-3.57275391	-1.17333984	+12.04101563	-48.18603516	-88.79150391	+5340	+16.10156250	-0.45263672	-2.08740234	+44.09912109	-58.20556641	-41.30859375	+3848	+14.45800781	-4.95263672	-4.24951172	+37.99072266	-34.51904297	-68.35693359	+3164
+1458240654.45280000	+15.96093750	-3.54199219	-1.17773438	+11.82128906	-48.33984375	-88.68164063	+5360	+16.13232422	-0.42626953	-2.07861328	+44.18701172	-58.38134766	-41.52832031	+3880	+14.50634766	-4.89990234	-4.24511719	+38.03466797	-34.80468750	-68.40087891	+3172
+1458240654.45700000	+15.98730469	-3.51562500	-1.18212891	+11.55761719	-48.49365234	-88.52783203	+5380	+16.16308594	-0.39990234	-2.06542969	+44.23095703	-58.55712891	-41.72607422	+3908	+14.55468750	-4.86035156	-4.24072266	+37.99072266	-35.06835938	-68.44482422	+3180
+1458240654.46110010	+16.01367188	-3.48925781	-1.17333984	+11.33789063	-48.73535156	-88.43994141	+5400	+16.18945313	-0.37792969	-2.04345703	+44.36279297	-58.75488281	-42.03369141	+3940	+14.59423828	-4.81640625	-4.24072266	+37.94677734	-35.28808594	-68.44482422	+3188
+1458240654.46530010	+16.04003906	-3.46289063	-1.15576172	+11.16210938	-49.04296875	-88.39599609	+5420	+16.22021484	-0.35156250	-2.02148438	+44.51660156	-58.95263672	-42.34130859	+3968	+14.62939453	-4.77246094	-4.23632813	+37.94677734	-35.50781250	-68.51074219	+3196
+1458240654.47359990	+16.08837891	-3.39697266	-1.10742188	+10.87646484	-49.68017578	-88.35205078	+5472	+16.28613281	-0.28564453	-1.96435547	+45.08789063	-59.34814453	-43.19824219	+4036	+14.69970703	-4.71533203	-4.23632813	+37.85888672	-35.83740234	-68.70849609	+3212
+1458240654.47779990	+16.11474609	-3.35742188	-1.07226563	+10.83251953	-50.03173828	-88.35205078	+5500	+16.32128906	-0.25048828	-1.93359375	+45.41748047	-59.52392578	-43.61572266	+4068	+14.73486328	-4.68017578	-4.23193359	+37.83691406	-35.99121094	-68.84033203	+3224
+1458240654.48190000	+16.14111328	-3.32226563	-1.04150391	+10.76660156	-50.36132813	-88.37402344	+5528	+16.35205078	-0.21972656	-1.90283203	+45.74707031	-59.69970703	-44.07714844	+4100	+14.77001953	-4.65820313	-4.23193359	+37.79296875	-36.10107422	-68.97216797	+3236
+1458240654.48610000	+16.15869141	-3.28271484	-1.00195313	+10.72265625	-50.73486328	-88.41796875	+5560	+16.37841797	-0.18896484	-1.87207031	+46.07666016	-59.83154297	-44.53857422	+4132	+14.79638672	-4.63623047	-4.23632813	+37.74902344	-36.16699219	-69.06005859	+3252
+1458240654.49029990	+16.18066406	-3.24316406	-0.96679688	+10.70068359	-51.10839844	-88.43994141	+5596	+16.40917969	-0.14941406	-1.84130859	+46.45019531	-60.00732422	-45.00000000	+4160	+14.82714844	-4.60986328	-4.24072266	+37.72705078	-36.23291016	-69.16992188	+3268
+1458240654.49440000	+16.19824219	-3.20800781	-0.92724609	+10.63476563	-51.48193359	-88.46191406	+5632	+16.43994141	-0.11865234	-1.80615234	+46.80175781	-60.16113281	-45.48339844	+4192	+14.84912109	-4.58789063	-4.24511719	+37.66113281	-36.29882813	-69.30175781	+3288
+1458240654.49860000	+16.22021484	-3.17285156	-0.88769531	+10.56884766	-51.85546875	-88.48388672	+5672	+16.47070313	-0.08789063	-1.77539063	+47.15332031	-60.29296875	-45.96679688	+4220	+14.87548828	-4.56591797	-4.24072266	+37.63916016	-36.38671875	-69.45556641	+3312
+1458240654.50280000	+16.23779297	-3.13330078	-0.84814453	+10.54687500	-52.25097656	-88.50585938	+5708	+16.49707031	-0.05273438	-1.74023438	+47.59277344	-60.46875000	-46.47216797	+4252	+14.90625000	-4.53955078	-4.23632813	+37.63916016	-36.51855469	-69.60937500	+3340
+1458240654.50690010	+16.25537109	-3.10253906	-0.80419922	+10.50292969	-52.66845703	-88.57177734	+5748	+16.52783203	-0.02197266	-1.70507813	+48.01025391	-60.64453125	-46.99951172	+4280	+14.93261719	-4.51757813	-4.23193359	+37.66113281	-36.62841797	-69.76318359	+3368
+1458240654.51110010	+16.27734375	-3.06738281	-0.76904297	+10.45898438	-53.02001953	-88.59375000	+5788	+16.54980469	+0.00439453	-1.67431641	+48.38378906	-60.77636719	-47.50488281	+4308	+14.96337891	-4.49121094	-4.22314453	+37.68310547	-36.76025391	-69.96093750	+3396
+1458240654.51530000	+16.29492188	-3.03222656	-0.74267578	+10.37109375	-53.28369141	-88.54980469	+5824	+16.57617188	+0.04394531	-1.64794922	+48.75732422	-60.88623047	-47.90039063	+4336	+14.99853516	-4.46044922	-4.21875000	+37.72705078	-36.87011719	-70.04882813	+3432
+1458240654.51939990	+16.31250000	-3.01025391	-0.72070313	+10.19531250	-53.52539063	-88.48388672	+5856	+16.60253906	+0.06591797	-1.62158203	+49.06494141	-60.99609375	-48.29589844	+4364	+15.02490234	-4.42968750	-4.21435547	+37.72705078	-37.02392578	-70.13671875	+3460
+1458240654.52780010	+16.34765625	-2.96630859	-0.69433594	+9.71191406	-53.92089844	-88.19824219	+5916	+16.63330078	+0.12304688	-1.59082031	+49.52636719	-61.17187500	-48.88916016	+4412	+15.09082031	-4.35937500	-4.20117188	+37.74902344	-37.41943359	-70.24658203	+3524
+1458240654.53189990	+16.35644531	-2.95751953	-0.68554688	+9.38232422	-54.11865234	-88.00048828	+5944	+16.65087891	+0.14062500	-1.57324219	+49.72412109	-61.25976563	-49.17480469	+4440	+15.11718750	-4.31982422	-4.18798828	+37.77099609	-37.66113281	-70.24658203	+3552
+1458240654.53609990	+16.37402344	-2.95312500	-0.68115234	+9.00878906	-54.27246094	-87.78076172	+5968	+16.66406250	+0.16259766	-1.56445313	+49.85595703	-61.32568359	-49.37255859	+4464	+15.15234375	-4.28027344	-4.17041016	+37.79296875	-37.96875000	-70.29052734	+3580
+1458240654.54020000	+16.39160156	-2.93994141	-0.68554688	+8.63525391	-54.38232422	-87.51708984	+5992	+16.68164063	+0.18896484	-1.56005859	+50.00976563	-61.39160156	-49.54833984	+4488	+15.19189453	-4.23193359	-4.15722656	+37.85888672	-38.27636719	-70.29052734	+3604
+1458240654.54440000	+16.40917969	-2.93554688	-0.68994141	+8.26171875	-54.47021484	-87.27539063	+6008	+16.69921875	+0.20654297	-1.55126953	+50.16357422	-61.45751953	-49.76806641	+4512	+15.22705078	-4.19238281	-4.14404297	+37.88085938	-38.56201172	-70.26855469	+3628
+1458240654.54860000	+16.42236328	-2.93115234	-0.69433594	+7.86621094	-54.58007813	-87.03369141	+6028	+16.70800781	+0.21972656	-1.54248047	+50.31738281	-61.50146484	-49.98779297	+4536	+15.25781250	-4.15283203	-4.13085938	+37.88085938	-38.82568359	-70.22460938	+3644
+1458240654.55270000	+16.43994141	-2.92236328	-0.70751953	+7.44873047	-54.60205078	-86.72607422	+6044	+16.72119141	+0.24169922	-1.53808594	+50.40527344	-61.52343750	-50.09765625	+4560	+15.29296875	-4.10888672	-4.12646484	+37.90283203	-39.08935547	-70.13671875	+3660
+1458240654.55690000	+16.45312500	-2.91796875	-0.71630859	+6.98730469	-54.64599609	-86.41845703	+6060	+16.72998047	+0.25927734	-1.53369141	+50.44921875	-61.56738281	-50.20751953	+4588	+15.32373047	-4.07373047	-4.11767578	+37.88085938	-39.35302734	-70.04882813	+3672
+1458240654.56110000	+16.46191406	-2.91796875	-0.72949219	+6.50390625	-54.71191406	-86.08886719	+6076	+16.73876953	+0.28125000	-1.53369141	+50.51513672	-61.58935547	-50.27343750	+4612	+15.35449219	-4.03417969	-4.11328125	+37.85888672	-39.59472656	-69.93896484	+3680
+1458240654.56520010	+16.47509766	-2.91357422	-0.73388672	+6.10839844	-54.82177734	-85.80322266	+6088	+16.75195313	+0.29882813	-1.52490234	+50.64697266	-61.63330078	-50.47119141	+4636	+15.38085938	-3.99462891	-4.10449219	+37.85888672	-39.85839844	-69.89501953	+3688
+1458240654.56940010	+16.48388672	-2.90478516	-0.73388672	+5.73486328	-54.93164063	-85.53955078	+6100	+16.76074219	+0.31640625	-1.52050781	+50.77880859	-61.69921875	-50.66894531	+4660	+15.41162109	-3.95947266	-4.09570313	+37.88085938	-40.10009766	-69.87304688	+3692
+1458240654.57360010	+16.49707031	-2.89599609	-0.72509766	+5.40527344	-55.08544922	-85.34179688	+6116	+16.77832031	+0.32958984	-1.49853516	+50.97656250	-61.80908203	-50.95458984	+4684	+15.43359375	-3.91992188	-4.09130859	+37.90283203	-40.29785156	-69.82910156	+3700
+1458240654.57769990	+16.51025391	-2.88281250	-0.71191406	+5.11962891	-55.28320313	-85.12207031	+6128	+16.79150391	+0.34716797	-1.48095703	+51.15234375	-61.89697266	-51.19628906	+4704	+15.45996094	-3.88916016	-4.08251953	+37.90283203	-40.49560547	-69.85107422	+3704
+1458240654.58189990	+16.52343750	-2.86083984	-0.70312500	+4.87792969	-55.45898438	-84.94628906	+6144	+16.80908203	+0.37353516	-1.46337891	+51.39404297	-61.98486328	-51.45996094	+4728	+15.48632813	-3.87158203	-4.07812500	+37.90283203	-40.62744141	-69.89501953	+3708
+1458240654.59019990	+16.53662109	-2.81689453	-0.65039063	+4.52636719	-55.96435547	-84.70458984	+6184	+16.83984375	+0.42626953	-1.40625000	+52.11914063	-62.24853516	-52.25097656	+4784	+15.51708984	-3.83642578	-4.08691406	+37.85888672	-40.71533203	-69.93896484	+3716
+1458240654.59439990	+16.54541016	-2.79052734	-0.61962891	+4.35058594	-56.25000000	-84.59472656	+6204	+16.85302734	+0.45263672	-1.37109375	+52.49267578	-62.42431641	-52.66845703	+4808	+15.53027344	-3.81445313	-4.08691406	+37.85888672	-40.75927734	-70.00488281	+3728
+1458240654.59859990	+16.55419922	-2.76416016	-0.58447266	+4.21875000	-56.55761719	-84.48486328	+6228	+16.86621094	+0.48339844	-1.34033203	+52.80029297	-62.57812500	-52.99804688	+4828	+15.54345703	-3.79687500	-4.08691406	+37.88085938	-40.82519531	-70.09277344	+3736
+1458240654.60270000	+16.56298828	-2.73779297	-0.54052734	+4.13085938	-56.93115234	-84.41894531	+6256	+16.87939453	+0.50537109	-1.30517578	+53.17382813	-62.77587891	-53.41552734	+4852	+15.55664063	-3.77929688	-4.08251953	+37.92480469	-40.89111328	-70.24658203	+3752
+1458240654.60690000	+16.56738281	-2.70263672	-0.49658203	+4.06494141	-57.30468750	-84.37500000	+6284	+16.89697266	+0.53613281	-1.27001953	+53.61328125	-62.99560547	-53.89892578	+4876	+15.56982422	-3.77050781	-4.07812500	+37.94677734	-40.91308594	-70.42236328	+3768
+1458240654.61110000	+16.57617188	-2.67187500	-0.44824219	+4.04296875	-57.65625000	-84.35302734	+6312	+16.91015625	+0.56250000	-1.22607422	+54.05273438	-63.21533203	-54.38232422	+4896	+15.58300781	-3.76171875	-4.07373047	+37.99072266	-40.95703125	-70.57617188	+3788
+1458240654.61520000	+16.58056641	-2.64111328	-0.40869141	+3.99902344	-57.98583984	-84.33105469	+6340	+16.92773438	+0.58886719	-1.19091797	+54.47021484	-63.43505859	-54.82177734	+4920	+15.60058594	-3.74414063	-4.07373047	+38.03466797	-40.97900391	-70.70800781	+3808
+1458240654.61940000	+16.58935547	-2.61474609	-0.36474609	+3.91113281	-58.31542969	-84.28710938	+6368	+16.94091797	+0.61523438	-1.14697266	+54.90966797	-63.69873047	-55.26123047	+4940	+15.61376953	-3.73095703	-4.07373047	+38.05664063	-41.02294922	-70.81787109	+3832
+1458240654.62350010	+16.59814453	-2.59277344	-0.33398438	+3.75732422	-58.57910156	-84.19921875	+6396	+16.94970703	+0.64160156	-1.12060547	+55.15136719	-63.91845703	-55.52490234	+4960	+15.62695313	-3.71777344	-4.06933594	+38.07861328	-41.06689453	-70.92773438	+3856
+1458240654.62770010	+16.60253906	-2.56201172	-0.30322266	+3.64746094	-58.84277344	-84.08935547	+6424	+16.95849609	+0.66357422	-1.08984375	+55.48095703	-64.13818359	-55.85449219	+4980	+15.64013672	-3.70019531	-4.06494141	+38.14453125	-41.13281250	-71.03759766	+3884
+1458240654.63190010	+16.60253906	-2.54882813	-0.27246094	+3.42773438	-59.12841797	-83.95751953	+6452	+16.96728516	+0.67675781	-1.05908203	+55.78857422	-64.40185547	-56.22802734	+5000	+15.64892578	-3.67382813	-4.05615234	+38.21044922	-41.26464844	-71.14746094	+3912
+1458240654.63599990	+16.61132813	-2.53564453	-0.25488281	+3.16406250	-59.30419922	-83.78173828	+6472	+16.97167969	+0.68994141	-1.03710938	+55.98632813	-64.66552734	-56.49169922	+5016	+15.66650391	-3.65625000	-4.03857422	+38.25439453	-41.44042969	-71.27929688	+3940
+1458240654.64019990	+16.62011719	-2.51806641	-0.24609375	+2.92236328	-59.45800781	-83.58398438	+6492	+16.98046875	+0.69873047	-1.01513672	+56.16210938	-64.92919922	-56.73339844	+5036	+15.68847656	-3.62988281	-4.02539063	+38.34228516	-41.61621094	-71.34521484	+3964
+1458240654.64439990	+16.62890625	-2.51806641	-0.23730469	+2.61474609	-59.61181641	-83.40820313	+6508	+16.98925781	+0.70751953	-0.99316406	+56.33789063	-65.19287109	-56.99707031	+5052	+15.70605469	-3.60351563	-4.01220703	+38.40820313	-41.81396484	-71.41113281	+3988
+1458240654.65269990	+16.64208984	-2.51367188	-0.25488281	+1.93359375	-59.63378906	-82.99072266	+6540	+17.00244141	+0.72070313	-0.96679688	+56.53564453	-65.67626953	-57.32666016	+5080	+15.75439453	-3.55078125	-3.98583984	+38.54003906	-42.20947266	-71.49902344	+4032
+1458240654.65689990	+16.65087891	-2.51806641	-0.26806641	+1.51611328	-59.65576172	-82.72705078	+6552	+17.00683594	+0.72070313	-0.95800781	+56.55761719	-65.93994141	-57.45849609	+5088	+15.77197266	-3.52001953	-3.97265625	+38.60595703	-42.47314453	-71.49902344	+4052
+1458240654.66100000	+16.65527344	-2.52685547	-0.29003906	+1.05468750	-59.63378906	-82.46337891	+6564	+17.00683594	+0.71630859	-0.94921875	+56.53564453	-66.15966797	-57.52441406	+5100	+15.79394531	-3.48486328	-3.95947266	+38.64990234	-42.71484375	-71.45507813	+4064
+1458240654.66520000	+16.65966797	-2.53125000	-0.30322266	+0.68115234	-59.65576172	-82.22167969	+6576	+17.00683594	+0.70751953	-0.94482422	+56.51367188	-66.37939453	-57.61230469	+5116	+15.81152344	-3.45410156	-3.94628906	+38.71582031	-42.95654297	-71.47705078	+4076
+1458240654.66940000	+16.66406250	-2.54003906	-0.32080078	+0.28564453	-59.67773438	-81.97998047	+6584	+17.00683594	+0.70312500	-0.94042969	+56.51367188	-66.59912109	-57.72216797	+5128	+15.82910156	-3.42773438	-3.92871094	+38.78173828	-43.19824219	-71.49902344	+4084
+1458240654.67350010	+16.66845703	-2.54882813	-0.32958984	-0.04394531	-59.72167969	-81.82617188	+6592	+17.01123047	+0.69873047	-0.93603516	+56.57958984	-66.84082031	-57.89794922	+5140	+15.85107422	-3.39697266	-3.91113281	+38.84765625	-43.43994141	-71.56494141	+4092
+1458240654.67770000	+16.67724609	-2.55322266	-0.34277344	-0.37353516	-59.74365234	-81.65039063	+6596	+17.01123047	+0.69873047	-0.92724609	+56.62353516	-67.08251953	-58.05175781	+5152	+15.87304688	-3.37060547	-3.89355469	+38.93554688	-43.65966797	-71.60888672	+4100
+1458240654.68190000	+16.68603516	-2.55322266	-0.35595703	-0.61523438	-59.76562500	-81.54052734	+6600	+17.01562500	+0.69433594	-0.92285156	+56.68945313	-67.30224609	-58.20556641	+5164	+15.89501953	-3.34863281	-3.88037109	+39.00146484	-43.90136719	-71.65283203	+4104
+1458240654.68600010	+16.68603516	-2.55322266	-0.36035156	-0.83496094	-59.83154297	-81.43066406	+6600	+17.02001953	+0.69873047	-0.91406250	+56.79931641	-67.52197266	-58.40332031	+5176	+15.91259766	-3.32226563	-3.86718750	+39.04541016	-44.05517578	-71.69677734	+4104
+1458240654.69020010	+16.69042969	-2.55322266	-0.35595703	-1.03271484	-59.96337891	-81.36474609	+6600	+17.02001953	+0.69873047	-0.90527344	+56.88720703	-67.69775391	-58.55712891	+5188	+15.92578125	-3.30029297	-3.85839844	+39.08935547	-44.18701172	-71.74072266	+4104
+1458240654.69429990	+16.69042969	-2.54443359	-0.35156250	-1.20849609	-60.09521484	-81.27685547	+6604	+17.02001953	+0.70312500	-0.90087891	+56.99707031	-67.89550781	-58.73291016	+5200	+15.93457031	-3.28710938	-3.84960938	+39.13330078	-44.31884766	-71.82861328	+4104
+1458240654.70269990	+16.69042969	-2.52246094	-0.29882813	-1.38427734	-60.64453125	-81.23291016	+6620	+17.02441406	+0.71630859	-0.86572266	+57.48046875	-68.35693359	-59.34814453	+5228	+15.95214844	-3.26074219	-3.83642578	+39.22119141	-44.47265625	-72.02636719	+4104
+1458240654.70680000	+16.69482422	-2.49609375	-0.26806641	-1.31835938	-60.93017578	-81.27685547	+6632	+17.02880859	+0.72949219	-0.84375000	+57.81005859	-68.59863281	-59.72167969	+5248	+15.96093750	-3.25634766	-3.83203125	+39.26513672	-44.51660156	-72.18017578	+4104
+1458240654.71100000	+16.69482422	-2.46972656	-0.23291016	-1.23046875	-61.25976563	-81.34277344	+6644	+17.03320313	+0.74267578	-0.81738281	+58.24951172	-68.84033203	-60.16113281	+5264	+15.96972656	-3.25195313	-3.82324219	+39.30908203	-44.56054688	-72.37792969	+4108
+1458240654.71519990	+16.69921875	-2.44335938	-0.19775391	-1.14257813	-61.54541016	-81.40869141	+6660	+17.04199219	+0.76025391	-0.79101563	+58.62304688	-69.06005859	-60.53466797	+5280	+15.97851563	-3.24755859	-3.81884766	+39.37500000	-44.56054688	-72.55371094	+4112
+1458240654.71930000	+16.70361328	-2.41699219	-0.15820313	-1.09863281	-61.85302734	-81.45263672	+6676	+17.04638672	+0.78222656	-0.76464844	+58.97460938	-69.27978516	-60.88623047	+5296	+15.98291016	-3.24755859	-3.81005859	+39.39697266	-44.56054688	-72.72949219	+4120
+1458240654.72350000	+16.70361328	-2.39501953	-0.11865234	-1.05468750	-62.18261719	-81.47460938	+6692	+17.05078125	+0.79980469	-0.73828125	+59.37011719	-69.49951172	-61.28173828	+5312	+15.98730469	-3.24755859	-3.81005859	+39.44091797	-44.53857422	-72.88330078	+4128
+1458240654.72770000	+16.69921875	-2.36865234	-0.07910156	-0.98876953	-62.51220703	-81.49658203	+6708	+17.05517578	+0.81738281	-0.71191406	+59.74365234	-69.69726563	-61.65527344	+5332	+15.98730469	-3.24755859	-3.80566406	+39.44091797	-44.49462891	-73.01513672	+4136
+1458240654.73180010	+16.69482422	-2.34667969	-0.03955078	-0.94482422	-62.86376953	-81.51855469	+6728	+17.05957031	+0.83496094	-0.68554688	+60.16113281	-69.91699219	-62.07275391	+5348	+15.98291016	-3.24755859	-3.80566406	+39.46289063	-44.45068359	-73.14697266	+4152
+1458240654.73600010	+16.69921875	-2.32031250	-0.00439453	-0.92285156	-63.14941406	-81.49658203	+6748	+17.06396484	+0.85253906	-0.65917969	+60.55664063	-70.13671875	-62.46826172	+5364	+15.98730469	-3.24755859	-3.80126953	+39.46289063	-44.45068359	-73.30078125	+4164
+1458240654.74020000	+16.70361328	-2.29833984	+0.02636719	-0.90087891	-63.39111328	-81.49658203	+6764	+17.07275391	+0.86572266	-0.63281250	+60.93017578	-70.33447266	-62.84179688	+5380	+15.98730469	-3.24755859	-3.79687500	+39.48486328	-44.47265625	-73.45458984	+4184
+1458240654.74429990	+16.70361328	-2.28515625	+0.05273438	-0.92285156	-63.67675781	-81.47460938	+6780	+17.07714844	+0.88330078	-0.60644531	+61.30371094	-70.53222656	-63.19335938	+5396	+15.99169922	-3.24316406	-3.78808594	+39.50683594	-44.51660156	-73.58642578	+4200
+1458240654.75270010	+16.70361328	-2.26318359	+0.07910156	-1.09863281	-63.96240234	-81.36474609	+6808	+17.08593750	+0.90527344	-0.56689453	+61.85302734	-70.86181641	-63.74267578	+5420	+16.00048828	-3.23876953	-3.77929688	+39.52880859	-44.60449219	-73.74023438	+4240
+1458240654.75679990	+16.70361328	-2.26757813	+0.08349609	-1.29638672	-64.05029297	-81.23291016	+6816	+17.08593750	+0.91406250	-0.55371094	+62.02880859	-70.99365234	-63.94042969	+5428	+16.00488281	-3.22558594	-3.77490234	+39.50683594	-44.67041016	-73.74023438	+4260
+1458240654.76099990	+16.69921875	-2.27197266	+0.07910156	-1.53808594	-64.07226563	-81.07910156	+6824	+17.08593750	+0.91845703	-0.54492188	+62.13867188	-71.12548828	-64.05029297	+5440	+16.00927734	-3.21240234	-3.77050781	+39.48486328	-44.75830078	-73.71826172	+4280
+1458240654.76519990	+16.69921875	-2.28076172	+0.07031250	-1.77978516	-64.11621094	-80.96923828	+6836	+17.08593750	+0.91845703	-0.54052734	+62.22656250	-71.23535156	-64.18212891	+5448	+16.01367188	-3.19921875	-3.76611328	+39.46289063	-44.86816406	-73.69628906	+4300
+1458240654.76930000	+16.69921875	-2.29394531	+0.06152344	-2.04345703	-64.18212891	-80.83740234	+6840	+17.08154297	+0.91845703	-0.53173828	+62.33642578	-71.36718750	-64.33593750	+5456	+16.01806641	-3.18603516	-3.75732422	+39.46289063	-45.02197266	-73.67431641	+4316
+1458240654.77350000	+16.69921875	-2.30712891	+0.04394531	-2.30712891	-64.18212891	-80.72753906	+6848	+17.08154297	+0.91406250	-0.52734375	+62.40234375	-71.47705078	-64.44580078	+5464	+16.02685547	-3.17285156	-3.74853516	+39.44091797	-45.17578125	-73.65234375	+4332
+1458240654.77760000	+16.69921875	-2.32031250	+0.02636719	-2.54882813	-64.13818359	-80.61767578	+6856	+17.07714844	+0.91406250	-0.52734375	+62.44628906	-71.58691406	-64.51171875	+5472	+16.03564453	-3.15527344	-3.73974609	+39.44091797	-45.35156250	-73.63037109	+4344
+1458240654.78180000	+16.69921875	-2.33349609	+0.00000000	-2.81250000	-64.07226563	-80.52978516	+6860	+17.07714844	+0.90966797	-0.52734375	+62.46826172	-71.69677734	-64.57763672	+5480	+16.04443359	-3.14208984	-3.73095703	+39.46289063	-45.52734375	-73.60839844	+4356
+1458240654.78600000	+16.69482422	-2.35546875	-0.02197266	-3.05419922	-64.02832031	-80.46386719	+6860	+17.07275391	+0.90527344	-0.53173828	+62.51220703	-71.78466797	-64.66552734	+5488	+16.05322266	-3.12011719	-3.72216797	+39.46289063	-45.68115234	-73.54248047	+4368
+1458240654.79010010	+16.69042969	-2.37304688	-0.04394531	-3.29589844	-64.02832031	-80.39794922	+6864	+17.06835938	+0.90087891	-0.53173828	+62.57812500	-71.87255859	-64.77539063	+5496	+16.06201172	-3.10693359	-3.71337891	+39.48486328	-45.83496094	-73.52050781	+4372
+1458240654.79430010	+16.68164063	-2.38623047	-0.06152344	-3.49365234	-64.02832031	-80.37597656	+6860	+17.06396484	+0.89208984	-0.53173828	+62.66601563	-71.98242188	-64.90722656	+5504	+16.06640625	-3.08935547	-3.70458984	+39.50683594	-46.01074219	-73.49853516	+4376
+1458240654.80259990	+16.67285156	-2.40820313	-0.08789063	-3.73535156	-64.13818359	-80.39794922	+6852	+17.05517578	+0.88330078	-0.53173828	+62.92968750	-72.22412109	-65.28076172	+5520	+16.07958984	-3.05419922	-3.68701172	+39.55078125	-46.34033203	-73.52050781	+4380
+1458240654.80679990	+16.67285156	-2.40820313	-0.09667969	-3.73535156	-64.22607422	-80.50781250	+6840	+17.05078125	+0.88330078	-0.52734375	+63.17138672	-72.35595703	-65.54443359	+5524	+16.08398438	-3.04541016	-3.67382813	+39.61669922	-46.51611328	-73.60839844	+4380
+1458240654.81100010	+16.66845703	-2.40380859	-0.09228516	-3.66943359	-64.40185547	-80.66162109	+6832	+17.04638672	+0.88330078	-0.52294922	+63.50097656	-72.50976563	-65.91796875	+5532	+16.09277344	-3.03222656	-3.66503906	+39.70458984	-46.64794922	-73.71826172	+4380
+1458240654.81510000	+16.66406250	-2.39941406	-0.07910156	-3.53759766	-64.64355469	-80.83740234	+6824	+17.04638672	+0.88330078	-0.50976563	+63.91845703	-72.66357422	-66.37939453	+5540	+16.09277344	-3.01904297	-3.65185547	+39.81445313	-46.75781250	-73.87207031	+4376
+1458240654.81929990	+16.65966797	-2.38183594	-0.06591797	-3.31787109	-64.88525391	-81.07910156	+6816	+17.04638672	+0.88769531	-0.49658203	+64.42382813	-72.83935547	-66.88476563	+5544	+16.09716797	-3.01464844	-3.64306641	+39.92431641	-46.84570313	-74.04785156	+4372
+1458240654.82349990	+16.65087891	-2.36425781	-0.04394531	-3.05419922	-65.12695313	-81.32080078	+6812	+17.04199219	+0.89648438	-0.48339844	+64.95117188	-72.99316406	-67.41210938	+5552	+16.10156250	-3.01025391	-3.63427734	+40.03417969	-46.88964844	-74.20166016	+4368
+1458240654.82760000	+16.64648438	-2.34228516	-0.01757813	-2.74658203	-65.47851563	-81.62841797	+6812	+17.04199219	+0.90527344	-0.46582031	+65.63232422	-73.19091797	-68.09326172	+5556	+16.10156250	-3.00585938	-3.62988281	+40.12207031	-46.93359375	-74.42138672	+4368
+1458240654.83180000	+16.64208984	-2.31152344	+0.01318359	-2.35107422	-65.83007813	-81.93603516	+6816	+17.04199219	+0.91845703	-0.44824219	+66.37939453	-73.36669922	-68.81835938	+5564	+16.10156250	-3.00585938	-3.62109375	+40.25390625	-46.95556641	-74.66308594	+4364
+1458240654.83600000	+16.63769531	-2.28076172	+0.04833984	-1.93359375	-66.22558594	-82.30957031	+6820	+17.04199219	+0.93164063	-0.42626953	+67.17041016	-73.54248047	-69.60937500	+5572	+16.10156250	-3.00585938	-3.61230469	+40.38574219	-46.97753906	-74.94873047	+4364
+1458240654.84010000	+16.63330078	-2.24121094	+0.09228516	-1.34033203	-66.64306641	-82.74902344	+6824	+17.04199219	+0.94921875	-0.40429688	+68.07128906	-73.74023438	-70.46630859	+5580	+16.09716797	-3.01025391	-3.60351563	+40.56152344	-46.97753906	-75.30029297	+4368
+1458240654.84430000	+16.63330078	-2.20166016	+0.13183594	-0.76904297	-67.01660156	-83.21044922	+6828	+17.04199219	+0.96240234	-0.37792969	+68.95019531	-73.89404297	-71.34521484	+5588	+16.09716797	-3.01025391	-3.59472656	+40.73730469	-46.97753906	-75.65185547	+4372
+1458240654.84840010	+16.62890625	-2.17089844	+0.16699219	-0.21972656	-67.39013672	-83.64990234	+6832	+17.04199219	+0.97998047	-0.36035156	+69.85107422	-74.04785156	-72.20214844	+5592	+16.09716797	-3.01464844	-3.58593750	+40.91308594	-46.95556641	-76.00341797	+4376
+1458240654.85680010	+16.62011719	-2.10937500	+0.22851563	+0.76904297	-68.02734375	-84.50683594	+6840	+17.03759766	+1.01513672	-0.31640625	+71.69677734	-74.31152344	-73.98193359	+5604	+16.09716797	-3.01904297	-3.57714844	+41.28662109	-46.86767578	-76.72851563	+4396
+1458240654.86089990	+16.62011719	-2.08740234	+0.25048828	+1.18652344	-68.26904297	-84.88037109	+6844	+17.03320313	+1.03271484	-0.30322266	+72.50976563	-74.42138672	-74.77294922	+5612	+16.09716797	-3.01904297	-3.57275391	+41.44042969	-46.84570313	-77.03613281	+4408
+1458240654.86509990	+16.61572266	-2.06103516	+0.26367188	+1.62597656	-68.48876953	-85.27587891	+6844	+17.02880859	+1.05029297	-0.29003906	+73.30078125	-74.50927734	-75.52001953	+5616	+16.09716797	-3.01904297	-3.56396484	+41.61621094	-46.86767578	-77.36572266	+4420
+1458240654.86929990	+16.61132813	-2.05224609	+0.27685547	+1.97753906	-68.68652344	-85.60546875	+6840	+17.02001953	+1.05908203	-0.28125000	+74.02587891	-74.59716797	-76.22314453	+5620	+16.09277344	-3.01464844	-3.55517578	+41.79199219	-46.88964844	-77.65136719	+4436
+1458240654.87340000	+16.61132813	-2.04345703	+0.28125000	+2.26318359	-68.84033203	-85.91308594	+6836	+17.01562500	+1.06347656	-0.27246094	+74.66308594	-74.64111328	-76.88232422	+5624	+16.09716797	-3.01025391	-3.54638672	+41.94580078	-46.97753906	-77.93701172	+4448
+1458240654.87760000	+16.61132813	-2.03906250	+0.27685547	+2.46093750	-68.88427734	-86.15478516	+6828	+17.01123047	+1.06787109	-0.26806641	+75.19042969	-74.68505859	-77.40966797	+5624	+16.10156250	-3.00146484	-3.53759766	+42.07763672	-47.06542969	-78.11279297	+4464
+1458240654.88179990	+16.60253906	-2.05224609	+0.26806641	+2.54882813	-68.95019531	-86.35253906	+6820	+17.00244141	+1.06787109	-0.26806641	+75.62988281	-74.72900391	-77.84912109	+5628	+16.11035156	-2.99267578	-3.53320313	+42.16552734	-47.15332031	-78.24462891	+4476
+1458240654.88590000	+16.59814453	-2.06542969	+0.25488281	+2.59277344	-68.97216797	-86.52832031	+6816	+16.99365234	+1.07226563	-0.27246094	+76.02539063	-74.75097656	-78.24462891	+5628	+16.11474609	-2.97949219	-3.52441406	+42.23144531	-47.26318359	-78.33251953	+4488
+1458240654.89010000	+16.59375000	-2.07861328	+0.23730469	+2.59277344	-68.92822266	-86.63818359	+6808	+16.98486328	+1.07226563	-0.27685547	+76.31103516	-74.77294922	-78.55224609	+5632	+16.11914063	-2.97070313	-3.52001953	+42.29736328	-47.35107422	-78.35449219	+4496
+1458240654.89430000	+16.58496094	-2.09619141	+0.21972656	+2.54882813	-68.90625000	-86.74804688	+6800	+16.97607422	+1.07226563	-0.28125000	+76.55273438	-74.79492188	-78.79394531	+5632	+16.12353516	-2.95751953	-3.51562500	+42.34130859	-47.46093750	-78.37646484	+4500
+1458240654.89840010	+16.58056641	-2.11376953	+0.20214844	+2.50488281	-68.92822266	-86.81396484	+6792	+16.96289063	+1.06787109	-0.29003906	+76.77246094	-74.81689453	-79.03564453	+5636	+16.12792969	-2.94433594	-3.50683594	+42.38525391	-47.61474609	-78.39843750	+4508
+1458240654.90260000	+16.57177734	-2.12695313	+0.18896484	+2.46093750	-68.92822266	-86.87988281	+6780	+16.95410156	+1.06347656	-0.29443359	+76.92626953	-74.81689453	-79.21142578	+5636	+16.12792969	-2.93115234	-3.50244141	+42.42919922	-47.74658203	-78.42041016	+4508
+1458240654.90680000	+16.56738281	-2.14453125	+0.17578125	+2.41699219	-68.92822266	-86.96777344	+6768	+16.94531250	+1.05908203	-0.30322266	+77.03613281	-74.83886719	-79.34326172	+5640	+16.13232422	-2.92236328	-3.49365234	+42.45117188	-47.87841797	-78.44238281	+4508
+1458240654.91090010	+16.56298828	-2.16210938	+0.16699219	+2.39501953	-68.97216797	-87.05566406	+6756	+16.94091797	+1.05468750	-0.30761719	+77.23388672	-74.88281250	-79.56298828	+5640	+16.13671875	-2.90917969	-3.48486328	+42.49511719	-48.03222656	-78.44238281	+4508
+1458240654.91930010	+16.54980469	-2.18408203	+0.14941406	+2.30712891	-68.99414063	-87.16552734	+6728	+16.92333984	+1.05029297	-0.31201172	+77.51953125	-74.97070313	-79.89257813	+5644	+16.14111328	-2.88720703	-3.47167969	+42.53906250	-48.25195313	-78.42041016	+4500
+1458240654.92339990	+16.54101563	-2.18847656	+0.14501953	+2.35107422	-69.06005859	-87.27539063	+6712	+16.91894531	+1.05029297	-0.31201172	+77.71728516	-75.01464844	-80.06835938	+5644	+16.14111328	-2.87841797	-3.46289063	+42.56103516	-48.36181641	-78.42041016	+4496
+1458240654.92759990	+16.53662109	-2.18847656	+0.15380859	+2.43896484	-69.14794922	-87.40722656	+6700	+16.91015625	+1.05029297	-0.31201172	+77.93701172	-75.08056641	-80.28808594	+5644	+16.14111328	-2.86962891	-3.45849609	+42.58300781	-48.42773438	-78.42041016	+4488
+1458240654.93170000	+16.52783203	-2.18408203	+0.16259766	+2.61474609	-69.27978516	-87.56103516	+6684	+16.90576172	+1.05029297	-0.30761719	+78.17871094	-75.14648438	-80.50781250	+5644	+16.13671875	-2.86083984	-3.44970703	+42.60498047	-48.51562500	-78.46435547	+4480
+1458240654.93590000	+16.52783203	-2.17529297	+0.18017578	+2.83447266	-69.45556641	-87.75878906	+6672	+16.90136719	+1.05468750	-0.29882813	+78.48632813	-75.25634766	-80.83740234	+5644	+16.13671875	-2.85644531	-3.44531250	+42.62695313	-48.58154297	-78.50830078	+4472
+1458240654.94010000	+16.52343750	-2.16210938	+0.19775391	+3.05419922	-69.63134766	-87.93457031	+6664	+16.89697266	+1.05468750	-0.29003906	+78.83789063	-75.34423828	-81.16699219	+5644	+16.13232422	-2.85205078	-3.43652344	+42.67089844	-48.62548828	-78.55224609	+4464
+1458240654.94420000	+16.52343750	-2.14453125	+0.21972656	+3.38378906	-69.82910156	-88.19824219	+6656	+16.89697266	+1.06347656	-0.27685547	+79.23339844	-75.47607422	-81.56250000	+5648	+16.13232422	-2.85205078	-3.43212891	+42.67089844	-48.66943359	-78.61816406	+4456
+1458240654.94840000	+16.51904297	-2.12695313	+0.24169922	+3.80126953	-70.02685547	-88.52783203	+6652	+16.89257813	+1.06787109	-0.26367188	+79.69482422	-75.60791016	-82.00195313	+5648	+16.12792969	-2.85205078	-3.42333984	+42.69287109	-48.69140625	-78.68408203	+4452
+1458240654.95260000	+16.51464844	-2.10498047	+0.26806641	+4.28466797	-70.24658203	-88.92333984	+6648	+16.89257813	+1.07666016	-0.24609375	+80.22216797	-75.76171875	-82.48535156	+5652	+16.12353516	-2.85644531	-3.41894531	+42.71484375	-48.66943359	-78.77197266	+4444
+1458240654.95670010	+16.51464844	-2.07861328	+0.29443359	+4.83398438	-70.44433594	-89.34082031	+6644	+16.89257813	+1.08544922	-0.22412109	+80.79345703	-75.91552734	-83.03466797	+5652	+16.11914063	-2.85644531	-3.41894531	+42.73681641	-48.66943359	-78.83789063	+4440
+1458240654.96090010	+16.51464844	-2.05664063	+0.32080078	+5.40527344	-70.64208984	-89.82421875	+6640	+16.89257813	+1.09423828	-0.20654297	+81.32080078	-76.11328125	-83.56201172	+5656	+16.11474609	-2.86083984	-3.41455078	+42.73681641	-48.64746094	-78.92578125	+4440
+1458240654.96510000	+16.51025391	-2.03027344	+0.34716797	+6.08642578	-70.88378906	-90.37353516	+6640	+16.89257813	+1.10302734	-0.18457031	+82.02392578	-76.33300781	-84.24316406	+5656	+16.11035156	-2.86083984	-3.41015625	+42.75878906	-48.62548828	-78.99169922	+4436
+1458240654.97340010	+16.51025391	-1.99072266	+0.39990234	+7.55859375	-71.32324219	-91.62597656	+6640	+16.89257813	+1.12060547	-0.14501953	+83.45214844	-76.81640625	-85.69335938	+5660	+16.10156250	-2.86962891	-3.40576172	+42.75878906	-48.55957031	-79.14550781	+4440
+1458240654.97760010	+16.51025391	-1.97314453	+0.41748047	+8.43750000	-71.49902344	-92.39501953	+6640	+16.89697266	+1.12500000	-0.11865234	+84.44091797	-77.16796875	-86.70410156	+5660	+16.09716797	-2.87402344	-3.40136719	+42.73681641	-48.51562500	-79.21142578	+4440
+1458240654.98169990	+16.51464844	-1.96435547	+0.43505859	+9.29443359	-71.65283203	-93.18603516	+6636	+16.90136719	+1.13378906	-0.09228516	+85.40771484	-77.49755859	-87.71484375	+5660	+16.09277344	-2.87402344	-3.40136719	+42.71484375	-48.47167969	-79.23339844	+4444
+1458240654.98589990	+16.51464844	-1.95996094	+0.43945313	+10.12939453	-71.71875000	-93.97705078	+6632	+16.90136719	+1.13378906	-0.07470703	+86.19873047	-77.84912109	-88.54980469	+5660	+16.08837891	-2.87841797	-3.40136719	+42.69287109	-48.42773438	-79.25537109	+4452
+1458240654.99009990	+16.51025391	-1.95556641	+0.43945313	+11.16210938	-71.80664063	-94.96582031	+6628	+16.90576172	+1.13378906	-0.05712891	+87.25341797	-78.28857422	-89.71435547	+5656	+16.08398438	-2.87841797	-3.40136719	+42.62695313	-48.38378906	-79.25537109	+4456
+1458240654.99420000	+16.51025391	-1.95996094	+0.44384766	+12.06298828	-71.89453125	-95.86669922	+6620	+16.90576172	+1.12939453	-0.04394531	+88.22021484	-78.70605469	-90.83496094	+5652	+16.07958984	-2.87402344	-3.40136719	+42.58300781	-48.36181641	-79.21142578	+4460
+1458240654.99840000	+16.51025391	-1.97314453	+0.43066406	+12.87597656	-71.89453125	-96.67968750	+6616	+16.90576172	+1.12060547	-0.03515625	+88.98925781	-79.10156250	-91.75781250	+5648	+16.07519531	-2.86962891	-3.40576172	+42.51708984	-48.36181641	-79.12353516	+4468
+1458240655.00250010	+16.51025391	-1.98632813	+0.41748047	+13.90869141	-71.89453125	-97.73437500	+6612	+16.90136719	+1.10742188	-0.03076172	+90.08789063	-79.60693359	-93.09814453	+5648	+16.07519531	-2.86523438	-3.40576172	+42.45117188	-48.36181641	-79.03564453	+4472
+1458240655.00670000	+16.51025391	-2.00390625	+0.39990234	+14.85351563	-71.91650391	-98.70117188	+6612	+16.90136719	+1.09423828	-0.02636719	+91.18652344	-80.06835938	-94.41650391	+5644	+16.07519531	-2.86083984	-3.40576172	+42.38525391	-48.38378906	-78.94775391	+4476
+1458240655.01090000	+16.51025391	-2.02148438	+0.38232422	+15.73242188	-71.87255859	-99.62402344	+6608	+16.90136719	+1.08105469	-0.03076172	+92.06542969	-80.50781250	-95.53710938	+5640	+16.07080078	-2.85205078	-3.41015625	+42.29736328	-48.40576172	-78.83789063	+4480
+1458240655.01500010	+16.51025391	-2.04785156	+0.35595703	+16.87500000	-71.80664063	-100.81054688	+6604	+16.89697266	+1.05908203	-0.03076172	+93.31787109	-81.01318359	-97.09716797	+5640	+16.07080078	-2.84765625	-3.41015625	+42.23144531	-48.42773438	-78.72802734	+4484
+1458240655.01920010	+16.50585938	-2.06103516	+0.32958984	+17.81982422	-71.74072266	-101.77734375	+6596	+16.89697266	+1.04150391	-0.03515625	+94.54833984	-81.47460938	-98.61328125	+5636	+16.07080078	-2.83886719	-3.41015625	+42.14355469	-48.47167969	-78.59619141	+4488
+1458240655.02749990	+16.50146484	-2.08740234	+0.29443359	+19.77539063	-71.69677734	-103.68896484	+6584	+16.88818359	+1.01513672	-0.04833984	+97.66845703	-82.39746094	-102.26074219	+5636	+16.07080078	-2.81689453	-3.41455078	+41.96777344	-48.53759766	-78.26660156	+4488
+1458240655.03169990	+16.50146484	-2.09179688	+0.27685547	+20.80810547	-71.69677734	-104.67773438	+6576	+16.87939453	+1.00634766	-0.05273438	+99.58007813	-82.85888672	-104.45800781	+5636	+16.07080078	-2.80810547	-3.41894531	+41.85791016	-48.60351563	-78.09082031	+4484
+1458240655.03590010	+16.49707031	-2.09619141	+0.27246094	+21.92871094	-71.74072266	-105.75439453	+6568	+16.87939453	+0.99755859	-0.05273438	+101.90917969	-83.29833984	-107.05078125	+5632	+16.07080078	-2.79492188	-3.41894531	+41.74804688	-48.66943359	-77.89306641	+4484
+1458240655.04000000	+16.50146484	-2.10498047	+0.26806641	+23.04931641	-71.78466797	-106.83105469	+6556	+16.88378906	+0.98876953	-0.04833984	+104.98535156	-83.75976563	-110.39062500	+5632	+16.06640625	-2.77734375	-3.41894531	+41.57226563	-48.75732422	-77.62939453	+4480
+1458240655.04419990	+16.50146484	-2.09179688	+0.26367188	+24.30175781	-71.78466797	-107.92968750	+6544	+16.88818359	+0.98876953	-0.04833984	+108.23730469	-84.15527344	-113.84033203	+5632	+16.06640625	-2.76416016	-3.41894531	+41.44042969	-48.82324219	-77.40966797	+4472
+1458240655.04839990	+16.50146484	-2.07861328	+0.27246094	+25.70800781	-71.91650391	-109.20410156	+6540	+16.88818359	+0.98876953	-0.03955078	+112.39013672	-84.50683594	-118.21289063	+5628	+16.06640625	-2.75097656	-3.42333984	+41.30859375	-48.88916016	-77.23388672	+4464
+1458240655.05250000	+16.50146484	-2.06542969	+0.28564453	+27.00439453	-72.00439453	-110.39062500	+6532	+16.88818359	+0.98876953	-0.03076172	+116.87255859	-84.85839844	-122.89306641	+5628	+16.06640625	-2.74218750	-3.42333984	+41.17675781	-48.93310547	-77.03613281	+4456
+1458240655.05670000	+16.50585938	-2.04345703	+0.29882813	+28.34472656	-72.09228516	-111.53320313	+6532	+16.88818359	+0.99755859	-0.02636719	+121.64062500	-85.16601563	-127.83691406	+5628	+16.06640625	-2.73339844	-3.42333984	+41.04492188	-48.93310547	-76.88232422	+4448
+1458240655.06090000	+16.50585938	-2.01708984	+0.32080078	+29.83886719	-72.22412109	-112.82958984	+6532	+16.89257813	+1.00195313	-0.01318359	+127.55126953	-85.38574219	-133.90136719	+5632	+16.06201172	-2.72460938	-3.42773438	+40.93505859	-48.93310547	-76.75048828	+4440
+1458240655.06920000	+16.51025391	-1.97753906	+0.36914063	+32.67333984	-72.46582031	-115.35644531	+6528	+16.90136719	+1.01953125	+0.01318359	+140.33935547	-85.71533203	-146.88720703	+5632	+16.05761719	-2.72021484	-3.42773438	+40.78125000	-48.91113281	-76.64062500	+4428
+1458240655.07340000	+16.51464844	-1.95117188	+0.40429688	+34.18945313	-72.61962891	-116.71875000	+6532	+16.91015625	+1.01953125	+0.03076172	+147.06298828	-85.73730469	-153.76464844	+5632	+16.05322266	-2.72460938	-3.42773438	+40.71533203	-48.86718750	-76.64062500	+4424
+1458240655.07750010	+16.51904297	-1.93359375	+0.43066406	+35.41992188	-72.70751953	-117.83935547	+6532	+16.91455078	+1.02832031	+0.03955078	+152.99560547	-85.78125000	-159.74121094	+5632	+16.05322266	-2.72460938	-3.42773438	+40.67138672	-48.84521484	-76.64062500	+4420
+1458240655.08170010	+16.51904297	-1.91601563	+0.45263672	+36.65039063	-72.79541016	-118.93798828	+6532	+16.92333984	+1.03271484	+0.04833984	+158.88427734	-85.78125000	-165.71777344	+5632	+16.05322266	-2.72900391	-3.42333984	+40.62744141	-48.80126953	-76.64062500	+4420
+1458240655.08579990	+16.52343750	-1.89404297	+0.47900391	+37.88085938	-72.88330078	-120.05859375	+6536	+16.92333984	+1.03271484	+0.06152344	+164.55322266	-85.67138672	-171.47460938	+5628	+16.05322266	-2.72900391	-3.42333984	+40.58349609	-48.77929688	-76.66259766	+4420
+1458240655.08999990	+16.52343750	-1.87646484	+0.49658203	+38.89160156	-72.90527344	-120.98144531	+6536	+16.92773438	+1.04150391	+0.07031250	+169.32128906	-85.60546875	-176.26464844	+5628	+16.04882813	-2.73339844	-3.42773438	+40.53955078	-48.73535156	-76.66259766	+4420
+1458240655.09419990	+16.51904297	-1.87207031	+0.51416016	+39.77050781	-72.97119141	-121.83837891	+6536	+16.92773438	+1.03710938	+0.07470703	+174.04541016	-85.49560547	+178.92333984	+5628	+16.04882813	-2.73339844	-3.42773438	+40.49560547	-48.69140625	-76.66259766	+4420
+1458240655.09830000	+16.52343750	-1.86767578	+0.52294922	+40.42968750	-72.97119141	-122.47558594	+6536	+16.92773438	+1.03271484	+0.07910156	+178.41796875	-85.38574219	+174.48486328	+5624	+16.04882813	-2.73339844	-3.42773438	+40.42968750	-48.66943359	-76.66259766	+4424
+1458240655.10250000	+16.51904297	-1.87207031	+0.52294922	+40.84716797	-72.94921875	-122.93701172	+6532	+16.92773438	+1.03271484	+0.07910156	-177.84667969	-85.27587891	+170.74951172	+5624	+16.04443359	-2.73339844	-3.42773438	+40.36376953	-48.64746094	-76.64062500	+4428
+1458240655.10669990	+16.51904297	-1.88085938	+0.52294922	+41.22070313	-72.92724609	-123.35449219	+6532	+16.93212891	+1.02392578	+0.07470703	-174.28710938	-85.16601563	+167.12402344	+5624	+16.04443359	-2.73339844	-3.42773438	+40.29785156	-48.64746094	-76.59667969	+4432
+1458240655.11080000	+16.51904297	-1.88964844	+0.51416016	+41.44042969	-72.88330078	-123.66210938	+6528	+16.92773438	+1.01074219	+0.07470703	-171.05712891	-85.01220703	+163.85009766	+5620	+16.04443359	-2.73339844	-3.42773438	+40.23193359	-48.64746094	-76.57470703	+4436
+1458240655.11500000	+16.51464844	-1.90283203	+0.49658203	+41.37451172	-72.79541016	-123.66210938	+6532	+16.92773438	+1.00195313	+0.07031250	-168.37646484	-84.90234375	+161.10351563	+5620	+16.04443359	-2.72900391	-3.42773438	+40.14404297	-48.66943359	-76.48681641	+4440
+1458240655.12330010	+16.51025391	-1.93359375	+0.45263672	+40.97900391	-72.61962891	-123.50830078	+6536	+16.91894531	+0.97558594	+0.04833984	-163.10302734	-84.70458984	+155.72021484	+5624	+16.04443359	-2.71142578	-3.42333984	+39.94628906	-48.73535156	-76.26708984	+4444
+1458240655.12750010	+16.50585938	-1.95117188	+0.43066406	+40.73730469	-72.53173828	-123.33251953	+6536	+16.91015625	+0.96679688	+0.03955078	-160.92773438	-84.61669922	+153.50097656	+5624	+16.04443359	-2.70263672	-3.42333984	+39.83642578	-48.80126953	-76.11328125	+4448
+1458240655.13170000	+16.50585938	-1.96435547	+0.40429688	+40.42968750	-72.44384766	-123.13476563	+6536	+16.90576172	+0.95800781	+0.03076172	-158.73046875	-84.50683594	+151.25976563	+5628	+16.04443359	-2.68945313	-3.42333984	+39.70458984	-48.86718750	-75.95947266	+4448
+1458240655.13579990	+16.50146484	-1.97753906	+0.37792969	+40.12207031	-72.35595703	-122.91503906	+6536	+16.90136719	+0.94482422	+0.02197266	-156.77490234	-84.37500000	+149.26025391	+5628	+16.04443359	-2.67626953	-3.42333984	+39.59472656	-48.93310547	-75.78369141	+4444
+1458240655.14000010	+16.50146484	-1.99072266	+0.35595703	+39.81445313	-72.26806641	-122.69531250	+6536	+16.89697266	+0.93164063	+0.01757813	-155.08300781	-84.26513672	+147.52441406	+5632	+16.04443359	-2.65869141	-3.42333984	+39.44091797	-49.04296875	-75.56396484	+4444
+1458240655.14420010	+16.50146484	-1.99951172	+0.32958984	+39.44091797	-72.15820313	-122.40966797	+6532	+16.89257813	+0.92285156	+0.00878906	-153.41308594	-84.15527344	+145.83251953	+5640	+16.04443359	-2.64111328	-3.41894531	+39.30908203	-49.13085938	-75.34423828	+4436
+1458240655.14829990	+16.50146484	-2.00830078	+0.30761719	+39.19921875	-72.09228516	-122.25585938	+6528	+16.88818359	+0.91406250	+0.00439453	-152.05078125	-84.02343750	+144.42626953	+5644	+16.04443359	-2.62792969	-3.41894531	+39.17724609	-49.21875000	-75.16845703	+4432
+1458240655.15249990	+16.50146484	-2.01269531	+0.29443359	+39.02343750	-72.04833984	-122.12402344	+6524	+16.88378906	+0.90966797	+0.00000000	-150.90820313	-83.91357422	+143.23974609	+5648	+16.04003906	-2.61035156	-3.41894531	+39.04541016	-49.30664063	-74.97070313	+4424
+1458240655.15660000	+16.50146484	-2.01269531	+0.28125000	+38.84765625	-71.98242188	-121.99218750	+6516	+16.87939453	+0.90527344	-0.00439453	-149.67773438	-83.82568359	+142.03125000	+5652	+16.04003906	-2.59716797	-3.41455078	+38.93554688	-49.37255859	-74.79492188	+4412
+1458240655.16080000	+16.50146484	-2.01269531	+0.26806641	+38.73779297	-71.96044922	-121.90429688	+6512	+16.87939453	+0.90087891	-0.00439453	-148.62304688	-83.69384766	+140.97656250	+5660	+16.04003906	-2.58398438	-3.41455078	+38.82568359	-49.41650391	-74.64111328	+4404
+1458240655.16500000	+16.50146484	-2.00830078	+0.26367188	+38.71582031	-71.93847656	-121.88232422	+6504	+16.87500000	+0.90087891	+0.00000000	-147.83203125	-83.58398438	+140.16357422	+5664	+16.03564453	-2.57519531	-3.41894531	+38.73779297	-49.41650391	-74.55322266	+4392
+1458240655.16910000	+16.50146484	-1.99951172	+0.26367188	+38.71582031	-71.93847656	-121.88232422	+6496	+16.87500000	+0.90527344	+0.00000000	-147.04101563	-83.47412109	+139.39453125	+5668	+16.03125000	-2.57080078	-3.41894531	+38.67187500	-49.41650391	-74.50927734	+4380
+1458240655.17330000	+16.50585938	-1.99072266	+0.26806641	+38.80371094	-71.96044922	-121.97021484	+6488	+16.87500000	+0.90527344	+0.00878906	-146.46972656	-83.32031250	+138.84521484	+5672	+16.02685547	-2.56640625	-3.41894531	+38.60595703	-49.37255859	-74.48730469	+4368
+1458240655.18160010	+16.50585938	-1.96875000	+0.28125000	+39.08935547	-72.02636719	-122.21191406	+6480	+16.88378906	+0.91845703	+0.02636719	-145.52490234	-83.05664063	+137.96630859	+5680	+16.02685547	-2.57080078	-3.42333984	+38.54003906	-49.30664063	-74.55322266	+4352
+1458240655.18580010	+16.51025391	-1.95556641	+0.29443359	+39.28710938	-72.09228516	-122.38769531	+6476	+16.88818359	+0.92285156	+0.03955078	-145.08544922	-82.92480469	+137.54882813	+5684	+16.02246094	-2.57519531	-3.42773438	+38.51806641	-49.24072266	-74.59716797	+4344
+1458240655.19000010	+16.51025391	-1.94677734	+0.30761719	+39.48486328	-72.13623047	-122.56347656	+6472	+16.88818359	+0.93164063	+0.04833984	-144.75585938	-82.83691406	+137.24121094	+5684	+16.02246094	-2.57519531	-3.42773438	+38.49609375	-49.17480469	-74.64111328	+4340
+1458240655.19409990	+16.51025391	-1.93359375	+0.32080078	+39.70458984	-72.20214844	-122.73925781	+6472	+16.89257813	+0.94042969	+0.05712891	-144.40429688	-82.72705078	+136.93359375	+5688	+16.01806641	-2.57958984	-3.43212891	+38.47412109	-49.10888672	-74.68505859	+4340
+1458240655.19829990	+16.51464844	-1.91601563	+0.33398438	+39.90234375	-72.24609375	-122.93701172	+6468	+16.89697266	+0.94921875	+0.06591797	-144.05273438	-82.61718750	+136.62597656	+5688	+16.01806641	-2.58398438	-3.43652344	+38.43017578	-49.04296875	-74.72900391	+4336
+1458240655.20250010	+16.51464844	-1.89843750	+0.35595703	+40.20996094	-72.35595703	-123.20068359	+6468	+16.89697266	+0.95361328	+0.07470703	-143.78906250	-82.50732422	+136.38427734	+5688	+16.01367188	-2.58837891	-3.44091797	+38.40820313	-48.97705078	-74.79492188	+4336
+1458240655.20660000	+16.51464844	-1.88525391	+0.37353516	+40.49560547	-72.44384766	-123.48632813	+6468	+16.90136719	+0.96240234	+0.08349609	-143.52539063	-82.39746094	+136.14257813	+5688	+16.01367188	-2.58837891	-3.44531250	+38.38623047	-48.91113281	-74.83886719	+4336
+1458240655.21079990	+16.51904297	-1.87646484	+0.39111328	+40.73730469	-72.50976563	-123.70605469	+6468	+16.90576172	+0.96679688	+0.09228516	-143.26171875	-82.30957031	+135.90087891	+5684	+16.00927734	-2.59277344	-3.44970703	+38.36425781	-48.86718750	-74.90478516	+4340
+1458240655.21499990	+16.51904297	-1.86328125	+0.40869141	+40.91308594	-72.59765625	-123.92578125	+6468	+16.90576172	+0.97558594	+0.09667969	-142.99804688	-82.22167969	+135.68115234	+5684	+16.00927734	-2.59277344	-3.45410156	+38.32031250	-48.80126953	-74.94873047	+4344
+1458240655.21910000	+16.51904297	-1.85888672	+0.42187500	+40.97900391	-72.66357422	-124.01367188	+6468	+16.90576172	+0.97998047	+0.10107422	-142.73437500	-82.15576172	+135.41748047	+5680	+16.00927734	-2.59277344	-3.45849609	+38.27636719	-48.75732422	-74.94873047	+4348
+1458240655.22330000	+16.51904297	-1.85449219	+0.42626953	+40.86914063	-72.68554688	-123.96972656	+6464	+16.90576172	+0.97998047	+0.10546875	-142.42675781	-82.08984375	+135.10986328	+5676	+16.00488281	-2.58837891	-3.46289063	+38.23242188	-48.71337891	-74.92675781	+4352
+1458240655.22750000	+16.51904297	-1.85888672	+0.42187500	+40.64941406	-72.68554688	-123.83789063	+6460	+16.90576172	+0.98437500	+0.10546875	-142.14111328	-82.04589844	+134.82421875	+5672	+16.00488281	-2.58398438	-3.47167969	+38.16650391	-48.69140625	-74.86083984	+4356
+1458240655.23160000	+16.51464844	-1.86767578	+0.41308594	+40.34179688	-72.68554688	-123.61816406	+6456	+16.90576172	+0.98437500	+0.10107422	-141.83349609	-82.00195313	+134.53857422	+5668	+16.00048828	-2.57519531	-3.47607422	+38.07861328	-48.69140625	-74.77294922	+4360
+1458240655.23990010	+16.51464844	-1.88964844	+0.37792969	+39.46289063	-72.59765625	-122.95898438	+6456	+16.89697266	+0.98437500	+0.09228516	-141.19628906	-81.93603516	+133.87939453	+5660	+15.99609375	-2.55322266	-3.48486328	+37.90283203	-48.75732422	-74.55322266	+4368
+1458240655.24410010	+16.51025391	-1.90283203	+0.35595703	+38.95751953	-72.50976563	-122.56347656	+6456	+16.89257813	+0.98437500	+0.08789063	-140.86669922	-81.91406250	+133.52783203	+5660	+15.99609375	-2.54003906	-3.48925781	+37.81494141	-48.80126953	-74.42138672	+4368
+1458240655.24830010	+16.51025391	-1.92041016	+0.32958984	+38.38623047	-72.42187500	-122.10205078	+6456	+16.89257813	+0.97998047	+0.07910156	-140.53710938	-81.91406250	+133.17626953	+5660	+15.99609375	-2.52685547	-3.49365234	+37.72705078	-48.84521484	-74.26757813	+4368
+1458240655.25239990	+16.51025391	-1.93798828	+0.29882813	+37.77099609	-72.31201172	-121.59667969	+6456	+16.88818359	+0.97558594	+0.07031250	-140.22949219	-81.91406250	+132.84667969	+5660	+15.99609375	-2.51367188	-3.50244141	+37.61718750	-48.88916016	-74.09179688	+4364
+1458240655.25659990	+16.50585938	-1.95117188	+0.26806641	+37.13378906	-72.20214844	-121.06933594	+6456	+16.88378906	+0.97558594	+0.06152344	-139.89990234	-81.91406250	+132.49511719	+5660	+15.99609375	-2.50048828	-3.50683594	+37.50732422	-48.95507813	-73.89404297	+4364
+1458240655.26079990	+16.50585938	-1.96435547	+0.23291016	+36.51855469	-72.09228516	-120.56396484	+6452	+16.87939453	+0.97119141	+0.05273438	-139.54833984	-81.91406250	+132.12158203	+5660	+15.99609375	-2.48730469	-3.51562500	+37.39746094	-48.97705078	-73.71826172	+4360
+1458240655.26910000	+16.50585938	-1.98632813	+0.17138672	+35.41992188	-71.87255859	-119.64111328	+6448	+16.87060547	+0.96679688	+0.03076172	-138.88916016	-81.95800781	+131.41845703	+5664	+15.99169922	-2.45654297	-3.53320313	+37.15576172	-49.08691406	-73.32275391	+4344
+1458240655.27329990	+16.51025391	-1.99072266	+0.14501953	+35.02441406	-71.80664063	-119.31152344	+6440	+16.87060547	+0.96679688	+0.01757813	-138.55957031	-81.95800781	+131.08886719	+5664	+15.99169922	-2.44335938	-3.54199219	+37.06787109	-49.10888672	-73.16894531	+4336
+1458240655.27740000	+16.51025391	-1.99072266	+0.12304688	+34.67285156	-71.74072266	-119.02587891	+6436	+16.86621094	+0.96679688	+0.00878906	-138.27392578	-81.97998047	+130.75927734	+5668	+15.99169922	-2.43457031	-3.55078125	+36.95800781	-49.13085938	-73.03710938	+4328
+1458240655.28160000	+16.51464844	-1.98632813	+0.10546875	+34.43115234	-71.67480469	-118.78417969	+6428	+16.86621094	+0.96679688	+0.00000000	-137.96630859	-81.97998047	+130.45166016	+5668	+15.99169922	-2.43017578	-3.55957031	+36.87011719	-49.10888672	-72.94921875	+4316
+1458240655.28580000	+16.51904297	-1.97753906	+0.09228516	+34.29931641	-71.65283203	-118.63037109	+6424	+16.86621094	+0.96679688	-0.00878906	-137.70263672	-82.00195313	+130.16601563	+5668	+15.99609375	-2.42138672	-3.57275391	+36.80419922	-49.08691406	-72.88330078	+4304
+1458240655.28990010	+16.52783203	-1.95996094	+0.08789063	+34.32128906	-71.67480469	-118.63037109	+6416	+16.86621094	+0.97119141	-0.01318359	-137.46093750	-82.02392578	+129.92431641	+5672	+15.99169922	-2.42138672	-3.58593750	+36.76025391	-49.02099609	-72.86132813	+4296
+1458240655.29410000	+16.53222656	-1.94238281	+0.08789063	+34.45312500	-71.71875000	-118.71826172	+6412	+16.86621094	+0.97558594	-0.02197266	-137.21923828	-82.02392578	+129.68261719	+5672	+15.99169922	-2.42138672	-3.59912109	+36.69433594	-48.95507813	-72.83935547	+4288
+1458240655.29830000	+16.53662109	-1.92041016	+0.09667969	+34.65087891	-71.78466797	-118.85009766	+6408	+16.87060547	+0.97998047	-0.03076172	-136.95556641	-82.04589844	+129.41894531	+5672	+15.98730469	-2.42138672	-3.61230469	+36.65039063	-48.84521484	-72.83935547	+4280
+1458240655.30240010	+16.54541016	-1.89404297	+0.10546875	+34.95849609	-71.87255859	-119.04785156	+6404	+16.87060547	+0.98437500	-0.03515625	-136.69189453	-82.04589844	+129.15527344	+5672	+15.98730469	-2.42138672	-3.62988281	+36.62841797	-48.77929688	-72.83935547	+4272
+1458240655.31069990	+16.55859375	-1.84130859	+0.12744141	+35.63964844	-72.04833984	-119.53125000	+6404	+16.87500000	+1.00195313	-0.05273438	-136.14257813	-82.06787109	+128.62792969	+5668	+15.98291016	-2.42578125	-3.65625000	+36.56250000	-48.58154297	-72.92724609	+4264
+1458240655.31489990	+16.56738281	-1.81054688	+0.13623047	+35.96923828	-72.11425781	-119.75097656	+6404	+16.87939453	+1.01074219	-0.06152344	-135.83496094	-82.08984375	+128.34228516	+5668	+15.98291016	-2.43017578	-3.67822266	+36.54052734	-48.44970703	-72.97119141	+4264
+1458240655.31909990	+16.57617188	-1.78417969	+0.14062500	+36.27685547	-72.18017578	-119.92675781	+6400	+16.88378906	+1.01953125	-0.07031250	-135.52734375	-82.11181641	+128.03466797	+5664	+15.97851563	-2.43017578	-3.70019531	+36.51855469	-48.31787109	-72.99316406	+4264
+1458240655.32320000	+16.58056641	-1.75781250	+0.14062500	+36.43066406	-72.20214844	-120.01464844	+6400	+16.88818359	+1.02832031	-0.08349609	-135.13183594	-82.13378906	+127.68310547	+5664	+15.97851563	-2.43457031	-3.72216797	+36.47460938	-48.16406250	-72.99316406	+4264
+1458240655.32740000	+16.58935547	-1.73144531	+0.13183594	+36.56250000	-72.20214844	-120.03662109	+6400	+16.89257813	+1.04589844	-0.09667969	-134.60449219	-82.15576172	+127.17773438	+5660	+15.97412109	-2.43017578	-3.75732422	+36.40869141	-47.96630859	-72.97119141	+4272
+1458240655.33160000	+16.59375000	-1.71386719	+0.11865234	+36.60644531	-72.18017578	-119.99267578	+6400	+16.90136719	+1.05908203	-0.11425781	-134.07714844	-82.19970703	+126.65039063	+5660	+15.96533203	-2.42578125	-3.79248047	+36.34277344	-47.79052734	-72.90527344	+4276
+1458240655.33570000	+16.60253906	-1.69628906	+0.09667969	+36.47460938	-72.11425781	-119.79492188	+6400	+16.90576172	+1.07226563	-0.13623047	-133.41796875	-82.26562500	+126.03515625	+5656	+15.96093750	-2.41699219	-3.82763672	+36.25488281	-47.63671875	-72.83935547	+4284
+1458240655.33990000	+16.61132813	-1.68750000	+0.05712891	+36.14501953	-72.00439453	-119.44335938	+6400	+16.91015625	+1.08544922	-0.16699219	-132.51708984	-82.33154297	+125.13427734	+5656	+15.96093750	-2.40380859	-3.86718750	+36.16699219	-47.50488281	-72.68554688	+4288
+1458240655.34410000	+16.62011719	-1.68310547	+0.01757813	+35.72753906	-71.87255859	-119.02587891	+6400	+16.91455078	+1.09863281	-0.19775391	-131.61621094	-82.41943359	+124.23339844	+5656	+15.95654297	-2.39062500	-3.90673828	+36.05712891	-47.39501953	-72.53173828	+4296
+1458240655.34820010	+16.62890625	-1.68310547	-0.03515625	+35.15625000	-71.65283203	-118.47656250	+6396	+16.91894531	+1.11181641	-0.23291016	-130.62744141	-82.50732422	+123.26660156	+5656	+15.95654297	-2.37304688	-3.94628906	+35.94726563	-47.28515625	-72.33398438	+4300
+1458240655.35660000	+16.63769531	-1.68750000	-0.17138672	+33.77197266	-71.12548828	-117.15820313	+6396	+16.92333984	+1.13818359	-0.32958984	-127.99072266	-82.77099609	+120.58593750	+5660	+15.95214844	-2.33349609	-4.02539063	+35.70556641	-47.10937500	-71.82861328	+4304
+1458240655.36069990	+16.64648438	-1.69189453	-0.24609375	+33.04687500	-70.86181641	-116.47705078	+6392	+16.92773438	+1.14697266	-0.38232422	-126.54052734	-82.90283203	+119.13574219	+5660	+15.94775391	-2.30712891	-4.06494141	+35.57373047	-47.04345703	-71.54296875	+4304
+1458240655.36490010	+16.65087891	-1.70068359	-0.32519531	+32.23388672	-70.55419922	-115.75195313	+6392	+16.92773438	+1.16015625	-0.44384766	-124.73876953	-83.05664063	+117.29003906	+5664	+15.94775391	-2.28515625	-4.10449219	+35.44189453	-46.99951172	-71.27929688	+4296
+1458240655.36910010	+16.65966797	-1.70507813	-0.40429688	+31.55273438	-70.26855469	-115.11474609	+6384	+16.92773438	+1.16894531	-0.50537109	-122.98095703	-83.18847656	+115.48828125	+5664	+15.94335938	-2.25878906	-4.14404297	+35.33203125	-46.93359375	-71.01562500	+4292
+1458240655.37319990	+16.66406250	-1.70947266	-0.47460938	+30.91552734	-69.98291016	-114.54345703	+6376	+16.92773438	+1.17773438	-0.56689453	-121.33300781	-83.32031250	+113.81835938	+5664	+15.94335938	-2.23681641	-4.17919922	+35.22216797	-46.88964844	-70.77392578	+4280
+1458240655.37739990	+16.67285156	-1.71386719	-0.55810547	+30.23437500	-69.67529297	-113.92822266	+6368	+16.92773438	+1.18652344	-0.62841797	-119.55322266	-83.45214844	+112.01660156	+5664	+15.93896484	-2.21044922	-4.21875000	+35.11230469	-46.84570313	-70.53222656	+4268
+1458240655.38570000	+16.69042969	-1.69628906	-0.69433594	+29.44335938	-69.19189453	-113.13720703	+6344	+16.92773438	+1.21728516	-0.73828125	-116.52099609	-83.67187500	+108.96240234	+5664	+15.94335938	-2.16210938	-4.30224609	+34.95849609	-46.71386719	-70.15869141	+4240
+1458240655.39400010	+16.69482422	-1.67871094	-0.73388672	+29.37744141	-69.10400391	-113.02734375	+6304	+16.93212891	+1.25683594	-0.83935547	-113.79638672	-83.84765625	+106.23779297	+5664	+15.93457031	-2.11376953	-4.39453125	+34.89257813	-46.45019531	-69.89501953	+4208
+1458240655.40240000	+16.70361328	-1.64355469	-0.77783203	+29.35546875	-68.99414063	-112.89550781	+6268	+16.93652344	+1.30957031	-0.92285156	-111.70898438	-83.97949219	+104.23828125	+5656	+15.92578125	-2.07421875	-4.49121094	+34.93652344	-46.12060547	-69.87304688	+4176
+1458240655.40650010	+16.71240234	-1.61718750	-0.79980469	+29.44335938	-68.95019531	-112.89550781	+6252	+16.94091797	+1.34033203	-0.95800781	-111.07177734	-84.02343750	+103.64501953	+5656	+15.92138672	-2.06103516	-4.53955078	+35.02441406	-45.94482422	-69.98291016	+4160
+1458240655.41490010	+16.73437500	-1.53369141	-0.85693359	+29.83886719	-68.88427734	-113.00537109	+6228	+16.94970703	+1.41943359	-1.02392578	-110.10498047	-84.11132813	+102.85400391	+5648	+15.91699219	-2.03466797	-4.64062500	+35.26611328	-45.48339844	-70.33447266	+4128
+1458240655.42319990	+16.76074219	-1.42382813	-0.91406250	+30.43212891	-68.86230469	-113.24707031	+6208	+16.96289063	+1.49853516	-1.09423828	-109.09423828	-84.22119141	+102.01904297	+5636	+15.90820313	-1.99951172	-4.74609375	+35.55175781	-45.02197266	-70.66406250	+4108
+1458240655.43150000	+16.78710938	-1.28759766	-0.97558594	+31.31103516	-68.88427734	-113.66455078	+6192	+16.96728516	+1.58203125	-1.16894531	-108.03955078	-84.35302734	+101.14013672	+5624	+15.88623047	-1.95996094	-4.85156250	+35.85937500	-44.51660156	-71.03759766	+4096
+1458240655.43569990	+16.79589844	-1.23486328	-1.00634766	+31.61865234	-68.86230469	-113.84033203	+6184	+16.97167969	+1.62597656	-1.20849609	-107.42431641	-84.44091797	+100.61279297	+5620	+15.88183594	-1.94238281	-4.89990234	+35.99121094	-44.34082031	-71.19140625	+4088
+1458240655.44400000	+16.81787109	-1.13378906	-1.08544922	+32.21191406	-68.79638672	-114.19189453	+6160	+16.97607422	+1.70947266	-1.29638672	-106.43554688	-84.61669922	+99.73388672	+5612	+15.87304688	-1.88964844	-5.00537109	+36.25488281	-43.98925781	-71.43310547	+4080
+1458240655.45240000	+16.83105469	-1.06347656	-1.18652344	+32.36572266	-68.51074219	-114.25781250	+6136	+16.97607422	+1.77978516	-1.40185547	-104.47998047	-84.88037109	+97.82226563	+5604	+15.86865234	-1.83251953	-5.10205078	+36.40869141	-43.74755859	-71.49902344	+4072
+1458240655.46070000	+16.83544922	-1.01953125	-1.31396484	+32.10205078	-68.13720703	-114.08203125	+6108	+16.96728516	+1.83691406	-1.52050781	-101.84326172	-85.18798828	+95.16357422	+5596	+15.85546875	-1.75341797	-5.20751953	+36.43066406	-43.57177734	-71.30126953	+4060
+1458240655.46900010	+16.83105469	-0.99316406	-1.46337891	+31.75048828	-67.67578125	-113.88427734	+6076	+16.95849609	+1.89404297	-1.63476563	-99.60205078	-85.45166016	+92.92236328	+5592	+15.84667969	-1.67871094	-5.29541016	+36.45263672	-43.48388672	-71.14746094	+4036
+1458240655.47729990	+16.83105469	-0.96679688	-1.61718750	+31.37695313	-67.17041016	-113.73046875	+6036	+16.94531250	+1.97314453	-1.77539063	-96.28417969	-85.80322266	+89.58251953	+5592	+15.84667969	-1.59960938	-5.37890625	+36.51855469	-43.48388672	-71.01562500	+4000
+1458240655.48149990	+16.83105469	-0.94921875	-1.69189453	+31.22314453	-66.88476563	-113.64257813	+6012	+16.94091797	+1.99951172	-1.84130859	-94.41650391	-85.93505859	+87.69287109	+5588	+15.84667969	-1.56445313	-5.42285156	+36.51855469	-43.46191406	-70.92773438	+3976
+1458240655.48980000	+16.82666016	-0.91406250	-1.84130859	+30.98144531	-66.37939453	-113.57666016	+5968	+16.92333984	+2.05664063	-1.93798828	-92.41699219	-86.17675781	+85.64941406	+5580	+15.83789063	-1.48974609	-5.51074219	+36.56250000	-43.35205078	-70.79589844	+3932
+1458240655.49819990	+16.82226563	-0.85693359	-1.96875000	+30.98144531	-65.98388672	-113.64257813	+5916	+16.91455078	+2.14013672	-2.02148438	-91.14257813	-86.37451172	+84.48486328	+5572	+15.82910156	-1.40625000	-5.58984375	+36.69433594	-43.26416016	-70.72998047	+3884
+1458240655.50650000	+16.82226563	-0.78222656	-2.06103516	+31.35498047	-65.74218750	-114.01611328	+5860	+16.91015625	+2.22363281	-2.09179688	-90.52734375	-86.57226563	+83.93554688	+5564	+15.82031250	-1.34472656	-5.65576172	+36.93603516	-43.19824219	-70.99365234	+3824
+1458240655.51480010	+16.82666016	-0.68115234	-2.11376953	+32.10205078	-65.67626953	-114.63134766	+5800	+16.91015625	+2.31591797	-2.15332031	-90.81298828	-86.77001953	+84.30908203	+5556	+15.81152344	-1.28320313	-5.72167969	+37.33154297	-42.97851563	-71.41113281	+3772
+1458240655.51900010	+16.83105469	-0.62402344	-2.14013672	+32.47558594	-65.63232422	-114.91699219	+5776	+16.91015625	+2.36865234	-2.18408203	-90.39550781	-86.85791016	+83.97949219	+5552	+15.81152344	-1.25244141	-5.75683594	+37.55126953	-42.84667969	-71.65283203	+3748
+1458240655.52729990	+16.83544922	-0.50097656	-2.15771484	+33.46435547	-65.74218750	-115.70800781	+5720	+16.91015625	+2.46972656	-2.21923828	-92.98828125	-87.03369141	+86.72607422	+5540	+15.79394531	-1.19531250	-5.82275391	+38.05664063	-42.51708984	-72.18017578	+3708
+1458240655.53570010	+16.84423828	-0.36914063	-2.15771484	+34.60693359	-65.93994141	-116.60888672	+5664	+16.91015625	+2.57080078	-2.25439453	-95.84472656	-87.18750000	+89.71435547	+5528	+15.78076172	-1.13378906	-5.87109375	+38.62792969	-42.29736328	-72.83935547	+3672
+1458240655.54399990	+16.84863281	-0.24609375	-2.15771484	+35.72753906	-66.09375000	-117.55371094	+5608	+16.91455078	+2.67187500	-2.30712891	-96.39404297	-87.40722656	+90.37353516	+5520	+15.77197266	-1.07226563	-5.91503906	+39.19921875	-42.05566406	-73.49853516	+3644
+1458240655.55230000	+16.84863281	-0.12304688	-2.16650391	+36.73828125	-66.22558594	-118.43261719	+5560	+16.90576172	+2.76855469	-2.34667969	-98.87695313	-87.58300781	+92.94433594	+5508	+15.76757813	-1.01074219	-5.97216797	+39.70458984	-41.79199219	-74.04785156	+3632
+1458240655.55650000	+16.84863281	-0.07470703	-2.17089844	+37.11181641	-66.26953125	-118.80615234	+5532	+16.90136719	+2.80810547	-2.36425781	-100.34912109	-87.69287109	+94.41650391	+5504	+15.75439453	-0.97119141	-5.99853516	+39.92431641	-41.68212891	-74.20166016	+3628
+1458240655.56900000	+16.83105469	+0.04833984	-2.22363281	+37.96875000	-66.24755859	-119.72900391	+5452	+16.87939453	+2.91796875	-2.44335938	-102.41455078	-88.04443359	+96.45996094	+5492	+15.73681641	-0.85253906	-6.06005859	+40.36376953	-41.66015625	-74.55322266	+3608
+1458240655.57730010	+16.82226563	+0.10986328	-2.28076172	+38.18847656	-66.11572266	-120.10253906	+5396	+16.86181641	+2.98828125	-2.50048828	-103.60107422	-88.26416016	+97.58056641	+5484	+15.74560547	-0.77343750	-6.09521484	+40.53955078	-41.77001953	-74.70703125	+3588
+1458240655.58559990	+16.80908203	+0.15380859	-2.35546875	+38.25439453	-65.87402344	-120.38818359	+5340	+16.83984375	+3.04980469	-2.55322266	-105.68847656	-88.50585938	+99.60205078	+5480	+15.74121094	-0.68115234	-6.13916016	+40.69335938	-41.85791016	-74.61914063	+3560
+1458240655.59400010	+16.78710938	+0.20214844	-2.43017578	+38.29833984	-65.58837891	-120.65185547	+5284	+16.81347656	+3.10693359	-2.59716797	-109.59960938	-88.72558594	+103.44726563	+5476	+15.72802734	-0.58447266	-6.17871094	+40.78125000	-41.96777344	-74.50927734	+3528
+1458240655.60229990	+16.77392578	+0.24609375	-2.49609375	+38.36425781	-65.36865234	-120.89355469	+5232	+16.79589844	+3.16406250	-2.63671875	-115.83984375	-88.90136719	+109.55566406	+5476	+15.72363281	-0.49658203	-6.20507813	+40.91308594	-42.14355469	-74.46533203	+3480
+1458240655.60649990	+16.76513672	+0.27685547	-2.52685547	+38.47412109	-65.23681641	-121.04736328	+5208	+16.78710938	+3.19921875	-2.65429688	-119.53125000	-88.98925781	+113.20312500	+5476	+15.72802734	-0.45263672	-6.21826172	+41.00097656	-42.20947266	-74.53125000	+3452
+1458240655.61480000	+16.75195313	+0.33837891	-2.56640625	+38.93554688	-65.08300781	-121.57470703	+5160	+16.76953125	+3.27832031	-2.66748047	-133.98925781	-89.05517578	+127.72705078	+5480	+15.72363281	-0.36474609	-6.24023438	+41.30859375	-42.27539063	-74.68505859	+3400
+1458240655.62310000	+16.73437500	+0.42187500	-2.59277344	+39.55078125	-64.97314453	-122.12402344	+5124	+16.74755859	+3.36181641	-2.67626953	-148.73291016	-89.05517578	+142.53662109	+5488	+15.71923828	-0.27246094	-6.26220703	+41.70410156	-42.23144531	-74.86083984	+3352
+1458240655.63140010	+16.71679688	+0.52294922	-2.58837891	+40.42968750	-64.99511719	-122.87109375	+5092	+16.73437500	+3.44531250	-2.67626953	-163.54248047	-88.94531250	+157.41210938	+5500	+15.70166016	-0.20214844	-6.27099609	+42.18750000	-42.16552734	-75.34423828	+3300
+1458240655.63980010	+16.70800781	+0.63720703	-2.54882813	+41.61621094	-65.19287109	-123.83789063	+5072	+16.72558594	+3.54638672	-2.66308594	-171.82617188	-88.72558594	+165.82763672	+5516	+15.69726563	-0.13183594	-6.26220703	+42.78076172	-42.09960938	-76.00341797	+3256
+1458240655.64809990	+16.69482422	+0.75585938	-2.50048828	+42.95654297	-65.39062500	-124.91455078	+5048	+16.71679688	+3.64306641	-2.64550781	-179.40673828	-88.48388672	+173.49609375	+5528	+15.69287109	-0.06591797	-6.25341797	+43.41796875	-41.98974609	-76.70654297	+3228
+1458240655.65640000	+16.67724609	+0.87451172	-2.45654297	+44.20898438	-65.52246094	-125.92529297	+5028	+16.70361328	+3.73974609	-2.63232422	+174.17724609	-88.28613281	-179.95605469	+5544	+15.67529297	+0.00439453	-6.24902344	+44.01123047	-41.79199219	-77.27783203	+3208
+1458240655.66479990	+16.66406250	+0.98437500	-2.41699219	+45.32958984	-65.67626953	-126.84814453	+5004	+16.69042969	+3.82763672	-2.61474609	+171.10107422	-88.06640625	-176.81396484	+5560	+15.66650391	+0.06591797	-6.23583984	+44.53857422	-41.70410156	-77.87109375	+3200
+1458240655.67310000	+16.65527344	+1.08544922	-2.38183594	+46.40625000	-65.80810547	-127.77099609	+4976	+16.68164063	+3.90234375	-2.60156250	+168.50830078	-87.84667969	-174.22119141	+5572	+15.65771484	+0.12744141	-6.21386719	+44.97802734	-41.74804688	-78.42041016	+3204
+1458240655.68140010	+16.64208984	+1.16455078	-2.36425781	+47.15332031	-65.78613281	-128.45214844	+4944	+16.66845703	+3.97265625	-2.60156250	+164.97070313	-87.73681641	-170.66162109	+5576	+15.65771484	+0.20214844	-6.21386719	+45.26367188	-41.72607422	-78.55224609	+3208
+1458240655.68560000	+16.63330078	+1.19531250	-2.36865234	+47.35107422	-65.72021484	-128.67187500	+4928	+16.65527344	+4.00341797	-2.60156250	+163.21289063	-87.67089844	-168.92578125	+5580	+15.65332031	+0.23730469	-6.21826172	+45.32958984	-41.74804688	-78.59619141	+3208
+1458240655.69390010	+16.61572266	+1.24365234	-2.39941406	+47.46093750	-65.52246094	-128.80371094	+4900	+16.62890625	+4.06054688	-2.59716797	+160.55419922	-87.56103516	-166.26708984	+5588	+15.64013672	+0.31640625	-6.23144531	+45.39550781	-41.79199219	-78.39843750	+3212
+1458240655.70219990	+16.60253906	+1.28320313	-2.43457031	+47.43896484	-65.32470703	-128.86962891	+4880	+16.60253906	+4.11328125	-2.60595703	+158.90625000	-87.53906250	-164.66308594	+5596	+15.64013672	+0.39550781	-6.23583984	+45.35156250	-41.98974609	-78.15673828	+3200
+1458240655.71059990	+16.58935547	+1.31835938	-2.46533203	+47.37304688	-65.12695313	-128.95751953	+4864	+16.58056641	+4.15722656	-2.60595703	+157.08251953	-87.47314453	-162.90527344	+5608	+15.63574219	+0.47460938	-6.24462891	+45.30761719	-42.14355469	-77.89306641	+3176
+1458240655.71890000	+16.57617188	+1.35351563	-2.50488281	+47.15332031	-64.90722656	-128.80371094	+4856	+16.55419922	+4.20996094	-2.61035156	+154.79736328	-87.47314453	-160.57617188	+5624	+15.63574219	+0.55810547	-6.26220703	+45.26367188	-42.27539063	-77.51953125	+3144
+1458240655.72720000	+16.56298828	+1.38867188	-2.53564453	+46.91162109	-64.73144531	-128.64990234	+4852	+16.52783203	+4.27148438	-2.59716797	+154.70947266	-87.45117188	-160.40039063	+5644	+15.61816406	+0.63281250	-6.26660156	+45.26367188	-42.36328125	-77.23388672	+3104
+1458240655.73560000	+16.55419922	+1.43701172	-2.54882813	+46.82373047	-64.64355469	-128.54003906	+4856	+16.50585938	+4.33300781	-2.57958984	+155.34667969	-87.42919922	-160.97167969	+5668	+15.60937500	+0.70751953	-6.26220703	+45.35156250	-42.45117188	-77.12402344	+3064
+1458240655.74390010	+16.54980469	+1.49414063	-2.54003906	+46.95556641	-64.68750000	-128.58398438	+4856	+16.49707031	+4.39892578	-2.55322266	+156.48925781	-87.38525391	-161.98242188	+5696	+15.60498047	+0.76025391	-6.24462891	+45.54931641	-42.51708984	-77.29980469	+3032
+1458240655.74810000	+16.54541016	+1.52929688	-2.52685547	+47.08740234	-64.75341797	-128.64990234	+4860	+16.49267578	+4.43847656	-2.52685547	+158.11523438	-87.29736328	-163.52050781	+5708	+15.60058594	+0.78662109	-6.23144531	+45.72509766	-42.47314453	-77.43164063	+3016
+1458240655.76060010	+16.53662109	+1.64355469	-2.46972656	+47.57080078	-65.01708984	-128.84765625	+4864	+16.47949219	+4.54833984	-2.46093750	+161.91650391	-87.16552734	-167.03613281	+5752	+15.57861328	+0.86572266	-6.20068359	+46.27441406	-42.36328125	-77.87109375	+3004
+1458240655.76889990	+16.53662109	+1.72265625	-2.41259766	+48.01025391	-65.30273438	-129.08935547	+4868	+16.47509766	+4.60546875	-2.40820313	+165.23437500	-87.03369141	-170.24414063	+5776	+15.56103516	+0.90527344	-6.16552734	+46.64794922	-42.29736328	-78.26660156	+3016
+1458240655.77720000	+16.53222656	+1.79736328	-2.35107422	+48.53759766	-65.61035156	-129.39697266	+4864	+16.47509766	+4.66259766	-2.35546875	+168.15673828	-86.87988281	-173.05664063	+5796	+15.55664063	+0.94921875	-6.13916016	+46.99951172	-42.27539063	-78.61816406	+3044
+1458240655.78550000	+16.52783203	+1.86767578	-2.29394531	+48.97705078	-65.87402344	-129.63867188	+4856	+16.47070313	+4.71533203	-2.31152344	+170.90332031	-86.79199219	-175.69335938	+5816	+15.55224609	+0.98876953	-6.11279297	+47.28515625	-42.23144531	-78.85986328	+3072
+1458240655.78970000	+16.52343750	+1.89843750	-2.27197266	+49.15283203	-65.98388672	-129.72656250	+4848	+16.46630859	+4.74169922	-2.28955078	+172.11181641	-86.74804688	-176.85791016	+5820	+15.55224609	+1.01074219	-6.10839844	+47.41699219	-42.20947266	-78.90380859	+3088
+1458240655.79800010	+16.51904297	+1.94238281	-2.23242188	+49.32861328	-66.18164063	-129.79248047	+4832	+16.45312500	+4.77246094	-2.25878906	+174.15527344	-86.74804688	-178.87939453	+5828	+15.53466797	+1.05468750	-6.09082031	+47.46093750	-42.25341797	-78.79394531	+3124
+1458240655.80640010	+16.51025391	+1.97314453	-2.21044922	+49.30664063	-66.26953125	-129.72656250	+4812	+16.43554688	+4.79882813	-2.24560547	+176.00097656	-86.79199219	+179.27490234	+5836	+15.53466797	+1.09863281	-6.08642578	+47.41699219	-42.38525391	-78.53027344	+3148
+1458240655.81469990	+16.50146484	+1.99511719	-2.20605469	+49.10888672	-66.29150391	-129.50683594	+4792	+16.41796875	+4.82080078	-2.23242188	+177.58300781	-86.83593750	+177.73681641	+5844	+15.53466797	+1.14257813	-6.08203125	+47.30712891	-42.51708984	-78.22265625	+3156
+1458240655.82300000	+16.49267578	+1.99951172	-2.21923828	+48.73535156	-66.22558594	-129.15527344	+4776	+16.39599609	+4.83398438	-2.23242188	+178.76953125	-86.96777344	+176.55029297	+5852	+15.53027344	+1.19091797	-6.08642578	+47.15332031	-42.64892578	-77.71728516	+3152
+1458240655.82719990	+16.48388672	+2.00390625	-2.22802734	+48.53759766	-66.18164063	-128.97949219	+4772	+16.38281250	+4.83837891	-2.23242188	+179.27490234	-87.03369141	+176.04492188	+5856	+15.52587891	+1.21289063	-6.08642578	+47.06542969	-42.73681641	-77.49755859	+3148
+1458240655.83550000	+16.47509766	+1.99951172	-2.24560547	+48.05419922	-66.09375000	-128.56201172	+4768	+16.35644531	+4.85156250	-2.23681641	-179.36279297	-87.18750000	+174.70458984	+5864	+15.51269531	+1.26123047	-6.07763672	+46.86767578	-42.91259766	-76.99218750	+3128
+1458240655.84390000	+16.46630859	+2.00390625	-2.26318359	+47.61474609	-66.02783203	-128.14453125	+4768	+16.33447266	+4.86474609	-2.24121094	-177.91259766	-87.34130859	+173.27636719	+5880	+15.50830078	+1.30957031	-6.06884766	+46.62597656	-43.11035156	-76.44287109	+3096
+1458240655.85220000	+16.45312500	+2.00830078	-2.27197266	+47.24121094	-65.98388672	-127.77099609	+4776	+16.31689453	+4.87792969	-2.23242188	-176.15478516	-87.40722656	+171.51855469	+5896	+15.49951172	+1.35351563	-6.05126953	+46.56005859	-43.22021484	-76.13525391	+3060
+1458240655.85630010	+16.44873047	+2.01269531	-2.27636719	+47.04345703	-65.96191406	-127.57324219	+4776	+16.30810547	+4.88671875	-2.22363281	-175.20996094	-87.47314453	+170.59570313	+5904	+15.49511719	+1.36669922	-6.04248047	+46.53808594	-43.24218750	-76.04736328	+3040
+1458240655.86470010	+16.43994141	+2.02587891	-2.26757813	+46.73583984	-66.00585938	-127.22167969	+4784	+16.29492188	+4.89990234	-2.19726563	-172.57324219	-87.51708984	+167.98095703	+5920	+15.48193359	+1.39746094	-6.01611328	+46.60400391	-43.24218750	-75.98144531	+3012
+1458240655.87299990	+16.43554688	+2.05224609	-2.24121094	+46.56005859	-66.13769531	-126.95800781	+4800	+16.29052734	+4.92187500	-2.15771484	-169.32128906	-87.49511719	+164.79492188	+5940	+15.47314453	+1.41064453	-5.98095703	+46.75781250	-43.24218750	-76.15722656	+2996
+1458240655.88130000	+16.42675781	+2.09619141	-2.19287109	+46.49414063	-66.37939453	-126.73828125	+4816	+16.29492188	+4.95263672	-2.10058594	-165.87158203	-87.38525391	+161.41113281	+5964	+15.46875000	+1.42382813	-5.94580078	+46.95556641	-43.22021484	-76.39892578	+2996
+1458240655.88969990	+16.42236328	+2.14892578	-2.12255859	+46.56005859	-66.70898438	-126.58447266	+4828	+16.29492188	+4.97900391	-2.03027344	-162.88330078	-87.23144531	+158.48876953	+5980	+15.46435547	+1.43261719	-5.91503906	+47.19726563	-43.13232422	-76.66259766	+3008
+1458240655.89800000	+16.41357422	+2.20166016	-2.04345703	+46.62597656	-67.06054688	-126.45263672	+4836	+16.29492188	+5.00097656	-1.95556641	-160.24658203	-87.07763672	+155.93994141	+5996	+15.45117188	+1.44140625	-5.87548828	+47.37304688	-43.08837891	-76.90429688	+3032
+1458240655.90630010	+16.40917969	+2.25439453	-1.96875000	+46.71386719	-67.43408203	-126.32080078	+4840	+16.29492188	+5.02294922	-1.89404297	-157.87353516	-86.94580078	+153.58886719	+6008	+15.44238281	+1.45458984	-5.84472656	+47.50488281	-43.08837891	-77.03613281	+3068
+1458240655.91050000	+16.40917969	+2.27197266	-1.93798828	+46.69189453	-67.56591797	-126.23291016	+4836	+16.29052734	+5.03173828	-1.87207031	-157.17041016	-86.90185547	+152.90771484	+6012	+15.44238281	+1.45898438	-5.82714844	+47.52685547	-43.11035156	-77.10205078	+3088
+1458240655.91880010	+16.40039063	+2.29394531	-1.90722656	+46.49414063	-67.67578125	-125.99121094	+4824	+16.28173828	+5.03613281	-1.83251953	-156.20361328	-86.87988281	+151.94091797	+6016	+15.44238281	+1.47656250	-5.81396484	+47.48291016	-43.17626953	-76.97021484	+3116
+1458240655.92720010	+16.39160156	+2.28955078	-1.90283203	+46.03271484	-67.65380859	-125.59570313	+4804	+16.26416016	+5.03173828	-1.81933594	-155.17089844	-86.94580078	+150.86425781	+6016	+15.43359375	+1.49414063	-5.80517578	+47.32910156	-43.26416016	-76.66259766	+3136
+1458240655.93549990	+16.38281250	+2.27197266	-1.91601563	+45.52734375	-67.58789063	-125.22216797	+4796	+16.24658203	+5.02294922	-1.81054688	-154.68750000	-87.01171875	+150.29296875	+6016	+15.42480469	+1.51171875	-5.79638672	+47.10937500	-43.39599609	-76.28906250	+3144
+1458240655.94380000	+16.37841797	+2.25439453	-1.93359375	+45.04394531	-67.47802734	-124.89257813	+4792	+16.23339844	+5.00976563	-1.81054688	-154.59960938	-87.12158203	+150.11718750	+6016	+15.42480469	+1.53369141	-5.78759766	+46.84570313	-43.59375000	-75.87158203	+3140
+1458240655.95210000	+16.36962891	+2.23242188	-1.95556641	+44.58251953	-67.36816406	-124.58496094	+4796	+16.22021484	+5.00097656	-1.81494141	-154.88525391	-87.20947266	+150.29296875	+6020	+15.42041016	+1.55126953	-5.78320313	+46.62597656	-43.72558594	-75.49804688	+3116
+1458240655.96050000	+16.36083984	+2.21044922	-1.97314453	+44.18701172	-67.25830078	-124.32128906	+4800	+16.20703125	+4.99218750	-1.81494141	-155.25878906	-87.27539063	+150.57861328	+6020	+15.41601563	+1.56884766	-5.77441406	+46.42822266	-43.83544922	-75.16845703	+3084
+1458240655.96880010	+16.35205078	+2.19726563	-1.97753906	+43.90136719	-67.21435547	-124.16748047	+4804	+16.19824219	+4.98339844	-1.80615234	-155.96191406	-87.31933594	+151.19384766	+6028	+15.40283203	+1.57324219	-5.75683594	+46.36230469	-43.94531250	-75.10253906	+3048
+1458240655.97709990	+16.34326172	+2.18847656	-1.97314453	+43.74755859	-67.23632813	-124.12353516	+4804	+16.19384766	+4.98339844	-1.78417969	-156.64306641	-87.27539063	+151.80908203	+6032	+15.40283203	+1.57763672	-5.72607422	+46.47216797	-44.03320313	-75.25634766	+3020
+1458240655.98550010	+16.33447266	+2.18847656	-1.95556641	+43.72558594	-67.32421875	-124.14550781	+4808	+16.18945313	+4.99218750	-1.75781250	-157.01660156	-87.18750000	+152.11669922	+6040	+15.40283203	+1.56884766	-5.69531250	+46.66992188	-44.05517578	-75.58593750	+3004
+1458240655.99379990	+16.32568359	+2.20166016	-1.91601563	+43.85742188	-67.50000000	-124.27734375	+4816	+16.18505859	+5.00537109	-1.70947266	-157.17041016	-87.01171875	+152.24853516	+6048	+15.39843750	+1.56445313	-5.66455078	+46.86767578	-44.03320313	-75.93750000	+2996
+1458240655.99799990	+16.32128906	+2.21044922	-1.88964844	+43.98925781	-67.60986328	-124.36523438	+4816	+16.18505859	+5.00976563	-1.68310547	-156.88476563	-86.92382813	+151.96289063	+6048	+15.39404297	+1.56005859	-5.64697266	+46.97753906	-44.03320313	-76.13525391	+3000
+1458240656.00630000	+16.30810547	+2.24560547	-1.81933594	+44.31884766	-67.91748047	-124.58496094	+4824	+16.18505859	+5.02734375	-1.62597656	-155.72021484	-86.70410156	+150.79833984	+6056	+15.38964844	+1.54687500	-5.60302734	+47.24121094	-44.03320313	-76.59667969	+3020
+1458240656.01460000	+16.29931641	+2.28076172	-1.74902344	+44.64843750	-68.18115234	-124.76074219	+4824	+16.18505859	+5.04052734	-1.57763672	-154.11621094	-86.55029297	+149.23828125	+6060	+15.38525391	+1.53808594	-5.55908203	+47.48291016	-44.01123047	-77.03613281	+3048
+1458240656.02290010	+16.29052734	+2.31152344	-1.69628906	+44.75830078	-68.33496094	-124.73876953	+4816	+16.18066406	+5.04492188	-1.54687500	-151.96289063	-86.44042969	+147.12890625	+6060	+15.38085938	+1.52490234	-5.53271484	+47.57080078	-43.92333984	-77.21191406	+3084
+1458240656.03130010	+16.28173828	+2.32470703	-1.66552734	+44.60449219	-68.35693359	-124.51904297	+4804	+16.17187500	+5.04931641	-1.52929688	-149.65576172	-86.37451172	+144.93164063	+6060	+15.36328125	+1.52490234	-5.51953125	+47.50488281	-43.81347656	-77.08007813	+3112
+1458240656.03539990	+16.27734375	+2.32470703	-1.66113281	+44.40673828	-68.31298828	-124.32128906	+4796	+16.17187500	+5.04492188	-1.52490234	-148.24951172	-86.37451172	+143.54736328	+6060	+15.35888672	+1.52929688	-5.51953125	+47.41699219	-43.81347656	-76.94824219	+3128
+1458240656.04380010	+16.27734375	+2.31591797	-1.67431641	+43.85742188	-68.13720703	-123.83789063	+4784	+16.16748047	+5.04052734	-1.52929688	-145.37109375	-86.41845703	+140.73486328	+6060	+15.35888672	+1.53808594	-5.51953125	+47.17529297	-43.81347656	-76.53076172	+3144
+1458240656.05209990	+16.27294922	+2.30273438	-1.69628906	+43.24218750	-67.87353516	-123.33251953	+4780	+16.15869141	+5.02734375	-1.54248047	-142.31689453	-86.50634766	+137.76855469	+6064	+15.35009766	+1.54687500	-5.53271484	+46.88964844	-43.74755859	-75.98144531	+3148
+1458240656.06040000	+16.27294922	+2.27636719	-1.73144531	+42.56103516	-67.54394531	-122.78320313	+4780	+16.14550781	+5.01855469	-1.56005859	-138.93310547	-86.59423828	+134.51660156	+6068	+15.34130859	+1.56884766	-5.55468750	+46.53808594	-43.65966797	-75.30029297	+3136
+1458240656.06880000	+16.27294922	+2.25000000	-1.76220703	+41.94580078	-67.23632813	-122.34375000	+4788	+16.13671875	+5.00097656	-1.57763672	-134.89013672	-86.66015625	+130.60546875	+6072	+15.32812500	+1.58203125	-5.56347656	+46.18652344	-43.63769531	-74.64111328	+3108
+1458240656.07710000	+16.27734375	+2.22363281	-1.79296875	+41.41845703	-66.90673828	-121.97021484	+4800	+16.13232422	+4.98779297	-1.59082031	-130.71533203	-86.72607422	+126.54052734	+6076	+15.32373047	+1.59521484	-5.56347656	+45.98876953	-43.59375000	-74.24560547	+3064
+1458240656.08540010	+16.27734375	+2.20605469	-1.81933594	+41.04492188	-66.57714844	-121.70654297	+4812	+16.12353516	+4.98339844	-1.59960938	-127.19970703	-86.74804688	+123.17871094	+6080	+15.32373047	+1.59082031	-5.55908203	+45.92285156	-43.50585938	-74.04785156	+3016
+1458240656.09369990	+16.28173828	+2.19726563	-1.82373047	+40.91308594	-66.33544922	-121.66259766	+4820	+16.12353516	+4.98779297	-1.58642578	-125.59570313	-86.68212891	+121.68457031	+6080	+15.31933594	+1.58642578	-5.55468750	+45.92285156	-43.46191406	-74.04785156	+2972
+1458240656.10209990	+16.28173828	+2.19726563	-1.81054688	+41.04492188	-66.18164063	-121.77246094	+4824	+16.12792969	+5.00097656	-1.56445313	-124.51904297	-86.63818359	+120.69580078	+6084	+15.31494141	+1.58203125	-5.54589844	+45.94482422	-43.39599609	-74.11376953	+2940
+1458240656.11040000	+16.28613281	+2.21044922	-1.78417969	+41.46240234	-66.11572266	-122.05810547	+4832	+16.13671875	+5.02294922	-1.54248047	-124.12353516	-86.61621094	+120.38818359	+6088	+15.31494141	+1.57324219	-5.53271484	+46.01074219	-43.30810547	-74.24560547	+2920
+1458240656.11870000	+16.28613281	+2.23681641	-1.73583984	+42.12158203	-66.15966797	-122.51953125	+4840	+16.14550781	+5.04492188	-1.52490234	-124.27734375	-86.61621094	+120.60791016	+6088	+15.31054688	+1.56005859	-5.51953125	+46.12060547	-43.22021484	-74.42138672	+2908
+1458240656.12710000	+16.29052734	+2.26318359	-1.68750000	+42.80273438	-66.18164063	-122.98095703	+4840	+16.14990234	+5.06689453	-1.50732422	-124.73876953	-86.68212891	+121.13525391	+6088	+15.30615234	+1.54248047	-5.50634766	+46.25244141	-43.08837891	-74.61914063	+2908
+1458240656.13120010	+16.29052734	+2.27636719	-1.66552734	+43.13232422	-66.22558594	-123.22265625	+4840	+16.14990234	+5.08007813	-1.49853516	-125.06835938	-86.72607422	+121.48681641	+6088	+15.30175781	+1.53369141	-5.49755859	+46.31835938	-43.00048828	-74.72900391	+2916
+1458240656.13960000	+16.29052734	+2.30273438	-1.63037109	+43.68164063	-66.24755859	-123.55224609	+4832	+16.15429688	+5.09765625	-1.48974609	-125.66162109	-86.90185547	+122.10205078	+6084	+15.29296875	+1.52050781	-5.48437500	+46.47216797	-42.84667969	-74.94873047	+2940
+1458240656.14790010	+16.29052734	+2.31591797	-1.61279297	+43.98925781	-66.20361328	-123.75000000	+4816	+16.15869141	+5.11083984	-1.48974609	-126.95800781	-87.18750000	+123.39843750	+6080	+15.28857422	+1.50732422	-5.47558594	+46.60400391	-42.71484375	-75.08056641	+2968
+1458240656.15619990	+16.29052734	+2.31152344	-1.61279297	+43.94531250	-66.07177734	-123.68408203	+4800	+16.15869141	+5.11523438	-1.49853516	-130.07812500	-87.67089844	+126.47460938	+6072	+15.28417969	+1.50292969	-5.47119141	+46.66992188	-42.62695313	-75.05859375	+2996
+1458240656.16450000	+16.29052734	+2.29833984	-1.63476563	+43.63769531	-65.89599609	-123.39843750	+4792	+16.14990234	+5.10644531	-1.52050781	-138.01025391	-88.46191406	+134.29687500	+6072	+15.28417969	+1.50292969	-5.47998047	+46.66992188	-42.56103516	-74.90478516	+3024
+1458240656.16870000	+16.29492188	+2.28955078	-1.64794922	+43.39599609	-65.80810547	-123.17871094	+4788	+16.14990234	+5.09765625	-1.54248047	-146.79931641	-88.87939453	+143.02001953	+6076	+15.27978516	+1.50292969	-5.47998047	+46.64794922	-42.53906250	-74.81689453	+3032
+1458240656.17700000	+16.29492188	+2.26757813	-1.67431641	+42.82470703	-65.63232422	-122.71728516	+4784	+16.14111328	+5.08007813	-1.56445313	+140.44921875	-89.34082031	-144.36035156	+6080	+15.28417969	+1.50732422	-5.48876953	+46.62597656	-42.53906250	-74.66308594	+3044
+1458240656.18540000	+16.29931641	+2.24560547	-1.70507813	+42.09960938	-65.45654297	-122.12402344	+4784	+16.13671875	+5.06250000	-1.58642578	+94.04296875	-88.57177734	-97.95410156	+6084	+15.28857422	+1.51171875	-5.49316406	+46.60400391	-42.53906250	-74.50927734	+3044
+1458240656.19370010	+16.29931641	+2.21923828	-1.74023438	+41.13281250	-65.25878906	-121.33300781	+4788	+16.13232422	+5.05810547	-1.61718750	+78.79394531	-87.34130859	-82.70507813	+6096	+15.28857422	+1.51611328	-5.49755859	+46.62597656	-42.51708984	-74.39941406	+3036
+1458240656.20199990	+16.30371094	+2.19726563	-1.76660156	+39.81445313	-65.10498047	-120.16845703	+4796	+16.13671875	+5.07128906	-1.61718750	+75.49804688	-86.11083984	-79.29931641	+6104	+15.29296875	+1.51611328	-5.50195313	+46.69189453	-42.49511719	-74.33349609	+3016
+1458240656.20619990	+16.30371094	+2.18408203	-1.77978516	+39.00146484	-65.06103516	-119.46533203	+4796	+16.13671875	+5.08447266	-1.62597656	+73.34472656	-85.40771484	-77.05810547	+6108	+15.29296875	+1.51171875	-5.50195313	+46.73583984	-42.47314453	-74.37744141	+3008
+1458240656.21450000	+16.31250000	+2.17529297	-1.78417969	+36.80419922	-65.03906250	-117.42187500	+4800	+16.14990234	+5.11523438	-1.61718750	+72.09228516	-84.02343750	-75.62988281	+6116	+15.29736328	+1.50732422	-5.49755859	+46.91162109	-42.42919922	-74.53125000	+2988
+1458240656.22289990	+16.31250000	+2.18408203	-1.77099609	+34.43115234	-65.12695313	-115.07080078	+4796	+16.15869141	+5.15478516	-1.61718750	+70.90576172	-82.48535156	-74.20166016	+6124	+15.29736328	+1.49853516	-5.48876953	+47.13134766	-42.31933594	-74.79492188	+2972
+1458240656.23120000	+16.31689453	+2.20605469	-1.71826172	+31.22314453	-65.39062500	-111.79687500	+4796	+16.16748047	+5.19873047	-1.62158203	+69.78515625	-80.79345703	-72.72949219	+6132	+15.28857422	+1.48535156	-5.47998047	+47.37304688	-42.18750000	-75.10253906	+2964
+1458240656.23540000	+16.31689453	+2.21484375	-1.69628906	+29.81689453	-65.52246094	-110.36865234	+4796	+16.18066406	+5.21630859	-1.61718750	+69.63134766	-80.00244141	-72.44384766	+6136	+15.28417969	+1.47656250	-5.47558594	+47.50488281	-42.12158203	-75.27832031	+2964
+1458240656.24370000	+16.32568359	+2.22363281	-1.66992188	+26.19140625	-65.56640625	-106.74316406	+4780	+16.19384766	+5.25585938	-1.63037109	+68.46679688	-78.17871094	-70.97167969	+6140	+15.27539063	+1.45458984	-5.46240234	+47.83447266	-41.92382813	-75.76171875	+2976
+1458240656.25200010	+16.33007813	+2.21484375	-1.66113281	+22.25830078	-65.45654297	-102.96386719	+4756	+16.21142578	+5.28662109	-1.65234375	+67.76367188	-76.24511719	-69.98291016	+6140	+15.26220703	+1.42382813	-5.44921875	+48.18603516	-41.68212891	-76.28906250	+2996
+1458240656.26029990	+16.33886719	+2.17968750	-1.67871094	+17.97363281	-65.08300781	-98.92089844	+4740	+16.22460938	+5.29541016	-1.69189453	+66.88476563	-74.20166016	-68.92822266	+6144	+15.24462891	+1.39746094	-5.44482422	+48.44970703	-41.44042969	-76.64062500	+3024
+1458240656.26869990	+16.34326172	+2.11816406	-1.71386719	+13.44726563	-64.42382813	-94.89990234	+4732	+16.23779297	+5.29980469	-1.74462891	+66.07177734	-72.07031250	-67.93945313	+6156	+15.22265625	+1.37988281	-5.44921875	+48.58154297	-41.24267578	-76.79443359	+3056
+1458240656.27700000	+16.35644531	+2.04785156	-1.78417969	+8.83300781	-63.43505859	-90.85693359	+4736	+16.25537109	+5.29541016	-1.81933594	+65.14892578	-69.85107422	-66.92871094	+6168	+15.21386719	+1.36230469	-5.45800781	+48.58154297	-41.13281250	-76.75048828	+3076
+1458240656.28119990	+16.35644531	+2.01269531	-1.82812500	+6.63574219	-62.81982422	-88.98925781	+4740	+16.25976563	+5.29541016	-1.85888672	+64.81933594	-68.73046875	-66.53320313	+6172	+15.20947266	+1.35791016	-5.46240234	+48.53759766	-41.08886719	-76.66259766	+3084
+1458240656.28950000	+16.36083984	+1.93798828	-1.89843750	+2.52685547	-61.58935547	-85.53955078	+4748	+16.26416016	+5.29101563	-1.95556641	+64.09423828	-66.48925781	-65.67626953	+6184	+15.19628906	+1.34472656	-5.47998047	+48.42773438	-41.00097656	-76.42089844	+3088
+1458240656.29780010	+16.36083984	+1.86328125	-1.97753906	-1.12060547	-60.24902344	-82.57324219	+4764	+16.26416016	+5.27783203	-2.05224609	+63.41308594	-64.29199219	-64.88525391	+6204	+15.18310547	+1.33593750	-5.50195313	+48.29589844	-40.89111328	-76.11328125	+3080
+1458240656.30620000	+16.36083984	+1.80615234	-2.05224609	-4.21875000	-58.88671875	-80.06835938	+4776	+16.27294922	+5.27783203	-2.12255859	+63.25927734	-62.44628906	-64.57763672	+6216	+15.16552734	+1.32275391	-5.52832031	+48.14208984	-40.78125000	-75.76171875	+3060
+1458240656.31859990	+16.34765625	+1.74462891	-2.14453125	-7.64648438	-57.06298828	-77.34375000	+4780	+16.26855469	+5.30419922	-2.25000000	+62.92968750	-59.85351563	-63.83056641	+6232	+15.13476563	+1.28320313	-5.56787109	+47.96630859	-40.42968750	-75.36621094	+3016
+1458240656.32699990	+16.33447266	+1.72705078	-2.17968750	-9.20654297	-56.07421875	-76.06933594	+4772	+16.25976563	+5.31738281	-2.32031250	+62.90771484	-58.44726563	-63.50097656	+6232	+15.09960938	+1.25244141	-5.59863281	+47.96630859	-40.01220703	-75.21240234	+2988
+1458240656.33530000	+16.32128906	+1.71826172	-2.20166016	-10.26123047	-55.26123047	-75.21240234	+4752	+16.25537109	+5.33935547	-2.36865234	+62.95166016	-57.26074219	-63.25927734	+6228	+15.06005859	+1.20410156	-5.62500000	+48.01025391	-39.52880859	-75.25634766	+2972
+1458240656.34360000	+16.30810547	+1.71386719	-2.22363281	-10.94238281	-54.58007813	-74.61914063	+4728	+16.25537109	+5.36572266	-2.42138672	+63.12744141	-56.31591797	-63.08349609	+6216	+15.02050781	+1.14697266	-5.64697266	+48.05419922	-38.97949219	-75.41015625	+2968
+1458240656.35200000	+16.29052734	+1.71386719	-2.24121094	-11.09619141	-53.98681641	-74.53125000	+4696	+16.24218750	+5.38330078	-2.48730469	+63.08349609	-55.39306641	-62.70996094	+6200	+14.97656250	+1.08544922	-5.67773438	+48.16406250	-38.32031250	-75.56396484	+2972
+1458240656.36030010	+16.27734375	+1.70507813	-2.27197266	-11.05224609	-53.39355469	-74.68505859	+4660	+16.23339844	+5.37451172	-2.56201172	+62.84179688	-54.53613281	-62.27050781	+6180	+14.92822266	+1.03271484	-5.71289063	+48.18603516	-37.63916016	-75.60791016	+2988
+1458240656.36859990	+16.26416016	+1.69189453	-2.30712891	-10.85449219	-52.84423828	-74.99267578	+4628	+16.22900391	+5.36132813	-2.63232422	+62.62207031	-53.83300781	-61.91894531	+6156	+14.87109375	+0.97119141	-5.74804688	+48.18603516	-36.95800781	-75.60791016	+3008
+1458240656.37700010	+16.25976563	+1.66992188	-2.36425781	-10.39306641	-52.27294922	-75.58593750	+4596	+16.21582031	+5.34814453	-2.75537109	+62.02880859	-52.93212891	-61.12792969	+6136	+14.83593750	+0.90966797	-5.78759766	+48.05419922	-36.34277344	-75.54199219	+3020
+1458240656.38529990	+16.25537109	+1.62597656	-2.44335938	-9.86572266	-51.52587891	-76.37695313	+4572	+16.20263672	+5.29541016	-2.90039063	+61.17187500	-51.98730469	-60.20507813	+6120	+14.78759766	+0.85693359	-5.83593750	+47.87841797	-35.74951172	-75.23437500	+3016
+1458240656.39360000	+16.24658203	+1.58642578	-2.52246094	-9.31640625	-50.77880859	-77.14599609	+4552	+16.18505859	+5.23828125	-3.04541016	+60.29296875	-51.08642578	-59.30419922	+6100	+14.73486328	+0.80859375	-5.88867188	+47.65869141	-35.06835938	-74.77294922	+3004
+1458240656.39780000	+16.24658203	+1.56005859	-2.57080078	-8.98681641	-50.36132813	-77.60742188	+4544	+16.17187500	+5.20751953	-3.12890625	+59.76562500	-50.62500000	-58.73291016	+6096	+14.70849609	+0.78222656	-5.91064453	+47.50488281	-34.80468750	-74.55322266	+2996
+1458240656.40610000	+16.24218750	+1.51611328	-2.67187500	-8.30566406	-49.46044922	-78.50830078	+4532	+16.15429688	+5.14160156	-3.29589844	+58.71093750	-49.68017578	-57.61230469	+6080	+14.66455078	+0.72070313	-5.95898438	+47.15332031	-34.18945313	-74.09179688	+2960
+1458240656.41440010	+16.23779297	+1.46337891	-2.77734375	-7.44873047	-48.44970703	-79.58496094	+4524	+16.13232422	+5.07128906	-3.46289063	+57.63427734	-48.77929688	-56.42578125	+6060	+14.60742188	+0.66357422	-6.00732422	+46.84570313	-33.48632813	-73.60839844	+2916
+1458240656.42280010	+16.22460938	+1.41503906	-2.89160156	-6.48193359	-47.32910156	-80.72753906	+4516	+16.10156250	+4.99658203	-3.62548828	+56.51367188	-47.87841797	-55.21728516	+6044	+14.54150391	+0.59765625	-6.05566406	+46.53808594	-32.67333984	-73.08105469	+2868
+1458240656.43109990	+16.20703125	+1.36669922	-3.01025391	-5.25146484	-46.01074219	-82.04589844	+4508	+16.07958984	+4.93066406	-3.76171875	+55.56884766	-47.21923828	-54.14062500	+6016	+14.47558594	+0.51855469	-6.09082031	+46.25244141	-31.81640625	-72.75146484	+2816
+1458240656.43530010	+16.19824219	+1.34472656	-3.05419922	-4.68017578	-45.50537109	-82.61718750	+4500	+16.06640625	+4.89990234	-3.82324219	+55.10742188	-46.91162109	-53.61328125	+6000	+14.43603516	+0.47900391	-6.10839844	+46.16455078	-31.33300781	-72.61962891	+2796
+1458240656.44359990	+16.17626953	+1.31396484	-3.13330078	-3.31787109	-44.36279297	-83.89160156	+4476	+16.04882813	+4.83837891	-3.92871094	+54.29443359	-46.38427734	-52.62451172	+5960	+14.36572266	+0.38232422	-6.13916016	+45.90087891	-30.36621094	-72.48779297	+2752
+1458240656.45190000	+16.14550781	+1.28759766	-3.19042969	-1.91162109	-43.37402344	-85.12207031	+4444	+16.02685547	+4.77685547	-4.02539063	+53.54736328	-45.92285156	-51.70166016	+5916	+14.28222656	+0.28125000	-6.16992188	+45.76904297	-29.24560547	-72.37792969	+2720
+1458240656.46030000	+16.11474609	+1.24804688	-3.23876953	-0.68115234	-42.45117188	-86.24267578	+4404	+16.00048828	+4.71533203	-4.10888672	+52.88818359	-45.52734375	-50.82275391	+5860	+14.19873047	+0.18017578	-6.19189453	+45.61523438	-28.14697266	-72.29003906	+2692
+1458240656.46860000	+16.08837891	+1.21728516	-3.26953125	+0.57128906	-41.63818359	-87.29736328	+4356	+15.97851563	+4.64062500	-4.17480469	+52.27294922	-45.21972656	-50.11962891	+5800	+14.11523438	+0.06591797	-6.20507813	+45.48339844	-27.13623047	-72.31201172	+2672
+1458240656.47690010	+16.05761719	+1.17333984	-3.30908203	+1.82373047	-40.78125000	-88.37402344	+4304	+15.95214844	+4.56591797	-4.25830078	+51.61376953	-44.80224609	-49.32861328	+5740	+14.03613281	-0.04833984	-6.21386719	+45.32958984	-26.14746094	-72.33398438	+2656
+1458240656.48110010	+16.04443359	+1.13818359	-3.33105469	+2.35107422	-40.31982422	-88.90136719	+4288	+15.93896484	+4.52197266	-4.30224609	+51.26220703	-44.56054688	-48.95507813	+5708	+13.99658203	-0.10986328	-6.21826172	+45.24169922	-25.66406250	-72.29003906	+2652
+1458240656.48939990	+16.00927734	+1.07226563	-3.39697266	+3.44970703	-39.26513672	-89.93408203	+4252	+15.90380859	+4.42968750	-4.39013672	+50.55908203	-44.03320313	-48.16406250	+5644	+13.91748047	-0.21972656	-6.22265625	+45.06591797	-24.74121094	-72.15820313	+2640
+1458240656.49770000	+15.98291016	+0.97998047	-3.46289063	+4.37255859	-38.16650391	-90.85693359	+4224	+15.86425781	+4.30224609	-4.49121094	+49.61425781	-43.43994141	-47.28515625	+5584	+13.83837891	-0.33837891	-6.22265625	+44.80224609	-23.95019531	-71.91650391	+2624
+1458240656.50609990	+15.95654297	+0.88330078	-3.54638672	+5.29541016	-36.89208984	-91.69189453	+4192	+15.82470703	+4.17480469	-4.61425781	+48.58154297	-42.71484375	-46.29638672	+5524	+13.76806641	-0.45263672	-6.22265625	+44.51660156	-23.18115234	-71.58691406	+2600
+1458240656.51440000	+15.92578125	+0.78222656	-3.63867188	+6.17431641	-35.52978516	-92.46093750	+4160	+15.78515625	+4.05615234	-4.71533203	+47.59277344	-42.07763672	-45.37353516	+5452	+13.69335938	-0.57128906	-6.21386719	+44.23095703	-22.43408203	-71.19140625	+2572
+1458240656.52270010	+15.89501953	+0.66357422	-3.73535156	+6.94335938	-34.03564453	-93.12011719	+4132	+15.74121094	+3.91113281	-4.82519531	+46.34033203	-41.35253906	-44.25292969	+5388	+13.60986328	-0.69433594	-6.20068359	+43.87939453	-21.62109375	-70.70800781	+2536
+1458240656.53110000	+15.85986328	+0.55810547	-3.82324219	+7.82226563	-32.47558594	-93.60351563	+4108	+15.68408203	+3.73095703	-4.93505859	+44.80224609	-40.58349609	-42.89062500	+5328	+13.53076172	-0.81738281	-6.18750000	+43.57177734	-20.83007813	-70.18066406	+2496
+1458240656.54360010	+15.80712891	+0.39990234	-3.93310547	+9.16259766	-30.19042969	-94.21875000	+4064	+15.61816406	+3.48925781	-5.05371094	+42.75878906	-39.72656250	-41.11083984	+5212	+13.40332031	-1.01513672	-6.14355469	+43.11035156	-19.57763672	-69.49951172	+2424
+1458240656.55189990	+15.75878906	+0.29882813	-3.98144531	+10.10742188	-28.74023438	-94.48242188	+4028	+15.56982422	+3.33984375	-5.08447266	+41.48437500	-39.37500000	-40.01220703	+5124	+13.30664063	-1.14697266	-6.11279297	+42.91259766	-18.63281250	-69.06005859	+2384
+1458240656.55600000	+15.73242188	+0.25048828	-3.99902344	+10.59082031	-28.01513672	-94.57031250	+4008	+15.54785156	+3.26074219	-5.09326172	+40.82519531	-39.26513672	-39.46289063	+5080	+13.25830078	-1.22607422	-6.09521484	+42.75878906	-18.14941406	-68.86230469	+2368
+1458240656.56440000	+15.67529297	+0.16699219	-4.01660156	+11.62353516	-26.76269531	-94.70214844	+3960	+15.49511719	+3.10693359	-5.08886719	+39.59472656	-39.11132813	-38.40820313	+4984	+13.15722656	-1.37109375	-6.05566406	+42.60498047	-17.22656250	-68.46679688	+2340
+1458240656.57270000	+15.61816406	+0.06591797	-4.02099609	+12.63427734	-25.62011719	-94.79003906	+3916	+15.44677734	+2.95312500	-5.06250000	+38.43017578	-39.06738281	-37.44140625	+4888	+13.05615234	-1.53369141	-6.00732422	+42.38525391	-16.28173828	-68.18115234	+2328
+1458240656.58100010	+15.55664063	-0.01757813	-4.01660156	+13.73291016	-24.56542969	-94.76806641	+3876	+15.39843750	+2.79931641	-5.03173828	+37.30957031	-39.04541016	-36.47460938	+4788	+12.95507813	-1.68750000	-5.95898438	+42.25341797	-15.40283203	-67.76367188	+2320
+1458240656.58520010	+15.52148438	-0.07031250	-4.01660156	+14.21630859	-24.01611328	-94.72412109	+3864	+15.36767578	+2.72021484	-5.00537109	+36.71630859	-39.08935547	-35.96923828	+4744	+12.90234375	-1.77099609	-5.92822266	+42.14355469	-14.96337891	-67.58789063	+2324
+1458240656.59349990	+15.44677734	-0.16259766	-4.00341797	+15.27099609	-23.09326172	-94.57031250	+3840	+15.31054688	+2.56201172	-4.95263672	+35.50781250	-39.15527344	-34.91455078	+4652	+12.79248047	-1.92041016	-5.87988281	+42.01171875	-14.15039063	-67.03857422	+2328
+1458240656.60190010	+15.37646484	-0.25488281	-3.99462891	+16.28173828	-22.19238281	-94.32861328	+3820	+15.25341797	+2.39501953	-4.90429688	+34.23339844	-39.13330078	-33.75000000	+4564	+12.69580078	-2.07421875	-5.81396484	+41.87988281	-13.46923828	-66.48925781	+2336
+1458240656.60599990	+15.34570313	-0.31640625	-3.99462891	+16.74316406	-21.73095703	-94.21875000	+3812	+15.22265625	+2.30273438	-4.88671875	+33.55224609	-39.08935547	-33.15673828	+4520	+12.64746094	-2.14892578	-5.78759766	+41.77001953	-13.11767578	-66.15966797	+2340
+1458240656.61439990	+15.26660156	-0.42187500	-4.00341797	+17.70996094	-20.74218750	-93.86718750	+3792	+15.15673828	+2.12695313	-4.84277344	+32.14599609	-38.95751953	-31.86035156	+4428	+12.55517578	-2.29394531	-5.71289063	+41.63818359	-12.54638672	-65.47851563	+2348
+1458240656.62680010	+15.14794922	-0.60205078	-4.02539063	+19.05029297	-19.27001953	-93.25195313	+3756	+15.04687500	+1.84130859	-4.79443359	+29.79492188	-38.60595703	-29.66308594	+4296	+12.41894531	-2.50048828	-5.59863281	+41.44042969	-11.77734375	-64.24804688	+2348
+1458240656.63520000	+15.06884766	-0.72509766	-4.03417969	+19.97314453	-18.34716797	-92.83447266	+3724	+14.97216797	+1.63916016	-4.75488281	+28.16894531	-38.32031250	-28.16894531	+4212	+12.33105469	-2.64550781	-5.51513672	+41.30859375	-11.27197266	-63.45703125	+2340
+1458240656.64350010	+14.98974609	-0.83496094	-4.03857422	+21.00585938	-17.42431641	-92.35107422	+3684	+14.89746094	+1.44580078	-4.71972656	+26.56494141	-37.94677734	-26.56494141	+4120	+12.24316406	-2.77734375	-5.43164063	+41.24267578	-10.74462891	-62.53417969	+2328
+1458240656.65179990	+14.89746094	-0.94482422	-4.03417969	+22.08251953	-16.56738281	-91.91162109	+3636	+14.81835938	+1.26562500	-4.66699219	+25.00488281	-37.63916016	-24.96093750	+4032	+12.15087891	-2.90917969	-5.33935547	+41.24267578	-10.21728516	-61.65527344	+2312
+1458240656.66020010	+14.80078125	-1.05468750	-4.02099609	+23.18115234	-15.75439453	-91.45019531	+3584	+14.73925781	+1.06787109	-4.60546875	+23.37890625	-37.33154297	-23.31298828	+3948	+12.05859375	-3.05419922	-5.24707031	+41.22070313	-9.58007813	-60.75439453	+2296
+1458240656.66849990	+14.70410156	-1.14257813	-3.98583984	+24.45556641	-15.13916016	-90.98876953	+3532	+14.66015625	+0.88769531	-4.53515625	+21.81884766	-37.04589844	-21.64306641	+3864	+11.95312500	-3.19921875	-5.16796875	+41.22070313	-8.87695313	-59.78759766	+2284
+1458240656.67269990	+14.65576172	-1.19531250	-3.95947266	+25.04882813	-14.85351563	-90.79101563	+3512	+14.62060547	+0.79980469	-4.47802734	+21.04980469	-37.02392578	-20.85205078	+3824	+11.90478516	-3.27832031	-5.11962891	+41.22070313	-8.50341797	-59.39208984	+2284
+1458240656.68100000	+14.55908203	-1.27441406	-3.91552734	+26.38916016	-14.28222656	-90.30761719	+3472	+14.54589844	+0.62402344	-4.39453125	+19.53369141	-36.71630859	-19.11621094	+3744	+11.79492188	-3.42773438	-5.04492188	+41.26464844	-7.66845703	-58.31542969	+2280
+1458240656.68930010	+14.44921875	-1.35791016	-3.85839844	+27.68554688	-13.77685547	-89.78027344	+3440	+14.46240234	+0.45703125	-4.28906250	+17.97363281	-36.49658203	-17.40234375	+3672	+11.67626953	-3.57714844	-4.95703125	+41.30859375	-6.85546875	-57.30468750	+2288
+1458240656.69770000	+14.33935547	-1.44580078	-3.79687500	+28.93798828	-13.33740234	-89.25292969	+3416	+14.37890625	+0.27246094	-4.17919922	+16.39160156	-36.25488281	-15.68847656	+3616	+11.56201172	-3.73095703	-4.87353516	+41.30859375	-5.99853516	-56.25000000	+2300
+1458240656.70600010	+14.23388672	-1.52490234	-3.73535156	+30.21240234	-12.91992188	-88.68164063	+3396	+14.29101563	+0.10107422	-4.07812500	+14.83154297	-35.85937500	-13.95263672	+3560	+11.44775391	-3.88037109	-4.79443359	+41.39648438	-5.16357422	-55.06347656	+2316
+1458240656.71429990	+14.12402344	-1.60839844	-3.67822266	+31.42089844	-12.43652344	-88.08837891	+3380	+14.20751953	-0.07031250	-3.97265625	+13.29345703	-35.46386719	-12.23876953	+3516	+11.33789063	-4.02539063	-4.69775391	+41.48437500	-4.43847656	-54.00878906	+2336
+1458240656.71849990	+14.07128906	-1.65673828	-3.65625000	+31.97021484	-12.17285156	-87.71484375	+3372	+14.15917969	-0.16259766	-3.92871094	+12.50244141	-35.20019531	-11.40380859	+3492	+11.28515625	-4.09130859	-4.65820313	+41.57226563	-4.06494141	-53.39355469	+2344
+1458240656.72680000	+13.95703125	-1.74902344	-3.60791016	+33.00292969	-11.73339844	-87.01171875	+3356	+14.06689453	-0.34277344	-3.83642578	+10.94238281	-34.67285156	-9.73388672	+3452	+11.18408203	-4.22753906	-4.54833984	+41.77001953	-3.51562500	-52.36083984	+2360
+1458240656.73510000	+13.84716797	-1.85009766	-3.55517578	+33.92578125	-11.29394531	-86.35253906	+3332	+13.97021484	-0.53173828	-3.73974609	+9.38232422	-34.16748047	-8.15185547	+3416	+11.09619141	-4.35498047	-4.43847656	+42.03369141	-3.01025391	-51.37207031	+2372
+1458240656.74350000	+13.73730469	-1.95117188	-3.52001953	+34.76074219	-10.76660156	-85.58349609	+3300	+13.87792969	-0.71191406	-3.65625000	+7.93212891	-33.57421875	-6.59179688	+3380	+11.00390625	-4.47363281	-4.32861328	+42.36328125	-2.59277344	-50.36132813	+2372
+1458240656.75180010	+13.62304688	-2.06103516	-3.46728516	+35.39794922	-10.32714844	-84.85839844	+3268	+13.78125000	-0.88769531	-3.56396484	+6.52587891	-33.00292969	-5.11962891	+3344	+10.92041016	-4.59228516	-4.20996094	+42.73681641	-2.26318359	-49.48242188	+2372
+1458240656.75600000	+13.57031250	-2.11376953	-3.44531250	+35.70556641	-10.08544922	-84.48486328	+3244	+13.73291016	-0.97998047	-3.52441406	+5.82275391	-32.69531250	-4.39453125	+3328	+10.87646484	-4.65380859	-4.15283203	+42.93457031	-2.06542969	-48.99902344	+2368
+1458240656.76430010	+13.46044922	-2.22363281	-3.38378906	+36.16699219	-9.66796875	-83.78173828	+3204	+13.63183594	-1.14697266	-3.41894531	+4.52636719	-32.21191406	-2.98828125	+3296	+10.78857422	-4.76806641	-4.03417969	+43.35205078	-1.75781250	-48.16406250	+2360
+1458240656.76850010	+13.40771484	-2.27197266	-3.35742188	+36.36474609	-9.40429688	-83.43017578	+3180	+13.58349609	-1.23486328	-3.37500000	+3.91113281	-31.90429688	-2.35107422	+3280	+10.74462891	-4.82519531	-3.98144531	+43.54980469	-1.53808594	-47.70263672	+2356
+1458240656.77259990	+13.35937500	-2.32470703	-3.31347656	+36.56250000	-9.25048828	-83.16650391	+3164	+13.53515625	-1.31835938	-3.31347656	+3.38378906	-31.72851563	-1.77978516	+3268	+10.70068359	-4.88671875	-3.91992188	+43.76953125	-1.36230469	-47.30712891	+2352
+1458240656.78090000	+13.25390625	-2.43457031	-3.25195313	+36.71630859	-8.67919922	-82.46337891	+3116	+13.43847656	-1.46777344	-3.22119141	+2.43896484	-31.04736328	-0.59326172	+3236	+10.59960938	-5.00976563	-3.81884766	+44.14306641	-0.94482422	-46.38427734	+2344
+1458240656.78510000	+13.20117188	-2.48291016	-3.20361328	+36.82617188	-8.50341797	-82.17773438	+3100	+13.39013672	-1.53808594	-3.15966797	+2.04345703	-30.80566406	-0.10986328	+3224	+10.55126953	-5.07128906	-3.76611328	+44.31884766	-0.74707031	-45.94482422	+2340
+1458240656.78930000	+13.14843750	-2.53564453	-3.16406250	+36.82617188	-8.21777344	-81.82617188	+3080	+13.33740234	-1.60400391	-3.11132813	+1.71386719	-30.43212891	+0.43945313	+3208	+10.49414063	-5.13281250	-3.71777344	+44.49462891	-0.52734375	-45.43945313	+2336
+1458240656.79760000	+13.04296875	-2.62792969	-3.07617188	+36.87011719	-7.69042969	-81.18896484	+3044	+13.24072266	-1.74023438	-3.00146484	+1.14257813	-29.79492188	+1.34033203	+3184	+10.38867188	-5.25585938	-3.62548828	+44.86816406	-0.08789063	-44.45068359	+2332
+1458240656.80180000	+12.99023438	-2.68066406	-3.03662109	+36.82617188	-7.42675781	-80.83740234	+3032	+13.19238281	-1.79296875	-2.95312500	+0.98876953	-29.39941406	+1.80175781	+3168	+10.32714844	-5.32177734	-3.57714844	+45.02197266	+0.10986328	-43.94531250	+2328
+1458240656.81010010	+12.88916016	-2.77734375	-2.94873047	+36.73828125	-6.87744141	-80.17822266	+3008	+13.09130859	-1.91162109	-2.84765625	+0.72509766	-28.65234375	+2.52685547	+3144	+10.22167969	-5.44482422	-3.48925781	+45.37353516	+0.50537109	-42.95654297	+2328
+1458240656.81839990	+12.78369141	-2.86962891	-2.86962891	+36.62841797	-6.28417969	-79.40917969	+2984	+12.99462891	-2.02148438	-2.75976563	+0.63720703	-27.72949219	+3.25195313	+3120	+10.10742188	-5.55908203	-3.40136719	+45.72509766	+0.85693359	-41.92382813	+2332
+1458240656.82259990	+12.73535156	-2.91796875	-2.82128906	+36.56250000	-6.04248047	-79.05761719	+2980	+12.94189453	-2.07421875	-2.70703125	+0.61523438	-27.35595703	+3.55957031	+3108	+10.05908203	-5.61621094	-3.35302734	+45.92285156	+0.96679688	-41.48437500	+2332
+1458240656.83090000	+12.62988281	-3.01464844	-2.74218750	+36.45263672	-5.53710938	-78.24462891	+2964	+12.84082031	-2.17529297	-2.61474609	+0.65917969	-26.49902344	+4.21875000	+3084	+9.95361328	-5.72167969	-3.26513672	+46.31835938	+1.16455078	-40.49560547	+2332
+1458240656.83509990	+12.58154297	-3.06298828	-2.69824219	+36.38671875	-5.33935547	-77.89306641	+2960	+12.79248047	-2.22363281	-2.56640625	+0.68115234	-26.12548828	+4.50439453	+3076	+9.90966797	-5.77441406	-3.20800781	+46.53808594	+1.20849609	-40.12207031	+2332
+1458240656.84340000	+12.48486328	-3.15527344	-2.62353516	+36.32080078	-4.89990234	-77.08007813	+2944	+12.69580078	-2.32031250	-2.48730469	+0.79101563	-25.22460938	+5.14160156	+3052	+9.81738281	-5.87109375	-3.10693359	+46.99951172	+1.29638672	-39.28710938	+2332
+1458240656.84760000	+12.44091797	-3.20800781	-2.57958984	+36.27685547	-4.72412109	-76.70654297	+2940	+12.64746094	-2.36865234	-2.43896484	+0.83496094	-24.85107422	+5.42724609	+3044	+9.77783203	-5.91503906	-3.04980469	+47.24121094	+1.29638672	-38.93554688	+2328
+1458240656.85590000	+12.34423828	-3.29589844	-2.51367188	+36.23291016	-4.32861328	-75.82763672	+2920	+12.54638672	-2.46533203	-2.35546875	+0.94482422	-23.97216797	+6.04248047	+3020	+9.69433594	-6.00292969	-2.94433594	+47.72460938	+1.31835938	-38.16650391	+2320
+1458240656.86010000	+12.30029297	-3.34423828	-2.46972656	+36.21093750	-4.19677734	-75.43212891	+2908	+12.49804688	-2.50927734	-2.31152344	+0.98876953	-23.62060547	+6.32812500	+3008	+9.65917969	-6.04687500	-2.88720703	+48.01025391	+1.29638672	-37.83691406	+2312
+1458240656.86420010	+12.25195313	-3.38818359	-2.43017578	+36.21093750	-4.04296875	-75.01464844	+2896	+12.44970703	-2.55322266	-2.27197266	+1.05468750	-23.22509766	+6.65771484	+2996	+9.61962891	-6.09082031	-2.83447266	+48.22998047	+1.27441406	-37.48535156	+2304
+1458240656.87260010	+12.16406250	-3.48046875	-2.35546875	+36.21093750	-3.75732422	-74.22363281	+2872	+12.35742188	-2.64550781	-2.18847656	+1.16455078	-22.47802734	+7.25097656	+2972	+9.54492188	-6.16992188	-2.72900391	+48.73535156	+1.29638672	-36.78222656	+2288
+1458240656.87669990	+12.12011719	-3.52001953	-2.32031250	+36.23291016	-3.62548828	-73.80615234	+2852	+12.30908203	-2.68945313	-2.14892578	+1.23046875	-22.06054688	+7.55859375	+2956	+9.50097656	-6.21386719	-2.67626953	+48.88916016	+1.29638672	-36.43066406	+2280
+1458240656.88509990	+12.03662109	-3.60351563	-2.25000000	+36.27685547	-3.33984375	-72.99316406	+2820	+12.22558594	-2.77294922	-2.06982422	+1.36230469	-21.31347656	+8.12988281	+2932	+9.42626953	-6.29296875	-2.57958984	+49.35058594	+1.31835938	-35.66162109	+2256
+1458240656.88920000	+11.98828125	-3.64306641	-2.21044922	+36.29882813	-3.22998047	-72.59765625	+2804	+12.17724609	-2.81250000	-2.03027344	+1.38427734	-20.93994141	+8.41552734	+2916	+9.38232422	-6.33691406	-2.53564453	+49.48242188	+1.34033203	-35.28808594	+2244
+1458240656.89759990	+11.90478516	-3.72216797	-2.14013672	+36.36474609	-2.96630859	-71.82861328	+2768	+12.09375000	-2.89160156	-1.95556641	+1.51611328	-20.23681641	+8.96484375	+2888	+9.29882813	-6.42041016	-2.45654297	+49.83398438	+1.38427734	-34.45312500	+2220
+1458240656.90170000	+11.86083984	-3.76171875	-2.10498047	+36.40869141	-2.87841797	-71.47705078	+2756	+12.04980469	-2.93115234	-1.91601563	+1.53808594	-19.90722656	+9.22851563	+2876	+9.25048828	-6.46875000	-2.41699219	+49.92187500	+1.42822266	-34.05761719	+2208
+1458240656.91010000	+11.77734375	-3.83203125	-2.03466797	+36.49658203	-2.63671875	-70.79589844	+2724	+11.97070313	-3.00585938	-1.84130859	+1.66992188	-19.24804688	+9.71191406	+2848	+9.16259766	-6.55224609	-2.34667969	+50.14160156	+1.49414063	-33.22265625	+2184
+1458240656.91420010	+11.73339844	-3.86718750	-1.99951172	+36.51855469	-2.54882813	-70.46630859	+2712	+11.93115234	-3.04541016	-1.80615234	+1.69189453	-18.94042969	+9.95361328	+2832	+9.10986328	-6.60058594	-2.31591797	+50.18554688	+1.56005859	-32.82714844	+2176
+1458240656.92260000	+11.65429688	-3.93750000	-1.93798828	+36.62841797	-2.30712891	-69.80712891	+2688	+11.85205078	-3.12011719	-1.74023438	+1.80175781	-18.34716797	+10.41503906	+2808	+9.02197266	-6.68408203	-2.25878906	+50.38330078	+1.58203125	-31.99218750	+2148
+1458240656.92670010	+11.61035156	-3.97265625	-1.90722656	+36.65039063	-2.21923828	-69.54345703	+2680	+11.81250000	-3.15527344	-1.70507813	+1.82373047	-18.08349609	+10.61279297	+2792	+8.97363281	-6.73242188	-2.22802734	+50.40527344	+1.62597656	-31.61865234	+2140
+1458240656.93499990	+11.53125000	-4.04296875	-1.85009766	+36.76025391	-2.04345703	-68.97216797	+2664	+11.73779297	-3.22558594	-1.64355469	+1.91162109	-17.53417969	+11.00830078	+2768	+8.88574219	-6.80712891	-2.17089844	+50.62500000	+1.64794922	-30.89355469	+2116
+1458240656.93919990	+11.49169922	-4.07373047	-1.81933594	+36.80419922	-1.95556641	-68.73046875	+2656	+11.70263672	-3.26074219	-1.61718750	+1.95556641	-17.29248047	+11.20605469	+2756	+8.84179688	-6.85546875	-2.14013672	+50.64697266	+1.66992188	-30.56396484	+2108
+1458240656.94750000	+11.41699219	-4.14404297	-1.77099609	+36.91406250	-1.73583984	-68.20312500	+2640	+11.62792969	-3.33105469	-1.56005859	+2.02148438	-16.78710938	+11.55761719	+2728	+8.76708984	-6.92578125	-2.08740234	+50.88867188	+1.69189453	-29.92675781	+2084
+1458240656.95170000	+11.37744141	-4.17919922	-1.74902344	+36.97998047	-1.62597656	-67.93945313	+2632	+11.59277344	-3.36181641	-1.53808594	+2.04345703	-16.54541016	+11.73339844	+2716	+8.72753906	-6.96533203	-2.05664063	+50.97656250	+1.73583984	-29.66308594	+2076
+1458240656.96000000	+11.30712891	-4.24072266	-1.70947266	+37.11181641	-1.42822266	-67.41210938	+2612	+11.51806641	-3.42773438	-1.49414063	+2.13134766	-16.01806641	+12.10693359	+2688	+8.66162109	-7.03125000	-1.99951172	+51.30615234	+1.75781250	-29.11376953	+2048
+1458240656.96420000	+11.26757813	-4.27587891	-1.69189453	+37.17773438	-1.31835938	-67.17041016	+2604	+11.48291016	-3.46289063	-1.47656250	+2.17529297	-15.75439453	+12.28271484	+2676	+8.62646484	-7.06640625	-1.96875000	+51.43798828	+1.77978516	-28.89404297	+2036
+1458240656.96840000	+11.23242188	-4.30664063	-1.67431641	+37.24365234	-1.20849609	-66.92871094	+2592	+11.44775391	-3.49365234	-1.45898438	+2.21923828	-15.51269531	+12.45849609	+2660	+8.60009766	-7.09716797	-1.93798828	+51.61376953	+1.82373047	-28.65234375	+2024
+1458240656.97670010	+11.16650391	-4.36816406	-1.64355469	+37.37548828	-0.96679688	-66.42333984	+2564	+11.37744141	-3.55517578	-1.42382813	+2.28515625	-14.98535156	+12.81005859	+2628	+8.53857422	-7.15869141	-1.88085938	+51.94335938	+1.91162109	-28.19091797	+1996
+1458240656.98090000	+11.13574219	-4.39892578	-1.63037109	+37.46337891	-0.83496094	-66.18164063	+2548	+11.34228516	-3.58593750	-1.41064453	+2.35107422	-14.69970703	+12.98583984	+2612	+8.51220703	-7.18505859	-1.85449219	+52.14111328	+1.95556641	-27.94921875	+1984
+1458240656.98920010	+11.06982422	-4.46044922	-1.60839844	+37.61718750	-0.57128906	-65.65429688	+2516	+11.27636719	-3.64746094	-1.38867188	+2.41699219	-14.15039063	+13.33740234	+2580	+8.45507813	-7.24658203	-1.80175781	+52.47070313	+2.06542969	-27.46582031	+1952
+1458240656.99340010	+11.03466797	-4.48681641	-1.59521484	+37.70507813	-0.43945313	-65.41259766	+2496	+11.24121094	-3.67382813	-1.37548828	+2.48291016	-13.88671875	+13.49121094	+2564	+8.42871094	-7.27294922	-1.77539063	+52.64648438	+2.13134766	-27.24609375	+1940
+1458240657.00169990	+10.97314453	-4.54394531	-1.57324219	+37.85888672	-0.21972656	-64.95117188	+2460	+11.17968750	-3.72656250	-1.35351563	+2.59277344	-13.38134766	+13.82080078	+2528	+8.37158203	-7.33447266	-1.73144531	+52.93212891	+2.24121094	-26.74072266	+1908
+1458240657.00589990	+10.94238281	-4.57031250	-1.56445313	+37.96875000	-0.08789063	-64.75341797	+2440	+11.14453125	-3.75292969	-1.34472656	+2.65869141	-13.13964844	+13.97460938	+2508	+8.34082031	-7.36523438	-1.70947266	+53.04199219	+2.30712891	-26.52099609	+1896
+1458240657.01420000	+10.87646484	-4.62304688	-1.54687500	+38.12255859	+0.13183594	-64.31396484	+2404	+11.08300781	-3.81005859	-1.32275391	+2.74658203	-12.70019531	+14.26025391	+2476	+8.27490234	-7.43115234	-1.67871094	+53.21777344	+2.41699219	-25.99365234	+1868
+1458240657.02250000	+10.81933594	-4.67138672	-1.52490234	+38.32031250	+0.32958984	-63.94042969	+2372	+11.02587891	-3.85400391	-1.30078125	+2.85644531	-12.28271484	+14.54589844	+2440	+8.21337891	-7.49267578	-1.65234375	+53.37158203	+2.48291016	-25.51025391	+1836
+1458240657.02670000	+10.78417969	-4.69775391	-1.51171875	+38.36425781	+0.39550781	-63.80859375	+2356	+10.99511719	-3.88037109	-1.29199219	+2.90039063	-12.12890625	+14.65576172	+2424	+8.17822266	-7.52783203	-1.64355469	+53.37158203	+2.52685547	-25.26855469	+1824
+1458240657.03500010	+10.73144531	-4.74169922	-1.48974609	+38.54003906	+0.52734375	-63.52294922	+2332	+10.94238281	-3.92871094	-1.27001953	+3.01025391	-11.84326172	+14.87548828	+2396	+8.11669922	-7.58935547	-1.62158203	+53.45947266	+2.54882813	-24.85107422	+1800
+1458240657.03920010	+10.70068359	-4.76806641	-1.48095703	+38.58398438	+0.57128906	-63.43505859	+2320	+10.91162109	-3.95507813	-1.25683594	+3.03222656	-11.75537109	+14.94140625	+2384	+8.08154297	-7.62451172	-1.60839844	+53.43750000	+2.57080078	-24.67529297	+1788
+1458240657.04749990	+10.64794922	-4.81201172	-1.45898438	+38.75976563	+0.63720703	-63.23730469	+2300	+10.85888672	-4.00341797	-1.23046875	+3.12011719	-11.55761719	+15.11718750	+2356	+8.02001953	-7.68603516	-1.58642578	+53.48144531	+2.54882813	-24.34570313	+1764
+1458240657.05170010	+10.62158203	-4.83837891	-1.44580078	+38.78173828	+0.68115234	-63.17138672	+2292	+10.83251953	-4.02539063	-1.22167969	+3.14208984	-11.49169922	+15.18310547	+2344	+7.98925781	-7.72119141	-1.57763672	+53.45947266	+2.54882813	-24.19189453	+1752
+1458240657.05999990	+10.57324219	-4.87792969	-1.42382813	+38.91357422	+0.68115234	-63.01757813	+2276	+10.78417969	-4.06933594	-1.19531250	+3.20800781	-11.35986328	+15.35888672	+2320	+7.93652344	-7.77392578	-1.55566406	+53.52539063	+2.52685547	-23.95019531	+1724
+1458240657.06830000	+10.52490234	-4.92187500	-1.39746094	+39.02343750	+0.68115234	-62.90771484	+2264	+10.73583984	-4.11328125	-1.17333984	+3.27392578	-11.27197266	+15.51269531	+2296	+7.88818359	-7.82666016	-1.52929688	+53.56933594	+2.50488281	-23.79638672	+1700
+1458240657.07250000	+10.50292969	-4.94384766	-1.38427734	+39.08935547	+0.68115234	-62.84179688	+2256	+10.71386719	-4.13525391	-1.16015625	+3.29589844	-11.25000000	+15.57861328	+2284	+7.86621094	-7.84863281	-1.51171875	+53.61328125	+2.50488281	-23.73046875	+1688
+1458240657.07670000	+10.48095703	-4.96582031	-1.37548828	+39.11132813	+0.68115234	-62.77587891	+2248	+10.69189453	-4.15722656	-1.14697266	+3.31787109	-11.20605469	+15.66650391	+2276	+7.84423828	-7.87500000	-1.49414063	+53.65722656	+2.50488281	-23.68652344	+1676
+1458240657.08500000	+10.43701172	-5.00976563	-1.35351563	+39.19921875	+0.65917969	-62.62207031	+2228	+10.64794922	-4.19677734	-1.12500000	+3.38378906	-11.11816406	+15.84228516	+2252	+7.80468750	-7.91455078	-1.46337891	+53.78906250	+2.48291016	-23.57666016	+1652
+1458240657.08909990	+10.41943359	-5.03173828	-1.34472656	+39.22119141	+0.65917969	-62.55615234	+2216	+10.62597656	-4.21875000	-1.11621094	+3.38378906	-11.05224609	+15.95214844	+2240	+7.78710938	-7.93652344	-1.44580078	+53.85498047	+2.50488281	-23.51074219	+1640
+1458240657.10159990	+10.35791016	-5.08886719	-1.31835938	+39.33105469	+0.63720703	-62.31445313	+2180	+10.56005859	-4.27148438	-1.08544922	+3.44970703	-10.92041016	+16.25976563	+2200	+7.73437500	-7.98925781	-1.39746094	+54.05273438	+2.52685547	-23.37890625	+1612
+1458240657.10579990	+10.33593750	-5.10644531	-1.30957031	+39.35302734	+0.65917969	-62.22656250	+2164	+10.53808594	-4.28906250	-1.07666016	+3.47167969	-10.85449219	+16.34765625	+2188	+7.71240234	-8.00683594	-1.37988281	+54.09667969	+2.57080078	-23.33496094	+1604
+1458240657.11410000	+10.29638672	-5.14599609	-1.29199219	+39.39697266	+0.65917969	-62.05078125	+2136	+10.49853516	-4.32421875	-1.05908203	+3.47167969	-10.72265625	+16.54541016	+2164	+7.67285156	-8.04199219	-1.35351563	+54.18457031	+2.61474609	-23.15917969	+1592
+1458240657.11830000	+10.27441406	-5.16357422	-1.28320313	+39.41894531	+0.68115234	-61.96289063	+2120	+10.47656250	-4.34179688	-1.05029297	+3.47167969	-10.65673828	+16.63330078	+2152	+7.65527344	-8.05957031	-1.34033203	+54.22851563	+2.63671875	-23.07128906	+1588
+1458240657.12660000	+10.23486328	-5.19873047	-1.27001953	+39.44091797	+0.70312500	-61.78710938	+2092	+10.43261719	-4.37255859	-1.03271484	+3.44970703	-10.50292969	+16.80908203	+2128	+7.60693359	-8.09472656	-1.32275391	+54.25048828	+2.68066406	-22.85156250	+1576
+1458240657.13500000	+10.19091797	-5.22509766	-1.25244141	+39.48486328	+0.74707031	-61.65527344	+2068	+10.39746094	-4.40332031	-1.01953125	+3.42773438	-10.37109375	+16.94091797	+2104	+7.55419922	-8.13427734	-1.30517578	+54.20654297	+2.70263672	-22.63183594	+1568
+1458240657.13910010	+10.17333984	-5.24267578	-1.24365234	+39.48486328	+0.76904297	-61.58935547	+2056	+10.37548828	-4.42089844	-1.01074219	+3.38378906	-10.32714844	+17.00683594	+2096	+7.53222656	-8.15185547	-1.29638672	+54.18457031	+2.72460938	-22.52197266	+1564
+1458240657.14750000	+10.13378906	-5.27343750	-1.23046875	+39.48486328	+0.81298828	-61.45751953	+2036	+10.34033203	-4.45166016	-0.99316406	+3.36181641	-10.19531250	+17.09472656	+2072	+7.47509766	-8.18701172	-1.28759766	+54.07470703	+2.76855469	-22.25830078	+1560
+1458240657.15580010	+10.08984375	-5.29980469	-1.21289063	+39.46289063	+0.85693359	-61.36962891	+2020	+10.30078125	-4.48242188	-0.97998047	+3.27392578	-10.08544922	+17.18261719	+2056	+7.41796875	-8.22656250	-1.27441406	+53.96484375	+2.79052734	-21.99462891	+1548
+1458240657.16000010	+10.07226563	-5.31298828	-1.20849609	+39.46289063	+0.90087891	-61.32568359	+2012	+10.28320313	-4.49560547	-0.97119141	+3.25195313	-10.04150391	+17.20458984	+2048	+7.39160156	-8.23974609	-1.27001953	+53.92089844	+2.81250000	-21.86279297	+1544
+1458240657.16829990	+10.03271484	-5.33935547	-1.19091797	+39.44091797	+0.94482422	-61.25976563	+2000	+10.24804688	-4.52636719	-0.95361328	+3.16406250	-9.95361328	+17.24853516	+2036	+7.34326172	-8.27050781	-1.25683594	+53.81103516	+2.85644531	-21.62109375	+1536
+1458240657.17660000	+9.99755859	-5.36572266	-1.17773438	+39.39697266	+1.03271484	-61.17187500	+1992	+10.21289063	-4.55273438	-0.94042969	+3.05419922	-9.86572266	+17.29248047	+2020	+7.29052734	-8.30126953	-1.23486328	+53.74511719	+2.94433594	-21.42333984	+1532
+1458240657.18080000	+9.97998047	-5.37890625	-1.17333984	+39.37500000	+1.07666016	-61.10595703	+1984	+10.19970703	-4.56591797	-0.93164063	+3.01025391	-9.79980469	+17.31445313	+2012	+7.26855469	-8.31445313	-1.22607422	+53.72314453	+2.98828125	-21.29150391	+1524
+1458240657.18910000	+9.94482422	-5.40527344	-1.16455078	+39.33105469	+1.18652344	-60.99609375	+1972	+10.16455078	-4.59228516	-0.92285156	+2.92236328	-9.64599609	+17.35839844	+2000	+7.22900391	-8.33642578	-1.20410156	+53.74511719	+3.12011719	-21.07177734	+1520
+1458240657.19740010	+9.91406250	-5.42724609	-1.15576172	+39.30908203	+1.29638672	-60.88623047	+1960	+10.12939453	-4.60986328	-0.91406250	+2.83447266	-9.47021484	+17.40234375	+1984	+7.19384766	-8.34960938	-1.18212891	+53.78906250	+3.27392578	-20.80810547	+1512
+1458240657.21409990	+9.84814453	-5.47558594	-1.15136719	+39.15527344	+1.60400391	-60.57861328	+1920	+10.06787109	-4.65820313	-0.90966797	+2.59277344	-9.03076172	+17.49023438	+1948	+7.12792969	-8.37158203	-1.12939453	+53.96484375	+3.73535156	-20.28076172	+1508
+1458240657.22240000	+9.82177734	-5.49755859	-1.15576172	+39.13330078	+1.80175781	-60.40283203	+1896	+10.04150391	-4.67138672	-0.91406250	+2.50488281	-8.74511719	+17.53417969	+1932	+7.09716797	-8.38037109	-1.10742188	+54.03076172	+3.99902344	-19.95117188	+1504
+1458240657.23079990	+9.79541016	-5.51513672	-1.16455078	+39.04541016	+1.99951172	-60.27099609	+1872	+10.01513672	-4.69335938	-0.92285156	+2.35107422	-8.48144531	+17.55615234	+1916	+7.06640625	-8.38916016	-1.08984375	+54.05273438	+4.28466797	-19.66552734	+1504
+1458240657.23490000	+9.78222656	-5.52392578	-1.16894531	+39.02343750	+2.10937500	-60.18310547	+1864	+10.00634766	-4.70214844	-0.93164063	+2.28515625	-8.32763672	+17.55615234	+1908	+7.04882813	-8.39355469	-1.08984375	+54.07470703	+4.41650391	-19.46777344	+1500
+1458240657.24320010	+9.76025391	-5.54589844	-1.17773438	+38.89160156	+2.32910156	-60.09521484	+1840	+9.98437500	-4.72412109	-0.94042969	+2.13134766	-8.08593750	+17.51220703	+1892	+7.01806641	-8.40673828	-1.07666016	+53.98681641	+4.72412109	-19.20410156	+1500
+1458240657.25160000	+9.73828125	-5.56347656	-1.19091797	+38.78173828	+2.54882813	-59.98535156	+1824	+9.96679688	-4.74169922	-0.95361328	+1.95556641	-7.80029297	+17.49023438	+1880	+6.98291016	-8.41992188	-1.08544922	+53.85498047	+4.94384766	-18.83056641	+1500
+1458240657.25570010	+9.72949219	-5.57226563	-1.19531250	+38.73779297	+2.63671875	-59.94140625	+1812	+9.96240234	-4.75048828	-0.96240234	+1.88964844	-7.71240234	+17.46826172	+1872	+6.96533203	-8.42431641	-1.08544922	+53.78906250	+5.05371094	-18.72070313	+1496
+1458240657.26410010	+9.71630859	-5.58544922	-1.20410156	+38.62792969	+2.79052734	-59.89746094	+1796	+9.95361328	-4.76367188	-0.97558594	+1.73583984	-7.53662109	+17.42431641	+1856	+6.93457031	-8.43750000	-1.09423828	+53.61328125	+5.25146484	-18.45703125	+1492
+1458240657.27239990	+9.70312500	-5.59423828	-1.21289063	+38.54003906	+2.90039063	-59.89746094	+1784	+9.94482422	-4.77685547	-0.98437500	+1.58203125	-7.42675781	+17.35839844	+1844	+6.90380859	-8.45068359	-1.09863281	+53.41552734	+5.42724609	-18.30322266	+1488
+1458240657.27659990	+9.70312500	-5.60302734	-1.21289063	+38.49609375	+2.94433594	-59.89746094	+1776	+9.94482422	-4.78125000	-0.98876953	+1.53808594	-7.40478516	+17.31445313	+1836	+6.89062500	-8.45947266	-1.10302734	+53.30566406	+5.49316406	-18.21533203	+1484
+1458240657.28490000	+9.69433594	-5.61181641	-1.21728516	+38.38623047	+3.01025391	-59.89746094	+1768	+9.94042969	-4.79443359	-0.99316406	+1.40625000	-7.33886719	+17.27050781	+1824	+6.87304688	-8.46386719	-1.10742188	+53.12988281	+5.62500000	-18.10546875	+1476
+1458240657.28909990	+9.69433594	-5.61621094	-1.21728516	+38.34228516	+3.01025391	-59.89746094	+1760	+9.94042969	-4.79443359	-0.99755859	+1.36230469	-7.31689453	+17.24853516	+1816	+6.85986328	-8.46826172	-1.10742188	+53.04199219	+5.69091797	-18.06152344	+1468
+1458240657.29740000	+9.68994141	-5.62060547	-1.22167969	+38.27636719	+3.03222656	-59.89746094	+1752	+9.93603516	-4.80322266	-0.99755859	+1.27441406	-7.29492188	+17.20458984	+1804	+6.85107422	-8.47265625	-1.10742188	+52.91015625	+5.80078125	-18.01757813	+1460
+1458240657.30570010	+9.68554688	-5.62939453	-1.22167969	+38.21044922	+3.03222656	-59.91943359	+1744	+9.93603516	-4.80761719	-1.00195313	+1.20849609	-7.29492188	+17.18261719	+1792	+6.84667969	-8.47265625	-1.10302734	+52.86621094	+5.88867188	-17.99560547	+1448
+1458240657.31410000	+9.68554688	-5.63378906	-1.22167969	+38.16650391	+3.03222656	-59.91943359	+1736	+9.93603516	-4.81201172	-1.00195313	+1.16455078	-7.27294922	+17.16064453	+1780	+6.84228516	-8.46826172	-1.09423828	+52.84423828	+5.99853516	-17.97363281	+1436
+1458240657.32240010	+9.68554688	-5.63818359	-1.22607422	+38.12255859	+3.03222656	-59.89746094	+1728	+9.93603516	-4.81201172	-1.00634766	+1.12060547	-7.27294922	+17.16064453	+1768	+6.84667969	-8.46386719	-1.08984375	+52.84423828	+6.10839844	-17.95166016	+1428
+1458240657.33069990	+9.68115234	-5.63818359	-1.22607422	+38.10058594	+3.03222656	-59.89746094	+1720	+9.93603516	-4.81201172	-1.00634766	+1.09863281	-7.27294922	+17.16064453	+1760	+6.84667969	-8.45947266	-1.08105469	+52.88818359	+6.21826172	-17.95166016	+1424
+1458240657.33489990	+9.68115234	-5.64257813	-1.22607422	+38.07861328	+3.03222656	-59.89746094	+1716	+9.93603516	-4.81640625	-1.00634766	+1.07666016	-7.25097656	+17.13867188	+1756	+6.84667969	-8.45507813	-1.07666016	+52.88818359	+6.26220703	-17.92968750	+1420
+1458240657.34320000	+9.68115234	-5.64257813	-1.23046875	+38.07861328	+3.03222656	-59.87548828	+1708	+9.93603516	-4.81640625	-1.00634766	+1.05468750	-7.25097656	+17.13867188	+1744	+6.84667969	-8.45068359	-1.07226563	+52.93212891	+6.39404297	-17.90771484	+1416
+1458240657.34740000	+9.68115234	-5.64257813	-1.23046875	+38.05664063	+3.01025391	-59.85351563	+1704	+9.93164063	-4.81640625	-1.01074219	+1.03271484	-7.22900391	+17.13867188	+1740	+6.84667969	-8.45068359	-1.06787109	+52.95410156	+6.45996094	-17.88574219	+1412
+1458240657.35570000	+9.68115234	-5.64697266	-1.23486328	+38.05664063	+3.01025391	-59.83154297	+1696	+9.93164063	-4.82080078	-1.01074219	+0.96679688	-7.20703125	+17.13867188	+1736	+6.84667969	-8.45068359	-1.06787109	+52.97607422	+6.56982422	-17.81982422	+1408
+1458240657.35990000	+9.68115234	-5.64697266	-1.23486328	+38.05664063	+3.03222656	-59.80957031	+1692	+9.93164063	-4.82519531	-1.01513672	+0.94482422	-7.18505859	+17.11669922	+1732	+6.84228516	-8.45068359	-1.06787109	+52.99804688	+6.63574219	-17.77587891	+1408
+1458240657.36400010	+9.67675781	-5.65136719	-1.23925781	+38.05664063	+3.03222656	-59.78759766	+1688	+9.92724609	-4.82519531	-1.01953125	+0.90087891	-7.14111328	+17.11669922	+1728	+6.84228516	-8.45068359	-1.06787109	+52.99804688	+6.67968750	-17.73193359	+1404
+1458240657.37240000	+9.67675781	-5.65576172	-1.24365234	+38.03466797	+3.03222656	-59.74365234	+1680	+9.92285156	-4.82958984	-1.02392578	+0.83496094	-7.07519531	+17.11669922	+1724	+6.82910156	-8.45507813	-1.07226563	+52.95410156	+6.78955078	-17.62207031	+1404
+1458240657.37649990	+9.67236328	-5.66015625	-1.24804688	+38.03466797	+3.03222656	-59.69970703	+1676	+9.92285156	-4.83398438	-1.02832031	+0.79101563	-7.05322266	+17.09472656	+1720	+6.82470703	-8.45947266	-1.07666016	+52.93212891	+6.83349609	-17.55615234	+1400
+1458240657.38490010	+9.66357422	-5.66455078	-1.25683594	+38.05664063	+3.05419922	-59.61181641	+1672	+9.91406250	-4.83837891	-1.03271484	+0.72509766	-6.96533203	+17.09472656	+1716	+6.81152344	-8.46386719	-1.08544922	+52.86621094	+6.94335938	-17.44628906	+1400
+1458240657.38899990	+9.65917969	-5.66894531	-1.26123047	+38.05664063	+3.05419922	-59.56787109	+1672	+9.91406250	-4.84277344	-1.03710938	+0.70312500	-6.94335938	+17.07275391	+1712	+6.80712891	-8.46826172	-1.08984375	+52.82226563	+6.96533203	-17.38037109	+1400
+1458240657.39319990	+9.65478516	-5.67333984	-1.26562500	+38.05664063	+3.07617188	-59.52392578	+1668	+9.90966797	-4.84277344	-1.04150391	+0.65917969	-6.89941406	+17.07275391	+1712	+6.79833984	-8.47265625	-1.09423828	+52.77832031	+7.00927734	-17.33642578	+1396
+1458240657.40150000	+9.64599609	-5.68212891	-1.27441406	+38.07861328	+3.07617188	-59.45800781	+1668	+9.90527344	-4.85156250	-1.05029297	+0.61523438	-6.83349609	+17.07275391	+1708	+6.78515625	-8.48583984	-1.10302734	+52.71240234	+7.07519531	-17.24853516	+1396
+1458240657.40570000	+9.64160156	-5.68212891	-1.27880859	+38.07861328	+3.07617188	-59.45800781	+1668	+9.90527344	-4.85156250	-1.05029297	+0.59326172	-6.81152344	+17.05078125	+1708	+6.78076172	-8.49023438	-1.10302734	+52.66845703	+7.09716797	-17.22656250	+1392
+1458240657.41400000	+9.63720703	-5.69091797	-1.28320313	+38.10058594	+3.05419922	-59.43603516	+1668	+9.90087891	-4.86035156	-1.05908203	+0.54931641	-6.76757813	+17.05078125	+1704	+6.77197266	-8.49902344	-1.11181641	+52.60253906	+7.14111328	-17.20458984	+1384
+1458240657.41820000	+9.63281250	-5.69531250	-1.28759766	+38.10058594	+3.03222656	-59.43603516	+1668	+9.89648438	-4.86035156	-1.05908203	+0.52734375	-6.74560547	+17.02880859	+1704	+6.76757813	-8.49902344	-1.11181641	+52.55859375	+7.14111328	-17.20458984	+1380
+1458240657.42650010	+9.63281250	-5.70410156	-1.28759766	+38.10058594	+2.96630859	-59.43603516	+1664	+9.89208984	-4.86914063	-1.06347656	+0.48339844	-6.74560547	+17.02880859	+1700	+6.76757813	-8.50781250	-1.11181641	+52.53662109	+7.16308594	-17.24853516	+1372
+1458240657.43479990	+9.63281250	-5.71289063	-1.28759766	+38.12255859	+2.87841797	-59.47998047	+1664	+9.89208984	-4.87353516	-1.06787109	+0.46142578	-6.76757813	+17.02880859	+1696	+6.76318359	-8.51220703	-1.11181641	+52.51464844	+7.16308594	-17.33642578	+1364
+1458240657.43899990	+9.63281250	-5.71728516	-1.28759766	+38.12255859	+2.83447266	-59.50195313	+1660	+9.88769531	-4.87792969	-1.06787109	+0.46142578	-6.78955078	+17.00683594	+1696	+6.76757813	-8.51660156	-1.11181641	+52.51464844	+7.16308594	-17.40234375	+1360
+1458240657.44320010	+9.63281250	-5.72167969	-1.28759766	+38.14453125	+2.76855469	-59.52392578	+1656	+9.88769531	-4.88232422	-1.06787109	+0.46142578	-6.81152344	+17.00683594	+1692	+6.76757813	-8.51660156	-1.11181641	+52.49267578	+7.16308594	-17.49023438	+1356
+1458240657.45149990	+9.62841797	-5.73046875	-1.29199219	+38.18847656	+2.63671875	-59.58984375	+1648	+9.88330078	-4.89111328	-1.07226563	+0.46142578	-6.92138672	+17.00683594	+1692	+6.77197266	-8.52978516	-1.10742188	+52.51464844	+7.14111328	-17.79785156	+1352
+1458240657.45569990	+9.62841797	-5.73486328	-1.29199219	+38.21044922	+2.54882813	-59.63378906	+1644	+9.88330078	-4.89550781	-1.07226563	+0.48339844	-6.98730469	+16.98486328	+1688	+6.77636719	-8.53417969	-1.10302734	+52.51464844	+7.11914063	-17.99560547	+1348
+1458240657.45980000	+9.62841797	-5.73925781	-1.29199219	+38.23242188	+2.48291016	-59.65576172	+1640	+9.87890625	-4.89990234	-1.07226563	+0.48339844	-7.05322266	+16.98486328	+1688	+6.78076172	-8.53857422	-1.09863281	+52.53662109	+7.09716797	-18.17138672	+1348
+1458240657.46820000	+9.62841797	-5.74804688	-1.28759766	+38.32031250	+2.30712891	-59.76562500	+1628	+9.87011719	-4.91308594	-1.07226563	+0.54931641	-7.29492188	+16.96289063	+1684	+6.78515625	-8.55615234	-1.08984375	+52.58056641	+7.03125000	-18.69873047	+1348
+1458240657.47230010	+9.62402344	-5.75244141	-1.28759766	+38.34228516	+2.24121094	-59.80957031	+1620	+9.86572266	-4.91748047	-1.06787109	+0.57128906	-7.38281250	+16.94091797	+1684	+6.78515625	-8.56494141	-1.08984375	+52.58056641	+7.00927734	-18.85253906	+1348
+1458240657.47650000	+9.61962891	-5.75683594	-1.28759766	+38.40820313	+2.17529297	-59.85351563	+1616	+9.86132813	-4.92626953	-1.06787109	+0.63720703	-7.49267578	+16.89697266	+1680	+6.78076172	-8.57373047	-1.08984375	+52.58056641	+6.98730469	-19.00634766	+1348
+1458240657.48060010	+9.61523438	-5.76123047	-1.28759766	+38.45214844	+2.10937500	-59.87548828	+1608	+9.85693359	-4.93066406	-1.06787109	+0.65917969	-7.58056641	+16.89697266	+1680	+6.77636719	-8.58251953	-1.08984375	+52.55859375	+6.96533203	-19.09423828	+1352
+1458240657.48900010	+9.60644531	-5.77001953	-1.29199219	+38.54003906	+2.04345703	-59.94140625	+1600	+9.84375000	-4.93945313	-1.06787109	+0.74707031	-7.66845703	+16.85302734	+1672	+6.76318359	-8.60009766	-1.09863281	+52.51464844	+6.92138672	-19.22607422	+1352
+1458240657.49309990	+9.59765625	-5.77441406	-1.29199219	+38.58398438	+2.02148438	-59.96337891	+1596	+9.83935547	-4.94384766	-1.06787109	+0.76904297	-7.71240234	+16.83105469	+1672	+6.75439453	-8.60888672	-1.10302734	+52.49267578	+6.89941406	-19.24804688	+1356
+1458240657.49729990	+9.59326172	-5.77880859	-1.29199219	+38.62792969	+1.99951172	-59.98535156	+1596	+9.83056641	-4.94824219	-1.06787109	+0.81298828	-7.73437500	+16.80908203	+1672	+6.74560547	-8.61767578	-1.10742188	+52.44873047	+6.89941406	-19.29199219	+1356
+1458240657.50560000	+9.57568359	-5.78320313	-1.29199219	+38.71582031	+1.97753906	-60.02929688	+1592	+9.81738281	-4.95703125	-1.06787109	+0.87890625	-7.75634766	+16.78710938	+1668	+6.72363281	-8.63525391	-1.11621094	+52.40478516	+6.87744141	-19.31396484	+1360
+1458240657.50980000	+9.56689453	-5.78759766	-1.29199219	+38.75976563	+1.97753906	-60.05126953	+1592	+9.80859375	-4.96142578	-1.06787109	+0.87890625	-7.75634766	+16.76513672	+1664	+6.71044922	-8.64843750	-1.12060547	+52.38281250	+6.87744141	-19.31396484	+1360
+1458240657.52650000	+9.53173828	-5.79638672	-1.29199219	+38.91357422	+1.95556641	-60.02929688	+1596	+9.77343750	-4.97460938	-1.07226563	+0.98876953	-7.71240234	+16.80908203	+1660	+6.67089844	-8.67480469	-1.12939453	+52.36083984	+6.83349609	-19.24804688	+1356
+1458240657.53480010	+9.51416016	-5.80078125	-1.29199219	+39.00146484	+1.95556641	-60.00732422	+1600	+9.75146484	-4.98339844	-1.06787109	+1.03271484	-7.66845703	+16.85302734	+1660	+6.65332031	-8.68359375	-1.12939453	+52.40478516	+6.85546875	-19.18212891	+1352
+1458240657.53900000	+9.50976563	-5.80078125	-1.29199219	+39.00146484	+1.95556641	-59.98535156	+1600	+9.74267578	-4.98339844	-1.06787109	+1.05468750	-7.64648438	+16.89697266	+1656	+6.64892578	-8.68359375	-1.12500000	+52.44873047	+6.85546875	-19.16015625	+1352
+1458240657.54730010	+9.50537109	-5.80517578	-1.28759766	+39.04541016	+1.95556641	-59.96337891	+1600	+9.72070313	-4.98779297	-1.06347656	+1.12060547	-7.58056641	+16.96289063	+1652	+6.63574219	-8.68798828	-1.11621094	+52.55859375	+6.87744141	-19.05029297	+1348
+1458240657.55150010	+9.49658203	-5.80517578	-1.28759766	+39.06738281	+1.95556641	-59.94140625	+1596	+9.70751953	-4.98779297	-1.06347656	+1.14257813	-7.53662109	+17.02880859	+1652	+6.63134766	-8.68798828	-1.11181641	+52.62451172	+6.89941406	-19.00634766	+1344
+1458240657.55559990	+9.49218750	-5.80517578	-1.28759766	+39.11132813	+1.95556641	-59.89746094	+1596	+9.69873047	-4.98779297	-1.05908203	+1.18652344	-7.47070313	+17.07275391	+1648	+6.62695313	-8.68798828	-1.10742188	+52.71240234	+6.92138672	-18.94042969	+1344
+1458240657.56390000	+9.47460938	-5.80957031	-1.28320313	+39.19921875	+1.95556641	-59.80957031	+1596	+9.67675781	-4.98779297	-1.05468750	+1.25244141	-7.40478516	+17.18261719	+1644	+6.61816406	-8.68798828	-1.08984375	+52.88818359	+6.96533203	-18.80859375	+1344
+1458240657.56810000	+9.46142578	-5.80957031	-1.27880859	+39.26513672	+1.95556641	-59.74365234	+1592	+9.66796875	-4.98779297	-1.05029297	+1.29638672	-7.36083984	+17.22656250	+1640	+6.61376953	-8.68798828	-1.08544922	+52.97607422	+7.00927734	-18.74267578	+1344
+1458240657.57230000	+9.45263672	-5.80957031	-1.27880859	+39.30908203	+1.97753906	-59.67773438	+1588	+9.65917969	-4.98339844	-1.05029297	+1.34033203	-7.29492188	+17.27050781	+1636	+6.60937500	-8.68798828	-1.07666016	+53.08593750	+7.03125000	-18.65478516	+1344
+1458240657.58060000	+9.43066406	-5.81396484	-1.27441406	+39.44091797	+2.02148438	-59.54589844	+1580	+9.64599609	-4.98339844	-1.04150391	+1.40625000	-7.20703125	+17.31445313	+1628	+6.60058594	-8.68359375	-1.05908203	+53.26171875	+7.11914063	-18.47900391	+1348
+1458240657.58480000	+9.42187500	-5.80957031	-1.27001953	+39.52880859	+2.02148438	-59.47998047	+1572	+9.63720703	-4.97900391	-1.04150391	+1.45019531	-7.16308594	+17.33642578	+1624	+6.59619141	-8.68359375	-1.05468750	+53.32763672	+7.14111328	-18.39111328	+1348
+1458240657.58890010	+9.41308594	-5.80957031	-1.27001953	+39.57275391	+2.06542969	-59.41406250	+1568	+9.63281250	-4.97900391	-1.04150391	+1.45019531	-7.11914063	+17.35839844	+1620	+6.59179688	-8.68359375	-1.05029297	+53.39355469	+7.18505859	-18.28125000	+1348
+1458240657.59730010	+9.39990234	-5.80517578	-1.26562500	+39.68261719	+2.10937500	-59.34814453	+1552	+9.62402344	-4.97460938	-1.03710938	+1.53808594	-7.03125000	+17.38037109	+1608	+6.57861328	-8.68359375	-1.04589844	+53.45947266	+7.22900391	-18.14941406	+1348
+1458240657.60139990	+9.39550781	-5.80517578	-1.26562500	+39.72656250	+2.13134766	-59.32617188	+1548	+9.61962891	-4.97460938	-1.03710938	+1.53808594	-7.00927734	+17.35839844	+1608	+6.57421875	-8.68798828	-1.04589844	+53.45947266	+7.22900391	-18.08349609	+1348
+1458240657.60560010	+9.39111328	-5.80517578	-1.26562500	+39.74853516	+2.15332031	-59.30419922	+1544	+9.61523438	-4.97460938	-1.03710938	+1.56005859	-7.00927734	+17.33642578	+1604	+6.56982422	-8.68798828	-1.04589844	+53.45947266	+7.25097656	-18.06152344	+1348
+1458240657.62640000	+9.37792969	-5.80078125	-1.26562500	+39.88037109	+2.24121094	-59.26025391	+1524	+9.61083984	-4.97021484	-1.03710938	+1.66992188	-6.92138672	+17.27050781	+1588	+6.54785156	-8.70117188	-1.05908203	+53.37158203	+7.25097656	-17.92968750	+1344
+1458240657.64310000	+9.37792969	-5.79638672	-1.27001953	+39.94628906	+2.28515625	-59.26025391	+1520	+9.61523438	-4.97021484	-1.04150391	+1.73583984	-6.89941406	+17.22656250	+1580	+6.54345703	-8.70996094	-1.06787109	+53.32763672	+7.25097656	-17.97363281	+1336
+1458240657.64720010	+9.37792969	-5.79638672	-1.27001953	+39.96826172	+2.28515625	-59.26025391	+1520	+9.61523438	-4.96582031	-1.04150391	+1.75781250	-6.89941406	+17.20458984	+1576	+6.54345703	-8.70996094	-1.06787109	+53.32763672	+7.25097656	-17.99560547	+1332
+1458240657.65560010	+9.37792969	-5.79638672	-1.27001953	+39.99023438	+2.30712891	-59.26025391	+1520	+9.61523438	-4.96582031	-1.04589844	+1.77978516	-6.87744141	+17.20458984	+1572	+6.54785156	-8.71435547	-1.06787109	+53.32763672	+7.25097656	-18.01757813	+1328
+1458240657.65969990	+9.37792969	-5.79638672	-1.27001953	+40.01220703	+2.30712891	-59.26025391	+1524	+9.61523438	-4.96582031	-1.04589844	+1.80175781	-6.87744141	+17.20458984	+1572	+6.54785156	-8.71435547	-1.06787109	+53.34960938	+7.25097656	-18.06152344	+1324
+1458240657.66389990	+9.38232422	-5.79638672	-1.27001953	+40.03417969	+2.30712891	-59.26025391	+1524	+9.61523438	-4.96582031	-1.04589844	+1.82373047	-6.87744141	+17.18261719	+1572	+6.55224609	-8.71435547	-1.06787109	+53.37158203	+7.25097656	-18.08349609	+1324
+1458240657.67220000	+9.38232422	-5.79638672	-1.27001953	+40.05615234	+2.30712891	-59.26025391	+1524	+9.61962891	-4.96582031	-1.04589844	+1.84570313	-6.87744141	+17.18261719	+1568	+6.55664063	-8.71435547	-1.06787109	+53.41552734	+7.27294922	-18.14941406	+1320
+1458240657.67639990	+9.38232422	-5.79638672	-1.27441406	+40.07812500	+2.30712891	-59.26025391	+1524	+9.61962891	-4.96582031	-1.04589844	+1.86767578	-6.87744141	+17.18261719	+1564	+6.56542969	-8.71435547	-1.06347656	+53.45947266	+7.29492188	-18.23730469	+1320
+1458240657.68059990	+9.38232422	-5.79638672	-1.27441406	+40.07812500	+2.28515625	-59.26025391	+1524	+9.61962891	-4.96582031	-1.05029297	+1.88964844	-6.87744141	+17.18261719	+1564	+6.57421875	-8.71435547	-1.05908203	+53.52539063	+7.31689453	-18.30322266	+1320
+1458240657.68470000	+9.38232422	-5.79638672	-1.27441406	+40.10009766	+2.28515625	-59.26025391	+1520	+9.61962891	-4.96582031	-1.05029297	+1.91162109	-6.87744141	+17.18261719	+1564	+6.57861328	-8.71435547	-1.05468750	+53.56933594	+7.33886719	-18.36914063	+1324
+1458240657.69310000	+9.38671875	-5.79638672	-1.27441406	+40.14404297	+2.28515625	-59.26025391	+1520	+9.61962891	-4.96582031	-1.05029297	+1.97753906	-6.87744141	+17.16064453	+1560	+6.60058594	-8.71875000	-1.04150391	+53.76708984	+7.42675781	-18.56689453	+1332
+1458240657.69720010	+9.38671875	-5.79638672	-1.27441406	+40.16601563	+2.28515625	-59.26025391	+1520	+9.61962891	-4.96582031	-1.05468750	+2.02148438	-6.87744141	+17.16064453	+1556	+6.60937500	-8.71875000	-1.03710938	+53.85498047	+7.47070313	-18.63281250	+1336
+1458240657.70140000	+9.38671875	-5.80078125	-1.27441406	+40.20996094	+2.28515625	-59.26025391	+1516	+9.61962891	-4.96582031	-1.05468750	+2.06542969	-6.87744141	+17.13867188	+1556	+6.61816406	-8.72314453	-1.03271484	+53.94287109	+7.51464844	-18.72070313	+1340
+1458240657.70560000	+9.38671875	-5.80078125	-1.27880859	+40.23193359	+2.30712891	-59.26025391	+1516	+9.61962891	-4.96582031	-1.05908203	+2.10937500	-6.87744141	+17.11669922	+1556	+6.62255859	-8.72753906	-1.02832031	+53.98681641	+7.58056641	-18.74267578	+1340
+1458240657.70970010	+9.39111328	-5.80078125	-1.27880859	+40.27587891	+2.30712891	-59.26025391	+1516	+9.61962891	-4.96582031	-1.05908203	+2.17529297	-6.87744141	+17.09472656	+1552	+6.62695313	-8.73193359	-1.02832031	+54.00878906	+7.60253906	-18.76464844	+1344
+1458240657.71799990	+9.39111328	-5.80517578	-1.28320313	+40.36376953	+2.32910156	-59.28222656	+1512	+9.61962891	-4.97021484	-1.06787109	+2.28515625	-6.83349609	+17.00683594	+1552	+6.62255859	-8.74511719	-1.02832031	+54.00878906	+7.69042969	-18.74267578	+1344
+1458240657.72219990	+9.39111328	-5.80517578	-1.28320313	+40.40771484	+2.35107422	-59.28222656	+1508	+9.61523438	-4.97021484	-1.06787109	+2.32910156	-6.81152344	+16.96289063	+1552	+6.61816406	-8.74951172	-1.02832031	+54.00878906	+7.71240234	-18.72070313	+1348
+1458240657.72639990	+9.39111328	-5.80957031	-1.28759766	+40.47363281	+2.39501953	-59.28222656	+1508	+9.61523438	-4.97460938	-1.07226563	+2.39501953	-6.76757813	+16.91894531	+1552	+6.61376953	-8.75390625	-1.02832031	+53.98681641	+7.75634766	-18.69873047	+1352
+1458240657.73470000	+9.38671875	-5.81396484	-1.29199219	+40.60546875	+2.46093750	-59.30419922	+1508	+9.61083984	-4.97900391	-1.08105469	+2.48291016	-6.70166016	+16.80908203	+1552	+6.60498047	-8.76708984	-1.03271484	+53.94287109	+7.82226563	-18.61083984	+1356
+1458240657.73889990	+9.38671875	-5.81396484	-1.29638672	+40.67138672	+2.50488281	-59.32617188	+1508	+9.60644531	-4.98339844	-1.08544922	+2.52685547	-6.63574219	+16.74316406	+1552	+6.60058594	-8.77148438	-1.03710938	+53.94287109	+7.86621094	-18.58886719	+1356
+1458240657.74300000	+9.38671875	-5.81835938	-1.29638672	+40.73730469	+2.57080078	-59.32617188	+1508	+9.60644531	-4.98779297	-1.08984375	+2.57080078	-6.59179688	+16.69921875	+1552	+6.59179688	-8.78027344	-1.03710938	+53.92089844	+7.91015625	-18.52294922	+1356
+1458240657.75140000	+9.37792969	-5.82275391	-1.30517578	+40.84716797	+2.70263672	-59.34814453	+1508	+9.59765625	-4.99218750	-1.09423828	+2.63671875	-6.48193359	+16.61132813	+1556	+6.58300781	-8.78906250	-1.03710938	+53.89892578	+7.97607422	-18.45703125	+1360
+1458240657.75550010	+9.37353516	-5.82275391	-1.30517578	+40.91308594	+2.76855469	-59.34814453	+1512	+9.59326172	-4.99218750	-1.09863281	+2.68066406	-6.43798828	+16.56738281	+1556	+6.57861328	-8.79345703	-1.03710938	+53.92089844	+8.02001953	-18.39111328	+1356
+1458240657.75970010	+9.36914063	-5.82714844	-1.30957031	+40.95703125	+2.81250000	-59.34814453	+1512	+9.58886719	-4.99218750	-1.10302734	+2.70263672	-6.39404297	+16.54541016	+1560	+6.57421875	-8.79785156	-1.03710938	+53.92089844	+8.06396484	-18.34716797	+1356
+1458240657.76799990	+9.36474609	-5.82714844	-1.31396484	+41.06689453	+2.94433594	-59.37011719	+1516	+9.58007813	-4.99218750	-1.10742188	+2.76855469	-6.28417969	+16.47949219	+1560	+6.56982422	-8.79785156	-1.03710938	+53.98681641	+8.15185547	-18.28125000	+1356
+1458240657.77220010	+9.36035156	-5.82714844	-1.31396484	+41.11083984	+2.98828125	-59.37011719	+1520	+9.57568359	-4.99218750	-1.10742188	+2.81250000	-6.24023438	+16.45751953	+1560	+6.56542969	-8.79785156	-1.03271484	+54.03076172	+8.19580078	-18.25927734	+1352
+1458240657.77640010	+9.35595703	-5.83154297	-1.31835938	+41.15478516	+3.05419922	-59.37011719	+1520	+9.57128906	-4.99218750	-1.11181641	+2.83447266	-6.19628906	+16.45751953	+1560	+6.56542969	-8.79785156	-1.02832031	+54.09667969	+8.23974609	-18.23730469	+1352
+1458240657.78049990	+9.35156250	-5.83154297	-1.31835938	+41.19873047	+3.09814453	-59.37011719	+1520	+9.56689453	-4.99218750	-1.11181641	+2.87841797	-6.15234375	+16.43554688	+1556	+6.56542969	-8.79785156	-1.02392578	+54.16259766	+8.28369141	-18.21533203	+1352
+1458240657.78880000	+9.34277344	-5.82714844	-1.32275391	+41.28662109	+3.18603516	-59.34814453	+1520	+9.55810547	-4.98779297	-1.11621094	+2.94433594	-6.08642578	+16.43554688	+1552	+6.56542969	-8.79345703	-1.01513672	+54.31640625	+8.37158203	-18.17138672	+1352
+1458240657.79300000	+9.34277344	-5.82714844	-1.32275391	+41.33056641	+3.22998047	-59.34814453	+1520	+9.55371094	-4.98339844	-1.11621094	+2.96630859	-6.04248047	+16.43554688	+1552	+6.56982422	-8.78906250	-1.01074219	+54.40429688	+8.41552734	-18.17138672	+1356
+1458240657.79720000	+9.33837891	-5.82714844	-1.32275391	+41.37451172	+3.25195313	-59.32617188	+1516	+9.54931641	-4.98339844	-1.11621094	+3.01025391	-5.99853516	+16.43554688	+1548	+6.56982422	-8.78466797	-1.00634766	+54.49218750	+8.45947266	-18.14941406	+1356
+1458240657.80130000	+9.33398438	-5.82275391	-1.32714844	+41.41845703	+3.29589844	-59.32617188	+1512	+9.54492188	-4.97900391	-1.11621094	+3.03222656	-5.97656250	+16.43554688	+1544	+6.56982422	-8.78027344	-1.00195313	+54.58007813	+8.48144531	-18.12744141	+1360
+1458240657.80970000	+9.32958984	-5.81835938	-1.32714844	+41.48437500	+3.36181641	-59.30419922	+1504	+9.53613281	-4.97021484	-1.11621094	+3.07617188	-5.91064453	+16.45751953	+1536	+6.57421875	-8.77148438	-0.99316406	+54.75585938	+8.54736328	-18.10546875	+1364
+1458240657.81380010	+9.32519531	-5.81835938	-1.32714844	+41.50634766	+3.38378906	-59.30419922	+1500	+9.53173828	-4.96582031	-1.11621094	+3.09814453	-5.88867188	+16.45751953	+1532	+6.57421875	-8.76708984	-0.98876953	+54.82177734	+8.59130859	-18.08349609	+1368
+1458240657.81800010	+9.32519531	-5.81396484	-1.32714844	+41.55029297	+3.40576172	-59.28222656	+1492	+9.52734375	-4.96142578	-1.11621094	+3.12011719	-5.84472656	+16.47949219	+1528	+6.57421875	-8.76269531	-0.98437500	+54.90966797	+8.61328125	-18.06152344	+1368
+1458240657.82629990	+9.31640625	-5.80517578	-1.32714844	+41.59423828	+3.47167969	-59.26025391	+1484	+9.52294922	-4.95263672	-1.11621094	+3.14208984	-5.77880859	+16.50146484	+1524	+6.56982422	-8.74951172	-0.98437500	+55.04150391	+8.63525391	-17.99560547	+1376
+1458240657.83049990	+9.31201172	-5.80078125	-1.32714844	+41.61621094	+3.49365234	-59.26025391	+1476	+9.51855469	-4.94824219	-1.11621094	+3.14208984	-5.73486328	+16.50146484	+1520	+6.56982422	-8.74511719	-0.97998047	+55.08544922	+8.63525391	-17.95166016	+1376
+1458240657.83470010	+9.31201172	-5.79638672	-1.32714844	+41.63818359	+3.51562500	-59.23828125	+1472	+9.51416016	-4.94384766	-1.11621094	+3.16406250	-5.71289063	+16.52343750	+1516	+6.56542969	-8.74072266	-0.98437500	+55.12939453	+8.63525391	-17.90771484	+1376
+1458240657.84299990	+9.30322266	-5.78759766	-1.32714844	+41.66015625	+3.58154297	-59.21630859	+1464	+9.50976563	-4.93505859	-1.11621094	+3.16406250	-5.64697266	+16.54541016	+1512	+6.55224609	-8.73193359	-0.98437500	+55.17333984	+8.61328125	-17.81982422	+1380
+1458240657.84719990	+9.29882813	-5.77880859	-1.32275391	+41.68212891	+3.60351563	-59.21630859	+1460	+9.50537109	-4.92626953	-1.11621094	+3.16406250	-5.62500000	+16.54541016	+1512	+6.54785156	-8.72753906	-0.98876953	+55.19531250	+8.59130859	-17.75390625	+1384
+1458240657.85130000	+9.29443359	-5.77441406	-1.32275391	+41.68212891	+3.64746094	-59.19433594	+1456	+9.50537109	-4.92187500	-1.11181641	+3.16406250	-5.58105469	+16.56738281	+1508	+6.54345703	-8.72314453	-0.99316406	+55.19531250	+8.56933594	-17.70996094	+1384
+1458240657.85550000	+9.29443359	-5.77001953	-1.32275391	+41.70410156	+3.66943359	-59.17236328	+1456	+9.50097656	-4.91748047	-1.11181641	+3.16406250	-5.55908203	+16.58935547	+1508	+6.53466797	-8.71875000	-0.99755859	+55.21728516	+8.54736328	-17.66601563	+1384
+1458240657.86380000	+9.28564453	-5.75683594	-1.32275391	+41.72607422	+3.71337891	-59.15039063	+1452	+9.49658203	-4.90869141	-1.11181641	+3.14208984	-5.51513672	+16.61132813	+1504	+6.52587891	-8.70996094	-1.00195313	+55.23925781	+8.50341797	-17.57812500	+1384
+1458240657.86800000	+9.28564453	-5.75244141	-1.32275391	+41.72607422	+3.71337891	-59.15039063	+1456	+9.49658203	-4.90429688	-1.11181641	+3.14208984	-5.49316406	+16.63330078	+1504	+6.52587891	-8.70556641	-1.00634766	+55.26123047	+8.48144531	-17.55615234	+1384
+1458240657.87210010	+9.28125000	-5.74365234	-1.31835938	+41.72607422	+3.73535156	-59.15039063	+1456	+9.49658203	-4.89550781	-1.10742188	+3.14208984	-5.49316406	+16.65527344	+1504	+6.52148438	-8.70117188	-1.00634766	+55.28320313	+8.45947266	-17.53417969	+1384
+1458240657.87630010	+9.28125000	-5.73925781	-1.31835938	+41.72607422	+3.75732422	-59.12841797	+1456	+9.49218750	-4.89111328	-1.10742188	+3.12011719	-5.47119141	+16.67724609	+1504	+6.52148438	-8.69677734	-1.00634766	+55.28320313	+8.45947266	-17.53417969	+1380
+1458240657.88459990	+9.27685547	-5.73046875	-1.31835938	+41.74804688	+3.75732422	-59.10644531	+1460	+9.49218750	-4.88232422	-1.10302734	+3.12011719	-5.47119141	+16.72119141	+1504	+6.52148438	-8.68359375	-1.00634766	+55.37109375	+8.43750000	-17.51220703	+1380
+1458240657.88879990	+9.27685547	-5.72607422	-1.31835938	+41.72607422	+3.75732422	-59.08447266	+1460	+9.49218750	-4.87792969	-1.10302734	+3.09814453	-5.47119141	+16.76513672	+1504	+6.52148438	-8.67919922	-1.00195313	+55.41503906	+8.41552734	-17.53417969	+1380
+1458240657.89299990	+9.27685547	-5.72167969	-1.31396484	+41.72607422	+3.75732422	-59.08447266	+1460	+9.49218750	-4.87792969	-1.10302734	+3.07617188	-5.47119141	+16.78710938	+1504	+6.52587891	-8.67041016	-1.00195313	+55.45898438	+8.41552734	-17.53417969	+1380
+1458240657.89710000	+9.27685547	-5.71728516	-1.31396484	+41.72607422	+3.75732422	-59.06250000	+1460	+9.49218750	-4.87353516	-1.09863281	+3.07617188	-5.47119141	+16.80908203	+1500	+6.53027344	-8.66162109	-0.99755859	+55.50292969	+8.41552734	-17.55615234	+1384
+1458240657.90130000	+9.27685547	-5.71289063	-1.31396484	+41.70410156	+3.75732422	-59.06250000	+1464	+9.49218750	-4.86914063	-1.09863281	+3.05419922	-5.49316406	+16.85302734	+1500	+6.53466797	-8.65722656	-0.99316406	+55.54687500	+8.41552734	-17.57812500	+1384
+1458240657.90549990	+9.27685547	-5.70849609	-1.31396484	+41.70410156	+3.73535156	-59.06250000	+1460	+9.49658203	-4.86474609	-1.09423828	+3.03222656	-5.49316406	+16.87500000	+1500	+6.53906250	-8.64843750	-0.98876953	+55.61279297	+8.41552734	-17.60009766	+1388
+1458240657.91380000	+9.28125000	-5.70410156	-1.30957031	+41.66015625	+3.71337891	-59.04052734	+1460	+9.49658203	-4.86035156	-1.09423828	+3.01025391	-5.51513672	+16.91894531	+1496	+6.54785156	-8.63525391	-0.97998047	+55.70068359	+8.39355469	-17.64404297	+1392
+1458240657.92210010	+9.28125000	-5.69970703	-1.30957031	+41.63818359	+3.69140625	-59.01855469	+1456	+9.50097656	-4.85595703	-1.08984375	+2.96630859	-5.53710938	+16.98486328	+1492	+6.55664063	-8.62207031	-0.97558594	+55.76660156	+8.39355469	-17.66601563	+1396
+1458240657.93050000	+9.28564453	-5.69970703	-1.30517578	+41.59423828	+3.66943359	-59.01855469	+1452	+9.50097656	-4.85156250	-1.08544922	+2.92236328	-5.55908203	+17.02880859	+1488	+6.56103516	-8.61328125	-0.97119141	+55.81054688	+8.37158203	-17.68798828	+1400
+1458240657.94289990	+9.29003906	-5.69531250	-1.30517578	+41.55029297	+3.64746094	-59.01855469	+1444	+9.50537109	-4.84716797	-1.08105469	+2.85644531	-5.58105469	+17.09472656	+1480	+6.56542969	-8.60449219	-0.96679688	+55.81054688	+8.34960938	-17.68798828	+1404
+1458240657.94709990	+9.29003906	-5.69091797	-1.30078125	+41.52832031	+3.62548828	-59.01855469	+1440	+9.50976563	-4.84716797	-1.08105469	+2.83447266	-5.58105469	+17.11669922	+1480	+6.56103516	-8.60009766	-0.96679688	+55.78857422	+8.32763672	-17.66601563	+1400
+1458240657.95129990	+9.29003906	-5.69091797	-1.30078125	+41.50634766	+3.62548828	-59.01855469	+1440	+9.50976563	-4.84716797	-1.07666016	+2.81250000	-5.60302734	+17.11669922	+1476	+6.56103516	-8.60009766	-0.96679688	+55.76660156	+8.30566406	-17.64404297	+1400
+1458240657.95540000	+9.29003906	-5.69091797	-1.30078125	+41.48437500	+3.60351563	-59.01855469	+1436	+9.50976563	-4.84277344	-1.07666016	+2.79052734	-5.60302734	+17.13867188	+1476	+6.55664063	-8.60009766	-0.97119141	+55.72265625	+8.28369141	-17.62207031	+1404
+1458240657.95960000	+9.29003906	-5.69091797	-1.29638672	+41.46240234	+3.60351563	-59.01855469	+1436	+9.50976563	-4.84277344	-1.07666016	+2.76855469	-5.60302734	+17.16064453	+1476	+6.55224609	-8.60009766	-0.97119141	+55.70068359	+8.26171875	-17.57812500	+1404
+1458240657.96380000	+9.29003906	-5.68652344	-1.29638672	+41.44042969	+3.60351563	-59.01855469	+1432	+9.51416016	-4.84277344	-1.07226563	+2.74658203	-5.60302734	+17.16064453	+1472	+6.54785156	-8.60009766	-0.97558594	+55.65673828	+8.23974609	-17.55615234	+1400
+1458240657.96790000	+9.29003906	-5.68652344	-1.29638672	+41.41845703	+3.58154297	-59.01855469	+1432	+9.51416016	-4.84277344	-1.07226563	+2.72460938	-5.62500000	+17.18261719	+1472	+6.54345703	-8.60009766	-0.97558594	+55.61279297	+8.21777344	-17.53417969	+1400
+1458240657.97210000	+9.29003906	-5.68652344	-1.29199219	+41.39648438	+3.58154297	-59.01855469	+1428	+9.51416016	-4.84277344	-1.06787109	+2.70263672	-5.62500000	+17.18261719	+1472	+6.53906250	-8.60009766	-0.97998047	+55.56884766	+8.21777344	-17.51220703	+1400
+1458240657.97630000	+9.29003906	-5.68652344	-1.29199219	+41.37451172	+3.58154297	-59.01855469	+1428	+9.51416016	-4.84277344	-1.06787109	+2.68066406	-5.62500000	+17.18261719	+1472	+6.53466797	-8.60449219	-0.97998047	+55.52490234	+8.19580078	-17.46826172	+1400
+1458240657.98040010	+9.29003906	-5.68652344	-1.29199219	+41.33056641	+3.55957031	-59.01855469	+1428	+9.51416016	-4.84277344	-1.06787109	+2.65869141	-5.62500000	+17.20458984	+1472	+6.53027344	-8.60449219	-0.98437500	+55.48095703	+8.17382813	-17.44628906	+1400
+1458240657.98460010	+9.29003906	-5.68212891	-1.29199219	+41.30859375	+3.55957031	-59.01855469	+1428	+9.51416016	-4.84277344	-1.06347656	+2.63671875	-5.62500000	+17.20458984	+1472	+6.52587891	-8.60449219	-0.98437500	+55.43701172	+8.15185547	-17.42431641	+1396
+1458240657.98880000	+9.29003906	-5.68212891	-1.28759766	+41.28662109	+3.55957031	-59.04052734	+1428	+9.51855469	-4.84277344	-1.06347656	+2.61474609	-5.62500000	+17.20458984	+1472	+6.52587891	-8.60449219	-0.98876953	+55.41503906	+8.15185547	-17.38037109	+1396
+1458240657.99289990	+9.29003906	-5.68212891	-1.28759766	+41.26464844	+3.55957031	-59.04052734	+1428	+9.51855469	-4.84277344	-1.06347656	+2.59277344	-5.64697266	+17.22656250	+1472	+6.52148438	-8.60449219	-0.98876953	+55.39306641	+8.12988281	-17.35839844	+1392
+1458240657.99710010	+9.29003906	-5.68212891	-1.28759766	+41.24267578	+3.53759766	-59.04052734	+1432	+9.51855469	-4.84277344	-1.05908203	+2.57080078	-5.64697266	+17.22656250	+1472	+6.52148438	-8.60449219	-0.98876953	+55.37109375	+8.12988281	-17.35839844	+1392
+1458240658.00130010	+9.29003906	-5.68212891	-1.28320313	+41.22070313	+3.53759766	-59.04052734	+1432	+9.51855469	-4.84277344	-1.05908203	+2.57080078	-5.64697266	+17.24853516	+1472	+6.51708984	-8.60449219	-0.98876953	+55.34912109	+8.12988281	-17.33642578	+1388
+1458240658.00539990	+9.29003906	-5.68212891	-1.28320313	+41.19873047	+3.53759766	-59.04052734	+1432	+9.51855469	-4.84716797	-1.05908203	+2.54882813	-5.64697266	+17.24853516	+1472	+6.51708984	-8.60449219	-0.98876953	+55.34912109	+8.12988281	-17.33642578	+1384
+1458240658.00959990	+9.29443359	-5.68212891	-1.28320313	+41.17675781	+3.51562500	-59.04052734	+1432	+9.51855469	-4.84716797	-1.05908203	+2.52685547	-5.66894531	+17.24853516	+1476	+6.51708984	-8.60449219	-0.98437500	+55.34912109	+8.12988281	-17.33642578	+1384
+1458240658.01379990	+9.29443359	-5.68212891	-1.28320313	+41.15478516	+3.51562500	-59.04052734	+1432	+9.51855469	-4.84716797	-1.05468750	+2.52685547	-5.66894531	+17.27050781	+1476	+6.52148438	-8.60009766	-0.98437500	+55.34912109	+8.12988281	-17.33642578	+1380
+1458240658.02210000	+9.29443359	-5.68212891	-1.27880859	+41.13281250	+3.49365234	-59.04052734	+1436	+9.52294922	-4.84716797	-1.05468750	+2.50488281	-5.66894531	+17.29248047	+1476	+6.52148438	-8.60009766	-0.97998047	+55.37109375	+8.12988281	-17.33642578	+1380
+1458240658.02620010	+9.29443359	-5.68652344	-1.27880859	+41.11083984	+3.49365234	-59.04052734	+1436	+9.52294922	-4.84716797	-1.05468750	+2.48291016	-5.66894531	+17.29248047	+1476	+6.52587891	-8.60009766	-0.97998047	+55.37109375	+8.15185547	-17.33642578	+1376
+1458240658.03040000	+9.29443359	-5.68652344	-1.27880859	+41.08886719	+3.49365234	-59.04052734	+1436	+9.52294922	-4.84716797	-1.05468750	+2.48291016	-5.69091797	+17.31445313	+1476	+6.52587891	-8.60009766	-0.97998047	+55.39306641	+8.15185547	-17.35839844	+1376
+1458240658.03460000	+9.29882813	-5.68652344	-1.27880859	+41.06689453	+3.47167969	-59.06250000	+1436	+9.52294922	-4.85156250	-1.05468750	+2.46093750	-5.69091797	+17.31445313	+1476	+6.53027344	-8.59570313	-0.97558594	+55.39306641	+8.15185547	-17.35839844	+1376
+1458240658.03870010	+9.29882813	-5.68652344	-1.27880859	+41.04492188	+3.47167969	-59.06250000	+1436	+9.52294922	-4.85156250	-1.05468750	+2.46093750	-5.69091797	+17.31445313	+1472	+6.53027344	-8.59570313	-0.97558594	+55.41503906	+8.17382813	-17.38037109	+1376
+1458240658.04290010	+9.29882813	-5.68652344	-1.27441406	+41.04492188	+3.47167969	-59.06250000	+1436	+9.52734375	-4.85156250	-1.05029297	+2.46093750	-5.71289063	+17.31445313	+1472	+6.53027344	-8.59570313	-0.97119141	+55.41503906	+8.17382813	-17.38037109	+1376
+1458240658.04710010	+9.29882813	-5.69091797	-1.27441406	+41.02294922	+3.44970703	-59.06250000	+1432	+9.52734375	-4.85156250	-1.05029297	+2.46093750	-5.71289063	+17.31445313	+1472	+6.53466797	-8.59570313	-0.97119141	+55.43701172	+8.17382813	-17.40234375	+1376
+1458240658.05119990	+9.29882813	-5.69091797	-1.27441406	+41.00097656	+3.44970703	-59.06250000	+1432	+9.52734375	-4.85156250	-1.05029297	+2.46093750	-5.71289063	+17.31445313	+1472	+6.53466797	-8.59570313	-0.96679688	+55.43701172	+8.19580078	-17.40234375	+1376
+1458240658.05539990	+9.29882813	-5.69091797	-1.27441406	+40.97900391	+3.44970703	-59.06250000	+1432	+9.52734375	-4.85595703	-1.05029297	+2.43896484	-5.71289063	+17.31445313	+1472	+6.53466797	-8.59570313	-0.96679688	+55.43701172	+8.19580078	-17.42431641	+1376
