# Supplementary material for: A direct effect of perception on action when grasping a cup
Source: Sci Rep. 2018 Jan 9;8:171. doi: 10.1038/s41598-017-18591-5 (PMC5760564; doi:10.1038/s41598-017-18591-5)
Supplement: Supplementary file 6 — Supplementary Information [file 41598_2017_18591_MOESM6_ESM.zip › SciRep_Data/S02instruct/S02_100instruct_Tr12.dat]

+1000000000000.00000000	+0.00000000	+0.00000000	+0.00000000	+0.00000000	+0.00000000	+0.00000000	+0	+0.00000000	+0.00000000	+0.00000000	+0.00000000	+0.00000000	+0.00000000	+0	+0.00000000	+0.00000000	+0.00000000	+0.00000000	+0.00000000	+0.00000000	+0
+1458240658.06370000	+9.30322266	-5.69531250	-1.27441406	+40.95703125	+3.44970703	-59.08447266	+1428	+9.53173828	-4.85595703	-1.05029297	+2.43896484	-5.73486328	+17.31445313	+1468	+6.53906250	-8.59570313	-0.96679688	+55.43701172	+8.19580078	-17.42431641	+1376
+1458240658.06789990	+9.30322266	-5.69531250	-1.27441406	+40.93505859	+3.44970703	-59.08447266	+1428	+9.53173828	-4.86035156	-1.05029297	+2.46093750	-5.73486328	+17.29248047	+1468	+6.53906250	-8.59570313	-0.96679688	+55.41503906	+8.19580078	-17.44628906	+1376
+1458240658.07209990	+9.30322266	-5.69531250	-1.27441406	+40.93505859	+3.42773438	-59.10644531	+1428	+9.53173828	-4.86035156	-1.05029297	+2.46093750	-5.73486328	+17.29248047	+1468	+6.53906250	-8.59570313	-0.96679688	+55.41503906	+8.19580078	-17.44628906	+1376
+1458240658.07620000	+9.30322266	-5.69970703	-1.27001953	+40.91308594	+3.42773438	-59.12841797	+1428	+9.53173828	-4.86035156	-1.05029297	+2.46093750	-5.73486328	+17.27050781	+1468	+6.53906250	-8.59570313	-0.96679688	+55.41503906	+8.19580078	-17.44628906	+1376
+1458240658.08040000	+9.30322266	-5.69970703	-1.27001953	+40.89111328	+3.42773438	-59.12841797	+1428	+9.53173828	-4.86474609	-1.05029297	+2.46093750	-5.75683594	+17.24853516	+1468	+6.53906250	-8.60009766	-0.96679688	+55.39306641	+8.21777344	-17.44628906	+1376
+1458240658.08460000	+9.30322266	-5.69970703	-1.27001953	+40.89111328	+3.42773438	-59.15039063	+1424	+9.53173828	-4.86474609	-1.05029297	+2.46093750	-5.75683594	+17.22656250	+1468	+6.53906250	-8.60009766	-0.96679688	+55.39306641	+8.21777344	-17.44628906	+1376
+1458240658.08870010	+9.30322266	-5.70410156	-1.27001953	+40.86914063	+3.44970703	-59.17236328	+1424	+9.53613281	-4.86474609	-1.05029297	+2.48291016	-5.75683594	+17.20458984	+1468	+6.53466797	-8.60009766	-0.96679688	+55.37109375	+8.21777344	-17.44628906	+1376
+1458240662.72009990	+9.31640625	-5.74365234	-1.27441406	+40.91308594	+3.80126953	-60.13916016	+1436	+9.53173828	-4.89550781	-1.05468750	+3.47167969	-5.75683594	+17.55615234	+1472	+6.55664063	-8.63525391	-0.91845703	+55.70068359	+8.76708984	-17.44628906	+1464
+1458240662.72420000	+9.31640625	-5.74365234	-1.27441406	+40.91308594	+3.80126953	-60.13916016	+1432	+9.53173828	-4.89550781	-1.05468750	+3.47167969	-5.75683594	+17.55615234	+1472	+6.55664063	-8.63525391	-0.91845703	+55.67871094	+8.76708984	-17.42431641	+1464
+1458240662.72840000	+9.31640625	-5.74365234	-1.27441406	+40.91308594	+3.80126953	-60.13916016	+1432	+9.53173828	-4.89550781	-1.05468750	+3.47167969	-5.77880859	+17.55615234	+1472	+6.55664063	-8.63525391	-0.92285156	+55.67871094	+8.76708984	-17.42431641	+1464
+1458240662.73260000	+9.31640625	-5.74365234	-1.27001953	+40.91308594	+3.80126953	-60.13916016	+1432	+9.53173828	-4.89550781	-1.05468750	+3.47167969	-5.77880859	+17.55615234	+1472	+6.55224609	-8.63964844	-0.92285156	+55.65673828	+8.74511719	-17.40234375	+1464
+1458240662.73670010	+9.31640625	-5.74365234	-1.27001953	+40.91308594	+3.80126953	-60.16113281	+1432	+9.53173828	-4.89550781	-1.05468750	+3.47167969	-5.77880859	+17.55615234	+1472	+6.55224609	-8.63964844	-0.92285156	+55.63476563	+8.74511719	-17.40234375	+1464
+1458240662.74090000	+9.31640625	-5.74365234	-1.27001953	+40.91308594	+3.80126953	-60.16113281	+1432	+9.53173828	-4.89550781	-1.05468750	+3.47167969	-5.77880859	+17.55615234	+1472	+6.55224609	-8.63964844	-0.92285156	+55.63476563	+8.74511719	-17.40234375	+1464
+1458240662.74499990	+9.31640625	-5.74365234	-1.27001953	+40.91308594	+3.80126953	-60.16113281	+1432	+9.53173828	-4.89550781	-1.05468750	+3.47167969	-5.77880859	+17.53417969	+1472	+6.54785156	-8.63964844	-0.92724609	+55.61279297	+8.72314453	-17.38037109	+1464
+1458240662.74920010	+9.31640625	-5.74365234	-1.27001953	+40.91308594	+3.82324219	-60.16113281	+1432	+9.53173828	-4.89550781	-1.05468750	+3.47167969	-5.77880859	+17.53417969	+1472	+6.54785156	-8.64404297	-0.92724609	+55.59082031	+8.72314453	-17.38037109	+1464
+1458240662.75340010	+9.31640625	-5.74365234	-1.27001953	+40.91308594	+3.82324219	-60.16113281	+1436	+9.53173828	-4.89550781	-1.05468750	+3.47167969	-5.77880859	+17.53417969	+1472	+6.54345703	-8.64404297	-0.93164063	+55.56884766	+8.70117188	-17.35839844	+1464
+1458240662.75749990	+9.31640625	-5.74365234	-1.27001953	+40.91308594	+3.82324219	-60.16113281	+1436	+9.53173828	-4.89550781	-1.05468750	+3.47167969	-5.77880859	+17.53417969	+1472	+6.54345703	-8.64404297	-0.93164063	+55.54687500	+8.67919922	-17.35839844	+1464
+1458240662.76169990	+9.31640625	-5.74365234	-1.27001953	+40.91308594	+3.82324219	-60.16113281	+1436	+9.53173828	-4.89550781	-1.05468750	+3.47167969	-5.77880859	+17.53417969	+1472	+6.53906250	-8.64404297	-0.93603516	+55.52490234	+8.67919922	-17.33642578	+1464
+1458240662.76589990	+9.31640625	-5.74365234	-1.27001953	+40.91308594	+3.82324219	-60.16113281	+1436	+9.53173828	-4.89550781	-1.05468750	+3.47167969	-5.77880859	+17.53417969	+1472	+6.53466797	-8.64843750	-0.93603516	+55.50292969	+8.65722656	-17.33642578	+1464
+1458240662.77000000	+9.31640625	-5.74365234	-1.27001953	+40.89111328	+3.80126953	-60.16113281	+1436	+9.53173828	-4.89550781	-1.05468750	+3.47167969	-5.77880859	+17.53417969	+1472	+6.53466797	-8.64843750	-0.93603516	+55.48095703	+8.63525391	-17.31445313	+1464
+1458240662.77420000	+9.31640625	-5.74365234	-1.27001953	+40.89111328	+3.80126953	-60.16113281	+1440	+9.53173828	-4.89550781	-1.05468750	+3.47167969	-5.77880859	+17.53417969	+1472	+6.53466797	-8.64843750	-0.94042969	+55.48095703	+8.63525391	-17.31445313	+1460
+1458240662.77839990	+9.31640625	-5.74365234	-1.27001953	+40.89111328	+3.80126953	-60.18310547	+1440	+9.53173828	-4.89550781	-1.05029297	+3.47167969	-5.77880859	+17.53417969	+1472	+6.53466797	-8.64843750	-0.94042969	+55.48095703	+8.63525391	-17.31445313	+1460
+1458240662.78250000	+9.31640625	-5.74365234	-1.27001953	+40.89111328	+3.80126953	-60.18310547	+1440	+9.53173828	-4.89550781	-1.05029297	+3.47167969	-5.77880859	+17.53417969	+1476	+6.53466797	-8.64843750	-0.94042969	+55.48095703	+8.63525391	-17.31445313	+1460
+1458240662.78670000	+9.31640625	-5.74365234	-1.27001953	+40.89111328	+3.80126953	-60.18310547	+1440	+9.53173828	-4.89550781	-1.05029297	+3.47167969	-5.77880859	+17.53417969	+1476	+6.53906250	-8.64843750	-0.94042969	+55.50292969	+8.63525391	-17.31445313	+1456
+1458240662.79090000	+9.31640625	-5.74365234	-1.27001953	+40.89111328	+3.80126953	-60.18310547	+1444	+9.53173828	-4.89550781	-1.05029297	+3.47167969	-5.80078125	+17.53417969	+1476	+6.53906250	-8.64404297	-0.93603516	+55.50292969	+8.63525391	-17.33642578	+1456
+1458240662.79500010	+9.31640625	-5.74365234	-1.27001953	+40.89111328	+3.80126953	-60.18310547	+1444	+9.53173828	-4.89550781	-1.05029297	+3.47167969	-5.80078125	+17.53417969	+1476	+6.53906250	-8.64404297	-0.93603516	+55.50292969	+8.63525391	-17.33642578	+1456
+1458240662.79920010	+9.31640625	-5.74365234	-1.27001953	+40.91308594	+3.80126953	-60.18310547	+1444	+9.53173828	-4.89550781	-1.05029297	+3.47167969	-5.80078125	+17.53417969	+1476	+6.53906250	-8.64404297	-0.93603516	+55.52490234	+8.63525391	-17.33642578	+1456
+1458240662.80340000	+9.31640625	-5.74365234	-1.27001953	+40.91308594	+3.80126953	-60.18310547	+1444	+9.53173828	-4.89550781	-1.05029297	+3.47167969	-5.80078125	+17.53417969	+1476	+6.53906250	-8.64404297	-0.93603516	+55.52490234	+8.63525391	-17.33642578	+1452
+1458240662.80749990	+9.31640625	-5.74365234	-1.27001953	+40.91308594	+3.80126953	-60.18310547	+1444	+9.53173828	-4.89550781	-1.05029297	+3.47167969	-5.80078125	+17.53417969	+1476	+6.53906250	-8.64404297	-0.93603516	+55.52490234	+8.63525391	-17.33642578	+1452
+1458240662.81170010	+9.31640625	-5.74365234	-1.27001953	+40.91308594	+3.80126953	-60.18310547	+1444	+9.53173828	-4.89550781	-1.05029297	+3.47167969	-5.80078125	+17.53417969	+1476	+6.54345703	-8.64404297	-0.93603516	+55.52490234	+8.63525391	-17.33642578	+1452
+1458240662.81580000	+9.31640625	-5.74365234	-1.27001953	+40.91308594	+3.80126953	-60.18310547	+1444	+9.53173828	-4.89550781	-1.05029297	+3.47167969	-5.80078125	+17.53417969	+1476	+6.54345703	-8.64404297	-0.93603516	+55.54687500	+8.63525391	-17.33642578	+1452
+1458240662.81999990	+9.31640625	-5.73925781	-1.27001953	+40.91308594	+3.77929688	-60.18310547	+1444	+9.53173828	-4.89550781	-1.05029297	+3.47167969	-5.80078125	+17.53417969	+1476	+6.54345703	-8.64404297	-0.93603516	+55.54687500	+8.63525391	-17.35839844	+1452
+1458240662.82419990	+9.31640625	-5.73925781	-1.27001953	+40.91308594	+3.77929688	-60.18310547	+1444	+9.53173828	-4.89550781	-1.05029297	+3.47167969	-5.80078125	+17.53417969	+1476	+6.54345703	-8.64404297	-0.93603516	+55.54687500	+8.63525391	-17.35839844	+1452
+1458240662.82830000	+9.31640625	-5.73925781	-1.27001953	+40.91308594	+3.77929688	-60.18310547	+1444	+9.53173828	-4.89550781	-1.05029297	+3.47167969	-5.80078125	+17.53417969	+1476	+6.54345703	-8.64404297	-0.93603516	+55.54687500	+8.63525391	-17.35839844	+1448
+1458240662.83250000	+9.31640625	-5.73925781	-1.27001953	+40.91308594	+3.77929688	-60.18310547	+1444	+9.53173828	-4.89550781	-1.05029297	+3.47167969	-5.80078125	+17.53417969	+1476	+6.54345703	-8.64404297	-0.93164063	+55.54687500	+8.63525391	-17.35839844	+1448
+1458240662.83670000	+9.31640625	-5.73925781	-1.27001953	+40.91308594	+3.77929688	-60.18310547	+1444	+9.53173828	-4.89550781	-1.05029297	+3.47167969	-5.80078125	+17.53417969	+1476	+6.54345703	-8.64404297	-0.93164063	+55.54687500	+8.63525391	-17.35839844	+1448
+1458240662.84080000	+9.31640625	-5.73925781	-1.27001953	+40.91308594	+3.77929688	-60.18310547	+1444	+9.53173828	-4.89550781	-1.05029297	+3.47167969	-5.80078125	+17.53417969	+1476	+6.54345703	-8.64404297	-0.93164063	+55.54687500	+8.63525391	-17.35839844	+1448
+1458240662.84500000	+9.31640625	-5.73925781	-1.27001953	+40.91308594	+3.77929688	-60.18310547	+1444	+9.53173828	-4.89550781	-1.05029297	+3.47167969	-5.80078125	+17.53417969	+1476	+6.54345703	-8.64404297	-0.93164063	+55.54687500	+8.63525391	-17.35839844	+1448
+1458240662.84920000	+9.31640625	-5.73925781	-1.27001953	+40.91308594	+3.77929688	-60.20507813	+1444	+9.53173828	-4.89550781	-1.05029297	+3.47167969	-5.82275391	+17.53417969	+1480	+6.54345703	-8.64404297	-0.93164063	+55.54687500	+8.63525391	-17.35839844	+1448
+1458240662.85330010	+9.31640625	-5.73925781	-1.26562500	+40.91308594	+3.77929688	-60.20507813	+1444	+9.53173828	-4.89550781	-1.05029297	+3.47167969	-5.82275391	+17.53417969	+1480	+6.54345703	-8.64404297	-0.93164063	+55.54687500	+8.63525391	-17.35839844	+1448
+1458240662.85750010	+9.31640625	-5.73925781	-1.26562500	+40.91308594	+3.77929688	-60.20507813	+1444	+9.53173828	-4.89550781	-1.05029297	+3.47167969	-5.82275391	+17.53417969	+1480	+6.54345703	-8.64404297	-0.93164063	+55.54687500	+8.63525391	-17.35839844	+1444
+1458240662.86170010	+9.31640625	-5.73925781	-1.26562500	+40.91308594	+3.77929688	-60.20507813	+1444	+9.53173828	-4.89550781	-1.05029297	+3.47167969	-5.82275391	+17.53417969	+1480	+6.54345703	-8.64404297	-0.93164063	+55.54687500	+8.63525391	-17.35839844	+1444
+1458240662.86579990	+9.32080078	-5.73925781	-1.26562500	+40.91308594	+3.77929688	-60.20507813	+1444	+9.53173828	-4.89550781	-1.05029297	+3.47167969	-5.82275391	+17.53417969	+1480	+6.54345703	-8.64404297	-0.93164063	+55.54687500	+8.63525391	-17.35839844	+1444
+1458240662.86999990	+9.32080078	-5.73925781	-1.26562500	+40.91308594	+3.77929688	-60.20507813	+1444	+9.53173828	-4.89550781	-1.05029297	+3.47167969	-5.82275391	+17.53417969	+1480	+6.54345703	-8.64404297	-0.93164063	+55.54687500	+8.63525391	-17.38037109	+1444
+1458240662.87420010	+9.32080078	-5.73925781	-1.26562500	+40.91308594	+3.77929688	-60.20507813	+1444	+9.53173828	-4.89550781	-1.05029297	+3.47167969	-5.82275391	+17.53417969	+1480	+6.54345703	-8.64404297	-0.93164063	+55.52490234	+8.63525391	-17.38037109	+1444
+1458240662.87830000	+9.32080078	-5.73925781	-1.26562500	+40.91308594	+3.77929688	-60.20507813	+1444	+9.53173828	-4.89550781	-1.05029297	+3.47167969	-5.82275391	+17.53417969	+1480	+6.54345703	-8.64404297	-0.93164063	+55.52490234	+8.63525391	-17.38037109	+1444
+1458240662.88249990	+9.32080078	-5.73925781	-1.26562500	+40.91308594	+3.77929688	-60.22705078	+1444	+9.53173828	-4.89550781	-1.05029297	+3.47167969	-5.82275391	+17.53417969	+1480	+6.54345703	-8.64404297	-0.93164063	+55.52490234	+8.61328125	-17.38037109	+1444
+1458240662.88669990	+9.32080078	-5.73925781	-1.26562500	+40.91308594	+3.77929688	-60.22705078	+1444	+9.53173828	-4.89550781	-1.05029297	+3.47167969	-5.82275391	+17.53417969	+1480	+6.54345703	-8.64404297	-0.93164063	+55.52490234	+8.61328125	-17.38037109	+1444
+1458240662.89080000	+9.32080078	-5.73925781	-1.26562500	+40.91308594	+3.75732422	-60.22705078	+1444	+9.53173828	-4.89550781	-1.05029297	+3.47167969	-5.82275391	+17.53417969	+1480	+6.54345703	-8.64404297	-0.93164063	+55.54687500	+8.63525391	-17.38037109	+1444
+1458240662.89500000	+9.32080078	-5.73925781	-1.26562500	+40.91308594	+3.75732422	-60.22705078	+1444	+9.53173828	-4.89550781	-1.05029297	+3.47167969	-5.82275391	+17.53417969	+1480	+6.54345703	-8.64404297	-0.93164063	+55.54687500	+8.63525391	-17.38037109	+1444
+1458240662.89910010	+9.32080078	-5.73925781	-1.26562500	+40.91308594	+3.75732422	-60.22705078	+1444	+9.53173828	-4.89550781	-1.05029297	+3.47167969	-5.82275391	+17.53417969	+1480	+6.54345703	-8.64404297	-0.93164063	+55.54687500	+8.63525391	-17.40234375	+1444
+1458240662.90330000	+9.32080078	-5.73925781	-1.26562500	+40.91308594	+3.75732422	-60.22705078	+1444	+9.53173828	-4.89550781	-1.05029297	+3.49365234	-5.84472656	+17.53417969	+1480	+6.54345703	-8.64404297	-0.93164063	+55.54687500	+8.63525391	-17.40234375	+1444
+1458240662.90750000	+9.32080078	-5.73925781	-1.26562500	+40.91308594	+3.75732422	-60.22705078	+1444	+9.53173828	-4.89550781	-1.05029297	+3.49365234	-5.84472656	+17.53417969	+1480	+6.54785156	-8.64404297	-0.93164063	+55.54687500	+8.63525391	-17.40234375	+1444
+1458240662.91160010	+9.32080078	-5.73925781	-1.26562500	+40.91308594	+3.75732422	-60.22705078	+1444	+9.53173828	-4.89550781	-1.05029297	+3.49365234	-5.84472656	+17.53417969	+1480	+6.54785156	-8.64404297	-0.93164063	+55.54687500	+8.63525391	-17.42431641	+1444
+1458240662.91580010	+9.32080078	-5.73925781	-1.26562500	+40.91308594	+3.75732422	-60.22705078	+1444	+9.53173828	-4.89550781	-1.05029297	+3.49365234	-5.84472656	+17.53417969	+1480	+6.54785156	-8.64404297	-0.92724609	+55.56884766	+8.63525391	-17.42431641	+1444
+1458240662.92000010	+9.32080078	-5.73925781	-1.26562500	+40.91308594	+3.75732422	-60.24902344	+1444	+9.53173828	-4.89550781	-1.05029297	+3.49365234	-5.84472656	+17.53417969	+1480	+6.54785156	-8.64404297	-0.92724609	+55.56884766	+8.63525391	-17.42431641	+1444
+1458240662.92409990	+9.32080078	-5.73925781	-1.26562500	+40.91308594	+3.75732422	-60.24902344	+1444	+9.53173828	-4.89550781	-1.05029297	+3.49365234	-5.84472656	+17.53417969	+1480	+6.55224609	-8.64404297	-0.92724609	+55.59082031	+8.65722656	-17.44628906	+1444
+1458240662.92829990	+9.32080078	-5.73925781	-1.26562500	+40.91308594	+3.75732422	-60.24902344	+1444	+9.53173828	-4.89550781	-1.05029297	+3.49365234	-5.84472656	+17.53417969	+1480	+6.55224609	-8.64404297	-0.92285156	+55.59082031	+8.65722656	-17.46826172	+1448
+1458240662.93249990	+9.32080078	-5.73925781	-1.26562500	+40.91308594	+3.75732422	-60.24902344	+1444	+9.53173828	-4.89550781	-1.05029297	+3.49365234	-5.84472656	+17.53417969	+1480	+6.55224609	-8.64404297	-0.92285156	+55.59082031	+8.65722656	-17.46826172	+1448
+1458240662.93660000	+9.32080078	-5.74365234	-1.26562500	+40.91308594	+3.75732422	-60.24902344	+1444	+9.53613281	-4.89550781	-1.05029297	+3.49365234	-5.84472656	+17.53417969	+1480	+6.55664063	-8.64404297	-0.92285156	+55.59082031	+8.67919922	-17.46826172	+1448
+1458240662.94080000	+9.32080078	-5.74365234	-1.26562500	+40.91308594	+3.75732422	-60.24902344	+1444	+9.53613281	-4.89550781	-1.05029297	+3.49365234	-5.84472656	+17.53417969	+1480	+6.55664063	-8.64404297	-0.92285156	+55.59082031	+8.67919922	-17.49023438	+1448
+1458240662.94499990	+9.32080078	-5.74365234	-1.26562500	+40.89111328	+3.75732422	-60.24902344	+1444	+9.53613281	-4.89550781	-1.05029297	+3.49365234	-5.86669922	+17.53417969	+1480	+6.55664063	-8.64404297	-0.92285156	+55.59082031	+8.67919922	-17.49023438	+1448
+1458240662.94910000	+9.32080078	-5.74365234	-1.26562500	+40.89111328	+3.75732422	-60.24902344	+1444	+9.53613281	-4.89550781	-1.05029297	+3.49365234	-5.86669922	+17.51220703	+1480	+6.55664063	-8.64404297	-0.92285156	+55.59082031	+8.67919922	-17.49023438	+1448
+1458240662.95330000	+9.32080078	-5.74365234	-1.26562500	+40.89111328	+3.75732422	-60.24902344	+1440	+9.53613281	-4.89550781	-1.05029297	+3.49365234	-5.86669922	+17.51220703	+1480	+6.55664063	-8.64404297	-0.92285156	+55.59082031	+8.67919922	-17.49023438	+1448
+1458240662.95750000	+9.32080078	-5.74365234	-1.26562500	+40.89111328	+3.75732422	-60.27099609	+1440	+9.53613281	-4.89550781	-1.05029297	+3.51562500	-5.86669922	+17.51220703	+1480	+6.55664063	-8.64404297	-0.92285156	+55.56884766	+8.67919922	-17.49023438	+1448
+1458240662.96160010	+9.32080078	-5.74365234	-1.26562500	+40.89111328	+3.75732422	-60.27099609	+1440	+9.53613281	-4.89990234	-1.05029297	+3.51562500	-5.86669922	+17.51220703	+1480	+6.55224609	-8.64843750	-0.92285156	+55.56884766	+8.67919922	-17.49023438	+1448
+1458240662.96580000	+9.32080078	-5.74365234	-1.26562500	+40.89111328	+3.75732422	-60.27099609	+1440	+9.53613281	-4.89990234	-1.05029297	+3.51562500	-5.86669922	+17.49023438	+1480	+6.55224609	-8.64843750	-0.92285156	+55.54687500	+8.67919922	-17.49023438	+1448
+1458240662.96989990	+9.32080078	-5.74365234	-1.26562500	+40.89111328	+3.75732422	-60.27099609	+1440	+9.53613281	-4.89990234	-1.05029297	+3.51562500	-5.86669922	+17.49023438	+1480	+6.55224609	-8.64843750	-0.92285156	+55.54687500	+8.67919922	-17.49023438	+1452
+1458240662.97410010	+9.32080078	-5.74365234	-1.26562500	+40.89111328	+3.75732422	-60.27099609	+1440	+9.53613281	-4.89990234	-1.05029297	+3.51562500	-5.86669922	+17.46826172	+1480	+6.55224609	-8.64843750	-0.92724609	+55.52490234	+8.67919922	-17.46826172	+1452
+1458240662.97830010	+9.32080078	-5.74365234	-1.26562500	+40.89111328	+3.77929688	-60.27099609	+1440	+9.53613281	-4.89990234	-1.05029297	+3.53759766	-5.86669922	+17.46826172	+1480	+6.55224609	-8.64843750	-0.92724609	+55.52490234	+8.67919922	-17.46826172	+1452
+1458240662.98239990	+9.32080078	-5.74365234	-1.26562500	+40.86914063	+3.77929688	-60.29296875	+1440	+9.53613281	-4.89990234	-1.05029297	+3.53759766	-5.86669922	+17.46826172	+1480	+6.54785156	-8.65283203	-0.92724609	+55.50292969	+8.67919922	-17.46826172	+1452
+1458240662.98659990	+9.32080078	-5.74365234	-1.26562500	+40.86914063	+3.77929688	-60.29296875	+1440	+9.53613281	-4.89990234	-1.05029297	+3.53759766	-5.86669922	+17.44628906	+1480	+6.54785156	-8.65283203	-0.92724609	+55.50292969	+8.67919922	-17.46826172	+1452
+1458240662.99079990	+9.32080078	-5.74365234	-1.26562500	+40.86914063	+3.77929688	-60.29296875	+1440	+9.53613281	-4.89990234	-1.05029297	+3.53759766	-5.86669922	+17.44628906	+1480	+6.54785156	-8.65283203	-0.92724609	+55.48095703	+8.67919922	-17.46826172	+1452
+1458240662.99490000	+9.32080078	-5.74804688	-1.26562500	+40.86914063	+3.77929688	-60.29296875	+1444	+9.53613281	-4.89990234	-1.05029297	+3.53759766	-5.86669922	+17.44628906	+1480	+6.54785156	-8.65283203	-0.92724609	+55.48095703	+8.67919922	-17.46826172	+1452
+1458240662.99910000	+9.32080078	-5.74804688	-1.26562500	+40.86914063	+3.77929688	-60.31494141	+1444	+9.53613281	-4.90429688	-1.05029297	+3.53759766	-5.86669922	+17.42431641	+1480	+6.54785156	-8.65283203	-0.92724609	+55.48095703	+8.67919922	-17.46826172	+1452
+1458240663.00330000	+9.32080078	-5.74804688	-1.26562500	+40.84716797	+3.77929688	-60.31494141	+1444	+9.53613281	-4.90429688	-1.05029297	+3.53759766	-5.86669922	+17.42431641	+1480	+6.54785156	-8.65283203	-0.92724609	+55.48095703	+8.67919922	-17.46826172	+1448
+1458240663.00740000	+9.32080078	-5.74804688	-1.26562500	+40.84716797	+3.77929688	-60.31494141	+1444	+9.53613281	-4.90429688	-1.05029297	+3.55957031	-5.86669922	+17.42431641	+1480	+6.54785156	-8.65283203	-0.92724609	+55.48095703	+8.67919922	-17.46826172	+1448
+1458240663.01160000	+9.32080078	-5.74804688	-1.26562500	+40.84716797	+3.80126953	-60.33691406	+1444	+9.53613281	-4.90429688	-1.05029297	+3.53759766	-5.86669922	+17.42431641	+1480	+6.54785156	-8.65283203	-0.92724609	+55.48095703	+8.70117188	-17.49023438	+1448
+1458240663.01580000	+9.32080078	-5.74804688	-1.26562500	+40.82519531	+3.80126953	-60.33691406	+1444	+9.53613281	-4.90429688	-1.05029297	+3.53759766	-5.88867188	+17.40234375	+1484	+6.54785156	-8.65283203	-0.92724609	+55.48095703	+8.70117188	-17.49023438	+1448
+1458240663.01990010	+9.32080078	-5.74804688	-1.26562500	+40.82519531	+3.80126953	-60.33691406	+1444	+9.53613281	-4.90429688	-1.05029297	+3.53759766	-5.88867188	+17.40234375	+1484	+6.54785156	-8.65283203	-0.92724609	+55.48095703	+8.70117188	-17.49023438	+1448
+1458240663.02410010	+9.32080078	-5.75244141	-1.26562500	+40.80322266	+3.80126953	-60.35888672	+1444	+9.53613281	-4.90429688	-1.05029297	+3.53759766	-5.88867188	+17.40234375	+1480	+6.55224609	-8.65283203	-0.92724609	+55.48095703	+8.70117188	-17.51220703	+1448
+1458240663.02830000	+9.32080078	-5.75244141	-1.26562500	+40.80322266	+3.80126953	-60.38085938	+1444	+9.53613281	-4.90429688	-1.05029297	+3.53759766	-5.88867188	+17.40234375	+1480	+6.55224609	-8.65283203	-0.92285156	+55.48095703	+8.70117188	-17.51220703	+1448
+1458240663.03239990	+9.32080078	-5.75244141	-1.26562500	+40.78125000	+3.80126953	-60.38085938	+1444	+9.53613281	-4.90429688	-1.05029297	+3.53759766	-5.91064453	+17.40234375	+1480	+6.55224609	-8.65283203	-0.92285156	+55.48095703	+8.70117188	-17.51220703	+1452
+1458240663.03660010	+9.32080078	-5.75244141	-1.26123047	+40.78125000	+3.80126953	-60.40283203	+1444	+9.53613281	-4.90869141	-1.05029297	+3.53759766	-5.91064453	+17.40234375	+1480	+6.55224609	-8.65283203	-0.92285156	+55.48095703	+8.70117188	-17.53417969	+1452
+1458240663.04080010	+9.32519531	-5.75244141	-1.26123047	+40.75927734	+3.80126953	-60.40283203	+1444	+9.54052734	-4.90869141	-1.05029297	+3.53759766	-5.91064453	+17.40234375	+1480	+6.55224609	-8.65283203	-0.92285156	+55.50292969	+8.72314453	-17.53417969	+1452
+1458240663.04489990	+9.32519531	-5.75244141	-1.26123047	+40.75927734	+3.80126953	-60.42480469	+1440	+9.54052734	-4.90869141	-1.05029297	+3.51562500	-5.91064453	+17.40234375	+1480	+6.55224609	-8.65283203	-0.92285156	+55.50292969	+8.72314453	-17.55615234	+1452
+1458240663.04909990	+9.32519531	-5.75683594	-1.26123047	+40.73730469	+3.80126953	-60.44677734	+1440	+9.54052734	-4.90869141	-1.05029297	+3.51562500	-5.91064453	+17.40234375	+1480	+6.55224609	-8.65283203	-0.92285156	+55.50292969	+8.72314453	-17.55615234	+1452
+1458240663.05320000	+9.32519531	-5.75683594	-1.26123047	+40.73730469	+3.80126953	-60.44677734	+1440	+9.54052734	-4.90869141	-1.05029297	+3.51562500	-5.91064453	+17.40234375	+1480	+6.55224609	-8.65283203	-0.92285156	+55.50292969	+8.72314453	-17.55615234	+1452
+1458240663.05740000	+9.32519531	-5.75683594	-1.26123047	+40.71533203	+3.80126953	-60.46875000	+1440	+9.54052734	-4.90869141	-1.05029297	+3.51562500	-5.91064453	+17.40234375	+1480	+6.55664063	-8.65283203	-0.92285156	+55.50292969	+8.72314453	-17.55615234	+1452
+1458240663.06160000	+9.32519531	-5.75683594	-1.26123047	+40.71533203	+3.80126953	-60.49072266	+1440	+9.54052734	-4.90869141	-1.05029297	+3.51562500	-5.91064453	+17.40234375	+1480	+6.55224609	-8.65283203	-0.92285156	+55.48095703	+8.72314453	-17.55615234	+1452
+1458240663.06570010	+9.32519531	-5.75683594	-1.26123047	+40.69335938	+3.80126953	-60.49072266	+1436	+9.54052734	-4.90869141	-1.05029297	+3.51562500	-5.91064453	+17.40234375	+1480	+6.55224609	-8.64843750	-0.92285156	+55.48095703	+8.72314453	-17.57812500	+1452
+1458240663.06990000	+9.32519531	-5.75683594	-1.26123047	+40.69335938	+3.80126953	-60.51269531	+1436	+9.54052734	-4.90869141	-1.05029297	+3.49365234	-5.91064453	+17.40234375	+1480	+6.55224609	-8.64843750	-0.92285156	+55.48095703	+8.72314453	-17.57812500	+1452
+1458240663.07410000	+9.32519531	-5.75683594	-1.26123047	+40.67138672	+3.80126953	-60.51269531	+1436	+9.54052734	-4.90869141	-1.05029297	+3.49365234	-5.91064453	+17.40234375	+1476	+6.55224609	-8.65283203	-0.92285156	+55.48095703	+8.72314453	-17.57812500	+1452
+1458240663.07820010	+9.32519531	-5.75683594	-1.26123047	+40.67138672	+3.80126953	-60.51269531	+1436	+9.54052734	-4.90869141	-1.05029297	+3.49365234	-5.91064453	+17.40234375	+1476	+6.55224609	-8.65283203	-0.92285156	+55.48095703	+8.70117188	-17.57812500	+1452
+1458240663.08240010	+9.32519531	-5.75683594	-1.26123047	+40.67138672	+3.82324219	-60.53466797	+1436	+9.54052734	-4.90869141	-1.05029297	+3.49365234	-5.91064453	+17.40234375	+1476	+6.55224609	-8.65283203	-0.92285156	+55.45898438	+8.70117188	-17.57812500	+1452
+1458240663.08660010	+9.32519531	-5.75683594	-1.26123047	+40.64941406	+3.82324219	-60.53466797	+1436	+9.54052734	-4.90869141	-1.05029297	+3.49365234	-5.91064453	+17.40234375	+1476	+6.55224609	-8.65283203	-0.92285156	+55.45898438	+8.70117188	-17.57812500	+1452
+1458240663.09069990	+9.32519531	-5.75683594	-1.26123047	+40.64941406	+3.82324219	-60.53466797	+1436	+9.54052734	-4.90869141	-1.05029297	+3.49365234	-5.91064453	+17.38037109	+1476	+6.54785156	-8.65283203	-0.92285156	+55.43701172	+8.70117188	-17.57812500	+1452
+1458240663.09489990	+9.32519531	-5.75683594	-1.26123047	+40.64941406	+3.82324219	-60.53466797	+1436	+9.54052734	-4.90869141	-1.05029297	+3.49365234	-5.91064453	+17.38037109	+1476	+6.54785156	-8.65283203	-0.92285156	+55.43701172	+8.70117188	-17.57812500	+1452
+1458240663.09910010	+9.32519531	-5.75683594	-1.26123047	+40.62744141	+3.84521484	-60.55664063	+1436	+9.54052734	-4.90869141	-1.05029297	+3.49365234	-5.91064453	+17.38037109	+1476	+6.54785156	-8.65283203	-0.92285156	+55.41503906	+8.70117188	-17.57812500	+1452
+1458240663.10320000	+9.32519531	-5.75683594	-1.26123047	+40.62744141	+3.84521484	-60.55664063	+1440	+9.54052734	-4.90869141	-1.05029297	+3.49365234	-5.91064453	+17.38037109	+1480	+6.54785156	-8.65283203	-0.92724609	+55.41503906	+8.70117188	-17.55615234	+1452
+1458240663.10739990	+9.32519531	-5.75683594	-1.26123047	+40.62744141	+3.84521484	-60.55664063	+1440	+9.54052734	-4.90869141	-1.05029297	+3.49365234	-5.88867188	+17.38037109	+1480	+6.54345703	-8.65283203	-0.92724609	+55.41503906	+8.70117188	-17.55615234	+1448
+1458240663.11159990	+9.32519531	-5.75683594	-1.26123047	+40.62744141	+3.84521484	-60.55664063	+1440	+9.54052734	-4.90869141	-1.05029297	+3.49365234	-5.88867188	+17.38037109	+1480	+6.54345703	-8.65283203	-0.92724609	+55.39306641	+8.70117188	-17.57812500	+1448
+1458240663.11570000	+9.32519531	-5.75683594	-1.26123047	+40.62744141	+3.86718750	-60.55664063	+1440	+9.54052734	-4.90869141	-1.05029297	+3.49365234	-5.88867188	+17.38037109	+1480	+6.54345703	-8.65283203	-0.92724609	+55.39306641	+8.70117188	-17.57812500	+1448
+1458240663.11990000	+9.32519531	-5.75683594	-1.26123047	+40.60546875	+3.86718750	-60.55664063	+1440	+9.54052734	-4.90869141	-1.05029297	+3.49365234	-5.88867188	+17.38037109	+1480	+6.54345703	-8.65283203	-0.92724609	+55.39306641	+8.70117188	-17.57812500	+1448
+1458240663.12400010	+9.32519531	-5.75683594	-1.26123047	+40.60546875	+3.86718750	-60.55664063	+1444	+9.54052734	-4.90869141	-1.05029297	+3.49365234	-5.88867188	+17.38037109	+1480	+6.54345703	-8.65283203	-0.92724609	+55.39306641	+8.70117188	-17.57812500	+1448
+1458240663.12820010	+9.32519531	-5.75683594	-1.26123047	+40.60546875	+3.86718750	-60.55664063	+1444	+9.54052734	-4.90869141	-1.05029297	+3.49365234	-5.88867188	+17.38037109	+1480	+6.54345703	-8.65283203	-0.92724609	+55.39306641	+8.70117188	-17.57812500	+1448
+1458240663.13240000	+9.32519531	-5.75683594	-1.26123047	+40.60546875	+3.86718750	-60.55664063	+1444	+9.54052734	-4.90869141	-1.05029297	+3.49365234	-5.88867188	+17.38037109	+1480	+6.54345703	-8.64843750	-0.92285156	+55.39306641	+8.70117188	-17.60009766	+1448
+1458240663.13649990	+9.32519531	-5.75683594	-1.26123047	+40.60546875	+3.86718750	-60.55664063	+1444	+9.54052734	-4.90869141	-1.05029297	+3.49365234	-5.88867188	+17.38037109	+1480	+6.54785156	-8.64843750	-0.92285156	+55.39306641	+8.72314453	-17.60009766	+1448
+1458240663.14070010	+9.32519531	-5.75683594	-1.26123047	+40.58349609	+3.86718750	-60.55664063	+1444	+9.54052734	-4.90869141	-1.05029297	+3.49365234	-5.88867188	+17.38037109	+1480	+6.54785156	-8.64843750	-0.92285156	+55.39306641	+8.72314453	-17.60009766	+1448
+1458240663.14490010	+9.32519531	-5.75683594	-1.26123047	+40.58349609	+3.86718750	-60.55664063	+1444	+9.54052734	-4.90869141	-1.05029297	+3.49365234	-5.88867188	+17.38037109	+1480	+6.54785156	-8.64843750	-0.92285156	+55.41503906	+8.72314453	-17.62207031	+1448
+1458240663.14899990	+9.32519531	-5.75683594	-1.26123047	+40.58349609	+3.86718750	-60.57861328	+1444	+9.54052734	-4.90869141	-1.05029297	+3.49365234	-5.88867188	+17.38037109	+1480	+6.54785156	-8.64843750	-0.92285156	+55.41503906	+8.72314453	-17.62207031	+1452
+1458240663.15319990	+9.32519531	-5.75683594	-1.26123047	+40.58349609	+3.86718750	-60.57861328	+1444	+9.54052734	-4.90869141	-1.05029297	+3.47167969	-5.88867188	+17.38037109	+1480	+6.54785156	-8.64843750	-0.92285156	+55.41503906	+8.72314453	-17.62207031	+1452
+1458240663.15739990	+9.32519531	-5.75683594	-1.26123047	+40.58349609	+3.86718750	-60.57861328	+1444	+9.54052734	-4.90869141	-1.05029297	+3.47167969	-5.88867188	+17.38037109	+1480	+6.54785156	-8.64843750	-0.92285156	+55.41503906	+8.72314453	-17.64404297	+1452
+1458240663.16150000	+9.32519531	-5.75683594	-1.26123047	+40.56152344	+3.86718750	-60.57861328	+1440	+9.54052734	-4.90869141	-1.05029297	+3.47167969	-5.88867188	+17.38037109	+1480	+6.55224609	-8.64843750	-0.91845703	+55.41503906	+8.74511719	-17.64404297	+1452
+1458240663.16570000	+9.32519531	-5.75683594	-1.26123047	+40.56152344	+3.86718750	-60.57861328	+1440	+9.54052734	-4.90869141	-1.05029297	+3.47167969	-5.88867188	+17.38037109	+1480	+6.55224609	-8.64843750	-0.91845703	+55.41503906	+8.74511719	-17.66601563	+1452
+1458240663.16989990	+9.32519531	-5.75683594	-1.26123047	+40.56152344	+3.86718750	-60.57861328	+1440	+9.54052734	-4.90869141	-1.05029297	+3.47167969	-5.88867188	+17.38037109	+1480	+6.55224609	-8.64843750	-0.91845703	+55.41503906	+8.74511719	-17.66601563	+1452
+1458240663.17400000	+9.32958984	-5.76123047	-1.26123047	+40.56152344	+3.86718750	-60.60058594	+1440	+9.54052734	-4.91308594	-1.05029297	+3.47167969	-5.91064453	+17.38037109	+1480	+6.55224609	-8.64843750	-0.91845703	+55.41503906	+8.74511719	-17.66601563	+1452
+1458240663.17820000	+9.32958984	-5.76123047	-1.26123047	+40.56152344	+3.88916016	-60.60058594	+1440	+9.54492188	-4.91308594	-1.05029297	+3.47167969	-5.91064453	+17.38037109	+1480	+6.55224609	-8.64843750	-0.91845703	+55.39306641	+8.74511719	-17.68798828	+1456
+1458240663.18240000	+9.32958984	-5.76123047	-1.26123047	+40.53955078	+3.88916016	-60.60058594	+1440	+9.54492188	-4.91308594	-1.05029297	+3.44970703	-5.91064453	+17.38037109	+1480	+6.55224609	-8.64843750	-0.91845703	+55.39306641	+8.74511719	-17.68798828	+1456
+1458240663.18650010	+9.32958984	-5.76123047	-1.26123047	+40.53955078	+3.88916016	-60.60058594	+1440	+9.54492188	-4.91308594	-1.05029297	+3.44970703	-5.91064453	+17.38037109	+1480	+6.55224609	-8.64843750	-0.91845703	+55.37109375	+8.74511719	-17.68798828	+1456
+1458240663.19070010	+9.32958984	-5.76123047	-1.26123047	+40.53955078	+3.88916016	-60.60058594	+1436	+9.54492188	-4.91308594	-1.05029297	+3.44970703	-5.91064453	+17.38037109	+1480	+6.55224609	-8.64843750	-0.91845703	+55.37109375	+8.72314453	-17.68798828	+1456
+1458240663.19490000	+9.32958984	-5.76123047	-1.26123047	+40.53955078	+3.88916016	-60.62255859	+1436	+9.54492188	-4.91308594	-1.05029297	+3.42773438	-5.91064453	+17.35839844	+1480	+6.55224609	-8.64843750	-0.91845703	+55.34912109	+8.72314453	-17.68798828	+1456
+1458240663.19899990	+9.32958984	-5.76123047	-1.26123047	+40.51757813	+3.88916016	-60.62255859	+1436	+9.54931641	-4.91748047	-1.05029297	+3.42773438	-5.91064453	+17.35839844	+1484	+6.55224609	-8.65283203	-0.92285156	+55.32714844	+8.72314453	-17.70996094	+1456
+1458240663.20320010	+9.32958984	-5.76123047	-1.26123047	+40.51757813	+3.88916016	-60.62255859	+1436	+9.54931641	-4.91748047	-1.05029297	+3.40576172	-5.93261719	+17.35839844	+1484	+6.54785156	-8.65283203	-0.92285156	+55.30517578	+8.72314453	-17.70996094	+1456
+1458240663.20729990	+9.32958984	-5.76123047	-1.26123047	+40.51757813	+3.88916016	-60.62255859	+1440	+9.54931641	-4.91748047	-1.05029297	+3.40576172	-5.93261719	+17.35839844	+1484	+6.54785156	-8.65283203	-0.92285156	+55.30517578	+8.70117188	-17.70996094	+1456
+1458240663.21149990	+9.32958984	-5.76123047	-1.26123047	+40.51757813	+3.88916016	-60.64453125	+1440	+9.54931641	-4.91748047	-1.05029297	+3.40576172	-5.93261719	+17.33642578	+1484	+6.54785156	-8.65283203	-0.92285156	+55.28320313	+8.70117188	-17.70996094	+1456
+1458240663.21569990	+9.32958984	-5.76123047	-1.26123047	+40.51757813	+3.88916016	-60.64453125	+1440	+9.54931641	-4.91748047	-1.05029297	+3.38378906	-5.93261719	+17.33642578	+1488	+6.54785156	-8.65283203	-0.92285156	+55.26123047	+8.70117188	-17.70996094	+1456
+1458240663.21980000	+9.32958984	-5.76123047	-1.26123047	+40.49560547	+3.88916016	-60.64453125	+1440	+9.54931641	-4.91748047	-1.05029297	+3.38378906	-5.93261719	+17.33642578	+1488	+6.54785156	-8.65722656	-0.92724609	+55.23925781	+8.70117188	-17.70996094	+1456
+1458240663.22400000	+9.32958984	-5.76123047	-1.26123047	+40.49560547	+3.88916016	-60.64453125	+1440	+9.55371094	-4.91748047	-1.05029297	+3.38378906	-5.95458984	+17.33642578	+1488	+6.54785156	-8.65722656	-0.92724609	+55.23925781	+8.67919922	-17.70996094	+1456
+1458240663.22820000	+9.32958984	-5.76123047	-1.26123047	+40.49560547	+3.88916016	-60.66650391	+1444	+9.55371094	-4.91748047	-1.05029297	+3.38378906	-5.95458984	+17.33642578	+1488	+6.54785156	-8.65722656	-0.92724609	+55.21728516	+8.67919922	-17.73193359	+1456
+1458240663.23230000	+9.32958984	-5.76123047	-1.26123047	+40.49560547	+3.88916016	-60.66650391	+1444	+9.55371094	-4.91748047	-1.05029297	+3.36181641	-5.95458984	+17.33642578	+1492	+6.54785156	-8.65722656	-0.92724609	+55.21728516	+8.67919922	-17.73193359	+1456
+1458240663.23650000	+9.32958984	-5.76123047	-1.26123047	+40.49560547	+3.86718750	-60.66650391	+1444	+9.55371094	-4.91748047	-1.05029297	+3.36181641	-5.95458984	+17.33642578	+1492	+6.54785156	-8.65722656	-0.92724609	+55.21728516	+8.67919922	-17.75390625	+1452
+1458240663.24070000	+9.32958984	-5.76123047	-1.26123047	+40.47363281	+3.86718750	-60.66650391	+1444	+9.55371094	-4.91748047	-1.05029297	+3.36181641	-5.97656250	+17.35839844	+1492	+6.54785156	-8.65722656	-0.92724609	+55.21728516	+8.67919922	-17.77587891	+1452
+1458240663.24480010	+9.32958984	-5.76123047	-1.26123047	+40.47363281	+3.86718750	-60.66650391	+1444	+9.55371094	-4.91748047	-1.04589844	+3.36181641	-5.97656250	+17.35839844	+1492	+6.55224609	-8.65722656	-0.92724609	+55.21728516	+8.67919922	-17.77587891	+1452
+1458240663.24900010	+9.33398438	-5.76123047	-1.26123047	+40.47363281	+3.86718750	-60.66650391	+1448	+9.55371094	-4.91748047	-1.04589844	+3.36181641	-5.97656250	+17.35839844	+1492	+6.55224609	-8.65283203	-0.92285156	+55.23925781	+8.67919922	-17.79785156	+1452
+1458240663.25320010	+9.33398438	-5.76123047	-1.26123047	+40.47363281	+3.86718750	-60.68847656	+1448	+9.55371094	-4.91748047	-1.04589844	+3.36181641	-5.97656250	+17.35839844	+1492	+6.55664063	-8.65283203	-0.92285156	+55.23925781	+8.67919922	-17.81982422	+1452
+1458240663.25729990	+9.33398438	-5.76123047	-1.26123047	+40.47363281	+3.84521484	-60.68847656	+1448	+9.55371094	-4.91748047	-1.04589844	+3.36181641	-5.99853516	+17.38037109	+1496	+6.55664063	-8.65283203	-0.92285156	+55.26123047	+8.67919922	-17.84179688	+1456
+1458240663.26149990	+9.33398438	-5.76123047	-1.25683594	+40.47363281	+3.84521484	-60.68847656	+1448	+9.55371094	-4.91748047	-1.04589844	+3.36181641	-5.99853516	+17.38037109	+1496	+6.56103516	-8.65283203	-0.91845703	+55.28320313	+8.67919922	-17.86376953	+1456
+1458240663.26570010	+9.33398438	-5.76123047	-1.25683594	+40.47363281	+3.84521484	-60.68847656	+1448	+9.55810547	-4.91748047	-1.04589844	+3.36181641	-5.99853516	+17.38037109	+1496	+6.56542969	-8.64843750	-0.91845703	+55.28320313	+8.67919922	-17.88574219	+1456
+1458240663.26979990	+9.33398438	-5.76562500	-1.25683594	+40.47363281	+3.84521484	-60.68847656	+1448	+9.55810547	-4.91748047	-1.04589844	+3.36181641	-6.02050781	+17.38037109	+1496	+6.56542969	-8.64843750	-0.91845703	+55.30517578	+8.67919922	-17.90771484	+1456
+1458240663.27399990	+9.33398438	-5.76562500	-1.25683594	+40.47363281	+3.82324219	-60.68847656	+1448	+9.55810547	-4.91748047	-1.04589844	+3.36181641	-6.02050781	+17.38037109	+1496	+6.56982422	-8.64843750	-0.91845703	+55.30517578	+8.67919922	-17.92968750	+1456
+1458240663.27810000	+9.33837891	-5.76562500	-1.25683594	+40.47363281	+3.82324219	-60.71044922	+1448	+9.55810547	-4.91748047	-1.04589844	+3.33984375	-6.02050781	+17.40234375	+1492	+6.56982422	-8.64843750	-0.91406250	+55.30517578	+8.67919922	-17.95166016	+1456
+1458240663.28230000	+9.33837891	-5.76562500	-1.25683594	+40.47363281	+3.82324219	-60.71044922	+1448	+9.55810547	-4.91748047	-1.04589844	+3.33984375	-6.04248047	+17.40234375	+1492	+6.57421875	-8.64843750	-0.91406250	+55.32714844	+8.67919922	-17.97363281	+1460
+1458240663.28650000	+9.33837891	-5.76562500	-1.25683594	+40.47363281	+3.80126953	-60.71044922	+1444	+9.55810547	-4.91748047	-1.04589844	+3.33984375	-6.04248047	+17.40234375	+1492	+6.57421875	-8.64843750	-0.91406250	+55.32714844	+8.67919922	-17.99560547	+1460
+1458240663.29060010	+9.33837891	-5.76123047	-1.25683594	+40.47363281	+3.80126953	-60.71044922	+1444	+9.55810547	-4.91748047	-1.04589844	+3.33984375	-6.04248047	+17.40234375	+1492	+6.57421875	-8.64843750	-0.91406250	+55.30517578	+8.65722656	-17.99560547	+1460
+1458240663.29480000	+9.33837891	-5.76123047	-1.25683594	+40.47363281	+3.80126953	-60.71044922	+1444	+9.55810547	-4.91748047	-1.04589844	+3.33984375	-6.06445313	+17.40234375	+1492	+6.57421875	-8.64843750	-0.91406250	+55.30517578	+8.65722656	-18.01757813	+1460
+1458240663.29900000	+9.33837891	-5.76123047	-1.25683594	+40.47363281	+3.80126953	-60.73242188	+1444	+9.56250000	-4.91748047	-1.04589844	+3.33984375	-6.06445313	+17.40234375	+1492	+6.57421875	-8.64843750	-0.91845703	+55.28320313	+8.63525391	-18.01757813	+1460
+1458240663.30310010	+9.33837891	-5.76123047	-1.25683594	+40.47363281	+3.77929688	-60.73242188	+1444	+9.56250000	-4.91748047	-1.04589844	+3.33984375	-6.08642578	+17.40234375	+1492	+6.57421875	-8.64843750	-0.91845703	+55.26123047	+8.63525391	-18.01757813	+1460
+1458240663.30730010	+9.34277344	-5.76123047	-1.25683594	+40.47363281	+3.77929688	-60.73242188	+1444	+9.56250000	-4.91748047	-1.04150391	+3.33984375	-6.08642578	+17.40234375	+1492	+6.57421875	-8.65283203	-0.91845703	+55.23925781	+8.61328125	-18.01757813	+1460
+1458240663.31150010	+9.34277344	-5.76123047	-1.25683594	+40.47363281	+3.77929688	-60.73242188	+1444	+9.56250000	-4.91748047	-1.04150391	+3.33984375	-6.10839844	+17.40234375	+1492	+6.56982422	-8.65283203	-0.92285156	+55.21728516	+8.61328125	-18.03955078	+1460
+1458240663.31559990	+9.34277344	-5.76123047	-1.25683594	+40.47363281	+3.75732422	-60.75439453	+1444	+9.56250000	-4.91748047	-1.04150391	+3.31787109	-6.10839844	+17.40234375	+1492	+6.56982422	-8.65283203	-0.92285156	+55.19531250	+8.59130859	-18.03955078	+1460
+1458240663.31979990	+9.34277344	-5.76123047	-1.25244141	+40.49560547	+3.75732422	-60.75439453	+1444	+9.56689453	-4.91748047	-1.04150391	+3.31787109	-6.13037109	+17.40234375	+1492	+6.56982422	-8.65722656	-0.92285156	+55.17333984	+8.56933594	-18.03955078	+1460
+1458240663.32399990	+9.34277344	-5.76123047	-1.25244141	+40.49560547	+3.75732422	-60.75439453	+1448	+9.56689453	-4.91748047	-1.04150391	+3.31787109	-6.15234375	+17.40234375	+1496	+6.56542969	-8.65722656	-0.92724609	+55.12939453	+8.56933594	-18.03955078	+1460
+1458240663.32810000	+9.34277344	-5.76123047	-1.25244141	+40.49560547	+3.73535156	-60.75439453	+1448	+9.56689453	-4.91748047	-1.04150391	+3.31787109	-6.15234375	+17.40234375	+1496	+6.56542969	-8.65722656	-0.92724609	+55.10742188	+8.54736328	-18.03955078	+1460
+1458240663.33229990	+9.34277344	-5.76123047	-1.25244141	+40.49560547	+3.73535156	-60.77636719	+1448	+9.56689453	-4.91748047	-1.03710938	+3.31787109	-6.17431641	+17.40234375	+1496	+6.56542969	-8.66162109	-0.92724609	+55.08544922	+8.54736328	-18.03955078	+1460
+1458240663.33649990	+9.34716797	-5.76123047	-1.25244141	+40.49560547	+3.73535156	-60.77636719	+1448	+9.56689453	-4.91748047	-1.03710938	+3.31787109	-6.19628906	+17.40234375	+1496	+6.56542969	-8.66162109	-0.92724609	+55.08544922	+8.52539063	-18.06152344	+1460
+1458240663.34060000	+9.34716797	-5.76123047	-1.25244141	+40.49560547	+3.71337891	-60.77636719	+1452	+9.56689453	-4.91748047	-1.03710938	+3.31787109	-6.19628906	+17.40234375	+1496	+6.56542969	-8.66162109	-0.93164063	+55.06347656	+8.52539063	-18.06152344	+1456
+1458240663.34480000	+9.34716797	-5.76123047	-1.25244141	+40.51757813	+3.71337891	-60.77636719	+1452	+9.57128906	-4.91748047	-1.03710938	+3.31787109	-6.21826172	+17.42431641	+1496	+6.56542969	-8.66162109	-0.93164063	+55.06347656	+8.50341797	-18.08349609	+1456
+1458240663.34900000	+9.34716797	-5.76123047	-1.25244141	+40.51757813	+3.69140625	-60.77636719	+1452	+9.57128906	-4.91748047	-1.03710938	+3.29589844	-6.21826172	+17.42431641	+1496	+6.56982422	-8.66162109	-0.93164063	+55.06347656	+8.50341797	-18.10546875	+1456
+1458240663.35310010	+9.34716797	-5.76123047	-1.25244141	+40.51757813	+3.69140625	-60.77636719	+1452	+9.57128906	-4.91748047	-1.03271484	+3.29589844	-6.24023438	+17.42431641	+1496	+6.56982422	-8.66162109	-0.92724609	+55.06347656	+8.50341797	-18.12744141	+1456
+1458240663.35730000	+9.34716797	-5.76123047	-1.25244141	+40.51757813	+3.66943359	-60.79833984	+1456	+9.57128906	-4.91748047	-1.03271484	+3.29589844	-6.26220703	+17.44628906	+1496	+6.57421875	-8.66162109	-0.92724609	+55.08544922	+8.50341797	-18.14941406	+1456
+1458240663.36139990	+9.35156250	-5.76123047	-1.25244141	+40.51757813	+3.66943359	-60.79833984	+1456	+9.57128906	-4.91748047	-1.03271484	+3.29589844	-6.26220703	+17.44628906	+1496	+6.57421875	-8.66162109	-0.92724609	+55.08544922	+8.50341797	-18.17138672	+1456
+1458240663.36560010	+9.35156250	-5.76123047	-1.24804688	+40.53955078	+3.64746094	-60.79833984	+1456	+9.57568359	-4.91748047	-1.03271484	+3.29589844	-6.28417969	+17.46826172	+1496	+6.57861328	-8.66162109	-0.92285156	+55.10742188	+8.50341797	-18.21533203	+1456
+1458240663.36980010	+9.35156250	-5.76123047	-1.24804688	+40.53955078	+3.64746094	-60.79833984	+1456	+9.57568359	-4.91748047	-1.03271484	+3.29589844	-6.30615234	+17.46826172	+1496	+6.58300781	-8.65722656	-0.92285156	+55.12939453	+8.50341797	-18.23730469	+1456
+1458240663.37389990	+9.35156250	-5.76123047	-1.24804688	+40.53955078	+3.62548828	-60.79833984	+1456	+9.57568359	-4.91308594	-1.03271484	+3.29589844	-6.30615234	+17.49023438	+1496	+6.58300781	-8.65722656	-0.92285156	+55.15136719	+8.50341797	-18.25927734	+1456
+1458240663.37809990	+9.35595703	-5.76123047	-1.24804688	+40.56152344	+3.60351563	-60.79833984	+1456	+9.57568359	-4.91308594	-1.02832031	+3.29589844	-6.32812500	+17.51220703	+1496	+6.58740234	-8.65722656	-0.91845703	+55.17333984	+8.48144531	-18.30322266	+1460
+1458240663.38229990	+9.35595703	-5.76123047	-1.24804688	+40.56152344	+3.60351563	-60.79833984	+1456	+9.57568359	-4.91308594	-1.02832031	+3.27392578	-6.35009766	+17.51220703	+1496	+6.59179688	-8.65283203	-0.91845703	+55.19531250	+8.48144531	-18.32519531	+1460
+1458240663.38640000	+9.35595703	-5.76123047	-1.24804688	+40.56152344	+3.58154297	-60.79833984	+1456	+9.58007813	-4.91308594	-1.02832031	+3.27392578	-6.37207031	+17.53417969	+1496	+6.59619141	-8.65283203	-0.91406250	+55.21728516	+8.48144531	-18.34716797	+1460
+1458240663.39060000	+9.35595703	-5.76123047	-1.24804688	+40.56152344	+3.55957031	-60.79833984	+1456	+9.58007813	-4.91308594	-1.02832031	+3.27392578	-6.37207031	+17.55615234	+1496	+6.59619141	-8.65283203	-0.91406250	+55.23925781	+8.45947266	-18.39111328	+1464
+1458240663.39479990	+9.36035156	-5.76123047	-1.24804688	+40.58349609	+3.55957031	-60.79833984	+1456	+9.58007813	-4.91308594	-1.02392578	+3.25195313	-6.39404297	+17.57812500	+1496	+6.60058594	-8.65283203	-0.91406250	+55.23925781	+8.45947266	-18.41308594	+1464
+1458240663.39890000	+9.36035156	-5.76123047	-1.24365234	+40.58349609	+3.53759766	-60.79833984	+1456	+9.58007813	-4.91308594	-1.02392578	+3.25195313	-6.41601563	+17.60009766	+1496	+6.60058594	-8.65283203	-0.91406250	+55.23925781	+8.43750000	-18.43505859	+1464
+1458240663.40310000	+9.36035156	-5.76123047	-1.24365234	+40.60546875	+3.51562500	-60.79833984	+1456	+9.58447266	-4.91308594	-1.02392578	+3.25195313	-6.43798828	+17.62207031	+1496	+6.60498047	-8.65283203	-0.91406250	+55.23925781	+8.43750000	-18.45703125	+1464
+1458240663.40730000	+9.36035156	-5.76123047	-1.24365234	+40.60546875	+3.49365234	-60.79833984	+1456	+9.58447266	-4.91308594	-1.01953125	+3.22998047	-6.45996094	+17.62207031	+1496	+6.60498047	-8.65283203	-0.91406250	+55.21728516	+8.41552734	-18.45703125	+1464
+1458240663.41140010	+9.36035156	-5.76123047	-1.24365234	+40.60546875	+3.49365234	-60.79833984	+1456	+9.58447266	-4.91308594	-1.01953125	+3.20800781	-6.50390625	+17.66601563	+1496	+6.60498047	-8.65283203	-0.91406250	+55.21728516	+8.39355469	-18.47900391	+1468
+1458240663.41560010	+9.36474609	-5.75683594	-1.24365234	+40.62744141	+3.47167969	-60.79833984	+1456	+9.58447266	-4.91308594	-1.01953125	+3.18603516	-6.52587891	+17.68798828	+1496	+6.60498047	-8.65283203	-0.91406250	+55.19531250	+8.34960938	-18.47900391	+1468
+1458240663.41980000	+9.36474609	-5.75683594	-1.23925781	+40.62744141	+3.44970703	-60.79833984	+1456	+9.58886719	-4.91308594	-1.01513672	+3.18603516	-6.54785156	+17.70996094	+1496	+6.60058594	-8.65283203	-0.91845703	+55.15136719	+8.32763672	-18.47900391	+1468
+1458240663.42389990	+9.36474609	-5.75683594	-1.23925781	+40.64941406	+3.42773438	-60.79833984	+1456	+9.58886719	-4.91308594	-1.01513672	+3.14208984	-6.59179688	+17.73193359	+1496	+6.60058594	-8.65722656	-0.91845703	+55.12939453	+8.30566406	-18.47900391	+1472
+1458240663.42810010	+9.36474609	-5.75683594	-1.23925781	+40.64941406	+3.40576172	-60.79833984	+1460	+9.58886719	-4.91308594	-1.01074219	+3.12011719	-6.61376953	+17.75390625	+1496	+6.60058594	-8.65722656	-0.92285156	+55.08544922	+8.26171875	-18.47900391	+1472
+1458240663.43220000	+9.36914063	-5.75683594	-1.23925781	+40.67138672	+3.38378906	-60.79833984	+1460	+9.59326172	-4.91308594	-1.00634766	+3.09814453	-6.65771484	+17.79785156	+1496	+6.59619141	-8.66162109	-0.92285156	+55.06347656	+8.23974609	-18.50097656	+1472
+1458240663.43639990	+9.36914063	-5.75683594	-1.23486328	+40.67138672	+3.36181641	-60.79833984	+1460	+9.59326172	-4.91308594	-1.00634766	+3.05419922	-6.67968750	+17.84179688	+1496	+6.59619141	-8.66162109	-0.92724609	+55.01953125	+8.19580078	-18.50097656	+1472
+1458240663.44059990	+9.36914063	-5.75683594	-1.23486328	+40.69335938	+3.33984375	-60.79833984	+1464	+9.59326172	-4.91308594	-1.00195313	+3.03222656	-6.72363281	+17.88574219	+1500	+6.59619141	-8.66162109	-0.92724609	+54.97558594	+8.15185547	-18.50097656	+1472
+1458240663.44470000	+9.36914063	-5.75244141	-1.23486328	+40.71533203	+3.31787109	-60.79833984	+1464	+9.59765625	-4.91308594	-0.99755859	+2.98828125	-6.76757813	+17.92968750	+1500	+6.59619141	-8.66162109	-0.93164063	+54.95361328	+8.12988281	-18.50097656	+1472
+1458240663.44890000	+9.37353516	-5.75244141	-1.23486328	+40.73730469	+3.27392578	-60.79833984	+1468	+9.59765625	-4.91308594	-0.99755859	+2.94433594	-6.81152344	+17.99560547	+1504	+6.59179688	-8.66601563	-0.93164063	+54.90966797	+8.08593750	-18.50097656	+1472
+1458240663.45310000	+9.37353516	-5.75244141	-1.23046875	+40.73730469	+3.25195313	-60.77636719	+1468	+9.60205078	-4.91308594	-0.99316406	+2.90039063	-6.83349609	+18.06152344	+1504	+6.59619141	-8.66601563	-0.93164063	+54.88769531	+8.04199219	-18.50097656	+1472
+1458240663.45720010	+9.37353516	-5.75244141	-1.23046875	+40.75927734	+3.20800781	-60.77636719	+1472	+9.60205078	-4.90869141	-0.98876953	+2.85644531	-6.87744141	+18.12744141	+1508	+6.59619141	-8.66601563	-0.93164063	+54.86572266	+7.99804688	-18.52294922	+1472
+1458240663.46140000	+9.37792969	-5.75244141	-1.23046875	+40.78125000	+3.16406250	-60.75439453	+1472	+9.60205078	-4.90869141	-0.98437500	+2.79052734	-6.92138672	+18.23730469	+1512	+6.59619141	-8.66162109	-0.93164063	+54.86572266	+7.97607422	-18.54492188	+1472
+1458240663.46560000	+9.37792969	-5.74804688	-1.22607422	+40.80322266	+3.12011719	-60.73242188	+1476	+9.60644531	-4.90869141	-0.97998047	+2.72460938	-6.96533203	+18.32519531	+1512	+6.60058594	-8.66162109	-0.93164063	+54.84375000	+7.93212891	-18.56689453	+1472
+1458240663.46970010	+9.38232422	-5.74804688	-1.22607422	+40.82519531	+3.07617188	-60.73242188	+1476	+9.60644531	-4.90429688	-0.97998047	+2.68066406	-7.00927734	+18.41308594	+1516	+6.60498047	-8.66162109	-0.93164063	+54.84375000	+7.91015625	-18.58886719	+1472
+1458240663.47390010	+9.38232422	-5.74804688	-1.22167969	+40.84716797	+3.01025391	-60.68847656	+1480	+9.61083984	-4.90429688	-0.97558594	+2.59277344	-7.05322266	+18.54492188	+1520	+6.60937500	-8.65722656	-0.92724609	+54.84375000	+7.86621094	-18.61083984	+1476
+1458240663.47810010	+9.38671875	-5.74804688	-1.22167969	+40.86914063	+2.94433594	-60.66650391	+1480	+9.61523438	-4.89990234	-0.97119141	+2.50488281	-7.09716797	+18.65478516	+1520	+6.61376953	-8.65722656	-0.92724609	+54.84375000	+7.84423828	-18.63281250	+1476
+1458240663.48219990	+9.38671875	-5.74365234	-1.21728516	+40.89111328	+2.87841797	-60.64453125	+1480	+9.61523438	-4.89990234	-0.96679688	+2.43896484	-7.14111328	+18.76464844	+1524	+6.61816406	-8.65283203	-0.92285156	+54.86572266	+7.80029297	-18.65478516	+1480
+1458240663.48639990	+9.39111328	-5.74365234	-1.21289063	+40.93505859	+2.79052734	-60.57861328	+1484	+9.61962891	-4.89550781	-0.96240234	+2.32910156	-7.18505859	+18.91845703	+1524	+6.62255859	-8.64843750	-0.92285156	+54.86572266	+7.75634766	-18.69873047	+1480
+1458240663.49060010	+9.39550781	-5.74365234	-1.21289063	+40.95703125	+2.70263672	-60.53466797	+1484	+9.61962891	-4.89550781	-0.95361328	+2.21923828	-7.25097656	+19.05029297	+1528	+6.62695313	-8.64404297	-0.92285156	+54.86572266	+7.71240234	-18.72070313	+1484
+1458240663.49470000	+9.39990234	-5.73925781	-1.20849609	+41.00097656	+2.59277344	-60.49072266	+1484	+9.62402344	-4.89111328	-0.94921875	+2.13134766	-7.31689453	+19.16015625	+1532	+6.63134766	-8.63964844	-0.91845703	+54.86572266	+7.64648438	-18.74267578	+1484
+1458240663.49889990	+9.40429688	-5.73486328	-1.20410156	+41.02294922	+2.46093750	-60.42480469	+1484	+9.62841797	-4.89111328	-0.94042969	+1.97753906	-7.38281250	+19.31396484	+1532	+6.64013672	-8.63525391	-0.91845703	+54.84375000	+7.55859375	-18.76464844	+1488
+1458240663.50309990	+9.40869141	-5.73486328	-1.19531250	+41.06689453	+2.32910156	-60.33691406	+1484	+9.63281250	-4.88671875	-0.93603516	+1.84570313	-7.44873047	+19.44580078	+1536	+6.64453125	-8.63085938	-0.91845703	+54.82177734	+7.49267578	-18.78662109	+1488
+1458240663.50720000	+9.41308594	-5.73046875	-1.19091797	+41.11083984	+2.19726563	-60.27099609	+1484	+9.64160156	-4.88232422	-0.92724609	+1.71386719	-7.53662109	+19.57763672	+1540	+6.64892578	-8.62646484	-0.92285156	+54.77783203	+7.38281250	-18.78662109	+1492
+1458240663.51140000	+9.41748047	-5.72607422	-1.18652344	+41.13281250	+1.99951172	-60.16113281	+1484	+9.64599609	-4.88232422	-0.91845703	+1.51611328	-7.62451172	+19.73144531	+1544	+6.65332031	-8.62207031	-0.92724609	+54.71191406	+7.25097656	-18.78662109	+1496
+1458240663.51550010	+9.42626953	-5.72167969	-1.17773438	+41.17675781	+1.82373047	-60.05126953	+1488	+9.65039063	-4.87792969	-0.90966797	+1.38427734	-7.71240234	+19.86328125	+1548	+6.65771484	-8.61767578	-0.93164063	+54.62402344	+7.11914063	-18.76464844	+1496
+1458240663.51970010	+9.43066406	-5.71728516	-1.16894531	+41.22070313	+1.64794922	-59.94140625	+1488	+9.65917969	-4.87353516	-0.89648438	+1.25244141	-7.82226563	+20.01708984	+1552	+6.65771484	-8.61328125	-0.93603516	+54.53613281	+6.98730469	-18.74267578	+1500
+1458240663.52390000	+9.43945313	-5.70849609	-1.16015625	+41.26464844	+1.40625000	-59.78759766	+1492	+9.66796875	-4.86914063	-0.88769531	+1.03271484	-7.95410156	+20.17089844	+1556	+6.66210938	-8.60888672	-0.94921875	+54.40429688	+6.78955078	-18.69873047	+1500
+1458240663.52800010	+9.44384766	-5.70410156	-1.15136719	+41.28662109	+1.16455078	-59.65576172	+1496	+9.67675781	-4.86474609	-0.87451172	+0.85693359	-8.04199219	+20.32470703	+1560	+6.66210938	-8.60449219	-0.95800781	+54.25048828	+6.61376953	-18.65478516	+1500
+1458240663.53220010	+9.45263672	-5.69531250	-1.14257813	+41.33056641	+0.94482422	-59.50195313	+1500	+9.68554688	-4.86035156	-0.86572266	+0.70312500	-8.15185547	+20.47851563	+1568	+6.66210938	-8.60009766	-0.96679688	+54.11865234	+6.43798828	-18.61083984	+1500
+1458240663.53640010	+9.46142578	-5.69091797	-1.13378906	+41.35253906	+0.65917969	-59.30419922	+1504	+9.69433594	-4.85595703	-0.85253906	+0.48339844	-8.26171875	+20.63232422	+1572	+6.66210938	-8.59570313	-0.97998047	+53.94287109	+6.21826172	-18.54492188	+1500
+1458240663.54049990	+9.47021484	-5.68212891	-1.12500000	+41.39648438	+0.39550781	-59.10644531	+1512	+9.70312500	-4.84716797	-0.84375000	+0.30761719	-8.37158203	+20.80810547	+1576	+6.66650391	-8.59130859	-0.99316406	+53.81103516	+6.04248047	-18.50097656	+1500
+1458240663.54469990	+9.48339844	-5.67333984	-1.12060547	+41.41845703	+0.13183594	-58.90869141	+1516	+9.71630859	-4.84277344	-0.83496094	+0.13183594	-8.48144531	+20.98388672	+1584	+6.66650391	-8.58251953	-1.00195313	+53.67919922	+5.86669922	-18.45703125	+1500
+1458240663.54889990	+9.49218750	-5.66455078	-1.11181641	+41.44042969	-0.17578125	-58.66699219	+1524	+9.72509766	-4.83398438	-0.82177734	-0.04394531	-8.59130859	+21.15966797	+1588	+6.67529297	-8.57812500	-1.01513672	+53.50341797	+5.64697266	-18.39111328	+1500
+1458240663.55300000	+9.50537109	-5.65576172	-1.10302734	+41.46240234	-0.46142578	-58.42529297	+1536	+9.73828125	-4.82519531	-0.81298828	-0.21972656	-8.70117188	+21.33544922	+1596	+6.67968750	-8.56933594	-1.02832031	+53.37158203	+5.44921875	-18.34716797	+1500
+1458240663.55720000	+9.51855469	-5.64257813	-1.09423828	+41.50634766	-0.72509766	-58.20556641	+1544	+9.74707031	-4.81640625	-0.79980469	-0.39550781	-8.83300781	+21.53320313	+1604	+6.68847656	-8.55615234	-1.03710938	+53.26171875	+5.27343750	-18.32519531	+1496
+1458240663.56139990	+9.53173828	-5.63378906	-1.08984375	+41.50634766	-1.03271484	-57.91992188	+1552	+9.76464844	-4.80322266	-0.79101563	-0.57128906	-8.94287109	+21.73095703	+1612	+6.70166016	-8.54736328	-1.04589844	+53.12988281	+5.07568359	-18.30322266	+1496
+1458240663.56550000	+9.54492188	-5.62500000	-1.08105469	+41.50634766	-1.29638672	-57.63427734	+1560	+9.77783203	-4.79443359	-0.77783203	-0.70312500	-9.07470703	+21.92871094	+1616	+6.71484375	-8.53417969	-1.05468750	+53.02001953	+4.89990234	-18.30322266	+1496
+1458240663.56970000	+9.56250000	-5.61621094	-1.07666016	+41.52832031	-1.56005859	-57.34863281	+1568	+9.79101563	-4.78125000	-0.76904297	-0.85693359	-9.16259766	+22.14843750	+1624	+6.72363281	-8.52099609	-1.06347656	+52.93212891	+4.72412109	-18.28125000	+1496
+1458240663.57390000	+9.58447266	-5.61181641	-1.07226563	+41.41845703	-1.86767578	-56.97509766	+1572	+9.80419922	-4.76367188	-0.76025391	-0.94482422	-9.27246094	+22.32421875	+1632	+6.74121094	-8.51220703	-1.07226563	+52.84423828	+4.54833984	-18.25927734	+1492
+1458240663.57800010	+9.60205078	-5.59863281	-1.07226563	+41.39648438	-2.08740234	-56.64550781	+1580	+9.82177734	-4.74169922	-0.75146484	-1.03271484	-9.40429688	+22.52197266	+1640	+6.75878906	-8.49462891	-1.08105469	+52.75634766	+4.37255859	-18.25927734	+1492
+1458240663.58220010	+9.62402344	-5.58544922	-1.07226563	+41.39648438	-2.28515625	-56.33789063	+1584	+9.83496094	-4.72412109	-0.74267578	-1.09863281	-9.51416016	+22.71972656	+1644	+6.77636719	-8.48144531	-1.08984375	+52.66845703	+4.19677734	-18.23730469	+1492
+1458240663.58629990	+9.64160156	-5.58984375	-1.07226563	+41.19873047	-2.43896484	-56.05224609	+1584	+9.84814453	-4.69775391	-0.72949219	-1.09863281	-9.66796875	+22.89550781	+1652	+6.79394531	-8.46386719	-1.09863281	+52.55859375	+3.99902344	-18.23730469	+1492
+1458240663.59050010	+9.66357422	-5.57666016	-1.07226563	+41.08886719	-2.59277344	-55.74462891	+1588	+9.86572266	-4.67578125	-0.72070313	-1.07666016	-9.82177734	+23.04931641	+1660	+6.81591797	-8.44628906	-1.10302734	+52.44873047	+3.82324219	-18.25927734	+1492
+1458240663.59470010	+9.68994141	-5.56787109	-1.07226563	+41.00097656	-2.70263672	-55.41503906	+1596	+9.88330078	-4.64941406	-0.71191406	-1.05468750	-9.93164063	+23.22509766	+1668	+6.83349609	-8.43310547	-1.11621094	+52.31689453	+3.62548828	-18.25927734	+1492
+1458240663.59879990	+9.70751953	-5.57226563	-1.07666016	+40.71533203	-2.76855469	-55.12939453	+1596	+9.90087891	-4.61865234	-0.70312500	-0.98876953	-10.08544922	+23.33496094	+1676	+6.85546875	-8.41552734	-1.12500000	+52.18505859	+3.42773438	-18.25927734	+1492
+1458240663.60299990	+9.73388672	-5.56347656	-1.08105469	+40.53955078	-2.83447266	-54.79980469	+1604	+9.91845703	-4.58349609	-0.69433594	-0.87890625	-10.26123047	+23.46679688	+1684	+6.87744141	-8.39794922	-1.13378906	+52.05322266	+3.22998047	-18.28125000	+1492
+1458240663.60719990	+9.76464844	-5.55468750	-1.08984375	+40.36376953	-2.87841797	-54.47021484	+1612	+9.93603516	-4.54833984	-0.68994141	-0.79101563	-10.37109375	+23.57666016	+1692	+6.89501953	-8.38037109	-1.15136719	+51.89941406	+2.98828125	-18.28125000	+1492
+1458240663.61130000	+9.79101563	-5.56347656	-1.09423828	+39.99023438	-2.87841797	-54.18457031	+1616	+9.95361328	-4.51318359	-0.67675781	-0.65917969	-10.54687500	+23.64257813	+1700	+6.91699219	-8.36279297	-1.16455078	+51.70166016	+2.76855469	-18.25927734	+1492
+1458240663.61550000	+9.81738281	-5.55468750	-1.09863281	+39.72656250	-2.87841797	-53.89892578	+1624	+9.97119141	-4.46923828	-0.66796875	-0.48339844	-10.74462891	+23.70849609	+1712	+6.93896484	-8.34521484	-1.17773438	+51.48193359	+2.54882813	-18.30322266	+1488
+1458240663.61970000	+9.85253906	-5.54589844	-1.10742188	+39.44091797	-2.83447266	-53.56933594	+1632	+9.99316406	-4.42968750	-0.66357422	-0.32958984	-10.87646484	+23.77441406	+1720	+6.95654297	-8.32763672	-1.19970703	+51.28417969	+2.28515625	-18.30322266	+1488
+1458240663.62380000	+9.87890625	-5.55029297	-1.11181641	+39.02343750	-2.79052734	-53.32763672	+1640	+10.01074219	-4.39013672	-0.65478516	-0.21972656	-11.09619141	+23.77441406	+1728	+6.97851563	-8.31445313	-1.21728516	+51.02050781	+2.06542969	-18.30322266	+1488
+1458240663.62800000	+9.91406250	-5.55029297	-1.12060547	+38.67187500	-2.72460938	-53.08593750	+1648	+10.03271484	-4.34179688	-0.64599609	-0.02197266	-11.31591797	+23.77441406	+1740	+6.99609375	-8.29687500	-1.23486328	+50.75683594	+1.82373047	-18.32519531	+1484
+1458240663.63220000	+9.94921875	-5.54589844	-1.12939453	+38.32031250	-2.65869141	-52.80029297	+1656	+10.05468750	-4.29345703	-0.64160156	+0.15380859	-11.44775391	+23.79638672	+1748	+7.01806641	-8.27490234	-1.25683594	+50.49316406	+1.56005859	-18.32519531	+1480
+1458240663.63630010	+9.97998047	-5.55029297	-1.13818359	+37.85888672	-2.57080078	-52.60253906	+1664	+10.07226563	-4.25390625	-0.63720703	+0.21972656	-11.64550781	+23.75244141	+1756	+7.03564453	-8.26171875	-1.28320313	+50.16357422	+1.31835938	-18.32519531	+1476
+1458240663.64050010	+10.01513672	-5.54150391	-1.14257813	+37.48535156	-2.50488281	-52.40478516	+1672	+10.09863281	-4.20556641	-0.62841797	+0.35156250	-11.86523438	+23.70849609	+1768	+7.05761719	-8.24414063	-1.30078125	+49.87792969	+1.07666016	-18.36914063	+1472
+1458240663.64470010	+10.05468750	-5.53710938	-1.16015625	+37.11181641	-2.39501953	-52.11914063	+1684	+10.12500000	-4.15722656	-0.63281250	+0.48339844	-12.01904297	+23.68652344	+1776	+7.07958984	-8.22216797	-1.32714844	+49.59228516	+0.83496094	-18.36914063	+1468
+1458240663.64879990	+10.08984375	-5.53710938	-1.16894531	+36.67236328	-2.30712891	-51.98730469	+1696	+10.14257813	-4.12207031	-0.62841797	+0.48339844	-12.21679688	+23.64257813	+1784	+7.10156250	-8.20898438	-1.34912109	+49.21875000	+0.63720703	-18.41308594	+1464
+1458240663.65300010	+10.12500000	-5.53271484	-1.17773438	+36.23291016	-2.26318359	-51.87744141	+1708	+10.16894531	-4.07373047	-0.62841797	+0.57128906	-12.41455078	+23.57666016	+1796	+7.12792969	-8.18701172	-1.37548828	+48.93310547	+0.41748047	-18.45703125	+1460
+1458240663.65720010	+10.16894531	-5.53271484	-1.19531250	+35.81542969	-2.15332031	-51.70166016	+1720	+10.20410156	-4.02539063	-0.63281250	+0.68115234	-12.56835938	+23.53271484	+1808	+7.15429688	-8.16503906	-1.39746094	+48.64746094	+0.19775391	-18.50097656	+1456
+1458240663.66129990	+10.20849609	-5.52832031	-1.20410156	+35.41992188	-2.08740234	-51.63574219	+1736	+10.22607422	-3.99023438	-0.63720703	+0.59326172	-12.74414063	+23.46679688	+1812	+7.18066406	-8.14746094	-1.42382813	+48.29589844	+0.04394531	-18.56689453	+1448
+1458240663.66549990	+10.24804688	-5.52392578	-1.20849609	+35.02441406	-2.06542969	-51.59179688	+1752	+10.25683594	-3.95068359	-0.64160156	+0.59326172	-12.89794922	+23.40087891	+1824	+7.21142578	-8.12548828	-1.44580078	+48.01025391	-0.10986328	-18.65478516	+1448
+1458240663.66960000	+10.29199219	-5.51953125	-1.23046875	+34.62890625	-1.97753906	-51.48193359	+1772	+10.29638672	-3.90673828	-0.65039063	+0.61523438	-13.05175781	+23.33496094	+1832	+7.24658203	-8.09912109	-1.46777344	+47.72460938	-0.26367188	-18.72070313	+1444
+1458240663.67380000	+10.33593750	-5.51074219	-1.24365234	+34.25537109	-1.91162109	-51.48193359	+1788	+10.32275391	-3.87597656	-0.65917969	+0.48339844	-13.18359375	+23.26904297	+1840	+7.27734375	-8.08154297	-1.48974609	+47.39501953	-0.37353516	-18.83056641	+1444
+1458240663.67800000	+10.38427734	-5.50195313	-1.25683594	+33.90380859	-1.91162109	-51.50390625	+1808	+10.35791016	-3.84082031	-0.67236328	+0.43945313	-13.29345703	+23.22509766	+1852	+7.31689453	-8.05078125	-1.51171875	+47.17529297	-0.48339844	-18.94042969	+1444
+1458240663.68210010	+10.42822266	-5.49755859	-1.27880859	+33.53027344	-1.84570313	-51.45996094	+1828	+10.40185547	-3.80126953	-0.68994141	+0.39550781	-13.40332031	+23.18115234	+1864	+7.36083984	-8.02001953	-1.53369141	+46.95556641	-0.57128906	-19.05029297	+1448
+1458240663.68630000	+10.47656250	-5.48437500	-1.29199219	+33.20068359	-1.82373047	-51.52587891	+1844	+10.43701172	-3.77490234	-0.70751953	+0.26367188	-13.51318359	+23.11523438	+1872	+7.39599609	-7.99804688	-1.55126953	+46.66992188	-0.63720703	-19.20410156	+1448
+1458240663.69050000	+10.52490234	-5.47558594	-1.30517578	+32.87109375	-1.84570313	-51.61376953	+1860	+10.48095703	-3.74414063	-0.72509766	+0.17578125	-13.60107422	+23.04931641	+1884	+7.44433594	-7.96728516	-1.57324219	+46.47216797	-0.68115234	-19.33593750	+1452
+1458240663.69460010	+10.57324219	-5.46679688	-1.32714844	+32.54150391	-1.82373047	-51.65771484	+1880	+10.52929688	-3.70898438	-0.74267578	+0.10986328	-13.68896484	+22.98339844	+1892	+7.48828125	-7.93212891	-1.59521484	+46.29638672	-0.72509766	-19.46777344	+1456
+1458240663.69880010	+10.62597656	-5.45361328	-1.34472656	+32.25585938	-1.82373047	-51.76757813	+1896	+10.56884766	-3.68701172	-0.76464844	-0.04394531	-13.75488281	+22.91748047	+1900	+7.53662109	-7.90576172	-1.61279297	+46.03271484	-0.72509766	-19.64355469	+1460
+1458240663.70300010	+10.67871094	-5.44042969	-1.36669922	+31.99218750	-1.82373047	-51.85546875	+1912	+10.61718750	-3.66064453	-0.79101563	-0.17578125	-13.82080078	+22.85156250	+1912	+7.58496094	-7.87060547	-1.63476563	+45.85693359	-0.72509766	-19.79736328	+1468
+1458240663.70709990	+10.73144531	-5.42724609	-1.38867188	+31.70654297	-1.82373047	-51.92138672	+1932	+10.66992188	-3.63427734	-0.81298828	-0.30761719	-13.88671875	+22.78564453	+1920	+7.63769531	-7.83544922	-1.65234375	+45.70312500	-0.74707031	-19.92919922	+1472
+1458240663.71129990	+10.77978516	-5.41406250	-1.41064453	+31.44287109	-1.82373047	-52.03125000	+1948	+10.71826172	-3.60791016	-0.83935547	-0.41748047	-13.93066406	+22.71972656	+1932	+7.68164063	-7.80468750	-1.67431641	+45.43945313	-0.72509766	-20.10498047	+1476
+1458240663.71550010	+10.83691406	-5.39648438	-1.43261719	+31.17919922	-1.82373047	-52.16308594	+1960	+10.77099609	-3.57714844	-0.87011719	-0.54931641	-13.95263672	+22.65380859	+1944	+7.73437500	-7.76513672	-1.69628906	+45.28564453	-0.70312500	-20.21484375	+1484
+1458240663.71960000	+10.88964844	-5.38330078	-1.45458984	+30.91552734	-1.84570313	-52.29492188	+1976	+10.82812500	-3.55078125	-0.89648438	-0.63720703	-14.01855469	+22.56591797	+1952	+7.79150391	-7.72998047	-1.71826172	+45.10986328	-0.70312500	-20.36865234	+1496
+1458240663.72379990	+10.94238281	-5.36132813	-1.47656250	+30.65185547	-1.86767578	-52.40478516	+1992	+10.88085938	-3.52441406	-0.92285156	-0.76904297	-14.06250000	+22.47802734	+1964	+7.83984375	-7.69482422	-1.74462891	+44.86816406	-0.65917969	-20.50048828	+1500
+1458240663.72799990	+10.99951172	-5.34375000	-1.50292969	+30.41015625	-1.86767578	-52.53662109	+2008	+10.93798828	-3.50244141	-0.95361328	-0.90087891	-14.08447266	+22.39013672	+1976	+7.88818359	-7.65966797	-1.76660156	+44.67041016	-0.61523438	-20.61035156	+1512
+1458240663.73210000	+11.05224609	-5.32617188	-1.52490234	+30.16845703	-1.86767578	-52.66845703	+2020	+10.99511719	-3.47607422	-0.97998047	-1.01074219	-14.15039063	+22.28027344	+1984	+7.94091797	-7.62011719	-1.79296875	+44.45068359	-0.59326172	-20.74218750	+1520
+1458240663.73630000	+11.10937500	-5.30419922	-1.54687500	+29.92675781	-1.86767578	-52.80029297	+2036	+11.05664063	-3.44970703	-1.01074219	-1.12060547	-14.17236328	+22.19238281	+1996	+7.98925781	-7.58935547	-1.81933594	+44.18701172	-0.54931641	-20.85205078	+1528
+1458240663.74050000	+11.16650391	-5.28222656	-1.57324219	+29.68505859	-1.84570313	-52.93212891	+2052	+11.11376953	-3.42333984	-1.04150391	-1.23046875	-14.17236328	+22.08251953	+2008	+8.04199219	-7.54980469	-1.84570313	+43.94531250	-0.50537109	-20.91796875	+1536
+1458240663.74460010	+11.21923828	-5.26025391	-1.59521484	+29.44335938	-1.86767578	-53.08593750	+2072	+11.17529297	-3.39697266	-1.06787109	-1.34033203	-14.23828125	+21.97265625	+2020	+8.09472656	-7.51025391	-1.87646484	+43.72558594	-0.46142578	-20.98388672	+1548
+1458240663.74880000	+11.27636719	-5.23388672	-1.61718750	+29.20166016	-1.86767578	-53.21777344	+2088	+11.23681641	-3.36181641	-1.09423828	-1.42822266	-14.26025391	+21.88476563	+2036	+8.13867188	-7.47509766	-1.90283203	+43.41796875	-0.41748047	-21.04980469	+1556
+1458240663.75289990	+11.32910156	-5.20751953	-1.63916016	+28.95996094	-1.86767578	-53.37158203	+2108	+11.29833984	-3.33544922	-1.12500000	-1.53808594	-14.26025391	+21.77490234	+2048	+8.19140625	-7.43994141	-1.93798828	+43.17626953	-0.35156250	-21.07177734	+1572
+1458240663.75710010	+11.38623047	-5.18115234	-1.65673828	+28.71826172	-1.88964844	-53.54736328	+2128	+11.35986328	-3.30908203	-1.15136719	-1.64794922	-14.34814453	+21.64306641	+2064	+8.23974609	-7.40039063	-1.95996094	+42.93457031	-0.32958984	-21.18164063	+1580
+1458240663.76130010	+11.44335938	-5.15478516	-1.67871094	+28.49853516	-1.93359375	-53.70117188	+2148	+11.42578125	-3.27392578	-1.17773438	-1.71386719	-14.37011719	+21.55517578	+2076	+8.28808594	-7.36083984	-1.99072266	+42.64892578	-0.26367188	-21.24755859	+1592
+1458240663.76539990	+11.50048828	-5.12402344	-1.69628906	+28.25683594	-1.93359375	-53.85498047	+2172	+11.49169922	-3.24755859	-1.20410156	-1.84570313	-14.39208984	+21.44531250	+2092	+8.34082031	-7.32128906	-2.01708984	+42.40722656	-0.21972656	-21.29150391	+1604
+1458240663.76959990	+11.55761719	-5.09765625	-1.71386719	+28.03710938	-1.95556641	-54.05273438	+2196	+11.55322266	-3.21679688	-1.22607422	-1.97753906	-14.47998047	+21.33544922	+2108	+8.39794922	-7.28173828	-2.04345703	+42.16552734	-0.19775391	-21.37939453	+1616
+1458240663.77379990	+11.61914063	-5.06250000	-1.73144531	+27.81738281	-1.99951172	-54.18457031	+2220	+11.61914063	-3.18164063	-1.24804688	-2.04345703	-14.50195313	+21.24755859	+2124	+8.44628906	-7.24218750	-2.06982422	+41.87988281	-0.15380859	-21.42333984	+1624
+1458240663.77790000	+11.67626953	-5.03173828	-1.74902344	+27.59765625	-2.02148438	-54.33837891	+2244	+11.68505859	-3.15087891	-1.27441406	-2.17529297	-14.54589844	+21.13769531	+2140	+8.50341797	-7.19824219	-2.09619141	+41.68212891	-0.13183594	-21.46728516	+1640
+1458240663.78210000	+11.73339844	-5.00097656	-1.75781250	+27.37792969	-2.10937500	-54.55810547	+2268	+11.74658203	-3.11572266	-1.29199219	-2.30712891	-14.63378906	+21.04980469	+2156	+8.56054688	-7.14990234	-2.11816406	+41.46240234	-0.13183594	-21.57714844	+1652
+1458240663.78629990	+11.79492188	-4.96142578	-1.76660156	+27.20214844	-2.19726563	-54.68994141	+2296	+11.81250000	-3.07617188	-1.30957031	-2.39501953	-14.69970703	+20.98388672	+2176	+8.61328125	-7.10595703	-2.13574219	+41.24267578	-0.10986328	-21.66503906	+1660
+1458240663.79040000	+11.85205078	-4.93066406	-1.77978516	+26.98242188	-2.26318359	-54.84375000	+2324	+11.87841797	-3.04541016	-1.33154297	-2.54882813	-14.76562500	+20.89599609	+2192	+8.67480469	-7.05761719	-2.15771484	+41.06689453	-0.10986328	-21.73095703	+1676
+1458240663.79460000	+11.91357422	-4.89550781	-1.78417969	+26.76269531	-2.37304688	-55.04150391	+2348	+11.94433594	-3.01025391	-1.34033203	-2.72460938	-14.89746094	+20.80810547	+2208	+8.73632813	-7.00488281	-2.17089844	+40.91308594	-0.13183594	-21.90673828	+1688
+1458240663.79880000	+11.97509766	-4.85595703	-1.79736328	+26.60888672	-2.46093750	-55.17333984	+2372	+12.01025391	-2.97070313	-1.35791016	-2.83447266	-14.96337891	+20.76416016	+2224	+8.79785156	-6.95654297	-2.18408203	+40.71533203	-0.15380859	-22.03857422	+1696
+1458240663.80290010	+12.04101563	-4.82080078	-1.80615234	+26.43310547	-2.54882813	-55.28320313	+2396	+12.07617188	-2.93554688	-1.37548828	-3.01025391	-15.02929688	+20.69824219	+2244	+8.86376953	-6.90380859	-2.19726563	+40.60546875	-0.17578125	-22.14843750	+1708
+1458240663.80710010	+12.10253906	-4.78125000	-1.81054688	+26.21337891	-2.68066406	-55.43701172	+2420	+12.13769531	-2.90039063	-1.38427734	-3.18603516	-15.16113281	+20.65429688	+2260	+8.92968750	-6.84667969	-2.20605469	+40.49560547	-0.21972656	-22.28027344	+1720
+1458240663.81130000	+12.16406250	-4.73730469	-1.81494141	+26.08154297	-2.81250000	-55.52490234	+2444	+12.20361328	-2.85644531	-1.39746094	-3.31787109	-15.24902344	+20.63232422	+2276	+8.99121094	-6.78955078	-2.21484375	+40.34179688	-0.28564453	-22.41210938	+1732
+1458240663.81539990	+12.22558594	-4.69775391	-1.82373047	+25.90576172	-2.92236328	-55.61279297	+2464	+12.26513672	-2.82128906	-1.41064453	-3.51562500	-15.31494141	+20.58837891	+2292	+9.06152344	-6.73242188	-2.22802734	+40.25390625	-0.32958984	-22.50000000	+1744
+1458240663.81960010	+12.28710938	-4.65820313	-1.82373047	+25.72998047	-3.05419922	-55.74462891	+2488	+12.33105469	-2.78173828	-1.41943359	-3.71337891	-15.44677734	+20.54443359	+2308	+9.12744141	-6.67089844	-2.23242188	+40.18798828	-0.39550781	-22.67578125	+1756
+1458240663.82370000	+12.34863281	-4.61425781	-1.82812500	+25.62011719	-3.18603516	-55.81054688	+2508	+12.39697266	-2.73339844	-1.42822266	-3.82324219	-15.53466797	+20.54443359	+2328	+9.19335938	-6.61376953	-2.23681641	+40.05615234	-0.46142578	-22.80761719	+1764
+1458240663.82789990	+12.41455078	-4.57470703	-1.83691406	+25.44433594	-3.27392578	-55.85449219	+2524	+12.45849609	-2.69824219	-1.43701172	-4.02099609	-15.62255859	+20.50048828	+2340	+9.25927734	-6.55224609	-2.24560547	+39.96826172	-0.54931641	-22.91748047	+1776
+1458240663.83209990	+12.47607422	-4.53076172	-1.83691406	+25.29052734	-3.40576172	-55.96435547	+2540	+12.52001953	-2.65869141	-1.44140625	-4.21875000	-15.75439453	+20.47851563	+2356	+9.32519531	-6.49511719	-2.25000000	+39.88037109	-0.61523438	-23.07128906	+1784
+1458240663.83620000	+12.53759766	-4.48681641	-1.84130859	+25.15869141	-3.51562500	-55.98632813	+2560	+12.58593750	-2.61035156	-1.45019531	-4.32861328	-15.84228516	+20.45654297	+2376	+9.38671875	-6.43798828	-2.25439453	+39.74853516	-0.70312500	-23.15917969	+1796
+1458240663.84040000	+12.59912109	-4.44287109	-1.84570313	+25.00488281	-3.60351563	-56.03027344	+2572	+12.64746094	-2.56640625	-1.45898438	-4.50439453	-15.90820313	+20.43457031	+2392	+9.45263672	-6.37646484	-2.26318359	+39.63867188	-0.76904297	-23.24707031	+1804
+1458240663.84870000	+12.71337891	-4.35058594	-1.84570313	+24.71923828	-3.82324219	-56.11816406	+2604	+12.77050781	-2.47412109	-1.46777344	-4.76806641	-16.08398438	+20.36865234	+2428	+9.57568359	-6.26220703	-2.28076172	+39.37500000	-0.90087891	-23.40087891	+1824
+1458240663.85290000	+12.77490234	-4.31103516	-1.85009766	+24.56542969	-3.91113281	-56.18408203	+2620	+12.83203125	-2.43017578	-1.47216797	-4.92187500	-16.19384766	+20.32470703	+2444	+9.63720703	-6.20947266	-2.28955078	+39.22119141	-0.96679688	-23.44482422	+1836
+1458240663.85710000	+12.83203125	-4.26708984	-1.84570313	+24.41162109	-4.02099609	-56.25000000	+2640	+12.89355469	-2.38623047	-1.47216797	-5.07568359	-16.30371094	+20.28076172	+2464	+9.69873047	-6.15234375	-2.29833984	+39.06738281	-1.03271484	-23.53271484	+1844
+1458240663.86120010	+12.88916016	-4.21875000	-1.84570313	+24.30175781	-4.15283203	-56.31591797	+2660	+12.95507813	-2.32910156	-1.47656250	-5.11962891	-16.39160156	+20.23681641	+2484	+9.75585938	-6.10400391	-2.30712891	+38.86962891	-1.07666016	-23.57666016	+1852
+1458240663.86540010	+12.94628906	-4.17919922	-1.84130859	+24.12597656	-4.24072266	-56.38183594	+2680	+13.01660156	-2.28515625	-1.47656250	-5.25146484	-16.50146484	+20.17089844	+2504	+9.81298828	-6.05566406	-2.32031250	+38.69384766	-1.12060547	-23.62060547	+1860
+1458240663.86960010	+13.00341797	-4.13964844	-1.83691406	+23.95019531	-4.32861328	-56.46972656	+2700	+13.07812500	-2.24121094	-1.47656250	-5.36132813	-16.58935547	+20.10498047	+2524	+9.87011719	-6.00292969	-2.32910156	+38.49609375	-1.16455078	-23.66455078	+1868
+1458240663.87369990	+13.05615234	-4.09130859	-1.83251953	+23.81835938	-4.43847656	-56.53564453	+2728	+13.13964844	-2.18408203	-1.48095703	-5.38330078	-16.67724609	+20.06103516	+2548	+9.92285156	-5.95458984	-2.34228516	+38.29833984	-1.20849609	-23.68652344	+1880
+1458240663.87789990	+13.11328125	-4.05175781	-1.82812500	+23.64257813	-4.54833984	-56.60156250	+2752	+13.20117188	-2.14013672	-1.48095703	-5.49316406	-16.78710938	+19.99511719	+2568	+9.97998047	-5.90625000	-2.35546875	+38.10058594	-1.25244141	-23.68652344	+1888
+1458240663.88210010	+13.17041016	-4.00781250	-1.82373047	+23.46679688	-4.68017578	-56.66748047	+2780	+13.25830078	-2.09619141	-1.48095703	-5.60302734	-16.89697266	+19.92919922	+2592	+10.03710938	-5.85791016	-2.36865234	+37.90283203	-1.29638672	-23.73046875	+1896
+1458240663.89039990	+13.28027344	-3.91992188	-1.80615234	+23.15917969	-4.92187500	-56.82128906	+2840	+13.38134766	-1.99511719	-1.47656250	-5.69091797	-17.11669922	+19.79736328	+2640	+10.14697266	-5.76123047	-2.39062500	+37.48535156	-1.38427734	-23.77441406	+1916
+1458240663.89459990	+13.33740234	-3.88476563	-1.79296875	+22.96142578	-5.09765625	-56.93115234	+2872	+13.43847656	-1.95117188	-1.46777344	-5.80078125	-17.24853516	+19.75341797	+2668	+10.20410156	-5.71289063	-2.39501953	+37.28759766	-1.45019531	-23.84033203	+1924
+1458240663.89870000	+13.39453125	-3.84082031	-1.78417969	+22.82958984	-5.22949219	-56.97509766	+2908	+13.50000000	-1.89404297	-1.46777344	-5.80078125	-17.33642578	+19.70947266	+2692	+10.26123047	-5.66455078	-2.40380859	+37.08984375	-1.51611328	-23.86230469	+1932
+1458240663.90290000	+13.45166016	-3.80566406	-1.77099609	+22.60986328	-5.38330078	-57.01904297	+2940	+13.56152344	-1.85449219	-1.46337891	-5.88867188	-17.42431641	+19.66552734	+2716	+10.31835938	-5.61621094	-2.41259766	+36.91406250	-1.56005859	-23.88427734	+1944
+1458240663.90700010	+13.50878906	-3.77050781	-1.76220703	+22.41210938	-5.51513672	-57.04101563	+2972	+13.61865234	-1.81054688	-1.46337891	-5.97656250	-17.53417969	+19.64355469	+2740	+10.37988281	-5.56347656	-2.41259766	+36.76025391	-1.64794922	-23.95019531	+1952
+1458240663.91120000	+13.56591797	-3.73095703	-1.75781250	+22.23632813	-5.64697266	-57.04101563	+3004	+13.67578125	-1.75781250	-1.45898438	-5.97656250	-17.60009766	+19.62158203	+2764	+10.43701172	-5.51074219	-2.41699219	+36.60644531	-1.73583984	-23.99414063	+1964
+1458240663.91540000	+13.62304688	-3.69580078	-1.74902344	+22.03857422	-5.77880859	-57.04101563	+3036	+13.73291016	-1.71386719	-1.45898438	-6.06445313	-17.68798828	+19.59960938	+2788	+10.49853516	-5.45800781	-2.42138672	+36.45263672	-1.82373047	-24.01611328	+1972
+1458240663.91950010	+13.68457031	-3.66064453	-1.74023438	+21.81884766	-5.95458984	-57.06298828	+3068	+13.79003906	-1.66992188	-1.45458984	-6.15234375	-17.77587891	+19.59960938	+2808	+10.56445313	-5.40527344	-2.41699219	+36.32080078	-1.95556641	-24.10400391	+1984
+1458240663.92370010	+13.74169922	-3.61669922	-1.72705078	+21.64306641	-6.13037109	-57.04101563	+3100	+13.84716797	-1.61718750	-1.45019531	-6.15234375	-17.88574219	+19.59960938	+2832	+10.62597656	-5.34814453	-2.41259766	+36.18896484	-2.08740234	-24.14794922	+2000
+1458240663.92790010	+13.80322266	-3.59033203	-1.71826172	+21.40136719	-6.28417969	-57.01904297	+3128	+13.90429688	-1.57763672	-1.44580078	-6.21826172	-17.97363281	+19.59960938	+2856	+10.68750000	-5.29541016	-2.41259766	+36.05712891	-2.21923828	-24.21386719	+2012
+1458240663.93199990	+13.86035156	-3.55957031	-1.70947266	+21.13769531	-6.41601563	-56.97509766	+3152	+13.96142578	-1.53808594	-1.44580078	-6.30615234	-18.06152344	+19.59960938	+2876	+10.74902344	-5.23828125	-2.40380859	+35.92529297	-2.35107422	-24.27978516	+2024
+1458240663.93619990	+13.91748047	-3.52441406	-1.70068359	+20.93994141	-6.52587891	-56.93115234	+3180	+14.01855469	-1.48535156	-1.44140625	-6.28417969	-18.12744141	+19.62158203	+2900	+10.81054688	-5.18115234	-2.39941406	+35.81542969	-2.50488281	-24.32373047	+2036
+1458240663.94450000	+14.03173828	-3.46289063	-1.69189453	+20.41259766	-6.76757813	-56.79931641	+3228	+14.12402344	-1.40625000	-1.44140625	-6.37207031	-18.25927734	+19.64355469	+2940	+10.93359375	-5.07128906	-2.39062500	+35.55175781	-2.81250000	-24.41162109	+2064
+1458240663.94870000	+14.08447266	-3.42333984	-1.68310547	+20.23681641	-6.89941406	-56.75537109	+3252	+14.17675781	-1.35351563	-1.43701172	-6.32812500	-18.34716797	+19.66552734	+2964	+10.99072266	-5.01416016	-2.38623047	+35.44189453	-2.96630859	-24.45556641	+2076
+1458240663.95289990	+14.14160156	-3.39697266	-1.67431641	+19.97314453	-7.00927734	-56.71142578	+3276	+14.22509766	-1.31396484	-1.43261719	-6.35009766	-18.45703125	+19.66552734	+2988	+11.04785156	-4.96582031	-2.38623047	+35.26611328	-3.12011719	-24.47753906	+2088
+1458240663.95700000	+14.19433594	-3.36621094	-1.66113281	+19.70947266	-7.14111328	-56.66748047	+3296	+14.27783203	-1.27441406	-1.42822266	-6.37207031	-18.56689453	+19.68750000	+3008	+11.10937500	-4.91748047	-2.38183594	+35.11230469	-3.25195313	-24.52148438	+2100
+1458240663.96120000	+14.24707031	-3.33105469	-1.64794922	+19.53369141	-7.31689453	-56.64550781	+3324	+14.33056641	-1.22167969	-1.41943359	-6.30615234	-18.69873047	+19.68750000	+3032	+11.16210938	-4.86474609	-2.37744141	+34.98046875	-3.40576172	-24.56542969	+2112
+1458240663.96540000	+14.29980469	-3.30468750	-1.63476563	+19.27001953	-7.44873047	-56.64550781	+3348	+14.38330078	-1.18212891	-1.41064453	-6.30615234	-18.83056641	+19.70947266	+3056	+11.21923828	-4.82080078	-2.37304688	+34.76074219	-3.55957031	-24.60937500	+2124
+1458240663.96950010	+14.34814453	-3.27832031	-1.62597656	+19.00634766	-7.53662109	-56.62353516	+3372	+14.43164063	-1.13818359	-1.40185547	-6.30615234	-18.96240234	+19.66552734	+3080	+11.27197266	-4.77685547	-2.37744141	+34.56298828	-3.64746094	-24.60937500	+2132
+1458240663.97370000	+14.39648438	-3.23876953	-1.61279297	+18.83056641	-7.66845703	-56.64550781	+3400	+14.48437500	-1.08984375	-1.39306641	-6.21826172	-19.11621094	+19.66552734	+3108	+11.32470703	-4.73291016	-2.38183594	+34.38720703	-3.75732422	-24.60937500	+2144
+1458240663.97779990	+14.44482422	-3.20800781	-1.59960938	+18.61083984	-7.80029297	-56.64550781	+3428	+14.53271484	-1.04589844	-1.37988281	-6.15234375	-19.29199219	+19.64355469	+3132	+11.37304688	-4.69775391	-2.38623047	+34.16748047	-3.86718750	-24.63134766	+2152
+1458240663.98200010	+14.48437500	-3.18164063	-1.58203125	+18.39111328	-7.93212891	-56.66748047	+3456	+14.57666016	-1.00195313	-1.36669922	-6.10839844	-19.44580078	+19.62158203	+3160	+11.42578125	-4.65820313	-2.39501953	+33.92578125	-3.93310547	-24.63134766	+2160
+1458240663.98620010	+14.53271484	-3.13769531	-1.56445313	+18.25927734	-8.10791016	-56.68945313	+3492	+14.62500000	-0.95361328	-1.35351563	-6.02050781	-19.66552734	+19.62158203	+3188	+11.47412109	-4.61865234	-2.39941406	+33.75000000	-4.04296875	-24.63134766	+2172
+1458240663.99449990	+14.62060547	-3.09375000	-1.52050781	+17.79785156	-8.45947266	-56.79931641	+3560	+14.72167969	-0.87011719	-1.31396484	-5.95458984	-20.14892578	+19.57763672	+3240	+11.57080078	-4.55712891	-2.41259766	+33.26660156	-4.19677734	-24.69726563	+2188
+1458240663.99869990	+14.66455078	-3.05859375	-1.49853516	+17.66601563	-8.65722656	-56.84326172	+3600	+14.77001953	-0.81738281	-1.29199219	-5.84472656	-20.36865234	+19.55566406	+3272	+11.61474609	-4.51757813	-2.41699219	+33.11279297	-4.28466797	-24.71923828	+2196
+1458240664.00280000	+14.71289063	-3.03222656	-1.47656250	+17.49023438	-8.83300781	-56.88720703	+3636	+14.81396484	-0.77783203	-1.27441406	-5.80078125	-20.58837891	+19.55566406	+3300	+11.66308594	-4.48681641	-2.42138672	+32.87109375	-4.37255859	-24.74121094	+2208
+1458240664.00700000	+14.75244141	-3.01025391	-1.45898438	+17.29248047	-8.96484375	-56.93115234	+3676	+14.85791016	-0.73828125	-1.25683594	-5.75683594	-20.78613281	+19.53369141	+3324	+11.71142578	-4.45605469	-2.42578125	+32.65136719	-4.43847656	-24.78515625	+2216
+1458240664.01120000	+14.79199219	-2.97070313	-1.44140625	+17.20458984	-9.11865234	-56.95312500	+3716	+14.90185547	-0.69433594	-1.23925781	-5.66894531	-20.98388672	+19.51171875	+3352	+11.75537109	-4.41650391	-2.43457031	+32.51953125	-4.52636719	-24.78515625	+2224
+1458240664.01530000	+14.83154297	-2.94873047	-1.42382813	+17.02880859	-9.29443359	-56.95312500	+3756	+14.94140625	-0.65478516	-1.21728516	-5.64697266	-21.20361328	+19.51171875	+3380	+11.80371094	-4.38574219	-2.43896484	+32.34375000	-4.59228516	-24.80712891	+2236
+1458240664.01950000	+14.87548828	-2.92675781	-1.40185547	+16.83105469	-9.49218750	-56.95312500	+3796	+14.98535156	-0.61523438	-1.19970703	-5.62500000	-21.40136719	+19.53369141	+3408	+11.85205078	-4.35058594	-2.43457031	+32.16796875	-4.70214844	-24.87304688	+2248
+1458240664.02370000	+14.91943359	-2.89599609	-1.38427734	+16.72119141	-9.64599609	-56.93115234	+3836	+15.02490234	-0.57128906	-1.18652344	-5.55908203	-21.55517578	+19.53369141	+3432	+11.90039063	-4.30224609	-2.43017578	+32.10205078	-4.85595703	-24.91699219	+2260
+1458240664.02780010	+14.96337891	-2.87402344	-1.36669922	+16.54541016	-9.79980469	-56.93115234	+3872	+15.06884766	-0.54052734	-1.17333984	-5.55908203	-21.70898438	+19.55566406	+3456	+11.94873047	-4.26708984	-2.42138672	+31.97021484	-4.98779297	-24.96093750	+2272
+1458240664.03200010	+15.00732422	-2.85205078	-1.34912109	+16.36962891	-9.95361328	-56.90917969	+3908	+15.10839844	-0.50976563	-1.15576172	-5.58105469	-21.88476563	+19.55566406	+3480	+11.99267578	-4.23193359	-2.41259766	+31.86035156	-5.14160156	-25.04882813	+2288
+1458240664.03620000	+15.05126953	-2.82568359	-1.34033203	+16.25976563	-10.04150391	-56.84326172	+3944	+15.14794922	-0.47460938	-1.14697266	-5.55908203	-21.97265625	+19.57763672	+3508	+12.04101563	-4.18359375	-2.40380859	+31.81640625	-5.29541016	-25.09277344	+2304
+1458240664.04029990	+15.09521484	-2.79931641	-1.33154297	+16.10595703	-10.12939453	-56.77734375	+3972	+15.18310547	-0.44384766	-1.13818359	-5.55908203	-22.06054688	+19.57763672	+3528	+12.08935547	-4.13964844	-2.39062500	+31.75048828	-5.44921875	-25.13671875	+2320
+1458240664.04450010	+15.13037109	-2.77294922	-1.32714844	+15.95214844	-10.19531250	-56.66748047	+4000	+15.21826172	-0.41308594	-1.13378906	-5.58105469	-22.10449219	+19.59960938	+3552	+12.13330078	-4.09570313	-2.38183594	+31.66259766	-5.60302734	-25.15869141	+2336
+1458240664.05279990	+15.20947266	-2.72460938	-1.31396484	+15.66650391	-10.32714844	-56.49169922	+4052	+15.28857422	-0.35156250	-1.12939453	-5.58105469	-22.19238281	+19.62158203	+3596	+12.22558594	-4.00341797	-2.35107422	+31.59667969	-5.97656250	-25.24658203	+2368
+1458240664.05699990	+15.24902344	-2.70263672	-1.30957031	+15.49072266	-10.41503906	-56.40380859	+4076	+15.32373047	-0.32080078	-1.12060547	-5.60302734	-22.25830078	+19.62158203	+3616	+12.26953125	-3.95947266	-2.33789063	+31.55273438	-6.13037109	-25.29052734	+2384
+1458240664.06110000	+15.29296875	-2.67626953	-1.30078125	+15.38085938	-10.50292969	-56.31591797	+4096	+15.36328125	-0.29003906	-1.11621094	-5.60302734	-22.32421875	+19.64355469	+3640	+12.31347656	-3.90673828	-2.32470703	+31.53076172	-6.32812500	-25.33447266	+2404
+1458240664.06530000	+15.33251953	-2.65869141	-1.28759766	+15.22705078	-10.59082031	-56.27197266	+4112	+15.39843750	-0.26806641	-1.11181641	-5.62500000	-22.36816406	+19.62158203	+3660	+12.35742188	-3.87158203	-2.31152344	+31.44287109	-6.50390625	-25.37841797	+2416
+1458240664.07360010	+15.39404297	-2.60595703	-1.27441406	+14.96337891	-10.70068359	-56.14013672	+4152	+15.45996094	-0.21093750	-1.10302734	-5.62500000	-22.45605469	+19.59960938	+3704	+12.43212891	-3.79248047	-2.29394531	+31.31103516	-6.74560547	-25.42236328	+2444
+1458240664.07780000	+15.42480469	-2.58837891	-1.27001953	+14.80957031	-10.76660156	-56.07421875	+4168	+15.49072266	-0.18017578	-1.09423828	-5.62500000	-22.52197266	+19.57763672	+3728	+12.47167969	-3.76171875	-2.28515625	+31.20117188	-6.87744141	-25.44433594	+2456
+1458240664.08200000	+15.45117188	-2.56640625	-1.26123047	+14.67773438	-10.83251953	-56.00830078	+4188	+15.52148438	-0.15380859	-1.08544922	-5.60302734	-22.60986328	+19.55566406	+3748	+12.50683594	-3.72656250	-2.28515625	+31.11328125	-6.96533203	-25.42236328	+2468
+1458240664.08610010	+15.48193359	-2.53564453	-1.23925781	+14.58984375	-11.00830078	-56.00830078	+4208	+15.55224609	-0.12304688	-1.07226563	-5.58105469	-22.74169922	+19.53369141	+3776	+12.54199219	-3.68701172	-2.28515625	+31.02539063	-7.05322266	-25.44433594	+2480
+1458240664.09030010	+15.51269531	-2.51806641	-1.22167969	+14.47998047	-11.16210938	-56.03027344	+4232	+15.58300781	-0.09667969	-1.05468750	-5.58105469	-22.89550781	+19.48974609	+3800	+12.57275391	-3.66943359	-2.28076172	+30.84960938	-7.14111328	-25.46630859	+2488
+1458240664.09859990	+15.56542969	-2.47412109	-1.17333984	+14.28222656	-11.49169922	-56.09619141	+4284	+15.64453125	-0.03955078	-1.01513672	-5.58105469	-23.22509766	+19.44580078	+3852	+12.63867188	-3.62548828	-2.28515625	+30.54199219	-7.22900391	-25.51025391	+2504
+1458240664.10700010	+15.60937500	-2.43017578	-1.12500000	+14.10644531	-11.82128906	-56.16210938	+4344	+15.69726563	+0.01757813	-0.97119141	-5.58105469	-23.55468750	+19.42382813	+3904	+12.69580078	-3.59033203	-2.29394531	+30.21240234	-7.29492188	-25.51025391	+2520
+1458240664.11529990	+15.64892578	-2.37744141	-1.08105469	+14.01855469	-12.10693359	-56.18408203	+4416	+15.75000000	+0.07470703	-0.92285156	-5.55908203	-23.97216797	+19.42382813	+3960	+12.75292969	-3.54638672	-2.30273438	+29.92675781	-7.33886719	-25.51025391	+2532
+1458240664.12360000	+15.69726563	-2.32470703	-1.03271484	+13.95263672	-12.45849609	-56.22802734	+4492	+15.79833984	+0.12744141	-0.87451172	-5.60302734	-24.30175781	+19.48974609	+4016	+12.81005859	-3.50244141	-2.30712891	+29.68505859	-7.40478516	-25.51025391	+2548
+1458240664.13190010	+15.74121094	-2.28076172	-0.98437500	+13.84277344	-12.78808594	-56.22802734	+4568	+15.84667969	+0.17138672	-0.83056641	-5.73486328	-24.63134766	+19.59960938	+4068	+12.85839844	-3.46728516	-2.30273438	+29.39941406	-7.49267578	-25.51025391	+2560
+1458240664.14030000	+15.78515625	-2.23242188	-0.96679688	+13.75488281	-12.87597656	-56.05224609	+4640	+15.89501953	+0.21972656	-0.79101563	-5.84472656	-24.82910156	+19.70947266	+4120	+12.91552734	-3.41015625	-2.29833984	+29.28955078	-7.60253906	-25.46630859	+2576
+1458240664.14439990	+15.80273438	-2.21044922	-0.95800781	+13.71093750	-12.89794922	-55.94238281	+4676	+15.91259766	+0.24169922	-0.77783203	-5.93261719	-24.91699219	+19.79736328	+4144	+12.93750000	-3.37939453	-2.28955078	+29.24560547	-7.69042969	-25.44433594	+2588
+1458240664.14860010	+15.82470703	-2.18408203	-0.95800781	+13.68896484	-12.91992188	-55.83251953	+4708	+15.93017578	+0.26367188	-0.76904297	-6.02050781	-24.96093750	+19.86328125	+4168	+12.96386719	-3.33984375	-2.28076172	+29.26757813	-7.77832031	-25.42236328	+2596
+1458240664.15689990	+15.86865234	-2.14453125	-0.94921875	+13.53515625	-12.96386719	-55.56884766	+4760	+15.96533203	+0.29882813	-0.75146484	-6.28417969	-25.00488281	+20.01708984	+4212	+13.01220703	-3.27392578	-2.25878906	+29.22363281	-7.99804688	-25.37841797	+2620
+1458240664.16109990	+15.89501953	-2.12255859	-0.94482422	+13.44726563	-12.96386719	-55.41503906	+4780	+15.98730469	+0.31640625	-0.74267578	-6.41601563	-25.02685547	+20.10498047	+4232	+13.03857422	-3.23437500	-2.24121094	+29.24560547	-8.12988281	-25.35644531	+2636
+1458240664.16529990	+15.91699219	-2.10937500	-0.94482422	+13.33740234	-12.96386719	-55.26123047	+4800	+16.00927734	+0.32958984	-0.73828125	-6.54785156	-25.04882813	+20.19287109	+4252	+13.06494141	-3.19921875	-2.22802734	+29.24560547	-8.26171875	-25.33447266	+2648
+1458240664.16940000	+15.93896484	-2.09179688	-0.94921875	+13.22753906	-12.91992188	-55.10742188	+4820	+16.02685547	+0.34277344	-0.72949219	-6.70166016	-25.07080078	+20.25878906	+4272	+13.09130859	-3.16406250	-2.21484375	+29.24560547	-8.37158203	-25.31250000	+2660
+1458240664.17360000	+15.96093750	-2.07421875	-0.94921875	+13.13964844	-12.89794922	-54.95361328	+4836	+16.04882813	+0.35595703	-0.72509766	-6.83349609	-25.07080078	+20.32470703	+4292	+13.11328125	-3.12451172	-2.20166016	+29.26757813	-8.48144531	-25.26855469	+2672
+1458240664.18190000	+15.99609375	-2.03906250	-0.95800781	+12.96386719	-12.81005859	-54.64599609	+4860	+16.08398438	+0.38671875	-0.71191406	-7.11914063	-25.04882813	+20.45654297	+4332	+13.15722656	-3.05419922	-2.17529297	+29.26757813	-8.72314453	-25.22460938	+2696
+1458240664.18610000	+16.01367188	-2.01708984	-0.94921875	+12.89794922	-12.87597656	-54.53613281	+4868	+16.10156250	+0.40429688	-0.70312500	-7.25097656	-25.11474609	+20.54443359	+4352	+13.17919922	-3.01904297	-2.16210938	+29.26757813	-8.85498047	-25.20263672	+2708
+1458240664.19030000	+16.03125000	-2.00830078	-0.94042969	+12.76611328	-12.91992188	-54.44824219	+4880	+16.11914063	+0.41308594	-0.68994141	-7.42675781	-25.20263672	+20.61035156	+4372	+13.20117188	-2.99707031	-2.14892578	+29.22363281	-8.96484375	-25.18066406	+2720
+1458240664.19860010	+16.07080078	-1.98193359	-0.91845703	+12.56835938	-13.07373047	-54.31640625	+4896	+16.15869141	+0.43505859	-0.65039063	-7.75634766	-25.46630859	+20.74218750	+4416	+13.24072266	-2.94433594	-2.13574219	+29.11376953	-9.11865234	-25.11474609	+2740
+1458240664.20280000	+16.08837891	-1.96875000	-0.90527344	+12.50244141	-13.13964844	-54.27246094	+4908	+16.18505859	+0.45263672	-0.62841797	-7.91015625	-25.59814453	+20.83007813	+4436	+13.26269531	-2.93115234	-2.12695313	+29.00390625	-9.18457031	-25.09277344	+2744
+1458240664.20689990	+16.09716797	-1.95117188	-0.89208984	+12.41455078	-13.18359375	-54.25048828	+4920	+16.19824219	+0.46582031	-0.60205078	-8.06396484	-25.75195313	+20.89599609	+4460	+13.28027344	-2.91357422	-2.13134766	+28.89404297	-9.20654297	-25.04882813	+2752
+1458240664.21519990	+16.11474609	-1.91601563	-0.85253906	+12.32666016	-13.40332031	-54.22851563	+4952	+16.22900391	+0.49218750	-0.54931641	-8.41552734	-26.08154297	+21.09375000	+4508	+13.31103516	-2.88281250	-2.13574219	+28.63037109	-9.22851563	-24.96093750	+2760
+1458240664.22359990	+16.13671875	-1.88085938	-0.80419922	+12.21679688	-13.68896484	-54.18457031	+4988	+16.26416016	+0.51855469	-0.48339844	-8.85498047	-26.47705078	+21.33544922	+4560	+13.34179688	-2.86083984	-2.14453125	+28.34472656	-9.25048828	-24.85107422	+2768
+1458240664.23190000	+16.15869141	-1.85009766	-0.76025391	+12.08496094	-13.93066406	-54.18457031	+5036	+16.29931641	+0.54492188	-0.41308594	-9.33837891	-26.93847656	+21.66503906	+4608	+13.37255859	-2.84326172	-2.14892578	+28.01513672	-9.22851563	-24.76318359	+2772
+1458240664.23610000	+16.17187500	-1.83251953	-0.74267578	+12.06298828	-13.99658203	-54.14062500	+5060	+16.31250000	+0.54931641	-0.38671875	-9.64599609	-27.09228516	+21.84082031	+4632	+13.39013672	-2.83447266	-2.15332031	+27.88330078	-9.20654297	-24.67529297	+2776
+1458240664.24440000	+16.18945313	-1.79296875	-0.71191406	+11.99707031	-14.15039063	-54.00878906	+5112	+16.33886719	+0.57128906	-0.34277344	-10.23925781	-27.29003906	+22.21435547	+4676	+13.41650391	-2.80810547	-2.16210938	+27.61962891	-9.20654297	-24.54345703	+2780
+1458240664.24860000	+16.19384766	-1.77539063	-0.69873047	+11.97509766	-14.17236328	-53.92089844	+5140	+16.35205078	+0.58007813	-0.32080078	-10.61279297	-27.42187500	+22.41210938	+4700	+13.42968750	-2.79052734	-2.16210938	+27.53173828	-9.22851563	-24.47753906	+2784
+1458240664.25270010	+16.19824219	-1.75781250	-0.68554688	+11.88720703	-14.21630859	-53.81103516	+5164	+16.36523438	+0.58447266	-0.29443359	-11.00830078	-27.53173828	+22.63183594	+4720	+13.44287109	-2.76855469	-2.15771484	+27.44384766	-9.27246094	-24.38964844	+2788
+1458240664.25690010	+16.21582031	-1.74462891	-0.67236328	+11.82128906	-14.28222656	-53.70117188	+5192	+16.37841797	+0.59326172	-0.27685547	-11.40380859	-27.59765625	+22.91748047	+4740	+13.45605469	-2.74658203	-2.14892578	+27.35595703	-9.36035156	-24.34570313	+2792
+1458240664.26110010	+16.23339844	-1.72705078	-0.66796875	+11.77734375	-14.26025391	-53.52539063	+5212	+16.39599609	+0.59326172	-0.26806641	-11.88720703	-27.64160156	+23.15917969	+4760	+13.47363281	-2.72021484	-2.13574219	+27.31201172	-9.47021484	-24.27978516	+2800
+1458240664.26939990	+16.25976563	-1.70507813	-0.65917969	+11.62353516	-14.19433594	-53.19580078	+5252	+16.41796875	+0.59326172	-0.24609375	-12.81005859	-27.66357422	+23.66455078	+4796	+13.50439453	-2.66748047	-2.11376953	+27.24609375	-9.66796875	-24.16992188	+2816
+1458240664.27360010	+16.26855469	-1.69189453	-0.65917969	+11.57958984	-14.12841797	-53.04199219	+5268	+16.43115234	+0.58886719	-0.24169922	-13.33740234	-27.61962891	+23.90625000	+4816	+13.51757813	-2.64111328	-2.09619141	+27.24609375	-9.79980469	-24.12597656	+2828
+1458240664.27769990	+16.28173828	-1.68310547	-0.65917969	+11.49169922	-14.06250000	-52.84423828	+5280	+16.43994141	+0.58447266	-0.24169922	-13.86474609	-27.59765625	+24.16992188	+4836	+13.53076172	-2.61035156	-2.07861328	+27.24609375	-9.95361328	-24.08203125	+2840
+1458240664.28600000	+16.30810547	-1.65673828	-0.65917969	+11.38183594	-14.01855469	-52.44873047	+5300	+16.46191406	+0.57568359	-0.22851563	-14.98535156	-27.57568359	+24.69726563	+4876	+13.55712891	-2.54443359	-2.03906250	+27.26806641	-10.26123047	-24.01611328	+2860
+1458240664.29020000	+16.32128906	-1.65234375	-0.65478516	+11.29394531	-13.99658203	-52.29492188	+5304	+16.47070313	+0.56689453	-0.21972656	-15.57861328	-27.59765625	+24.98291016	+4896	+13.57031250	-2.51806641	-2.01708984	+27.24609375	-10.41503906	-23.99414063	+2872
+1458240664.29440000	+16.33886719	-1.64355469	-0.64599609	+11.22802734	-13.97460938	-52.14111328	+5308	+16.47949219	+0.55810547	-0.20654297	-16.19384766	-27.64160156	+25.24658203	+4920	+13.58349609	-2.49169922	-1.99511719	+27.22412109	-10.59082031	-23.97216797	+2884
+1458240664.29850010	+16.35205078	-1.63476563	-0.64160156	+11.16210938	-13.95263672	-51.98730469	+5312	+16.49267578	+0.54492188	-0.19335938	-16.80908203	-27.64160156	+25.51025391	+4940	+13.59667969	-2.46533203	-1.97753906	+27.20214844	-10.74462891	-23.95019531	+2892
+1458240664.30270000	+16.36523438	-1.63037109	-0.63281250	+11.09619141	-13.95263672	-51.85546875	+5312	+16.50585938	+0.53613281	-0.18457031	-17.42431641	-27.64160156	+25.77392578	+4960	+13.60986328	-2.44775391	-1.95556641	+27.15820313	-10.89843750	-23.92822266	+2904
+1458240664.30690000	+16.36962891	-1.62158203	-0.62841797	+11.03027344	-13.90869141	-51.72363281	+5312	+16.51464844	+0.52734375	-0.17138672	-18.01757813	-27.68554688	+26.01562500	+4984	+13.62304688	-2.42578125	-1.94677734	+27.09228516	-10.96435547	-23.90625000	+2908
+1458240664.31100010	+16.37402344	-1.61279297	-0.61962891	+11.00830078	-13.95263672	-51.61376953	+5316	+16.52343750	+0.51416016	-0.14941406	-18.69873047	-27.77343750	+26.30126953	+5008	+13.63183594	-2.40820313	-1.93359375	+27.02636719	-11.05224609	-23.88427734	+2916
+1458240664.31940010	+16.38720703	-1.59082031	-0.58886719	+10.96435547	-14.04052734	-51.45996094	+5324	+16.54101563	+0.50537109	-0.10107422	-19.99511719	-27.97119141	+26.91650391	+5052	+13.64941406	-2.39062500	-1.92041016	+26.78466797	-11.18408203	-23.81835938	+2924
+1458240664.32769990	+16.40039063	-1.56884766	-0.54931641	+10.92041016	-14.23828125	-51.37207031	+5336	+16.56738281	+0.49218750	-0.03515625	-21.37939453	-28.27880859	+27.64160156	+5096	+13.67138672	-2.38183594	-1.91601563	+26.45507813	-11.20605469	-23.75244141	+2924
+1458240664.33600000	+16.40039063	-1.55566406	-0.50537109	+10.87646484	-14.41406250	-51.32812500	+5360	+16.58935547	+0.47900391	+0.03076172	-22.80761719	-28.56445313	+28.36669922	+5144	+13.68896484	-2.38183594	-1.92041016	+26.10351563	-11.16210938	-23.64257813	+2920
+1458240664.34019990	+16.40039063	-1.54248047	-0.48779297	+10.87646484	-14.47998047	-51.28417969	+5376	+16.60253906	+0.47460938	+0.06152344	-23.51074219	-28.67431641	+28.74023438	+5164	+13.69775391	-2.38183594	-1.92480469	+25.92773438	-11.11816406	-23.59863281	+2916
+1458240664.34439990	+16.40039063	-1.53369141	-0.47460938	+10.87646484	-14.52392578	-51.21826172	+5392	+16.60693359	+0.47460938	+0.08789063	-24.21386719	-28.74023438	+29.13574219	+5184	+13.70214844	-2.38623047	-1.93359375	+25.72998047	-11.07421875	-23.53271484	+2916
+1458240664.34850000	+16.40039063	-1.51611328	-0.45703125	+10.89843750	-14.61181641	-51.19628906	+5412	+16.61572266	+0.47021484	+0.11865234	-25.00488281	-28.85009766	+29.57519531	+5208	+13.70654297	-2.38623047	-1.94238281	+25.55419922	-11.00830078	-23.46679688	+2912
+1458240664.35270000	+16.39599609	-1.50732422	-0.43505859	+10.89843750	-14.72167969	-51.15234375	+5432	+16.62011719	+0.46142578	+0.14941406	-25.81787109	-28.93798828	+30.03662109	+5232	+13.71093750	-2.38183594	-1.95117188	+25.37841797	-10.96435547	-23.42285156	+2908
+1458240664.35690000	+16.40039063	-1.49853516	-0.41748047	+10.89843750	-14.83154297	-51.10839844	+5456	+16.63330078	+0.45703125	+0.17578125	-26.63085938	-29.00390625	+30.49804688	+5252	+13.71972656	-2.38183594	-1.95117188	+25.22460938	-10.94238281	-23.35693359	+2908
+1458240664.36520000	+16.41357422	-1.48535156	-0.39111328	+10.92041016	-14.89746094	-50.99853516	+5500	+16.65527344	+0.43945313	+0.22851563	-28.27880859	-29.06982422	+31.42089844	+5292	+13.73730469	-2.37304688	-1.94677734	+24.96093750	-10.94238281	-23.29101563	+2900
+1458240664.36929990	+16.41796875	-1.48095703	-0.38232422	+10.89843750	-14.91943359	-50.91064453	+5520	+16.66406250	+0.42626953	+0.24609375	-29.11376953	-29.02587891	+31.86035156	+5312	+13.74609375	-2.36865234	-1.94677734	+24.85107422	-10.96435547	-23.24707031	+2900
+1458240664.37350010	+16.42236328	-1.47216797	-0.37792969	+10.89843750	-14.91943359	-50.84472656	+5540	+16.66845703	+0.41748047	+0.25488281	-29.92675781	-28.95996094	+32.29980469	+5332	+13.75488281	-2.35546875	-1.93798828	+24.76318359	-11.00830078	-23.22509766	+2900
+1458240664.38179990	+16.43554688	-1.45898438	-0.36914063	+10.92041016	-14.87548828	-50.60302734	+5576	+16.67285156	+0.38232422	+0.26367188	-31.64062500	-28.69628906	+33.13476563	+5372	+13.76806641	-2.31591797	-1.91601563	+24.71923828	-11.16210938	-23.15917969	+2908
+1458240664.39019990	+16.45312500	-1.45019531	-0.36914063	+10.89843750	-14.87548828	-50.38330078	+5600	+16.68603516	+0.34277344	+0.27246094	-33.31054688	-28.45458984	+34.01367188	+5408	+13.78125000	-2.27636719	-1.88525391	+24.74121094	-11.40380859	-23.13720703	+2924
+1458240664.39850000	+16.47949219	-1.45019531	-0.36035156	+10.85449219	-14.87548828	-50.18554688	+5612	+16.69921875	+0.30322266	+0.28564453	-34.95849609	-28.21289063	+34.89257813	+5444	+13.79882813	-2.23242188	-1.84570313	+24.78515625	-11.68945313	-23.15917969	+2944
+1458240664.40269990	+16.49267578	-1.44580078	-0.35595703	+10.83251953	-14.85351563	-50.07568359	+5616	+16.70361328	+0.28564453	+0.28564453	-35.74951172	-28.08105469	+35.31005859	+5464	+13.81201172	-2.21044922	-1.82373047	+24.80712891	-11.84326172	-23.15917969	+2952
+1458240664.40680000	+16.50146484	-1.44140625	-0.36035156	+10.83251953	-14.83154297	-49.96582031	+5616	+16.70361328	+0.26367188	+0.28564453	-36.54052734	-27.90527344	+35.70556641	+5480	+13.82080078	-2.19287109	-1.80615234	+24.82910156	-11.93115234	-23.15917969	+2964
+1458240664.41100000	+16.50585938	-1.44140625	-0.36035156	+10.81054688	-14.80957031	-49.85595703	+5616	+16.70361328	+0.24609375	+0.28564453	-37.30957031	-27.75146484	+36.10107422	+5496	+13.82519531	-2.17089844	-1.79296875	+24.85107422	-12.01904297	-23.15917969	+2972
+1458240664.41930010	+16.51904297	-1.43701172	-0.35156250	+10.76660156	-14.83154297	-49.70214844	+5612	+16.70800781	+0.20654297	+0.28564453	-38.86962891	-27.42187500	+36.91406250	+5532	+13.83837891	-2.13134766	-1.77099609	+24.87304688	-12.19482422	-23.11523438	+2988
+1458240664.42350010	+16.52783203	-1.43701172	-0.34716797	+10.74462891	-14.89746094	-49.65820313	+5608	+16.70800781	+0.19335938	+0.29882813	-39.61669922	-27.31201172	+37.37548828	+5548	+13.84277344	-2.11816406	-1.76220703	+24.82910156	-12.26074219	-23.11523438	+2996
+1458240664.42770000	+16.53662109	-1.43701172	-0.33398438	+10.74462891	-14.98535156	-49.63623047	+5604	+16.71679688	+0.18017578	+0.30761719	-40.36376953	-27.20214844	+37.83691406	+5564	+13.85156250	-2.11816406	-1.75341797	+24.74121094	-12.30468750	-23.11523438	+3000
+1458240664.43179990	+16.54101563	-1.43261719	-0.32519531	+10.74462891	-15.05126953	-49.61425781	+5600	+16.71679688	+0.16699219	+0.32519531	-41.11083984	-27.13623047	+38.29833984	+5580	+13.86035156	-2.11376953	-1.74902344	+24.65332031	-12.30468750	-23.11523438	+3004
+1458240664.43600010	+16.54101563	-1.43261719	-0.31201172	+10.74462891	-15.11718750	-49.61425781	+5600	+16.71679688	+0.15820313	+0.33837891	-41.83593750	-27.02636719	+38.73779297	+5596	+13.86914063	-2.11376953	-1.75341797	+24.56542969	-12.28271484	-23.09326172	+3004
+1458240664.44429990	+16.54541016	-1.42382813	-0.28564453	+10.74462891	-15.29296875	-49.63623047	+5600	+16.72119141	+0.14062500	+0.36474609	-43.24218750	-26.80664063	+39.59472656	+5628	+13.88232422	-2.12255859	-1.76220703	+24.30175781	-12.17285156	-23.04931641	+3012
+1458240664.44849990	+16.54541016	-1.41943359	-0.27685547	+10.76660156	-15.38085938	-49.65820313	+5604	+16.71679688	+0.13183594	+0.38232422	-43.96728516	-26.71875000	+40.07812500	+5644	+13.88232422	-2.12695313	-1.77099609	+24.16992188	-12.08496094	-23.02734375	+3012
+1458240664.45680000	+16.54101563	-1.41064453	-0.25048828	+10.81054688	-15.60058594	-49.72412109	+5620	+16.72558594	+0.10986328	+0.42187500	-45.46142578	-26.54296875	+41.00097656	+5676	+13.89111328	-2.14453125	-1.79296875	+23.81835938	-11.93115234	-22.98339844	+3020
+1458240664.46100000	+16.54541016	-1.41064453	-0.23291016	+10.83251953	-15.71044922	-49.76806641	+5632	+16.72998047	+0.10546875	+0.44384766	-46.14257813	-26.45507813	+41.48437500	+5688	+13.89990234	-2.15771484	-1.79736328	+23.66455078	-11.86523438	-22.96142578	+3020
+1458240664.46510000	+16.54541016	-1.40625000	-0.21972656	+10.85449219	-15.82031250	-49.81201172	+5644	+16.73437500	+0.10107422	+0.46582031	-46.80175781	-26.36718750	+41.94580078	+5704	+13.90429688	-2.16650391	-1.80615234	+23.48876953	-11.79931641	-22.96142578	+3020
+1458240664.46930000	+16.54980469	-1.40185547	-0.20654297	+10.87646484	-15.93017578	-49.85595703	+5660	+16.73876953	+0.09228516	+0.48779297	-47.46093750	-26.27929688	+42.38525391	+5716	+13.91308594	-2.17529297	-1.81494141	+23.31298828	-11.73339844	-22.96142578	+3020
+1458240664.47350000	+16.54980469	-1.40185547	-0.19335938	+10.87646484	-16.01806641	-49.89990234	+5672	+16.73876953	+0.08789063	+0.50097656	-48.12011719	-26.14746094	+42.78076172	+5728	+13.91748047	-2.18408203	-1.81933594	+23.18115234	-11.66748047	-22.93945313	+3024
+1458240664.47760010	+16.54980469	-1.39746094	-0.18457031	+10.89843750	-16.10595703	-49.92187500	+5692	+16.74316406	+0.07031250	+0.51416016	-48.82324219	-25.97167969	+43.15429688	+5740	+13.92187500	-2.18847656	-1.82812500	+23.04931641	-11.60156250	-22.93945313	+3020
+1458240664.48600010	+16.55419922	-1.39306641	-0.16699219	+10.94238281	-16.23779297	-49.96582031	+5724	+16.74755859	+0.04394531	+0.53613281	-50.18554688	-25.64208984	+43.94531250	+5764	+13.93505859	-2.18847656	-1.82373047	+22.87353516	-11.60156250	-22.91748047	+3020
+1458240664.49009990	+16.55859375	-1.38867188	-0.15820313	+10.94238281	-16.30371094	-49.96582031	+5740	+16.75195313	+0.03076172	+0.54931641	-50.84472656	-25.46630859	+44.34082031	+5776	+13.93945313	-2.18408203	-1.81933594	+22.80761719	-11.60156250	-22.89550781	+3020
+1458240664.49429990	+16.56298828	-1.38867188	-0.15380859	+10.94238281	-16.39160156	-49.96582031	+5760	+16.75634766	+0.02197266	+0.55371094	-51.48193359	-25.26855469	+44.69238281	+5784	+13.94384766	-2.17529297	-1.81054688	+22.76367188	-11.66748047	-22.91748047	+3024
+1458240664.49850010	+16.57177734	-1.38867188	-0.14501953	+10.94238281	-16.43554688	-49.96582031	+5772	+16.76074219	+0.00878906	+0.55371094	-52.11914063	-25.02685547	+45.00000000	+5792	+13.95263672	-2.16650391	-1.79736328	+22.74169922	-11.73339844	-22.91748047	+3028
+1458240664.50260000	+16.58056641	-1.38867188	-0.14501953	+10.94238281	-16.45751953	-49.94384766	+5788	+16.76513672	-0.00878906	+0.54931641	-52.77832031	-24.78515625	+45.28564453	+5804	+13.96142578	-2.15332031	-1.77978516	+22.76367188	-11.82128906	-22.91748047	+3036
+1458240664.50679990	+16.58935547	-1.38867188	-0.14501953	+10.92041016	-16.45751953	-49.92187500	+5796	+16.76513672	-0.02636719	+0.54492188	-53.43750000	-24.49951172	+45.57128906	+5812	+13.96582031	-2.14013672	-1.76660156	+22.78564453	-11.88720703	-22.91748047	+3044
+1458240664.51510000	+16.60253906	-1.38867188	-0.14941406	+10.89843750	-16.45751953	-49.83398438	+5816	+16.76513672	-0.06152344	+0.53613281	-54.75585938	-23.92822266	+46.14257813	+5832	+13.97900391	-2.10937500	-1.74023438	+22.82958984	-12.04101563	-22.89550781	+3060
+1458240664.51930000	+16.61132813	-1.38867188	-0.15380859	+10.89843750	-16.45751953	-49.76806641	+5820	+16.76513672	-0.07910156	+0.52294922	-55.39306641	-23.59863281	+46.40625000	+5844	+13.98339844	-2.09179688	-1.72705078	+22.87353516	-12.12890625	-22.87353516	+3068
+1458240664.52340010	+16.62011719	-1.38867188	-0.15380859	+10.89843750	-16.45751953	-49.72412109	+5824	+16.76513672	-0.09667969	+0.51855469	-56.05224609	-23.31298828	+46.73583984	+5852	+13.99218750	-2.07421875	-1.70947266	+22.89550781	-12.21679688	-22.87353516	+3076
+1458240664.52760000	+16.62890625	-1.38867188	-0.15380859	+10.89843750	-16.47949219	-49.68017578	+5824	+16.76953125	-0.10986328	+0.51416016	-56.71142578	-23.02734375	+47.04345703	+5864	+13.99658203	-2.06103516	-1.69628906	+22.91748047	-12.30468750	-22.87353516	+3088
+1458240664.53180000	+16.63769531	-1.38867188	-0.15380859	+10.89843750	-16.47949219	-49.65820313	+5824	+16.77392578	-0.12304688	+0.50976563	-57.34863281	-22.71972656	+47.35107422	+5872	+14.00537109	-2.04785156	-1.68310547	+22.91748047	-12.37060547	-22.87353516	+3096
+1458240664.53590010	+16.64648438	-1.38427734	-0.15380859	+10.89843750	-16.50146484	-49.61425781	+5820	+16.77832031	-0.14062500	+0.50097656	-58.02978516	-22.39013672	+47.59277344	+5884	+14.00976563	-2.03906250	-1.67431641	+22.91748047	-12.41455078	-22.85156250	+3104
+1458240664.54010010	+16.65087891	-1.38427734	-0.15380859	+10.89843750	-16.50146484	-49.57031250	+5820	+16.77832031	-0.15380859	+0.48779297	-58.66699219	-22.03857422	+47.83447266	+5896	+14.01855469	-2.03027344	-1.66552734	+22.89550781	-12.43652344	-22.85156250	+3112
+1458240664.54430010	+16.65527344	-1.37988281	-0.15820313	+10.89843750	-16.47949219	-49.54833984	+5816	+16.77832031	-0.16699219	+0.47900391	-59.32617188	-21.70898438	+48.09814453	+5904	+14.02734375	-2.02587891	-1.66113281	+22.85156250	-12.43652344	-22.80761719	+3120
+1458240664.55259990	+16.65966797	-1.37548828	-0.14941406	+10.92041016	-16.56738281	-49.57031250	+5816	+16.77832031	-0.18457031	+0.49658203	-60.64453125	-21.18164063	+48.91113281	+5924	+14.03613281	-2.02587891	-1.66552734	+22.67578125	-12.39257813	-22.78564453	+3128
+1458240664.55679990	+16.65966797	-1.37109375	-0.14062500	+10.94238281	-16.67724609	-49.61425781	+5816	+16.77832031	-0.19335938	+0.50097656	-61.28173828	-20.87402344	+49.26269531	+5936	+14.04492188	-2.03466797	-1.66992188	+22.56591797	-12.32666016	-22.78564453	+3132
+1458240664.56090000	+16.65966797	-1.36669922	-0.12744141	+10.96435547	-16.78710938	-49.63623047	+5820	+16.78271484	-0.19775391	+0.50537109	-61.91894531	-20.58837891	+49.61425781	+5944	+14.05371094	-2.04345703	-1.67431641	+22.41210938	-12.28271484	-22.76367188	+3136
+1458240664.56510000	+16.66406250	-1.36669922	-0.10986328	+10.98632813	-16.89697266	-49.68017578	+5828	+16.78710938	-0.21093750	+0.50537109	-62.57812500	-20.28076172	+49.96582031	+5952	+14.06250000	-2.05224609	-1.67871094	+22.25830078	-12.23876953	-22.78564453	+3144
+1458240664.56929990	+16.66406250	-1.36669922	-0.09667969	+10.98632813	-17.00683594	-49.74609375	+5836	+16.79150391	-0.22412109	+0.51855469	-63.25927734	-20.01708984	+50.36132813	+5964	+14.06689453	-2.06542969	-1.69189453	+22.10449219	-12.15087891	-22.76367188	+3148
+1458240664.57340000	+16.66406250	-1.36230469	-0.08349609	+11.00830078	-17.11669922	-49.79003906	+5844	+16.78710938	-0.22851563	+0.53613281	-63.89648438	-19.77539063	+50.77880859	+5980	+14.07568359	-2.08300781	-1.70068359	+21.92871094	-12.06298828	-22.76367188	+3156
+1458240664.57760000	+16.66406250	-1.36230469	-0.07031250	+11.03027344	-17.22656250	-49.85595703	+5860	+16.78710938	-0.24169922	+0.55371094	-64.53369141	-19.48974609	+51.19628906	+5992	+14.08447266	-2.09179688	-1.71386719	+21.77490234	-11.99707031	-22.76367188	+3160
+1458240664.58180000	+16.66406250	-1.36230469	-0.05712891	+11.03027344	-17.35839844	-49.92187500	+5872	+16.78710938	-0.25048828	+0.56250000	-65.14892578	-19.18212891	+51.56982422	+6004	+14.09326172	-2.10498047	-1.72265625	+21.62109375	-11.93115234	-22.76367188	+3164
+1458240664.58590010	+16.66406250	-1.36230469	-0.03955078	+11.05224609	-17.49023438	-49.98779297	+5888	+16.78271484	-0.25927734	+0.58007813	-65.76416016	-18.91845703	+52.03125000	+6016	+14.09765625	-2.11816406	-1.73144531	+21.46728516	-11.90917969	-22.78564453	+3164
+1458240664.59010000	+16.66406250	-1.36230469	-0.01757813	+11.07421875	-17.66601563	-50.05371094	+5908	+16.78271484	-0.27685547	+0.59765625	-66.44531250	-18.63281250	+52.49267578	+6032	+14.10644531	-2.12695313	-1.73583984	+21.33544922	-11.88720703	-22.80761719	+3168
+1458240664.59419990	+16.66845703	-1.36230469	+0.00439453	+11.07421875	-17.84179688	-50.11962891	+5928	+16.78271484	-0.29443359	+0.61962891	-67.12646484	-18.36914063	+52.95410156	+6048	+14.11523438	-2.13574219	-1.73583984	+21.20361328	-11.88720703	-22.82958984	+3168
+1458240664.60260010	+16.67724609	-1.36669922	+0.04394531	+11.09619141	-18.12744141	-50.20751953	+5968	+16.78710938	-0.33837891	+0.64160156	-68.40087891	-17.75390625	+53.70117188	+6072	+14.13281250	-2.14013672	-1.73144531	+21.04980469	-11.95312500	-22.87353516	+3168
+1458240664.60669990	+16.68164063	-1.37109375	+0.05712891	+11.11816406	-18.21533203	-50.22949219	+5988	+16.78271484	-0.36474609	+0.64599609	-69.03808594	-17.42431641	+54.03076172	+6084	+14.14160156	-2.13574219	-1.72705078	+21.00585938	-12.04101563	-22.89550781	+3172
+1458240664.61089990	+16.68603516	-1.37109375	+0.06591797	+11.14013672	-18.28125000	-50.25146484	+6008	+16.77832031	-0.39111328	+0.65917969	-69.69726563	-17.09472656	+54.42626953	+6096	+14.15039063	-2.13134766	-1.71826172	+20.98388672	-12.12890625	-22.89550781	+3172
+1458240664.61509990	+16.69042969	-1.37548828	+0.07031250	+11.16210938	-18.34716797	-50.25146484	+6024	+16.76953125	-0.41308594	+0.66796875	-70.35644531	-16.76513672	+54.82177734	+6112	+14.15478516	-2.11816406	-1.70947266	+21.00585938	-12.23876953	-22.91748047	+3176
+1458240664.61920000	+16.69921875	-1.37548828	+0.07470703	+11.18408203	-18.39111328	-50.22949219	+6036	+16.77392578	-0.43945313	+0.67675781	-70.99365234	-16.39160156	+55.19531250	+6120	+14.16357422	-2.10498047	-1.69189453	+21.02783203	-12.37060547	-22.93945313	+3184
+1458240664.62340000	+16.70800781	-1.37548828	+0.07910156	+11.20605469	-18.43505859	-50.20751953	+6048	+16.77392578	-0.46582031	+0.67675781	-71.65283203	-16.01806641	+55.52490234	+6132	+14.16796875	-2.09179688	-1.67871094	+21.07177734	-12.50244141	-22.96142578	+3192
+1458240664.62760000	+16.71679688	-1.37548828	+0.08349609	+11.25000000	-18.45703125	-50.16357422	+6056	+16.77832031	-0.49658203	+0.67675781	-72.33398438	-15.64453125	+55.85449219	+6140	+14.17675781	-2.08300781	-1.66113281	+21.09375000	-12.65625000	-22.96142578	+3200
+1458240664.63170000	+16.72998047	-1.37988281	+0.08349609	+11.27197266	-18.47900391	-50.14160156	+6060	+16.77832031	-0.52734375	+0.68115234	-72.99316406	-15.24902344	+56.18408203	+6152	+14.18554688	-2.06982422	-1.64355469	+21.11572266	-12.81005859	-22.98339844	+3208
+1458240664.63590000	+16.73876953	-1.37988281	+0.07910156	+11.31591797	-18.45703125	-50.09765625	+6068	+16.77392578	-0.55810547	+0.68115234	-73.69628906	-14.83154297	+56.51367188	+6164	+14.18994141	-2.05664063	-1.63037109	+21.13769531	-12.91992188	-22.98339844	+3216
+1458240664.64010000	+16.74755859	-1.37548828	+0.07031250	+11.38183594	-18.41308594	-50.07568359	+6068	+16.76953125	-0.58007813	+0.68115234	-74.33349609	-14.39208984	+56.82128906	+6172	+14.19873047	-2.04785156	-1.61279297	+21.18164063	-13.07373047	-23.00537109	+3224
+1458240664.64420010	+16.75195313	-1.37548828	+0.06152344	+11.46972656	-18.34716797	-50.03173828	+6072	+16.76513672	-0.59765625	+0.67236328	-74.94873047	-13.93066406	+57.06298828	+6180	+14.20312500	-2.03466797	-1.59960938	+21.22558594	-13.18359375	-23.00537109	+3232
+1458240664.64840010	+16.76074219	-1.37109375	+0.05273438	+11.55761719	-18.30322266	-49.98779297	+6072	+16.76074219	-0.62402344	+0.66796875	-75.65185547	-13.46923828	+57.41455078	+6192	+14.20751953	-2.02148438	-1.59082031	+21.24755859	-13.29345703	-23.00537109	+3240
+1458240664.65669990	+16.76953125	-1.36230469	+0.03955078	+11.75537109	-18.25927734	-49.94384766	+6068	+16.75634766	-0.65917969	+0.67675781	-76.97021484	-12.52441406	+58.16162109	+6208	+14.22070313	-2.01269531	-1.56884766	+21.22558594	-13.44726563	-23.02734375	+3256
+1458240664.66090010	+16.77392578	-1.36230469	+0.03955078	+11.88720703	-18.28125000	-49.94384766	+6064	+16.75634766	-0.67675781	+0.68554688	-77.65136719	-12.06298828	+58.53515625	+6220	+14.22509766	-2.00830078	-1.56445313	+21.18164063	-13.49121094	-23.02734375	+3260
+1458240664.66510010	+16.78271484	-1.35791016	+0.03955078	+12.04101563	-18.30322266	-49.96582031	+6060	+16.75195313	-0.69433594	+0.68994141	-78.31054688	-11.57958984	+58.88671875	+6228	+14.23388672	-2.01269531	-1.56005859	+21.11572266	-13.53515625	-23.04931641	+3268
+1458240664.66919990	+16.78271484	-1.35351563	+0.04394531	+12.19482422	-18.32519531	-49.98779297	+6060	+16.74755859	-0.70751953	+0.69873047	-78.94775391	-11.07421875	+59.23828125	+6236	+14.23828125	-2.02148438	-1.56005859	+21.02783203	-13.53515625	-23.07128906	+3272
+1458240664.67339990	+16.78271484	-1.34912109	+0.05273438	+12.37060547	-18.34716797	-50.05371094	+6064	+16.73876953	-0.72070313	+0.70751953	-79.58496094	-10.59082031	+59.63378906	+6248	+14.24267578	-2.03027344	-1.56445313	+20.93994141	-13.51318359	-23.07128906	+3280
+1458240664.67750000	+16.78271484	-1.34033203	+0.05712891	+12.56835938	-18.39111328	-50.09765625	+6068	+16.72998047	-0.73388672	+0.71630859	-80.17822266	-10.08544922	+60.00732422	+6260	+14.25146484	-2.03906250	-1.56884766	+20.83007813	-13.49121094	-23.09326172	+3284
+1458240664.68170000	+16.78271484	-1.33154297	+0.07031250	+12.76611328	-18.45703125	-50.16357422	+6076	+16.72558594	-0.74267578	+0.72949219	-80.79345703	-9.60205078	+60.40283203	+6272	+14.25585938	-2.05224609	-1.57763672	+20.72021484	-13.44726563	-23.09326172	+3292
+1458240664.68590000	+16.77832031	-1.32714844	+0.08349609	+12.96386719	-18.52294922	-50.25146484	+6088	+16.72119141	-0.74267578	+0.74707031	-81.29882813	-9.14062500	+60.84228516	+6280	+14.26025391	-2.06542969	-1.58203125	+20.58837891	-13.38134766	-23.11523438	+3296
+1458240664.69000010	+16.77832031	-1.32275391	+0.10107422	+13.16162109	-18.61083984	-50.31738281	+6100	+16.71240234	-0.76025391	+0.76904297	-81.87011719	-8.70117188	+61.23779297	+6292	+14.26464844	-2.08300781	-1.59082031	+20.45654297	-13.33740234	-23.13720703	+3304
+1458240664.69420000	+16.77392578	-1.31835938	+0.12304688	+13.35937500	-18.72070313	-50.42724609	+6116	+16.70800781	-0.77783203	+0.78662109	-82.46337891	-8.26171875	+61.63330078	+6304	+14.27343750	-2.09619141	-1.59960938	+20.32470703	-13.29345703	-23.15917969	+3308
+1458240664.69840000	+16.77832031	-1.31396484	+0.14501953	+13.53515625	-18.76464844	-50.51513672	+6132	+16.69921875	-0.78222656	+0.79980469	-82.90283203	-7.84423828	+61.98486328	+6312	+14.27783203	-2.11376953	-1.60400391	+20.17089844	-13.24951172	-23.18115234	+3312
+1458240664.70250010	+16.77832031	-1.30957031	+0.16259766	+13.73291016	-18.78662109	-50.60302734	+6152	+16.69482422	-0.79101563	+0.81298828	-83.36425781	-7.42675781	+62.31445313	+6324	+14.28222656	-2.13134766	-1.61279297	+20.06103516	-13.22753906	-23.22509766	+3316
+1458240664.71090010	+16.77392578	-1.29199219	+0.18896484	+14.10644531	-18.76464844	-50.71289063	+6188	+16.68164063	-0.79980469	+0.81738281	-84.13330078	-6.63574219	+62.81982422	+6336	+14.29541016	-2.15332031	-1.62158203	+19.86328125	-13.18359375	-23.26904297	+3320
+1458240664.71499990	+16.77392578	-1.28759766	+0.19335938	+14.23828125	-18.67675781	-50.73486328	+6208	+16.67724609	-0.81298828	+0.81738281	-84.55078125	-6.26220703	+63.08349609	+6344	+14.29541016	-2.15771484	-1.62158203	+19.81933594	-13.18359375	-23.31298828	+3320
+1458240664.71919990	+16.77392578	-1.28320313	+0.19775391	+14.37011719	-18.58886719	-50.73486328	+6224	+16.67724609	-0.82617188	+0.81738281	-84.94628906	-5.91064453	+63.30322266	+6348	+14.29980469	-2.16210938	-1.62158203	+19.77539063	-13.20556641	-23.33496094	+3320
+1458240664.72340010	+16.77832031	-1.27880859	+0.19775391	+14.47998047	-18.45703125	-50.71289063	+6240	+16.67285156	-0.83056641	+0.81298828	-85.23193359	-5.55908203	+63.52294922	+6352	+14.30419922	-2.16210938	-1.61718750	+19.77539063	-13.27148438	-23.37890625	+3320
+1458240664.72750000	+16.78271484	-1.27441406	+0.19775391	+14.58984375	-18.30322266	-50.69091797	+6252	+16.66406250	-0.84375000	+0.80859375	-85.56152344	-5.22949219	+63.69873047	+6356	+14.30859375	-2.15771484	-1.61279297	+19.77539063	-13.33740234	-23.42285156	+3320
+1458240664.73169990	+16.78710938	-1.27001953	+0.19335938	+14.69970703	-18.12744141	-50.66894531	+6260	+16.65966797	-0.86132813	+0.79541016	-85.91308594	-4.92187500	+63.80859375	+6364	+14.31298828	-2.15771484	-1.59960938	+19.77539063	-13.42529297	-23.46679688	+3324
+1458240664.73589990	+16.79589844	-1.26123047	+0.18017578	+14.80957031	-17.84179688	-50.62500000	+6268	+16.65966797	-0.87011719	+0.77343750	-86.19873047	-4.59228516	+63.87451172	+6368	+14.31298828	-2.15332031	-1.59082031	+19.81933594	-13.53515625	-23.48876953	+3324
+1458240664.74000000	+16.80029297	-1.25683594	+0.16259766	+14.91943359	-17.53417969	-50.53710938	+6276	+16.65966797	-0.88330078	+0.75146484	-86.48437500	-4.26269531	+63.89648438	+6376	+14.31738281	-2.14892578	-1.57763672	+19.86328125	-13.62304688	-23.53271484	+3328
+1458240664.74420000	+16.80908203	-1.25244141	+0.14062500	+15.02929688	-17.20458984	-50.47119141	+6280	+16.65527344	-0.89648438	+0.72949219	-86.77001953	-3.95507813	+63.98437500	+6380	+14.32177734	-2.14013672	-1.56884766	+19.92919922	-13.73291016	-23.57666016	+3332
+1458240664.74830010	+16.81347656	-1.24804688	+0.11865234	+15.13916016	-16.83105469	-50.38330078	+6280	+16.65087891	-0.90087891	+0.71191406	-87.03369141	-3.64746094	+64.05029297	+6380	+14.32177734	-2.13134766	-1.56005859	+19.99511719	-13.82080078	-23.62060547	+3336
+1458240664.75250010	+16.81787109	-1.24365234	+0.10107422	+15.24902344	-16.52343750	-50.29541016	+6276	+16.64208984	-0.92285156	+0.69433594	-87.31933594	-3.33984375	+64.13818359	+6384	+14.32617188	-2.12255859	-1.54687500	+20.03906250	-13.90869141	-23.66455078	+3340
+1458240664.75670000	+16.82666016	-1.24365234	+0.08349609	+15.33691406	-16.21582031	-50.25146484	+6272	+16.64208984	-0.94042969	+0.68994141	-87.64892578	-3.03222656	+64.29199219	+6384	+14.32617188	-2.11816406	-1.53808594	+20.10498047	-13.99658203	-23.70849609	+3348
+1458240664.76500010	+16.84423828	-1.23925781	+0.04394531	+15.60058594	-15.51269531	-50.14160156	+6256	+16.64208984	-0.96679688	+0.66357422	-88.11035156	-2.43896484	+64.37988281	+6384	+14.33056641	-2.10937500	-1.51611328	+20.21484375	-14.19433594	-23.79638672	+3356
+1458240664.76920010	+16.84863281	-1.23925781	+0.03076172	+15.73242188	-15.20507813	-50.14160156	+6244	+16.64208984	-0.97558594	+0.65478516	-88.35205078	-2.15332031	+64.46777344	+6380	+14.33496094	-2.10937500	-1.50732422	+20.25878906	-14.26025391	-23.86230469	+3360
+1458240664.77329990	+16.85302734	-1.23925781	+0.01318359	+15.86425781	-14.85351563	-50.14160156	+6236	+16.63769531	-0.98437500	+0.64160156	-88.54980469	-1.86767578	+64.48974609	+6380	+14.33496094	-2.10937500	-1.49853516	+20.28076172	-14.32617188	-23.90625000	+3368
+1458240664.77749990	+16.85742188	-1.23486328	+0.00439453	+16.01806641	-14.56787109	-50.16357422	+6224	+16.63769531	-0.99316406	+0.62841797	-88.72558594	-1.56005859	+64.53369141	+6376	+14.33935547	-2.10937500	-1.49414063	+20.30273438	-14.37011719	-23.97216797	+3372
+1458240664.78169990	+16.85742188	-1.23046875	-0.00439453	+16.17187500	-14.30419922	-50.16357422	+6216	+16.63769531	-0.99755859	+0.64160156	-88.92333984	-1.27441406	+64.73144531	+6372	+14.34375000	-2.11376953	-1.49414063	+20.32470703	-14.41406250	-24.03808594	+3376
+1458240664.78580000	+16.85742188	-1.22607422	-0.00439453	+16.32568359	-14.12841797	-50.20751953	+6208	+16.63769531	-0.99755859	+0.65039063	-89.05517578	-0.98876953	+64.88525391	+6368	+14.34375000	-2.12255859	-1.48974609	+20.32470703	-14.43603516	-24.08203125	+3380
+1458240664.79000000	+16.85742188	-1.22607422	+0.00000000	+16.45751953	-13.93066406	-50.27343750	+6200	+16.63769531	-0.99755859	+0.66357422	-89.16503906	-0.70312500	+65.03906250	+6364	+14.34814453	-2.13134766	-1.48974609	+20.30273438	-14.43603516	-24.16992188	+3384
+1458240664.79419990	+16.85742188	-1.22607422	+0.00878906	+16.61132813	-13.75488281	-50.38330078	+6200	+16.63769531	-0.99755859	+0.67675781	-89.29687500	-0.43945313	+65.19287109	+6360	+14.35253906	-2.14453125	-1.49414063	+20.23681641	-14.41406250	-24.23583984	+3392
+1458240664.79830000	+16.86181641	-1.22607422	+0.00878906	+16.76513672	-13.55712891	-50.49316406	+6196	+16.64208984	-0.98876953	+0.68115234	-89.36279297	-0.17578125	+65.25878906	+6352	+14.35693359	-2.16650391	-1.49853516	+20.17089844	-14.39208984	-24.32373047	+3396
+1458240664.80250000	+16.86181641	-1.22167969	+0.01318359	+16.91894531	-13.33740234	-50.58105469	+6196	+16.64648438	-0.97998047	+0.68554688	-89.40673828	+0.08789063	+65.32470703	+6348	+14.35693359	-2.18847656	-1.50732422	+20.08300781	-14.34814453	-24.41162109	+3404
+1458240664.81080010	+16.84423828	-1.21728516	+0.01757813	+17.22656250	-12.91992188	-50.75683594	+6204	+16.65087891	-0.95800781	+0.70751953	-89.45068359	+0.61523438	+65.52246094	+6340	+14.36572266	-2.24560547	-1.53369141	+19.88525391	-14.17236328	-24.60937500	+3420
+1458240664.81500010	+16.83544922	-1.21289063	+0.02197266	+17.40234375	-12.74414063	-50.84472656	+6212	+16.64648438	-0.95361328	+0.71630859	-89.51660156	+0.90087891	+65.63232422	+6336	+14.37011719	-2.27197266	-1.54687500	+19.79736328	-14.08447266	-24.69726563	+3428
+1458240664.81920000	+16.83544922	-1.20410156	+0.02197266	+17.55615234	-12.54638672	-50.95458984	+6220	+16.65087891	-0.94921875	+0.72070313	-89.56054688	+1.16455078	+65.69824219	+6332	+14.37011719	-2.29394531	-1.56445313	+19.70947266	-13.99658203	-24.76318359	+3432
+1458240664.82329990	+16.83984375	-1.19970703	+0.02197266	+17.70996094	-12.30468750	-51.02050781	+6228	+16.65527344	-0.94042969	+0.72509766	-89.56054688	+1.42822266	+65.72021484	+6324	+14.37451172	-2.32031250	-1.57763672	+19.62158203	-13.90869141	-24.85107422	+3436
+1458240664.82750010	+16.83544922	-1.19970703	+0.01757813	+17.84179688	-12.06298828	-51.10839844	+6236	+16.65966797	-0.93603516	+0.72509766	-89.58251953	+1.69189453	+65.74218750	+6316	+14.37451172	-2.34228516	-1.58642578	+19.55566406	-13.86474609	-24.96093750	+3440
+1458240664.83160000	+16.83544922	-1.19970703	+0.00439453	+17.97363281	-11.75537109	-51.17431641	+6244	+16.65966797	-0.93603516	+0.71191406	-89.64843750	+1.93359375	+65.69824219	+6312	+14.37890625	-2.35986328	-1.59521484	+19.48974609	-13.82080078	-25.04882813	+3444
+1458240664.83579990	+16.83544922	-1.19970703	-0.01318359	+18.10546875	-11.42578125	-51.24023438	+6252	+16.65966797	-0.93603516	+0.69873047	-89.64843750	+2.17529297	+65.61035156	+6308	+14.37890625	-2.37304688	-1.59960938	+19.46777344	-13.79882813	-25.13671875	+3448
+1458240664.83999990	+16.83984375	-1.19531250	-0.03076172	+18.23730469	-11.07421875	-51.28417969	+6256	+16.65966797	-0.94042969	+0.68115234	-89.71435547	+2.43896484	+65.52246094	+6304	+14.38330078	-2.38183594	-1.60400391	+19.51171875	-13.79882813	-25.22460938	+3448
+1458240664.84410000	+16.84423828	-1.19531250	-0.06152344	+18.36914063	-10.67871094	-51.30615234	+6264	+16.65527344	-0.94921875	+0.65478516	-89.80224609	+2.70263672	+65.36865234	+6304	+14.38330078	-2.38623047	-1.60839844	+19.55566406	-13.79882813	-25.29052734	+3448
+1458240664.85250000	+16.84863281	-1.19091797	-0.11865234	+18.61083984	-9.95361328	-51.32812500	+6268	+16.65087891	-0.96240234	+0.60205078	-89.93408203	+3.18603516	+65.10498047	+6304	+14.38330078	-2.38623047	-1.60400391	+19.70947266	-13.93066406	-25.46630859	+3448
+1458240664.85660000	+16.86181641	-1.19091797	-0.15380859	+18.72070313	-9.53613281	-51.35009766	+6264	+16.65087891	-0.97558594	+0.57128906	-90.02197266	+3.42773438	+64.92919922	+6304	+14.38769531	-2.38623047	-1.59960938	+19.79736328	-13.99658203	-25.55419922	+3452
+1458240664.86080000	+16.87500000	-1.19091797	-0.18896484	+18.80859375	-9.16259766	-51.39404297	+6256	+16.65087891	-0.98437500	+0.53613281	-90.06591797	+3.62548828	+64.77539063	+6300	+14.38769531	-2.38623047	-1.59082031	+19.90722656	-14.10644531	-25.66406250	+3456
+1458240664.86500000	+16.88818359	-1.19531250	-0.21972656	+18.91845703	-8.76708984	-51.45996094	+6244	+16.65087891	-0.99755859	+0.50537109	-90.15380859	+3.84521484	+64.59960938	+6304	+14.39208984	-2.38183594	-1.58203125	+20.01708984	-14.21630859	-25.77392578	+3460
+1458240664.86910010	+16.89257813	-1.19970703	-0.25927734	+19.00634766	-8.34960938	-51.50390625	+6232	+16.64648438	-1.01513672	+0.47460938	-90.24169922	+4.06494141	+64.44580078	+6304	+14.39208984	-2.38183594	-1.57763672	+20.12695313	-14.30419922	-25.88378906	+3464
+1458240664.87330010	+16.89697266	-1.20410156	-0.29443359	+19.07226563	-7.95410156	-51.56982422	+6220	+16.64648438	-1.02832031	+0.44384766	-90.30761719	+4.24072266	+64.31396484	+6304	+14.39648438	-2.38183594	-1.56884766	+20.23681641	-14.41406250	-26.01562500	+3472
+1458240664.87750010	+16.90136719	-1.20849609	-0.32519531	+19.16015625	-7.58056641	-51.63574219	+6208	+16.64208984	-1.03710938	+0.41748047	-90.37353516	+4.43847656	+64.16015625	+6304	+14.39648438	-2.37744141	-1.56445313	+20.34667969	-14.52392578	-26.12548828	+3476
+1458240664.88159990	+16.90576172	-1.21289063	-0.36035156	+19.24804688	-7.18505859	-51.70166016	+6192	+16.64208984	-1.04589844	+0.38671875	-90.43945313	+4.65820313	+64.00634766	+6304	+14.40087891	-2.37744141	-1.56005859	+20.47851563	-14.61181641	-26.25732422	+3484
+1458240664.88579990	+16.90576172	-1.21728516	-0.38232422	+19.33593750	-6.94335938	-51.81152344	+6172	+16.64208984	-1.05029297	+0.36474609	-90.48339844	+4.83398438	+63.91845703	+6304	+14.40087891	-2.38183594	-1.56005859	+20.56640625	-14.69970703	-26.38916016	+3492
+1458240664.89000010	+16.90576172	-1.21728516	-0.40429688	+19.42382813	-6.67968750	-51.98730469	+6156	+16.64208984	-1.05908203	+0.34277344	-90.52734375	+5.03173828	+63.83056641	+6300	+14.40527344	-2.39062500	-1.55566406	+20.63232422	-14.76562500	-26.54296875	+3496
+1458240664.89829990	+16.90576172	-1.23046875	-0.43066406	+19.55566406	-6.19628906	-52.36083984	+6124	+16.64208984	-1.06787109	+0.32080078	-90.59326172	+5.38330078	+63.76464844	+6296	+14.40966797	-2.41699219	-1.56445313	+20.72021484	-14.85351563	-26.89453125	+3516
+1458240664.90240000	+16.90576172	-1.23925781	-0.43945313	+19.62158203	-6.02050781	-52.58056641	+6112	+16.64648438	-1.06787109	+0.31201172	-90.59326172	+5.53710938	+63.76464844	+6292	+14.41406250	-2.43896484	-1.57763672	+20.72021484	-14.85351563	-27.04833984	+3528
+1458240664.90660000	+16.89697266	-1.24365234	-0.45263672	+19.66552734	-5.77880859	-52.77832031	+6104	+16.64648438	-1.06787109	+0.30322266	-90.61523438	+5.71289063	+63.74267578	+6288	+14.41845703	-2.46093750	-1.59082031	+20.69824219	-14.80957031	-27.18017578	+3540
+1458240664.91080000	+16.88378906	-1.24804688	-0.46142578	+19.73144531	-5.64697266	-52.99804688	+6100	+16.64648438	-1.06347656	+0.29882813	-90.61523438	+5.86669922	+63.74267578	+6284	+14.41845703	-2.48730469	-1.61279297	+20.63232422	-14.74365234	-27.35595703	+3552
+1458240664.91490010	+16.87060547	-1.25244141	-0.46582031	+19.81933594	-5.49316406	-53.19580078	+6096	+16.65087891	-1.05908203	+0.29443359	-90.59326172	+6.02050781	+63.76464844	+6280	+14.41845703	-2.51367188	-1.63476563	+20.56640625	-14.67773438	-27.50976563	+3564
+1458240664.91910000	+16.86621094	-1.25244141	-0.47021484	+19.90722656	-5.33935547	-53.39355469	+6096	+16.65527344	-1.05468750	+0.29003906	-90.59326172	+6.15234375	+63.78662109	+6276	+14.41845703	-2.54003906	-1.66113281	+20.52246094	-14.58984375	-27.64160156	+3572
+1458240664.92330000	+16.85742188	-1.25683594	-0.47021484	+19.97314453	-5.29541016	-53.63525391	+6096	+16.65527344	-1.05029297	+0.29003906	-90.57128906	+6.28417969	+63.85253906	+6272	+14.42285156	-2.56640625	-1.68310547	+20.45654297	-14.52392578	-27.81738281	+3584
+1458240664.92740010	+16.85302734	-1.26123047	-0.46582031	+20.06103516	-5.22949219	-53.87695313	+6100	+16.65966797	-1.04150391	+0.29443359	-90.54931641	+6.41601563	+63.91845703	+6268	+14.42285156	-2.59277344	-1.70068359	+20.41259766	-14.47998047	-27.99316406	+3592
+1458240664.93160010	+16.84863281	-1.26562500	-0.46142578	+20.12695313	-5.16357422	-54.11865234	+6108	+16.66406250	-1.03710938	+0.29003906	-90.50537109	+6.50390625	+63.96240234	+6268	+14.42285156	-2.61914063	-1.72265625	+20.34667969	-14.41406250	-28.14697266	+3600
+1458240664.93580010	+16.84863281	-1.27001953	-0.46582031	+20.19287109	-5.05371094	-54.31640625	+6116	+16.66845703	-1.02832031	+0.28564453	-90.48339844	+6.56982422	+63.98437500	+6264	+14.42724609	-2.64550781	-1.74462891	+20.30273438	-14.37011719	-28.32275391	+3608
+1458240664.93989990	+16.84423828	-1.27441406	-0.47021484	+20.25878906	-4.94384766	-54.47021484	+6124	+16.66845703	-1.02392578	+0.28125000	-90.48339844	+6.65771484	+64.00634766	+6260	+14.42724609	-2.66308594	-1.76660156	+20.30273438	-14.32617188	-28.45458984	+3612
+1458240664.94829990	+16.83984375	-1.27880859	-0.49218750	+20.41259766	-4.70214844	-54.71191406	+6148	+16.66845703	-1.01953125	+0.25488281	-90.46142578	+6.76757813	+63.98437500	+6252	+14.43164063	-2.68945313	-1.79736328	+20.36865234	-14.32617188	-28.74023438	+3620
+1458240664.95240000	+16.83984375	-1.27880859	-0.50537109	+20.50048828	-4.59228516	-54.82177734	+6156	+16.66845703	-1.01953125	+0.24609375	-90.46142578	+6.78955078	+64.00634766	+6248	+14.43164063	-2.69384766	-1.81054688	+20.43457031	-14.37011719	-28.89404297	+3620
+1458240664.95660000	+16.84423828	-1.27880859	-0.51416016	+20.58837891	-4.50439453	-54.93164063	+6168	+16.66845703	-1.01953125	+0.22851563	-90.48339844	+6.81152344	+63.96240234	+6248	+14.43164063	-2.69384766	-1.81054688	+20.52246094	-14.47998047	-29.06982422	+3620
+1458240664.96079990	+16.85742188	-1.27880859	-0.52734375	+20.67626953	-4.37255859	-54.99755859	+6172	+16.66845703	-1.02392578	+0.21093750	-90.48339844	+6.83349609	+63.91845703	+6244	+14.43603516	-2.69384766	-1.81054688	+20.65429688	-14.58984375	-29.20166016	+3620
+1458240664.96490000	+16.86621094	-1.28320313	-0.54492188	+20.74218750	-4.21875000	-55.04150391	+6176	+16.66845703	-1.02832031	+0.18457031	-90.50537109	+6.83349609	+63.85253906	+6244	+14.44042969	-2.69384766	-1.81054688	+20.78613281	-14.72167969	-29.35546875	+3620
+1458240664.96910000	+16.87500000	-1.28759766	-0.56689453	+20.80810547	-4.06494141	-55.06347656	+6180	+16.66406250	-1.03710938	+0.16259766	-90.52734375	+6.81152344	+63.78662109	+6240	+14.44042969	-2.68945313	-1.81054688	+20.91796875	-14.83154297	-29.48730469	+3620
+1458240664.97330000	+16.88378906	-1.29199219	-0.59326172	+20.87402344	-3.86718750	-55.06347656	+6184	+16.66406250	-1.04589844	+0.14062500	-90.57128906	+6.76757813	+63.69873047	+6240	+14.44482422	-2.68945313	-1.81054688	+21.04980469	-14.94140625	-29.61914063	+3624
+1458240664.97740010	+16.88818359	-1.29199219	-0.61962891	+20.96191406	-3.69140625	-55.01953125	+6180	+16.65966797	-1.05468750	+0.11425781	-90.61523438	+6.74560547	+63.58886719	+6240	+14.44482422	-2.68066406	-1.81054688	+21.22558594	-15.05126953	-29.72900391	+3624
+1458240664.98160000	+16.89697266	-1.29199219	-0.64599609	+21.02783203	-3.49365234	-54.97558594	+6176	+16.65527344	-1.06787109	+0.08789063	-90.65917969	+6.70166016	+63.47900391	+6240	+14.44921875	-2.66748047	-1.80615234	+21.40136719	-15.18310547	-29.86083984	+3628
+1458240664.98569990	+16.90576172	-1.29638672	-0.67236328	+21.09375000	-3.36181641	-54.95361328	+6168	+16.65087891	-1.08105469	+0.06152344	-90.70312500	+6.67968750	+63.36914063	+6240	+14.44921875	-2.65869141	-1.80175781	+21.55517578	-15.31494141	-29.97070313	+3632
+1458240664.98990010	+16.91015625	-1.30078125	-0.69433594	+21.13769531	-3.22998047	-54.93164063	+6160	+16.64648438	-1.08984375	+0.03515625	-90.72509766	+6.63574219	+63.25927734	+6240	+14.44921875	-2.65869141	-1.79736328	+21.68701172	-15.42480469	-30.10253906	+3632
+1458240664.99410010	+16.91455078	-1.30517578	-0.71630859	+21.18164063	-3.07617188	-54.93164063	+6148	+16.64208984	-1.10302734	+0.01318359	-90.74707031	+6.59179688	+63.17138672	+6240	+14.45361328	-2.65429688	-1.79736328	+21.81884766	-15.53466797	-30.23437500	+3636
+1458240665.00239990	+16.92773438	-1.31396484	-0.75585938	+21.29150391	-2.79052734	-54.90966797	+6116	+16.63769531	-1.12060547	-0.03076172	-90.79101563	+6.48193359	+62.97363281	+6236	+14.45800781	-2.65869141	-1.80175781	+21.99462891	-15.68847656	-30.45410156	+3640
+1458240665.00659990	+16.92773438	-1.31835938	-0.78222656	+21.33544922	-2.61474609	-54.88769531	+6104	+16.63330078	-1.12939453	-0.04833984	-90.79101563	+6.41601563	+62.86376953	+6236	+14.45800781	-2.65869141	-1.81054688	+22.06054688	-15.68847656	-30.56396484	+3644
+1458240665.01070000	+16.92333984	-1.32714844	-0.80419922	+21.35742188	-2.50488281	-54.90966797	+6088	+16.63330078	-1.13818359	-0.06152344	-90.81298828	+6.35009766	+62.79785156	+6232	+14.45361328	-2.66748047	-1.82812500	+22.08251953	-15.66650391	-30.65185547	+3648
+1458240665.01490000	+16.91455078	-1.33593750	-0.81738281	+21.37939453	-2.41699219	-54.97558594	+6072	+16.62890625	-1.14257813	-0.07470703	-90.79101563	+6.28417969	+62.73193359	+6232	+14.45361328	-2.68066406	-1.84130859	+22.10449219	-15.64453125	-30.76171875	+3652
+1458240665.01910000	+16.91015625	-1.34033203	-0.83496094	+21.37939453	-2.30712891	-55.04150391	+6060	+16.62890625	-1.14257813	-0.08349609	-90.74707031	+6.21826172	+62.66601563	+6224	+14.45361328	-2.69384766	-1.86328125	+22.08251953	-15.60058594	-30.87158203	+3656
+1458240665.02320000	+16.90136719	-1.34472656	-0.84375000	+21.42333984	-2.26318359	-55.15136719	+6048	+16.62890625	-1.13818359	-0.09228516	-90.68115234	+6.15234375	+62.62207031	+6220	+14.44921875	-2.71142578	-1.88085938	+22.03857422	-15.55664063	-30.98144531	+3660
+1458240665.02740000	+16.89697266	-1.34912109	-0.85253906	+21.46728516	-2.21923828	-55.28320313	+6036	+16.63330078	-1.13818359	-0.09667969	-90.63720703	+6.06445313	+62.57812500	+6216	+14.44921875	-2.73779297	-1.90283203	+21.97265625	-15.49072266	-31.09130859	+3668
+1458240665.03160000	+16.88818359	-1.35351563	-0.86572266	+21.51123047	-2.13134766	-55.43701172	+6028	+16.63330078	-1.13378906	-0.10546875	-90.57128906	+5.97656250	+62.55615234	+6212	+14.44482422	-2.75976563	-1.92919922	+21.88476563	-15.40283203	-31.20117188	+3672
+1458240665.03570010	+16.87939453	-1.36230469	-0.87890625	+21.53320313	-2.04345703	-55.63476563	+6024	+16.63330078	-1.12939453	-0.10986328	-90.50537109	+5.88867188	+62.51220703	+6208	+14.44482422	-2.79052734	-1.95996094	+21.77490234	-15.31494141	-31.33300781	+3680
+1458240665.03990010	+16.87060547	-1.36669922	-0.89208984	+21.59912109	-1.95556641	-55.83251953	+6024	+16.63769531	-1.12500000	-0.11425781	-90.41748047	+5.80078125	+62.46826172	+6204	+14.44042969	-2.81689453	-1.98632813	+21.68701172	-15.22705078	-31.44287109	+3684
+1458240665.04410000	+16.86181641	-1.37109375	-0.90966797	+21.66503906	-1.86767578	-56.03027344	+6024	+16.63769531	-1.12060547	-0.12304688	-90.32958984	+5.69091797	+62.42431641	+6200	+14.43603516	-2.83886719	-2.01708984	+21.59912109	-15.13916016	-31.55273438	+3688
+1458240665.05240010	+16.83544922	-1.37548828	-0.94042969	+21.79687500	-1.69189453	-56.51367188	+6036	+16.64208984	-1.10302734	-0.13623047	-90.10986328	+5.47119141	+62.33642578	+6192	+14.42724609	-2.88281250	-2.06982422	+21.44531250	-15.00732422	-31.77246094	+3696
+1458240665.05650000	+16.83544922	-1.37988281	-0.95800781	+21.86279297	-1.60400391	-56.73339844	+6044	+16.64208984	-1.09863281	-0.14941406	-90.02197266	+5.36132813	+62.29248047	+6184	+14.42285156	-2.90478516	-2.09179688	+21.37939453	-14.98535156	-31.90429688	+3700
+1458240665.06069990	+16.83984375	-1.37548828	-0.97998047	+21.97265625	-1.47216797	-56.95312500	+6056	+16.64648438	-1.08984375	-0.16259766	-89.93408203	+5.22949219	+62.20458984	+6180	+14.42285156	-2.92236328	-2.10937500	+21.33544922	-14.98535156	-32.01416016	+3700
+1458240665.06489990	+16.84423828	-1.37548828	-1.00195313	+22.08251953	-1.34033203	-57.12890625	+6064	+16.64648438	-1.08984375	-0.18017578	-89.86816406	+5.09765625	+62.13867188	+6172	+14.42285156	-2.93554688	-2.12695313	+21.33544922	-14.98535156	-32.12402344	+3696
+1458240665.06900000	+16.84863281	-1.37988281	-1.02832031	+22.19238281	-1.20849609	-57.26074219	+6072	+16.64648438	-1.09423828	-0.19775391	-89.82421875	+5.00976563	+62.05078125	+6168	+14.41845703	-2.94433594	-2.13574219	+21.33544922	-15.02929688	-32.25585938	+3696
+1458240665.07320000	+16.85302734	-1.38867188	-1.05908203	+22.21435547	-1.01074219	-57.39257813	+6080	+16.64648438	-1.10302734	-0.21972656	-89.80224609	+4.87792969	+61.94091797	+6164	+14.41845703	-2.95312500	-2.14453125	+21.35742188	-15.05126953	-32.34375000	+3692
+1458240665.07740000	+16.85302734	-1.38867188	-1.08984375	+22.28027344	-0.83496094	-57.48046875	+6084	+16.64648438	-1.11621094	-0.24169922	-89.78027344	+4.79003906	+61.85302734	+6160	+14.41845703	-2.94873047	-2.15332031	+21.44531250	-15.09521484	-32.40966797	+3688
+1458240665.08150010	+16.85742188	-1.38867188	-1.11621094	+22.34619141	-0.70312500	-57.56835938	+6084	+16.64208984	-1.12500000	-0.26806641	-89.78027344	+4.72412109	+61.74316406	+6156	+14.41406250	-2.94873047	-2.15771484	+21.51123047	-15.18310547	-32.49755859	+3684
+1458240665.08570000	+16.86621094	-1.38867188	-1.13818359	+22.41210938	-0.59326172	-57.63427734	+6080	+16.63769531	-1.13818359	-0.29003906	-89.78027344	+4.63623047	+61.63330078	+6152	+14.41406250	-2.94433594	-2.15771484	+21.59912109	-15.27099609	-32.58544922	+3680
+1458240665.08990000	+16.87500000	-1.39306641	-1.16455078	+22.47802734	-0.48339844	-57.70019531	+6076	+16.63330078	-1.15136719	-0.31640625	-89.80224609	+4.57031250	+61.52343750	+6152	+14.41406250	-2.93994141	-2.15771484	+21.68701172	-15.35888672	-32.65136719	+3676
+1458240665.09400010	+16.88818359	-1.39746094	-1.18652344	+22.52197266	-0.39550781	-57.78808594	+6068	+16.62890625	-1.16894531	-0.33837891	-89.82421875	+4.50439453	+61.43554688	+6148	+14.41406250	-2.93554688	-2.15771484	+21.79687500	-15.46875000	-32.76123047	+3672
+1458240665.10240010	+16.91015625	-1.41503906	-1.22607422	+22.54394531	-0.21972656	-57.91992188	+6040	+16.62011719	-1.20410156	-0.39550781	-89.91210938	+4.37255859	+61.19384766	+6148	+14.42285156	-2.92675781	-2.15771484	+21.97265625	-15.64453125	-32.91503906	+3664
+1458240665.10649990	+16.91455078	-1.42382813	-1.25244141	+22.56591797	-0.08789063	-57.98583984	+6024	+16.61572266	-1.22167969	-0.41748047	-89.93408203	+4.32861328	+61.10595703	+6144	+14.42285156	-2.92236328	-2.15771484	+22.08251953	-15.68847656	-32.98095703	+3660
+1458240665.11069990	+16.91894531	-1.42822266	-1.27441406	+22.56591797	-0.02197266	-58.05175781	+6004	+16.61132813	-1.23486328	-0.43945313	-89.95605469	+4.26269531	+61.01806641	+6144	+14.42285156	-2.91796875	-2.16210938	+22.14843750	-15.75439453	-33.06884766	+3656
+1458240665.11490010	+16.91894531	-1.43701172	-1.29199219	+22.58789063	+0.02197266	-58.11767578	+5980	+16.60693359	-1.24804688	-0.45703125	-89.95605469	+4.19677734	+60.97412109	+6140	+14.42285156	-2.91796875	-2.16650391	+22.21435547	-15.82031250	-33.13476563	+3652
+1458240665.11900000	+16.92333984	-1.44140625	-1.30957031	+22.58789063	+0.06591797	-58.20556641	+5960	+16.60253906	-1.26123047	-0.47900391	-89.95605469	+4.13085938	+60.90820313	+6140	+14.42285156	-2.91796875	-2.17529297	+22.28027344	-15.84228516	-33.20068359	+3648
+1458240665.12319990	+16.92773438	-1.45019531	-1.32275391	+22.58789063	+0.04394531	-58.33740234	+5936	+16.59814453	-1.27001953	-0.49658203	-89.95605469	+4.06494141	+60.88623047	+6136	+14.42285156	-2.92236328	-2.18408203	+22.30224609	-15.86425781	-33.28857422	+3648
+1458240665.12739990	+16.93212891	-1.46337891	-1.32714844	+22.56591797	+0.02197266	-58.49121094	+5912	+16.59814453	-1.27441406	-0.51416016	-89.91210938	+3.97705078	+60.84228516	+6132	+14.42285156	-2.93554688	-2.19287109	+22.28027344	-15.88623047	-33.39843750	+3644
+1458240665.13150000	+16.92773438	-1.47216797	-1.34033203	+22.54394531	+0.04394531	-58.66699219	+5896	+16.59814453	-1.28320313	-0.53173828	-89.89013672	+3.88916016	+60.84228516	+6132	+14.41845703	-2.95312500	-2.21044922	+22.25830078	-15.86425781	-33.48632813	+3648
+1458240665.13570000	+16.91894531	-1.48535156	-1.35791016	+22.52197266	+0.10986328	-58.82080078	+5880	+16.59814453	-1.28759766	-0.54052734	-89.82421875	+3.80126953	+60.84228516	+6128	+14.41845703	-2.97509766	-2.23242188	+22.19238281	-15.79833984	-33.57421875	+3648
+1458240665.13980010	+16.91015625	-1.49414063	-1.37548828	+22.52197266	+0.15380859	-58.99658203	+5864	+16.59814453	-1.28759766	-0.55371094	-89.78027344	+3.69140625	+60.86425781	+6124	+14.41406250	-2.99707031	-2.25878906	+22.12646484	-15.73242188	-33.66210938	+3652
+1458240665.14820000	+16.88818359	-1.51611328	-1.41064453	+22.52197266	+0.26367188	-59.28222656	+5848	+16.59814453	-1.29199219	-0.57568359	-89.64843750	+3.49365234	+60.90820313	+6116	+14.40087891	-3.05419922	-2.31591797	+21.90673828	-15.53466797	-33.83789063	+3660
+1458240665.15229990	+16.87500000	-1.52929688	-1.42822266	+22.50000000	+0.32958984	-59.45800781	+5848	+16.59814453	-1.29638672	-0.58007813	-89.58251953	+3.40576172	+60.97412109	+6112	+14.39208984	-3.08496094	-2.35107422	+21.77490234	-15.40283203	-33.92578125	+3668
+1458240665.15650010	+16.86621094	-1.54248047	-1.44140625	+22.47802734	+0.35156250	-59.63378906	+5848	+16.60253906	-1.30078125	-0.59326172	-89.51660156	+3.31787109	+61.01806641	+6104	+14.38769531	-3.11572266	-2.37744141	+21.64306641	-15.31494141	-34.01367188	+3672
+1458240665.16070010	+16.85742188	-1.55566406	-1.45898438	+22.47802734	+0.46142578	-59.78759766	+5852	+16.60253906	-1.30078125	-0.59326172	-89.49462891	+3.29589844	+61.01806641	+6100	+14.37890625	-3.15087891	-2.40820313	+21.51123047	-15.20507813	-34.10156250	+3676
+1458240665.16479990	+16.84863281	-1.57324219	-1.48095703	+22.47802734	+0.57128906	-59.91943359	+5856	+16.60253906	-1.30078125	-0.60205078	-89.49462891	+3.25195313	+61.04003906	+6096	+14.37451172	-3.18164063	-2.43896484	+21.40136719	-15.09521484	-34.18945313	+3680
+1458240665.16899990	+16.83544922	-1.58642578	-1.50292969	+22.47802734	+0.70312500	-60.05126953	+5868	+16.60693359	-1.30517578	-0.60644531	-89.47265625	+3.20800781	+61.04003906	+6088	+14.37011719	-3.21240234	-2.46972656	+21.26953125	-14.98535156	-34.27734375	+3684
+1458240665.17319990	+16.82666016	-1.60400391	-1.53369141	+22.47802734	+0.90087891	-60.13916016	+5880	+16.60693359	-1.30957031	-0.61523438	-89.42871094	+3.14208984	+61.04003906	+6084	+14.36132813	-3.23876953	-2.49609375	+21.18164063	-14.87548828	-34.34326172	+3684
+1458240665.17730000	+16.81787109	-1.61718750	-1.56884766	+22.45605469	+1.07666016	-60.18310547	+5892	+16.60693359	-1.31835938	-0.62402344	-89.40673828	+3.07617188	+61.06201172	+6080	+14.35693359	-3.26074219	-2.52685547	+21.13769531	-14.78759766	-34.38720703	+3688
+1458240665.18150000	+16.81787109	-1.63476563	-1.59960938	+22.43408203	+1.20849609	-60.22705078	+5904	+16.61132813	-1.32714844	-0.63720703	-89.38476563	+3.01025391	+61.04003906	+6076	+14.35253906	-3.28271484	-2.54443359	+21.09375000	-14.74365234	-34.45312500	+3684
+1458240665.18569990	+16.81787109	-1.65234375	-1.62158203	+22.43408203	+1.31835938	-60.29296875	+5912	+16.61572266	-1.34033203	-0.65478516	-89.36279297	+2.92236328	+61.01806641	+6072	+14.34814453	-3.29589844	-2.56201172	+21.07177734	-14.72167969	-34.51904297	+3684
+1458240665.19400000	+16.83105469	-1.68750000	-1.67431641	+22.41210938	+1.58203125	-60.40283203	+5924	+16.62011719	-1.37548828	-0.70312500	-89.36279297	+2.74658203	+60.95214844	+6068	+14.34814453	-3.32666016	-2.59277344	+21.07177734	-14.72167969	-34.65087891	+3676
+1458240665.19820000	+16.83984375	-1.70507813	-1.70507813	+22.39013672	+1.73583984	-60.46875000	+5928	+16.62451172	-1.40625000	-0.73828125	-89.38476563	+2.61474609	+60.88623047	+6068	+14.35253906	-3.33544922	-2.60156250	+21.11572266	-14.76562500	-34.71679688	+3672
+1458240665.20230010	+16.85302734	-1.72705078	-1.74023438	+22.36816406	+1.88964844	-60.49072266	+5924	+16.62890625	-1.43261719	-0.77343750	-89.40673828	+2.48291016	+60.82031250	+6068	+14.35693359	-3.34423828	-2.61035156	+21.18164063	-14.80957031	-34.80468750	+3664
+1458240665.20650010	+16.86621094	-1.75341797	-1.77539063	+22.34619141	+2.06542969	-60.51269531	+5924	+16.62890625	-1.45898438	-0.80859375	-89.45068359	+2.37304688	+60.71044922	+6068	+14.35693359	-3.35302734	-2.62353516	+21.24755859	-14.83154297	-34.84863281	+3660
+1458240665.21059990	+16.87500000	-1.77539063	-1.80615234	+22.30224609	+2.15332031	-60.57861328	+5916	+16.62890625	-1.49414063	-0.85253906	-89.49462891	+2.24121094	+60.62255859	+6068	+14.36132813	-3.36181641	-2.63232422	+21.31347656	-14.87548828	-34.93652344	+3652
+1458240665.21479990	+16.88378906	-1.80175781	-1.83691406	+22.28027344	+2.24121094	-60.64453125	+5904	+16.62890625	-1.52490234	-0.88769531	-89.53857422	+2.13134766	+60.55664063	+6068	+14.36132813	-3.37060547	-2.64111328	+21.35742188	-14.94140625	-35.02441406	+3648
+1458240665.21900010	+16.90136719	-1.82373047	-1.86767578	+22.23632813	+2.32910156	-60.71044922	+5892	+16.63330078	-1.55566406	-0.92724609	-89.60449219	+1.99951172	+60.46875000	+6068	+14.37011719	-3.37939453	-2.65429688	+21.44531250	-14.98535156	-35.13427734	+3640
+1458240665.22309990	+16.91455078	-1.84570313	-1.89404297	+22.23632813	+2.39501953	-60.82031250	+5872	+16.63330078	-1.59082031	-0.96679688	-89.67041016	+1.86767578	+60.40283203	+6068	+14.37011719	-3.39257813	-2.66748047	+21.48925781	-15.02929688	-35.24414063	+3636
+1458240665.22729990	+16.93212891	-1.87207031	-1.92480469	+22.19238281	+2.43896484	-60.93017578	+5852	+16.63769531	-1.62158203	-1.00195313	-89.71435547	+1.75781250	+60.33691406	+6068	+14.37890625	-3.41015625	-2.68505859	+21.53320313	-15.07324219	-35.39794922	+3632
+1458240665.23149990	+16.94091797	-1.90283203	-1.95556641	+22.14843750	+2.52685547	-61.04003906	+5832	+16.64208984	-1.64794922	-1.03710938	-89.73632813	+1.62597656	+60.31494141	+6068	+14.38330078	-3.43212891	-2.70263672	+21.55517578	-15.07324219	-35.52978516	+3628
+1458240665.23980000	+16.96289063	-1.97314453	-2.02148438	+22.01660156	+2.63671875	-61.36962891	+5792	+16.64648438	-1.70507813	-1.09863281	-89.80224609	+1.31835938	+60.27099609	+6064	+14.38769531	-3.49804688	-2.75537109	+21.51123047	-15.02929688	-35.85937500	+3628
+1458240665.24400000	+16.96289063	-2.00390625	-2.05664063	+21.95068359	+2.74658203	-61.47949219	+5772	+16.65087891	-1.73144531	-1.12939453	-89.82421875	+1.18652344	+60.24902344	+6064	+14.39208984	-3.53320313	-2.79052734	+21.44531250	-14.94140625	-35.99121094	+3632
+1458240665.24810000	+16.95849609	-2.03466797	-2.08300781	+21.90673828	+2.74658203	-61.67724609	+5756	+16.65087891	-1.75781250	-1.15576172	-89.82421875	+1.03271484	+60.24902344	+6064	+14.38769531	-3.58154297	-2.83447266	+21.33544922	-14.80957031	-36.16699219	+3636
+1458240665.25230000	+16.95849609	-2.06982422	-2.10937500	+21.84082031	+2.79052734	-61.87500000	+5744	+16.65527344	-1.78417969	-1.18652344	-89.84619141	+0.87890625	+60.24902344	+6064	+14.38330078	-3.62988281	-2.87402344	+21.18164063	-14.69970703	-36.34277344	+3644
+1458240665.25650000	+16.95849609	-2.10058594	-2.13574219	+21.79687500	+2.79052734	-62.09472656	+5732	+16.66406250	-1.81054688	-1.20849609	-89.84619141	+0.72509766	+60.27099609	+6064	+14.38330078	-3.67822266	-2.91796875	+21.07177734	-14.56787109	-36.54052734	+3648
+1458240665.26060010	+16.95849609	-2.13134766	-2.16210938	+21.73095703	+2.85644531	-62.27050781	+5724	+16.67285156	-1.83691406	-1.23486328	-89.84619141	+0.57128906	+60.31494141	+6064	+14.38330078	-3.73095703	-2.96191406	+20.89599609	-14.41406250	-36.73828125	+3656
+1458240665.26480010	+16.95849609	-2.17529297	-2.19287109	+21.64306641	+2.92236328	-62.49023438	+5720	+16.68164063	-1.86328125	-1.25683594	-89.82421875	+0.39550781	+60.35888672	+6064	+14.37890625	-3.79248047	-3.00585938	+20.69824219	-14.23828125	-36.91406250	+3664
+1458240665.26900010	+16.95849609	-2.21923828	-2.22802734	+21.53320313	+3.01025391	-62.68798828	+5720	+16.69482422	-1.88964844	-1.27880859	-89.82421875	+0.21972656	+60.38085938	+6064	+14.37890625	-3.84960938	-3.05419922	+20.52246094	-14.06250000	-37.11181641	+3672
+1458240665.27309990	+16.94970703	-2.26318359	-2.26318359	+21.42333984	+3.09814453	-62.90771484	+5728	+16.70361328	-1.91601563	-1.30517578	-89.80224609	+0.00000000	+60.40283203	+6068	+14.37890625	-3.91113281	-3.10253906	+20.32470703	-13.86474609	-37.30957031	+3684
+1458240665.27729990	+16.94531250	-2.30712891	-2.29833984	+21.31347656	+3.18603516	-63.10546875	+5740	+16.71240234	-1.95117188	-1.33593750	-89.82421875	-0.19775391	+60.42480469	+6072	+14.37451172	-3.96386719	-3.15087891	+20.17089844	-13.68896484	-37.48535156	+3692
+1458240665.28559990	+16.94531250	-2.39062500	-2.37304688	+21.13769531	+3.33984375	-63.56689453	+5772	+16.73876953	-2.03027344	-1.40185547	-89.89013672	-0.63720703	+60.44677734	+6080	+14.37011719	-4.07812500	-3.23876953	+19.81933594	-13.42529297	-37.92480469	+3708
+1458240665.28979990	+16.94531250	-2.44335938	-2.40820313	+21.00585938	+3.42773438	-63.80859375	+5792	+16.75195313	-2.07421875	-1.43261719	-89.93408203	-0.87890625	+60.49072266	+6088	+14.37011719	-4.12646484	-3.28271484	+19.68750000	-13.29345703	-38.14453125	+3712
+1458240665.29390000	+16.95849609	-2.50048828	-2.44775391	+20.85205078	+3.51562500	-64.07226563	+5812	+16.76953125	-2.11816406	-1.46777344	-89.95605469	-1.14257813	+60.46875000	+6092	+14.37890625	-4.18359375	-3.32226563	+19.53369141	-13.22753906	-38.40820313	+3720
+1458240665.29810000	+16.97167969	-2.55761719	-2.49609375	+20.69824219	+3.62548828	-64.33593750	+5832	+16.78710938	-2.17089844	-1.51171875	-90.00000000	-1.47216797	+60.49072266	+6100	+14.38769531	-4.23632813	-3.35742188	+19.44580078	-13.18359375	-38.67187500	+3724
+1458240665.30230000	+16.98486328	-2.61474609	-2.54003906	+20.56640625	+3.73535156	-64.57763672	+5856	+16.80468750	-2.22802734	-1.55126953	-90.08789063	-1.77978516	+60.49072266	+6112	+14.39208984	-4.28027344	-3.39257813	+19.35791016	-13.16162109	-38.91357422	+3724
+1458240665.30640010	+17.00683594	-2.67187500	-2.60156250	+20.43457031	+3.91113281	-64.79736328	+5876	+16.81347656	-2.28515625	-1.60839844	-90.17578125	-2.08740234	+60.38085938	+6124	+14.40527344	-4.32861328	-3.42773438	+19.31396484	-13.13964844	-39.17724609	+3728
+1458240665.31480000	+17.03320313	-2.80371094	-2.70703125	+20.08300781	+4.08691406	-65.36865234	+5912	+16.83544922	-2.41699219	-1.73583984	-90.39550781	-2.81250000	+60.24902344	+6152	+14.42285156	-4.41650391	-3.48925781	+19.20410156	-13.20556641	-39.77050781	+3728
+1458240665.31890010	+17.06396484	-2.86962891	-2.76416016	+19.90722656	+4.19677734	-65.65429688	+5924	+16.85302734	-2.48291016	-1.80175781	-90.46142578	-3.14208984	+60.16113281	+6164	+14.44482422	-4.45605469	-3.52001953	+19.20410156	-13.27148438	-40.10009766	+3724
+1458240665.32310010	+17.09033203	-2.93554688	-2.81250000	+19.75341797	+4.19677734	-66.02783203	+5928	+16.86181641	-2.54882813	-1.86328125	-90.59326172	-3.51562500	+60.16113281	+6176	+14.45800781	-4.50878906	-3.54638672	+19.16015625	-13.35937500	-40.45166016	+3720
+1458240665.33139990	+17.14746094	-3.08056641	-2.92675781	+19.42382813	+4.30664063	-66.75292969	+5932	+16.88378906	-2.68066406	-1.99072266	-90.81298828	-4.28466797	+60.07324219	+6204	+14.49755859	-4.60986328	-3.61230469	+19.09423828	-13.49121094	-41.22070313	+3716
+1458240665.33559990	+17.16943359	-3.15966797	-2.98388672	+19.20410156	+4.35058594	-67.17041016	+5932	+16.89257813	-2.75537109	-2.06982422	-90.94482422	-4.68017578	+59.94140625	+6224	+14.51513672	-4.66699219	-3.65185547	+19.02832031	-13.53515625	-41.63818359	+3712
+1458240665.33979990	+17.19580078	-3.23437500	-3.04101563	+19.00634766	+4.37255859	-67.58789063	+5928	+16.90576172	-2.82128906	-2.14892578	-91.07666016	-5.05371094	+59.83154297	+6244	+14.53271484	-4.72412109	-3.69140625	+18.98437500	-13.57910156	-42.03369141	+3712
+1458240665.34390000	+17.22656250	-3.31347656	-3.11132813	+18.83056641	+4.43847656	-67.98339844	+5924	+16.91894531	-2.89160156	-2.22363281	-91.18652344	-5.42724609	+59.76562500	+6260	+14.55468750	-4.78125000	-3.73535156	+18.96240234	-13.60107422	-42.45117188	+3708
+1458240665.34809990	+17.24853516	-3.39697266	-3.16406250	+18.63281250	+4.37255859	-68.51074219	+5916	+16.92773438	-2.96630859	-2.28955078	-91.34033203	-5.84472656	+59.78759766	+6276	+14.56787109	-4.85595703	-3.78369141	+18.80859375	-13.60107422	-42.95654297	+3704
+1458240665.35229990	+17.27050781	-3.47607422	-3.21679688	+18.43505859	+4.35058594	-69.03808594	+5908	+16.94531250	-3.02783203	-2.35107422	-91.45019531	-6.24023438	+59.83154297	+6292	+14.58105469	-4.93505859	-3.83203125	+18.67675781	-13.57910156	-43.46191406	+3708
+1458240665.36060000	+17.31884766	-3.64746094	-3.30908203	+18.06152344	+4.17480469	-70.22460938	+5892	+16.98925781	-3.16406250	-2.47851563	-91.66992188	-7.07519531	+59.91943359	+6324	+14.61621094	-5.10644531	-3.94628906	+18.36914063	-13.46923828	-44.53857422	+3708
+1458240665.36480000	+17.34521484	-3.73535156	-3.35742188	+17.86376953	+4.08691406	-70.86181641	+5888	+17.01123047	-3.23437500	-2.54882813	-91.77978516	-7.49267578	+59.91943359	+6340	+14.62939453	-5.20751953	-4.01220703	+18.17138672	-13.33740234	-45.10986328	+3716
+1458240665.36890010	+17.36718750	-3.82324219	-3.41015625	+17.68798828	+4.02099609	-71.49902344	+5884	+17.03759766	-3.30468750	-2.60156250	-91.91162109	-7.93212891	+60.02929688	+6356	+14.64257813	-5.30419922	-4.08251953	+17.99560547	-13.20556641	-45.70312500	+3720
+1458240665.37310000	+17.38476563	-3.91113281	-3.46289063	+17.49023438	+3.97705078	-72.15820313	+5888	+17.06396484	-3.37939453	-2.65869141	-92.08740234	-8.37158203	+60.13916016	+6372	+14.64697266	-5.41406250	-4.15722656	+17.75390625	-13.00781250	-46.29638672	+3732
+1458240665.37719990	+17.40234375	-3.99902344	-3.51562500	+17.33642578	+3.91113281	-72.79541016	+5896	+17.09033203	-3.44531250	-2.71142578	-92.19726563	-8.78906250	+60.22705078	+6384	+14.65576172	-5.51513672	-4.23193359	+17.55615234	-12.83203125	-46.88964844	+3740
+1458240665.38140010	+17.43310547	-4.08251953	-3.56396484	+17.20458984	+3.75732422	-73.49853516	+5904	+17.13427734	-3.51123047	-2.75976563	-92.30712891	-9.22851563	+60.40283203	+6396	+14.66894531	-5.62060547	-4.29785156	+17.35839844	-12.72216797	-47.54882813	+3748
+1458240665.38560010	+17.45507813	-4.17919922	-3.60791016	+17.05078125	+3.62548828	-74.20166016	+5916	+17.16943359	-3.58154297	-2.81250000	-92.46093750	-9.68994141	+60.57861328	+6408	+14.67773438	-5.73925781	-4.36816406	+17.11669922	-12.56835938	-48.20800781	+3760
+1458240665.38969990	+17.48144531	-4.27148438	-3.65625000	+16.89697266	+3.51562500	-74.92675781	+5932	+17.20458984	-3.66064453	-2.86083984	-92.61474609	-10.17333984	+60.73242188	+6420	+14.68652344	-5.84912109	-4.44287109	+16.91894531	-12.37060547	-48.84521484	+3772
+1458240665.39389990	+17.51660156	-4.36376953	-3.69140625	+16.76513672	+3.31787109	-75.67382813	+5948	+17.24853516	-3.73535156	-2.91357422	-92.76855469	-10.67871094	+60.90820313	+6432	+14.69970703	-5.96337891	-4.50439453	+16.72119141	-12.30468750	-49.59228516	+3784
+1458240665.40220000	+17.57373047	-4.55712891	-3.80566406	+16.45751953	+3.18603516	-77.05810547	+5996	+17.32763672	-3.90673828	-3.03662109	-93.14208984	-11.66748047	+61.17187500	+6456	+14.73046875	-6.18750000	-4.64941406	+16.36962891	-11.97509766	-50.88867188	+3812
+1458240665.40640000	+17.61328125	-4.64941406	-3.85839844	+16.36962891	+3.05419922	-77.76123047	+6016	+17.37158203	-3.99023438	-3.09814453	-93.29589844	-12.17285156	+61.30371094	+6464	+14.75244141	-6.29296875	-4.70654297	+16.23779297	-11.93115234	-51.61376953	+3824
+1458240665.41059990	+17.64404297	-4.75927734	-3.93310547	+16.17187500	+3.09814453	-78.42041016	+6044	+17.40673828	-4.08251953	-3.16406250	-93.53759766	-12.72216797	+61.45751953	+6472	+14.77441406	-6.40283203	-4.77685547	+16.10595703	-11.84326172	-52.27294922	+3836
+1458240665.41470000	+17.67480469	-4.86035156	-4.00781250	+15.99609375	+3.07617188	-79.05761719	+6068	+17.44189453	-4.17480469	-3.22558594	-93.75732422	-13.27148438	+61.63330078	+6484	+14.79638672	-6.49951172	-4.83837891	+16.01806641	-11.77734375	-52.93212891	+3848
+1458240665.42310000	+17.76708984	-5.08886719	-4.14404297	+15.60058594	+2.92236328	-80.41992188	+6108	+17.52099609	-4.37695313	-3.39697266	-94.21875000	-14.41406250	+61.78710938	+6504	+14.86669922	-6.71044922	-4.93505859	+15.82031250	-11.93115234	-54.38232422	+3856
+1458240665.42720010	+17.81542969	-5.20751953	-4.22314453	+15.38085938	+2.92236328	-81.10107422	+6120	+17.55615234	-4.48242188	-3.48925781	-94.46044922	-15.00732422	+61.85302734	+6516	+14.90185547	-6.80712891	-4.99218750	+15.75439453	-11.97509766	-55.08544922	+3856
+1458240665.43140010	+17.86816406	-5.32617188	-4.29785156	+15.18310547	+2.85644531	-81.80419922	+6128	+17.59130859	-4.59228516	-3.57275391	-94.72412109	-15.60058594	+61.98486328	+6524	+14.94140625	-6.90820313	-5.03613281	+15.71044922	-12.06298828	-55.83251953	+3852
+1458240665.43560000	+17.91210938	-5.46240234	-4.39892578	+14.87548828	+2.98828125	-82.44140625	+6140	+17.62207031	-4.71093750	-3.66503906	-95.03173828	-16.21582031	+62.02880859	+6536	+14.98095703	-7.01367188	-5.09326172	+15.62255859	-12.10693359	-56.51367188	+3848
+1458240665.43969990	+17.95605469	-5.58544922	-4.50000000	+14.61181641	+3.09814453	-83.07861328	+6144	+17.65283203	-4.82519531	-3.76171875	-95.31738281	-16.83105469	+62.11669922	+6544	+15.02050781	-7.11035156	-5.15039063	+15.57861328	-12.15087891	-57.21679688	+3836
+1458240665.44390010	+18.00439453	-5.71289063	-4.59228516	+14.37011719	+3.12011719	-83.75976563	+6136	+17.68359375	-4.93945313	-3.85839844	-95.60302734	-17.44628906	+62.22656250	+6556	+15.06005859	-7.21142578	-5.19873047	+15.53466797	-12.23876953	-57.94189453	+3824
+1458240665.44800000	+18.04833984	-5.84912109	-4.68457031	+14.04052734	+3.20800781	-84.46289063	+6132	+17.71435547	-5.06250000	-3.95947266	-95.93261719	-18.08349609	+62.27050781	+6564	+15.09960938	-7.32128906	-5.25585938	+15.42480469	-12.28271484	-58.66699219	+3812
+1458240665.45219990	+18.09228516	-5.98095703	-4.78564453	+13.75488281	+3.29589844	-85.18798828	+6120	+17.74072266	-5.18115234	-4.06494141	-96.21826172	-18.72070313	+62.31445313	+6576	+15.13916016	-7.42675781	-5.31738281	+15.33691406	-12.30468750	-59.39208984	+3796
+1458240665.46050000	+18.19775391	-6.26220703	-4.95263672	+13.16162109	+3.33984375	-86.72607422	+6080	+17.81103516	-5.43164063	-4.24511719	-96.92138672	-20.03906250	+62.60009766	+6588	+15.21386719	-7.65966797	-5.42724609	+15.11718750	-12.34863281	-60.93017578	+3756
+1458240665.46470000	+18.24609375	-6.39404297	-5.05371094	+12.89794922	+3.44970703	-87.47314453	+6052	+17.84619141	-5.55468750	-4.35058594	-97.20703125	-20.67626953	+62.62207031	+6592	+15.25341797	-7.78271484	-5.49316406	+15.00732422	-12.28271484	-61.72119141	+3740
+1458240665.46890000	+18.28564453	-6.52587891	-5.12841797	+12.65625000	+3.49365234	-88.28613281	+6028	+17.88134766	-5.67773438	-4.42529297	-97.55859375	-21.33544922	+62.86376953	+6596	+15.27539063	-7.90576172	-5.55908203	+14.89746094	-12.15087891	-62.49023438	+3724
+1458240665.47300000	+18.32519531	-6.65771484	-5.21191406	+12.37060547	+3.55957031	-89.05517578	+6004	+17.92089844	-5.80957031	-4.51318359	-97.91015625	-21.99462891	+62.97363281	+6600	+15.29736328	-8.02880859	-5.63818359	+14.72167969	-11.95312500	-63.23730469	+3708
+1458240665.47720000	+18.36474609	-6.78076172	-5.29541016	+12.17285156	+3.64746094	-89.84619141	+5980	+17.96044922	-5.92382813	-4.60107422	-98.21777344	-22.63183594	+63.08349609	+6600	+15.31494141	-8.16064453	-5.72167969	+14.56787109	-11.75537109	-64.02832031	+3696
+1458240665.48140000	+18.39990234	-6.90380859	-5.35253906	+11.93115234	+3.60351563	-90.70312500	+5952	+18.00439453	-6.03808594	-4.66699219	-98.56933594	-23.29101563	+63.39111328	+6596	+15.32812500	-8.29248047	-5.79199219	+14.41406250	-11.57958984	-64.84130859	+3684
+1458240665.48550010	+18.43945313	-7.02685547	-5.41406250	+11.75537109	+3.58154297	-91.51611328	+5928	+18.05273438	-6.16113281	-4.74609375	-98.89892578	-23.92822266	+63.54492188	+6592	+15.34570313	-8.42431641	-5.86669922	+14.26025391	-11.35986328	-65.63232422	+3672
+1458240665.48970010	+18.47460938	-7.14111328	-5.47998047	+11.57958984	+3.58154297	-92.35107422	+5908	+18.10107422	-6.27099609	-4.82519531	-99.16259766	-24.56542969	+63.67675781	+6584	+15.35449219	-8.55615234	-5.95019531	+14.12841797	-11.07421875	-66.44531250	+3664
+1458240665.49799990	+18.55371094	-7.37841797	-5.58105469	+11.25000000	+3.51562500	-94.06494141	+5880	+18.20654297	-6.50830078	-4.95263672	-99.84375000	-25.88378906	+64.20410156	+6564	+15.38085938	-8.82421875	-6.10400391	+13.84277344	-10.52490234	-68.09326172	+3660
+1458240665.50219990	+18.59326172	-7.49267578	-5.64257813	+11.09619141	+3.53759766	-94.85595703	+5868	+18.26367188	-6.61816406	-5.01855469	-100.15136719	-26.52099609	+64.42382813	+6552	+15.38964844	-8.95166016	-6.18750000	+13.71093750	-10.23925781	-68.88427734	+3664
+1458240665.50640010	+18.62402344	-7.60693359	-5.68652344	+10.92041016	+3.47167969	-95.69091797	+5860	+18.31201172	-6.73242188	-5.08447266	-100.48095703	-27.15820313	+64.68750000	+6540	+15.39404297	-9.08349609	-6.26220703	+13.57910156	-9.95361328	-69.69726563	+3668
+1458240665.51050000	+18.65478516	-7.72558594	-5.74365234	+10.74462891	+3.47167969	-96.45996094	+5860	+18.36474609	-6.84667969	-5.15917969	-100.78857422	-27.79541016	+64.86328125	+6528	+15.40283203	-9.21093750	-6.34570313	+13.46923828	-9.64599609	-70.42236328	+3680
+1458240665.51469990	+18.68554688	-7.83984375	-5.79638672	+10.56884766	+3.42773438	-97.22900391	+5860	+18.41308594	-6.96093750	-5.23828125	-101.09619141	-28.43261719	+65.06103516	+6512	+15.41162109	-9.32080078	-6.42919922	+13.38134766	-9.40429688	-71.16943359	+3688
+1458240665.52300000	+18.76904297	-8.08154297	-5.91503906	+10.21728516	+3.36181641	-98.78906250	+5856	+18.50976563	-7.19824219	-5.37890625	-101.79931641	-29.72900391	+65.54443359	+6476	+15.45556641	-9.55810547	-6.56542969	+13.20556641	-9.07470703	-72.70751953	+3708
+1458240665.53130010	+18.84814453	-8.35400391	-6.06445313	+9.75585938	+3.42773438	-100.30517578	+5856	+18.59326172	-7.44873047	-5.54589844	-102.50244141	-31.11328125	+65.91796875	+6440	+15.50830078	-9.79980469	-6.68847656	+13.00781250	-8.89892578	-74.26757813	+3716
+1458240665.53550000	+18.89208984	-8.50781250	-6.15673828	+9.42626953	+3.58154297	-101.00830078	+5852	+18.62841797	-7.58496094	-5.64697266	-102.83203125	-31.79443359	+65.96191406	+6424	+15.54345703	-9.91406250	-6.75878906	+12.91992188	-8.76708984	-74.90478516	+3720
+1458240665.53970000	+18.93603516	-8.66162109	-6.24902344	+9.11865234	+3.66943359	-101.71142578	+5844	+18.65478516	-7.71679688	-5.75244141	-103.18359375	-32.47558594	+66.02783203	+6408	+15.57421875	-10.02832031	-6.82470703	+12.78808594	-8.72314453	-75.56396484	+3716
+1458240665.54800010	+19.01074219	-8.97802734	-6.45996094	+8.45947266	+3.95507813	-103.09570313	+5808	+18.69873047	-7.99804688	-5.96337891	-103.97460938	-33.85986328	+66.18164063	+6376	+15.64892578	-10.26123047	-6.94775391	+12.52441406	-8.74511719	-76.92626953	+3688
+1458240665.55220010	+19.04150391	-9.14062500	-6.57421875	+8.15185547	+4.13085938	-103.79882813	+5788	+18.71191406	-8.14746094	-6.07324219	-104.37011719	-34.60693359	+66.20361328	+6364	+15.68408203	-10.37988281	-7.00488281	+12.39257813	-8.74511719	-77.60742188	+3664
+1458240665.55629990	+19.08105469	-9.30322266	-6.67089844	+7.80029297	+4.24072266	-104.54589844	+5756	+18.72070313	-8.30126953	-6.17871094	-104.83154297	-35.35400391	+66.31347656	+6348	+15.71923828	-10.50732422	-7.04882813	+12.21679688	-8.81103516	-78.35449219	+3632
+1458240665.56049990	+19.12060547	-9.47460938	-6.78076172	+7.44873047	+4.41650391	-105.27099609	+5720	+18.73828125	-8.45068359	-6.28857422	-105.22705078	-36.10107422	+66.35742188	+6336	+15.76318359	-10.63476563	-7.10595703	+12.01904297	-8.85498047	-79.03564453	+3596
+1458240665.56469990	+19.16015625	-9.64599609	-6.89941406	+7.11914063	+4.63623047	-106.01806641	+5676	+18.76025391	-8.59130859	-6.39843750	-105.57861328	-36.82617188	+66.40136719	+6316	+15.80273438	-10.77539063	-7.17187500	+11.79931641	-8.81103516	-79.73876953	+3556
+1458240665.56880000	+19.18652344	-9.81298828	-7.00927734	+6.76757813	+4.85595703	-106.78710938	+5632	+18.77783203	-8.73632813	-6.49951172	-105.97412109	-37.57324219	+66.55517578	+6300	+15.82470703	-10.90722656	-7.22900391	+11.57958984	-8.74511719	-80.44189453	+3516
+1458240665.57300000	+19.21728516	-9.97998047	-7.12353516	+6.41601563	+5.07568359	-107.55615234	+5584	+18.79541016	-8.88574219	-6.61376953	-106.34765625	-38.32031250	+66.53320313	+6284	+15.85107422	-11.03906250	-7.29492188	+11.38183594	-8.65722656	-81.10107422	+3476
+1458240665.57719990	+19.24365234	-10.12939453	-7.23339844	+6.13037109	+5.29541016	-108.34716797	+5532	+18.79980469	-9.03515625	-6.73242188	-106.72119141	-39.06738281	+66.53320313	+6268	+15.87304688	-11.17089844	-7.36523438	+11.18408203	-8.52539063	-81.78222656	+3428
+1458240665.58550000	+19.29199219	-10.41503906	-7.38281250	+5.55908203	+5.42724609	-109.97314453	+5416	+18.83496094	-9.32519531	-6.89501953	-107.73193359	-40.60546875	+67.01660156	+6220	+15.89501953	-11.43017578	-7.48828125	+10.76660156	-8.21777344	-83.25439453	+3336
+1458240665.58970000	+19.30957031	-10.53369141	-7.45751953	+5.38330078	+5.55908203	-110.80810547	+5356	+18.87890625	-9.44384766	-6.97412109	-108.12744141	-41.30859375	+67.34619141	+6188	+15.90820313	-11.57080078	-7.55859375	+10.56884766	-7.95410156	-84.04541016	+3292
+1458240665.59380010	+19.33154297	-10.65673828	-7.51464844	+5.16357422	+5.60302734	-111.66503906	+5304	+18.92724609	-9.56689453	-7.02246094	-108.63281250	-42.05566406	+67.85156250	+6156	+15.90380859	-11.70263672	-7.62011719	+10.41503906	-7.66845703	-84.85839844	+3252
+1458240665.59800000	+19.36230469	-10.76660156	-7.57177734	+5.00976563	+5.66894531	-112.52197266	+5248	+18.97558594	-9.69433594	-7.09277344	-109.05029297	-42.75878906	+68.15917969	+6124	+15.90820313	-11.82128906	-7.68603516	+10.28320313	-7.33886719	-85.58349609	+3212
+1458240665.60209990	+19.39746094	-10.88085938	-7.62451172	+4.85595703	+5.69091797	-113.35693359	+5196	+19.01953125	-9.80859375	-7.16308594	-109.44580078	-43.46191406	+68.51074219	+6084	+15.90820313	-11.94433594	-7.76074219	+10.17333984	-6.94335938	-86.33056641	+3180
+1458240665.60630010	+19.41503906	-10.98632813	-7.66406250	+4.68017578	+5.69091797	-114.21386719	+5148	+19.05468750	-9.92285156	-7.22460938	-109.90722656	-44.14306641	+68.90625000	+6048	+15.89062500	-12.05419922	-7.83544922	+10.06347656	-6.50390625	-87.01171875	+3152
+1458240665.61050010	+19.43701172	-11.07861328	-7.70800781	+4.57031250	+5.71289063	-115.00488281	+5100	+19.10742188	-10.02392578	-7.28173828	-110.30273438	-44.80224609	+69.30175781	+6008	+15.88623047	-12.15087891	-7.91015625	+9.99755859	-6.08642578	-87.71484375	+3132
+1458240665.61879990	+19.48095703	-11.24560547	-7.76074219	+4.39453125	+5.51513672	-116.60888672	+5020	+19.20410156	-10.23046875	-7.38281250	-111.29150391	-46.09863281	+70.33447266	+5924	+15.86425781	-12.36621094	-8.02001953	+9.82177734	-5.38330078	-89.27490234	+3112
+1458240665.62299990	+19.51611328	-11.32910156	-7.78710938	+4.32861328	+5.42724609	-117.37792969	+4984	+19.25683594	-10.32275391	-7.43554688	-111.70898438	-46.71386719	+70.79589844	+5880	+15.87304688	-12.45849609	-8.06835938	+9.77783203	-5.09765625	-89.97802734	+3108
+1458240665.62710000	+19.55126953	-11.43017578	-7.81787109	+4.24072266	+5.38330078	-118.16894531	+4956	+19.30957031	-10.41943359	-7.49267578	-112.10449219	-47.32910156	+71.23535156	+5836	+15.87744141	-12.55517578	-8.12109375	+9.75585938	-4.74609375	-90.70312500	+3112
+1458240665.63130000	+19.57763672	-11.53125000	-7.86621094	+4.13085938	+5.40527344	-118.95996094	+4932	+19.34912109	-10.51611328	-7.55419922	-112.52197266	-47.96630859	+71.67480469	+5796	+15.87744141	-12.65625000	-8.16943359	+9.66796875	-4.43847656	-91.42822266	+3124
+1458240665.63550000	+19.60839844	-11.63671875	-7.93652344	+4.02099609	+5.53710938	-119.64111328	+4916	+19.39306641	-10.61718750	-7.63769531	-112.78564453	-48.55957031	+71.87255859	+5756	+15.88623047	-12.73974609	-8.23535156	+9.62402344	-4.08691406	-91.95556641	+3140
+1458240665.63960000	+19.63476563	-11.75097656	-8.00244141	+3.86718750	+5.60302734	-120.32226563	+4892	+19.41943359	-10.73144531	-7.72119141	-113.15917969	-49.19677734	+72.09228516	+5720	+15.88183594	-12.83203125	-8.28369141	+9.49218750	-3.86718750	-92.54882813	+3156
+1458240665.64380000	+19.65234375	-11.86523438	-8.05957031	+3.69140625	+5.62500000	-121.02539063	+4872	+19.41943359	-10.83691406	-7.81787109	-113.51074219	-49.79003906	+72.18017578	+5684	+15.89062500	-12.94628906	-8.32324219	+9.29443359	-3.73535156	-93.18603516	+3168
+1458240665.64800000	+19.66552734	-11.98388672	-8.12548828	+3.49365234	+5.71289063	-121.70654297	+4848	+19.42822266	-10.93359375	-7.90576172	-113.81835938	-50.38330078	+72.35595703	+5652	+15.91259766	-13.04296875	-8.37158203	+9.14062500	-3.60351563	-93.73535156	+3176
+1458240665.65630010	+19.69628906	-12.27392578	-8.27929688	+3.01025391	+5.95458984	-123.20068359	+4804	+19.42382813	-11.18408203	-8.08593750	-114.63134766	-51.67968750	+72.72949219	+5592	+15.96093750	-13.27148438	-8.42871094	+8.72314453	-3.60351563	-94.98779297	+3176
+1458240665.66050000	+19.72265625	-12.43212891	-8.39355469	+2.72460938	+6.21826172	-123.88183594	+4776	+19.41943359	-11.32470703	-8.19580078	-114.93896484	-52.33886719	+72.75146484	+5572	+16.00048828	-13.38574219	-8.46826172	+8.52539063	-3.62548828	-95.51513672	+3160
+1458240665.66459990	+19.73583984	-12.60351563	-8.50781250	+2.43896484	+6.50390625	-124.58496094	+4740	+19.39746094	-11.46972656	-8.30566406	-115.29052734	-53.02001953	+72.72949219	+5548	+16.02685547	-13.51757813	-8.50781250	+8.23974609	-3.62548828	-96.06445313	+3136
+1458240665.66880010	+19.73144531	-12.76171875	-8.61328125	+2.10937500	+6.76757813	-125.28808594	+4700	+19.35791016	-11.61035156	-8.41113281	-115.68603516	-53.70117188	+72.70751953	+5532	+16.04003906	-13.64501953	-8.56054688	+7.91015625	-3.58154297	-96.56982422	+3104
+1458240665.67300010	+19.72705078	-12.91992188	-8.71435547	+1.80175781	+7.03125000	-126.01318359	+4656	+19.32714844	-11.74218750	-8.51220703	-116.01562500	-54.36035156	+72.68554688	+5516	+16.05761719	-13.77246094	-8.61767578	+7.60253906	-3.51562500	-97.05322266	+3064
+1458240665.67709990	+19.72265625	-13.07373047	-8.80224609	+1.49414063	+7.25097656	-126.76025391	+4608	+19.29638672	-11.87841797	-8.60888672	-116.41113281	-54.99755859	+72.75146484	+5500	+16.07519531	-13.89990234	-8.66601563	+7.25097656	-3.53759766	-97.58056641	+3012
+1458240665.68129990	+19.72265625	-13.24072266	-8.88134766	+1.14257813	+7.38281250	-127.52929688	+4552	+19.26562500	-12.02343750	-8.69238281	-116.91650391	-55.65673828	+72.90527344	+5488	+16.08837891	-14.03173828	-8.70556641	+6.92138672	-3.53759766	-98.12988281	+2952
+1458240665.68960000	+19.73583984	-13.54394531	-9.03515625	+0.57128906	+7.64648438	-129.15527344	+4440	+19.22167969	-12.28271484	-8.85058594	-117.92724609	-56.95312500	+73.38867188	+5464	+16.13671875	-14.27783203	-8.77587891	+6.45996094	-3.58154297	-99.31640625	+2820
+1458240665.69380000	+19.73144531	-13.69775391	-9.08789063	+0.26367188	+7.75634766	-130.01220703	+4380	+19.20410156	-12.42333984	-8.90332031	-118.63037109	-57.61230469	+73.85009766	+5452	+16.14111328	-14.39208984	-8.82421875	+6.21826172	-3.44970703	-99.86572266	+2756
+1458240665.69790010	+19.74902344	-13.82080078	-9.14941406	+0.08789063	+7.86621094	-130.73730469	+4316	+19.20849609	-12.55517578	-8.97802734	-119.13574219	-58.22753906	+74.13574219	+5440	+16.15429688	-14.51074219	-8.86376953	+5.99853516	-3.36181641	-100.48095703	+2696
+1458240665.70210000	+19.76220703	-13.93066406	-9.20214844	-0.06591797	+7.93212891	-131.48437500	+4252	+19.22167969	-12.65625000	-9.04833984	-119.57519531	-58.77685547	+74.46533203	+5420	+16.16748047	-14.62500000	-8.92529297	+5.84472656	-3.14208984	-101.05224609	+2644
+1458240665.70630000	+19.75341797	-14.04492188	-9.22412109	-0.35156250	+7.93212891	-132.18750000	+4192	+19.23046875	-12.75292969	-9.08789063	-120.21240234	-59.30419922	+74.97070313	+5396	+16.14990234	-14.70849609	-8.97802734	+5.66894531	-2.81250000	-101.53564453	+2592
+1458240665.71040010	+19.76220703	-14.12402344	-9.21972656	-0.46142578	+7.77832031	-132.91259766	+4136	+19.26123047	-12.82763672	-9.11425781	-120.84960938	-59.76562500	+75.62988281	+5372	+16.14111328	-14.77880859	-9.00878906	+5.62500000	-2.54882813	-102.12890625	+2540
+1458240665.71460010	+19.77099609	-14.18994141	-9.21093750	-0.54931641	+7.66845703	-133.63769531	+4084	+19.30517578	-12.89794922	-9.13183594	-121.57470703	-60.18310547	+76.42089844	+5344	+16.13232422	-14.84033203	-9.04394531	+5.60302734	-2.28515625	-102.74414063	+2484
+1458240665.72289990	+19.82373047	-14.32177734	-9.18457031	-0.70312500	+7.33886719	-135.02197266	+4000	+19.42382813	-13.05175781	-9.16699219	-123.06884766	-60.99609375	+78.11279297	+5284	+16.12353516	-14.95019531	-9.09667969	+5.60302734	-1.77978516	-103.90869141	+2392
+1458240665.72709990	+19.85449219	-14.38330078	-9.18457031	-0.72509766	+7.20703125	-135.61523438	+3956	+19.49414063	-13.12207031	-9.19775391	-123.72802734	-61.39160156	+78.85986328	+5240	+16.12353516	-15.00292969	-9.12744141	+5.64697266	-1.42822266	-104.45800781	+2364
+1458240665.73130010	+19.86328125	-14.43164063	-9.17138672	-0.81298828	+7.07519531	-136.18652344	+3924	+19.55566406	-13.19238281	-9.20654297	-124.54101563	-61.76513672	+79.76074219	+5200	+16.10595703	-15.04687500	-9.15820313	+5.64697266	-1.05468750	-104.98535156	+2356
+1458240665.73540000	+19.88085938	-14.47119141	-9.16699219	-0.85693359	+6.96533203	-136.66992188	+3896	+19.61718750	-13.25830078	-9.22412109	-125.17822266	-62.09472656	+80.48583984	+5156	+16.09277344	-15.08642578	-9.19775391	+5.66894531	-0.65917969	-105.42480469	+2356
+1458240665.73959990	+19.89843750	-14.51953125	-9.16259766	-0.90087891	+6.87744141	-137.15332031	+3876	+19.68310547	-13.32861328	-9.23730469	-125.92529297	-62.40234375	+81.29882813	+5108	+16.07958984	-15.13476563	-9.21972656	+5.64697266	-0.37353516	-105.93017578	+2368
+1458240665.74379990	+19.91601563	-14.56787109	-9.16259766	-0.96679688	+6.76757813	-137.63671875	+3860	+19.73144531	-13.39892578	-9.26367188	-126.56250000	-62.68798828	+81.93603516	+5056	+16.05761719	-15.18310547	-9.23291016	+5.55908203	-0.15380859	-106.43554688	+2392
+1458240665.74790000	+19.92480469	-14.62939453	-9.17138672	-1.07666016	+6.72363281	-138.12011719	+3848	+19.78417969	-13.46044922	-9.28564453	-127.24365234	-62.97363281	+82.68310547	+5000	+16.04443359	-15.21386719	-9.25488281	+5.53710938	+0.06591797	-106.83105469	+2420
+1458240665.75620010	+19.95996094	-14.76562500	-9.20654297	-1.25244141	+6.67968750	-139.08691406	+3832	+19.85449219	-13.65820313	-9.33398438	-128.86962891	-63.67675781	+84.22119141	+4900	+16.04003906	-15.33691406	-9.26806641	+5.31738281	+0.24169922	-107.81982422	+2500
+1458240665.76040010	+19.97314453	-14.85351563	-9.25927734	-1.40625000	+6.78955078	-139.52636719	+3824	+19.88085938	-13.76806641	-9.38232422	-129.55078125	-64.02832031	+84.77050781	+4844	+16.05761719	-15.42041016	-9.30761719	+5.16357422	+0.35156250	-108.14941406	+2540
+1458240665.76460000	+19.98193359	-14.97656250	-9.31640625	-1.62597656	+6.94335938	-139.98779297	+3812	+19.88964844	-13.89111328	-9.43945313	-130.18798828	-64.48974609	+85.18798828	+4796	+16.06640625	-15.52587891	-9.32958984	+4.89990234	+0.32958984	-108.56689453	+2568
+1458240665.76869990	+19.97314453	-15.08642578	-9.39550781	-1.82373047	+7.18505859	-140.40527344	+3800	+19.85888672	-14.00537109	-9.52294922	-130.53955078	-64.97314453	+85.25390625	+4752	+16.07958984	-15.63134766	-9.34716797	+4.63623047	+0.28564453	-109.00634766	+2592
+1458240665.77290010	+19.95996094	-15.20507813	-9.48339844	-2.08740234	+7.47070313	-140.82275391	+3784	+19.82373047	-14.11083984	-9.60205078	-130.89111328	-65.43457031	+85.34179688	+4716	+16.08398438	-15.74121094	-9.37792969	+4.35058594	+0.28564453	-109.31396484	+2608
+1458240665.77710010	+19.94677734	-15.32812500	-9.57568359	-2.32910156	+7.77832031	-141.24023438	+3760	+19.77978516	-14.23388672	-9.67236328	-131.44042969	-65.87402344	+85.60546875	+4680	+16.08398438	-15.85546875	-9.38671875	+3.99902344	+0.13183594	-109.68750000	+2608
+1458240665.78119990	+19.94238281	-15.45996094	-9.65478516	-2.54882813	+8.02001953	-141.72363281	+3732	+19.74023438	-14.35693359	-9.74707031	-132.03369141	-66.29150391	+85.89111328	+4648	+16.09716797	-15.98730469	-9.41748047	+3.62548828	-0.04394531	-110.08300781	+2596
+1458240665.78539990	+19.94677734	-15.58300781	-9.72509766	-2.74658203	+8.23974609	-142.22900391	+3692	+19.70947266	-14.47119141	-9.81738281	-132.58300781	-66.68701172	+86.24267578	+4612	+16.11914063	-16.11914063	-9.44384766	+3.25195313	-0.24169922	-110.45654297	+2568
+1458240665.79370000	+19.95117188	-15.86865234	-9.87011719	-3.20800781	+8.63525391	-143.28369141	+3616	+19.61718750	-14.69531250	-9.96679688	-133.54980469	-67.69775391	+86.66015625	+4564	+16.15869141	-16.37841797	-9.51416016	+2.61474609	-0.50537109	-111.15966797	+2500
+1458240665.79790000	+19.96435547	-15.99609375	-9.95800781	-3.36181641	+8.87695313	-143.70117188	+3572	+19.57324219	-14.80517578	-10.05468750	-133.85742188	-68.20312500	+86.70410156	+4540	+16.18505859	-16.50585938	-9.54492188	+2.32910156	-0.65917969	-111.51123047	+2464
+1458240665.80209990	+19.96435547	-16.10156250	-10.04589844	-3.49365234	+9.14062500	-144.11865234	+3520	+19.54248047	-14.90185547	-10.13378906	-134.23095703	-68.59863281	+86.90185547	+4516	+16.20263672	-16.63330078	-9.57568359	+2.02148438	-0.76904297	-111.86279297	+2428
+1458240665.80620000	+19.95556641	-16.20263672	-10.10742188	-3.73535156	+9.31640625	-144.51416016	+3472	+19.50292969	-14.99853516	-10.19531250	-134.73632813	-68.97216797	+87.16552734	+4496	+16.18505859	-16.73437500	-9.61523438	+1.66992188	-0.76904297	-112.10449219	+2392
+1458240665.81040000	+19.96435547	-16.27734375	-10.14697266	-3.82324219	+9.40429688	-144.90966797	+3420	+19.48095703	-15.06884766	-10.24804688	-135.15380859	-69.25781250	+87.47314453	+4472	+16.18066406	-16.81787109	-9.63281250	+1.42822266	-0.83496094	-112.45605469	+2348
+1458240665.81460000	+19.96875000	-16.35644531	-10.17333984	-3.95507813	+9.42626953	-145.30517578	+3368	+19.45898438	-15.13037109	-10.28759766	-135.72509766	-69.49951172	+87.91259766	+4452	+16.18945313	-16.87939453	-9.67236328	+1.29638672	-0.79101563	-112.74169922	+2308
+1458240665.81870010	+19.99072266	-16.45312500	-10.18212891	-4.15283203	+9.31640625	-145.74462891	+3324	+19.46777344	-15.20947266	-10.29638672	-136.75781250	-69.76318359	+88.90136719	+4428	+16.18945313	-16.93652344	-9.69873047	+1.16455078	-0.74707031	-113.02734375	+2264
+1458240665.82290010	+20.03466797	-16.51025391	-10.17333984	-4.15283203	+9.14062500	-146.09619141	+3280	+19.50292969	-15.27539063	-10.30517578	-137.63671875	-69.93896484	+89.80224609	+4396	+16.21142578	-16.97607422	-9.69433594	+1.14257813	-0.79101563	-113.42285156	+2224
+1458240665.83119990	+20.07421875	-16.56298828	-10.13818359	-4.24072266	+8.81103516	-146.82128906	+3188	+19.59960938	-15.39843750	-10.31396484	-139.35058594	-70.22460938	+91.62597656	+4324	+16.21582031	-17.03320313	-9.73388672	+1.16455078	-0.35156250	-114.08203125	+2160
+1458240665.83540010	+20.09179688	-16.58056641	-10.13818359	-4.30664063	+8.72314453	-147.01904297	+3148	+19.64355469	-15.45117188	-10.31835938	-140.07568359	-70.31250000	+92.37304688	+4288	+16.20703125	-17.03320313	-9.73828125	+1.23046875	-0.13183594	-114.38964844	+2132
+1458240665.83950000	+20.10058594	-16.60693359	-10.12939453	-4.41650391	+8.61328125	-147.23876953	+3108	+19.69189453	-15.50390625	-10.30517578	-141.02050781	-70.33447266	+93.31787109	+4248	+16.20263672	-17.02441406	-9.73828125	+1.31835938	+0.06591797	-114.69726563	+2108
+1458240665.84369990	+20.10498047	-16.63769531	-10.10742188	-4.59228516	+8.45947266	-147.48046875	+3072	+19.74462891	-15.56103516	-10.28759766	-142.07519531	-70.33447266	+94.37255859	+4208	+16.18945313	-17.00683594	-9.74267578	+1.36230469	+0.28564453	-114.98291016	+2088
+1458240665.84789990	+20.10937500	-16.65966797	-10.06787109	-4.68017578	+8.26171875	-147.74414063	+3044	+19.80175781	-15.60058594	-10.26562500	-142.97607422	-70.29052734	+95.33935547	+4164	+16.18505859	-16.98486328	-9.73828125	+1.45019531	+0.48339844	-115.26855469	+2072
+1458240665.85200000	+20.12255859	-16.68164063	-10.01953125	-4.81201172	+7.99804688	-148.02978516	+3028	+19.85888672	-15.65771484	-10.23925781	-143.96484375	-70.31250000	+96.35009766	+4120	+16.17187500	-16.97607422	-9.72949219	+1.49414063	+0.68115234	-115.57617188	+2072
+1458240665.85620000	+20.13574219	-16.69921875	-9.97998047	-4.87792969	+7.77832031	-148.35937500	+3016	+19.91601563	-15.71923828	-10.21728516	-144.99755859	-70.31250000	+97.42675781	+4072	+16.18066406	-16.98925781	-9.71630859	+1.58203125	+0.83496094	-115.94970703	+2084
+1458240665.86040000	+20.14453125	-16.72119141	-9.96240234	-4.96582031	+7.62451172	-148.60107422	+3004	+19.96435547	-15.77636719	-10.19970703	-145.92041016	-70.33447266	+98.32763672	+4020	+16.18505859	-17.00683594	-9.71630859	+1.62597656	+1.01074219	-116.25732422	+2100
+1458240665.86450000	+20.14892578	-16.76074219	-9.95800781	-5.09765625	+7.53662109	-148.86474609	+3000	+20.01708984	-15.84667969	-10.18652344	-146.88720703	-70.40039063	+99.27246094	+3972	+16.18066406	-17.02441406	-9.70751953	+1.60400391	+1.12060547	-116.60888672	+2132
+1458240665.87290000	+20.11816406	-16.83984375	-9.95361328	-5.44921875	+7.53662109	-149.41406250	+3004	+20.07421875	-15.97412109	-10.18652344	-148.38134766	-70.53222656	+100.61279297	+3868	+16.16308594	-17.07275391	-9.74267578	+1.47216797	+1.47216797	-117.04833984	+2208
+1458240665.87700010	+20.10058594	-16.91894531	-9.94921875	-5.69091797	+7.51464844	-149.72167969	+3016	+20.07861328	-16.05322266	-10.18652344	-149.21630859	-70.62011719	+101.29394531	+3824	+16.14550781	-17.12109375	-9.74267578	+1.27441406	+1.42822266	-117.26806641	+2244
+1458240665.88120010	+20.08740234	-17.01123047	-9.97119141	-5.93261719	+7.55859375	-150.05126953	+3020	+20.06542969	-16.13232422	-10.20410156	-149.94140625	-70.77392578	+101.84326172	+3780	+16.15869141	-17.20458984	-9.75146484	+1.09863281	+1.31835938	-117.57568359	+2272
+1458240665.88540010	+20.07861328	-17.10351563	-9.99755859	-6.13037109	+7.58056641	-150.38085938	+3024	+20.04785156	-16.19824219	-10.21728516	-150.68847656	-70.92773438	+102.43652344	+3736	+16.17626953	-17.28369141	-9.76904297	+0.92285156	+1.20849609	-117.79541016	+2288
+1458240665.88949990	+20.07421875	-17.19580078	-10.03271484	-6.28417969	+7.66845703	-150.73242188	+3024	+20.03027344	-16.27734375	-10.23925781	-151.43554688	-71.12548828	+103.05175781	+3700	+16.18505859	-17.38037109	-9.78222656	+0.68115234	+1.03271484	-118.08105469	+2296
+1458240665.89369990	+20.06982422	-17.28808594	-10.06787109	-6.41601563	+7.75634766	-151.10595703	+3020	+20.00390625	-16.36083984	-10.27001953	-152.13867188	-71.36718750	+103.57910156	+3668	+16.20263672	-17.49462891	-9.80419922	+0.46142578	+0.87890625	-118.38867188	+2288
+1458240665.89790010	+20.06542969	-17.39794922	-10.12500000	-6.59179688	+7.93212891	-151.50146484	+3012	+19.97314453	-16.43994141	-10.30957031	-152.68798828	-71.60888672	+103.90869141	+3640	+16.21582031	-17.60449219	-9.84375000	+0.17578125	+0.74707031	-118.58642578	+2280
+1458240665.90200000	+20.05664063	-17.53417969	-10.17773438	-6.83349609	+8.10791016	-151.87500000	+3000	+19.93359375	-16.52343750	-10.35791016	-153.21533203	-71.85058594	+104.21630859	+3620	+16.22900391	-17.72753906	-9.88769531	-0.13183594	+0.61523438	-118.78417969	+2268
+1458240665.91030000	+20.01708984	-17.81542969	-10.30517578	-7.36083984	+8.48144531	-152.60009766	+2952	+19.83251953	-16.66845703	-10.46337891	-154.00634766	-72.37792969	+104.56787109	+3596	+16.22900391	-17.94726563	-9.96240234	-0.81298828	+0.26367188	-119.06982422	+2232
+1458240665.91450000	+20.01269531	-17.92968750	-10.36230469	-7.53662109	+8.59130859	-152.90771484	+2928	+19.77978516	-16.73437500	-10.51171875	-154.40185547	-72.61962891	+104.76562500	+3588	+16.22460938	-18.05712891	-9.99316406	-1.14257813	+0.06591797	-119.24560547	+2208
+1458240665.91870000	+20.02148438	-18.04394531	-10.39746094	-7.66845703	+8.61328125	-153.23730469	+2904	+19.73583984	-16.80908203	-10.55566406	-154.92919922	-72.81738281	+105.09521484	+3580	+16.22460938	-18.16699219	-10.01953125	-1.47216797	-0.13183594	-119.39941406	+2184
+1458240665.92280010	+20.03906250	-18.14501953	-10.43261719	-7.75634766	+8.61328125	-153.52294922	+2884	+19.70507813	-16.87500000	-10.59082031	-155.41259766	-72.99316406	+105.40283203	+3572	+16.23339844	-18.26806641	-10.03271484	-1.71386719	-0.37353516	-119.66308594	+2156
+1458240665.92700000	+20.05224609	-18.23730469	-10.46777344	-7.86621094	+8.65722656	-153.78662109	+2860	+19.68750000	-16.93212891	-10.63476563	-155.78613281	-73.14697266	+105.66650391	+3564	+16.25537109	-18.35595703	-10.06787109	-1.86767578	-0.46142578	-119.86083984	+2124
+1458240665.93120000	+20.04785156	-18.32958984	-10.48535156	-8.06396484	+8.67919922	-154.05029297	+2844	+19.67871094	-16.98486328	-10.66992188	-156.20361328	-73.27880859	+105.97412109	+3556	+16.25097656	-18.41308594	-10.08544922	-2.02148438	-0.46142578	-120.01464844	+2096
+1458240665.93530010	+20.05224609	-18.39990234	-10.49853516	-8.19580078	+8.67919922	-154.22607422	+2820	+19.67871094	-17.02441406	-10.70507813	-156.44531250	-73.38867188	+106.14990234	+3548	+16.25097656	-18.45703125	-10.09423828	-2.15332031	-0.48339844	-120.14648438	+2068
+1458240665.93950010	+20.05664063	-18.45703125	-10.49853516	-8.32763672	+8.61328125	-154.37988281	+2800	+19.68310547	-17.07275391	-10.73583984	-156.70898438	-73.45458984	+106.32568359	+3536	+16.24218750	-18.49218750	-10.10742188	-2.28515625	-0.41748047	-120.27832031	+2044
+1458240665.94779990	+20.06982422	-18.54052734	-10.45898438	-8.59130859	+8.28369141	-154.55566406	+2756	+19.71826172	-17.16503906	-10.74902344	-157.56591797	-73.41064453	+107.09472656	+3508	+16.20703125	-18.50976563	-10.10302734	-2.41699219	-0.19775391	-120.54199219	+1992
+1458240665.95199990	+20.07861328	-18.54931641	-10.42822266	-8.65722656	+8.10791016	-154.59960938	+2728	+19.75781250	-17.19580078	-10.74023438	-158.04931641	-73.34472656	+107.60009766	+3492	+16.20263672	-18.49218750	-10.08105469	-2.37304688	-0.08789063	-120.73974609	+1968
+1458240665.95619990	+20.09619141	-18.54931641	-10.38427734	-8.70117188	+7.88818359	-154.66552734	+2704	+19.80615234	-17.23095703	-10.71826172	-158.64257813	-73.21289063	+108.23730469	+3476	+16.19824219	-18.47021484	-10.05468750	-2.26318359	+0.04394531	-120.95947266	+1952
+1458240665.96030000	+20.11376953	-18.54931641	-10.34472656	-8.74511719	+7.71240234	-154.70947266	+2680	+19.86328125	-17.25732422	-10.70068359	-159.16992188	-73.10302734	+108.78662109	+3456	+16.20263672	-18.44824219	-10.03271484	-2.17529297	+0.17578125	-121.13525391	+1940
+1458240665.96450000	+20.13134766	-18.55810547	-10.30517578	-8.78906250	+7.53662109	-154.79736328	+2656	+19.92041016	-17.29248047	-10.68310547	-159.65332031	-72.99316406	+109.31396484	+3432	+16.19824219	-18.42626953	-10.01074219	-2.08740234	+0.35156250	-121.31103516	+1932
+1458240665.96869990	+20.13574219	-18.56250000	-10.27001953	-8.85498047	+7.38281250	-154.84130859	+2628	+19.96875000	-17.32324219	-10.67431641	-160.04882813	-72.90527344	+109.75341797	+3408	+16.18505859	-18.39990234	-9.99316406	-2.02148438	+0.57128906	-121.48681641	+1924
+1458240665.97280000	+20.13574219	-18.55810547	-10.24365234	-8.92089844	+7.29492188	-154.86328125	+2600	+20.01269531	-17.34521484	-10.66113281	-160.37841797	-72.81738281	+110.10498047	+3380	+16.16748047	-18.36914063	-9.97998047	-1.97753906	+0.81298828	-121.64062500	+1920
+1458240665.97700000	+20.13574219	-18.55371094	-10.22167969	-8.96484375	+7.18505859	-154.88525391	+2576	+20.05224609	-17.37158203	-10.64355469	-160.77392578	-72.72949219	+110.52246094	+3348	+16.14550781	-18.34277344	-9.95361328	-1.95556641	+0.98876953	-121.79443359	+1920
+1458240665.98530010	+20.14892578	-18.54492188	-10.16455078	-9.03076172	+6.92138672	-154.97314453	+2544	+20.11816406	-17.44189453	-10.60400391	-161.71875000	-72.50976563	+111.44531250	+3284	+16.11474609	-18.31640625	-9.90966797	-1.91162109	+1.23046875	-122.14599609	+1940
+1458240665.98950000	+20.15771484	-18.55371094	-10.14257813	-9.07470703	+6.83349609	-155.08300781	+2532	+20.14453125	-17.48144531	-10.58203125	-162.29003906	-72.42187500	+111.99462891	+3252	+16.10595703	-18.31201172	-9.88769531	-1.88964844	+1.27441406	-122.32177734	+1964
+1458240665.99359990	+20.16210938	-18.55810547	-10.13378906	-9.09667969	+6.78955078	-155.17089844	+2524	+20.16210938	-17.51220703	-10.57763672	-162.72949219	-72.39990234	+112.39013672	+3220	+16.11914063	-18.33398438	-9.86572266	-1.86767578	+1.23046875	-122.54150391	+1996
+1458240665.99780010	+20.16210938	-18.57568359	-10.13818359	-9.14062500	+6.83349609	-155.30273438	+2524	+20.16210938	-17.53857422	-10.58642578	-163.03710938	-72.44384766	+112.65380859	+3192	+16.12353516	-18.37353516	-9.87011719	-1.95556641	+1.23046875	-122.65136719	+2020
+1458240666.00200010	+20.16210938	-18.60205078	-10.15576172	-9.18457031	+6.92138672	-155.43457031	+2520	+20.14892578	-17.58251953	-10.60839844	-163.34472656	-72.53173828	+112.82958984	+3168	+16.12353516	-18.43505859	-9.87451172	-2.08740234	+1.16455078	-122.76123047	+2044
+1458240666.01029990	+20.14892578	-18.68554688	-10.22607422	-9.33837891	+7.16308594	-155.74218750	+2524	+20.07421875	-17.67480469	-10.66552734	-163.87207031	-72.79541016	+113.00537109	+3136	+16.12353516	-18.57128906	-9.91406250	-2.48291016	+0.96679688	-122.87109375	+2060
+1458240666.01449990	+20.13574219	-18.73828125	-10.27001953	-9.42626953	+7.31689453	-155.91796875	+2520	+20.02148438	-17.72314453	-10.69189453	-164.20166016	-72.94921875	+113.11523438	+3128	+16.12792969	-18.64599609	-9.93603516	-2.65869141	+0.79101563	-122.89306641	+2056
+1458240666.01860000	+20.12695313	-18.79541016	-10.31835938	-9.51416016	+7.47070313	-156.11572266	+2512	+19.96435547	-17.77587891	-10.72265625	-164.55322266	-73.10302734	+113.26904297	+3128	+16.14111328	-18.73388672	-9.94921875	-2.85644531	+0.54931641	-122.95898438	+2052
+1458240666.02700000	+20.10937500	-18.92724609	-10.43701172	-9.68994141	+7.91015625	-156.55517578	+2488	+19.85449219	-17.88574219	-10.80175781	-165.16845703	-73.43261719	+113.44482422	+3136	+16.17187500	-18.93164063	-9.98876953	-3.31787109	+0.02197266	-123.09082031	+2040
+1458240666.03110000	+20.09179688	-19.00195313	-10.49853516	-9.79980469	+8.12988281	-156.75292969	+2468	+19.79736328	-17.93847656	-10.84570313	-165.45410156	-73.65234375	+113.48876953	+3144	+16.18066406	-19.02832031	-10.01513672	-3.55957031	-0.17578125	-123.11279297	+2032
+1458240666.03530000	+20.06982422	-19.08105469	-10.56884766	-9.90966797	+8.41552734	-156.95068359	+2452	+19.73583984	-17.98681641	-10.89404297	-165.58593750	-73.87207031	+113.40087891	+3156	+16.18505859	-19.14697266	-10.05029297	-3.84521484	-0.39550781	-123.13476563	+2020
+1458240666.03950000	+20.04345703	-19.15136719	-10.63476563	-10.01953125	+8.63525391	-157.08251953	+2432	+19.67871094	-18.03076172	-10.94238281	-165.65185547	-74.06982422	+113.26904297	+3168	+16.19384766	-19.24804688	-10.08984375	-4.08691406	-0.59326172	-123.15673828	+2004
+1458240666.04360010	+20.02148438	-19.21289063	-10.68310547	-10.17333984	+8.81103516	-157.23632813	+2408	+19.63037109	-18.07470703	-10.98193359	-165.76171875	-74.22363281	+113.18115234	+3180	+16.18945313	-19.32714844	-10.11621094	-4.32861328	-0.74707031	-123.11279297	+1988
+1458240666.04780010	+20.00390625	-19.26562500	-10.71826172	-10.28320313	+8.89892578	-157.34619141	+2384	+19.59521484	-18.11865234	-11.00830078	-165.91552734	-74.33349609	+113.18115234	+3188	+16.18945313	-19.39306641	-10.11621094	-4.50439453	-0.96679688	-123.17871094	+1968
+1458240666.05609990	+19.96875000	-19.34033203	-10.73583984	-10.50292969	+8.94287109	-157.54394531	+2332	+19.56445313	-18.18017578	-11.04345703	-166.26708984	-74.42138672	+113.35693359	+3196	+16.19384766	-19.45458984	-10.11181641	-4.63623047	-1.05468750	-123.35449219	+1928
+1458240666.06030010	+19.96435547	-19.36230469	-10.73144531	-10.56884766	+8.92089844	-157.58789063	+2308	+19.57324219	-18.19775391	-11.04785156	-166.37695313	-74.39941406	+113.46679688	+3192	+16.19384766	-19.46337891	-10.09423828	-4.61425781	-1.05468750	-123.44238281	+1912
+1458240666.06440000	+19.95556641	-19.37109375	-10.72265625	-10.61279297	+8.85498047	-157.60986328	+2280	+19.59082031	-18.21093750	-11.05664063	-166.42089844	-74.37744141	+113.53271484	+3184	+16.19384766	-19.45898438	-10.08105469	-4.57031250	-0.98876953	-123.53027344	+1896
+1458240666.06859990	+19.95117188	-19.37548828	-10.70507813	-10.67871094	+8.76708984	-157.60986328	+2252	+19.61718750	-18.22412109	-11.05664063	-166.46484375	-74.33349609	+113.59863281	+3180	+16.18945313	-19.43261719	-10.06787109	-4.50439453	-0.83496094	-123.59619141	+1884
+1458240666.07279990	+19.94677734	-19.37109375	-10.68750000	-10.72265625	+8.70117188	-157.60986328	+2224	+19.64794922	-18.22851563	-11.05224609	-166.48681641	-74.26757813	+113.66455078	+3172	+16.18505859	-19.40625000	-10.05908203	-4.43847656	-0.70312500	-123.64013672	+1872
+1458240666.07690000	+19.94238281	-19.36230469	-10.66552734	-10.76660156	+8.59130859	-157.58789063	+2196	+19.68310547	-18.22851563	-11.03906250	-166.53076172	-74.15771484	+113.77441406	+3164	+16.18066406	-19.37109375	-10.04150391	-4.35058594	-0.57128906	-123.68408203	+1868
+1458240666.08110000	+19.94238281	-19.35791016	-10.63916016	-10.81054688	+8.48144531	-157.56591797	+2164	+19.72705078	-18.22851563	-11.02587891	-166.55273438	-74.04785156	+113.88427734	+3152	+16.17626953	-19.33154297	-10.01953125	-4.21875000	-0.46142578	-123.75000000	+1864
+1458240666.08940010	+19.94677734	-19.33593750	-10.59960938	-10.83251953	+8.30566406	-157.52197266	+2104	+19.81054688	-18.21972656	-10.99072266	-166.59667969	-73.80615234	+114.12597656	+3128	+16.16308594	-19.26562500	-9.97558594	-4.04296875	-0.26367188	-123.88183594	+1868
+1458240666.09360000	+19.95117188	-19.31835938	-10.57763672	-10.83251953	+8.19580078	-157.50000000	+2080	+19.85449219	-18.21533203	-10.97314453	-166.64062500	-73.67431641	+114.25781250	+3112	+16.15869141	-19.23046875	-9.95361328	-3.93310547	-0.15380859	-123.99169922	+1872
+1458240666.09780000	+19.95556641	-19.30957031	-10.56005859	-10.81054688	+8.12988281	-157.47802734	+2056	+19.89843750	-18.21093750	-10.95556641	-166.64062500	-73.56445313	+114.36767578	+3092	+16.14990234	-19.18212891	-9.93164063	-3.77929688	+0.02197266	-124.05761719	+1880
+1458240666.10190010	+19.95996094	-19.30078125	-10.54687500	-10.81054688	+8.06396484	-157.45605469	+2036	+19.93798828	-18.21093750	-10.93798828	-166.68457031	-73.45458984	+114.49951172	+3072	+16.14111328	-19.14257813	-9.90966797	-3.66943359	+0.17578125	-124.14550781	+1892
+1458240666.10610010	+19.96435547	-19.28759766	-10.53808594	-10.78857422	+7.99804688	-157.43408203	+2016	+19.97314453	-18.20654297	-10.92480469	-166.64062500	-73.34472656	+114.54345703	+3052	+16.13232422	-19.10742188	-9.89648438	-3.55957031	+0.30761719	-124.18945313	+1908
+1458240666.11030010	+19.96875000	-19.27880859	-10.52929688	-10.76660156	+7.97607422	-157.41210938	+2000	+19.99951172	-18.20214844	-10.91162109	-166.59667969	-73.27880859	+114.56542969	+3028	+16.11914063	-19.08105469	-9.89648438	-3.49365234	+0.46142578	-124.21142578	+1924
+1458240666.11439990	+19.97314453	-19.27441406	-10.52490234	-10.74462891	+7.93212891	-157.39013672	+1988	+20.01708984	-18.20654297	-10.90283203	-166.57470703	-73.21289063	+114.60937500	+3004	+16.10595703	-19.07226563	-9.88769531	-3.47167969	+0.52734375	-124.23339844	+1944
+1458240666.12280010	+19.98632813	-19.27001953	-10.52929688	-10.67871094	+7.91015625	-157.36816406	+1964	+20.03027344	-18.21533203	-10.89404297	-166.57470703	-73.14697266	+114.63134766	+2956	+16.09277344	-19.10742188	-9.89648438	-3.53759766	+0.48339844	-124.27734375	+1980
+1458240666.12690000	+19.99072266	-19.27441406	-10.53369141	-10.65673828	+7.91015625	-157.36816406	+1952	+20.03027344	-18.22412109	-10.89404297	-166.59667969	-73.14697266	+114.65332031	+2932	+16.09277344	-19.14257813	-9.90966797	-3.60351563	+0.43945313	-124.27734375	+1996
+1458240666.13109990	+19.99511719	-19.27880859	-10.54248047	-10.61279297	+7.93212891	-157.39013672	+1940	+20.02148438	-18.23730469	-10.89843750	-166.57470703	-73.14697266	+114.63134766	+2912	+16.08837891	-19.18212891	-9.93603516	-3.71337891	+0.39550781	-124.27734375	+2008
+1458240666.13529990	+19.99511719	-19.28759766	-10.55566406	-10.59082031	+7.95410156	-157.39013672	+1928	+20.00830078	-18.24609375	-10.90283203	-166.57470703	-73.19091797	+114.60937500	+2892	+16.08837891	-19.20849609	-9.94921875	-3.77929688	+0.35156250	-124.25537109	+2020
+1458240666.13940000	+19.99951172	-19.29638672	-10.56884766	-10.56884766	+7.99804688	-157.39013672	+1916	+19.99072266	-18.25927734	-10.90722656	-166.55273438	-73.23486328	+114.56542969	+2876	+16.08398438	-19.24365234	-9.97119141	-3.84521484	+0.30761719	-124.21142578	+2028
+1458240666.14360000	+19.99951172	-19.30957031	-10.58642578	-10.54687500	+8.06396484	-157.41210938	+1904	+19.97314453	-18.27246094	-10.92041016	-166.55273438	-73.27880859	+114.49951172	+2860	+16.08398438	-19.27880859	-9.99755859	-3.95507813	+0.26367188	-124.16748047	+2032
+1458240666.14770010	+19.99951172	-19.32275391	-10.60839844	-10.52490234	+8.10791016	-157.41210938	+1888	+19.95117188	-18.29003906	-10.92480469	-166.55273438	-73.32275391	+114.45556641	+2848	+16.07958984	-19.31835938	-10.01953125	-4.04296875	+0.19775391	-124.12353516	+2036
+1458240666.15610000	+19.99951172	-19.35791016	-10.64355469	-10.50292969	+8.23974609	-157.45605469	+1856	+19.90722656	-18.31640625	-10.94238281	-166.57470703	-73.43261719	+114.38964844	+2828	+16.07080078	-19.40185547	-10.06787109	-4.24072266	+0.06591797	-124.03564453	+2036
+1458240666.16020010	+20.00390625	-19.38867188	-10.67431641	-10.45898438	+8.30566406	-157.47802734	+1844	+19.88525391	-18.33398438	-10.95117188	-166.59667969	-73.49853516	+114.34570313	+2820	+16.07080078	-19.48535156	-10.11181641	-4.41650391	-0.08789063	-123.96972656	+2032
+1458240666.16440010	+20.00830078	-19.41064453	-10.70068359	-10.41503906	+8.39355469	-157.50000000	+1828	+19.86328125	-18.34716797	-10.95996094	-166.59667969	-73.54248047	+114.30175781	+2812	+16.07080078	-19.55566406	-10.15576172	-4.57031250	-0.19775391	-123.88183594	+2028
+1458240666.16860010	+20.00830078	-19.43701172	-10.72265625	-10.39306641	+8.48144531	-157.52197266	+1820	+19.84130859	-18.36474609	-10.96875000	-166.59667969	-73.60839844	+114.25781250	+2804	+16.06201172	-19.60400391	-10.19970703	-4.65820313	-0.24169922	-123.77197266	+2016
+1458240666.17269990	+20.00830078	-19.46777344	-10.74902344	-10.37109375	+8.56933594	-157.52197266	+1812	+19.82373047	-18.37792969	-10.97314453	-166.59667969	-73.65234375	+114.21386719	+2800	+16.05322266	-19.63476563	-10.23925781	-4.72412109	-0.24169922	-123.66210938	+2004
+1458240666.17689990	+20.00830078	-19.48535156	-10.77099609	-10.34912109	+8.63525391	-157.52197266	+1808	+19.81054688	-18.38671875	-10.97753906	-166.59667969	-73.69628906	+114.16992188	+2792	+16.04443359	-19.64355469	-10.26562500	-4.70214844	-0.19775391	-123.55224609	+1988
+1458240666.18520000	+20.01269531	-19.51171875	-10.77539063	-10.28320313	+8.61328125	-157.45605469	+1800	+19.79736328	-18.40429688	-10.97753906	-166.57470703	-73.74023438	+114.12597656	+2780	+16.03564453	-19.61718750	-10.27001953	-4.57031250	-0.08789063	-123.46435547	+1956
+1458240666.18940000	+20.01708984	-19.51611328	-10.76220703	-10.26123047	+8.56933594	-157.43408203	+1800	+19.79736328	-18.40869141	-10.97314453	-166.57470703	-73.71826172	+114.10400391	+2772	+16.03564453	-19.58642578	-10.26123047	-4.46044922	-0.04394531	-123.44238281	+1944
+1458240666.19359990	+20.02587891	-19.51611328	-10.74462891	-10.21728516	+8.48144531	-157.39013672	+1804	+19.80175781	-18.40869141	-10.96875000	-166.55273438	-73.69628906	+114.10400391	+2764	+16.03564453	-19.54687500	-10.24365234	-4.32861328	+0.04394531	-123.42041016	+1932
+1458240666.19770000	+20.03027344	-19.51171875	-10.73583984	-10.19531250	+8.43750000	-157.34619141	+1808	+19.80615234	-18.40429688	-10.96435547	-166.50878906	-73.69628906	+114.08203125	+2760	+16.03564453	-19.53369141	-10.23925781	-4.28466797	+0.08789063	-123.42041016	+1924
+1458240666.20190000	+20.03906250	-19.50732422	-10.72265625	-10.15136719	+8.39355469	-157.30224609	+1812	+19.81494141	-18.40429688	-10.95556641	-166.46484375	-73.65234375	+114.06005859	+2752	+16.03564453	-19.51611328	-10.23486328	-4.21875000	+0.10986328	-123.39843750	+1916
+1458240666.20610000	+20.04345703	-19.49853516	-10.70947266	-10.12939453	+8.32763672	-157.23632813	+1816	+19.82373047	-18.39990234	-10.95117188	-166.39892578	-73.63037109	+114.01611328	+2744	+16.03125000	-19.49853516	-10.23046875	-4.17480469	+0.17578125	-123.37646484	+1908
+1458240666.21020010	+20.04345703	-19.49414063	-10.69628906	-10.10742188	+8.28369141	-157.19238281	+1820	+19.82812500	-18.39550781	-10.94238281	-166.35498047	-73.60839844	+113.99414063	+2732	+16.03125000	-19.48095703	-10.22607422	-4.13085938	+0.21972656	-123.37646484	+1904
+1458240666.21440010	+20.04785156	-19.48535156	-10.67871094	-10.08544922	+8.21777344	-157.12646484	+1828	+19.83691406	-18.39111328	-10.93359375	-166.31103516	-73.56445313	+113.97216797	+2724	+16.02685547	-19.46337891	-10.22167969	-4.08691406	+0.26367188	-123.33251953	+1896
+1458240666.22270010	+20.05664063	-19.46337891	-10.64355469	-10.01953125	+8.04199219	-156.97265625	+1840	+19.85009766	-18.38232422	-10.92041016	-166.15722656	-73.49853516	+113.86230469	+2708	+16.01367188	-19.38427734	-10.19531250	-3.86718750	+0.41748047	-123.22265625	+1896
+1458240666.22690010	+20.06542969	-19.45019531	-10.62597656	-9.97558594	+7.95410156	-156.88476563	+1848	+19.85449219	-18.37792969	-10.91162109	-166.06933594	-73.47656250	+113.77441406	+2700	+16.00488281	-19.33593750	-10.17773438	-3.73535156	+0.52734375	-123.11279297	+1904
+1458240666.23099990	+20.06982422	-19.44140625	-10.61279297	-9.90966797	+7.91015625	-156.77490234	+1860	+19.85449219	-18.37353516	-10.90722656	-165.95947266	-73.43261719	+113.66455078	+2688	+15.99609375	-19.30078125	-10.16894531	-3.64746094	+0.59326172	-122.98095703	+1908
+1458240666.23519990	+20.07421875	-19.42822266	-10.60400391	-9.84375000	+7.86621094	-156.59912109	+1868	+19.85449219	-18.36914063	-10.89843750	-165.73974609	-73.41064453	+113.44482422	+2676	+15.97851563	-19.25244141	-10.17333984	-3.53759766	+0.72509766	-122.73925781	+1920
+1458240666.23939990	+20.07421875	-19.41943359	-10.59960938	-9.77783203	+7.82226563	-156.44531250	+1880	+19.84570313	-18.36474609	-10.89843750	-165.49804688	-73.38867188	+113.18115234	+2668	+15.96533203	-19.23486328	-10.19091797	-3.51562500	+0.79101563	-122.45361328	+1928
+1458240666.24350000	+20.07421875	-19.41503906	-10.60400391	-9.71191406	+7.82226563	-156.26953125	+1888	+19.83251953	-18.36035156	-10.89843750	-165.23437500	-73.38867188	+112.87353516	+2656	+15.94775391	-19.23486328	-10.20849609	-3.55957031	+0.79101563	-122.18994141	+1936
+1458240666.25190000	+20.06542969	-19.40625000	-10.62158203	-9.55810547	+7.88818359	-155.87402344	+1904	+19.76660156	-18.35156250	-10.91162109	-164.24560547	-73.43261719	+111.68701172	+2648	+15.93017578	-19.27441406	-10.24365234	-3.69140625	+0.63720703	-121.79443359	+1944
+1458240666.25600000	+20.06103516	-19.40625000	-10.64355469	-9.47021484	+7.95410156	-155.69824219	+1916	+19.72265625	-18.35156250	-10.92919922	-163.71826172	-73.45458984	+111.02783203	+2644	+15.93017578	-19.30078125	-10.26562500	-3.77929688	+0.50537109	-121.59667969	+1944
+1458240666.26020000	+20.05664063	-19.41064453	-10.67871094	-9.36035156	+8.08593750	-155.50048828	+1924	+19.66113281	-18.34277344	-10.95996094	-162.77343750	-73.54248047	+109.90722656	+2648	+15.93017578	-19.32714844	-10.28320313	-3.84521484	+0.39550781	-121.42089844	+1940
+1458240666.26440000	+20.04785156	-19.41503906	-10.71826172	-9.27246094	+8.23974609	-155.30273438	+1936	+19.59960938	-18.33837891	-10.99951172	-161.78466797	-73.60839844	+108.76464844	+2656	+15.93457031	-19.35351563	-10.31396484	-3.91113281	+0.30761719	-121.22314453	+1936
+1458240666.26850010	+20.03027344	-19.42382813	-10.75781250	-9.20654297	+8.41552734	-155.10498047	+1948	+19.53808594	-18.32958984	-11.03906250	-160.77392578	-73.69628906	+107.57812500	+2660	+15.93017578	-19.37988281	-10.34472656	-3.99902344	+0.21972656	-120.98144531	+1932
+1458240666.27270010	+20.01269531	-19.42382813	-10.78857422	-9.14062500	+8.56933594	-154.90722656	+1960	+19.44580078	-18.30761719	-11.10058594	-159.21386719	-73.78417969	+105.79833984	+2676	+15.93017578	-19.40625000	-10.38427734	-4.08691406	+0.10986328	-120.65185547	+1920
+1458240666.27690010	+19.99511719	-19.42382813	-10.81494141	-9.07470703	+8.70117188	-154.68750000	+1968	+19.36669922	-18.28125000	-11.15332031	-157.71972656	-73.82812500	+104.15039063	+2688	+15.92578125	-19.42382813	-10.41943359	-4.15283203	+0.02197266	-120.34423828	+1908
+1458240666.28520010	+19.96435547	-19.40185547	-10.85009766	-8.94287109	+8.85498047	-154.24804688	+1980	+19.27001953	-18.21093750	-11.22363281	-155.14892578	-73.71826172	+101.38183594	+2716	+15.92138672	-19.41064453	-10.45898438	-4.15283203	-0.17578125	-119.72900391	+1876
+1458240666.28940010	+19.95556641	-19.36669922	-10.85449219	-8.83300781	+8.87695313	-154.02832031	+1984	+19.25683594	-18.16259766	-11.23681641	-154.05029297	-73.56445313	+100.32714844	+2728	+15.93017578	-19.37109375	-10.47216797	-3.99902344	-0.17578125	-119.44335938	+1864
+1458240666.29349990	+19.95117188	-19.33154297	-10.85009766	-8.72314453	+8.85498047	-153.78662109	+1988	+19.26562500	-18.10546875	-11.24121094	-153.08349609	-73.38867188	+99.47021484	+2740	+15.93457031	-19.30957031	-10.47656250	-3.80126953	-0.08789063	-119.17968750	+1856
+1458240666.29769990	+19.95117188	-19.28320313	-10.82812500	-8.63525391	+8.78906250	-153.54492188	+1992	+19.28759766	-18.03955078	-11.23681641	-152.07275391	-73.14697266	+98.59130859	+2752	+15.93896484	-19.23486328	-10.48095703	-3.55957031	+0.04394531	-118.93798828	+1852
+1458240666.30180000	+19.95117188	-19.23486328	-10.79736328	-8.52539063	+8.67919922	-153.28125000	+2000	+19.31835938	-17.97363281	-11.22802734	-151.14990234	-72.88330078	+97.84423828	+2764	+15.94335938	-19.15136719	-10.47656250	-3.31787109	+0.19775391	-118.69628906	+1848
+1458240666.31020000	+19.95117188	-19.08544922	-10.71826172	-8.28369141	+8.32763672	-152.66601563	+2012	+19.41064453	-17.83740234	-11.14892578	-149.96337891	-72.24609375	+97.05322266	+2792	+15.93457031	-18.95800781	-10.44580078	-2.76855469	+0.52734375	-118.23486328	+1860
+1458240666.31430010	+19.95556641	-18.99316406	-10.66552734	-8.12988281	+8.10791016	-152.31445313	+2020	+19.47216797	-17.77148438	-11.08300781	-149.67773438	-71.85058594	+97.03125000	+2808	+15.92138672	-18.84814453	-10.41943359	-2.50488281	+0.68115234	-118.01513672	+1868
+1458240666.31850000	+19.96435547	-18.89648438	-10.60839844	-7.93212891	+7.86621094	-152.00683594	+2028	+19.53808594	-17.70996094	-11.01269531	-149.45800781	-71.45507813	+97.05322266	+2820	+15.91699219	-18.74267578	-10.38867188	-2.19726563	+0.81298828	-117.83935547	+1884
+1458240666.32270000	+19.98632813	-18.77343750	-10.54248047	-7.69042969	+7.55859375	-151.58935547	+2040	+19.60839844	-17.64404297	-10.94238281	-149.17236328	-71.03759766	+97.00927734	+2832	+15.91259766	-18.62402344	-10.36230469	-1.84570313	+0.96679688	-117.61962891	+1904
+1458240666.33100010	+20.01708984	-18.55371094	-10.42822266	-7.20703125	+7.05322266	-150.84228516	+2084	+19.70947266	-17.52539063	-10.82373047	-148.40332031	-70.31250000	+96.65771484	+2844	+15.91699219	-18.42187500	-10.30078125	-1.27441406	+1.12060547	-117.20214844	+1952
+1458240666.33929990	+20.01708984	-18.35595703	-10.35791016	-6.81152344	+6.74560547	-150.00732422	+2140	+19.77099609	-17.41552734	-10.71826172	-147.45849609	-69.60937500	+95.95458984	+2844	+15.89501953	-18.26806641	-10.27001953	-0.94482422	+1.18652344	-116.49902344	+2024
+1458240666.34770010	+20.00390625	-18.20654297	-10.35351563	-6.43798828	+6.74560547	-149.23828125	+2192	+19.77978516	-17.31445313	-10.62158203	-146.44775391	-68.88427734	+95.05371094	+2840	+15.89501953	-18.21093750	-10.23925781	-0.87890625	+0.81298828	-115.90576172	+2076
+1458240666.35180000	+19.98632813	-18.15820313	-10.36230469	-6.30615234	+6.78955078	-148.88671875	+2208	+19.76220703	-17.27050781	-10.58203125	-145.94238281	-68.57666016	+94.54833984	+2840	+15.90380859	-18.20214844	-10.22607422	-0.87890625	+0.57128906	-115.57617188	+2088
+1458240666.36019990	+19.94677734	-18.10107422	-10.40185547	-6.13037109	+6.94335938	-148.24951172	+2224	+19.69189453	-17.18261719	-10.56445313	-144.40429688	-68.04931641	+92.94433594	+2840	+15.93457031	-18.22412109	-10.23046875	-0.98876953	+0.00000000	-114.91699219	+2084
+1458240666.36850000	+19.89404297	-18.07910156	-10.48974609	-6.04248047	+7.33886719	-147.52441406	+2216	+19.60400391	-17.06835938	-10.59521484	-142.42675781	-67.54394531	+90.85693359	+2864	+15.94775391	-18.27685547	-10.25244141	-1.31835938	-0.59326172	-114.08203125	+2064
+1458240666.37680010	+19.82373047	-18.04833984	-10.59960938	-5.93261719	+7.80029297	-146.71142578	+2196	+19.50732422	-16.94091797	-10.61279297	-140.42724609	-66.95068359	+88.72558594	+2900	+15.96093750	-18.29882813	-10.27441406	-1.64794922	-1.29638672	-113.02734375	+2024
+1458240666.38100000	+19.79296875	-18.03515625	-10.63037109	-5.93261719	+7.95410156	-146.33789063	+2184	+19.46777344	-16.88378906	-10.61718750	-139.57031250	-66.62109375	+87.82470703	+2920	+15.96533203	-18.29882813	-10.28759766	-1.77978516	-1.58203125	-112.50000000	+1996
+1458240666.38930010	+19.75781250	-17.96923828	-10.66992188	-5.80078125	+8.06396484	-145.43701172	+2172	+19.40625000	-16.72558594	-10.64355469	-137.61474609	-65.85205078	+85.82519531	+2972	+16.00048828	-18.25488281	-10.28759766	-1.84570313	-2.21923828	-111.48925781	+1948
+1458240666.39759990	+19.74462891	-17.85498047	-10.68750000	-5.58105469	+8.10791016	-144.42626953	+2168	+19.39746094	-16.54101563	-10.63476563	-135.81298828	-65.03906250	+84.19921875	+3028	+16.00048828	-18.11865234	-10.28759766	-1.69189453	-2.39501953	-110.45654297	+1908
+1458240666.40599990	+19.74902344	-17.67919922	-10.66992188	-5.25146484	+8.02001953	-143.30566406	+2168	+19.45458984	-16.33447266	-10.58203125	-134.36279297	-63.98437500	+83.05664063	+3076	+16.00927734	-17.92089844	-10.31396484	-1.31835938	-2.21923828	-109.27001953	+1884
+1458240666.41010000	+19.76220703	-17.54296875	-10.62158203	-5.00976563	+7.82226563	-142.62451172	+2176	+19.49853516	-16.22021484	-10.53369141	-133.70361328	-63.36914063	+82.57324219	+3100	+16.00927734	-17.78027344	-10.29638672	-0.98876953	-2.15332031	-108.74267578	+1880
+1458240666.41849990	+19.80175781	-17.27050781	-10.48095703	-4.52636719	+7.25097656	-141.43798828	+2208	+19.58203125	-15.99609375	-10.42382813	-132.69287109	-62.20458984	+81.89208984	+3140	+16.01367188	-17.50781250	-10.24804688	-0.26367188	-1.93359375	-107.86376953	+1876
+1458240666.42680000	+19.88085938	-16.96289063	-10.32275391	-3.86718750	+6.54785156	-140.22949219	+2264	+19.70947266	-15.77197266	-10.28320313	-131.87988281	-61.01806641	+81.54052734	+3176	+16.00048828	-17.23974609	-10.22167969	+0.39550781	-1.60400391	-106.91894531	+1892
+1458240666.43510010	+19.92919922	-16.64648438	-10.19970703	-3.22998047	+6.10839844	-139.06494141	+2340	+19.81054688	-15.52587891	-10.16894531	-130.78125000	-59.89746094	+80.83740234	+3196	+15.96093750	-16.95849609	-10.22167969	+1.03271484	-1.09863281	-105.84228516	+1936
+1458240666.44350000	+19.96875000	-16.37841797	-10.06787109	-2.68066406	+5.60302734	-138.05419922	+2432	+19.86328125	-15.33691406	-10.06347656	-129.90234375	-58.90869141	+80.09033203	+3196	+15.93457031	-16.72119141	-10.18212891	+1.53808594	-0.96679688	-104.89746094	+2004
+1458240666.45180010	+19.98632813	-16.14550781	-9.95800781	-2.21923828	+5.20751953	-137.10937500	+2524	+19.88964844	-15.15673828	-9.94921875	-129.24316406	-58.05175781	+79.51904297	+3192	+15.90820313	-16.51025391	-10.11621094	+1.88964844	-1.07666016	-104.01855469	+2092
+1458240666.45590000	+19.99951172	-16.04882813	-9.94482422	-1.93359375	+5.14160156	-136.69189453	+2564	+19.88085938	-15.07763672	-9.92285156	-128.75976563	-57.72216797	+79.03564453	+3188	+15.91259766	-16.44433594	-10.08105469	+1.99951172	-1.27441406	-103.73291016	+2132
+1458240666.46429990	+20.01708984	-15.91259766	-9.95800781	-1.56005859	+5.18554688	-135.94482422	+2612	+19.83251953	-14.93261719	-9.88769531	-127.83691406	-57.12890625	+77.98095703	+3176	+15.93017578	-16.32568359	-10.08105469	+2.06542969	-1.56005859	-102.76611328	+2180
+1458240666.47260000	+19.96875000	-15.79394531	-9.97558594	-1.38427734	+5.36132813	-135.17578125	+2640	+19.73144531	-14.77441406	-9.87890625	-126.65039063	-56.55761719	+76.59667969	+3184	+15.95654297	-16.20703125	-10.05468750	+2.02148438	-2.04345703	-101.71142578	+2184
+1458240666.48090000	+19.93798828	-15.67968750	-10.00195313	-1.18652344	+5.51513672	-134.36279297	+2644	+19.62158203	-14.62500000	-9.86572266	-125.63964844	-55.92041016	+75.30029297	+3204	+15.97851563	-16.10595703	-9.97119141	+1.88964844	-2.87841797	-100.85449219	+2152
+1458240666.48930000	+19.92919922	-15.54345703	-10.03271484	-0.85693359	+5.64697266	-133.52783203	+2636	+19.52929688	-14.45800781	-9.83496094	-124.78271484	-55.26123047	+74.28955078	+3236	+16.02246094	-15.99609375	-9.90966797	+1.84570313	-3.60351563	-99.95361328	+2092
+1458240666.49760010	+19.88964844	-15.39843750	-10.04150391	-0.63720703	+5.75683594	-132.62695313	+2620	+19.44140625	-14.25585938	-9.80859375	-123.68408203	-54.51416016	+73.12500000	+3288	+16.04443359	-15.83789063	-9.89648438	+1.86767578	-4.04296875	-98.81103516	+2032
+1458240666.50589990	+19.85888672	-15.20947266	-10.01953125	-0.41748047	+5.80078125	-131.61621094	+2604	+19.38867188	-14.01855469	-9.77783203	-122.49755859	-53.52539063	+71.98242188	+3348	+16.04003906	-15.65771484	-9.88330078	+1.93359375	-4.28466797	-97.55859375	+1976
+1458240666.51430010	+19.83251953	-14.92822266	-9.94921875	+0.02197266	+5.64697266	-130.38574219	+2600	+19.38427734	-13.73730469	-9.69873047	-121.46484375	-52.42675781	+71.23535156	+3420	+16.04443359	-15.43359375	-9.80419922	+2.24121094	-4.54833984	-96.56982422	+1928
+1458240666.51840000	+19.82373047	-14.78759766	-9.89648438	+0.21972656	+5.49316406	-129.81445313	+2604	+19.39746094	-13.60107422	-9.63720703	-121.11328125	-51.87744141	+71.08154297	+3456	+16.03564453	-15.30175781	-9.79541016	+2.48291016	-4.50439453	-96.02050781	+1904
+1458240666.52670000	+19.84130859	-14.42285156	-9.75146484	+0.92285156	+5.00976563	-128.54003906	+2636	+19.45898438	-13.30664063	-9.53613281	-120.14648438	-50.69091797	+70.59814453	+3528	+16.01806641	-15.03808594	-9.78662109	+3.09814453	-4.24072266	-94.98779297	+1868
+1458240666.53510000	+19.82812500	-14.04931641	-9.59326172	+1.56005859	+4.63623047	-127.26562500	+2692	+19.52490234	-12.98144531	-9.42187500	-119.02587891	-49.52636719	+70.07080078	+3596	+15.96972656	-14.73925781	-9.77783203	+3.73535156	-3.75732422	-93.84521484	+1876
+1458240666.54340000	+19.81054688	-13.69775391	-9.45703125	+2.13134766	+4.30664063	-126.01318359	+2760	+19.59082031	-12.65625000	-9.29443359	-117.99316406	-48.29589844	+69.67529297	+3656	+15.91259766	-14.46679688	-9.73828125	+4.30664063	-3.47167969	-92.85644531	+1928
+1458240666.55170010	+19.79736328	-13.32421875	-9.29443359	+2.87841797	+3.86718750	-124.91455078	+2868	+19.63916016	-12.35302734	-9.14941406	-117.24609375	-47.24121094	+69.49951172	+3708	+15.87304688	-14.18115234	-9.68554688	+4.98779297	-3.25195313	-91.99951172	+2016
+1458240666.56010010	+19.80175781	-12.99023438	-9.16699219	+3.60351563	+3.53759766	-123.88183594	+2984	+19.67871094	-12.03662109	-9.02636719	-116.30126953	-46.23046875	+69.16992188	+3760	+15.85986328	-13.91308594	-9.65478516	+5.64697266	-3.09814453	-91.12060547	+2132
+1458240666.56839990	+19.77539063	-12.70458984	-9.08789063	+4.15283203	+3.47167969	-122.82714844	+3096	+19.66992188	-11.76416016	-8.91650391	-115.42236328	-45.30761719	+68.64257813	+3796	+15.82910156	-13.68017578	-9.59765625	+6.04248047	-3.18603516	-90.24169922	+2236
+1458240666.57670000	+19.70947266	-12.47607422	-9.05273438	+4.43847656	+3.60351563	-121.75048828	+3196	+19.60839844	-11.52246094	-8.80664063	-114.78515625	-44.47265625	+68.15917969	+3840	+15.82910156	-13.44287109	-9.53613281	+6.37207031	-3.53759766	-89.23095703	+2336
+1458240666.58509990	+19.66552734	-12.26513672	-9.01318359	+4.72412109	+3.58154297	-120.73974609	+3276	+19.53369141	-11.29833984	-8.71435547	-114.21386719	-43.63769531	+67.63183594	+3888	+15.86425781	-13.23193359	-9.45263672	+6.61376953	-4.24072266	-88.28613281	+2396
+1458240666.58920000	+19.64794922	-12.16406250	-8.99560547	+4.87792969	+3.60351563	-120.25634766	+3304	+19.48974609	-11.18847656	-8.67041016	-113.95019531	-43.24218750	+67.36816406	+3916	+15.87744141	-13.12207031	-9.41308594	+6.72363281	-4.54833984	-87.78076172	+2412
+1458240666.59760000	+19.61279297	-11.98388672	-8.97363281	+5.03173828	+3.66943359	-119.20166016	+3360	+19.39746094	-10.97314453	-8.58691406	-113.37890625	-42.40722656	+66.70898438	+3980	+15.89941406	-12.89794922	-9.32958984	+6.83349609	-5.20751953	-86.66015625	+2420
+1458240666.60590000	+19.54248047	-11.79931641	-8.94726563	+5.00976563	+3.77929688	-118.03710938	+3396	+19.29638672	-10.76660156	-8.49023438	-112.91748047	-41.52832031	+66.07177734	+4048	+15.90820313	-12.67822266	-9.24169922	+6.83349609	-5.91064453	-85.38574219	+2396
+1458240666.61420010	+19.48535156	-11.57958984	-8.87695313	+5.11962891	+3.66943359	-116.87255859	+3432	+19.20849609	-10.53808594	-8.38037109	-112.52197266	-40.58349609	+65.61035156	+4132	+15.91259766	-12.43212891	-9.14941406	+6.94335938	-6.56982422	-84.13330078	+2356
+1458240666.62249990	+19.46777344	-11.35546875	-8.74511719	+5.27343750	+3.22998047	-115.75195313	+3476	+19.15136719	-10.28759766	-8.26171875	-112.06054688	-39.57275391	+65.19287109	+4228	+15.89941406	-12.16406250	-9.03955078	+7.14111328	-7.11914063	-82.92480469	+2320
+1458240666.62669990	+19.46337891	-11.21044922	-8.67919922	+5.42724609	+3.09814453	-115.20263672	+3500	+19.12500000	-10.14257813	-8.20458984	-111.73095703	-39.04541016	+64.95117188	+4272	+15.89941406	-12.04101563	-8.99560547	+7.27294922	-7.27294922	-82.33154297	+2300
+1458240666.63500000	+19.40625000	-10.89843750	-8.52099609	+5.71289063	+2.79052734	-114.01611328	+3560	+19.08544922	-9.85693359	-8.03759766	-111.29150391	-37.99072266	+64.70947266	+4372	+15.84667969	-11.75537109	-8.90332031	+7.58056641	-7.38281250	-81.07910156	+2280
+1458240666.64340000	+19.34472656	-10.57324219	-8.33642578	+6.02050781	+2.35107422	-112.80761719	+3636	+19.05029297	-9.56250000	-7.86621094	-110.83007813	-36.89208984	+64.51171875	+4468	+15.78076172	-11.47851563	-8.82421875	+7.91015625	-7.38281250	-79.89257813	+2284
+1458240666.65170000	+19.30957031	-10.20410156	-8.10791016	+6.61376953	+1.69189453	-111.70898438	+3740	+19.02392578	-9.24609375	-7.69042969	-110.30273438	-35.81542969	+64.40185547	+4560	+15.72363281	-11.18408203	-8.72753906	+8.41552734	-7.36083984	-78.83789063	+2316
+1458240666.66000010	+19.27001953	-9.83056641	-7.90576172	+7.27294922	+1.18652344	-110.63232422	+3856	+19.00195313	-8.92089844	-7.50146484	-109.70947266	-34.71679688	+64.35791016	+4652	+15.65771484	-10.90283203	-8.62646484	+8.92089844	-7.33886719	-77.82714844	+2376
+1458240666.66420010	+19.24365234	-9.65039063	-7.80908203	+7.55859375	+0.98876953	-110.08300781	+3916	+18.98437500	-8.77587891	-7.40917969	-109.44580078	-34.21142578	+64.29199219	+4688	+15.62695313	-10.77099609	-8.57373047	+9.14062500	-7.33886719	-77.29980469	+2416
+1458240666.67249990	+19.16894531	-9.28564453	-7.64648438	+8.19580078	+0.72509766	-108.91845703	+4040	+18.92724609	-8.49023438	-7.22021484	-108.94042969	-33.22265625	+64.20410156	+4764	+15.56103516	-10.50292969	-8.48583984	+9.55810547	-7.31689453	-76.17919922	+2508
+1458240666.68080000	+19.10742188	-8.94726563	-7.47949219	+8.83300781	+0.32958984	-107.77587891	+4172	+18.87011719	-8.20458984	-7.04443359	-108.39111328	-32.18994141	+64.13818359	+4840	+15.50830078	-10.23046875	-8.36279297	+9.93164063	-7.60253906	-75.12451172	+2608
+1458240666.68499990	+19.07666016	-8.78906250	-7.40917969	+9.09667969	+0.17578125	-107.20458984	+4232	+18.83935547	-8.05957031	-6.96533203	-108.06152344	-31.68457031	+64.05029297	+4876	+15.49951172	-10.08984375	-8.30126953	+10.17333984	-7.80029297	-74.50927734	+2660
+1458240666.69330000	+19.02392578	-8.50341797	-7.27734375	+9.60205078	-0.02197266	-106.10595703	+4340	+18.75146484	-7.79589844	-6.81152344	-107.51220703	-30.76171875	+63.87451172	+4940	+15.47314453	-9.83496094	-8.15185547	+10.45898438	-8.37158203	-73.41064453	+2756
+1458240666.70170000	+18.96240234	-8.24853516	-7.19824219	+9.99755859	+0.02197266	-104.83154297	+4420	+18.66796875	-7.54541016	-6.67089844	-106.94091797	-29.81689453	+63.61083984	+5008	+15.47314453	-9.56250000	-8.01562500	+10.78857422	-9.03076172	-72.09228516	+2828
+1458240666.71000000	+18.88769531	-8.01562500	-7.09277344	+10.26123047	-0.08789063	-103.57910156	+4484	+18.54931641	-7.29931641	-6.54345703	-106.39160156	-28.85009766	+63.23730469	+5072	+15.46435547	-9.28125000	-7.86621094	+11.07421875	-9.73388672	-70.70800781	+2880
+1458240666.71830010	+18.82617188	-7.76513672	-6.96533203	+10.59082031	-0.30761719	-102.41455078	+4540	+18.44384766	-7.03564453	-6.40722656	-105.79833984	-27.86132813	+62.95166016	+5148	+15.45556641	-9.00000000	-7.69921875	+11.38183594	-10.54687500	-69.36767578	+2912
+1458240666.72670010	+18.77783203	-7.53662109	-6.84667969	+10.83251953	-0.41748047	-101.22802734	+4576	+18.35156250	-6.78515625	-6.28417969	-105.20507813	-26.89453125	+62.60009766	+5220	+15.45117188	-8.72753906	-7.53222656	+11.68945313	-11.31591797	-68.07128906	+2932
+1458240666.73499990	+18.70751953	-7.31689453	-6.69726563	+11.03027344	-0.63720703	-100.06347656	+4608	+18.25048828	-6.53906250	-6.13037109	-104.69970703	-25.94970703	+62.33642578	+5300	+15.42480469	-8.45068359	-7.38281250	+12.04101563	-11.84326172	-66.75292969	+2952
+1458240666.73920010	+18.67236328	-7.18066406	-6.62255859	+11.22802734	-0.74707031	-99.47021484	+4628	+18.20654297	-6.40283203	-6.05566406	-104.37011719	-25.44433594	+62.22656250	+5340	+15.41601563	-8.31884766	-7.31250000	+12.23876953	-12.08496094	-66.11572266	+2960
+1458240666.74749990	+18.59765625	-6.91699219	-6.41601563	+11.60156250	-1.18652344	-98.39355469	+4676	+18.13623047	-6.13916016	-5.86669922	-103.86474609	-24.43359375	+62.22656250	+5424	+15.36767578	-8.05078125	-7.16308594	+12.63427734	-12.48046875	-64.90722656	+2972
+1458240666.75580000	+18.52734375	-6.64453125	-6.19628906	+12.01904297	-1.69189453	-97.44873047	+4740	+18.07470703	-5.87548828	-5.65136719	-103.33740234	-23.46679688	+62.40234375	+5508	+15.31494141	-7.81347656	-7.01806641	+13.02978516	-12.74414063	-63.94042969	+2992
+1458240666.76410010	+18.46582031	-6.37207031	-5.98095703	+12.54638672	-2.17529297	-96.48193359	+4816	+18.03076172	-5.61181641	-5.43603516	-102.78808594	-22.50000000	+62.55615234	+5588	+15.26660156	-7.59375000	-6.88183594	+13.40332031	-12.89794922	-62.92968750	+3016
+1458240666.76830010	+18.42187500	-6.23583984	-5.86230469	+12.81005859	-2.43896484	-96.02050781	+4860	+18.00439453	-5.48437500	-5.31298828	-102.52441406	-22.03857422	+62.73193359	+5632	+15.23144531	-7.48388672	-6.81591797	+13.60107422	-12.94189453	-62.44628906	+3032
+1458240666.77659990	+18.33398438	-5.96337891	-5.63378906	+13.33740234	-2.94433594	-95.07568359	+4968	+17.94726563	-5.22949219	-5.07128906	-101.99707031	-21.07177734	+63.06152344	+5708	+15.16552734	-7.26855469	-6.69287109	+13.97460938	-12.98583984	-61.43554688	+3076
+1458240666.78500010	+18.26367188	-5.70410156	-5.40087891	+13.90869141	-3.53759766	-94.21875000	+5084	+17.89453125	-4.99218750	-4.82958984	-101.49169922	-20.10498047	+63.45703125	+5780	+15.11279297	-7.06640625	-6.54345703	+14.32617188	-13.22753906	-60.57861328	+3132
+1458240666.79329990	+18.19335938	-5.47119141	-5.18115234	+14.43603516	-4.08691406	-93.42773438	+5200	+17.83300781	-4.77246094	-4.60107422	-100.98632813	-19.24804688	+63.78662109	+5844	+15.06445313	-6.87744141	-6.38964844	+14.65576172	-13.49121094	-59.74365234	+3192
+1458240666.80160000	+18.11425781	-5.25585938	-5.00097656	+14.87548828	-4.43847656	-92.54882813	+5304	+17.75390625	-4.57031250	-4.39892578	-100.48095703	-18.41308594	+63.94042969	+5904	+15.02050781	-6.67089844	-6.24902344	+15.00732422	-13.79882813	-58.77685547	+3252
+1458240666.80999990	+18.03515625	-5.05371094	-4.83837891	+15.29296875	-4.74609375	-91.75781250	+5396	+17.67041016	-4.37695313	-4.22314453	-99.95361328	-17.64404297	+64.00634766	+5952	+14.98974609	-6.47753906	-6.08642578	+15.35888672	-14.30419922	-57.89794922	+3308
+1458240666.81830000	+17.96484375	-4.88671875	-4.68896484	+15.66650391	-5.05371094	-91.01074219	+5472	+17.57812500	-4.21435547	-4.06054688	-99.51416016	-16.98486328	+64.07226563	+5996	+14.96337891	-6.27539063	-5.91503906	+15.79833984	-14.94140625	-57.10693359	+3360
+1458240666.82250000	+17.93847656	-4.81201172	-4.61865234	+15.82031250	-5.18554688	-90.68115234	+5496	+17.53417969	-4.13964844	-3.99023438	-99.31640625	-16.69921875	+64.05029297	+6016	+14.95898438	-6.17871094	-5.82714844	+15.99609375	-15.29296875	-56.75537109	+3380
+1458240666.83080010	+17.87255859	-4.64501953	-4.49121094	+16.19384766	-5.38330078	-90.10986328	+5540	+17.45068359	-3.98144531	-3.85839844	-98.83300781	-16.23779297	+64.00634766	+6052	+14.94140625	-5.99853516	-5.66015625	+16.43554688	-15.93017578	-56.09619141	+3412
+1458240666.83909990	+17.79785156	-4.49560547	-4.36376953	+16.54541016	-5.55908203	-89.58251953	+5564	+17.36279297	-3.84521484	-3.72656250	-98.43750000	-15.84228516	+64.00634766	+6088	+14.91943359	-5.83154297	-5.50634766	+16.87500000	-16.50146484	-55.52490234	+3432
+1458240666.84740000	+17.73632813	-4.35937500	-4.23193359	+16.87500000	-5.80078125	-89.18701172	+5580	+17.29248047	-3.71777344	-3.59912109	-98.08593750	-15.53466797	+64.07226563	+6120	+14.90185547	-5.67333984	-5.34375000	+17.33642578	-17.13867188	-55.08544922	+3444
+1458240666.85159990	+17.70556641	-4.28906250	-4.16601563	+17.09472656	-5.93261719	-89.05517578	+5588	+17.25732422	-3.65625000	-3.53759766	-97.88818359	-15.40283203	+64.11621094	+6132	+14.88867188	-5.60742188	-5.26904297	+17.53417969	-17.40234375	-54.93164063	+3448
+1458240666.85990000	+17.65722656	-4.14843750	-4.00781250	+17.51220703	-6.32812500	-88.85742188	+5604	+17.20898438	-3.53759766	-3.38378906	-97.60253906	-15.18310547	+64.42382813	+6164	+14.86669922	-5.47998047	-5.13281250	+17.92968750	-17.79785156	-54.66796875	+3452
+1458240666.86830000	+17.60009766	-4.01220703	-3.84960938	+17.92968750	-6.72363281	-88.72558594	+5624	+17.16943359	-3.41015625	-3.23437500	-97.25097656	-14.94140625	+64.70947266	+6192	+14.84472656	-5.38330078	-5.02294922	+18.28125000	-18.03955078	-54.42626953	+3456
+1458240666.87660000	+17.53417969	-3.87597656	-3.68701172	+18.34716797	-7.11914063	-88.59375000	+5660	+17.12988281	-3.30029297	-3.08496094	-96.96533203	-14.72167969	+65.03906250	+6220	+14.80517578	-5.29541016	-4.92187500	+18.50097656	-18.14941406	-54.20654297	+3460
+1458240666.88080000	+17.51660156	-3.81445313	-3.60351563	+18.56689453	-7.38281250	-88.54980469	+5684	+17.12109375	-3.24755859	-3.01025391	-96.83349609	-14.56787109	+65.25878906	+6232	+14.79199219	-5.25146484	-4.86914063	+18.63281250	-18.25927734	-54.11865234	+3468
+1458240666.88490010	+17.49023438	-3.75292969	-3.52001953	+18.76464844	-7.62451172	-88.50585938	+5712	+17.10351563	-3.19921875	-2.93115234	-96.74560547	-14.43603516	+65.45654297	+6244	+14.77441406	-5.22070313	-4.82519531	+18.67675781	-18.28125000	-54.00878906	+3472
+1458240666.88910010	+17.46826172	-3.69580078	-3.44091797	+18.94042969	-7.86621094	-88.46191406	+5740	+17.09472656	-3.14208984	-2.86083984	-96.59179688	-14.28222656	+65.65429688	+6252	+14.76123047	-5.18994141	-4.78564453	+18.72070313	-18.28125000	-53.89892578	+3476
+1458240666.89739990	+17.42431641	-3.58154297	-3.28271484	+19.29199219	-8.28369141	-88.35205078	+5804	+17.07275391	-3.04101563	-2.71582031	-96.32812500	-13.97460938	+66.02783203	+6272	+14.73486328	-5.13720703	-4.70654297	+18.80859375	-18.28125000	-53.67919922	+3496
+1458240666.90159990	+17.40234375	-3.53320313	-3.21679688	+19.42382813	-8.43750000	-88.26416016	+5836	+17.05957031	-3.00146484	-2.64990234	-96.24023438	-13.82080078	+66.15966797	+6276	+14.72167969	-5.10205078	-4.67138672	+18.85253906	-18.25927734	-53.50341797	+3508
+1458240666.90580010	+17.38916016	-3.48046875	-3.15527344	+19.57763672	-8.56933594	-88.15429688	+5868	+17.04638672	-2.96191406	-2.59716797	-96.15234375	-13.66699219	+66.22558594	+6280	+14.71289063	-5.06689453	-4.63183594	+18.89648438	-18.30322266	-53.34960938	+3520
+1458240666.91409990	+17.34960938	-3.39697266	-3.04541016	+19.75341797	-8.81103516	-87.89062500	+5936	+17.01123047	-2.89599609	-2.49609375	-95.99853516	-13.33740234	+66.40136719	+6288	+14.69091797	-5.00097656	-4.55712891	+18.91845703	-18.36914063	-52.95410156	+3548
+1458240666.91820000	+17.34521484	-3.35742188	-2.99707031	+19.86328125	-8.92089844	-87.78076172	+5964	+17.00683594	-2.86083984	-2.44775391	-95.93261719	-13.18359375	+66.51123047	+6292	+14.69091797	-4.96582031	-4.50878906	+18.94042969	-18.50097656	-52.82226563	+3564
+1458240666.92240000	+17.33642578	-3.32666016	-2.95751953	+19.90722656	-8.94287109	-87.62695313	+5992	+16.99365234	-2.83007813	-2.40380859	-95.88867188	-13.02978516	+66.57714844	+6292	+14.69091797	-4.93505859	-4.46484375	+18.98437500	-18.61083984	-52.60253906	+3576
+1458240666.93070010	+17.32324219	-3.28710938	-2.89599609	+19.88525391	-8.98681641	-87.29736328	+6032	+16.96289063	-2.79492188	-2.33349609	-95.82275391	-12.76611328	+66.57714844	+6292	+14.69531250	-4.85595703	-4.37255859	+19.07226563	-18.87451172	-52.18505859	+3600
+1458240666.93490000	+17.31445313	-3.26953125	-2.87402344	+19.84130859	-8.92089844	-87.09960938	+6044	+16.94531250	-2.78173828	-2.31152344	-95.82275391	-12.65625000	+66.53320313	+6292	+14.69970703	-4.81640625	-4.32421875	+19.13818359	-19.02832031	-51.98730469	+3612
+1458240666.94320010	+17.31005859	-3.23437500	-2.83886719	+19.79736328	-8.83300781	-86.68212891	+6060	+16.91894531	-2.75537109	-2.26318359	-95.82275391	-12.41455078	+66.44531250	+6288	+14.70410156	-4.72851563	-4.22314453	+19.29199219	-19.37988281	-51.52587891	+3632
+1458240666.94740010	+17.31005859	-3.22119141	-2.81689453	+19.77539063	-8.83300781	-86.50634766	+6064	+16.91015625	-2.74658203	-2.23681641	-95.82275391	-12.32666016	+66.46728516	+6288	+14.70849609	-4.68457031	-4.17480469	+19.35791016	-19.55566406	-51.32812500	+3636
+1458240666.95569990	+17.30566406	-3.20361328	-2.76416016	+19.64355469	-8.85498047	-86.19873047	+6060	+16.89257813	-2.71582031	-2.17968750	-95.82275391	-12.12890625	+66.51123047	+6288	+14.72167969	-4.60986328	-4.07812500	+19.48974609	-19.92919922	-50.95458984	+3644
+1458240666.96409990	+17.30566406	-3.17724609	-2.72021484	+19.57763672	-8.85498047	-85.89111328	+6048	+16.87939453	-2.68945313	-2.13574219	-95.80078125	-11.97509766	+66.48925781	+6288	+14.73046875	-4.54394531	-3.98144531	+19.62158203	-20.25878906	-50.64697266	+3648
+1458240666.97240000	+17.29248047	-3.14648438	-2.66308594	+19.55566406	-8.87695313	-85.58349609	+6036	+16.86621094	-2.66748047	-2.07861328	-95.77880859	-11.82128906	+66.53320313	+6292	+14.72607422	-4.47802734	-3.91552734	+19.68750000	-20.39062500	-50.31738281	+3644
+1458240666.98070000	+17.27929688	-3.09375000	-2.59277344	+19.62158203	-9.07470703	-85.34179688	+6032	+16.86181641	-2.61914063	-2.00830078	-95.69091797	-11.64550781	+66.66503906	+6300	+14.71728516	-4.43408203	-3.85839844	+19.70947266	-20.47851563	-50.03173828	+3636
+1458240666.98490000	+17.27490234	-3.06738281	-2.54003906	+19.68750000	-9.25048828	-85.27587891	+6036	+16.86621094	-2.59277344	-1.96875000	-95.62500000	-11.53564453	+66.77490234	+6304	+14.71289063	-4.41650391	-3.83203125	+19.68750000	-20.50048828	-49.96582031	+3632
+1458240666.99320010	+17.25292969	-3.00585938	-2.43896484	+19.86328125	-9.58007813	-85.18798828	+6052	+16.86621094	-2.53564453	-1.88085938	-95.49316406	-11.35986328	+67.01660156	+6316	+14.69970703	-4.39013672	-3.79248047	+19.64355469	-20.43457031	-49.79003906	+3624
+1458240667.00149990	+17.23095703	-2.93994141	-2.35107422	+20.03906250	-9.82177734	-85.03417969	+6076	+16.86621094	-2.47851563	-1.79296875	-95.33935547	-11.18408203	+67.25830078	+6324	+14.68652344	-4.36376953	-3.76611328	+19.57763672	-20.30273438	-49.63623047	+3620
+1458240667.00570010	+17.21777344	-2.90478516	-2.31152344	+20.12695313	-9.90966797	-84.92431641	+6092	+16.86621094	-2.44775391	-1.74902344	-95.25146484	-11.09619141	+67.34619141	+6332	+14.67333984	-4.35058594	-3.75732422	+19.53369141	-20.21484375	-49.54833984	+3620
+1458240667.01399990	+17.18701172	-2.83886719	-2.22363281	+20.32470703	-10.23925781	-84.79248047	+6136	+16.86181641	-2.38183594	-1.65673828	-95.05371094	-10.92041016	+67.60986328	+6340	+14.65576172	-4.32421875	-3.73535156	+19.51171875	-20.08300781	-49.37255859	+3624
+1458240667.02239990	+17.17382813	-2.77734375	-2.14453125	+20.50048828	-10.50292969	-84.61669922	+6184	+16.85742188	-2.31591797	-1.57324219	-94.85595703	-10.74462891	+67.82958984	+6348	+14.64697266	-4.29345703	-3.70458984	+19.48974609	-20.06103516	-49.21875000	+3632
+1458240667.03070000	+17.16064453	-2.72460938	-2.08740234	+20.61035156	-10.61279297	-84.39697266	+6224	+16.84863281	-2.26757813	-1.50292969	-94.72412109	-10.63476563	+67.98339844	+6352	+14.63818359	-4.25390625	-3.66503906	+19.51171875	-20.06103516	-49.06494141	+3648
+1458240667.03490000	+17.15185547	-2.70703125	-2.07421875	+20.61035156	-10.56884766	-84.22119141	+6240	+16.83984375	-2.24560547	-1.47656250	-94.65820313	-10.59082031	+68.00537109	+6356	+14.63818359	-4.23193359	-3.65185547	+19.55566406	-20.08300781	-48.93310547	+3656
+1458240667.04320000	+17.14306641	-2.66748047	-2.05224609	+20.61035156	-10.50292969	-83.82568359	+6264	+16.82666016	-2.20605469	-1.42822266	-94.54833984	-10.48095703	+68.00537109	+6356	+14.63818359	-4.16601563	-3.60791016	+19.68750000	-20.21484375	-48.64746094	+3676
+1458240667.05150010	+17.13867188	-2.63232422	-2.03466797	+20.58837891	-10.45898438	-83.43017578	+6272	+16.80908203	-2.17529297	-1.39746094	-94.46044922	-10.41503906	+67.98339844	+6356	+14.64257813	-4.10009766	-3.54199219	+19.84130859	-20.47851563	-48.38378906	+3692
+1458240667.05990000	+17.15185547	-2.60595703	-2.02148438	+20.54443359	-10.34912109	-83.05664063	+6268	+16.79150391	-2.15332031	-1.37109375	-94.41650391	-10.37109375	+67.93945313	+6356	+14.65136719	-4.02978516	-3.48046875	+20.01708984	-20.76416016	-48.12011719	+3704
+1458240667.06820010	+17.15185547	-2.57958984	-2.02148438	+20.47851563	-10.17333984	-82.61718750	+6244	+16.77832031	-2.13134766	-1.34912109	-94.37255859	-10.34912109	+67.82958984	+6352	+14.66015625	-3.96386719	-3.41894531	+20.17089844	-21.02783203	-47.83447266	+3712
+1458240667.07649990	+17.14746094	-2.54882813	-2.00830078	+20.45654297	-10.10742188	-82.24365234	+6220	+16.76074219	-2.10937500	-1.33154297	-94.32861328	-10.30517578	+67.71972656	+6352	+14.66015625	-3.89794922	-3.36181641	+20.32470703	-21.26953125	-47.54882813	+3712
+1458240667.08069990	+17.15185547	-2.53125000	-1.99511719	+20.45654297	-10.10742188	-82.06787109	+6204	+16.75634766	-2.09619141	-1.32275391	-94.28466797	-10.28320313	+67.69775391	+6356	+14.66455078	-3.86279297	-3.33544922	+20.41259766	-21.35742188	-47.39501953	+3712
+1458240667.08900000	+17.15625000	-2.49169922	-1.95556641	+20.52246094	-10.19531250	-81.78222656	+6176	+16.74316406	-2.06542969	-1.29199219	-94.19677734	-10.23925781	+67.67578125	+6360	+14.66455078	-3.81445313	-3.27832031	+20.47851563	-21.57714844	-47.21923828	+3704
+1458240667.09730010	+17.13867188	-2.44335938	-1.90722656	+20.61035156	-10.32714844	-81.56250000	+6160	+16.73437500	-2.03027344	-1.25244141	-94.10888672	-10.17333984	+67.74169922	+6364	+14.66015625	-3.77929688	-3.24316406	+20.52246094	-21.62109375	-47.04345703	+3696
+1458240667.10570000	+17.12109375	-2.38623047	-1.85009766	+20.76416016	-10.45898438	-81.36474609	+6152	+16.72998047	-1.98193359	-1.21289063	-93.97705078	-10.10742188	+67.80761719	+6368	+14.65136719	-3.74853516	-3.21679688	+20.52246094	-21.57714844	-46.88964844	+3684
+1458240667.11400010	+17.09033203	-2.32470703	-1.78857422	+20.91796875	-10.67871094	-81.18896484	+6160	+16.72558594	-1.92919922	-1.16015625	-93.80126953	-9.99755859	+67.93945313	+6372	+14.63378906	-3.72216797	-3.20361328	+20.47851563	-21.46728516	-46.73583984	+3676
+1458240667.12229990	+17.07275391	-2.26318359	-1.71386719	+21.09375000	-10.98632813	-81.07910156	+6180	+16.72558594	-1.86767578	-1.09863281	-93.62548828	-9.88769531	+68.15917969	+6376	+14.62060547	-3.70019531	-3.18164063	+20.43457031	-21.40136719	-46.60400391	+3672
+1458240667.13070010	+17.05078125	-2.20605469	-1.64355469	+21.26953125	-11.20605469	-80.92529297	+6212	+16.72998047	-1.81494141	-1.03271484	-93.49365234	-9.79980469	+68.37890625	+6376	+14.60742188	-3.67822266	-3.16406250	+20.36865234	-21.31347656	-46.45019531	+3672
+1458240667.13899990	+17.02001953	-2.15332031	-1.59521484	+21.35742188	-11.31591797	-80.70556641	+6244	+16.72998047	-1.76220703	-0.97119141	-93.38378906	-9.68994141	+68.53271484	+6368	+14.59423828	-3.65185547	-3.15087891	+20.30273438	-21.20361328	-46.23046875	+3676
+1458240667.14730000	+17.01562500	-2.10937500	-1.54687500	+21.42333984	-11.42578125	-80.44189453	+6276	+16.72558594	-1.71386719	-0.91845703	-93.29589844	-9.58007813	+68.66455078	+6360	+14.58544922	-3.61230469	-3.12890625	+20.28076172	-21.18164063	-45.96679688	+3684
+1458240667.15560010	+17.00683594	-2.07421875	-1.50292969	+21.44531250	-11.55761719	-80.17822266	+6300	+16.72119141	-1.68310547	-0.86572266	-93.29589844	-9.49218750	+68.81835938	+6348	+14.58105469	-3.56396484	-3.08935547	+20.30273438	-21.26953125	-45.70312500	+3696
+1458240667.15980010	+17.00683594	-2.05664063	-1.48974609	+21.42333984	-11.53564453	-80.00244141	+6308	+16.72119141	-1.66992188	-0.84375000	-93.33984375	-9.47021484	+68.84033203	+6340	+14.58105469	-3.53759766	-3.06298828	+20.34667969	-21.35742188	-45.54931641	+3700
+1458240667.16810010	+17.01562500	-2.03906250	-1.47216797	+21.33544922	-11.44775391	-79.58496094	+6308	+16.71240234	-1.65673828	-0.80859375	-93.42773438	-9.40429688	+68.84033203	+6324	+14.58544922	-3.47607422	-3.01464844	+20.43457031	-21.53320313	-45.19775391	+3712
+1458240667.17650010	+17.01562500	-2.02148438	-1.46777344	+21.22558594	-11.29394531	-79.10156250	+6296	+16.69921875	-1.64355469	-0.79101563	-93.53759766	-9.38232422	+68.75244141	+6312	+14.58544922	-3.41015625	-2.96191406	+20.52246094	-21.73095703	-44.80224609	+3720
+1458240667.18479990	+17.02441406	-1.99951172	-1.44580078	+21.13769531	-11.29394531	-78.66210938	+6272	+16.68603516	-1.63476563	-0.76904297	-93.64746094	-9.33837891	+68.68652344	+6300	+14.58984375	-3.33984375	-2.90478516	+20.63232422	-21.97265625	-44.45068359	+3724
+1458240667.19310000	+17.03320313	-1.98193359	-1.42382813	+21.04980469	-11.25000000	-78.24462891	+6240	+16.67724609	-1.62158203	-0.74707031	-93.80126953	-9.33837891	+68.64257813	+6292	+14.59423828	-3.28271484	-2.85205078	+20.72021484	-22.17041016	-44.14306641	+3724
+1458240667.20149990	+17.03759766	-1.95556641	-1.41503906	+21.00585938	-11.16210938	-77.78320313	+6204	+16.66406250	-1.60839844	-0.72949219	-93.88916016	-9.33837891	+68.53271484	+6288	+14.59863281	-3.23876953	-2.80810547	+20.72021484	-22.28027344	-43.83544922	+3716
+1458240667.20560000	+17.03320313	-1.93798828	-1.40185547	+21.00585938	-11.16210938	-77.58544922	+6188	+16.65966797	-1.59521484	-0.72070313	-93.93310547	-9.33837891	+68.48876953	+6288	+14.59863281	-3.21240234	-2.79931641	+20.72021484	-22.25830078	-43.68164063	+3708
+1458240667.21400000	+17.02001953	-1.89843750	-1.35351563	+21.04980469	-11.31591797	-77.29980469	+6164	+16.65527344	-1.56445313	-0.69433594	-93.97705078	-9.31640625	+68.44482422	+6288	+14.58984375	-3.18603516	-2.77734375	+20.63232422	-22.19238281	-43.43994141	+3696
+1458240667.22230010	+17.01562500	-1.85449219	-1.29638672	+21.13769531	-11.53564453	-77.03613281	+6152	+16.65087891	-1.52490234	-0.65039063	-93.99902344	-9.27246094	+68.51074219	+6296	+14.58544922	-3.16845703	-2.75976563	+20.54443359	-22.14843750	-43.26416016	+3684
+1458240667.23060010	+17.01123047	-1.80615234	-1.23486328	+21.26953125	-11.71142578	-76.86035156	+6148	+16.65087891	-1.48535156	-0.59765625	-93.99902344	-9.22851563	+68.62060547	+6304	+14.58544922	-3.15966797	-2.74658203	+20.36865234	-22.01660156	-43.11035156	+3668
+1458240667.23480010	+17.00244141	-1.78417969	-1.20849609	+21.31347656	-11.79931641	-76.77246094	+6148	+16.65527344	-1.45898438	-0.57128906	-93.99902344	-9.22851563	+68.66455078	+6308	+14.58544922	-3.15527344	-2.74218750	+20.28076172	-21.90673828	-43.04443359	+3664
+1458240667.24309990	+16.98486328	-1.74462891	-1.15136719	+21.35742188	-11.99707031	-76.61865234	+6160	+16.65527344	-1.41943359	-0.51855469	-93.97705078	-9.16259766	+68.79638672	+6316	+14.58105469	-3.14648438	-2.73779297	+20.12695313	-21.75292969	-42.86865234	+3656
+1458240667.25140000	+16.97167969	-1.70947266	-1.08544922	+21.40136719	-12.23876953	-76.48681641	+6180	+16.65966797	-1.37988281	-0.45263672	-93.99902344	-9.11865234	+69.01611328	+6324	+14.57666016	-3.13769531	-2.72021484	+19.97314453	-21.64306641	-42.73681641	+3652
+1458240667.25980000	+16.97607422	-1.67871094	-1.03271484	+21.42333984	-12.37060547	-76.37695313	+6204	+16.66406250	-1.34912109	-0.39111328	-94.02099609	-9.09667969	+69.21386719	+6328	+14.58105469	-3.12451172	-2.69824219	+19.86328125	-21.59912109	-42.60498047	+3652
+1458240667.26810000	+16.97607422	-1.66113281	-1.00195313	+21.37939453	-12.39257813	-76.15722656	+6220	+16.66845703	-1.32714844	-0.33837891	-94.08691406	-9.07470703	+69.34570313	+6332	+14.58544922	-3.09814453	-2.66748047	+19.81933594	-21.59912109	-42.42919922	+3656
+1458240667.27640010	+16.96728516	-1.65234375	-0.97998047	+21.24755859	-12.34863281	-75.91552734	+6232	+16.66845703	-1.31396484	-0.29882813	-94.17480469	-9.07470703	+69.43359375	+6332	+14.58984375	-3.05419922	-2.62792969	+19.84130859	-21.66503906	-42.23144531	+3664
+1458240667.28060010	+16.97167969	-1.65234375	-0.97119141	+21.15966797	-12.32666016	-75.76171875	+6236	+16.66845703	-1.30957031	-0.28125000	-94.21875000	-9.07470703	+69.45556641	+6332	+14.59423828	-3.03222656	-2.60595703	+19.86328125	-21.75292969	-42.09960938	+3668
+1458240667.28889990	+16.98486328	-1.64794922	-0.95361328	+21.04980469	-12.30468750	-75.49804688	+6232	+16.67285156	-1.30517578	-0.25048828	-94.32861328	-9.07470703	+69.49951172	+6328	+14.60742188	-2.97949219	-2.54882813	+19.99511719	-21.97265625	-41.90185547	+3680
+1458240667.29730010	+16.99365234	-1.63916016	-0.94042969	+20.93994141	-12.19482422	-75.21240234	+6220	+16.67285156	-1.30078125	-0.22851563	-94.41650391	-9.11865234	+69.49951172	+6328	+14.61621094	-2.92675781	-2.49169922	+20.10498047	-22.21435547	-41.68212891	+3688
+1458240667.30970000	+16.99804688	-1.63037109	-0.93603516	+20.69824219	-12.01904297	-74.70703125	+6188	+16.67285156	-1.29638672	-0.21093750	-94.52636719	-9.20654297	+69.38964844	+6320	+14.62939453	-2.84765625	-2.41699219	+20.28076172	-22.50000000	-41.35253906	+3696
+1458240667.31810000	+17.00244141	-1.61718750	-0.91406250	+20.65429688	-12.01904297	-74.44335938	+6172	+16.67285156	-1.28759766	-0.19335938	-94.59228516	-9.25048828	+69.36767578	+6320	+14.63378906	-2.80810547	-2.37304688	+20.34667969	-22.65380859	-41.19873047	+3696
+1458240667.32640000	+17.01123047	-1.59521484	-0.87890625	+20.63232422	-12.08496094	-74.26757813	+6152	+16.67285156	-1.27001953	-0.17578125	-94.59228516	-9.33837891	+69.34570313	+6316	+14.64257813	-2.78613281	-2.33349609	+20.36865234	-22.76367188	-41.08886719	+3692
+1458240667.33470010	+17.00244141	-1.57324219	-0.83935547	+20.63232422	-12.10693359	-74.11376953	+6144	+16.67724609	-1.24804688	-0.14501953	-94.54833984	-9.42626953	+69.38964844	+6320	+14.64257813	-2.77294922	-2.31152344	+20.32470703	-22.74169922	-41.02294922	+3688
+1458240667.34310010	+16.98925781	-1.54248047	-0.79541016	+20.67626953	-12.21679688	-74.00390625	+6148	+16.68164063	-1.22167969	-0.10986328	-94.48242188	-9.51416016	+69.43359375	+6320	+14.64697266	-2.77294922	-2.29833984	+20.21484375	-22.67578125	-40.95703125	+3680
+1458240667.35139990	+16.98046875	-1.51171875	-0.72509766	+20.78613281	-12.50244141	-74.00390625	+6168	+16.68603516	-1.18652344	-0.06152344	-94.39453125	-9.60205078	+69.60937500	+6324	+14.64697266	-2.77294922	-2.28515625	+20.12695313	-22.60986328	-40.95703125	+3676
+1458240667.35970000	+16.97167969	-1.47656250	-0.65917969	+20.89599609	-12.70019531	-74.00390625	+6192	+16.69042969	-1.15136719	-0.00439453	-94.28466797	-9.71191406	+69.82910156	+6328	+14.64697266	-2.77294922	-2.26757813	+20.03906250	-22.56591797	-40.95703125	+3676
+1458240667.36809990	+16.96728516	-1.45019531	-0.60644531	+20.98388672	-12.85400391	-74.00390625	+6220	+16.69482422	-1.11621094	+0.05712891	-94.17480469	-9.79980469	+70.02685547	+6332	+14.64697266	-2.77294922	-2.25000000	+19.97314453	-22.52197266	-40.95703125	+3676
+1458240667.37640000	+16.95410156	-1.41943359	-0.54931641	+21.09375000	-13.05175781	-73.98193359	+6252	+16.69921875	-1.08984375	+0.11425781	-94.08691406	-9.90966797	+70.24658203	+6336	+14.64697266	-2.76855469	-2.23242188	+19.92919922	-22.47802734	-40.93505859	+3680
+1458240667.38470010	+16.94970703	-1.38867188	-0.50097656	+21.20361328	-13.18359375	-73.89404297	+6280	+16.69921875	-1.06347656	+0.17138672	-93.99902344	-9.99755859	+70.42236328	+6336	+14.65136719	-2.75097656	-2.20166016	+19.95117188	-22.52197266	-40.86914063	+3688
+1458240667.38890000	+16.95410156	-1.37988281	-0.48339844	+21.22558594	-13.22753906	-73.82812500	+6292	+16.69921875	-1.05468750	+0.19335938	-93.97705078	-10.04150391	+70.51025391	+6336	+14.65136719	-2.73779297	-2.18408203	+19.97314453	-22.58789063	-40.84716797	+3692
+1458240667.39720010	+16.95410156	-1.36230469	-0.46142578	+21.22558594	-13.20556641	-73.67431641	+6304	+16.69921875	-1.04150391	+0.23730469	-93.93310547	-10.10742188	+70.62011719	+6336	+14.65136719	-2.70263672	-2.13574219	+20.08300781	-22.76367188	-40.73730469	+3708
+1458240667.40549990	+16.95849609	-1.34912109	-0.45703125	+21.22558594	-13.09570313	-73.41064453	+6304	+16.69482422	-1.03710938	+0.26367188	-93.91113281	-10.17333984	+70.64208984	+6332	+14.65576172	-2.65869141	-2.08740234	+20.25878906	-22.96142578	-40.60546875	+3724
+1458240667.41389990	+16.95849609	-1.33593750	-0.44824219	+21.24755859	-13.05175781	-73.14697266	+6296	+16.69042969	-1.03271484	+0.28564453	-93.88916016	-10.21728516	+70.64208984	+6328	+14.65576172	-2.60595703	-2.03027344	+20.45654297	-23.18115234	-40.40771484	+3740
+1458240667.42220000	+16.96289063	-1.32275391	-0.44384766	+21.24755859	-13.00781250	-72.88330078	+6276	+16.68603516	-1.02832031	+0.30322266	-93.86718750	-10.26123047	+70.59814453	+6324	+14.65576172	-2.55322266	-1.97314453	+20.65429688	-23.44482422	-40.23193359	+3756
+1458240667.43050000	+16.96289063	-1.31396484	-0.43505859	+21.22558594	-12.91992188	-72.64160156	+6252	+16.68164063	-1.02392578	+0.32080078	-93.82324219	-10.28320313	+70.55419922	+6324	+14.65576172	-2.50927734	-1.92480469	+20.80810547	-23.64257813	-40.05615234	+3768
+1458240667.43470000	+16.96289063	-1.30957031	-0.43066406	+21.24755859	-12.94189453	-72.55371094	+6240	+16.67724609	-1.01953125	+0.32958984	-93.80126953	-10.28320313	+70.53222656	+6320	+14.65136719	-2.49169922	-1.90283203	+20.85205078	-23.66455078	-39.99023438	+3772
+1458240667.44300010	+16.95410156	-1.29638672	-0.40429688	+21.29150391	-13.00781250	-72.37792969	+6220	+16.67285156	-1.01074219	+0.34716797	-93.73535156	-10.30517578	+70.48828125	+6320	+14.64697266	-2.46972656	-1.87646484	+20.89599609	-23.70849609	-39.83642578	+3776
+1458240667.45140000	+16.94091797	-1.27880859	-0.35595703	+21.40136719	-13.27148438	-72.33398438	+6208	+16.66845703	-0.99316406	+0.37353516	-93.62548828	-10.30517578	+70.51025391	+6320	+14.63818359	-2.46093750	-1.85888672	+20.83007813	-23.68652344	-39.72656250	+3772
+1458240667.45970010	+16.92333984	-1.26123047	-0.29882813	+21.53320313	-13.57910156	-72.33398438	+6204	+16.66406250	-0.97119141	+0.40869141	-93.51562500	-10.30517578	+70.55419922	+6324	+14.63378906	-2.46533203	-1.84130859	+20.74218750	-23.62060547	-39.66064453	+3772
+1458240667.46799990	+16.90576172	-1.24365234	-0.23730469	+21.66503906	-13.88671875	-72.35595703	+6212	+16.65966797	-0.94482422	+0.44824219	-93.36181641	-10.30517578	+70.62011719	+6324	+14.62939453	-2.47412109	-1.83251953	+20.58837891	-23.48876953	-39.59472656	+3768
+1458240667.47630000	+16.88818359	-1.22607422	-0.17578125	+21.79687500	-14.21630859	-72.37792969	+6232	+16.65087891	-0.90966797	+0.49218750	-93.18603516	-10.30517578	+70.70800781	+6328	+14.61621094	-2.48291016	-1.83251953	+20.45654297	-23.35693359	-39.52880859	+3760
+1458240667.48050000	+16.87939453	-1.21289063	-0.14501953	+21.88476563	-14.39208984	-72.37792969	+6244	+16.65087891	-0.89648438	+0.51416016	-93.09814453	-10.30517578	+70.75195313	+6332	+14.61181641	-2.48730469	-1.82812500	+20.39062500	-23.29101563	-39.48486328	+3760
+1458240667.48880000	+16.86181641	-1.19091797	-0.08789063	+22.06054688	-14.72167969	-72.37792969	+6268	+16.64208984	-0.87011719	+0.56250000	-92.94433594	-10.30517578	+70.86181641	+6332	+14.60742188	-2.49169922	-1.81933594	+20.30273438	-23.20312500	-39.39697266	+3756
+1458240667.49720000	+16.85302734	-1.17773438	-0.04833984	+22.14843750	-14.91943359	-72.26806641	+6292	+16.63330078	-0.84814453	+0.60205078	-92.81250000	-10.30517578	+70.90576172	+6336	+14.59863281	-2.48730469	-1.80175781	+20.23681641	-23.13720703	-39.30908203	+3752
+1458240667.50550010	+16.84423828	-1.16455078	-0.03515625	+22.19238281	-14.94140625	-72.04833984	+6308	+16.62451172	-0.83496094	+0.62841797	-92.72460938	-10.32714844	+70.88378906	+6332	+14.58984375	-2.46972656	-1.78417969	+20.25878906	-23.09326172	-39.13330078	+3752
+1458240667.51379990	+16.83984375	-1.15576172	-0.03955078	+22.19238281	-14.89746094	-71.74072266	+6312	+16.61132813	-0.83496094	+0.64599609	-92.68066406	-10.32714844	+70.83984375	+6328	+14.57666016	-2.43457031	-1.76220703	+20.36865234	-23.11523438	-38.89160156	+3756
+1458240667.52220010	+16.84423828	-1.15136719	-0.05273438	+22.17041016	-14.80957031	-71.34521484	+6308	+16.60253906	-0.83935547	+0.65478516	-92.68066406	-10.32714844	+70.72998047	+6324	+14.56787109	-2.39501953	-1.72705078	+20.52246094	-23.20312500	-38.67187500	+3756
+1458240667.53049990	+16.84863281	-1.15136719	-0.07910156	+22.08251953	-14.61181641	-70.97167969	+6296	+16.59814453	-0.85253906	+0.65478516	-92.70263672	-10.34912109	+70.59814453	+6316	+14.56347656	-2.35986328	-1.69189453	+20.65429688	-23.31298828	-38.43017578	+3760
+1458240667.53880000	+16.85302734	-1.15576172	-0.10546875	+22.01660156	-14.39208984	-70.55419922	+6272	+16.58935547	-0.86572266	+0.65478516	-92.70263672	-10.34912109	+70.44433594	+6312	+14.55029297	-2.32470703	-1.66552734	+20.78613281	-23.37890625	-38.21044922	+3760
+1458240667.54710010	+16.85302734	-1.14697266	-0.12304688	+21.99462891	-14.26025391	-70.15869141	+6244	+16.58056641	-0.87451172	+0.65039063	-92.72460938	-10.34912109	+70.31250000	+6304	+14.54150391	-2.29394531	-1.63916016	+20.89599609	-23.40087891	-38.01269531	+3756
+1458240667.55550000	+16.84863281	-1.14697266	-0.11865234	+21.99462891	-14.26025391	-69.93896484	+6212	+16.57617188	-0.88330078	+0.65478516	-92.72460938	-10.34912109	+70.20263672	+6296	+14.53271484	-2.28515625	-1.62158203	+20.89599609	-23.42285156	-37.88085938	+3748
+1458240667.56380010	+16.84423828	-1.14257813	-0.10107422	+22.03857422	-14.28222656	-69.76318359	+6184	+16.57177734	-0.88330078	+0.66357422	-92.70263672	-10.34912109	+70.13671875	+6288	+14.52392578	-2.28955078	-1.61279297	+20.83007813	-23.35693359	-37.79296875	+3736
+1458240667.56800010	+16.83544922	-1.13378906	-0.09228516	+22.08251953	-14.30419922	-69.69726563	+6176	+16.57177734	-0.88330078	+0.67236328	-92.65869141	-10.34912109	+70.11474609	+6288	+14.51953125	-2.29394531	-1.61279297	+20.78613281	-23.29101563	-37.74902344	+3732
+1458240667.57629990	+16.81347656	-1.12500000	-0.06152344	+22.17041016	-14.45800781	-69.60937500	+6168	+16.56738281	-0.87011719	+0.68994141	-92.59277344	-10.37109375	+70.11474609	+6280	+14.50634766	-2.30712891	-1.62158203	+20.65429688	-23.13720703	-37.68310547	+3724
+1458240667.58460000	+16.79150391	-1.11181641	-0.02636719	+22.25830078	-14.63378906	-69.52148438	+6168	+16.56738281	-0.85253906	+0.71191406	-92.48291016	-10.37109375	+70.13671875	+6276	+14.49755859	-2.32470703	-1.63037109	+20.50048828	-22.96142578	-37.61718750	+3716
+1458240667.59299990	+16.77392578	-1.09863281	+0.00878906	+22.34619141	-14.80957031	-69.45556641	+6176	+16.56298828	-0.83496094	+0.74267578	-92.35107422	-10.41503906	+70.20263672	+6276	+14.48876953	-2.34228516	-1.64355469	+20.34667969	-22.78564453	-37.57324219	+3708
+1458240667.60130000	+16.76074219	-1.08984375	+0.03076172	+22.41210938	-14.91943359	-69.34570313	+6188	+16.56298828	-0.81738281	+0.76464844	-92.21923828	-10.45898438	+70.24658203	+6272	+14.48437500	-2.35546875	-1.65673828	+20.21484375	-22.63183594	-37.50732422	+3704
+1458240667.60960010	+16.74316406	-1.08544922	+0.03955078	+22.41210938	-14.94140625	-69.12597656	+6196	+16.56298828	-0.79980469	+0.78222656	-92.06542969	-10.50292969	+70.22460938	+6268	+14.47558594	-2.36425781	-1.66992188	+20.10498047	-22.47802734	-37.41943359	+3692
+1458240667.61380000	+16.73437500	-1.08544922	+0.03955078	+22.39013672	-14.94140625	-69.01611328	+6200	+16.55859375	-0.79101563	+0.78662109	-92.02148438	-10.54687500	+70.22460938	+6268	+14.47119141	-2.36865234	-1.67431641	+20.08300781	-22.41210938	-37.35351563	+3688
+1458240667.62210010	+16.73876953	-1.08984375	+0.03076172	+22.32421875	-14.91943359	-68.70849609	+6208	+16.55859375	-0.79101563	+0.79101563	-91.93359375	-10.61279297	+70.15869141	+6260	+14.46240234	-2.35986328	-1.67431641	+20.03906250	-22.36816406	-37.24365234	+3676
+1458240667.63039990	+16.74316406	-1.09863281	+0.00878906	+22.21435547	-14.80957031	-68.31298828	+6208	+16.55419922	-0.79101563	+0.78662109	-91.84570313	-10.67871094	+70.02685547	+6252	+14.45800781	-2.34667969	-1.66992188	+20.08300781	-22.34619141	-37.08984375	+3664
+1458240667.63879990	+16.75195313	-1.11181641	-0.02197266	+22.03857422	-14.63378906	-67.89550781	+6200	+16.55419922	-0.79541016	+0.77343750	-91.77978516	-10.78857422	+69.87304688	+6248	+14.44921875	-2.32470703	-1.66113281	+20.14892578	-22.34619141	-36.89208984	+3656
+1458240667.64710000	+16.76513672	-1.12500000	-0.05712891	+21.81884766	-14.47998047	-67.41210938	+6184	+16.54980469	-0.80859375	+0.76025391	-91.71386719	-10.89843750	+69.69726563	+6244	+14.44042969	-2.28955078	-1.64794922	+20.28076172	-22.39013672	-36.65039063	+3652
+1458240667.65540000	+16.77392578	-1.13818359	-0.08789063	+21.62109375	-14.37011719	-66.97265625	+6156	+16.54980469	-0.82177734	+0.74707031	-91.64794922	-11.05224609	+69.52148438	+6240	+14.43603516	-2.25878906	-1.62597656	+20.39062500	-22.43408203	-36.43066406	+3648
+1458240667.66380000	+16.78710938	-1.14697266	-0.10107422	+21.40136719	-14.32617188	-66.57714844	+6120	+16.54980469	-0.83496094	+0.73828125	-91.51611328	-11.27197266	+69.34570313	+6236	+14.42724609	-2.23242188	-1.61279297	+20.45654297	-22.43408203	-36.18896484	+3640
+1458240667.67210010	+16.78710938	-1.15136719	-0.10986328	+21.18164063	-14.26025391	-66.26953125	+6088	+16.54980469	-0.84814453	+0.73388672	-91.29638672	-11.62353516	+69.14794922	+6228	+14.41845703	-2.21923828	-1.61279297	+20.43457031	-22.28027344	-35.96923828	+3632
+1458240667.68039990	+16.77832031	-1.15136719	-0.10986328	+20.93994141	-14.26025391	-66.00585938	+6060	+16.54980469	-0.85253906	+0.74267578	-91.01074219	-12.08496094	+68.97216797	+6216	+14.40966797	-2.21923828	-1.62597656	+20.34667969	-22.03857422	-35.77148438	+3620
+1458240667.68870000	+16.76953125	-1.15576172	-0.09667969	+20.61035156	-14.32617188	-65.76416016	+6044	+16.56298828	-0.83496094	+0.78662109	-90.04394531	-13.35937500	+68.68652344	+6212	+14.40087891	-2.23242188	-1.63916016	+20.19287109	-21.77490234	-35.59570313	+3608
+1458240667.69289990	+16.76513672	-1.15576172	-0.08789063	+20.45654297	-14.34814453	-65.67626953	+6044	+16.56738281	-0.82177734	+0.80859375	-89.78027344	-13.71093750	+68.66455078	+6208	+14.39648438	-2.24121094	-1.65234375	+20.08300781	-21.62109375	-35.52978516	+3604
+1458240667.70540000	+16.74316406	-1.16455078	-0.06591797	+19.77539063	-14.28222656	-65.39062500	+6056	+16.58056641	-0.77783203	+0.83935547	-88.76953125	-14.76562500	+68.26904297	+6196	+14.38330078	-2.26757813	-1.69189453	+19.77539063	-21.09375000	-35.26611328	+3592
+1458240667.70960000	+16.73876953	-1.17333984	-0.07031250	+19.40185547	-14.17236328	-65.21484375	+6064	+16.58056641	-0.76464844	+0.84814453	-88.39599609	-15.13916016	+68.15917969	+6192	+14.37890625	-2.27636719	-1.70947266	+19.66552734	-20.89599609	-35.15625000	+3588
+1458240667.71790000	+16.72998047	-1.19970703	-0.07470703	+18.67675781	-13.99658203	-64.90722656	+6092	+16.58935547	-0.74267578	+0.86132813	-87.67089844	-15.88623047	+67.82958984	+6184	+14.36572266	-2.28515625	-1.74023438	+19.48974609	-20.52246094	-34.93652344	+3576
+1458240667.72620010	+16.73437500	-1.23925781	-0.08789063	+17.77587891	-13.62304688	-64.48974609	+6128	+16.60253906	-0.72070313	+0.85693359	-86.85791016	-16.63330078	+67.34619141	+6172	+14.35693359	-2.29394531	-1.76220703	+19.33593750	-20.19287109	-34.69482422	+3560
