# Supplementary material for: A direct effect of perception on action when grasping a cup
Source: Sci Rep. 2018 Jan 9;8:171. doi: 10.1038/s41598-017-18591-5 (PMC5760564; doi:10.1038/s41598-017-18591-5)
Supplement: Supplementary file 6 — Supplementary Information [file 41598_2017_18591_MOESM6_ESM.zip › SciRep_Data/S02instruct/S02_100instruct_Tr13.dat]

+1000000000000.00000000	+0.00000000	+0.00000000	+0.00000000	+0.00000000	+0.00000000	+0.00000000	+0	+0.00000000	+0.00000000	+0.00000000	+0.00000000	+0.00000000	+0.00000000	+0	+0.00000000	+0.00000000	+0.00000000	+0.00000000	+0.00000000	+0.00000000	+0
+1458240667.73460010	+16.74755859	-1.27441406	-0.12744141	+16.94091797	-13.09570313	-64.07226563	+6160	+16.60693359	-0.71191406	+0.83496094	-86.04492188	-17.31445313	+66.70898438	+6168	+14.34814453	-2.28515625	-1.77539063	+19.27001953	-19.90722656	-34.40917969	+3544
+1458240667.74289990	+16.76953125	-1.30957031	-0.18457031	+16.08398438	-12.45849609	-63.52294922	+6180	+16.60693359	-0.72070313	+0.79101563	-85.25390625	-17.95166016	+65.93994141	+6168	+14.33935547	-2.26318359	-1.77978516	+19.31396484	-19.64355469	-34.05761719	+3532
+1458240667.75120000	+16.79150391	-1.34472656	-0.23730469	+15.24902344	-11.82128906	-62.99560547	+6188	+16.60693359	-0.72509766	+0.75146484	-84.48486328	-18.54492188	+65.23681641	+6168	+14.33056641	-2.22802734	-1.77539063	+19.40185547	-19.44580078	-33.64013672	+3524
+1458240667.75539990	+16.80468750	-1.36669922	-0.25488281	+14.83154297	-11.53564453	-62.77587891	+6188	+16.61132813	-0.72509766	+0.73388672	-84.06738281	-18.80859375	+64.86328125	+6172	+14.32617188	-2.21044922	-1.76660156	+19.46777344	-19.40185547	-33.46435547	+3520
+1458240667.76370000	+16.83544922	-1.39746094	-0.30761719	+14.12841797	-10.78857422	-62.24853516	+6176	+16.62011719	-0.72509766	+0.68554688	-83.23242188	-19.31396484	+64.07226563	+6172	+14.31738281	-2.17529297	-1.74462891	+19.59960938	-19.24804688	-33.06884766	+3516
+1458240667.77200010	+16.84863281	-1.41064453	-0.36035156	+13.53515625	-10.01953125	-61.74316406	+6152	+16.62011719	-0.72070313	+0.65039063	-82.39746094	-19.77539063	+63.36914063	+6176	+14.30859375	-2.14453125	-1.73583984	+19.70947266	-19.02832031	-32.67333984	+3512
+1458240667.78040000	+16.86181641	-1.43261719	-0.40429688	+12.96386719	-9.33837891	-61.28173828	+6128	+16.62011719	-0.71191406	+0.62402344	-81.54052734	-20.17089844	+62.73193359	+6184	+14.29980469	-2.12255859	-1.73583984	+19.77539063	-18.74267578	-32.29980469	+3504
+1458240685.44359990	+10.10302734	-6.82470703	-0.81298828	+44.84619141	-1.49414063	-66.11572266	+2548	+10.53808594	-5.76123047	-0.55371094	+4.10888672	-14.56787109	+11.35986328	+2964	+7.28173828	-9.89648438	-0.46142578	+46.18652344	+5.05371094	-28.30078125	+1696
+1458240685.44779990	+10.10302734	-6.82470703	-0.80419922	+44.71435547	-1.58203125	-66.26953125	+2556	+10.53369141	-5.77001953	-0.55371094	+3.86718750	-14.56787109	+11.35986328	+2964	+7.27734375	-9.89648438	-0.46582031	+46.20849609	+5.05371094	-28.30078125	+1696
+1458240685.45190000	+10.10302734	-6.82031250	-0.79980469	+44.62646484	-1.64794922	-66.40136719	+2564	+10.52929688	-5.77880859	-0.55371094	+3.55957031	-14.56787109	+11.35986328	+2964	+7.27294922	-9.90087891	-0.47021484	+46.20849609	+5.07568359	-28.27880859	+1700
+1458240685.45610000	+10.10302734	-6.82031250	-0.79101563	+44.51660156	-1.71386719	-66.55517578	+2572	+10.52490234	-5.78320313	-0.55371094	+3.27392578	-14.56787109	+11.35986328	+2968	+7.26416016	-9.90087891	-0.47900391	+46.20849609	+5.07568359	-28.23486328	+1700
+1458240685.46030000	+10.10302734	-6.82031250	-0.78222656	+44.38476563	-1.80175781	-66.73095703	+2576	+10.52490234	-5.79199219	-0.55371094	+3.01025391	-14.58984375	+11.35986328	+2968	+7.25097656	-9.90527344	-0.48779297	+46.18652344	+5.07568359	-28.21289063	+1704
+1458240685.46440010	+10.10302734	-6.82031250	-0.77343750	+44.27490234	-1.86767578	-66.84082031	+2580	+10.52050781	-5.80078125	-0.55371094	+2.70263672	-14.58984375	+11.35986328	+2968	+7.23779297	-9.91406250	-0.50097656	+46.14257813	+5.07568359	-28.14697266	+1708
+1458240685.46860000	+10.10302734	-6.82031250	-0.76904297	+44.14306641	-1.95556641	-66.95068359	+2588	+10.51611328	-5.80957031	-0.55810547	+2.41699219	-14.56787109	+11.35986328	+2968	+7.22021484	-9.91845703	-0.51416016	+46.09863281	+5.05371094	-28.08105469	+1712
+1458240685.47280000	+10.10302734	-6.82031250	-0.76025391	+44.01123047	-2.06542969	-67.06054688	+2592	+10.51171875	-5.81396484	-0.55810547	+2.13134766	-14.56787109	+11.38183594	+2968	+7.20703125	-9.92724609	-0.52734375	+46.03271484	+5.05371094	-28.01513672	+1712
+1458240685.47690010	+10.10302734	-6.81591797	-0.75585938	+43.92333984	-2.15332031	-67.14843750	+2596	+10.50732422	-5.82275391	-0.55810547	+1.82373047	-14.56787109	+11.42578125	+2968	+7.18945313	-9.93603516	-0.54052734	+45.98876953	+5.05371094	-27.92724609	+1716
+1458240685.48519990	+10.10302734	-6.81591797	-0.74267578	+43.72558594	-2.39501953	-67.39013672	+2604	+10.50292969	-5.83593750	-0.55810547	+1.27441406	-14.61181641	+11.53564453	+2972	+7.16748047	-9.94482422	-0.56250000	+45.92285156	+5.03173828	-27.81738281	+1712
+1458240685.48939990	+10.10742188	-6.81591797	-0.73828125	+43.61572266	-2.52685547	-67.47802734	+2612	+10.49853516	-5.84472656	-0.56250000	+0.94482422	-14.63378906	+11.62353516	+2972	+7.15869141	-9.94921875	-0.56689453	+45.92285156	+5.05371094	-27.81738281	+1708
+1458240685.49770000	+10.10742188	-6.82470703	-0.72509766	+43.37402344	-2.81250000	-67.69775391	+2624	+10.49414063	-5.85791016	-0.56250000	+0.32958984	-14.67773438	+11.79931641	+2972	+7.15429688	-9.94482422	-0.57128906	+46.01074219	+5.07568359	-27.83935547	+1692
+1458240685.50190000	+10.11181641	-6.82910156	-0.71630859	+43.26416016	-2.94433594	-67.78564453	+2632	+10.49414063	-5.86669922	-0.56250000	+0.00000000	-14.67773438	+11.93115234	+2972	+7.15429688	-9.94482422	-0.56689453	+46.05468750	+5.07568359	-27.86132813	+1688
+1458240685.51020000	+10.11621094	-6.83349609	-0.70312500	+43.06640625	-3.27392578	-67.98339844	+2644	+10.48535156	-5.87988281	-0.56689453	-0.63720703	-14.72167969	+12.21679688	+2976	+7.16748047	-9.93603516	-0.55810547	+46.20849609	+5.11962891	-27.97119141	+1680
+1458240685.51440000	+10.12060547	-6.83349609	-0.69873047	+42.97851563	-3.44970703	-68.09326172	+2656	+10.48535156	-5.88867188	-0.56689453	-0.98876953	-14.76562500	+12.37060547	+2976	+7.17187500	-9.93164063	-0.55371094	+46.27441406	+5.14160156	-28.01513672	+1676
+1458240685.51860000	+10.12500000	-6.83789063	-0.68994141	+42.86865234	-3.62548828	-68.20312500	+2664	+10.48095703	-5.89306641	-0.56689453	-1.31835938	-14.80957031	+12.54638672	+2980	+7.18066406	-9.92724609	-0.54931641	+46.36230469	+5.16357422	-28.05908203	+1676
+1458240685.52270010	+10.12939453	-6.84228516	-0.68554688	+42.78076172	-3.80126953	-68.31298828	+2676	+10.48095703	-5.90185547	-0.56250000	-1.66992188	-14.87548828	+12.70019531	+2980	+7.18505859	-9.92285156	-0.54052734	+46.45019531	+5.16357422	-28.12500000	+1676
+1458240685.52690010	+10.12939453	-6.84667969	-0.67675781	+42.69287109	-3.99902344	-68.44482422	+2688	+10.47656250	-5.90625000	-0.56250000	-2.02148438	-14.91943359	+12.87597656	+2984	+7.19384766	-9.91845703	-0.53613281	+46.51611328	+5.18554688	-28.16894531	+1676
+1458240685.54360010	+10.14257813	-6.85546875	-0.64599609	+42.34130859	-4.68017578	-68.99414063	+2736	+10.46337891	-5.93701172	-0.55371094	-3.38378906	-15.11718750	+13.64501953	+2992	+7.21142578	-9.90527344	-0.51855469	+46.71386719	+5.22949219	-28.36669922	+1672
+1458240685.55189990	+10.14697266	-6.85546875	-0.62841797	+42.18750000	-5.00976563	-69.30175781	+2764	+10.45898438	-5.94580078	-0.54052734	-4.06494141	-15.27099609	+14.04052734	+3000	+7.22021484	-9.90087891	-0.51416016	+46.77978516	+5.22949219	-28.43261719	+1672
+1458240685.55600000	+10.14697266	-6.85986328	-0.61523438	+42.09960938	-5.16357422	-69.47753906	+2780	+10.45458984	-5.95458984	-0.53613281	-4.37255859	-15.35888672	+14.23828125	+3004	+7.22021484	-9.90087891	-0.50976563	+46.80175781	+5.22949219	-28.47656250	+1672
+1458240685.56440000	+10.15136719	-6.85986328	-0.59765625	+41.94580078	-5.42724609	-69.80712891	+2808	+10.45019531	-5.96777344	-0.52294922	-4.98779297	-15.51269531	+14.61181641	+3016	+7.22460938	-9.90087891	-0.50976563	+46.82373047	+5.20751953	-28.52050781	+1668
+1458240685.57270000	+10.15136719	-6.86425781	-0.58007813	+41.79199219	-5.69091797	-70.15869141	+2836	+10.45019531	-5.98095703	-0.50976563	-5.53710938	-15.66650391	+14.98535156	+3024	+7.22460938	-9.90087891	-0.50976563	+46.82373047	+5.18554688	-28.58642578	+1664
+1458240685.57690000	+10.15136719	-6.86425781	-0.57128906	+41.70410156	-5.80078125	-70.31250000	+2852	+10.44580078	-5.98535156	-0.50097656	-5.75683594	-15.75439453	+15.13916016	+3032	+7.22021484	-9.90527344	-0.50976563	+46.80175781	+5.16357422	-28.60839844	+1664
+1458240685.58100010	+10.15136719	-6.86425781	-0.55810547	+41.63818359	-5.91064453	-70.48828125	+2868	+10.44580078	-5.98974609	-0.49218750	-5.97656250	-15.84228516	+15.29296875	+3036	+7.22021484	-9.90527344	-0.51416016	+46.77978516	+5.14160156	-28.63037109	+1660
+1458240685.58940010	+10.15576172	-6.86425781	-0.54052734	+41.46240234	-6.15234375	-70.83984375	+2896	+10.44140625	-5.99853516	-0.47900391	-6.35009766	-16.01806641	+15.55664063	+3052	+7.21142578	-9.90966797	-0.51855469	+46.71386719	+5.07568359	-28.67431641	+1660
+1458240685.59349990	+10.15576172	-6.86865234	-0.53173828	+41.39648438	-6.24023438	-71.01562500	+2912	+10.44140625	-6.00292969	-0.47021484	-6.50390625	-16.10595703	+15.66650391	+3060	+7.21142578	-9.91406250	-0.52294922	+46.64794922	+5.03173828	-28.71826172	+1660
+1458240685.59770010	+10.16015625	-6.86865234	-0.51855469	+41.30859375	-6.35009766	-71.19140625	+2928	+10.44140625	-6.00732422	-0.46582031	-6.65771484	-16.19384766	+15.77636719	+3064	+7.20703125	-9.91845703	-0.52294922	+46.60400391	+4.98779297	-28.74023438	+1656
+1458240685.60599990	+10.16455078	-6.87744141	-0.50097656	+41.15478516	-6.52587891	-71.49902344	+2956	+10.44140625	-6.01171875	-0.45263672	-6.81152344	-16.34765625	+15.93017578	+3080	+7.19824219	-9.92724609	-0.53173828	+46.49414063	+4.87792969	-28.85009766	+1652
+1458240685.61019990	+10.16455078	-6.87744141	-0.49658203	+41.08886719	-6.63574219	-71.63085938	+2968	+10.44140625	-6.01611328	-0.45263672	-6.89941406	-16.41357422	+15.99609375	+3088	+7.19824219	-9.93164063	-0.53173828	+46.45019531	+4.83398438	-28.91601563	+1652
+1458240685.61439990	+10.16894531	-6.88183594	-0.48779297	+41.02294922	-6.72363281	-71.76269531	+2984	+10.44140625	-6.01611328	-0.44824219	-6.92138672	-16.47949219	+16.04003906	+3092	+7.19824219	-9.93164063	-0.53173828	+46.40625000	+4.79003906	-29.00390625	+1648
+1458240685.61850000	+10.16894531	-6.88623047	-0.48339844	+40.93505859	-6.81152344	-71.89453125	+3000	+10.43701172	-6.01611328	-0.44384766	-6.94335938	-16.56738281	+16.08398438	+3100	+7.20263672	-9.93603516	-0.52734375	+46.38427734	+4.74609375	-29.09179688	+1644
+1458240685.62270000	+10.17333984	-6.89062500	-0.47460938	+40.86914063	-6.89941406	-72.02636719	+3012	+10.43701172	-6.02050781	-0.43945313	-6.96533203	-16.65527344	+16.10595703	+3108	+7.20703125	-9.93603516	-0.52734375	+46.38427734	+4.72412109	-29.17968750	+1640
+1458240685.63100000	+10.17773438	-6.89501953	-0.46582031	+40.78125000	-7.05322266	-72.26806641	+3040	+10.43701172	-6.02050781	-0.43066406	-6.96533203	-16.78710938	+16.14990234	+3124	+7.22021484	-9.93164063	-0.51416016	+46.42822266	+4.65820313	-29.39941406	+1644
+1458240685.63520000	+10.18212891	-6.89941406	-0.46142578	+40.71533203	-7.11914063	-72.35595703	+3056	+10.43701172	-6.02050781	-0.43066406	-6.94335938	-16.83105469	+16.14990234	+3132	+7.22460938	-9.93164063	-0.50537109	+46.45019531	+4.63623047	-29.53125000	+1644
+1458240685.64350010	+10.18652344	-6.90380859	-0.45703125	+40.64941406	-7.22900391	-72.50976563	+3080	+10.43701172	-6.02490234	-0.42626953	-6.89941406	-16.91894531	+16.14990234	+3144	+7.24218750	-9.92724609	-0.49218750	+46.53808594	+4.59228516	-29.75097656	+1648
+1458240685.65179990	+10.19091797	-6.90820313	-0.45263672	+40.60546875	-7.31689453	-72.66357422	+3108	+10.43701172	-6.02490234	-0.42626953	-6.83349609	-17.00683594	+16.12792969	+3160	+7.25976563	-9.92285156	-0.47900391	+46.62597656	+4.57031250	-29.97070313	+1656
+1458240685.66020010	+10.19531250	-6.90820313	-0.44824219	+40.58349609	-7.40478516	-72.81738281	+3132	+10.43701172	-6.02490234	-0.42187500	-6.78955078	-17.07275391	+16.10595703	+3172	+7.27294922	-9.91845703	-0.46582031	+46.69189453	+4.52636719	-30.14648438	+1660
+1458240685.66430000	+10.19531250	-6.90820313	-0.44384766	+40.58349609	-7.42675781	-72.88330078	+3144	+10.43701172	-6.02490234	-0.42187500	-6.76757813	-17.09472656	+16.10595703	+3176	+7.27734375	-9.91845703	-0.46582031	+46.71386719	+4.50439453	-30.23437500	+1664
+1458240685.67269990	+10.19970703	-6.91259766	-0.43945313	+40.58349609	-7.49267578	-73.01513672	+3164	+10.43701172	-6.02490234	-0.42187500	-6.70166016	-17.16064453	+16.08398438	+3192	+7.28173828	-9.92285156	-0.46142578	+46.71386719	+4.46044922	-30.36621094	+1664
+1458240685.68100000	+10.19970703	-6.90820313	-0.43505859	+40.60546875	-7.51464844	-73.14697266	+3184	+10.43701172	-6.02050781	-0.41748047	-6.65771484	-17.22656250	+16.04003906	+3204	+7.28173828	-9.92724609	-0.46142578	+46.66992188	+4.41650391	-30.45410156	+1668
+1458240685.68930010	+10.19970703	-6.90820313	-0.43066406	+40.62744141	-7.55859375	-73.27880859	+3204	+10.44140625	-6.02050781	-0.41308594	-6.56982422	-17.29248047	+15.97412109	+3216	+7.27734375	-9.93603516	-0.47021484	+46.60400391	+4.35058594	-30.49804688	+1672
+1458240685.69770000	+10.19970703	-6.90380859	-0.42187500	+40.67138672	-7.58056641	-73.43261719	+3220	+10.44140625	-6.02050781	-0.40869141	-6.48193359	-17.38037109	+15.90820313	+3224	+7.26416016	-9.94482422	-0.47900391	+46.51611328	+4.30664063	-30.52001953	+1676
+1458240685.70600010	+10.19970703	-6.89941406	-0.41748047	+40.69335938	-7.58056641	-73.54248047	+3232	+10.44140625	-6.02050781	-0.40429688	-6.32812500	-17.53417969	+15.79833984	+3236	+7.25537109	-9.95800781	-0.48779297	+46.40625000	+4.26269531	-30.54199219	+1676
+1458240685.71009990	+10.19970703	-6.89941406	-0.41308594	+40.71533203	-7.60253906	-73.58642578	+3240	+10.44140625	-6.02050781	-0.39990234	-6.26220703	-17.60009766	+15.75439453	+3244	+7.25097656	-9.96240234	-0.49218750	+46.36230469	+4.24072266	-30.54199219	+1676
+1458240685.71849990	+10.19970703	-6.89501953	-0.40869141	+40.73730469	-7.62451172	-73.69628906	+3252	+10.44580078	-6.01611328	-0.39111328	-6.13037109	-17.75390625	+15.62255859	+3252	+7.24658203	-9.96679688	-0.49658203	+46.29638672	+4.19677734	-30.56396484	+1672
+1458240685.72680000	+10.19970703	-6.89501953	-0.40429688	+40.75927734	-7.64648438	-73.76220703	+3264	+10.44580078	-6.01611328	-0.38671875	-6.02050781	-17.88574219	+15.55664063	+3264	+7.24658203	-9.97119141	-0.49658203	+46.27441406	+4.17480469	-30.60791016	+1668
+1458240685.73099990	+10.19970703	-6.89501953	-0.40429688	+40.75927734	-7.64648438	-73.80615234	+3268	+10.44580078	-6.01611328	-0.38232422	-5.97656250	-17.92968750	+15.51269531	+3268	+7.24658203	-9.97119141	-0.49658203	+46.27441406	+4.15283203	-30.65185547	+1664
+1458240685.73930000	+10.19970703	-6.89501953	-0.39990234	+40.75927734	-7.66845703	-73.85009766	+3280	+10.44580078	-6.01611328	-0.37792969	-5.93261719	-18.01757813	+15.49072266	+3276	+7.25097656	-9.97119141	-0.49218750	+46.31835938	+4.15283203	-30.71777344	+1660
+1458240685.74350000	+10.19970703	-6.89501953	-0.39990234	+40.73730469	-7.69042969	-73.85009766	+3284	+10.44580078	-6.01611328	-0.37792969	-5.91064453	-18.03955078	+15.49072266	+3280	+7.25537109	-9.97119141	-0.48779297	+46.34033203	+4.15283203	-30.73974609	+1660
+1458240685.75180010	+10.20410156	-6.89501953	-0.39990234	+40.73730469	-7.71240234	-73.87207031	+3296	+10.44580078	-6.01611328	-0.37792969	-5.88867188	-18.08349609	+15.49072266	+3288	+7.26416016	-9.96679688	-0.48339844	+46.40625000	+4.15283203	-30.80566406	+1660
+1458240685.76009990	+10.20410156	-6.89941406	-0.39990234	+40.71533203	-7.71240234	-73.87207031	+3304	+10.44580078	-6.02050781	-0.37353516	-5.88867188	-18.12744141	+15.51269531	+3296	+7.27294922	-9.96240234	-0.47460938	+46.47216797	+4.17480469	-30.87158203	+1660
+1458240685.76430010	+10.20410156	-6.89941406	-0.39990234	+40.71533203	-7.73437500	-73.87207031	+3312	+10.44580078	-6.02050781	-0.37353516	-5.88867188	-18.12744141	+15.53466797	+3300	+7.27734375	-9.96240234	-0.47021484	+46.49414063	+4.17480469	-30.89355469	+1660
+1458240685.76850010	+10.20410156	-6.89941406	-0.39990234	+40.69335938	-7.73437500	-73.87207031	+3316	+10.44580078	-6.02050781	-0.37353516	-5.88867188	-18.12744141	+15.55664063	+3304	+7.28173828	-9.96240234	-0.46582031	+46.51611328	+4.19677734	-30.91552734	+1660
+1458240685.77259990	+10.20410156	-6.89941406	-0.39990234	+40.69335938	-7.73437500	-73.85009766	+3320	+10.44580078	-6.02050781	-0.37353516	-5.91064453	-18.12744141	+15.55664063	+3308	+7.28613281	-9.95800781	-0.46582031	+46.53808594	+4.19677734	-30.93750000	+1664
+1458240685.77679990	+10.20849609	-6.90380859	-0.39990234	+40.67138672	-7.75634766	-73.85009766	+3324	+10.44580078	-6.02490234	-0.37353516	-5.91064453	-18.14941406	+15.57861328	+3312	+7.28613281	-9.95800781	-0.46142578	+46.56005859	+4.19677734	-30.95947266	+1664
+1458240685.78099990	+10.20849609	-6.90380859	-0.39990234	+40.67138672	-7.75634766	-73.85009766	+3328	+10.44580078	-6.02490234	-0.37353516	-5.91064453	-18.14941406	+15.60058594	+3312	+7.29052734	-9.95800781	-0.46142578	+46.58203125	+4.19677734	-30.98144531	+1664
+1458240685.78510000	+10.20849609	-6.90380859	-0.39990234	+40.67138672	-7.75634766	-73.85009766	+3332	+10.44580078	-6.02490234	-0.37353516	-5.91064453	-18.14941406	+15.60058594	+3316	+7.29052734	-9.95800781	-0.45703125	+46.58203125	+4.21875000	-30.98144531	+1664
+1458240685.78930000	+10.20849609	-6.90380859	-0.39990234	+40.64941406	-7.75634766	-73.82812500	+3336	+10.44580078	-6.02490234	-0.37353516	-5.91064453	-18.14941406	+15.62255859	+3320	+7.29492188	-9.95800781	-0.45703125	+46.58203125	+4.21875000	-30.98144531	+1664
+1458240685.79340000	+10.20849609	-6.90380859	-0.39990234	+40.64941406	-7.75634766	-73.82812500	+3340	+10.44580078	-6.02490234	-0.37353516	-5.93261719	-18.14941406	+15.62255859	+3324	+7.29492188	-9.95800781	-0.45703125	+46.60400391	+4.21875000	-31.00341797	+1664
+1458240685.79760000	+10.20849609	-6.90380859	-0.39990234	+40.64941406	-7.75634766	-73.82812500	+3344	+10.44580078	-6.02490234	-0.37353516	-5.93261719	-18.14941406	+15.64453125	+3324	+7.29492188	-9.95800781	-0.45703125	+46.58203125	+4.21875000	-31.00341797	+1664
+1458240685.80590010	+10.20849609	-6.90380859	-0.39990234	+40.64941406	-7.75634766	-73.82812500	+3352	+10.44580078	-6.02929688	-0.37353516	-5.93261719	-18.14941406	+15.64453125	+3332	+7.29052734	-9.95800781	-0.45703125	+46.58203125	+4.21875000	-30.98144531	+1664
+1458240685.81010010	+10.20849609	-6.90380859	-0.39990234	+40.64941406	-7.75634766	-73.82812500	+3356	+10.44580078	-6.02929688	-0.37353516	-5.93261719	-18.14941406	+15.66650391	+3332	+7.29052734	-9.95800781	-0.45703125	+46.58203125	+4.21875000	-30.98144531	+1664
+1458240685.81430010	+10.20849609	-6.90380859	-0.39990234	+40.64941406	-7.75634766	-73.80615234	+3356	+10.44580078	-6.02929688	-0.37353516	-5.93261719	-18.14941406	+15.66650391	+3336	+7.29052734	-9.95800781	-0.45703125	+46.56005859	+4.21875000	-30.98144531	+1664
+1458240685.81839990	+10.20849609	-6.90380859	-0.39990234	+40.64941406	-7.75634766	-73.80615234	+3360	+10.44580078	-6.02929688	-0.37353516	-5.93261719	-18.14941406	+15.68847656	+3336	+7.29052734	-9.96240234	-0.46142578	+46.56005859	+4.21875000	-30.98144531	+1664
+1458240685.82259990	+10.20849609	-6.90380859	-0.39990234	+40.62744141	-7.75634766	-73.80615234	+3364	+10.44580078	-6.02929688	-0.37353516	-5.93261719	-18.14941406	+15.68847656	+3340	+7.28613281	-9.96240234	-0.46142578	+46.53808594	+4.21875000	-30.98144531	+1664
+1458240685.82680010	+10.20849609	-6.90380859	-0.39990234	+40.62744141	-7.75634766	-73.80615234	+3364	+10.44580078	-6.02929688	-0.36914063	-5.93261719	-18.14941406	+15.68847656	+3340	+7.28613281	-9.96240234	-0.46142578	+46.53808594	+4.19677734	-30.95947266	+1664
+1458240685.83509990	+10.20849609	-6.90380859	-0.39990234	+40.62744141	-7.75634766	-73.80615234	+3368	+10.44580078	-6.02929688	-0.36914063	-5.93261719	-18.14941406	+15.71044922	+3344	+7.28613281	-9.96679688	-0.46582031	+46.51611328	+4.19677734	-30.95947266	+1660
+1458240685.83929990	+10.20849609	-6.90380859	-0.39990234	+40.62744141	-7.75634766	-73.78417969	+3372	+10.44580078	-6.02929688	-0.36914063	-5.93261719	-18.14941406	+15.73242188	+3344	+7.28173828	-9.96679688	-0.46582031	+46.49414063	+4.19677734	-30.93750000	+1660
+1458240685.84760000	+10.20849609	-6.90380859	-0.39990234	+40.62744141	-7.75634766	-73.78417969	+3372	+10.44580078	-6.02929688	-0.36914063	-5.91064453	-18.14941406	+15.75439453	+3348	+7.28173828	-9.96679688	-0.46582031	+46.47216797	+4.19677734	-30.93750000	+1660
+1458240685.85180000	+10.20849609	-6.90380859	-0.39990234	+40.62744141	-7.75634766	-73.76220703	+3376	+10.44580078	-6.02929688	-0.36914063	-5.91064453	-18.17138672	+15.77636719	+3352	+7.28173828	-9.96679688	-0.46582031	+46.47216797	+4.19677734	-30.93750000	+1656
+1458240685.85590000	+10.20849609	-6.90380859	-0.39990234	+40.60546875	-7.75634766	-73.74023438	+3376	+10.44580078	-6.02929688	-0.36474609	-5.91064453	-18.17138672	+15.79833984	+3352	+7.28173828	-9.97119141	-0.47021484	+46.47216797	+4.19677734	-30.93750000	+1656
+1458240685.86010000	+10.20849609	-6.90380859	-0.39990234	+40.60546875	-7.75634766	-73.71826172	+3380	+10.44580078	-6.02929688	-0.36474609	-5.91064453	-18.17138672	+15.82031250	+3356	+7.28173828	-9.97119141	-0.47021484	+46.47216797	+4.19677734	-30.93750000	+1652
+1458240685.86420010	+10.20849609	-6.90380859	-0.39990234	+40.60546875	-7.75634766	-73.69628906	+3380	+10.44580078	-6.02929688	-0.36474609	-5.91064453	-18.17138672	+15.84228516	+3356	+7.28173828	-9.97119141	-0.46582031	+46.47216797	+4.19677734	-30.93750000	+1652
+1458240685.87260010	+10.20849609	-6.90820313	-0.40429688	+40.56152344	-7.77832031	-73.63037109	+3384	+10.44580078	-6.02929688	-0.36474609	-5.91064453	-18.17138672	+15.90820313	+3360	+7.28613281	-9.97119141	-0.46582031	+46.49414063	+4.19677734	-30.95947266	+1652
+1458240685.87669990	+10.20849609	-6.90820313	-0.40429688	+40.56152344	-7.80029297	-73.58642578	+3384	+10.44580078	-6.02929688	-0.36474609	-5.91064453	-18.17138672	+15.95214844	+3364	+7.28613281	-9.97119141	-0.46582031	+46.49414063	+4.19677734	-30.98144531	+1652
+1458240685.88089990	+10.20849609	-6.90820313	-0.40429688	+40.53955078	-7.80029297	-73.54248047	+3388	+10.44580078	-6.02929688	-0.36474609	-5.91064453	-18.19335938	+15.99609375	+3364	+7.28613281	-9.96679688	-0.46142578	+46.51611328	+4.19677734	-30.98144531	+1648
+1458240685.88509990	+10.20849609	-6.90820313	-0.40429688	+40.51757813	-7.82226563	-73.49853516	+3388	+10.44580078	-6.02929688	-0.36474609	-5.91064453	-18.19335938	+16.01806641	+3368	+7.29052734	-9.96679688	-0.46142578	+46.51611328	+4.19677734	-31.00341797	+1648
+1458240685.89340000	+10.20849609	-6.91259766	-0.40869141	+40.49560547	-7.84423828	-73.41064453	+3392	+10.44580078	-6.03369141	-0.36474609	-5.93261719	-18.19335938	+16.10595703	+3372	+7.29492188	-9.96679688	-0.45703125	+46.53808594	+4.21875000	-31.02539063	+1648
+1458240685.89759990	+10.21289063	-6.91259766	-0.40869141	+40.49560547	-7.86621094	-73.36669922	+3396	+10.44580078	-6.03369141	-0.36474609	-5.93261719	-18.19335938	+16.14990234	+3376	+7.29492188	-9.96679688	-0.45703125	+46.53808594	+4.21875000	-31.02539063	+1648
+1458240685.90170000	+10.21289063	-6.91699219	-0.40869141	+40.47363281	-7.86621094	-73.32275391	+3396	+10.44140625	-6.03369141	-0.36474609	-5.93261719	-18.19335938	+16.17187500	+3380	+7.29492188	-9.96679688	-0.45263672	+46.56005859	+4.21875000	-31.04736328	+1648
+1458240685.90590000	+10.21289063	-6.91699219	-0.41308594	+40.47363281	-7.88818359	-73.27880859	+3400	+10.44140625	-6.03369141	-0.36474609	-5.93261719	-18.19335938	+16.21582031	+3384	+7.29931641	-9.96679688	-0.45263672	+46.56005859	+4.21875000	-31.04736328	+1648
+1458240685.91420010	+10.21289063	-6.91699219	-0.41308594	+40.47363281	-7.91015625	-73.21289063	+3404	+10.44140625	-6.03808594	-0.36474609	-5.91064453	-18.19335938	+16.25976563	+3388	+7.29931641	-9.97119141	-0.45263672	+46.56005859	+4.24072266	-31.04736328	+1648
+1458240685.91840000	+10.21289063	-6.91699219	-0.41308594	+40.47363281	-7.91015625	-73.19091797	+3404	+10.44140625	-6.03808594	-0.36474609	-5.91064453	-18.17138672	+16.28173828	+3392	+7.29931641	-9.97119141	-0.45263672	+46.53808594	+4.24072266	-31.04736328	+1648
+1458240685.92260000	+10.21289063	-6.91699219	-0.40869141	+40.47363281	-7.93212891	-73.16894531	+3404	+10.44140625	-6.03808594	-0.36474609	-5.91064453	-18.17138672	+16.30371094	+3392	+7.29492188	-9.97119141	-0.45263672	+46.53808594	+4.24072266	-31.04736328	+1648
+1458240685.92670010	+10.21289063	-6.91259766	-0.40869141	+40.47363281	-7.93212891	-73.14697266	+3404	+10.44140625	-6.03808594	-0.36474609	-5.88867188	-18.17138672	+16.32568359	+3396	+7.29492188	-9.97558594	-0.45263672	+46.51611328	+4.24072266	-31.02539063	+1648
+1458240685.93090010	+10.21289063	-6.91259766	-0.40869141	+40.47363281	-7.93212891	-73.12500000	+3408	+10.44140625	-6.03808594	-0.36474609	-5.88867188	-18.17138672	+16.34765625	+3400	+7.29492188	-9.97558594	-0.45703125	+46.49414063	+4.24072266	-31.00341797	+1648
+1458240685.93510010	+10.21289063	-6.91259766	-0.40869141	+40.49560547	-7.95410156	-73.12500000	+3408	+10.44140625	-6.03808594	-0.36474609	-5.88867188	-18.17138672	+16.34765625	+3400	+7.29052734	-9.97998047	-0.45703125	+46.47216797	+4.24072266	-30.98144531	+1648
+1458240685.93919990	+10.21289063	-6.91259766	-0.40869141	+40.49560547	-7.95410156	-73.10302734	+3408	+10.44140625	-6.03808594	-0.36474609	-5.88867188	-18.17138672	+16.36962891	+3404	+7.29052734	-9.97998047	-0.46142578	+46.42822266	+4.24072266	-30.98144531	+1648
+1458240685.94339990	+10.21289063	-6.91259766	-0.40429688	+40.49560547	-7.95410156	-73.08105469	+3408	+10.44140625	-6.03808594	-0.36035156	-5.88867188	-18.17138672	+16.39160156	+3408	+7.28613281	-9.98437500	-0.46142578	+46.40625000	+4.24072266	-30.93750000	+1648
+1458240685.94750000	+10.21289063	-6.91259766	-0.40429688	+40.51757813	-7.95410156	-73.08105469	+3408	+10.44140625	-6.03808594	-0.36035156	-5.86669922	-18.17138672	+16.39160156	+3408	+7.28173828	-9.98437500	-0.46582031	+46.38427734	+4.24072266	-30.91552734	+1648
+1458240685.95590000	+10.21289063	-6.91259766	-0.40429688	+40.51757813	-7.97607422	-73.03710938	+3408	+10.44140625	-6.04248047	-0.36035156	-5.86669922	-18.17138672	+16.43554688	+3412	+7.27734375	-9.98876953	-0.47021484	+46.34033203	+4.24072266	-30.87158203	+1648
+1458240685.96000000	+10.21289063	-6.91259766	-0.40429688	+40.51757813	-7.97607422	-73.01513672	+3408	+10.44140625	-6.04248047	-0.36035156	-5.86669922	-18.17138672	+16.45751953	+3416	+7.27734375	-9.99316406	-0.47021484	+46.31835938	+4.24072266	-30.84960938	+1648
+1458240685.96420000	+10.21289063	-6.91259766	-0.40429688	+40.51757813	-7.97607422	-73.01513672	+3404	+10.44140625	-6.04248047	-0.36035156	-5.86669922	-18.17138672	+16.45751953	+3416	+7.27734375	-9.99316406	-0.47021484	+46.29638672	+4.24072266	-30.84960938	+1648
+1458240685.96840000	+10.21289063	-6.91259766	-0.40429688	+40.53955078	-7.99804688	-72.99316406	+3404	+10.44140625	-6.04248047	-0.36035156	-5.86669922	-18.19335938	+16.47949219	+3416	+7.27294922	-9.99316406	-0.47021484	+46.29638672	+4.24072266	-30.82763672	+1644
+1458240685.97250010	+10.21289063	-6.91259766	-0.40429688	+40.53955078	-7.99804688	-72.97119141	+3404	+10.44140625	-6.04248047	-0.36035156	-5.86669922	-18.19335938	+16.50146484	+3420	+7.27734375	-9.99755859	-0.47021484	+46.29638672	+4.26269531	-30.82763672	+1644
+1458240685.97670010	+10.21289063	-6.91259766	-0.40429688	+40.53955078	-7.99804688	-72.94921875	+3404	+10.44140625	-6.04248047	-0.36035156	-5.86669922	-18.19335938	+16.52343750	+3420	+7.27734375	-9.99755859	-0.47021484	+46.29638672	+4.26269531	-30.82763672	+1640
+1458240685.98090000	+10.21289063	-6.91259766	-0.40429688	+40.53955078	-7.99804688	-72.92724609	+3404	+10.44140625	-6.04248047	-0.36035156	-5.88867188	-18.19335938	+16.54541016	+3420	+7.27734375	-9.99755859	-0.47021484	+46.29638672	+4.28466797	-30.82763672	+1640
+1458240685.98499990	+10.21289063	-6.91259766	-0.40429688	+40.53955078	-8.02001953	-72.90527344	+3404	+10.44140625	-6.04248047	-0.36035156	-5.88867188	-18.19335938	+16.54541016	+3424	+7.27734375	-9.99316406	-0.46582031	+46.31835938	+4.28466797	-30.82763672	+1640
+1458240685.98920010	+10.21289063	-6.91259766	-0.40429688	+40.53955078	-8.02001953	-72.88330078	+3404	+10.44140625	-6.04248047	-0.36035156	-5.88867188	-18.19335938	+16.56738281	+3424	+7.28173828	-9.99316406	-0.46582031	+46.31835938	+4.28466797	-30.84960938	+1640
+1458240685.99749990	+10.21289063	-6.91259766	-0.40869141	+40.53955078	-8.02001953	-72.83935547	+3400	+10.44140625	-6.04248047	-0.35595703	-5.88867188	-18.19335938	+16.61132813	+3424	+7.28613281	-9.99316406	-0.46142578	+46.36230469	+4.30664063	-30.87158203	+1640
+1458240686.00169990	+10.21289063	-6.91699219	-0.40869141	+40.53955078	-8.04199219	-72.81738281	+3400	+10.44140625	-6.04248047	-0.35595703	-5.88867188	-18.19335938	+16.61132813	+3428	+7.28613281	-9.99316406	-0.45703125	+46.38427734	+4.32861328	-30.87158203	+1640
+1458240686.00589990	+10.21289063	-6.91699219	-0.40869141	+40.53955078	-8.04199219	-72.79541016	+3400	+10.44140625	-6.04248047	-0.35595703	-5.91064453	-18.19335938	+16.63330078	+3428	+7.29052734	-9.99316406	-0.45703125	+46.38427734	+4.32861328	-30.89355469	+1640
+1458240686.01420000	+10.21289063	-6.91699219	-0.41308594	+40.56152344	-8.04199219	-72.75146484	+3404	+10.44140625	-6.04248047	-0.36035156	-5.91064453	-18.19335938	+16.65527344	+3428	+7.29492188	-9.98876953	-0.45263672	+46.42822266	+4.35058594	-30.91552734	+1640
+1458240686.01830010	+10.21289063	-6.91699219	-0.41308594	+40.56152344	-8.04199219	-72.72949219	+3404	+10.44140625	-6.04248047	-0.36035156	-5.91064453	-18.19335938	+16.67724609	+3428	+7.29492188	-9.98876953	-0.44824219	+46.45019531	+4.37255859	-30.91552734	+1640
+1458240686.02250000	+10.21289063	-6.91699219	-0.41308594	+40.58349609	-8.04199219	-72.72949219	+3404	+10.43701172	-6.04248047	-0.36035156	-5.91064453	-18.19335938	+16.67724609	+3428	+7.29492188	-9.98876953	-0.44824219	+46.45019531	+4.37255859	-30.91552734	+1640
+1458240686.02670000	+10.21289063	-6.91699219	-0.41308594	+40.58349609	-8.04199219	-72.70751953	+3404	+10.43701172	-6.04248047	-0.36035156	-5.91064453	-18.17138672	+16.67724609	+3428	+7.29492188	-9.98876953	-0.44824219	+46.45019531	+4.37255859	-30.91552734	+1640
+1458240686.03080010	+10.21289063	-6.91259766	-0.41308594	+40.58349609	-8.04199219	-72.68554688	+3404	+10.43701172	-6.04248047	-0.36035156	-5.91064453	-18.17138672	+16.69921875	+3428	+7.29492188	-9.98876953	-0.44824219	+46.47216797	+4.39453125	-30.91552734	+1640
+1458240686.03920010	+10.21289063	-6.91259766	-0.41308594	+40.60546875	-8.04199219	-72.66357422	+3404	+10.43701172	-6.04248047	-0.36035156	-5.91064453	-18.17138672	+16.69921875	+3428	+7.29492188	-9.98876953	-0.44824219	+46.45019531	+4.39453125	-30.91552734	+1640
+1458240686.04329990	+10.20849609	-6.91259766	-0.41308594	+40.62744141	-8.04199219	-72.66357422	+3404	+10.43701172	-6.04248047	-0.36035156	-5.91064453	-18.17138672	+16.69921875	+3428	+7.29492188	-9.98876953	-0.44824219	+46.45019531	+4.39453125	-30.89355469	+1640
+1458240686.05170010	+10.20849609	-6.90820313	-0.41748047	+40.64941406	-8.02001953	-72.64160156	+3404	+10.43701172	-6.04248047	-0.36035156	-5.91064453	-18.14941406	+16.69921875	+3428	+7.29052734	-9.98876953	-0.44824219	+46.45019531	+4.39453125	-30.89355469	+1640
+1458240686.05999990	+10.20849609	-6.90820313	-0.41748047	+40.67138672	-8.02001953	-72.61962891	+3404	+10.43701172	-6.04248047	-0.36035156	-5.91064453	-18.14941406	+16.69921875	+3428	+7.29052734	-9.99316406	-0.45263672	+46.42822266	+4.39453125	-30.87158203	+1640
+1458240686.06419990	+10.20849609	-6.90820313	-0.41748047	+40.67138672	-8.02001953	-72.59765625	+3400	+10.43701172	-6.04248047	-0.36035156	-5.91064453	-18.14941406	+16.69921875	+3428	+7.28613281	-9.99316406	-0.45263672	+46.42822266	+4.39453125	-30.87158203	+1640
+1458240686.07250000	+10.20410156	-6.90380859	-0.41748047	+40.69335938	-7.99804688	-72.59765625	+3400	+10.43701172	-6.04248047	-0.36035156	-5.93261719	-18.12744141	+16.72119141	+3428	+7.28613281	-9.99316406	-0.45263672	+46.42822266	+4.39453125	-30.84960938	+1640
+1458240686.07670000	+10.20410156	-6.90380859	-0.41748047	+40.71533203	-7.99804688	-72.57568359	+3400	+10.43701172	-6.04248047	-0.36474609	-5.93261719	-18.12744141	+16.72119141	+3428	+7.28613281	-9.99316406	-0.45703125	+46.40625000	+4.39453125	-30.82763672	+1640
+1458240686.08080010	+10.20410156	-6.90380859	-0.41748047	+40.71533203	-7.99804688	-72.55371094	+3400	+10.43701172	-6.04248047	-0.36474609	-5.93261719	-18.12744141	+16.72119141	+3428	+7.28613281	-9.99316406	-0.45703125	+46.40625000	+4.39453125	-30.82763672	+1636
+1458240686.08500000	+10.20410156	-6.90380859	-0.41748047	+40.71533203	-7.99804688	-72.55371094	+3396	+10.43701172	-6.04248047	-0.36474609	-5.93261719	-18.12744141	+16.72119141	+3428	+7.28613281	-9.99316406	-0.45703125	+46.40625000	+4.39453125	-30.82763672	+1636
+1458240686.09330010	+10.20410156	-6.90380859	-0.41748047	+40.73730469	-8.02001953	-72.53173828	+3396	+10.43701172	-6.04248047	-0.36474609	-5.93261719	-18.10546875	+16.74316406	+3424	+7.28613281	-9.99316406	-0.45703125	+46.40625000	+4.39453125	-30.82763672	+1636
+1458240686.10159990	+10.20410156	-6.90380859	-0.42187500	+40.75927734	-8.02001953	-72.50976563	+3396	+10.43261719	-6.03808594	-0.36474609	-5.93261719	-18.10546875	+16.74316406	+3424	+7.28613281	-9.99316406	-0.45703125	+46.42822266	+4.39453125	-30.82763672	+1632
+1458240686.10999990	+10.20410156	-6.90380859	-0.42187500	+40.75927734	-8.02001953	-72.48779297	+3392	+10.43261719	-6.03808594	-0.36474609	-5.93261719	-18.10546875	+16.76513672	+3424	+7.28613281	-9.99316406	-0.45263672	+46.42822266	+4.41650391	-30.82763672	+1632
+1458240686.11830000	+10.20849609	-6.90380859	-0.42187500	+40.75927734	-8.04199219	-72.44384766	+3392	+10.43261719	-6.03808594	-0.36474609	-5.93261719	-18.08349609	+16.78710938	+3424	+7.28613281	-9.98876953	-0.45263672	+46.45019531	+4.41650391	-30.82763672	+1632
+1458240686.12660000	+10.20849609	-6.90380859	-0.42187500	+40.78125000	-8.06396484	-72.42187500	+3392	+10.43261719	-6.03808594	-0.36474609	-5.93261719	-18.08349609	+16.80908203	+3424	+7.29052734	-9.98876953	-0.45263672	+46.47216797	+4.41650391	-30.82763672	+1632
+1458240686.13500000	+10.20849609	-6.90380859	-0.42187500	+40.78125000	-8.06396484	-72.39990234	+3392	+10.43261719	-6.03808594	-0.36474609	-5.93261719	-18.08349609	+16.83105469	+3424	+7.29052734	-9.98876953	-0.44824219	+46.49414063	+4.41650391	-30.84960938	+1632
+1458240686.14330010	+10.20849609	-6.90380859	-0.42626953	+40.78125000	-8.06396484	-72.37792969	+3392	+10.43261719	-6.03369141	-0.36474609	-5.93261719	-18.08349609	+16.85302734	+3424	+7.29052734	-9.98876953	-0.44824219	+46.49414063	+4.41650391	-30.84960938	+1632
+1458240686.15159990	+10.20849609	-6.90380859	-0.42626953	+40.80322266	-8.06396484	-72.35595703	+3392	+10.43261719	-6.03369141	-0.36474609	-5.93261719	-18.06152344	+16.87500000	+3424	+7.29052734	-9.98876953	-0.44824219	+46.49414063	+4.43847656	-30.82763672	+1632
+1458240686.16000010	+10.20849609	-6.89941406	-0.42626953	+40.80322266	-8.06396484	-72.35595703	+3388	+10.43261719	-6.03369141	-0.36474609	-5.93261719	-18.06152344	+16.89697266	+3424	+7.29052734	-9.98876953	-0.45263672	+46.49414063	+4.43847656	-30.82763672	+1632
+1458240686.16409990	+10.20849609	-6.89941406	-0.42626953	+40.80322266	-8.06396484	-72.33398438	+3388	+10.43261719	-6.03369141	-0.36474609	-5.93261719	-18.06152344	+16.91894531	+3424	+7.29052734	-9.98876953	-0.45263672	+46.49414063	+4.43847656	-30.82763672	+1632
+1458240686.17240000	+10.20849609	-6.89941406	-0.42626953	+40.80322266	-8.06396484	-72.33398438	+3388	+10.43261719	-6.03369141	-0.36474609	-5.93261719	-18.06152344	+16.91894531	+3424	+7.29052734	-9.98876953	-0.45263672	+46.49414063	+4.41650391	-30.80566406	+1632
+1458240686.17660000	+10.20849609	-6.89941406	-0.42626953	+40.80322266	-8.06396484	-72.31201172	+3388	+10.43261719	-6.02929688	-0.36474609	-5.91064453	-18.03955078	+16.94091797	+3420	+7.29052734	-9.98876953	-0.45263672	+46.47216797	+4.41650391	-30.78369141	+1632
+1458240686.18080000	+10.20849609	-6.89941406	-0.42626953	+40.82519531	-8.06396484	-72.31201172	+3388	+10.43261719	-6.02929688	-0.36474609	-5.91064453	-18.03955078	+16.94091797	+3420	+7.28613281	-9.98876953	-0.45263672	+46.47216797	+4.41650391	-30.78369141	+1632
+1458240686.18490000	+10.20849609	-6.89941406	-0.42626953	+40.82519531	-8.06396484	-72.29003906	+3388	+10.43261719	-6.02929688	-0.36474609	-5.91064453	-18.03955078	+16.96289063	+3420	+7.28613281	-9.98876953	-0.45703125	+46.47216797	+4.41650391	-30.78369141	+1632
+1458240686.19330000	+10.20849609	-6.89501953	-0.42626953	+40.82519531	-8.06396484	-72.26806641	+3384	+10.43261719	-6.02929688	-0.36474609	-5.91064453	-18.03955078	+16.98486328	+3420	+7.28613281	-9.99316406	-0.45703125	+46.45019531	+4.41650391	-30.76171875	+1632
+1458240686.20160010	+10.20849609	-6.89501953	-0.42626953	+40.82519531	-8.06396484	-72.24609375	+3384	+10.43261719	-6.02929688	-0.36035156	-5.91064453	-18.03955078	+17.00683594	+3416	+7.28613281	-9.99316406	-0.45703125	+46.45019531	+4.43847656	-30.73974609	+1632
+1458240686.20580010	+10.20849609	-6.89501953	-0.42626953	+40.82519531	-8.06396484	-72.24609375	+3380	+10.43261719	-6.02929688	-0.36035156	-5.91064453	-18.01757813	+17.02880859	+3416	+7.28173828	-9.99316406	-0.45703125	+46.45019531	+4.43847656	-30.73974609	+1628
+1458240686.20989990	+10.20849609	-6.89501953	-0.42626953	+40.82519531	-8.06396484	-72.22412109	+3380	+10.43261719	-6.02929688	-0.36035156	-5.91064453	-18.01757813	+17.05078125	+3416	+7.28613281	-9.99316406	-0.45703125	+46.45019531	+4.43847656	-30.73974609	+1628
+1458240686.21409990	+10.20849609	-6.89501953	-0.43066406	+40.84716797	-8.06396484	-72.20214844	+3380	+10.43261719	-6.02929688	-0.36035156	-5.88867188	-18.01757813	+17.07275391	+3416	+7.28613281	-9.99316406	-0.45703125	+46.45019531	+4.43847656	-30.73974609	+1628
+1458240686.22240000	+10.20849609	-6.89941406	-0.43066406	+40.84716797	-8.08593750	-72.18017578	+3380	+10.43261719	-6.02490234	-0.36035156	-5.91064453	-17.99560547	+17.13867188	+3412	+7.28613281	-9.98876953	-0.45703125	+46.47216797	+4.43847656	-30.73974609	+1628
+1458240686.22659990	+10.20849609	-6.89941406	-0.43066406	+40.84716797	-8.08593750	-72.15820313	+3380	+10.43261719	-6.02490234	-0.36035156	-5.91064453	-17.99560547	+17.16064453	+3412	+7.28613281	-9.98876953	-0.45263672	+46.47216797	+4.43847656	-30.73974609	+1628
+1458240686.23490000	+10.20849609	-6.89941406	-0.43066406	+40.84716797	-8.10791016	-72.11425781	+3380	+10.43261719	-6.02490234	-0.36474609	-5.91064453	-17.99560547	+17.22656250	+3412	+7.29052734	-9.98876953	-0.45263672	+46.49414063	+4.46044922	-30.73974609	+1632
+1458240686.24330000	+10.20849609	-6.89941406	-0.43066406	+40.84716797	-8.12988281	-72.09228516	+3380	+10.43261719	-6.02490234	-0.36474609	-5.91064453	-17.97363281	+17.29248047	+3408	+7.29052734	-9.98876953	-0.44824219	+46.51611328	+4.46044922	-30.76171875	+1632
+1458240686.24740000	+10.20849609	-6.89941406	-0.43066406	+40.86914063	-8.12988281	-72.07031250	+3380	+10.43261719	-6.02490234	-0.36474609	-5.91064453	-17.97363281	+17.31445313	+3408	+7.29492188	-9.98437500	-0.44824219	+46.53808594	+4.46044922	-30.76171875	+1632
+1458240686.25160000	+10.20849609	-6.89941406	-0.43066406	+40.86914063	-8.15185547	-72.07031250	+3380	+10.43261719	-6.02490234	-0.36474609	-5.91064453	-17.97363281	+17.33642578	+3408	+7.29492188	-9.98437500	-0.44824219	+46.53808594	+4.46044922	-30.76171875	+1632
+1458240686.25570010	+10.20849609	-6.89941406	-0.43066406	+40.86914063	-8.15185547	-72.04833984	+3380	+10.43261719	-6.02490234	-0.36474609	-5.91064453	-17.95166016	+17.35839844	+3408	+7.29492188	-9.98437500	-0.44824219	+46.56005859	+4.46044922	-30.76171875	+1632
+1458240686.25990010	+10.21289063	-6.89941406	-0.43066406	+40.89111328	-8.17382813	-72.04833984	+3380	+10.43261719	-6.02490234	-0.36474609	-5.91064453	-17.95166016	+17.38037109	+3408	+7.29492188	-9.98437500	-0.44824219	+46.56005859	+4.46044922	-30.76171875	+1632
+1458240686.26819990	+10.21289063	-6.89941406	-0.43066406	+40.89111328	-8.17382813	-72.02636719	+3380	+10.43261719	-6.02490234	-0.36474609	-5.93261719	-17.95166016	+17.40234375	+3408	+7.29931641	-9.98437500	-0.44824219	+46.56005859	+4.46044922	-30.76171875	+1636
+1458240686.27659990	+10.21289063	-6.89501953	-0.42626953	+40.91308594	-8.19580078	-72.02636719	+3380	+10.43261719	-6.02490234	-0.36474609	-5.93261719	-17.95166016	+17.42431641	+3404	+7.29492188	-9.98437500	-0.44824219	+46.56005859	+4.46044922	-30.76171875	+1636
+1458240686.28070000	+10.21289063	-6.89501953	-0.42626953	+40.93505859	-8.19580078	-72.02636719	+3380	+10.43261719	-6.02490234	-0.36474609	-5.93261719	-17.95166016	+17.42431641	+3404	+7.29492188	-9.98437500	-0.44824219	+46.53808594	+4.46044922	-30.73974609	+1636
+1458240686.28909990	+10.21289063	-6.89501953	-0.42626953	+40.93505859	-8.19580078	-72.02636719	+3380	+10.43261719	-6.02490234	-0.36474609	-5.93261719	-17.95166016	+17.44628906	+3404	+7.29492188	-9.98876953	-0.44824219	+46.53808594	+4.46044922	-30.73974609	+1636
+1458240686.29740000	+10.21289063	-6.89501953	-0.42626953	+40.95703125	-8.21777344	-72.02636719	+3380	+10.43701172	-6.02490234	-0.36035156	-5.93261719	-17.95166016	+17.44628906	+3404	+7.29492188	-9.98876953	-0.45263672	+46.51611328	+4.46044922	-30.71777344	+1636
+1458240686.30160000	+10.21289063	-6.89062500	-0.42626953	+40.95703125	-8.21777344	-72.02636719	+3380	+10.43701172	-6.02490234	-0.36035156	-5.93261719	-17.97363281	+17.44628906	+3404	+7.29492188	-9.98876953	-0.45263672	+46.51611328	+4.46044922	-30.71777344	+1636
+1458240686.30570010	+10.21289063	-6.89062500	-0.42626953	+40.97900391	-8.21777344	-72.00439453	+3380	+10.43701172	-6.02490234	-0.36035156	-5.93261719	-17.97363281	+17.44628906	+3404	+7.29492188	-9.98876953	-0.45263672	+46.51611328	+4.46044922	-30.71777344	+1636
+1458240686.31410000	+10.21289063	-6.89062500	-0.42187500	+40.97900391	-8.23974609	-71.98242188	+3376	+10.43701172	-6.02490234	-0.36035156	-5.95458984	-17.97363281	+17.46826172	+3404	+7.29052734	-9.98876953	-0.45263672	+46.49414063	+4.43847656	-30.69580078	+1636
+1458240686.32240010	+10.21728516	-6.89062500	-0.42626953	+41.00097656	-8.26171875	-71.96044922	+3376	+10.43701172	-6.02490234	-0.36035156	-5.97656250	-17.97363281	+17.49023438	+3404	+7.29492188	-9.98876953	-0.45263672	+46.49414063	+4.43847656	-30.69580078	+1636
+1458240686.33069990	+10.21728516	-6.89062500	-0.42626953	+41.00097656	-8.26171875	-71.89453125	+3376	+10.43701172	-6.02490234	-0.35595703	-6.02050781	-17.97363281	+17.51220703	+3404	+7.29492188	-9.98876953	-0.45263672	+46.49414063	+4.43847656	-30.69580078	+1636
+1458240686.33489990	+10.21728516	-6.89062500	-0.42626953	+41.02294922	-8.28369141	-71.85058594	+3376	+10.43701172	-6.02490234	-0.35595703	-6.06445313	-17.97363281	+17.53417969	+3404	+7.29492188	-9.98876953	-0.45263672	+46.49414063	+4.43847656	-30.69580078	+1632
+1458240686.34320000	+10.22607422	-6.89501953	-0.43066406	+41.00097656	-8.26171875	-71.65283203	+3376	+10.43701172	-6.02490234	-0.35595703	-6.19628906	-17.95166016	+17.62207031	+3404	+7.29931641	-9.98876953	-0.45263672	+46.49414063	+4.43847656	-30.67382813	+1636
+1458240686.35150000	+10.23046875	-6.90380859	-0.43945313	+40.93505859	-8.12988281	-71.27929688	+3376	+10.44140625	-6.02490234	-0.35595703	-6.39404297	-17.88574219	+17.75390625	+3408	+7.30371094	-9.98876953	-0.45263672	+46.51611328	+4.43847656	-30.65185547	+1636
+1458240686.35990000	+10.24365234	-6.90820313	-0.45703125	+40.82519531	-7.84423828	-70.75195313	+3380	+10.44580078	-6.02490234	-0.36035156	-6.61376953	-17.75390625	+17.84179688	+3412	+7.31250000	-9.98437500	-0.44824219	+46.53808594	+4.43847656	-30.60791016	+1640
+1458240686.36820010	+10.25683594	-6.93017578	-0.48339844	+40.45166016	-7.09716797	-69.85107422	+3384	+10.45898438	-6.01171875	-0.36914063	-6.78955078	-17.57812500	+17.88574219	+3420	+7.32128906	-9.97998047	-0.44824219	+46.53808594	+4.41650391	-30.47607422	+1640
+1458240686.37649990	+10.26562500	-6.95214844	-0.50976563	+39.92431641	-6.21826172	-69.06005859	+3384	+10.46337891	-5.99414063	-0.38232422	-6.78955078	-17.31445313	+17.84179688	+3424	+7.32568359	-9.98437500	-0.45263672	+46.51611328	+4.39453125	-30.27832031	+1644
+1458240686.38490010	+10.27880859	-6.96533203	-0.53613281	+39.41894531	-5.40527344	-68.44482422	+3376	+10.47216797	-5.97656250	-0.39990234	-6.56982422	-17.05078125	+17.66601563	+3428	+7.32568359	-9.98437500	-0.46582031	+46.42822266	+4.35058594	-30.01464844	+1644
+1458240686.39319990	+10.28759766	-6.99609375	-0.55371094	+38.64990234	-4.54833984	-67.89550781	+3368	+10.48095703	-5.95019531	-0.40869141	-6.21826172	-16.89697266	+17.49023438	+3424	+7.32128906	-9.98876953	-0.48779297	+46.31835938	+4.26269531	-29.70703125	+1648
+1458240686.39739990	+10.29638672	-7.00488281	-0.56689453	+38.32031250	-4.13085938	-67.63183594	+3360	+10.48095703	-5.93701172	-0.41748047	-5.97656250	-16.76513672	+17.35839844	+3424	+7.31689453	-9.99316406	-0.49658203	+46.25244141	+4.21875000	-29.57519531	+1648
+1458240686.40150000	+10.30517578	-7.02685547	-0.57568359	+37.83691406	-3.73535156	-67.41210938	+3352	+10.48535156	-5.91943359	-0.42626953	-5.69091797	-16.67724609	+17.24853516	+3420	+7.31689453	-9.99316406	-0.50537109	+46.18652344	+4.15283203	-29.44335938	+1648
+1458240686.40980010	+10.32714844	-7.05322266	-0.58007813	+37.00195313	-3.14208984	-67.10449219	+3336	+10.49414063	-5.87988281	-0.43945313	-4.94384766	-16.41357422	+16.94091797	+3412	+7.31250000	-9.99755859	-0.52294922	+46.05468750	+3.99902344	-29.22363281	+1648
+1458240686.41400000	+10.33593750	-7.07519531	-0.58447266	+36.47460938	-2.83447266	-66.97265625	+3328	+10.50292969	-5.79199219	-0.47900391	-3.22998047	-15.86425781	+16.36962891	+3424	+7.31250000	-9.99755859	-0.53173828	+45.98876953	+3.88916016	-29.11376953	+1648
+1458240686.41820000	+10.34912109	-7.08837891	-0.58007813	+36.01318359	-2.63671875	-66.90673828	+3320	+10.51171875	-5.73486328	-0.50097656	-2.10937500	-15.57861328	+16.04003906	+3424	+7.31689453	-9.99755859	-0.54052734	+45.94482422	+3.80126953	-29.04785156	+1644
+1458240686.42230010	+10.36669922	-7.10156250	-0.58447266	+35.57373047	-2.41699219	-66.77490234	+3312	+10.51171875	-5.69091797	-0.51855469	-1.20849609	-15.33691406	+15.79833984	+3416	+7.32568359	-9.99316406	-0.54492188	+45.90087891	+3.66943359	-29.00390625	+1644
+1458240686.43070010	+10.40185547	-7.13671875	-0.57128906	+34.56298828	-2.10937500	-66.75292969	+3296	+10.52050781	-5.58544922	-0.54931641	+0.96679688	-14.96337891	+15.29296875	+3392	+7.34765625	-9.98876953	-0.55371094	+45.85693359	+3.40576172	-28.98193359	+1640
+1458240686.43479990	+10.42382813	-7.15429688	-0.56689453	+34.07958984	-2.02148438	-66.73095703	+3292	+10.52490234	-5.54589844	-0.56689453	+1.82373047	-14.80957031	+15.16113281	+3376	+7.36083984	-9.98437500	-0.55371094	+45.83496094	+3.25195313	-29.00390625	+1640
+1458240686.43899990	+10.44140625	-7.17187500	-0.56250000	+33.57421875	-1.95556641	-66.73095703	+3284	+10.52490234	-5.50195313	-0.58007813	+2.72460938	-14.67773438	+14.98535156	+3356	+7.38281250	-9.97558594	-0.55371094	+45.81298828	+3.03222656	-29.04785156	+1640
+1458240686.44730000	+10.48535156	-7.20263672	-0.54492188	+32.65136719	-1.97753906	-66.84082031	+3280	+10.53369141	-5.41406250	-0.60205078	+4.50439453	-14.54589844	+14.69970703	+3320	+7.42675781	-9.96240234	-0.55371094	+45.81298828	+2.63671875	-29.24560547	+1644
+1458240686.45149990	+10.50732422	-7.21582031	-0.53173828	+32.18994141	-1.99951172	-66.95068359	+3276	+10.53369141	-5.37890625	-0.61083984	+5.31738281	-14.52392578	+14.52392578	+3292	+7.46191406	-9.94921875	-0.55371094	+45.81298828	+2.32910156	-29.42138672	+1648
+1458240686.45980000	+10.55566406	-7.24218750	-0.50537109	+31.33300781	-2.17529297	-67.19238281	+3280	+10.54248047	-5.29101563	-0.62841797	+7.03125000	-14.56787109	+14.19433594	+3248	+7.51904297	-9.93164063	-0.55371094	+45.83496094	+1.82373047	-29.79492188	+1656
+1458240686.46400000	+10.57763672	-7.25537109	-0.48779297	+30.89355469	-2.28515625	-67.34619141	+3284	+10.54687500	-5.26025391	-0.63281250	+7.73437500	-14.65576172	+13.99658203	+3220	+7.55419922	-9.92724609	-0.55810547	+45.81298828	+1.49414063	-30.03662109	+1660
+1458240686.47230010	+10.63037109	-7.27734375	-0.45703125	+30.10253906	-2.61474609	-67.67578125	+3292	+10.56445313	-5.17675781	-0.64599609	+9.31640625	-14.85351563	+13.62304688	+3172	+7.61132813	-9.91406250	-0.56689453	+45.74707031	+0.90087891	-30.49804688	+1664
+1458240686.48070000	+10.68310547	-7.29492188	-0.41748047	+29.37744141	-3.05419922	-68.13720703	+3308	+10.57763672	-5.11523438	-0.65039063	+10.61279297	-15.20507813	+13.11767578	+3112	+7.66845703	-9.90966797	-0.59326172	+45.59326172	+0.26367188	-31.00341797	+1668
+1458240686.48900010	+10.73583984	-7.30810547	-0.38232422	+28.69628906	-3.55957031	-68.59863281	+3324	+10.59960938	-5.06250000	-0.65917969	+11.79931641	-15.62255859	+12.61230469	+3056	+7.71679688	-9.91406250	-0.63281250	+45.39550781	-0.32958984	-31.39892578	+1672
+1458240686.49729990	+10.79296875	-7.32128906	-0.33837891	+28.08105469	-4.17480469	-69.10400391	+3340	+10.63476563	-5.00097656	-0.66357422	+13.02978516	-16.12792969	+12.01904297	+3004	+7.76513672	-9.91845703	-0.67675781	+45.17578125	-0.96679688	-31.90429688	+1668
+1458240686.50560000	+10.85449219	-7.33007813	-0.29443359	+27.55371094	-4.87792969	-69.69726563	+3360	+10.66552734	-4.95703125	-0.66796875	+13.99658203	-16.72119141	+11.33789063	+2944	+7.81787109	-9.92285156	-0.72070313	+44.93408203	-1.58203125	-32.40966797	+1664
+1458240686.51399990	+10.91601563	-7.33447266	-0.25927734	+27.07031250	-5.60302734	-70.20263672	+3376	+10.70507813	-4.91308594	-0.67675781	+14.91943359	-17.35839844	+10.67871094	+2892	+7.87500000	-9.92724609	-0.77343750	+44.69238281	-2.21923828	-32.93701172	+1656
+1458240686.51810000	+10.94677734	-7.33886719	-0.24169922	+26.87255859	-6.02050781	-70.48828125	+3388	+10.72705078	-4.88671875	-0.67675781	+15.38085938	-17.70996094	+10.32714844	+2868	+7.90576172	-9.92285156	-0.79980469	+44.62646484	-2.54882813	-33.22265625	+1656
+1458240686.52650000	+11.02148438	-7.34326172	-0.20654297	+26.49902344	-6.85546875	-71.05957031	+3404	+10.77539063	-4.84716797	-0.68994141	+16.21582031	-18.43505859	+9.64599609	+2820	+7.98046875	-9.92724609	-0.84814453	+44.47265625	-3.16406250	-33.90380859	+1644
+1458240686.53480010	+11.09619141	-7.34765625	-0.17578125	+26.14746094	-7.73437500	-71.56494141	+3420	+10.82812500	-4.80322266	-0.70312500	+17.07275391	-19.22607422	+8.98681641	+2776	+8.06835938	-9.91406250	-0.89208984	+44.45068359	-3.75732422	-34.58496094	+1636
+1458240686.54310010	+11.17529297	-7.34765625	-0.15820313	+25.92773438	-8.63525391	-72.04833984	+3432	+10.88085938	-4.76367188	-0.72070313	+17.70996094	-19.99511719	+8.41552734	+2740	+8.16943359	-9.90087891	-0.93603516	+44.47265625	-4.30664063	-35.35400391	+1632
+1458240686.55150010	+11.25878906	-7.34326172	-0.15380859	+25.72998047	-9.53613281	-72.48779297	+3444	+10.94238281	-4.73291016	-0.74267578	+18.28125000	-20.83007813	+7.88818359	+2708	+8.27929688	-9.88330078	-0.97998047	+44.56054688	-4.83398438	-36.18896484	+1632
+1458240686.55979990	+11.34667969	-7.34326172	-0.14941406	+25.59814453	-10.43701172	-72.92724609	+3456	+11.00830078	-4.68896484	-0.76904297	+18.80859375	-21.66503906	+7.42675781	+2684	+8.39794922	-9.86132813	-1.02832031	+44.67041016	-5.33935547	-36.97998047	+1636
+1458240686.56810000	+11.44335938	-7.34326172	-0.15820313	+25.51025391	-11.33789063	-73.34472656	+3468	+11.07861328	-4.66259766	-0.79980469	+19.07226563	-22.50000000	+7.03125000	+2664	+8.52099609	-9.83935547	-1.07666016	+44.75830078	-5.77880859	-37.79296875	+1636
+1458240686.57640000	+11.53564453	-7.33447266	-0.18457031	+25.42236328	-12.17285156	-73.67431641	+3480	+11.15332031	-4.63623047	-0.83496094	+19.22607422	-23.35693359	+6.65771484	+2644	+8.64404297	-9.81738281	-1.14697266	+44.80224609	-6.21826172	-38.51806641	+1644
+1458240686.58480000	+11.63671875	-7.31689453	-0.21093750	+25.40039063	-13.02978516	-74.02587891	+3488	+11.24121094	-4.59667969	-0.87451172	+19.37988281	-24.25781250	+6.32812500	+2636	+8.76708984	-9.78662109	-1.22607422	+44.82421875	-6.65771484	-39.22119141	+1656
+1458240686.58890010	+11.68945313	-7.31689453	-0.21972656	+25.33447266	-13.49121094	-74.24560547	+3492	+11.28515625	-4.58789063	-0.89648438	+19.33593750	-24.71923828	+6.13037109	+2632	+8.82421875	-9.77343750	-1.26562500	+44.78027344	-6.85546875	-39.57275391	+1660
+1458240686.59310010	+11.74218750	-7.30371094	-0.23730469	+25.31250000	-13.90869141	-74.44335938	+3492	+11.32910156	-4.57031250	-0.91406250	+19.33593750	-25.20263672	+5.93261719	+2632	+8.88134766	-9.76464844	-1.31396484	+44.71435547	-7.07519531	-39.88037109	+1668
+1458240686.59730010	+11.79492188	-7.29052734	-0.25048828	+25.29052734	-14.32617188	-74.64111328	+3492	+11.37744141	-4.55273438	-0.93603516	+19.35791016	-25.68603516	+5.75683594	+2632	+8.93847656	-9.75146484	-1.37109375	+44.62646484	-7.29492188	-40.16601563	+1676
+1458240686.60139990	+11.84765625	-7.28613281	-0.26806641	+25.20263672	-14.74365234	-74.81689453	+3496	+11.42578125	-4.53955078	-0.95800781	+19.31396484	-26.19140625	+5.53710938	+2632	+8.99121094	-9.74267578	-1.42382813	+44.51660156	-7.51464844	-40.45166016	+1684
+1458240686.60980010	+11.95751953	-7.25097656	-0.30322266	+25.07080078	-15.57861328	-75.14648438	+3512	+11.52685547	-4.50000000	-1.00195313	+19.33593750	-27.24609375	+5.09765625	+2640	+9.10546875	-9.71191406	-1.54687500	+44.31884766	-8.02001953	-41.02294922	+1712
+1458240686.61389990	+12.01025391	-7.24218750	-0.31640625	+24.91699219	-16.01806641	-75.34423828	+3524	+11.57519531	-4.48242188	-1.02392578	+19.33593750	-27.81738281	+4.81201172	+2644	+9.15380859	-9.69873047	-1.60839844	+44.16503906	-8.26171875	-41.33056641	+1724
+1458240686.61809990	+12.06298828	-7.22021484	-0.33398438	+24.80712891	-16.43554688	-75.54199219	+3540	+11.62353516	-4.46044922	-1.04589844	+19.35791016	-28.36669922	+4.54833984	+2652	+9.21093750	-9.67675781	-1.67431641	+44.05517578	-8.52539063	-41.61621094	+1744
+1458240686.62229990	+12.12451172	-7.20263672	-0.34277344	+24.69726563	-16.89697266	-75.76171875	+3556	+11.68066406	-4.43847656	-1.07226563	+19.37988281	-28.93798828	+4.26269531	+2660	+9.26806641	-9.66357422	-1.73583984	+43.92333984	-8.81103516	-41.94580078	+1764
+1458240686.62640000	+12.18164063	-7.18505859	-0.35595703	+24.49951172	-17.35839844	-75.95947266	+3572	+11.73339844	-4.41210938	-1.08984375	+19.42382813	-29.57519531	+3.93310547	+2668	+9.32519531	-9.64599609	-1.79736328	+43.76953125	-9.09667969	-42.29736328	+1780
+1458240686.63480000	+12.30029297	-7.14990234	-0.38232422	+24.10400391	-18.23730469	-76.33300781	+3620	+11.84326172	-4.35937500	-1.13818359	+19.57763672	-30.78369141	+3.22998047	+2688	+9.45263672	-9.59765625	-1.92480469	+43.54980469	-9.68994141	-43.02246094	+1828
+1458240686.63890000	+12.35742188	-7.13232422	-0.39990234	+23.81835938	-18.67675781	-76.50878906	+3644	+11.89599609	-4.33300781	-1.16015625	+19.66552734	-31.42089844	+2.85644531	+2700	+9.51416016	-9.57568359	-1.98632813	+43.39599609	-10.01953125	-43.41796875	+1848
+1458240686.64720010	+12.48046875	-7.08837891	-0.43505859	+23.29101563	-19.64355469	-76.81640625	+3696	+12.01025391	-4.27587891	-1.20849609	+19.86328125	-32.69531250	+2.10937500	+2728	+9.65917969	-9.50976563	-2.10498047	+43.28613281	-10.72265625	-44.27490234	+1904
+1458240686.65140010	+12.54199219	-7.07080078	-0.44824219	+23.00537109	-20.12695313	-77.01416016	+3724	+12.06738281	-4.24951172	-1.23486328	+19.90722656	-33.33251953	+1.71386719	+2740	+9.73388672	-9.47900391	-2.15771484	+43.19824219	-11.07421875	-44.78027344	+1928
+1458240686.65969990	+12.66943359	-7.02685547	-0.48339844	+22.39013672	-21.13769531	-77.34375000	+3776	+12.19042969	-4.17919922	-1.28320313	+20.12695313	-34.65087891	+0.87890625	+2772	+9.90087891	-9.39550781	-2.26318359	+43.17626953	-11.82128906	-45.79101563	+1980
+1458240686.66810010	+12.79687500	-6.98291016	-0.52734375	+21.75292969	-22.12646484	-77.60742188	+3828	+12.30908203	-4.11767578	-1.34472656	+20.21484375	-35.90332031	+0.10986328	+2804	+10.07226563	-9.30761719	-2.36425781	+43.15429688	-12.59033203	-46.84570313	+2024
+1458240686.67220000	+12.85839844	-6.96093750	-0.55810547	+21.40136719	-22.58789063	-77.69531250	+3852	+12.37500000	-4.08251953	-1.36669922	+20.32470703	-36.58447266	-0.32958984	+2820	+10.16015625	-9.25927734	-2.41259766	+43.15429688	-12.98583984	-47.39501953	+2048
+1458240686.67639990	+12.91992188	-6.93457031	-0.58447266	+21.09375000	-23.09326172	-77.84912109	+3876	+12.43652344	-4.05175781	-1.39746094	+20.28076172	-37.19970703	-0.65917969	+2840	+10.24365234	-9.21093750	-2.46093750	+43.11035156	-13.38134766	-47.94433594	+2068
+1458240686.68059990	+12.98144531	-6.90820313	-0.61083984	+20.78613281	-23.59863281	-77.98095703	+3900	+12.49804688	-4.01660156	-1.43701172	+20.28076172	-37.77099609	-1.01074219	+2860	+10.33154297	-9.15380859	-2.51806641	+43.11035156	-13.75488281	-48.40576172	+2088
+1458240686.68890000	+13.10449219	-6.84667969	-0.66796875	+20.23681641	-24.65332031	-78.28857422	+3944	+12.62988281	-3.94189453	-1.48974609	+20.28076172	-39.08935547	-1.80175781	+2892	+10.50732422	-9.04833984	-2.61035156	+43.08837891	-14.56787109	-49.52636719	+2124
+1458240686.69310000	+13.16601563	-6.81591797	-0.69873047	+19.97314453	-25.11474609	-78.42041016	+3968	+12.69580078	-3.90673828	-1.52490234	+20.25878906	-39.66064453	-2.17529297	+2912	+10.59521484	-8.99560547	-2.66748047	+43.04443359	-14.91943359	-49.96582031	+2144
+1458240686.69720010	+13.22753906	-6.78076172	-0.72509766	+19.70947266	-25.59814453	-78.59619141	+3992	+12.76611328	-3.86718750	-1.54687500	+20.30273438	-40.31982422	-2.63671875	+2932	+10.67871094	-8.93847656	-2.72021484	+43.00048828	-15.27099609	-50.44921875	+2160
+1458240686.70140000	+13.28466797	-6.74121094	-0.75585938	+19.48974609	-26.12548828	-78.77197266	+4016	+12.83203125	-3.83203125	-1.57763672	+20.25878906	-40.91308594	-2.98828125	+2948	+10.75781250	-8.89013672	-2.77294922	+42.89062500	-15.64453125	-50.91064453	+2176
+1458240686.70970010	+13.40771484	-6.64892578	-0.81298828	+19.11621094	-27.11425781	-79.12353516	+4072	+12.96826172	-3.74853516	-1.64355469	+20.25878906	-42.05566406	-3.82324219	+2992	+10.91162109	-8.77587891	-2.90478516	+42.64892578	-16.28173828	-51.65771484	+2216
+1458240686.71390010	+13.46484375	-6.60058594	-0.83496094	+18.94042969	-27.66357422	-79.36523438	+4100	+13.03417969	-3.70458984	-1.67431641	+20.25878906	-42.62695313	-4.24072266	+3012	+10.97753906	-8.72314453	-2.97070313	+42.45117188	-16.58935547	-52.03125000	+2232
+1458240686.71799990	+13.52197266	-6.54785156	-0.85693359	+18.80859375	-28.19091797	-79.60693359	+4132	+13.10449219	-3.66064453	-1.71386719	+20.28076172	-43.13232422	-4.70214844	+3032	+11.04345703	-8.67041016	-3.04541016	+42.27539063	-16.85302734	-52.33886719	+2256
+1458240686.72219990	+13.58349609	-6.49511719	-0.87451172	+18.67675781	-28.76220703	-79.89257813	+4164	+13.17480469	-3.61230469	-1.73583984	+20.41259766	-43.74755859	-5.29541016	+3052	+11.11816406	-8.61767578	-3.11132813	+42.14355469	-17.16064453	-52.73437500	+2280
+1458240686.72639990	+13.64062500	-6.44238281	-0.89208984	+18.56689453	-29.33349609	-80.17822266	+4200	+13.24951172	-3.55957031	-1.76220703	+20.52246094	-44.31884766	-5.80078125	+3072	+11.18408203	-8.56494141	-3.17724609	+41.92382813	-17.44628906	-53.08593750	+2304
+1458240686.73050000	+13.70654297	-6.38085938	-0.91406250	+18.45703125	-29.86083984	-80.41992188	+4236	+13.31982422	-3.51562500	-1.79736328	+20.63232422	-44.82421875	-6.37207031	+3096	+11.25000000	-8.50781250	-3.25195313	+41.72607422	-17.70996094	-53.37158203	+2332
+1458240686.73470000	+13.76367188	-6.31933594	-0.92724609	+18.39111328	-30.41015625	-80.72753906	+4276	+13.39453125	-3.46289063	-1.82373047	+20.85205078	-45.37353516	-7.03125000	+3116	+11.32031250	-8.45507813	-3.32226563	+41.55029297	-17.97363281	-53.72314453	+2360
+1458240686.73889990	+13.82080078	-6.25781250	-0.94482422	+18.25927734	-30.98144531	-81.01318359	+4316	+13.46484375	-3.40576172	-1.85449219	+21.04980469	-45.87890625	-7.62451172	+3140	+11.38183594	-8.39794922	-3.39257813	+41.35253906	-18.23730469	-54.05273438	+2392
+1458240686.74720000	+13.94384766	-6.13476563	-0.97558594	+18.01757813	-32.12402344	-81.58447266	+4404	+13.60986328	-3.29150391	-1.91162109	+21.55517578	-46.88964844	-9.00878906	+3192	+11.52685547	-8.27050781	-3.52441406	+41.06689453	-18.83056641	-54.75585938	+2460
+1458240686.75140000	+13.99658203	-6.06884766	-0.98876953	+17.90771484	-32.71728516	-81.84814453	+4444	+13.68017578	-3.22558594	-1.93798828	+21.88476563	-47.37304688	-9.66796875	+3216	+11.59277344	-8.20898438	-3.58154297	+40.91308594	-19.13818359	-55.17333984	+2492
+1458240686.75970010	+14.11523438	-5.94140625	-1.01953125	+17.68798828	-33.83789063	-82.44140625	+4536	+13.82519531	-3.11132813	-1.99072266	+22.58789063	-48.36181641	-11.25000000	+3264	+11.75097656	-8.07275391	-3.69580078	+40.78125000	-19.79736328	-56.03027344	+2560
+1458240686.76390000	+14.17675781	-5.87988281	-1.04150391	+17.53417969	-34.36523438	-82.66113281	+4580	+13.89990234	-3.04101563	-2.02148438	+22.96142578	-48.80126953	-11.93115234	+3292	+11.83007813	-7.99804688	-3.73974609	+40.73730469	-20.17089844	-56.49169922	+2592
+1458240686.77220010	+14.29101563	-5.76562500	-1.08984375	+17.13867188	-35.37597656	-83.10058594	+4664	+14.04052734	-2.91796875	-2.07421875	+23.70849609	-49.68017578	-13.51318359	+3336	+12.00585938	-7.83984375	-3.82763672	+40.78125000	-20.93994141	-57.45849609	+2652
+1458240686.77640010	+14.33935547	-5.70410156	-1.12060547	+16.89697266	-35.83740234	-83.25439453	+4700	+14.10644531	-2.84765625	-2.10498047	+24.08203125	-50.07568359	-14.17236328	+3364	+12.09375000	-7.75634766	-3.86279297	+40.80322266	-21.40136719	-57.96386719	+2680
+1458240686.78049990	+14.39208984	-5.64697266	-1.15136719	+16.67724609	-36.27685547	-83.43017578	+4740	+14.17236328	-2.78173828	-2.14453125	+24.43359375	-50.42724609	-14.87548828	+3388	+12.18164063	-7.66845703	-3.90673828	+40.84716797	-21.81884766	-58.40332031	+2708
+1458240686.78469990	+14.44921875	-5.58984375	-1.17773438	+16.45751953	-36.76025391	-83.64990234	+4772	+14.24267578	-2.72021484	-2.15771484	+24.87304688	-50.91064453	-15.71044922	+3408	+12.27832031	-7.58496094	-3.92871094	+40.95703125	-22.28027344	-58.97460938	+2728
+1458240686.78889990	+14.50195313	-5.53271484	-1.20849609	+16.23779297	-37.19970703	-83.78173828	+4804	+14.30859375	-2.64550781	-2.18408203	+25.24658203	-51.28417969	-16.34765625	+3432	+12.36621094	-7.49707031	-3.95068359	+41.04492188	-22.76367188	-59.50195313	+2748
+1458240686.79300000	+14.55468750	-5.47558594	-1.24365234	+16.01806641	-37.57324219	-83.93554688	+4836	+14.37451172	-2.58398438	-2.21923828	+25.57617188	-51.61376953	-17.02880859	+3456	+12.45849609	-7.40917969	-3.98583984	+41.11083984	-23.18115234	-59.96337891	+2768
+1458240686.79720000	+14.60742188	-5.41845703	-1.26123047	+15.82031250	-38.03466797	-84.15527344	+4864	+14.44042969	-2.52246094	-2.23242188	+26.03759766	-52.07519531	-17.86376953	+3472	+12.55078125	-7.32568359	-4.00341797	+41.19873047	-23.62060547	-60.51269531	+2780
+1458240686.80130000	+14.65576172	-5.35693359	-1.29638672	+15.57861328	-38.40820313	-84.24316406	+4892	+14.50634766	-2.44775391	-2.25878906	+26.36718750	-52.38281250	-18.45703125	+3496	+12.63867188	-7.22900391	-4.02978516	+41.28662109	-24.08203125	-60.97412109	+2792
+1458240686.80550000	+14.70849609	-5.29980469	-1.33154297	+15.31494141	-38.73779297	-84.33105469	+4916	+14.56787109	-2.38183594	-2.28955078	+26.69677734	-52.66845703	-19.07226563	+3520	+12.72656250	-7.14550781	-4.06054688	+41.33056641	-24.49951172	-61.36962891	+2804
+1458240686.80970000	+14.75683594	-5.24267578	-1.34912109	+15.11718750	-39.17724609	-84.50683594	+4936	+14.62939453	-2.31152344	-2.29833984	+27.15820313	-53.08593750	-19.86328125	+3536	+12.81005859	-7.05761719	-4.08251953	+41.37451172	-24.93896484	-61.78710938	+2812
+1458240686.81800010	+14.85351563	-5.11083984	-1.38867188	+14.76562500	-39.94628906	-84.74853516	+4976	+14.75244141	-2.16210938	-2.33789063	+27.86132813	-53.67919922	-21.04980469	+3584	+12.95947266	-6.88623047	-4.14404297	+41.37451172	-25.70800781	-62.51220703	+2832
+1458240686.82220010	+14.90625000	-5.04492188	-1.38867188	+14.65576172	-40.45166016	-84.96826172	+4996	+14.81396484	-2.09619141	-2.33789063	+28.34472656	-54.09667969	-21.86279297	+3604	+13.03417969	-6.80273438	-4.16601563	+41.39648438	-26.05957031	-62.92968750	+2840
+1458240686.83049990	+15.00732422	-4.89990234	-1.41064453	+14.34814453	-41.24267578	-85.16601563	+5032	+14.94580078	-1.94238281	-2.35546875	+29.20166016	-54.64599609	-23.18115234	+3644	+13.17041016	-6.64453125	-4.23193359	+41.33056641	-26.67480469	-63.54492188	+2864
+1458240686.83470010	+15.05566406	-4.82958984	-1.39746094	+14.23828125	-41.74804688	-85.36376953	+5056	+15.00732422	-1.87207031	-2.34667969	+29.75097656	-55.01953125	-24.03808594	+3664	+13.23193359	-6.57421875	-4.25830078	+41.26464844	-26.93847656	-63.87451172	+2880
+1458240686.83880000	+15.09960938	-4.75048828	-1.39306641	+14.10644531	-42.20947266	-85.47363281	+5076	+15.06884766	-1.78857422	-2.34667969	+30.19042969	-55.26123047	-24.65332031	+3688	+13.28906250	-6.49072266	-4.28906250	+41.22070313	-27.22412109	-64.11621094	+2896
+1458240686.84299990	+15.14355469	-4.68017578	-1.38867188	+13.97460938	-42.62695313	-85.53955078	+5100	+15.13037109	-1.71386719	-2.35107422	+30.60791016	-55.50292969	-25.31250000	+3708	+13.35058594	-6.42041016	-4.32861328	+41.11083984	-27.48779297	-64.33593750	+2920
+1458240686.84719990	+15.19189453	-4.60546875	-1.36669922	+13.88671875	-43.17626953	-85.69335938	+5124	+15.19189453	-1.63476563	-2.33349609	+31.20117188	-55.85449219	-26.14746094	+3736	+13.40771484	-6.34570313	-4.35058594	+41.06689453	-27.75146484	-64.64355469	+2940
+1458240686.85130000	+15.24023438	-4.52197266	-1.34912109	+13.77685547	-43.63769531	-85.73730469	+5152	+15.25341797	-1.54687500	-2.32470703	+31.72851563	-56.11816406	-26.80664063	+3760	+13.46484375	-6.26660156	-4.37695313	+41.02294922	-28.03710938	-64.88525391	+2964
+1458240686.85970000	+15.33251953	-4.38574219	-1.30517578	+13.44726563	-44.67041016	-85.89111328	+5208	+15.37207031	-1.41064453	-2.28955078	+32.73925781	-56.68945313	-28.41064453	+3804	+13.57910156	-6.13037109	-4.42089844	+40.86914063	-28.58642578	-65.47851563	+3016
+1458240686.86380000	+15.37207031	-4.31103516	-1.28759766	+13.27148438	-45.13183594	-85.84716797	+5236	+15.43359375	-1.33154297	-2.27636719	+33.24462891	-56.88720703	-29.04785156	+3832	+13.64062500	-6.05566406	-4.43847656	+40.84716797	-28.89404297	-65.69824219	+3044
+1458240686.86800000	+15.41601563	-4.24951172	-1.27001953	+12.98583984	-45.57128906	-85.80322266	+5264	+15.49511719	-1.26123047	-2.26318359	+33.66210938	-57.08496094	-29.72900391	+3852	+13.70214844	-5.98535156	-4.45605469	+40.78125000	-29.20166016	-65.91796875	+3076
+1458240686.87210010	+15.45996094	-4.19238281	-1.24804688	+12.72216797	-46.05468750	-85.78125000	+5292	+15.54785156	-1.19091797	-2.24121094	+34.14550781	-57.34863281	-30.47607422	+3876	+13.76367188	-5.91064453	-4.46484375	+40.73730469	-29.55322266	-66.20361328	+3104
+1458240686.87630010	+15.49511719	-4.12207031	-1.23046875	+12.45849609	-46.45019531	-85.64941406	+5320	+15.60058594	-1.10742188	-2.22363281	+34.60693359	-57.52441406	-31.04736328	+3900	+13.82080078	-5.83154297	-4.47363281	+40.71533203	-29.90478516	-66.37939453	+3136
+1458240686.88050010	+15.53466797	-4.07373047	-1.21728516	+12.06298828	-46.84570313	-85.49560547	+5348	+15.65332031	-1.05029297	-2.21044922	+34.93652344	-57.70019531	-31.64062500	+3920	+13.88232422	-5.75244141	-4.48681641	+40.67138672	-30.30029297	-66.55517578	+3164
+1458240686.88459990	+15.57861328	-4.02539063	-1.19970703	+11.66748047	-47.28515625	-85.34179688	+5372	+15.70166016	-0.99316406	-2.18847656	+35.33203125	-57.91992188	-32.29980469	+3944	+13.94824219	-5.67773438	-4.47802734	+40.69335938	-30.76171875	-66.88476563	+3192
+1458240686.88879990	+15.61816406	-3.97265625	-1.18652344	+11.27197266	-47.65869141	-85.12207031	+5400	+15.75439453	-0.92285156	-2.17089844	+35.72753906	-58.09570313	-32.84912109	+3964	+14.01855469	-5.59423828	-4.46923828	+40.75927734	-31.26708984	-67.10449219	+3220
+1458240686.89710000	+15.69726563	-3.89355469	-1.16455078	+10.30517578	-48.36181641	-84.66064453	+5440	+15.84667969	-0.81738281	-2.13574219	+36.36474609	-58.42529297	-33.96972656	+4004	+14.15039063	-5.44921875	-4.44726563	+40.75927734	-32.21191406	-67.58789063	+3268
+1458240686.90130000	+15.73242188	-3.84960938	-1.16015625	+9.82177734	-48.62548828	-84.33105469	+5460	+15.89062500	-0.75146484	-2.12255859	+36.69433594	-58.55712891	-34.40917969	+4028	+14.21630859	-5.36132813	-4.43847656	+40.80322266	-32.69531250	-67.74169922	+3288
+1458240686.90549990	+15.76757813	-3.81445313	-1.16455078	+9.25048828	-48.84521484	-84.00146484	+5476	+15.93457031	-0.70312500	-2.11376953	+36.91406250	-58.66699219	-34.87060547	+4048	+14.28222656	-5.28662109	-4.43408203	+40.80322266	-33.17871094	-67.85156250	+3304
+1458240686.90960000	+15.79833984	-3.77929688	-1.16455078	+8.70117188	-49.08691406	-83.69384766	+5492	+15.96972656	-0.65478516	-2.09619141	+37.19970703	-58.79882813	-35.37597656	+4072	+14.34814453	-5.20751953	-4.42529297	+40.82519531	-33.66210938	-68.02734375	+3320
+1458240686.91380000	+15.83349609	-3.73535156	-1.16015625	+8.23974609	-49.37255859	-83.40820313	+5512	+16.00927734	-0.59326172	-2.07861328	+37.59521484	-58.93066406	-35.85937500	+4096	+14.40527344	-5.12402344	-4.40771484	+40.86914063	-34.16748047	-68.18115234	+3332
+1458240686.91800000	+15.86425781	-3.70019531	-1.15576172	+7.73437500	-49.61425781	-83.10058594	+5528	+16.04882813	-0.54492188	-2.05664063	+37.90283203	-59.08447266	-36.38671875	+4116	+14.46240234	-5.05810547	-4.39892578	+40.86914063	-34.62890625	-68.35693359	+3344
+1458240686.92210010	+15.89501953	-3.66943359	-1.14697266	+7.25097656	-49.89990234	-82.85888672	+5544	+16.08398438	-0.50537109	-2.03466797	+38.23242188	-59.23828125	-36.93603516	+4140	+14.52392578	-4.98339844	-4.38134766	+40.91308594	-35.06835938	-68.55468750	+3352
+1458240686.92630000	+15.93017578	-3.62548828	-1.13378906	+6.81152344	-50.20751953	-82.57324219	+5560	+16.12353516	-0.44824219	-2.01269531	+38.60595703	-59.41406250	-37.46337891	+4164	+14.58105469	-4.90869141	-4.36376953	+40.97900391	-35.52978516	-68.75244141	+3364
+1458240686.93050000	+15.96093750	-3.59033203	-1.12500000	+6.35009766	-50.44921875	-82.33154297	+5580	+16.16748047	-0.39990234	-1.98632813	+39.00146484	-59.58984375	-38.01269531	+4188	+14.63818359	-4.85156250	-4.35498047	+40.97900391	-35.90332031	-68.95019531	+3368
+1458240686.93880010	+16.00927734	-3.50683594	-1.09423828	+5.62500000	-50.99853516	-81.95800781	+5616	+16.23779297	-0.29882813	-1.92480469	+39.96826172	-59.94140625	-39.28710938	+4240	+14.73046875	-4.72412109	-4.34179688	+41.02294922	-36.56250000	-69.27978516	+3384
+1458240686.94300010	+16.03564453	-3.46289063	-1.07666016	+5.27343750	-51.26220703	-81.76025391	+5636	+16.27294922	-0.25048828	-1.89404297	+40.45166016	-60.11718750	-39.94628906	+4268	+14.77441406	-4.67578125	-4.33300781	+41.02294922	-36.82617188	-69.47753906	+3392
+1458240686.94709990	+16.05761719	-3.41455078	-1.04589844	+4.98779297	-51.63574219	-81.65039063	+5664	+16.30810547	-0.20654297	-1.85009766	+41.00097656	-60.33691406	-40.69335938	+4296	+14.81835938	-4.62304688	-4.32421875	+41.04492188	-37.11181641	-69.69726563	+3400
+1458240686.95540000	+16.10595703	-3.31787109	-0.95361328	+4.57031250	-52.53662109	-81.49658203	+5720	+16.38281250	-0.10986328	-1.75781250	+42.27539063	-60.82031250	-42.29736328	+4352	+14.89746094	-4.52636719	-4.29345703	+41.15478516	-37.63916016	-70.33447266	+3432
+1458240686.95960000	+16.13232422	-3.27392578	-0.90527344	+4.37255859	-53.02001953	-81.45263672	+5752	+16.42236328	-0.06591797	-1.70507813	+42.93457031	-61.06201172	-43.15429688	+4380	+14.93701172	-4.48681641	-4.27587891	+41.22070313	-37.83691406	-70.66406250	+3452
+1458240686.96380000	+16.15429688	-3.22119141	-0.85693359	+4.19677734	-53.45947266	-81.38671875	+5784	+16.46191406	-0.01318359	-1.66113281	+43.57177734	-61.25976563	-43.90136719	+4408	+14.98095703	-4.43847656	-4.26708984	+41.30859375	-38.05664063	-70.92773438	+3476
+1458240686.96790000	+16.18066406	-3.18164063	-0.80859375	+3.97705078	-53.87695313	-81.29882813	+5812	+16.50146484	+0.03076172	-1.61718750	+44.23095703	-61.45751953	-44.69238281	+4432	+15.01611328	-4.39892578	-4.25390625	+41.33056641	-38.27636719	-71.21337891	+3500
+1458240686.97210000	+16.19824219	-3.14208984	-0.76025391	+3.77929688	-54.31640625	-81.25488281	+5844	+16.53222656	+0.07910156	-1.56884766	+44.91210938	-61.63330078	-45.52734375	+4460	+15.05566406	-4.36376953	-4.24072266	+41.37451172	-38.47412109	-71.52099609	+3528
+1458240686.97630000	+16.21582031	-3.09375000	-0.70751953	+3.62548828	-54.77783203	-81.18896484	+5880	+16.56298828	+0.13183594	-1.52490234	+45.61523438	-61.80908203	-46.36230469	+4488	+15.09082031	-4.31982422	-4.22314453	+41.48437500	-38.71582031	-71.82861328	+3560
+1458240686.98040010	+16.23339844	-3.05859375	-0.65039063	+3.38378906	-55.23925781	-81.10107422	+5916	+16.59375000	+0.16259766	-1.47656250	+46.27441406	-61.98486328	-47.19726563	+4512	+15.12597656	-4.28027344	-4.20117188	+41.55029297	-38.95751953	-72.13623047	+3592
+1458240686.98460010	+16.25976563	-3.02343750	-0.59765625	+3.14208984	-55.70068359	-81.01318359	+5948	+16.62890625	+0.19775391	-1.43261719	+46.84570313	-62.16064453	-47.98828125	+4536	+15.16552734	-4.24072266	-4.17480469	+41.66015625	-39.24316406	-72.50976563	+3628
+1458240686.99289990	+16.29931641	-2.95751953	-0.50097656	+2.63671875	-56.55761719	-80.77148438	+6012	+16.69042969	+0.27685547	-1.35791016	+47.98828125	-62.40234375	-49.41650391	+4584	+15.24462891	-4.15722656	-4.12646484	+41.85791016	-39.81445313	-73.03710938	+3700
+1458240686.99710010	+16.32128906	-2.93994141	-0.46582031	+2.30712891	-56.88720703	-80.61767578	+6036	+16.72119141	+0.30761719	-1.33154297	+48.47167969	-62.46826172	-50.05371094	+4604	+15.28417969	-4.11767578	-4.09570313	+41.94580078	-40.12207031	-73.32275391	+3736
+1458240687.00130010	+16.33447266	-2.91357422	-0.43945313	+1.95556641	-57.15087891	-80.41992188	+6064	+16.74755859	+0.34716797	-1.30957031	+48.93310547	-62.51220703	-50.60302734	+4628	+15.32812500	-4.06933594	-4.07812500	+42.03369141	-40.45166016	-73.47656250	+3768
+1458240687.00539990	+16.35205078	-2.90039063	-0.41748047	+1.53808594	-57.39257813	-80.20019531	+6084	+16.76953125	+0.37353516	-1.28759766	+49.28466797	-62.55615234	-51.13037109	+4648	+15.36328125	-4.02978516	-4.05615234	+42.05566406	-40.78125000	-73.63037109	+3800
+1458240687.00959990	+16.36523438	-2.89160156	-0.39990234	+1.09863281	-57.56835938	-79.98046875	+6104	+16.78710938	+0.39550781	-1.26562500	+49.59228516	-62.60009766	-51.61376953	+4672	+15.40283203	-3.99023438	-4.02978516	+42.09960938	-41.13281250	-73.78417969	+3828
+1458240687.01379990	+16.37841797	-2.87402344	-0.38671875	+0.70312500	-57.76611328	-79.73876953	+6124	+16.80468750	+0.42626953	-1.24804688	+49.98779297	-62.64404297	-52.11914063	+4696	+15.44238281	-3.94189453	-4.00341797	+42.16552734	-41.50634766	-73.93798828	+3856
+1458240687.01790000	+16.39160156	-2.86962891	-0.37353516	+0.24169922	-57.96386719	-79.51904297	+6140	+16.82666016	+0.44384766	-1.22607422	+50.29541016	-62.70996094	-52.64648438	+4716	+15.47753906	-3.90234375	-3.97705078	+42.20947266	-41.87988281	-74.09179688	+3880
+1458240687.02210000	+16.40917969	-2.86523438	-0.36474609	-0.21972656	-58.11767578	-79.27734375	+6156	+16.84423828	+0.45703125	-1.21289063	+50.53710938	-62.75390625	-53.08593750	+4740	+15.51269531	-3.86279297	-3.95068359	+42.27539063	-42.23144531	-74.22363281	+3900
+1458240687.02620010	+16.42675781	-2.85644531	-0.35595703	-0.63720703	-58.27148438	-79.01367188	+6168	+16.87060547	+0.47900391	-1.19970703	+50.77880859	-62.77587891	-53.45947266	+4764	+15.55224609	-3.81445313	-3.92871094	+42.31933594	-42.58300781	-74.33349609	+3916
+1458240687.03040000	+16.43994141	-2.85205078	-0.35156250	-1.07666016	-58.40332031	-78.79394531	+6180	+16.88818359	+0.50097656	-1.19091797	+51.02050781	-62.81982422	-53.81103516	+4784	+15.58740234	-3.78369141	-3.90673828	+42.31933594	-42.91259766	-74.44335938	+3928
+1458240687.03460000	+16.44873047	-2.84765625	-0.34277344	-1.49414063	-58.53515625	-78.61816406	+6192	+16.90136719	+0.51855469	-1.17333984	+51.28417969	-62.88574219	-54.22851563	+4812	+15.61816406	-3.75292969	-3.88916016	+42.29736328	-43.17626953	-74.50927734	+3936
+1458240687.04290010	+16.46630859	-2.83447266	-0.33398438	-2.30712891	-58.75488281	-78.20068359	+6216	+16.93212891	+0.55371094	-1.13378906	+51.85546875	-63.03955078	-55.12939453	+4864	+15.67968750	-3.69140625	-3.84960938	+42.31933594	-43.74755859	-74.77294922	+3956
+1458240687.04710010	+16.47509766	-2.82568359	-0.32080078	-2.68066406	-58.93066406	-78.00292969	+6228	+16.94531250	+0.56689453	-1.11181641	+52.11914063	-63.14941406	-55.59082031	+4892	+15.70605469	-3.66064453	-3.83642578	+42.34130859	-43.96728516	-74.86083984	+3960
+1458240687.05119990	+16.48828125	-2.81250000	-0.29443359	-2.98828125	-59.21630859	-77.84912109	+6244	+16.96289063	+0.58447266	-1.08105469	+52.53662109	-63.28125000	-56.11816406	+4920	+15.73242188	-3.62988281	-3.81005859	+42.40722656	-44.23095703	-75.10253906	+3968
+1458240687.05539990	+16.49707031	-2.79052734	-0.26806641	-3.20800781	-59.50195313	-77.71728516	+6260	+16.98046875	+0.60644531	-1.05029297	+52.97607422	-63.43505859	-56.68945313	+4948	+15.75878906	-3.61230469	-3.79248047	+42.45117188	-44.42871094	-75.36621094	+3976
+1458240687.05960010	+16.50146484	-2.77294922	-0.22412109	-3.42773438	-59.87548828	-77.62939453	+6280	+16.99804688	+0.62841797	-1.01513672	+53.43750000	-63.61083984	-57.26074219	+4980	+15.78076172	-3.59912109	-3.77490234	+42.49511719	-44.56054688	-75.58593750	+3984
+1458240687.06789990	+16.51904297	-2.72021484	-0.14501953	-3.82324219	-60.53466797	-77.36572266	+6324	+17.04199219	+0.67675781	-0.93603516	+54.47021484	-63.98437500	-58.51318359	+5036	+15.83349609	-3.57275391	-3.73974609	+42.64892578	-44.84619141	-76.17919922	+4004
+1458240687.07209990	+16.52343750	-2.69824219	-0.10546875	-3.99902344	-60.86425781	-77.27783203	+6348	+17.05517578	+0.70312500	-0.89208984	+55.08544922	-64.20410156	-59.23828125	+5068	+15.85107422	-3.55957031	-3.72656250	+42.69287109	-44.91210938	-76.44287109	+4016
+1458240687.07620000	+16.53222656	-2.66748047	-0.05712891	-4.08691406	-61.28173828	-77.18994141	+6376	+17.06835938	+0.72949219	-0.83935547	+55.78857422	-64.44580078	-60.05126953	+5100	+15.86865234	-3.54638672	-3.71337891	+42.80273438	-45.02197266	-76.75048828	+4032
+1458240687.08040000	+16.53662109	-2.63232422	-0.00439453	-4.19677734	-61.72119141	-77.10205078	+6404	+17.08154297	+0.75146484	-0.78662109	+56.51367188	-64.66552734	-60.86425781	+5132	+15.88623047	-3.52880859	-3.69140625	+42.93457031	-45.13183594	-77.08007813	+4052
+1458240687.08460000	+16.54101563	-2.60156250	+0.04394531	-4.32861328	-62.09472656	-76.97021484	+6432	+17.09472656	+0.77343750	-0.74267578	+57.06298828	-64.86328125	-61.52343750	+5160	+15.90380859	-3.51562500	-3.67822266	+43.02246094	-45.24169922	-77.38769531	+4072
+1458240687.08870010	+16.54980469	-2.56640625	+0.09228516	-4.43847656	-62.51220703	-76.83837891	+6460	+17.11230469	+0.80419922	-0.69873047	+57.76611328	-65.10498047	-62.27050781	+5188	+15.92138672	-3.49804688	-3.66503906	+43.17626953	-45.37353516	-77.71728516	+4096
+1458240687.09290000	+16.55419922	-2.54003906	+0.14062500	-4.57031250	-62.92968750	-76.70654297	+6488	+17.12988281	+0.83056641	-0.65478516	+58.46923828	-65.32470703	-63.06152344	+5212	+15.93896484	-3.48925781	-3.64746094	+43.28613281	-45.48339844	-78.04687500	+4120
+1458240687.09710000	+16.55859375	-2.51806641	+0.17578125	-4.68017578	-63.23730469	-76.64062500	+6516	+17.14306641	+0.85253906	-0.61523438	+59.15039063	-65.54443359	-63.80859375	+5236	+15.95654297	-3.48046875	-3.62988281	+43.37402344	-45.59326172	-78.37646484	+4144
+1458240687.10540010	+16.56738281	-2.47412109	+0.22851563	-5.00976563	-63.72070313	-76.39892578	+6564	+17.16064453	+0.89648438	-0.53613281	+60.42480469	-65.96191406	-65.25878906	+5288	+15.98730469	-3.44091797	-3.60791016	+43.61572266	-45.87890625	-78.79394531	+4204
+1458240687.10949990	+16.57177734	-2.46093750	+0.23291016	-5.25146484	-63.85253906	-76.22314453	+6584	+17.16503906	+0.91406250	-0.51855469	+60.77636719	-66.11572266	-65.67626953	+5304	+16.00488281	-3.41894531	-3.59912109	+43.68164063	-46.03271484	-78.96972656	+4228
+1458240687.11789990	+16.57617188	-2.43896484	+0.25048828	-5.71289063	-64.22607422	-75.93750000	+6616	+17.17822266	+0.94482422	-0.47021484	+61.78710938	-66.51123047	-66.88476563	+5344	+16.02685547	-3.36181641	-3.58593750	+43.83544922	-46.40625000	-79.21142578	+4280
+1458240687.12200000	+16.58056641	-2.43457031	+0.24169922	-5.93261719	-64.29199219	-75.82763672	+6632	+17.18261719	+0.94921875	-0.46582031	+61.96289063	-66.66503906	-67.17041016	+5360	+16.04443359	-3.33984375	-3.57275391	+43.90136719	-46.64794922	-79.36523438	+4300
+1458240687.13039990	+16.59375000	-2.43896484	+0.21093750	-6.41601563	-64.33593750	-75.65185547	+6656	+17.18261719	+0.96679688	-0.46142578	+62.57812500	-67.03857422	-67.96142578	+5392	+16.07519531	-3.28710938	-3.55517578	+44.03320313	-47.08740234	-79.51904297	+4336
+1458240687.13870000	+16.59375000	-2.44335938	+0.16699219	-6.83349609	-64.33593750	-75.56396484	+6676	+17.17382813	+0.97998047	-0.46142578	+63.01757813	-67.47802734	-68.55468750	+5424	+16.10156250	-3.23437500	-3.54638672	+44.14306641	-47.46093750	-79.62890625	+4360
+1458240687.14290000	+16.59814453	-2.44335938	+0.14501953	-7.00927734	-64.35791016	-75.56396484	+6684	+17.16943359	+0.97998047	-0.46142578	+63.21533203	-67.71972656	-68.88427734	+5440	+16.11474609	-3.20361328	-3.54199219	+44.23095703	-47.68066406	-79.69482422	+4372
+1458240687.15120010	+16.59814453	-2.43896484	+0.11425781	-7.22900391	-64.53369141	-75.60791016	+6684	+17.16064453	+0.97998047	-0.47021484	+63.61083984	-68.22509766	-69.47753906	+5472	+16.13671875	-3.15087891	-3.53320313	+44.36279297	-48.03222656	-79.82666016	+4376
+1458240687.15540000	+16.59814453	-2.43017578	+0.10546875	-7.22900391	-64.66552734	-75.69580078	+6688	+17.15625000	+0.98437500	-0.46582031	+63.98437500	-68.53271484	-69.93896484	+5488	+16.14550781	-3.13330078	-3.52441406	+44.45068359	-48.18603516	-79.98046875	+4380
+1458240687.15949990	+16.60253906	-2.41699219	+0.10107422	-7.20703125	-64.81933594	-75.82763672	+6684	+17.15185547	+0.98876953	-0.45263672	+64.44580078	-68.86230469	-70.48828125	+5504	+16.15869141	-3.11572266	-3.51562500	+44.56054688	-48.31787109	-80.17822266	+4380
+1458240687.16370010	+16.60693359	-2.40820313	+0.10107422	-7.18505859	-65.01708984	-75.95947266	+6680	+17.15185547	+0.98876953	-0.44384766	+64.86328125	-69.16992188	-70.99365234	+5520	+16.16748047	-3.09814453	-3.50683594	+44.69238281	-48.44970703	-80.37597656	+4376
+1458240687.16790010	+16.60693359	-2.39062500	+0.10107422	-7.11914063	-65.21484375	-76.11328125	+6680	+17.14746094	+1.00195313	-0.43505859	+65.32470703	-69.47753906	-71.52099609	+5536	+16.18066406	-3.08056641	-3.49365234	+44.86816406	-48.55957031	-80.59570313	+4376
+1458240687.17199990	+16.60253906	-2.37304688	+0.11425781	-7.05322266	-65.50048828	-76.26708984	+6676	+17.14306641	+1.01074219	-0.41748047	+66.00585938	-69.82910156	-72.24609375	+5552	+16.19384766	-3.05859375	-3.49365234	+45.02197266	-48.62548828	-80.79345703	+4376
+1458240687.17619990	+16.59375000	-2.34667969	+0.14062500	-6.89941406	-65.85205078	-76.39892578	+6680	+17.13867188	+1.02392578	-0.39111328	+66.75292969	-70.15869141	-73.03710938	+5568	+16.19824219	-3.04541016	-3.48925781	+45.19775391	-48.66943359	-81.05712891	+4376
+1458240687.18450000	+16.59375000	-2.27197266	+0.19335938	-6.43798828	-66.57714844	-76.75048828	+6692	+17.14306641	+1.05029297	-0.33398438	+68.46679688	-70.86181641	-74.86083984	+5604	+16.20703125	-3.02343750	-3.47167969	+45.54931641	-48.73535156	-81.69433594	+4384
+1458240687.18870000	+16.59375000	-2.23681641	+0.22412109	-6.19628906	-66.97265625	-76.94824219	+6696	+17.14746094	+1.06347656	-0.30322266	+69.34570313	-71.19140625	-75.80566406	+5624	+16.21142578	-3.01904297	-3.46289063	+45.74707031	-48.75732422	-82.04589844	+4388
+1458240687.19700000	+16.58935547	-2.17968750	+0.29003906	-5.82275391	-67.80761719	-77.29980469	+6708	+17.15185547	+1.10742188	-0.23730469	+71.36718750	-71.82861328	-77.84912109	+5664	+16.22460938	-3.00146484	-3.44531250	+46.16455078	-48.77929688	-82.81494141	+4404
+1458240687.20120000	+16.58496094	-2.14453125	+0.32080078	-5.60302734	-68.18115234	-77.45361328	+6716	+17.15625000	+1.12939453	-0.20654297	+72.20214844	-72.11425781	-78.68408203	+5680	+16.22900391	-2.99267578	-3.44091797	+46.34033203	-48.75732422	-83.16650391	+4416
+1458240687.20950010	+16.58056641	-2.09179688	+0.36474609	-5.27343750	-68.79638672	-77.71728516	+6728	+17.16064453	+1.15576172	-0.16259766	+73.71826172	-72.70751953	-80.24414063	+5708	+16.23339844	-2.97070313	-3.43212891	+46.64794922	-48.75732422	-83.73779297	+4448
+1458240687.21370010	+16.58056641	-2.06103516	+0.37792969	-5.05371094	-69.06005859	-77.82714844	+6732	+17.16064453	+1.17773438	-0.14062500	+74.50927734	-72.99316406	-81.01318359	+5724	+16.23339844	-2.96191406	-3.43212891	+46.75781250	-48.73535156	-83.93554688	+4464
+1458240687.21779990	+16.57617188	-2.04345703	+0.39111328	-4.92187500	-69.32373047	-77.93701172	+6736	+17.16064453	+1.18212891	-0.11865234	+75.21240234	-73.30078125	-81.78222656	+5740	+16.23339844	-2.94873047	-3.43212891	+46.82373047	-48.73535156	-84.11132813	+4484
+1458240687.22199990	+16.57617188	-2.02587891	+0.39990234	-4.81201172	-69.56542969	-78.02490234	+6736	+17.16503906	+1.18652344	-0.10546875	+75.71777344	-73.63037109	-82.30957031	+5748	+16.23339844	-2.93994141	-3.42773438	+46.88964844	-48.80126953	-84.33105469	+4504
+1458240687.22620010	+16.58056641	-2.01269531	+0.40429688	-4.74609375	-69.74121094	-78.09082031	+6736	+17.16503906	+1.19091797	-0.09667969	+76.15722656	-73.95996094	-82.74902344	+5756	+16.23779297	-2.93115234	-3.42773438	+46.91162109	-48.84521484	-84.41894531	+4524
+1458240687.23449990	+16.58935547	-2.02148438	+0.38671875	-4.79003906	-69.93896484	-78.24462891	+6732	+17.16503906	+1.18212891	-0.09667969	+76.64062500	-74.61914063	-83.34228516	+5772	+16.25097656	-2.89599609	-3.43212891	+46.91162109	-49.02099609	-84.44091797	+4556
+1458240687.24280000	+16.58935547	-2.03027344	+0.33837891	-4.74609375	-69.96093750	-78.39843750	+6732	+17.15185547	+1.16894531	-0.10546875	+76.99218750	-75.36621094	-83.75976563	+5784	+16.25537109	-2.86083984	-3.44970703	+46.69189453	-49.15283203	-84.17724609	+4588
+1458240687.24700000	+16.59375000	-2.03906250	+0.30761719	-4.74609375	-69.93896484	-78.46435547	+6728	+17.14746094	+1.14697266	-0.11865234	+76.83837891	-75.76171875	-83.64990234	+5792	+16.25976563	-2.84326172	-3.45849609	+46.53808594	-49.28466797	-84.00146484	+4600
+1458240687.25120000	+16.59814453	-2.05224609	+0.29003906	-4.74609375	-70.02685547	-78.57421875	+6724	+17.13867188	+1.12939453	-0.12304688	+77.05810547	-76.22314453	-83.95751953	+5800	+16.26416016	-2.82568359	-3.46289063	+46.42822266	-49.39453125	-83.86962891	+4608
+1458240687.25950000	+16.60693359	-2.08300781	+0.25048828	-4.59228516	-70.13671875	-78.99169922	+6712	+17.13427734	+1.10302734	-0.13183594	+77.54150391	-77.12402344	-84.57275391	+5808	+16.27294922	-2.79052734	-3.47167969	+46.16455078	-49.65820313	-83.54003906	+4616
+1458240687.26780010	+16.62011719	-2.11376953	+0.21533203	-4.19677734	-70.37841797	-79.62890625	+6696	+17.12548828	+1.07226563	-0.13183594	+78.64013672	-78.11279297	-85.80322266	+5816	+16.28613281	-2.75976563	-3.47607422	+45.92285156	-49.94384766	-83.23242188	+4616
+1458240687.27200010	+16.62011719	-2.12255859	+0.19775391	-3.88916016	-70.44433594	-80.06835938	+6688	+17.12109375	+1.05908203	-0.13623047	+78.94775391	-78.61816406	-86.17675781	+5824	+16.29052734	-2.74218750	-3.48046875	+45.76904297	-50.05371094	-83.05664063	+4612
+1458240687.27609990	+16.62451172	-2.13134766	+0.18457031	-3.47167969	-70.66406250	-80.57373047	+6680	+17.11230469	+1.04150391	-0.13623047	+79.84863281	-79.12353516	-87.20947266	+5828	+16.29492188	-2.72900391	-3.48486328	+45.63720703	-50.16357422	-82.90283203	+4608
+1458240687.28029990	+16.62890625	-2.12695313	+0.17578125	-2.92236328	-70.88378906	-81.14501953	+6668	+17.10791016	+1.03710938	-0.12744141	+80.96923828	-79.67285156	-88.37402344	+5836	+16.29931641	-2.71582031	-3.48925781	+45.48339844	-50.27343750	-82.74902344	+4600
+1458240687.28860000	+16.62890625	-2.11816406	+0.20654297	-1.51611328	-71.65283203	-82.61718750	+6648	+17.11230469	+1.02832031	-0.09228516	+84.70458984	-80.77148438	-92.30712891	+5852	+16.30371094	-2.69384766	-3.48925781	+45.28564453	-50.44921875	-82.61718750	+4584
+1458240687.29279990	+16.63330078	-2.10058594	+0.23291016	-0.57128906	-72.09228516	-83.56201172	+6644	+17.11669922	+1.03710938	-0.06591797	+87.36328125	-81.32080078	-95.00976563	+5856	+16.30810547	-2.68945313	-3.48486328	+45.21972656	-50.53710938	-82.63916016	+4576
+1458240687.29699990	+16.63769531	-2.08300781	+0.25488281	+0.50537109	-72.48779297	-84.61669922	+6640	+17.11669922	+1.04150391	-0.04833984	+89.86816406	-81.82617188	-97.53662109	+5864	+16.31250000	-2.68066406	-3.48046875	+45.17578125	-50.58105469	-82.70507813	+4572
+1458240687.30110000	+16.64208984	-2.06103516	+0.27246094	+1.64794922	-72.86132813	-85.71533203	+6636	+17.12109375	+1.04589844	-0.03076172	+92.96630859	-82.33154297	-100.70068359	+5868	+16.31250000	-2.68066406	-3.47607422	+45.13183594	-50.60302734	-82.77099609	+4564
+1458240687.30530000	+16.64208984	-2.03466797	+0.29443359	+2.87841797	-73.25683594	-86.87988281	+6632	+17.12109375	+1.05468750	-0.00878906	+96.48193359	-82.81494141	-104.26025391	+5872	+16.31250000	-2.67626953	-3.47607422	+45.10986328	-50.60302734	-82.85888672	+4560
+1458240687.30950000	+16.63769531	-2.00830078	+0.32519531	+4.24072266	-73.69628906	-88.17626953	+6632	+17.12109375	+1.05908203	+0.00439453	+100.34912109	-83.27636719	-108.19335938	+5872	+16.31250000	-2.67626953	-3.47607422	+45.06591797	-50.58105469	-82.94677734	+4556
+1458240687.31360010	+16.63330078	-1.98193359	+0.36035156	+5.64697266	-74.15771484	-89.53857422	+6636	+17.12109375	+1.06787109	+0.03076172	+105.42480469	-83.67187500	-113.31298828	+5876	+16.31250000	-2.67187500	-3.47167969	+45.06591797	-50.58105469	-83.10058594	+4552
+1458240687.31780000	+16.63330078	-1.95556641	+0.39550781	+7.14111328	-74.59716797	-91.01074219	+6640	+17.12548828	+1.08105469	+0.05273438	+111.13769531	-84.04541016	-119.09179688	+5876	+16.30810547	-2.67187500	-3.46728516	+45.06591797	-50.53710938	-83.25439453	+4552
+1458240687.32200000	+16.63330078	-1.92919922	+0.42626953	+8.67919922	-75.01464844	-92.50488281	+6640	+17.12988281	+1.08984375	+0.07470703	+117.20214844	-84.33105469	-125.20019531	+5876	+16.30810547	-2.67626953	-3.46289063	+45.08789063	-50.53710938	-83.45214844	+4556
+1458240687.32610010	+16.63769531	-1.90722656	+0.44824219	+10.12939453	-75.30029297	-93.93310547	+6640	+17.13427734	+1.09863281	+0.09228516	+123.99169922	-84.55078125	-132.01171875	+5876	+16.30810547	-2.67626953	-3.45849609	+45.08789063	-50.51513672	-83.64990234	+4560
+1458240687.33030010	+16.63330078	-1.89404297	+0.46582031	+11.57958984	-75.58593750	-95.42724609	+6640	+17.13427734	+1.10302734	+0.11425781	+131.11083984	-84.66064453	-139.17480469	+5876	+16.30810547	-2.67626953	-3.45410156	+45.10986328	-50.49316406	-83.84765625	+4564
+1458240687.33439990	+16.62890625	-1.87646484	+0.47900391	+13.05175781	-75.84960938	-96.92138672	+6640	+17.13427734	+1.09863281	+0.12304688	+137.68066406	-84.77050781	-145.83251953	+5876	+16.30810547	-2.67626953	-3.44970703	+45.08789063	-50.47119141	-84.02343750	+4572
+1458240687.33859990	+16.62451172	-1.87207031	+0.48339844	+14.30419922	-76.00341797	-98.30566406	+6636	+17.12548828	+1.09863281	+0.12304688	+144.25048828	-84.81445313	-152.44628906	+5872	+16.30810547	-2.67626953	-3.44970703	+45.04394531	-50.44921875	-84.11132813	+4580
+1458240687.34690000	+16.62011719	-1.86767578	+0.47900391	+16.47949219	-76.26708984	-100.72265625	+6628	+17.12109375	+1.08984375	+0.13183594	+156.84082031	-84.66064453	-165.21240234	+5868	+16.29931641	-2.66308594	-3.45410156	+44.86816406	-50.44921875	-84.17724609	+4600
+1458240687.35110000	+16.61132813	-1.87207031	+0.47021484	+17.31445313	-76.33300781	-101.73339844	+6624	+17.11230469	+1.08544922	+0.13623047	+162.70751953	-84.44091797	-171.18896484	+5872	+16.29931641	-2.65869141	-3.45410156	+44.78027344	-50.49316406	-84.17724609	+4608
+1458240687.35529990	+16.61132813	-1.89404297	+0.45703125	+18.03955078	-76.39892578	-102.72216797	+6624	+17.10791016	+1.07226563	+0.14501953	+167.89306641	-84.15527344	-176.50634766	+5872	+16.29931641	-2.64990234	-3.45410156	+44.64843750	-50.55908203	-84.15527344	+4612
+1458240687.35940000	+16.60693359	-1.91162109	+0.43945313	+18.67675781	-76.42089844	-103.60107422	+6624	+17.10351563	+1.05908203	+0.14941406	+172.24365234	-83.86962891	+178.98925781	+5872	+16.30371094	-2.64550781	-3.45410156	+44.49462891	-50.64697266	-84.08935547	+4616
+1458240687.36360000	+16.60693359	-1.93798828	+0.40869141	+19.07226563	-76.35498047	-104.26025391	+6624	+17.09912109	+1.04150391	+0.13623047	+175.95703125	-83.67187500	+175.10009766	+5876	+16.30371094	-2.63671875	-3.45849609	+44.31884766	-50.71289063	-83.97949219	+4620
+1458240687.36780000	+16.60253906	-1.95556641	+0.37792969	+19.42382813	-76.28906250	-104.87548828	+6624	+17.09472656	+1.02832031	+0.12304688	+179.14306641	-83.45214844	+171.78222656	+5880	+16.30810547	-2.62792969	-3.46728516	+44.14306641	-50.80078125	-83.84765625	+4624
+1458240687.37190010	+16.59375000	-1.97314453	+0.35156250	+19.79736328	-76.28906250	-105.46875000	+6624	+17.08593750	+1.01513672	+0.11865234	-178.22021484	-83.12255859	+169.01367188	+5880	+16.31250000	-2.61474609	-3.47607422	+43.94531250	-50.88867188	-83.67187500	+4624
+1458240687.37610010	+16.58935547	-1.99511719	+0.32958984	+20.03906250	-76.26708984	-106.01806641	+6624	+17.07714844	+0.99755859	+0.11425781	-175.93505859	-82.83691406	+166.53076172	+5884	+16.31250000	-2.60595703	-3.48046875	+43.76953125	-50.95458984	-83.51806641	+4624
+1458240687.38030000	+16.58496094	-2.01269531	+0.30322266	+20.25878906	-76.24511719	-106.47949219	+6624	+17.06835938	+0.98876953	+0.10546875	-173.86962891	-82.55126953	+164.31152344	+5888	+16.31250000	-2.59277344	-3.48925781	+43.57177734	-51.04248047	-83.36425781	+4620
+1458240687.38439990	+16.58056641	-2.03027344	+0.28564453	+20.47851563	-76.28906250	-106.91894531	+6620	+17.06396484	+0.97998047	+0.10986328	-172.26562500	-82.19970703	+162.55371094	+5892	+16.31250000	-2.58398438	-3.49365234	+43.37402344	-51.13037109	-83.21044922	+4616
+1458240687.38860010	+16.58496094	-2.04785156	+0.26806641	+20.61035156	-76.31103516	-107.29248047	+6616	+17.06396484	+0.97119141	+0.10107422	-170.77148438	-81.95800781	+160.92773438	+5896	+16.31250000	-2.57519531	-3.49804688	+43.19824219	-51.24023438	-83.10058594	+4608
+1458240687.39280010	+16.58056641	-2.05224609	+0.24609375	+20.83007813	-76.31103516	-107.70996094	+6612	+17.06396484	+0.96240234	+0.09228516	-169.60693359	-81.71630859	+159.60937500	+5900	+16.31689453	-2.56640625	-3.49804688	+43.06640625	-51.35009766	-83.03466797	+4596
+1458240687.40109990	+16.57617188	-2.06103516	+0.23730469	+21.51123047	-76.50878906	-108.74267578	+6596	+17.05957031	+0.94482422	+0.09667969	-168.17871094	-81.14501953	+157.89550781	+5908	+16.32128906	-2.54443359	-3.50683594	+42.86865234	-51.45996094	-82.94677734	+4580
+1458240687.40529990	+16.57617188	-2.04345703	+0.23291016	+21.88476563	-76.59667969	-109.16015625	+6592	+17.05957031	+0.94921875	+0.08789063	-167.40966797	-80.94726563	+157.08251953	+5908	+16.32128906	-2.53564453	-3.51123047	+42.78076172	-51.48193359	-82.96875000	+4568
+1458240687.40940000	+16.57177734	-2.02587891	+0.24169922	+22.36816406	-76.79443359	-109.68750000	+6588	+17.05957031	+0.95361328	+0.09228516	-166.92626953	-80.66162109	+156.53320313	+5912	+16.32128906	-2.53125000	-3.52001953	+42.71484375	-51.50390625	-82.99072266	+4560
+1458240687.41360000	+16.57177734	-2.00390625	+0.25488281	+22.91748047	-76.99218750	-110.28076172	+6584	+17.06396484	+0.95800781	+0.10107422	-166.44287109	-80.41992188	+156.00585938	+5912	+16.31689453	-2.52685547	-3.52001953	+42.69287109	-51.50390625	-83.10058594	+4552
+1458240687.41770010	+16.57177734	-1.98632813	+0.27246094	+23.48876953	-77.18994141	-110.89599609	+6584	+17.06396484	+0.96240234	+0.10107422	-166.02539063	-80.17822266	+155.52246094	+5908	+16.31689453	-2.52246094	-3.52001953	+42.71484375	-51.50390625	-83.25439453	+4544
+1458240687.42190000	+16.57177734	-1.96435547	+0.29443359	+24.16992188	-77.43164063	-111.59912109	+6580	+17.06835938	+0.96240234	+0.10986328	-165.76171875	-79.91455078	+155.17089844	+5904	+16.31689453	-2.51806641	-3.52001953	+42.75878906	-51.50390625	-83.45214844	+4540
+1458240687.42610000	+16.57617188	-1.94677734	+0.31201172	+24.74121094	-77.62939453	-112.19238281	+6580	+17.07275391	+0.96679688	+0.10986328	-165.38818359	-79.73876953	+154.77539063	+5900	+16.31689453	-2.50927734	-3.52001953	+42.80273438	-51.48193359	-83.62792969	+4536
+1458240687.43020010	+16.58056641	-1.92041016	+0.32958984	+25.40039063	-77.80517578	-112.80761719	+6580	+17.07714844	+0.97558594	+0.10546875	-165.05859375	-79.58496094	+154.42382813	+5892	+16.31689453	-2.50488281	-3.52001953	+42.86865234	-51.45996094	-83.82568359	+4532
+1458240687.43440010	+16.58056641	-1.88964844	+0.33837891	+25.99365234	-77.93701172	-113.37890625	+6576	+17.08154297	+0.97998047	+0.10986328	-164.79492188	-79.38720703	+154.13818359	+5888	+16.31689453	-2.50048828	-3.52001953	+42.91259766	-51.41601563	-84.02343750	+4532
+1458240687.43860010	+16.58056641	-1.86328125	+0.34716797	+26.52099609	-78.06884766	-113.86230469	+6576	+17.08154297	+0.98876953	+0.10986328	-164.48730469	-79.23339844	+153.83056641	+5880	+16.31689453	-2.49609375	-3.52880859	+42.95654297	-51.35009766	-84.17724609	+4540
+1458240687.44269990	+16.58056641	-1.84570313	+0.35156250	+26.93847656	-78.17871094	-114.27978516	+6572	+17.08154297	+0.99755859	+0.10546875	-164.11376953	-79.05761719	+153.45703125	+5876	+16.31250000	-2.49169922	-3.53759766	+42.97851563	-51.28417969	-84.28710938	+4544
+1458240687.44689990	+16.58935547	-1.83251953	+0.35595703	+27.37792969	-78.26660156	-114.74121094	+6568	+17.08154297	+1.00634766	+0.09667969	-163.60839844	-78.96972656	+152.95166016	+5872	+16.30810547	-2.48730469	-3.54199219	+42.95654297	-51.24023438	-84.39697266	+4552
+1458240687.45110010	+16.58935547	-1.82812500	+0.35595703	+27.46582031	-78.28857422	-114.85107422	+6564	+17.08154297	+1.01513672	+0.07910156	-163.12500000	-78.88183594	+152.44628906	+5868	+16.30371094	-2.47851563	-3.55078125	+42.95654297	-51.21826172	-84.46289063	+4560
+1458240687.45520000	+16.58935547	-1.82373047	+0.35595703	+27.61962891	-78.31054688	-115.02685547	+6556	+17.08154297	+1.01074219	+0.06591797	-162.77343750	-78.77197266	+152.05078125	+5864	+16.29931641	-2.46533203	-3.55957031	+42.93457031	-51.17431641	-84.50683594	+4568
+1458240687.45939990	+16.59375000	-1.82373047	+0.35156250	+27.72949219	-78.31054688	-115.18066406	+6548	+17.08154297	+1.01074219	+0.04833984	-162.35595703	-78.70605469	+151.56738281	+5860	+16.29931641	-2.45654297	-3.57275391	+42.89062500	-51.17431641	-84.50683594	+4580
+1458240687.46359990	+16.59375000	-1.82373047	+0.33837891	+27.72949219	-78.28857422	-115.24658203	+6544	+17.07714844	+1.01074219	+0.02197266	-161.87255859	-78.66210938	+151.08398438	+5856	+16.29931641	-2.44335938	-3.59033203	+42.78076172	-51.15234375	-84.39697266	+4588
+1458240687.47190000	+16.60253906	-1.82812500	+0.29443359	+27.53173828	-78.11279297	-115.18066406	+6536	+17.06396484	+1.02832031	-0.03515625	-160.53222656	-78.61816406	+149.78759766	+5856	+16.29492188	-2.42138672	-3.63867188	+42.42919922	-51.06445313	-83.97949219	+4604
+1458240687.47610000	+16.60253906	-1.83251953	+0.25927734	+27.31201172	-77.95898438	-115.09277344	+6532	+17.05517578	+1.03271484	-0.07031250	-159.82910156	-78.59619141	+149.08447266	+5856	+16.29052734	-2.40820313	-3.66503906	+42.23144531	-51.04248047	-83.73779297	+4612
+1458240687.48020010	+16.60253906	-1.84130859	+0.22412109	+27.07031250	-77.78320313	-114.96093750	+6528	+17.04638672	+1.03271484	-0.10107422	-159.14794922	-78.57421875	+148.35937500	+5856	+16.28613281	-2.39501953	-3.69140625	+42.03369141	-51.02050781	-83.47412109	+4612
+1458240687.48440000	+16.60693359	-1.85449219	+0.18457031	+26.76269531	-77.60742188	-114.78515625	+6528	+17.03759766	+1.03271484	-0.14062500	-158.44482422	-78.59619141	+147.61230469	+5852	+16.27734375	-2.37744141	-3.72216797	+41.79199219	-50.99853516	-83.18847656	+4616
+1458240687.48850010	+16.61132813	-1.86767578	+0.13183594	+26.34521484	-77.36572266	-114.54345703	+6524	+17.02880859	+1.03271484	-0.18017578	-157.74169922	-78.59619141	+146.88720703	+5852	+16.27294922	-2.36425781	-3.75292969	+41.57226563	-50.97656250	-82.90283203	+4612
+1458240687.49270010	+16.61572266	-1.88085938	+0.07910156	+25.94970703	-77.10205078	-114.25781250	+6520	+17.02441406	+1.04589844	-0.21972656	-157.01660156	-78.57421875	+146.18408203	+5856	+16.27294922	-2.34667969	-3.78369141	+41.35253906	-50.95458984	-82.59521484	+4608
+1458240687.49690010	+16.62011719	-1.88964844	+0.02636719	+25.57617188	-76.83837891	-114.01611328	+6516	+17.02001953	+1.05468750	-0.26367188	-156.09375000	-78.57421875	+145.28320313	+5856	+16.26855469	-2.33349609	-3.81884766	+41.11083984	-50.91064453	-82.28759766	+4600
+1458240687.50099990	+16.62451172	-1.89843750	-0.03515625	+25.15869141	-76.50878906	-113.70849609	+6508	+17.01562500	+1.06347656	-0.30322266	-155.17089844	-78.57421875	+144.38232422	+5860	+16.26416016	-2.32031250	-3.85839844	+40.86914063	-50.84472656	-81.97998047	+4592
+1458240687.50519990	+16.62890625	-1.90283203	-0.09667969	+24.76318359	-76.17919922	-113.40087891	+6504	+17.00683594	+1.08105469	-0.34716797	-154.13818359	-78.55224609	+143.39355469	+5864	+16.26416016	-2.30273438	-3.89794922	+40.60546875	-50.77880859	-81.65039063	+4584
+1458240687.50939990	+16.63330078	-1.90722656	-0.15820313	+24.45556641	-75.89355469	-113.15917969	+6492	+17.00244141	+1.09423828	-0.39111328	-153.12744141	-78.55224609	+142.44873047	+5868	+16.25976563	-2.28955078	-3.93750000	+40.36376953	-50.66894531	-81.32080078	+4572
+1458240687.51350000	+16.63769531	-1.90722656	-0.21093750	+24.21386719	-75.60791016	-112.96142578	+6484	+16.99365234	+1.11181641	-0.42626953	-152.27050781	-78.46435547	+141.63574219	+5868	+16.25097656	-2.27197266	-3.98144531	+40.14404297	-50.58105469	-81.03515625	+4556
+1458240687.51770000	+16.64648438	-1.89404297	-0.26367188	+24.06005859	-75.34423828	-112.80761719	+6472	+16.99365234	+1.12500000	-0.46142578	-151.36962891	-78.37646484	+140.82275391	+5868	+16.24218750	-2.25439453	-4.02539063	+39.94628906	-50.47119141	-80.79345703	+4540
+1458240687.52189990	+16.65527344	-1.88085938	-0.30761719	+24.01611328	-75.14648438	-112.69775391	+6464	+16.98925781	+1.14257813	-0.50097656	-150.38085938	-78.26660156	+139.87792969	+5864	+16.23779297	-2.24121094	-4.06494141	+39.81445313	-50.33935547	-80.61767578	+4528
+1458240687.52600000	+16.66406250	-1.85888672	-0.34277344	+23.97216797	-74.94873047	-112.58789063	+6452	+16.99365234	+1.16455078	-0.53173828	-149.39208984	-78.11279297	+139.06494141	+5864	+16.23339844	-2.22363281	-4.10449219	+39.68261719	-50.20751953	-80.46386719	+4512
+1458240687.53020000	+16.67285156	-1.83251953	-0.38232422	+23.95019531	-74.77294922	-112.47802734	+6440	+16.99804688	+1.19531250	-0.55810547	-148.33740234	-77.93701172	+138.16406250	+5860	+16.23339844	-2.21044922	-4.14404297	+39.59472656	-50.07568359	-80.35400391	+4492
+1458240687.53850010	+16.69482422	-1.77539063	-0.43066406	+24.08203125	-74.53125000	-112.32421875	+6420	+16.99804688	+1.26123047	-0.61962891	-146.09619141	-77.54150391	+136.38427734	+5856	+16.22900391	-2.17968750	-4.22314453	+39.50683594	-49.72412109	-80.22216797	+4464
+1458240687.54270010	+16.70361328	-1.74462891	-0.44824219	+24.14794922	-74.44335938	-112.23632813	+6408	+16.99804688	+1.27880859	-0.64160156	-145.08544922	-77.29980469	+135.57128906	+5848	+16.22021484	-2.15771484	-4.26269531	+39.48486328	-49.54833984	-80.17822266	+4456
+1458240687.54690000	+16.71240234	-1.70947266	-0.46582031	+24.19189453	-74.37744141	-112.12646484	+6400	+16.99365234	+1.29638672	-0.66796875	-143.96484375	-77.05810547	+134.60449219	+5840	+16.21582031	-2.14013672	-4.29785156	+39.48486328	-49.41650391	-80.15625000	+4444
+1458240687.55100010	+16.72119141	-1.67871094	-0.47900391	+24.19189453	-74.31152344	-111.99462891	+6392	+16.99365234	+1.32714844	-0.68994141	-142.95410156	-76.70654297	+133.90136719	+5836	+16.21142578	-2.11816406	-4.33300781	+39.48486328	-49.26269531	-80.13427734	+4436
+1458240687.55520010	+16.73437500	-1.64355469	-0.49218750	+24.16992188	-74.24560547	-111.81884766	+6380	+16.99365234	+1.34912109	-0.70312500	-141.98730469	-76.33300781	+133.22021484	+5824	+16.20703125	-2.09619141	-4.36816406	+39.50683594	-49.13085938	-80.11230469	+4428
+1458240687.55940010	+16.74316406	-1.61279297	-0.50537109	+24.12597656	-74.20166016	-111.62109375	+6372	+16.98925781	+1.37109375	-0.72949219	-140.86669922	-76.02539063	+132.34130859	+5816	+16.20703125	-2.07421875	-4.39892578	+39.52880859	-49.02099609	-80.11230469	+4420
+1458240687.56349990	+16.75634766	-1.58642578	-0.51416016	+24.03808594	-74.15771484	-111.40136719	+6364	+16.98925781	+1.40185547	-0.74707031	-139.81201172	-75.62988281	+131.66015625	+5808	+16.20703125	-2.02148438	-4.46484375	+39.55078125	-48.80126953	-80.02441406	+4428
+1458240687.56769990	+16.76513672	-1.56005859	-0.52734375	+23.90625000	-74.11376953	-111.13769531	+6352	+16.98046875	+1.41943359	-0.76464844	-138.91113281	-75.21240234	+131.04492188	+5796	+16.20263672	-1.99072266	-4.50439453	+39.50683594	-48.71337891	-79.87060547	+4424
+1458240687.57180000	+16.77832031	-1.53369141	-0.54492188	+23.66455078	-74.02587891	-110.78613281	+6344	+16.97167969	+1.43261719	-0.79101563	-137.92236328	-74.86083984	+130.31982422	+5784	+16.19824219	-1.96435547	-4.53955078	+39.41894531	-48.69140625	-79.69482422	+4416
+1458240687.57600000	+16.78710938	-1.51611328	-0.56250000	+23.40087891	-73.93798828	-110.43457031	+6336	+16.95849609	+1.45019531	-0.81298828	-137.04345703	-74.46533203	+129.72656250	+5772	+16.19824219	-1.93359375	-4.57470703	+39.30908203	-48.64746094	-79.43115234	+4412
+1458240687.58020000	+16.79150391	-1.49853516	-0.58447266	+23.07128906	-73.85009766	-110.03906250	+6328	+16.94531250	+1.45898438	-0.83496094	-136.29638672	-74.04785156	+129.24316406	+5760	+16.18505859	-1.89843750	-4.60986328	+39.13330078	-48.64746094	-79.12353516	+4408
+1458240687.58430000	+16.80029297	-1.48535156	-0.61083984	+22.65380859	-73.71826172	-109.57763672	+6320	+16.93212891	+1.47216797	-0.85693359	-135.54931641	-73.67431641	+128.75976563	+5748	+16.18945313	-1.87207031	-4.64501953	+38.95751953	-48.69140625	-78.85986328	+4396
+1458240687.58850000	+16.80908203	-1.47656250	-0.63720703	+22.25830078	-73.56445313	-109.13818359	+6308	+16.91894531	+1.47216797	-0.88330078	-134.93408203	-73.30078125	+128.32031250	+5736	+16.18945313	-1.84130859	-4.67578125	+38.78173828	-48.75732422	-78.55224609	+4384
+1458240687.59680010	+16.82666016	-1.46337891	-0.70751953	+21.35742188	-73.23486328	-108.23730469	+6288	+16.89257813	+1.48974609	-0.93164063	-133.87939453	-72.59765625	+127.68310547	+5712	+16.18945313	-1.78417969	-4.75048828	+38.40820313	-48.84521484	-77.91503906	+4352
+1458240687.60100010	+16.83544922	-1.45898438	-0.75146484	+20.85205078	-73.03710938	-107.73193359	+6280	+16.87060547	+1.49414063	-0.96240234	-133.37402344	-72.33398438	+127.28759766	+5700	+16.18505859	-1.75341797	-4.79003906	+38.16650391	-48.86718750	-77.56347656	+4332
+1458240687.60520010	+16.84423828	-1.45458984	-0.79980469	+20.34667969	-72.79541016	-107.27050781	+6268	+16.85742188	+1.50292969	-0.99755859	-132.91259766	-72.07031250	+126.97998047	+5688	+16.18505859	-1.72265625	-4.82958984	+37.94677734	-48.88916016	-77.16796875	+4316
+1458240687.60929990	+16.84863281	-1.45458984	-0.84814453	+19.86328125	-72.55371094	-106.83105469	+6256	+16.84423828	+1.51171875	-1.01953125	-132.67089844	-71.78466797	+126.91406250	+5676	+16.18066406	-1.68750000	-4.86914063	+37.74902344	-48.91113281	-76.83837891	+4296
+1458240687.61350010	+16.85742188	-1.45458984	-0.90966797	+19.33593750	-72.26806641	-106.39160156	+6244	+16.83105469	+1.50732422	-1.05468750	-132.45117188	-71.58691406	+126.69433594	+5668	+16.17626953	-1.66113281	-4.89990234	+37.59521484	-48.95507813	-76.61865234	+4268
+1458240687.61770010	+16.86181641	-1.45458984	-0.96679688	+18.96240234	-72.02636719	-106.06201172	+6232	+16.82226563	+1.51611328	-1.08544922	-132.18750000	-71.41113281	+126.49658203	+5656	+16.17187500	-1.63916016	-4.93066406	+37.46337891	-48.99902344	-76.46484375	+4244
+1458240687.62179990	+16.86621094	-1.45458984	-1.02392578	+18.65478516	-71.78466797	-105.84228516	+6216	+16.81787109	+1.52929688	-1.11181641	-132.12158203	-71.21337891	+126.51855469	+5648	+16.17187500	-1.61718750	-4.95703125	+37.35351563	-49.02099609	-76.31103516	+4216
+1458240687.62599990	+16.87500000	-1.45019531	-1.08984375	+18.41308594	-71.52099609	-105.68847656	+6200	+16.80908203	+1.53808594	-1.14257813	-131.92382813	-71.10351563	+126.34277344	+5640	+16.16748047	-1.59521484	-4.98779297	+37.22167969	-49.02099609	-76.20117188	+4188
+1458240687.63019990	+16.88378906	-1.44140625	-1.14697266	+18.30322266	-71.30126953	-105.66650391	+6184	+16.80029297	+1.56005859	-1.17773438	-131.70410156	-70.99365234	+126.18896484	+5632	+16.17626953	-1.57763672	-5.01855469	+37.17773438	-48.97705078	-76.15722656	+4164
+1458240687.63430000	+16.89257813	-1.42822266	-1.19531250	+18.34716797	-71.14746094	-105.73242188	+6168	+16.80468750	+1.58203125	-1.19531250	-131.79199219	-70.79589844	+126.38671875	+5624	+16.17626953	-1.55566406	-5.04931641	+37.22167969	-48.88916016	-76.15722656	+4140
+1458240687.63850000	+16.89697266	-1.40625000	-1.24365234	+18.50097656	-70.99365234	-105.90820313	+6152	+16.80468750	+1.59521484	-1.22167969	-131.66015625	-70.72998047	+126.27685547	+5616	+16.17626953	-1.53808594	-5.07128906	+37.26562500	-48.80126953	-76.24511719	+4116
+1458240687.64260010	+16.90576172	-1.37988281	-1.28320313	+18.74267578	-70.90576172	-106.17187500	+6136	+16.80468750	+1.62158203	-1.25244141	-131.46240234	-70.66406250	+126.14501953	+5608	+16.17626953	-1.52490234	-5.09765625	+37.30957031	-48.71337891	-76.35498047	+4096
+1458240687.64680000	+16.91455078	-1.35351563	-1.30517578	+19.11621094	-70.88378906	-106.52343750	+6116	+16.81347656	+1.64355469	-1.26562500	-131.52832031	-70.53222656	+126.29882813	+5596	+16.17626953	-1.50732422	-5.11962891	+37.41943359	-48.60351563	-76.50878906	+4072
+1458240687.65510010	+16.93212891	-1.27880859	-1.32714844	+20.14892578	-70.97167969	-107.44628906	+6084	+16.82666016	+1.69628906	-1.30078125	-131.35253906	-70.40039063	+126.25488281	+5580	+16.17626953	-1.48095703	-5.15039063	+37.70507813	-48.38378906	-76.92626953	+4036
+1458240687.65930010	+16.94531250	-1.23925781	-1.33154297	+20.72021484	-71.03759766	-107.92968750	+6068	+16.83544922	+1.72265625	-1.30957031	-131.39648438	-70.26855469	+126.40869141	+5572	+16.18066406	-1.47216797	-5.16357422	+37.88085938	-48.29589844	-77.21191406	+4020
+1458240687.66350010	+16.95849609	-1.19531250	-1.33593750	+21.22558594	-71.05957031	-108.34716797	+6052	+16.84423828	+1.75781250	-1.33154297	-131.08886719	-70.26855469	+126.18896484	+5564	+16.18945313	-1.45458984	-5.18994141	+37.96875000	-48.09814453	-77.32177734	+4008
+1458240687.66759990	+16.97167969	-1.15136719	-1.34472656	+21.70898438	-71.05957031	-108.72070313	+6036	+16.85302734	+1.78857422	-1.35791016	-130.73730469	-70.29052734	+125.94726563	+5552	+16.18945313	-1.43701172	-5.21630859	+38.05664063	-47.92236328	-77.40966797	+4000
+1458240687.67179990	+16.98486328	-1.10742188	-1.34912109	+22.21435547	-71.08154297	-109.13818359	+6024	+16.86181641	+1.81933594	-1.36669922	-130.67138672	-70.22460938	+126.01318359	+5544	+16.18945313	-1.41943359	-5.23828125	+38.18847656	-47.74658203	-77.54150391	+3988
+1458240687.67600010	+16.99365234	-1.06347656	-1.35351563	+22.65380859	-71.08154297	-109.48974609	+6012	+16.87060547	+1.85009766	-1.38427734	-130.40771484	-70.26855469	+125.81542969	+5532	+16.18945313	-1.39746094	-5.26025391	+38.27636719	-47.54882813	-77.60742188	+3984
+1458240687.68010000	+17.00244141	-1.02832031	-1.35791016	+23.00537109	-71.03759766	-109.77539063	+6000	+16.87939453	+1.87646484	-1.40185547	-130.12207031	-70.33447266	+125.61767578	+5524	+16.18066406	-1.37109375	-5.28222656	+38.34228516	-47.37304688	-77.60742188	+3980
+1458240687.68429990	+17.01562500	-0.98876953	-1.37109375	+23.31298828	-70.97167969	-110.03906250	+5988	+16.88818359	+1.90283203	-1.42382813	-129.88037109	-70.37841797	+125.41992188	+5516	+16.18066406	-1.35351563	-5.29980469	+38.36425781	-47.26318359	-77.62939453	+3976
+1458240687.68849990	+17.02880859	-0.95800781	-1.39306641	+23.48876953	-70.81787109	-110.14892578	+5976	+16.89257813	+1.92480469	-1.44580078	-129.46289063	-70.48828125	+125.06835938	+5508	+16.18066406	-1.32275391	-5.33496094	+38.29833984	-47.06542969	-77.45361328	+3972
+1458240687.69260000	+17.03759766	-0.92724609	-1.41943359	+23.59863281	-70.62011719	-110.23681641	+5964	+16.89697266	+1.95556641	-1.47656250	-129.00146484	-70.62011719	+124.67285156	+5500	+16.18066406	-1.29638672	-5.37011719	+38.23242188	-46.86767578	-77.25585938	+3968
+1458240687.69680000	+17.05078125	-0.89648438	-1.45898438	+23.70849609	-70.37841797	-110.30273438	+5956	+16.90136719	+1.98632813	-1.50292969	-128.60595703	-70.75195313	+124.40917969	+5496	+16.17626953	-1.26562500	-5.40087891	+38.14453125	-46.71386719	-77.08007813	+3964
+1458240687.70100000	+17.05957031	-0.87011719	-1.50292969	+23.70849609	-70.04882813	-110.30273438	+5944	+16.90576172	+2.00390625	-1.52929688	-128.27636719	-70.90576172	+124.07958984	+5488	+16.17626953	-1.23486328	-5.44042969	+38.01269531	-46.53808594	-76.79443359	+3960
+1458240687.70930000	+17.07714844	-0.83056641	-1.61279297	+23.57666016	-69.27978516	-110.21484375	+5924	+16.91015625	+2.04785156	-1.59521484	-127.33154297	-71.32324219	+123.20068359	+5476	+16.16308594	-1.16015625	-5.51953125	+37.68310547	-46.16455078	-76.06933594	+3948
+1458240687.71350000	+17.08154297	-0.81298828	-1.67431641	+23.44482422	-68.84033203	-110.17089844	+5912	+16.91015625	+2.06982422	-1.62597656	-126.93603516	-71.52099609	+122.80517578	+5472	+16.15429688	-1.12500000	-5.55468750	+37.52929688	-46.01074219	-75.76171875	+3940
+1458240687.71760010	+17.09033203	-0.79541016	-1.74023438	+23.35693359	-68.40087891	-110.12695313	+5900	+16.91015625	+2.09179688	-1.65673828	-126.49658203	-71.74072266	+122.36572266	+5468	+16.14550781	-1.08984375	-5.58984375	+37.37548828	-45.83496094	-75.45410156	+3928
+1458240687.72180010	+17.09472656	-0.77783203	-1.81054688	+23.26904297	-67.91748047	-110.08300781	+5888	+16.91455078	+2.11816406	-1.69628906	-125.99121094	-71.98242188	+121.88232422	+5468	+16.14111328	-1.05468750	-5.62939453	+37.24365234	-45.65917969	-75.14648438	+3912
+1458240687.72589990	+17.10351563	-0.75585938	-1.88525391	+23.20312500	-67.39013672	-110.10498047	+5872	+16.91455078	+2.15332031	-1.74462891	-125.35400391	-72.31201172	+121.24511719	+5472	+16.13671875	-1.01953125	-5.66455078	+37.11181641	-45.50537109	-74.90478516	+3896
+1458240687.73009990	+17.11669922	-0.72949219	-1.95996094	+23.24707031	-66.88476563	-110.17089844	+5860	+16.91894531	+2.18847656	-1.78857422	-124.76074219	-72.64160156	+120.67382813	+5476	+16.13671875	-0.98437500	-5.69970703	+37.02392578	-45.32958984	-74.66308594	+3880
+1458240687.73429990	+17.12109375	-0.70312500	-2.02587891	+23.31298828	-66.42333984	-110.28076172	+5844	+16.91894531	+2.22363281	-1.83691406	-124.21142578	-72.94921875	+120.12451172	+5480	+16.12792969	-0.94482422	-5.73925781	+36.97998047	-45.08789063	-74.42138672	+3864
+1458240687.73840000	+17.12988281	-0.67675781	-2.09179688	+23.46679688	-65.98388672	-110.47851563	+5828	+16.92333984	+2.26757813	-1.89404297	-123.66210938	-73.41064453	+119.50927734	+5488	+16.12353516	-0.90966797	-5.77441406	+36.95800781	-44.89013672	-74.31152344	+3844
+1458240687.74260000	+17.13427734	-0.64160156	-2.14453125	+23.64257813	-65.61035156	-110.69824219	+5812	+16.91894531	+2.31152344	-1.93798828	-123.28857422	-73.71826172	+119.15771484	+5492	+16.11474609	-0.87451172	-5.80517578	+36.97998047	-44.69238281	-74.24560547	+3824
+1458240687.74679990	+17.13867188	-0.60205078	-2.19287109	+23.88427734	-65.28076172	-110.91796875	+5796	+16.92333984	+2.35986328	-1.98193359	-122.89306641	-74.02587891	+118.78417969	+5500	+16.10595703	-0.83496094	-5.83593750	+37.04589844	-44.45068359	-74.20166016	+3804
+1458240687.75090000	+17.15185547	-0.53613281	-2.24121094	+24.43359375	-64.92919922	-111.46728516	+5784	+16.92333984	+2.41259766	-2.01708984	-122.76123047	-74.31152344	+118.65234375	+5508	+16.09716797	-0.79980469	-5.86230469	+37.19970703	-44.25292969	-74.35546875	+3780
+1458240687.75510000	+17.15625000	-0.47460938	-2.26757813	+24.98291016	-64.79736328	-111.95068359	+5764	+16.92773438	+2.46533203	-2.04785156	-122.71728516	-74.53125000	+118.65234375	+5512	+16.09277344	-0.77343750	-5.87988281	+37.41943359	-44.05517578	-74.59716797	+3756
+1458240687.76340010	+17.16503906	-0.37792969	-2.28515625	+25.94970703	-64.66552734	-112.80761719	+5724	+16.93652344	+2.56201172	-2.10058594	-122.84912109	-74.99267578	+118.85009766	+5524	+16.08837891	-0.71191406	-5.92382813	+37.94677734	-43.61572266	-75.16845703	+3716
+1458240687.76760010	+17.17382813	-0.31640625	-2.28515625	+26.52099609	-64.66552734	-113.26904297	+5704	+16.94091797	+2.61474609	-2.12255859	-123.00292969	-75.21240234	+119.04785156	+5532	+16.08837891	-0.68115234	-5.93701172	+38.25439453	-43.41796875	-75.52001953	+3696
+1458240687.77180000	+17.17382813	-0.25048828	-2.28076172	+27.13623047	-64.66552734	-113.77441406	+5688	+16.94091797	+2.67187500	-2.14453125	-123.20068359	-75.43212891	+119.28955078	+5536	+16.07958984	-0.64599609	-5.95458984	+38.58398438	-43.19824219	-75.87158203	+3680
+1458240687.77589990	+17.17382813	-0.18017578	-2.27197266	+27.79541016	-64.70947266	-114.36767578	+5676	+16.94091797	+2.72900391	-2.16210938	-123.53027344	-75.62988281	+119.66308594	+5540	+16.07080078	-0.61523438	-5.96777344	+38.93554688	-43.02246094	-76.26708984	+3668
+1458240687.78010010	+17.16943359	-0.10986328	-2.26318359	+28.45458984	-64.77539063	-114.91699219	+5664	+16.94531250	+2.78613281	-2.17968750	-123.85986328	-75.80566406	+120.03662109	+5548	+16.06201172	-0.58007813	-5.97656250	+39.28710938	-42.84667969	-76.64062500	+3656
+1458240687.78430010	+17.16943359	-0.03955078	-2.25439453	+29.09179688	-64.81933594	-115.46630859	+5648	+16.94531250	+2.84765625	-2.19287109	-124.18945313	-75.98144531	+120.45410156	+5552	+16.05322266	-0.54492188	-5.98535156	+39.61669922	-42.69287109	-77.03613281	+3644
+1458240687.78839990	+17.17382813	+0.03515625	-2.24560547	+29.79492188	-64.86328125	-116.08154297	+5636	+16.94531250	+2.90478516	-2.21484375	-124.43115234	-76.22314453	+120.73974609	+5560	+16.05322266	-0.50976563	-5.99414063	+39.94628906	-42.56103516	-77.40966797	+3636
+1458240687.79259990	+17.17382813	+0.10546875	-2.23681641	+30.47607422	-64.92919922	-116.67480469	+5620	+16.94531250	+2.95312500	-2.23681641	-124.80468750	-76.44287109	+121.13525391	+5568	+16.04882813	-0.47460938	-6.00292969	+40.29785156	-42.42919922	-77.76123047	+3624
+1458240687.79670000	+17.16943359	+0.16699219	-2.23242188	+31.04736328	-64.92919922	-117.20214844	+5604	+16.94531250	+3.00585938	-2.25439453	-125.22216797	-76.68457031	+121.55273438	+5572	+16.04882813	-0.43945313	-6.00732422	+40.58349609	-42.34130859	-78.13476563	+3620
+1458240687.80090000	+17.16064453	+0.23291016	-2.24121094	+31.55273438	-64.86328125	-117.64160156	+5588	+16.94091797	+3.05419922	-2.28076172	-125.41992188	-76.97021484	+121.77246094	+5576	+16.04443359	-0.39550781	-6.02490234	+40.86914063	-42.20947266	-78.33251953	+3616
+1458240687.80510000	+17.15185547	+0.28125000	-2.25439453	+31.88232422	-64.77539063	-118.01513672	+5568	+16.93212891	+3.10253906	-2.30712891	-125.57373047	-77.23388672	+121.92626953	+5584	+16.03564453	-0.35156250	-6.04248047	+41.06689453	-42.09960938	-78.46435547	+3612
+1458240687.80920000	+17.14306641	+0.32958984	-2.27197266	+32.16796875	-64.64355469	-118.30078125	+5552	+16.92333984	+3.14648438	-2.32910156	-125.83740234	-77.49755859	+122.18994141	+5588	+16.02685547	-0.31640625	-6.05566406	+41.19873047	-42.03369141	-78.57421875	+3604
+1458240687.81340000	+17.13427734	+0.37792969	-2.29833984	+32.38769531	-64.46777344	-118.54248047	+5532	+16.91455078	+3.19921875	-2.35546875	-125.96923828	-77.76123047	+122.34375000	+5596	+16.01806641	-0.27246094	-6.07324219	+41.33056641	-41.96777344	-78.61816406	+3600
+1458240687.82170010	+17.11669922	+0.43505859	-2.36425781	+32.60742188	-64.09423828	-118.98193359	+5488	+16.89257813	+3.26513672	-2.40820313	-126.40869141	-78.35449219	+122.65136719	+5608	+16.00048828	-0.19335938	-6.10839844	+41.46240234	-41.87988281	-78.66210938	+3580
+1458240687.82590010	+17.11230469	+0.46142578	-2.39941406	+32.62939453	-63.85253906	-119.13574219	+5464	+16.88378906	+3.30029297	-2.44335938	-126.43066406	-78.68408203	+122.62939453	+5616	+16.00048828	-0.14941406	-6.13037109	+41.48437500	-41.85791016	-78.57421875	+3568
+1458240687.83010010	+17.10351563	+0.48779297	-2.44335938	+32.67333984	-63.61083984	-119.26757813	+5444	+16.87060547	+3.33105469	-2.47851563	-126.40869141	-79.01367188	+122.56347656	+5624	+15.99609375	-0.11425781	-6.15673828	+41.48437500	-41.81396484	-78.50830078	+3552
+1458240687.83419990	+17.09033203	+0.50976563	-2.48291016	+32.69531250	-63.36914063	-119.39941406	+5420	+16.85742188	+3.36621094	-2.50488281	-126.56250000	-79.29931641	+122.67333984	+5632	+15.98730469	-0.07470703	-6.17431641	+41.52832031	-41.79199219	-78.44238281	+3536
+1458240687.83839990	+17.07714844	+0.54052734	-2.52246094	+32.71728516	-63.10546875	-119.50927734	+5404	+16.84423828	+3.40136719	-2.52685547	-126.76025391	-79.56298828	+122.84912109	+5640	+15.97412109	-0.03515625	-6.19189453	+41.55029297	-41.74804688	-78.33251953	+3520
+1458240687.84260010	+17.06835938	+0.55810547	-2.56201172	+32.67333984	-62.86376953	-119.57519531	+5388	+16.83105469	+3.43212891	-2.54882813	-126.89208984	-79.82666016	+122.91503906	+5644	+15.96093750	+0.00000000	-6.20947266	+41.55029297	-41.70410156	-78.22265625	+3496
+1458240687.84670000	+17.05517578	+0.57568359	-2.59277344	+32.62939453	-62.68798828	-119.70703125	+5372	+16.81787109	+3.46728516	-2.57080078	-127.06787109	-80.06835938	+123.04687500	+5652	+15.94775391	+0.03955078	-6.23144531	+41.57226563	-41.66015625	-78.11279297	+3476
+1458240687.85089990	+17.05078125	+0.59326172	-2.61035156	+32.69531250	-62.57812500	-119.86083984	+5356	+16.80908203	+3.49804688	-2.57958984	-127.50732422	-80.26611328	+123.44238281	+5660	+15.93896484	+0.07031250	-6.24023438	+41.61621094	-41.66015625	-78.13476563	+3448
+1458240687.85509990	+17.04199219	+0.61962891	-2.62353516	+32.84912109	-62.51220703	-120.08056641	+5344	+16.80029297	+3.53320313	-2.59277344	-127.96875000	-80.44189453	+123.88183594	+5668	+15.93457031	+0.10107422	-6.24902344	+41.68212891	-41.66015625	-78.17871094	+3420
+1458240687.86340000	+17.02880859	+0.68994141	-2.62353516	+33.28857422	-62.46826172	-120.60791016	+5316	+16.78710938	+3.59912109	-2.59716797	-129.19921875	-80.70556641	+125.06835938	+5680	+15.92138672	+0.16259766	-6.24902344	+42.03369141	-41.68212891	-78.44238281	+3364
+1458240687.86760000	+17.02001953	+0.72949219	-2.62353516	+33.57421875	-62.49023438	-120.87158203	+5304	+16.78271484	+3.64306641	-2.59716797	-129.74853516	-80.81542969	+125.66162109	+5688	+15.92138672	+0.19775391	-6.24462891	+42.25341797	-41.66015625	-78.64013672	+3336
+1458240687.87170000	+17.01123047	+0.77343750	-2.60595703	+33.88183594	-62.55615234	-121.17919922	+5292	+16.77392578	+3.68701172	-2.58398438	-130.62744141	-80.88134766	+126.58447266	+5700	+15.90820313	+0.23291016	-6.24462891	+42.51708984	-41.59423828	-78.81591797	+3312
+1458240687.87590000	+17.00244141	+0.81738281	-2.57958984	+34.27734375	-62.70996094	-121.53076172	+5284	+16.76953125	+3.73095703	-2.56640625	-131.68212891	-80.88134766	+127.68310547	+5708	+15.89501953	+0.25927734	-6.23144531	+42.84667969	-41.57226563	-79.12353516	+3292
+1458240687.88420010	+16.98486328	+0.91406250	-2.51367188	+35.17822266	-63.10546875	-122.34375000	+5268	+16.76074219	+3.81884766	-2.52685547	-133.59375000	-80.88134766	+129.70458984	+5732	+15.88623047	+0.31640625	-6.20068359	+43.48388672	-41.57226563	-79.82666016	+3260
+1458240687.88840010	+16.98046875	+0.96679688	-2.46972656	+35.68359375	-63.34716797	-122.76123047	+5260	+16.76074219	+3.86279297	-2.50488281	-134.45068359	-80.88134766	+130.64941406	+5744	+15.88183594	+0.34277344	-6.17871094	+43.85742188	-41.59423828	-80.22216797	+3252
+1458240687.89249990	+16.97167969	+1.02392578	-2.43017578	+36.25488281	-63.58886719	-123.22265625	+5252	+16.76074219	+3.90673828	-2.48730469	-135.41748047	-80.85937500	+131.66015625	+5752	+15.87744141	+0.37353516	-6.15673828	+44.25292969	-41.61621094	-80.63964844	+3248
+1458240687.89669990	+16.96289063	+1.08544922	-2.39062500	+36.82617188	-63.78662109	-123.66210938	+5240	+16.75634766	+3.95068359	-2.46093750	-136.51611328	-80.81542969	+132.82470703	+5764	+15.87304688	+0.39990234	-6.13037109	+44.64843750	-41.63818359	-81.05712891	+3248
+1458240687.90500000	+16.94091797	+1.19091797	-2.32470703	+37.79296875	-64.13818359	-124.43115234	+5216	+16.75195313	+4.03417969	-2.41259766	-138.38378906	-80.79345703	+134.86816406	+5780	+15.86425781	+0.46582031	-6.09082031	+45.37353516	-41.63818359	-81.71630859	+3260
+1458240687.90920000	+16.93212891	+1.23046875	-2.29394531	+38.18847656	-64.27001953	-124.78271484	+5200	+16.74316406	+4.06933594	-2.39501953	-139.08691406	-80.79345703	+135.63720703	+5788	+15.85546875	+0.49218750	-6.06884766	+45.65917969	-41.66015625	-82.00195313	+3268
+1458240687.91339990	+16.91894531	+1.27441406	-2.27197266	+38.58398438	-64.40185547	-125.09033203	+5184	+16.72998047	+4.11328125	-2.38183594	-139.68017578	-80.81542969	+136.31835938	+5792	+15.85107422	+0.51855469	-6.05566406	+45.94482422	-41.66015625	-82.24365234	+3276
+1458240687.91750000	+16.91015625	+1.31396484	-2.24560547	+38.93554688	-64.53369141	-125.41992188	+5168	+16.72558594	+4.13964844	-2.37304688	-140.36132813	-80.83740234	+137.02148438	+5796	+15.83789063	+0.54492188	-6.04248047	+46.18652344	-41.68212891	-82.44140625	+3288
+1458240687.92170000	+16.90136719	+1.34912109	-2.23242188	+39.24316406	-64.59960938	-125.66162109	+5148	+16.71679688	+4.16601563	-2.36425781	-140.97656250	-80.88134766	+137.65869141	+5800	+15.83789063	+0.57128906	-6.02050781	+46.36230469	-41.79199219	-82.68310547	+3300
+1458240687.92590000	+16.89257813	+1.38427734	-2.23242188	+39.46289063	-64.57763672	-125.81542969	+5132	+16.70800781	+4.19238281	-2.35546875	-141.48193359	-80.94726563	+138.20800781	+5804	+15.83789063	+0.60205078	-6.01171875	+46.53808594	-41.85791016	-82.72705078	+3308
+1458240687.93000010	+16.87939453	+1.40185547	-2.23242188	+39.57275391	-64.55566406	-125.96923828	+5112	+16.69921875	+4.20556641	-2.35107422	-142.18505859	-81.01318359	+138.88916016	+5804	+15.83349609	+0.62841797	-6.00292969	+46.66992188	-41.90185547	-82.74902344	+3316
+1458240687.93840000	+16.85742188	+1.42822266	-2.25000000	+39.63867188	-64.40185547	-126.12304688	+5080	+16.66845703	+4.23632813	-2.35107422	-143.19580078	-81.21093750	+139.89990234	+5804	+15.82470703	+0.67675781	-6.00732422	+46.75781250	-41.96777344	-82.66113281	+3312
+1458240687.94250010	+16.84423828	+1.43261719	-2.26757813	+39.59472656	-64.31396484	-126.14501953	+5064	+16.65087891	+4.24951172	-2.35546875	-143.56933594	-81.32080078	+140.27343750	+5808	+15.81152344	+0.70312500	-6.01171875	+46.73583984	-42.01171875	-82.50732422	+3308
+1458240687.94670010	+16.83544922	+1.43701172	-2.28076172	+39.52880859	-64.20410156	-126.14501953	+5056	+16.63330078	+4.25830078	-2.35986328	-143.83300781	-81.40869141	+140.53710938	+5808	+15.80712891	+0.72509766	-6.01611328	+46.69189453	-42.07763672	-82.37548828	+3300
+1458240687.95090010	+16.82226563	+1.44580078	-2.29833984	+39.46289063	-64.11621094	-126.14501953	+5048	+16.61572266	+4.26708984	-2.36425781	-144.14062500	-81.49658203	+140.82275391	+5812	+15.79833984	+0.74707031	-6.01611328	+46.69189453	-42.14355469	-82.26562500	+3288
+1458240687.95499990	+16.81347656	+1.45019531	-2.31152344	+39.44091797	-64.00634766	-126.14501953	+5040	+16.59814453	+4.27587891	-2.36425781	-144.55810547	-81.58447266	+141.21826172	+5812	+15.79394531	+0.76464844	-6.02050781	+46.71386719	-42.20947266	-82.19970703	+3272
+1458240687.95919990	+16.80468750	+1.45458984	-2.32470703	+39.41894531	-63.94042969	-126.18896484	+5036	+16.58496094	+4.28027344	-2.36425781	-145.15136719	-81.62841797	+141.78955078	+5812	+15.78955078	+0.78662109	-6.01611328	+46.73583984	-42.29736328	-82.13378906	+3256
+1458240687.96330000	+16.79589844	+1.45898438	-2.33349609	+39.39697266	-63.89648438	-126.23291016	+5032	+16.57177734	+4.28906250	-2.35986328	-145.65673828	-81.67236328	+142.31689453	+5812	+15.78955078	+0.80419922	-6.01611328	+46.75781250	-42.36328125	-82.08984375	+3236
+1458240687.96750000	+16.78710938	+1.46337891	-2.34228516	+39.37500000	-63.83056641	-126.27685547	+5028	+16.55419922	+4.30224609	-2.35107422	-146.09619141	-81.69433594	+142.77832031	+5816	+15.78955078	+0.82177734	-6.01171875	+46.77978516	-42.42919922	-82.04589844	+3212
+1458240687.97170000	+16.77392578	+1.47216797	-2.34667969	+39.39697266	-63.80859375	-126.32080078	+5028	+16.53662109	+4.31982422	-2.34228516	-146.49169922	-81.71630859	+143.21777344	+5820	+15.78076172	+0.84375000	-6.01171875	+46.84570313	-42.45117188	-81.97998047	+3192
+1458240687.98000000	+16.75195313	+1.49853516	-2.34228516	+39.55078125	-63.83056641	-126.49658203	+5028	+16.50146484	+4.35058594	-2.32910156	-147.08496094	-81.73828125	+143.87695313	+5828	+15.76757813	+0.87890625	-5.99853516	+47.04345703	-42.49511719	-82.06787109	+3148
+1458240687.98420000	+16.74316406	+1.52050781	-2.32910156	+39.72656250	-63.91845703	-126.65039063	+5032	+16.48828125	+4.37255859	-2.30712891	-147.50244141	-81.67236328	+144.38232422	+5836	+15.75878906	+0.89648438	-5.98535156	+47.19726563	-42.53906250	-82.19970703	+3132
+1458240687.98830010	+16.73437500	+1.54248047	-2.30712891	+39.94628906	-64.02832031	-126.82617188	+5036	+16.47949219	+4.39453125	-2.28515625	-147.98583984	-81.60644531	+144.93164063	+5844	+15.75000000	+0.91406250	-5.96337891	+47.41699219	-42.60498047	-82.39746094	+3120
+1458240687.99250010	+16.72558594	+1.57324219	-2.28515625	+40.25390625	-64.16015625	-127.04589844	+5044	+16.47070313	+4.42089844	-2.26318359	-148.49121094	-81.54052734	+145.48095703	+5852	+15.75000000	+0.93164063	-5.94140625	+47.65869141	-42.64892578	-82.68310547	+3112
+1458240687.99670000	+16.71240234	+1.60400391	-2.25439453	+40.58349609	-64.33593750	-127.30957031	+5048	+16.45751953	+4.45166016	-2.23681641	-148.95263672	-81.45263672	+146.03027344	+5860	+15.74560547	+0.94921875	-5.91503906	+47.94433594	-42.69287109	-82.96875000	+3108
+1458240688.00079990	+16.70361328	+1.63916016	-2.21923828	+40.97900391	-64.53369141	-127.57324219	+5052	+16.44873047	+4.48242188	-2.21044922	-149.34814453	-81.36474609	+146.53564453	+5868	+15.74121094	+0.96679688	-5.88867188	+48.25195313	-42.69287109	-83.29833984	+3108
+1458240688.00500010	+16.69042969	+1.67431641	-2.18408203	+41.35253906	-64.70947266	-127.83691406	+5056	+16.43994141	+4.51318359	-2.18408203	-149.61181641	-81.32080078	+146.90917969	+5876	+15.73242188	+0.97998047	-5.86669922	+48.53759766	-42.69287109	-83.58398438	+3108
+1458240688.00920010	+16.68164063	+1.71386719	-2.14453125	+41.74804688	-64.90722656	-128.12255859	+5060	+16.42675781	+4.54394531	-2.15771484	-149.85351563	-81.25488281	+147.23876953	+5884	+15.72363281	+0.99755859	-5.84033203	+48.80126953	-42.69287109	-83.86962891	+3116
+1458240688.01749990	+16.65527344	+1.78857422	-2.06542969	+42.62695313	-65.30273438	-128.73779297	+5060	+16.40917969	+4.60107422	-2.10937500	-150.42480469	-81.12304688	+147.94189453	+5896	+15.69726563	+1.02832031	-5.78320313	+49.37255859	-42.69287109	-84.50683594	+3144
+1458240688.02169990	+16.64648438	+1.82373047	-2.02587891	+43.04443359	-65.50048828	-129.04541016	+5060	+16.40478516	+4.62304688	-2.08300781	-150.77636719	-81.05712891	+148.33740234	+5904	+15.69726563	+1.03710938	-5.75244141	+49.61425781	-42.75878906	-84.81445313	+3164
+1458240688.02580000	+16.63769531	+1.85449219	-1.99072266	+43.43994141	-65.65429688	-129.28710938	+5056	+16.40039063	+4.64941406	-2.05664063	-151.06201172	-81.01318359	+148.68896484	+5908	+15.69726563	+1.05468750	-5.73046875	+49.81201172	-42.78076172	-85.03417969	+3184
+1458240688.03000000	+16.62890625	+1.88085938	-1.95996094	+43.72558594	-65.78613281	-129.52880859	+5048	+16.39160156	+4.67138672	-2.03466797	-151.36962891	-80.99121094	+149.01855469	+5912	+15.69287109	+1.06347656	-5.70849609	+49.96582031	-42.80273438	-85.20996094	+3200
+1458240688.03410010	+16.61572266	+1.90283203	-1.93359375	+44.01123047	-65.87402344	-129.72656250	+5040	+16.38720703	+4.68896484	-2.01708984	-151.58935547	-80.99121094	+149.28222656	+5916	+15.68847656	+1.07226563	-5.69091797	+50.05371094	-42.84667969	-85.34179688	+3216
+1458240688.03830000	+16.60253906	+1.92041016	-1.91601563	+44.18701172	-65.91796875	-129.85839844	+5028	+16.37402344	+4.71093750	-2.00390625	-151.74316406	-81.01318359	+149.45800781	+5920	+15.68408203	+1.08544922	-5.68652344	+50.09765625	-42.82470703	-85.31982422	+3232
+1458240688.04250000	+16.59375000	+1.92919922	-1.90283203	+44.31884766	-65.91796875	-129.94628906	+5016	+16.36523438	+4.71972656	-1.99511719	-151.94091797	-81.03515625	+149.63378906	+5920	+15.67089844	+1.09423828	-5.68212891	+50.07568359	-42.80273438	-85.23193359	+3244
+1458240688.04660010	+16.58935547	+1.92919922	-1.89404297	+44.36279297	-65.91796875	-130.01220703	+5004	+16.36083984	+4.72412109	-1.98632813	-152.13867188	-81.10107422	+149.78759766	+5920	+15.66650391	+1.10302734	-5.67333984	+50.03173828	-42.86865234	-85.14404297	+3256
+1458240688.05080010	+16.58056641	+1.93359375	-1.88964844	+44.36279297	-65.87402344	-130.01220703	+4992	+16.35205078	+4.72851563	-1.98193359	-152.29248047	-81.14501953	+149.91943359	+5920	+15.66650391	+1.11181641	-5.66894531	+49.96582031	-42.91259766	-85.03417969	+3264
+1458240688.05909990	+16.57177734	+1.92919922	-1.88964844	+44.25292969	-65.78613281	-129.96826172	+4972	+16.33447266	+4.73291016	-1.96875000	-152.68798828	-81.25488281	+150.22705078	+5924	+15.65771484	+1.13378906	-5.65576172	+49.81201172	-43.06640625	-84.74853516	+3276
+1458240688.06329990	+16.56738281	+1.92480469	-1.89404297	+44.16503906	-65.69824219	-129.90234375	+4968	+16.32568359	+4.73730469	-1.95996094	-152.81982422	-81.29882813	+150.33691406	+5924	+15.65771484	+1.14697266	-5.65576172	+49.72412109	-43.11035156	-84.57275391	+3276
+1458240688.06750010	+16.56298828	+1.92041016	-1.90283203	+44.05517578	-65.61035156	-129.79248047	+4964	+16.32128906	+4.73730469	-1.95556641	-152.90771484	-81.36474609	+150.35888672	+5924	+15.65771484	+1.15576172	-5.66015625	+49.59228516	-43.13232422	-84.35302734	+3268
+1458240688.07160000	+16.55859375	+1.91162109	-1.91162109	+43.90136719	-65.50048828	-129.68261719	+4960	+16.31250000	+4.73291016	-1.95117188	-152.95166016	-81.45263672	+150.35888672	+5928	+15.65332031	+1.16894531	-5.66015625	+49.46044922	-43.17626953	-84.08935547	+3260
+1458240688.07579990	+16.55419922	+1.90722656	-1.92041016	+43.79150391	-65.43457031	-129.59472656	+4960	+16.30371094	+4.73291016	-1.94677734	-152.92968750	-81.51855469	+150.31494141	+5928	+15.64892578	+1.17773438	-5.66015625	+49.32861328	-43.19824219	-83.86962891	+3252
+1458240688.07999990	+16.54980469	+1.90283203	-1.92480469	+43.65966797	-65.34667969	-129.48486328	+4960	+16.29492188	+4.73291016	-1.94238281	-152.86376953	-81.60644531	+150.20507813	+5932	+15.64453125	+1.19091797	-5.66015625	+49.19677734	-43.22021484	-83.60595703	+3236
+1458240688.08410000	+16.54980469	+1.89843750	-1.93359375	+43.50585938	-65.28076172	-129.35302734	+4960	+16.29052734	+4.73291016	-1.93359375	-152.79785156	-81.67236328	+150.09521484	+5936	+15.63574219	+1.20410156	-5.65576172	+49.08691406	-43.26416016	-83.38623047	+3224
+1458240688.08830000	+16.54541016	+1.89843750	-1.93798828	+43.39599609	-65.23681641	-129.24316406	+4960	+16.28613281	+4.73291016	-1.92480469	-152.68798828	-81.71630859	+149.96337891	+5940	+15.63134766	+1.22167969	-5.64697266	+48.99902344	-43.33007813	-83.16650391	+3212
+1458240688.09250000	+16.54541016	+1.89404297	-1.93798828	+43.28613281	-65.17089844	-129.13330078	+4960	+16.28173828	+4.73730469	-1.91601563	-152.55615234	-81.78222656	+149.83154297	+5944	+15.63134766	+1.23046875	-5.63818359	+48.95507813	-43.39599609	-83.05664063	+3196
+1458240688.10080000	+16.54101563	+1.89843750	-1.94238281	+43.08837891	-65.10498047	-128.91357422	+4960	+16.28173828	+4.75048828	-1.88085938	-152.29248047	-81.82617188	+149.54589844	+5952	+15.62695313	+1.24804688	-5.61621094	+48.93310547	-43.39599609	-82.90283203	+3164
+1458240688.10500000	+16.54101563	+1.90283203	-1.93798828	+43.02246094	-65.08300781	-128.80371094	+4964	+16.28173828	+4.75488281	-1.86767578	-152.02880859	-81.89208984	+149.28222656	+5956	+15.62255859	+1.25683594	-5.60302734	+48.95507813	-43.37402344	-82.88085938	+3152
+1458240688.10910010	+16.54101563	+1.90722656	-1.93359375	+42.95654297	-65.08300781	-128.69384766	+4964	+16.28173828	+4.76367188	-1.85009766	-151.74316406	-81.91406250	+149.01855469	+5960	+15.61816406	+1.26562500	-5.59423828	+48.99902344	-43.33007813	-82.83691406	+3140
+1458240688.11330010	+16.53662109	+1.91162109	-1.92480469	+42.89062500	-65.10498047	-128.56201172	+4964	+16.28173828	+4.77685547	-1.82373047	-151.36962891	-81.93603516	+148.66699219	+5964	+15.60937500	+1.27441406	-5.57666016	+49.06494141	-43.33007813	-82.90283203	+3132
+1458240688.11739990	+16.53662109	+1.92041016	-1.91601563	+42.84667969	-65.12695313	-128.43017578	+4968	+16.28173828	+4.78564453	-1.80175781	-151.04003906	-81.95800781	+148.38134766	+5972	+15.60498047	+1.27880859	-5.55908203	+49.15283203	-43.30810547	-82.99072266	+3128
+1458240688.12159990	+16.53222656	+1.93359375	-1.89843750	+42.80273438	-65.17089844	-128.32031250	+4968	+16.28613281	+4.79882813	-1.77539063	-150.73242188	-81.95800781	+148.11767578	+5976	+15.60058594	+1.27880859	-5.53710938	+49.24072266	-43.30810547	-83.10058594	+3128
+1458240688.12579990	+16.52783203	+1.95117188	-1.87646484	+42.80273438	-65.25878906	-128.16650391	+4972	+16.29052734	+4.81201172	-1.74902344	-150.42480469	-81.97998047	+147.83203125	+5980	+15.59619141	+1.28320313	-5.51953125	+49.32861328	-43.30810547	-83.21044922	+3132
+1458240688.12990000	+16.52783203	+1.97314453	-1.85009766	+42.82470703	-65.36865234	-128.03466797	+4976	+16.29492188	+4.82080078	-1.72265625	-150.20507813	-81.97998047	+147.61230469	+5980	+15.59619141	+1.28320313	-5.49755859	+49.41650391	-43.28613281	-83.34228516	+3136
+1458240688.13829990	+16.51904297	+2.01708984	-1.78857422	+42.89062500	-65.58837891	-127.77099609	+4980	+16.29492188	+4.83837891	-1.67871094	-149.63378906	-82.02392578	+147.06298828	+5980	+15.59179688	+1.28759766	-5.47119141	+49.54833984	-43.19824219	-83.51806641	+3152
+1458240688.14240000	+16.51025391	+2.03906250	-1.75341797	+42.93457031	-65.72021484	-127.63916016	+4980	+16.29492188	+4.84277344	-1.65673828	-149.30419922	-82.04589844	+146.75537109	+5980	+15.58300781	+1.28759766	-5.45800781	+49.59228516	-43.15429688	-83.54003906	+3160
+1458240688.14660000	+16.50585938	+2.05664063	-1.72705078	+42.97851563	-65.80810547	-127.52929688	+4976	+16.29492188	+4.85156250	-1.64355469	-148.97460938	-82.11181641	+146.42578125	+5980	+15.57861328	+1.29199219	-5.44921875	+49.61425781	-43.13232422	-83.56201172	+3172
+1458240688.15080000	+16.50146484	+2.07861328	-1.70068359	+43.00048828	-65.87402344	-127.39746094	+4972	+16.29492188	+4.85595703	-1.62597656	-148.66699219	-82.15576172	+146.11816406	+5980	+15.57421875	+1.29638672	-5.44042969	+49.61425781	-43.11035156	-83.54003906	+3188
+1458240688.15490010	+16.49707031	+2.09179688	-1.67871094	+43.02246094	-65.93994141	-127.30957031	+4968	+16.29492188	+4.85595703	-1.61279297	-148.57910156	-82.15576172	+146.03027344	+5980	+15.56982422	+1.30078125	-5.43164063	+49.61425781	-43.11035156	-83.49609375	+3200
+1458240688.15910010	+16.49267578	+2.10058594	-1.66992188	+43.00048828	-65.91796875	-127.19970703	+4960	+16.29052734	+4.85595703	-1.60400391	-148.46923828	-82.24365234	+145.87646484	+5976	+15.56982422	+1.30078125	-5.42285156	+49.57031250	-43.13232422	-83.45214844	+3212
+1458240688.16330000	+16.48828125	+2.10498047	-1.66552734	+42.93457031	-65.89599609	-127.08984375	+4952	+16.28613281	+4.85156250	-1.59960938	-148.33740234	-82.33154297	+145.72265625	+5976	+15.56982422	+1.30517578	-5.42285156	+49.48242188	-43.13232422	-83.34228516	+3220
+1458240688.16739990	+16.48828125	+2.10937500	-1.66992188	+42.86865234	-65.83007813	-126.97998047	+4944	+16.28173828	+4.84716797	-1.59960938	-148.20556641	-82.44140625	+145.54687500	+5972	+15.56982422	+1.30957031	-5.42724609	+49.39453125	-43.11035156	-83.14453125	+3228
+1458240688.17580010	+16.48388672	+2.10498047	-1.68310547	+42.64892578	-65.63232422	-126.78222656	+4936	+16.27294922	+4.84716797	-1.60400391	-147.98583984	-82.66113281	+145.28320313	+5972	+15.56103516	+1.33154297	-5.44482422	+49.15283203	-43.08837891	-82.70507813	+3236
+1458240688.17989990	+16.47949219	+2.10058594	-1.69628906	+42.56103516	-65.52246094	-126.69433594	+4936	+16.26855469	+4.84277344	-1.60400391	-147.96386719	-82.77099609	+145.23925781	+5972	+15.56103516	+1.34033203	-5.44921875	+49.02099609	-43.08837891	-82.46337891	+3236
+1458240688.18409990	+16.47949219	+2.09619141	-1.70947266	+42.42919922	-65.39062500	-126.58447266	+4936	+16.26416016	+4.84277344	-1.61279297	-147.94189453	-82.92480469	+145.21728516	+5976	+15.55664063	+1.34472656	-5.45800781	+48.88916016	-43.11035156	-82.22167969	+3236
+1458240688.18820000	+16.47949219	+2.09179688	-1.72265625	+42.36328125	-65.30273438	-126.51855469	+4936	+16.25976563	+4.83837891	-1.62158203	-147.98583984	-83.05664063	+145.21728516	+5984	+15.55664063	+1.35351563	-5.46240234	+48.73535156	-43.15429688	-81.97998047	+3228
+1458240688.19240000	+16.47509766	+2.09179688	-1.73583984	+42.29736328	-65.21484375	-126.47460938	+4940	+16.25537109	+4.83837891	-1.63037109	-148.05175781	-83.21044922	+145.28320313	+5988	+15.55664063	+1.36230469	-5.46679688	+48.62548828	-43.19824219	-81.78222656	+3220
+1458240688.19660000	+16.47509766	+2.08740234	-1.74462891	+42.23144531	-65.10498047	-126.45263672	+4944	+16.25097656	+4.83837891	-1.63476563	-148.20556641	-83.34228516	+145.41503906	+5996	+15.55664063	+1.37548828	-5.47119141	+48.53759766	-43.19824219	-81.58447266	+3208
+1458240688.20070000	+16.47509766	+2.08300781	-1.75341797	+42.20947266	-65.03906250	-126.43066406	+4944	+16.25097656	+4.83837891	-1.64355469	-148.35937500	-83.47412109	+145.54687500	+6004	+15.55664063	+1.37988281	-5.47998047	+48.42773438	-43.22021484	-81.40869141	+3192
+1458240688.20490000	+16.47509766	+2.08300781	-1.76220703	+42.18750000	-64.97314453	-126.43066406	+4948	+16.25097656	+4.84277344	-1.64794922	-148.49121094	-83.60595703	+145.70068359	+6012	+15.55664063	+1.38867188	-5.48437500	+48.36181641	-43.22021484	-81.27685547	+3176
+1458240688.20910000	+16.47070313	+2.08300781	-1.77099609	+42.18750000	-64.88525391	-126.43066406	+4952	+16.24658203	+4.84716797	-1.65234375	-148.64501953	-83.75976563	+145.87646484	+6020	+15.55664063	+1.39746094	-5.48876953	+48.31787109	-43.22021484	-81.14501953	+3160
+1458240688.21740010	+16.47070313	+2.08300781	-1.77978516	+42.23144531	-64.79736328	-126.47460938	+4960	+16.25097656	+4.86035156	-1.66113281	-149.10644531	-84.00146484	+146.38183594	+6040	+15.54785156	+1.40625000	-5.48437500	+48.33984375	-43.24218750	-81.16699219	+3128
+1458240688.22160010	+16.47070313	+2.08300781	-1.78417969	+42.29736328	-64.75341797	-126.54052734	+4960	+16.25537109	+4.86914063	-1.65673828	-149.41406250	-84.06738281	+146.71142578	+6052	+15.54785156	+1.40625000	-5.47558594	+48.38378906	-43.24218750	-81.27685547	+3116
+1458240688.22569990	+16.47070313	+2.08740234	-1.78417969	+42.36328125	-64.73144531	-126.58447266	+4964	+16.26416016	+4.87792969	-1.65234375	-149.72167969	-84.15527344	+147.08496094	+6060	+15.54785156	+1.40185547	-5.47119141	+48.42773438	-43.24218750	-81.34277344	+3104
+1458240688.22989990	+16.46630859	+2.09179688	-1.77978516	+42.47314453	-64.73144531	-126.67236328	+4968	+16.26855469	+4.89111328	-1.64355469	-150.05126953	-84.19921875	+147.48046875	+6072	+15.54785156	+1.40185547	-5.46679688	+48.49365234	-43.24218750	-81.47460938	+3092
+1458240688.23410010	+16.46630859	+2.09619141	-1.77539063	+42.58300781	-64.73144531	-126.76025391	+4972	+16.27734375	+4.90429688	-1.63037109	-150.38085938	-84.24316406	+147.85400391	+6084	+15.55224609	+1.40185547	-5.46240234	+48.58154297	-43.24218750	-81.60644531	+3088
+1458240688.23819990	+16.46630859	+2.10058594	-1.77099609	+42.73681641	-64.73144531	-126.89208984	+4972	+16.28613281	+4.92187500	-1.62158203	-150.73242188	-84.30908203	+148.27148438	+6092	+15.55224609	+1.40185547	-5.45800781	+48.62548828	-43.22021484	-81.69433594	+3080
+1458240688.24239990	+16.46191406	+2.10498047	-1.76660156	+42.91259766	-64.75341797	-127.02392578	+4976	+16.29492188	+4.93066406	-1.60839844	-151.01806641	-84.33105469	+148.64501953	+6100	+15.54785156	+1.39746094	-5.45361328	+48.69140625	-43.19824219	-81.78222656	+3076
+1458240688.25070000	+16.46191406	+2.12695313	-1.74462891	+43.37402344	-64.79736328	-127.37548828	+4980	+16.30371094	+4.95263672	-1.58642578	-151.58935547	-84.41894531	+149.37011719	+6116	+15.54785156	+1.39746094	-5.44042969	+48.86718750	-43.17626953	-82.04589844	+3072
+1458240688.25490000	+16.45751953	+2.13574219	-1.73144531	+43.63769531	-64.84130859	-127.57324219	+4984	+16.31250000	+4.96142578	-1.57324219	-151.96289063	-84.44091797	+149.80957031	+6120	+15.54345703	+1.39746094	-5.43164063	+48.99902344	-43.17626953	-82.22167969	+3076
+1458240688.25910000	+16.45751953	+2.14892578	-1.71826172	+43.92333984	-64.88525391	-127.79296875	+4984	+16.31689453	+4.97021484	-1.56005859	-152.22656250	-84.46289063	+150.16113281	+6124	+15.54345703	+1.39306641	-5.42285156	+49.10888672	-43.15429688	-82.39746094	+3084
+1458240688.26320000	+16.45312500	+2.16210938	-1.70068359	+44.31884766	-64.95117188	-128.10058594	+4984	+16.32128906	+4.97900391	-1.54687500	-152.40234375	-84.48486328	+150.42480469	+6128	+15.54785156	+1.39306641	-5.40527344	+49.32861328	-43.15429688	-82.72705078	+3096
+1458240688.26740000	+16.45312500	+2.17529297	-1.68310547	+44.69238281	-64.99511719	-128.38623047	+4984	+16.32128906	+4.98779297	-1.53369141	-152.57812500	-84.50683594	+150.66650391	+6132	+15.54345703	+1.39306641	-5.39648438	+49.48242188	-43.13232422	-82.92480469	+3108
+1458240688.27150010	+16.44873047	+2.18408203	-1.66992188	+45.02197266	-65.01708984	-128.62792969	+4980	+16.32128906	+4.98779297	-1.53369141	-152.64404297	-84.59472656	+150.84228516	+6132	+15.54345703	+1.39746094	-5.39208984	+49.59228516	-43.11035156	-83.03466797	+3120
+1458240688.27570010	+16.44433594	+2.19726563	-1.65673828	+45.39550781	-65.03906250	-128.91357422	+4976	+16.31689453	+4.99218750	-1.52929688	-152.73193359	-84.63867188	+150.97412109	+6132	+15.54345703	+1.40625000	-5.39208984	+49.65820313	-43.11035156	-83.05664063	+3136
+1458240688.27990010	+16.44433594	+2.20166016	-1.64794922	+45.70312500	-65.03906250	-129.17724609	+4972	+16.31250000	+4.99218750	-1.52929688	-152.77587891	-84.70458984	+151.08398438	+6132	+15.53906250	+1.41064453	-5.39208984	+49.68017578	-43.11035156	-83.01269531	+3148
+1458240688.28819990	+16.43994141	+2.20605469	-1.64355469	+46.14257813	-64.99511719	-129.52880859	+4960	+16.30371094	+4.98779297	-1.53808594	-152.42431641	-84.83642578	+150.84228516	+6132	+15.53906250	+1.41943359	-5.40087891	+49.63623047	-43.15429688	-82.83691406	+3172
+1458240688.29650000	+16.43994141	+2.19726563	-1.65673828	+46.40625000	-64.86328125	-129.77050781	+4952	+16.29052734	+4.97900391	-1.55126953	-151.83105469	-84.96826172	+150.35888672	+6136	+15.53906250	+1.42382813	-5.40527344	+49.54833984	-43.19824219	-82.66113281	+3192
+1458240688.30069990	+16.43994141	+2.18847656	-1.66552734	+46.49414063	-64.77539063	-129.83642578	+4952	+16.28613281	+4.97460938	-1.55566406	-151.52343750	-85.01220703	+150.09521484	+6136	+15.53906250	+1.42382813	-5.40966797	+49.54833984	-43.19824219	-82.66113281	+3196
+1458240688.30489990	+16.43554688	+2.18408203	-1.67871094	+46.53808594	-64.66552734	-129.90234375	+4952	+16.28173828	+4.97021484	-1.56445313	-151.10595703	-85.07812500	+149.74365234	+6140	+15.53906250	+1.42382813	-5.40966797	+49.52636719	-43.19824219	-82.61718750	+3204
+1458240688.31320000	+16.43554688	+2.16650391	-1.70068359	+46.60400391	-64.48974609	-129.94628906	+4960	+16.26855469	+4.95703125	-1.58642578	-150.09521484	-85.23193359	+148.79882813	+6148	+15.53906250	+1.43261719	-5.42285156	+49.41650391	-43.22021484	-82.35351563	+3212
+1458240688.31740000	+16.43554688	+2.15771484	-1.71386719	+46.60400391	-64.40185547	-129.96826172	+4964	+16.26416016	+4.95263672	-1.59521484	-149.52392578	-85.29785156	+148.27148438	+6152	+15.53906250	+1.43701172	-5.43164063	+49.30664063	-43.24218750	-82.13378906	+3212
+1458240688.32150010	+16.43554688	+2.14892578	-1.72705078	+46.64794922	-64.31396484	-130.01220703	+4968	+16.25976563	+4.94824219	-1.60400391	-148.97460938	-85.34179688	+147.76611328	+6156	+15.53906250	+1.44140625	-5.44042969	+49.19677734	-43.26416016	-81.93603516	+3212
+1458240688.32570000	+16.43554688	+2.14013672	-1.73583984	+46.69189453	-64.22607422	-130.05615234	+4972	+16.25976563	+4.94384766	-1.60839844	-148.38134766	-85.38574219	+147.23876953	+6160	+15.54345703	+1.45019531	-5.46679688	+48.80126953	-43.35205078	-81.16699219	+3204
+1458240688.32990000	+16.43994141	+2.13574219	-1.74023438	+46.77978516	-64.16015625	-130.12207031	+4980	+16.25976563	+4.93945313	-1.61718750	-147.78808594	-85.45166016	+146.71142578	+6160	+15.54785156	+1.45019531	-5.47998047	+48.66943359	-43.39599609	-80.88134766	+3192
+1458240688.33400010	+16.43994141	+2.13134766	-1.74462891	+46.86767578	-64.11621094	-130.18798828	+4984	+16.25976563	+4.93945313	-1.61718750	-147.43652344	-85.49560547	+146.42578125	+6164	+15.54785156	+1.45019531	-5.47998047	+48.66943359	-43.37402344	-80.79345703	+3172
+1458240688.33820010	+16.43994141	+2.13134766	-1.74462891	+46.99951172	-64.09423828	-130.29785156	+4984	+16.26416016	+4.93505859	-1.61718750	-147.15087891	-85.56152344	+146.20605469	+6168	+15.54785156	+1.44580078	-5.47558594	+48.71337891	-43.35205078	-80.83740234	+3160
+1458240688.34649990	+16.43994141	+2.13574219	-1.73583984	+47.32910156	-64.09423828	-130.51757813	+4992	+16.27294922	+4.94384766	-1.61279297	-147.10693359	-85.67138672	+146.38183594	+6172	+15.54785156	+1.42822266	-5.45800781	+48.86718750	-43.28613281	-81.05712891	+3148
+1458240688.35069990	+16.43994141	+2.14013672	-1.72705078	+47.50488281	-64.11621094	-130.64941406	+4996	+16.27734375	+4.95263672	-1.60400391	-147.43652344	-85.75927734	+146.88720703	+6176	+15.54785156	+1.41943359	-5.44921875	+48.93310547	-43.26416016	-81.16699219	+3144
+1458240688.35480000	+16.43994141	+2.14892578	-1.71386719	+47.72460938	-64.16015625	-130.78125000	+4996	+16.28613281	+4.96142578	-1.59082031	-148.07373047	-85.86914063	+147.65625000	+6176	+15.54785156	+1.41064453	-5.44042969	+49.02099609	-43.24218750	-81.32080078	+3144
+1458240688.35900000	+16.43994141	+2.15771484	-1.69628906	+47.94433594	-64.20410156	-130.93505859	+5000	+16.29492188	+4.97460938	-1.57324219	-149.41406250	-85.93505859	+149.15039063	+6180	+15.54785156	+1.40185547	-5.42285156	+49.13085938	-43.22021484	-81.51855469	+3144
+1458240688.36319990	+16.43994141	+2.16650391	-1.67871094	+48.12011719	-64.27001953	-131.06689453	+5000	+16.30371094	+4.98779297	-1.55566406	-151.65527344	-86.13281250	+151.56738281	+6184	+15.55224609	+1.39306641	-5.41845703	+49.19677734	-43.19824219	-81.62841797	+3148
+1458240688.36730000	+16.43994141	+2.17529297	-1.66113281	+48.31787109	-64.33593750	-131.19873047	+5000	+16.31250000	+5.00097656	-1.54248047	-154.09423828	-86.35253906	+154.18212891	+6184	+15.55224609	+1.38867188	-5.40966797	+49.28466797	-43.17626953	-81.73828125	+3152
+1458240688.37150000	+16.43994141	+2.18847656	-1.64355469	+48.47167969	-64.40185547	-131.30859375	+5000	+16.31689453	+5.01416016	-1.52490234	-157.56591797	-86.50634766	+157.82958984	+6188	+15.55224609	+1.37988281	-5.40087891	+49.37255859	-43.15429688	-81.87011719	+3156
+1458240688.37570000	+16.43994141	+2.19726563	-1.63037109	+48.60351563	-64.44580078	-131.37451172	+4996	+16.32128906	+5.04052734	-1.51171875	-163.78417969	-86.90185547	+164.33349609	+6192	+15.55224609	+1.37548828	-5.38769531	+49.48242188	-43.11035156	-82.02392578	+3164
+1458240688.38400010	+16.43554688	+2.21044922	-1.59960938	+48.71337891	-64.57763672	-131.44042969	+4988	+16.32128906	+5.05810547	-1.49414063	-178.81347656	-87.38525391	+179.67041016	+6192	+15.54785156	+1.35791016	-5.36572266	+49.68017578	-43.04443359	-82.28759766	+3188
+1458240688.38820000	+16.43554688	+2.21484375	-1.59082031	+48.71337891	-64.62158203	-131.39648438	+4984	+16.32128906	+5.06689453	-1.50292969	+167.78320313	-87.69287109	-166.77246094	+6192	+15.54785156	+1.34033203	-5.35253906	+49.79003906	-42.97851563	-82.41943359	+3200
+1458240688.39229990	+16.43554688	+2.21923828	-1.58203125	+48.62548828	-64.64355469	-131.33056641	+4980	+16.32568359	+5.07128906	-1.51171875	+151.19384766	-87.80273438	-150.05126953	+6192	+15.54345703	+1.33154297	-5.34375000	+49.87792969	-42.93457031	-82.46337891	+3212
+1458240688.39650010	+16.43554688	+2.21923828	-1.57324219	+48.49365234	-64.68750000	-131.19873047	+4972	+16.32568359	+5.08007813	-1.50732422	+135.79101563	-87.62695313	-134.51660156	+6192	+15.54345703	+1.32714844	-5.33496094	+49.89990234	-42.91259766	-82.46337891	+3224
+1458240688.40070010	+16.43115234	+2.21923828	-1.56884766	+48.27392578	-64.70947266	-131.00097656	+4964	+16.32128906	+5.08886719	-1.53369141	+116.14746094	-87.34130859	-114.67529297	+6196	+15.53906250	+1.32275391	-5.33935547	+49.89990234	-42.86865234	-82.35351563	+3228
+1458240688.40479990	+16.43115234	+2.21484375	-1.56884766	+47.96630859	-64.73144531	-130.71533203	+4960	+16.31689453	+5.10205078	-1.56445313	+101.35986328	-86.77001953	-99.64599609	+6204	+15.53466797	+1.32275391	-5.34375000	+49.85595703	-42.82470703	-82.15576172	+3232
+1458240688.40899990	+16.43115234	+2.21044922	-1.56884766	+47.54882813	-64.75341797	-130.34179688	+4952	+16.31250000	+5.11083984	-1.57763672	+93.71337891	-86.02294922	-91.80175781	+6208	+15.52587891	+1.32275391	-5.35253906	+49.74609375	-42.75878906	-81.91406250	+3236
+1458240688.41319990	+16.43554688	+2.19287109	-1.57324219	+46.60400391	-64.77539063	-129.50683594	+4948	+16.30810547	+5.11523438	-1.61279297	+85.91308594	-85.10009766	-83.82568359	+6216	+15.51708984	+1.32275391	-5.37011719	+49.61425781	-42.73681641	-81.58447266	+3236
+1458240688.42150000	+16.43994141	+2.15332031	-1.59960938	+44.31884766	-64.84130859	-127.50732422	+4948	+16.30810547	+5.13281250	-1.66552734	+78.64013672	-83.03466797	-76.22314453	+6232	+15.49951172	+1.31835938	-5.39208984	+49.37255859	-42.67089844	-81.01318359	+3224
+1458240688.42560010	+16.45312500	+2.08740234	-1.63916016	+40.75927734	-64.88525391	-124.34326172	+4960	+16.30810547	+5.13720703	-1.70507813	+75.45410156	-81.80419922	-72.88330078	+6244	+15.49072266	+1.31835938	-5.40527344	+49.21875000	-42.67089844	-80.68359375	+3208
+1458240688.42980000	+16.46191406	+2.03906250	-1.67871094	+37.90283203	-64.86328125	-121.75048828	+4972	+16.30810547	+5.15917969	-1.74902344	+73.41064453	-80.52978516	-70.64208984	+6252	+15.48632813	+1.31396484	-5.41406250	+49.13085938	-42.64892578	-80.46386719	+3192
+1458240688.43400000	+16.46630859	+1.99951172	-1.70507813	+35.33203125	-64.88525391	-119.42138672	+4976	+16.31250000	+5.17675781	-1.77978516	+72.53173828	-79.23339844	-69.58740234	+6264	+15.47753906	+1.31396484	-5.42724609	+49.06494141	-42.58300781	-80.24414063	+3172
+1458240688.43810010	+16.47509766	+1.92480469	-1.74462891	+30.82763672	-64.95117188	-115.31250000	+4988	+16.31250000	+5.18994141	-1.81494141	+71.52099609	-77.84912109	-68.42285156	+6272	+15.46435547	+1.30957031	-5.43603516	+49.04296875	-42.53906250	-80.06835938	+3152
+1458240688.44230010	+16.47949219	+1.89843750	-1.76220703	+28.14697266	-64.97314453	-112.76367188	+4988	+16.30810547	+5.21191406	-1.85449219	+70.79589844	-76.44287109	-67.54394531	+6284	+15.45556641	+1.29638672	-5.43603516	+49.02099609	-42.51708984	-80.00244141	+3132
+1458240688.44650010	+16.48388672	+1.87207031	-1.77099609	+25.48828125	-65.06103516	-110.23681641	+4984	+16.31689453	+5.22949219	-1.88085938	+70.48828125	-75.05859375	-67.08251953	+6292	+15.43798828	+1.28759766	-5.44482422	+48.99902344	-42.40722656	-79.89257813	+3112
+1458240688.45479990	+16.48828125	+1.82812500	-1.77099609	+20.10498047	-65.14892578	-105.05126953	+4968	+16.32568359	+5.26464844	-1.92041016	+70.40039063	-72.31201172	-66.86279297	+6304	+15.42041016	+1.24804688	-5.43164063	+49.13085938	-42.36328125	-80.09033203	+3084
+1458240688.45900010	+16.48388672	+1.81494141	-1.76220703	+17.31445313	-65.19287109	-102.32666016	+4960	+16.33447266	+5.28662109	-1.94238281	+70.40039063	-70.90576172	-66.79687500	+6308	+15.40722656	+1.23486328	-5.42285156	+49.26269531	-42.29736328	-80.22216797	+3072
+1458240688.46310000	+16.47949219	+1.80175781	-1.75341797	+14.52392578	-65.14892578	-99.55810547	+4948	+16.33886719	+5.30859375	-1.95996094	+70.62011719	-69.56542969	-66.90673828	+6308	+15.39843750	+1.21728516	-5.41845703	+49.39453125	-42.20947266	-80.37597656	+3064
+1458240688.46729990	+16.47070313	+1.78857422	-1.74902344	+11.77734375	-65.01708984	-96.85546875	+4932	+16.33886719	+5.33056641	-1.96875000	+70.77392578	-68.22509766	-66.99462891	+6308	+15.38964844	+1.19091797	-5.40966797	+49.50439453	-42.14355469	-80.52978516	+3056
+1458240688.47149990	+16.45751953	+1.77978516	-1.75341797	+9.16259766	-64.79736328	-94.24072266	+4916	+16.33886719	+5.34375000	-1.99511719	+70.68603516	-66.86279297	-66.86279297	+6308	+15.37207031	+1.16894531	-5.40966797	+49.59228516	-41.98974609	-80.63964844	+3056
+1458240688.47560000	+16.44433594	+1.77099609	-1.75341797	+6.59179688	-64.55566406	-91.66992188	+4900	+16.33886719	+5.36132813	-2.00830078	+70.94970703	-65.63232422	-67.08251953	+6308	+15.35009766	+1.14697266	-5.40966797	+49.68017578	-41.85791016	-80.77148438	+3056
+1458240688.47980000	+16.42675781	+1.75781250	-1.75341797	+4.15283203	-64.27001953	-89.25292969	+4880	+16.33886719	+5.37890625	-2.01269531	+71.12548828	-64.44580078	-67.25830078	+6304	+15.32812500	+1.12060547	-5.40966797	+49.74609375	-41.74804688	-80.85937500	+3064
+1458240688.48810010	+16.39160156	+1.74902344	-1.77099609	+0.02197266	-63.50097656	-85.05615234	+4848	+16.33886719	+5.40966797	-2.06982422	+70.99365234	-62.02880859	-67.01660156	+6300	+15.29736328	+1.07226563	-5.40966797	+49.81201172	-41.48437500	-80.96923828	+3080
+1458240688.49230000	+16.37402344	+1.73583984	-1.77978516	-1.73583984	-63.10546875	-83.29833984	+4832	+16.33447266	+5.41406250	-2.09179688	+70.94970703	-60.90820313	-66.95068359	+6296	+15.27978516	+1.04589844	-5.41406250	+49.83398438	-41.33056641	-81.01318359	+3092
+1458240688.49640010	+16.35644531	+1.72265625	-1.80615234	-3.09814453	-62.60009766	-81.93603516	+4816	+16.33886719	+5.41406250	-2.14013672	+70.59814453	-59.72167969	-66.62109375	+6292	+15.25781250	+1.01513672	-5.41845703	+49.81201172	-41.17675781	-81.01318359	+3104
+1458240688.50060010	+16.33886719	+1.71826172	-1.83691406	-4.32861328	-62.00683594	-80.66162109	+4804	+16.33007813	+5.42724609	-2.18408203	+70.44433594	-58.60107422	-66.35742188	+6288	+15.24902344	+1.01074219	-5.42724609	+49.76806641	-41.08886719	-80.94726563	+3112
+1458240688.50480010	+16.32128906	+1.69189453	-1.87207031	-5.40527344	-61.45751953	-79.65087891	+4792	+16.32568359	+5.42285156	-2.23681641	+70.11474609	-57.50244141	-65.98388672	+6284	+15.23583984	+0.99755859	-5.44042969	+49.70214844	-40.95703125	-80.79345703	+3120
+1458240688.50889990	+16.30810547	+1.67431641	-1.91162109	-6.06445313	-60.88623047	-79.03564453	+4784	+16.32128906	+5.41406250	-2.31152344	+69.52148438	-56.33789063	-65.34667969	+6284	+15.21826172	+0.97998047	-5.45800781	+49.59228516	-40.78125000	-80.61767578	+3128
+1458240688.51309990	+16.29052734	+1.66113281	-1.95996094	-6.59179688	-60.27099609	-78.44238281	+4776	+16.31250000	+5.40966797	-2.38183594	+69.10400391	-55.26123047	-64.81933594	+6280	+15.18750000	+0.95361328	-5.48437500	+49.39453125	-40.49560547	-80.26611328	+3136
+1458240688.51729990	+16.27734375	+1.63037109	-2.00390625	-7.03125000	-59.72167969	-78.11279297	+4768	+16.30810547	+5.38769531	-2.45654297	+68.55468750	-54.18457031	-64.27001953	+6280	+15.16113281	+0.92724609	-5.51513672	+49.17480469	-40.23193359	-79.91455078	+3144
+1458240688.52560000	+16.25976563	+1.58642578	-2.10058594	-7.14111328	-58.64501953	-78.02490234	+4760	+16.30371094	+5.34814453	-2.63232422	+67.34619141	-52.03125000	-62.97363281	+6280	+15.10400391	+0.86132813	-5.57226563	+48.60351563	-39.59472656	-79.07958984	+3152
+1458240688.52979990	+16.25537109	+1.55566406	-2.15332031	-6.98730469	-58.09570313	-78.20068359	+4756	+16.30371094	+5.32177734	-2.72021484	+66.75292969	-50.97656250	-62.35839844	+6280	+15.07763672	+0.83496094	-5.60742188	+48.36181641	-39.26513672	-78.68408203	+3144
+1458240688.53390000	+16.25097656	+1.53369141	-2.20166016	-6.61376953	-57.61230469	-78.59619141	+4748	+16.29931641	+5.29101563	-2.81250000	+66.09375000	-49.92187500	-61.67724609	+6280	+15.05126953	+0.80859375	-5.62939453	+48.14208984	-38.93554688	-78.31054688	+3136
+1458240688.53810000	+16.24218750	+1.51611328	-2.25439453	-6.15234375	-57.06298828	-79.01367188	+4744	+16.29931641	+5.26464844	-2.90478516	+65.54443359	-48.93310547	-61.06201172	+6276	+15.02050781	+0.77343750	-5.66894531	+47.85644531	-38.45214844	-77.82714844	+3124
+1458240688.54230000	+16.23779297	+1.48535156	-2.30712891	-5.64697266	-56.51367188	-79.54101563	+4740	+16.29492188	+5.23388672	-2.99267578	+64.95117188	-47.92236328	-60.40283203	+6272	+14.98974609	+0.73828125	-5.69970703	+47.59277344	-38.03466797	-77.45361328	+3108
+1458240688.54640010	+16.23339844	+1.46337891	-2.34228516	-5.00976563	-56.11816406	-80.15625000	+4732	+16.29052734	+5.19873047	-3.09375000	+64.29199219	-46.93359375	-59.67773438	+6268	+14.95898438	+0.70751953	-5.71728516	+47.39501953	-37.66113281	-77.14599609	+3088
+1458240688.55060010	+16.22900391	+1.45019531	-2.37304688	-4.46044922	-55.76660156	-80.63964844	+4724	+16.28613281	+5.16357422	-3.17285156	+63.78662109	-46.09863281	-59.17236328	+6264	+14.93261719	+0.66796875	-5.73046875	+47.19726563	-37.26562500	-76.90429688	+3068
+1458240688.55890010	+16.22460938	+1.41943359	-2.43457031	-2.83447266	-54.99755859	-82.06787109	+4700	+16.29052734	+5.09765625	-3.31787109	+62.81982422	-44.47265625	-58.22753906	+6248	+14.88427734	+0.58007813	-5.75683594	+46.95556641	-36.36474609	-76.64062500	+3024
+1458240688.56310010	+16.22460938	+1.41064453	-2.46093750	-2.02148438	-54.64599609	-82.74902344	+4688	+16.29492188	+5.06689453	-3.37939453	+62.44628906	-43.76953125	-57.83203125	+6232	+14.85791016	+0.53613281	-5.77001953	+46.82373047	-35.83740234	-76.50878906	+3004
+1458240688.56730010	+16.22460938	+1.40625000	-2.48730469	-1.07666016	-54.22851563	-83.54003906	+4672	+16.29492188	+5.04052734	-3.43652344	+62.09472656	-43.08837891	-57.41455078	+6220	+14.83154297	+0.48339844	-5.78759766	+46.69189453	-35.26611328	-76.44287109	+2984
+1458240688.57139990	+16.22460938	+1.40185547	-2.50927734	-0.04394531	-53.87695313	-84.39697266	+4656	+16.29052734	+5.00976563	-3.50683594	+61.63330078	-42.36328125	-56.88720703	+6204	+14.79638672	+0.43505859	-5.79199219	+46.64794922	-34.69482422	-76.39892578	+2964
+1458240688.57559990	+16.21582031	+1.39746094	-2.53125000	+1.23046875	-53.41552734	-85.42968750	+4636	+16.29052734	+4.97460938	-3.55957031	+61.28173828	-41.83593750	-56.53564453	+6188	+14.76562500	+0.38232422	-5.80078125	+46.58203125	-34.07958984	-76.37695313	+2952
+1458240688.57970000	+16.21142578	+1.39306641	-2.54882813	+2.43896484	-52.99804688	-86.39648438	+4616	+16.29052734	+4.93945313	-3.60791016	+60.90820313	-41.30859375	-56.16210938	+6172	+14.73486328	+0.32080078	-5.80517578	+46.49414063	-33.46435547	-76.37695313	+2936
+1458240688.58390000	+16.20703125	+1.38867188	-2.56201172	+3.62548828	-52.60253906	-87.38525391	+4596	+16.29052734	+4.89990234	-3.66503906	+60.44677734	-40.75927734	-55.70068359	+6156	+14.69970703	+0.25927734	-5.80517578	+46.45019531	-32.82714844	-76.42089844	+2928
+1458240688.59220000	+16.20263672	+1.38867188	-2.60595703	+6.52587891	-51.50390625	-89.69238281	+4552	+16.29492188	+4.82080078	-3.74853516	+59.67773438	-39.96826172	-55.01953125	+6120	+14.63378906	+0.14062500	-5.81835938	+46.29638672	-31.48681641	-76.42089844	+2912
+1458240688.59640000	+16.19824219	+1.38427734	-2.61914063	+7.80029297	-51.04248047	-90.74707031	+4528	+16.29931641	+4.77685547	-3.80126953	+59.15039063	-39.55078125	-54.53613281	+6100	+14.60302734	+0.07470703	-5.81835938	+46.25244141	-30.80566406	-76.48681641	+2904
+1458240688.60060000	+16.19384766	+1.38867188	-2.64550781	+9.07470703	-50.42724609	-91.71386719	+4504	+16.29931641	+4.73291016	-3.85400391	+58.66699219	-39.19921875	-54.09667969	+6076	+14.56787109	+0.01757813	-5.83154297	+46.16455078	-30.05859375	-76.37695313	+2900
+1458240688.60470010	+16.18945313	+1.37109375	-2.67626953	+10.23925781	-49.79003906	-92.68066406	+4484	+16.29931641	+4.67578125	-3.91113281	+58.05175781	-38.82568359	-53.52539063	+6060	+14.53271484	-0.05273438	-5.84472656	+46.03271484	-29.28955078	-76.24511719	+2896
+1458240688.60890010	+16.18505859	+1.35351563	-2.70263672	+11.42578125	-49.15283203	-93.66943359	+4464	+16.29931641	+4.61425781	-3.98144531	+57.28271484	-38.45214844	-52.82226563	+6040	+14.49755859	-0.11865234	-5.84472656	+45.90087891	-28.56445313	-76.17919922	+2892
+1458240688.61310010	+16.17626953	+1.34033203	-2.73779297	+12.56835938	-48.38378906	-94.59228516	+4444	+16.29931641	+4.55273438	-4.03857422	+56.60156250	-38.18847656	-52.22900391	+6020	+14.45800781	-0.18017578	-5.85351563	+45.76904297	-27.81738281	-75.98144531	+2888
+1458240688.61719990	+16.16748047	+1.31396484	-2.78173828	+13.62304688	-47.57080078	-95.47119141	+4428	+16.29931641	+4.47802734	-4.10009766	+55.78857422	-37.92480469	-51.56982422	+6004	+14.41845703	-0.25048828	-5.86230469	+45.61523438	-27.04833984	-75.76171875	+2884
+1458240688.62560010	+16.16308594	+1.25683594	-2.87841797	+15.60058594	-45.76904297	-97.11914063	+4400	+16.31689453	+4.31982422	-4.24072266	+53.89892578	-37.44140625	-50.00976563	+5960	+14.36132813	-0.38232422	-5.86669922	+45.26367188	-25.64208984	-75.27832031	+2876
+1458240688.62969990	+16.15869141	+1.20849609	-2.94873047	+16.41357422	-44.71435547	-97.82226563	+4392	+16.32128906	+4.22314453	-4.31542969	+52.84423828	-37.22167969	-49.13085938	+5944	+14.33056641	-0.45703125	-5.87988281	+45.02197266	-24.87304688	-74.94873047	+2872
+1458240688.63389990	+16.15869141	+1.15576172	-3.00146484	+17.16064453	-43.70361328	-98.50341797	+4380	+16.32128906	+4.12207031	-4.39453125	+51.63574219	-37.02392578	-48.14208984	+5920	+14.29541016	-0.53173828	-5.87548828	+44.80224609	-24.14794922	-74.68505859	+2864
+1458240688.63809990	+16.14990234	+1.10742188	-3.07177734	+17.86376953	-42.56103516	-99.05273438	+4372	+16.32128906	+4.02978516	-4.46923828	+50.51513672	-36.87011719	-47.15332031	+5892	+14.26464844	-0.59765625	-5.88427734	+44.60449219	-23.37890625	-74.24560547	+2856
+1458240688.64220000	+16.14111328	+1.05029297	-3.14648438	+18.45703125	-41.35253906	-99.51416016	+4372	+16.32128906	+3.92431641	-4.54394531	+49.24072266	-36.69433594	-46.05468750	+5872	+14.22949219	-0.67236328	-5.89306641	+44.36279297	-22.60986328	-73.80615234	+2848
+1458240688.64640000	+16.14111328	+0.98437500	-3.20800781	+18.96240234	-40.25390625	-99.95361328	+4364	+16.32128906	+3.81005859	-4.61865234	+47.85644531	-36.58447266	-44.91210938	+5844	+14.19433594	-0.74707031	-5.87988281	+44.16503906	-21.90673828	-73.45458984	+2832
+1458240688.65470000	+16.12792969	+0.86572266	-3.35742188	+19.92919922	-37.74902344	-100.54687500	+4360	+16.33007813	+3.58154297	-4.73730469	+45.17578125	-36.58447266	-42.67089844	+5784	+14.13281250	-0.89648438	-5.87548828	+43.72558594	-20.41259766	-72.57568359	+2800
+1458240688.65890000	+16.12353516	+0.79101563	-3.41455078	+20.28076172	-36.60644531	-100.76660156	+4360	+16.32568359	+3.45849609	-4.78125000	+43.70361328	-36.62841797	-41.50634766	+5748	+14.09765625	-0.97998047	-5.85791016	+43.52783203	-19.70947266	-72.24609375	+2784
+1458240688.66300010	+16.11914063	+0.72949219	-3.48046875	+20.67626953	-35.33203125	-100.87646484	+4352	+16.32568359	+3.34423828	-4.82958984	+42.29736328	-36.69433594	-40.27587891	+5708	+14.06689453	-1.05468750	-5.84912109	+43.35205078	-18.94042969	-71.74072266	+2764
+1458240688.66720010	+16.11474609	+0.66357422	-3.55078125	+20.98388672	-34.05761719	-100.94238281	+4348	+16.32128906	+3.22998047	-4.86914063	+40.86914063	-36.76025391	-39.00146484	+5668	+14.03173828	-1.14257813	-5.84472656	+43.13232422	-18.14941406	-71.27929688	+2748
+1458240688.67140010	+16.10156250	+0.59326172	-3.60351563	+21.26953125	-32.87109375	-100.96435547	+4340	+16.30371094	+3.11132813	-4.89990234	+39.39697266	-36.84814453	-37.70507813	+5628	+13.99218750	-1.23046875	-5.83154297	+42.95654297	-17.33642578	-70.86181641	+2732
+1458240688.67549990	+16.09277344	+0.53173828	-3.65625000	+21.62109375	-31.70654297	-100.94238281	+4328	+16.29492188	+3.00146484	-4.92187500	+37.96875000	-37.02392578	-36.45263672	+5580	+13.94384766	-1.30517578	-5.81835938	+42.82470703	-16.56738281	-70.37841797	+2712
+1458240688.67969990	+16.07958984	+0.47460938	-3.70458984	+21.95068359	-30.52001953	-100.85449219	+4316	+16.28613281	+2.87841797	-4.93505859	+36.49658203	-37.19970703	-35.17822266	+5532	+13.89990234	-1.40185547	-5.80957031	+42.64892578	-15.73242188	-69.93896484	+2700
+1458240688.68390010	+16.06640625	+0.41308594	-3.74414063	+22.21435547	-29.44335938	-100.74462891	+4300	+16.27294922	+2.75537109	-4.93066406	+35.04638672	-37.44140625	-33.92578125	+5484	+13.85595703	-1.49414063	-5.78320313	+42.47314453	-14.94140625	-69.56542969	+2688
+1458240688.69219990	+16.04443359	+0.29882813	-3.81005859	+22.91748047	-27.33398438	-100.41503906	+4268	+16.24658203	+2.52246094	-4.90429688	+32.21191406	-37.94677734	-31.44287109	+5384	+13.76367188	-1.68310547	-5.75244141	+42.18750000	-13.33740234	-68.64257813	+2676
+1458240688.69639990	+16.02685547	+0.23291016	-3.84082031	+23.18115234	-26.30126953	-100.21728516	+4256	+16.22900391	+2.40380859	-4.87792969	+30.80566406	-38.23242188	-30.23437500	+5332	+13.71533203	-1.78857422	-5.72607422	+42.01171875	-12.52441406	-68.24707031	+2676
+1458240688.70050000	+16.00927734	+0.17578125	-3.86718750	+23.53271484	-25.29052734	-99.95361328	+4244	+16.20703125	+2.29833984	-4.86474609	+29.44335938	-38.38623047	-28.93798828	+5276	+13.65820313	-1.87646484	-5.71289063	+41.90185547	-11.68945313	-67.67578125	+2676
+1458240688.70470000	+15.98730469	+0.10986328	-3.89794922	+23.81835938	-24.30175781	-99.66796875	+4236	+16.18945313	+2.17089844	-4.84716797	+27.99316406	-38.54003906	-27.68554688	+5224	+13.60546875	-1.98193359	-5.70410156	+41.72607422	-10.87646484	-67.12646484	+2680
+1458240688.70890000	+15.96533203	+0.04394531	-3.91992188	+24.06005859	-23.31298828	-99.36035156	+4232	+16.16308594	+2.04785156	-4.81640625	+26.58691406	-38.75976563	-26.45507813	+5176	+13.55273438	-2.08300781	-5.67773438	+41.55029297	-10.10742188	-66.66503906	+2692
+1458240688.71300010	+15.93896484	-0.00878906	-3.93750000	+24.41162109	-22.43408203	-99.03076172	+4224	+16.14111328	+1.92919922	-4.78564453	+25.18066406	-38.91357422	-25.22460938	+5124	+13.49560547	-2.17529297	-5.66015625	+41.44042969	-9.38232422	-66.04980469	+2696
+1458240688.71720000	+15.91259766	-0.08789063	-3.95507813	+24.65332031	-21.53320313	-98.70117188	+4224	+16.11474609	+1.79296875	-4.75048828	+23.73046875	-39.04541016	-24.01611328	+5076	+13.43847656	-2.28076172	-5.64257813	+41.26464844	-8.63525391	-65.47851563	+2708
+1458240688.72140000	+15.88623047	-0.17138672	-3.97705078	+24.82910156	-20.65429688	-98.32763672	+4220	+16.09277344	+1.66113281	-4.71093750	+22.30224609	-39.24316406	-22.82958984	+5032	+13.38574219	-2.38623047	-5.60742188	+41.06689453	-7.99804688	-64.99511719	+2728
+1458240688.72970010	+15.83789063	-0.32519531	-4.01660156	+25.29052734	-18.89648438	-97.49267578	+4220	+16.03564453	+1.40185547	-4.65820313	+19.46777344	-39.28710938	-20.34667969	+4932	+13.28466797	-2.57958984	-5.56347656	+40.82519531	-6.72363281	-63.65478516	+2756
+1458240688.73379990	+15.80712891	-0.41748047	-4.03857422	+25.44433594	-18.06152344	-97.05322266	+4224	+16.00488281	+1.26562500	-4.61865234	+18.03955078	-39.33105469	-19.16015625	+4880	+13.23632813	-2.67626953	-5.52392578	+40.67138672	-6.19628906	-63.08349609	+2772
+1458240688.73799990	+15.77197266	-0.49218750	-4.06054688	+25.66406250	-17.18261719	-96.54785156	+4224	+15.96533203	+1.13378906	-4.59667969	+16.63330078	-39.22119141	-17.90771484	+4828	+13.18798828	-2.76416016	-5.49755859	+40.60546875	-5.66894531	-62.35839844	+2784
+1458240688.74219990	+15.73681641	-0.58886719	-4.08691406	+25.79589844	-16.32568359	-96.02050781	+4224	+15.93017578	+0.98876953	-4.57470703	+15.13916016	-39.08935547	-16.69921875	+4780	+13.13525391	-2.85644531	-5.47119141	+40.51757813	-5.14160156	-61.63330078	+2796
+1458240688.74630000	+15.70166016	-0.68554688	-4.10888672	+25.90576172	-15.51269531	-95.49316406	+4224	+15.89062500	+0.83935547	-4.53955078	+13.66699219	-39.04541016	-15.51269531	+4732	+13.09570313	-2.94873047	-5.42285156	+40.40771484	-4.74609375	-61.04003906	+2808
+1458240688.75050000	+15.66650391	-0.76904297	-4.12207031	+26.12548828	-14.76562500	-94.92187500	+4220	+15.85107422	+0.70751953	-4.51318359	+12.26074219	-38.84765625	-14.30419922	+4680	+13.05175781	-3.02783203	-5.37890625	+40.38574219	-4.39453125	-60.31494141	+2816
+1458240688.75880000	+15.59619141	-0.96240234	-4.15283203	+26.43310547	-13.31542969	-93.86718750	+4204	+15.76757813	+0.43505859	-4.44726563	+9.53613281	-38.56201172	-12.01904297	+4592	+12.96386719	-3.20361328	-5.27783203	+40.31982422	-3.66943359	-59.04052734	+2828
+1458240688.76300000	+15.55664063	-1.04589844	-4.16601563	+26.69677734	-12.59033203	-93.27392578	+4196	+15.71923828	+0.30761719	-4.42529297	+8.23974609	-38.25439453	-10.85449219	+4548	+12.91992188	-3.27832031	-5.23388672	+40.36376953	-3.33984375	-58.31542969	+2824
+1458240688.76720000	+15.51708984	-1.13818359	-4.18359375	+26.91650391	-11.86523438	-92.68066406	+4180	+15.67529297	+0.17138672	-4.40332031	+6.92138672	-37.92480469	-9.75585938	+4508	+12.87597656	-3.36621094	-5.18554688	+40.36376953	-2.98828125	-57.61230469	+2824
+1458240688.77130010	+15.47314453	-1.22607422	-4.19238281	+27.11425781	-11.20605469	-92.08740234	+4168	+15.62255859	+0.03955078	-4.36376953	+5.69091797	-37.70507813	-8.72314453	+4476	+12.83203125	-3.44970703	-5.13281250	+40.40771484	-2.68066406	-56.99707031	+2824
+1458240688.77550010	+15.42919922	-1.30078125	-4.19238281	+27.39990234	-10.63476563	-91.47216797	+4144	+15.57421875	-0.07910156	-4.33300781	+4.50439453	-37.33154297	-7.69042969	+4436	+12.77929688	-3.52001953	-5.08007813	+40.49560547	-2.37304688	-56.29394531	+2820
+1458240688.77970000	+15.38085938	-1.38427734	-4.18798828	+27.68554688	-10.06347656	-90.87890625	+4124	+15.52148438	-0.19775391	-4.30664063	+3.40576172	-36.97998047	-6.70166016	+4404	+12.73095703	-3.60791016	-5.03613281	+40.53955078	-2.02148438	-55.59082031	+2812
+1458240688.78379990	+15.33251953	-1.46777344	-4.18359375	+27.92724609	-9.53613281	-90.32958984	+4104	+15.47314453	-0.31201172	-4.25830078	+2.37304688	-36.76025391	-5.77880859	+4372	+12.68261719	-3.69140625	-4.97460938	+40.58349609	-1.71386719	-54.99755859	+2812
+1458240688.78800010	+15.28857422	-1.53808594	-4.17041016	+28.25683594	-9.05273438	-89.73632813	+4076	+15.42480469	-0.41748047	-4.22314453	+1.38427734	-36.34277344	-4.83398438	+4340	+12.62548828	-3.76611328	-4.92626953	+40.69335938	-1.42822266	-54.33837891	+2804
+1458240688.79629990	+15.18310547	-1.67871094	-4.13525391	+28.91601563	-8.19580078	-88.65966797	+4032	+15.32373047	-0.62841797	-4.13085938	-0.35156250	-35.70556641	-3.25195313	+4284	+12.51562500	-3.95068359	-4.82519531	+40.78125000	-0.68115234	-53.06396484	+2796
+1458240688.80049990	+15.13037109	-1.74902344	-4.10888672	+29.22363281	-7.77832031	-88.08837891	+4008	+15.27099609	-0.72070313	-4.08691406	-1.09863281	-35.26611328	-2.46093750	+4260	+12.44970703	-4.03417969	-4.78125000	+40.86914063	-0.32958984	-52.36083984	+2792
+1458240688.80460000	+15.07324219	-1.81494141	-4.08691406	+29.50927734	-7.38281250	-87.53906250	+3988	+15.21826172	-0.81738281	-4.04296875	-1.82373047	-34.84863281	-1.77978516	+4236	+12.38378906	-4.12646484	-4.74609375	+40.91308594	+0.06591797	-51.67968750	+2792
+1458240688.80880000	+15.01611328	-1.88525391	-4.05175781	+29.77294922	-7.05322266	-87.03369141	+3972	+15.16552734	-0.90966797	-3.98583984	-2.41699219	-34.51904297	-1.14257813	+4216	+12.32226563	-4.21875000	-4.69335938	+40.95703125	+0.39550781	-51.04248047	+2792
+1458240688.81710000	+14.89746094	-2.01269531	-3.98583984	+30.30029297	-6.43798828	-85.97900391	+3940	+15.06005859	-1.07666016	-3.89794922	-3.47167969	-33.61816406	+0.04394531	+4172	+12.17724609	-4.39892578	-4.61425781	+41.06689453	+1.09863281	-49.65820313	+2796
+1458240688.82130000	+14.84033203	-2.07861328	-3.93750000	+30.54199219	-6.21826172	-85.51757813	+3932	+15.01171875	-1.16455078	-3.83203125	-3.95507813	-33.31054688	+0.54931641	+4160	+12.11572266	-4.49121094	-4.56152344	+41.08886719	+1.38427734	-49.08691406	+2804
+1458240688.82550000	+14.78320313	-2.14013672	-3.89794922	+30.73974609	-5.93261719	-84.99023438	+3924	+14.95898438	-1.23925781	-3.78369141	-4.30664063	-32.82714844	+1.12060547	+4140	+12.04541016	-4.57470703	-4.51318359	+41.17675781	+1.64794922	-48.40576172	+2812
+1458240688.82960010	+14.72167969	-2.21044922	-3.86279297	+30.89355469	-5.64697266	-84.50683594	+3912	+14.90625000	-1.32714844	-3.73535156	-4.70214844	-32.36572266	+1.56005859	+4124	+11.97509766	-4.66699219	-4.47363281	+41.24267578	+1.93359375	-47.72460938	+2816
+1458240688.83380010	+14.66455078	-2.28076172	-3.81445313	+31.02539063	-5.44921875	-84.02343750	+3908	+14.85351563	-1.41064453	-3.67822266	-5.00976563	-31.94824219	+1.97753906	+4112	+11.91357422	-4.75488281	-4.42089844	+41.28662109	+2.15332031	-47.15332031	+2828
+1458240688.84209990	+14.54150391	-2.42138672	-3.73974609	+31.24511719	-4.92187500	-82.96875000	+3900	+14.73486328	-1.56445313	-3.59472656	-5.51513672	-30.89355469	+2.83447266	+4084	+11.77294922	-4.91748047	-4.32861328	+41.50634766	+2.57080078	-45.81298828	+2840
+1458240688.84629990	+14.48437500	-2.49169922	-3.69140625	+31.31103516	-4.72412109	-82.50732422	+3896	+14.68212891	-1.64794922	-3.53759766	-5.75683594	-30.45410156	+3.22998047	+4076	+11.71582031	-4.99658203	-4.26269531	+41.61621094	+2.65869141	-45.28564453	+2848
+1458240688.85050010	+14.42724609	-2.55761719	-3.65185547	+31.42089844	-4.50439453	-81.95800781	+3888	+14.62500000	-1.71386719	-3.49804688	-5.88867188	-29.90478516	+3.66943359	+4060	+11.65429688	-5.07128906	-4.20556641	+41.77001953	+2.74658203	-44.71435547	+2856
+1458240688.85460000	+14.36572266	-2.63232422	-3.61230469	+31.46484375	-4.26269531	-81.45263672	+3884	+14.56347656	-1.80175781	-3.45410156	-6.08642578	-29.37744141	+4.04296875	+4052	+11.59716797	-5.14599609	-4.14843750	+41.96777344	+2.83447266	-44.12109375	+2860
+1458240688.85879990	+14.31298828	-2.71142578	-3.56396484	+31.50878906	-4.13085938	-80.99121094	+3880	+14.50634766	-1.88525391	-3.40136719	-6.28417969	-28.91601563	+4.41650391	+4040	+11.54443359	-5.21630859	-4.07812500	+42.14355469	+2.85644531	-43.65966797	+2864
+1458240688.86299990	+14.25585938	-2.77734375	-3.52001953	+31.59667969	-3.91113281	-80.44189453	+3872	+14.44482422	-1.95117188	-3.36181641	-6.37207031	-28.36669922	+4.83398438	+4028	+11.48730469	-5.28662109	-4.01220703	+42.34130859	+2.85644531	-43.13232422	+2868
+1458240688.86710000	+14.19873047	-2.85644531	-3.48486328	+31.61865234	-3.69140625	-79.91455078	+3860	+14.38769531	-2.03027344	-3.32226563	-6.48193359	-27.81738281	+5.20751953	+4016	+11.43896484	-5.35253906	-3.95068359	+42.58300781	+2.87841797	-42.60498047	+2868
+1458240688.87130000	+14.14160156	-2.93115234	-3.43652344	+31.66259766	-3.53759766	-79.43115234	+3848	+14.32617188	-2.10498047	-3.27392578	-6.59179688	-27.33398438	+5.58105469	+4004	+11.39501953	-5.41406250	-3.88037109	+42.82470703	+2.85644531	-42.14355469	+2864
+1458240688.87960000	+14.02734375	-3.06738281	-3.35302734	+31.83837891	-3.22998047	-78.42041016	+3820	+14.20312500	-2.24121094	-3.18603516	-6.67968750	-26.32324219	+6.37207031	+3976	+11.28955078	-5.54150391	-3.75292969	+43.33007813	+2.81250000	-41.19873047	+2856
+1458240688.88380000	+13.97021484	-3.13330078	-3.30468750	+31.90429688	-3.14208984	-77.95898438	+3804	+14.14599609	-2.31591797	-3.12890625	-6.74560547	-25.92773438	+6.72363281	+3964	+11.24560547	-5.60302734	-3.68261719	+43.59375000	+2.74658203	-40.80322266	+2852
+1458240688.88790010	+13.91308594	-3.19482422	-3.25195313	+32.03613281	-3.05419922	-77.49755859	+3784	+14.08447266	-2.37744141	-3.08056641	-6.72363281	-25.51025391	+7.14111328	+3948	+11.19287109	-5.66894531	-3.61230469	+43.81347656	+2.68066406	-40.40771484	+2848
+1458240688.89210010	+13.85595703	-3.26513672	-3.20800781	+32.12402344	-2.96630859	-77.05810547	+3764	+14.02734375	-2.44335938	-3.02783203	-6.70166016	-25.11474609	+7.49267578	+3932	+11.14013672	-5.73046875	-3.54638672	+44.07714844	+2.65869141	-39.99023438	+2840
+1458240688.89630010	+13.79882813	-3.33105469	-3.15527344	+32.21191406	-2.90039063	-76.66259766	+3748	+13.97021484	-2.50927734	-2.97070313	-6.67968750	-24.76318359	+7.82226563	+3920	+11.09619141	-5.79638672	-3.48046875	+44.34082031	+2.61474609	-39.61669922	+2832
+1458240688.90039990	+13.74169922	-3.39257813	-3.10253906	+32.34375000	-2.83447266	-76.24511719	+3728	+13.90869141	-2.56640625	-2.91796875	-6.61376953	-24.41162109	+8.17382813	+3904	+11.03906250	-5.86669922	-3.42333984	+44.51660156	+2.59277344	-39.22119141	+2824
+1458240688.90459990	+13.68017578	-3.45410156	-3.05419922	+32.49755859	-2.76855469	-75.82763672	+3708	+13.85156250	-2.63232422	-2.86523438	-6.54785156	-24.06005859	+8.50341797	+3888	+10.98632813	-5.93261719	-3.36621094	+44.75830078	+2.57080078	-38.80371094	+2812
+1458240688.90879990	+13.62304688	-3.51562500	-3.00146484	+32.62939453	-2.72460938	-75.45410156	+3688	+13.79443359	-2.69384766	-2.80371094	-6.48193359	-23.77441406	+8.81103516	+3872	+10.93798828	-5.99853516	-3.30908203	+44.97802734	+2.52685547	-38.38623047	+2804
+1458240688.91290000	+13.56152344	-3.56835938	-2.94873047	+32.78320313	-2.72460938	-75.08056641	+3668	+13.73291016	-2.74658203	-2.74658203	-6.37207031	-23.48876953	+9.14062500	+3860	+10.87207031	-6.07324219	-3.25634766	+45.10986328	+2.52685547	-38.01269531	+2796
+1458240688.92129990	+13.44726563	-3.68701172	-2.83447266	+33.09082031	-2.70263672	-74.46533203	+3640	+13.62304688	-2.86523438	-2.62353516	-6.19628906	-23.00537109	+9.66796875	+3836	+10.75781250	-6.21826172	-3.15527344	+45.43945313	+2.52685547	-37.22167969	+2784
+1458240688.92540000	+13.38574219	-3.73974609	-2.78173828	+33.24462891	-2.68066406	-74.13574219	+3628	+13.56591797	-2.92236328	-2.56640625	-6.06445313	-22.74169922	+9.95361328	+3820	+10.69189453	-6.30175781	-3.10693359	+45.52734375	+2.54882813	-36.84814453	+2780
+1458240688.92960000	+13.32861328	-3.79687500	-2.72900391	+33.39843750	-2.63671875	-73.80615234	+3616	+13.51318359	-2.97949219	-2.51367188	-5.95458984	-22.47802734	+10.21728516	+3808	+10.63476563	-6.37207031	-3.06298828	+45.70312500	+2.57080078	-36.43066406	+2776
+1458240688.93380000	+13.27148438	-3.85400391	-2.67626953	+33.55224609	-2.61474609	-73.52050781	+3608	+13.45605469	-3.03662109	-2.45214844	-5.82275391	-22.25830078	+10.45898438	+3796	+10.58203125	-6.44677734	-3.01464844	+45.87890625	+2.57080078	-36.05712891	+2768
+1458240688.93790010	+13.20996094	-3.91113281	-2.62792969	+33.72802734	-2.57080078	-73.16894531	+3600	+13.39892578	-3.09375000	-2.39941406	-5.69091797	-21.97265625	+10.72265625	+3784	+10.51171875	-6.52587891	-2.97070313	+45.92285156	+2.59277344	-35.66162109	+2768
+1458240688.94210000	+13.14843750	-3.96386719	-2.58398438	+33.88183594	-2.52685547	-72.83935547	+3592	+13.34179688	-3.15087891	-2.35107422	-5.58105469	-21.68701172	+10.94238281	+3772	+10.45458984	-6.59619141	-2.93554688	+46.09863281	+2.61474609	-35.24414063	+2760
+1458240688.94630000	+13.09570313	-4.02099609	-2.53125000	+34.05761719	-2.50488281	-72.57568359	+3588	+13.28906250	-3.20800781	-2.29833984	-5.47119141	-21.44531250	+11.18408203	+3760	+10.40185547	-6.66650391	-2.88720703	+46.27441406	+2.61474609	-34.89257813	+2756
+1458240688.95460010	+12.98583984	-4.13525391	-2.43896484	+34.36523438	-2.41699219	-71.93847656	+3576	+13.17919922	-3.32226563	-2.20166016	-5.22949219	-20.89599609	+11.68945313	+3740	+10.28759766	-6.80712891	-2.79931641	+46.56005859	+2.63671875	-34.18945313	+2748
+1458240688.95869990	+12.93310547	-4.19238281	-2.39501953	+34.49707031	-2.39501953	-71.65283203	+3572	+13.13085938	-3.37939453	-2.15332031	-5.11962891	-20.65429688	+11.90917969	+3728	+10.23925781	-6.87744141	-2.75097656	+46.75781250	+2.61474609	-33.88183594	+2744
+1458240688.96289990	+12.88037109	-4.24951172	-2.35546875	+34.62890625	-2.32910156	-71.32324219	+3568	+13.07373047	-3.43652344	-2.11376953	-4.98779297	-20.34667969	+12.15087891	+3716	+10.18652344	-6.95214844	-2.70263672	+46.84570313	+2.61474609	-33.59619141	+2740
+1458240688.96709990	+12.82763672	-4.30664063	-2.32031250	+34.78271484	-2.26318359	-70.97167969	+3560	+13.02099609	-3.48925781	-2.07421875	-4.87792969	-20.06103516	+12.39257813	+3700	+10.14257813	-7.00927734	-2.65869141	+47.10937500	+2.59277344	-33.26660156	+2732
+1458240688.97120000	+12.77929688	-4.35937500	-2.28515625	+34.93652344	-2.21923828	-70.64208984	+3552	+12.97265625	-3.54638672	-2.03906250	-4.74609375	-19.75341797	+12.63427734	+3688	+10.10302734	-7.06640625	-2.61035156	+47.37304688	+2.54882813	-33.00292969	+2724
+1458240688.97540000	+12.72656250	-4.42089844	-2.25000000	+35.04638672	-2.15332031	-70.33447266	+3544	+12.91552734	-3.60351563	-1.99951172	-4.65820313	-19.48974609	+12.87597656	+3672	+10.05468750	-7.13232422	-2.56201172	+47.50488281	+2.52685547	-32.78320313	+2716
+1458240688.97960000	+12.67822266	-4.47363281	-2.21484375	+35.17822266	-2.13134766	-70.00488281	+3536	+12.86718750	-3.65625000	-1.96435547	-4.54833984	-19.22607422	+13.11767578	+3660	+10.01513672	-7.18505859	-2.51367188	+47.79052734	+2.48291016	-32.54150391	+2704
+1458240688.98370000	+12.63867188	-4.52636719	-2.18408203	+35.33203125	-2.10937500	-69.69726563	+3524	+12.81884766	-3.71337891	-1.93359375	-4.41650391	-18.96240234	+13.33740234	+3644	+9.98437500	-7.24218750	-2.46533203	+48.05419922	+2.41699219	-32.32177734	+2692
+1458240688.98790000	+12.58593750	-4.58789063	-2.14892578	+35.41992188	-2.10937500	-69.43359375	+3508	+12.76611328	-3.76611328	-1.89843750	-4.32861328	-18.74267578	+13.55712891	+3628	+9.94042969	-7.30810547	-2.41259766	+48.20800781	+2.41699219	-32.16796875	+2680
+1458240688.99620010	+12.50244141	-4.69775391	-2.09179688	+35.68359375	-2.04345703	-68.86230469	+3476	+12.67382813	-3.87158203	-1.83691406	-4.06494141	-18.28125000	+13.97460938	+3592	+9.87451172	-7.41357422	-2.32031250	+48.73535156	+2.30712891	-31.81640625	+2652
+1458240689.00040010	+12.45410156	-4.75488281	-2.06103516	+35.74951172	-2.02148438	-68.62060547	+3460	+12.62548828	-3.92871094	-1.80615234	-3.97705078	-18.08349609	+14.17236328	+3576	+9.83496094	-7.47949219	-2.27636719	+48.86718750	+2.28515625	-31.68457031	+2636
+1458240689.00460000	+12.41015625	-4.80761719	-2.03466797	+35.88134766	-2.02148438	-68.37890625	+3440	+12.58154297	-3.97705078	-1.77539063	-3.84521484	-17.88574219	+14.34814453	+3556	+9.80419922	-7.53222656	-2.22802734	+49.08691406	+2.24121094	-31.57470703	+2620
+1458240689.00869990	+12.37060547	-4.85595703	-2.00830078	+36.01318359	-2.02148438	-68.11523438	+3420	+12.53759766	-4.02978516	-1.74902344	-3.73535156	-17.68798828	+14.54589844	+3540	+9.76904297	-7.58496094	-2.19287109	+49.30664063	+2.19726563	-31.37695313	+2600
+1458240689.01290010	+12.32666016	-4.90869141	-1.97753906	+36.10107422	-2.04345703	-67.93945313	+3400	+12.48925781	-4.08251953	-1.71386719	-3.64746094	-17.55615234	+14.69970703	+3520	+9.72949219	-7.65087891	-2.15332031	+49.41650391	+2.17529297	-31.24511719	+2588
+1458240689.01710010	+12.28271484	-4.96142578	-1.94677734	+36.23291016	-2.06542969	-67.78564453	+3380	+12.44531250	-4.13085938	-1.68310547	-3.51562500	-17.42431641	+14.85351563	+3504	+9.68994141	-7.70800781	-2.11816406	+49.57031250	+2.15332031	-31.13525391	+2572
+1458240689.02119990	+12.24316406	-5.00976563	-1.92041016	+36.34277344	-2.06542969	-67.58789063	+3356	+12.40576172	-4.17919922	-1.65673828	-3.36181641	-17.27050781	+14.98535156	+3488	+9.65478516	-7.76953125	-2.08740234	+49.70214844	+2.10937500	-30.95947266	+2552
+1458240689.02959990	+12.15527344	-5.11083984	-1.86328125	+36.54052734	-2.08740234	-67.34619141	+3320	+12.31787109	-4.28027344	-1.59960938	-3.12011719	-17.05078125	+15.20507813	+3452	+9.56250000	-7.90136719	-2.02587891	+49.83398438	+2.10937500	-30.71777344	+2524
+1458240689.03370000	+12.11572266	-5.15917969	-1.84130859	+36.67236328	-2.08740234	-67.19238281	+3300	+12.27832031	-4.32421875	-1.57763672	-2.98828125	-16.91894531	+15.33691406	+3436	+9.51855469	-7.96289063	-2.00390625	+49.92187500	+2.08740234	-30.49804688	+2504
+1458240689.03790000	+12.07177734	-5.20751953	-1.81494141	+36.73828125	-2.08740234	-67.10449219	+3284	+12.23437500	-4.37255859	-1.54687500	-2.85644531	-16.83105469	+15.42480469	+3420	+9.47021484	-8.03320313	-1.98193359	+49.89990234	+2.08740234	-30.34423828	+2492
+1458240689.04200010	+12.02783203	-5.25146484	-1.78857422	+36.87011719	-2.10937500	-67.01660156	+3268	+12.19482422	-4.41650391	-1.52050781	-2.72460938	-16.76513672	+15.51269531	+3404	+9.42187500	-8.09472656	-1.95556641	+49.96582031	+2.08740234	-30.21240234	+2476
+1458240689.04620000	+11.98828125	-5.29541016	-1.76220703	+36.97998047	-2.10937500	-66.90673828	+3252	+12.15527344	-4.46044922	-1.49414063	-2.59277344	-16.67724609	+15.62255859	+3388	+9.37792969	-8.15625000	-1.93798828	+50.00976563	+2.06542969	-30.03662109	+2460
+1458240689.05450010	+11.90478516	-5.38330078	-1.70507813	+37.19970703	-2.17529297	-66.84082031	+3232	+12.07177734	-4.54394531	-1.44140625	-2.30712891	-16.58935547	+15.75439453	+3360	+9.28125000	-8.28369141	-1.89404297	+50.03173828	+2.06542969	-29.81689453	+2432
+1458240689.05870010	+11.86083984	-5.42285156	-1.68310547	+37.30957031	-2.17529297	-66.75292969	+3220	+12.03222656	-4.58349609	-1.41943359	-2.17529297	-16.50146484	+15.84228516	+3344	+9.23291016	-8.34082031	-1.87646484	+50.05371094	+2.04345703	-29.68505859	+2416
+1458240689.06290010	+11.82128906	-5.46679688	-1.66113281	+37.41943359	-2.19726563	-66.70898438	+3212	+11.99267578	-4.62304688	-1.39746094	-2.02148438	-16.45751953	+15.93017578	+3332	+9.18457031	-8.40234375	-1.85449219	+50.05371094	+2.04345703	-29.59716797	+2400
+1458240689.06699990	+11.78173828	-5.50634766	-1.63476563	+37.52929688	-2.21923828	-66.64306641	+3200	+11.95312500	-4.66259766	-1.37109375	-1.88964844	-16.43554688	+15.99609375	+3316	+9.14501953	-8.45947266	-1.83251953	+50.09765625	+2.02148438	-29.50927734	+2388
+1458240689.07119990	+11.74218750	-5.54589844	-1.61718750	+37.63916016	-2.24121094	-66.57714844	+3192	+11.91357422	-4.70214844	-1.35351563	-1.75781250	-16.36962891	+16.08398438	+3304	+9.10107422	-8.51220703	-1.81494141	+50.16357422	+1.97753906	-29.42138672	+2368
+1458240689.07540010	+11.69824219	-5.58544922	-1.59082031	+37.74902344	-2.28515625	-66.53320313	+3184	+11.86962891	-4.73730469	-1.32714844	-1.64794922	-16.34765625	+16.17187500	+3288	+9.05712891	-8.56494141	-1.79296875	+50.22949219	+1.97753906	-29.35546875	+2356
+1458240689.07950000	+11.65869141	-5.62060547	-1.56884766	+37.85888672	-2.32910156	-66.48925781	+3176	+11.83007813	-4.77246094	-1.30517578	-1.51611328	-16.32568359	+16.25976563	+3276	+9.02197266	-8.60888672	-1.77099609	+50.31738281	+1.93359375	-29.33349609	+2336
+1458240689.08369990	+11.62353516	-5.65576172	-1.55126953	+37.96875000	-2.37304688	-66.44531250	+3164	+11.79052734	-4.80761719	-1.28759766	-1.38427734	-16.30371094	+16.34765625	+3260	+8.98242188	-8.65283203	-1.74462891	+50.42724609	+1.91162109	-29.31152344	+2320
+1458240689.09200000	+11.54882813	-5.72607422	-1.51171875	+38.18847656	-2.46093750	-66.33544922	+3140	+11.70703125	-4.87353516	-1.24804688	-1.16455078	-16.25976563	+16.52343750	+3232	+8.92089844	-8.74072266	-1.68310547	+50.69091797	+1.84570313	-29.35546875	+2288
+1458240689.09620000	+11.50927734	-5.76123047	-1.49414063	+38.29833984	-2.50488281	-66.29150391	+3128	+11.66748047	-4.90429688	-1.23046875	-1.05468750	-16.21582031	+16.61132813	+3220	+8.88574219	-8.78027344	-1.65673828	+50.82275391	+1.82373047	-29.35546875	+2268
+1458240689.10040000	+11.47412109	-5.79638672	-1.47656250	+38.38623047	-2.54882813	-66.20361328	+3116	+11.62792969	-4.93505859	-1.21289063	-0.94482422	-16.19384766	+16.69921875	+3204	+8.85498047	-8.81542969	-1.63037109	+50.97656250	+1.80175781	-29.37744141	+2248
+1458240689.10450010	+11.43457031	-5.82714844	-1.45898438	+38.49609375	-2.59277344	-66.13769531	+3100	+11.58837891	-4.96582031	-1.19531250	-0.83496094	-16.17187500	+16.78710938	+3188	+8.82861328	-8.85058594	-1.59960938	+51.15234375	+1.77978516	-29.42138672	+2228
+1458240689.10870000	+11.39501953	-5.85791016	-1.44140625	+38.58398438	-2.63671875	-66.07177734	+3080	+11.54443359	-4.99218750	-1.17773438	-0.72509766	-16.12792969	+16.89697266	+3176	+8.79785156	-8.88134766	-1.57324219	+51.32812500	+1.73583984	-29.42138672	+2208
+1458240689.11279990	+11.35986328	-5.88427734	-1.42382813	+38.71582031	-2.68066406	-66.02783203	+3064	+11.50488281	-5.01855469	-1.16455078	-0.61523438	-16.10595703	+16.96289063	+3160	+8.76708984	-8.91650391	-1.54687500	+51.48193359	+1.71386719	-29.46533203	+2188
+1458240689.11700010	+11.32031250	-5.91503906	-1.41064453	+38.82568359	-2.70263672	-65.96191406	+3044	+11.46093750	-5.04931641	-1.14697266	-0.52734375	-16.08398438	+17.02880859	+3144	+8.73632813	-8.94726563	-1.51611328	+51.61376953	+1.71386719	-29.48730469	+2168
+1458240689.12120010	+11.28076172	-5.94140625	-1.39306641	+38.91357422	-2.72460938	-65.91796875	+3024	+11.42138672	-5.07568359	-1.13378906	-0.41748047	-16.04003906	+17.09472656	+3128	+8.70117188	-8.98242188	-1.49414063	+51.76757813	+1.69189453	-29.48730469	+2148
+1458240689.12949990	+11.20605469	-5.99414063	-1.36230469	+39.13330078	-2.76855469	-65.80810547	+2980	+11.34228516	-5.11962891	-1.10302734	-0.17578125	-15.97412109	+17.22656250	+3096	+8.63525391	-9.04833984	-1.44140625	+52.00927734	+1.69189453	-29.53125000	+2108
+1458240689.13369990	+11.16210938	-6.02050781	-1.34912109	+39.22119141	-2.76855469	-65.74218750	+2960	+11.29833984	-5.14599609	-1.08984375	-0.04394531	-15.90820313	+17.27050781	+3080	+8.59570313	-9.07910156	-1.42382813	+52.11914063	+1.66992188	-29.48730469	+2088
+1458240689.13780000	+11.12255859	-6.04248047	-1.33593750	+39.35302734	-2.79052734	-65.69824219	+2936	+11.25878906	-5.16357422	-1.07666016	+0.08789063	-15.86425781	+17.29248047	+3064	+8.55615234	-9.11425781	-1.40625000	+52.20703125	+1.66992188	-29.44335938	+2068
+1458240689.14200000	+11.08300781	-6.06445313	-1.32275391	+39.48486328	-2.79052734	-65.67626953	+2916	+11.21484375	-5.18554688	-1.06347656	+0.21972656	-15.82031250	+17.33642578	+3048	+8.51220703	-9.14501953	-1.38867188	+52.27294922	+1.66992188	-29.42138672	+2052
+1458240689.14619990	+11.03906250	-6.08203125	-1.30957031	+39.59472656	-2.76855469	-65.61035156	+2892	+11.17529297	-5.20312500	-1.05029297	+0.35156250	-15.75439453	+17.35839844	+3032	+8.46826172	-9.18017578	-1.37988281	+52.33886719	+1.66992188	-29.35546875	+2032
+1458240689.15030000	+10.99951172	-6.09960938	-1.29638672	+39.74853516	-2.76855469	-65.58837891	+2872	+11.13574219	-5.22070313	-1.03710938	+0.50537109	-15.73242188	+17.38037109	+3012	+8.42431641	-9.21093750	-1.36669922	+52.40478516	+1.66992188	-29.28955078	+2012
+1458240689.15450000	+10.95996094	-6.11718750	-1.28320313	+39.88037109	-2.74658203	-65.58837891	+2852	+11.09619141	-5.23828125	-1.02392578	+0.63720703	-15.68847656	+17.38037109	+2996	+8.37597656	-9.24609375	-1.35351563	+52.44873047	+1.66992188	-29.24560547	+1996
+1458240689.16280010	+10.87646484	-6.15234375	-1.25683594	+40.14404297	-2.72460938	-65.52246094	+2816	+11.01269531	-5.26904297	-1.00195313	+0.94482422	-15.60058594	+17.38037109	+2964	+8.27490234	-9.31201172	-1.34033203	+52.49267578	+1.69189453	-29.11376953	+1964
+1458240689.16700010	+10.83691406	-6.16552734	-1.24365234	+40.29785156	-2.70263672	-65.50048828	+2796	+10.97314453	-5.28222656	-0.98876953	+1.12060547	-15.57861328	+17.38037109	+2944	+8.23095703	-9.33837891	-1.32714844	+52.53662109	+1.69189453	-29.06982422	+1944
+1458240689.17120000	+10.79736328	-6.17871094	-1.23486328	+40.42968750	-2.68066406	-65.45654297	+2780	+10.93359375	-5.29541016	-0.97998047	+1.27441406	-15.51269531	+17.38037109	+2928	+8.18261719	-9.36914063	-1.32275391	+52.60253906	+1.69189453	-28.98193359	+1928
+1458240689.17529990	+10.75341797	-6.19189453	-1.22607422	+40.58349609	-2.65869141	-65.41259766	+2760	+10.89404297	-5.30859375	-0.97119141	+1.42822266	-15.46875000	+17.38037109	+2908	+8.13427734	-9.39550781	-1.31835938	+52.62451172	+1.69189453	-28.91601563	+1912
+1458240689.17950010	+10.71386719	-6.20068359	-1.21728516	+40.73730469	-2.63671875	-65.39062500	+2744	+10.85449219	-5.32177734	-0.96240234	+1.58203125	-15.42480469	+17.38037109	+2888	+8.09033203	-9.42187500	-1.30957031	+52.69042969	+1.69189453	-28.85009766	+1892
+1458240689.18370010	+10.67431641	-6.21386719	-1.20849609	+40.89111328	-2.63671875	-65.36865234	+2728	+10.81494141	-5.33496094	-0.95361328	+1.71386719	-15.40283203	+17.38037109	+2872	+8.04638672	-9.44824219	-1.30078125	+52.75634766	+1.69189453	-28.80615234	+1876
+1458240689.18779990	+10.63916016	-6.22705078	-1.19970703	+41.02294922	-2.61474609	-65.32470703	+2712	+10.77978516	-5.34375000	-0.94482422	+1.86767578	-15.35888672	+17.38037109	+2852	+8.00244141	-9.47021484	-1.29199219	+52.82226563	+1.71386719	-28.78417969	+1860
+1458240689.19610000	+10.56005859	-6.24902344	-1.18652344	+41.28662109	-2.59277344	-65.25878906	+2680	+10.70507813	-5.36572266	-0.92724609	+2.17529297	-15.29296875	+17.38037109	+2816	+7.92773438	-9.50976563	-1.27001953	+53.04199219	+1.73583984	-28.74023438	+1828
+1458240689.20030000	+10.52490234	-6.26220703	-1.18212891	+41.41845703	-2.57080078	-65.19287109	+2664	+10.66552734	-5.37890625	-0.91845703	+2.30712891	-15.24902344	+17.40234375	+2796	+7.89257813	-9.53173828	-1.25683594	+53.15185547	+1.75781250	-28.74023438	+1812
+1458240689.20450000	+10.48974609	-6.27099609	-1.17773438	+41.55029297	-2.54882813	-65.12695313	+2648	+10.63037109	-5.38769531	-0.91406250	+2.43896484	-15.18310547	+17.42431641	+2772	+7.86181641	-9.54492188	-1.24365234	+53.28369141	+1.77978516	-28.71826172	+1796
+1458240689.20860000	+10.45458984	-6.28417969	-1.17333984	+41.68212891	-2.54882813	-65.06103516	+2628	+10.59521484	-5.39648438	-0.90966797	+2.59277344	-15.13916016	+17.44628906	+2752	+7.83544922	-9.56250000	-1.23046875	+53.45947266	+1.82373047	-28.74023438	+1780
+1458240689.21280000	+10.41943359	-6.29296875	-1.16894531	+41.79199219	-2.52685547	-65.01708984	+2612	+10.56005859	-5.40527344	-0.90527344	+2.70263672	-15.07324219	+17.49023438	+2732	+7.80468750	-9.57568359	-1.21728516	+53.59130859	+1.86767578	-28.74023438	+1768
+1458240689.21700000	+10.38427734	-6.30615234	-1.16894531	+41.90185547	-2.52685547	-64.95117188	+2596	+10.52490234	-5.41406250	-0.90087891	+2.81250000	-15.00732422	+17.51220703	+2712	+7.77832031	-9.58886719	-1.20410156	+53.74511719	+1.91162109	-28.74023438	+1752
+1458240689.22110010	+10.35351563	-6.31494141	-1.16455078	+42.03369141	-2.50488281	-64.90722656	+2580	+10.48974609	-5.42285156	-0.89648438	+2.94433594	-14.96337891	+17.53417969	+2688	+7.75195313	-9.60205078	-1.18652344	+53.89892578	+1.95556641	-28.74023438	+1744
+1458240689.22950010	+10.28759766	-6.33691406	-1.16015625	+42.25341797	-2.43896484	-64.75341797	+2552	+10.42382813	-5.44042969	-0.88769531	+3.16406250	-14.83154297	+17.60009766	+2648	+7.69921875	-9.63281250	-1.15576172	+54.16259766	+2.06542969	-28.74023438	+1720
+1458240689.23359990	+10.25683594	-6.35009766	-1.16015625	+42.36328125	-2.41699219	-64.68750000	+2536	+10.39306641	-5.44921875	-0.88769531	+3.27392578	-14.76562500	+17.64404297	+2624	+7.67285156	-9.64599609	-1.14697266	+54.31640625	+2.13134766	-28.69628906	+1712
+1458240689.23779990	+10.22607422	-6.35888672	-1.15576172	+42.45117188	-2.37304688	-64.62158203	+2524	+10.36230469	-5.46240234	-0.88769531	+3.33984375	-14.65576172	+17.68798828	+2604	+7.64648438	-9.65917969	-1.13378906	+54.42626953	+2.17529297	-28.67431641	+1704
+1458240689.24200010	+10.19970703	-6.36767578	-1.15576172	+42.56103516	-2.35107422	-64.53369141	+2512	+10.33154297	-5.46679688	-0.88769531	+3.44970703	-14.54589844	+17.73193359	+2584	+7.62011719	-9.67236328	-1.12500000	+54.53613281	+2.24121094	-28.63037109	+1692
+1458240689.24609990	+10.17333984	-6.37646484	-1.15576172	+42.69287109	-2.30712891	-64.46777344	+2496	+10.30517578	-5.47558594	-0.88330078	+3.53759766	-14.47998047	+17.77587891	+2564	+7.59375000	-9.68554688	-1.11621094	+54.64599609	+2.28515625	-28.56445313	+1684
+1458240689.25029990	+10.14257813	-6.38964844	-1.15136719	+42.75878906	-2.28515625	-64.42382813	+2484	+10.27441406	-5.48876953	-0.88330078	+3.58154297	-14.39208984	+17.79785156	+2544	+7.56738281	-9.70312500	-1.10742188	+54.71191406	+2.35107422	-28.52050781	+1676
+1458240689.25449990	+10.11621094	-6.39843750	-1.15136719	+42.86865234	-2.24121094	-64.35791016	+2472	+10.24365234	-5.49316406	-0.87890625	+3.66943359	-14.30419922	+17.84179688	+2524	+7.53662109	-9.71630859	-1.09863281	+54.75585938	+2.41699219	-28.45458984	+1668
+1458240689.25860000	+10.08984375	-6.40283203	-1.14697266	+42.97851563	-2.19726563	-64.31396484	+2456	+10.22167969	-5.50195313	-0.87890625	+3.75732422	-14.21630859	+17.86376953	+2504	+7.50146484	-9.73388672	-1.09423828	+54.77783203	+2.46093750	-28.36669922	+1660
+1458240689.26690010	+10.04150391	-6.42480469	-1.14257813	+43.13232422	-2.10937500	-64.20410156	+2432	+10.16894531	-5.51953125	-0.87451172	+3.82324219	-14.04052734	+17.90771484	+2464	+7.43994141	-9.76464844	-1.08984375	+54.79980469	+2.52685547	-28.16894531	+1644
+1458240689.27110000	+10.01953125	-6.42919922	-1.14257813	+43.22021484	-2.06542969	-64.13818359	+2416	+10.15136719	-5.52832031	-0.87451172	+3.88916016	-13.95263672	+17.92968750	+2444	+7.40917969	-9.78222656	-1.09423828	+54.77783203	+2.54882813	-28.03710938	+1636
+1458240689.27530000	+9.99316406	-6.44238281	-1.13818359	+43.24218750	-2.02148438	-64.09423828	+2404	+10.12500000	-5.54150391	-0.87451172	+3.84521484	-13.86474609	+17.95166016	+2428	+7.37402344	-9.79980469	-1.09423828	+54.75585938	+2.57080078	-27.92724609	+1624
+1458240689.27940010	+9.97119141	-6.44677734	-1.13378906	+43.30810547	-1.99951172	-64.07226563	+2392	+10.10302734	-5.55029297	-0.87011719	+3.86718750	-13.79882813	+17.95166016	+2412	+7.34326172	-9.81298828	-1.09423828	+54.71191406	+2.59277344	-27.81738281	+1616
+1458240689.28780010	+9.93164063	-6.46435547	-1.12939453	+43.37402344	-1.93359375	-64.02832031	+2368	+10.06347656	-5.57226563	-0.86572266	+3.84521484	-13.68896484	+17.97363281	+2376	+7.28173828	-9.84375000	-1.09863281	+54.62402344	+2.63671875	-27.64160156	+1592
+1458240689.29189990	+9.90966797	-6.47314453	-1.12500000	+43.41796875	-1.88964844	-64.00634766	+2356	+10.04589844	-5.57666016	-0.86132813	+3.84521484	-13.66699219	+17.95166016	+2360	+7.25537109	-9.85693359	-1.09863281	+54.58007813	+2.65869141	-27.55371094	+1580
+1458240689.30029990	+9.87451172	-6.49511719	-1.12500000	+43.41796875	-1.84570313	-63.94042969	+2332	+10.01513672	-5.60302734	-0.85693359	+3.75732422	-13.55712891	+17.95166016	+2332	+7.20263672	-9.88769531	-1.09863281	+54.44824219	+2.68066406	-27.39990234	+1556
+1458240689.30859990	+9.84814453	-6.50830078	-1.12060547	+43.46191406	-1.82373047	-63.91845703	+2308	+9.99316406	-5.61621094	-0.85693359	+3.69140625	-13.49121094	+17.97363281	+2300	+7.16308594	-9.90527344	-1.09863281	+54.38232422	+2.72460938	-27.31201172	+1528
+1458240689.31690000	+9.82177734	-6.53027344	-1.11621094	+43.37402344	-1.77978516	-63.91845703	+2288	+9.96679688	-5.63818359	-0.85253906	+3.51562500	-13.46923828	+17.92968750	+2276	+7.13671875	-9.92285156	-1.08984375	+54.31640625	+2.79052734	-27.26806641	+1504
+1458240689.32530000	+9.80419922	-6.56103516	-1.11621094	+43.26416016	-1.73583984	-63.91845703	+2268	+9.94921875	-5.66455078	-0.85253906	+3.33984375	-13.42529297	+17.90771484	+2252	+7.11914063	-9.94042969	-1.07226563	+54.27246094	+2.90039063	-27.31201172	+1480
+1458240689.33360000	+9.79541016	-6.57861328	-1.12060547	+43.19824219	-1.71386719	-63.89648438	+2252	+9.94042969	-5.68212891	-0.85693359	+3.18603516	-13.38134766	+17.90771484	+2228	+7.11035156	-9.94921875	-1.05468750	+54.27246094	+3.01025391	-27.33398438	+1456
+1458240689.33780000	+9.78662109	-6.59619141	-1.12060547	+43.08837891	-1.69189453	-63.91845703	+2244	+9.93164063	-5.69531250	-0.85693359	+3.05419922	-13.33740234	+17.88574219	+2216	+7.10595703	-9.95361328	-1.05029297	+54.25048828	+3.05419922	-27.35595703	+1448
+1458240689.34610010	+9.78222656	-6.61816406	-1.12500000	+42.97851563	-1.62597656	-63.91845703	+2232	+9.92724609	-5.71289063	-0.86572266	+2.87841797	-13.29345703	+17.86376953	+2196	+7.10156250	-9.96240234	-1.03710938	+54.22851563	+3.18603516	-27.39990234	+1428
+1458240689.35439990	+9.77783203	-6.63574219	-1.12939453	+42.82470703	-1.58203125	-63.94042969	+2220	+9.92285156	-5.73046875	-0.87011719	+2.70263672	-13.27148438	+17.81982422	+2176	+7.10156250	-9.97119141	-1.02832031	+54.20654297	+3.31787109	-27.44384766	+1412
+1458240689.36270000	+9.77343750	-6.65771484	-1.13378906	+42.71484375	-1.51611328	-63.94042969	+2208	+9.92285156	-5.74804688	-0.87890625	+2.57080078	-13.20556641	+17.77587891	+2160	+7.10156250	-9.97998047	-1.01953125	+54.16259766	+3.42773438	-27.44384766	+1396
+1458240689.36690000	+9.77343750	-6.66210938	-1.13818359	+42.64892578	-1.47216797	-63.96240234	+2200	+9.92285156	-5.75244141	-0.87890625	+2.50488281	-13.18359375	+17.77587891	+2152	+7.10156250	-9.98437500	-1.01953125	+54.11865234	+3.49365234	-27.44384766	+1388
+1458240689.37520000	+9.77343750	-6.67529297	-1.14257813	+42.56103516	-1.40625000	-63.96240234	+2188	+9.92724609	-5.76123047	-0.88769531	+2.41699219	-13.13964844	+17.73193359	+2132	+7.09716797	-9.99316406	-1.01953125	+54.03076172	+3.58154297	-27.42187500	+1376
+1458240689.37940000	+9.77343750	-6.67968750	-1.14697266	+42.51708984	-1.36230469	-63.96240234	+2184	+9.92724609	-5.76562500	-0.88769531	+2.37304688	-13.13964844	+17.73193359	+2124	+7.09277344	-9.99316406	-1.01953125	+53.98681641	+3.62548828	-27.39990234	+1372
+1458240689.38360000	+9.77343750	-6.68408203	-1.15136719	+42.47314453	-1.34033203	-63.96240234	+2180	+9.92724609	-5.77001953	-0.89208984	+2.35107422	-13.11767578	+17.70996094	+2116	+7.08837891	-10.00195313	-1.02392578	+53.94287109	+3.66943359	-27.37792969	+1364
+1458240689.39190010	+9.77783203	-6.69287109	-1.15136719	+42.40722656	-1.27441406	-63.96240234	+2168	+9.92724609	-5.77001953	-0.89208984	+2.30712891	-13.09570313	+17.68798828	+2100	+7.08398438	-10.00634766	-1.02832031	+53.83300781	+3.75732422	-27.31201172	+1352
+1458240689.40019990	+9.77783203	-6.70166016	-1.16015625	+42.31933594	-1.18652344	-63.98437500	+2160	+9.93603516	-5.78320313	-0.90087891	+2.19726563	-13.02978516	+17.62207031	+2088	+7.07519531	-10.01513672	-1.03271484	+53.72314453	+3.82324219	-27.24609375	+1344
+1458240689.40860010	+9.78222656	-6.71484375	-1.16894531	+42.20947266	-1.07666016	-63.98437500	+2152	+9.94482422	-5.80517578	-0.91406250	+1.99951172	-12.94189453	+17.49023438	+2080	+7.06640625	-10.02392578	-1.04150391	+53.59130859	+3.88916016	-27.18017578	+1332
+1458240689.41269990	+9.78662109	-6.73242188	-1.17773438	+42.09960938	-0.92285156	-64.00634766	+2148	+9.95800781	-5.83154297	-0.93164063	+1.71386719	-12.81005859	+17.29248047	+2080	+7.06201172	-10.03271484	-1.04589844	+53.50341797	+3.93310547	-27.13623047	+1328
+1458240689.42100000	+9.79541016	-6.75439453	-1.19091797	+41.90185547	-0.72509766	-64.05029297	+2144	+9.97558594	-5.85791016	-0.94921875	+1.45019531	-12.70019531	+17.09472656	+2076	+7.05322266	-10.04150391	-1.05468750	+53.32763672	+4.02099609	-27.04833984	+1316
+1458240689.42940000	+9.80859375	-6.77636719	-1.20410156	+41.70410156	-0.52734375	-64.09423828	+2132	+9.98876953	-5.87548828	-0.95800781	+1.27441406	-12.63427734	+16.98486328	+2064	+7.04443359	-10.05908203	-1.06347656	+53.12988281	+4.13085938	-26.93847656	+1304
+1458240689.43350010	+9.81298828	-6.78515625	-1.20410156	+41.63818359	-0.48339844	-64.11621094	+2128	+9.99316406	-5.87988281	-0.96240234	+1.20849609	-12.63427734	+16.94091797	+2060	+7.04443359	-10.06347656	-1.06787109	+53.04199219	+4.19677734	-26.89453125	+1296
+1458240689.44190000	+9.82617188	-6.79833984	-1.20849609	+41.52832031	-0.41748047	-64.16015625	+2120	+10.00634766	-5.88867188	-0.96240234	+1.07666016	-12.61230469	+16.87500000	+2052	+7.04443359	-10.07226563	-1.06787109	+52.88818359	+4.32861328	-26.85058594	+1280
+1458240689.45020010	+9.83935547	-6.81152344	-1.20410156	+41.41845703	-0.41748047	-64.22607422	+2112	+10.01513672	-5.89746094	-0.96240234	+0.96679688	-12.65625000	+16.83105469	+2044	+7.05761719	-10.08105469	-1.05908203	+52.80029297	+4.43847656	-26.87255859	+1268
+1458240689.45849990	+9.85253906	-6.82470703	-1.19970703	+41.33056641	-0.41748047	-64.29199219	+2108	+10.02392578	-5.90625000	-0.95800781	+0.85693359	-12.70019531	+16.76513672	+2044	+7.07519531	-10.08544922	-1.04589844	+52.75634766	+4.54833984	-26.93847656	+1260
+1458240689.46269990	+9.85693359	-6.82910156	-1.19531250	+41.28662109	-0.43945313	-64.33593750	+2104	+10.02832031	-5.90625000	-0.95800781	+0.81298828	-12.72216797	+16.74316406	+2044	+7.08398438	-10.08544922	-1.03271484	+52.73437500	+4.59228516	-27.00439453	+1260
+1458240689.47100000	+9.87011719	-6.83789063	-1.18652344	+41.19873047	-0.48339844	-64.40185547	+2104	+10.04150391	-5.91064453	-0.94921875	+0.72509766	-12.78808594	+16.72119141	+2044	+7.10595703	-10.08544922	-1.01513672	+52.71240234	+4.65820313	-27.13623047	+1260
+1458240689.47939990	+9.88330078	-6.84667969	-1.17773438	+41.11083984	-0.52734375	-64.48974609	+2104	+10.05029297	-5.91503906	-0.94482422	+0.65917969	-12.87597656	+16.67724609	+2048	+7.12792969	-10.08544922	-0.99316406	+52.69042969	+4.70214844	-27.26806641	+1260
+1458240689.48350000	+9.88769531	-6.85107422	-1.16894531	+41.08886719	-0.54931641	-64.53369141	+2104	+10.05468750	-5.91503906	-0.93603516	+0.63720703	-12.91992188	+16.65527344	+2052	+7.13232422	-10.08544922	-0.98437500	+52.66845703	+4.70214844	-27.35595703	+1260
+1458240689.49190000	+9.90087891	-6.85546875	-1.15576172	+41.02294922	-0.59326172	-64.64355469	+2108	+10.06787109	-5.91943359	-0.92724609	+0.57128906	-13.00781250	+16.58935547	+2064	+7.14550781	-10.08544922	-0.96679688	+52.60253906	+4.72412109	-27.46582031	+1264
+1458240689.50020000	+9.90966797	-6.85986328	-1.14257813	+41.00097656	-0.63720703	-64.73144531	+2112	+10.07666016	-5.92382813	-0.91406250	+0.52734375	-13.09570313	+16.52343750	+2076	+7.14550781	-10.09423828	-0.95361328	+52.49267578	+4.70214844	-27.55371094	+1260
+1458240689.50430010	+9.90966797	-6.85986328	-1.13818359	+40.97900391	-0.63720703	-64.77539063	+2112	+10.08105469	-5.92382813	-0.90966797	+0.50537109	-13.13964844	+16.50146484	+2080	+7.14550781	-10.09423828	-0.95361328	+52.42675781	+4.68017578	-27.57568359	+1260
+1458240689.51270010	+9.91845703	-6.85986328	-1.12060547	+40.95703125	-0.68115234	-64.88525391	+2120	+10.08984375	-5.92822266	-0.89648438	+0.48339844	-13.22753906	+16.43554688	+2092	+7.14111328	-10.10302734	-0.94482422	+52.29492188	+4.63623047	-27.61962891	+1256
+1458240689.52099990	+9.91845703	-6.85986328	-1.10742188	+40.93505859	-0.70312500	-64.99511719	+2124	+10.09423828	-5.92822266	-0.88330078	+0.43945313	-13.31542969	+16.36962891	+2108	+7.13232422	-10.11181641	-0.94482422	+52.11914063	+4.59228516	-27.64160156	+1256
+1458240689.52930000	+9.92285156	-6.85986328	-1.09423828	+40.93505859	-0.72509766	-65.06103516	+2132	+10.09863281	-5.93261719	-0.87451172	+0.41748047	-13.38134766	+16.30371094	+2120	+7.12792969	-10.11621094	-0.94042969	+51.98730469	+4.57031250	-27.66357422	+1252
+1458240689.53350000	+9.92724609	-6.85986328	-1.08984375	+40.91308594	-0.74707031	-65.10498047	+2136	+10.10302734	-5.93701172	-0.86572266	+0.39550781	-13.40332031	+16.25976563	+2124	+7.12353516	-10.12060547	-0.94042969	+51.92138672	+4.54833984	-27.68554688	+1252
+1458240689.54180000	+9.92724609	-6.85986328	-1.07666016	+40.91308594	-0.76904297	-65.19287109	+2140	+10.10742188	-5.93701172	-0.85693359	+0.37353516	-13.46923828	+16.21582031	+2136	+7.11474609	-10.12500000	-0.93164063	+51.81152344	+4.52636719	-27.70751953	+1248
+1458240689.55020000	+9.92724609	-6.85986328	-1.06347656	+40.91308594	-0.81298828	-65.28076172	+2148	+10.11181641	-5.94140625	-0.84814453	+0.32958984	-13.53515625	+16.17187500	+2148	+7.11474609	-10.12939453	-0.92724609	+51.74560547	+4.50439453	-27.77343750	+1244
+1458240689.55850010	+9.93164063	-6.86425781	-1.05468750	+40.91308594	-0.87890625	-65.36865234	+2156	+10.11181641	-5.94140625	-0.83935547	+0.30761719	-13.62304688	+16.12792969	+2160	+7.11474609	-10.13378906	-0.91406250	+51.70166016	+4.48242188	-27.83935547	+1244
+1458240689.56680010	+9.93603516	-6.86425781	-1.04589844	+40.91308594	-0.92285156	-65.43457031	+2168	+10.11621094	-5.94580078	-0.83056641	+0.30761719	-13.71093750	+16.08398438	+2172	+7.11914063	-10.13378906	-0.90087891	+51.67968750	+4.48242188	-27.94921875	+1240
+1458240689.57520010	+9.93603516	-6.86865234	-1.03710938	+40.89111328	-0.98876953	-65.50048828	+2176	+10.11621094	-5.94580078	-0.82177734	+0.28564453	-13.77685547	+16.06201172	+2184	+7.12792969	-10.13378906	-0.88330078	+51.70166016	+4.48242188	-28.08105469	+1244
+1458240689.58349990	+9.94042969	-6.87304688	-1.03271484	+40.89111328	-1.03271484	-65.56640625	+2188	+10.11621094	-5.94580078	-0.81738281	+0.28564453	-13.86474609	+16.01806641	+2196	+7.14111328	-10.12939453	-0.86572266	+51.72363281	+4.48242188	-28.21289063	+1248
+1458240689.59180000	+9.94482422	-6.87304688	-1.02392578	+40.89111328	-1.09863281	-65.65429688	+2200	+10.12060547	-5.95019531	-0.80859375	+0.26367188	-13.95263672	+15.97412109	+2208	+7.15429688	-10.12939453	-0.84375000	+51.78955078	+4.48242188	-28.38867188	+1256
+1458240689.60010000	+9.94482422	-6.87744141	-1.01953125	+40.86914063	-1.14257813	-65.72021484	+2212	+10.12060547	-5.95019531	-0.80419922	+0.26367188	-14.01855469	+15.95214844	+2220	+7.16308594	-10.12500000	-0.82617188	+51.81152344	+4.48242188	-28.52050781	+1264
+1458240689.60850000	+9.94921875	-6.87744141	-1.01513672	+40.86914063	-1.16455078	-65.78613281	+2224	+10.12060547	-5.95019531	-0.79980469	+0.26367188	-14.08447266	+15.90820313	+2232	+7.17187500	-10.12060547	-0.81298828	+51.83349609	+4.46044922	-28.65234375	+1268
+1458240689.61260010	+9.94921875	-6.88183594	-1.01074219	+40.86914063	-1.18652344	-65.83007813	+2228	+10.12060547	-5.95019531	-0.79541016	+0.26367188	-14.12841797	+15.86425781	+2236	+7.17187500	-10.12060547	-0.80859375	+51.83349609	+4.46044922	-28.69628906	+1272
+1458240689.62100010	+9.94921875	-6.88183594	-1.00634766	+40.84716797	-1.20849609	-65.91796875	+2240	+10.12500000	-5.95019531	-0.79541016	+0.26367188	-14.17236328	+15.82031250	+2248	+7.17187500	-10.12060547	-0.80419922	+51.78955078	+4.43847656	-28.76220703	+1276
+1458240689.62930010	+9.94921875	-6.88183594	-1.00195313	+40.84716797	-1.23046875	-66.00585938	+2252	+10.12500000	-5.95019531	-0.79101563	+0.26367188	-14.23828125	+15.75439453	+2260	+7.17187500	-10.12500000	-0.79980469	+51.74560547	+4.43847656	-28.80615234	+1280
+1458240689.64179990	+9.94921875	-6.87744141	-0.99755859	+40.84716797	-1.25244141	-66.15966797	+2268	+10.12939453	-5.95019531	-0.78662109	+0.26367188	-14.32617188	+15.62255859	+2272	+7.16308594	-10.12500000	-0.80419922	+51.65771484	+4.39453125	-28.82812500	+1280
+1458240689.66260000	+9.95361328	-6.86865234	-0.97998047	+40.89111328	-1.29638672	-66.46728516	+2292	+10.13378906	-5.94580078	-0.78222656	+0.28564453	-14.50195313	+15.40283203	+2300	+7.15429688	-10.12939453	-0.80419922	+51.52587891	+4.35058594	-28.91601563	+1284
+1458240689.67090010	+9.95800781	-6.86425781	-0.97558594	+40.91308594	-1.34033203	-66.59912109	+2300	+10.13818359	-5.94140625	-0.77783203	+0.28564453	-14.61181641	+15.31494141	+2312	+7.15429688	-10.12939453	-0.80419922	+51.50390625	+4.32861328	-28.98193359	+1280
+1458240689.67930010	+9.96240234	-6.85986328	-0.96679688	+40.95703125	-1.38427734	-66.70898438	+2308	+10.14257813	-5.93261719	-0.77343750	+0.30761719	-14.69970703	+15.24902344	+2320	+7.15869141	-10.12939453	-0.79980469	+51.48193359	+4.30664063	-29.06982422	+1284
+1458240689.68759990	+9.97119141	-6.85546875	-0.96240234	+41.00097656	-1.45019531	-66.84082031	+2316	+10.14697266	-5.92822266	-0.76904297	+0.35156250	-14.80957031	+15.20507813	+2332	+7.16748047	-10.12060547	-0.79541016	+51.50390625	+4.28466797	-29.22363281	+1288
+1458240689.69590000	+9.97998047	-6.85107422	-0.95800781	+41.04492188	-1.51611328	-66.92871094	+2324	+10.15136719	-5.92382813	-0.76464844	+0.37353516	-14.91943359	+15.16113281	+2344	+7.18066406	-10.11181641	-0.78222656	+51.54785156	+4.26269531	-29.39941406	+1296
+1458240689.70429990	+9.98876953	-6.84667969	-0.95361328	+41.08886719	-1.58203125	-66.99462891	+2332	+10.15576172	-5.91503906	-0.76025391	+0.39550781	-14.98535156	+15.13916016	+2356	+7.20263672	-10.09863281	-0.76464844	+51.63574219	+4.24072266	-29.61914063	+1308
+1458240689.71260000	+9.99316406	-6.83789063	-0.94921875	+41.13281250	-1.64794922	-67.06054688	+2340	+10.16015625	-5.90625000	-0.75585938	+0.43945313	-15.07324219	+15.13916016	+2368	+7.22460938	-10.08544922	-0.75146484	+51.74560547	+4.21875000	-29.79492188	+1320
+1458240689.72090010	+10.00195313	-6.83349609	-0.94482422	+41.19873047	-1.69189453	-67.12646484	+2352	+10.16455078	-5.90185547	-0.75146484	+0.46142578	-15.13916016	+15.11718750	+2380	+7.24218750	-10.07666016	-0.73828125	+51.81152344	+4.17480469	-29.97070313	+1332
+1458240689.72930000	+10.00634766	-6.82910156	-0.94042969	+41.24267578	-1.75781250	-67.19238281	+2360	+10.17333984	-5.89306641	-0.74707031	+0.50537109	-15.20507813	+15.11718750	+2388	+7.25097656	-10.06787109	-0.72949219	+51.85546875	+4.15283203	-30.08056641	+1340
+1458240689.73760010	+10.01513672	-6.82031250	-0.93164063	+41.30859375	-1.80175781	-67.25830078	+2368	+10.17773438	-5.88867188	-0.74267578	+0.52734375	-15.24902344	+15.09521484	+2396	+7.25537109	-10.06347656	-0.72949219	+51.81152344	+4.10888672	-30.16845703	+1348
+1458240689.75009990	+10.01953125	-6.81152344	-0.92285156	+41.39648438	-1.88964844	-67.36816406	+2380	+10.18212891	-5.87988281	-0.73388672	+0.59326172	-15.35888672	+15.07324219	+2412	+7.25537109	-10.06347656	-0.72949219	+51.74560547	+4.02099609	-30.25634766	+1352
+1458240689.77090000	+10.03271484	-6.78955078	-0.90527344	+41.57226563	-2.02148438	-67.63183594	+2396	+10.19531250	-5.86669922	-0.72070313	+0.70312500	-15.57861328	+14.98535156	+2428	+7.24658203	-10.06787109	-0.73828125	+51.56982422	+3.88916016	-30.38818359	+1356
+1458240689.77920010	+10.03710938	-6.78076172	-0.90087891	+41.66015625	-2.10937500	-67.71972656	+2400	+10.19531250	-5.86230469	-0.71630859	+0.74707031	-15.68847656	+14.94140625	+2436	+7.24218750	-10.06787109	-0.74267578	+51.52587891	+3.84521484	-30.45410156	+1356
+1458240689.78760000	+10.04150391	-6.77636719	-0.89208984	+41.74804688	-2.17529297	-67.80761719	+2408	+10.19970703	-5.85351563	-0.71191406	+0.79101563	-15.79833984	+14.91943359	+2440	+7.24658203	-10.06787109	-0.73828125	+51.52587891	+3.80126953	-30.56396484	+1356
+1458240689.79590010	+10.04589844	-6.76757813	-0.88769531	+41.81396484	-2.26318359	-67.91748047	+2412	+10.19970703	-5.84912109	-0.70312500	+0.85693359	-15.88623047	+14.89746094	+2448	+7.25537109	-10.06347656	-0.73388672	+51.56982422	+3.77929688	-30.67382813	+1356
+1458240689.80419990	+10.04589844	-6.76318359	-0.88330078	+41.90185547	-2.32910156	-67.98339844	+2420	+10.20410156	-5.84472656	-0.69873047	+0.92285156	-15.97412109	+14.87548828	+2452	+7.26416016	-10.05908203	-0.72070313	+51.63574219	+3.75732422	-30.82763672	+1360
+1458240689.80839990	+10.05029297	-6.76318359	-0.88330078	+41.92382813	-2.37304688	-68.02734375	+2424	+10.20410156	-5.84472656	-0.69873047	+0.94482422	-16.01806641	+14.85351563	+2456	+7.27294922	-10.05468750	-0.71630859	+51.67968750	+3.75732422	-30.89355469	+1364
+1458240689.82090000	+10.05029297	-6.75878906	-0.87890625	+42.03369141	-2.46093750	-68.13720703	+2432	+10.20410156	-5.83593750	-0.68994141	+1.03271484	-16.14990234	+14.83154297	+2464	+7.29052734	-10.04589844	-0.69433594	+51.85546875	+3.73535156	-31.15722656	+1376
+1458240689.82920000	+10.05029297	-6.75439453	-0.87451172	+42.12158203	-2.52685547	-68.20312500	+2440	+10.19970703	-5.82714844	-0.68554688	+1.12060547	-16.23779297	+14.80957031	+2468	+7.29931641	-10.03710938	-0.68115234	+51.94335938	+3.73535156	-31.31103516	+1384
+1458240689.83750010	+10.05029297	-6.74560547	-0.87011719	+42.23144531	-2.57080078	-68.29101563	+2448	+10.19531250	-5.82275391	-0.68115234	+1.23046875	-16.32568359	+14.76562500	+2472	+7.30371094	-10.03271484	-0.67236328	+52.03125000	+3.71337891	-31.42089844	+1392
+1458240689.84590010	+10.04150391	-6.73681641	-0.86132813	+42.34130859	-2.61474609	-68.40087891	+2460	+10.19091797	-5.81396484	-0.67236328	+1.36230469	-16.41357422	+14.72167969	+2476	+7.30371094	-10.03271484	-0.66357422	+52.09716797	+3.69140625	-31.53076172	+1396
+1458240689.85419990	+10.03271484	-6.72363281	-0.85253906	+42.56103516	-2.68066406	-68.55468750	+2468	+10.17333984	-5.79638672	-0.65917969	+1.62597656	-16.56738281	+14.61181641	+2484	+7.29931641	-10.02832031	-0.65917969	+52.16308594	+3.66943359	-31.61865234	+1404
+1458240689.86250000	+10.01513672	-6.70605469	-0.83935547	+42.84667969	-2.72460938	-68.75244141	+2480	+10.15576172	-5.77880859	-0.64599609	+1.93359375	-16.72119141	+14.47998047	+2488	+7.29052734	-10.02832031	-0.65039063	+52.22900391	+3.62548828	-31.70654297	+1408
+1458240689.87500000	+9.98437500	-6.67529297	-0.82177734	+43.28613281	-2.79052734	-69.06005859	+2492	+10.12939453	-5.75683594	-0.63281250	+2.30712891	-16.87500000	+14.32617188	+2488	+7.26416016	-10.02832031	-0.65039063	+52.33886719	+3.51562500	-31.83837891	+1420
+1458240689.88340000	+9.97119141	-6.65771484	-0.80859375	+43.54980469	-2.83447266	-69.23583984	+2500	+10.11621094	-5.73925781	-0.62402344	+2.52685547	-16.96289063	+14.26025391	+2484	+7.24218750	-10.02832031	-0.64599609	+52.42675781	+3.42773438	-31.90429688	+1424
+1458240689.89170000	+9.95800781	-6.64892578	-0.79980469	+43.72558594	-2.87841797	-69.36767578	+2504	+10.10742188	-5.73486328	-0.61962891	+2.68066406	-17.05078125	+14.19433594	+2480	+7.22460938	-10.02392578	-0.64160156	+52.55859375	+3.31787109	-32.03613281	+1432
+1458240689.90000010	+9.95361328	-6.64453125	-0.79101563	+43.83544922	-2.94433594	-69.47753906	+2508	+10.09863281	-5.73046875	-0.61523438	+2.76855469	-17.13867188	+14.15039063	+2476	+7.21582031	-10.02392578	-0.63281250	+52.69042969	+3.27392578	-32.14599609	+1436
+1458240689.90829990	+9.94921875	-6.64013672	-0.78662109	+43.94531250	-3.03222656	-69.58740234	+2516	+10.09423828	-5.72167969	-0.61083984	+2.87841797	-17.22656250	+14.15039063	+2476	+7.22021484	-10.01953125	-0.61962891	+52.84423828	+3.20800781	-32.29980469	+1444
+1458240689.91669990	+9.94921875	-6.64013672	-0.78222656	+43.96728516	-3.09814453	-69.67529297	+2524	+10.08984375	-5.72167969	-0.60205078	+2.87841797	-17.33642578	+14.12841797	+2472	+7.22460938	-10.01513672	-0.60644531	+52.93212891	+3.18603516	-32.43164063	+1452
+1458240689.92500000	+9.95361328	-6.64453125	-0.77343750	+43.96728516	-3.20800781	-69.78515625	+2532	+10.09423828	-5.72167969	-0.59765625	+2.90039063	-17.44628906	+14.10644531	+2472	+7.23779297	-10.01074219	-0.58886719	+53.02001953	+3.14208984	-32.56347656	+1464
+1458240689.93330000	+9.95800781	-6.64453125	-0.76464844	+43.96728516	-3.29589844	-69.89501953	+2544	+10.09423828	-5.72167969	-0.58886719	+2.90039063	-17.57812500	+14.10644531	+2476	+7.24658203	-10.01074219	-0.57568359	+53.08593750	+3.12011719	-32.69531250	+1472
+1458240689.94170000	+9.95800781	-6.64892578	-0.76025391	+43.94531250	-3.38378906	-69.98291016	+2556	+10.09863281	-5.72607422	-0.58447266	+2.87841797	-17.66601563	+14.08447266	+2476	+7.25537109	-10.01074219	-0.56689453	+53.10791016	+3.07617188	-32.80517578	+1484
+1458240689.95420000	+9.96240234	-6.65332031	-0.74707031	+43.90136719	-3.51562500	-70.11474609	+2572	+10.09863281	-5.72607422	-0.57568359	+2.87841797	-17.81982422	+14.06250000	+2484	+7.26416016	-10.01074219	-0.55371094	+53.10791016	+3.01025391	-32.98095703	+1496
+1458240689.96250010	+9.96679688	-6.65332031	-0.73828125	+43.87939453	-3.60351563	-70.24658203	+2588	+10.10302734	-5.72607422	-0.56689453	+2.85644531	-17.90771484	+14.04052734	+2488	+7.26855469	-10.01074219	-0.54931641	+53.06396484	+2.94433594	-33.11279297	+1500
+1458240689.97079990	+9.97119141	-6.65771484	-0.72509766	+43.85742188	-3.71337891	-70.35644531	+2600	+10.10742188	-5.73046875	-0.56250000	+2.83447266	-18.01757813	+14.01855469	+2496	+7.26855469	-10.01513672	-0.54052734	+52.99804688	+2.85644531	-33.24462891	+1508
+1458240689.97910000	+9.97998047	-6.65771484	-0.70312500	+43.81347656	-3.91113281	-70.57617188	+2620	+10.11181641	-5.73046875	-0.54492188	+2.81250000	-18.23730469	+13.95263672	+2504	+7.26855469	-10.02392578	-0.53613281	+52.84423828	+2.70263672	-33.44238281	+1512
+1458240689.98750000	+9.98437500	-6.66210938	-0.68115234	+43.76953125	-4.13085938	-70.86181641	+2640	+10.12060547	-5.73486328	-0.52294922	+2.79052734	-18.56689453	+13.86474609	+2520	+7.25976563	-10.03710938	-0.53173828	+52.66845703	+2.54882813	-33.64013672	+1516
+1458240690.00000000	+9.99316406	-6.66210938	-0.64599609	+43.70361328	-4.41650391	-71.19140625	+2668	+10.13378906	-5.73925781	-0.49218750	+2.74658203	-19.02832031	+13.73291016	+2548	+7.24658203	-10.05468750	-0.53173828	+52.38281250	+2.30712891	-33.92578125	+1516
+1458240690.00830010	+9.99755859	-6.66210938	-0.63281250	+43.65966797	-4.54833984	-71.34521484	+2688	+10.14257813	-5.74365234	-0.47460938	+2.72460938	-19.22607422	+13.66699219	+2564	+7.24658203	-10.05908203	-0.52734375	+52.25097656	+2.17529297	-34.05761719	+1512
+1458240690.01659990	+10.00195313	-6.66210938	-0.62402344	+43.65966797	-4.65820313	-71.43310547	+2708	+10.14697266	-5.74365234	-0.46582031	+2.72460938	-19.35791016	+13.64501953	+2584	+7.25097656	-10.06347656	-0.52294922	+52.20703125	+2.08740234	-34.16748047	+1508
+1458240690.02500010	+10.00195313	-6.66650391	-0.61523438	+43.63769531	-4.74609375	-71.47705078	+2728	+10.14697266	-5.74365234	-0.46142578	+2.70263672	-19.44580078	+13.64501953	+2600	+7.25537109	-10.06347656	-0.51416016	+52.22900391	+2.06542969	-34.27734375	+1512
+1458240690.03329990	+10.00634766	-6.66650391	-0.61083984	+43.61572266	-4.83398438	-71.52099609	+2748	+10.15136719	-5.74365234	-0.45263672	+2.68066406	-19.53369141	+13.66699219	+2616	+7.26855469	-10.06347656	-0.50537109	+52.27294922	+2.04345703	-34.36523438	+1512
+1458240690.04580000	+10.01074219	-6.67089844	-0.60644531	+43.59375000	-4.92187500	-71.54296875	+2776	+10.15136719	-5.74365234	-0.44824219	+2.68066406	-19.62158203	+13.66699219	+2640	+7.28613281	-10.05908203	-0.48779297	+52.36083984	+2.02148438	-34.47509766	+1520
+1458240690.06240010	+10.01953125	-6.67529297	-0.59765625	+43.54980469	-5.03173828	-71.58691406	+2812	+10.15576172	-5.74365234	-0.43945313	+2.68066406	-19.70947266	+13.68896484	+2668	+7.30371094	-10.05468750	-0.47460938	+52.47070313	+2.02148438	-34.54101563	+1532
+1458240690.07489990	+10.01953125	-6.67529297	-0.59326172	+43.54980469	-5.09765625	-71.63085938	+2836	+10.16015625	-5.74365234	-0.43505859	+2.68066406	-19.77539063	+13.71093750	+2688	+7.31250000	-10.05029297	-0.46582031	+52.49267578	+1.99951172	-34.56298828	+1540
+1458240690.08330010	+10.02392578	-6.67968750	-0.58886719	+43.52783203	-5.14160156	-71.65283203	+2852	+10.16015625	-5.74365234	-0.43066406	+2.70263672	-19.81933594	+13.71093750	+2704	+7.31250000	-10.05029297	-0.46582031	+52.49267578	+1.97753906	-34.54101563	+1544
+1458240690.09159990	+10.02392578	-6.67968750	-0.58447266	+43.52783203	-5.16357422	-71.69677734	+2864	+10.16455078	-5.74365234	-0.43066406	+2.70263672	-19.86328125	+13.68896484	+2716	+7.31250000	-10.05468750	-0.46582031	+52.47070313	+1.95556641	-34.51904297	+1548
+1458240690.09990000	+10.02392578	-6.67529297	-0.58007813	+43.52783203	-5.18554688	-71.71875000	+2880	+10.16455078	-5.74365234	-0.42626953	+2.72460938	-19.88525391	+13.68896484	+2724	+7.30810547	-10.05468750	-0.47021484	+52.42675781	+1.93359375	-34.47509766	+1552
+1458240690.10830000	+10.02392578	-6.67529297	-0.57568359	+43.52783203	-5.20751953	-71.76269531	+2892	+10.16455078	-5.73925781	-0.42187500	+2.72460938	-19.90722656	+13.68896484	+2736	+7.30371094	-10.05908203	-0.47460938	+52.38281250	+1.88964844	-34.43115234	+1556
+1458240690.11660000	+10.02392578	-6.67529297	-0.57128906	+43.52783203	-5.22949219	-71.78466797	+2904	+10.16894531	-5.73925781	-0.42187500	+2.74658203	-19.92919922	+13.66699219	+2744	+7.29931641	-10.06347656	-0.47460938	+52.33886719	+1.86767578	-34.40917969	+1556
+1458240690.12490010	+10.02392578	-6.67529297	-0.56689453	+43.52783203	-5.22949219	-71.80664063	+2912	+10.16894531	-5.74365234	-0.41748047	+2.74658203	-19.95117188	+13.66699219	+2752	+7.29492188	-10.06347656	-0.47900391	+52.29492188	+1.84570313	-34.36523438	+1560
+1458240690.13319990	+10.02392578	-6.67529297	-0.56689453	+43.52783203	-5.25146484	-71.82861328	+2920	+10.16894531	-5.74365234	-0.41748047	+2.76855469	-19.97314453	+13.66699219	+2760	+7.29492188	-10.06787109	-0.47900391	+52.27294922	+1.84570313	-34.36523438	+1560
+1458240690.14159990	+10.02832031	-6.67529297	-0.56250000	+43.52783203	-5.27343750	-71.82861328	+2928	+10.16894531	-5.74365234	-0.41748047	+2.76855469	-19.97314453	+13.66699219	+2768	+7.29492188	-10.06787109	-0.48339844	+52.25097656	+1.82373047	-34.34326172	+1556
+1458240690.14990000	+10.02832031	-6.67529297	-0.56250000	+43.52783203	-5.29541016	-71.85058594	+2936	+10.17333984	-5.74365234	-0.41308594	+2.76855469	-19.99511719	+13.66699219	+2772	+7.29492188	-10.06787109	-0.47900391	+52.25097656	+1.82373047	-34.34326172	+1556
+1458240690.16240000	+10.02832031	-6.67968750	-0.56250000	+43.50585938	-5.31738281	-71.85058594	+2952	+10.17333984	-5.74365234	-0.40869141	+2.79052734	-20.03906250	+13.66699219	+2784	+7.29931641	-10.06787109	-0.47460938	+52.29492188	+1.82373047	-34.38720703	+1556
+1458240690.16660000	+10.02832031	-6.67968750	-0.56250000	+43.50585938	-5.33935547	-71.85058594	+2956	+10.17333984	-5.74365234	-0.40869141	+2.79052734	-20.03906250	+13.66699219	+2784	+7.30371094	-10.06787109	-0.47021484	+52.29492188	+1.82373047	-34.38720703	+1556
+1458240690.17490010	+10.03271484	-6.67968750	-0.56250000	+43.48388672	-5.36132813	-71.85058594	+2964	+10.17333984	-5.74365234	-0.40869141	+2.79052734	-20.06103516	+13.66699219	+2792	+7.30810547	-10.06787109	-0.46582031	+52.33886719	+1.84570313	-34.43115234	+1556
+1458240690.18319990	+10.03271484	-6.67968750	-0.55810547	+43.48388672	-5.38330078	-71.85058594	+2972	+10.17333984	-5.74804688	-0.40429688	+2.79052734	-20.08300781	+13.66699219	+2796	+7.31689453	-10.06787109	-0.46142578	+52.38281250	+1.84570313	-34.45312500	+1560
+1458240690.18740010	+10.03271484	-6.67968750	-0.55810547	+43.48388672	-5.38330078	-71.85058594	+2976	+10.17333984	-5.74804688	-0.40429688	+2.79052734	-20.08300781	+13.66699219	+2800	+7.31689453	-10.06787109	-0.45703125	+52.38281250	+1.84570313	-34.45312500	+1560
+1458240690.19569990	+10.03710938	-6.67968750	-0.55810547	+43.48388672	-5.40527344	-71.85058594	+2984	+10.17333984	-5.74804688	-0.40429688	+2.79052734	-20.10498047	+13.66699219	+2804	+7.32128906	-10.06787109	-0.45263672	+52.40478516	+1.84570313	-34.47509766	+1560
+1458240690.20400000	+10.03710938	-6.67968750	-0.55810547	+43.48388672	-5.40527344	-71.85058594	+2992	+10.17333984	-5.74804688	-0.40429688	+2.79052734	-20.10498047	+13.64501953	+2808	+7.32128906	-10.06787109	-0.45263672	+52.40478516	+1.84570313	-34.45312500	+1560
+1458240690.20820000	+10.03710938	-6.67968750	-0.55810547	+43.48388672	-5.40527344	-71.87255859	+2996	+10.17333984	-5.74804688	-0.40429688	+2.79052734	-20.10498047	+13.64501953	+2812	+7.31689453	-10.06787109	-0.45263672	+52.40478516	+1.84570313	-34.45312500	+1560
+1458240690.21650000	+10.03710938	-6.67968750	-0.55810547	+43.48388672	-5.40527344	-71.87255859	+3000	+10.17333984	-5.74804688	-0.40429688	+2.79052734	-20.10498047	+13.64501953	+2816	+7.31689453	-10.06787109	-0.45703125	+52.38281250	+1.84570313	-34.43115234	+1564
+1458240690.22490000	+10.03710938	-6.67968750	-0.55810547	+43.50585938	-5.40527344	-71.87255859	+3008	+10.17333984	-5.74804688	-0.40429688	+2.81250000	-20.10498047	+13.64501953	+2820	+7.31250000	-10.07226563	-0.45703125	+52.36083984	+1.82373047	-34.40917969	+1564
+1458240690.22900010	+10.03710938	-6.67529297	-0.55810547	+43.50585938	-5.40527344	-71.87255859	+3008	+10.17333984	-5.74804688	-0.40429688	+2.81250000	-20.10498047	+13.64501953	+2820	+7.31250000	-10.07226563	-0.45703125	+52.36083984	+1.82373047	-34.40917969	+1564
+1458240690.23740010	+10.03710938	-6.67529297	-0.55810547	+43.50585938	-5.40527344	-71.87255859	+3012	+10.17333984	-5.74804688	-0.40429688	+2.81250000	-20.10498047	+13.64501953	+2824	+7.30810547	-10.07226563	-0.46142578	+52.33886719	+1.82373047	-34.38720703	+1560
+1458240690.24569990	+10.03710938	-6.67529297	-0.55810547	+43.50585938	-5.40527344	-71.87255859	+3016	+10.17333984	-5.74804688	-0.40429688	+2.81250000	-20.10498047	+13.62304688	+2828	+7.30810547	-10.07226563	-0.46142578	+52.33886719	+1.82373047	-34.36523438	+1560
+1458240690.24990010	+10.03710938	-6.67529297	-0.55810547	+43.50585938	-5.40527344	-71.87255859	+3020	+10.17333984	-5.74804688	-0.40429688	+2.81250000	-20.10498047	+13.62304688	+2828	+7.30810547	-10.07226563	-0.46142578	+52.33886719	+1.82373047	-34.36523438	+1560
+1458240690.25819990	+10.03710938	-6.67529297	-0.55810547	+43.50585938	-5.40527344	-71.87255859	+3020	+10.17333984	-5.74804688	-0.40429688	+2.81250000	-20.08300781	+13.62304688	+2832	+7.30810547	-10.07226563	-0.46142578	+52.33886719	+1.82373047	-34.36523438	+1560
+1458240690.26239990	+10.03710938	-6.67529297	-0.55810547	+43.50585938	-5.40527344	-71.87255859	+3024	+10.17333984	-5.74804688	-0.40429688	+2.83447266	-20.08300781	+13.62304688	+2836	+7.30810547	-10.07226563	-0.46142578	+52.33886719	+1.82373047	-34.36523438	+1560
+1458240690.27070000	+10.03710938	-6.67529297	-0.55810547	+43.50585938	-5.40527344	-71.87255859	+3024	+10.17333984	-5.74804688	-0.40429688	+2.83447266	-20.08300781	+13.62304688	+2836	+7.30810547	-10.07226563	-0.46142578	+52.33886719	+1.84570313	-34.36523438	+1556
+1458240690.27480010	+10.03710938	-6.67529297	-0.55810547	+43.50585938	-5.40527344	-71.87255859	+3028	+10.17333984	-5.74804688	-0.40429688	+2.83447266	-20.08300781	+13.62304688	+2840	+7.30810547	-10.07226563	-0.46142578	+52.36083984	+1.84570313	-34.36523438	+1556
+1458240690.28320000	+10.03710938	-6.67529297	-0.55810547	+43.50585938	-5.40527344	-71.87255859	+3028	+10.17333984	-5.74804688	-0.40429688	+2.83447266	-20.08300781	+13.62304688	+2840	+7.30810547	-10.07226563	-0.45703125	+52.38281250	+1.84570313	-34.36523438	+1556
+1458240690.28730010	+10.03710938	-6.67529297	-0.55810547	+43.50585938	-5.40527344	-71.87255859	+3028	+10.17333984	-5.74365234	-0.40429688	+2.83447266	-20.08300781	+13.62304688	+2840	+7.30810547	-10.07226563	-0.45703125	+52.38281250	+1.86767578	-34.36523438	+1560
+1458240690.29150010	+10.03710938	-6.67529297	-0.55810547	+43.50585938	-5.40527344	-71.87255859	+3032	+10.17333984	-5.74365234	-0.40429688	+2.85644531	-20.08300781	+13.62304688	+2844	+7.31250000	-10.06787109	-0.45703125	+52.40478516	+1.86767578	-34.36523438	+1560
+1458240690.29979990	+10.03710938	-6.67529297	-0.55810547	+43.50585938	-5.40527344	-71.87255859	+3032	+10.17333984	-5.74365234	-0.40429688	+2.85644531	-20.06103516	+13.62304688	+2844	+7.31250000	-10.06787109	-0.45703125	+52.42675781	+1.86767578	-34.38720703	+1560
+1458240690.30399990	+10.03710938	-6.67529297	-0.55810547	+43.50585938	-5.40527344	-71.87255859	+3032	+10.17333984	-5.74365234	-0.40429688	+2.85644531	-20.06103516	+13.62304688	+2844	+7.31250000	-10.06787109	-0.45263672	+52.44873047	+1.88964844	-34.38720703	+1560
+1458240690.30819990	+10.03710938	-6.67529297	-0.55810547	+43.50585938	-5.38330078	-71.87255859	+3032	+10.17333984	-5.74365234	-0.40429688	+2.87841797	-20.06103516	+13.62304688	+2848	+7.31689453	-10.06787109	-0.45263672	+52.44873047	+1.88964844	-34.38720703	+1560
+1458240690.31649990	+10.03710938	-6.67529297	-0.55810547	+43.50585938	-5.38330078	-71.87255859	+3036	+10.17333984	-5.74365234	-0.40429688	+2.90039063	-20.03906250	+13.62304688	+2848	+7.31689453	-10.06787109	-0.45263672	+52.47070313	+1.91162109	-34.38720703	+1564
+1458240690.32069990	+10.03710938	-6.67529297	-0.55810547	+43.50585938	-5.38330078	-71.87255859	+3036	+10.17333984	-5.74365234	-0.40429688	+2.90039063	-20.03906250	+13.62304688	+2848	+7.31689453	-10.06787109	-0.45263672	+52.49267578	+1.91162109	-34.38720703	+1564
+1458240690.32900000	+10.03271484	-6.67529297	-0.55810547	+43.52783203	-5.38330078	-71.87255859	+3036	+10.17333984	-5.73925781	-0.40869141	+2.94433594	-20.03906250	+13.60107422	+2852	+7.31250000	-10.06787109	-0.45263672	+52.49267578	+1.91162109	-34.38720703	+1564
+1458240690.33320000	+10.03271484	-6.67529297	-0.55810547	+43.52783203	-5.38330078	-71.87255859	+3036	+10.16894531	-5.73925781	-0.40869141	+2.96630859	-20.01708984	+13.60107422	+2852	+7.31250000	-10.06787109	-0.45263672	+52.49267578	+1.91162109	-34.38720703	+1564
+1458240690.33730010	+10.03271484	-6.67529297	-0.55810547	+43.54980469	-5.38330078	-71.89453125	+3036	+10.16894531	-5.73486328	-0.40869141	+2.98828125	-20.01708984	+13.57910156	+2852	+7.31250000	-10.06787109	-0.45263672	+52.49267578	+1.91162109	-34.36523438	+1564
+1458240690.34570000	+10.03271484	-6.67089844	-0.55810547	+43.57177734	-5.36132813	-71.91650391	+3036	+10.16894531	-5.73486328	-0.40869141	+3.05419922	-20.01708984	+13.55712891	+2852	+7.31250000	-10.06787109	-0.45703125	+52.49267578	+1.91162109	-34.36523438	+1568
+1458240690.34980010	+10.03271484	-6.67089844	-0.55810547	+43.61572266	-5.36132813	-71.93847656	+3040	+10.16894531	-5.73046875	-0.40869141	+3.07617188	-20.03906250	+13.53515625	+2852	+7.30810547	-10.06787109	-0.45703125	+52.49267578	+1.91162109	-34.36523438	+1568
+1458240690.35809990	+10.03271484	-6.66650391	-0.55371094	+43.65966797	-5.36132813	-72.00439453	+3040	+10.16894531	-5.73046875	-0.40429688	+3.14208984	-20.06103516	+13.51318359	+2852	+7.30810547	-10.07226563	-0.45703125	+52.49267578	+1.91162109	-34.36523438	+1568
+1458240690.36229990	+10.03271484	-6.66650391	-0.55371094	+43.68164063	-5.36132813	-72.04833984	+3040	+10.16894531	-5.72607422	-0.40429688	+3.18603516	-20.06103516	+13.49121094	+2852	+7.30371094	-10.07226563	-0.45703125	+52.49267578	+1.91162109	-34.36523438	+1568
+1458240690.37060000	+10.03271484	-6.66210938	-0.54931641	+43.74755859	-5.36132813	-72.13623047	+3040	+10.16894531	-5.72607422	-0.40429688	+3.25195313	-20.10498047	+13.44726563	+2856	+7.30371094	-10.07226563	-0.45703125	+52.51464844	+1.91162109	-34.40917969	+1568
+1458240690.37480000	+10.03271484	-6.65771484	-0.54931641	+43.79150391	-5.36132813	-72.15820313	+3040	+10.16894531	-5.72167969	-0.40429688	+3.27392578	-20.12695313	+13.44726563	+2856	+7.30810547	-10.07226563	-0.45703125	+52.53662109	+1.91162109	-34.43115234	+1568
+1458240690.37899990	+10.03271484	-6.65771484	-0.54931641	+43.81347656	-5.36132813	-72.20214844	+3040	+10.16894531	-5.72167969	-0.40429688	+3.31787109	-20.14892578	+13.42529297	+2856	+7.30810547	-10.07226563	-0.45263672	+52.55859375	+1.91162109	-34.45312500	+1568
+1458240690.38730000	+10.03271484	-6.65771484	-0.54931641	+43.87939453	-5.38330078	-72.29003906	+3040	+10.16894531	-5.72167969	-0.40429688	+3.36181641	-20.19287109	+13.40332031	+2856	+7.31250000	-10.07226563	-0.44824219	+52.62451172	+1.91162109	-34.51904297	+1568
+1458240690.39150000	+10.03271484	-6.65771484	-0.54492188	+43.90136719	-5.38330078	-72.33398438	+3040	+10.16894531	-5.71728516	-0.39990234	+3.40576172	-20.21484375	+13.38134766	+2856	+7.31689453	-10.07226563	-0.44384766	+52.66845703	+1.91162109	-34.56298828	+1572
+1458240690.39980010	+10.03710938	-6.65771484	-0.54492188	+43.94531250	-5.40527344	-72.39990234	+3040	+10.16894531	-5.71728516	-0.39990234	+3.47167969	-20.25878906	+13.35937500	+2856	+7.32568359	-10.06787109	-0.43505859	+52.75634766	+1.93359375	-34.67285156	+1576
+1458240690.40400000	+10.03710938	-6.65771484	-0.54492188	+43.96728516	-5.40527344	-72.42187500	+3044	+10.16894531	-5.71728516	-0.39990234	+3.49365234	-20.28076172	+13.35937500	+2856	+7.33007813	-10.06787109	-0.43066406	+52.82226563	+1.93359375	-34.73876953	+1580
+1458240690.40809990	+10.03710938	-6.65771484	-0.54492188	+43.98925781	-5.42724609	-72.44384766	+3044	+10.16894531	-5.71728516	-0.39990234	+3.51562500	-20.30273438	+13.33740234	+2856	+7.33886719	-10.06787109	-0.42626953	+52.86621094	+1.95556641	-34.80468750	+1584
+1458240690.41650010	+10.03710938	-6.65771484	-0.54492188	+44.03320313	-5.42724609	-72.50976563	+3044	+10.16894531	-5.71728516	-0.39990234	+3.58154297	-20.34667969	+13.31542969	+2860	+7.34765625	-10.06347656	-0.41308594	+52.99804688	+1.97753906	-34.93652344	+1592
+1458240690.42059990	+10.03710938	-6.65771484	-0.54492188	+44.05517578	-5.42724609	-72.53173828	+3044	+10.16894531	-5.71728516	-0.39990234	+3.60351563	-20.36865234	+13.29345703	+2860	+7.35205078	-10.06347656	-0.41308594	+53.04199219	+1.97753906	-34.98046875	+1596
+1458240690.42890000	+10.04150391	-6.65771484	-0.54492188	+44.09912109	-5.42724609	-72.59765625	+3044	+10.16894531	-5.71728516	-0.39990234	+3.66943359	-20.39062500	+13.24951172	+2860	+7.35644531	-10.06787109	-0.40429688	+53.10791016	+1.99951172	-35.09033203	+1604
+1458240690.43310000	+10.04150391	-6.65771484	-0.54492188	+44.12109375	-5.40527344	-72.61962891	+3044	+10.16894531	-5.71728516	-0.39990234	+3.71337891	-20.41259766	+13.22753906	+2860	+7.35644531	-10.07226563	-0.40429688	+53.10791016	+1.99951172	-35.11230469	+1604
+1458240690.44140010	+10.04150391	-6.65771484	-0.54492188	+44.14306641	-5.40527344	-72.68554688	+3044	+10.16894531	-5.71728516	-0.39990234	+3.75732422	-20.41259766	+13.16162109	+2860	+7.35205078	-10.07666016	-0.40429688	+53.10791016	+1.99951172	-35.15625000	+1608
+1458240690.44560000	+10.04150391	-6.65332031	-0.54492188	+44.16503906	-5.38330078	-72.72949219	+3044	+10.16894531	-5.71728516	-0.39990234	+3.77929688	-20.43457031	+13.13964844	+2860	+7.35205078	-10.08105469	-0.40869141	+53.10791016	+1.99951172	-35.15625000	+1608
+1458240690.45390010	+10.03710938	-6.65332031	-0.54052734	+44.20898438	-5.38330078	-72.81738281	+3044	+10.16455078	-5.71728516	-0.39990234	+3.84521484	-20.45654297	+13.09570313	+2860	+7.34326172	-10.08544922	-0.41308594	+53.06396484	+1.99951172	-35.15625000	+1612
