# Supplementary material for: A direct effect of perception on action when grasping a cup
Source: Sci Rep. 2018 Jan 9;8:171. doi: 10.1038/s41598-017-18591-5 (PMC5760564; doi:10.1038/s41598-017-18591-5)
Supplement: Supplementary file 6 — Supplementary Information [file 41598_2017_18591_MOESM6_ESM.zip › SciRep_Data/S02instruct/S02_100instruct_Tr14.dat]

+1000000000000.00000000	+0.00000000	+0.00000000	+0.00000000	+0.00000000	+0.00000000	+0.00000000	+0	+0.00000000	+0.00000000	+0.00000000	+0.00000000	+0.00000000	+0.00000000	+0	+0.00000000	+0.00000000	+0.00000000	+0.00000000	+0.00000000	+0.00000000	+0
+1458240690.45810010	+10.03710938	-6.65332031	-0.54052734	+44.23095703	-5.36132813	-72.83935547	+3044	+10.16455078	-5.71728516	-0.39990234	+3.86718750	-20.47851563	+13.05175781	+2860	+7.33886719	-10.08984375	-0.41308594	+53.02001953	+1.99951172	-35.15625000	+1612
+1458240690.46639990	+10.03710938	-6.64892578	-0.53613281	+44.25292969	-5.36132813	-72.92724609	+3044	+10.16455078	-5.71728516	-0.39550781	+3.91113281	-20.50048828	+13.00781250	+2856	+7.33007813	-10.09423828	-0.41748047	+52.97607422	+1.97753906	-35.15625000	+1612
+1458240690.47059990	+10.03710938	-6.64892578	-0.53613281	+44.27490234	-5.36132813	-72.94921875	+3044	+10.16455078	-5.71728516	-0.39550781	+3.93310547	-20.50048828	+12.98583984	+2856	+7.32568359	-10.09863281	-0.42187500	+52.95410156	+1.97753906	-35.15625000	+1608
+1458240690.47480010	+10.03710938	-6.64892578	-0.53613281	+44.27490234	-5.36132813	-72.97119141	+3040	+10.16455078	-5.71728516	-0.39550781	+3.95507813	-20.52246094	+12.96386719	+2856	+7.32568359	-10.09863281	-0.42187500	+52.95410156	+1.97753906	-35.15625000	+1608
+1458240690.48309990	+10.03710938	-6.64892578	-0.53173828	+44.29687500	-5.38330078	-73.03710938	+3040	+10.16455078	-5.71728516	-0.39550781	+3.99902344	-20.54443359	+12.94189453	+2856	+7.32128906	-10.09863281	-0.42187500	+52.95410156	+1.95556641	-35.20019531	+1604
+1458240690.48729990	+10.03710938	-6.64892578	-0.53173828	+44.29687500	-5.40527344	-73.05908203	+3040	+10.16894531	-5.71728516	-0.39550781	+4.02099609	-20.56640625	+12.91992188	+2856	+7.32568359	-10.09863281	-0.42187500	+52.95410156	+1.95556641	-35.20019531	+1600
+1458240690.49140000	+10.04150391	-6.64892578	-0.53173828	+44.31884766	-5.40527344	-73.08105469	+3040	+10.16894531	-5.71728516	-0.39550781	+4.04296875	-20.56640625	+12.91992188	+2856	+7.32568359	-10.09863281	-0.41748047	+52.97607422	+1.95556641	-35.22216797	+1600
+1458240696.77620010	+10.14697266	-6.70166016	-0.42626953	+44.34082031	-7.82226563	-74.61914063	+3340	+10.25244141	-5.73486328	-0.32519531	+6.41601563	-22.32421875	+10.70068359	+3080	+7.42236328	-10.12939453	-0.34277344	+52.44873047	+1.95556641	-36.69433594	+1612
+1458240696.78449990	+10.14697266	-6.70166016	-0.42626953	+44.34082031	-7.82226563	-74.61914063	+3340	+10.25244141	-5.73486328	-0.32519531	+6.41601563	-22.34619141	+10.70068359	+3080	+7.42675781	-10.12500000	-0.33837891	+52.49267578	+1.95556641	-36.71630859	+1612
+1458240696.78870010	+10.14697266	-6.70166016	-0.42626953	+44.34082031	-7.82226563	-74.61914063	+3340	+10.25244141	-5.73486328	-0.32519531	+6.41601563	-22.34619141	+10.70068359	+3080	+7.42675781	-10.12500000	-0.33398438	+52.49267578	+1.97753906	-36.71630859	+1616
+1458240696.79290010	+10.14697266	-6.70166016	-0.42626953	+44.34082031	-7.82226563	-74.61914063	+3340	+10.25244141	-5.73486328	-0.32519531	+6.41601563	-22.34619141	+10.70068359	+3080	+7.43115234	-10.12500000	-0.33398438	+52.51464844	+1.97753906	-36.73828125	+1616
+1458240696.79699990	+10.14697266	-6.70605469	-0.42626953	+44.31884766	-7.84423828	-74.61914063	+3340	+10.25244141	-5.73486328	-0.32519531	+6.41601563	-22.34619141	+10.72265625	+3080	+7.43554688	-10.12500000	-0.33398438	+52.53662109	+1.97753906	-36.76025391	+1616
+1458240696.80119990	+10.14697266	-6.70605469	-0.42626953	+44.31884766	-7.84423828	-74.61914063	+3340	+10.25244141	-5.73486328	-0.32519531	+6.41601563	-22.34619141	+10.72265625	+3080	+7.43554688	-10.12500000	-0.32958984	+52.55859375	+1.97753906	-36.76025391	+1616
+1458240696.80539990	+10.14697266	-6.70605469	-0.42626953	+44.31884766	-7.84423828	-74.61914063	+3340	+10.25244141	-5.73486328	-0.32519531	+6.39404297	-22.34619141	+10.72265625	+3080	+7.43994141	-10.12060547	-0.32958984	+52.58056641	+1.97753906	-36.78222656	+1616
+1458240696.80950000	+10.14697266	-6.70605469	-0.42626953	+44.31884766	-7.84423828	-74.59716797	+3340	+10.25244141	-5.73486328	-0.32519531	+6.39404297	-22.34619141	+10.72265625	+3084	+7.44433594	-10.12060547	-0.32519531	+52.60253906	+1.99951172	-36.80419922	+1620
+1458240696.81370000	+10.14697266	-6.70605469	-0.42626953	+44.31884766	-7.84423828	-74.59716797	+3340	+10.25244141	-5.73486328	-0.32519531	+6.39404297	-22.34619141	+10.72265625	+3084	+7.44873047	-10.11621094	-0.32080078	+52.64648438	+1.99951172	-36.84814453	+1624
+1458240696.81789990	+10.14697266	-6.70605469	-0.42626953	+44.31884766	-7.84423828	-74.61914063	+3340	+10.25244141	-5.73486328	-0.32519531	+6.39404297	-22.34619141	+10.72265625	+3084	+7.45312500	-10.11621094	-0.31640625	+52.66845703	+1.99951172	-36.87011719	+1624
+1458240696.82200000	+10.14697266	-6.70605469	-0.42626953	+44.31884766	-7.84423828	-74.61914063	+3344	+10.25244141	-5.73486328	-0.32519531	+6.39404297	-22.34619141	+10.72265625	+3084	+7.45312500	-10.11621094	-0.31640625	+52.69042969	+1.99951172	-36.87011719	+1628
+1458240696.82620000	+10.14697266	-6.70605469	-0.42626953	+44.31884766	-7.84423828	-74.61914063	+3344	+10.25244141	-5.73486328	-0.32519531	+6.39404297	-22.34619141	+10.72265625	+3084	+7.45751953	-10.11621094	-0.31201172	+52.69042969	+1.99951172	-36.89208984	+1628
+1458240696.83040000	+10.14697266	-6.70605469	-0.42626953	+44.31884766	-7.86621094	-74.61914063	+3344	+10.25244141	-5.73486328	-0.32519531	+6.39404297	-22.36816406	+10.72265625	+3084	+7.45751953	-10.11621094	-0.31201172	+52.69042969	+1.99951172	-36.89208984	+1628
+1458240696.83870010	+10.14697266	-6.70605469	-0.42626953	+44.31884766	-7.86621094	-74.61914063	+3344	+10.25244141	-5.73486328	-0.32519531	+6.39404297	-22.36816406	+10.72265625	+3084	+7.45312500	-10.11621094	-0.31640625	+52.69042969	+1.97753906	-36.87011719	+1632
+1458240696.84290000	+10.14697266	-6.70605469	-0.42626953	+44.31884766	-7.86621094	-74.61914063	+3344	+10.25244141	-5.73486328	-0.32519531	+6.41601563	-22.36816406	+10.72265625	+3084	+7.45312500	-10.11621094	-0.31640625	+52.66845703	+1.97753906	-36.87011719	+1632
+1458240696.84699990	+10.14697266	-6.70605469	-0.42626953	+44.31884766	-7.86621094	-74.61914063	+3344	+10.25244141	-5.73486328	-0.32519531	+6.41601563	-22.36816406	+10.72265625	+3084	+7.45312500	-10.11621094	-0.31640625	+52.66845703	+1.97753906	-36.87011719	+1632
+1458240696.85529990	+10.14697266	-6.70605469	-0.42626953	+44.31884766	-7.86621094	-74.64111328	+3348	+10.25244141	-5.73486328	-0.32080078	+6.41601563	-22.36816406	+10.72265625	+3088	+7.44873047	-10.12060547	-0.32080078	+52.64648438	+1.95556641	-36.84814453	+1632
+1458240696.85949990	+10.14697266	-6.70605469	-0.42626953	+44.31884766	-7.86621094	-74.64111328	+3348	+10.25244141	-5.73486328	-0.32080078	+6.41601563	-22.36816406	+10.72265625	+3088	+7.44873047	-10.12060547	-0.32080078	+52.64648438	+1.95556641	-36.84814453	+1636
+1458240696.86780000	+10.14697266	-6.70166016	-0.42626953	+44.31884766	-7.86621094	-74.64111328	+3348	+10.25244141	-5.73486328	-0.32080078	+6.41601563	-22.36816406	+10.72265625	+3088	+7.44873047	-10.12060547	-0.32080078	+52.62451172	+1.95556641	-36.82617188	+1636
+1458240696.87620000	+10.14697266	-6.70166016	-0.42626953	+44.34082031	-7.86621094	-74.66308594	+3348	+10.25244141	-5.73486328	-0.32080078	+6.41601563	-22.36816406	+10.72265625	+3088	+7.44433594	-10.12060547	-0.32519531	+52.62451172	+1.95556641	-36.82617188	+1636
+1458240696.88450000	+10.14697266	-6.70166016	-0.42626953	+44.34082031	-7.86621094	-74.66308594	+3348	+10.25244141	-5.73486328	-0.32080078	+6.41601563	-22.36816406	+10.70068359	+3088	+7.44433594	-10.12060547	-0.32519531	+52.60253906	+1.93359375	-36.82617188	+1632
+1458240696.88870000	+10.14697266	-6.70166016	-0.42626953	+44.34082031	-7.86621094	-74.66308594	+3348	+10.25244141	-5.73486328	-0.32080078	+6.41601563	-22.36816406	+10.70068359	+3088	+7.44433594	-10.12060547	-0.32519531	+52.60253906	+1.93359375	-36.82617188	+1632
+1458240696.89700010	+10.14697266	-6.70166016	-0.42626953	+44.34082031	-7.86621094	-74.66308594	+3352	+10.25244141	-5.73486328	-0.32080078	+6.41601563	-22.36816406	+10.70068359	+3088	+7.44433594	-10.12060547	-0.32519531	+52.62451172	+1.93359375	-36.82617188	+1632
+1458240696.90529990	+10.14697266	-6.70166016	-0.42626953	+44.34082031	-7.86621094	-74.66308594	+3352	+10.25244141	-5.73486328	-0.32080078	+6.41601563	-22.39013672	+10.70068359	+3088	+7.44433594	-10.12060547	-0.32519531	+52.62451172	+1.93359375	-36.82617188	+1632
+1458240696.90949990	+10.14697266	-6.70166016	-0.42626953	+44.34082031	-7.86621094	-74.66308594	+3352	+10.25244141	-5.73486328	-0.32080078	+6.41601563	-22.39013672	+10.70068359	+3088	+7.44433594	-10.12060547	-0.32519531	+52.62451172	+1.93359375	-36.82617188	+1632
+1458240696.91779990	+10.14697266	-6.70166016	-0.42626953	+44.34082031	-7.86621094	-74.66308594	+3352	+10.25244141	-5.73486328	-0.32080078	+6.41601563	-22.39013672	+10.70068359	+3092	+7.44873047	-10.12060547	-0.32080078	+52.64648438	+1.93359375	-36.84814453	+1632
+1458240696.92199990	+10.15136719	-6.70166016	-0.42626953	+44.34082031	-7.86621094	-74.66308594	+3352	+10.25244141	-5.73486328	-0.32080078	+6.41601563	-22.39013672	+10.70068359	+3092	+7.44873047	-10.11621094	-0.32080078	+52.64648438	+1.93359375	-36.84814453	+1632
+1458240696.93030000	+10.15136719	-6.70166016	-0.42626953	+44.34082031	-7.86621094	-74.66308594	+3356	+10.25244141	-5.73486328	-0.32080078	+6.41601563	-22.39013672	+10.70068359	+3092	+7.44873047	-10.11621094	-0.32080078	+52.64648438	+1.93359375	-36.84814453	+1632
+1458240696.93860010	+10.15136719	-6.70166016	-0.42187500	+44.34082031	-7.86621094	-74.68505859	+3356	+10.25244141	-5.73046875	-0.32080078	+6.41601563	-22.39013672	+10.70068359	+3092	+7.44873047	-10.11621094	-0.32080078	+52.64648438	+1.93359375	-36.84814453	+1632
+1458240696.94700000	+10.15136719	-6.70166016	-0.42187500	+44.34082031	-7.86621094	-74.68505859	+3356	+10.25244141	-5.73046875	-0.32080078	+6.41601563	-22.39013672	+10.70068359	+3092	+7.44873047	-10.11621094	-0.32080078	+52.64648438	+1.93359375	-36.84814453	+1636
+1458240696.95530010	+10.15136719	-6.70166016	-0.42187500	+44.34082031	-7.86621094	-74.68505859	+3356	+10.25683594	-5.73046875	-0.32080078	+6.43798828	-22.39013672	+10.70068359	+3092	+7.44433594	-10.12060547	-0.32080078	+52.62451172	+1.93359375	-36.84814453	+1636
+1458240696.96359990	+10.15136719	-6.70166016	-0.42187500	+44.34082031	-7.86621094	-74.70703125	+3356	+10.25683594	-5.73046875	-0.32080078	+6.43798828	-22.39013672	+10.70068359	+3092	+7.44433594	-10.12060547	-0.32519531	+52.60253906	+1.93359375	-36.82617188	+1636
+1458240696.97610000	+10.15136719	-6.70166016	-0.42187500	+44.34082031	-7.86621094	-74.72900391	+3360	+10.25683594	-5.73046875	-0.32080078	+6.43798828	-22.39013672	+10.67871094	+3096	+7.43994141	-10.12060547	-0.32519531	+52.60253906	+1.91162109	-36.82617188	+1636
+1458240696.98449990	+10.15136719	-6.70166016	-0.42187500	+44.34082031	-7.86621094	-74.72900391	+3360	+10.25683594	-5.73046875	-0.32080078	+6.43798828	-22.39013672	+10.67871094	+3096	+7.43994141	-10.12060547	-0.32958984	+52.58056641	+1.91162109	-36.80419922	+1632
+1458240696.99280000	+10.15136719	-6.70166016	-0.42187500	+44.34082031	-7.86621094	-74.75097656	+3360	+10.25683594	-5.73046875	-0.32080078	+6.43798828	-22.39013672	+10.67871094	+3096	+7.43994141	-10.12060547	-0.32958984	+52.58056641	+1.91162109	-36.80419922	+1632
+1458240697.00110010	+10.15136719	-6.70166016	-0.42187500	+44.34082031	-7.86621094	-74.75097656	+3360	+10.25683594	-5.73046875	-0.32080078	+6.43798828	-22.41210938	+10.67871094	+3096	+7.43994141	-10.12060547	-0.32958984	+52.58056641	+1.91162109	-36.80419922	+1632
+1458240697.00939990	+10.15136719	-6.70166016	-0.42187500	+44.34082031	-7.86621094	-74.75097656	+3360	+10.25683594	-5.73046875	-0.32080078	+6.43798828	-22.41210938	+10.67871094	+3096	+7.43994141	-10.12060547	-0.32958984	+52.58056641	+1.91162109	-36.80419922	+1632
+1458240697.01780010	+10.15136719	-6.70166016	-0.42187500	+44.34082031	-7.86621094	-74.77294922	+3360	+10.25683594	-5.73046875	-0.32080078	+6.45996094	-22.41210938	+10.67871094	+3096	+7.43994141	-10.12060547	-0.32958984	+52.58056641	+1.91162109	-36.82617188	+1628
+1458240697.02189990	+10.15136719	-6.70166016	-0.42187500	+44.34082031	-7.86621094	-74.77294922	+3360	+10.25683594	-5.73046875	-0.32080078	+6.45996094	-22.41210938	+10.67871094	+3096	+7.43994141	-10.12060547	-0.32519531	+52.58056641	+1.91162109	-36.82617188	+1628
+1458240697.03029990	+10.15136719	-6.70166016	-0.42187500	+44.34082031	-7.86621094	-74.77294922	+3360	+10.25683594	-5.73046875	-0.32080078	+6.45996094	-22.41210938	+10.67871094	+3096	+7.44433594	-10.12060547	-0.32519531	+52.60253906	+1.91162109	-36.82617188	+1628
+1458240697.03860000	+10.15136719	-6.70166016	-0.42187500	+44.31884766	-7.86621094	-74.77294922	+3360	+10.25683594	-5.73046875	-0.32080078	+6.45996094	-22.41210938	+10.67871094	+3096	+7.44433594	-10.12060547	-0.32519531	+52.60253906	+1.91162109	-36.84814453	+1628
+1458240697.04279990	+10.15136719	-6.70166016	-0.42187500	+44.31884766	-7.86621094	-74.77294922	+3360	+10.25683594	-5.73046875	-0.32080078	+6.45996094	-22.41210938	+10.67871094	+3096	+7.44433594	-10.12060547	-0.32519531	+52.60253906	+1.91162109	-36.84814453	+1628
+1458240697.05110000	+10.15136719	-6.70166016	-0.42187500	+44.31884766	-7.86621094	-74.77294922	+3360	+10.25683594	-5.73046875	-0.32080078	+6.45996094	-22.43408203	+10.65673828	+3096	+7.44433594	-10.12060547	-0.32519531	+52.60253906	+1.91162109	-36.84814453	+1628
+1458240697.05940010	+10.15136719	-6.70166016	-0.42187500	+44.31884766	-7.86621094	-74.77294922	+3360	+10.25683594	-5.73046875	-0.32080078	+6.45996094	-22.43408203	+10.65673828	+3096	+7.44433594	-10.12060547	-0.32519531	+52.60253906	+1.91162109	-36.84814453	+1628
+1458240697.06780000	+10.15136719	-6.70166016	-0.42187500	+44.31884766	-7.86621094	-74.77294922	+3364	+10.25683594	-5.73046875	-0.32080078	+6.45996094	-22.43408203	+10.65673828	+3096	+7.44433594	-10.12060547	-0.32519531	+52.60253906	+1.91162109	-36.84814453	+1628
+1458240697.07610010	+10.15136719	-6.70166016	-0.42187500	+44.34082031	-7.86621094	-74.77294922	+3364	+10.25683594	-5.73046875	-0.32080078	+6.45996094	-22.43408203	+10.65673828	+3092	+7.43994141	-10.12060547	-0.32958984	+52.58056641	+1.91162109	-36.82617188	+1628
+1458240697.08439990	+10.15136719	-6.70166016	-0.42187500	+44.34082031	-7.86621094	-74.77294922	+3364	+10.25683594	-5.73046875	-0.31640625	+6.45996094	-22.43408203	+10.65673828	+3092	+7.43994141	-10.12060547	-0.32958984	+52.58056641	+1.91162109	-36.82617188	+1628
+1458240697.09270000	+10.15136719	-6.70166016	-0.42187500	+44.34082031	-7.86621094	-74.79492188	+3364	+10.25683594	-5.73046875	-0.31640625	+6.45996094	-22.43408203	+10.65673828	+3092	+7.43994141	-10.12500000	-0.32958984	+52.55859375	+1.91162109	-36.82617188	+1628
+1458240697.10110000	+10.15136719	-6.70166016	-0.42187500	+44.34082031	-7.86621094	-74.79492188	+3364	+10.25683594	-5.73046875	-0.31640625	+6.45996094	-22.43408203	+10.63476563	+3092	+7.43554688	-10.12500000	-0.33398438	+52.53662109	+1.91162109	-36.80419922	+1624
+1458240697.10940000	+10.15136719	-6.70166016	-0.42187500	+44.34082031	-7.84423828	-74.79492188	+3364	+10.25683594	-5.73046875	-0.31640625	+6.48193359	-22.43408203	+10.63476563	+3092	+7.43554688	-10.12500000	-0.33398438	+52.53662109	+1.91162109	-36.80419922	+1624
+1458240697.11770010	+10.15136719	-6.70166016	-0.42187500	+44.31884766	-7.84423828	-74.79492188	+3364	+10.25683594	-5.73046875	-0.31640625	+6.48193359	-22.43408203	+10.63476563	+3092	+7.43554688	-10.12500000	-0.33398438	+52.53662109	+1.91162109	-36.82617188	+1620
+1458240697.12610010	+10.15136719	-6.70166016	-0.42187500	+44.31884766	-7.84423828	-74.79492188	+3364	+10.25683594	-5.73046875	-0.31640625	+6.48193359	-22.43408203	+10.63476563	+3092	+7.43554688	-10.12500000	-0.33398438	+52.53662109	+1.91162109	-36.82617188	+1620
+1458240697.13019990	+10.15136719	-6.70166016	-0.42187500	+44.31884766	-7.84423828	-74.79492188	+3364	+10.25683594	-5.73046875	-0.31640625	+6.48193359	-22.43408203	+10.63476563	+3092	+7.43554688	-10.12500000	-0.32958984	+52.55859375	+1.91162109	-36.82617188	+1620
+1458240697.13860010	+10.15136719	-6.70166016	-0.42187500	+44.31884766	-7.84423828	-74.79492188	+3364	+10.25683594	-5.73046875	-0.31640625	+6.48193359	-22.43408203	+10.63476563	+3092	+7.43994141	-10.12500000	-0.32958984	+52.55859375	+1.91162109	-36.84814453	+1620
+1458240697.14689990	+10.15136719	-6.70166016	-0.42187500	+44.31884766	-7.84423828	-74.79492188	+3368	+10.25683594	-5.73046875	-0.31640625	+6.48193359	-22.43408203	+10.63476563	+3092	+7.43994141	-10.12500000	-0.32958984	+52.58056641	+1.91162109	-36.84814453	+1620
+1458240697.15520000	+10.15136719	-6.70166016	-0.42187500	+44.31884766	-7.84423828	-74.79492188	+3368	+10.25683594	-5.73046875	-0.31640625	+6.48193359	-22.43408203	+10.63476563	+3092	+7.43994141	-10.12500000	-0.32519531	+52.58056641	+1.91162109	-36.87011719	+1616
+1458240697.16770010	+10.15136719	-6.70166016	-0.42187500	+44.31884766	-7.84423828	-74.79492188	+3368	+10.25683594	-5.73046875	-0.32080078	+6.48193359	-22.43408203	+10.63476563	+3092	+7.44433594	-10.12060547	-0.32519531	+52.60253906	+1.91162109	-36.87011719	+1616
+1458240697.18020010	+10.15136719	-6.70166016	-0.42187500	+44.31884766	-7.84423828	-74.79492188	+3368	+10.25683594	-5.73046875	-0.32080078	+6.48193359	-22.43408203	+10.63476563	+3092	+7.43994141	-10.12500000	-0.32519531	+52.58056641	+1.91162109	-36.87011719	+1616
+1458240697.18849990	+10.15136719	-6.70166016	-0.42187500	+44.31884766	-7.84423828	-74.81689453	+3368	+10.25683594	-5.73046875	-0.32080078	+6.48193359	-22.43408203	+10.63476563	+3092	+7.43994141	-10.12500000	-0.32958984	+52.58056641	+1.91162109	-36.87011719	+1616
+1458240697.19689990	+10.15136719	-6.70166016	-0.42187500	+44.31884766	-7.84423828	-74.81689453	+3368	+10.25683594	-5.73046875	-0.32080078	+6.48193359	-22.43408203	+10.63476563	+3092	+7.43994141	-10.12500000	-0.32958984	+52.55859375	+1.91162109	-36.84814453	+1616
+1458240697.20520000	+10.15136719	-6.70166016	-0.42187500	+44.31884766	-7.84423828	-74.81689453	+3372	+10.25683594	-5.73046875	-0.32080078	+6.48193359	-22.43408203	+10.63476563	+3092	+7.43554688	-10.12500000	-0.32958984	+52.55859375	+1.91162109	-36.84814453	+1616
+1458240697.21350000	+10.15136719	-6.70166016	-0.42187500	+44.31884766	-7.84423828	-74.81689453	+3372	+10.25683594	-5.73046875	-0.32080078	+6.48193359	-22.43408203	+10.61279297	+3092	+7.43554688	-10.12500000	-0.32958984	+52.53662109	+1.91162109	-36.82617188	+1616
+1458240697.22190000	+10.15136719	-6.70166016	-0.42187500	+44.31884766	-7.84423828	-74.81689453	+3372	+10.25683594	-5.73046875	-0.32080078	+6.48193359	-22.43408203	+10.61279297	+3096	+7.43554688	-10.12500000	-0.33398438	+52.53662109	+1.91162109	-36.82617188	+1612
+1458240697.23020010	+10.15136719	-6.70166016	-0.42187500	+44.31884766	-7.84423828	-74.81689453	+3372	+10.25683594	-5.73046875	-0.32080078	+6.48193359	-22.43408203	+10.61279297	+3096	+7.43554688	-10.12500000	-0.33398438	+52.51464844	+1.91162109	-36.82617188	+1612
+1458240697.23429990	+10.15136719	-6.70166016	-0.42187500	+44.31884766	-7.84423828	-74.81689453	+3372	+10.25683594	-5.73046875	-0.32080078	+6.48193359	-22.43408203	+10.61279297	+3096	+7.43554688	-10.12500000	-0.33398438	+52.51464844	+1.91162109	-36.82617188	+1612
+1458240697.24270010	+10.15136719	-6.70166016	-0.42187500	+44.31884766	-7.84423828	-74.81689453	+3372	+10.25683594	-5.73046875	-0.32080078	+6.48193359	-22.43408203	+10.61279297	+3096	+7.43554688	-10.12500000	-0.33398438	+52.53662109	+1.91162109	-36.82617188	+1612
+1458240697.25099990	+10.15136719	-6.70166016	-0.42187500	+44.31884766	-7.84423828	-74.81689453	+3372	+10.25683594	-5.73046875	-0.32080078	+6.48193359	-22.43408203	+10.63476563	+3096	+7.43554688	-10.12500000	-0.32958984	+52.53662109	+1.91162109	-36.84814453	+1612
+1458240697.25930000	+10.15136719	-6.70166016	-0.42187500	+44.31884766	-7.84423828	-74.81689453	+3372	+10.25683594	-5.73046875	-0.32080078	+6.48193359	-22.43408203	+10.63476563	+3096	+7.43554688	-10.12500000	-0.32958984	+52.53662109	+1.91162109	-36.84814453	+1612
+1458240697.26350000	+10.15136719	-6.70166016	-0.42187500	+44.31884766	-7.84423828	-74.81689453	+3372	+10.25683594	-5.73046875	-0.32080078	+6.48193359	-22.43408203	+10.63476563	+3096	+7.43554688	-10.12500000	-0.32958984	+52.53662109	+1.91162109	-36.84814453	+1612
+1458240697.27180000	+10.15136719	-6.70166016	-0.42187500	+44.31884766	-7.84423828	-74.81689453	+3372	+10.25683594	-5.73046875	-0.32080078	+6.48193359	-22.41210938	+10.63476563	+3096	+7.43994141	-10.12500000	-0.32958984	+52.55859375	+1.91162109	-36.84814453	+1612
+1458240697.28020000	+10.15136719	-6.70166016	-0.42187500	+44.31884766	-7.84423828	-74.81689453	+3372	+10.25683594	-5.73046875	-0.32080078	+6.48193359	-22.41210938	+10.63476563	+3100	+7.43994141	-10.12500000	-0.32958984	+52.55859375	+1.91162109	-36.84814453	+1612
+1458240697.28430010	+10.15136719	-6.70166016	-0.42187500	+44.31884766	-7.84423828	-74.81689453	+3372	+10.25683594	-5.73046875	-0.32080078	+6.48193359	-22.41210938	+10.63476563	+3100	+7.43994141	-10.12500000	-0.32958984	+52.55859375	+1.91162109	-36.84814453	+1612
+1458240697.29270010	+10.15136719	-6.70166016	-0.42187500	+44.31884766	-7.84423828	-74.81689453	+3372	+10.25683594	-5.73046875	-0.32080078	+6.48193359	-22.41210938	+10.63476563	+3100	+7.43994141	-10.12500000	-0.32958984	+52.55859375	+1.91162109	-36.84814453	+1612
+1458240697.30100010	+10.15136719	-6.70166016	-0.42187500	+44.31884766	-7.84423828	-74.81689453	+3372	+10.25683594	-5.73046875	-0.32080078	+6.48193359	-22.41210938	+10.63476563	+3100	+7.43554688	-10.12500000	-0.32958984	+52.53662109	+1.91162109	-36.84814453	+1612
+1458240697.30929990	+10.15136719	-6.70166016	-0.42187500	+44.31884766	-7.84423828	-74.81689453	+3372	+10.25683594	-5.73046875	-0.32080078	+6.48193359	-22.41210938	+10.63476563	+3100	+7.43554688	-10.12500000	-0.32958984	+52.53662109	+1.91162109	-36.84814453	+1612
+1458240697.31760000	+10.15136719	-6.70166016	-0.42187500	+44.31884766	-7.84423828	-74.83886719	+3372	+10.25683594	-5.73046875	-0.32080078	+6.48193359	-22.41210938	+10.63476563	+3100	+7.43554688	-10.12500000	-0.33398438	+52.51464844	+1.91162109	-36.82617188	+1612
+1458240697.32600000	+10.15136719	-6.70166016	-0.42187500	+44.34082031	-7.84423828	-74.83886719	+3372	+10.25683594	-5.73046875	-0.32080078	+6.48193359	-22.41210938	+10.63476563	+3100	+7.43115234	-10.12939453	-0.33398438	+52.51464844	+1.91162109	-36.82617188	+1612
+1458240697.33430000	+10.15136719	-6.70166016	-0.42187500	+44.34082031	-7.84423828	-74.83886719	+3372	+10.25683594	-5.73046875	-0.32080078	+6.48193359	-22.41210938	+10.63476563	+3100	+7.43115234	-10.12939453	-0.33398438	+52.49267578	+1.91162109	-36.82617188	+1612
+1458240697.33850000	+10.15136719	-6.70166016	-0.42187500	+44.34082031	-7.84423828	-74.83886719	+3372	+10.25683594	-5.73046875	-0.32080078	+6.48193359	-22.41210938	+10.63476563	+3100	+7.43115234	-10.12939453	-0.33398438	+52.49267578	+1.91162109	-36.82617188	+1612
+1458240697.34680010	+10.15136719	-6.70166016	-0.42187500	+44.34082031	-7.84423828	-74.86083984	+3372	+10.25683594	-5.73046875	-0.32080078	+6.48193359	-22.41210938	+10.63476563	+3100	+7.43115234	-10.12939453	-0.33398438	+52.49267578	+1.91162109	-36.82617188	+1612
+1458240697.35509990	+10.15136719	-6.70166016	-0.42187500	+44.34082031	-7.84423828	-74.86083984	+3372	+10.25683594	-5.73046875	-0.32080078	+6.48193359	-22.41210938	+10.63476563	+3104	+7.43115234	-10.12939453	-0.33398438	+52.49267578	+1.91162109	-36.82617188	+1608
+1458240697.36350010	+10.15136719	-6.70166016	-0.42187500	+44.34082031	-7.84423828	-74.86083984	+3372	+10.25683594	-5.73046875	-0.32080078	+6.48193359	-22.41210938	+10.63476563	+3104	+7.43115234	-10.12939453	-0.33398438	+52.49267578	+1.91162109	-36.82617188	+1608
+1458240697.37179990	+10.15136719	-6.70166016	-0.42187500	+44.34082031	-7.84423828	-74.86083984	+3372	+10.25683594	-5.73046875	-0.32080078	+6.48193359	-22.43408203	+10.63476563	+3104	+7.43554688	-10.12939453	-0.33398438	+52.51464844	+1.91162109	-36.84814453	+1612
+1458240697.38010000	+10.15136719	-6.70166016	-0.42187500	+44.34082031	-7.84423828	-74.83886719	+3372	+10.25683594	-5.73046875	-0.32080078	+6.48193359	-22.43408203	+10.63476563	+3104	+7.43554688	-10.12500000	-0.32958984	+52.51464844	+1.91162109	-36.84814453	+1612
+1458240697.38840010	+10.15136719	-6.70166016	-0.42187500	+44.34082031	-7.86621094	-74.83886719	+3372	+10.25683594	-5.73046875	-0.32080078	+6.48193359	-22.43408203	+10.65673828	+3108	+7.43554688	-10.12500000	-0.32958984	+52.53662109	+1.91162109	-36.84814453	+1612
+1458240697.39680000	+10.15136719	-6.70166016	-0.42187500	+44.34082031	-7.86621094	-74.83886719	+3372	+10.25683594	-5.73046875	-0.32080078	+6.48193359	-22.43408203	+10.65673828	+3108	+7.43994141	-10.12500000	-0.32958984	+52.53662109	+1.91162109	-36.84814453	+1612
+1458240697.40089990	+10.14697266	-6.70166016	-0.42187500	+44.34082031	-7.86621094	-74.83886719	+3372	+10.25244141	-5.73046875	-0.32080078	+6.45996094	-22.43408203	+10.65673828	+3108	+7.43994141	-10.12500000	-0.32958984	+52.53662109	+1.91162109	-36.84814453	+1612
+1458240697.40930010	+10.14697266	-6.70166016	-0.41748047	+44.36279297	-7.86621094	-74.83886719	+3372	+10.25244141	-5.73046875	-0.32080078	+6.45996094	-22.43408203	+10.65673828	+3108	+7.43994141	-10.12500000	-0.32958984	+52.53662109	+1.88964844	-36.84814453	+1612
+1458240697.41759990	+10.14697266	-6.70166016	-0.41748047	+44.36279297	-7.88818359	-74.83886719	+3372	+10.25244141	-5.73046875	-0.31640625	+6.45996094	-22.45605469	+10.65673828	+3112	+7.43554688	-10.12500000	-0.32958984	+52.53662109	+1.88964844	-36.84814453	+1612
+1458240697.42590000	+10.14697266	-6.70166016	-0.41748047	+44.38476563	-7.88818359	-74.83886719	+3376	+10.25244141	-5.73046875	-0.31640625	+6.45996094	-22.45605469	+10.67871094	+3112	+7.43554688	-10.12500000	-0.33398438	+52.51464844	+1.88964844	-36.82617188	+1612
+1458240697.43010000	+10.14697266	-6.70166016	-0.41748047	+44.38476563	-7.88818359	-74.83886719	+3376	+10.25244141	-5.73046875	-0.31640625	+6.45996094	-22.45605469	+10.67871094	+3112	+7.43554688	-10.12939453	-0.33398438	+52.51464844	+1.88964844	-36.82617188	+1616
+1458240697.43840000	+10.14697266	-6.69726563	-0.41308594	+44.42871094	-7.91015625	-74.81689453	+3376	+10.25683594	-5.73046875	-0.31640625	+6.45996094	-22.47802734	+10.67871094	+3116	+7.43554688	-10.12939453	-0.33398438	+52.49267578	+1.86767578	-36.82617188	+1616
+1458240697.44680000	+10.14697266	-6.69726563	-0.41308594	+44.47265625	-7.95410156	-74.79492188	+3380	+10.25683594	-5.72607422	-0.31201172	+6.48193359	-22.50000000	+10.70068359	+3116	+7.43554688	-10.12939453	-0.33398438	+52.49267578	+1.84570313	-36.80419922	+1612
+1458240697.45090010	+10.15136719	-6.69287109	-0.40869141	+44.51660156	-7.99804688	-74.77294922	+3380	+10.25683594	-5.72607422	-0.31201172	+6.48193359	-22.50000000	+10.72265625	+3116	+7.43554688	-10.12939453	-0.33837891	+52.47070313	+1.84570313	-36.80419922	+1612
+1458240697.45930000	+10.15136719	-6.68847656	-0.40429688	+44.60449219	-8.08593750	-74.66308594	+3384	+10.25683594	-5.72167969	-0.31201172	+6.50390625	-22.52197266	+10.74462891	+3120	+7.43554688	-10.12939453	-0.33837891	+52.47070313	+1.82373047	-36.78222656	+1612
+1458240697.47170000	+10.16015625	-6.68408203	-0.39990234	+44.73632813	-8.23974609	-74.39941406	+3392	+10.25683594	-5.70849609	-0.30761719	+6.59179688	-22.56591797	+10.81054688	+3124	+7.43994141	-10.12939453	-0.33837891	+52.44873047	+1.73583984	-36.76025391	+1612
+1458240697.48009990	+10.16894531	-6.68408203	-0.39550781	+44.80224609	-8.34960938	-74.17968750	+3396	+10.25244141	-5.69531250	-0.30761719	+6.72363281	-22.58789063	+10.85449219	+3128	+7.44873047	-10.12500000	-0.33398438	+52.44873047	+1.66992188	-36.76025391	+1616
+1458240697.48840000	+10.18212891	-6.68408203	-0.39550781	+44.78027344	-8.43750000	-73.82812500	+3404	+10.25244141	-5.66015625	-0.30761719	+7.03125000	-22.58789063	+10.92041016	+3132	+7.46630859	-10.11621094	-0.32519531	+52.47070313	+1.47216797	-36.71630859	+1624
+1458240697.49670000	+10.19531250	-6.68847656	-0.39111328	+44.71435547	-8.48144531	-73.47656250	+3412	+10.25244141	-5.60742188	-0.31201172	+7.51464844	-22.50000000	+11.03027344	+3132	+7.48828125	-10.11181641	-0.32080078	+52.44873047	+1.20849609	-36.65039063	+1632
+1458240697.50090000	+10.19970703	-6.68408203	-0.39111328	+44.64843750	-8.48144531	-73.27880859	+3416	+10.24804688	-5.58105469	-0.31640625	+7.73437500	-22.43408203	+11.07421875	+3132	+7.49707031	-10.10742188	-0.32080078	+52.42675781	+1.05468750	-36.58447266	+1636
+1458240697.50920010	+10.21289063	-6.68408203	-0.38232422	+44.51660156	-8.50341797	-72.88330078	+3428	+10.24804688	-5.52832031	-0.32958984	+8.12988281	-22.28027344	+11.16210938	+3124	+7.51025391	-10.10302734	-0.32958984	+52.33886719	+0.72509766	-36.45263672	+1640
+1458240697.51760010	+10.22607422	-6.68408203	-0.37792969	+44.36279297	-8.45947266	-72.44384766	+3436	+10.23925781	-5.47558594	-0.34277344	+8.39355469	-22.12646484	+11.25000000	+3104	+7.51025391	-10.10302734	-0.34277344	+52.16308594	+0.39550781	-36.27685547	+1644
+1458240697.52589990	+10.23925781	-6.68408203	-0.37353516	+44.14306641	-8.39355469	-71.85058594	+3444	+10.23486328	-5.42285156	-0.35595703	+8.52539063	-22.01660156	+11.33789063	+3080	+7.51025391	-10.10742188	-0.36474609	+51.96533203	+0.06591797	-36.07910156	+1644
+1458240697.53010010	+10.24804688	-6.68408203	-0.36914063	+44.05517578	-8.34960938	-71.58691406	+3448	+10.23046875	-5.39648438	-0.36474609	+8.59130859	-21.92871094	+11.40380859	+3064	+7.51025391	-10.10742188	-0.37792969	+51.85546875	-0.10986328	-35.99121094	+1644
+1458240697.53839990	+10.26123047	-6.68408203	-0.36914063	+43.79150391	-8.26171875	-70.92773438	+3456	+10.22607422	-5.34375000	-0.37792969	+8.59130859	-21.88476563	+11.49169922	+3032	+7.50585938	-10.10742188	-0.40429688	+51.65771484	-0.48339844	-35.81542969	+1644
+1458240697.54670000	+10.28320313	-6.68408203	-0.36474609	+43.54980469	-8.15185547	-70.26855469	+3460	+10.22167969	-5.29101563	-0.39550781	+8.56933594	-21.88476563	+11.60156250	+2996	+7.51464844	-10.11181641	-0.42626953	+51.45996094	-0.85693359	-35.68359375	+1640
+1458240697.55090000	+10.29638672	-6.68847656	-0.36914063	+43.41796875	-8.08593750	-69.91699219	+3464	+10.21728516	-5.26025391	-0.39990234	+8.54736328	-21.92871094	+11.62353516	+2976	+7.51904297	-10.10742188	-0.43505859	+51.37207031	-1.05468750	-35.66162109	+1636
+1458240697.55920000	+10.31835938	-6.69287109	-0.37353516	+43.15429688	-7.93212891	-69.16992188	+3468	+10.21289063	-5.20751953	-0.42187500	+8.50341797	-21.97265625	+11.75537109	+2936	+7.55419922	-10.10302734	-0.46582031	+51.15234375	-1.69189453	-35.57373047	+1640
+1458240697.56750010	+10.34912109	-6.69287109	-0.38232422	+42.93457031	-7.82226563	-68.37890625	+3480	+10.21289063	-5.15039063	-0.43945313	+8.45947266	-22.14843750	+11.86523438	+2888	+7.60253906	-10.08544922	-0.48339844	+51.15234375	-2.13134766	-35.70556641	+1640
+1458240697.57590010	+10.38427734	-6.69726563	-0.39111328	+42.71484375	-7.69042969	-67.65380859	+3484	+10.20849609	-5.09326172	-0.44824219	+8.45947266	-22.39013672	+11.93115234	+2840	+7.65087891	-10.07226563	-0.48779297	+51.15234375	-2.52685547	-35.90332031	+1640
+1458240697.57999990	+10.40185547	-6.69726563	-0.39550781	+42.62695313	-7.62451172	-67.25830078	+3488	+10.21289063	-5.06689453	-0.45703125	+8.48144531	-22.52197266	+11.99707031	+2816	+7.67724609	-10.06347656	-0.49658203	+51.15234375	-2.74658203	-35.99121094	+1644
+1458240697.58839990	+10.44140625	-6.70166016	-0.40429688	+42.47314453	-7.51464844	-66.55517578	+3496	+10.21728516	-5.01416016	-0.47021484	+8.56933594	-22.82958984	+12.04101563	+2768	+7.73876953	-10.04589844	-0.50537109	+51.15234375	-3.16406250	-36.23291016	+1648
+1458240697.59250000	+10.45898438	-6.69726563	-0.41308594	+42.38525391	-7.47070313	-66.13769531	+3504	+10.22167969	-4.98779297	-0.47460938	+8.63525391	-22.98339844	+12.06298828	+2744	+7.76953125	-10.03710938	-0.51855469	+51.17431641	-3.40576172	-36.32080078	+1652
+1458240697.60089990	+10.50292969	-6.69287109	-0.41748047	+42.29736328	-7.40478516	-65.52246094	+3508	+10.23046875	-4.93945313	-0.48779297	+8.85498047	-23.35693359	+12.08496094	+2692	+7.82666016	-10.01953125	-0.54052734	+51.13037109	-3.86718750	-36.58447266	+1656
+1458240697.60920000	+10.54248047	-6.68408203	-0.42626953	+42.23144531	-7.36083984	-64.92919922	+3516	+10.24365234	-4.89111328	-0.49658203	+9.14062500	-23.75244141	+12.10693359	+2644	+7.88378906	-10.00195313	-0.57128906	+51.04248047	-4.32861328	-36.82617188	+1664
+1458240697.61340000	+10.56884766	-6.67968750	-0.42626953	+42.23144531	-7.38281250	-64.68750000	+3520	+10.25244141	-4.86474609	-0.50097656	+9.33837891	-23.95019531	+12.08496094	+2616	+7.90576172	-9.99755859	-0.58886719	+50.95458984	-4.57031250	-36.93603516	+1664
+1458240697.62170000	+10.60839844	-6.66650391	-0.43945313	+42.18750000	-7.38281250	-64.13818359	+3524	+10.27441406	-4.81640625	-0.50537109	+9.71191406	-24.34570313	+12.06298828	+2568	+7.94970703	-9.98876953	-0.63281250	+50.73486328	-5.03173828	-37.08984375	+1664
+1458240697.62579990	+10.63037109	-6.65771484	-0.43945313	+42.20947266	-7.40478516	-63.91845703	+3528	+10.28759766	-4.79443359	-0.50976563	+9.93164063	-24.54345703	+12.06298828	+2544	+7.97167969	-9.98437500	-0.65917969	+50.60302734	-5.27343750	-37.15576172	+1664
+1458240697.63000010	+10.65673828	-6.64892578	-0.44824219	+42.23144531	-7.42675781	-63.63281250	+3532	+10.30078125	-4.76806641	-0.51416016	+10.15136719	-24.76318359	+12.06298828	+2524	+7.99365234	-9.97998047	-0.68554688	+50.44921875	-5.51513672	-37.19970703	+1664
+1458240697.63420010	+10.67871094	-6.64013672	-0.45263672	+42.20947266	-7.44873047	-63.45703125	+3532	+10.31396484	-4.74609375	-0.51416016	+10.32714844	-24.98291016	+12.06298828	+2500	+8.01562500	-9.97558594	-0.71191406	+50.29541016	-5.73486328	-37.26562500	+1664
+1458240697.63829990	+10.70068359	-6.63134766	-0.44824219	+42.23144531	-7.51464844	-63.30322266	+3536	+10.32714844	-4.72412109	-0.51855469	+10.54687500	-25.18066406	+12.08496094	+2480	+8.03320313	-9.97119141	-0.74267578	+50.14160156	-5.95458984	-37.30957031	+1660
+1458240697.64249990	+10.72265625	-6.61816406	-0.46142578	+42.23144531	-7.53662109	-63.03955078	+3540	+10.34472656	-4.69775391	-0.51855469	+10.78857422	-25.42236328	+12.08496094	+2456	+8.05517578	-9.96679688	-0.76904297	+49.98779297	-6.15234375	-37.37548828	+1656
+1458240697.64669990	+10.74902344	-6.61376953	-0.47021484	+42.23144531	-7.55859375	-62.92968750	+3540	+10.35791016	-4.68896484	-0.52294922	+10.85449219	-25.59814453	+12.15087891	+2432	+8.07714844	-9.96679688	-0.79541016	+49.81201172	-6.32812500	-37.44140625	+1652
+1458240697.65080000	+10.77539063	-6.60058594	-0.47021484	+42.25341797	-7.62451172	-62.84179688	+3536	+10.37988281	-4.66259766	-0.53173828	+11.00830078	-25.77392578	+12.21679688	+2416	+8.10351563	-9.95800781	-0.82617188	+49.63623047	-6.50390625	-37.46337891	+1648
+1458240697.65500000	+10.80175781	-6.59179688	-0.48339844	+42.25341797	-7.66845703	-62.66601563	+3540	+10.40185547	-4.64062500	-0.53613281	+11.18408203	-25.97167969	+12.28271484	+2396	+8.12548828	-9.95361328	-0.85253906	+49.46044922	-6.65771484	-37.48535156	+1644
+1458240697.66330000	+10.85888672	-6.57421875	-0.50097656	+42.23144531	-7.73437500	-62.49023438	+3536	+10.44140625	-4.61425781	-0.54931641	+11.14013672	-26.27929688	+12.48046875	+2360	+8.18701172	-9.93603516	-0.90527344	+49.17480469	-6.89941406	-37.52929688	+1636
+1458240697.66750000	+10.89404297	-6.56542969	-0.52734375	+42.23144531	-7.75634766	-62.29248047	+3536	+10.47216797	-4.59228516	-0.55810547	+11.20605469	-26.45507813	+12.61230469	+2348	+8.21777344	-9.92285156	-0.93164063	+49.04296875	-6.98730469	-37.59521484	+1632
+1458240697.67170000	+10.92480469	-6.56542969	-0.54052734	+42.18750000	-7.75634766	-62.29248047	+3532	+10.49414063	-4.58789063	-0.56689453	+11.00830078	-26.58691406	+12.74414063	+2332	+8.25732422	-9.91406250	-0.94921875	+48.93310547	-7.05322266	-37.66113281	+1628
+1458240697.67580010	+10.95556641	-6.55664063	-0.54931641	+42.16552734	-7.80029297	-62.31445313	+3528	+10.52490234	-4.57031250	-0.58007813	+10.92041016	-26.71875000	+12.91992188	+2320	+8.29687500	-9.89648438	-0.97558594	+48.82324219	-7.11914063	-37.68310547	+1628
+1458240697.68000010	+10.99511719	-6.55224609	-0.57568359	+42.12158203	-7.80029297	-62.27050781	+3524	+10.56005859	-4.55273438	-0.59326172	+10.83251953	-26.87255859	+13.07373047	+2312	+8.33642578	-9.88330078	-0.99316406	+48.73535156	-7.14111328	-37.77099609	+1628
+1458240697.68420000	+11.03027344	-6.55224609	-0.59326172	+42.03369141	-7.80029297	-62.27050781	+3520	+10.59082031	-4.55273438	-0.61083984	+10.45898438	-26.98242188	+13.29345703	+2300	+8.38037109	-9.86572266	-1.00634766	+48.62548828	-7.14111328	-37.85888672	+1624
+1458240697.68829990	+11.07421875	-6.54345703	-0.61523438	+41.98974609	-7.80029297	-62.29248047	+3512	+10.63037109	-4.53515625	-0.62841797	+10.21728516	-27.04833984	+13.51318359	+2296	+8.42871094	-9.84375000	-1.02832031	+48.53759766	-7.14111328	-37.90283203	+1628
+1458240697.69250010	+11.11376953	-6.53466797	-0.64160156	+41.94580078	-7.77832031	-62.24853516	+3508	+10.66992188	-4.52197266	-0.64599609	+9.97558594	-27.15820313	+13.71093750	+2288	+8.47705078	-9.82177734	-1.04589844	+48.44970703	-7.14111328	-37.92480469	+1628
+1458240697.69670010	+11.15332031	-6.53906250	-0.66796875	+41.79199219	-7.75634766	-62.24853516	+3500	+10.70507813	-4.51757813	-0.66357422	+9.58007813	-27.22412109	+13.93066406	+2280	+8.52539063	-9.79980469	-1.06787109	+48.36181641	-7.11914063	-37.96875000	+1628
+1458240697.70079990	+11.19726563	-6.53027344	-0.69433594	+41.68212891	-7.71240234	-62.22656250	+3492	+10.74902344	-4.50439453	-0.68554688	+9.22851563	-27.26806641	+14.17236328	+2280	+8.57812500	-9.77343750	-1.08984375	+48.25195313	-7.09716797	-37.99072266	+1632
+1458240697.70499990	+11.24121094	-6.52148438	-0.72070313	+41.59423828	-7.66845703	-62.22656250	+3484	+10.79296875	-4.49121094	-0.70312500	+8.89892578	-27.33398438	+14.37011719	+2276	+8.62646484	-9.74707031	-1.10742188	+48.16406250	-7.07519531	-38.01269531	+1632
+1458240697.70910000	+11.28515625	-6.52148438	-0.74707031	+41.41845703	-7.62451172	-62.22656250	+3476	+10.83251953	-4.48681641	-0.72070313	+8.43750000	-27.37792969	+14.58984375	+2272	+8.67480469	-9.72070313	-1.12500000	+48.03222656	-7.05322266	-38.05664063	+1636
+1458240697.71750000	+11.37744141	-6.49951172	-0.79980469	+41.11083984	-7.51464844	-62.22656250	+3452	+10.92919922	-4.46484375	-0.76464844	+7.64648438	-27.42187500	+15.02929688	+2272	+8.76269531	-9.66796875	-1.17333984	+47.68066406	-6.94335938	-37.99072266	+1636
+1458240697.72160010	+11.42138672	-6.49511719	-0.83056641	+40.89111328	-7.44873047	-62.13867188	+3444	+10.97314453	-4.45166016	-0.78662109	+7.18505859	-27.42187500	+15.24902344	+2276	+8.81103516	-9.63720703	-1.19970703	+47.50488281	-6.92138672	-37.92480469	+1640
+1458240697.73000000	+11.51367188	-6.47314453	-0.90087891	+40.47363281	-7.22900391	-61.89697266	+3424	+11.07421875	-4.42529297	-0.82617188	+6.32812500	-27.35595703	+15.68847656	+2280	+8.89013672	-9.57568359	-1.26123047	+47.02148438	-6.81152344	-37.68310547	+1648
+1458240697.73410010	+11.56201172	-6.45996094	-0.93164063	+40.23193359	-7.14111328	-61.76513672	+3412	+11.12255859	-4.40771484	-0.84814453	+5.88867188	-27.31201172	+15.93017578	+2288	+8.92968750	-9.54052734	-1.30078125	+46.77978516	-6.76757813	-37.50732422	+1656
+1458240697.73830010	+11.60595703	-6.44238281	-0.96679688	+39.99023438	-6.98730469	-61.61132813	+3400	+11.17529297	-4.39453125	-0.87011719	+5.44921875	-27.20214844	+16.14990234	+2292	+8.96044922	-9.50976563	-1.34033203	+46.47216797	-6.67968750	-37.26562500	+1664
+1458240697.74250010	+11.65429688	-6.42919922	-0.98876953	+39.74853516	-6.87744141	-61.54541016	+3388	+11.22363281	-4.37695313	-0.88769531	+5.00976563	-27.18017578	+16.32568359	+2300	+8.99121094	-9.47900391	-1.37548828	+46.16455078	-6.61376953	-37.08984375	+1668
+1458240697.74659990	+11.69824219	-6.40722656	-1.01953125	+39.50683594	-6.76757813	-61.34765625	+3380	+11.27636719	-4.35498047	-0.90527344	+4.59228516	-27.07031250	+16.58935547	+2308	+9.02636719	-9.44384766	-1.41064453	+45.87890625	-6.54785156	-36.84814453	+1676
+1458240697.75079990	+11.74658203	-6.38964844	-1.05468750	+39.24316406	-6.59179688	-61.10595703	+3372	+11.32910156	-4.33740234	-0.92724609	+4.15283203	-26.91650391	+16.83105469	+2316	+9.05273438	-9.40869141	-1.45019531	+45.52734375	-6.43798828	-36.54052734	+1688
+1458240697.75500010	+11.79052734	-6.36767578	-1.08544922	+38.95751953	-6.43798828	-60.93017578	+3368	+11.38183594	-4.31542969	-0.94482422	+3.71337891	-26.82861328	+17.02880859	+2324	+9.07910156	-9.36914063	-1.48974609	+45.19775391	-6.30615234	-36.25488281	+1696
+1458240697.75910000	+11.83447266	-6.34130859	-1.12060547	+38.73779297	-6.26220703	-60.64453125	+3368	+11.43457031	-4.28906250	-0.96240234	+3.29589844	-26.65283203	+17.29248047	+2340	+9.10986328	-9.32958984	-1.52929688	+44.91210938	-6.21826172	-35.92529297	+1708
+1458240697.76329990	+11.87841797	-6.31933594	-1.15576172	+38.45214844	-6.08642578	-60.38085938	+3368	+11.48730469	-4.26269531	-0.98437500	+2.83447266	-26.45507813	+17.57812500	+2352	+9.14062500	-9.28564453	-1.57763672	+44.60449219	-6.08642578	-35.52978516	+1724
+1458240697.76749990	+11.92236328	-6.29296875	-1.18212891	+38.18847656	-5.93261719	-60.13916016	+3368	+11.53564453	-4.23632813	-0.99755859	+2.35107422	-26.30126953	+17.81982422	+2360	+9.17138672	-9.23730469	-1.60839844	+44.31884766	-5.95458984	-35.22216797	+1736
+1458240697.77160000	+11.96630859	-6.25781250	-1.21289063	+37.99072266	-5.77880859	-59.85351563	+3372	+11.58837891	-4.20996094	-1.01513672	+1.88964844	-26.10351563	+18.12744141	+2372	+9.20214844	-9.18896484	-1.64355469	+44.05517578	-5.84472656	-34.87060547	+1752
+1458240697.77990010	+12.05419922	-6.20068359	-1.27001953	+37.52929688	-5.47119141	-59.28222656	+3380	+11.68945313	-4.14843750	-1.04150391	+0.90087891	-25.68603516	+18.69873047	+2400	+9.26367188	-9.08789063	-1.70947266	+43.54980469	-5.53710938	-34.16748047	+1776
+1458240697.78410010	+12.09814453	-6.16113281	-1.30517578	+37.37548828	-5.31738281	-58.93066406	+3388	+11.73779297	-4.11767578	-1.05468750	+0.39550781	-25.42236328	+19.05029297	+2412	+9.30322266	-9.03076172	-1.73583984	+43.35205078	-5.38330078	-33.81591797	+1792
+1458240697.78830000	+12.14648438	-6.12597656	-1.33593750	+37.19970703	-5.20751953	-58.60107422	+3392	+11.78613281	-4.08691406	-1.07226563	-0.15380859	-25.15869141	+19.42382813	+2428	+9.34277344	-8.96484375	-1.76660156	+43.17626953	-5.22949219	-33.44238281	+1808
+1458240697.79239990	+12.18603516	-6.09082031	-1.36669922	+37.00195313	-5.09765625	-58.24951172	+3396	+11.83447266	-4.05175781	-1.08105469	-0.72509766	-24.93896484	+19.79736328	+2436	+9.38232422	-8.90332031	-1.78417969	+43.02246094	-5.09765625	-33.13476563	+1820
+1458240697.79660010	+12.22998047	-6.04248047	-1.39746094	+36.93603516	-4.98779297	-57.85400391	+3404	+11.88281250	-4.01660156	-1.09423828	-1.31835938	-24.63134766	+20.19287109	+2452	+9.42187500	-8.83300781	-1.80615234	+42.89062500	-4.94384766	-32.76123047	+1836
+1458240697.80080010	+12.27392578	-5.99853516	-1.42822266	+36.82617188	-4.92187500	-57.48046875	+3408	+11.93115234	-3.98144531	-1.10742188	-1.95556641	-24.32373047	+20.61035156	+2464	+9.46582031	-8.76269531	-1.82812500	+42.78076172	-4.81201172	-32.40966797	+1848
+1458240697.80489990	+12.31347656	-5.95898438	-1.45458984	+36.69433594	-4.89990234	-57.12890625	+3408	+11.97509766	-3.94628906	-1.11181641	-2.59277344	-24.08203125	+21.04980469	+2472	+9.50537109	-8.69238281	-1.84130859	+42.69287109	-4.68017578	-32.10205078	+1860
+1458240697.80909990	+12.35742188	-5.90185547	-1.48535156	+36.69433594	-4.89990234	-56.73339844	+3412	+12.01904297	-3.91113281	-1.12060547	-3.27392578	-23.77441406	+21.48925781	+2484	+9.54931641	-8.61767578	-1.85888672	+42.60498047	-4.54833984	-31.79443359	+1872
+1458240697.81329990	+12.40136719	-5.85351563	-1.50732422	+36.65039063	-4.92187500	-56.35986328	+3408	+12.06738281	-3.87597656	-1.12939453	-3.95507813	-23.42285156	+21.95068359	+2496	+9.59326172	-8.53857422	-1.87207031	+42.51708984	-4.41650391	-31.44287109	+1884
+1458240697.81740000	+12.44091797	-5.80517578	-1.53808594	+36.60644531	-4.92187500	-55.94238281	+3408	+12.11572266	-3.83642578	-1.13818359	-4.63623047	-23.11523438	+22.41210938	+2508	+9.63281250	-8.46386719	-1.88525391	+42.42919922	-4.26269531	-31.11328125	+1896
+1458240697.82160000	+12.48046875	-5.74365234	-1.56884766	+36.65039063	-4.96582031	-55.50292969	+3408	+12.15966797	-3.79687500	-1.14257813	-5.36132813	-22.76367188	+22.87353516	+2516	+9.67236328	-8.38916016	-1.89843750	+42.34130859	-4.13085938	-30.73974609	+1908
+1458240697.82579990	+12.52001953	-5.69091797	-1.59521484	+36.67236328	-5.03173828	-55.08544922	+3404	+12.20361328	-3.75732422	-1.15136719	-6.08642578	-22.39013672	+23.37890625	+2528	+9.71191406	-8.31005859	-1.91601563	+42.25341797	-4.02099609	-30.36621094	+1916
+1458240697.82990000	+12.55517578	-5.63378906	-1.62158203	+36.67236328	-5.14160156	-54.64599609	+3396	+12.24755859	-3.71777344	-1.16015625	-6.81152344	-22.01660156	+23.86230469	+2536	+9.74707031	-8.22656250	-1.92919922	+42.16552734	-3.88916016	-30.01464844	+1928
+1458240697.83830000	+12.62988281	-5.51074219	-1.66552734	+36.78222656	-5.38330078	-53.81103516	+3384	+12.33544922	-3.63427734	-1.16894531	-8.23974609	-21.29150391	+24.80712891	+2560	+9.81738281	-8.07275391	-1.96435547	+41.92382813	-3.64746094	-29.20166016	+1948
+1458240697.84240010	+12.66503906	-5.44482422	-1.68310547	+36.84814453	-5.53710938	-53.39355469	+3380	+12.37939453	-3.59033203	-1.16894531	-8.94287109	-20.89599609	+25.24658203	+2568	+9.84375000	-7.99365234	-1.98193359	+41.79199219	-3.51562500	-28.78417969	+1960
+1458240697.84660010	+12.69580078	-5.38330078	-1.70068359	+36.89208984	-5.69091797	-52.99804688	+3372	+12.42333984	-3.53759766	-1.16894531	-9.55810547	-20.54443359	+25.68603516	+2580	+9.87451172	-7.92333984	-1.99951172	+41.61621094	-3.38378906	-28.36669922	+1968
+1458240697.85080000	+12.73095703	-5.31738281	-1.71826172	+36.95800781	-5.84472656	-52.58056641	+3368	+12.46728516	-3.49365234	-1.16894531	-10.23925781	-20.19287109	+26.10351563	+2592	+9.90087891	-7.84863281	-2.02148438	+41.44042969	-3.25195313	-27.94921875	+1976
+1458240697.85489990	+12.76171875	-5.25146484	-1.73144531	+37.02392578	-6.02050781	-52.18505859	+3364	+12.51123047	-3.44970703	-1.17333984	-10.87646484	-19.77539063	+26.49902344	+2604	+9.92285156	-7.77392578	-2.04345703	+41.26464844	-3.14208984	-27.50976563	+1988
+1458240697.85910010	+12.78808594	-5.18994141	-1.74462891	+37.04589844	-6.15234375	-51.78955078	+3364	+12.55517578	-3.39697266	-1.16455078	-11.42578125	-19.46777344	+26.89453125	+2620	+9.94482422	-7.70361328	-2.06542969	+41.04492188	-2.98828125	-27.02636719	+1996
+1458240697.86319990	+12.81884766	-5.11962891	-1.76220703	+37.08984375	-6.30615234	-51.37207031	+3360	+12.59472656	-3.34863281	-1.16015625	-12.01904297	-19.13818359	+27.26806641	+2632	+9.96679688	-7.62890625	-2.08740234	+40.84716797	-2.90039063	-26.58691406	+2008
+1458240697.86739990	+12.84960938	-5.05371094	-1.76660156	+37.13378906	-6.50390625	-50.99853516	+3360	+12.63867188	-3.30029297	-1.16015625	-12.56835938	-18.74267578	+27.61962891	+2644	+9.99316406	-7.55419922	-2.10937500	+40.67138672	-2.79052734	-26.16943359	+2016
+1458240697.87159990	+12.87597656	-4.99218750	-1.76660156	+37.13378906	-6.70166016	-50.64697266	+3360	+12.68261719	-3.23876953	-1.15136719	-13.00781250	-18.50097656	+27.97119141	+2664	+10.01074219	-7.48828125	-2.13134766	+40.45166016	-2.68066406	-25.75195313	+2028
+1458240697.87570000	+12.90673828	-4.92187500	-1.77539063	+37.15576172	-6.85546875	-50.27343750	+3360	+12.72216797	-3.19042969	-1.13818359	-13.51318359	-18.23730469	+28.30078125	+2680	+10.03710938	-7.41357422	-2.14892578	+40.27587891	-2.59277344	-25.35644531	+2036
+1458240697.87990000	+12.93750000	-4.85595703	-1.77539063	+37.17773438	-7.03125000	-49.92187500	+3364	+12.76611328	-3.13769531	-1.13378906	-13.99658203	-17.92968750	+28.60839844	+2692	+10.06347656	-7.33886719	-2.16210938	+40.10009766	-2.54882813	-24.98291016	+2044
+1458240697.88410000	+12.96826172	-4.79443359	-1.77978516	+37.13378906	-7.18505859	-49.57031250	+3368	+12.80566406	-3.07617188	-1.12060547	-14.37011719	-17.73193359	+28.91601563	+2712	+10.08544922	-7.27294922	-2.17968750	+39.88037109	-2.46093750	-24.63134766	+2052
+1458240697.88820000	+12.99902344	-4.72412109	-1.77978516	+37.11181641	-7.31689453	-49.19677734	+3376	+12.84521484	-3.02343750	-1.10302734	-14.78759766	-17.51220703	+29.22363281	+2728	+10.11181641	-7.19384766	-2.19287109	+39.74853516	-2.41699219	-24.27978516	+2064
+1458240697.89660000	+13.06054688	-4.59228516	-1.77978516	+37.06787109	-7.62451172	-48.51562500	+3388	+12.92431641	-2.90478516	-1.08105469	-15.51269531	-17.07275391	+29.81689453	+2760	+10.16455078	-7.04882813	-2.21484375	+39.46289063	-2.37304688	-23.66455078	+2080
+1458240697.90070010	+13.09570313	-4.52636719	-1.77539063	+37.02392578	-7.80029297	-48.14208984	+3396	+12.96386719	-2.85205078	-1.06787109	-15.86425781	-16.89697266	+30.10253906	+2780	+10.19970703	-6.96533203	-2.22363281	+39.39697266	-2.39501953	-23.37890625	+2088
+1458240697.90490010	+13.13085938	-4.45605469	-1.77099609	+37.00195313	-7.95410156	-47.79052734	+3400	+13.00341797	-2.79492188	-1.05468750	-16.23779297	-16.67724609	+30.38818359	+2792	+10.23486328	-6.88183594	-2.22363281	+39.33105469	-2.41699219	-23.13720703	+2096
+1458240697.90910010	+13.16162109	-4.39453125	-1.76660156	+36.93603516	-8.10791016	-47.46093750	+3404	+13.03857422	-2.73339844	-1.03710938	-16.50146484	-16.54541016	+30.69580078	+2812	+10.26562500	-6.80712891	-2.22363281	+39.22119141	-2.46093750	-22.93945313	+2104
+1458240697.91319990	+13.19677734	-4.32421875	-1.76220703	+36.89208984	-8.26171875	-47.13134766	+3408	+13.07373047	-2.68066406	-1.02392578	-16.83105469	-16.41357422	+30.98144531	+2824	+10.30517578	-6.71923828	-2.22363281	+39.19921875	-2.50488281	-22.71972656	+2112
+1458240697.91739990	+13.23632813	-4.25830078	-1.76220703	+36.87011719	-8.39355469	-46.77978516	+3412	+13.11328125	-2.62353516	-1.01074219	-17.16064453	-16.21582031	+31.26708984	+2840	+10.34472656	-6.63574219	-2.21923828	+39.17724609	-2.57080078	-22.52197266	+2120
+1458240697.92160010	+13.26708984	-4.19238281	-1.75781250	+36.80419922	-8.52539063	-46.42822266	+3416	+13.14843750	-2.56201172	-0.99755859	-17.40234375	-16.06201172	+31.55273438	+2856	+10.37548828	-6.55664063	-2.21484375	+39.08935547	-2.63671875	-22.34619141	+2128
+1458240697.92569990	+13.30664063	-4.12207031	-1.75781250	+36.76025391	-8.65722656	-46.07666016	+3416	+13.18359375	-2.50927734	-0.97998047	-17.66601563	-15.90820313	+31.83837891	+2872	+10.41503906	-6.47314453	-2.21044922	+39.06738281	-2.72460938	-22.14843750	+2136
+1458240697.92989990	+13.34179688	-4.05615234	-1.75341797	+36.71630859	-8.76708984	-45.70312500	+3412	+13.21875000	-2.45214844	-0.97119141	-17.95166016	-15.71044922	+32.10205078	+2884	+10.45458984	-6.38525391	-2.20605469	+39.06738281	-2.81250000	-21.97265625	+2144
+1458240697.93820000	+13.40771484	-3.92431641	-1.74462891	+36.56250000	-9.00878906	-45.08789063	+3408	+13.28906250	-2.33349609	-0.94042969	-18.39111328	-15.46875000	+32.65136719	+2912	+10.52050781	-6.22705078	-2.19726563	+38.95751953	-2.96630859	-21.62109375	+2160
+1458240697.94240000	+13.44287109	-3.85839844	-1.74023438	+36.51855469	-9.11865234	-44.75830078	+3404	+13.32421875	-2.28076172	-0.92724609	-18.65478516	-15.29296875	+32.87109375	+2924	+10.56005859	-6.14794922	-2.19287109	+38.93554688	-3.05419922	-21.46728516	+2168
+1458240697.94650010	+13.47363281	-3.79248047	-1.73144531	+36.45263672	-9.22851563	-44.49462891	+3400	+13.35937500	-2.21484375	-0.91406250	-18.80859375	-15.20507813	+33.13476563	+2940	+10.59082031	-6.07763672	-2.18847656	+38.82568359	-3.12011719	-21.31347656	+2172
+1458240697.95070000	+13.50878906	-3.73095703	-1.72705078	+36.36474609	-9.29443359	-44.20898438	+3396	+13.39453125	-2.16210938	-0.89648438	-19.00634766	-15.09521484	+33.37646484	+2952	+10.62597656	-6.00292969	-2.18847656	+38.75976563	-3.20800781	-21.13769531	+2180
+1458240697.95490000	+13.54394531	-3.66503906	-1.72705078	+36.29882813	-9.33837891	-43.90136719	+3388	+13.42968750	-2.10937500	-0.88769531	-19.18212891	-14.94140625	+33.55224609	+2964	+10.66113281	-5.92822266	-2.18847656	+38.69384766	-3.25195313	-20.93994141	+2188
+1458240697.95900010	+13.57470703	-3.60351563	-1.72265625	+36.21093750	-9.40429688	-43.68164063	+3384	+13.46484375	-2.04785156	-0.87011719	-19.27001953	-14.87548828	+33.75000000	+2980	+10.68750000	-5.86669922	-2.19287109	+38.54003906	-3.29589844	-20.76416016	+2192
+1458240697.96320010	+13.60546875	-3.54638672	-1.71826172	+36.10107422	-9.47021484	-43.46191406	+3384	+13.50000000	-1.99072266	-0.85253906	-19.42382813	-14.80957031	+33.94775391	+2996	+10.71386719	-5.79638672	-2.19726563	+38.40820313	-3.36181641	-20.58837891	+2196
+1458240697.96740010	+13.63623047	-3.48486328	-1.71386719	+36.03515625	-9.49218750	-43.22021484	+3380	+13.53515625	-1.93798828	-0.83935547	-19.53369141	-14.69970703	+34.10156250	+3008	+10.74902344	-5.73486328	-2.20166016	+38.32031250	-3.40576172	-20.39062500	+2204
+1458240697.97149990	+13.66699219	-3.42773438	-1.70507813	+35.92529297	-9.55810547	-43.08837891	+3380	+13.56591797	-1.87646484	-0.82177734	-19.59960938	-14.72167969	+34.27734375	+3020	+10.77099609	-5.67773438	-2.21044922	+38.12255859	-3.42773438	-20.21484375	+2208
+1458240697.97569990	+13.69775391	-3.37060547	-1.69628906	+35.81542969	-9.60205078	-42.95654297	+3384	+13.60107422	-1.82373047	-0.79980469	-19.68750000	-14.72167969	+34.40917969	+3036	+10.79736328	-5.61621094	-2.21484375	+37.96875000	-3.44970703	-20.06103516	+2212
+1458240697.97989990	+13.73291016	-3.31787109	-1.69189453	+35.70556641	-9.62402344	-42.80273438	+3384	+13.63623047	-1.77099609	-0.78662109	-19.77539063	-14.69970703	+34.51904297	+3048	+10.82812500	-5.55908203	-2.22802734	+37.81494141	-3.47167969	-19.88525391	+2216
+1458240697.98400000	+13.76367188	-3.26074219	-1.68310547	+35.61767578	-9.66796875	-42.71484375	+3392	+13.67578125	-1.70947266	-0.76464844	-19.79736328	-14.76562500	+34.65087891	+3064	+10.85449219	-5.50634766	-2.23681641	+37.61718750	-3.49365234	-19.75341797	+2220
+1458240697.98819990	+13.79443359	-3.21240234	-1.67431641	+35.50781250	-9.71191406	-42.60498047	+3396	+13.71093750	-1.65673828	-0.74267578	-19.84130859	-14.80957031	+34.76074219	+3076	+10.88085938	-5.45361328	-2.24121094	+37.46337891	-3.53759766	-19.59960938	+2224
+1458240697.99239990	+13.82958984	-3.15966797	-1.66992188	+35.39794922	-9.71191406	-42.49511719	+3404	+13.74609375	-1.60400391	-0.72949219	-19.88525391	-14.83154297	+34.84863281	+3088	+10.91162109	-5.39648438	-2.25439453	+37.33154297	-3.55957031	-19.46777344	+2232
+1458240698.00070000	+13.89111328	-3.05859375	-1.64794922	+35.20019531	-9.84375000	-42.42919922	+3424	+13.81201172	-1.49414063	-0.68994141	-19.92919922	-15.00732422	+35.04638672	+3116	+10.96875000	-5.29101563	-2.26757813	+37.00195313	-3.64746094	-19.27001953	+2236
+1458240698.00490000	+13.92626953	-3.01025391	-1.63916016	+35.06835938	-9.88769531	-42.36328125	+3436	+13.84716797	-1.44140625	-0.67675781	-19.97314453	-15.07324219	+35.11230469	+3128	+10.99951172	-5.23388672	-2.27197266	+36.89208984	-3.71337891	-19.20410156	+2240
+1458240698.00900010	+13.95703125	-2.95312500	-1.62597656	+35.00244141	-9.97558594	-42.34130859	+3448	+13.87792969	-1.38867188	-0.65917969	-19.97314453	-15.18310547	+35.22216797	+3144	+11.03027344	-5.18115234	-2.27636719	+36.76025391	-3.77929688	-19.16015625	+2244
+1458240698.01320000	+13.99218750	-2.90917969	-1.61718750	+34.89257813	-10.06347656	-42.34130859	+3464	+13.91308594	-1.34033203	-0.64160156	-20.01708984	-15.29296875	+35.31005859	+3156	+11.06103516	-5.12402344	-2.28076172	+36.65039063	-3.84521484	-19.11621094	+2248
+1458240698.01729990	+14.02734375	-2.86523438	-1.60839844	+34.76074219	-10.10742188	-42.29736328	+3472	+13.94384766	-1.29199219	-0.62841797	-20.08300781	-15.35888672	+35.37597656	+3168	+11.09619141	-5.06689453	-2.27636719	+36.56250000	-3.95507813	-19.09423828	+2252
+1458240698.02150010	+14.05810547	-2.81250000	-1.59960938	+34.69482422	-10.17333984	-42.25341797	+3488	+13.97900391	-1.23925781	-0.61523438	-20.08300781	-15.42480469	+35.46386719	+3180	+11.13134766	-5.00976563	-2.27636719	+36.49658203	-4.04296875	-19.09423828	+2256
+1458240698.02570010	+14.09326172	-2.76416016	-1.59521484	+34.58496094	-10.28320313	-42.18750000	+3496	+14.00976563	-1.19091797	-0.60205078	-20.14892578	-15.49072266	+35.55175781	+3192	+11.16650391	-4.94824219	-2.27197266	+36.45263672	-4.17480469	-19.09423828	+2260
+1458240698.02979990	+14.12841797	-2.72021484	-1.58642578	+34.47509766	-10.37109375	-42.14355469	+3508	+14.04492188	-1.14257813	-0.59326172	-20.19287109	-15.55664063	+35.66162109	+3204	+11.20166016	-4.88671875	-2.26318359	+36.40869141	-4.30664063	-19.11621094	+2264
+1458240698.03399990	+14.15917969	-2.66748047	-1.58203125	+34.43115234	-10.45898438	-42.07763672	+3516	+14.07128906	-1.09423828	-0.58007813	-20.21484375	-15.60058594	+35.74951172	+3216	+11.23681641	-4.82519531	-2.25878906	+36.36474609	-4.43847656	-19.11621094	+2272
+1458240698.03819990	+14.19433594	-2.62353516	-1.57324219	+34.32128906	-10.56884766	-42.03369141	+3524	+14.10205078	-1.05029297	-0.57128906	-20.30273438	-15.66650391	+35.83740234	+3228	+11.27197266	-4.76367188	-2.25439453	+36.34277344	-4.57031250	-19.13818359	+2276
+1458240698.04230000	+14.22509766	-2.57958984	-1.56445313	+34.21142578	-10.65673828	-41.96777344	+3528	+14.13281250	-1.01074219	-0.55810547	-20.39062500	-15.71044922	+35.94726563	+3236	+11.31152344	-4.70214844	-2.24121094	+36.29882813	-4.72412109	-19.16015625	+2284
+1458240698.04650000	+14.26025391	-2.53125000	-1.56005859	+34.16748047	-10.74462891	-41.90185547	+3532	+14.16357422	-0.96240234	-0.54931641	-20.41259766	-15.75439453	+36.05712891	+3252	+11.34667969	-4.64062500	-2.23242188	+36.29882813	-4.85595703	-19.20410156	+2292
+1458240698.05069990	+14.29541016	-2.48730469	-1.55566406	+34.05761719	-10.83251953	-41.83593750	+3532	+14.19873047	-0.92285156	-0.54052734	-20.50048828	-15.79833984	+36.14501953	+3260	+11.38183594	-4.58349609	-2.22363281	+36.25488281	-4.98779297	-19.22607422	+2296
+1458240698.05480000	+14.32617188	-2.44775391	-1.55126953	+33.96972656	-10.89843750	-41.77001953	+3536	+14.22509766	-0.88769531	-0.52734375	-20.58837891	-15.84228516	+36.23291016	+3272	+11.41699219	-4.52197266	-2.21044922	+36.21093750	-5.11962891	-19.24804688	+2304
+1458240698.06320000	+14.38769531	-2.35986328	-1.54248047	+33.81591797	-11.03027344	-41.63818359	+3532	+14.28662109	-0.80419922	-0.50976563	-20.67626953	-15.90820313	+36.43066406	+3300	+11.47851563	-4.41210938	-2.19726563	+36.10107422	-5.36132813	-19.22607422	+2312
+1458240698.06730010	+14.41406250	-2.32031250	-1.53369141	+33.72802734	-11.09619141	-41.57226563	+3532	+14.31738281	-0.76464844	-0.49658203	-20.74218750	-15.95214844	+36.51855469	+3312	+11.50927734	-4.35937500	-2.19287109	+36.05712891	-5.44921875	-19.22607422	+2316
+1458240698.07150010	+14.44482422	-2.27636719	-1.52490234	+33.66210938	-11.20605469	-41.52832031	+3532	+14.34375000	-0.72070313	-0.47900391	-20.76416016	-16.04003906	+36.62841797	+3328	+11.54003906	-4.30224609	-2.18847656	+35.99121094	-5.53710938	-19.20410156	+2320
+1458240698.07570000	+14.47119141	-2.23681641	-1.51611328	+33.57421875	-11.27197266	-41.52832031	+3532	+14.37451172	-0.68554688	-0.46142578	-20.80810547	-16.12792969	+36.69433594	+3340	+11.56640625	-4.25830078	-2.18408203	+35.88134766	-5.62500000	-19.18212891	+2320
+1458240698.07979990	+14.50195313	-2.20166016	-1.50292969	+33.48632813	-11.31591797	-41.50634766	+3536	+14.40087891	-0.65039063	-0.44384766	-20.87402344	-16.21582031	+36.78222656	+3352	+11.59716797	-4.21435547	-2.18408203	+35.77148438	-5.69091797	-19.16015625	+2320
+1458240698.08400010	+14.52832031	-2.15771484	-1.49414063	+33.44238281	-11.38183594	-41.50634766	+3536	+14.43164063	-0.60644531	-0.42626953	-20.87402344	-16.32568359	+36.84814453	+3368	+11.62353516	-4.17041016	-2.18408203	+35.63964844	-5.73486328	-19.13818359	+2324
+1458240698.08810000	+14.55468750	-2.12255859	-1.48095703	+33.35449219	-11.42578125	-41.48437500	+3540	+14.46240234	-0.56689453	-0.40429688	-20.87402344	-16.43554688	+36.93603516	+3384	+11.64990234	-4.13085938	-2.18408203	+35.48583984	-5.80078125	-19.09423828	+2320
+1458240698.09229990	+14.58105469	-2.08740234	-1.46777344	+33.26660156	-11.49169922	-41.50634766	+3544	+14.48876953	-0.52734375	-0.38671875	-20.89599609	-16.54541016	+37.00195313	+3396	+11.67626953	-4.09570313	-2.18847656	+35.33203125	-5.82275391	-19.05029297	+2320
+1458240698.09649990	+14.60302734	-2.04785156	-1.45458984	+33.22265625	-11.53564453	-41.50634766	+3552	+14.51953125	-0.48779297	-0.36474609	-20.87402344	-16.65527344	+37.06787109	+3412	+11.69824219	-4.05615234	-2.19287109	+35.20019531	-5.82275391	-18.98437500	+2320
+1458240698.10060000	+14.62939453	-2.01269531	-1.44140625	+33.13476563	-11.60156250	-41.52832031	+3560	+14.54589844	-0.44824219	-0.34277344	-20.87402344	-16.78710938	+37.15576172	+3424	+11.72460938	-4.02099609	-2.20166016	+35.04638672	-5.84472656	-18.89648438	+2320
+1458240698.10480000	+14.65136719	-1.97314453	-1.42382813	+33.06884766	-11.68945313	-41.52832031	+3572	+14.57226563	-0.41308594	-0.32519531	-20.89599609	-16.91894531	+37.22167969	+3440	+11.74658203	-3.98144531	-2.20605469	+34.89257813	-5.88867188	-18.85253906	+2320
+1458240698.10900000	+14.67333984	-1.93359375	-1.40625000	+33.02490234	-11.75537109	-41.52832031	+3584	+14.59863281	-0.36914063	-0.29882813	-20.89599609	-17.05078125	+37.28759766	+3456	+11.77294922	-3.94628906	-2.20605469	+34.76074219	-5.93261719	-18.80859375	+2316
+1458240698.11310010	+14.69970703	-1.89843750	-1.38867188	+32.93701172	-11.82128906	-41.55029297	+3596	+14.62500000	-0.33398438	-0.27685547	-20.91796875	-17.20458984	+37.37548828	+3468	+11.79931641	-3.91552734	-2.21044922	+34.60693359	-5.95458984	-18.76464844	+2312
+1458240698.11730000	+14.72607422	-1.86767578	-1.37548828	+32.87109375	-11.88720703	-41.57226563	+3612	+14.65136719	-0.29882813	-0.25927734	-20.93994141	-17.33642578	+37.46337891	+3484	+11.82128906	-3.88037109	-2.21044922	+34.45312500	-5.99853516	-18.74267578	+2312
+1458240698.12150000	+14.75244141	-1.82812500	-1.36669922	+32.80517578	-11.88720703	-41.52832031	+3624	+14.67773438	-0.26367188	-0.24169922	-20.93994141	-17.44628906	+37.52929688	+3496	+11.84765625	-3.84521484	-2.21484375	+34.32128906	-6.04248047	-18.67675781	+2312
+1458240698.12560010	+14.77441406	-1.79296875	-1.35351563	+32.71728516	-11.90917969	-41.48437500	+3640	+14.70410156	-0.22851563	-0.22412109	-20.96191406	-17.53417969	+37.59521484	+3508	+11.86962891	-3.80566406	-2.21484375	+34.21142578	-6.08642578	-18.61083984	+2308
+1458240698.12980010	+14.79638672	-1.76220703	-1.34472656	+32.62939453	-11.95312500	-41.41845703	+3652	+14.73046875	-0.19335938	-0.21093750	-20.98388672	-17.60009766	+37.68310547	+3524	+11.89599609	-3.76611328	-2.21484375	+34.10156250	-6.15234375	-18.56689453	+2308
+1458240698.13400010	+14.81835938	-1.72265625	-1.33593750	+32.56347656	-11.95312500	-41.33056641	+3664	+14.75244141	-0.15820313	-0.19775391	-21.02783203	-17.66601563	+37.74902344	+3536	+11.92236328	-3.72656250	-2.21044922	+34.03564453	-6.24023438	-18.52294922	+2308
+1458240698.14229990	+14.87109375	-1.65673828	-1.31835938	+32.38769531	-11.97509766	-41.15478516	+3688	+14.80078125	-0.10107422	-0.17578125	-21.18164063	-17.77587891	+37.92480469	+3560	+11.97509766	-3.64306641	-2.19287109	+33.88183594	-6.43798828	-18.45703125	+2316
+1458240698.14650010	+14.89746094	-1.62158203	-1.31396484	+32.32177734	-11.90917969	-41.00097656	+3700	+14.82275391	-0.07031250	-0.16699219	-21.24755859	-17.79785156	+38.01269531	+3576	+12.00146484	-3.59912109	-2.17968750	+33.83789063	-6.56982422	-18.43505859	+2320
+1458240698.15060000	+14.92382813	-1.59521484	-1.31396484	+32.18994141	-11.84326172	-40.84716797	+3704	+14.84912109	-0.04833984	-0.15820313	-21.35742188	-17.79785156	+38.10058594	+3588	+12.02783203	-3.55517578	-2.17089844	+33.79394531	-6.67968750	-18.41308594	+2324
+1458240698.15479990	+14.95019531	-1.56884766	-1.30957031	+32.05810547	-11.79931641	-40.71533203	+3712	+14.87548828	-0.02197266	-0.14941406	-21.46728516	-17.81982422	+38.18847656	+3600	+12.05419922	-3.51123047	-2.15771484	+33.72802734	-6.78955078	-18.36914063	+2328
+1458240698.15899990	+14.97656250	-1.54248047	-1.31396484	+31.94824219	-11.66748047	-40.53955078	+3716	+14.90185547	+0.00000000	-0.14941406	-21.55517578	-17.77587891	+38.27636719	+3612	+12.08056641	-3.46728516	-2.14453125	+33.68408203	-6.89941406	-18.32519531	+2332
+1458240698.16310000	+15.00292969	-1.51611328	-1.31835938	+31.81640625	-11.55761719	-40.34179688	+3720	+14.92382813	+0.02197266	-0.14501953	-21.66503906	-17.73193359	+38.34228516	+3624	+12.10253906	-3.42333984	-2.13574219	+33.64013672	-6.98730469	-18.25927734	+2336
+1458240698.16730000	+15.02929688	-1.48535156	-1.31396484	+31.70654297	-11.49169922	-40.18798828	+3720	+14.94580078	+0.04394531	-0.14062500	-21.79687500	-17.70996094	+38.43017578	+3636	+12.12890625	-3.37939453	-2.12255859	+33.59619141	-7.11914063	-18.21533203	+2344
+1458240698.17140010	+15.05126953	-1.45898438	-1.30957031	+31.59667969	-11.40380859	-39.99023438	+3724	+14.96777344	+0.06591797	-0.13183594	-21.95068359	-17.70996094	+38.54003906	+3648	+12.15527344	-3.33544922	-2.10498047	+33.53027344	-7.22900391	-18.17138672	+2348
+1458240698.17560010	+15.07763672	-1.43701172	-1.30957031	+31.44287109	-11.27197266	-39.83642578	+3724	+14.99414063	+0.07910156	-0.12304688	-22.12646484	-17.70996094	+38.62792969	+3660	+12.18164063	-3.30029297	-2.09179688	+33.44238281	-7.33886719	-18.14941406	+2352
+1458240698.17980000	+15.10400391	-1.41503906	-1.30517578	+31.28906250	-11.14013672	-39.70458984	+3724	+15.02050781	+0.09667969	-0.10986328	-22.30224609	-17.73193359	+38.73779297	+3672	+12.20361328	-3.26074219	-2.08300781	+33.33251953	-7.42675781	-18.10546875	+2356
+1458240698.18390010	+15.13037109	-1.39746094	-1.30517578	+31.13525391	-10.98632813	-39.55078125	+3724	+15.04687500	+0.11425781	-0.10107422	-22.45605469	-17.73193359	+38.82568359	+3684	+12.22558594	-3.22558594	-2.07421875	+33.22265625	-7.49267578	-18.03955078	+2360
+1458240698.18810010	+15.15673828	-1.37988281	-1.30078125	+30.95947266	-10.83251953	-39.39697266	+3724	+15.07324219	+0.13183594	-0.09228516	-22.63183594	-17.70996094	+38.91357422	+3696	+12.25195313	-3.19482422	-2.06542969	+33.06884766	-7.53662109	-17.97363281	+2364
+1458240698.19230010	+15.17431641	-1.35791016	-1.30078125	+30.78369141	-10.67871094	-39.24316406	+3724	+15.09521484	+0.14941406	-0.08349609	-22.78564453	-17.73193359	+39.00146484	+3712	+12.27392578	-3.16406250	-2.06542969	+32.91503906	-7.55859375	-17.86376953	+2364
+1458240698.19639990	+15.19628906	-1.34033203	-1.29199219	+30.62988281	-10.54687500	-39.13330078	+3728	+15.12158203	+0.16259766	-0.06591797	-23.00537109	-17.75390625	+39.08935547	+3728	+12.29150391	-3.13769531	-2.06542969	+32.73925781	-7.58056641	-17.77587891	+2364
+1458240698.20059990	+15.21386719	-1.32275391	-1.28320313	+30.45410156	-10.41503906	-39.04541016	+3732	+15.14794922	+0.17578125	-0.05273438	-23.24707031	-17.79785156	+39.19921875	+3740	+12.31347656	-3.11572266	-2.06542969	+32.54150391	-7.58056641	-17.68798828	+2364
+1458240698.20479990	+15.23144531	-1.30957031	-1.27880859	+30.30029297	-10.26123047	-38.95751953	+3740	+15.16992188	+0.18457031	-0.03515625	-23.46679688	-17.84179688	+39.33105469	+3756	+12.33544922	-3.09375000	-2.06982422	+32.32177734	-7.58056641	-17.57812500	+2364
+1458240698.20890000	+15.25341797	-1.29199219	-1.27001953	+30.12451172	-10.15136719	-38.89160156	+3748	+15.19628906	+0.19775391	-0.01318359	-23.73046875	-17.92968750	+39.48486328	+3772	+12.35302734	-3.07177734	-2.06982422	+32.10205078	-7.58056641	-17.49023438	+2360
+1458240698.21310000	+15.27099609	-1.28320313	-1.25683594	+29.92675781	-10.01953125	-38.82568359	+3760	+15.22705078	+0.20654297	+0.00878906	-23.99414063	-17.99560547	+39.61669922	+3784	+12.37500000	-3.05419922	-2.07421875	+31.83837891	-7.58056641	-17.42431641	+2356
+1458240698.21729990	+15.29296875	-1.27441406	-1.25244141	+29.70703125	-9.84375000	-38.75976563	+3772	+15.25341797	+0.21533203	+0.03076172	-24.27978516	-18.06152344	+39.74853516	+3800	+12.39257813	-3.04101563	-2.07861328	+31.59667969	-7.53662109	-17.31445313	+2356
+1458240698.22560000	+15.33251953	-1.25244141	-1.23486328	+29.33349609	-9.60205078	-38.64990234	+3808	+15.30615234	+0.23291016	+0.06591797	-24.89501953	-18.14941406	+40.01220703	+3836	+12.43212891	-3.01025391	-2.09179688	+31.11328125	-7.51464844	-17.13867188	+2352
+1458240698.22980000	+15.35009766	-1.23925781	-1.23046875	+29.13574219	-9.44824219	-38.58398438	+3828	+15.33251953	+0.24169922	+0.08349609	-25.20263672	-18.14941406	+40.14404297	+3852	+12.45410156	-2.99267578	-2.10058594	+30.84960938	-7.49267578	-17.02880859	+2352
+1458240698.23390010	+15.36328125	-1.22607422	-1.22607422	+28.95996094	-9.33837891	-38.51806641	+3848	+15.35449219	+0.24169922	+0.10546875	-25.62011719	-18.21533203	+40.34179688	+3868	+12.47167969	-2.97509766	-2.10498047	+30.65185547	-7.49267578	-16.96289063	+2348
+1458240698.23810010	+15.38085938	-1.22167969	-1.21728516	+28.76220703	-9.22851563	-38.47412109	+3868	+15.38085938	+0.24169922	+0.12744141	-26.03759766	-18.28125000	+40.51757813	+3888	+12.48925781	-2.95751953	-2.10937500	+30.41015625	-7.49267578	-16.87500000	+2348
+1458240698.24219990	+15.40283203	-1.21728516	-1.21289063	+28.54248047	-9.11865234	-38.40820313	+3892	+15.40283203	+0.24169922	+0.14501953	-26.47705078	-18.30322266	+40.71533203	+3908	+12.51123047	-2.94433594	-2.10937500	+30.19042969	-7.53662109	-16.83105469	+2344
+1458240698.24640010	+15.42919922	-1.20849609	-1.20410156	+28.36669922	-9.03076172	-38.36425781	+3916	+15.42919922	+0.23730469	+0.16259766	-26.93847656	-18.30322266	+40.91308594	+3924	+12.53320313	-2.92236328	-2.10498047	+30.01464844	-7.60253906	-16.78710938	+2344
+1458240698.25060010	+15.45117188	-1.19970703	-1.19531250	+28.16894531	-8.94287109	-38.29833984	+3940	+15.45556641	+0.23730469	+0.17578125	-27.42187500	-18.28125000	+41.11083984	+3944	+12.55517578	-2.90478516	-2.10058594	+29.83886719	-7.66845703	-16.74316406	+2348
+1458240698.25469990	+15.47314453	-1.19531250	-1.19531250	+27.94921875	-8.81103516	-38.21044922	+3960	+15.47753906	+0.23291016	+0.18457031	-27.88330078	-18.23730469	+41.33056641	+3964	+12.57275391	-2.88281250	-2.09619141	+29.66308594	-7.73437500	-16.69921875	+2348
+1458240698.25889990	+15.49511719	-1.18652344	-1.19531250	+27.79541016	-8.70117188	-38.12255859	+3980	+15.49951172	+0.22412109	+0.19335938	-28.45458984	-18.17138672	+41.52832031	+3984	+12.59472656	-2.85644531	-2.09179688	+29.55322266	-7.82226563	-16.65527344	+2352
+1458240698.26309990	+15.51269531	-1.18212891	-1.19531250	+27.61962891	-8.59130859	-38.01269531	+4000	+15.52148438	+0.21533203	+0.20214844	-29.00390625	-18.08349609	+41.72607422	+4004	+12.61669922	-2.83007813	-2.08300781	+29.42138672	-7.91015625	-16.61132813	+2356
+1458240698.26720000	+15.53466797	-1.17333984	-1.19531250	+27.42187500	-8.48144531	-37.88085938	+4016	+15.53906250	+0.20654297	+0.21093750	-29.57519531	-17.97363281	+41.96777344	+4024	+12.63867188	-2.80371094	-2.06982422	+29.31152344	-8.04199219	-16.58935547	+2364
+1458240698.27140000	+15.56103516	-1.16455078	-1.18652344	+27.29003906	-8.45947266	-37.79296875	+4032	+15.56103516	+0.18896484	+0.21533203	-30.21240234	-17.88574219	+42.20947266	+4048	+12.66064453	-2.77294922	-2.06103516	+29.24560547	-8.17382813	-16.56738281	+2372
+1458240698.27560000	+15.58300781	-1.15576172	-1.18212891	+27.11425781	-8.41552734	-37.72705078	+4044	+15.57861328	+0.18017578	+0.22412109	-30.87158203	-17.77587891	+42.47314453	+4068	+12.68261719	-2.74658203	-2.04785156	+29.13574219	-8.28369141	-16.56738281	+2380
+1458240698.27970000	+15.60498047	-1.15136719	-1.17333984	+26.96044922	-8.34960938	-37.63916016	+4056	+15.60058594	+0.16699219	+0.23730469	-31.50878906	-17.66601563	+42.73681641	+4088	+12.70458984	-2.72460938	-2.03466797	+29.02587891	-8.41552734	-16.54541016	+2388
+1458240698.28390000	+15.63134766	-1.13818359	-1.16894531	+26.85058594	-8.30566406	-37.55126953	+4068	+15.61816406	+0.14941406	+0.24169922	-32.21191406	-17.51220703	+42.97851563	+4112	+12.72656250	-2.69384766	-2.02148438	+28.95996094	-8.54736328	-16.54541016	+2396
+1458240698.29220010	+15.67529297	-1.12500000	-1.16455078	+26.58691406	-8.17382813	-37.37548828	+4084	+15.65332031	+0.12744141	+0.25048828	-33.53027344	-17.13867188	+43.46191406	+4156	+12.76611328	-2.64990234	-1.99951172	+28.76220703	-8.74511719	-16.50146484	+2412
+1458240698.29640010	+15.68847656	-1.11181641	-1.15576172	+26.49902344	-8.15185547	-37.30957031	+4092	+15.67089844	+0.10986328	+0.25488281	-34.25537109	-16.98486328	+43.72558594	+4180	+12.78369141	-2.62353516	-1.99072266	+28.69628906	-8.83300781	-16.45751953	+2420
+1458240698.30060010	+15.70605469	-1.10742188	-1.14697266	+26.38916016	-8.15185547	-37.26562500	+4100	+15.68847656	+0.09667969	+0.26367188	-34.98046875	-16.80908203	+44.01123047	+4204	+12.80126953	-2.61035156	-1.98632813	+28.56445313	-8.89892578	-16.43554688	+2428
+1458240698.30469990	+15.72363281	-1.09863281	-1.14257813	+26.27929688	-8.12988281	-37.19970703	+4108	+15.70605469	+0.08349609	+0.27246094	-35.70556641	-16.65527344	+44.29687500	+4228	+12.81884766	-2.59277344	-1.98193359	+28.43261719	-8.94287109	-16.41357422	+2432
+1458240698.30890010	+15.74121094	-1.08544922	-1.12939453	+26.21337891	-8.19580078	-37.17773438	+4116	+15.72363281	+0.06591797	+0.28564453	-36.45263672	-16.47949219	+44.58251953	+4252	+12.83642578	-2.57519531	-1.97753906	+28.32275391	-8.98681641	-16.36962891	+2436
+1458240698.31719990	+15.76318359	-1.07666016	-1.09863281	+26.01562500	-8.26171875	-37.22167969	+4136	+15.76318359	+0.04394531	+0.31201172	-37.88085938	-16.14990234	+45.13183594	+4300	+12.86718750	-2.56640625	-1.98193359	+27.94921875	-9.00878906	-16.32568359	+2444
+1458240698.32139990	+15.77197266	-1.06787109	-1.08984375	+25.97167969	-8.28369141	-37.22167969	+4148	+15.78076172	+0.03955078	+0.32519531	-38.56201172	-15.99609375	+45.39550781	+4324	+12.88037109	-2.55761719	-1.98632813	+27.79541016	-8.98681641	-16.30371094	+2444
+1458240698.32550000	+15.78076172	-1.06347656	-1.08105469	+25.88378906	-8.28369141	-37.24365234	+4160	+15.79833984	+0.03076172	+0.33837891	-39.24316406	-15.82031250	+45.65917969	+4348	+12.89794922	-2.55761719	-1.99072266	+27.59765625	-8.96484375	-16.25976563	+2448
+1458240698.33390000	+15.79394531	-1.05029297	-1.05468750	+25.75195313	-8.39355469	-37.28759766	+4192	+15.82910156	+0.01318359	+0.36914063	-40.56152344	-15.49072266	+46.18652344	+4392	+12.91992188	-2.55322266	-2.00830078	+27.22412109	-8.89892578	-16.17187500	+2448
+1458240698.33800010	+15.80273438	-1.05029297	-1.03710938	+25.68603516	-8.50341797	-37.33154297	+4208	+15.84228516	+0.00000000	+0.38671875	-41.26464844	-15.33691406	+46.47216797	+4420	+12.93310547	-2.55322266	-2.01269531	+27.02636719	-8.87695313	-16.14990234	+2448
+1458240698.34640000	+15.81591797	-1.04150391	-1.00634766	+25.53222656	-8.61328125	-37.37548828	+4248	+15.87744141	-0.02197266	+0.41748047	-42.56103516	-15.05126953	+47.02148438	+4464	+12.95947266	-2.54882813	-2.02148438	+26.69677734	-8.85498047	-16.12792969	+2448
+1458240698.35050010	+15.82470703	-1.04150391	-0.99755859	+25.46630859	-8.65722656	-37.39746094	+4264	+15.89501953	-0.03076172	+0.43505859	-43.19824219	-14.89746094	+47.26318359	+4484	+12.97265625	-2.54882813	-2.02148438	+26.52099609	-8.85498047	-16.10595703	+2444
+1458240698.35470010	+15.82910156	-1.04150391	-0.97998047	+25.40039063	-8.72314453	-37.44140625	+4288	+15.90380859	-0.04394531	+0.44824219	-43.81347656	-14.72167969	+47.48291016	+4508	+12.98144531	-2.54882813	-2.02587891	+26.34521484	-8.87695313	-16.10595703	+2444
+1458240698.35890010	+15.83789063	-1.03710938	-0.97119141	+25.33447266	-8.72314453	-37.44140625	+4308	+15.91699219	-0.04833984	+0.46142578	-44.42871094	-14.56787109	+47.72460938	+4528	+12.99462891	-2.54443359	-2.02148438	+26.23535156	-8.89892578	-16.08398438	+2440
+1458240698.36299990	+15.84667969	-1.03271484	-0.96240234	+25.29052734	-8.74511719	-37.39746094	+4328	+15.92578125	-0.07031250	+0.47460938	-45.08789063	-14.39208984	+47.98828125	+4552	+13.00781250	-2.53125000	-2.02148438	+26.14746094	-8.92089844	-16.06201172	+2444
+1458240698.36719990	+15.85986328	-1.02832031	-0.94921875	+25.24658203	-8.78906250	-37.37548828	+4348	+15.93457031	-0.08789063	+0.48779297	-45.76904297	-14.19433594	+48.20800781	+4572	+13.01660156	-2.51806641	-2.01269531	+26.05957031	-9.00878906	-16.06201172	+2448
+1458240698.37550000	+15.88183594	-1.02392578	-0.93603516	+25.13671875	-8.76708984	-37.22167969	+4384	+15.94775391	-0.12744141	+0.50976563	-47.13134766	-13.77685547	+48.71337891	+4612	+13.03857422	-2.48730469	-1.99072266	+25.97167969	-9.25048828	-16.06201172	+2460
+1458240698.37969990	+15.89501953	-1.01953125	-0.91845703	+25.07080078	-8.81103516	-37.19970703	+4400	+15.95654297	-0.14941406	+0.52294922	-47.81250000	-13.55712891	+48.97705078	+4632	+13.04736328	-2.46972656	-1.97314453	+25.92773438	-9.40429688	-16.08398438	+2468
+1458240698.38389990	+15.90820313	-1.01513672	-0.91406250	+25.04882813	-8.74511719	-37.08984375	+4412	+15.96533203	-0.17578125	+0.52734375	-48.53759766	-13.29345703	+49.19677734	+4652	+13.06054688	-2.44775391	-1.95556641	+25.90576172	-9.53613281	-16.06201172	+2476
+1458240698.38800000	+15.92138672	-1.00634766	-0.90966797	+25.02685547	-8.67919922	-36.97998047	+4424	+15.96972656	-0.19775391	+0.53173828	-49.26269531	-13.00781250	+49.41650391	+4668	+13.07373047	-2.43017578	-1.93798828	+25.90576172	-9.66796875	-16.04003906	+2484
+1458240698.39220000	+15.93457031	-1.00195313	-0.90087891	+25.00488281	-8.63525391	-36.87011719	+4436	+15.96972656	-0.21972656	+0.53613281	-49.98779297	-12.70019531	+49.63623047	+4688	+13.08251953	-2.40820313	-1.92041016	+25.88378906	-9.79980469	-16.01806641	+2496
+1458240698.39630010	+15.94335938	-0.99316406	-0.90087891	+24.98291016	-8.52539063	-36.73828125	+4444	+15.96972656	-0.24609375	+0.54052734	-50.77880859	-12.39257813	+49.85595703	+4708	+13.09130859	-2.38623047	-1.90283203	+25.88378906	-9.93164063	-15.97412109	+2504
+1458240698.40050010	+15.95214844	-0.98437500	-0.89648438	+24.96093750	-8.43750000	-36.58447266	+4448	+15.97412109	-0.27246094	+0.54052734	-51.54785156	-12.04101563	+50.09765625	+4724	+13.10009766	-2.36425781	-1.88964844	+25.88378906	-10.06347656	-15.93017578	+2516
+1458240698.40470000	+15.96093750	-0.97558594	-0.89208984	+24.96093750	-8.37158203	-36.45263672	+4456	+15.97851563	-0.29882813	+0.54492188	-52.31689453	-11.68945313	+50.33935547	+4740	+13.10888672	-2.34667969	-1.87207031	+25.86181641	-10.19531250	-15.90820313	+2528
+1458240698.40879990	+15.96972656	-0.96240234	-0.88769531	+24.98291016	-8.30566406	-36.32080078	+4460	+15.98291016	-0.32958984	+0.54931641	-53.12988281	-11.31591797	+50.55908203	+4760	+13.11767578	-2.32470703	-1.85449219	+25.86181641	-10.32714844	-15.86425781	+2540
+1458240698.41300010	+15.97851563	-0.95800781	-0.87890625	+24.98291016	-8.21777344	-36.23291016	+4460	+15.98730469	-0.35156250	+0.55371094	-53.89892578	-10.92041016	+50.77880859	+4772	+13.12646484	-2.31152344	-1.84130859	+25.81787109	-10.43701172	-15.82031250	+2548
+1458240698.41720010	+15.98291016	-0.94921875	-0.87451172	+25.00488281	-8.12988281	-36.12304688	+4464	+15.98730469	-0.37353516	+0.55810547	-54.68994141	-10.56884766	+51.02050781	+4788	+13.13085938	-2.30273438	-1.83251953	+25.75195313	-10.50292969	-15.75439453	+2552
+1458240698.42129990	+15.98730469	-0.94042969	-0.87011719	+25.02685547	-8.04199219	-36.03515625	+4472	+15.99169922	-0.39990234	+0.56250000	-55.45898438	-10.15136719	+51.21826172	+4804	+13.13525391	-2.28955078	-1.82812500	+25.66406250	-10.54687500	-15.68847656	+2560
+1458240698.42549990	+15.99169922	-0.93164063	-0.86132813	+25.04882813	-7.97607422	-35.92529297	+4476	+15.99169922	-0.41748047	+0.56250000	-56.20605469	-9.73388672	+51.39404297	+4820	+13.14404297	-2.28955078	-1.82373047	+25.55419922	-10.59082031	-15.60058594	+2564
+1458240698.43380000	+15.98730469	-0.90966797	-0.85693359	+25.13671875	-7.77832031	-35.77148438	+4488	+15.99169922	-0.45703125	+0.58447266	-57.72216797	-8.98681641	+51.81152344	+4852	+13.15283203	-2.28076172	-1.82812500	+25.33447266	-10.54687500	-15.42480469	+2568
+1458240698.43800000	+15.98730469	-0.90527344	-0.84814453	+25.15869141	-7.71240234	-35.72753906	+4496	+15.99609375	-0.47460938	+0.59326172	-58.46923828	-8.61328125	+52.03125000	+4864	+13.15722656	-2.28515625	-1.83251953	+25.18066406	-10.52490234	-15.35888672	+2568
+1458240698.44219990	+15.98291016	-0.90527344	-0.83496094	+25.15869141	-7.66845703	-35.70556641	+4508	+16.00048828	-0.48779297	+0.61083984	-59.19433594	-8.23974609	+52.27294922	+4880	+13.16162109	-2.28955078	-1.83691406	+25.02685547	-10.48095703	-15.29296875	+2572
+1458240698.44630000	+15.98730469	-0.89648438	-0.82177734	+25.22460938	-7.66845703	-35.70556641	+4520	+16.00048828	-0.50537109	+0.62841797	-59.94140625	-7.86621094	+52.49267578	+4896	+13.17041016	-2.28955078	-1.84130859	+24.89501953	-10.43701172	-15.22705078	+2568
+1458240698.45050000	+15.98730469	-0.89208984	-0.80419922	+25.29052734	-7.64648438	-35.70556641	+4536	+16.00048828	-0.51855469	+0.64160156	-60.66650391	-7.49267578	+52.64648438	+4908	+13.17480469	-2.29833984	-1.84570313	+24.74121094	-10.39306641	-15.16113281	+2568
+1458240698.45470000	+15.98291016	-0.89208984	-0.79541016	+25.33447266	-7.58056641	-35.70556641	+4548	+16.00048828	-0.53613281	+0.65478516	-61.41357422	-7.14111328	+52.84423828	+4924	+13.17919922	-2.30712891	-1.85449219	+24.56542969	-10.32714844	-15.07324219	+2568
+1458240698.45880010	+15.98291016	-0.88769531	-0.78662109	+25.40039063	-7.51464844	-35.70556641	+4568	+16.00048828	-0.55371094	+0.67236328	-62.18261719	-6.76757813	+53.02001953	+4940	+13.18359375	-2.31152344	-1.86328125	+24.43359375	-10.26123047	-15.00732422	+2568
+1458240698.46300010	+15.97851563	-0.88330078	-0.77783203	+25.44433594	-7.47070313	-35.68359375	+4584	+16.00048828	-0.56689453	+0.68554688	-62.92968750	-6.39404297	+53.17382813	+4956	+13.18359375	-2.31591797	-1.86767578	+24.32373047	-10.19531250	-14.94140625	+2564
+1458240698.46720000	+15.97851563	-0.87890625	-0.76464844	+25.51025391	-7.42675781	-35.66162109	+4600	+16.00048828	-0.58007813	+0.69873047	-63.65478516	-5.97656250	+53.32763672	+4968	+13.18798828	-2.31591797	-1.87207031	+24.21386719	-10.15136719	-14.89746094	+2564
+1458240698.47129990	+15.97851563	-0.87451172	-0.75585938	+25.62011719	-7.38281250	-35.66162109	+4616	+15.99609375	-0.60205078	+0.71191406	-64.48974609	-5.55908203	+53.50341797	+4988	+13.19238281	-2.31591797	-1.87207031	+24.14794922	-10.12939453	-14.85351563	+2556
+1458240698.47550010	+15.97851563	-0.87011719	-0.74707031	+25.70800781	-7.33886719	-35.66162109	+4636	+15.99169922	-0.62402344	+0.72070313	-65.30273438	-5.11962891	+53.63525391	+5004	+13.19677734	-2.31591797	-1.87207031	+24.08203125	-10.10742188	-14.80957031	+2552
+1458240698.47960000	+15.97851563	-0.87011719	-0.72949219	+25.79589844	-7.31689453	-35.68359375	+4652	+15.99609375	-0.64599609	+0.72949219	-66.13769531	-4.65820313	+53.78906250	+5016	+13.19677734	-2.31591797	-1.86767578	+24.01611328	-10.12939453	-14.78759766	+2552
+1458240698.48379990	+15.98291016	-0.86132813	-0.72070313	+25.90576172	-7.25097656	-35.63964844	+4664	+15.99169922	-0.67675781	+0.73388672	-67.01660156	-4.17480469	+53.87695313	+5032	+13.20556641	-2.31152344	-1.85888672	+23.99414063	-10.17333984	-14.76562500	+2552
+1458240698.48799990	+15.98730469	-0.85253906	-0.71630859	+26.03759766	-7.16308594	-35.59570313	+4680	+15.98730469	-0.70312500	+0.73388672	-67.89550781	-3.64746094	+53.92089844	+5044	+13.20556641	-2.30273438	-1.85009766	+24.01611328	-10.19531250	-14.74365234	+2552
+1458240698.49630000	+15.99169922	-0.82617188	-0.71630859	+26.38916016	-6.87744141	-35.46386719	+4700	+15.97851563	-0.76025391	+0.71191406	-69.71923828	-2.50488281	+53.96484375	+5076	+13.20996094	-2.28076172	-1.82812500	+24.06005859	-10.28320313	-14.67773438	+2556
+1458240698.50050000	+15.99169922	-0.81298828	-0.72070313	+26.58691406	-6.72363281	-35.39794922	+4704	+15.97412109	-0.79101563	+0.70312500	-70.64208984	-1.88964844	+53.98681641	+5092	+13.21435547	-2.26318359	-1.81933594	+24.10400391	-10.34912109	-14.65576172	+2564
+1458240698.50460000	+15.99609375	-0.79980469	-0.72070313	+26.76269531	-6.56982422	-35.33203125	+4708	+15.96972656	-0.82177734	+0.68994141	-71.58691406	-1.25244141	+54.00878906	+5104	+13.21435547	-2.25000000	-1.80175781	+24.14794922	-10.43701172	-14.65576172	+2568
+1458240698.50880000	+16.00048828	-0.78662109	-0.72070313	+27.00439453	-6.39404297	-35.24414063	+4704	+15.96533203	-0.85693359	+0.67675781	-72.57568359	-0.61523438	+54.00878906	+5116	+13.21875000	-2.23242188	-1.78857422	+24.21386719	-10.50292969	-14.63378906	+2576
+1458240698.51300000	+16.00048828	-0.76904297	-0.72070313	+27.22412109	-6.24023438	-35.20019531	+4704	+15.96093750	-0.88769531	+0.66357422	-73.56445313	+0.02197266	+53.96484375	+5128	+13.21875000	-2.21923828	-1.77539063	+24.25781250	-10.61279297	-14.63378906	+2584
+1458240698.51710010	+16.00488281	-0.75585938	-0.72509766	+27.44384766	-6.04248047	-35.17822266	+4700	+15.95654297	-0.91845703	+0.64599609	-74.53125000	+0.68115234	+53.92089844	+5140	+13.22314453	-2.21044922	-1.76220703	+24.30175781	-10.67871094	-14.63378906	+2592
+1458240698.52130010	+16.00927734	-0.73828125	-0.72949219	+27.68554688	-5.80078125	-35.11230469	+4692	+15.95214844	-0.95361328	+0.62841797	-75.56396484	+1.31835938	+53.83300781	+5152	+13.22314453	-2.19726563	-1.74902344	+24.34570313	-10.74462891	-14.61181641	+2600
+1458240698.52550010	+16.01367188	-0.72070313	-0.73828125	+27.90527344	-5.55908203	-35.06835938	+4688	+15.94775391	-0.97998047	+0.60644531	-76.53076172	+1.97753906	+53.72314453	+5164	+13.22753906	-2.18847656	-1.74023438	+24.36767578	-10.81054688	-14.61181641	+2608
+1458240698.52959990	+16.00927734	-0.70751953	-0.75585938	+28.12500000	-5.25146484	-35.02441406	+4680	+15.93896484	-1.00634766	+0.59326172	-77.47558594	+2.61474609	+53.63525391	+5172	+13.22753906	-2.17529297	-1.73144531	+24.41162109	-10.85449219	-14.58984375	+2612
+1458240698.53800010	+15.99609375	-0.68554688	-0.76464844	+28.49853516	-4.83398438	-35.06835938	+4656	+15.92138672	-1.05468750	+0.56689453	-79.47509766	+3.84521484	+53.43750000	+5184	+13.22753906	-2.16650391	-1.71826172	+24.41162109	-10.92041016	-14.56787109	+2624
+1458240698.54629990	+15.99169922	-0.67236328	-0.76904297	+28.78417969	-4.39453125	-35.22216797	+4632	+15.91259766	-1.09423828	+0.56250000	-81.40869141	+4.98779297	+53.26171875	+5192	+13.23193359	-2.16210938	-1.71826172	+24.34570313	-10.94238281	-14.54589844	+2632
+1458240698.55040000	+15.98730469	-0.66796875	-0.76904297	+28.91601563	-4.17480469	-35.33203125	+4624	+15.90820313	-1.10742188	+0.55371094	-82.33154297	+5.53710938	+53.10791016	+5192	+13.23193359	-2.16650391	-1.71826172	+24.27978516	-10.94238281	-14.52392578	+2632
+1458240698.55460000	+15.98291016	-0.66357422	-0.77783203	+29.04785156	-3.91113281	-35.44189453	+4616	+15.89941406	-1.11621094	+0.54931641	-83.25439453	+6.06445313	+52.99804688	+5192	+13.23193359	-2.17089844	-1.72265625	+24.19189453	-10.92041016	-14.52392578	+2636
+1458240698.55880000	+15.97412109	-0.66796875	-0.78222656	+29.11376953	-3.66943359	-35.59570313	+4612	+15.89062500	-1.12939453	+0.55371094	-84.19921875	+6.56982422	+52.86621094	+5192	+13.23632813	-2.17968750	-1.72705078	+24.12597656	-10.89843750	-14.50195313	+2640
+1458240698.56290010	+15.96533203	-0.66357422	-0.78222656	+29.20166016	-3.42773438	-35.72753906	+4608	+15.88183594	-1.13818359	+0.54931641	-85.12207031	+7.09716797	+52.71240234	+5192	+13.23632813	-2.18408203	-1.73144531	+24.01611328	-10.85449219	-14.50195313	+2640
+1458240698.56710000	+15.95654297	-0.66357422	-0.78662109	+29.28955078	-3.20800781	-35.85937500	+4604	+15.87744141	-1.14697266	+0.55810547	-86.04492188	+7.58056641	+52.60253906	+5192	+13.23632813	-2.19287109	-1.74023438	+23.92822266	-10.81054688	-14.50195313	+2644
+1458240698.57540010	+15.93896484	-0.67236328	-0.77783203	+29.35546875	-2.83447266	-36.21093750	+4604	+15.85986328	-1.16894531	+0.56689453	-87.89062500	+8.56933594	+52.31689453	+5192	+13.23632813	-2.21044922	-1.75341797	+23.73046875	-10.74462891	-14.50195313	+2644
+1458240698.57960010	+15.93896484	-0.67236328	-0.77343750	+29.37744141	-2.65869141	-36.40869141	+4608	+15.85546875	-1.17333984	+0.56689453	-88.81347656	+9.05273438	+52.11914063	+5188	+13.24072266	-2.21923828	-1.75781250	+23.62060547	-10.70068359	-14.50195313	+2644
+1458240698.58789990	+15.93457031	-0.68115234	-0.76025391	+29.39941406	-2.28515625	-36.73828125	+4620	+15.83789063	-1.19091797	+0.56250000	-90.68115234	+9.99755859	+51.65771484	+5184	+13.24511719	-2.24121094	-1.77099609	+23.37890625	-10.63476563	-14.52392578	+2640
+1458240698.59629990	+15.93017578	-0.68554688	-0.76025391	+29.39941406	-1.86767578	-37.02392578	+4628	+15.81591797	-1.20849609	+0.55810547	-92.54882813	+10.92041016	+51.17431641	+5176	+13.24951172	-2.25878906	-1.77978516	+23.18115234	-10.61279297	-14.56787109	+2636
+1458240698.60460000	+15.93457031	-0.68115234	-0.76025391	+29.44335938	-1.51611328	-37.24365234	+4636	+15.80273438	-1.23925781	+0.53613281	-94.52636719	+11.84326172	+50.51513672	+5176	+13.25390625	-2.26318359	-1.78417969	+23.04931641	-10.65673828	-14.61181641	+2624
+1458240698.61290000	+15.94775391	-0.68554688	-0.75585938	+29.39941406	-1.20849609	-37.46337891	+4636	+15.78955078	-1.26123047	+0.50537109	-96.43798828	+12.70019531	+49.89990234	+5172	+13.25830078	-2.25878906	-1.77099609	+22.96142578	-10.78857422	-14.67773438	+2620
+1458240698.62130000	+15.95654297	-0.68994141	-0.76464844	+29.37744141	-0.83496094	-37.63916016	+4628	+15.77197266	-1.28320313	+0.46142578	-98.30566406	+13.49121094	+49.19677734	+5168	+13.26269531	-2.25000000	-1.75341797	+22.91748047	-10.96435547	-14.76562500	+2620
+1458240698.62960000	+15.97412109	-0.69433594	-0.77783203	+29.37744141	-0.43945313	-37.74902344	+4612	+15.75439453	-1.32714844	+0.41308594	-100.28320313	+14.21630859	+48.44970703	+5168	+13.27148438	-2.23242188	-1.73583984	+22.89550781	-11.14013672	-14.85351563	+2624
+1458240698.63790010	+15.98291016	-0.70312500	-0.79101563	+29.33349609	-0.13183594	-37.92480469	+4592	+15.74121094	-1.35351563	+0.37792969	-102.04101563	+14.91943359	+47.96630859	+5164	+13.27587891	-2.22363281	-1.71826172	+22.85156250	-11.31591797	-14.96337891	+2632
+1458240698.64210010	+15.98730469	-0.70751953	-0.79541016	+29.28955078	+0.04394531	-38.01269531	+4584	+15.73681641	-1.37109375	+0.34716797	-102.96386719	+15.20507813	+47.59277344	+5160	+13.28027344	-2.21923828	-1.70947266	+22.82958984	-11.40380859	-15.02929688	+2636
+1458240698.65039990	+16.00488281	-0.72509766	-0.80419922	+29.22363281	+0.32958984	-38.27636719	+4564	+15.72802734	-1.39746094	+0.31640625	-104.54589844	+15.79833984	+47.28515625	+5152	+13.28906250	-2.21923828	-1.69628906	+22.71972656	-11.53564453	-15.16113281	+2648
+1458240698.65870000	+16.00488281	-0.74707031	-0.82177734	+29.13574219	+0.72509766	-38.54003906	+4544	+15.71484375	-1.41943359	+0.29003906	-106.06201172	+16.34765625	+47.02148438	+5140	+13.29785156	-2.23242188	-1.69628906	+22.54394531	-11.53564453	-15.31494141	+2656
+1458240698.66710000	+16.00488281	-0.76904297	-0.84375000	+29.04785156	+1.07666016	-38.84765625	+4532	+15.70605469	-1.44140625	+0.26367188	-107.49023438	+16.85302734	+46.86767578	+5132	+13.30664063	-2.26318359	-1.70947266	+22.28027344	-11.46972656	-15.49072266	+2672
+1458240698.67120000	+16.00488281	-0.78222656	-0.84814453	+29.02587891	+1.18652344	-39.02343750	+4528	+15.70166016	-1.44580078	+0.26367188	-108.06152344	+17.11669922	+46.91162109	+5120	+13.31103516	-2.28076172	-1.71826172	+22.12646484	-11.40380859	-15.57861328	+2676
+1458240698.67960000	+16.00048828	-0.81298828	-0.85253906	+28.91601563	+1.42822266	-39.41894531	+4528	+15.69726563	-1.45898438	+0.25488281	-109.22607422	+17.57812500	+46.99951172	+5108	+13.31982422	-2.32470703	-1.74023438	+21.79687500	-11.22802734	-15.77636719	+2692
+1458240698.68790010	+15.99609375	-0.83935547	-0.86132813	+28.87207031	+1.69189453	-39.77050781	+4540	+15.68847656	-1.46337891	+0.25488281	-110.19287109	+18.01757813	+47.17529297	+5096	+13.33300781	-2.37744141	-1.76660156	+21.46728516	-11.03027344	-15.99609375	+2704
+1458240698.69619990	+15.98730469	-0.86572266	-0.87890625	+28.82812500	+1.95556641	-40.10009766	+4564	+15.67968750	-1.47216797	+0.24169922	-111.15966797	+18.41308594	+47.28515625	+5088	+13.34179688	-2.42138672	-1.79296875	+21.18164063	-10.83251953	-16.21582031	+2712
+1458240698.70040010	+15.97851563	-0.87890625	-0.88769531	+28.82812500	+2.06542969	-40.23193359	+4576	+15.67529297	-1.48095703	+0.23730469	-111.62109375	+18.58886719	+47.35107422	+5084	+13.34619141	-2.44335938	-1.80615234	+21.07177734	-10.76660156	-16.30371094	+2716
+1458240698.72120000	+15.99609375	-0.92724609	-0.91845703	+28.89404297	+2.43896484	-40.78125000	+4640	+15.66650391	-1.52050781	+0.18017578	-113.75244141	+19.29199219	+47.46093750	+5068	+13.36816406	-2.51367188	-1.81933594	+20.80810547	-10.72265625	-16.89697266	+2716
+1458240698.72950010	+16.00927734	-0.94042969	-0.94482422	+29.02587891	+2.65869141	-40.86914063	+4660	+15.66210938	-1.56005859	+0.14062500	-114.67529297	+19.46777344	+47.32910156	+5068	+13.37695313	-2.52246094	-1.81494141	+20.85205078	-10.81054688	-17.13867188	+2716
+1458240698.73790000	+16.01806641	-0.95361328	-0.97558594	+29.13574219	+2.83447266	-40.95703125	+4672	+15.65332031	-1.59082031	+0.09667969	-115.51025391	+19.59960938	+47.13134766	+5064	+13.38574219	-2.53125000	-1.81054688	+20.93994141	-10.92041016	-17.35839844	+2716
+1458240698.74620010	+16.03564453	-0.96679688	-1.00195313	+29.26757813	+3.01025391	-41.04492188	+4668	+15.65771484	-1.62597656	+0.05712891	-116.27929688	+19.70947266	+46.95556641	+5056	+13.39013672	-2.54003906	-1.79736328	+21.00585938	-11.07421875	-17.60009766	+2728
+1458240698.75449990	+16.05322266	-0.98876953	-1.03710938	+29.37744141	+3.25195313	-41.15478516	+4660	+15.65332031	-1.66992188	+0.01318359	-117.07031250	+19.73144531	+46.73583984	+5052	+13.39892578	-2.55761719	-1.78417969	+21.07177734	-11.18408203	-17.84179688	+2736
+1458240698.75869990	+16.06201172	-1.00195313	-1.05908203	+29.44335938	+3.38378906	-41.22070313	+4656	+15.64892578	-1.68750000	-0.00439453	-117.39990234	+19.73144531	+46.60400391	+5044	+13.39892578	-2.56201172	-1.78417969	+21.09375000	-11.18408203	-17.92968750	+2744
+1458240698.76700000	+16.06640625	-1.02832031	-1.09863281	+29.55322266	+3.62548828	-41.35253906	+4644	+15.64453125	-1.72705078	-0.03955078	-118.10302734	+19.75341797	+46.38427734	+5036	+13.40332031	-2.58837891	-1.79296875	+21.11572266	-11.18408203	-18.10546875	+2756
+1458240698.77539990	+16.07080078	-1.05908203	-1.12939453	+29.61914063	+3.82324219	-41.59423828	+4632	+15.64013672	-1.74902344	-0.06591797	-118.58642578	+19.70947266	+46.18652344	+5024	+13.40332031	-2.62353516	-1.80175781	+21.04980469	-11.09619141	-18.30322266	+2772
+1458240698.77950000	+16.07080078	-1.07666016	-1.14697266	+29.64111328	+3.91113281	-41.74804688	+4628	+15.63574219	-1.75781250	-0.07470703	-118.82812500	+19.68750000	+46.14257813	+5020	+13.40771484	-2.64990234	-1.81054688	+20.96191406	-11.00830078	-18.39111328	+2784
+1458240698.78780010	+16.06640625	-1.12060547	-1.17773438	+29.64111328	+4.13085938	-42.09960938	+4628	+15.63574219	-1.77539063	-0.08349609	-119.15771484	+19.62158203	+46.03271484	+5008	+13.40771484	-2.70263672	-1.84130859	+20.78613281	-10.76660156	-18.56689453	+2804
+1458240698.79620000	+16.05322266	-1.16894531	-1.21289063	+29.59716797	+4.37255859	-42.42919922	+4640	+15.63134766	-1.79296875	-0.10107422	-119.48730469	+19.53369141	+45.90087891	+5004	+13.40771484	-2.76855469	-1.88525391	+20.58837891	-10.41503906	-18.69873047	+2824
+1458240698.80029990	+16.04882813	-1.19091797	-1.22607422	+29.59716797	+4.46044922	-42.58300781	+4652	+15.62695313	-1.80175781	-0.10986328	-119.61914063	+19.48974609	+45.85693359	+5004	+13.40771484	-2.79931641	-1.91162109	+20.47851563	-10.21728516	-18.76464844	+2836
+1458240698.80870010	+16.04003906	-1.22607422	-1.26123047	+29.59716797	+4.65820313	-42.93457031	+4676	+15.62695313	-1.81494141	-0.12304688	-119.83886719	+19.37988281	+45.76904297	+5004	+13.40771484	-2.86523438	-1.95556641	+20.25878906	-9.86572266	-18.91845703	+2852
+1458240698.81699990	+16.03564453	-1.27880859	-1.29638672	+29.53125000	+4.87792969	-43.28613281	+4708	+15.62695313	-1.83691406	-0.14062500	-120.08056641	+19.22607422	+45.68115234	+5008	+13.40332031	-2.92675781	-1.99951172	+20.08300781	-9.53613281	-19.09423828	+2864
+1458240698.82950000	+16.04003906	-1.34472656	-1.37548828	+29.48730469	+5.31738281	-43.65966797	+4760	+15.62695313	-1.86767578	-0.18017578	-120.38818359	+19.00634766	+45.50537109	+5024	+13.40332031	-3.00585938	-2.06103516	+19.95117188	-9.11865234	-19.31396484	+2876
+1458240698.83780000	+16.04003906	-1.37988281	-1.42822266	+29.53125000	+5.58105469	-43.83544922	+4792	+15.62695313	-1.89404297	-0.21093750	-120.58593750	+18.85253906	+45.39550781	+5032	+13.40332031	-3.04101563	-2.08740234	+19.97314453	-8.98681641	-19.48974609	+2880
+1458240698.84620000	+16.05761719	-1.41503906	-1.48974609	+29.57519531	+5.86669922	-44.01123047	+4812	+15.63134766	-1.92041016	-0.25048828	-120.80566406	+18.67675781	+45.28564453	+5044	+13.40332031	-3.07177734	-2.10498047	+20.06103516	-8.92089844	-19.70947266	+2880
+1458240698.85030010	+16.06640625	-1.43701172	-1.52050781	+29.57519531	+6.02050781	-44.09912109	+4816	+15.63134766	-1.93798828	-0.26806641	-120.91552734	+18.61083984	+45.21972656	+5048	+13.40771484	-3.08496094	-2.10937500	+20.12695313	-8.92089844	-19.81933594	+2884
+1458240698.85859990	+16.07958984	-1.48535156	-1.58203125	+29.57519531	+6.28417969	-44.23095703	+4820	+15.63574219	-1.97753906	-0.31201172	-121.15722656	+18.41308594	+45.08789063	+5056	+13.40771484	-3.11572266	-2.12695313	+20.23681641	-8.89892578	-20.01708984	+2888
+1458240698.86700010	+16.09277344	-1.51611328	-1.64794922	+29.66308594	+6.54785156	-44.31884766	+4812	+15.64013672	-2.02148438	-0.36914063	-121.42089844	+18.19335938	+44.93408203	+5068	+13.41210938	-3.14648438	-2.14892578	+20.36865234	-8.89892578	-20.23681641	+2900
+1458240698.87529990	+16.10156250	-1.56005859	-1.69628906	+29.68505859	+6.67968750	-44.51660156	+4800	+15.64892578	-2.09179688	-0.44384766	-121.75048828	+17.90771484	+44.78027344	+5080	+13.41650391	-3.18603516	-2.16650391	+20.47851563	-8.89892578	-20.52246094	+2912
+1458240698.88360000	+16.11474609	-1.60839844	-1.74902344	+29.68505859	+6.85546875	-44.78027344	+4784	+15.65332031	-2.17529297	-0.52734375	-122.12402344	+17.60009766	+44.67041016	+5096	+13.42529297	-3.23437500	-2.19726563	+20.50048828	-8.83300781	-20.78613281	+2932
+1458240698.89200000	+16.11914063	-1.66113281	-1.80175781	+29.68505859	+7.03125000	-45.02197266	+4768	+15.66210938	-2.24560547	-0.60644531	-122.36572266	+17.33642578	+44.64843750	+5104	+13.42968750	-3.30029297	-2.24121094	+20.43457031	-8.67919922	-21.02783203	+2952
+1458240698.90030000	+16.11035156	-1.71386719	-1.85009766	+29.66308594	+7.16308594	-45.28564453	+4764	+15.66650391	-2.30712891	-0.66357422	-122.47558594	+17.13867188	+44.75830078	+5108	+13.42968750	-3.37500000	-2.30273438	+20.30273438	-8.43750000	-21.24755859	+2976
+1458240698.90860010	+16.10595703	-1.76220703	-1.90283203	+29.66308594	+7.29492188	-45.59326172	+4768	+15.67089844	-2.35107422	-0.69873047	-122.47558594	+17.05078125	+44.91210938	+5108	+13.42968750	-3.45410156	-2.36425781	+20.14892578	-8.17382813	-21.48925781	+3000
+1458240698.91280010	+16.10156250	-1.79296875	-1.92919922	+29.64111328	+7.33886719	-45.76904297	+4776	+15.67089844	-2.36865234	-0.71191406	-122.45361328	+17.00683594	+45.00000000	+5108	+13.42968750	-3.49804688	-2.39501953	+20.03906250	-8.04199219	-21.62109375	+3008
+1458240698.92109990	+16.09716797	-1.85449219	-1.97314453	+29.61914063	+7.47070313	-46.07666016	+4796	+15.67529297	-2.40820313	-0.74267578	-122.40966797	+16.91894531	+45.15380859	+5112	+13.42529297	-3.59033203	-2.46093750	+19.81933594	-7.73437500	-21.84082031	+3028
+1458240698.92950010	+16.08837891	-1.91162109	-2.03027344	+29.61914063	+7.66845703	-46.25244141	+4824	+15.67968750	-2.44335938	-0.77783203	-122.36572266	+16.85302734	+45.26367188	+5120	+13.42529297	-3.66943359	-2.52685547	+19.66552734	-7.42675781	-22.03857422	+3040
+1458240698.93779990	+16.07958984	-1.96435547	-2.09619141	+29.61914063	+7.86621094	-46.40625000	+4860	+15.67529297	-2.47851563	-0.81298828	-122.34375000	+16.76513672	+45.30761719	+5132	+13.42089844	-3.74414063	-2.58398438	+19.55566406	-7.16308594	-22.23632813	+3048
+1458240698.94610000	+16.09716797	-2.03027344	-2.14453125	+29.61914063	+7.97607422	-46.60400391	+4888	+15.67529297	-2.53125000	-0.86132813	-122.43164063	+16.63330078	+45.28564453	+5148	+13.42089844	-3.81445313	-2.61914063	+19.46777344	-7.07519531	-22.45605469	+3048
+1458240698.95440010	+16.11035156	-2.08740234	-2.20605469	+29.61914063	+8.15185547	-46.69189453	+4908	+15.67968750	-2.59277344	-0.92285156	-122.58544922	+16.47949219	+45.17578125	+5168	+13.42529297	-3.86718750	-2.65429688	+19.46777344	-6.98730469	-22.67578125	+3052
+1458240698.96280000	+16.12792969	-2.15332031	-2.27636719	+29.61914063	+8.37158203	-46.64794922	+4920	+15.67529297	-2.65869141	-0.99755859	-122.80517578	+16.30371094	+44.97802734	+5188	+13.42968750	-3.90673828	-2.68066406	+19.55566406	-6.94335938	-22.87353516	+3052
+1458240698.97110010	+16.15429688	-2.21484375	-2.33789063	+29.61914063	+8.48144531	-46.69189453	+4916	+15.67529297	-2.72900391	-1.07226563	-123.04687500	+16.14990234	+44.78027344	+5208	+13.43408203	-3.94628906	-2.69384766	+19.66552734	-7.00927734	-23.09326172	+3052
+1458240698.97939990	+16.17626953	-2.28076172	-2.38623047	+29.57519531	+8.54736328	-46.80175781	+4896	+15.67529297	-2.80371094	-1.14697266	-123.31054688	+15.97412109	+44.60449219	+5224	+13.43847656	-3.99462891	-2.71142578	+19.70947266	-7.05322266	-23.33496094	+3056
+1458240698.98779990	+16.19824219	-2.34667969	-2.43896484	+29.50927734	+8.65722656	-46.88964844	+4872	+15.68408203	-2.88281250	-1.22167969	-123.55224609	+15.79833984	+44.45068359	+5236	+13.44287109	-4.03857422	-2.72460938	+19.77539063	-7.11914063	-23.57666016	+3060
+1458240698.99190000	+16.20263672	-2.37744141	-2.46972656	+29.50927734	+8.74511719	-46.91162109	+4856	+15.68408203	-2.91357422	-1.25683594	-123.66210938	+15.71044922	+44.36279297	+5240	+13.44726563	-4.06054688	-2.74658203	+19.81933594	-7.07519531	-23.66455078	+3068
+1458240699.00029990	+16.21142578	-2.44335938	-2.51367188	+29.42138672	+8.78906250	-47.10937500	+4824	+15.68408203	-2.97949219	-1.32275391	-123.83789063	+15.57861328	+44.27490234	+5244	+13.44726563	-4.12207031	-2.77734375	+19.75341797	-7.05322266	-23.92822266	+3080
+1458240699.00860000	+16.20703125	-2.50927734	-2.55322266	+29.31152344	+8.83300781	-47.37304688	+4800	+15.68847656	-3.04101563	-1.37109375	-123.94775391	+15.51269531	+44.34082031	+5248	+13.44726563	-4.19238281	-2.82568359	+19.62158203	-6.94335938	-24.16992188	+3092
+1458240699.01690010	+16.19824219	-2.57519531	-2.59716797	+29.20166016	+8.92089844	-47.68066406	+4784	+15.69726563	-3.08935547	-1.40625000	-123.96972656	+15.44677734	+44.45068359	+5248	+13.44287109	-4.28466797	-2.88281250	+19.40185547	-6.74560547	-24.43359375	+3112
+1458240699.02519990	+16.18505859	-2.64111328	-2.64550781	+29.04785156	+9.05273438	-47.96630859	+4784	+15.70166016	-3.13769531	-1.44140625	-123.99169922	+15.38085938	+44.56054688	+5248	+13.43408203	-4.37255859	-2.94873047	+19.16015625	-6.50390625	-24.65332031	+3128
+1458240699.02940010	+16.17626953	-2.67626953	-2.67187500	+28.98193359	+9.14062500	-48.09814453	+4788	+15.70166016	-3.15966797	-1.45458984	-124.01367188	+15.35888672	+44.62646484	+5248	+13.42968750	-4.42089844	-2.98388672	+19.02832031	-6.37207031	-24.76318359	+3136
+1458240699.03769990	+16.14990234	-2.73779297	-2.72021484	+28.87207031	+9.27246094	-48.38378906	+4808	+15.70605469	-3.20800781	-1.47656250	-124.01367188	+15.35888672	+44.82421875	+5252	+13.42089844	-4.51318359	-3.05419922	+18.76464844	-6.08642578	-24.98291016	+3148
+1458240699.04609990	+16.14111328	-2.80810547	-2.77294922	+28.74023438	+9.38232422	-48.66943359	+4836	+15.71044922	-3.26074219	-1.50292969	-124.03564453	+15.31494141	+45.00000000	+5256	+13.41210938	-4.60107422	-3.11572266	+18.52294922	-5.88867188	-25.22460938	+3152
+1458240699.05440000	+16.13232422	-2.87841797	-2.82568359	+28.56445313	+9.53613281	-48.91113281	+4872	+15.71484375	-3.31787109	-1.53369141	-124.10156250	+15.24902344	+45.13183594	+5264	+13.40771484	-4.68896484	-3.16845703	+18.32519531	-5.71289063	-25.44433594	+3156
+1458240699.06270000	+16.12792969	-2.94433594	-2.89160156	+28.45458984	+9.75585938	-49.02099609	+4908	+15.71044922	-3.37939453	-1.56884766	-124.23339844	+15.16113281	+45.21972656	+5280	+13.40332031	-4.75048828	-3.22119141	+18.25927734	-5.58105469	-25.62011719	+3156
+1458240699.07110000	+16.13671875	-3.01464844	-2.94433594	+28.34472656	+9.84375000	-49.15283203	+4936	+15.71484375	-3.45849609	-1.61718750	-124.45312500	+15.07324219	+45.26367188	+5296	+13.40332031	-4.79882813	-3.24316406	+18.23730469	-5.62500000	-25.83984375	+3144
+1458240699.07520010	+16.14111328	-3.04541016	-2.97070313	+28.27880859	+9.88769531	-49.19677734	+4944	+15.71484375	-3.49804688	-1.63916016	-124.56298828	+15.02929688	+45.28564453	+5300	+13.40332031	-4.82080078	-3.25195313	+18.25927734	-5.64697266	-25.92773438	+3140
+1458240699.08360000	+16.16748047	-3.11572266	-3.01904297	+28.16894531	+9.97558594	-49.32861328	+4952	+15.71484375	-3.57714844	-1.69189453	-124.78271484	+14.89746094	+45.32958984	+5312	+13.41210938	-4.86474609	-3.26513672	+18.30322266	-5.75683594	-26.12548828	+3128
+1458240699.09190010	+16.18945313	-3.17724609	-3.07177734	+28.08105469	+10.08544922	-49.37255859	+4948	+15.71484375	-3.66064453	-1.74902344	-125.04638672	+14.74365234	+45.30761719	+5324	+13.42089844	-4.89550781	-3.27832031	+18.39111328	-5.88867188	-26.30126953	+3120
+1458240699.10019990	+16.20703125	-3.23876953	-3.12011719	+28.01513672	+10.15136719	-49.46044922	+4928	+15.71044922	-3.73974609	-1.80615234	-125.28808594	+14.61181641	+45.30761719	+5332	+13.42529297	-4.93066406	-3.29150391	+18.47900391	-5.97656250	-26.45507813	+3108
+1458240699.10850000	+16.22900391	-3.29589844	-3.15527344	+27.92724609	+10.12939453	-49.61425781	+4900	+15.71484375	-3.81445313	-1.85009766	-125.48583984	+14.52392578	+45.37353516	+5332	+13.42968750	-4.97021484	-3.30468750	+18.52294922	-6.06445313	-26.63085938	+3100
+1458240699.11270000	+16.23779297	-3.32666016	-3.17285156	+27.88330078	+10.15136719	-49.72412109	+4884	+15.71484375	-3.84960938	-1.87207031	-125.57373047	+14.47998047	+45.39550781	+5332	+13.42968750	-5.00097656	-3.31787109	+18.50097656	-6.08642578	-26.71875000	+3100
+1458240699.12100010	+16.23779297	-3.38818359	-3.21679688	+27.79541016	+10.26123047	-49.87792969	+4856	+15.71484375	-3.90673828	-1.91162109	-125.68359375	+14.37011719	+45.46142578	+5328	+13.42968750	-5.06250000	-3.35302734	+18.41308594	-5.99853516	-26.89453125	+3100
+1458240699.12940000	+16.22900391	-3.44970703	-3.26074219	+27.70751953	+10.41503906	-50.05371094	+4832	+15.71484375	-3.95507813	-1.95117188	-125.74951172	+14.28222656	+45.50537109	+5320	+13.42089844	-5.13720703	-3.40576172	+18.25927734	-5.82275391	-27.02636719	+3104
+1458240699.13350010	+16.22021484	-3.48046875	-3.27832031	+27.64160156	+10.43701172	-50.20751953	+4828	+15.71923828	-3.97705078	-1.96435547	-125.74951172	+14.28222656	+45.54931641	+5320	+13.41210938	-5.17236328	-3.43212891	+18.17138672	-5.71289063	-27.09228516	+3108
+1458240699.14190010	+16.20263672	-3.53759766	-3.30908203	+27.53173828	+10.50292969	-50.49316406	+4824	+15.72363281	-4.01660156	-1.98632813	-125.74951172	+14.23828125	+45.68115234	+5312	+13.39892578	-5.26464844	-3.49365234	+17.92968750	-5.44921875	-27.26806641	+3116
+1458240699.15019990	+16.18945313	-3.59912109	-3.35302734	+27.46582031	+10.65673828	-50.73486328	+4836	+15.72802734	-4.04736328	-2.00830078	-125.72753906	+14.19433594	+45.76904297	+5308	+13.38574219	-5.35253906	-3.55517578	+17.68798828	-5.18554688	-27.42187500	+3120
+1458240699.15850000	+16.16748047	-3.66943359	-3.39257813	+27.31201172	+10.83251953	-50.97656250	+4860	+15.72802734	-4.08251953	-2.03466797	-125.70556641	+14.12841797	+45.83496094	+5304	+13.36816406	-5.44042969	-3.62548828	+17.49023438	-4.85595703	-27.55371094	+3124
+1458240699.16269990	+16.15869141	-3.69580078	-3.41015625	+27.26806641	+10.87646484	-51.06445313	+4876	+15.73242188	-4.10009766	-2.04785156	-125.68359375	+14.10644531	+45.85693359	+5304	+13.35937500	-5.47558594	-3.65625000	+17.42431641	-4.72412109	-27.61962891	+3128
+1458240699.17100000	+16.14990234	-3.75292969	-3.44970703	+27.20214844	+10.96435547	-51.26220703	+4904	+15.73242188	-4.13964844	-2.07421875	-125.68359375	+14.04052734	+45.92285156	+5308	+13.34619141	-5.55029297	-3.70458984	+17.29248047	-4.57031250	-27.77343750	+3124
+1458240699.17930010	+16.15429688	-3.81445313	-3.48925781	+27.18017578	+11.00830078	-51.43798828	+4932	+15.73681641	-4.18798828	-2.11376953	-125.72753906	+13.95263672	+45.96679688	+5312	+13.34179688	-5.60742188	-3.73974609	+17.22656250	-4.48242188	-27.97119141	+3116
+1458240699.18350010	+16.16308594	-3.84521484	-3.51123047	+27.13623047	+11.07421875	-51.50390625	+4944	+15.73681641	-4.21435547	-2.13574219	-125.77148438	+13.86474609	+45.96679688	+5316	+13.34179688	-5.63378906	-3.75292969	+17.22656250	-4.48242188	-28.08105469	+3112
+1458240699.19180010	+16.18066406	-3.90234375	-3.56396484	+27.09228516	+11.16210938	-51.61376953	+4952	+15.74121094	-4.27587891	-2.19287109	-125.88134766	+13.71093750	+45.94482422	+5320	+13.35058594	-5.66894531	-3.77050781	+17.33642578	-4.54833984	-28.27880859	+3100
+1458240699.20020010	+16.19384766	-3.95507813	-3.61669922	+27.07031250	+11.25000000	-51.67968750	+4952	+15.74121094	-4.34619141	-2.24560547	-126.03515625	+13.53515625	+45.98876953	+5328	+13.35498047	-5.70410156	-3.78369141	+17.42431641	-4.68017578	-28.54248047	+3084
+1458240699.20849990	+16.22021484	-4.00781250	-3.67382813	+27.09228516	+11.29394531	-51.83349609	+4928	+15.74560547	-4.42089844	-2.30712891	-126.18896484	+13.31542969	+46.03271484	+5328	+13.36816406	-5.74365234	-3.78808594	+17.51220703	-4.87792969	-28.87207031	+3068
+1458240699.21269990	+16.23339844	-4.04296875	-3.70019531	+27.04833984	+11.33789063	-51.94335938	+4912	+15.74560547	-4.46044922	-2.34228516	-126.27685547	+13.20556641	+46.07666016	+5328	+13.37255859	-5.76562500	-3.78808594	+17.55615234	-4.96582031	-29.04785156	+3064
+1458240699.22100000	+16.24658203	-4.10888672	-3.76611328	+26.98242188	+11.49169922	-52.14111328	+4876	+15.75000000	-4.54394531	-2.40380859	-126.45263672	+12.94189453	+46.18652344	+5328	+13.38574219	-5.81396484	-3.81005859	+17.60009766	-5.05371094	-29.37744141	+3052
+1458240699.22930000	+16.25976563	-4.17480469	-3.84082031	+26.91650391	+11.68945313	-52.36083984	+4832	+15.75439453	-4.61865234	-2.46533203	-126.58447266	+12.70019531	+46.36230469	+5324	+13.39453125	-5.86669922	-3.84521484	+17.64404297	-5.07568359	-29.72900391	+3044
+1458240699.23770000	+16.25537109	-4.24951172	-3.89794922	+26.76269531	+11.79931641	-52.77832031	+4792	+15.75439453	-4.69335938	-2.51367188	-126.69433594	+12.45849609	+46.69189453	+5316	+13.38574219	-5.94580078	-3.88916016	+17.49023438	-5.03173828	-30.16845703	+3040
+1458240699.24180010	+16.25976563	-4.28906250	-3.92871094	+26.67480469	+11.86523438	-52.99804688	+4776	+15.76318359	-4.72412109	-2.53564453	-126.71630859	+12.32666016	+46.84570313	+5312	+13.38574219	-5.99414063	-3.91992188	+17.42431641	-4.96582031	-30.38818359	+3040
+1458240699.25009990	+16.25976563	-4.37695313	-3.98144531	+26.47705078	+11.95312500	-53.56933594	+4752	+15.77197266	-4.79443359	-2.58398438	-126.73828125	+12.06298828	+47.26318359	+5308	+13.38134766	-6.09960938	-3.99462891	+17.18261719	-4.74609375	-30.84960938	+3044
+1458240699.25850010	+16.24658203	-4.46923828	-4.04296875	+26.25732422	+12.15087891	-54.14062500	+4748	+15.78515625	-4.86914063	-2.62353516	-126.78222656	+11.79931641	+47.70263672	+5304	+13.36816406	-6.21386719	-4.07812500	+16.94091797	-4.43847656	-31.31103516	+3052
+1458240699.26679990	+16.24218750	-4.56152344	-4.10009766	+26.03759766	+12.26074219	-54.75585938	+4760	+15.80273438	-4.93066406	-2.67187500	-126.76025391	+11.53564453	+48.14208984	+5304	+13.36376953	-6.32373047	-4.16601563	+16.72119141	-4.15283203	-31.79443359	+3056
+1458240699.27510000	+16.24658203	-4.65820313	-4.14843750	+25.77392578	+12.34863281	-55.43701172	+4784	+15.82031250	-5.00537109	-2.72021484	-126.80419922	+11.22802734	+48.69140625	+5308	+13.35498047	-6.44238281	-4.25830078	+16.47949219	-3.86718750	-32.34375000	+3060
+1458240699.27930000	+16.25537109	-4.70654297	-4.17480469	+25.68603516	+12.34863281	-55.81054688	+4800	+15.83789063	-5.04492188	-2.74658203	-126.80419922	+11.07421875	+48.95507813	+5308	+13.35937500	-6.50390625	-4.29345703	+16.34765625	-3.77929688	-32.65136719	+3060
+1458240699.28760000	+16.27734375	-4.81201172	-4.24511719	+25.40039063	+12.54638672	-56.44775391	+4836	+15.86425781	-5.13281250	-2.81250000	-126.89208984	+10.72265625	+49.39453125	+5316	+13.36816406	-6.61816406	-4.37695313	+16.17187500	-3.58154297	-33.22265625	+3064
+1458240699.29600000	+16.30810547	-4.92626953	-4.33300781	+25.11474609	+12.74414063	-57.08496094	+4872	+15.89062500	-5.22949219	-2.89599609	-127.04589844	+10.30517578	+49.76806641	+5324	+13.38574219	-6.72363281	-4.44287109	+16.01806641	-3.51562500	-33.85986328	+3060
+1458240699.30430010	+16.35644531	-5.04052734	-4.41650391	+24.82910156	+12.83203125	-57.70019531	+4892	+15.92138672	-5.34814453	-2.98828125	-127.26562500	+9.86572266	+50.18554688	+5336	+13.42089844	-6.81591797	-4.50000000	+15.99609375	-3.55957031	-34.51904297	+3048
+1458240699.31259990	+16.41796875	-5.17236328	-4.51757813	+24.47753906	+13.00781250	-58.33740234	+4900	+15.95214844	-5.47558594	-3.09814453	-127.55126953	+9.36035156	+50.51513672	+5344	+13.46044922	-6.91259766	-4.54833984	+15.93017578	-3.64746094	-35.24414063	+3036
+1458240699.32100010	+16.48388672	-5.31738281	-4.63183594	+24.08203125	+13.24951172	-58.99658203	+4888	+15.98730469	-5.61181641	-3.20800781	-127.85888672	+8.83300781	+50.88867188	+5348	+13.50878906	-7.01367188	-4.59667969	+15.84228516	-3.75732422	-35.99121094	+3024
+1458240699.32929990	+16.54541016	-5.47119141	-4.75488281	+23.66455078	+13.51318359	-59.58984375	+4860	+16.02246094	-5.76123047	-3.33105469	-128.21044922	+8.28369141	+51.21826172	+5348	+13.56152344	-7.11035156	-4.65380859	+15.82031250	-3.82324219	-36.71630859	+3008
+1458240699.33340000	+16.57617188	-5.55468750	-4.81640625	+23.40087891	+13.60107422	-59.94140625	+4840	+16.04003906	-5.84472656	-3.39257813	-128.40820313	+7.97607422	+51.39404297	+5352	+13.57910156	-7.16748047	-4.68896484	+15.73242188	-3.82324219	-37.11181641	+3000
+1458240699.34180000	+16.63769531	-5.71289063	-4.93066406	+22.96142578	+13.82080078	-60.71044922	+4796	+16.08837891	-5.98974609	-3.50244141	-128.67187500	+7.44873047	+51.87744141	+5344	+13.62744141	-7.29052734	-4.75927734	+15.57861328	-3.80126953	-37.92480469	+2992
+1458240699.35010000	+16.69921875	-5.88427734	-5.04931641	+22.43408203	+14.10644531	-61.52343750	+4744	+16.14550781	-6.13916016	-3.61669922	-128.95751953	+6.87744141	+52.25097656	+5332	+13.67138672	-7.43994141	-4.84277344	+15.24902344	-3.64746094	-38.71582031	+2984
+1458240699.35840010	+16.73437500	-6.06445313	-5.16357422	+21.86279297	+14.43603516	-62.33642578	+4708	+16.20263672	-6.28857422	-3.71337891	-129.22119141	+6.30615234	+52.71240234	+5316	+13.69775391	-7.60253906	-4.95703125	+14.87548828	-3.25195313	-39.48486328	+2988
+1458240699.36260010	+16.75195313	-6.14355469	-5.22509766	+21.62109375	+14.58984375	-62.70996094	+4696	+16.23339844	-6.35888672	-3.76611328	-129.30908203	+6.04248047	+52.91015625	+5308	+13.70654297	-7.69042969	-5.02294922	+14.63378906	-3.03222656	-39.85839844	+2992
+1458240699.37089990	+16.79150391	-6.30615234	-5.32617188	+21.13769531	+14.85351563	-63.61083984	+4680	+16.31250000	-6.49951172	-3.85400391	-129.50683594	+5.55908203	+53.43750000	+5288	+13.72851563	-7.87500000	-5.15478516	+14.15039063	-2.57080078	-40.64941406	+3004
+1458240699.37930010	+16.83544922	-6.47753906	-5.42285156	+20.61035156	+15.09521484	-64.59960938	+4680	+16.39599609	-6.64013672	-3.94189453	-129.66064453	+5.03173828	+53.94287109	+5264	+13.74609375	-8.06396484	-5.28662109	+13.64501953	-2.04345703	-41.50634766	+3016
+1458240699.38759990	+16.87939453	-6.66210938	-5.54150391	+20.08300781	+15.46875000	-65.43457031	+4704	+16.47949219	-6.79394531	-4.04736328	-129.92431641	+4.46044922	+54.31640625	+5248	+13.77246094	-8.26171875	-5.43164063	+13.13964844	-1.49414063	-42.27539063	+3032
+1458240699.39590000	+16.91894531	-6.83789063	-5.66015625	+19.53369141	+15.82031250	-66.24755859	+4736	+16.55419922	-6.94775391	-4.16162109	-130.20996094	+3.86718750	+54.66796875	+5236	+13.79003906	-8.45507813	-5.56787109	+12.65625000	-0.96679688	-43.04443359	+3048
+1458240699.40420010	+16.98486328	-7.01806641	-5.77441406	+19.02832031	+16.01806641	-67.12646484	+4776	+16.63330078	-7.11474609	-4.28027344	-130.51757813	+3.29589844	+54.99755859	+5224	+13.82958984	-8.63085938	-5.69091797	+12.23876953	-0.63720703	-43.87939453	+3056
+1458240699.41260000	+17.06835938	-7.22021484	-5.91503906	+18.50097656	+16.30371094	-67.93945313	+4804	+16.70800781	-7.30810547	-4.41210938	-130.95703125	+2.63671875	+55.32714844	+5216	+13.89111328	-8.79785156	-5.80078125	+11.88720703	-0.41748047	-44.69238281	+3056
+1458240699.42090010	+17.15625000	-7.43994141	-6.06884766	+17.88574219	+16.58935547	-68.75244141	+4820	+16.77392578	-7.51025391	-4.57470703	-131.41845703	+1.86767578	+55.52490234	+5216	+13.96142578	-8.96044922	-5.89306641	+11.55761719	-0.32958984	-45.52734375	+3044
+1458240699.42919990	+17.25292969	-7.66406250	-6.23583984	+17.29248047	+16.83105469	-69.45556641	+4812	+16.83105469	-7.72119141	-4.74609375	-131.94580078	+1.16455078	+55.76660156	+5212	+14.04052734	-9.10986328	-5.97656250	+11.29394531	-0.37353516	-46.34033203	+3024
+1458240699.43339990	+17.30566406	-7.77392578	-6.31494141	+17.00683594	+16.91894531	-69.85107422	+4800	+16.85742188	-7.82666016	-4.82958984	-132.18750000	+0.79101563	+55.92041016	+5208	+14.08007813	-9.18457031	-6.01611328	+11.14013672	-0.39550781	-46.75781250	+3008
+1458240699.44170000	+17.41113281	-8.00683594	-6.47314453	+16.39160156	+17.09472656	-70.70800781	+4756	+16.91015625	-8.05078125	-5.00097656	-132.73681641	+0.04394531	+56.22802734	+5204	+14.16357422	-9.34277344	-6.09960938	+10.78857422	-0.48339844	-47.61474609	+2980
+1458240699.45009990	+17.51660156	-8.25732422	-6.65771484	+15.75439453	+17.35839844	-71.54296875	+4688	+16.96728516	-8.28369141	-5.17236328	-133.26416016	-0.70312500	+56.62353516	+5196	+14.25585938	-9.51416016	-6.18750000	+10.45898438	-0.54931641	-48.47167969	+2940
+1458240699.45840000	+17.60009766	-8.49462891	-6.81591797	+15.07324219	+17.53417969	-72.44384766	+4608	+17.02001953	-8.50781250	-5.33056641	-133.79150391	-1.38427734	+57.10693359	+5184	+14.32617188	-9.68554688	-6.29736328	+10.06347656	-0.41748047	-49.30664063	+2912
+1458240699.46260000	+17.64404297	-8.61328125	-6.89062500	+14.76562500	+17.62207031	-72.90527344	+4564	+17.04638672	-8.61328125	-5.40966797	-134.01123047	-1.71386719	+57.32666016	+5176	+14.35693359	-9.78222656	-6.35449219	+9.82177734	-0.32958984	-49.74609375	+2896
+1458240699.47090010	+17.70996094	-8.84179688	-7.03125000	+14.15039063	+17.77587891	-73.89404297	+4484	+17.10791016	-8.82861328	-5.54589844	-134.47265625	-2.30712891	+57.91992188	+5156	+14.40087891	-9.97998047	-6.49072266	+9.33837891	-0.04394531	-50.60302734	+2876
+1458240699.47919990	+17.75390625	-9.05712891	-7.15869141	+13.49121094	+17.95166016	-75.03662109	+4416	+17.18261719	-9.03515625	-5.66015625	-134.86816406	-2.87841797	+58.66699219	+5132	+14.42724609	-10.21289063	-6.64892578	+8.74511719	+0.43945313	-51.56982422	+2860
+1458240699.48750000	+17.81103516	-9.26806641	-7.27734375	+12.87597656	+18.12744141	-76.13525391	+4368	+17.27929688	-9.22851563	-5.77001953	-135.21972656	-3.40576172	+59.37011719	+5096	+14.45361328	-10.44140625	-6.82910156	+8.21777344	+1.03271484	-52.47070313	+2848
+1458240699.49169990	+17.82421875	-9.37353516	-7.33007813	+12.56835938	+18.21533203	-76.66259766	+4356	+17.31884766	-9.32080078	-5.81835938	-135.39550781	-3.64746094	+59.72167969	+5080	+14.45361328	-10.55566406	-6.92138672	+7.91015625	+1.36230469	-52.91015625	+2848
+1458240699.50000000	+17.85498047	-9.56250000	-7.43115234	+11.99707031	+18.32519531	-77.76123047	+4344	+17.40673828	-9.50537109	-5.92822266	-135.72509766	-4.10888672	+60.35888672	+5044	+14.45361328	-10.77978516	-7.10156250	+7.31689453	+2.02148438	-53.83300781	+2852
+1458240699.50840000	+17.89892578	-9.76025391	-7.53662109	+11.38183594	+18.45703125	-78.88183594	+4356	+17.50341797	-9.69433594	-6.03369141	-136.07666016	-4.59228516	+61.04003906	+5004	+14.46679688	-11.00830078	-7.26855469	+6.76757813	+2.52685547	-54.79980469	+2860
+1458240699.52090000	+17.98681641	-10.08544922	-7.71679688	+10.43701172	+18.65478516	-80.44189453	+4392	+17.64404297	-9.97558594	-6.23583984	-136.58203125	-5.40527344	+61.85302734	+4936	+14.50634766	-11.33349609	-7.50146484	+6.02050781	+3.25195313	-56.20605469	+2872
+1458240699.52920010	+18.05712891	-10.31835938	-7.84863281	+9.77783203	+18.74267578	-81.38671875	+4412	+17.70556641	-10.19531250	-6.40722656	-137.08740234	-6.06445313	+62.16064453	+4892	+14.54589844	-11.53125000	-7.62011719	+5.47119141	+3.38378906	-57.10693359	+2868
+1458240699.53749990	+18.12744141	-10.57763672	-8.02001953	+9.03076172	+18.96240234	-82.24365234	+4416	+17.75390625	-10.41943359	-6.58740234	-137.61474609	-6.76757813	+62.51220703	+4844	+14.61621094	-11.70703125	-7.71679688	+5.05371094	+3.33984375	-57.96386719	+2852
+1458240699.54590010	+18.23291016	-10.86328125	-8.17822266	+8.23974609	+19.02832031	-83.25439453	+4380	+17.80224609	-10.66113281	-6.78076172	-138.14208984	-7.53662109	+62.84179688	+4800	+14.70849609	-11.89160156	-7.78271484	+4.59228516	+3.14208984	-58.90869141	+2816
+1458240699.55419990	+18.32958984	-11.16210938	-8.34960938	+7.42675781	+19.20410156	-84.24316406	+4308	+17.82861328	-10.90283203	-6.98291016	-138.73535156	-8.41552734	+63.10546875	+4748	+14.80078125	-12.07177734	-7.85742188	+4.15283203	+2.96630859	-59.74365234	+2760
+1458240699.55830000	+18.37792969	-11.30273438	-8.44189453	+7.05322266	+19.33593750	-84.66064453	+4264	+17.84179688	-11.02587891	-7.07958984	-139.04296875	-8.85498047	+63.23730469	+4720	+14.84912109	-12.15527344	-7.89697266	+3.93310547	+2.85644531	-60.16113281	+2728
+1458240699.56670000	+18.44824219	-11.59277344	-8.61328125	+6.24023438	+19.53369141	-85.58349609	+4156	+17.85058594	-11.27197266	-7.25537109	-139.70214844	-9.68994141	+63.61083984	+4668	+14.91943359	-12.34423828	-7.96289063	+3.38378906	+2.68066406	-61.06201172	+2660
+1458240699.57500000	+18.52734375	-11.86962891	-8.74511719	+5.49316406	+19.64355469	-86.74804688	+4024	+17.87695313	-11.49169922	-7.41796875	-140.20751953	-10.50292969	+64.07226563	+4604	+14.99414063	-12.52880859	-8.02880859	+2.92236328	+2.54882813	-62.00683594	+2592
+1458240699.58330010	+18.58886719	-12.12890625	-8.86376953	+4.74609375	+19.77539063	-87.84667969	+3900	+17.92968750	-11.71142578	-7.52783203	-140.71289063	-11.22802734	+64.70947266	+4536	+15.03808594	-12.71337891	-8.14746094	+2.50488281	+2.74658203	-62.92968750	+2532
+1458240699.58750010	+18.61962891	-12.24316406	-8.92529297	+4.43847656	+19.88525391	-88.39599609	+3836	+17.96484375	-11.80810547	-7.58496094	-140.91064453	-11.53564453	+65.01708984	+4500	+15.05566406	-12.83203125	-8.20458984	+2.21923828	+2.85644531	-63.43505859	+2504
+1458240699.59579990	+18.61523438	-12.43652344	-9.01318359	+3.77929688	+20.12695313	-89.45068359	+3736	+18.01757813	-11.97949219	-7.65966797	-141.35009766	-12.08496094	+65.69824219	+4420	+15.04248047	-13.02099609	-8.34082031	+1.77978516	+3.31787109	-64.37988281	+2456
+1458240699.60419990	+18.61523438	-12.60791016	-9.07031250	+3.16406250	+20.21484375	-90.59326172	+3668	+18.09228516	-12.14208984	-7.71679688	-141.72363281	-12.59033203	+66.48925781	+4344	+15.01611328	-13.21875000	-8.47705078	+1.29638672	+3.91113281	-65.41259766	+2424
+1458240699.61250000	+18.64160156	-12.75732422	-9.12304688	+2.70263672	+20.23681641	-91.75781250	+3620	+18.19775391	-12.29589844	-7.77832031	-142.00927734	-13.02978516	+67.25830078	+4264	+14.98974609	-13.41650391	-8.62646484	+0.87890625	+4.54833984	-66.44531250	+2412
+1458240699.61669990	+18.63720703	-12.83203125	-9.14501953	+2.41699219	+20.30273438	-92.32910156	+3612	+18.23291016	-12.37060547	-7.80468750	-142.18505859	-13.27148438	+67.63183594	+4228	+14.96777344	-13.52197266	-8.70117188	+0.65917969	+4.89990234	-66.95068359	+2420
+1458240699.62500000	+18.63720703	-12.99023438	-9.22851563	+1.84570313	+20.52246094	-93.33984375	+3624	+18.32080078	-12.53320313	-7.86181641	-142.58056641	-13.75488281	+68.35693359	+4152	+14.94140625	-13.69775391	-8.83740234	+0.30761719	+5.53710938	-67.89550781	+2436
+1458240699.63330010	+18.63720703	-13.13085938	-9.31640625	+1.36230469	+20.74218750	-94.32861328	+3656	+18.36914063	-12.67822266	-7.95410156	-142.95410156	-14.26025391	+68.90625000	+4092	+14.91503906	-13.87353516	-8.94287109	-0.10986328	+5.97656250	-68.84033203	+2460
+1458240699.63750000	+18.64160156	-13.21435547	-9.35595703	+1.09863281	+20.78613281	-94.85595703	+3672	+18.37792969	-12.77490234	-8.00244141	-143.21777344	-14.61181641	+69.16992188	+4068	+14.90185547	-13.94824219	-8.98681641	-0.30761719	+6.15234375	-69.30175781	+2472
+1458240699.64580010	+18.72070313	-13.42968750	-9.46582031	+0.59326172	+20.87402344	-95.91064453	+3692	+18.41308594	-12.98144531	-8.12548828	-143.72314453	-15.35888672	+69.71923828	+4020	+14.94140625	-14.13281250	-9.03955078	-0.70312500	+6.17431641	-70.33447266	+2488
+1458240699.65409990	+18.76464844	-13.68017578	-9.63720703	-0.06591797	+21.26953125	-96.89941406	+3692	+18.40869141	-13.19238281	-8.27050781	-144.31640625	-16.19384766	+70.15869141	+3980	+14.98974609	-14.31298828	-9.06591797	-1.14257813	+5.99853516	-71.27929688	+2484
+1458240699.66249990	+18.81298828	-13.93066406	-9.81738281	-0.65917969	+21.64306641	-97.82226563	+3652	+18.36474609	-13.40332031	-8.42871094	-144.93164063	-17.11669922	+70.51025391	+3956	+15.06884766	-14.46679688	-9.06591797	-1.49414063	+5.64697266	-72.11425781	+2452
+1458240699.67080000	+18.90966797	-14.18994141	-9.94482422	-1.18652344	+21.64306641	-98.78906250	+3560	+18.33837891	-13.63183594	-8.57812500	-145.54687500	-18.01757813	+70.99365234	+3928	+15.15234375	-14.62500000	-9.06152344	-1.86767578	+5.16357422	-72.99316406	+2392
+1458240699.67500000	+18.94482422	-14.32177734	-10.01513672	-1.49414063	+21.75292969	-99.31640625	+3508	+18.32519531	-13.74169922	-8.65722656	-145.83251953	-18.50097656	+71.23535156	+3916	+15.19189453	-14.71289063	-9.06591797	-2.08740234	+4.96582031	-73.45458984	+2356
+1458240699.68750000	+19.04150391	-14.71728516	-10.21728516	-2.41699219	+22.08251953	-100.94238281	+3300	+18.29882813	-14.04931641	-8.86376953	-146.62353516	-19.86328125	+72.00439453	+3864	+15.31494141	-14.97656250	-9.08349609	-2.63671875	+4.48242188	-74.72900391	+2240
+1458240699.69160010	+19.04150391	-14.83593750	-10.27001953	-2.79052734	+22.19238281	-101.40380859	+3228	+18.29003906	-14.14160156	-8.90332031	-146.93115234	-20.23681641	+72.35595703	+3840	+15.33691406	-15.03369141	-9.11865234	-2.76855469	+4.50439453	-74.99267578	+2200
+1458240699.70000000	+19.07226563	-14.98535156	-10.30957031	-3.22998047	+22.19238281	-102.37060547	+3080	+18.29443359	-14.29980469	-8.99121094	-147.41455078	-20.91796875	+72.90527344	+3796	+15.35009766	-15.18310547	-9.18017578	-3.12011719	+4.61425781	-75.84960938	+2128
+1458240699.70830010	+19.09863281	-15.12158203	-10.29638672	-3.75732422	+22.01660156	-103.40332031	+2956	+18.34716797	-14.46240234	-9.03076172	-147.87597656	-21.44531250	+73.69628906	+3740	+15.33691406	-15.33251953	-9.27246094	-3.40576172	+4.98779297	-76.72851563	+2068
+1458240699.71659990	+19.08105469	-15.21826172	-10.29638672	-4.24072266	+22.14843750	-104.47998047	+2864	+18.42626953	-14.56347656	-9.05273438	-148.20556641	-21.95068359	+74.50927734	+3672	+15.29736328	-15.47753906	-9.39990234	-3.66943359	+5.66894531	-77.58544922	+2028
+1458240699.72490000	+19.05468750	-15.30175781	-10.30957031	-4.74609375	+22.30224609	-105.40283203	+2808	+18.49218750	-14.66894531	-9.06591797	-148.57910156	-22.34619141	+75.21240234	+3604	+15.24462891	-15.58740234	-9.53173828	-3.84521484	+6.43798828	-78.31054688	+2000
+1458240699.73330000	+19.02392578	-15.36767578	-10.28759766	-5.25146484	+22.28027344	-106.28173828	+2800	+18.55810547	-14.78320313	-9.07910156	-149.01855469	-22.67578125	+75.93750000	+3536	+15.18750000	-15.69726563	-9.64599609	-4.04296875	+7.16308594	-79.10156250	+2004
+1458240699.74160000	+19.01074219	-15.43798828	-10.27880859	-5.66894531	+22.30224609	-107.27050781	+2836	+18.62841797	-14.87548828	-9.10107422	-149.37011719	-23.15917969	+76.68457031	+3468	+15.12158203	-15.83349609	-9.72070313	-4.37255859	+7.73437500	-80.11230469	+2040
+1458240699.74580000	+19.00634766	-15.49951172	-10.31396484	-5.95458984	+22.45605469	-107.73193359	+2864	+18.66357422	-14.91943359	-9.11425781	-149.50195313	-23.40087891	+77.05810547	+3432	+15.11718750	-15.88623047	-9.76904297	-4.46044922	+7.95410156	-80.46386719	+2060
+1458240699.75410010	+19.01513672	-15.65332031	-10.40185547	-6.45996094	+22.71972656	-108.61083984	+2916	+18.71191406	-15.05566406	-9.15380859	-149.96337891	-23.90625000	+77.73925781	+3372	+15.10839844	-16.01806641	-9.82617188	-4.72412109	+8.19580078	-81.21093750	+2100
+1458240699.75830010	+19.00195313	-15.74560547	-10.46337891	-6.78955078	+22.93945313	-109.07226563	+2944	+18.70751953	-15.12158203	-9.19775391	-150.20507813	-24.23583984	+78.00292969	+3348	+15.12597656	-16.07519531	-9.85253906	-4.81201172	+8.26171875	-81.51855469	+2116
+1458240699.76239990	+19.00195313	-15.86425781	-10.50732422	-7.18505859	+22.98339844	-109.53369141	+2960	+18.69873047	-15.20507813	-9.24169922	-150.46875000	-24.58740234	+78.24462891	+3324	+15.14355469	-16.13232422	-9.84814453	-4.98779297	+8.12988281	-81.87011719	+2128
+1458240699.77080010	+19.04589844	-16.10156250	-10.63916016	-7.73437500	+23.13720703	-110.47851563	+2956	+18.68554688	-15.36767578	-9.33398438	-151.04003906	-25.24658203	+78.81591797	+3280	+15.22705078	-16.28173828	-9.81298828	-5.31738281	+7.55859375	-82.70507813	+2136
+1458240699.77490000	+19.07226563	-16.21582031	-10.71386719	-7.93212891	+23.24707031	-110.91796875	+2932	+18.67675781	-15.46435547	-9.37353516	-151.34765625	-25.59814453	+79.14550781	+3264	+15.27539063	-16.35644531	-9.79541016	-5.47119141	+7.27294922	-83.10058594	+2124
+1458240699.78329990	+19.12500000	-16.46191406	-10.86328125	-8.39355469	+23.51074219	-111.84082031	+2856	+18.65478516	-15.64453125	-9.49218750	-151.87500000	-26.38916016	+79.62890625	+3236	+15.37646484	-16.51025391	-9.76464844	-5.82275391	+6.63574219	-83.75976563	+2088
+1458240699.78740000	+19.13818359	-16.60253906	-10.93798828	-8.74511719	+23.62060547	-112.34619141	+2812	+18.63720703	-15.73681641	-9.55810547	-152.16064453	-26.76269531	+79.82666016	+3220	+15.42919922	-16.58935547	-9.75146484	-5.99853516	+6.30615234	-84.02343750	+2064
+1458240699.79570010	+19.12939453	-16.83105469	-11.04785156	-9.36035156	+23.79638672	-113.18115234	+2716	+18.57568359	-15.89941406	-9.67236328	-152.75390625	-27.46582031	+80.17822266	+3200	+15.50390625	-16.71240234	-9.73388672	-6.35009766	+5.77880859	-84.59472656	+2016
+1458240699.79990010	+19.13818359	-16.91894531	-11.09179688	-9.53613281	+23.84033203	-113.57666016	+2664	+18.54931641	-15.96972656	-9.72949219	-152.99560547	-27.79541016	+80.33203125	+3188	+15.53906250	-16.78271484	-9.71630859	-6.52587891	+5.51513672	-84.94628906	+1996
+1458240699.80819990	+19.17773438	-17.09472656	-11.13134766	-9.90966797	+23.68652344	-114.36767578	+2564	+18.55371094	-16.11035156	-9.79980469	-153.47900391	-28.25683594	+80.85937500	+3160	+15.57421875	-16.89697266	-9.69433594	-6.83349609	+5.11962891	-85.64941406	+1948
+1458240699.81240010	+19.18652344	-17.15625000	-11.14892578	-10.10742188	+23.70849609	-114.80712891	+2516	+18.56250000	-16.17187500	-9.82177734	-153.69873047	-28.47656250	+81.14501953	+3144	+15.59179688	-16.97607422	-9.71191406	-6.96533203	+5.14160156	-86.00097656	+1924
+1458240699.82069990	+19.15136719	-17.24853516	-11.14453125	-10.59082031	+23.70849609	-115.51025391	+2428	+18.56689453	-16.27294922	-9.88330078	-154.07226563	-28.85009766	+81.51855469	+3112	+15.55664063	-17.06835938	-9.77783203	-7.18505859	+5.51513672	-86.59423828	+1892
+1458240699.82489990	+19.13818359	-17.28369141	-11.12695313	-10.81054688	+23.66455078	-115.83984375	+2392	+18.58007813	-16.30371094	-9.91845703	-154.20410156	-29.02587891	+81.67236328	+3092	+15.53466797	-17.12548828	-9.80859375	-7.31689453	+5.75683594	-86.96777344	+1876
+1458240699.82909990	+19.11621094	-17.31884766	-11.10058594	-11.07421875	+23.59863281	-116.16943359	+2360	+18.60205078	-16.33886719	-9.92285156	-154.42382813	-29.11376953	+81.91406250	+3068	+15.49511719	-17.15625000	-9.85253906	-7.40478516	+6.08642578	-87.27539063	+1864
+1458240699.83740000	+19.09423828	-17.33203125	-11.02587891	-11.38183594	+23.37890625	-116.71875000	+2312	+18.65478516	-16.39599609	-9.90087891	-154.77539063	-29.20166016	+82.52929688	+3024	+15.40283203	-17.21337891	-9.91845703	-7.51464844	+6.76757813	-88.04443359	+1844
+1458240699.84159990	+19.08984375	-17.33642578	-10.99072266	-11.51367188	+23.26904297	-117.02636719	+2300	+18.68554688	-16.43994141	-9.89648438	-154.95117188	-29.26757813	+82.85888672	+3000	+15.35888672	-17.25292969	-9.95361328	-7.60253906	+7.14111328	-88.46191406	+1844
+1458240699.84990000	+19.07226563	-17.35839844	-10.93798828	-11.84326172	+23.13720703	-117.59765625	+2312	+18.76025391	-16.51025391	-9.89648438	-155.25878906	-29.44335938	+83.45214844	+2948	+15.28417969	-17.32324219	-10.04150391	-7.75634766	+7.86621094	-89.09912109	+1864
+1458240699.85410000	+19.05029297	-17.37158203	-10.91601563	-12.01904297	+23.13720703	-117.90527344	+2336	+18.79101563	-16.54541016	-9.89208984	-155.43457031	-29.53125000	+83.78173828	+2916	+15.24023438	-17.36279297	-10.08984375	-7.82226563	+8.26171875	-89.42871094	+1884
+1458240699.85820010	+19.03271484	-17.38037109	-10.90283203	-12.19482422	+23.15917969	-118.16894531	+2368	+18.80859375	-16.58056641	-9.89208984	-155.61035156	-29.64111328	+84.04541016	+2884	+15.20068359	-17.38476563	-10.13818359	-7.88818359	+8.61328125	-89.64843750	+1912
+1458240699.86649990	+19.02392578	-17.41552734	-10.88525391	-12.45849609	+23.09326172	-118.65234375	+2452	+18.83935547	-16.67724609	-9.90087891	-156.02783203	-29.83886719	+84.61669922	+2828	+15.15234375	-17.45947266	-10.16894531	-8.08593750	+8.87695313	-90.32958984	+1972
+1458240699.87069990	+19.02392578	-17.45068359	-10.88964844	-12.56835938	+23.09326172	-118.91601563	+2492	+18.85253906	-16.72119141	-9.90527344	-156.20361328	-29.94873047	+84.94628906	+2796	+15.15234375	-17.49902344	-10.18652344	-8.12988281	+8.92089844	-90.57128906	+2000
+1458240699.87899990	+19.04150391	-17.54736328	-10.92480469	-12.81005859	+23.09326172	-119.48730469	+2564	+18.86572266	-16.83544922	-9.93164063	-156.64306641	-30.36621094	+85.58349609	+2740	+15.17871094	-17.60009766	-10.16894531	-8.32763672	+8.65722656	-91.20849609	+2040
+1458240699.88739990	+19.07666016	-17.68798828	-11.01708984	-13.07373047	+23.24707031	-120.05859375	+2612	+18.83496094	-16.95849609	-10.01513672	-157.01660156	-30.89355469	+85.97900391	+2692	+15.24902344	-17.71875000	-10.16455078	-8.54736328	+8.23974609	-91.56005859	+2052
+1458240699.89150000	+19.09863281	-17.76708984	-11.06982422	-13.18359375	+23.33496094	-120.30029297	+2616	+18.80859375	-17.02001953	-10.06347656	-157.21435547	-31.17919922	+86.15478516	+2668	+15.28417969	-17.78906250	-10.15136719	-8.70117188	+7.93212891	-91.73583984	+2048
+1458240699.89990000	+19.14257813	-17.95166016	-11.18847656	-13.42529297	+23.46679688	-120.87158203	+2584	+18.75585938	-17.12988281	-10.14257813	-157.58789063	-31.66259766	+86.50634766	+2620	+15.35888672	-17.89453125	-10.11181641	-8.94287109	+7.25097656	-92.04345703	+2032
+1458240699.90400000	+19.16894531	-18.05273438	-11.24560547	-13.53515625	+23.48876953	-121.13525391	+2548	+18.71630859	-17.18701172	-10.19091797	-157.78564453	-31.92626953	+86.66015625	+2600	+15.39843750	-17.95605469	-10.08544922	-9.07470703	+6.85546875	-92.24121094	+2020
+1458240699.91240000	+19.23486328	-18.24609375	-11.37304688	-13.68896484	+23.55468750	-121.70654297	+2480	+18.65039063	-17.27050781	-10.30078125	-158.02734375	-32.45361328	+86.81396484	+2564	+15.47753906	-18.07031250	-10.04150391	-9.31640625	+6.15234375	-92.52685547	+1976
+1458240699.91650010	+19.25683594	-18.33398438	-11.42138672	-13.79882813	+23.57666016	-121.97021484	+2440	+18.62841797	-17.31005859	-10.34472656	-158.15917969	-32.67333984	+86.92382813	+2548	+15.50830078	-18.12304688	-10.03271484	-9.42626953	+5.91064453	-92.63671875	+1956
+1458240699.92070010	+19.27880859	-18.40429688	-11.46093750	-13.88671875	+23.59863281	-122.21191406	+2400	+18.61083984	-17.34521484	-10.38427734	-158.24707031	-32.87109375	+87.01171875	+2532	+15.53466797	-18.16699219	-10.02832031	-9.51416016	+5.71289063	-92.72460938	+1932
+1458240699.92899990	+19.29638672	-18.54492188	-11.52685547	-14.15039063	+23.64257813	-122.62939453	+2320	+18.57568359	-17.41113281	-10.44140625	-158.48876953	-33.15673828	+87.18750000	+2504	+15.56103516	-18.24609375	-10.03710938	-9.71191406	+5.51513672	-92.87841797	+1888
+1458240699.93319990	+19.30078125	-18.58447266	-11.52685547	-14.21630859	+23.59863281	-122.80517578	+2280	+18.56689453	-17.42871094	-10.45898438	-158.55468750	-33.22265625	+87.25341797	+2488	+15.56103516	-18.26367188	-10.03710938	-9.75585938	+5.49316406	-92.98828125	+1864
+1458240699.94149990	+19.30078125	-18.61083984	-11.49169922	-14.37011719	+23.42285156	-123.20068359	+2208	+18.57128906	-17.45068359	-10.47216797	-158.70849609	-33.26660156	+87.45117188	+2468	+15.53027344	-18.29003906	-10.06347656	-9.79980469	+5.71289063	-93.25195313	+1824
+1458240699.94569990	+19.30078125	-18.61083984	-11.46533203	-14.43603516	+23.29101563	-123.33251953	+2176	+18.58886719	-17.45947266	-10.46777344	-158.77441406	-33.24462891	+87.58300781	+2456	+15.51708984	-18.29882813	-10.08105469	-9.77783203	+5.88867188	-93.38378906	+1812
+1458240699.95400000	+19.27441406	-18.59326172	-11.39941406	-14.63378906	+23.15917969	-123.59619141	+2120	+18.63720703	-17.46826172	-10.43701172	-158.88427734	-33.15673828	+87.91259766	+2444	+15.46875000	-18.30761719	-10.14697266	-9.75585938	+6.48193359	-93.62548828	+1796
+1458240699.95820000	+19.25683594	-18.58447266	-11.37744141	-14.72167969	+23.15917969	-123.68408203	+2092	+18.66357422	-17.47265625	-10.41943359	-158.92822266	-33.11279297	+88.04443359	+2440	+15.43359375	-18.30322266	-10.18652344	-9.73388672	+6.83349609	-93.73535156	+1796
+1458240699.96650000	+19.21728516	-18.54931641	-11.31152344	-14.87548828	+23.00537109	-123.88183594	+2056	+18.72070313	-17.48583984	-10.37109375	-159.06005859	-32.93701172	+88.39599609	+2432	+15.35009766	-18.29003906	-10.24804688	-9.66796875	+7.51464844	-93.99902344	+1808
+1458240699.97480010	+19.18652344	-18.51855469	-11.24560547	-15.02929688	+22.82958984	-124.05761719	+2032	+18.76464844	-17.49462891	-10.31396484	-159.21386719	-32.78320313	+88.74755859	+2424	+15.27099609	-18.27685547	-10.30517578	-9.60205078	+8.17382813	-94.30664063	+1836
+1458240699.98320010	+19.15576172	-18.48779297	-11.19287109	-15.13916016	+22.69775391	-124.27734375	+2052	+18.81738281	-17.50341797	-10.26562500	-159.32373047	-32.65136719	+89.12109375	+2416	+15.20947266	-18.28564453	-10.37109375	-9.53613281	+8.76708984	-94.59228516	+1880
+1458240699.98729990	+19.14697266	-18.48779297	-11.17529297	-15.22705078	+22.63183594	-124.38720703	+2072	+18.84375000	-17.51660156	-10.24365234	-159.38964844	-32.62939453	+89.31884766	+2412	+15.19189453	-18.29003906	-10.39746094	-9.53613281	+8.94287109	-94.68017578	+1908
+1458240699.99149990	+19.13818359	-18.49218750	-11.16650391	-15.27099609	+22.58789063	-124.47509766	+2096	+18.86132813	-17.52539063	-10.23046875	-159.43359375	-32.60742188	+89.47265625	+2404	+15.18310547	-18.30761719	-10.41503906	-9.53613281	+9.00878906	-94.76806641	+1932
+1458240699.99980000	+19.12060547	-18.52734375	-11.17529297	-15.38085938	+22.54394531	-124.65087891	+2144	+18.87011719	-17.56054688	-10.22607422	-159.58740234	-32.67333984	+89.71435547	+2392	+15.18750000	-18.33398438	-10.43701172	-9.55810547	+8.92089844	-94.83398438	+1964
+1458240700.00399990	+19.12500000	-18.55810547	-11.18408203	-15.40283203	+22.50000000	-124.76074219	+2164	+18.86132813	-17.57812500	-10.23486328	-159.67529297	-32.73925781	+89.80224609	+2388	+15.20947266	-18.36035156	-10.43261719	-9.60205078	+8.72314453	-94.87792969	+1976
+1458240700.00819990	+19.13818359	-18.59765625	-11.20166016	-15.42480469	+22.43408203	-124.87060547	+2180	+18.85693359	-17.60009766	-10.25244141	-159.74121094	-32.80517578	+89.86816406	+2384	+15.23144531	-18.38671875	-10.42822266	-9.62402344	+8.54736328	-94.89990234	+1980
+1458240700.01650000	+19.16455078	-18.68994141	-11.25878906	-15.46875000	+22.43408203	-125.09033203	+2188	+18.82617188	-17.63964844	-10.30517578	-159.85107422	-33.02490234	+89.95605469	+2376	+15.29296875	-18.43945313	-10.42382813	-9.71191406	+8.08593750	-94.92187500	+1980
+1458240700.02060010	+19.17773438	-18.74707031	-11.30712891	-15.46875000	+22.47802734	-125.20019531	+2180	+18.80859375	-17.66601563	-10.33593750	-159.89501953	-33.17871094	+89.93408203	+2376	+15.31933594	-18.46582031	-10.42822266	-9.75585938	+7.88818359	-94.89990234	+1972
+1458240700.02480010	+19.19531250	-18.81298828	-11.35986328	-15.46875000	+22.54394531	-125.31005859	+2160	+18.78662109	-17.68798828	-10.37548828	-159.93896484	-33.33251953	+89.91210938	+2372	+15.34570313	-18.49218750	-10.42822266	-9.82177734	+7.66845703	-94.83398438	+1960
+1458240700.03309990	+19.22607422	-18.94921875	-11.46972656	-15.51269531	+22.63183594	-125.44189453	+2124	+18.74267578	-17.73632813	-10.45458984	-160.02685547	-33.59619141	+89.80224609	+2372	+15.40283203	-18.54492188	-10.42822266	-9.95361328	+7.14111328	-94.70214844	+1928
+1458240700.03730010	+19.23046875	-19.01513672	-11.52685547	-15.53466797	+22.69775391	-125.50781250	+2104	+18.71630859	-17.75390625	-10.49414063	-160.07080078	-33.70605469	+89.73632813	+2372	+15.43359375	-18.57128906	-10.42822266	-10.01953125	+6.87744141	-94.65820313	+1908
+1458240700.04559990	+19.23925781	-19.12060547	-11.61914063	-15.60058594	+22.82958984	-125.66162109	+2060	+18.67236328	-17.79785156	-10.56005859	-160.18066406	-33.90380859	+89.62646484	+2376	+15.48193359	-18.61083984	-10.42822266	-10.15136719	+6.41601563	-94.57031250	+1856
+1458240700.04979990	+19.24365234	-19.15576172	-11.65869141	-15.60058594	+22.89550781	-125.70556641	+2036	+18.65917969	-17.81103516	-10.58642578	-160.20263672	-33.96972656	+89.58251953	+2376	+15.49951172	-18.63281250	-10.43261719	-10.19531250	+6.28417969	-94.54833984	+1828
+1458240700.05399990	+19.23046875	-19.17773438	-11.68066406	-15.64453125	+22.98339844	-125.74951172	+2012	+18.65478516	-17.82421875	-10.59960938	-160.22460938	-34.01367188	+89.56054688	+2372	+15.49951172	-18.64160156	-10.44580078	-10.23925781	+6.26220703	-94.48242188	+1804
+1458240700.06230000	+19.19531250	-19.18212891	-11.68945313	-15.75439453	+23.04931641	-125.72753906	+1964	+18.65478516	-17.84179688	-10.60839844	-160.29052734	-33.96972656	+89.56054688	+2364	+15.47753906	-18.63720703	-10.47216797	-10.23925781	+6.39404297	-94.46044922	+1764
+1458240700.06649990	+19.17333984	-19.17773438	-11.67626953	-15.84228516	+23.04931641	-125.70556641	+1940	+18.65917969	-17.84619141	-10.59960938	-160.33447266	-33.90380859	+89.58251953	+2360	+15.45556641	-18.62841797	-10.48535156	-10.21728516	+6.52587891	-94.46044922	+1744
+1458240700.07060000	+19.16015625	-19.16894531	-11.66308594	-15.86425781	+23.02734375	-125.70556641	+1920	+18.66796875	-17.85058594	-10.59082031	-160.35644531	-33.83789063	+89.60449219	+2356	+15.44238281	-18.62402344	-10.48974609	-10.21728516	+6.61376953	-94.48242188	+1728
+1458240700.07900000	+19.13378906	-19.13818359	-11.61035156	-15.93017578	+22.91748047	-125.70556641	+1880	+18.69433594	-17.85498047	-10.56005859	-160.40039063	-33.66210938	+89.69238281	+2348	+15.40722656	-18.60644531	-10.50292969	-10.15136719	+6.85546875	-94.59228516	+1700
+1458240700.08310010	+19.12939453	-19.12500000	-11.59716797	-15.95214844	+22.89550781	-125.70556641	+1864	+18.70751953	-17.85498047	-10.54687500	-160.42236328	-33.57421875	+89.73632813	+2340	+15.39404297	-18.60205078	-10.50732422	-10.12939453	+6.96533203	-94.61425781	+1688
+1458240700.09150000	+19.11181641	-19.10742188	-11.56640625	-15.97412109	+22.82958984	-125.68359375	+1832	+18.73828125	-17.85058594	-10.51171875	-160.44433594	-33.37646484	+89.82421875	+2332	+15.35888672	-18.58886719	-10.51611328	-10.10742188	+7.18505859	-94.68017578	+1672
+1458240700.09559990	+19.10302734	-19.09863281	-11.54882813	-15.99609375	+22.80761719	-125.68359375	+1816	+18.75585938	-17.85058594	-10.49853516	-160.44433594	-33.26660156	+89.84619141	+2328	+15.33251953	-18.58007813	-10.52929688	-10.08544922	+7.38281250	-94.72412109	+1668
+1458240700.09980010	+19.09863281	-19.08544922	-11.53125000	-16.01806641	+22.74169922	-125.66162109	+1804	+18.76904297	-17.84619141	-10.48095703	-160.44433594	-33.15673828	+89.89013672	+2324	+15.30615234	-18.56689453	-10.53369141	-10.06347656	+7.53662109	-94.76806641	+1668
+1458240700.10809990	+19.08544922	-19.06787109	-11.48291016	-16.04003906	+22.60986328	-125.61767578	+1784	+18.78662109	-17.85058594	-10.45898438	-160.44433594	-32.98095703	+89.91210938	+2308	+15.26660156	-18.56250000	-10.53808594	-10.06347656	+7.77832031	-94.87792969	+1676
+1458240700.11229990	+19.08544922	-19.05908203	-11.45654297	-16.04003906	+22.52197266	-125.61767578	+1776	+18.79541016	-17.85058594	-10.45458984	-160.44433594	-32.91503906	+89.91210938	+2300	+15.24902344	-18.56250000	-10.53808594	-10.06347656	+7.84423828	-94.89990234	+1680
+1458240700.12060000	+19.08105469	-19.05029297	-11.42578125	-16.04003906	+22.41210938	-125.55175781	+1760	+18.79541016	-17.85058594	-10.45458984	-160.42236328	-32.80517578	+89.84619141	+2284	+15.24902344	-18.58447266	-10.53369141	-10.10742188	+7.80029297	-94.92187500	+1692
+1458240700.12480000	+19.08105469	-19.05468750	-11.41699219	-16.01806641	+22.36816406	-125.52978516	+1752	+18.79101563	-17.85498047	-10.45898438	-160.40039063	-32.78320313	+89.78027344	+2280	+15.25341797	-18.59765625	-10.52490234	-10.15136719	+7.71240234	-94.87792969	+1700
+1458240700.12890010	+19.08544922	-19.06787109	-11.41699219	-16.01806641	+22.34619141	-125.48583984	+1744	+18.78222656	-17.85937500	-10.46777344	-160.40039063	-32.76123047	+89.69238281	+2276	+15.26660156	-18.61523438	-10.51611328	-10.19531250	+7.58056641	-94.83398438	+1704
+1458240700.13730000	+19.09423828	-19.08544922	-11.42578125	-15.99609375	+22.32421875	-125.41992188	+1728	+18.75585938	-17.87255859	-10.49414063	-160.37841797	-32.78320313	+89.51660156	+2268	+15.27978516	-18.62841797	-10.50732422	-10.23925781	+7.42675781	-94.79003906	+1708
+1458240700.14140010	+19.09863281	-19.09423828	-11.43457031	-15.95214844	+22.32421875	-125.39794922	+1720	+18.73828125	-17.87695313	-10.50732422	-160.35644531	-32.78320313	+89.42871094	+2264	+15.29296875	-18.63720703	-10.50292969	-10.26123047	+7.33886719	-94.74609375	+1708
+1458240700.14980010	+19.10742188	-19.10742188	-11.45214844	-15.93017578	+22.34619141	-125.35400391	+1708	+18.70751953	-17.89013672	-10.54248047	-160.31250000	-32.84912109	+89.18701172	+2260	+15.31054688	-18.65039063	-10.48974609	-10.30517578	+7.16308594	-94.68017578	+1708
+1458240700.15389990	+19.10742188	-19.11621094	-11.46093750	-15.90820313	+22.36816406	-125.31005859	+1704	+18.68994141	-17.89892578	-10.56005859	-160.29052734	-32.87109375	+89.03320313	+2264	+15.31933594	-18.65478516	-10.48535156	-10.32714844	+7.09716797	-94.63623047	+1704
+1458240700.15809990	+19.11181641	-19.12939453	-11.47851563	-15.88623047	+22.41210938	-125.26611328	+1696	+18.66796875	-17.90332031	-10.58203125	-160.24658203	-32.89306641	+88.85742188	+2264	+15.34570313	-18.67236328	-10.47216797	-10.41503906	+6.81152344	-94.48242188	+1700
+1458240700.16640000	+19.12060547	-19.15136719	-11.51367188	-15.82031250	+22.50000000	-125.13427734	+1688	+18.63281250	-17.91650391	-10.61718750	-160.15869141	-32.91503906	+88.50585938	+2272	+15.38525391	-18.69433594	-10.44580078	-10.52490234	+6.41601563	-94.15283203	+1684
+1458240700.17059990	+19.12939453	-19.16015625	-11.54003906	-15.73242188	+22.56591797	-124.98046875	+1688	+18.61962891	-17.92089844	-10.63476563	-160.04882813	-32.87109375	+88.24218750	+2276	+15.40283203	-18.69433594	-10.42382813	-10.61279297	+6.15234375	-93.88916016	+1676
+1458240700.17890000	+19.13378906	-19.15576172	-11.57080078	-15.55664063	+22.65380859	-124.67285156	+1684	+18.60205078	-17.90771484	-10.65673828	-159.85107422	-32.73925781	+87.73681641	+2280	+15.41162109	-18.66357422	-10.41943359	-10.59082031	+6.08642578	-93.47167969	+1652
+1458240700.18310000	+19.13378906	-19.13818359	-11.58398438	-15.44677734	+22.69775391	-124.45312500	+1684	+18.60644531	-17.89453125	-10.65234375	-159.67529297	-32.58544922	+87.42919922	+2280	+15.40283203	-18.64160156	-10.42822266	-10.54687500	+6.19628906	-93.33984375	+1640
+1458240700.19140010	+19.13378906	-19.08105469	-11.58398438	-15.24902344	+22.74169922	-123.96972656	+1688	+18.63720703	-17.85498047	-10.62597656	-159.34570313	-32.16796875	+86.85791016	+2288	+15.35888672	-18.58007813	-10.45898438	-10.45898438	+6.61376953	-93.03222656	+1628
+1458240700.19560000	+19.12500000	-19.02832031	-11.57080078	-15.11718750	+22.76367188	-123.64013672	+1696	+18.66796875	-17.81103516	-10.59082031	-159.10400391	-31.81640625	+86.52832031	+2296	+15.33691406	-18.55371094	-10.47216797	-10.41503906	+6.81152344	-92.92236328	+1620
+1458240700.20390010	+19.11621094	-18.89208984	-11.51367188	-14.80957031	+22.67578125	-122.98095703	+1712	+18.73388672	-17.72314453	-10.49853516	-158.68652344	-31.13525391	+86.02294922	+2304	+15.29296875	-18.49218750	-10.49853516	-10.30517578	+7.20703125	-92.68066406	+1612
+1458240700.20810010	+19.11181641	-18.78222656	-11.46533203	-14.56787109	+22.56591797	-122.47558594	+1736	+18.77783203	-17.67041016	-10.44140625	-158.44482422	-30.71777344	+85.73730469	+2312	+15.27539063	-18.45703125	-10.51171875	-10.21728516	+7.42675781	-92.52685547	+1608
+1458240700.21639990	+19.10302734	-18.59765625	-11.39062500	-14.15039063	+22.45605469	-121.61865234	+1808	+18.84375000	-17.56494141	-10.35351563	-157.96142578	-30.08056641	+85.20996094	+2316	+15.23583984	-18.39550781	-10.54687500	-10.08544922	+7.84423828	-92.17529297	+1612
+1458240700.22059990	+19.08984375	-18.49658203	-11.37304688	-13.93066406	+22.50000000	-121.09130859	+1856	+18.86572266	-17.51220703	-10.31396484	-157.71972656	-29.81689453	+84.88037109	+2316	+15.20947266	-18.33837891	-10.58203125	-9.97558594	+8.21777344	-91.77978516	+1624
+1458240700.22890000	+19.10302734	-18.37792969	-11.38183594	-13.53515625	+22.58789063	-120.12451172	+1944	+18.87451172	-17.45507813	-10.26562500	-157.41210938	-29.44335938	+84.24316406	+2312	+15.18750000	-18.25488281	-10.62597656	-9.84375000	+8.56933594	-90.98876953	+1644
+1458240700.23309990	+19.11621094	-18.33837891	-11.40820313	-13.33740234	+22.65380859	-119.66308594	+1976	+18.86132813	-17.42871094	-10.26562500	-157.23632813	-29.31152344	+83.86962891	+2308	+15.19628906	-18.20654297	-10.63476563	-9.79980469	+8.59130859	-90.37353516	+1656
+1458240700.23720000	+19.12500000	-18.32080078	-11.44335938	-13.16162109	+22.76367188	-119.24560547	+1996	+18.84375000	-17.40234375	-10.27001953	-157.08251953	-29.24560547	+83.45214844	+2304	+15.21386719	-18.17578125	-10.63037109	-9.75585938	+8.48144531	-89.84619141	+1660
+1458240700.24560000	+19.16015625	-18.33837891	-11.54443359	-12.85400391	+23.00537109	-118.52050781	+2004	+18.80859375	-17.36718750	-10.30078125	-156.73095703	-29.13574219	+82.63916016	+2292	+15.29296875	-18.13623047	-10.60400391	-9.75585938	+7.97607422	-88.81347656	+1660
+1458240700.24970010	+19.18212891	-18.36035156	-11.60595703	-12.74414063	+23.18115234	-118.16894531	+1988	+18.79101563	-17.35839844	-10.32714844	-156.55517578	-29.11376953	+82.17773438	+2288	+15.34130859	-18.11865234	-10.59082031	-9.75585938	+7.69042969	-88.30810547	+1656
+1458240700.25799990	+19.19970703	-18.39550781	-11.72900391	-12.50244141	+23.57666016	-117.42187500	+1948	+18.72509766	-17.33203125	-10.38427734	-156.22558594	-29.11376953	+81.12304688	+2288	+15.42041016	-18.07470703	-10.54248047	-9.82177734	+7.07519531	-87.25341797	+1640
+1458240700.26220010	+19.20849609	-18.40429688	-11.78613281	-12.37060547	+23.73046875	-117.00439453	+1928	+18.68994141	-17.31445313	-10.41064453	-156.07177734	-29.09179688	+80.61767578	+2288	+15.45117188	-18.05273438	-10.50732422	-9.88769531	+6.76757813	-86.77001953	+1628
+1458240700.27049990	+19.23925781	-18.41308594	-11.85644531	-12.06298828	+23.92822266	-116.10351563	+1888	+18.64160156	-17.28369141	-10.44580078	-155.74218750	-28.87207031	+79.62890625	+2288	+15.49072266	-17.99121094	-10.44140625	-9.95361328	+6.19628906	-85.97900391	+1596
+1458240700.27469990	+19.24804688	-18.39550781	-11.87841797	-11.88720703	+23.99414063	-115.68603516	+1868	+18.62841797	-17.24853516	-10.45898438	-155.52246094	-28.74023438	+79.16748047	+2288	+15.50390625	-17.96923828	-10.42382813	-9.93164063	+6.10839844	-85.64941406	+1580
+1458240700.28300000	+19.22607422	-18.32519531	-11.86083984	-11.62353516	+24.10400391	-114.80712891	+1836	+18.61962891	-17.16943359	-10.43701172	-155.10498047	-28.32275391	+78.31054688	+2288	+15.48632813	-17.87255859	-10.41943359	-9.79980469	+6.28417969	-84.99023438	+1552
+1458240700.28720000	+19.21728516	-18.25927734	-11.83886719	-11.44775391	+24.12597656	-114.32373047	+1824	+18.62841797	-17.12548828	-10.41503906	-154.88525391	-28.05908203	+77.87109375	+2288	+15.47314453	-17.82421875	-10.42822266	-9.71191406	+6.48193359	-84.68261719	+1544
+1458240700.29550000	+19.17773438	-18.06152344	-11.75976563	-11.03027344	+24.12597656	-113.20312500	+1808	+18.63720703	-17.01123047	-10.34472656	-154.46777344	-27.37792969	+76.99218750	+2296	+15.40283203	-17.69677734	-10.45019531	-9.51416016	+7.07519531	-84.04541016	+1532
+1458240700.29970000	+19.14697266	-17.94287109	-11.69824219	-10.81054688	+24.08203125	-112.63183594	+1804	+18.64599609	-16.93652344	-10.29638672	-154.22607422	-26.98242188	+76.59667969	+2308	+15.35888672	-17.63525391	-10.45898438	-9.42626953	+7.38281250	-83.75976563	+1524
+1458240700.30390000	+19.12060547	-17.81982422	-11.63232422	-10.59082031	+23.99414063	-112.12646484	+1800	+18.67675781	-16.86621094	-10.23925781	-153.98437500	-26.54296875	+76.26708984	+2320	+15.31933594	-17.57373047	-10.47656250	-9.29443359	+7.73437500	-83.47412109	+1524
+1458240700.31220010	+19.06347656	-17.55615234	-11.47412109	-10.08544922	+23.77441406	-111.04980469	+1816	+18.73828125	-16.72558594	-10.12060547	-153.45703125	-25.68603516	+75.58593750	+2340	+15.24462891	-17.44628906	-10.52490234	-8.98681641	+8.45947266	-82.90283203	+1540
+1458240700.31640010	+19.03710938	-17.41992188	-11.41259766	-9.79980469	+23.73046875	-110.54443359	+1844	+18.75146484	-16.65087891	-10.07226563	-153.19335938	-25.31250000	+75.19042969	+2344	+15.20068359	-17.38476563	-10.54248047	-8.85498047	+8.81103516	-82.59521484	+1560
+1458240700.32470010	+18.97558594	-17.16064453	-11.32470703	-9.22851563	+23.75244141	-109.37988281	+1936	+18.76025391	-16.50585938	-9.99316406	-152.68798828	-24.63134766	+74.22363281	+2360	+15.13037109	-17.24853516	-10.57324219	-8.59130859	+9.44824219	-81.82617188	+1620
+1458240700.32880000	+18.95800781	-17.05078125	-11.29833984	-8.92089844	+23.75244141	-108.83056641	+1992	+18.76025391	-16.43115234	-9.97558594	-152.40234375	-24.32373047	+73.71826172	+2364	+15.10839844	-17.19140625	-10.57324219	-8.50341797	+9.60205078	-81.49658203	+1652
+1458240700.33299990	+18.94042969	-16.94970703	-11.27636719	-8.65722656	+23.77441406	-108.30322266	+2048	+18.76025391	-16.35644531	-9.94921875	-152.11669922	-24.03808594	+73.25683594	+2372	+15.09082031	-17.12988281	-10.57324219	-8.39355469	+9.73388672	-81.07910156	+1684
+1458240700.34130000	+18.94042969	-16.81347656	-11.24121094	-8.08593750	+23.70849609	-107.42431641	+2148	+18.72509766	-16.25976563	-9.93164063	-151.69921875	-23.68652344	+72.37792969	+2376	+15.08642578	-17.02880859	-10.52929688	-8.26171875	+9.62402344	-80.44189453	+1748
+1458240700.34550000	+18.94921875	-16.76953125	-11.25000000	-7.86621094	+23.75244141	-107.02880859	+2188	+18.69873047	-16.22021484	-9.94482422	-151.50146484	-23.57666016	+71.87255859	+2376	+15.11718750	-16.98925781	-10.49853516	-8.15185547	+9.42626953	-80.09033203	+1780
+1458240700.34970000	+18.96679688	-16.74316406	-11.26318359	-7.64648438	+23.77441406	-106.63330078	+2216	+18.66796875	-16.18066406	-9.97119141	-151.25976563	-23.51074219	+71.34521484	+2376	+15.15673828	-16.94091797	-10.45458984	-8.06396484	+9.16259766	-79.73876953	+1800
+1458240700.35380010	+18.97998047	-16.71240234	-11.29394531	-7.40478516	+23.86230469	-106.19384766	+2232	+18.62402344	-16.12792969	-10.00634766	-150.99609375	-23.48876953	+70.75195313	+2384	+15.19189453	-16.88818359	-10.40625000	-7.97607422	+8.85498047	-79.36523438	+1816
+1458240700.36220000	+19.00195313	-16.66406250	-11.35546875	-6.96533203	+24.01611328	-105.40283203	+2224	+18.54492188	-16.02685547	-10.05468750	-150.53466797	-23.42285156	+69.67529297	+2392	+15.25781250	-16.77392578	-10.29199219	-7.84423828	+8.17382813	-78.57421875	+1824
+1458240700.36630010	+19.01074219	-16.64648438	-11.38183594	-6.81152344	+24.08203125	-105.02929688	+2204	+18.50976563	-15.99609375	-10.07666016	-150.35888672	-23.37890625	+69.21386719	+2392	+15.29296875	-16.72558594	-10.24365234	-7.77832031	+7.80029297	-78.20068359	+1812
+1458240700.37470010	+19.05468750	-16.59814453	-11.39501953	-6.41601563	+24.03808594	-104.37011719	+2144	+18.45703125	-15.89941406	-10.10302734	-149.87548828	-23.20312500	+68.40087891	+2400	+15.38085938	-16.60253906	-10.12500000	-7.51464844	+7.03125000	-77.54150391	+1788
+1458240700.37879990	+19.07226563	-16.56298828	-11.39941406	-6.19628906	+24.03808594	-104.06250000	+2108	+18.43066406	-15.83349609	-10.11621094	-149.58984375	-23.11523438	+67.98339844	+2412	+15.41601563	-16.53222656	-10.08105469	-7.33886719	+6.76757813	-77.18994141	+1776
+1458240700.38299990	+19.09863281	-16.51904297	-11.40380859	-5.93261719	+23.99414063	-103.73291016	+2076	+18.42626953	-15.75878906	-10.13818359	-149.26025391	-23.02734375	+67.54394531	+2420	+15.44677734	-16.45751953	-10.03271484	-7.14111328	+6.48193359	-76.83837891	+1760
+1458240700.38720010	+19.11621094	-16.46630859	-11.40820313	-5.71289063	+24.01611328	-103.42529297	+2040	+18.41748047	-15.68408203	-10.15136719	-148.95263672	-22.89550781	+67.10449219	+2428	+15.47314453	-16.39599609	-9.99755859	-6.96533203	+6.28417969	-76.53076172	+1748
+1458240700.39549990	+19.10302734	-16.31250000	-11.36425781	-5.36132813	+24.01611328	-102.74414063	+1976	+18.41748047	-15.52587891	-10.08984375	-148.46923828	-22.45605469	+66.51123047	+2448	+15.45556641	-16.20703125	-9.97119141	-6.50390625	+6.28417969	-75.82763672	+1712
+1458240700.39969990	+19.09423828	-16.20263672	-11.32470703	-5.11962891	+23.95019531	-102.41455078	+1948	+18.43066406	-15.42480469	-10.03710938	-148.20556641	-22.14843750	+66.31347656	+2468	+15.43798828	-16.13232422	-9.95800781	-6.30615234	+6.32812500	-75.60791016	+1692
+1458240700.40380000	+19.08984375	-16.09277344	-11.27197266	-4.89990234	+23.86230469	-102.10693359	+1924	+18.45263672	-15.32812500	-9.99316406	-147.91992188	-21.81884766	+66.09375000	+2484	+15.41162109	-16.04882813	-9.96679688	-6.06445313	+6.48193359	-75.32226563	+1672
+1458240700.40800000	+19.09423828	-15.95214844	-11.19726563	-4.59228516	+23.68652344	-101.75537109	+1908	+18.48779297	-15.21826172	-9.94921875	-147.59033203	-21.44531250	+65.89599609	+2504	+15.38525391	-15.96533203	-9.97119141	-5.80078125	+6.59179688	-75.08056641	+1656
+1458240700.41630010	+19.07666016	-15.66210938	-11.04785156	-4.06494141	+23.42285156	-101.18408203	+1900	+18.55810547	-14.97656250	-9.85693359	-146.90917969	-20.74218750	+65.47851563	+2544	+15.32373047	-15.78955078	-10.00195313	-5.22949219	+7.05322266	-74.57519531	+1644
+1458240700.42050000	+19.05029297	-15.49951172	-10.97314453	-3.82324219	+23.35693359	-100.81054688	+1912	+18.59326172	-14.84912109	-9.79101563	-146.57958984	-20.36865234	+65.25878906	+2564	+15.27978516	-15.69287109	-10.02392578	-4.96582031	+7.33886719	-74.24560547	+1656
+1458240700.42459990	+19.02392578	-15.35009766	-10.90283203	-3.60351563	+23.26904297	-100.45898438	+1932	+18.61523438	-14.74365234	-9.72070313	-146.35986328	-19.99511719	+65.10498047	+2584	+15.22705078	-15.60498047	-10.03710938	-4.76806641	+7.55859375	-73.98193359	+1672
+1458240700.42880010	+18.99755859	-15.20507813	-10.83251953	-3.40576172	+23.18115234	-100.12939453	+1960	+18.62841797	-14.64257813	-9.65917969	-146.16210938	-19.62158203	+64.95117188	+2604	+15.17431641	-15.52148438	-10.05908203	-4.59228516	+7.80029297	-73.69628906	+1700
+1458240700.43709990	+18.95361328	-14.89746094	-10.66552734	-2.94433594	+22.85156250	-99.47021484	+2060	+18.66796875	-14.40087891	-9.50976563	-145.61279297	-18.80859375	+64.66552734	+2652	+15.09521484	-15.31494141	-10.07666016	-4.04296875	+8.08593750	-73.12500000	+1772
+1458240700.44129990	+18.94921875	-14.76562500	-10.60400391	-2.70263672	+22.67578125	-99.16259766	+2120	+18.68115234	-14.28222656	-9.46582031	-145.28320313	-18.47900391	+64.46777344	+2672	+15.07763672	-15.24462891	-10.05908203	-3.86718750	+8.06396484	-72.92724609	+1812
+1458240700.44549990	+18.94482422	-14.63818359	-10.56445313	-2.48291016	+22.56591797	-98.81103516	+2176	+18.69433594	-14.16357422	-9.43505859	-144.97558594	-18.17138672	+64.20410156	+2688	+15.07763672	-15.16113281	-10.05468750	-3.60351563	+7.99804688	-72.59765625	+1852
+1458240700.45380000	+18.93603516	-14.44482422	-10.50732422	-2.13134766	+22.47802734	-98.12988281	+2280	+18.65917969	-13.99218750	-9.36035156	-144.58007813	-17.75390625	+63.69873047	+2708	+15.06884766	-14.98535156	-10.01513672	-3.20800781	+7.73437500	-71.98242188	+1928
+1458240700.47050000	+18.91845703	-14.15039063	-10.48095703	-1.75781250	+22.30224609	-96.72363281	+2404	+18.54931641	-13.64501953	-9.21093750	-143.81103516	-16.91894531	+62.73193359	+2776	+15.16113281	-14.59863281	-9.81738281	-2.39501953	+6.17431641	-70.72998047	+2028
+1458240700.47880010	+18.94042969	-14.00097656	-10.45898438	-1.45019531	+22.14843750	-96.04248047	+2420	+18.48339844	-13.49121094	-9.15820313	-143.41552734	-16.61132813	+62.22656250	+2804	+15.22705078	-14.40087891	-9.68994141	-1.97753906	+5.25146484	-70.13671875	+2036
+1458240700.48289990	+18.94921875	-13.93505859	-10.46337891	-1.36230469	+22.14843750	-95.66894531	+2416	+18.44824219	-13.41650391	-9.13183594	-143.26171875	-16.47949219	+61.94091797	+2824	+15.26220703	-14.29980469	-9.62841797	-1.75781250	+4.81201172	-69.80712891	+2032
+1458240700.48709990	+18.95361328	-13.86914063	-10.46337891	-1.29638672	+22.14843750	-95.29541016	+2404	+18.41308594	-13.34179688	-9.10546875	-143.10791016	-16.34765625	+61.65527344	+2840	+15.28857422	-14.20751953	-9.56250000	-1.62597656	+4.37255859	-69.49951172	+2020
+1458240700.49540000	+18.92285156	-13.68896484	-10.41503906	-1.14257813	+22.10449219	-94.52636719	+2380	+18.35595703	-13.17480469	-9.01757813	-142.80029297	-15.99609375	+61.14990234	+2884	+15.30175781	-13.97460938	-9.46582031	-1.27441406	+3.69140625	-68.77441406	+1984
+1458240700.49959990	+18.91406250	-13.57470703	-10.37548828	-0.98876953	+22.03857422	-94.15283203	+2364	+18.34716797	-13.08251953	-8.96484375	-142.60253906	-15.73242188	+60.95214844	+2912	+15.31054688	-13.86914063	-9.41308594	-1.12060547	+3.36181641	-68.48876953	+1968
+1458240700.50379990	+18.90087891	-13.46923828	-10.31835938	-0.92285156	+21.90673828	-93.77929688	+2352	+18.33398438	-12.99023438	-8.91210938	-142.44873047	-15.46875000	+60.77636719	+2940	+15.30615234	-13.75927734	-9.36035156	-0.94482422	+3.07617188	-68.18115234	+1952
+1458240700.50790000	+18.90966797	-13.33300781	-10.24365234	-0.70312500	+21.68701172	-93.38378906	+2348	+18.32958984	-12.88916016	-8.86376953	-142.22900391	-15.18310547	+60.51269531	+2964	+15.30615234	-13.65380859	-9.29882813	-0.81298828	+2.81250000	-67.91748047	+1936
+1458240700.51210000	+18.90087891	-13.20117188	-10.19091797	-0.52734375	+21.66503906	-93.03222656	+2340	+18.32519531	-12.77490234	-8.82861328	-141.98730469	-14.94140625	+60.20507813	+2992	+15.29296875	-13.56591797	-9.25927734	-0.68115234	+2.70263672	-67.67578125	+1920
+1458240700.51630000	+18.86572266	-13.06494141	-10.12500000	-0.39550781	+21.70898438	-92.65869141	+2336	+18.31640625	-12.66943359	-8.75390625	-141.83349609	-14.65576172	+60.00732422	+3024	+15.25341797	-13.45166016	-9.25488281	-0.52734375	+2.81250000	-67.30224609	+1912
+1458240700.52460000	+18.79541016	-12.78808594	-10.00195313	-0.15380859	+21.77490234	-91.84570313	+2356	+18.33837891	-12.43212891	-8.60449219	-141.41601563	-13.97460938	+59.52392578	+3088	+15.18310547	-13.23632813	-9.23730469	-0.19775391	+3.03222656	-66.59912109	+1900
+1458240700.52880000	+18.74267578	-12.65185547	-9.92285156	-0.08789063	+21.77490234	-91.45019531	+2376	+18.34277344	-12.31347656	-8.52539063	-141.26220703	-13.57910156	+59.28222656	+3124	+15.13037109	-13.13085938	-9.21533203	-0.08789063	+3.12011719	-66.24755859	+1900
+1458240700.53290010	+18.71630859	-12.48925781	-9.83056641	+0.13183594	+21.68701172	-91.01074219	+2408	+18.35156250	-12.18164063	-8.44189453	-141.04248047	-13.16162109	+59.06250000	+3156	+15.09521484	-13.02099609	-9.18896484	+0.04394531	+3.16406250	-65.91796875	+1908
+1458240700.54130010	+18.64599609	-12.18603516	-9.66796875	+0.54931641	+21.66503906	-90.24169922	+2500	+18.36035156	-11.92675781	-8.26611328	-140.62500000	-12.37060547	+58.62304688	+3228	+15.00292969	-12.82324219	-9.14501953	+0.28564453	+3.44970703	-65.30273438	+1948
+1458240700.54539990	+18.61962891	-12.04980469	-9.60644531	+0.74707031	+21.73095703	-89.82421875	+2552	+18.36474609	-11.79931641	-8.18701172	-140.42724609	-11.99707031	+58.33740234	+3260	+14.97656250	-12.70898438	-9.12744141	+0.48339844	+3.55957031	-64.90722656	+1976
+1458240700.54959990	+18.58447266	-11.92675781	-9.54931641	+0.87890625	+21.81884766	-89.40673828	+2608	+18.36035156	-11.68505859	-8.11230469	-140.25146484	-11.66748047	+58.05175781	+3288	+14.94140625	-12.60791016	-9.10107422	+0.63720703	+3.64746094	-64.53369141	+2004
+1458240700.55790000	+18.48339844	-11.67626953	-9.44384766	+1.14257813	+22.12646484	-88.50585938	+2736	+18.32958984	-11.43896484	-7.96728516	-139.94384766	-11.05224609	+57.39257813	+3352	+14.87548828	-12.39257813	-9.03955078	+0.92285156	+3.73535156	-63.67675781	+2072
+1458240700.56209990	+18.44824219	-11.54882813	-9.39111328	+1.31835938	+22.14843750	-87.97851563	+2808	+18.31201172	-11.32910156	-7.88378906	-139.83398438	-10.70068359	+57.15087891	+3384	+14.84912109	-12.26953125	-8.99560547	+1.07666016	+3.69140625	-63.25927734	+2108
+1458240700.57040000	+18.43066406	-11.31152344	-9.27685547	+1.77978516	+22.08251953	-87.12158203	+2936	+18.26806641	-11.10498047	-7.75195313	-139.59228516	-10.08544922	+56.57958984	+3440	+14.84033203	-12.04980469	-8.85937500	+1.36230469	+3.27392578	-62.49023438	+2184
+1458240700.57870010	+18.40869141	-11.12255859	-9.17138672	+2.13134766	+22.06054688	-86.35253906	+3036	+18.19335938	-10.90283203	-7.64648438	-139.37255859	-9.73388672	+55.92041016	+3492	+14.83593750	-11.82568359	-8.70996094	+1.69189453	+2.72460938	-61.72119141	+2256
+1458240700.58290000	+18.39550781	-11.03027344	-9.14501953	+2.32910156	+22.19238281	-85.86914063	+3072	+18.15820313	-10.80175781	-7.61132813	-139.26269531	-9.60205078	+55.52490234	+3520	+14.85351563	-11.70703125	-8.63525391	+1.91162109	+2.41699219	-61.25976563	+2284
+1458240700.59120010	+18.38671875	-10.82812500	-9.07470703	+2.81250000	+22.21435547	-84.83642578	+3128	+18.07910156	-10.60400391	-7.53662109	-139.08691406	-9.31640625	+54.77783203	+3564	+14.85791016	-11.46533203	-8.46826172	+2.26318359	+1.75781250	-60.40283203	+2328
+1458240700.59540010	+18.38232422	-10.71826172	-9.03076172	+3.09814453	+22.19238281	-84.35302734	+3148	+18.03955078	-10.49853516	-7.48828125	-138.97705078	-9.14062500	+54.44824219	+3592	+14.86230469	-11.34228516	-8.38916016	+2.43896484	+1.42822266	-59.94140625	+2348
+1458240700.59960010	+18.37353516	-10.61718750	-8.97363281	+3.33984375	+22.10449219	-83.91357422	+3160	+18.00000000	-10.39306641	-7.44433594	-138.84521484	-8.98681641	+54.14062500	+3616	+14.86230469	-11.22363281	-8.30566406	+2.61474609	+1.14257813	-59.52392578	+2360
+1458240700.60789990	+18.36474609	-10.40625000	-8.85937500	+3.86718750	+21.90673828	-82.99072266	+3176	+17.93847656	-10.18652344	-7.35205078	-138.53759766	-8.67919922	+53.54736328	+3668	+14.86669922	-10.99072266	-8.14306641	+3.03222656	+0.54931641	-58.71093750	+2376
+1458240700.61209990	+18.36035156	-10.29638672	-8.80664063	+4.21875000	+21.86279297	-82.55126953	+3176	+17.90771484	-10.07226563	-7.31250000	-138.33984375	-8.54736328	+53.21777344	+3696	+14.86669922	-10.88525391	-8.07275391	+3.25195313	+0.30761719	-58.33740234	+2384
+1458240700.61620000	+18.33398438	-10.18212891	-8.74951172	+4.50439453	+21.86279297	-82.04589844	+3180	+17.87255859	-9.96240234	-7.26416016	-138.18603516	-8.41552734	+52.88818359	+3720	+14.84912109	-10.76660156	-8.00244141	+3.47167969	+0.17578125	-57.91992188	+2388
+1458240700.62459990	+18.28125000	-9.92285156	-8.63964844	+5.29541016	+21.84082031	-80.92529297	+3184	+17.81982422	-9.71191406	-7.16308594	-137.72460938	-8.04199219	+52.25097656	+3780	+14.81835938	-10.55566406	-7.87939453	+3.84521484	-0.02197266	-57.08496094	+2396
+1458240700.62870000	+18.23730469	-9.79101563	-8.57373047	+5.64697266	+21.84082031	-80.37597656	+3188	+17.79345703	-9.59326172	-7.08837891	-137.52685547	-7.77832031	+52.03125000	+3816	+14.78759766	-10.45019531	-7.83544922	+4.06494141	+0.02197266	-56.66748047	+2396
+1458240700.63290000	+18.19775391	-9.64160156	-8.49023438	+6.10839844	+21.70898438	-79.87060547	+3204	+17.77587891	-9.46582031	-7.00927734	-137.28515625	-7.49267578	+51.83349609	+3852	+14.75244141	-10.34472656	-7.78710938	+4.28466797	+0.04394531	-56.27197266	+2396
+1458240700.64120010	+18.10986328	-9.36914063	-8.31884766	+6.92138672	+21.48925781	-78.92578125	+3248	+17.73632813	-9.20214844	-6.84667969	-136.73583984	-6.92138672	+51.45996094	+3928	+14.68652344	-10.16015625	-7.69042969	+4.68017578	+0.15380859	-55.56884766	+2404
+1458240700.64540000	+18.07470703	-9.22412109	-8.23535156	+7.42675781	+21.37939453	-78.37646484	+3284	+17.72314453	-9.07031250	-6.76757813	-136.45019531	-6.63574219	+51.26220703	+3968	+14.66015625	-10.06347656	-7.63769531	+4.89990234	+0.17578125	-55.21728516	+2412
+1458240700.65370010	+17.97802734	-8.94287109	-8.08593750	+8.41552734	+21.29150391	-77.32177734	+3364	+17.68798828	-8.80664063	-6.59619141	-135.92285156	-5.99853516	+50.91064453	+4048	+14.58544922	-9.88330078	-7.54541016	+5.31738281	+0.37353516	-54.51416016	+2436
+1458240700.65790010	+17.92089844	-8.79785156	-8.01123047	+8.94287109	+21.26953125	-76.77246094	+3412	+17.66601563	-8.67480469	-6.50830078	-135.65917969	-5.66894531	+50.75683594	+4092	+14.55029297	-9.78222656	-7.50585938	+5.55908203	+0.48339844	-54.09667969	+2456
+1458240700.66199990	+17.86816406	-8.66162109	-7.92773438	+9.42626953	+21.15966797	-76.22314453	+3468	+17.63964844	-8.55175781	-6.41601563	-135.41748047	-5.29541016	+50.64697266	+4132	+14.51513672	-9.68994141	-7.45751953	+5.77880859	+0.52734375	-53.70117188	+2480
+1458240700.67039990	+17.78906250	-8.41113281	-7.75195313	+10.37109375	+20.72021484	-75.23437500	+3592	+17.59130859	-8.30126953	-6.22265625	-134.95605469	-4.54833984	+50.49316406	+4220	+14.46240234	-9.51416016	-7.33886719	+6.24023438	+0.41748047	-53.02001953	+2532
+1458240700.67450000	+17.75830078	-8.28369141	-7.66845703	+10.85449219	+20.50048828	-74.72900391	+3656	+17.56494141	-8.18261719	-6.12597656	-134.73632813	-4.17480469	+50.44921875	+4260	+14.44042969	-9.41308594	-7.27734375	+6.50390625	+0.35156250	-52.66845703	+2560
+1458240700.68290000	+17.70556641	-8.05078125	-7.51904297	+11.86523438	+20.14892578	-73.71826172	+3780	+17.50781250	-7.95849609	-5.97216797	-134.31884766	-3.51562500	+50.20751953	+4336	+14.41406250	-9.21972656	-7.12353516	+7.03125000	+0.02197266	-51.96533203	+2628
+1458240700.69120000	+17.65722656	-7.83544922	-7.37841797	+12.81005859	+19.70947266	-72.57568359	+3888	+17.43310547	-7.76074219	-5.81835938	-134.03320313	-2.83447266	+49.98779297	+4408	+14.39208984	-9.01757813	-6.96093750	+7.58056641	-0.43945313	-51.19628906	+2692
+1458240700.69540000	+17.63525391	-7.72998047	-7.31250000	+13.29345703	+19.48974609	-72.00439453	+3936	+17.38916016	-7.65966797	-5.74365234	-133.87939453	-2.48291016	+49.89990234	+4440	+14.38769531	-8.90771484	-6.87744141	+7.88818359	-0.72509766	-50.75683594	+2720
+1458240700.69950010	+17.61767578	-7.62011719	-7.24658203	+13.77685547	+19.22607422	-71.43310547	+3980	+17.34960938	-7.56298828	-5.66455078	-133.76953125	-2.10937500	+49.81201172	+4476	+14.38330078	-8.79345703	-6.79833984	+8.21777344	-1.01074219	-50.33935547	+2748
+1458240700.70370010	+17.60888672	-7.51904297	-7.16308594	+14.21630859	+18.85253906	-70.90576172	+4016	+17.30566406	-7.47070313	-5.59423828	-133.63769531	-1.77978516	+49.68017578	+4508	+14.38330078	-8.68798828	-6.70166016	+8.54736328	-1.38427734	-49.98779297	+2772
+1458240700.71199990	+17.60009766	-7.30810547	-7.00927734	+15.18310547	+18.19335938	-69.82910156	+4076	+17.23095703	-7.28173828	-5.47998047	-133.33007813	-1.12060547	+49.35058594	+4564	+14.38769531	-8.47265625	-6.51269531	+9.20654297	-2.08740234	-49.24072266	+2816
+1458240700.71620010	+17.57812500	-7.20263672	-6.93896484	+15.64453125	+17.92968750	-69.27978516	+4096	+17.19140625	-7.19384766	-5.41406250	-133.19824219	-0.79101563	+49.21875000	+4592	+14.38330078	-8.36718750	-6.42041016	+9.53613281	-2.39501953	-48.88916016	+2836
+1458240700.72030000	+17.56054688	-7.09277344	-6.87744141	+16.12792969	+17.70996094	-68.70849609	+4112	+17.15185547	-7.10156250	-5.35693359	-133.04443359	-0.46142578	+49.02099609	+4616	+14.37890625	-8.26171875	-6.34130859	+9.86572266	-2.65869141	-48.47167969	+2848
+1458240700.72869990	+17.51220703	-6.87304688	-6.74121094	+17.07275391	+17.18261719	-67.58789063	+4132	+17.06396484	-6.92578125	-5.22949219	-132.78076172	+0.19775391	+48.66943359	+4668	+14.36132813	-8.05517578	-6.18310547	+10.50292969	-3.16406250	-47.65869141	+2872
+1458240700.73280000	+17.49023438	-6.76318359	-6.65771484	+17.53417969	+16.83105469	-67.14843750	+4140	+17.02880859	-6.82470703	-5.15917969	-132.56103516	+0.59326172	+48.49365234	+4692	+14.34814453	-7.95410156	-6.10400391	+10.81054688	-3.42773438	-47.30712891	+2880
+1458240700.73700000	+17.46386719	-6.65332031	-6.57421875	+17.99560547	+16.54541016	-66.73095703	+4152	+16.99365234	-6.72363281	-5.09765625	-132.29736328	+0.92285156	+48.29589844	+4720	+14.33056641	-7.86621094	-6.02929688	+11.11816406	-3.60351563	-46.97753906	+2888
+1458240700.74530010	+17.39794922	-6.42919922	-6.40283203	+18.94042969	+15.99609375	-65.91796875	+4176	+16.93652344	-6.52148438	-4.94384766	-131.74804688	+1.66992188	+48.05419922	+4772	+14.29101563	-7.69042969	-5.89306641	+11.68945313	-3.88916016	-46.36230469	+2900
+1458240700.74950000	+17.35839844	-6.31494141	-6.31933594	+19.42382813	+15.77636719	-65.52246094	+4192	+16.90576172	-6.41601563	-4.87353516	-131.46240234	+1.99951172	+47.85644531	+4796	+14.26904297	-7.61572266	-5.82714844	+11.95312500	-3.97705078	-46.05468750	+2904
+1458240700.75780010	+17.26171875	-6.08642578	-6.15234375	+20.36865234	+15.35888672	-64.81933594	+4236	+16.83984375	-6.21386719	-4.69775391	-130.86914063	+2.72460938	+47.63671875	+4852	+14.20751953	-7.46630859	-5.71728516	+12.43652344	-4.04296875	-45.43945313	+2916
+1458240700.78280000	+17.02001953	-5.44042969	-5.60742188	+23.04931641	+13.84277344	-63.10546875	+4452	+16.67285156	-5.58105469	-4.14843750	-128.64990234	+4.96582031	+47.13134766	+5012	+14.04052734	-7.04003906	-5.36572266	+13.88671875	-4.43847656	-43.76953125	+2992
+1458240700.79119990	+16.94970703	-5.23828125	-5.44482422	+23.92822266	+13.33740234	-62.53417969	+4536	+16.61132813	-5.39208984	-3.97705078	-127.99072266	+5.64697266	+46.88964844	+5060	+14.00097656	-6.88623047	-5.23828125	+14.39208984	-4.70214844	-43.17626953	+3032
+1458240700.79530000	+16.91894531	-5.14599609	-5.36572266	+24.32373047	+13.09570313	-62.22656250	+4576	+16.57617188	-5.29980469	-3.89794922	-127.66113281	+5.97656250	+46.75781250	+5084	+13.98339844	-6.81152344	-5.17236328	+14.67773438	-4.85595703	-42.84667969	+3052
+1458240700.79950000	+16.88818359	-5.04931641	-5.28222656	+24.74121094	+12.83203125	-61.89697266	+4616	+16.54541016	-5.20751953	-3.81884766	-127.33154297	+6.30615234	+46.60400391	+5108	+13.96582031	-6.72363281	-5.10644531	+14.96337891	-5.03173828	-42.51708984	+3072
+1458240700.80780010	+16.84863281	-4.87353516	-5.12402344	+25.53222656	+12.23876953	-61.32568359	+4684	+16.48828125	-5.04052734	-3.66943359	-126.73828125	+6.94335938	+46.34033203	+5148	+13.95263672	-6.56542969	-4.93945313	+15.53466797	-5.64697266	-41.96777344	+3120
+1458240700.81200000	+16.82666016	-4.78125000	-5.05371094	+25.92773438	+12.01904297	-60.99609375	+4716	+16.45751953	-4.96582031	-3.59912109	-126.49658203	+7.22900391	+46.16455078	+5168	+13.94824219	-6.47753906	-4.86035156	+15.86425781	-5.93261719	-41.66015625	+3140
+1458240700.82030010	+16.79589844	-4.61425781	-4.91308594	+26.67480469	+11.53564453	-60.42480469	+4764	+16.39599609	-4.82519531	-3.47607422	-126.05712891	+7.75634766	+45.76904297	+5200	+13.93945313	-6.30615234	-4.69335938	+16.47949219	-6.56982422	-41.04492188	+3180
+1458240700.82450010	+16.77832031	-4.53515625	-4.84277344	+27.04833984	+11.29394531	-60.09521484	+4780	+16.36523438	-4.75488281	-3.41894531	-125.83740234	+8.02001953	+45.57128906	+5212	+13.93505859	-6.21826172	-4.61425781	+16.80908203	-6.87744141	-40.73730469	+3200
+1458240700.82859990	+16.76513672	-4.45166016	-4.77246094	+27.37792969	+11.03027344	-59.80957031	+4792	+16.33886719	-4.68017578	-3.35742188	-125.61767578	+8.32763672	+45.39550781	+5228	+13.93505859	-6.13476563	-4.53076172	+17.11669922	-7.20703125	-40.42968750	+3216
+1458240700.83279990	+16.74755859	-4.37695313	-4.70214844	+27.68554688	+10.76660156	-59.52392578	+4804	+16.30810547	-4.61425781	-3.29589844	-125.41992188	+8.59130859	+45.24169922	+5240	+13.92626953	-6.05566406	-4.44726563	+17.40234375	-7.53662109	-40.14404297	+3228
+1458240700.84110000	+16.71240234	-4.21435547	-4.55273438	+28.38867188	+10.26123047	-59.04052734	+4820	+16.25537109	-4.48681641	-3.16845703	-124.98046875	+9.14062500	+44.97802734	+5268	+13.91748047	-5.89746094	-4.28466797	+18.01757813	-8.15185547	-39.63867188	+3252
+1458240700.84530000	+16.69921875	-4.13964844	-4.47802734	+28.69628906	+10.01953125	-58.84277344	+4824	+16.23339844	-4.42529297	-3.10693359	-124.80468750	+9.38232422	+44.84619141	+5276	+13.91308594	-5.82714844	-4.20996094	+18.25927734	-8.43750000	-39.37500000	+3260
+1458240700.84949990	+16.68603516	-4.06494141	-4.40332031	+29.00390625	+9.79980469	-58.64501953	+4828	+16.20703125	-4.35937500	-3.04980469	-124.58496094	+9.64599609	+44.71435547	+5288	+13.90429688	-5.76123047	-4.13525391	+18.50097656	-8.67919922	-39.11132813	+3268
+1458240700.85780000	+16.64208984	-3.91992188	-4.25390625	+29.57519531	+9.33837891	-58.22753906	+4832	+16.15429688	-4.23193359	-2.91357422	-124.16748047	+10.19531250	+44.56054688	+5312	+13.87792969	-5.63378906	-4.00781250	+18.96240234	-9.00878906	-38.60595703	+3276
+1458240700.86200000	+16.61572266	-3.84082031	-4.17919922	+29.88281250	+9.11865234	-58.05175781	+4836	+16.13232422	-4.16601563	-2.84765625	-123.92578125	+10.48095703	+44.49462891	+5320	+13.86474609	-5.58105469	-3.95507813	+19.13818359	-9.14062500	-38.34228516	+3276
+1458240700.86610010	+16.59375000	-3.76611328	-4.09570313	+30.16845703	+8.85498047	-57.91992188	+4840	+16.11474609	-4.09570313	-2.77294922	-123.66210938	+10.78857422	+44.49462891	+5332	+13.85156250	-5.52392578	-3.89794922	+19.33593750	-9.27246094	-38.10058594	+3280
+1458240700.88280010	+16.48388672	-3.48925781	-3.77490234	+31.22314453	+7.95410156	-57.45849609	+4880	+16.03564453	-3.83642578	-2.47412109	-122.65136719	+11.88720703	+44.51660156	+5376	+13.77685547	-5.34375000	-3.70458984	+19.86328125	-9.49218750	-37.15576172	+3284
+1458240700.89529990	+16.40039063	-3.29150391	-3.56396484	+31.97021484	+7.40478516	-57.01904297	+4924	+15.97851563	-3.65185547	-2.25878906	-121.92626953	+12.70019531	+44.49462891	+5404	+13.72412109	-5.21630859	-3.58154297	+20.21484375	-9.53613281	-36.38671875	+3292
+1458240700.90360000	+16.34765625	-3.15966797	-3.42773438	+32.45361328	+7.03125000	-56.75537109	+4956	+15.94335938	-3.53320313	-2.12255859	-121.46484375	+13.20556641	+44.49462891	+5420	+13.69335938	-5.12402344	-3.49365234	+20.45654297	-9.64599609	-35.90332031	+3304
+1458240700.90780000	+16.32568359	-3.10253906	-3.36621094	+32.67333984	+6.87744141	-56.60156250	+4972	+15.92578125	-3.48046875	-2.05664063	-121.28906250	+13.42529297	+44.45068359	+5424	+13.68017578	-5.08007813	-3.44970703	+20.58837891	-9.71191406	-35.63964844	+3308
+1458240700.91610000	+16.29492188	-2.98388672	-3.24755859	+33.13476563	+6.56982422	-56.29394531	+5000	+15.89062500	-3.37939453	-1.94238281	-120.93750000	+13.82080078	+44.34082031	+5432	+13.65820313	-4.97900391	-3.35302734	+20.89599609	-9.88769531	-35.15625000	+3328
+1458240700.92030000	+16.27734375	-2.93115234	-3.20361328	+33.33251953	+6.50390625	-56.05224609	+5008	+15.87304688	-3.33544922	-1.89404297	-120.84960938	+13.99658203	+44.20898438	+5432	+13.64941406	-4.93066406	-3.30468750	+21.04980469	-9.99755859	-34.91455078	+3336
+1458240700.92440010	+16.26416016	-2.87402344	-3.15966797	+33.55224609	+6.41601563	-55.81054688	+5016	+15.85546875	-3.29589844	-1.84570313	-120.73974609	+14.17236328	+44.09912109	+5428	+13.64501953	-4.86914063	-3.25634766	+21.26953125	-10.10742188	-34.65087891	+3344
+1458240700.92860010	+16.25537109	-2.82128906	-3.11132813	+33.75000000	+6.30615234	-55.59082031	+5016	+15.83789063	-3.25195313	-1.80175781	-120.62988281	+14.32617188	+43.94531250	+5428	+13.64062500	-4.81201172	-3.19921875	+21.46728516	-10.28320313	-34.43115234	+3356
+1458240700.93689990	+16.22900391	-2.72460938	-3.01904297	+34.10156250	+6.10839844	-55.19531250	+5016	+15.80712891	-3.18164063	-1.71826172	-120.49804688	+14.63378906	+43.70361328	+5420	+13.62744141	-4.70214844	-3.08935547	+21.84082031	-10.59082031	-33.99169922	+3376
+1458240700.94109990	+16.22900391	-2.67626953	-2.97509766	+34.25537109	+5.97656250	-55.01953125	+5008	+15.79394531	-3.14648438	-1.67871094	-120.43212891	+14.76562500	+43.57177734	+5412	+13.62744141	-4.64941406	-3.03222656	+22.06054688	-10.78857422	-33.79394531	+3384
+1458240700.94530010	+16.22460938	-2.63671875	-2.93115234	+34.40917969	+5.88867188	-54.79980469	+5000	+15.78076172	-3.11572266	-1.64355469	-120.38818359	+14.89746094	+43.43994141	+5404	+13.62304688	-4.59667969	-2.97949219	+22.23632813	-10.96435547	-33.61816406	+3392
+1458240700.94939990	+16.22021484	-2.59277344	-2.89160156	+34.56298828	+5.80078125	-54.60205078	+4988	+15.77197266	-3.08056641	-1.60839844	-120.32226563	+15.00732422	+43.26416016	+5396	+13.62304688	-4.54394531	-2.92675781	+22.43408203	-11.14013672	-33.42041016	+3400
+1458240700.95359990	+16.21142578	-2.54882813	-2.85644531	+34.71679688	+5.73486328	-54.38232422	+4972	+15.75878906	-3.04541016	-1.57763672	-120.25634766	+15.13916016	+43.11035156	+5388	+13.61865234	-4.49121094	-2.87841797	+22.63183594	-11.25000000	-33.22265625	+3404
+1458240700.95770000	+16.19824219	-2.50927734	-2.82128906	+34.82666016	+5.66894531	-54.18457031	+4956	+15.74121094	-3.01464844	-1.54248047	-120.23437500	+15.27099609	+42.97851563	+5376	+13.61425781	-4.44726563	-2.83447266	+22.76367188	-11.38183594	-33.04687500	+3408
+1458240700.96190000	+16.18945313	-2.46972656	-2.78613281	+34.95849609	+5.60302734	-53.98681641	+4940	+15.72802734	-2.98388672	-1.50732422	-120.16845703	+15.40283203	+42.84667969	+5368	+13.60986328	-4.39892578	-2.78613281	+22.91748047	-11.49169922	-32.84912109	+3408
+1458240700.96610000	+16.18066406	-2.43017578	-2.75097656	+35.09033203	+5.53710938	-53.78906250	+4924	+15.71923828	-2.94873047	-1.47216797	-120.12451172	+15.53466797	+42.71484375	+5360	+13.60986328	-4.35498047	-2.74658203	+23.09326172	-11.60156250	-32.67333984	+3412
+1458240700.97020010	+16.17187500	-2.39062500	-2.70703125	+35.20019531	+5.38330078	-53.67919922	+4908	+15.71044922	-2.91796875	-1.43261719	-120.03662109	+15.68847656	+42.64892578	+5352	+13.60107422	-4.31542969	-2.70703125	+23.18115234	-11.68945313	-32.51953125	+3408
+1458240700.97440000	+16.16308594	-2.35546875	-2.65869141	+35.31005859	+5.25146484	-53.59130859	+4896	+15.70166016	-2.87841797	-1.39306641	-119.92675781	+15.82031250	+42.58300781	+5344	+13.59667969	-4.28466797	-2.66748047	+23.24707031	-11.77734375	-32.36572266	+3408
+1458240700.97860000	+16.14990234	-2.32031250	-2.61914063	+35.44189453	+5.16357422	-53.45947266	+4884	+15.69287109	-2.84326172	-1.35791016	-119.81689453	+15.95214844	+42.49511719	+5336	+13.59228516	-4.25830078	-2.63671875	+23.33496094	-11.79931641	-32.21191406	+3404
+1458240700.98270010	+16.13671875	-2.28515625	-2.57519531	+35.52978516	+5.05371094	-53.37158203	+4872	+15.68408203	-2.80810547	-1.31835938	-119.70703125	+16.10595703	+42.45117188	+5332	+13.58789063	-4.23193359	-2.61035156	+23.35693359	-11.82128906	-32.08007813	+3400
+1458240700.98690010	+16.12353516	-2.24560547	-2.53564453	+35.66162109	+4.96582031	-53.28369141	+4868	+15.67529297	-2.76855469	-1.27880859	-119.59716797	+16.23779297	+42.40722656	+5324	+13.57910156	-4.20996094	-2.58398438	+23.40087891	-11.82128906	-31.92626953	+3392
+1458240700.99110010	+16.10595703	-2.20605469	-2.50048828	+35.79345703	+4.87792969	-53.17382813	+4864	+15.67089844	-2.72900391	-1.23925781	-119.46533203	+16.36962891	+42.34130859	+5320	+13.57470703	-4.18359375	-2.56640625	+23.44482422	-11.79931641	-31.75048828	+3388
+1458240700.99939990	+16.07080078	-2.13134766	-2.41699219	+36.01318359	+4.63623047	-53.06396484	+4864	+15.64892578	-2.65429688	-1.15576172	-119.20166016	+16.65527344	+42.36328125	+5312	+13.55712891	-4.13964844	-2.52685547	+23.44482422	-11.75537109	-31.48681641	+3372
+1458240701.00359990	+16.06201172	-2.10058594	-2.37304688	+36.10107422	+4.48242188	-53.02001953	+4868	+15.64892578	-2.61914063	-1.11621094	-119.06982422	+16.78710938	+42.34130859	+5312	+13.55273438	-4.11767578	-2.50488281	+23.46679688	-11.77734375	-31.35498047	+3368
+1458240701.00770000	+16.05322266	-2.06542969	-2.32470703	+36.18896484	+4.32861328	-52.99804688	+4876	+15.64013672	-2.58398438	-1.07666016	-118.93798828	+16.91894531	+42.34130859	+5308	+13.54833984	-4.10009766	-2.48291016	+23.46679688	-11.77734375	-31.24511719	+3360
+1458240701.01189990	+16.04443359	-2.03466797	-2.28076172	+36.29882813	+4.19677734	-52.95410156	+4884	+15.63574219	-2.54882813	-1.04150391	-118.82812500	+17.02880859	+42.36328125	+5304	+13.54394531	-4.08251953	-2.46093750	+23.46679688	-11.79931641	-31.13525391	+3356
+1458240701.01609990	+16.03564453	-2.00390625	-2.24560547	+36.38671875	+4.06494141	-52.91015625	+4892	+15.63574219	-2.51806641	-1.01074219	-118.71826172	+17.11669922	+42.31933594	+5300	+13.53955078	-4.06494141	-2.43896484	+23.46679688	-11.77734375	-31.02539063	+3352
+1458240701.02020000	+16.02246094	-1.97314453	-2.21044922	+36.47460938	+3.99902344	-52.82226563	+4904	+15.63134766	-2.48730469	-0.97998047	-118.60839844	+17.20458984	+42.27539063	+5296	+13.53515625	-4.04296875	-2.42138672	+23.48876953	-11.77734375	-30.91552734	+3344
+1458240701.02440000	+16.01367188	-1.94238281	-2.18408203	+36.56250000	+3.91113281	-52.73437500	+4912	+15.62695313	-2.46093750	-0.95361328	-118.54248047	+17.31445313	+42.25341797	+5292	+13.53076172	-4.01220703	-2.40380859	+23.57666016	-11.77734375	-30.78369141	+3344
+1458240701.02850010	+16.01367188	-1.91162109	-2.15332031	+36.65039063	+3.82324219	-52.62451172	+4924	+15.62255859	-2.43457031	-0.92724609	-118.47656250	+17.40234375	+42.18750000	+5288	+13.53076172	-3.98144531	-2.37744141	+23.64257813	-11.84326172	-30.67382813	+3340
+1458240701.03270010	+16.00927734	-1.88525391	-2.12255859	+36.71630859	+3.71337891	-52.53662109	+4932	+15.61816406	-2.40820313	-0.90527344	-118.41064453	+17.46826172	+42.14355469	+5280	+13.52636719	-3.95507813	-2.35107422	+23.70849609	-11.90917969	-30.56396484	+3340
+1458240701.03690000	+16.00488281	-1.86328125	-2.09179688	+36.76025391	+3.58154297	-52.42675781	+4936	+15.61376953	-2.39062500	-0.88330078	-118.36669922	+17.55615234	+42.09960938	+5272	+13.52636719	-3.92431641	-2.32031250	+23.79638672	-11.97509766	-30.45410156	+3340
+1458240701.04099990	+16.00927734	-1.84130859	-2.06103516	+36.82617188	+3.44970703	-52.33886719	+4940	+15.61816406	-2.37304688	-0.86572266	-118.34472656	+17.60009766	+42.01171875	+5264	+13.52636719	-3.89355469	-2.28955078	+23.86230469	-12.08496094	-30.36621094	+3340
+1458240701.04520010	+16.01367188	-1.81494141	-2.03466797	+36.87011719	+3.36181641	-52.20703125	+4940	+15.61816406	-2.35986328	-0.85693359	-118.34472656	+17.64404297	+41.92382813	+5256	+13.52636719	-3.85839844	-2.25439453	+23.97216797	-12.19482422	-30.30029297	+3344
+1458240701.04940010	+16.01806641	-1.79296875	-2.01269531	+36.95800781	+3.29589844	-52.05322266	+4940	+15.61816406	-2.34667969	-0.84375000	-118.32275391	+17.66601563	+41.83593750	+5244	+13.53076172	-3.82324219	-2.21923828	+24.10400391	-12.30468750	-30.21240234	+3344
+1458240701.05349990	+16.02246094	-1.76660156	-1.99511719	+37.02392578	+3.25195313	-51.89941406	+4932	+15.61376953	-2.32910156	-0.83056641	-118.32275391	+17.70996094	+41.72607422	+5236	+13.53076172	-3.78808594	-2.19287109	+24.23583984	-12.41455078	-30.10253906	+3344
+1458240701.05769990	+16.02246094	-1.74023438	-1.97753906	+37.11181641	+3.18603516	-51.74560547	+4924	+15.61376953	-2.31591797	-0.81738281	-118.30078125	+17.73193359	+41.66015625	+5224	+13.53076172	-3.75292969	-2.16210938	+24.34570313	-12.50244141	-30.01464844	+3344
+1458240701.06189990	+16.02685547	-1.71826172	-1.95996094	+37.15576172	+3.12011719	-51.59179688	+4912	+15.60937500	-2.30273438	-0.80859375	-118.27880859	+17.77587891	+41.57226563	+5216	+13.53076172	-3.71777344	-2.13134766	+24.45556641	-12.61230469	-29.92675781	+3348
+1458240701.06600000	+16.03125000	-1.70068359	-1.94677734	+37.19970703	+3.03222656	-51.43798828	+4900	+15.60937500	-2.28955078	-0.79541016	-118.25683594	+17.81982422	+41.46240234	+5208	+13.53515625	-3.68261719	-2.10498047	+24.58740234	-12.70019531	-29.81689453	+3348
+1458240701.07020000	+16.03564453	-1.67431641	-1.92041016	+37.28759766	+2.92236328	-51.35009766	+4884	+15.60937500	-2.27197266	-0.78222656	-118.23486328	+17.84179688	+41.41845703	+5196	+13.53515625	-3.65185547	-2.07421875	+24.67529297	-12.83203125	-29.77294922	+3348
+1458240701.07439990	+16.04003906	-1.65234375	-1.89404297	+37.35351563	+2.81250000	-51.26220703	+4868	+15.60937500	-2.25878906	-0.76904297	-118.19091797	+17.88574219	+41.35253906	+5188	+13.53515625	-3.62548828	-2.04345703	+24.76318359	-12.91992188	-29.70703125	+3344
+1458240701.07850000	+16.04443359	-1.63037109	-1.87646484	+37.44140625	+2.74658203	-51.17431641	+4852	+15.60498047	-2.24560547	-0.75585938	-118.14697266	+17.92968750	+41.30859375	+5180	+13.53955078	-3.59912109	-2.02587891	+24.82910156	-12.98583984	-29.64111328	+3344
+1458240701.08270000	+16.04443359	-1.60839844	-1.85449219	+37.50732422	+2.65869141	-51.10839844	+4832	+15.60498047	-2.22802734	-0.73828125	-118.10302734	+17.95166016	+41.28662109	+5172	+13.53955078	-3.57714844	-1.99951172	+24.89501953	-13.05175781	-29.57519531	+3340
+1458240701.08690000	+16.04882813	-1.58642578	-1.83251953	+37.55126953	+2.57080078	-51.04248047	+4816	+15.60498047	-2.21044922	-0.72070313	-118.01513672	+17.99560547	+41.26464844	+5164	+13.54394531	-3.55517578	-1.97753906	+24.93896484	-13.11767578	-29.53125000	+3336
+1458240701.09100010	+16.04443359	-1.56445313	-1.81933594	+37.63916016	+2.54882813	-50.95458984	+4796	+15.60498047	-2.18847656	-0.70312500	-117.92724609	+18.03955078	+41.24267578	+5160	+13.54394531	-3.53320313	-1.97314453	+25.00488281	-13.09570313	-29.44335938	+3332
+1458240701.09520010	+16.03564453	-1.54248047	-1.79736328	+37.70507813	+2.43896484	-50.93261719	+4784	+15.60058594	-2.17089844	-0.68554688	-117.81738281	+18.08349609	+41.26464844	+5156	+13.53955078	-3.51562500	-1.96435547	+25.00488281	-13.07373047	-29.37744141	+3324
+1458240701.09940000	+16.03125000	-1.51611328	-1.77539063	+37.77099609	+2.32910156	-50.93261719	+4772	+15.60058594	-2.14453125	-0.66357422	-117.70751953	+18.14941406	+41.28662109	+5152	+13.53955078	-3.50683594	-1.95556641	+24.96093750	-13.05175781	-29.31152344	+3316
+1458240701.10770010	+16.02246094	-1.47656250	-1.71826172	+37.88085938	+2.08740234	-50.99853516	+4752	+15.59619141	-2.10058594	-0.61523438	-117.46582031	+18.25927734	+41.37451172	+5148	+13.53955078	-3.48486328	-1.94238281	+24.91699219	-13.02978516	-29.22363281	+3300
+1458240701.11180000	+16.02246094	-1.45458984	-1.68750000	+37.94677734	+1.95556641	-51.08642578	+4744	+15.60058594	-2.07861328	-0.58886719	-117.31201172	+18.32519531	+41.46240234	+5144	+13.54394531	-3.47607422	-1.93359375	+24.87304688	-13.02978516	-29.20166016	+3296
+1458240701.11599990	+16.01367188	-1.43701172	-1.66552734	+37.99072266	+1.88964844	-51.10839844	+4744	+15.60058594	-2.05224609	-0.56250000	-117.15820313	+18.39111328	+41.52832031	+5144	+13.53955078	-3.47167969	-1.93359375	+24.82910156	-12.98583984	-29.15771484	+3288
+1458240701.12019990	+16.00488281	-1.41503906	-1.64355469	+38.03466797	+1.82373047	-51.15234375	+4740	+15.60058594	-2.03027344	-0.54052734	-117.04833984	+18.43505859	+41.59423828	+5144	+13.53955078	-3.46728516	-1.93359375	+24.78515625	-12.91992188	-29.11376953	+3280
+1458240701.12430000	+16.00048828	-1.39746094	-1.62597656	+38.07861328	+1.73583984	-51.15234375	+4744	+15.59619141	-2.00830078	-0.51855469	-116.91650391	+18.47900391	+41.66015625	+5144	+13.53955078	-3.45410156	-1.93359375	+24.74121094	-12.87597656	-29.04785156	+3272
+1458240701.12850000	+15.99169922	-1.37548828	-1.60839844	+38.12255859	+1.64794922	-51.15234375	+4744	+15.60058594	-1.98632813	-0.49658203	-116.78466797	+18.54492188	+41.70410156	+5140	+13.53955078	-3.44531250	-1.92919922	+24.69726563	-12.85400391	-28.98193359	+3264
+1458240701.13270000	+15.98291016	-1.35791016	-1.58642578	+38.16650391	+1.53808594	-51.19628906	+4748	+15.60058594	-1.96435547	-0.47900391	-116.67480469	+18.61083984	+41.77001953	+5140	+13.53955078	-3.43652344	-1.92919922	+24.67529297	-12.83203125	-28.95996094	+3260
+1458240701.13680010	+15.97851563	-1.33593750	-1.56005859	+38.18847656	+1.45019531	-51.24023438	+4756	+15.60058594	-1.94677734	-0.45703125	-116.56494141	+18.65478516	+41.85791016	+5140	+13.53955078	-3.42773438	-1.92480469	+24.65332031	-12.83203125	-28.91601563	+3252
+1458240701.14100000	+15.97851563	-1.31835938	-1.53808594	+38.23242188	+1.34033203	-51.28417969	+4760	+15.60498047	-1.92480469	-0.43505859	-116.45507813	+18.72070313	+41.92382813	+5140	+13.53955078	-3.41894531	-1.91162109	+24.60937500	-12.87597656	-28.89404297	+3248
+1458240701.14520000	+15.97851563	-1.30517578	-1.52490234	+38.25439453	+1.29638672	-51.28417969	+4764	+15.60498047	-1.91162109	-0.41748047	-116.36718750	+18.76464844	+41.98974609	+5136	+13.53955078	-3.41015625	-1.90283203	+24.60937500	-12.89794922	-28.87207031	+3248
+1458240701.14930010	+15.98291016	-1.29638672	-1.51171875	+38.25439453	+1.23046875	-51.26220703	+4768	+15.60937500	-1.89843750	-0.39990234	-116.30126953	+18.83056641	+42.05566406	+5132	+13.54394531	-3.39697266	-1.88964844	+24.60937500	-12.96386719	-28.85009766	+3244
+1458240701.15350010	+15.98291016	-1.28320313	-1.50292969	+38.25439453	+1.18652344	-51.21826172	+4768	+15.60937500	-1.88525391	-0.38232422	-116.23535156	+18.85253906	+42.07763672	+5128	+13.54833984	-3.37939453	-1.88085938	+24.65332031	-13.00781250	-28.80615234	+3244
+1458240701.15770010	+15.98291016	-1.27441406	-1.49853516	+38.25439453	+1.16455078	-51.15234375	+4768	+15.61376953	-1.87646484	-0.37353516	-116.19140625	+18.89648438	+42.09960938	+5124	+13.54833984	-3.35742188	-1.86767578	+24.67529297	-13.07373047	-28.78417969	+3240
+1458240701.16599990	+15.98730469	-1.24365234	-1.48974609	+38.29833984	+1.07666016	-50.99853516	+4764	+15.61816406	-1.85888672	-0.35595703	-116.14746094	+18.96240234	+42.12158203	+5108	+13.55712891	-3.31347656	-1.83691406	+24.80712891	-13.24951172	-28.69628906	+3240
+1458240701.17020010	+15.99609375	-1.22607422	-1.48095703	+38.32031250	+1.01074219	-50.95458984	+4760	+15.61816406	-1.85009766	-0.34716797	-116.10351563	+18.98437500	+42.12158203	+5104	+13.56152344	-3.29150391	-1.81494141	+24.87304688	-13.38134766	-28.67431641	+3244
+1458240701.17430000	+16.00048828	-1.21728516	-1.47216797	+38.29833984	+0.94482422	-50.91064453	+4752	+15.61816406	-1.84130859	-0.33837891	-116.08154297	+19.02832031	+42.14355469	+5096	+13.57031250	-3.26513672	-1.79296875	+24.93896484	-13.51318359	-28.67431641	+3244
+1458240701.17849990	+16.00927734	-1.20849609	-1.46337891	+38.29833984	+0.87890625	-50.88867188	+4744	+15.62255859	-1.83691406	-0.33398438	-116.08154297	+19.05029297	+42.16552734	+5088	+13.57470703	-3.24316406	-1.77539063	+25.02685547	-13.64501953	-28.67431641	+3248
+1458240701.18260000	+16.01367188	-1.20410156	-1.45898438	+38.27636719	+0.83496094	-50.84472656	+4732	+15.62255859	-1.83251953	-0.32958984	-116.05957031	+19.07226563	+42.16552734	+5076	+13.57910156	-3.22119141	-1.75781250	+25.09277344	-13.75488281	-28.65234375	+3248
+1458240701.18680000	+16.02246094	-1.19091797	-1.45019531	+38.27636719	+0.76904297	-50.80078125	+4724	+15.62695313	-1.82812500	-0.32519531	-116.05957031	+19.09423828	+42.16552734	+5068	+13.58349609	-3.19921875	-1.73583984	+25.15869141	-13.86474609	-28.65234375	+3248
+1458240701.19100000	+16.02685547	-1.17773438	-1.44580078	+38.29833984	+0.74707031	-50.73486328	+4712	+15.62695313	-1.81933594	-0.32080078	-116.05957031	+19.09423828	+42.16552734	+5060	+13.58789063	-3.17724609	-1.72265625	+25.22460938	-13.95263672	-28.63037109	+3248
+1458240701.19510010	+16.03125000	-1.16894531	-1.43701172	+38.29833984	+0.65917969	-50.71289063	+4700	+15.62695313	-1.81494141	-0.31640625	-116.03759766	+19.11621094	+42.16552734	+5052	+13.59228516	-3.15527344	-1.71386719	+25.26855469	-14.04052734	-28.60839844	+3248
+1458240701.19930010	+16.03125000	-1.15576172	-1.42822266	+38.29833984	+0.59326172	-50.69091797	+4688	+15.63134766	-1.80615234	-0.31201172	-116.03759766	+19.13818359	+42.16552734	+5040	+13.59667969	-3.13769531	-1.70068359	+25.31250000	-14.15039063	-28.60839844	+3248
+1458240701.20350000	+16.03564453	-1.14257813	-1.41503906	+38.29833984	+0.50537109	-50.71289063	+4680	+15.63134766	-1.80175781	-0.30761719	-116.01562500	+19.16015625	+42.18750000	+5032	+13.59667969	-3.12011719	-1.69189453	+25.33447266	-14.21630859	-28.60839844	+3248
+1458240701.20760010	+16.03564453	-1.12939453	-1.40185547	+38.32031250	+0.39550781	-50.73486328	+4668	+15.63134766	-1.79296875	-0.30322266	-115.99365234	+19.18212891	+42.20947266	+5024	+13.60107422	-3.11132813	-1.68310547	+25.33447266	-14.26025391	-28.60839844	+3244
+1458240701.21180010	+16.04003906	-1.12060547	-1.38427734	+38.32031250	+0.28564453	-50.80078125	+4660	+15.63574219	-1.78417969	-0.29443359	-115.94970703	+19.22607422	+42.23144531	+5016	+13.60107422	-3.10253906	-1.67431641	+25.29052734	-14.30419922	-28.63037109	+3240
+1458240701.21600010	+16.04003906	-1.11181641	-1.36669922	+38.32031250	+0.19775391	-50.86669922	+4656	+15.63574219	-1.77539063	-0.28564453	-115.92773438	+19.24804688	+42.27539063	+5012	+13.60546875	-3.09814453	-1.67431641	+25.24658203	-14.32617188	-28.63037109	+3236
+1458240701.22429990	+16.03564453	-1.09423828	-1.34472656	+38.29833984	+0.06591797	-50.95458984	+4648	+15.64013672	-1.75781250	-0.26806641	-115.83984375	+19.31396484	+42.36328125	+5000	+13.60546875	-3.09375000	-1.67871094	+25.13671875	-14.30419922	-28.60839844	+3224
+1458240701.22849990	+16.03125000	-1.08544922	-1.33154297	+38.29833984	+0.00000000	-51.02050781	+4644	+15.64013672	-1.74462891	-0.25927734	-115.79589844	+19.33593750	+42.40722656	+4992	+13.60546875	-3.08935547	-1.67871094	+25.07080078	-14.28222656	-28.58642578	+3220
+1458240701.23260000	+16.03125000	-1.07666016	-1.31835938	+38.32031250	-0.06591797	-51.06445313	+4648	+15.64453125	-1.73144531	-0.24609375	-115.72998047	+19.40185547	+42.47314453	+4992	+13.60986328	-3.08935547	-1.68310547	+25.00488281	-14.26025391	-28.58642578	+3216
+1458240701.23680000	+16.02685547	-1.06787109	-1.30517578	+38.29833984	-0.15380859	-51.15234375	+4652	+15.64453125	-1.71826172	-0.23291016	-115.66406250	+19.44580078	+42.56103516	+4988	+13.60986328	-3.08935547	-1.68750000	+24.91699219	-14.23828125	-28.58642578	+3208
+1458240701.24099990	+16.02246094	-1.05908203	-1.28759766	+38.27636719	-0.24169922	-51.24023438	+4656	+15.64892578	-1.70507813	-0.21972656	-115.59814453	+19.48974609	+42.62695313	+4984	+13.60986328	-3.08935547	-1.69189453	+24.82910156	-14.21630859	-28.58642578	+3204
+1458240701.24510000	+16.02246094	-1.05029297	-1.27441406	+38.27636719	-0.30761719	-51.30615234	+4664	+15.64892578	-1.69189453	-0.20214844	-115.53222656	+19.53369141	+42.73681641	+4984	+13.60986328	-3.08935547	-1.69628906	+24.76318359	-14.19433594	-28.58642578	+3200
+1458240701.24930000	+16.02246094	-1.04589844	-1.26562500	+38.25439453	-0.37353516	-51.37207031	+4668	+15.65332031	-1.67871094	-0.18896484	-115.46630859	+19.59960938	+42.80273438	+4984	+13.61425781	-3.08935547	-1.70068359	+24.69726563	-14.17236328	-28.56445313	+3192
+1458240701.25350000	+16.02246094	-1.03710938	-1.25244141	+38.25439453	-0.43945313	-51.43798828	+4680	+15.65771484	-1.66113281	-0.17138672	-115.40039063	+19.64355469	+42.89062500	+4984	+13.61425781	-3.08496094	-1.70068359	+24.63134766	-14.17236328	-28.56445313	+3188
+1458240701.25760010	+16.02246094	-1.02832031	-1.24365234	+38.25439453	-0.50537109	-51.48193359	+4688	+15.65771484	-1.64794922	-0.15820313	-115.33447266	+19.70947266	+42.97851563	+4988	+13.61425781	-3.08496094	-1.70507813	+24.56542969	-14.15039063	-28.56445313	+3184
+1458240701.26180010	+16.01806641	-1.01953125	-1.23925781	+38.23242188	-0.54931641	-51.50390625	+4696	+15.66210938	-1.63037109	-0.14501953	-115.26855469	+19.75341797	+43.04443359	+4988	+13.61865234	-3.07617188	-1.70507813	+24.54345703	-14.15039063	-28.56445313	+3180
+1458240701.26589990	+16.02246094	-1.01074219	-1.23046875	+38.23242188	-0.61523438	-51.52587891	+4708	+15.66210938	-1.62158203	-0.13183594	-115.24658203	+19.79736328	+43.08837891	+4988	+13.61865234	-3.06738281	-1.70507813	+24.52148438	-14.17236328	-28.54248047	+3176
+1458240701.27010010	+16.02246094	-1.00195313	-1.22167969	+38.23242188	-0.68115234	-51.54785156	+4716	+15.66650391	-1.60839844	-0.12304688	-115.20263672	+19.84130859	+43.13232422	+4988	+13.62304688	-3.05419922	-1.70068359	+24.52148438	-14.21630859	-28.54248047	+3176
+1458240701.27430010	+16.02685547	-0.99316406	-1.21289063	+38.21044922	-0.74707031	-51.56982422	+4724	+15.67089844	-1.59960938	-0.11865234	-115.18066406	+19.88525391	+43.17626953	+4988	+13.62304688	-3.04101563	-1.69189453	+24.54345703	-14.28222656	-28.56445313	+3176
+1458240701.27839990	+16.03125000	-0.98437500	-1.20410156	+38.21044922	-0.83496094	-51.59179688	+4728	+15.67089844	-1.59082031	-0.10986328	-115.18066406	+19.90722656	+43.19824219	+4988	+13.62744141	-3.02783203	-1.68750000	+24.56542969	-14.34814453	-28.56445313	+3176
+1458240701.28259990	+16.04003906	-0.97558594	-1.19970703	+38.21044922	-0.87890625	-51.59179688	+4732	+15.67529297	-1.58203125	-0.10546875	-115.18066406	+19.95117188	+43.22021484	+4988	+13.63183594	-3.01025391	-1.67431641	+24.60937500	-14.41406250	-28.56445313	+3176
+1458240701.28679990	+16.04443359	-0.96240234	-1.19970703	+38.21044922	-0.92285156	-51.56982422	+4736	+15.67529297	-1.57763672	-0.10546875	-115.20263672	+19.95117188	+43.22021484	+4984	+13.63183594	-2.98828125	-1.66552734	+24.67529297	-14.50195313	-28.56445313	+3176
+1458240701.29090000	+16.05322266	-0.95361328	-1.19531250	+38.23242188	-0.96679688	-51.54785156	+4732	+15.67968750	-1.57324219	-0.10986328	-115.22460938	+19.97314453	+43.19824219	+4984	+13.63623047	-2.97070313	-1.65673828	+24.74121094	-14.58984375	-28.58642578	+3180
+1458240701.29930000	+16.06201172	-0.93164063	-1.19091797	+38.23242188	-1.07666016	-51.52587891	+4724	+15.68408203	-1.56445313	-0.11425781	-115.26855469	+19.97314453	+43.17626953	+4976	+13.64062500	-2.92675781	-1.63916016	+24.89501953	-14.76562500	-28.58642578	+3184
+1458240701.30340000	+16.06640625	-0.91845703	-1.18652344	+38.23242188	-1.12060547	-51.50390625	+4720	+15.68847656	-1.56445313	-0.11865234	-115.29052734	+19.97314453	+43.15429688	+4976	+13.64501953	-2.90478516	-1.63037109	+24.96093750	-14.85351563	-28.58642578	+3188
+1458240701.30760000	+16.07519531	-0.90966797	-1.18652344	+38.23242188	-1.18652344	-51.50390625	+4708	+15.68847656	-1.56005859	-0.12304688	-115.33447266	+19.97314453	+43.15429688	+4972	+13.64941406	-2.88720703	-1.62158203	+25.02685547	-14.91943359	-28.60839844	+3188
+1458240701.31180000	+16.08398438	-0.89648438	-1.18212891	+38.23242188	-1.23046875	-51.50390625	+4700	+15.69287109	-1.56005859	-0.12304688	-115.35644531	+19.97314453	+43.15429688	+4968	+13.64941406	-2.86962891	-1.61279297	+25.07080078	-15.00732422	-28.60839844	+3192
+1458240701.31590010	+16.08837891	-0.88769531	-1.18212891	+38.23242188	-1.25244141	-51.52587891	+4684	+15.69726563	-1.55566406	-0.12744141	-115.37841797	+19.97314453	+43.15429688	+4960	+13.65380859	-2.85205078	-1.60839844	+25.11474609	-15.05126953	-28.63037109	+3192
+1458240701.32010010	+16.08837891	-0.87890625	-1.18212891	+38.23242188	-1.27441406	-51.52587891	+4672	+15.69726563	-1.55126953	-0.13183594	-115.40039063	+19.97314453	+43.15429688	+4956	+13.65380859	-2.83886719	-1.60839844	+25.13671875	-15.09521484	-28.63037109	+3196
+1458240701.32430010	+16.08837891	-0.87011719	-1.18212891	+38.21044922	-1.29638672	-51.52587891	+4660	+15.70166016	-1.54687500	-0.13183594	-115.40039063	+19.95117188	+43.17626953	+4952	+13.65820313	-2.83007813	-1.60839844	+25.13671875	-15.11718750	-28.65234375	+3196
+1458240701.32839990	+16.08837891	-0.86572266	-1.18212891	+38.18847656	-1.29638672	-51.54785156	+4648	+15.70166016	-1.54248047	-0.13183594	-115.40039063	+19.95117188	+43.19824219	+4948	+13.65820313	-2.82128906	-1.60839844	+25.13671875	-15.11718750	-28.65234375	+3196
+1458240701.33260010	+16.08837891	-0.85693359	-1.18212891	+38.16650391	-1.31835938	-51.56982422	+4636	+15.70166016	-1.53369141	-0.13183594	-115.40039063	+19.97314453	+43.24218750	+4944	+13.66259766	-2.81689453	-1.61279297	+25.09277344	-15.09521484	-28.65234375	+3192
+1458240701.33670000	+16.08837891	-0.85253906	-1.18212891	+38.14453125	-1.36230469	-51.61376953	+4628	+15.70605469	-1.52929688	-0.12744141	-115.37841797	+19.97314453	+43.28613281	+4940	+13.66259766	-2.81250000	-1.62158203	+25.02685547	-15.09521484	-28.67431641	+3192
+1458240701.34089990	+16.08398438	-0.84814453	-1.17773438	+38.12255859	-1.38427734	-51.67968750	+4620	+15.70605469	-1.52050781	-0.12304688	-115.35644531	+19.99511719	+43.37402344	+4936	+13.66259766	-2.81250000	-1.62597656	+24.96093750	-15.07324219	-28.67431641	+3192
+1458240701.34509990	+16.08398438	-0.83935547	-1.17773438	+38.10058594	-1.42822266	-51.72363281	+4616	+15.70605469	-1.51171875	-0.11425781	-115.31250000	+20.01708984	+43.46191406	+4932	+13.66259766	-2.81689453	-1.63476563	+24.89501953	-15.02929688	-28.69628906	+3192
+1458240701.34920000	+16.08398438	-0.83496094	-1.17333984	+38.07861328	-1.45019531	-51.78955078	+4612	+15.70605469	-1.49853516	-0.10546875	-115.26855469	+20.03906250	+43.54980469	+4932	+13.66699219	-2.81689453	-1.63916016	+24.80712891	-15.00732422	-28.71826172	+3188
+1458240701.35340000	+16.07958984	-0.83056641	-1.17333984	+38.05664063	-1.45019531	-51.83349609	+4612	+15.70605469	-1.48974609	-0.09667969	-115.22460938	+20.06103516	+43.63769531	+4932	+13.66699219	-2.82128906	-1.64794922	+24.71923828	-14.96337891	-28.71826172	+3188
+1458240701.35760000	+16.07519531	-0.82617188	-1.16894531	+38.03466797	-1.47216797	-51.89941406	+4612	+15.70605469	-1.47656250	-0.08789063	-115.18066406	+20.08300781	+43.72558594	+4928	+13.66699219	-2.82568359	-1.66113281	+24.63134766	-14.89746094	-28.74023438	+3188
+1458240701.36590000	+16.07080078	-0.81738281	-1.16894531	+37.99072266	-1.51611328	-51.98730469	+4624	+15.70605469	-1.45019531	-0.06591797	-115.07080078	+20.12695313	+43.92333984	+4932	+13.66699219	-2.83007813	-1.67871094	+24.45556641	-14.80957031	-28.74023438	+3188
+1458240701.37010000	+16.06640625	-0.80859375	-1.16455078	+37.96875000	-1.56005859	-52.03125000	+4632	+15.70605469	-1.43701172	-0.05273438	-115.00488281	+20.17089844	+44.03320313	+4932	+13.66699219	-2.83007813	-1.68750000	+24.38964844	-14.78759766	-28.76220703	+3184
+1458240701.37420010	+16.06640625	-0.80419922	-1.16015625	+37.94677734	-1.60400391	-52.07519531	+4640	+15.70605469	-1.42382813	-0.03955078	-114.93896484	+20.19287109	+44.14306641	+4932	+13.66699219	-2.82568359	-1.69189453	+24.34570313	-14.78759766	-28.76220703	+3180
+1458240701.37840010	+16.06640625	-0.79980469	-1.15576172	+37.92480469	-1.64794922	-52.11914063	+4648	+15.70605469	-1.41064453	-0.03076172	-114.89501953	+20.23681641	+44.23095703	+4932	+13.67138672	-2.82128906	-1.69628906	+24.27978516	-14.78759766	-28.78417969	+3180
+1458240701.38260010	+16.07080078	-0.79101563	-1.15576172	+37.90283203	-1.66992188	-52.14111328	+4656	+15.70605469	-1.40185547	-0.02636719	-114.87304688	+20.25878906	+44.29687500	+4932	+13.67138672	-2.81689453	-1.69628906	+24.25781250	-14.80957031	-28.78417969	+3176
+1458240701.38669990	+16.07080078	-0.78662109	-1.15576172	+37.88085938	-1.69189453	-52.14111328	+4664	+15.70605469	-1.39306641	-0.02197266	-114.85107422	+20.25878906	+44.34082031	+4932	+13.67138672	-2.80810547	-1.69628906	+24.25781250	-14.83154297	-28.78417969	+3176
+1458240701.39089990	+16.07080078	-0.77783203	-1.15576172	+37.85888672	-1.69189453	-52.11914063	+4672	+15.70605469	-1.38427734	-0.01757813	-114.85107422	+20.28076172	+44.36279297	+4932	+13.67578125	-2.79492188	-1.69628906	+24.27978516	-14.87548828	-28.78417969	+3172
+1458240701.39510010	+16.07519531	-0.76904297	-1.16015625	+37.83691406	-1.69189453	-52.09716797	+4676	+15.70605469	-1.37548828	-0.02197266	-114.85107422	+20.28076172	+44.36279297	+4928	+13.67578125	-2.78173828	-1.69189453	+24.30175781	-14.91943359	-28.78417969	+3172
+1458240701.39920000	+16.07519531	-0.76025391	-1.16455078	+37.83691406	-1.69189453	-52.07519531	+4684	+15.70605469	-1.36669922	-0.02636719	-114.87304688	+20.30273438	+44.34082031	+4928	+13.67578125	-2.76416016	-1.68750000	+24.34570313	-14.98535156	-28.76220703	+3172
+1458240701.40339990	+16.07958984	-0.75146484	-1.16894531	+37.81494141	-1.71386719	-52.03125000	+4688	+15.71044922	-1.36230469	-0.03076172	-114.89501953	+20.30273438	+44.31884766	+4928	+13.67578125	-2.74218750	-1.68310547	+24.41162109	-15.05126953	-28.76220703	+3172
+1458240701.40759990	+16.08837891	-0.74267578	-1.17773438	+37.79296875	-1.71386719	-51.98730469	+4688	+15.71044922	-1.35791016	-0.03515625	-114.93896484	+20.30273438	+44.29687500	+4924	+13.67578125	-2.72460938	-1.67431641	+24.47753906	-15.13916016	-28.76220703	+3172
+1458240701.41170000	+16.09277344	-0.73388672	-1.18212891	+37.77099609	-1.73583984	-51.94335938	+4688	+15.71044922	-1.35791016	-0.03955078	-114.98291016	+20.32470703	+44.27490234	+4920	+13.68017578	-2.70263672	-1.66552734	+24.52148438	-15.24902344	-28.76220703	+3172
+1458240701.41590000	+16.09716797	-0.72949219	-1.18652344	+37.74902344	-1.73583984	-51.89941406	+4684	+15.71484375	-1.35351563	-0.04833984	-115.02685547	+20.32470703	+44.23095703	+4916	+13.68017578	-2.68505859	-1.66113281	+24.58740234	-15.31494141	-28.76220703	+3176
+1458240701.42000010	+16.10156250	-0.72070313	-1.19091797	+37.72705078	-1.73583984	-51.85546875	+4680	+15.71484375	-1.34912109	-0.05712891	-115.07080078	+20.32470703	+44.18701172	+4912	+13.68017578	-2.66748047	-1.65234375	+24.65332031	-15.40283203	-28.76220703	+3176
+1458240701.42420010	+16.10595703	-0.71191406	-1.19970703	+37.70507813	-1.71386719	-51.81152344	+4672	+15.71484375	-1.34912109	-0.06591797	-115.13671875	+20.30273438	+44.14306641	+4908	+13.68017578	-2.64990234	-1.64794922	+24.69726563	-15.46875000	-28.74023438	+3176
+1458240701.42840000	+16.10595703	-0.70312500	-1.20410156	+37.68310547	-1.71386719	-51.74560547	+4664	+15.71923828	-1.34472656	-0.07910156	-115.18066406	+20.30273438	+44.07714844	+4904	+13.68457031	-2.63232422	-1.64355469	+24.74121094	-15.53466797	-28.74023438	+3176
+1458240701.43249990	+16.10595703	-0.68994141	-1.20849609	+37.66113281	-1.73583984	-51.72363281	+4656	+15.71923828	-1.34472656	-0.08349609	-115.22460938	+20.32470703	+44.05517578	+4900	+13.68017578	-2.61474609	-1.64355469	+24.76318359	-15.57861328	-28.74023438	+3172
+1458240701.43670010	+16.10595703	-0.68554688	-1.20849609	+37.63916016	-1.75781250	-51.70166016	+4648	+15.71923828	-1.34033203	-0.09228516	-115.26855469	+20.32470703	+44.03320313	+4896	+13.68017578	-2.60595703	-1.64355469	+24.76318359	-15.60058594	-28.71826172	+3172
+1458240701.44090010	+16.10595703	-0.67675781	-1.20849609	+37.59521484	-1.82373047	-51.72363281	+4636	+15.71923828	-1.33593750	-0.09667969	-115.29052734	+20.34667969	+44.03320313	+4892	+13.68017578	-2.59716797	-1.64355469	+24.74121094	-15.62255859	-28.71826172	+3168
+1458240701.44919990	+16.10595703	-0.66796875	-1.19091797	+37.52929688	-1.95556641	-51.76757813	+4620	+15.72363281	-1.32275391	-0.09667969	-115.33447266	+20.36865234	+44.03320313	+4880	+13.68017578	-2.59277344	-1.65234375	+24.65332031	-15.62255859	-28.69628906	+3160
+1458240701.45339990	+16.10156250	-0.66357422	-1.18652344	+37.48535156	-2.02148438	-51.81152344	+4616	+15.72363281	-1.31835938	-0.09667969	-115.35644531	+20.41259766	+44.05517578	+4876	+13.67578125	-2.59277344	-1.65673828	+24.56542969	-15.60058594	-28.69628906	+3156
+1458240701.45750000	+16.09277344	-0.65917969	-1.17773438	+37.44140625	-2.10937500	-51.85546875	+4612	+15.71923828	-1.30957031	-0.09667969	-115.35644531	+20.43457031	+44.09912109	+4872	+13.67578125	-2.59277344	-1.66552734	+24.47753906	-15.55664063	-28.67431641	+3152
+1458240701.46170000	+16.08837891	-0.65478516	-1.16455078	+37.39746094	-2.19726563	-51.89941406	+4608	+15.71923828	-1.29638672	-0.09228516	-115.35644531	+20.47851563	+44.14306641	+4868	+13.67138672	-2.59716797	-1.67871094	+24.38964844	-15.51269531	-28.65234375	+3152
+1458240701.47000000	+16.07519531	-0.64160156	-1.13818359	+37.33154297	-2.41699219	-52.03125000	+4612	+15.71484375	-1.27441406	-0.07910156	-115.31250000	+20.56640625	+44.25292969	+4868	+13.66699219	-2.60156250	-1.69628906	+24.21386719	-15.44677734	-28.63037109	+3144
+1458240701.47420000	+16.07080078	-0.63720703	-1.12060547	+37.30957031	-2.54882813	-52.09716797	+4616	+15.71484375	-1.26562500	-0.07031250	-115.31250000	+20.61035156	+44.31884766	+4868	+13.66259766	-2.60156250	-1.70507813	+24.10400391	-15.40283203	-28.60839844	+3140
+1458240701.47840000	+16.06640625	-0.63720703	-1.10302734	+37.26562500	-2.65869141	-52.16308594	+4620	+15.71044922	-1.25244141	-0.05712891	-115.29052734	+20.65429688	+44.38476563	+4868	+13.65820313	-2.60595703	-1.71386719	+24.01611328	-15.35888672	-28.60839844	+3136
+1458240701.48250010	+16.06201172	-0.63281250	-1.08984375	+37.22167969	-2.76855469	-52.20703125	+4628	+15.70605469	-1.23925781	-0.04833984	-115.26855469	+20.72021484	+44.45068359	+4868	+13.65820313	-2.61035156	-1.71826172	+23.90625000	-15.33691406	-28.58642578	+3128
+1458240701.48670010	+16.05761719	-0.62841797	-1.08105469	+37.19970703	-2.85644531	-52.25097656	+4632	+15.70166016	-1.23046875	-0.03955078	-115.24658203	+20.78613281	+44.51660156	+4868	+13.65380859	-2.61035156	-1.72705078	+23.84033203	-15.33691406	-28.56445313	+3124
+1458240701.49079990	+16.05322266	-0.62402344	-1.07226563	+37.17773438	-2.92236328	-52.25097656	+4640	+15.70166016	-1.22167969	-0.03076172	-115.24658203	+20.83007813	+44.53857422	+4872	+13.64941406	-2.60595703	-1.73144531	+23.77441406	-15.33691406	-28.54248047	+3116
+1458240701.49499990	+16.05322266	-0.61523438	-1.06347656	+37.15576172	-2.98828125	-52.25097656	+4648	+15.69726563	-1.21289063	-0.02636719	-115.26855469	+20.87402344	+44.53857422	+4872	+13.64941406	-2.60156250	-1.73144531	+23.73046875	-15.33691406	-28.52050781	+3112
+1458240701.49920010	+16.05322266	-0.61083984	-1.05908203	+37.13378906	-3.05419922	-52.22900391	+4652	+15.69287109	-1.20410156	-0.02197266	-115.29052734	+20.91796875	+44.53857422	+4872	+13.64501953	-2.59277344	-1.73144531	+23.70849609	-15.35888672	-28.49853516	+3104
+1458240701.50330000	+16.05322266	-0.60644531	-1.05468750	+37.11181641	-3.12011719	-52.20703125	+4656	+15.68847656	-1.19970703	-0.01757813	-115.33447266	+20.96191406	+44.53857422	+4872	+13.64062500	-2.58398438	-1.73144531	+23.70849609	-15.40283203	-28.47656250	+3100
+1458240701.50749990	+16.05322266	-0.59765625	-1.05029297	+37.08984375	-3.16406250	-52.16308594	+4660	+15.68847656	-1.19970703	-0.01757813	-115.37841797	+21.00585938	+44.49462891	+4868	+13.64062500	-2.57080078	-1.72265625	+23.70849609	-15.46875000	-28.45458984	+3096
+1458240701.51169990	+16.05761719	-0.59326172	-1.05029297	+37.06787109	-3.18603516	-52.11914063	+4660	+15.68408203	-1.19531250	-0.01757813	-115.44433594	+21.02783203	+44.45068359	+4868	+13.64062500	-2.55761719	-1.71826172	+23.73046875	-15.55664063	-28.41064453	+3092
+1458240701.51580000	+16.06201172	-0.58886719	-1.05468750	+37.04589844	-3.20800781	-52.05322266	+4660	+15.68408203	-1.19531250	-0.02197266	-115.51025391	+21.04980469	+44.38476563	+4864	+13.63623047	-2.54443359	-1.70947266	+23.75244141	-15.62255859	-28.38867188	+3092
+1458240701.52000000	+16.06640625	-0.58447266	-1.05908203	+37.02392578	-3.20800781	-51.96533203	+4656	+15.67968750	-1.19531250	-0.02197266	-115.57617188	+21.07177734	+44.31884766	+4860	+13.63623047	-2.52685547	-1.70068359	+23.79638672	-15.71044922	-28.36669922	+3088
+1458240701.52420000	+16.07080078	-0.58007813	-1.06347656	+37.00195313	-3.18603516	-51.89941406	+4652	+15.67968750	-1.19970703	-0.02636719	-115.66406250	+21.09375000	+44.23095703	+4856	+13.63183594	-2.50927734	-1.68750000	+23.86230469	-15.79833984	-28.32275391	+3088
+1458240701.52830000	+16.07519531	-0.57568359	-1.06787109	+36.97998047	-3.16406250	-51.81152344	+4644	+15.67968750	-1.19970703	-0.03076172	-115.75195313	+21.09375000	+44.14306641	+4856	+13.63183594	-2.49169922	-1.67871094	+23.92822266	-15.86425781	-28.30078125	+3084
+1458240701.53250000	+16.07958984	-0.57128906	-1.07226563	+36.95800781	-3.16406250	-51.72363281	+4636	+15.67529297	-1.20410156	-0.03515625	-115.81787109	+21.09375000	+44.05517578	+4852	+13.62744141	-2.46972656	-1.66992188	+23.99414063	-15.95214844	-28.25683594	+3084
+1458240701.53670000	+16.07958984	-0.56689453	-1.07666016	+36.93603516	-3.16406250	-51.65771484	+4628	+15.67529297	-1.20410156	-0.03955078	-115.90576172	+21.09375000	+43.96728516	+4844	+13.62744141	-2.45654297	-1.66113281	+24.03808594	-16.04003906	-28.23486328	+3084
+1458240701.54500010	+16.08398438	-0.56250000	-1.07666016	+36.89208984	-3.18603516	-51.54785156	+4600	+15.67529297	-1.21289063	-0.04833984	-116.03759766	+21.11572266	+43.83544922	+4836	+13.61865234	-2.43457031	-1.64355469	+24.08203125	-16.17187500	-28.19091797	+3076
+1458240701.54920010	+16.08398438	-0.55810547	-1.08105469	+36.84814453	-3.18603516	-51.50390625	+4588	+15.67529297	-1.21289063	-0.04833984	-116.10351563	+21.09375000	+43.76953125	+4828	+13.61865234	-2.42578125	-1.63916016	+24.08203125	-16.21582031	-28.16894531	+3072
+1458240701.55329990	+16.08398438	-0.55810547	-1.08105469	+36.82617188	-3.16406250	-51.48193359	+4576	+15.67529297	-1.21728516	-0.04833984	-116.14746094	+21.09375000	+43.72558594	+4820	+13.61425781	-2.42138672	-1.63476563	+24.08203125	-16.23779297	-28.14697266	+3068
+1458240701.55749990	+16.08398438	-0.55810547	-1.08105469	+36.78222656	-3.18603516	-51.45996094	+4560	+15.67529297	-1.21728516	-0.04833984	-116.19140625	+21.09375000	+43.68164063	+4816	+13.60986328	-2.41699219	-1.63476563	+24.06005859	-16.23779297	-28.12500000	+3060
+1458240701.56170010	+16.07519531	-0.55810547	-1.07666016	+36.76025391	-3.20800781	-51.45996094	+4548	+15.67529297	-1.21728516	-0.04833984	-116.21337891	+21.09375000	+43.63769531	+4808	+13.60986328	-2.41699219	-1.63916016	+24.01611328	-16.21582031	-28.10302734	+3056
+1458240701.56580000	+16.07080078	-0.55810547	-1.07226563	+36.71630859	-3.22998047	-51.48193359	+4540	+15.67529297	-1.21728516	-0.04394531	-116.21337891	+21.07177734	+43.61572266	+4800	+13.60546875	-2.41699219	-1.64355469	+23.97216797	-16.19384766	-28.10302734	+3048
+1458240701.56999990	+16.06640625	-0.55371094	-1.06787109	+36.69433594	-3.27392578	-51.50390625	+4532	+15.67089844	-1.21289063	-0.03955078	-116.21337891	+21.07177734	+43.61572266	+4796	+13.60107422	-2.42138672	-1.64794922	+23.90625000	-16.17187500	-28.08105469	+3044
+1458240701.57410000	+16.05761719	-0.55371094	-1.05908203	+36.67236328	-3.31787109	-51.54785156	+4524	+15.67089844	-1.20849609	-0.03515625	-116.19140625	+21.07177734	+43.63769531	+4788	+13.59667969	-2.43017578	-1.65234375	+23.81835938	-16.14990234	-28.08105469	+3040
+1458240701.57830000	+16.04882813	-0.55371094	-1.05029297	+36.62841797	-3.36181641	-51.61376953	+4520	+15.67089844	-1.20849609	-0.02636719	-116.14746094	+21.04980469	+43.65966797	+4784	+13.59228516	-2.43457031	-1.66113281	+23.73046875	-16.12792969	-28.08105469	+3036
+1458240701.58250000	+16.04443359	-0.55371094	-1.04150391	+36.60644531	-3.40576172	-51.65771484	+4520	+15.67089844	-1.20410156	-0.01757813	-116.12548828	+21.04980469	+43.68164063	+4780	+13.58789063	-2.44335938	-1.66992188	+23.64257813	-16.08398438	-28.05908203	+3032
+1458240701.58660010	+16.03564453	-0.55371094	-1.03271484	+36.58447266	-3.44970703	-51.72363281	+4516	+15.67089844	-1.19970703	-0.01318359	-116.05957031	+21.02783203	+43.72558594	+4776	+13.58789063	-2.45214844	-1.67431641	+23.57666016	-16.04003906	-28.05908203	+3028
+1458240701.59080000	+16.03125000	-0.55371094	-1.02832031	+36.54052734	-3.49365234	-51.78955078	+4520	+15.67089844	-1.19091797	-0.00439453	-116.01562500	+21.00585938	+43.74755859	+4772	+13.58349609	-2.45654297	-1.68310547	+23.48876953	-15.99609375	-28.05908203	+3028
+1458240701.59500000	+16.02246094	-0.55371094	-1.01953125	+36.51855469	-3.53759766	-51.83349609	+4520	+15.66650391	-1.18652344	+0.00439453	-115.92773438	+20.96191406	+43.79150391	+4768	+13.57910156	-2.46093750	-1.69189453	+23.42285156	-15.95214844	-28.03710938	+3024
+1458240701.59910010	+16.01367188	-0.55371094	-1.01513672	+36.49658203	-3.58154297	-51.89941406	+4524	+15.66650391	-1.18212891	+0.00878906	-115.86181641	+20.93994141	+43.83544922	+4768	+13.57470703	-2.46972656	-1.70068359	+23.35693359	-15.93017578	-28.01513672	+3020
+1458240701.60330010	+16.00488281	-0.55371094	-1.00634766	+36.45263672	-3.62548828	-51.94335938	+4532	+15.66210938	-1.17773438	+0.01757813	-115.79589844	+20.89599609	+43.90136719	+4764	+13.57470703	-2.47412109	-1.70947266	+23.29101563	-15.90820313	-28.01513672	+3016
+1458240701.60750010	+16.00048828	-0.55371094	-1.00195313	+36.43066406	-3.69140625	-52.00927734	+4540	+15.66210938	-1.16894531	+0.02636719	-115.70800781	+20.85205078	+43.94531250	+4764	+13.57031250	-2.47851563	-1.71386719	+23.22509766	-15.88623047	-27.99316406	+3008
+1458240701.61159990	+15.99609375	-0.55371094	-0.99316406	+36.40869141	-3.73535156	-52.05322266	+4544	+15.66210938	-1.16455078	+0.03076172	-115.62011719	+20.80810547	+43.98925781	+4760	+13.57031250	-2.47851563	-1.71826172	+23.18115234	-15.88623047	-27.97119141	+3004
+1458240701.61579990	+15.99609375	-0.55371094	-0.98876953	+36.36474609	-3.77929688	-52.09716797	+4552	+15.66210938	-1.16455078	+0.03955078	-115.53222656	+20.74218750	+44.03320313	+4760	+13.56591797	-2.47851563	-1.72265625	+23.15917969	-15.88623047	-27.97119141	+3000
+1458240701.61999990	+15.99169922	-0.55371094	-0.98876953	+36.34277344	-3.80126953	-52.09716797	+4556	+15.65771484	-1.16015625	+0.04394531	-115.44433594	+20.67626953	+44.05517578	+4756	+13.56591797	-2.47412109	-1.72265625	+23.13720703	-15.90820313	-27.94921875	+2996
+1458240701.62410000	+15.99169922	-0.55371094	-0.98876953	+36.29882813	-3.82324219	-52.09716797	+4560	+15.65771484	-1.16015625	+0.04394531	-115.37841797	+20.58837891	+44.09912109	+4756	+13.56152344	-2.46972656	-1.72265625	+23.13720703	-15.95214844	-27.90527344	+2988
+1458240701.62830000	+15.99169922	-0.55810547	-0.98876953	+36.25488281	-3.82324219	-52.07519531	+4564	+15.65771484	-1.16015625	+0.04833984	-115.29052734	+20.50048828	+44.12109375	+4752	+13.56152344	-2.46533203	-1.72265625	+23.13720703	-15.99609375	-27.88330078	+2984
+1458240701.63249990	+15.99609375	-0.55810547	-0.99316406	+36.23291016	-3.82324219	-52.03125000	+4568	+15.65771484	-1.16015625	+0.04833984	-115.18066406	+20.39062500	+44.14306641	+4748	+13.55712891	-2.45654297	-1.72265625	+23.18115234	-16.06201172	-27.83935547	+2984
+1458240701.63660000	+15.99609375	-0.55810547	-0.99316406	+36.18896484	-3.84521484	-51.98730469	+4568	+15.65332031	-1.16015625	+0.05273438	-115.07080078	+20.28076172	+44.18701172	+4744	+13.55712891	-2.44775391	-1.71826172	+23.20312500	-16.12792969	-27.79541016	+2980
+1458240701.64080000	+16.00048828	-0.55810547	-0.99755859	+36.16699219	-3.86718750	-51.94335938	+4564	+15.65332031	-1.16455078	+0.05273438	-114.98291016	+20.17089844	+44.20898438	+4740	+13.55273438	-2.43457031	-1.70947266	+23.24707031	-16.21582031	-27.75146484	+2980
+1458240701.64490010	+16.00488281	-0.55810547	-0.99755859	+36.12304688	-3.88916016	-51.89941406	+4564	+15.65332031	-1.16894531	+0.05273438	-114.85107422	+19.99511719	+44.23095703	+4740	+13.55273438	-2.42138672	-1.70068359	+23.29101563	-16.32568359	-27.68554688	+2980
+1458240701.64910010	+16.00488281	-0.56250000	-0.99755859	+36.07910156	-3.91113281	-51.85546875	+4556	+15.65332031	-1.17773438	+0.04833984	-114.74121094	+19.84130859	+44.23095703	+4736	+13.55273438	-2.41259766	-1.69189453	+23.33496094	-16.43554688	-27.64160156	+2976
+1458240701.65330000	+16.00927734	-0.56250000	-0.99755859	+36.03515625	-3.91113281	-51.78955078	+4552	+15.64892578	-1.18652344	+0.04833984	-114.63134766	+19.68750000	+44.23095703	+4732	+13.54833984	-2.39941406	-1.68750000	+23.37890625	-16.52343750	-27.57568359	+2976
+1458240701.65739990	+16.00927734	-0.56250000	-1.00195313	+35.99121094	-3.93310547	-51.72363281	+4544	+15.64892578	-1.19970703	+0.04833984	-114.45556641	+19.48974609	+44.25292969	+4728	+13.54394531	-2.38623047	-1.67871094	+23.42285156	-16.63330078	-27.50976563	+2976
+1458240701.66160010	+16.01367188	-0.56689453	-1.00634766	+35.94726563	-3.93310547	-51.65771484	+4532	+15.64453125	-1.20849609	+0.04833984	-114.30175781	+19.33593750	+44.27490234	+4724	+13.54394531	-2.37744141	-1.67431641	+23.44482422	-16.72119141	-27.42187500	+2972
+1458240701.66580010	+16.00927734	-0.56689453	-1.00634766	+35.90332031	-3.95507813	-51.56982422	+4524	+15.64013672	-1.21289063	+0.05273438	-114.14794922	+19.20410156	+44.31884766	+4724	+13.53955078	-2.37304688	-1.66992188	+23.46679688	-16.78710938	-27.35595703	+2972
+1458240701.66989990	+16.00927734	-0.56689453	-1.00195313	+35.85937500	-3.99902344	-51.50390625	+4512	+15.64013672	-1.22167969	+0.06152344	-113.92822266	+19.05029297	+44.38476563	+4724	+13.53515625	-2.36425781	-1.66992188	+23.44482422	-16.85302734	-27.26806641	+2964
+1458240701.67409990	+16.00927734	-0.56689453	-0.99755859	+35.79345703	-4.06494141	-51.45996094	+4500	+15.63574219	-1.22607422	+0.07031250	-113.73046875	+18.94042969	+44.47265625	+4724	+13.53076172	-2.36425781	-1.66552734	+23.40087891	-16.89697266	-27.20214844	+2960
+1458240701.67829990	+16.00488281	-0.57128906	-0.99316406	+35.74951172	-4.15283203	-51.41601563	+4492	+15.63574219	-1.22607422	+0.08349609	-113.51074219	+18.80859375	+44.58251953	+4724	+13.52636719	-2.36865234	-1.66992188	+23.35693359	-16.91894531	-27.13623047	+2956
+1458240701.68240000	+15.99609375	-0.57128906	-0.98437500	+35.70556641	-4.21875000	-51.37207031	+4484	+15.63134766	-1.22607422	+0.09667969	-113.22509766	+18.69873047	+44.69238281	+4724	+13.52197266	-2.37304688	-1.67431641	+23.26904297	-16.91894531	-27.07031250	+2952
+1458240701.68660000	+15.98730469	-0.57568359	-0.97998047	+35.66162109	-4.28466797	-51.35009766	+4476	+15.63134766	-1.22607422	+0.11425781	-112.93945313	+18.56689453	+44.82421875	+4724	+13.51757813	-2.38183594	-1.68310547	+23.18115234	-16.89697266	-26.98242188	+2948
+1458240701.69080000	+15.97851563	-0.57568359	-0.97119141	+35.61767578	-4.37255859	-51.30615234	+4472	+15.63134766	-1.22167969	+0.13183594	-112.65380859	+18.43505859	+44.95605469	+4724	+13.50878906	-2.38623047	-1.69189453	+23.09326172	-16.87500000	-26.91650391	+2944
+1458240701.69490000	+15.96533203	-0.57568359	-0.96679688	+35.57373047	-4.46044922	-51.26220703	+4468	+15.62695313	-1.21728516	+0.14941406	-112.30224609	+18.28125000	+45.13183594	+4724	+13.50439453	-2.39501953	-1.70068359	+23.00537109	-16.83105469	-26.85058594	+2940
+1458240701.69910000	+15.95214844	-0.58007813	-0.95800781	+35.52978516	-4.54833984	-51.24023438	+4468	+15.62695313	-1.21289063	+0.17138672	-111.95068359	+18.14941406	+45.32958984	+4728	+13.49560547	-2.40380859	-1.71386719	+22.89550781	-16.78710938	-26.78466797	+2940
+1458240701.70330000	+15.93896484	-0.58007813	-0.94482422	+35.48583984	-4.68017578	-51.24023438	+4468	+15.62695313	-1.20410156	+0.19335938	-111.59912109	+17.99560547	+45.50537109	+4728	+13.49121094	-2.40820313	-1.72265625	+22.80761719	-16.76513672	-26.71875000	+2936
+1458240701.70740010	+15.93017578	-0.58007813	-0.93164063	+35.44189453	-4.81201172	-51.24023438	+4472	+15.62255859	-1.19531250	+0.21533203	-111.18164063	+17.81982422	+45.70312500	+4732	+13.48242188	-2.41699219	-1.73144531	+22.71972656	-16.72119141	-26.65283203	+2928
+1458240701.71160010	+15.91699219	-0.58007813	-0.91406250	+35.39794922	-4.94384766	-51.24023438	+4480	+15.62255859	-1.19091797	+0.23291016	-110.80810547	+17.64404297	+45.90087891	+4736	+13.47802734	-2.42578125	-1.74023438	+22.60986328	-16.69921875	-26.60888672	+2924
+1458240701.71580000	+15.90820313	-0.58447266	-0.90527344	+35.35400391	-5.07568359	-51.21826172	+4488	+15.62255859	-1.18652344	+0.25048828	-110.47851563	+17.42431641	+46.05468750	+4736	+13.46923828	-2.43457031	-1.74902344	+22.52197266	-16.67724609	-26.54296875	+2920
+1458240701.71989990	+15.89941406	-0.58886719	-0.89648438	+35.31005859	-5.16357422	-51.17431641	+4496	+15.62255859	-1.18652344	+0.26367188	-110.06103516	+17.18261719	+46.23046875	+4736	+13.46484375	-2.43896484	-1.75341797	+22.43408203	-16.67724609	-26.47705078	+2916
+1458240701.72410010	+15.89062500	-0.58886719	-0.89208984	+35.26611328	-5.22949219	-51.10839844	+4504	+15.61816406	-1.18652344	+0.27685547	-109.70947266	+16.96289063	+46.38427734	+4740	+13.45605469	-2.44335938	-1.76220703	+22.39013672	-16.65527344	-26.41113281	+2908
+1458240701.72820000	+15.88183594	-0.58886719	-0.89208984	+35.22216797	-5.31738281	-51.04248047	+4512	+15.61816406	-1.18652344	+0.29003906	-109.37988281	+16.74316406	+46.51611328	+4740	+13.44726563	-2.43896484	-1.76660156	+22.34619141	-16.67724609	-26.36718750	+2900
+1458240701.73239990	+15.87744141	-0.58886719	-0.88330078	+35.20019531	-5.44921875	-50.97656250	+4520	+15.61376953	-1.18652344	+0.29882813	-109.02832031	+16.50146484	+46.66992188	+4740	+13.44287109	-2.43896484	-1.76660156	+22.32421875	-16.72119141	-26.30126953	+2896
+1458240701.73659990	+15.87744141	-0.58886719	-0.87890625	+35.15625000	-5.55908203	-50.91064453	+4524	+15.60937500	-1.19091797	+0.30761719	-108.69873047	+16.28173828	+46.80175781	+4744	+13.43408203	-2.43457031	-1.76220703	+22.32421875	-16.76513672	-26.23535156	+2888
+1458240701.74070000	+15.87304688	-0.59326172	-0.87451172	+35.11230469	-5.66894531	-50.82275391	+4528	+15.60498047	-1.19531250	+0.31201172	-108.39111328	+16.04003906	+46.91162109	+4744	+13.42968750	-2.43017578	-1.75781250	+22.32421875	-16.85302734	-26.19140625	+2884
+1458240701.74490000	+15.87744141	-0.59765625	-0.87011719	+35.06835938	-5.75683594	-50.73486328	+4528	+15.60498047	-1.19970703	+0.31640625	-108.08349609	+15.79833984	+47.02148438	+4744	+13.42089844	-2.42138672	-1.74902344	+22.34619141	-16.96289063	-26.14746094	+2880
+1458240701.74910000	+15.87744141	-0.59765625	-0.87011719	+35.04638672	-5.82275391	-50.64697266	+4528	+15.60498047	-1.20849609	+0.32080078	-107.81982422	+15.55664063	+47.10937500	+4744	+13.41650391	-2.41259766	-1.74023438	+22.39013672	-17.05078125	-26.10351563	+2876
+1458240701.75320010	+15.87744141	-0.60205078	-0.87451172	+35.00244141	-5.88867188	-50.53710938	+4524	+15.60058594	-1.21728516	+0.32080078	-107.55615234	+15.31494141	+47.17529297	+4744	+13.41210938	-2.40380859	-1.73583984	+22.43408203	-17.16064453	-26.05957031	+2876
+1458240701.75740000	+15.87744141	-0.60205078	-0.87451172	+34.98046875	-5.95458984	-50.42724609	+4520	+15.59619141	-1.23046875	+0.32080078	-107.31445313	+15.07324219	+47.26318359	+4744	+13.40332031	-2.39062500	-1.72265625	+22.50000000	-17.27050781	-25.99365234	+2872
+1458240701.76160000	+15.88183594	-0.60205078	-0.87451172	+34.95849609	-6.04248047	-50.33935547	+4508	+15.59179688	-1.23486328	+0.32519531	-107.05078125	+14.85351563	+47.32910156	+4748	+13.39892578	-2.37744141	-1.71386719	+22.56591797	-17.38037109	-25.94970703	+2872
+1458240701.76570010	+15.88183594	-0.60205078	-0.87451172	+34.95849609	-6.13037109	-50.22949219	+4500	+15.58740234	-1.24365234	+0.32519531	-106.78710938	+14.63378906	+47.39501953	+4748	+13.39453125	-2.36865234	-1.70947266	+22.60986328	-17.46826172	-25.90576172	+2868
+1458240701.76990010	+15.88183594	-0.60205078	-0.87011719	+34.93652344	-6.24023438	-50.16357422	+4488	+15.58740234	-1.24804688	+0.32519531	-106.50146484	+14.41406250	+47.50488281	+4752	+13.39013672	-2.35986328	-1.70068359	+22.67578125	-17.57812500	-25.86181641	+2868
+1458240701.77410010	+15.88183594	-0.60644531	-0.86572266	+34.89257813	-6.37207031	-50.11962891	+4476	+15.58740234	-1.25244141	+0.32958984	-106.21582031	+14.19433594	+47.63671875	+4756	+13.38574219	-2.35546875	-1.69189453	+22.69775391	-17.66601563	-25.83984375	+2868
+1458240701.77819990	+15.87744141	-0.60644531	-0.85693359	+34.87060547	-6.45996094	-50.07568359	+4464	+15.58740234	-1.25683594	+0.33398438	-105.93017578	+13.97460938	+47.72460938	+4760	+13.38574219	-2.35107422	-1.68750000	+22.69775391	-17.75390625	-25.79589844	+2864
+1458240701.78239990	+15.87744141	-0.61083984	-0.85253906	+34.84863281	-6.56982422	-50.05371094	+4452	+15.58300781	-1.26123047	+0.33837891	-105.64453125	+13.75488281	+47.85644531	+4764	+13.38134766	-2.35107422	-1.68310547	+22.69775391	-17.79785156	-25.77392578	+2856
+1458240701.78660010	+15.87304688	-0.61083984	-0.84375000	+34.84863281	-6.67968750	-50.05371094	+4440	+15.58300781	-1.26562500	+0.34277344	-105.33691406	+13.51318359	+47.98828125	+4768	+13.37695313	-2.35107422	-1.68310547	+22.69775391	-17.84179688	-25.75195313	+2852
