# Supplementary material for: A direct effect of perception on action when grasping a cup
Source: Sci Rep. 2018 Jan 9;8:171. doi: 10.1038/s41598-017-18591-5 (PMC5760564; doi:10.1038/s41598-017-18591-5)
Supplement: Supplementary file 6 — Supplementary Information [file 41598_2017_18591_MOESM6_ESM.zip › SciRep_Data/S02instruct/S02_100instruct_Tr15.dat]

+1000000000000.00000000	+0.00000000	+0.00000000	+0.00000000	+0.00000000	+0.00000000	+0.00000000	+0	+0.00000000	+0.00000000	+0.00000000	+0.00000000	+0.00000000	+0.00000000	+0	+0.00000000	+0.00000000	+0.00000000	+0.00000000	+0.00000000	+0.00000000	+0
+1458240701.79070000	+15.86865234	-0.61083984	-0.83935547	+34.84863281	-6.76757813	-50.03173828	+4428	+15.58300781	-1.26562500	+0.34716797	-105.02929688	+13.29345703	+48.12011719	+4772	+13.37255859	-2.35107422	-1.68750000	+22.67578125	-17.84179688	-25.72998047	+2848
+1458240701.79489990	+15.86425781	-0.61083984	-0.83056641	+34.84863281	-6.89941406	-50.03173828	+4420	+15.57861328	-1.26562500	+0.36035156	-104.67773438	+13.07373047	+48.33984375	+4776	+13.36816406	-2.35546875	-1.69189453	+22.65380859	-17.84179688	-25.70800781	+2848
+1458240701.79900000	+15.85546875	-0.61083984	-0.82177734	+34.84863281	-7.03125000	-50.07568359	+4412	+15.57861328	-1.26123047	+0.37353516	-104.30419922	+12.83203125	+48.55957031	+4784	+13.36816406	-2.36425781	-1.70068359	+22.58789063	-17.84179688	-25.68603516	+2844
+1458240701.80320000	+15.84667969	-0.61083984	-0.80859375	+34.84863281	-7.16308594	-50.11962891	+4408	+15.57861328	-1.25683594	+0.38671875	-103.93066406	+12.59033203	+48.75732422	+4788	+13.36376953	-2.37304688	-1.70947266	+22.52197266	-17.81982422	-25.68603516	+2840
+1458240701.80740000	+15.83789063	-0.61083984	-0.79980469	+34.87060547	-7.29492188	-50.18554688	+4404	+15.58300781	-1.24804688	+0.40429688	-103.51318359	+12.34863281	+49.04296875	+4792	+13.35937500	-2.38183594	-1.71386719	+22.45605469	-17.79785156	-25.68603516	+2840
+1458240701.81150010	+15.82910156	-0.61523438	-0.78662109	+34.84863281	-7.42675781	-50.27343750	+4408	+15.58300781	-1.24365234	+0.42187500	-103.13964844	+12.08496094	+49.32861328	+4796	+13.35937500	-2.39062500	-1.72265625	+22.39013672	-17.79785156	-25.68603516	+2836
+1458240701.81570010	+15.82031250	-0.61523438	-0.77343750	+34.84863281	-7.55859375	-50.33935547	+4408	+15.58740234	-1.24365234	+0.43505859	-102.76611328	+11.79931641	+49.57031250	+4796	+13.35498047	-2.40380859	-1.73144531	+22.32421875	-17.75390625	-25.68603516	+2832
+1458240709.73309990	+10.03710938	-6.60058594	-0.66796875	+41.28662109	-3.27392578	-73.76220703	+2828	+10.10302734	-5.73046875	-0.58447266	+2.59277344	-17.70996094	+11.62353516	+2492	+7.34765625	-9.92724609	-0.55371094	+53.63525391	+2.81250000	-33.46435547	+1596
+1458240709.73729990	+10.03710938	-6.60058594	-0.66796875	+41.28662109	-3.27392578	-73.76220703	+2828	+10.10302734	-5.73046875	-0.58447266	+2.59277344	-17.70996094	+11.60156250	+2492	+7.34765625	-9.93164063	-0.55371094	+53.61328125	+2.79052734	-33.46435547	+1596
+1458240709.74149990	+10.03710938	-6.60058594	-0.66796875	+41.28662109	-3.27392578	-73.76220703	+2828	+10.10302734	-5.73046875	-0.58447266	+2.59277344	-17.70996094	+11.60156250	+2492	+7.34326172	-9.93164063	-0.55371094	+53.59130859	+2.79052734	-33.44238281	+1596
+1458240709.74560000	+10.03710938	-6.60058594	-0.66796875	+41.28662109	-3.27392578	-73.76220703	+2828	+10.10302734	-5.73046875	-0.58447266	+2.59277344	-17.68798828	+11.60156250	+2492	+7.34326172	-9.93164063	-0.55810547	+53.59130859	+2.79052734	-33.44238281	+1596
+1458240709.74980000	+10.03710938	-6.60058594	-0.66796875	+41.28662109	-3.27392578	-73.76220703	+2824	+10.10302734	-5.73046875	-0.58447266	+2.59277344	-17.68798828	+11.60156250	+2492	+7.33886719	-9.93164063	-0.55810547	+53.56933594	+2.79052734	-33.42041016	+1596
+1458240709.75399990	+10.03710938	-6.60058594	-0.66796875	+41.28662109	-3.27392578	-73.76220703	+2824	+10.10302734	-5.73046875	-0.58007813	+2.59277344	-17.68798828	+11.60156250	+2492	+7.33886719	-9.93164063	-0.56250000	+53.54736328	+2.79052734	-33.42041016	+1596
+1458240709.75810000	+10.03710938	-6.60058594	-0.66796875	+41.28662109	-3.27392578	-73.76220703	+2824	+10.10302734	-5.73046875	-0.58007813	+2.59277344	-17.68798828	+11.60156250	+2492	+7.33447266	-9.93603516	-0.56250000	+53.52539063	+2.76855469	-33.39843750	+1592
+1458240709.76230000	+10.03710938	-6.60058594	-0.66796875	+41.28662109	-3.27392578	-73.76220703	+2824	+10.10302734	-5.73046875	-0.58007813	+2.59277344	-17.68798828	+11.60156250	+2492	+7.33447266	-9.93603516	-0.56250000	+53.52539063	+2.76855469	-33.37646484	+1592
+1458240709.76640010	+10.03710938	-6.60058594	-0.66796875	+41.28662109	-3.27392578	-73.76220703	+2824	+10.10302734	-5.73046875	-0.58007813	+2.59277344	-17.68798828	+11.60156250	+2492	+7.33007813	-9.93603516	-0.56689453	+53.50341797	+2.76855469	-33.37646484	+1592
+1458240709.77060010	+10.03710938	-6.60058594	-0.66796875	+41.28662109	-3.27392578	-73.76220703	+2824	+10.10302734	-5.73046875	-0.58007813	+2.59277344	-17.68798828	+11.60156250	+2488	+7.33007813	-9.93603516	-0.56689453	+53.50341797	+2.76855469	-33.37646484	+1588
+1458240709.77480010	+10.03710938	-6.60058594	-0.66796875	+41.28662109	-3.27392578	-73.76220703	+2824	+10.09863281	-5.73046875	-0.58007813	+2.59277344	-17.68798828	+11.60156250	+2488	+7.33007813	-9.93603516	-0.56250000	+53.50341797	+2.79052734	-33.37646484	+1588
+1458240709.77889990	+10.03710938	-6.60058594	-0.66796875	+41.28662109	-3.27392578	-73.76220703	+2824	+10.09863281	-5.73046875	-0.58447266	+2.59277344	-17.68798828	+11.60156250	+2488	+7.33007813	-9.93603516	-0.56250000	+53.50341797	+2.79052734	-33.37646484	+1588
+1458240709.78309990	+10.03710938	-6.60058594	-0.66796875	+41.28662109	-3.27392578	-73.76220703	+2824	+10.09863281	-5.73046875	-0.58447266	+2.59277344	-17.68798828	+11.60156250	+2488	+7.33447266	-9.93603516	-0.56250000	+53.50341797	+2.79052734	-33.37646484	+1588
+1458240709.78730010	+10.03710938	-6.60058594	-0.66796875	+41.28662109	-3.27392578	-73.74023438	+2824	+10.09863281	-5.73046875	-0.58447266	+2.59277344	-17.68798828	+11.60156250	+2488	+7.33447266	-9.93603516	-0.56250000	+53.52539063	+2.79052734	-33.39843750	+1584
+1458240709.79559990	+10.03710938	-6.60058594	-0.66796875	+41.28662109	-3.27392578	-73.74023438	+2824	+10.09863281	-5.73046875	-0.58447266	+2.59277344	-17.68798828	+11.60156250	+2492	+7.33447266	-9.93164063	-0.56250000	+53.52539063	+2.79052734	-33.39843750	+1584
+1458240709.79979990	+10.03710938	-6.60058594	-0.66796875	+41.28662109	-3.27392578	-73.74023438	+2824	+10.09863281	-5.73046875	-0.58447266	+2.57080078	-17.68798828	+11.60156250	+2492	+7.33447266	-9.93164063	-0.55810547	+53.54736328	+2.79052734	-33.39843750	+1584
+1458240709.80390000	+10.03710938	-6.60058594	-0.66796875	+41.26464844	-3.27392578	-73.74023438	+2824	+10.09863281	-5.73046875	-0.58447266	+2.57080078	-17.68798828	+11.60156250	+2492	+7.33886719	-9.93164063	-0.55810547	+53.54736328	+2.81250000	-33.42041016	+1584
+1458240709.80810000	+10.03710938	-6.60058594	-0.66796875	+41.26464844	-3.27392578	-73.74023438	+2824	+10.09863281	-5.73046875	-0.58447266	+2.57080078	-17.68798828	+11.60156250	+2492	+7.33886719	-9.93164063	-0.55810547	+53.54736328	+2.81250000	-33.42041016	+1584
+1458240709.81230000	+10.03710938	-6.60498047	-0.66796875	+41.26464844	-3.27392578	-73.74023438	+2824	+10.09863281	-5.73046875	-0.58447266	+2.57080078	-17.68798828	+11.60156250	+2492	+7.33886719	-9.93164063	-0.55810547	+53.54736328	+2.81250000	-33.42041016	+1584
+1458240709.81640010	+10.03710938	-6.60498047	-0.66796875	+41.26464844	-3.27392578	-73.71826172	+2824	+10.09863281	-5.73046875	-0.58447266	+2.57080078	-17.68798828	+11.62353516	+2492	+7.33886719	-9.93164063	-0.55810547	+53.54736328	+2.81250000	-33.42041016	+1584
+1458240709.82060000	+10.03710938	-6.60498047	-0.66796875	+41.26464844	-3.27392578	-73.71826172	+2824	+10.09863281	-5.73046875	-0.58447266	+2.57080078	-17.68798828	+11.62353516	+2492	+7.33886719	-9.93164063	-0.55810547	+53.54736328	+2.81250000	-33.42041016	+1584
+1458240709.82480000	+10.03710938	-6.60498047	-0.66796875	+41.26464844	-3.27392578	-73.71826172	+2824	+10.09863281	-5.73046875	-0.58447266	+2.57080078	-17.68798828	+11.62353516	+2492	+7.33886719	-9.93164063	-0.55371094	+53.54736328	+2.81250000	-33.42041016	+1584
+1458240709.82890010	+10.03710938	-6.60498047	-0.67236328	+41.26464844	-3.27392578	-73.71826172	+2828	+10.09863281	-5.73046875	-0.58447266	+2.57080078	-17.68798828	+11.62353516	+2492	+7.33886719	-9.93164063	-0.55371094	+53.54736328	+2.81250000	-33.42041016	+1580
+1458240709.83310010	+10.03710938	-6.60498047	-0.67236328	+41.26464844	-3.27392578	-73.71826172	+2828	+10.09863281	-5.73046875	-0.58447266	+2.57080078	-17.68798828	+11.62353516	+2492	+7.33886719	-9.93164063	-0.55371094	+53.54736328	+2.81250000	-33.42041016	+1580
+1458240709.83730010	+10.03710938	-6.60498047	-0.67236328	+41.26464844	-3.27392578	-73.71826172	+2828	+10.09863281	-5.73046875	-0.58447266	+2.57080078	-17.68798828	+11.62353516	+2492	+7.33886719	-9.93164063	-0.55371094	+53.54736328	+2.81250000	-33.42041016	+1580
+1458240709.84559990	+10.03710938	-6.60498047	-0.67236328	+41.26464844	-3.27392578	-73.71826172	+2828	+10.09863281	-5.73046875	-0.58447266	+2.57080078	-17.66601563	+11.62353516	+2492	+7.33886719	-9.93164063	-0.55810547	+53.54736328	+2.81250000	-33.42041016	+1580
+1458240709.84970000	+10.03710938	-6.60498047	-0.67236328	+41.26464844	-3.27392578	-73.71826172	+2828	+10.09863281	-5.73046875	-0.58447266	+2.57080078	-17.66601563	+11.60156250	+2492	+7.33886719	-9.93164063	-0.55810547	+53.54736328	+2.81250000	-33.42041016	+1580
+1458240709.85390000	+10.03710938	-6.60498047	-0.67236328	+41.26464844	-3.27392578	-73.71826172	+2828	+10.09863281	-5.73046875	-0.58447266	+2.57080078	-17.66601563	+11.60156250	+2492	+7.33886719	-9.93164063	-0.55810547	+53.54736328	+2.81250000	-33.42041016	+1580
+1458240709.85809990	+10.03710938	-6.60498047	-0.67236328	+41.26464844	-3.27392578	-73.71826172	+2828	+10.09863281	-5.73046875	-0.58447266	+2.57080078	-17.66601563	+11.60156250	+2492	+7.33447266	-9.93164063	-0.55810547	+53.52539063	+2.81250000	-33.42041016	+1580
+1458240709.86220000	+10.03710938	-6.60498047	-0.67236328	+41.26464844	-3.27392578	-73.71826172	+2828	+10.09863281	-5.73046875	-0.58447266	+2.57080078	-17.66601563	+11.60156250	+2492	+7.33447266	-9.93164063	-0.55810547	+53.52539063	+2.81250000	-33.39843750	+1580
+1458240709.86640000	+10.03710938	-6.60498047	-0.66796875	+41.26464844	-3.27392578	-73.71826172	+2828	+10.09863281	-5.73046875	-0.58447266	+2.57080078	-17.66601563	+11.60156250	+2492	+7.33447266	-9.93164063	-0.55810547	+53.52539063	+2.81250000	-33.39843750	+1580
+1458240709.87470010	+10.03710938	-6.60498047	-0.66796875	+41.26464844	-3.27392578	-73.71826172	+2828	+10.09863281	-5.73046875	-0.58447266	+2.57080078	-17.66601563	+11.60156250	+2492	+7.33447266	-9.93603516	-0.55810547	+53.52539063	+2.81250000	-33.39843750	+1576
+1458240709.88310000	+10.03710938	-6.60498047	-0.66796875	+41.24267578	-3.27392578	-73.71826172	+2828	+10.09863281	-5.73046875	-0.58447266	+2.57080078	-17.66601563	+11.60156250	+2492	+7.33447266	-9.93164063	-0.55810547	+53.52539063	+2.81250000	-33.39843750	+1576
+1458240709.88720010	+10.03710938	-6.60498047	-0.66796875	+41.24267578	-3.27392578	-73.71826172	+2828	+10.09863281	-5.73046875	-0.58447266	+2.57080078	-17.66601563	+11.60156250	+2492	+7.33447266	-9.93164063	-0.55810547	+53.52539063	+2.81250000	-33.39843750	+1576
+1458240709.89560010	+10.03710938	-6.60498047	-0.66796875	+41.24267578	-3.27392578	-73.71826172	+2828	+10.09863281	-5.73046875	-0.58447266	+2.57080078	-17.66601563	+11.60156250	+2492	+7.33886719	-9.93164063	-0.55810547	+53.54736328	+2.83447266	-33.39843750	+1576
+1458240709.89969990	+10.03710938	-6.60498047	-0.66796875	+41.24267578	-3.27392578	-73.71826172	+2828	+10.09863281	-5.73486328	-0.58447266	+2.57080078	-17.66601563	+11.62353516	+2492	+7.33886719	-9.93164063	-0.55810547	+53.54736328	+2.83447266	-33.39843750	+1576
+1458240709.90389990	+10.03710938	-6.60498047	-0.66796875	+41.24267578	-3.27392578	-73.71826172	+2828	+10.09863281	-5.73486328	-0.58447266	+2.57080078	-17.66601563	+11.62353516	+2492	+7.33886719	-9.93164063	-0.55810547	+53.54736328	+2.83447266	-33.39843750	+1576
+1458240709.90809990	+10.03710938	-6.60498047	-0.66796875	+41.24267578	-3.27392578	-73.71826172	+2828	+10.09863281	-5.73486328	-0.58447266	+2.57080078	-17.66601563	+11.62353516	+2492	+7.33886719	-9.93164063	-0.55371094	+53.54736328	+2.83447266	-33.42041016	+1576
+1458240709.91220000	+10.03710938	-6.60498047	-0.66796875	+41.24267578	-3.27392578	-73.71826172	+2828	+10.09863281	-5.73486328	-0.58447266	+2.57080078	-17.66601563	+11.62353516	+2492	+7.33886719	-9.93164063	-0.55371094	+53.56933594	+2.83447266	-33.42041016	+1576
+1458240709.91640000	+10.03710938	-6.60498047	-0.66796875	+41.24267578	-3.27392578	-73.71826172	+2824	+10.09863281	-5.73486328	-0.58447266	+2.57080078	-17.66601563	+11.62353516	+2492	+7.33886719	-9.93164063	-0.55371094	+53.56933594	+2.83447266	-33.42041016	+1576
+1458240709.92050000	+10.03710938	-6.60498047	-0.66796875	+41.24267578	-3.27392578	-73.71826172	+2824	+10.09863281	-5.73486328	-0.58447266	+2.57080078	-17.66601563	+11.62353516	+2492	+7.34326172	-9.93164063	-0.55371094	+53.56933594	+2.83447266	-33.42041016	+1576
+1458240709.92470000	+10.03710938	-6.60498047	-0.66796875	+41.24267578	-3.27392578	-73.71826172	+2824	+10.09863281	-5.73486328	-0.58447266	+2.57080078	-17.66601563	+11.62353516	+2492	+7.34326172	-9.93164063	-0.55371094	+53.56933594	+2.83447266	-33.42041016	+1576
+1458240709.93300010	+10.03710938	-6.60498047	-0.66796875	+41.24267578	-3.27392578	-73.71826172	+2824	+10.09863281	-5.73486328	-0.58447266	+2.54882813	-17.66601563	+11.62353516	+2492	+7.34326172	-9.93164063	-0.55371094	+53.59130859	+2.85644531	-33.42041016	+1576
+1458240709.93720010	+10.03710938	-6.60498047	-0.66796875	+41.24267578	-3.27392578	-73.71826172	+2824	+10.09863281	-5.73486328	-0.58447266	+2.54882813	-17.66601563	+11.62353516	+2492	+7.34326172	-9.92724609	-0.54931641	+53.59130859	+2.85644531	-33.42041016	+1580
+1458240709.94549990	+10.03710938	-6.60498047	-0.66796875	+41.24267578	-3.27392578	-73.71826172	+2824	+10.09863281	-5.73486328	-0.58447266	+2.54882813	-17.66601563	+11.62353516	+2492	+7.34326172	-9.92724609	-0.54931641	+53.59130859	+2.85644531	-33.42041016	+1580
+1458240709.94970010	+10.03710938	-6.60498047	-0.66796875	+41.24267578	-3.27392578	-73.71826172	+2824	+10.09863281	-5.73486328	-0.58447266	+2.54882813	-17.66601563	+11.62353516	+2492	+7.34326172	-9.92724609	-0.55371094	+53.59130859	+2.85644531	-33.42041016	+1580
+1458240709.95390010	+10.03710938	-6.60498047	-0.66796875	+41.24267578	-3.27392578	-73.71826172	+2824	+10.09863281	-5.73486328	-0.58447266	+2.54882813	-17.66601563	+11.62353516	+2492	+7.34326172	-9.93164063	-0.55371094	+53.59130859	+2.85644531	-33.42041016	+1580
+1458240709.96219990	+10.03710938	-6.60498047	-0.66796875	+41.24267578	-3.27392578	-73.71826172	+2824	+10.09863281	-5.73486328	-0.58447266	+2.54882813	-17.66601563	+11.62353516	+2492	+7.34326172	-9.93164063	-0.55371094	+53.56933594	+2.85644531	-33.42041016	+1580
+1458240709.97050000	+10.03710938	-6.60498047	-0.66796875	+41.24267578	-3.27392578	-73.71826172	+2824	+10.09863281	-5.73486328	-0.58447266	+2.54882813	-17.66601563	+11.62353516	+2492	+7.34326172	-9.93164063	-0.55371094	+53.56933594	+2.85644531	-33.39843750	+1580
+1458240709.97470000	+10.03710938	-6.60498047	-0.66796875	+41.24267578	-3.27392578	-73.71826172	+2824	+10.09863281	-5.73486328	-0.58447266	+2.57080078	-17.66601563	+11.62353516	+2492	+7.33886719	-9.93164063	-0.55371094	+53.56933594	+2.83447266	-33.39843750	+1580
+1458240709.97890000	+10.03710938	-6.60498047	-0.66796875	+41.24267578	-3.27392578	-73.71826172	+2824	+10.09863281	-5.73486328	-0.58447266	+2.57080078	-17.66601563	+11.62353516	+2492	+7.33886719	-9.93164063	-0.55371094	+53.54736328	+2.83447266	-33.39843750	+1580
+1458240709.98300000	+10.03710938	-6.60498047	-0.66796875	+41.24267578	-3.27392578	-73.71826172	+2824	+10.09863281	-5.73486328	-0.58447266	+2.57080078	-17.66601563	+11.62353516	+2492	+7.33886719	-9.93164063	-0.55371094	+53.54736328	+2.83447266	-33.39843750	+1580
+1458240709.98720000	+10.03710938	-6.60498047	-0.66796875	+41.24267578	-3.27392578	-73.71826172	+2824	+10.09863281	-5.73486328	-0.58447266	+2.57080078	-17.66601563	+11.62353516	+2492	+7.33886719	-9.93164063	-0.55371094	+53.54736328	+2.83447266	-33.39843750	+1580
+1458240709.99140000	+10.03710938	-6.60498047	-0.66796875	+41.24267578	-3.27392578	-73.71826172	+2824	+10.09863281	-5.73486328	-0.58447266	+2.57080078	-17.66601563	+11.62353516	+2492	+7.33886719	-9.93164063	-0.55371094	+53.54736328	+2.83447266	-33.39843750	+1580
+1458240709.99550010	+10.03710938	-6.60498047	-0.66796875	+41.22070313	-3.27392578	-73.71826172	+2824	+10.09863281	-5.73486328	-0.58447266	+2.57080078	-17.66601563	+11.62353516	+2492	+7.33886719	-9.93164063	-0.55371094	+53.54736328	+2.83447266	-33.39843750	+1580
+1458240709.99970010	+10.03710938	-6.60498047	-0.66796875	+41.22070313	-3.27392578	-73.69628906	+2824	+10.09863281	-5.73486328	-0.58447266	+2.57080078	-17.66601563	+11.62353516	+2492	+7.33886719	-9.93164063	-0.55371094	+53.54736328	+2.83447266	-33.39843750	+1580
+1458240710.00379990	+10.03710938	-6.60498047	-0.66796875	+41.22070313	-3.27392578	-73.69628906	+2824	+10.09863281	-5.73486328	-0.58447266	+2.57080078	-17.66601563	+11.62353516	+2492	+7.33886719	-9.93164063	-0.55371094	+53.54736328	+2.83447266	-33.39843750	+1580
+1458240710.01220010	+10.03710938	-6.60498047	-0.66796875	+41.22070313	-3.27392578	-73.69628906	+2824	+10.09863281	-5.73486328	-0.58447266	+2.57080078	-17.66601563	+11.62353516	+2492	+7.33886719	-9.93164063	-0.55371094	+53.54736328	+2.85644531	-33.39843750	+1580
+1458240710.01630000	+10.03710938	-6.60498047	-0.66796875	+41.22070313	-3.27392578	-73.69628906	+2824	+10.09863281	-5.73486328	-0.58447266	+2.57080078	-17.66601563	+11.62353516	+2492	+7.33886719	-9.93164063	-0.55371094	+53.54736328	+2.85644531	-33.39843750	+1580
+1458240710.02049990	+10.03710938	-6.60498047	-0.66796875	+41.22070313	-3.27392578	-73.69628906	+2824	+10.09863281	-5.73486328	-0.58447266	+2.57080078	-17.66601563	+11.62353516	+2492	+7.33886719	-9.93164063	-0.55371094	+53.54736328	+2.85644531	-33.39843750	+1580
+1458240710.02469990	+10.03710938	-6.60498047	-0.66796875	+41.22070313	-3.27392578	-73.69628906	+2824	+10.09863281	-5.73486328	-0.58447266	+2.57080078	-17.66601563	+11.62353516	+2492	+7.34326172	-9.93164063	-0.55371094	+53.56933594	+2.85644531	-33.39843750	+1580
+1458240710.02880000	+10.03710938	-6.60498047	-0.66796875	+41.22070313	-3.27392578	-73.69628906	+2824	+10.09863281	-5.73486328	-0.58447266	+2.57080078	-17.66601563	+11.62353516	+2492	+7.34326172	-9.93164063	-0.54931641	+53.56933594	+2.85644531	-33.42041016	+1580
+1458240710.03300000	+10.03710938	-6.60498047	-0.66796875	+41.22070313	-3.27392578	-73.69628906	+2824	+10.09863281	-5.73486328	-0.58447266	+2.57080078	-17.66601563	+11.62353516	+2492	+7.34326172	-9.93164063	-0.54931641	+53.56933594	+2.85644531	-33.42041016	+1580
+1458240710.03720000	+10.03710938	-6.60498047	-0.66796875	+41.22070313	-3.27392578	-73.69628906	+2824	+10.09863281	-5.73486328	-0.58447266	+2.57080078	-17.66601563	+11.62353516	+2492	+7.34326172	-9.93164063	-0.54931641	+53.59130859	+2.85644531	-33.42041016	+1580
+1458240710.04130010	+10.03710938	-6.60498047	-0.66796875	+41.19873047	-3.27392578	-73.69628906	+2824	+10.09863281	-5.73486328	-0.58447266	+2.57080078	-17.66601563	+11.62353516	+2492	+7.34326172	-9.93164063	-0.54931641	+53.59130859	+2.85644531	-33.42041016	+1580
+1458240710.04550000	+10.03710938	-6.60937500	-0.67236328	+41.19873047	-3.27392578	-73.69628906	+2824	+10.09863281	-5.73486328	-0.58447266	+2.57080078	-17.66601563	+11.62353516	+2492	+7.34326172	-9.93164063	-0.54931641	+53.59130859	+2.85644531	-33.42041016	+1580
+1458240710.04970000	+10.03710938	-6.60937500	-0.67236328	+41.19873047	-3.27392578	-73.67431641	+2824	+10.09863281	-5.73486328	-0.58447266	+2.57080078	-17.66601563	+11.62353516	+2492	+7.34765625	-9.92724609	-0.54931641	+53.59130859	+2.87841797	-33.42041016	+1580
+1458240710.05380010	+10.03710938	-6.60937500	-0.67236328	+41.19873047	-3.27392578	-73.67431641	+2824	+10.09863281	-5.73486328	-0.58447266	+2.57080078	-17.66601563	+11.62353516	+2492	+7.34765625	-9.92724609	-0.54931641	+53.59130859	+2.87841797	-33.42041016	+1580
+1458240710.05800010	+10.03710938	-6.60937500	-0.67236328	+41.19873047	-3.27392578	-73.67431641	+2824	+10.09863281	-5.73486328	-0.58447266	+2.57080078	-17.66601563	+11.62353516	+2492	+7.34765625	-9.92724609	-0.54931641	+53.59130859	+2.87841797	-33.42041016	+1580
+1458240710.06220010	+10.03710938	-6.60937500	-0.67236328	+41.19873047	-3.27392578	-73.67431641	+2824	+10.09863281	-5.73486328	-0.58447266	+2.57080078	-17.66601563	+11.62353516	+2492	+7.34765625	-9.92724609	-0.54931641	+53.59130859	+2.87841797	-33.42041016	+1580
+1458240710.06629990	+10.03710938	-6.60937500	-0.67236328	+41.19873047	-3.27392578	-73.67431641	+2824	+10.09863281	-5.73486328	-0.58447266	+2.57080078	-17.66601563	+11.62353516	+2492	+7.34765625	-9.92724609	-0.54931641	+53.59130859	+2.87841797	-33.42041016	+1580
+1458240710.07049990	+10.03710938	-6.60937500	-0.67236328	+41.19873047	-3.27392578	-73.67431641	+2824	+10.09863281	-5.73486328	-0.58447266	+2.57080078	-17.66601563	+11.62353516	+2492	+7.34765625	-9.92724609	-0.54931641	+53.59130859	+2.87841797	-33.42041016	+1580
+1458240710.07460000	+10.03710938	-6.60498047	-0.67236328	+41.19873047	-3.27392578	-73.67431641	+2824	+10.09863281	-5.73486328	-0.58447266	+2.57080078	-17.66601563	+11.62353516	+2492	+7.34326172	-9.92724609	-0.54931641	+53.59130859	+2.85644531	-33.42041016	+1580
+1458240710.07880000	+10.03710938	-6.60498047	-0.67236328	+41.19873047	-3.27392578	-73.67431641	+2824	+10.09863281	-5.73486328	-0.58447266	+2.57080078	-17.66601563	+11.62353516	+2492	+7.34326172	-9.92724609	-0.54931641	+53.59130859	+2.85644531	-33.42041016	+1584
+1458240710.08299990	+10.03710938	-6.60498047	-0.67236328	+41.19873047	-3.27392578	-73.67431641	+2824	+10.09863281	-5.73486328	-0.58447266	+2.57080078	-17.66601563	+11.62353516	+2492	+7.34326172	-9.93164063	-0.54931641	+53.59130859	+2.85644531	-33.39843750	+1584
+1458240710.08710000	+10.03710938	-6.60498047	-0.67236328	+41.19873047	-3.27392578	-73.67431641	+2824	+10.09863281	-5.73486328	-0.58447266	+2.57080078	-17.64404297	+11.62353516	+2496	+7.34326172	-9.93164063	-0.54931641	+53.56933594	+2.85644531	-33.39843750	+1584
+1458240710.09130000	+10.03710938	-6.60498047	-0.67236328	+41.19873047	-3.27392578	-73.67431641	+2824	+10.09863281	-5.73486328	-0.58447266	+2.57080078	-17.64404297	+11.62353516	+2496	+7.34326172	-9.93164063	-0.54931641	+53.56933594	+2.85644531	-33.39843750	+1584
+1458240710.09550000	+10.03710938	-6.60498047	-0.67236328	+41.19873047	-3.27392578	-73.67431641	+2824	+10.09863281	-5.73486328	-0.58447266	+2.57080078	-17.64404297	+11.62353516	+2496	+7.34326172	-9.93164063	-0.55371094	+53.56933594	+2.85644531	-33.39843750	+1584
+1458240710.10380010	+10.03710938	-6.60498047	-0.67236328	+41.19873047	-3.27392578	-73.67431641	+2824	+10.09863281	-5.73486328	-0.58447266	+2.57080078	-17.64404297	+11.62353516	+2496	+7.34326172	-9.93164063	-0.55371094	+53.56933594	+2.85644531	-33.37646484	+1584
+1458240710.10800000	+10.03710938	-6.60498047	-0.67236328	+41.19873047	-3.27392578	-73.67431641	+2824	+10.09863281	-5.73486328	-0.58447266	+2.57080078	-17.64404297	+11.62353516	+2496	+7.34326172	-9.93164063	-0.55371094	+53.56933594	+2.85644531	-33.37646484	+1580
+1458240710.11209990	+10.03710938	-6.60498047	-0.67236328	+41.19873047	-3.27392578	-73.67431641	+2824	+10.09863281	-5.73486328	-0.58447266	+2.57080078	-17.64404297	+11.62353516	+2496	+7.33886719	-9.93164063	-0.55371094	+53.54736328	+2.85644531	-33.37646484	+1580
+1458240710.11630010	+10.03710938	-6.60498047	-0.67236328	+41.19873047	-3.27392578	-73.67431641	+2820	+10.09863281	-5.73486328	-0.58447266	+2.57080078	-17.64404297	+11.62353516	+2496	+7.33886719	-9.93164063	-0.55371094	+53.54736328	+2.85644531	-33.37646484	+1580
+1458240710.12050010	+10.03710938	-6.60498047	-0.67236328	+41.17675781	-3.27392578	-73.67431641	+2820	+10.09863281	-5.73486328	-0.58447266	+2.57080078	-17.64404297	+11.62353516	+2496	+7.34326172	-9.93164063	-0.55371094	+53.56933594	+2.85644531	-33.37646484	+1580
+1458240710.12459990	+10.03710938	-6.60498047	-0.67236328	+41.17675781	-3.27392578	-73.67431641	+2820	+10.09863281	-5.73486328	-0.58447266	+2.57080078	-17.64404297	+11.62353516	+2496	+7.34326172	-9.93164063	-0.55371094	+53.56933594	+2.85644531	-33.37646484	+1580
+1458240710.12879990	+10.04150391	-6.60498047	-0.67236328	+41.17675781	-3.29589844	-73.67431641	+2820	+10.09863281	-5.73486328	-0.58447266	+2.57080078	-17.64404297	+11.62353516	+2496	+7.34326172	-9.93164063	-0.55371094	+53.56933594	+2.85644531	-33.37646484	+1580
+1458240710.13299990	+10.04150391	-6.60498047	-0.67236328	+41.17675781	-3.29589844	-73.67431641	+2820	+10.09863281	-5.73486328	-0.58447266	+2.57080078	-17.64404297	+11.62353516	+2496	+7.34326172	-9.92724609	-0.55371094	+53.56933594	+2.85644531	-33.37646484	+1580
+1458240710.13710000	+10.04150391	-6.60498047	-0.67236328	+41.17675781	-3.29589844	-73.67431641	+2820	+10.09863281	-5.73486328	-0.58447266	+2.57080078	-17.64404297	+11.62353516	+2496	+7.34326172	-9.92724609	-0.54931641	+53.56933594	+2.85644531	-33.37646484	+1580
+1458240710.14130000	+10.04150391	-6.60937500	-0.67236328	+41.17675781	-3.29589844	-73.67431641	+2820	+10.09863281	-5.73486328	-0.58447266	+2.57080078	-17.64404297	+11.62353516	+2496	+7.34326172	-9.92724609	-0.54931641	+53.59130859	+2.85644531	-33.37646484	+1580
+1458240710.14549990	+10.04150391	-6.60937500	-0.67236328	+41.17675781	-3.29589844	-73.67431641	+2820	+10.09863281	-5.73486328	-0.58447266	+2.57080078	-17.64404297	+11.64550781	+2496	+7.34326172	-9.92724609	-0.54931641	+53.59130859	+2.85644531	-33.39843750	+1580
+1458240710.14960000	+10.04150391	-6.60937500	-0.67236328	+41.17675781	-3.29589844	-73.65234375	+2820	+10.09863281	-5.73486328	-0.58447266	+2.57080078	-17.64404297	+11.64550781	+2496	+7.34765625	-9.92724609	-0.54931641	+53.59130859	+2.87841797	-33.39843750	+1580
+1458240710.15380000	+10.04150391	-6.60937500	-0.67236328	+41.17675781	-3.29589844	-73.65234375	+2820	+10.09863281	-5.73486328	-0.58447266	+2.57080078	-17.64404297	+11.64550781	+2496	+7.34765625	-9.92724609	-0.54931641	+53.59130859	+2.87841797	-33.39843750	+1580
+1458240710.15790010	+10.04150391	-6.60937500	-0.67236328	+41.17675781	-3.29589844	-73.65234375	+2820	+10.09863281	-5.73486328	-0.58447266	+2.57080078	-17.64404297	+11.64550781	+2496	+7.34765625	-9.92724609	-0.54931641	+53.61328125	+2.87841797	-33.39843750	+1584
+1458240710.16210010	+10.04150391	-6.60937500	-0.67236328	+41.17675781	-3.29589844	-73.65234375	+2820	+10.09863281	-5.73486328	-0.58447266	+2.57080078	-17.64404297	+11.64550781	+2496	+7.34765625	-9.92724609	-0.54931641	+53.61328125	+2.87841797	-33.39843750	+1584
+1458240710.16630010	+10.04150391	-6.60937500	-0.67236328	+41.17675781	-3.29589844	-73.65234375	+2820	+10.09863281	-5.73486328	-0.58447266	+2.57080078	-17.64404297	+11.64550781	+2496	+7.34765625	-9.92724609	-0.54931641	+53.61328125	+2.87841797	-33.39843750	+1584
+1458240710.17039990	+10.04150391	-6.60937500	-0.67236328	+41.17675781	-3.29589844	-73.65234375	+2820	+10.09863281	-5.73486328	-0.58447266	+2.57080078	-17.64404297	+11.64550781	+2496	+7.34765625	-9.92724609	-0.54931641	+53.61328125	+2.87841797	-33.39843750	+1584
+1458240710.17459990	+10.04150391	-6.60937500	-0.67236328	+41.17675781	-3.29589844	-73.65234375	+2820	+10.09863281	-5.73486328	-0.58447266	+2.57080078	-17.64404297	+11.64550781	+2496	+7.34765625	-9.92724609	-0.54931641	+53.61328125	+2.87841797	-33.39843750	+1584
+1458240710.17880010	+10.04150391	-6.60937500	-0.67236328	+41.17675781	-3.29589844	-73.65234375	+2820	+10.09863281	-5.73486328	-0.58447266	+2.57080078	-17.64404297	+11.64550781	+2496	+7.34765625	-9.92724609	-0.54931641	+53.61328125	+2.87841797	-33.39843750	+1584
+1458240710.18290000	+10.04150391	-6.60937500	-0.67236328	+41.17675781	-3.29589844	-73.65234375	+2820	+10.09863281	-5.73486328	-0.58447266	+2.57080078	-17.64404297	+11.64550781	+2496	+7.34765625	-9.92724609	-0.54931641	+53.61328125	+2.87841797	-33.39843750	+1584
+1458240710.18709990	+10.04150391	-6.60937500	-0.67236328	+41.17675781	-3.29589844	-73.63037109	+2820	+10.09863281	-5.73486328	-0.58447266	+2.57080078	-17.64404297	+11.64550781	+2496	+7.34765625	-9.92724609	-0.54931641	+53.61328125	+2.87841797	-33.37646484	+1584
+1458240710.19129990	+10.04150391	-6.60937500	-0.67236328	+41.17675781	-3.29589844	-73.63037109	+2820	+10.09863281	-5.73486328	-0.58447266	+2.57080078	-17.64404297	+11.64550781	+2496	+7.34765625	-9.92724609	-0.54931641	+53.59130859	+2.87841797	-33.37646484	+1584
+1458240710.19540000	+10.04150391	-6.60937500	-0.67236328	+41.17675781	-3.29589844	-73.63037109	+2820	+10.09863281	-5.73486328	-0.58447266	+2.57080078	-17.64404297	+11.64550781	+2496	+7.34765625	-9.92724609	-0.54931641	+53.59130859	+2.87841797	-33.37646484	+1584
+1458240710.20380000	+10.04150391	-6.60498047	-0.67236328	+41.17675781	-3.29589844	-73.63037109	+2820	+10.09863281	-5.73486328	-0.58447266	+2.57080078	-17.64404297	+11.64550781	+2496	+7.34326172	-9.92724609	-0.55371094	+53.59130859	+2.85644531	-33.35449219	+1584
+1458240710.20790000	+10.04150391	-6.60498047	-0.67236328	+41.17675781	-3.29589844	-73.63037109	+2820	+10.09863281	-5.73486328	-0.58447266	+2.57080078	-17.64404297	+11.64550781	+2496	+7.34326172	-9.92724609	-0.55371094	+53.56933594	+2.85644531	-33.35449219	+1584
+1458240710.21210000	+10.04150391	-6.60498047	-0.67236328	+41.17675781	-3.29589844	-73.63037109	+2820	+10.09863281	-5.73486328	-0.58447266	+2.57080078	-17.64404297	+11.64550781	+2496	+7.34326172	-9.92724609	-0.55371094	+53.56933594	+2.85644531	-33.35449219	+1584
+1458240710.21630000	+10.04150391	-6.60498047	-0.67236328	+41.17675781	-3.29589844	-73.63037109	+2820	+10.09863281	-5.73486328	-0.58447266	+2.57080078	-17.64404297	+11.64550781	+2496	+7.34326172	-9.92724609	-0.55371094	+53.56933594	+2.85644531	-33.35449219	+1580
+1458240710.22040010	+10.04150391	-6.60498047	-0.67236328	+41.17675781	-3.27392578	-73.63037109	+2820	+10.09863281	-5.73486328	-0.58447266	+2.57080078	-17.64404297	+11.64550781	+2496	+7.34326172	-9.93164063	-0.55371094	+53.56933594	+2.85644531	-33.33251953	+1580
+1458240710.22460010	+10.04150391	-6.60498047	-0.67236328	+41.17675781	-3.27392578	-73.63037109	+2820	+10.09863281	-5.73486328	-0.58447266	+2.57080078	-17.64404297	+11.64550781	+2496	+7.34326172	-9.93164063	-0.55371094	+53.56933594	+2.85644531	-33.33251953	+1580
+1458240710.22869990	+10.04150391	-6.60498047	-0.67236328	+41.17675781	-3.27392578	-73.63037109	+2820	+10.09863281	-5.73486328	-0.58447266	+2.57080078	-17.64404297	+11.64550781	+2496	+7.34326172	-9.93164063	-0.55371094	+53.56933594	+2.85644531	-33.33251953	+1580
+1458240710.23289990	+10.04150391	-6.60498047	-0.67236328	+41.17675781	-3.27392578	-73.63037109	+2820	+10.09863281	-5.73486328	-0.58447266	+2.57080078	-17.64404297	+11.64550781	+2496	+7.34326172	-9.93164063	-0.55371094	+53.56933594	+2.85644531	-33.33251953	+1580
+1458240710.23709990	+10.04150391	-6.60498047	-0.67236328	+41.17675781	-3.29589844	-73.63037109	+2820	+10.09863281	-5.73486328	-0.58447266	+2.57080078	-17.64404297	+11.64550781	+2496	+7.34326172	-9.93164063	-0.55371094	+53.56933594	+2.85644531	-33.33251953	+1580
+1458240710.24120000	+10.04150391	-6.60498047	-0.67236328	+41.17675781	-3.29589844	-73.63037109	+2816	+10.09863281	-5.73486328	-0.58447266	+2.57080078	-17.64404297	+11.64550781	+2496	+7.34326172	-9.93164063	-0.55371094	+53.56933594	+2.85644531	-33.33251953	+1580
+1458240710.24540000	+10.04150391	-6.60498047	-0.67236328	+41.17675781	-3.29589844	-73.63037109	+2816	+10.09863281	-5.73486328	-0.58447266	+2.57080078	-17.64404297	+11.66748047	+2496	+7.34326172	-9.93164063	-0.55371094	+53.56933594	+2.85644531	-33.33251953	+1580
+1458240710.24959990	+10.04150391	-6.60498047	-0.67236328	+41.17675781	-3.29589844	-73.60839844	+2816	+10.09863281	-5.73486328	-0.58447266	+2.57080078	-17.62207031	+11.66748047	+2496	+7.34326172	-9.92724609	-0.55371094	+53.56933594	+2.85644531	-33.35449219	+1580
+1458240710.25790000	+10.04150391	-6.60498047	-0.67236328	+41.17675781	-3.29589844	-73.60839844	+2816	+10.09863281	-5.73486328	-0.58447266	+2.57080078	-17.62207031	+11.66748047	+2496	+7.34765625	-9.92724609	-0.55371094	+53.59130859	+2.85644531	-33.35449219	+1580
+1458240710.26210000	+10.04150391	-6.60498047	-0.67236328	+41.17675781	-3.29589844	-73.60839844	+2816	+10.09863281	-5.73486328	-0.58447266	+2.57080078	-17.62207031	+11.66748047	+2496	+7.34765625	-9.92724609	-0.54931641	+53.59130859	+2.85644531	-33.35449219	+1580
+1458240710.26620010	+10.04150391	-6.60498047	-0.67236328	+41.17675781	-3.29589844	-73.60839844	+2816	+10.09863281	-5.73486328	-0.58447266	+2.57080078	-17.62207031	+11.66748047	+2496	+7.34765625	-9.92724609	-0.54931641	+53.59130859	+2.87841797	-33.35449219	+1580
+1458240710.27040000	+10.04150391	-6.60498047	-0.67236328	+41.17675781	-3.29589844	-73.60839844	+2816	+10.09863281	-5.73486328	-0.58447266	+2.57080078	-17.62207031	+11.66748047	+2496	+7.34765625	-9.92724609	-0.54931641	+53.59130859	+2.87841797	-33.35449219	+1580
+1458240710.27460000	+10.04150391	-6.60498047	-0.67236328	+41.17675781	-3.29589844	-73.60839844	+2816	+10.09863281	-5.73486328	-0.58447266	+2.57080078	-17.62207031	+11.68945313	+2500	+7.34765625	-9.92724609	-0.54931641	+53.59130859	+2.87841797	-33.35449219	+1580
+1458240710.27870010	+10.04150391	-6.60498047	-0.67236328	+41.17675781	-3.29589844	-73.60839844	+2816	+10.09863281	-5.73486328	-0.58447266	+2.57080078	-17.62207031	+11.68945313	+2500	+7.34765625	-9.92724609	-0.54931641	+53.61328125	+2.87841797	-33.37646484	+1580
+1458240710.28290010	+10.04150391	-6.60498047	-0.67236328	+41.17675781	-3.29589844	-73.58642578	+2816	+10.09863281	-5.73486328	-0.58447266	+2.57080078	-17.62207031	+11.68945313	+2500	+7.34765625	-9.92724609	-0.54931641	+53.61328125	+2.87841797	-33.37646484	+1580
+1458240710.28710010	+10.04150391	-6.60498047	-0.67236328	+41.17675781	-3.29589844	-73.58642578	+2816	+10.09863281	-5.73486328	-0.58447266	+2.57080078	-17.62207031	+11.68945313	+2500	+7.34765625	-9.92724609	-0.54931641	+53.61328125	+2.87841797	-33.37646484	+1580
+1458240710.29119990	+10.04150391	-6.60498047	-0.67236328	+41.17675781	-3.29589844	-73.58642578	+2816	+10.09863281	-5.73486328	-0.58447266	+2.57080078	-17.62207031	+11.68945313	+2500	+7.34765625	-9.92724609	-0.54931641	+53.61328125	+2.87841797	-33.35449219	+1580
+1458240710.29539990	+10.04150391	-6.60498047	-0.67236328	+41.17675781	-3.29589844	-73.58642578	+2816	+10.09863281	-5.73486328	-0.58447266	+2.57080078	-17.62207031	+11.68945313	+2500	+7.34765625	-9.92724609	-0.54931641	+53.59130859	+2.87841797	-33.35449219	+1580
+1458240710.29959990	+10.04150391	-6.60498047	-0.67236328	+41.17675781	-3.29589844	-73.58642578	+2816	+10.09863281	-5.73486328	-0.58447266	+2.57080078	-17.62207031	+11.68945313	+2500	+7.34765625	-9.92724609	-0.54931641	+53.59130859	+2.87841797	-33.35449219	+1580
+1458240710.30790000	+10.04150391	-6.60498047	-0.67236328	+41.19873047	-3.29589844	-73.58642578	+2816	+10.09863281	-5.73486328	-0.58447266	+2.57080078	-17.62207031	+11.68945313	+2500	+7.34765625	-9.92724609	-0.55371094	+53.59130859	+2.87841797	-33.35449219	+1580
+1458240710.31200000	+10.04150391	-6.60498047	-0.67236328	+41.19873047	-3.29589844	-73.58642578	+2816	+10.09863281	-5.73486328	-0.58447266	+2.57080078	-17.62207031	+11.68945313	+2500	+7.34765625	-9.92724609	-0.55371094	+53.56933594	+2.87841797	-33.35449219	+1580
+1458240710.31620000	+10.04150391	-6.60498047	-0.67236328	+41.19873047	-3.29589844	-73.58642578	+2816	+10.09863281	-5.73486328	-0.58447266	+2.57080078	-17.62207031	+11.68945313	+2500	+7.34765625	-9.92724609	-0.55371094	+53.56933594	+2.85644531	-33.33251953	+1580
+1458240710.32040000	+10.04150391	-6.60498047	-0.67236328	+41.19873047	-3.29589844	-73.58642578	+2816	+10.09863281	-5.73486328	-0.58447266	+2.57080078	-17.62207031	+11.71142578	+2500	+7.34326172	-9.92724609	-0.55371094	+53.56933594	+2.85644531	-33.33251953	+1580
+1458240710.32450010	+10.04150391	-6.60498047	-0.67236328	+41.19873047	-3.29589844	-73.58642578	+2816	+10.09863281	-5.73486328	-0.58447266	+2.57080078	-17.62207031	+11.71142578	+2500	+7.34326172	-9.92724609	-0.55371094	+53.56933594	+2.85644531	-33.33251953	+1580
+1458240710.32870010	+10.04150391	-6.60498047	-0.67236328	+41.19873047	-3.31787109	-73.58642578	+2816	+10.09863281	-5.73486328	-0.58447266	+2.57080078	-17.62207031	+11.71142578	+2500	+7.34326172	-9.92724609	-0.55371094	+53.54736328	+2.85644531	-33.33251953	+1580
+1458240710.33290000	+10.04150391	-6.60498047	-0.67236328	+41.19873047	-3.31787109	-73.58642578	+2816	+10.09863281	-5.73486328	-0.58447266	+2.57080078	-17.62207031	+11.71142578	+2500	+7.34326172	-9.93164063	-0.55371094	+53.54736328	+2.85644531	-33.33251953	+1580
+1458240710.33699990	+10.04150391	-6.60498047	-0.67236328	+41.19873047	-3.31787109	-73.58642578	+2816	+10.09863281	-5.73486328	-0.58447266	+2.57080078	-17.62207031	+11.71142578	+2500	+7.34326172	-9.93164063	-0.55371094	+53.54736328	+2.85644531	-33.33251953	+1580
+1458240710.34120010	+10.04150391	-6.60498047	-0.67236328	+41.19873047	-3.31787109	-73.58642578	+2816	+10.09863281	-5.73486328	-0.58447266	+2.57080078	-17.62207031	+11.71142578	+2500	+7.34326172	-9.93164063	-0.55371094	+53.54736328	+2.85644531	-33.31054688	+1580
+1458240710.34540010	+10.04150391	-6.60498047	-0.67236328	+41.19873047	-3.31787109	-73.58642578	+2816	+10.10302734	-5.73486328	-0.58447266	+2.57080078	-17.62207031	+11.73339844	+2500	+7.34326172	-9.93164063	-0.55371094	+53.54736328	+2.85644531	-33.31054688	+1580
+1458240710.34949990	+10.04150391	-6.60498047	-0.67236328	+41.19873047	-3.31787109	-73.58642578	+2816	+10.10302734	-5.73486328	-0.58447266	+2.57080078	-17.62207031	+11.73339844	+2500	+7.34326172	-9.92724609	-0.55371094	+53.54736328	+2.85644531	-33.31054688	+1580
+1458240710.35789990	+10.04150391	-6.60498047	-0.67236328	+41.19873047	-3.31787109	-73.56445313	+2816	+10.10302734	-5.73046875	-0.58007813	+2.54882813	-17.62207031	+11.77734375	+2500	+7.34326172	-9.92724609	-0.55371094	+53.54736328	+2.85644531	-33.31054688	+1576
+1458240710.36200000	+10.04150391	-6.60498047	-0.67236328	+41.19873047	-3.33984375	-73.56445313	+2816	+10.10302734	-5.73046875	-0.58007813	+2.52685547	-17.62207031	+11.79931641	+2500	+7.34326172	-9.92724609	-0.55371094	+53.54736328	+2.85644531	-33.31054688	+1576
+1458240710.36620000	+10.04150391	-6.60498047	-0.67236328	+41.19873047	-3.33984375	-73.56445313	+2816	+10.10302734	-5.73046875	-0.58007813	+2.52685547	-17.62207031	+11.84326172	+2500	+7.34326172	-9.92724609	-0.55371094	+53.54736328	+2.85644531	-33.31054688	+1576
+1458240710.37040000	+10.04150391	-6.60498047	-0.67236328	+41.19873047	-3.36181641	-73.54248047	+2816	+10.10302734	-5.73046875	-0.58007813	+2.48291016	-17.64404297	+11.88720703	+2500	+7.34326172	-9.92724609	-0.55371094	+53.54736328	+2.85644531	-33.31054688	+1576
+1458240710.37450000	+10.04150391	-6.60498047	-0.67236328	+41.19873047	-3.38378906	-73.52050781	+2816	+10.10302734	-5.73046875	-0.57568359	+2.46093750	-17.64404297	+11.93115234	+2504	+7.34765625	-9.92724609	-0.55371094	+53.54736328	+2.83447266	-33.33251953	+1580
+1458240710.37870000	+10.04589844	-6.60498047	-0.66796875	+41.22070313	-3.40576172	-73.47656250	+2820	+10.10302734	-5.72607422	-0.57568359	+2.41699219	-17.66601563	+12.04101563	+2504	+7.34765625	-9.92285156	-0.55371094	+53.56933594	+2.83447266	-33.33251953	+1580
+1458240710.38280010	+10.04589844	-6.60058594	-0.66796875	+41.22070313	-3.44970703	-73.45458984	+2820	+10.10742188	-5.72607422	-0.57128906	+2.35107422	-17.66601563	+12.15087891	+2504	+7.35205078	-9.92285156	-0.55371094	+53.56933594	+2.81250000	-33.31054688	+1580
+1458240710.38700010	+10.04589844	-6.60058594	-0.66796875	+41.24267578	-3.49365234	-73.41064453	+2820	+10.10742188	-5.72167969	-0.57128906	+2.30712891	-17.68798828	+12.23876953	+2508	+7.35205078	-9.92285156	-0.55371094	+53.56933594	+2.81250000	-33.31054688	+1580
+1458240710.39120010	+10.05029297	-6.59619141	-0.66357422	+41.28662109	-3.58154297	-73.32275391	+2824	+10.10742188	-5.71728516	-0.56250000	+2.17529297	-17.73193359	+12.43652344	+2512	+7.35644531	-9.91845703	-0.55371094	+53.56933594	+2.76855469	-33.31054688	+1580
+1458240710.39529990	+10.05029297	-6.59179688	-0.66357422	+41.30859375	-3.66943359	-73.25683594	+2828	+10.11181641	-5.71289063	-0.55810547	+2.08740234	-17.77587891	+12.59033203	+2516	+7.36083984	-9.91406250	-0.55371094	+53.56933594	+2.72460938	-33.28857422	+1584
+1458240710.39949990	+10.05468750	-6.58740234	-0.65917969	+41.35253906	-3.75732422	-73.16894531	+2832	+10.11621094	-5.70849609	-0.54931641	+1.97753906	-17.81982422	+12.74414063	+2520	+7.36083984	-9.91406250	-0.55371094	+53.54736328	+2.65869141	-33.26660156	+1584
+1458240710.40370010	+10.05908203	-6.58300781	-0.65039063	+41.41845703	-3.95507813	-73.03710938	+2836	+10.12060547	-5.69970703	-0.54052734	+1.80175781	-17.90771484	+12.98583984	+2524	+7.36083984	-9.90966797	-0.55810547	+53.48144531	+2.54882813	-33.22265625	+1588
+1458240710.40780000	+10.06347656	-6.57421875	-0.64160156	+41.50634766	-4.10888672	-72.88330078	+2840	+10.12500000	-5.69531250	-0.53173828	+1.66992188	-17.97363281	+13.18359375	+2532	+7.36523438	-9.90527344	-0.56250000	+53.43750000	+2.43896484	-33.17871094	+1588
+1458240710.41199990	+10.06787109	-6.56542969	-0.63281250	+41.57226563	-4.26269531	-72.77343750	+2844	+10.12939453	-5.68652344	-0.51855469	+1.53808594	-18.06152344	+13.38134766	+2540	+7.36523438	-9.90527344	-0.57128906	+53.37158203	+2.30712891	-33.11279297	+1592
+1458240710.41619990	+10.07226563	-6.55664063	-0.62402344	+41.68212891	-4.52636719	-72.55371094	+2852	+10.13378906	-5.67773438	-0.50537109	+1.34033203	-18.17138672	+13.64501953	+2548	+7.36083984	-9.90087891	-0.58447266	+53.23974609	+2.10937500	-33.02490234	+1592
+1458240710.42030000	+10.07666016	-6.54345703	-0.61523438	+41.77001953	-4.74609375	-72.39990234	+2860	+10.14257813	-5.66894531	-0.49218750	+1.18652344	-18.28125000	+13.86474609	+2556	+7.36083984	-9.89648438	-0.59326172	+53.12988281	+1.91162109	-32.95898438	+1596
+1458240710.42450000	+10.08105469	-6.53466797	-0.60205078	+41.85791016	-4.94384766	-72.26806641	+2868	+10.14697266	-5.66015625	-0.47900391	+1.03271484	-18.41308594	+14.06250000	+2564	+7.36083984	-9.89208984	-0.60644531	+53.04199219	+1.71386719	-32.89306641	+1596
+1458240710.43280010	+10.09423828	-6.51269531	-0.58447266	+42.05566406	-5.38330078	-71.89453125	+2884	+10.16015625	-5.63378906	-0.45263672	+0.70312500	-18.69873047	+14.61181641	+2584	+7.36523438	-9.88330078	-0.62841797	+52.82226563	+1.23046875	-32.80517578	+1600
+1458240710.43700000	+10.10302734	-6.50390625	-0.57568359	+42.16552734	-5.58105469	-71.71875000	+2892	+10.16894531	-5.62500000	-0.43945313	+0.54931641	-18.83056641	+14.87548828	+2592	+7.36962891	-9.87890625	-0.64160156	+52.75634766	+0.98876953	-32.78320313	+1600
+1458240710.44120000	+10.11181641	-6.49511719	-0.56689453	+42.20947266	-5.80078125	-71.49902344	+2900	+10.17773438	-5.60302734	-0.42626953	+0.43945313	-19.00634766	+15.18310547	+2604	+7.38281250	-9.87451172	-0.65039063	+52.69042969	+0.74707031	-32.78320313	+1600
+1458240710.44530010	+10.12060547	-6.48632813	-0.56250000	+42.29736328	-5.99853516	-71.30126953	+2908	+10.18212891	-5.58984375	-0.41308594	+0.32958984	-19.18212891	+15.46875000	+2612	+7.39599609	-9.86572266	-0.65917969	+52.66845703	+0.50537109	-32.82714844	+1600
+1458240710.44950010	+10.13378906	-6.47314453	-0.55810547	+42.40722656	-6.19628906	-71.10351563	+2920	+10.19091797	-5.57666016	-0.40429688	+0.21972656	-19.31396484	+15.75439453	+2620	+7.41357422	-9.85693359	-0.66796875	+52.66845703	+0.24169922	-32.89306641	+1604
+1458240710.45370010	+10.14257813	-6.46875000	-0.54931641	+42.42919922	-6.41601563	-70.92773438	+2928	+10.19970703	-5.55029297	-0.39550781	+0.24169922	-19.51171875	+16.04003906	+2632	+7.43554688	-9.84375000	-0.67675781	+52.69042969	-0.02197266	-32.95898438	+1608
+1458240710.45779990	+10.15576172	-6.45556641	-0.54052734	+42.51708984	-6.61376953	-70.77392578	+2940	+10.20849609	-5.53271484	-0.38232422	+0.21972656	-19.73144531	+16.32568359	+2644	+7.45751953	-9.83496094	-0.68115234	+52.73437500	-0.26367188	-33.11279297	+1612
+1458240710.46199990	+10.17333984	-6.44677734	-0.53613281	+42.58300781	-6.83349609	-70.59814453	+2952	+10.21289063	-5.51074219	-0.37353516	+0.19775391	-19.88525391	+16.63330078	+2656	+7.48388672	-9.82177734	-0.68994141	+52.80029297	-0.52734375	-33.24462891	+1612
+1458240710.46610000	+10.18652344	-6.44238281	-0.53173828	+42.56103516	-7.03125000	-70.44433594	+2964	+10.22167969	-5.48437500	-0.36474609	+0.30761719	-20.12695313	+16.85302734	+2668	+7.51464844	-9.81298828	-0.69873047	+52.84423828	-0.81298828	-33.42041016	+1616
+1458240710.47030000	+10.20410156	-6.43359375	-0.52294922	+42.60498047	-7.25097656	-70.29052734	+2976	+10.23486328	-5.45800781	-0.35156250	+0.41748047	-20.36865234	+17.09472656	+2676	+7.54980469	-9.80419922	-0.70312500	+52.93212891	-1.09863281	-33.61816406	+1620
+1458240710.47449990	+10.22607422	-6.42041016	-0.52294922	+42.67089844	-7.47070313	-70.11474609	+2992	+10.24365234	-5.43603516	-0.34716797	+0.50537109	-20.54443359	+17.38037109	+2688	+7.58056641	-9.79101563	-0.71191406	+52.99804688	-1.38427734	-33.79394531	+1628
+1458240710.47860000	+10.23925781	-6.42041016	-0.51855469	+42.60498047	-7.69042969	-69.98291016	+3000	+10.25244141	-5.40527344	-0.33837891	+0.70312500	-20.78613281	+17.55615234	+2696	+7.62011719	-9.78222656	-0.72509766	+53.04199219	-1.75781250	-34.03564453	+1632
+1458240710.48280000	+10.26123047	-6.40722656	-0.50976563	+42.62695313	-7.95410156	-69.91699219	+3020	+10.26123047	-5.37451172	-0.32519531	+0.92285156	-21.09375000	+17.73193359	+2708	+7.65527344	-9.76904297	-0.73388672	+53.12988281	-2.04345703	-34.27734375	+1636
+1458240710.48700000	+10.28759766	-6.39404297	-0.50097656	+42.67089844	-8.21777344	-69.80712891	+3036	+10.27441406	-5.34814453	-0.32080078	+1.12060547	-21.33544922	+17.95166016	+2716	+7.69042969	-9.76025391	-0.74707031	+53.17382813	-2.37304688	-34.49707031	+1644
+1458240710.49110010	+10.30957031	-6.39404297	-0.49218750	+42.58300781	-8.50341797	-69.74121094	+3048	+10.28320313	-5.31738281	-0.31201172	+1.36230469	-21.62109375	+18.06152344	+2724	+7.72558594	-9.75585938	-0.76464844	+53.17382813	-2.72460938	-34.73876953	+1648
+1458240710.49530010	+10.33154297	-6.38525391	-0.48339844	+42.58300781	-8.78906250	-69.71923828	+3068	+10.29638672	-5.28662109	-0.29882813	+1.64794922	-21.97265625	+18.17138672	+2736	+7.75634766	-9.74707031	-0.77783203	+53.15185547	-3.05419922	-35.00244141	+1648
+1458240710.49950000	+10.36230469	-6.37207031	-0.47460938	+42.58300781	-9.11865234	-69.65332031	+3088	+10.30957031	-5.25146484	-0.29882813	+1.97753906	-22.25830078	+18.30322266	+2740	+7.78710938	-9.73828125	-0.79980469	+53.12988281	-3.40576172	-35.20019531	+1652
+1458240710.50359990	+10.38427734	-6.37646484	-0.46582031	+42.45117188	-9.42626953	-69.65332031	+3104	+10.32275391	-5.22509766	-0.29003906	+2.26318359	-22.58789063	+18.34716797	+2748	+7.81787109	-9.73828125	-0.82617188	+53.04199219	-3.75732422	-35.41992188	+1652
+1458240710.50780010	+10.41503906	-6.36328125	-0.45263672	+42.42919922	-9.77783203	-69.67529297	+3124	+10.33593750	-5.18994141	-0.28125000	+2.61474609	-22.98339844	+18.36914063	+2756	+7.84863281	-9.73388672	-0.84375000	+52.95410156	-4.08691406	-35.68359375	+1652
+1458240710.51200010	+10.45019531	-6.35009766	-0.44824219	+42.40722656	-10.12939453	-69.63134766	+3144	+10.35351563	-5.15478516	-0.28125000	+2.98828125	-23.31298828	+18.41308594	+2760	+7.87939453	-9.72949219	-0.87451172	+52.86621094	-4.48242188	-35.85937500	+1652
+1458240710.52029990	+10.50732422	-6.34570313	-0.42187500	+42.18750000	-10.87646484	-69.78515625	+3180	+10.38867188	-5.08886719	-0.26367188	+3.77929688	-24.19189453	+18.25927734	+2768	+7.94091797	-9.72509766	-0.93603516	+52.53662109	-5.20751953	-36.32080078	+1648
+1458240710.52449990	+10.54687500	-6.33691406	-0.41308594	+42.12158203	-11.27197266	-69.80712891	+3204	+10.41064453	-5.04931641	-0.26806641	+4.21875000	-24.56542969	+18.19335938	+2772	+7.97607422	-9.72070313	-0.97119141	+52.40478516	-5.60302734	-36.54052734	+1648
+1458240710.52860000	+10.58203125	-6.34130859	-0.39990234	+41.90185547	-11.66748047	-69.93896484	+3220	+10.43701172	-5.01416016	-0.26367188	+4.74609375	-25.18066406	+17.97363281	+2776	+8.00683594	-9.72509766	-1.00195313	+52.18505859	-5.93261719	-36.78222656	+1644
+1458240710.53280000	+10.61718750	-6.33691406	-0.38671875	+41.77001953	-12.06298828	-70.09277344	+3244	+10.46337891	-4.97460938	-0.25927734	+5.27343750	-25.72998047	+17.73193359	+2780	+8.04199219	-9.71630859	-1.03710938	+52.00927734	-6.28417969	-37.06787109	+1640
+1458240710.53699990	+10.66113281	-6.33251953	-0.38671875	+41.63818359	-12.43652344	-70.13671875	+3264	+10.49414063	-4.93945313	-0.27246094	+5.75683594	-26.08154297	+17.53417969	+2780	+8.08154297	-9.71630859	-1.07226563	+51.81152344	-6.65771484	-37.28759766	+1636
+1458240710.54110000	+10.70068359	-6.34130859	-0.37792969	+41.37451172	-12.81005859	-70.29052734	+3280	+10.52050781	-4.91308594	-0.28125000	+6.21826172	-26.63085938	+17.18261719	+2780	+8.11669922	-9.71630859	-1.11181641	+51.56982422	-6.96533203	-37.55126953	+1632
+1458240710.54530000	+10.74023438	-6.33691406	-0.36914063	+41.17675781	-13.20556641	-70.46630859	+3300	+10.54687500	-4.87353516	-0.28564453	+6.74560547	-27.15820313	+16.80908203	+2776	+8.16064453	-9.70751953	-1.14697266	+51.41601563	-7.31689453	-37.83691406	+1636
+1458240710.54940010	+10.78857422	-6.34130859	-0.36914063	+40.95703125	-13.57910156	-70.55419922	+3320	+10.58642578	-4.84277344	-0.30761719	+7.25097656	-27.50976563	+16.52343750	+2776	+8.20898438	-9.69873047	-1.18652344	+51.24023438	-7.64648438	-38.12255859	+1640
+1458240710.55360010	+10.83251953	-6.35009766	-0.36914063	+40.62744141	-13.93066406	-70.75195313	+3336	+10.61279297	-4.82080078	-0.32080078	+7.66845703	-28.01513672	+16.08398438	+2772	+8.25732422	-9.69873047	-1.22607422	+51.02050781	-7.93212891	-38.45214844	+1644
+1458240710.55780010	+10.88085938	-6.35888672	-0.36474609	+40.36376953	-14.30419922	-70.94970703	+3352	+10.64794922	-4.79003906	-0.33837891	+8.19580078	-28.52050781	+15.64453125	+2768	+8.31005859	-9.68554688	-1.26123047	+50.88867188	-8.21777344	-38.80371094	+1652
+1458240710.56609990	+10.98632813	-6.37646484	-0.37792969	+39.70458984	-14.98535156	-71.30126953	+3384	+10.72265625	-4.73730469	-0.39111328	+9.11865234	-29.37744141	+14.72167969	+2756	+8.42871094	-9.67236328	-1.33154297	+50.55908203	-8.74511719	-39.57275391	+1664
+1458240710.57030010	+11.04345703	-6.38964844	-0.38232422	+39.39697266	-15.33691406	-71.54296875	+3400	+10.76220703	-4.70654297	-0.41308594	+9.64599609	-29.81689453	+14.21630859	+2748	+8.49462891	-9.65917969	-1.36669922	+50.44921875	-9.00878906	-39.99023438	+1676
+1458240710.57439990	+11.10058594	-6.39843750	-0.39990234	+39.04541016	-15.66650391	-71.67480469	+3416	+10.81054688	-4.67578125	-0.45263672	+10.17333984	-30.21240234	+13.73291016	+2744	+8.56494141	-9.64599609	-1.40625000	+50.33935547	-9.27246094	-40.36376953	+1684
+1458240710.57859990	+11.15771484	-6.41601563	-0.41308594	+38.67187500	-15.97412109	-71.89453125	+3428	+10.84570313	-4.65820313	-0.48779297	+10.54687500	-30.62988281	+13.18359375	+2736	+8.63085938	-9.63281250	-1.44580078	+50.16357422	-9.49218750	-40.78125000	+1692
+1458240710.58279990	+11.21484375	-6.42480469	-0.43066406	+38.29833984	-16.30371094	-72.09228516	+3440	+10.88964844	-4.62744141	-0.52294922	+11.03027344	-31.04736328	+12.63427734	+2736	+8.70117188	-9.61523438	-1.48535156	+50.07568359	-9.73388672	-41.19873047	+1704
+1458240710.58690000	+11.28076172	-6.44238281	-0.44824219	+37.90283203	-16.61132813	-72.29003906	+3452	+10.94238281	-4.59667969	-0.55810547	+11.55761719	-31.46484375	+12.06298828	+2732	+8.77587891	-9.59765625	-1.52490234	+49.96582031	-9.97558594	-41.61621094	+1712
+1458240710.59110000	+11.34228516	-6.45556641	-0.46582031	+37.52929688	-16.94091797	-72.53173828	+3464	+10.98632813	-4.57470703	-0.60205078	+11.93115234	-31.88232422	+11.51367188	+2728	+8.84619141	-9.58447266	-1.56445313	+49.79003906	-10.19531250	-42.09960938	+1720
+1458240710.59940000	+11.46972656	-6.47753906	-0.50537109	+36.73828125	-17.55615234	-72.97119141	+3480	+11.09179688	-4.51318359	-0.68115234	+12.94189453	-32.69531250	+10.34912109	+2732	+8.99121094	-9.55371094	-1.65673828	+49.50439453	-10.63476563	-42.91259766	+1736
+1458240710.60360000	+11.54003906	-6.49072266	-0.52734375	+36.34277344	-17.86376953	-73.19091797	+3488	+11.14013672	-4.49121094	-0.72509766	+13.29345703	-33.06884766	+9.77783203	+2728	+9.06152344	-9.53613281	-1.70068359	+49.28466797	-10.85449219	-43.33007813	+1744
+1458240710.60780000	+11.60595703	-6.50390625	-0.55371094	+35.92529297	-18.17138672	-73.36669922	+3492	+11.19287109	-4.46044922	-0.77783203	+13.75488281	-33.42041016	+9.20654297	+2732	+9.13183594	-9.51855469	-1.75781250	+49.08691406	-11.07421875	-43.68164063	+1752
+1458240710.61190010	+11.67626953	-6.51269531	-0.57128906	+35.52978516	-18.50097656	-73.60839844	+3492	+11.25000000	-4.42968750	-0.81298828	+14.26025391	-33.88183594	+8.59130859	+2736	+9.20214844	-9.50097656	-1.81494141	+48.86718750	-11.33789063	-44.01123047	+1764
+1458240710.61610010	+11.74218750	-6.52148438	-0.59326172	+35.11230469	-18.83056641	-73.80615234	+3492	+11.30273438	-4.40332031	-0.86132813	+14.61181641	-34.25537109	+8.02001953	+2736	+9.26367188	-9.48339844	-1.87207031	+48.55957031	-11.55761719	-44.34082031	+1776
+1458240710.62019990	+11.81250000	-6.52587891	-0.61962891	+34.67285156	-19.11621094	-73.98193359	+3492	+11.35986328	-4.36816406	-0.91406250	+15.05126953	-34.58496094	+7.47070313	+2740	+9.32519531	-9.46582031	-1.94238281	+48.27392578	-11.77734375	-44.60449219	+1788
+1458240710.62439990	+11.88281250	-6.53466797	-0.63720703	+34.25537109	-19.46777344	-74.22363281	+3492	+11.42138672	-4.33740234	-0.94921875	+15.57861328	-35.06835938	+6.78955078	+2740	+9.38671875	-9.44824219	-2.00390625	+47.96630859	-12.01904297	-44.91210938	+1800
+1458240710.62859990	+11.95312500	-6.53466797	-0.65478516	+33.85986328	-19.81933594	-74.42138672	+3492	+11.47851563	-4.30664063	-0.99316406	+15.95214844	-35.44189453	+6.24023438	+2744	+9.44384766	-9.43505859	-2.06542969	+47.59277344	-12.23876953	-45.19775391	+1812
+1458240710.63270000	+12.02783203	-6.53906250	-0.68115234	+33.42041016	-20.14892578	-74.59716797	+3496	+11.53564453	-4.27587891	-1.04150391	+16.36962891	-35.79345703	+5.64697266	+2748	+9.50537109	-9.41748047	-2.14013672	+47.26318359	-12.45849609	-45.41748047	+1828
+1458240710.63689990	+12.09814453	-6.54345703	-0.69433594	+33.00292969	-20.50048828	-74.81689453	+3500	+11.60156250	-4.24072266	-1.07666016	+16.85302734	-36.27685547	+4.98779297	+2752	+9.56250000	-9.39990234	-2.21044922	+46.88964844	-12.67822266	-45.63720703	+1848
+1458240710.64109990	+12.17285156	-6.53906250	-0.71630859	+32.56347656	-20.85205078	-74.94873047	+3512	+11.65869141	-4.20996094	-1.12060547	+17.20458984	-36.62841797	+4.41650391	+2756	+9.61523438	-9.38232422	-2.28515625	+46.49414063	-12.91992188	-45.83496094	+1868
+1458240710.64520000	+12.24316406	-6.54345703	-0.74707031	+32.10205078	-21.18164063	-75.08056641	+3524	+11.72021484	-4.17480469	-1.17333984	+17.57812500	-36.97998047	+3.86718750	+2760	+9.67675781	-9.35595703	-2.36425781	+46.12060547	-13.13964844	-45.98876953	+1892
+1458240710.64940000	+12.31347656	-6.54345703	-0.76025391	+31.61865234	-21.57714844	-75.25634766	+3536	+11.78613281	-4.13525391	-1.20410156	+18.03955078	-37.48535156	+3.18603516	+2764	+9.73828125	-9.33398438	-2.43457031	+45.76904297	-13.38134766	-46.23046875	+1912
+1458240710.65360000	+12.38818359	-6.53466797	-0.78222656	+31.20117188	-21.97265625	-75.41015625	+3552	+11.85205078	-4.10888672	-1.24804688	+18.34716797	-37.88085938	+2.63671875	+2768	+9.79541016	-9.31201172	-2.50488281	+45.37353516	-13.62304688	-46.45019531	+1936
+1458240710.66190000	+12.53320313	-6.53027344	-0.82177734	+30.25634766	-22.74169922	-75.69580078	+3588	+11.98388672	-4.03417969	-1.32275391	+19.09423828	-38.78173828	+1.36230469	+2780	+9.92285156	-9.25488281	-2.64550781	+44.69238281	-14.12841797	-46.91162109	+1988
+1458240710.66610000	+12.60791016	-6.52148438	-0.84375000	+29.83886719	-23.13720703	-75.78369141	+3612	+12.04980469	-3.99902344	-1.36230469	+19.35791016	-39.17724609	+0.83496094	+2788	+9.98876953	-9.22851563	-2.71142578	+44.36279297	-14.39208984	-47.19726563	+2012
+1458240710.67020010	+12.68261719	-6.51708984	-0.87451172	+29.33349609	-23.51074219	-75.84960938	+3636	+12.11572266	-3.96386719	-1.41064453	+19.59960938	-39.57275391	+0.28564453	+2796	+10.06347656	-9.18896484	-2.78173828	+44.09912109	-14.65576172	-47.43896484	+2040
+1458240710.67440010	+12.74853516	-6.51269531	-0.89648438	+28.82812500	-23.88427734	-75.93750000	+3656	+12.18603516	-3.92871094	-1.43701172	+19.92919922	-40.10009766	-0.32958984	+2804	+10.14257813	-9.15380859	-2.83886719	+43.85742188	-14.94140625	-47.74658203	+2068
+1458240710.67860010	+12.82324219	-6.49951172	-0.92285156	+28.38867188	-24.27978516	-75.98144531	+3684	+12.25195313	-3.89794922	-1.47656250	+20.10498047	-40.51757813	-0.83496094	+2812	+10.21289063	-9.11425781	-2.89599609	+43.59375000	-15.24902344	-48.07617188	+2092
+1458240710.68269990	+12.89355469	-6.49511719	-0.95361328	+27.86132813	-24.67529297	-76.02539063	+3708	+12.31787109	-3.85839844	-1.52050781	+20.28076172	-40.91308594	-1.34033203	+2824	+10.29638672	-9.06591797	-2.95751953	+43.41796875	-15.55664063	-48.38378906	+2120
+1458240710.68689990	+12.95947266	-6.49072266	-0.97998047	+27.33398438	-25.07080078	-76.06933594	+3732	+12.38818359	-3.82324219	-1.54687500	+20.50048828	-41.46240234	-1.93359375	+2828	+10.38427734	-9.02197266	-3.00146484	+43.26416016	-15.90820313	-48.80126953	+2140
+1458240710.69109990	+13.03417969	-6.47753906	-1.01074219	+26.91650391	-25.48828125	-76.13525391	+3752	+12.45849609	-3.78808594	-1.58642578	+20.61035156	-41.90185547	-2.37304688	+2840	+10.46777344	-8.97363281	-3.04541016	+43.11035156	-16.23779297	-49.24072266	+2160
+1458240710.69520000	+13.10449219	-6.46875000	-1.04150391	+26.43310547	-25.83984375	-76.17919922	+3776	+12.52880859	-3.75292969	-1.63037109	+20.69824219	-42.31933594	-2.83447266	+2848	+10.55566406	-8.92089844	-3.09375000	+42.95654297	-16.58935547	-49.61425781	+2176
+1458240710.69939990	+13.17041016	-6.45996094	-1.06787109	+25.94970703	-26.23535156	-76.26708984	+3800	+12.59912109	-3.71777344	-1.65234375	+20.85205078	-42.86865234	-3.42773438	+2856	+10.64355469	-8.87255859	-3.13769531	+42.82470703	-16.91894531	-50.05371094	+2192
+1458240710.70350000	+13.24072266	-6.43359375	-1.09863281	+25.53222656	-26.60888672	-76.28906250	+3824	+12.66943359	-3.67822266	-1.69189453	+20.91796875	-43.30810547	-3.80126953	+2868	+10.72705078	-8.81542969	-3.17724609	+42.69287109	-17.29248047	-50.49316406	+2208
+1458240710.70770000	+13.31103516	-6.42041016	-1.13378906	+25.04882813	-26.96044922	-76.28906250	+3848	+12.73535156	-3.64306641	-1.73583984	+20.93994141	-43.70361328	-4.21875000	+2880	+10.81494141	-8.76269531	-3.22998047	+42.56103516	-17.62207031	-50.86669922	+2224
+1458240710.71190000	+13.37255859	-6.40722656	-1.16894531	+24.56542969	-27.33398438	-76.33300781	+3868	+12.80566406	-3.60351563	-1.75781250	+21.04980469	-44.23095703	-4.72412109	+2888	+10.89843750	-8.70556641	-3.26953125	+42.42919922	-17.97363281	-51.26220703	+2236
+1458240710.71600010	+13.43847656	-6.38085938	-1.19531250	+24.16992188	-27.72949219	-76.39892578	+3892	+12.87597656	-3.55957031	-1.79296875	+21.09375000	-44.64843750	-5.09765625	+2900	+10.97753906	-8.64843750	-3.31347656	+42.27539063	-18.32519531	-51.67968750	+2244
+1458240710.72440000	+13.56591797	-6.33691406	-1.25244141	+23.35693359	-28.47656250	-76.55273438	+3932	+13.01220703	-3.48486328	-1.85009766	+21.20361328	-45.57128906	-6.02050781	+2924	+11.14013672	-8.53857422	-3.41015625	+41.98974609	-18.98437500	-52.40478516	+2268
+1458240710.72849990	+13.63623047	-6.30175781	-1.27441406	+23.02734375	-28.89404297	-76.66259766	+3956	+13.08251953	-3.43652344	-1.88085938	+21.24755859	-46.01074219	-6.37207031	+2940	+11.20605469	-8.48144531	-3.45849609	+41.79199219	-19.29199219	-52.77832031	+2276
+1458240710.73270010	+13.70214844	-6.27099609	-1.30517578	+22.67578125	-29.24560547	-76.75048828	+3980	+13.15283203	-3.39257813	-1.91601563	+21.26953125	-46.38427734	-6.76757813	+2956	+11.27636719	-8.43310547	-3.51562500	+41.55029297	-19.55566406	-53.04199219	+2284
+1458240710.73690010	+13.75927734	-6.23583984	-1.32275391	+22.32421875	-29.61914063	-76.88232422	+4004	+13.21875000	-3.34863281	-1.93798828	+21.40136719	-46.86767578	-7.29492188	+2968	+11.34228516	-8.38037109	-3.57275391	+41.30859375	-19.79736328	-53.32763672	+2296
+1458240710.74099990	+13.82080078	-6.19628906	-1.34033203	+22.03857422	-30.01464844	-77.01416016	+4032	+13.28906250	-3.29589844	-1.96435547	+21.51123047	-47.26318359	-7.69042969	+2988	+11.39941406	-8.32763672	-3.62988281	+41.04492188	-20.03906250	-53.56933594	+2312
+1458240710.74519990	+13.88232422	-6.15673828	-1.36230469	+21.73095703	-30.38818359	-77.12402344	+4060	+13.35937500	-3.24755859	-1.99511719	+21.57714844	-47.61474609	-8.10791016	+3004	+11.46093750	-8.27490234	-3.69580078	+40.78125000	-20.23681641	-53.76708984	+2328
+1458240710.74939990	+13.94384766	-6.11279297	-1.37548828	+21.44531250	-30.80566406	-77.27783203	+4088	+13.42968750	-3.19921875	-2.00830078	+21.73095703	-48.09814453	-8.65722656	+3020	+11.52685547	-8.22216797	-3.75292969	+40.53955078	-20.45654297	-54.00878906	+2344
+1458240710.75350000	+14.00537109	-6.06445313	-1.38427734	+21.22558594	-31.24511719	-77.45361328	+4116	+13.49560547	-3.14208984	-2.03027344	+21.86279297	-48.51562500	-9.07470703	+3036	+11.57958984	-8.16503906	-3.81005859	+40.27587891	-20.69824219	-54.25048828	+2364
+1458240710.75770000	+14.06250000	-6.02050781	-1.39746094	+20.98388672	-31.61865234	-77.60742188	+4148	+13.56591797	-3.09375000	-2.05224609	+21.95068359	-48.86718750	-9.51416016	+3056	+11.63671875	-8.11230469	-3.87597656	+40.01220703	-20.87402344	-54.40429688	+2384
+1458240710.76189990	+14.12402344	-5.97216797	-1.40185547	+20.74218750	-32.05810547	-77.80517578	+4180	+13.63183594	-3.04541016	-2.06542969	+22.10449219	-49.32861328	-10.08544922	+3072	+11.69384766	-8.06396484	-3.92871094	+39.77050781	-21.07177734	-54.66796875	+2408
+1458240710.76600000	+14.18115234	-5.91943359	-1.41064453	+20.54443359	-32.47558594	-77.95898438	+4216	+13.70214844	-2.98388672	-2.08300781	+22.25830078	-49.72412109	-10.50292969	+3092	+11.75097656	-8.00683594	-3.98144531	+39.52880859	-21.26953125	-54.88769531	+2432
+1458240710.77020000	+14.23828125	-5.87109375	-1.42382813	+20.28076172	-32.84912109	-78.09082031	+4252	+13.77246094	-2.93115234	-2.10498047	+22.34619141	-50.07568359	-10.94238281	+3112	+11.80810547	-7.94970703	-4.04296875	+39.30908203	-21.46728516	-55.06347656	+2456
+1458240710.77430010	+14.29101563	-5.82275391	-1.43261719	+20.03906250	-33.24462891	-78.24462891	+4288	+13.83398438	-2.88281250	-2.11376953	+22.50000000	-50.51513672	-11.49169922	+3128	+11.86962891	-7.89697266	-4.08691406	+39.08935547	-21.66503906	-55.30517578	+2484
+1458240710.77850010	+14.34814453	-5.76562500	-1.44580078	+19.84130859	-33.61816406	-78.35449219	+4324	+13.89990234	-2.81689453	-2.13134766	+22.63183594	-50.88867188	-11.88720703	+3152	+11.93115234	-7.83105469	-4.13525391	+38.93554688	-21.90673828	-55.52490234	+2508
+1458240710.78270010	+14.39648438	-5.71728516	-1.45898438	+19.57763672	-33.99169922	-78.46435547	+4360	+13.96582031	-2.76855469	-2.14892578	+22.69775391	-51.26220703	-12.30468750	+3168	+11.99707031	-7.76513672	-4.18798828	+38.78173828	-22.14843750	-55.72265625	+2540
+1458240710.79099990	+14.50195313	-5.61181641	-1.48095703	+19.09423828	-34.78271484	-78.68408203	+4432	+14.08886719	-2.65869141	-2.17089844	+22.89550781	-52.07519531	-13.13964844	+3208	+12.13769531	-7.62890625	-4.24511719	+38.64990234	-22.80761719	-56.35986328	+2588
+1458240710.79520010	+14.55468750	-5.56787109	-1.49853516	+18.80859375	-35.13427734	-78.75000000	+4468	+14.15039063	-2.61035156	-2.18847656	+22.91748047	-52.42675781	-13.53515625	+3224	+12.21240234	-7.55859375	-4.28027344	+38.58398438	-23.11523438	-56.62353516	+2612
+1458240710.79930000	+14.60302734	-5.52392578	-1.51611328	+18.50097656	-35.48583984	-78.81591797	+4500	+14.20751953	-2.56201172	-2.19726563	+22.98339844	-52.84423828	-13.97460938	+3244	+12.28710938	-7.48828125	-4.29785156	+38.54003906	-23.46679688	-56.97509766	+2632
+1458240710.80349990	+14.64697266	-5.47119141	-1.53808594	+18.23730469	-35.79345703	-78.83789063	+4536	+14.26904297	-2.50048828	-2.21923828	+23.04931641	-53.17382813	-14.26025391	+3264	+12.36621094	-7.41357422	-4.31982422	+38.54003906	-23.84033203	-57.28271484	+2648
+1458240710.80769990	+14.69531250	-5.42285156	-1.56445313	+17.92968750	-36.10107422	-78.83789063	+4568	+14.32617188	-2.44775391	-2.23681641	+23.04931641	-53.50341797	-14.56787109	+3284	+12.44531250	-7.33447266	-4.34179688	+38.56201172	-24.23583984	-57.59033203	+2668
+1458240710.81180000	+14.73925781	-5.37451172	-1.58642578	+17.62207031	-36.40869141	-78.85986328	+4596	+14.37890625	-2.39941406	-2.25000000	+23.11523438	-53.87695313	-14.96337891	+3300	+12.52441406	-7.25537109	-4.35937500	+38.58398438	-24.63134766	-57.91992188	+2680
+1458240710.81600000	+14.77880859	-5.32177734	-1.60400391	+17.35839844	-36.73828125	-78.90380859	+4628	+14.43164063	-2.33789063	-2.26318359	+23.18115234	-54.22851563	-15.27099609	+3320	+12.59912109	-7.17626953	-4.37255859	+38.62792969	-25.04882813	-58.24951172	+2692
+1458240710.82020000	+14.82275391	-5.27343750	-1.62158203	+17.09472656	-37.06787109	-78.94775391	+4656	+14.48437500	-2.28515625	-2.28076172	+23.22509766	-54.53613281	-15.62255859	+3340	+12.67382813	-7.09716797	-4.39453125	+38.64990234	-25.44433594	-58.55712891	+2704
+1458240710.82430010	+14.86669922	-5.22509766	-1.63916016	+16.80908203	-37.39746094	-79.01367188	+4680	+14.53710938	-2.23242188	-2.29394531	+23.31298828	-54.88769531	-16.01806641	+3356	+12.75292969	-7.01806641	-4.40332031	+38.69384766	-25.83984375	-58.90869141	+2708
+1458240710.83270000	+14.95019531	-5.12402344	-1.67431641	+16.30371094	-38.03466797	-79.12353516	+4732	+14.64257813	-2.11816406	-2.33349609	+23.53271484	-55.45898438	-16.74316406	+3396	+12.90234375	-6.86425781	-4.42529297	+38.78173828	-26.65283203	-59.61181641	+2716
+1458240710.83680010	+14.98974609	-5.07128906	-1.68750000	+16.08398438	-38.36425781	-79.25537109	+4756	+14.69531250	-2.06103516	-2.33789063	+23.73046875	-55.81054688	-17.24853516	+3412	+12.96826172	-6.78955078	-4.44726563	+38.78173828	-26.98242188	-59.89746094	+2720
+1458240710.84100010	+15.02929688	-5.00976563	-1.69628906	+15.90820313	-38.69384766	-79.36523438	+4780	+14.74365234	-1.99951172	-2.35107422	+23.92822266	-56.09619141	-17.66601563	+3432	+13.02978516	-6.71484375	-4.46484375	+38.78173828	-27.33398438	-60.20507813	+2724
+1458240710.84520010	+15.06884766	-4.95263672	-1.70947266	+15.73242188	-39.02343750	-79.49707031	+4804	+14.79638672	-1.94238281	-2.36425781	+24.12597656	-56.35986328	-18.12744141	+3448	+13.09130859	-6.64453125	-4.48681641	+38.75976563	-27.61962891	-60.49072266	+2732
+1458240710.84929990	+15.10839844	-4.89111328	-1.70507813	+15.60058594	-39.39697266	-79.67285156	+4828	+14.84472656	-1.88085938	-2.36425781	+24.43359375	-56.66748047	-18.72070313	+3468	+13.15283203	-6.57421875	-4.50878906	+38.75976563	-27.90527344	-60.77636719	+2736
+1458240710.85349990	+15.14355469	-4.82958984	-1.69628906	+15.53466797	-39.85839844	-79.91455078	+4852	+14.89746094	-1.81054688	-2.36865234	+24.76318359	-56.97509766	-19.27001953	+3488	+13.20117188	-6.49951172	-4.52636719	+38.75976563	-28.19091797	-61.10595703	+2744
+1458240710.85760000	+15.18750000	-4.76806641	-1.68750000	+15.46875000	-40.25390625	-80.17822266	+4876	+14.95019531	-1.75341797	-2.37304688	+25.11474609	-57.23876953	-19.88525391	+3504	+13.24951172	-6.44238281	-4.55273438	+38.71582031	-28.38867188	-61.41357422	+2752
+1458240710.86180000	+15.22705078	-4.70654297	-1.67431641	+15.42480469	-40.69335938	-80.48583984	+4904	+15.00292969	-1.69189453	-2.36865234	+25.55419922	-57.59033203	-20.61035156	+3528	+13.30224609	-6.37646484	-4.57470703	+38.69384766	-28.60839844	-61.74316406	+2764
+1458240710.86599990	+15.26660156	-4.64062500	-1.66113281	+15.40283203	-41.11083984	-80.72753906	+4932	+15.05566406	-1.62158203	-2.36425781	+25.97167969	-57.85400391	-21.24755859	+3548	+13.34619141	-6.31494141	-4.59667969	+38.67187500	-28.82812500	-62.05078125	+2780
+1458240710.87010000	+15.30175781	-4.57470703	-1.65234375	+15.38085938	-41.48437500	-80.99121094	+4960	+15.10839844	-1.56445313	-2.36425781	+26.38916016	-58.11767578	-21.92871094	+3568	+13.39453125	-6.25781250	-4.62304688	+38.60595703	-29.00390625	-62.35839844	+2796
+1458240710.87430000	+15.34130859	-4.50878906	-1.63476563	+15.40283203	-41.92382813	-81.29882813	+4988	+15.15673828	-1.50292969	-2.35546875	+26.89453125	-58.40332031	-22.74169922	+3588	+13.43847656	-6.19628906	-4.64501953	+38.58398438	-29.17968750	-62.66601563	+2816
+1458240710.88260010	+15.40722656	-4.37695313	-1.59521484	+15.42480469	-42.80273438	-81.89208984	+5052	+15.25781250	-1.37109375	-2.34228516	+27.94921875	-58.90869141	-24.21386719	+3628	+13.52197266	-6.06884766	-4.69775391	+38.54003906	-29.53125000	-63.21533203	+2864
+1458240710.88680010	+15.44238281	-4.31542969	-1.57324219	+15.42480469	-43.24218750	-82.19970703	+5084	+15.30615234	-1.30957031	-2.32910156	+28.49853516	-59.17236328	-25.02685547	+3648	+13.57031250	-6.01171875	-4.71093750	+38.56201172	-29.75097656	-63.61083984	+2888
+1458240710.89100000	+15.47753906	-4.24951172	-1.56005859	+15.40283203	-43.65966797	-82.44140625	+5112	+15.35449219	-1.23486328	-2.32470703	+29.09179688	-59.41406250	-25.75195313	+3672	+13.61425781	-5.94580078	-4.72412109	+38.62792969	-30.01464844	-63.94042969	+2916
+1458240710.89510010	+15.50830078	-4.19238281	-1.54687500	+15.35888672	-44.03320313	-82.68310547	+5144	+15.39843750	-1.18212891	-2.31591797	+29.61914063	-59.63378906	-26.54296875	+3688	+13.66259766	-5.88427734	-4.73730469	+38.67187500	-30.23437500	-64.27001953	+2944
+1458240710.89930010	+15.54345703	-4.13964844	-1.53369141	+15.31494141	-44.45068359	-82.94677734	+5172	+15.44238281	-1.12500000	-2.30712891	+30.21240234	-59.87548828	-27.39990234	+3708	+13.71533203	-5.82714844	-4.74169922	+38.71582031	-30.52001953	-64.66552734	+2968
+1458240710.90350010	+15.57421875	-4.07812500	-1.52929688	+15.24902344	-44.75830078	-83.12255859	+5200	+15.48632813	-1.05908203	-2.30273438	+30.80566406	-60.02929688	-28.12500000	+3728	+13.76806641	-5.75683594	-4.75488281	+38.80371094	-30.80566406	-64.95117188	+2996
+1458240710.90759990	+15.60058594	-4.03417969	-1.52490234	+15.09521484	-45.06591797	-83.25439453	+5224	+15.52587891	-1.00634766	-2.29833984	+31.33300781	-60.20507813	-28.89404297	+3744	+13.82080078	-5.69091797	-4.76806641	+38.84765625	-31.09130859	-65.21484375	+3024
+1458240710.91179990	+15.63134766	-3.98583984	-1.52490234	+14.89746094	-45.37353516	-83.36425781	+5248	+15.56103516	-0.95361328	-2.29833984	+31.88232422	-60.33691406	-29.66308594	+3764	+13.87353516	-5.62939453	-4.76806641	+38.93554688	-31.44287109	-65.56640625	+3048
+1458240710.91599990	+15.65771484	-3.93750000	-1.53369141	+14.72167969	-45.65917969	-83.43017578	+5268	+15.59619141	-0.88330078	-2.30273438	+32.45361328	-60.42480469	-30.36621094	+3780	+13.92626953	-5.55468750	-4.76806641	+39.06738281	-31.81640625	-65.87402344	+3072
+1458240710.92010000	+15.68408203	-3.90234375	-1.53808594	+14.47998047	-45.92285156	-83.51806641	+5288	+15.63134766	-0.83496094	-2.30712891	+33.02490234	-60.53466797	-31.09130859	+3796	+13.97900391	-5.48876953	-4.76806641	+39.17724609	-32.18994141	-66.18164063	+3092
+1458240710.92430000	+15.71484375	-3.86718750	-1.54248047	+14.23828125	-46.23046875	-83.62792969	+5304	+15.66650391	-0.78222656	-2.31152344	+33.59619141	-60.64453125	-31.86035156	+3816	+14.03613281	-5.41845703	-4.75927734	+39.30908203	-32.60742188	-66.55517578	+3108
+1458240710.92840000	+15.74121094	-3.82324219	-1.55566406	+14.01855469	-46.45019531	-83.67187500	+5320	+15.70166016	-0.72509766	-2.31591797	+34.14550781	-60.71044922	-32.56347656	+3832	+14.09326172	-5.34814453	-4.75048828	+39.44091797	-33.02490234	-66.86279297	+3124
+1458240710.93680000	+15.78955078	-3.75292969	-1.57763672	+13.53515625	-46.88964844	-83.78173828	+5348	+15.76757813	-0.62841797	-2.32470703	+35.28808594	-60.84228516	-34.14550781	+3864	+14.20312500	-5.22070313	-4.74609375	+39.66064453	-33.75000000	-67.45605469	+3144
+1458240710.94090010	+15.81591797	-3.71337891	-1.59082031	+13.31542969	-47.10937500	-83.84765625	+5360	+15.79833984	-0.57128906	-2.33349609	+35.88134766	-60.86425781	-34.84863281	+3884	+14.25585938	-5.15478516	-4.74609375	+39.77050781	-34.10156250	-67.69775391	+3148
+1458240710.94510010	+15.84228516	-3.67822266	-1.59960938	+13.07373047	-47.32910156	-83.91357422	+5368	+15.83349609	-0.52294922	-2.34228516	+36.43066406	-60.86425781	-35.55175781	+3900	+14.30419922	-5.09326172	-4.75048828	+39.85839844	-34.43115234	-67.96142578	+3152
+1458240710.94930010	+15.86865234	-3.64306641	-1.60400391	+12.85400391	-47.59277344	-84.02343750	+5376	+15.86425781	-0.47021484	-2.34228516	+37.02392578	-60.90820313	-36.32080078	+3916	+14.34814453	-5.03173828	-4.74609375	+39.94628906	-34.73876953	-68.24707031	+3152
+1458240710.95339990	+15.89062500	-3.60351563	-1.60400391	+12.70019531	-47.87841797	-84.13330078	+5384	+15.89941406	-0.41748047	-2.34667969	+37.63916016	-60.93017578	-37.06787109	+3932	+14.39208984	-4.97021484	-4.74169922	+40.07812500	-35.06835938	-68.55468750	+3152
+1458240710.95760010	+15.91699219	-3.55957031	-1.60400391	+12.59033203	-48.14208984	-84.28710938	+5392	+15.93017578	-0.36914063	-2.35107422	+38.21044922	-60.95214844	-37.81494141	+3948	+14.43603516	-4.92187500	-4.73730469	+40.16601563	-35.33203125	-68.88427734	+3152
+1458240710.96180010	+15.94335938	-3.51562500	-1.59521484	+12.54638672	-48.47167969	-84.50683594	+5404	+15.96533203	-0.32080078	-2.33789063	+38.91357422	-61.06201172	-38.69384766	+3964	+14.47558594	-4.86474609	-4.74169922	+40.27587891	-35.55175781	-69.19189453	+3152
+1458240710.96589990	+15.96972656	-3.46289063	-1.58203125	+12.54638672	-48.80126953	-84.72656250	+5416	+16.00048828	-0.26806641	-2.33349609	+39.52880859	-61.10595703	-39.48486328	+3980	+14.51513672	-4.81201172	-4.74609375	+40.38574219	-35.77148438	-69.49951172	+3152
+1458240710.97009990	+15.99609375	-3.41894531	-1.56884766	+12.54638672	-49.10888672	-84.94628906	+5428	+16.04003906	-0.21972656	-2.32470703	+40.14404297	-61.14990234	-40.29785156	+3992	+14.55029297	-4.77246094	-4.75048828	+40.40771484	-35.92529297	-69.80712891	+3152
+1458240710.97429990	+16.01806641	-3.37060547	-1.54687500	+12.54638672	-49.46044922	-85.18798828	+5440	+16.07519531	-0.17138672	-2.30712891	+40.82519531	-61.23779297	-41.15478516	+4008	+14.58105469	-4.73291016	-4.75927734	+40.47363281	-36.03515625	-70.11474609	+3152
+1458240710.97840000	+16.04003906	-3.31347656	-1.52929688	+12.61230469	-49.81201172	-85.42968750	+5456	+16.10595703	-0.11425781	-2.29833984	+41.46240234	-61.28173828	-41.92382813	+4024	+14.60742188	-4.68896484	-4.76367188	+40.56152344	-36.14501953	-70.40039063	+3160
+1458240710.98260000	+16.06640625	-3.26074219	-1.50732422	+12.65625000	-50.16357422	-85.64941406	+5476	+16.14111328	-0.06591797	-2.28515625	+42.05566406	-61.32568359	-42.64892578	+4036	+14.63378906	-4.64941406	-4.77246094	+40.60546875	-36.25488281	-70.70800781	+3168
+1458240710.98680000	+16.09277344	-3.20800781	-1.47216797	+12.76611328	-50.60302734	-85.93505859	+5492	+16.17626953	-0.01757813	-2.26757813	+42.64892578	-61.43554688	-43.43994141	+4052	+14.66894531	-4.60986328	-4.77685547	+40.69335938	-36.38671875	-71.05957031	+3180
+1458240710.99510000	+16.14111328	-3.09814453	-1.41503906	+12.91992188	-51.35009766	-86.37451172	+5532	+16.25097656	+0.07910156	-2.22802734	+43.83544922	-61.63330078	-44.91210938	+4080	+14.72607422	-4.53076172	-4.78125000	+40.86914063	-36.62841797	-71.67480469	+3208
+1458240710.99930000	+16.16308594	-3.04980469	-1.38867188	+12.96386719	-51.74560547	-86.59423828	+5552	+16.28173828	+0.11865234	-2.20605469	+44.40673828	-61.74316406	-45.70312500	+4092	+14.75683594	-4.50000000	-4.78125000	+40.95703125	-36.76025391	-72.04833984	+3224
+1458240711.00340010	+16.18505859	-2.99707031	-1.36669922	+12.96386719	-52.05322266	-86.70410156	+5572	+16.31689453	+0.17138672	-2.19287109	+44.93408203	-61.80908203	-46.29638672	+4108	+14.78759766	-4.45605469	-4.78564453	+41.02294922	-36.89208984	-72.24609375	+3248
+1458240711.00760010	+16.20703125	-2.95312500	-1.34912109	+12.89794922	-52.38281250	-86.81396484	+5592	+16.34765625	+0.21093750	-2.17968750	+45.37353516	-61.87500000	-46.88964844	+4120	+14.81835938	-4.41650391	-4.79443359	+41.06689453	-37.04589844	-72.46582031	+3268
+1458240711.01169990	+16.22900391	-2.91357422	-1.32714844	+12.81005859	-52.71240234	-86.87988281	+5612	+16.37402344	+0.25048828	-2.16650391	+45.76904297	-61.94091797	-47.46093750	+4132	+14.84912109	-4.37695313	-4.79443359	+41.13281250	-37.22167969	-72.72949219	+3288
+1458240711.01589990	+16.25097656	-2.86523438	-1.31835938	+12.70019531	-52.97607422	-86.87988281	+5628	+16.40039063	+0.29443359	-2.15332031	+46.20849609	-62.00683594	-47.96630859	+4148	+14.87988281	-4.33300781	-4.79882813	+41.19873047	-37.41943359	-72.88330078	+3312
+1458240711.02010010	+16.26416016	-2.83886719	-1.30517578	+12.45849609	-53.23974609	-86.81396484	+5644	+16.42675781	+0.32958984	-2.14013672	+46.56005859	-62.07275391	-48.49365234	+4160	+14.91064453	-4.28466797	-4.79882813	+41.24267578	-37.63916016	-73.03710938	+3336
+1458240711.02420000	+16.28613281	-2.81250000	-1.30078125	+12.17285156	-53.48144531	-86.72607422	+5656	+16.45312500	+0.35595703	-2.13574219	+46.80175781	-62.11669922	-48.91113281	+4172	+14.95019531	-4.24072266	-4.79003906	+41.30859375	-37.94677734	-73.25683594	+3356
+1458240711.02839990	+16.30371094	-2.78613281	-1.30078125	+11.84326172	-53.67919922	-86.55029297	+5668	+16.47949219	+0.39111328	-2.13574219	+47.04345703	-62.13867188	-49.26269531	+4188	+14.98974609	-4.19238281	-4.79003906	+41.37451172	-38.25439453	-73.38867188	+3380
+1458240711.03259990	+16.32128906	-2.77734375	-1.30517578	+11.44775391	-53.85498047	-86.39648438	+5676	+16.50146484	+0.41748047	-2.14013672	+47.21923828	-62.16064453	-49.61425781	+4200	+15.02929688	-4.14404297	-4.78564453	+41.41845703	-38.58398438	-73.49853516	+3396
+1458240711.03670000	+16.33447266	-2.76416016	-1.30957031	+10.98632813	-54.03076172	-86.22070313	+5684	+16.52343750	+0.43945313	-2.13574219	+47.43896484	-62.18261719	-50.03173828	+4212	+15.06445313	-4.10009766	-4.78125000	+41.44042969	-38.89160156	-73.60839844	+3412
+1458240711.04090000	+16.35205078	-2.75097656	-1.32275391	+10.54687500	-54.16259766	-85.97900391	+5692	+16.54101563	+0.46582031	-2.13574219	+47.63671875	-62.20458984	-50.36132813	+4228	+15.09960938	-4.04736328	-4.78564453	+41.46240234	-39.19921875	-73.63037109	+3424
+1458240711.04510000	+16.36523438	-2.74218750	-1.33154297	+10.01953125	-54.29443359	-85.69335938	+5700	+16.56298828	+0.48779297	-2.13574219	+47.76855469	-62.22656250	-50.66894531	+4244	+15.13476563	-4.00341797	-4.78564453	+41.44042969	-39.52880859	-73.67431641	+3436
+1458240711.04920010	+16.37841797	-2.73339844	-1.34472656	+9.47021484	-54.42626953	-85.38574219	+5704	+16.57617188	+0.50976563	-2.14013672	+47.85644531	-62.22656250	-50.93261719	+4260	+15.16992188	-3.95507813	-4.79003906	+41.41845703	-39.83642578	-73.69628906	+3440
+1458240711.05760000	+16.40039063	-2.72460938	-1.36669922	+8.41552734	-54.71191406	-84.83642578	+5708	+16.61572266	+0.54052734	-2.14013672	+48.07617188	-62.27050781	-51.59179688	+4288	+15.23583984	-3.86718750	-4.78125000	+41.46240234	-40.53955078	-73.87207031	+3452
+1458240711.06170010	+16.41357422	-2.72021484	-1.36669922	+7.86621094	-54.90966797	-84.57275391	+5708	+16.63769531	+0.55371094	-2.13134766	+48.25195313	-62.33642578	-52.03125000	+4308	+15.26660156	-3.82324219	-4.77685547	+41.46240234	-40.84716797	-73.98193359	+3456
+1458240711.06590010	+16.42675781	-2.72021484	-1.36669922	+7.31689453	-55.12939453	-84.30908203	+5708	+16.65966797	+0.57128906	-2.12695313	+48.40576172	-62.35839844	-52.38281250	+4328	+15.29736328	-3.78369141	-4.77246094	+41.48437500	-41.17675781	-74.09179688	+3456
+1458240711.07010010	+16.43994141	-2.70263672	-1.36669922	+6.85546875	-55.32714844	-84.04541016	+5708	+16.68164063	+0.59326172	-2.11816406	+48.58154297	-62.40234375	-52.75634766	+4348	+15.33251953	-3.75292969	-4.77246094	+41.46240234	-41.46240234	-74.22363281	+3456
+1458240711.07419990	+16.44873047	-2.68945313	-1.35791016	+6.39404297	-55.54687500	-83.80371094	+5708	+16.69921875	+0.61523438	-2.10058594	+48.86718750	-62.51220703	-53.21777344	+4368	+15.35449219	-3.71777344	-4.78125000	+41.46240234	-41.66015625	-74.28955078	+3456
+1458240711.07839990	+16.45751953	-2.66748047	-1.34912109	+5.99853516	-55.83251953	-83.56201172	+5716	+16.72119141	+0.63720703	-2.07861328	+49.17480469	-62.60009766	-53.72314453	+4392	+15.37646484	-3.68261719	-4.77685547	+41.48437500	-41.87988281	-74.46533203	+3456
+1458240711.08250000	+16.46630859	-2.64990234	-1.33593750	+5.58105469	-56.09619141	-83.32031250	+5720	+16.74316406	+0.65917969	-2.05224609	+49.48242188	-62.73193359	-54.22851563	+4416	+15.39843750	-3.65625000	-4.77685547	+41.48437500	-42.07763672	-74.66308594	+3456
+1458240711.08670000	+16.47509766	-2.62792969	-1.31396484	+5.16357422	-56.42578125	-83.10058594	+5728	+16.76513672	+0.68115234	-2.02587891	+49.79003906	-62.86376953	-54.75585938	+4444	+15.42041016	-3.62988281	-4.77685547	+41.52832031	-42.25341797	-74.88281250	+3460
+1458240711.09089990	+16.48388672	-2.60156250	-1.27880859	+4.81201172	-56.82128906	-82.90283203	+5740	+16.79150391	+0.70751953	-1.99511719	+50.18554688	-63.01757813	-55.32714844	+4468	+15.43798828	-3.60351563	-4.77246094	+41.59423828	-42.45117188	-75.14648438	+3464
+1458240711.09500000	+16.49707031	-2.57519531	-1.24804688	+4.52636719	-57.21679688	-82.72705078	+5752	+16.81787109	+0.73828125	-1.96435547	+50.62500000	-63.17138672	-55.92041016	+4496	+15.45996094	-3.58593750	-4.76806641	+41.66015625	-42.60498047	-75.43212891	+3468
+1458240711.09920000	+16.50585938	-2.54443359	-1.21728516	+4.19677734	-57.61230469	-82.52929688	+5768	+16.83984375	+0.76904297	-1.92480469	+51.10839844	-63.36914063	-56.57958984	+4524	+15.47753906	-3.56396484	-4.76367188	+41.74804688	-42.73681641	-75.73974609	+3480
+1458240711.10340000	+16.51464844	-2.50927734	-1.18212891	+3.91113281	-57.96386719	-82.30957031	+5784	+16.86621094	+0.80859375	-1.88525391	+51.65771484	-63.54492188	-57.21679688	+4552	+15.49951172	-3.54199219	-4.76367188	+41.83593750	-42.84667969	-75.98144531	+3492
+1458240711.10750010	+16.52783203	-2.48291016	-1.15136719	+3.55957031	-58.33740234	-82.06787109	+5804	+16.89257813	+0.83496094	-1.84570313	+52.16308594	-63.74267578	-57.85400391	+4580	+15.51708984	-3.52001953	-4.76367188	+41.90185547	-43.00048828	-76.24511719	+3508
+1458240711.11170010	+16.53662109	-2.45214844	-1.12500000	+3.20800781	-58.68896484	-81.82617188	+5820	+16.91015625	+0.86572266	-1.81494141	+52.53662109	-63.89648438	-58.33740234	+4604	+15.53466797	-3.50244141	-4.75927734	+41.96777344	-43.13232422	-76.48681641	+3524
+1458240711.11590000	+16.54101563	-2.42138672	-1.09423828	+2.90039063	-59.06250000	-81.58447266	+5840	+16.92773438	+0.90087891	-1.78417969	+52.99804688	-64.07226563	-58.90869141	+4628	+15.55224609	-3.47607422	-4.75927734	+42.03369141	-43.26416016	-76.70654297	+3544
+1458240711.11999990	+16.54980469	-2.39941406	-1.06347656	+2.50488281	-59.45800781	-81.32080078	+5860	+16.94531250	+0.92285156	-1.75341797	+53.41552734	-64.27001953	-59.47998047	+4656	+15.56542969	-3.45410156	-4.75488281	+42.07763672	-43.41796875	-76.92626953	+3564
+1458240711.12840010	+16.56298828	-2.35986328	-1.01074219	+1.60400391	-60.13916016	-80.63964844	+5896	+16.98046875	+0.97119141	-1.69628906	+54.20654297	-64.62158203	-60.53466797	+4704	+15.61376953	-3.40576172	-4.74169922	+42.23144531	-43.83544922	-77.38769531	+3612
+1458240711.13249990	+16.57177734	-2.35107422	-0.98876953	+1.05468750	-60.44677734	-80.28808594	+5912	+16.99804688	+0.98437500	-1.66552734	+54.58007813	-64.81933594	-61.06201172	+4724	+15.63134766	-3.38378906	-4.73730469	+42.27539063	-44.05517578	-77.54150391	+3632
+1458240711.13669990	+16.58056641	-2.34228516	-0.98437500	+0.50537109	-60.66650391	-79.89257813	+5924	+17.01123047	+0.99755859	-1.64794922	+54.77783203	-64.95117188	-61.39160156	+4744	+15.65771484	-3.36181641	-4.73291016	+42.27539063	-44.31884766	-77.71728516	+3656
+1458240711.14089990	+16.58496094	-2.33789063	-0.98437500	-0.06591797	-60.84228516	-79.49707031	+5936	+17.02001953	+1.01513672	-1.63916016	+54.95361328	-65.08300781	-61.69921875	+4764	+15.67968750	-3.33105469	-4.73291016	+42.25341797	-44.56054688	-77.73925781	+3676
+1458240711.14500000	+16.58935547	-2.34228516	-0.98437500	-0.74707031	-61.01806641	-79.05761719	+5944	+17.02880859	+1.01074219	-1.63037109	+54.99755859	-65.23681641	-61.98486328	+4780	+15.69726563	-3.30468750	-4.73291016	+42.20947266	-44.84619141	-77.76123047	+3692
+1458240711.14920000	+16.59375000	-2.35107422	-0.98876953	-1.47216797	-61.17187500	-78.57421875	+5952	+17.03320313	+1.00634766	-1.62597656	+54.95361328	-65.36865234	-62.13867188	+4800	+15.71923828	-3.27832031	-4.73291016	+42.12158203	-45.15380859	-77.78320313	+3708
+1458240711.15339990	+16.59814453	-2.35546875	-0.99316406	-2.17529297	-61.34765625	-78.09082031	+5960	+17.04199219	+1.00634766	-1.61718750	+54.99755859	-65.54443359	-62.40234375	+4816	+15.74121094	-3.24316406	-4.72851563	+42.09960938	-45.50537109	-77.78320313	+3724
+1458240711.15750000	+16.59814453	-2.36865234	-0.99755859	-2.94433594	-61.52343750	-77.58544922	+5968	+17.05078125	+1.00195313	-1.60839844	+55.04150391	-65.72021484	-62.64404297	+4836	+15.75878906	-3.21679688	-4.72412109	+42.03369141	-45.83496094	-77.78320313	+3732
+1458240711.16170000	+16.60253906	-2.38623047	-1.00195313	-3.71337891	-61.65527344	-77.10205078	+5976	+17.05957031	+1.00195313	-1.59960938	+55.06347656	-65.93994141	-62.88574219	+4856	+15.78076172	-3.19042969	-4.71533203	+41.98974609	-46.18652344	-77.80517578	+3740
+1458240711.16580010	+16.60693359	-2.39501953	-1.01513672	-4.43847656	-61.78710938	-76.57470703	+5980	+17.06835938	+1.00195313	-1.59082031	+55.08544922	-66.11572266	-63.06152344	+4872	+15.80273438	-3.15966797	-4.71093750	+41.92382813	-46.53808594	-77.82714844	+3744
+1458240711.17000010	+16.61132813	-2.40820313	-1.02392578	-5.16357422	-61.87500000	-76.09130859	+5988	+17.07714844	+0.98876953	-1.58642578	+55.04150391	-66.31347656	-63.23730469	+4892	+15.82910156	-3.14208984	-4.70654297	+41.85791016	-46.88964844	-77.82714844	+3748
+1458240711.17420010	+16.61132813	-2.41699219	-1.03271484	-5.84472656	-62.00683594	-75.65185547	+5988	+17.08593750	+0.97998047	-1.58203125	+54.90966797	-66.53320313	-63.34716797	+4912	+15.84667969	-3.11572266	-4.70654297	+41.77001953	-47.17529297	-77.80517578	+3744
+1458240711.17829990	+16.61572266	-2.42578125	-1.03710938	-6.48193359	-62.16064453	-75.21240234	+5992	+17.09033203	+0.97119141	-1.56884766	+54.93164063	-66.75292969	-63.54492188	+4932	+15.85986328	-3.09375000	-4.70654297	+41.68212891	-47.48291016	-77.78320313	+3744
+1458240711.18670010	+16.61572266	-2.43896484	-1.03710938	-7.84423828	-62.53417969	-74.22363281	+5992	+17.10351563	+0.96679688	-1.54248047	+55.10742188	-67.32421875	-64.02832031	+4968	+15.89062500	-3.04980469	-4.70214844	+41.57226563	-48.01025391	-77.82714844	+3736
+1458240711.19080000	+16.62011719	-2.43896484	-1.02392578	-8.48144531	-62.79785156	-73.69628906	+5988	+17.11230469	+0.97119141	-1.52050781	+55.30517578	-67.60986328	-64.33593750	+4988	+15.90380859	-3.02783203	-4.68896484	+41.61621094	-48.31787109	-77.98095703	+3732
+1458240711.19499990	+16.62451172	-2.43017578	-1.01074219	-9.00878906	-63.06152344	-73.23486328	+5992	+17.12548828	+0.97558594	-1.49414063	+55.59082031	-67.93945313	-64.73144531	+5008	+15.92578125	-3.01904297	-4.68017578	+41.68212891	-48.55957031	-78.20068359	+3728
+1458240711.19919990	+16.62890625	-2.41699219	-0.98876953	-9.49218750	-63.39111328	-72.83935547	+5996	+17.12988281	+0.98437500	-1.46777344	+55.94238281	-68.29101563	-65.17089844	+5028	+15.93896484	-3.00146484	-4.68017578	+41.74804688	-48.73535156	-78.37646484	+3728
+1458240711.20330000	+16.63330078	-2.40380859	-0.96240234	-9.93164063	-63.72070313	-72.42187500	+6000	+17.14306641	+0.99755859	-1.42382813	+56.57958984	-68.79638672	-65.91796875	+5052	+15.95654297	-2.99267578	-4.67578125	+41.81396484	-48.88916016	-78.57421875	+3728
+1458240711.20750000	+16.63769531	-2.38623047	-0.93164063	-10.34912109	-64.07226563	-71.98242188	+6008	+17.15185547	+1.01074219	-1.38427734	+57.15087891	-69.19189453	-66.55517578	+5072	+15.97412109	-2.98828125	-4.67578125	+41.87988281	-49.02099609	-78.81591797	+3732
+1458240711.21170000	+16.63769531	-2.36425781	-0.90527344	-10.78857422	-64.37988281	-71.54296875	+6016	+17.15625000	+1.02392578	-1.35351563	+57.61230469	-69.54345703	-67.06054688	+5092	+15.98291016	-2.97949219	-4.67578125	+41.96777344	-49.13085938	-79.03564453	+3736
+1458240711.21580000	+16.63769531	-2.34228516	-0.87011719	-11.22802734	-64.79736328	-71.08154297	+6028	+17.16503906	+1.03710938	-1.31835938	+58.27148438	-69.93896484	-67.76367188	+5112	+15.98730469	-2.97070313	-4.67138672	+42.09960938	-49.24072266	-79.32128906	+3744
+1458240711.22420000	+16.63330078	-2.30273438	-0.79541016	-12.12890625	-65.58837891	-70.18066406	+6052	+17.17382813	+1.06787109	-1.24365234	+59.69970703	-70.70800781	-69.30175781	+5152	+16.00927734	-2.94873047	-4.65820313	+42.45117188	-49.50439453	-79.98046875	+3772
+1458240711.22830010	+16.63330078	-2.28076172	-0.76025391	-12.54638672	-66.00585938	-69.74121094	+6068	+17.18261719	+1.08544922	-1.20410156	+60.55664063	-71.10351563	-70.20263672	+5172	+16.02246094	-2.93994141	-4.64941406	+42.62695313	-49.65820313	-80.31005859	+3788
+1458240711.23250010	+16.63330078	-2.26318359	-0.72070313	-12.91992188	-66.40136719	-69.34570313	+6080	+17.18701172	+1.09423828	-1.16455078	+61.47949219	-71.47705078	-71.19140625	+5192	+16.03564453	-2.93994141	-4.64062500	+42.80273438	-49.79003906	-80.68359375	+3804
+1458240711.23659990	+16.62890625	-2.24121094	-0.69873047	-13.24951172	-66.73095703	-69.01611328	+6092	+17.18701172	+1.10742188	-1.13818359	+62.13867188	-71.80664063	-71.91650391	+5208	+16.04882813	-2.93994141	-4.63183594	+42.93457031	-49.89990234	-81.03515625	+3820
+1458240711.24079990	+16.62890625	-2.22802734	-0.67675781	-13.60107422	-67.03857422	-68.70849609	+6104	+17.19140625	+1.11621094	-1.11621094	+62.92968750	-72.13623047	-72.75146484	+5220	+16.05761719	-2.93554688	-4.63183594	+43.06640625	-50.00976563	-81.29882813	+3840
+1458240711.24499990	+16.62011719	-2.22363281	-0.65478516	-14.04052734	-67.32421875	-68.35693359	+6112	+17.19140625	+1.11621094	-1.08984375	+63.67675781	-72.48779297	-73.60839844	+5236	+16.06201172	-2.92675781	-4.62744141	+43.15429688	-50.14160156	-81.54052734	+3860
+1458240711.24910000	+16.61572266	-2.22363281	-0.64599609	-14.47998047	-67.54394531	-68.04931641	+6120	+17.19140625	+1.11621094	-1.07666016	+64.22607422	-72.77343750	-74.28955078	+5244	+16.07519531	-2.91796875	-4.61865234	+43.24218750	-50.31738281	-81.80419922	+3880
+1458240711.25330000	+16.60693359	-2.21923828	-0.64160156	-14.89746094	-67.78564453	-67.74169922	+6124	+17.18701172	+1.11621094	-1.06347656	+64.84130859	-73.08105469	-75.01464844	+5256	+16.08398438	-2.90917969	-4.61425781	+43.33007813	-50.51513672	-82.02392578	+3900
+1458240711.25749990	+16.59814453	-2.22802734	-0.63281250	-15.33691406	-68.00537109	-67.47802734	+6132	+17.18261719	+1.10742188	-1.05029297	+65.47851563	-73.38867188	-75.80566406	+5272	+16.09277344	-2.90039063	-4.60546875	+43.37402344	-50.71289063	-82.22167969	+3916
+1458240711.26580000	+16.58935547	-2.25000000	-0.65039063	-15.95214844	-68.29101563	-67.28027344	+6140	+17.18261719	+1.08544922	-1.03271484	+66.57714844	-74.00390625	-77.21191406	+5292	+16.11474609	-2.89160156	-4.58349609	+43.41796875	-51.17431641	-82.59521484	+3944
+1458240711.27000000	+16.58496094	-2.26757813	-0.66357422	-16.21582031	-68.37890625	-67.23632813	+6148	+17.17822266	+1.07226563	-1.02832031	+67.12646484	-74.31152344	-77.91503906	+5304	+16.12792969	-2.88720703	-4.57910156	+43.37402344	-51.37207031	-82.68310547	+3952
+1458240711.27410010	+16.58056641	-2.28515625	-0.68115234	-16.47949219	-68.44482422	-67.23632813	+6152	+17.17382813	+1.05908203	-1.02832031	+67.52197266	-74.59716797	-78.48632813	+5312	+16.13671875	-2.88281250	-4.57470703	+43.30810547	-51.59179688	-82.77099609	+3960
+1458240711.27830000	+16.57177734	-2.30712891	-0.69873047	-16.76513672	-68.53271484	-67.23632813	+6156	+17.16503906	+1.05029297	-1.03271484	+67.87353516	-74.86083984	-78.96972656	+5324	+16.14111328	-2.87841797	-4.57470703	+43.22021484	-51.74560547	-82.79296875	+3964
+1458240711.28250000	+16.56298828	-2.32031250	-0.72070313	-16.98486328	-68.59863281	-67.23632813	+6156	+17.15625000	+1.03271484	-1.03710938	+68.15917969	-75.16845703	-79.43115234	+5340	+16.14550781	-2.86523438	-4.57470703	+43.13232422	-51.94335938	-82.79296875	+3964
+1458240711.28660010	+16.56298828	-2.33789063	-0.72949219	-17.13867188	-68.73046875	-67.32421875	+6156	+17.15185547	+1.01074219	-1.03271484	+68.64257813	-75.47607422	-80.11230469	+5352	+16.15429688	-2.85644531	-4.57031250	+43.06640625	-52.14111328	-82.81494141	+3968
+1458240711.29080010	+16.55859375	-2.35107422	-0.73388672	-17.29248047	-68.88427734	-67.41210938	+6156	+17.14746094	+0.99316406	-1.02832031	+69.21386719	-75.80566406	-80.85937500	+5364	+16.15869141	-2.84765625	-4.56591797	+43.00048828	-52.31689453	-82.88085938	+3964
+1458240711.29500010	+16.55419922	-2.35986328	-0.74267578	-17.29248047	-68.99414063	-67.60986328	+6152	+17.14746094	+0.98876953	-1.02392578	+69.85107422	-76.15722656	-81.62841797	+5376	+16.16748047	-2.84326172	-4.55712891	+42.95654297	-52.47070313	-82.96875000	+3960
+1458240711.29909990	+16.55419922	-2.36425781	-0.74267578	-17.29248047	-69.19189453	-67.80761719	+6148	+17.14746094	+0.97998047	-1.01074219	+70.62011719	-76.50878906	-82.50732422	+5388	+16.17626953	-2.83447266	-4.55273438	+42.93457031	-52.62451172	-83.05664063	+3956
+1458240711.30329990	+16.55419922	-2.37304688	-0.74267578	-17.24853516	-69.34570313	-68.02734375	+6140	+17.14746094	+0.97558594	-1.00634766	+71.34521484	-76.83837891	-83.34228516	+5400	+16.17626953	-2.83007813	-4.54394531	+42.89062500	-52.71240234	-83.14453125	+3952
+1458240711.30749990	+16.55419922	-2.36425781	-0.74267578	-17.09472656	-69.52148438	-68.29101563	+6136	+17.14746094	+0.97558594	-0.99755859	+72.09228516	-77.18994141	-84.17724609	+5412	+16.18505859	-2.82128906	-4.54394531	+42.84667969	-52.80029297	-83.23242188	+3948
+1458240711.31580000	+16.54541016	-2.34228516	-0.70312500	-16.83105469	-70.13671875	-68.75244141	+6136	+17.14746094	+0.97119141	-0.96679688	+74.26757813	-77.93701172	-86.50634766	+5436	+16.18945313	-2.79931641	-4.53515625	+42.91259766	-52.84423828	-83.45214844	+3944
+1458240711.31990000	+16.54541016	-2.32031250	-0.67236328	-16.58935547	-70.46630859	-69.01611328	+6140	+17.14746094	+0.97558594	-0.94482422	+75.58593750	-78.31054688	-87.89062500	+5452	+16.19384766	-2.79492188	-4.53076172	+42.97851563	-52.86621094	-83.67187500	+3944
+1458240711.32410000	+16.54541016	-2.29833984	-0.63720703	-16.25976563	-70.86181641	-69.34570313	+6148	+17.15185547	+0.97998047	-0.92285156	+77.12402344	-78.70605469	-89.47265625	+5464	+16.19824219	-2.79052734	-4.51757813	+43.08837891	-52.86621094	-83.93554688	+3944
+1458240711.32830000	+16.54980469	-2.27197266	-0.60205078	-15.90820313	-71.23535156	-69.71923828	+6152	+17.16064453	+0.99316406	-0.89648438	+78.88183594	-79.10156250	-91.25244141	+5480	+16.20703125	-2.78613281	-4.48681641	+43.37402344	-52.88818359	-84.59472656	+3952
+1458240711.33240010	+16.54980469	-2.24560547	-0.57128906	-15.42480469	-71.58691406	-70.20263672	+6156	+17.17382813	+1.00195313	-0.87011719	+80.81542969	-79.49707031	-93.16406250	+5492	+16.21582031	-2.78613281	-4.46923828	+43.59375000	-52.84423828	-85.03417969	+3964
+1458240711.34080000	+16.54541016	-2.18847656	-0.50537109	-14.39208984	-72.26806641	-71.25732422	+6172	+17.18261719	+1.02392578	-0.82617188	+84.68261719	-80.22216797	-97.03125000	+5512	+16.22021484	-2.77734375	-4.43847656	+43.96728516	-52.69042969	-85.75927734	+3988
+1458240711.34489990	+16.54541016	-2.16650391	-0.47460938	-13.86474609	-72.61962891	-71.78466797	+6180	+17.18701172	+1.03271484	-0.80419922	+86.90185547	-80.57373047	-99.27246094	+5524	+16.21582031	-2.77294922	-4.42089844	+44.09912109	-52.62451172	-86.08886719	+4004
+1458240711.34910010	+16.54541016	-2.14013672	-0.44384766	-13.24951172	-72.94921875	-72.42187500	+6188	+17.19140625	+1.03710938	-0.78662109	+89.09912109	-80.92529297	-101.51367188	+5532	+16.21582031	-2.77294922	-4.40332031	+44.25292969	-52.58056641	-86.46240234	+4020
+1458240711.35739990	+16.54541016	-2.12255859	-0.41748047	-12.74414063	-73.19091797	-72.99316406	+6192	+17.20019531	+1.04150391	-0.74707031	+94.48242188	-81.56250000	-106.96289063	+5544	+16.21582031	-2.77294922	-4.35937500	+44.58251953	-52.53662109	-87.20947266	+4056
+1458240711.36579990	+16.54101563	-2.10058594	-0.39550781	-11.73339844	-73.56445313	-74.17968750	+6196	+17.20898438	+1.04150391	-0.72949219	+99.58007813	-82.15576172	-112.14843750	+5552	+16.22460938	-2.77294922	-4.31982422	+44.73632813	-52.58056641	-87.78076172	+4096
+1458240711.36990000	+16.54101563	-2.09619141	-0.38671875	-11.09619141	-73.71826172	-74.94873047	+6196	+17.20898438	+1.03271484	-0.72070313	+102.17285156	-82.39746094	-114.85107422	+5556	+16.22460938	-2.76855469	-4.30664063	+44.73632813	-52.60253906	-87.91259766	+4112
+1458240711.37410000	+16.53662109	-2.09179688	-0.38232422	-10.45898438	-73.85009766	-75.73974609	+6196	+17.20898438	+1.01953125	-0.72070313	+104.65576172	-82.59521484	-117.44384766	+5560	+16.22021484	-2.76855469	-4.30224609	+44.64843750	-52.60253906	-87.97851563	+4128
+1458240711.37830000	+16.53222656	-2.09179688	-0.38671875	-9.62402344	-73.95996094	-76.83837891	+6192	+17.20458984	+1.00195313	-0.72509766	+107.02880859	-82.79296875	-119.94873047	+5564	+16.22021484	-2.75976563	-4.29785156	+44.56054688	-52.60253906	-87.95654297	+4140
+1458240711.38240000	+16.52783203	-2.09619141	-0.39550781	-8.89892578	-74.04785156	-77.80517578	+6192	+17.19580078	+0.98876953	-0.72949219	+109.51171875	-82.96875000	-122.56347656	+5572	+16.21142578	-2.75097656	-4.29785156	+44.40673828	-52.64648438	-87.93457031	+4148
+1458240711.38660000	+16.52343750	-2.10498047	-0.40429688	-8.28369141	-74.09179688	-78.70605469	+6192	+17.19580078	+0.97558594	-0.72509766	+112.47802734	-83.12255859	-125.70556641	+5576	+16.20703125	-2.75097656	-4.28906250	+44.23095703	-52.73437500	-87.89062500	+4156
+1458240711.39070010	+16.51904297	-2.11816406	-0.42187500	-7.62451172	-74.09179688	-79.67285156	+6192	+17.19140625	+0.95361328	-0.73388672	+114.56542969	-83.29833984	-127.99072266	+5584	+16.20263672	-2.74658203	-4.28466797	+44.05517578	-52.82226563	-87.80273438	+4156
+1458240711.39910010	+16.51025391	-2.14892578	-0.45263672	-6.50390625	-74.04785156	-81.40869141	+6192	+17.18701172	+0.91845703	-0.74267578	+119.28955078	-83.49609375	-133.08837891	+5600	+16.19824219	-2.73339844	-4.28027344	+43.70361328	-52.93212891	-87.62695313	+4160
+1458240711.40319990	+16.50146484	-2.16650391	-0.47021484	-5.97656250	-74.00390625	-82.24365234	+6192	+17.18261719	+0.89648438	-0.75146484	+121.02539063	-83.60595703	-135.02197266	+5608	+16.19824219	-2.72460938	-4.28906250	+43.48388672	-52.95410156	-87.45117188	+4156
+1458240711.40739990	+16.49707031	-2.17968750	-0.48779297	-5.51513672	-73.91601563	-82.96875000	+6188	+17.17822266	+0.88769531	-0.76025391	+122.73925781	-83.69384766	-136.88964844	+5616	+16.19384766	-2.71582031	-4.29345703	+43.24218750	-52.97607422	-87.23144531	+4156
+1458240711.41160010	+16.49267578	-2.19287109	-0.50097656	-5.09765625	-73.89404297	-83.62792969	+6184	+17.17382813	+0.87451172	-0.75585938	+125.39794922	-83.71582031	-139.70214844	+5624	+16.18505859	-2.70703125	-4.29785156	+43.00048828	-52.97607422	-87.03369141	+4152
+1458240711.41570000	+16.49267578	-2.20166016	-0.50976563	-4.74609375	-73.85009766	-84.22119141	+6180	+17.16943359	+0.86132813	-0.75585938	+127.04589844	-83.75976563	-141.52587891	+5632	+16.17626953	-2.70703125	-4.29785156	+42.84667969	-52.99804688	-86.96777344	+4144
+1458240711.41989990	+16.48828125	-2.20605469	-0.51416016	-4.35058594	-73.82812500	-84.79248047	+6172	+17.16943359	+0.85253906	-0.76025391	+128.67187500	-83.82568359	-143.30566406	+5636	+16.17187500	-2.69824219	-4.29345703	+42.71484375	-52.99804688	-86.90185547	+4136
+1458240711.42820000	+16.48388672	-2.20605469	-0.50097656	-3.62548828	-73.93798828	-85.82519531	+6160	+17.17382813	+0.84375000	-0.73828125	+133.22021484	-83.82568359	-148.11767578	+5652	+16.16308594	-2.68066406	-4.28027344	+42.58300781	-53.02001953	-86.87988281	+4128
+1458240711.43660000	+16.48388672	-2.19287109	-0.47021484	-2.72460938	-74.09179688	-86.92382813	+6152	+17.18701172	+0.85253906	-0.71630859	+137.54882813	-83.80371094	-152.60009766	+5664	+16.16308594	-2.67626953	-4.26269531	+42.53906250	-52.93212891	-87.01171875	+4120
+1458240711.44490000	+16.47949219	-2.16650391	-0.42187500	-1.71386719	-74.31152344	-88.04443359	+6152	+17.19580078	+0.87011719	-0.67675781	+142.53662109	-83.69384766	-157.65380859	+5680	+16.15869141	-2.66748047	-4.24072266	+42.56103516	-52.80029297	-87.23144531	+4124
+1458240711.45320010	+16.48388672	-2.13134766	-0.36474609	-0.61523438	-74.57519531	-89.18701172	+6156	+17.20898438	+0.89208984	-0.63281250	+148.31542969	-83.54003906	-163.47656250	+5692	+16.14990234	-2.65869141	-4.20556641	+42.62695313	-52.66845703	-87.49511719	+4132
+1458240711.45740010	+16.48388672	-2.11376953	-0.32958984	+0.00000000	-74.72900391	-89.82421875	+6160	+17.21777344	+0.90087891	-0.60644531	+151.65527344	-83.38623047	-166.86035156	+5696	+16.14550781	-2.65429688	-4.18798828	+42.69287109	-52.60253906	-87.69287109	+4140
+1458240711.46569990	+16.48828125	-2.08300781	-0.26367188	+1.51611328	-75.03662109	-91.45019531	+6172	+17.23535156	+0.91845703	-0.56689453	+158.31298828	-83.12255859	-173.58398438	+5700	+16.14990234	-2.64990234	-4.13964844	+42.82470703	-52.53662109	-88.08837891	+4164
+1458240711.47400000	+16.49267578	-2.06103516	-0.19775391	+3.36181641	-75.27832031	-93.42773438	+6180	+17.24853516	+0.93164063	-0.53613281	+165.36621094	-82.74902344	+179.25292969	+5700	+16.14111328	-2.64990234	-4.10449219	+42.75878906	-52.42675781	-88.26416016	+4184
+1458240711.48239990	+16.49267578	-2.04345703	-0.14941406	+5.51513672	-75.43212891	-95.80078125	+6188	+17.25292969	+0.92724609	-0.48339844	+172.81494141	-81.95800781	+171.58447266	+5700	+16.12792969	-2.63671875	-4.08251953	+42.49511719	-52.33886719	-88.11035156	+4208
+1458240711.48650000	+16.49267578	-2.04785156	-0.13623047	+6.61376953	-75.45410156	-97.05322266	+6188	+17.25732422	+0.92285156	-0.48779297	+176.33056641	-81.73828125	+167.95898438	+5700	+16.12353516	-2.63232422	-4.06933594	+42.31933594	-52.36083984	-88.02246094	+4216
+1458240711.49490000	+16.49707031	-2.06103516	-0.11865234	+9.09667969	-75.41015625	-99.86572266	+6188	+17.25292969	+0.90087891	-0.47021484	-177.20947266	-80.77148438	+161.08154297	+5700	+16.11474609	-2.62353516	-4.06054688	+41.79199219	-52.38281250	-87.56103516	+4224
+1458240711.50320010	+16.49707031	-2.09179688	-0.13183594	+11.55761719	-75.12451172	-102.70019531	+6192	+17.24414063	+0.86132813	-0.47900391	-171.69433594	-79.89257813	+154.99511719	+5708	+16.10595703	-2.61474609	-4.05615234	+41.13281250	-52.40478516	-86.92382813	+4224
+1458240711.51149990	+16.50146484	-2.13134766	-0.16699219	+13.75488281	-74.72900391	-105.24902344	+6196	+17.23095703	+0.82617188	-0.48779297	-166.92626953	-78.85986328	+149.63378906	+5720	+16.09277344	-2.59716797	-4.06933594	+40.31982422	-52.42675781	-86.00097656	+4220
+1458240711.51990010	+16.50146484	-2.16650391	-0.20654297	+15.75439453	-74.28955078	-107.46826172	+6200	+17.21337891	+0.78222656	-0.50537109	-162.94921875	-77.87109375	+144.95361328	+5744	+16.07080078	-2.57958984	-4.08251953	+39.41894531	-52.40478516	-85.01220703	+4208
+1458240711.52399990	+16.50146484	-2.18408203	-0.22412109	+16.72119141	-74.11376953	-108.52294922	+6200	+17.20898438	+0.75585938	-0.50097656	-161.41113281	-77.27783203	+143.04199219	+5756	+16.06201172	-2.57519531	-4.08691406	+39.00146484	-52.42675781	-84.55078125	+4196
+1458240711.53239990	+16.50585938	-2.20605469	-0.26367188	+18.43505859	-73.69628906	-110.25878906	+6200	+17.19580078	+0.71630859	-0.53613281	-158.26904297	-76.48681641	+139.17480469	+5788	+16.06201172	-2.57080078	-4.08691406	+38.73779297	-52.42675781	-84.26513672	+4172
+1458240711.54070000	+16.51025391	-2.21923828	-0.28125000	+19.97314453	-73.38867188	-111.70898438	+6196	+17.18701172	+0.68994141	-0.52734375	-155.93994141	-75.47607422	+136.23046875	+5812	+16.05322266	-2.56201172	-4.09130859	+38.32031250	-52.40478516	-83.78173828	+4152
+1458240711.54900000	+16.51904297	-2.21044922	-0.28125000	+21.48925781	-73.16894531	-113.00537109	+6196	+17.19140625	+0.67236328	-0.51855469	-153.94042969	-74.50927734	+133.63769531	+5840	+16.04882813	-2.54882813	-4.09130859	+37.81494141	-52.31689453	-83.21044922	+4132
+1458240711.55320000	+16.51904297	-2.20166016	-0.27246094	+22.25830078	-73.14697266	-113.62060547	+6200	+17.19140625	+0.66796875	-0.50537109	-152.97363281	-74.06982422	+132.42919922	+5848	+16.04003906	-2.54443359	-4.08691406	+37.52929688	-52.25097656	-82.90283203	+4124
+1458240711.56150010	+16.52783203	-2.17529297	-0.23291016	+24.01611328	-73.12500000	-115.00488281	+6208	+17.19580078	+0.65917969	-0.47460938	-151.50146484	-73.16894531	+130.53955078	+5868	+16.02685547	-2.53564453	-4.07812500	+37.15576172	-52.11914063	-82.52929688	+4112
+1458240711.56979990	+16.54101563	-2.14453125	-0.18896484	+25.70800781	-73.10302734	-116.32324219	+6224	+17.20898438	+0.66357422	-0.44384766	-150.05126953	-72.37792969	+128.80371094	+5880	+16.02246094	-2.52685547	-4.05615234	+36.87011719	-51.96533203	-82.33154297	+4108
+1458240711.57820010	+16.54980469	-2.10937500	-0.13623047	+27.53173828	-73.10302734	-117.75146484	+6244	+17.22216797	+0.66796875	-0.40429688	-149.04052734	-71.56494141	+127.57324219	+5888	+16.01367188	-2.52246094	-4.03857422	+36.71630859	-51.78955078	-82.22167969	+4112
+1458240711.58229990	+16.55419922	-2.09179688	-0.10986328	+28.45458984	-73.08105469	-118.49853516	+6256	+17.22656250	+0.66796875	-0.38232422	-148.62304688	-71.14746094	+127.04589844	+5892	+16.00927734	-2.51806641	-4.02978516	+36.62841797	-51.70166016	-82.19970703	+4112
+1458240711.59069990	+16.56298828	-2.06103516	-0.05712891	+30.21240234	-72.99316406	-119.94873047	+6276	+17.23535156	+0.66796875	-0.35595703	-147.87597656	-70.46630859	+126.12304688	+5892	+15.99609375	-2.51367188	-4.01220703	+36.47460938	-51.54785156	-82.13378906	+4124
+1458240711.59900000	+16.57177734	-2.04345703	-0.02636719	+31.70654297	-72.79541016	-121.24511719	+6292	+17.23095703	+0.65478516	-0.33837891	-147.37060547	-69.89501953	+125.46386719	+5888	+15.98730469	-2.50488281	-3.99462891	+36.29882813	-51.41601563	-82.04589844	+4132
+1458240711.60730000	+16.57617188	-2.04345703	-0.02197266	+32.56347656	-72.39990234	-122.10205078	+6300	+17.22656250	+0.64160156	-0.35156250	-146.77734375	-69.49951172	+124.80468750	+5884	+15.98291016	-2.49609375	-3.99023438	+35.99121094	-51.32812500	-81.78222656	+4140
+1458240711.61570000	+16.57617188	-2.06103516	-0.04833984	+32.89306641	-71.91650391	-122.58544922	+6308	+17.21337891	+0.61962891	-0.36914063	-146.46972656	-69.16992188	+124.38720703	+5884	+15.96533203	-2.48291016	-3.99462891	+35.57373047	-51.26220703	-81.36474609	+4140
+1458240711.62809990	+16.56738281	-2.10937500	-0.11425781	+32.71728516	-71.10351563	-122.87109375	+6324	+17.18261719	+0.58447266	-0.40869141	-146.16210938	-68.90625000	+123.96972656	+5896	+15.94775391	-2.46533203	-4.00781250	+34.84863281	-51.17431641	-80.66162109	+4132
+1458240711.63229990	+16.56738281	-2.12695313	-0.14062500	+32.54150391	-70.81787109	-122.87109375	+6328	+17.17382813	+0.57568359	-0.43066406	-146.05224609	-68.90625000	+123.81591797	+5904	+15.94335938	-2.46093750	-4.01220703	+34.62890625	-51.17431641	-80.44189453	+4128
+1458240711.64060000	+16.56298828	-2.15771484	-0.19775391	+32.14599609	-70.26855469	-122.89306641	+6332	+17.16064453	+0.55371094	-0.45263672	-146.11816406	-68.84033203	+123.83789063	+5920	+15.93457031	-2.44335938	-4.02539063	+34.18945313	-51.13037109	-80.02441406	+4112
+1458240711.64899990	+16.55859375	-2.18847656	-0.24609375	+31.75048828	-69.78515625	-122.91503906	+6332	+17.14746094	+0.54931641	-0.47021484	-146.18408203	-68.79638672	+123.94775391	+5936	+15.92138672	-2.43017578	-4.03417969	+33.81591797	-51.06445313	-79.67285156	+4092
+1458240711.65730000	+16.55859375	-2.20605469	-0.27685547	+31.66259766	-69.43359375	-123.20068359	+6324	+17.14306641	+0.54931641	-0.47900391	-146.31591797	-68.77441406	+124.05761719	+5952	+15.90820313	-2.42138672	-4.03857422	+33.61816406	-51.02050781	-79.56298828	+4068
+1458240711.66560010	+16.55859375	-2.20605469	-0.28125000	+31.90429688	-69.21386719	-123.72802734	+6312	+17.14746094	+0.55371094	-0.47021484	-146.55761719	-68.70849609	+124.34326172	+5964	+15.90380859	-2.41699219	-4.03417969	+33.57421875	-50.93261719	-79.65087891	+4044
+1458240711.67400000	+16.55859375	-2.18408203	-0.26806641	+32.45361328	-69.12597656	-124.43115234	+6308	+17.15625000	+0.57128906	-0.46142578	-146.73339844	-68.64257813	+124.60693359	+5976	+15.90380859	-2.41259766	-4.02539063	+33.66210938	-50.84472656	-79.91455078	+4028
+1458240711.68230010	+16.55859375	-2.14892578	-0.22412109	+33.37646484	-69.16992188	-125.46386719	+6312	+17.16064453	+0.58886719	-0.44824219	-146.93115234	-68.55468750	+124.87060547	+5988	+15.89941406	-2.40820313	-4.01220703	+33.85986328	-50.73486328	-80.28808594	+4016
+1458240711.69059990	+16.55859375	-2.10498047	-0.17138672	+34.43115234	-69.30175781	-126.56250000	+6320	+17.16943359	+0.60644531	-0.43066406	-147.10693359	-68.44482422	+125.11230469	+5992	+15.89941406	-2.40820313	-3.99462891	+34.10156250	-50.62500000	-80.77148438	+4008
+1458240711.70310000	+16.56298828	-2.03027344	-0.08789063	+36.10107422	-69.49951172	-128.23242188	+6340	+17.18261719	+0.64160156	-0.39990234	-147.34863281	-68.29101563	+125.46386719	+5988	+15.89501953	-2.40380859	-3.96826172	+34.51904297	-50.47119141	-81.56250000	+4016
+1458240711.71560000	+16.55419922	-1.98193359	-0.05273438	+37.02392578	-69.52148438	-129.19921875	+6348	+17.19140625	+0.66796875	-0.38232422	-147.50244141	-68.18115234	+125.72753906	+5976	+15.88623047	-2.39941406	-3.95507813	+34.71679688	-50.31738281	-82.04589844	+4028
+1458240711.72390010	+16.54980469	-1.97314453	-0.06152344	+37.06787109	-69.45556641	-129.44091797	+6348	+17.19140625	+0.68554688	-0.38232422	-147.59033203	-68.13720703	+125.81542969	+5964	+15.87744141	-2.39062500	-3.95947266	+34.67285156	-50.27343750	-82.11181641	+4036
+1458240711.73230000	+16.54541016	-1.98632813	-0.10107422	+36.60644531	-69.23583984	-129.19921875	+6352	+17.19140625	+0.69433594	-0.39111328	-147.63427734	-68.13720703	+125.85937500	+5948	+15.86865234	-2.38183594	-3.97705078	+34.47509766	-50.22949219	-81.93603516	+4048
+1458240711.74060010	+16.54541016	-2.00830078	-0.16699219	+35.77148438	-68.90625000	-128.62792969	+6356	+17.18701172	+0.69433594	-0.41308594	-147.61230469	-68.24707031	+125.83740234	+5940	+15.85546875	-2.37304688	-4.00341797	+34.21142578	-50.18554688	-81.62841797	+4048
+1458240711.74889990	+16.54101563	-2.03906250	-0.25488281	+34.69482422	-68.51074219	-127.85888672	+6360	+17.17822266	+0.69433594	-0.44384766	-147.54638672	-68.42285156	+125.70556641	+5932	+15.84228516	-2.35986328	-4.03857422	+33.88183594	-50.11962891	-81.23291016	+4048
+1458240711.75729990	+16.54101563	-2.06982422	-0.33837891	+33.61816406	-68.13720703	-127.08984375	+6360	+17.17382813	+0.68554688	-0.48339844	-147.45849609	-68.62060547	+125.55175781	+5932	+15.82910156	-2.34667969	-4.07373047	+33.57421875	-50.03173828	-80.83740234	+4040
+1458240711.76140000	+16.54101563	-2.08300781	-0.38232422	+33.13476563	-67.93945313	-126.73828125	+6356	+17.16943359	+0.68115234	-0.50097656	-147.41455078	-68.73046875	+125.46386719	+5932	+15.82470703	-2.33789063	-4.09130859	+33.44238281	-49.98779297	-80.63964844	+4032
+1458240711.76979990	+16.54980469	-2.09619141	-0.47021484	+32.18994141	-67.54394531	-125.96923828	+6344	+17.16503906	+0.67675781	-0.54492188	-147.23876953	-68.97216797	+125.24414063	+5932	+15.81152344	-2.32031250	-4.13525391	+33.15673828	-49.85595703	-80.24414063	+4016
+1458240711.77810000	+16.55859375	-2.09179688	-0.54052734	+31.50878906	-67.21435547	-125.39794922	+6324	+17.16064453	+0.67675781	-0.58886719	-147.01904297	-69.23583984	+124.98046875	+5936	+15.79833984	-2.30273438	-4.17919922	+32.95898438	-49.63623047	-79.91455078	+3996
+1458240711.78640010	+16.56738281	-2.06542969	-0.58886719	+31.17919922	-67.01660156	-125.02441406	+6304	+17.15625000	+0.68554688	-0.62841797	-146.68945313	-69.49951172	+124.69482422	+5936	+15.78515625	-2.28076172	-4.22314453	+32.87109375	-49.39453125	-79.71679688	+3976
+1458240711.79889990	+16.59375000	-1.98632813	-0.62402344	+31.24511719	-66.84082031	-124.78271484	+6272	+17.16064453	+0.71630859	-0.68554688	-146.05224609	-69.87304688	+124.16748047	+5936	+15.76757813	-2.24560547	-4.28906250	+32.95898438	-48.93310547	-79.67285156	+3944
+1458240711.81970000	+16.63769531	-1.80615234	-0.66796875	+31.88232422	-66.64306641	-124.62890625	+6232	+17.18261719	+0.84375000	-0.83056641	-143.76708984	-70.86181641	+122.47558594	+5928	+15.73681641	-2.17529297	-4.43408203	+33.46435547	-47.83447266	-79.82666016	+3924
+1458240711.82810000	+16.65527344	-1.73583984	-0.70312500	+32.10205078	-66.44531250	-124.51904297	+6220	+17.19140625	+0.93164063	-0.92724609	-142.25097656	-71.45507813	+121.39892578	+5920	+15.72363281	-2.13134766	-4.50878906	+33.66210938	-47.30712891	-79.80468750	+3928
+1458240711.83640000	+16.67724609	-1.67431641	-0.76464844	+32.10205078	-66.13769531	-124.25537109	+6208	+17.19580078	+1.01074219	-1.03710938	-140.75683594	-72.09228516	+120.27832031	+5904	+15.70605469	-2.09179688	-4.59667969	+33.75000000	-46.82373047	-79.62890625	+3932
+1458240711.84470010	+16.69042969	-1.63037109	-0.85693359	+31.86035156	-65.65429688	-123.79394531	+6196	+17.18701172	+1.08984375	-1.16015625	-139.21875000	-72.77343750	+119.15771484	+5892	+15.68408203	-2.04785156	-4.68896484	+33.72802734	-46.36230469	-79.25537109	+3928
+1458240711.85299990	+16.70361328	-1.59960938	-0.97998047	+31.39892578	-65.03906250	-123.22265625	+6180	+17.17822266	+1.14697266	-1.28759766	-137.85644531	-73.41064453	+118.14697266	+5876	+15.66650391	-1.99951172	-4.78564453	+33.61816406	-45.96679688	-78.79394531	+3920
+1458240711.86139990	+16.71240234	-1.57324219	-1.12060547	+30.95947266	-64.35791016	-122.69531250	+6156	+17.16503906	+1.19970703	-1.40625000	-136.77978516	-74.00390625	+117.35595703	+5860	+15.64453125	-1.95556641	-4.87792969	+33.50830078	-45.63720703	-78.33251953	+3904
+1458240711.86970000	+16.72119141	-1.55126953	-1.27880859	+30.52001953	-63.54492188	-122.18994141	+6128	+17.14746094	+1.25244141	-1.53369141	-135.72509766	-74.61914063	+116.58691406	+5844	+15.63134766	-1.90722656	-4.97460938	+33.42041016	-45.30761719	-77.91503906	+3872
+1458240711.87800000	+16.72998047	-1.52050781	-1.44140625	+30.19042969	-62.73193359	-121.77246094	+6096	+17.12548828	+1.31835938	-1.66552734	-134.62646484	-75.25634766	+115.83984375	+5832	+15.61376953	-1.85888672	-5.07568359	+33.37646484	-44.93408203	-77.54150391	+3836
+1458240711.88640000	+16.73437500	-1.47216797	-1.59082031	+30.19042969	-62.02880859	-121.61865234	+6060	+17.10791016	+1.39306641	-1.78857422	-133.63769531	-75.80566406	+115.24658203	+5820	+15.59179688	-1.80615234	-5.17236328	+33.44238281	-44.53857422	-77.27783203	+3792
+1458240711.89470010	+16.74755859	-1.39746094	-1.70947266	+30.65185547	-61.47949219	-121.83837891	+6016	+17.09472656	+1.48095703	-1.89843750	-132.84667969	-76.33300781	+114.87304688	+5804	+15.57421875	-1.74902344	-5.26904297	+33.68408203	-44.12109375	-77.25585938	+3748
+1458240711.90300010	+16.75634766	-1.29199219	-1.79296875	+31.50878906	-61.08398438	-122.32177734	+5968	+17.08593750	+1.59082031	-1.99511719	-132.18750000	-76.77246094	+114.69726563	+5788	+15.56103516	-1.69189453	-5.36132813	+34.12353516	-43.65966797	-77.47558594	+3700
+1458240711.92800000	+16.77832031	-0.91845703	-1.93798828	+35.11230469	-60.42480469	-124.51904297	+5824	+17.07714844	+1.91601563	-2.25439453	-130.62744141	-78.00292969	+114.43359375	+5716	+15.50390625	-1.50732422	-5.58984375	+35.94726563	-42.18750000	-78.77197266	+3608
+1458240711.94470000	+16.78710938	-0.68994141	-2.06103516	+37.19970703	-59.76562500	-125.74951172	+5728	+17.06835938	+2.10937500	-2.43017578	-129.83642578	-78.92578125	+114.32373047	+5664	+15.46435547	-1.36669922	-5.73486328	+37.04589844	-41.33056641	-79.36523438	+3592
+1458240711.95300010	+16.78271484	-0.61083984	-2.15332031	+37.81494141	-59.28222656	-126.12304688	+5680	+17.05517578	+2.18408203	-2.52685547	-129.39697266	-79.40917969	+114.08203125	+5640	+15.44677734	-1.30078125	-5.80517578	+37.33154297	-41.08886719	-79.36523438	+3580
+1458240711.96129990	+16.77832031	-0.54492188	-2.25439453	+38.27636719	-58.75488281	-126.40869141	+5628	+17.04199219	+2.24560547	-2.62353516	-129.24316406	-79.91455078	+114.10400391	+5620	+15.43359375	-1.23486328	-5.87548828	+37.57324219	-40.89111328	-79.29931641	+3564
+1458240711.96970010	+16.77392578	-0.48779297	-2.38183594	+38.47412109	-58.09570313	-126.49658203	+5576	+17.02441406	+2.31591797	-2.72460938	-128.80371094	-80.44189453	+113.86230469	+5604	+15.42480469	-1.16455078	-5.96337891	+37.68310547	-40.67138672	-79.03564453	+3536
+1458240711.97799990	+16.76513672	-0.43945313	-2.50488281	+38.62792969	-57.45849609	-126.54052734	+5516	+17.00244141	+2.37744141	-2.81689453	-128.54003906	-80.94726563	+113.81835938	+5592	+15.40722656	-1.09423828	-6.03808594	+37.81494141	-40.49560547	-78.83789063	+3504
+1458240711.98630000	+16.75195313	-0.39111328	-2.61914063	+38.78173828	-56.90917969	-126.60644531	+5456	+16.97607422	+2.43896484	-2.90039063	-128.43017578	-81.40869141	+113.88427734	+5580	+15.39404297	-1.01953125	-6.11279297	+37.96875000	-40.36376953	-78.61816406	+3460
+1458240711.99050000	+16.74755859	-0.36474609	-2.66748047	+38.89160156	-56.68945313	-126.67236328	+5424	+16.96728516	+2.46972656	-2.93994141	-128.47412109	-81.62841797	+114.01611328	+5576	+15.38525391	-0.98437500	-6.14794922	+38.05664063	-40.31982422	-78.57421875	+3428
+1458240711.99880000	+16.73876953	-0.29003906	-2.75537109	+39.24316406	-56.31591797	-126.82617188	+5360	+16.94531250	+2.55322266	-3.00585938	-128.56201172	-81.95800781	+114.43359375	+5572	+15.38085938	-0.91406250	-6.21386719	+38.36425781	-40.18798828	-78.59619141	+3372
+1458240712.00710010	+16.72998047	-0.19775391	-2.82128906	+39.70458984	-56.03027344	-127.02392578	+5304	+16.92333984	+2.64550781	-3.06738281	-128.60595703	-82.30957031	+114.85107422	+5568	+15.37646484	-0.84375000	-6.26660156	+38.75976563	-40.03417969	-78.77197266	+3316
+1458240712.01550010	+16.71679688	-0.09228516	-2.85205078	+40.34179688	-55.98632813	-127.33154297	+5248	+16.91015625	+2.74218750	-3.09814453	-129.28710938	-82.50732422	+115.90576172	+5560	+15.35449219	-0.77343750	-6.30615234	+39.28710938	-39.83642578	-79.07958984	+3264
+1458240712.02379990	+16.70361328	+0.02636719	-2.86083984	+41.17675781	-56.07421875	-127.77099609	+5196	+16.89697266	+2.84765625	-3.12451172	-129.90234375	-82.66113281	+116.93847656	+5556	+15.34570313	-0.69873047	-6.33251953	+39.92431641	-39.70458984	-79.56298828	+3216
+1458240712.03210000	+16.70361328	+0.15380859	-2.85205078	+42.03369141	-56.22802734	-128.23242188	+5140	+16.88818359	+2.96191406	-3.15087891	-130.20996094	-82.77099609	+117.68554688	+5544	+15.34130859	-0.63281250	-6.35888672	+40.53955078	-39.55078125	-80.06835938	+3176
+1458240712.04049990	+16.69482422	+0.29003906	-2.83886719	+43.00048828	-56.42578125	-128.75976563	+5092	+16.87500000	+3.06738281	-3.15527344	-131.08886719	-82.83691406	+118.98193359	+5528	+15.32812500	-0.56250000	-6.38085938	+41.19873047	-39.37500000	-80.55175781	+3152
+1458240712.04880000	+16.68603516	+0.40429688	-2.82128906	+43.81347656	-56.60156250	-129.22119141	+5044	+16.86181641	+3.16845703	-3.16845703	-131.57226563	-82.92480469	+119.81689453	+5512	+15.31494141	-0.48779297	-6.39843750	+41.74804688	-39.26513672	-80.92529297	+3136
+1458240712.05710010	+16.68164063	+0.50537109	-2.81689453	+44.49462891	-56.77734375	-129.61669922	+4992	+16.84423828	+3.26074219	-3.17724609	-131.81396484	-82.99072266	+120.41015625	+5496	+15.30175781	-0.40869141	-6.41601563	+42.23144531	-39.22119141	-81.18896484	+3120
+1458240712.06550000	+16.67724609	+0.59326172	-2.82128906	+45.06591797	-56.84326172	-129.94628906	+4944	+16.82226563	+3.34423828	-3.19482422	-131.85791016	-83.10058594	+120.78369141	+5476	+15.30615234	-0.34277344	-6.43359375	+42.56103516	-39.26513672	-81.34277344	+3108
+1458240712.07380010	+16.66845703	+0.65478516	-2.84765625	+45.37353516	-56.77734375	-130.14404297	+4892	+16.79589844	+3.41455078	-3.22119141	-131.85791016	-83.29833984	+121.02539063	+5456	+15.30175781	-0.27246094	-6.46435547	+42.73681641	-39.30908203	-81.25488281	+3088
+1458240712.08209990	+16.65527344	+0.69873047	-2.89160156	+45.46142578	-56.64550781	-130.16601563	+4840	+16.76953125	+3.47607422	-3.24755859	-131.87988281	-83.49609375	+121.26708984	+5444	+15.29296875	-0.19775391	-6.49951172	+42.82470703	-39.35302734	-80.96923828	+3068
+1458240712.09040000	+16.64208984	+0.73388672	-2.93994141	+45.48339844	-56.49169922	-130.14404297	+4800	+16.73437500	+3.53759766	-3.27832031	-131.37451172	-83.69384766	+120.98144531	+5436	+15.29296875	-0.12744141	-6.52148438	+42.84667969	-39.57275391	-80.72753906	+3028
+1458240712.09879990	+16.62890625	+0.77343750	-2.98388672	+45.52734375	-56.35986328	-130.12207031	+4768	+16.69921875	+3.59472656	-3.30468750	-131.26464844	-83.89160156	+121.11328125	+5432	+15.29296875	-0.06152344	-6.53906250	+42.91259766	-39.72656250	-80.55175781	+2984
+1458240712.10710000	+16.62011719	+0.81738281	-3.03222656	+45.54931641	-56.22802734	-130.05615234	+4744	+16.67285156	+3.65185547	-3.32226563	-131.39648438	-84.06738281	+121.46484375	+5432	+15.29736328	+0.00439453	-6.56103516	+42.97851563	-39.88037109	-80.33203125	+2936
+1458240712.11540010	+16.60253906	+0.86572266	-3.06298828	+45.65917969	-56.16210938	-130.05615234	+4724	+16.64208984	+3.72216797	-3.33544922	-131.48437500	-84.19921875	+121.81640625	+5440	+15.28857422	+0.07470703	-6.56982422	+43.15429688	-40.01220703	-80.22216797	+2884
+1458240712.12789990	+16.58056641	+0.96679688	-3.06298828	+46.20849609	-56.35986328	-130.27587891	+4708	+16.60693359	+3.83203125	-3.32226563	-132.56103516	-84.19921875	+123.31054688	+5456	+15.28857422	+0.17138672	-6.55664063	+43.65966797	-40.23193359	-80.48583984	+2820
+1458240712.13210010	+16.57617188	+1.01074219	-3.05419922	+46.49414063	-56.49169922	-130.42968750	+4704	+16.59814453	+3.87597656	-3.30908203	-133.02246094	-84.15527344	+123.94775391	+5460	+15.29296875	+0.20214844	-6.54785156	+43.92333984	-40.29785156	-80.68359375	+2804
+1458240712.14039990	+16.56738281	+1.10302734	-3.01464844	+47.19726563	-56.82128906	-130.84716797	+4696	+16.58496094	+3.96386719	-3.27832031	-134.23095703	-84.04541016	+125.48583984	+5476	+15.29736328	+0.26806641	-6.52148438	+44.49462891	-40.38574219	-81.12304688	+2780
+1458240712.14879990	+16.55419922	+1.19970703	-2.96191406	+47.98828125	-57.23876953	-131.35253906	+4692	+16.57617188	+4.05175781	-3.23437500	-135.37353516	-83.86962891	+126.91406250	+5488	+15.29736328	+0.33398438	-6.49951172	+45.04394531	-40.45166016	-81.54052734	+2772
+1458240712.15710000	+16.54541016	+1.29638672	-2.88720703	+48.93310547	-57.74414063	-132.01171875	+4684	+16.56738281	+4.13085938	-3.17724609	-136.77978516	-83.60595703	+128.58398438	+5504	+15.29296875	+0.39111328	-6.46435547	+45.65917969	-40.56152344	-82.04589844	+2784
+1458240712.16540000	+16.54101563	+1.39306641	-2.81689453	+49.87792969	-58.22753906	-132.67089844	+4672	+16.55859375	+4.20556641	-3.12011719	-138.09814453	-83.38623047	+130.10009766	+5512	+15.30615234	+0.45263672	-6.42919922	+46.20849609	-40.67138672	-82.50732422	+2800
+1458240712.17370010	+16.53222656	+1.47216797	-2.75976563	+50.60302734	-58.62304688	-133.19824219	+4652	+16.54980469	+4.27148438	-3.07617188	-138.86718750	-83.21044922	+131.06689453	+5512	+15.31054688	+0.50537109	-6.41162109	+46.58203125	-40.80322266	-82.74902344	+2820
+1458240712.18210010	+16.51904297	+1.53369141	-2.72021484	+51.17431641	-58.88671875	-133.59375000	+4628	+16.53222656	+4.32421875	-3.02343750	-139.63623047	-83.03466797	+131.96777344	+5516	+15.30175781	+0.56689453	-6.40722656	+46.80175781	-40.84716797	-82.68310547	+2836
+1458240712.19039990	+16.50585938	+1.57324219	-2.71142578	+51.43798828	-59.04052734	-133.74755859	+4600	+16.51464844	+4.35937500	-2.99267578	-140.03173828	-82.92480469	+132.42919922	+5516	+15.30615234	+0.61083984	-6.40283203	+46.86767578	-41.02294922	-82.55126953	+2848
+1458240712.19870000	+16.49267578	+1.60400391	-2.72021484	+51.50390625	-59.06250000	-133.74755859	+4580	+16.48828125	+4.39453125	-2.96630859	-140.16357422	-82.85888672	+132.64892578	+5516	+15.30615234	+0.66357422	-6.40722656	+46.84570313	-41.19873047	-82.30957031	+2852
+1458240712.20289990	+16.48828125	+1.61279297	-2.72900391	+51.45996094	-59.04052734	-133.68164063	+4572	+16.47949219	+4.40771484	-2.95751953	-140.11962891	-82.85888672	+132.64892578	+5516	+15.31054688	+0.68115234	-6.41162109	+46.82373047	-41.26464844	-82.17773438	+2848
+1458240712.21120000	+16.47509766	+1.63037109	-2.75537109	+51.28417969	-58.97460938	-133.46191406	+4560	+16.45312500	+4.43408203	-2.94433594	-139.83398438	-82.90283203	+132.45117188	+5516	+15.31054688	+0.73388672	-6.42480469	+46.69189453	-41.39648438	-81.76025391	+2836
+1458240712.21960000	+16.46191406	+1.64355469	-2.78173828	+51.08642578	-58.88671875	-133.22021484	+4556	+16.43115234	+4.45166016	-2.93115234	-139.41650391	-82.90283203	+132.07763672	+5520	+15.30615234	+0.77343750	-6.42919922	+46.60400391	-41.52832031	-81.43066406	+2816
+1458240712.22790000	+16.45312500	+1.65234375	-2.80371094	+50.91064453	-58.84277344	-132.97851563	+4556	+16.40917969	+4.47363281	-2.92236328	-138.95507813	-82.92480469	+131.68212891	+5528	+15.30175781	+0.81738281	-6.42480469	+46.49414063	-41.68212891	-81.10107422	+2792
+1458240712.23620010	+16.44433594	+1.66992188	-2.81689453	+50.75683594	-58.82080078	-132.78076172	+4556	+16.39160156	+4.50000000	-2.90917969	-138.33984375	-82.94677734	+131.17675781	+5536	+15.30175781	+0.86132813	-6.42041016	+46.47216797	-41.79199219	-80.85937500	+2764
+1458240712.24449990	+16.43994141	+1.68750000	-2.81689453	+50.73486328	-58.84277344	-132.64892578	+4560	+16.37841797	+4.53076172	-2.88720703	-137.83447266	-82.92480469	+130.75927734	+5548	+15.29736328	+0.90527344	-6.40722656	+46.58203125	-41.87988281	-80.77148438	+2740
+1458240712.25289990	+16.43554688	+1.71386719	-2.80371094	+50.77880859	-58.95263672	-132.56103516	+4564	+16.36962891	+4.56152344	-2.85205078	-137.24121094	-82.88085938	+130.27587891	+5564	+15.29296875	+0.94482422	-6.38525391	+46.77978516	-41.92382813	-80.81542969	+2724
+1458240712.26120000	+16.43115234	+1.74023438	-2.78173828	+50.91064453	-59.10644531	-132.56103516	+4572	+16.36523438	+4.60107422	-2.81689453	-136.62597656	-82.74902344	+129.81445313	+5576	+15.28857422	+0.97558594	-6.35009766	+47.04345703	-41.96777344	-81.01318359	+2720
+1458240712.26950000	+16.43115234	+1.77978516	-2.74218750	+51.13037109	-59.30419922	-132.60498047	+4580	+16.36962891	+4.64941406	-2.75976563	-136.12060547	-82.59521484	+129.48486328	+5592	+15.28857422	+1.01074219	-6.31494141	+47.37304688	-41.98974609	-81.25488281	+2732
+1458240712.27790000	+16.43115234	+1.82812500	-2.69384766	+51.45996094	-59.58984375	-132.71484375	+4592	+16.36962891	+4.69335938	-2.71142578	-135.52734375	-82.41943359	+129.06738281	+5604	+15.28857422	+1.05468750	-6.27539063	+47.74658203	-41.98974609	-81.51855469	+2756
+1458240712.28620000	+16.43115234	+1.88085938	-2.63232422	+51.85546875	-59.91943359	-132.82470703	+4600	+16.36523438	+4.73291016	-2.66308594	-134.73632813	-82.26562500	+128.43017578	+5616	+15.28417969	+1.08544922	-6.23583984	+48.03222656	-42.03369141	-81.71630859	+2792
+1458240712.29450010	+16.43115234	+1.94238281	-2.56201172	+52.27294922	-60.29296875	-132.93457031	+4612	+16.36523438	+4.76806641	-2.62792969	-133.96728516	-82.13378906	+127.79296875	+5628	+15.28857422	+1.12060547	-6.20507813	+48.18603516	-42.07763672	-81.73828125	+2832
+1458240712.30290010	+16.43554688	+1.99072266	-2.51367188	+52.51464844	-60.53466797	-132.93457031	+4612	+16.36083984	+4.79003906	-2.59716797	-133.30810547	-82.06787109	+127.19970703	+5640	+15.28857422	+1.14257813	-6.18750000	+48.16406250	-42.16552734	-81.60644531	+2864
+1458240712.31119990	+16.43554688	+2.01708984	-2.49169922	+52.47070313	-60.64453125	-132.73681641	+4608	+16.34765625	+4.80322266	-2.58398438	-132.42919922	-82.06787109	+126.36474609	+5648	+15.28857422	+1.17333984	-6.18750000	+48.01025391	-42.23144531	-81.23291016	+2892
+1458240712.31950000	+16.43554688	+2.03027344	-2.49609375	+52.25097656	-60.62255859	-132.42919922	+4600	+16.33447266	+4.80761719	-2.57519531	-131.48437500	-82.11181641	+125.44189453	+5660	+15.28857422	+1.19531250	-6.19189453	+47.76855469	-42.29736328	-80.81542969	+2908
+1458240712.32780000	+16.43115234	+2.02587891	-2.50488281	+51.94335938	-60.55664063	-132.09960938	+4600	+16.32568359	+4.81201172	-2.57080078	-130.60546875	-82.15576172	+124.54101563	+5672	+15.28417969	+1.21728516	-6.19628906	+47.43896484	-42.38525391	-80.26611328	+2916
+1458240712.33620000	+16.43115234	+2.02148438	-2.52685547	+51.59179688	-60.44677734	-131.72607422	+4604	+16.31689453	+4.81201172	-2.56640625	-129.85839844	-82.22167969	+123.75000000	+5688	+15.28417969	+1.24365234	-6.20507813	+47.10937500	-42.47314453	-79.73876953	+2908
+1458240712.34450010	+16.42675781	+2.01708984	-2.54443359	+51.26220703	-60.35888672	-131.39648438	+4612	+16.31250000	+4.81201172	-2.55761719	-129.13330078	-82.28759766	+123.00292969	+5704	+15.27978516	+1.27441406	-6.20947266	+46.77978516	-42.53906250	-79.14550781	+2888
+1458240712.35279990	+16.42675781	+2.00830078	-2.56201172	+50.93261719	-60.27099609	-131.06689453	+4620	+16.30810547	+4.81640625	-2.54443359	-128.43017578	-82.35351563	+122.27783203	+5724	+15.27539063	+1.29638672	-6.20068359	+46.62597656	-42.58300781	-78.81591797	+2864
+1458240712.35700010	+16.42675781	+2.00830078	-2.56640625	+50.80078125	-60.22705078	-130.93505859	+4624	+16.30810547	+4.82080078	-2.53125000	-128.16650391	-82.37548828	+122.01416016	+5732	+15.27539063	+1.30078125	-6.19189453	+46.60400391	-42.60498047	-78.81591797	+2856
+1458240712.36529990	+16.42236328	+2.01269531	-2.56640625	+50.55908203	-60.20507813	-130.67138672	+4628	+16.31250000	+4.82519531	-2.50048828	-128.10058594	-82.37548828	+121.90429688	+5756	+15.27978516	+1.30957031	-6.16552734	+46.69189453	-42.62695313	-78.94775391	+2836
+1458240712.37369990	+16.42236328	+2.02148438	-2.55322266	+50.44921875	-60.24902344	-130.49560547	+4640	+16.32568359	+4.84277344	-2.45654297	-128.18847656	-82.35351563	+122.01416016	+5772	+15.28417969	+1.31835938	-6.13476563	+46.91162109	-42.64892578	-79.18945313	+2828
+1458240712.38200000	+16.42236328	+2.04785156	-2.51806641	+50.47119141	-60.40283203	-130.40771484	+4652	+16.33886719	+4.86474609	-2.40820313	-128.51806641	-82.30957031	+122.36572266	+5792	+15.28417969	+1.32275391	-6.10400391	+47.13134766	-42.64892578	-79.47509766	+2828
+1458240712.38620000	+16.42236328	+2.06103516	-2.50048828	+50.51513672	-60.49072266	-130.40771484	+4656	+16.34326172	+4.86914063	-2.38183594	-128.67187500	-82.30957031	+122.51953125	+5800	+15.28417969	+1.32714844	-6.08642578	+47.24121094	-42.64892578	-79.62890625	+2832
+1458240712.39450000	+16.42236328	+2.09619141	-2.44335938	+50.75683594	-60.75439453	-130.49560547	+4668	+16.35644531	+4.88671875	-2.33349609	-129.30908203	-82.22167969	+123.15673828	+5812	+15.28857422	+1.33154297	-6.04687500	+47.50488281	-42.71484375	-79.95849609	+2848
+1458240712.40280010	+16.42236328	+2.13134766	-2.39062500	+51.02050781	-61.04003906	-130.60546875	+4676	+16.36962891	+4.89550781	-2.29394531	-129.68261719	-82.17773438	+123.48632813	+5820	+15.29296875	+1.34033203	-6.00732422	+47.76855469	-42.78076172	-80.33203125	+2880
+1458240712.40700010	+16.42236328	+2.14453125	-2.36425781	+51.13037109	-61.17187500	-130.67138672	+4680	+16.37402344	+4.89550781	-2.27636719	-129.81445313	-82.13378906	+123.61816406	+5824	+15.29296875	+1.34912109	-5.98974609	+47.87841797	-42.80273438	-80.44189453	+2896
+1458240712.41529990	+16.42236328	+2.16650391	-2.32470703	+51.26220703	-61.36962891	-130.71533203	+4680	+16.37402344	+4.89990234	-2.25439453	-129.77050781	-82.13378906	+123.55224609	+5828	+15.29296875	+1.36230469	-5.96337891	+47.96630859	-42.86865234	-80.50781250	+2928
+1458240712.42360000	+16.41796875	+2.17529297	-2.30273438	+51.24023438	-61.50146484	-130.71533203	+4672	+16.36962891	+4.89111328	-2.24121094	-129.63867188	-82.13378906	+123.37646484	+5832	+15.29296875	+1.37109375	-5.95458984	+47.92236328	-42.95654297	-80.39794922	+2960
+1458240712.42779990	+16.41796875	+2.17529297	-2.29833984	+51.17431641	-61.52343750	-130.67138672	+4672	+16.36962891	+4.88671875	-2.24121094	-129.46289063	-82.13378906	+123.17871094	+5832	+15.29296875	+1.37548828	-5.95019531	+47.87841797	-43.00048828	-80.31005859	+2976
+1458240712.43610000	+16.41796875	+2.16650391	-2.29833984	+50.97656250	-61.52343750	-130.56152344	+4668	+16.36083984	+4.87353516	-2.24121094	-129.04541016	-82.13378906	+122.69531250	+5836	+15.29736328	+1.38427734	-5.95458984	+47.70263672	-43.08837891	-80.04638672	+2992
+1458240712.44450000	+16.41796875	+2.15332031	-2.30712891	+50.75683594	-61.47949219	-130.45166016	+4668	+16.35644531	+4.86914063	-2.24560547	-128.56201172	-82.13378906	+122.16796875	+5840	+15.29736328	+1.39306641	-5.96337891	+47.48291016	-43.13232422	-79.69482422	+3000
+1458240712.44860010	+16.41796875	+2.14453125	-2.31591797	+50.62500000	-61.45751953	-130.38574219	+4668	+16.34765625	+4.86474609	-2.25000000	-128.23242188	-82.13378906	+121.83837891	+5844	+15.29736328	+1.40185547	-5.97216797	+47.35107422	-43.17626953	-79.49707031	+3004
+1458240712.45700000	+16.41357422	+2.12695313	-2.32470703	+50.44921875	-61.39160156	-130.29785156	+4672	+16.34326172	+4.85595703	-2.25439453	-127.79296875	-82.13378906	+121.35498047	+5848	+15.30175781	+1.41064453	-5.98974609	+46.88964844	-43.26416016	-78.85986328	+2992
+1458240712.46530010	+16.41357422	+2.11816406	-2.33349609	+50.31738281	-61.34765625	-130.25390625	+4680	+16.33886719	+4.85156250	-2.25439453	-127.35351563	-82.11181641	+120.91552734	+5852	+15.31054688	+1.41503906	-5.99853516	+46.51611328	-43.35205078	-78.37646484	+2964
+1458240712.46950010	+16.41796875	+2.10937500	-2.33789063	+50.25146484	-61.32568359	-130.23193359	+4684	+16.33447266	+4.84716797	-2.25439453	-127.13378906	-82.08984375	+120.67382813	+5856	+15.31494141	+1.41503906	-6.00292969	+46.40625000	-43.37402344	-78.26660156	+2948
+1458240712.47779990	+16.41796875	+2.10498047	-2.33789063	+50.20751953	-61.30371094	-130.25390625	+4688	+16.33447266	+4.84716797	-2.25000000	-126.76025391	-82.04589844	+120.30029297	+5860	+15.31933594	+1.41943359	-6.00292969	+46.36230469	-43.30810547	-78.20068359	+2916
+1458240712.48610000	+16.41796875	+2.10058594	-2.33789063	+50.20751953	-61.30371094	-130.29785156	+4692	+16.33447266	+4.84716797	-2.24560547	-126.43066406	-81.95800781	+119.97070313	+5864	+15.32373047	+1.41503906	-5.98974609	+46.45019531	-43.26416016	-78.35449219	+2892
+1458240712.49440000	+16.42236328	+2.10498047	-2.32910156	+50.27343750	-61.32568359	-130.40771484	+4696	+16.33886719	+4.85595703	-2.22802734	-126.12304688	-81.84814453	+119.64111328	+5872	+15.32812500	+1.41064453	-5.97656250	+46.53808594	-43.24218750	-78.53027344	+2880
+1458240712.49860000	+16.42236328	+2.10498047	-2.32031250	+50.36132813	-61.34765625	-130.47363281	+4700	+16.33886719	+4.86035156	-2.21484375	-126.03515625	-81.78222656	+119.57519531	+5876	+15.32812500	+1.41064453	-5.96777344	+46.62597656	-43.24218750	-78.66210938	+2876
+1458240712.50690010	+16.42236328	+2.11816406	-2.30712891	+50.51513672	-61.41357422	-130.62744141	+4704	+16.34765625	+4.87353516	-2.18847656	-125.90332031	-81.62841797	+119.48730469	+5880	+15.33251953	+1.41064453	-5.95898438	+46.73583984	-43.22021484	-78.81591797	+2872
+1458240712.51530000	+16.42236328	+2.13134766	-2.28515625	+50.73486328	-61.47949219	-130.80322266	+4708	+16.36083984	+4.88671875	-2.16210938	-125.70556641	-81.49658203	+119.31152344	+5884	+15.33251953	+1.41064453	-5.94580078	+46.86767578	-43.17626953	-79.03564453	+2876
+1458240712.52360010	+16.42236328	+2.14453125	-2.26318359	+50.99853516	-61.54541016	-131.02294922	+4708	+16.36962891	+4.89990234	-2.14453125	-125.55175781	-81.38671875	+119.17968750	+5888	+15.33251953	+1.40625000	-5.93261719	+47.04345703	-43.15429688	-79.27734375	+2892
+1458240712.53189990	+16.42236328	+2.16210938	-2.24560547	+51.26220703	-61.63330078	-131.24267578	+4712	+16.37841797	+4.90429688	-2.13134766	-125.39794922	-81.32080078	+119.02587891	+5884	+15.33691406	+1.40625000	-5.91064453	+47.26318359	-43.15429688	-79.58496094	+2916
+1458240712.54029990	+16.42236328	+2.17529297	-2.23242188	+51.45996094	-61.65527344	-131.41845703	+4708	+16.37841797	+4.90869141	-2.12695313	-125.20019531	-81.32080078	+118.85009766	+5884	+15.34130859	+1.41064453	-5.90625000	+47.30712891	-43.17626953	-79.65087891	+2940
+1458240712.54440000	+16.42236328	+2.17529297	-2.22802734	+51.52587891	-61.65527344	-131.50634766	+4708	+16.37841797	+4.90429688	-2.13134766	-125.11230469	-81.32080078	+118.71826172	+5884	+15.34130859	+1.41064453	-5.91064453	+47.28515625	-43.17626953	-79.58496094	+2952
+1458240712.55270000	+16.41796875	+2.17529297	-2.23242188	+51.61376953	-61.61132813	-131.61621094	+4704	+16.37841797	+4.89550781	-2.14013672	-124.91455078	-81.36474609	+118.47656250	+5884	+15.34130859	+1.41064453	-5.91943359	+47.19726563	-43.19824219	-79.45312500	+2968
+1458240712.56110000	+16.41796875	+2.16650391	-2.23681641	+51.63574219	-61.54541016	-131.72607422	+4704	+16.37841797	+4.88671875	-2.15332031	-124.78271484	-81.43066406	+118.32275391	+5888	+15.34130859	+1.41503906	-5.92822266	+47.13134766	-43.22021484	-79.34326172	+2980
+1458240712.56940010	+16.41796875	+2.15332031	-2.25439453	+51.59179688	-61.43554688	-131.81396484	+4708	+16.37841797	+4.87792969	-2.16210938	-124.73876953	-81.49658203	+118.23486328	+5892	+15.34570313	+1.41503906	-5.93261719	+47.06542969	-43.24218750	-79.27734375	+2984
+1458240712.57360010	+16.41796875	+2.14892578	-2.25878906	+51.56982422	-61.39160156	-131.83593750	+4712	+16.37841797	+4.87353516	-2.16650391	-124.76074219	-81.54052734	+118.23486328	+5896	+15.34570313	+1.41503906	-5.93701172	+47.04345703	-43.26416016	-79.21142578	+2988
+1458240712.58189990	+16.41357422	+2.13134766	-2.28076172	+51.52587891	-61.28173828	-131.96777344	+4720	+16.37841797	+4.86474609	-2.17968750	-124.78271484	-81.67236328	+118.21289063	+5904	+15.35449219	+1.40625000	-5.95898438	+46.80175781	-43.33007813	-78.92578125	+2984
+1458240712.59019990	+16.41357422	+2.11376953	-2.28955078	+51.56982422	-61.19384766	-132.14355469	+4732	+16.38281250	+4.86035156	-2.18847656	-125.02441406	-81.89208984	+118.43261719	+5912	+15.35888672	+1.39746094	-5.97656250	+46.69189453	-43.43994141	-78.79394531	+2968
+1458240712.59859990	+16.41357422	+2.10937500	-2.29394531	+51.72363281	-61.19384766	-132.38525391	+4740	+16.38720703	+4.86035156	-2.19287109	-125.57373047	-82.17773438	+119.00390625	+5920	+15.37646484	+1.37988281	-5.97216797	+46.82373047	-43.54980469	-79.03564453	+2952
+1458240712.60690000	+16.41357422	+2.11376953	-2.28076172	+51.94335938	-61.25976563	-132.62695313	+4748	+16.40917969	+4.87792969	-2.18847656	-126.89208984	-82.88085938	+120.41015625	+5928	+15.38525391	+1.36669922	-5.95898438	+47.06542969	-43.54980469	-79.40917969	+2940
+1458240712.61520000	+16.41357422	+2.13134766	-2.25878906	+52.16308594	-61.36962891	-132.84667969	+4752	+16.43554688	+4.93066406	-2.15771484	-129.96826172	-83.97949219	+123.79394531	+5948	+15.38964844	+1.35351563	-5.94140625	+47.37304688	-43.52783203	-79.80468750	+2936
+1458240712.62360000	+16.41357422	+2.14892578	-2.23242188	+52.33886719	-61.52343750	-133.00048828	+4760	+16.46191406	+4.95263672	-2.12695313	-134.01123047	-84.88037109	+128.01269531	+5960	+15.39404297	+1.34033203	-5.91943359	+47.74658203	-43.50585938	-80.26611328	+2948
+1458240712.63190010	+16.41357422	+2.16210938	-2.21044922	+52.36083984	-61.67724609	-133.02246094	+4760	+16.48388672	+4.98339844	-2.12255859	-139.68017578	-86.08886719	+133.90136719	+5964	+15.40722656	+1.32714844	-5.88867188	+48.25195313	-43.48388672	-80.92529297	+2968
+1458240712.64019990	+16.41357422	+2.17968750	-2.18408203	+52.16308594	-61.87500000	-132.84667969	+4760	+16.49267578	+5.01855469	-2.11816406	-151.87500000	-87.29736328	+146.42578125	+5976	+15.41601563	+1.30957031	-5.86230469	+48.82324219	-43.39599609	-81.58447266	+2996
+1458240712.64439990	+16.41796875	+2.18408203	-2.17529297	+51.94335938	-61.98486328	-132.67089844	+4756	+16.49267578	+5.01855469	-2.13134766	-163.95996094	-87.95654297	+158.59863281	+5976	+15.41601563	+1.30517578	-5.85791016	+49.04296875	-43.33007813	-81.78222656	+3008
+1458240712.65269990	+16.42236328	+2.18408203	-2.15771484	+50.69091797	-62.31445313	-131.63818359	+4748	+16.50146484	+5.01855469	-2.14013672	+142.29492188	-88.43994141	-147.48046875	+5980	+15.41601563	+1.29638672	-5.85791016	+49.26269531	-43.24218750	-81.93603516	+3032
+1458240712.66100000	+16.43554688	+2.16210938	-2.15332031	+48.38378906	-62.70996094	-129.77050781	+4740	+16.50585938	+5.02294922	-2.16650391	+98.87695313	-87.34130859	-103.79882813	+5988	+15.41601563	+1.28759766	-5.87109375	+49.35058594	-43.19824219	-81.91406250	+3048
+1458240712.66940000	+16.46630859	+2.07421875	-2.19726563	+42.29736328	-63.23730469	-124.71679688	+4748	+16.50146484	+5.02734375	-2.22802734	+80.88134766	-85.42968750	-85.53955078	+6000	+15.41601563	+1.28320313	-5.89306641	+49.32861328	-43.15429688	-81.78222656	+3052
+1458240712.67350010	+16.47509766	+2.03466797	-2.21923828	+39.83642578	-63.39111328	-122.65136719	+4748	+16.50585938	+5.03173828	-2.24560547	+77.87109375	-84.39697266	-82.44140625	+6008	+15.41601563	+1.27880859	-5.90625000	+49.30664063	-43.13232422	-81.67236328	+3048
+1458240712.68190000	+16.49707031	+1.93359375	-2.27636719	+33.44238281	-63.65478516	-117.15820313	+4760	+16.49707031	+5.04052734	-2.30273438	+72.81738281	-82.13378906	-77.10205078	+6028	+15.40722656	+1.27441406	-5.93261719	+49.28466797	-43.06640625	-81.47460938	+3032
+1458240712.69020010	+16.52343750	+1.85888672	-2.30712891	+27.75146484	-63.87451172	-112.12646484	+4764	+16.50585938	+5.04492188	-2.35107422	+70.48828125	-79.78271484	-74.59716797	+6048	+15.39404297	+1.26562500	-5.95898438	+49.26269531	-43.04443359	-81.27685547	+3012
+1458240712.69849990	+16.53662109	+1.79736328	-2.32910156	+21.77490234	-63.89648438	-106.72119141	+4764	+16.51464844	+5.08007813	-2.39941406	+69.32373047	-77.36572266	-73.19091797	+6072	+15.38525391	+1.24804688	-5.98095703	+49.28466797	-43.00048828	-81.18896484	+2980
+1458240712.71519990	+16.52343750	+1.72705078	-2.34228516	+9.93164063	-63.36914063	-95.55908203	+4740	+16.52783203	+5.15478516	-2.49609375	+67.63183594	-72.26806641	-71.01562500	+6120	+15.34570313	+1.19091797	-6.00732422	+49.65820313	-42.75878906	-81.49658203	+2928
+1458240712.71930000	+16.51904297	+1.70507813	-2.34228516	+7.18505859	-63.12744141	-92.94433594	+4728	+16.53222656	+5.18554688	-2.51367188	+67.50000000	-71.01562500	-70.75195313	+6132	+15.33691406	+1.16894531	-6.00292969	+49.81201172	-42.67089844	-81.67236328	+2920
+1458240712.72770000	+16.50585938	+1.68310547	-2.34228516	+2.28515625	-62.44628906	-88.22021484	+4708	+16.54980469	+5.23828125	-2.56201172	+67.10449219	-68.51074219	-70.13671875	+6152	+15.31494141	+1.12500000	-5.98974609	+50.07568359	-42.49511719	-82.08984375	+2920
+1458240712.73600010	+16.48388672	+1.64794922	-2.35107422	-1.64794922	-61.56738281	-84.46289063	+4680	+16.57177734	+5.25585938	-2.61914063	+66.51123047	-66.00585938	-69.52148438	+6156	+15.30175781	+1.07666016	-5.98095703	+50.31738281	-42.27539063	-82.48535156	+2928
+1458240712.74429990	+16.46191406	+1.61718750	-2.37304688	-4.81201172	-60.55664063	-81.40869141	+4652	+16.58056641	+5.27783203	-2.68066406	+66.04980469	-63.58886719	-68.88427734	+6164	+15.27099609	+1.02392578	-5.98974609	+50.42724609	-41.83593750	-82.61718750	+2948
+1458240712.74850010	+16.45751953	+1.59521484	-2.38623047	-5.97656250	-60.05126953	-80.33203125	+4640	+16.58496094	+5.28222656	-2.73779297	+65.47851563	-62.31445313	-68.29101563	+6164	+15.25781250	+0.99755859	-5.98974609	+50.42724609	-41.70410156	-82.66113281	+2964
+1458240712.75270010	+16.44873047	+1.58203125	-2.40820313	-7.00927734	-59.47998047	-79.29931641	+4628	+16.58935547	+5.29101563	-2.77294922	+65.28076172	-61.23779297	-68.00537109	+6164	+15.24462891	+0.97119141	-5.99853516	+50.36132813	-41.48437500	-82.57324219	+2976
+1458240712.76099990	+16.44873047	+1.52050781	-2.45654297	-8.43750000	-58.44726563	-78.09082031	+4612	+16.61132813	+5.25585938	-2.87841797	+64.31396484	-58.97460938	-67.10449219	+6168	+15.22265625	+0.91845703	-6.01171875	+50.14160156	-41.13281250	-82.37548828	+3004
+1458240712.76519990	+16.44873047	+1.49853516	-2.49609375	-8.83300781	-57.78808594	-77.71728516	+4604	+16.62011719	+5.25146484	-2.93994141	+63.89648438	-57.89794922	-66.59912109	+6168	+15.21826172	+0.89208984	-6.03808594	+49.94384766	-40.86914063	-82.06787109	+3012
+1458240712.77350000	+16.45751953	+1.42382813	-2.57958984	-9.25048828	-56.62353516	-77.54150391	+4596	+16.62890625	+5.19433594	-3.09375000	+62.64404297	-55.63476563	-65.32470703	+6176	+15.19189453	+0.83935547	-6.08642578	+49.41650391	-40.36376953	-81.36474609	+3020
+1458240712.77769990	+16.45751953	+1.39746094	-2.62353516	-9.25048828	-56.00830078	-77.56347656	+4592	+16.62890625	+5.17675781	-3.16406250	+62.20458984	-54.62402344	-64.79736328	+6176	+15.17431641	+0.81298828	-6.11279297	+49.08691406	-40.05615234	-80.90332031	+3024
+1458240712.78180000	+16.46191406	+1.35351563	-2.66748047	-9.22851563	-55.41503906	-77.67333984	+4592	+16.62890625	+5.14599609	-3.23876953	+61.67724609	-53.63525391	-64.22607422	+6184	+15.15673828	+0.78662109	-6.14355469	+48.75732422	-39.77050781	-80.44189453	+3020
+1458240712.79010010	+16.47949219	+1.28759766	-2.76855469	-8.78906250	-54.22851563	-78.20068359	+4592	+16.63769531	+5.08447266	-3.40576172	+60.49072266	-51.72363281	-62.90771484	+6196	+15.12597656	+0.72949219	-6.19189453	+48.07617188	-39.22119141	-79.56298828	+3004
+1458240712.79430010	+16.48388672	+1.25244141	-2.82128906	-8.43750000	-53.63525391	-78.55224609	+4596	+16.64208984	+5.05371094	-3.47607422	+60.02929688	-50.86669922	-62.38037109	+6200	+15.11279297	+0.69433594	-6.21826172	+47.72460938	-38.93554688	-79.16748047	+2988
+1458240712.79850010	+16.49267578	+1.22167969	-2.86962891	-7.99804688	-53.08593750	-78.99169922	+4596	+16.64208984	+5.01855469	-3.56396484	+59.45800781	-49.96582031	-61.72119141	+6204	+15.09521484	+0.65917969	-6.24023438	+47.41699219	-38.60595703	-78.77197266	+2972
+1458240712.80679990	+16.50146484	+1.16894531	-2.96630859	-7.00927734	-51.89941406	-79.84863281	+4596	+16.64208984	+4.95703125	-3.71337891	+58.55712891	-48.40576172	-60.57861328	+6204	+15.07324219	+0.61523438	-6.27099609	+47.04345703	-38.14453125	-78.26660156	+2928
+1458240712.81100010	+16.50146484	+1.13818359	-3.01025391	-6.50390625	-51.35009766	-80.28808594	+4596	+16.63769531	+4.92626953	-3.79687500	+58.05175781	-47.61474609	-59.91943359	+6204	+15.05566406	+0.58886719	-6.29296875	+46.77978516	-37.81494141	-77.89306641	+2904
+1458240712.81929990	+16.50585938	+1.10302734	-3.08056641	-5.38330078	-50.33935547	-81.10107422	+4588	+16.63330078	+4.87792969	-3.90234375	+57.45849609	-46.47216797	-59.04052734	+6196	+14.99414063	+0.48339844	-6.34130859	+46.09863281	-36.80419922	-77.10205078	+2872
+1458240712.82349990	+16.50585938	+1.08984375	-3.10693359	-4.74609375	-49.85595703	-81.54052734	+4584	+16.62890625	+4.85156250	-3.95507813	+57.10693359	-45.92285156	-58.53515625	+6192	+14.96777344	+0.43945313	-6.35449219	+45.87890625	-36.34277344	-76.83837891	+2852
+1458240712.83180000	+16.51464844	+1.07226563	-3.16845703	-3.36181641	-48.80126953	-82.41943359	+4568	+16.63769531	+4.80761719	-4.03417969	+56.60156250	-45.08789063	-57.76611328	+6164	+14.91503906	+0.33398438	-6.38085938	+45.46142578	-35.31005859	-76.44287109	+2820
+1458240712.83600000	+16.51464844	+1.05908203	-3.18603516	-2.65869141	-48.36181641	-82.90283203	+4556	+16.62890625	+4.78125000	-4.07812500	+56.31591797	-44.62646484	-57.32666016	+6152	+14.87988281	+0.28564453	-6.39404297	+45.32958984	-34.78271484	-76.31103516	+2804
+1458240712.84430000	+16.51025391	+1.04150391	-3.22998047	-1.09863281	-47.24121094	-83.84765625	+4528	+16.62011719	+4.73730469	-4.14843750	+55.87646484	-43.94531250	-56.57958984	+6116	+14.81835938	+0.18457031	-6.42041016	+45.02197266	-33.70605469	-75.95947266	+2784
+1458240712.84850000	+16.51025391	+1.02832031	-3.24316406	-0.37353516	-46.75781250	-84.30908203	+4512	+16.61572266	+4.70654297	-4.19238281	+55.54687500	-43.57177734	-56.07421875	+6096	+14.78320313	+0.13623047	-6.42919922	+44.89013672	-33.15673828	-75.78369141	+2776
+1458240712.85680010	+16.51025391	+1.01074219	-3.29150391	+1.14257813	-45.59326172	-85.23193359	+4480	+16.61132813	+4.64941406	-4.24951172	+55.08544922	-43.15429688	-55.37109375	+6052	+14.71289063	+0.03076172	-6.44677734	+44.58251953	-32.03613281	-75.52001953	+2768
+1458240712.86089990	+16.51904297	+0.99755859	-3.30908203	+1.93359375	-45.06591797	-85.73730469	+4464	+16.60693359	+4.60986328	-4.29345703	+54.73388672	-42.86865234	-54.90966797	+6028	+14.67773438	-0.02636719	-6.45117188	+44.42871094	-31.48681641	-75.43212891	+2764
+1458240712.86929990	+16.52783203	+0.96240234	-3.37500000	+3.49365234	-43.61572266	-86.77001953	+4448	+16.59814453	+4.53515625	-4.38134766	+54.07470703	-42.38525391	-53.96484375	+5980	+14.61181641	-0.12744141	-6.47314453	+44.12109375	-30.30029297	-74.97070313	+2760
+1458240712.87760000	+16.53222656	+0.90966797	-3.45410156	+5.00976563	-42.05566406	-87.82470703	+4436	+16.57177734	+4.44287109	-4.50878906	+53.19580078	-41.79199219	-52.75634766	+5932	+14.54589844	-0.23291016	-6.49072266	+43.76953125	-29.15771484	-74.48730469	+2752
+1458240712.88179990	+16.53222656	+0.87890625	-3.50683594	+5.69091797	-41.15478516	-88.30810547	+4432	+16.55859375	+4.38574219	-4.57031250	+52.71240234	-41.52832031	-52.16308594	+5912	+14.50634766	-0.28564453	-6.49951172	+43.54980469	-28.56445313	-74.17968750	+2748
+1458240712.88590000	+16.54101563	+0.83935547	-3.55957031	+6.35009766	-40.25390625	-88.79150391	+4428	+16.54541016	+4.32421875	-4.64501953	+52.14111328	-41.22070313	-51.45996094	+5888	+14.47119141	-0.34277344	-6.49951172	+43.35205078	-28.03710938	-73.93798828	+2740
+1458240712.89430000	+16.54980469	+0.76464844	-3.68701172	+7.64648438	-38.25439453	-89.69238281	+4420	+16.51904297	+4.20556641	-4.78564453	+51.08642578	-40.75927734	-50.14160156	+5840	+14.41406250	-0.44824219	-6.50830078	+42.95654297	-26.96044922	-73.32275391	+2720
+1458240712.89840010	+16.55419922	+0.71630859	-3.74414063	+8.23974609	-37.26562500	-90.10986328	+4412	+16.49707031	+4.13525391	-4.86035156	+50.47119141	-40.47363281	-49.41650391	+5816	+14.37890625	-0.50537109	-6.50390625	+42.75878906	-26.43310547	-73.05908203	+2704
+1458240712.90680000	+16.55419922	+0.62402344	-3.87597656	+9.38232422	-35.15625000	-90.85693359	+4392	+16.45312500	+3.99462891	-5.01855469	+49.24072266	-39.90234375	-47.94433594	+5768	+14.32177734	-0.61962891	-6.50830078	+42.38525391	-25.35644531	-72.39990234	+2672
+1458240712.91090010	+16.54541016	+0.57568359	-3.94628906	+9.88769531	-34.05761719	-91.16455078	+4380	+16.42675781	+3.91992188	-5.08886719	+48.58154297	-39.61669922	-47.17529297	+5740	+14.28222656	-0.67675781	-6.50830078	+42.20947266	-24.78515625	-72.09228516	+2656
+1458240712.91510010	+16.54101563	+0.53173828	-4.00781250	+10.39306641	-33.02490234	-91.42822266	+4372	+16.40478516	+3.84521484	-5.15478516	+47.96630859	-39.41894531	-46.47216797	+5712	+14.24707031	-0.72949219	-6.50390625	+42.07763672	-24.27978516	-71.78466797	+2632
+1458240712.92339990	+16.53222656	+0.42626953	-4.13085938	+11.27197266	-30.95947266	-91.88964844	+4352	+16.36083984	+3.70019531	-5.26025391	+46.73583984	-39.06738281	-45.13183594	+5652	+14.17675781	-0.86132813	-6.48632813	+41.77001953	-23.20312500	-71.27929688	+2592
+1458240712.92759990	+16.52783203	+0.37792969	-4.17919922	+11.71142578	-30.01464844	-92.06542969	+4340	+16.34326172	+3.62109375	-5.31298828	+46.09863281	-38.89160156	-44.47265625	+5620	+14.14599609	-0.92285156	-6.47314453	+41.66015625	-22.69775391	-71.03759766	+2568
+1458240712.93590000	+16.50146484	+0.28564453	-4.25830078	+12.61230469	-28.16894531	-92.41699219	+4308	+16.29492188	+3.47607422	-5.38330078	+44.95605469	-38.60595703	-43.26416016	+5544	+14.07128906	-1.07226563	-6.45117188	+41.41845703	-21.55517578	-70.66406250	+2532
+1458240712.94010000	+16.48828125	+0.24609375	-4.29345703	+13.07373047	-27.31201172	-92.52685547	+4288	+16.27734375	+3.40136719	-5.41406250	+44.38476563	-38.45214844	-42.69287109	+5504	+14.02734375	-1.13818359	-6.43798828	+41.33056641	-20.98388672	-70.46630859	+2516
+1458240712.94840000	+16.45312500	+0.15380859	-4.35058594	+13.88671875	-25.59814453	-92.70263672	+4256	+16.22900391	+3.26074219	-5.44921875	+43.26416016	-38.23242188	-41.57226563	+5416	+13.93945313	-1.29199219	-6.40722656	+41.15478516	-19.77539063	-70.11474609	+2496
+1458240712.95260000	+16.43994141	+0.11865234	-4.36816406	+14.32617188	-24.85107422	-92.74658203	+4236	+16.21142578	+3.19042969	-5.45800781	+42.73681641	-38.16650391	-41.02294922	+5372	+13.89111328	-1.35791016	-6.38964844	+41.11083984	-19.20410156	-69.93896484	+2484
+1458240712.95670010	+16.42236328	+0.07470703	-4.38574219	+14.76562500	-24.08203125	-92.81250000	+4224	+16.19384766	+3.12011719	-5.46240234	+42.23144531	-38.10058594	-40.53955078	+5324	+13.84716797	-1.44140625	-6.37207031	+41.02294922	-18.61083984	-69.80712891	+2480
+1458240712.96090010	+16.40039063	+0.02636719	-4.39453125	+15.20507813	-23.37890625	-92.87841797	+4212	+16.17626953	+3.04980469	-5.46240234	+41.74804688	-38.05664063	-40.07812500	+5276	+13.80322266	-1.52490234	-6.34130859	+40.95703125	-18.03955078	-69.71923828	+2484
+1458240712.96510000	+16.38281250	-0.00878906	-4.40771484	+15.68847656	-22.60986328	-92.87841797	+4204	+16.15869141	+2.97949219	-5.47119141	+41.24267578	-37.88085938	-39.55078125	+5228	+13.75927734	-1.59521484	-6.32373047	+40.93505859	-17.46826172	-69.49951172	+2484
+1458240712.96919990	+16.36083984	-0.05273438	-4.42529297	+16.10595703	-21.81884766	-92.87841797	+4196	+16.13671875	+2.90917969	-5.47998047	+40.71533203	-37.72705078	-39.02343750	+5180	+13.71533203	-1.67871094	-6.31054688	+40.84716797	-16.85302734	-69.27978516	+2488
+1458240712.97340010	+16.33447266	-0.10107422	-4.43847656	+16.52343750	-21.04980469	-92.85644531	+4192	+16.11035156	+2.83886719	-5.48437500	+40.25390625	-37.57324219	-38.51806641	+5128	+13.66699219	-1.76220703	-6.28417969	+40.78125000	-16.28173828	-69.12597656	+2492
+1458240712.97760010	+16.30810547	-0.14062500	-4.46044922	+17.00683594	-20.23681641	-92.76855469	+4192	+16.07958984	+2.77294922	-5.48876953	+39.79248047	-37.37548828	-37.96875000	+5080	+13.61865234	-1.83251953	-6.26660156	+40.75927734	-15.68847656	-68.84033203	+2500
+1458240712.98169990	+16.28173828	-0.19335938	-4.48242188	+17.38037109	-19.40185547	-92.68066406	+4192	+16.05322266	+2.68945313	-5.49755859	+39.26513672	-37.15576172	-37.41943359	+5032	+13.56591797	-1.91162109	-6.24902344	+40.71533203	-15.09521484	-68.53271484	+2508
+1458240712.98589990	+16.25537109	-0.25048828	-4.50439453	+17.75390625	-18.61083984	-92.59277344	+4192	+16.02685547	+2.61035156	-5.50634766	+38.73779297	-36.93603516	-36.89208984	+4984	+13.52636719	-1.99072266	-6.21386719	+40.64941406	-14.61181641	-68.31298828	+2520
+1458240712.99009990	+16.23339844	-0.29443359	-4.53076172	+18.21533203	-17.75390625	-92.39501953	+4192	+16.00048828	+2.53564453	-5.52392578	+38.21044922	-36.67236328	-36.27685547	+4940	+13.48681641	-2.05664063	-6.19189453	+40.67138672	-14.12841797	-67.96142578	+2524
+1458240712.99420000	+16.20703125	-0.35156250	-4.56152344	+18.58886719	-16.89697266	-92.24121094	+4196	+15.96972656	+2.44775391	-5.53710938	+37.66113281	-36.36474609	-35.70556641	+4892	+13.44287109	-2.13574219	-6.16992188	+40.58349609	-13.60107422	-67.60986328	+2532
+1458240712.99840000	+16.18066406	-0.41308594	-4.59228516	+18.96240234	-16.04003906	-92.06542969	+4196	+15.93896484	+2.36425781	-5.55029297	+37.13378906	-36.07910156	-35.15625000	+4848	+13.40771484	-2.21923828	-6.13037109	+40.51757813	-13.16162109	-67.34619141	+2544
+1458240713.00260000	+16.14990234	-0.46582031	-4.63623047	+19.37988281	-15.07324219	-91.77978516	+4192	+15.90380859	+2.28515625	-5.57666016	+36.60644531	-35.68359375	-34.49707031	+4800	+13.36816406	-2.28515625	-6.10839844	+40.51757813	-12.67822266	-66.88476563	+2548
+1458240713.00670000	+16.12353516	-0.53613281	-4.68017578	+19.70947266	-14.12841797	-91.49414063	+4192	+15.86865234	+2.18847656	-5.60742188	+35.99121094	-35.26611328	-33.83789063	+4760	+13.32861328	-2.35986328	-6.08642578	+40.47363281	-12.21679688	-66.40136719	+2548
+1458240713.01090000	+16.08837891	-0.60644531	-4.72412109	+20.01708984	-13.20556641	-91.18652344	+4188	+15.82470703	+2.09619141	-5.62500000	+35.37597656	-34.89257813	-33.17871094	+4716	+13.29345703	-2.43457031	-6.05126953	+40.42968750	-11.82128906	-66.00585938	+2548
+1458240713.01500010	+16.05761719	-0.66357422	-4.76367188	+20.39062500	-12.32666016	-90.83496094	+4180	+15.78515625	+2.00830078	-5.64257813	+34.78271484	-34.49707031	-32.49755859	+4672	+13.25390625	-2.49609375	-6.02050781	+40.42968750	-11.40380859	-65.50048828	+2548
+1458240713.02340010	+15.99169922	-0.80419922	-4.83398438	+21.09375000	-10.59082031	-90.15380859	+4156	+15.71044922	+1.81054688	-5.66015625	+33.53027344	-33.83789063	-31.22314453	+4588	+13.17919922	-2.64990234	-5.94580078	+40.31982422	-10.63476563	-64.64355469	+2540
+1458240713.02749990	+15.96093750	-0.86132813	-4.86914063	+21.48925781	-9.79980469	-89.78027344	+4140	+15.67529297	+1.71826172	-5.67333984	+32.91503906	-33.46435547	-30.54199219	+4540	+13.14404297	-2.72021484	-5.91064453	+40.31982422	-10.28320313	-64.13818359	+2536
+1458240713.03169990	+15.92578125	-0.93164063	-4.89550781	+21.88476563	-8.98681641	-89.42871094	+4120	+15.64013672	+1.62158203	-5.68212891	+32.27783203	-33.11279297	-29.86083984	+4496	+13.10449219	-2.79931641	-5.87988281	+40.27587891	-9.88769531	-63.65478516	+2528
+1458240713.03590010	+15.88623047	-0.99755859	-4.92187500	+22.23632813	-8.21777344	-89.05517578	+4100	+15.59619141	+1.52490234	-5.67333984	+31.68457031	-32.82714844	-29.24560547	+4448	+13.06494141	-2.87841797	-5.83593750	+40.25390625	-9.51416016	-63.21533203	+2520
+1458240713.04000000	+15.84667969	-1.05468750	-4.93945313	+22.67578125	-7.51464844	-88.68164063	+4076	+15.55664063	+1.43701172	-5.66455078	+31.11328125	-32.49755859	-28.58642578	+4396	+13.02099609	-2.94873047	-5.80078125	+40.25390625	-9.14062500	-62.68798828	+2512
+1458240713.04419990	+15.80712891	-1.12060547	-4.95703125	+23.09326172	-6.81152344	-88.30810547	+4056	+15.51708984	+1.34472656	-5.65576172	+30.52001953	-32.21191406	-27.92724609	+4352	+12.97705078	-3.03222656	-5.77001953	+40.20996094	-8.72314453	-62.20458984	+2504
+1458240713.04839990	+15.75878906	-1.18212891	-4.96582031	+23.51074219	-6.15234375	-87.95654297	+4032	+15.47753906	+1.25244141	-5.62939453	+29.94873047	-31.99218750	-27.33398438	+4304	+12.93310547	-3.11132813	-5.73046875	+40.16601563	-8.32763672	-61.74316406	+2496
+1458240713.05670000	+15.67529297	-1.28759766	-4.96142578	+24.47753906	-5.07568359	-87.29736328	+3984	+15.41162109	+1.07666016	-5.56787109	+28.89404297	-31.59667969	-26.14746094	+4212	+12.83642578	-3.27392578	-5.65576172	+40.14404297	-7.51464844	-60.82031250	+2488
+1458240713.06090000	+15.62695313	-1.34472656	-4.94824219	+24.96093750	-4.54833984	-86.98974609	+3960	+15.37207031	+0.99316406	-5.52392578	+28.41064453	-31.46484375	-25.62011719	+4164	+12.78808594	-3.36181641	-5.61621094	+40.10009766	-7.11914063	-60.42480469	+2484
+1458240713.06500010	+15.57861328	-1.38867188	-4.93945313	+25.53222656	-4.08691406	-86.66015625	+3940	+15.34130859	+0.91406250	-5.48876953	+27.97119141	-31.26708984	-25.02685547	+4116	+12.73535156	-3.44091797	-5.58105469	+40.12207031	-6.70166016	-59.96337891	+2484
+1458240713.06920000	+15.53027344	-1.44140625	-4.92626953	+26.05957031	-3.60351563	-86.35253906	+3920	+15.30175781	+0.83056641	-5.45361328	+27.50976563	-31.06933594	-24.47753906	+4072	+12.68261719	-3.52880859	-5.54589844	+40.10009766	-6.26220703	-59.50195313	+2484
+1458240713.07340000	+15.47753906	-1.49414063	-4.91308594	+26.56494141	-3.14208984	-86.04492188	+3904	+15.26220703	+0.75146484	-5.40527344	+27.09228516	-30.89355469	-23.95019531	+4024	+12.62548828	-3.61669922	-5.51074219	+40.07812500	-5.82275391	-59.06250000	+2488
+1458240713.07750010	+15.42480469	-1.53808594	-4.89550781	+27.13623047	-2.72460938	-85.71533203	+3888	+15.22265625	+0.67675781	-5.36572266	+26.71875000	-30.69580078	-23.37890625	+3980	+12.56835938	-3.69580078	-5.47998047	+40.10009766	-5.40527344	-58.57910156	+2492
+1458240713.08170010	+15.36767578	-1.59082031	-4.87792969	+27.64160156	-2.30712891	-85.40771484	+3880	+15.18310547	+0.59326172	-5.32177734	+26.30126953	-30.52001953	-22.85156250	+3944	+12.51123047	-3.77929688	-5.44921875	+40.12207031	-4.96582031	-58.09570313	+2500
+1458240713.08590010	+15.31494141	-1.64355469	-4.86035156	+28.14697266	-1.88964844	-85.10009766	+3868	+15.13916016	+0.50976563	-5.27783203	+25.90576172	-30.34423828	-22.32421875	+3904	+12.45849609	-3.86718750	-5.40527344	+40.12207031	-4.59228516	-57.70019531	+2512
+1458240713.08999990	+15.26220703	-1.68750000	-4.83837891	+28.74023438	-1.51611328	-84.74853516	+3856	+15.09960938	+0.43945313	-5.23828125	+25.55419922	-30.10253906	-21.75292969	+3868	+12.40136719	-3.94628906	-5.37011719	+40.18798828	-4.21875000	-57.23876953	+2520
+1458240713.09419990	+15.20947266	-1.74023438	-4.82080078	+29.26757813	-1.12060547	-84.41894531	+3848	+15.06005859	+0.35156250	-5.20312500	+25.15869141	-29.86083984	-21.20361328	+3832	+12.34863281	-4.02978516	-5.33496094	+40.23193359	-3.82324219	-56.75537109	+2528
+1458240713.09830000	+15.15234375	-1.79296875	-4.80761719	+29.77294922	-0.72509766	-84.08935547	+3840	+15.01171875	+0.26806641	-5.15917969	+24.76318359	-29.64111328	-20.69824219	+3804	+12.30029297	-4.11328125	-5.29101563	+40.27587891	-3.47167969	-56.38183594	+2544
+1458240713.10250000	+15.09521484	-1.84130859	-4.79882813	+30.32226563	-0.30761719	-83.69384766	+3832	+14.96337891	+0.19775391	-5.12841797	+24.43359375	-29.31152344	-20.08300781	+3768	+12.24755859	-4.18798828	-5.25146484	+40.36376953	-3.14208984	-55.87646484	+2552
+1458240713.10669990	+15.04248047	-1.89843750	-4.79443359	+30.80566406	+0.08789063	-83.29833984	+3824	+14.91503906	+0.10986328	-5.10205078	+23.99414063	-29.00390625	-19.48974609	+3740	+12.19482422	-4.26269531	-5.21630859	+40.45166016	-2.79052734	-55.37109375	+2560
+1458240713.11080000	+14.98095703	-1.95556641	-4.78564453	+31.26708984	+0.48339844	-82.90283203	+3812	+14.86669922	+0.02197266	-5.06250000	+23.57666016	-28.74023438	-18.89648438	+3712	+12.15087891	-4.33740234	-5.16796875	+40.53955078	-2.52685547	-54.97558594	+2572
+1458240713.11500000	+14.92382813	-2.00390625	-4.77246094	+31.79443359	+0.81298828	-82.50732422	+3800	+14.81396484	-0.05273438	-5.03613281	+23.20312500	-28.41064453	-18.25927734	+3680	+12.10253906	-4.40332031	-5.12402344	+40.67138672	-2.26318359	-54.51416016	+2576
+1458240713.11920000	+14.86669922	-2.06542969	-4.76367188	+32.23388672	+1.14257813	-82.13378906	+3784	+14.76562500	-0.14501953	-5.00537109	+22.76367188	-28.08105469	-17.64404297	+3656	+12.05859375	-4.47363281	-5.08007813	+40.82519531	-1.99951172	-54.05273438	+2584
+1458240713.12330010	+14.80957031	-2.12255859	-4.75488281	+32.67333984	+1.49414063	-81.73828125	+3768	+14.71289063	-0.23291016	-4.97460938	+22.30224609	-27.81738281	-17.02880859	+3628	+12.01904297	-4.54394531	-5.02294922	+40.95703125	-1.80175781	-53.70117188	+2588
+1458240713.12750010	+14.75244141	-2.17089844	-4.74609375	+33.17871094	+1.77978516	-81.32080078	+3748	+14.66455078	-0.31201172	-4.94824219	+21.88476563	-27.48779297	-16.34765625	+3600	+11.97509766	-4.60986328	-4.97021484	+41.13281250	-1.62597656	-53.30566406	+2592
+1458240713.13170000	+14.69531250	-2.23242188	-4.73730469	+33.61816406	+2.06542969	-80.94726563	+3728	+14.61181641	-0.40429688	-4.91748047	+21.42333984	-27.18017578	-15.73242188	+3572	+11.93554688	-4.68017578	-4.92187500	+41.30859375	-1.40625000	-52.88818359	+2592
+1458240713.13579990	+14.63818359	-2.28955078	-4.72851563	+34.03564453	+2.37304688	-80.59570313	+3704	+14.55908203	-0.49658203	-4.88232422	+20.96191406	-26.91650391	-15.11718750	+3548	+11.89599609	-4.74609375	-4.86914063	+41.48437500	-1.18652344	-52.51464844	+2588
+1458240713.14000010	+14.57666016	-2.33789063	-4.71093750	+34.51904297	+2.57080078	-80.24414063	+3676	+14.50634766	-0.57568359	-4.84716797	+20.54443359	-26.65283203	-14.43603516	+3524	+11.85205078	-4.80761719	-4.82080078	+41.68212891	-1.01074219	-52.14111328	+2584
+1458240713.14420010	+14.51953125	-2.39501953	-4.68896484	+34.93652344	+2.76855469	-79.91455078	+3648	+14.45361328	-0.66357422	-4.81201172	+20.06103516	-26.41113281	-13.79882813	+3500	+11.80810547	-4.87353516	-4.77246094	+41.87988281	-0.79101563	-51.74560547	+2580
+1458240713.14829990	+14.45800781	-2.45214844	-4.67138672	+35.33203125	+2.96630859	-79.56298828	+3620	+14.40527344	-0.75146484	-4.76806641	+19.55566406	-26.23535156	-13.13964844	+3476	+11.76855469	-4.93945313	-4.71533203	+42.09960938	-0.61523438	-51.39404297	+2572
+1458240713.15249990	+14.39648438	-2.49169922	-4.64062500	+35.83740234	+3.03222656	-79.29931641	+3588	+14.35253906	-0.83496094	-4.72412109	+19.09423828	-26.05957031	-12.48046875	+3452	+11.72021484	-5.00097656	-4.66259766	+42.31933594	-0.46142578	-51.08642578	+2564
+1458240713.15669990	+14.33496094	-2.54443359	-4.60986328	+36.27685547	+3.12011719	-79.05761719	+3560	+14.30419922	-0.91845703	-4.68017578	+18.61083984	-25.92773438	-11.84326172	+3428	+11.67187500	-5.07128906	-4.61425781	+42.51708984	-0.24169922	-50.75683594	+2560
+1458240713.16080000	+14.27343750	-2.59716797	-4.57910156	+36.69433594	+3.20800781	-78.81591797	+3532	+14.25146484	-1.00195313	-4.62744141	+18.10546875	-25.86181641	-11.20605469	+3408	+11.62792969	-5.13720703	-4.56152344	+42.71484375	-0.02197266	-50.44921875	+2552
+1458240713.16500000	+14.21191406	-2.63671875	-4.54394531	+37.17773438	+3.20800781	-78.59619141	+3504	+14.20312500	-1.08105469	-4.57470703	+17.62207031	-25.77392578	-10.52490234	+3384	+11.57519531	-5.20751953	-4.51318359	+42.93457031	+0.17578125	-50.11962891	+2544
+1458240713.16910000	+14.15039063	-2.68945313	-4.50439453	+37.61718750	+3.22998047	-78.39843750	+3476	+14.15478516	-1.16015625	-4.52197266	+17.09472656	-25.72998047	-9.86572266	+3364	+11.52246094	-5.27783203	-4.47363281	+43.13232422	+0.43945313	-49.79003906	+2536
+1458240713.17330000	+14.08447266	-2.73339844	-4.46484375	+38.03466797	+3.25195313	-78.20068359	+3448	+14.10205078	-1.24365234	-4.45605469	+16.50146484	-25.75195313	-9.16259766	+3348	+11.46972656	-5.34375000	-4.42968750	+43.35205078	+0.68115234	-49.43847656	+2528
+1458240713.17750000	+14.01855469	-2.76855469	-4.42089844	+38.54003906	+3.18603516	-78.02490234	+3424	+14.05371094	-1.31835938	-4.39453125	+15.95214844	-25.75195313	-8.48144531	+3328	+11.40820313	-5.41406250	-4.38574219	+43.54980469	+0.92285156	-49.08691406	+2524
+1458240713.18160010	+13.95263672	-2.81250000	-4.37255859	+38.97949219	+3.09814453	-77.87109375	+3400	+14.00097656	-1.39746094	-4.33300781	+15.35888672	-25.79589844	-7.77832031	+3312	+11.34667969	-5.48437500	-4.35058594	+43.74755859	+1.18652344	-48.73535156	+2520
+1458240713.18580010	+13.88671875	-2.85644531	-4.32421875	+39.37500000	+3.01025391	-77.73925781	+3380	+13.95263672	-1.47216797	-4.26269531	+14.74365234	-25.92773438	-7.05322266	+3296	+11.28955078	-5.55468750	-4.30664063	+43.94531250	+1.42822266	-48.40576172	+2516
+1458240713.19000010	+13.82080078	-2.89160156	-4.27587891	+39.83642578	+2.90039063	-77.58544922	+3360	+13.90429688	-1.54687500	-4.20117188	+14.12841797	-25.97167969	-6.30615234	+3280	+11.22802734	-5.62060547	-4.26708984	+44.16503906	+1.66992188	-48.05419922	+2516
+1458240713.19409990	+13.75927734	-2.93554688	-4.23193359	+40.23193359	+2.81250000	-77.45361328	+3344	+13.85156250	-1.62597656	-4.13525391	+13.46923828	-26.01562500	-5.58105469	+3268	+11.17089844	-5.69091797	-4.22753906	+44.38476563	+1.91162109	-47.68066406	+2516
+1458240713.19829990	+13.69335938	-2.97949219	-4.17919922	+40.58349609	+2.70263672	-77.34375000	+3328	+13.79882813	-1.70068359	-4.06494141	+12.81005859	-26.14746094	-4.85595703	+3256	+11.10937500	-5.75683594	-4.18798828	+44.58251953	+2.13134766	-47.35107422	+2516
+1458240713.20250010	+13.62744141	-3.01464844	-4.13525391	+40.95703125	+2.61474609	-77.21191406	+3312	+13.74609375	-1.77099609	-3.99902344	+12.15087891	-26.19140625	-4.08691406	+3244	+11.04785156	-5.82714844	-4.14843750	+44.78027344	+2.35107422	-46.97753906	+2516
+1458240713.20660000	+13.56591797	-3.05859375	-4.08691406	+41.30859375	+2.48291016	-77.05810547	+3296	+13.69335938	-1.84570313	-3.93750000	+11.46972656	-26.23535156	-3.36181641	+3232	+10.99072266	-5.88867188	-4.11328125	+45.02197266	+2.54882813	-46.58203125	+2516
+1458240713.21079990	+13.50439453	-3.09814453	-4.03857422	+41.61621094	+2.35107422	-76.94824219	+3284	+13.64062500	-1.92041016	-3.86718750	+10.81054688	-26.34521484	-2.63671875	+3220	+10.93359375	-5.95019531	-4.07373047	+45.24169922	+2.70263672	-46.25244141	+2516
+1458240713.21499990	+13.43847656	-3.14208984	-3.99462891	+41.85791016	+2.24121094	-76.81640625	+3272	+13.58789063	-1.98632813	-3.80566406	+10.15136719	-26.36718750	-1.88964844	+3208	+10.87207031	-6.00732422	-4.02978516	+45.46142578	+2.85644531	-45.90087891	+2520
+1458240713.21910000	+13.37695313	-3.18164063	-3.94628906	+42.09960938	+2.10937500	-76.68457031	+3260	+13.53076172	-2.06103516	-3.74853516	+9.53613281	-26.36718750	-1.20849609	+3200	+10.81933594	-6.06445313	-3.99462891	+45.72509766	+2.98828125	-45.54931641	+2520
+1458240713.22330000	+13.31982422	-3.22558594	-3.89794922	+42.29736328	+1.95556641	-76.59667969	+3244	+13.47802734	-2.12695313	-3.68701172	+8.98681641	-26.41113281	-0.59326172	+3188	+10.77099609	-6.11718750	-3.94628906	+45.96679688	+3.05419922	-45.26367188	+2520
+1458240713.22750000	+13.26269531	-3.27392578	-3.85400391	+42.42919922	+1.84570313	-76.46484375	+3232	+13.42089844	-2.18847656	-3.62988281	+8.43750000	-26.38916016	+0.02197266	+3176	+10.71826172	-6.17431641	-3.89794922	+46.18652344	+3.12011719	-45.00000000	+2520
+1458240713.23160000	+13.20556641	-3.31787109	-3.81445313	+42.53906250	+1.75781250	-76.33300781	+3216	+13.36376953	-2.25878906	-3.57714844	+7.93212891	-26.32324219	+0.57128906	+3168	+10.67431641	-6.22265625	-3.85400391	+46.47216797	+3.18603516	-44.69238281	+2516
+1458240713.23580000	+13.14843750	-3.36621094	-3.76611328	+42.64892578	+1.62597656	-76.24511719	+3204	+13.31103516	-2.32470703	-3.52001953	+7.47070313	-26.27929688	+1.05468750	+3156	+10.63037109	-6.27539063	-3.80126953	+46.73583984	+3.18603516	-44.45068359	+2508
+1458240713.24000000	+13.09130859	-3.41455078	-3.72216797	+42.67089844	+1.56005859	-76.11328125	+3188	+13.25390625	-2.38623047	-3.47167969	+7.09716797	-26.19140625	+1.56005859	+3144	+10.58203125	-6.32373047	-3.75292969	+46.95556641	+3.20800781	-44.18701172	+2504
+1458240713.24830010	+12.98583984	-3.50683594	-3.63867188	+42.78076172	+1.36230469	-75.87158203	+3148	+13.14404297	-2.50927734	-3.37500000	+6.43798828	-25.97167969	+2.32910156	+3120	+10.49853516	-6.41162109	-3.65625000	+47.50488281	+3.16406250	-43.72558594	+2484
+1458240713.25239990	+12.93310547	-3.55517578	-3.59472656	+42.75878906	+1.27441406	-75.73974609	+3128	+13.09130859	-2.56201172	-3.32666016	+6.21826172	-25.83984375	+2.68066406	+3104	+10.45019531	-6.45556641	-3.60791016	+47.72460938	+3.16406250	-43.52783203	+2476
+1458240713.25659990	+12.88037109	-3.60351563	-3.55957031	+42.73681641	+1.23046875	-75.60791016	+3108	+13.03417969	-2.61914063	-3.28271484	+6.02050781	-25.68603516	+2.96630859	+3092	+10.40625000	-6.49951172	-3.55957031	+47.98828125	+3.14208984	-43.28613281	+2464
+1458240713.26079990	+12.83203125	-3.65185547	-3.50683594	+42.71484375	+1.16455078	-75.54199219	+3088	+12.98144531	-2.67626953	-3.23437500	+5.88867188	-25.55419922	+3.18603516	+3080	+10.36669922	-6.54345703	-3.50683594	+48.22998047	+3.12011719	-43.11035156	+2452
+1458240713.26490000	+12.77929688	-3.69580078	-3.46728516	+42.69287109	+1.09863281	-75.38818359	+3068	+12.93310547	-2.72460938	-3.19042969	+5.80078125	-25.37841797	+3.42773438	+3064	+10.32275391	-6.59179688	-3.45849609	+48.40576172	+3.09814453	-42.91259766	+2440
+1458240713.26910000	+12.73095703	-3.73974609	-3.42773438	+42.67089844	+1.09863281	-75.23437500	+3044	+12.88037109	-2.77734375	-3.15087891	+5.71289063	-25.18066406	+3.62548828	+3048	+10.27880859	-6.64013672	-3.41455078	+48.64746094	+3.09814453	-42.69287109	+2424
+1458240713.27329990	+12.67822266	-3.78369141	-3.37939453	+42.67089844	+1.05468750	-75.12451172	+3024	+12.82763672	-2.83007813	-3.10693359	+5.64697266	-25.00488281	+3.77929688	+3036	+10.23486328	-6.67968750	-3.37060547	+48.86718750	+3.07617188	-42.45117188	+2408
+1458240713.27740000	+12.62548828	-3.82324219	-3.33984375	+42.69287109	+1.03271484	-74.92675781	+3000	+12.77929688	-2.87402344	-3.06298828	+5.66894531	-24.80712891	+3.97705078	+3020	+10.18652344	-6.72802734	-3.33105469	+49.02099609	+3.09814453	-42.20947266	+2396
+1458240713.28580000	+12.52441406	-3.90673828	-3.25634766	+42.73681641	+1.03271484	-74.59716797	+2960	+12.67822266	-2.96191406	-2.97949219	+5.71289063	-24.41162109	+4.26269531	+2988	+10.08984375	-6.82031250	-3.25634766	+49.41650391	+3.12011719	-41.63818359	+2368
+1458240713.28990010	+12.47607422	-3.94189453	-3.21679688	+42.80273438	+1.01074219	-74.42138672	+2940	+12.62988281	-3.00146484	-2.93994141	+5.80078125	-24.19189453	+4.41650391	+2972	+10.03271484	-6.87304688	-3.22119141	+49.52636719	+3.16406250	-41.37451172	+2356
+1458240713.29410000	+12.42333984	-3.98144531	-3.17724609	+42.82470703	+1.03271484	-74.24560547	+2920	+12.58154297	-3.04541016	-2.90039063	+5.86669922	-23.97216797	+4.54833984	+2956	+9.97998047	-6.92138672	-3.19042969	+49.68017578	+3.20800781	-41.04492188	+2344
+1458240713.29830000	+12.37500000	-4.02099609	-3.13330078	+42.86865234	+1.05468750	-74.11376953	+2904	+12.53320313	-3.08496094	-2.85644531	+5.93261719	-23.79638672	+4.65820313	+2944	+9.92724609	-6.97412109	-3.15966797	+49.83398438	+3.22998047	-40.75927734	+2332
+1458240713.30240010	+12.32226563	-4.05615234	-3.09375000	+42.97851563	+1.07666016	-73.89404297	+2888	+12.48486328	-3.12011719	-2.81689453	+6.04248047	-23.57666016	+4.81201172	+2928	+9.87011719	-7.02685547	-3.12890625	+49.92187500	+3.27392578	-40.42968750	+2324
+1458240713.30660010	+12.26953125	-4.09130859	-3.05859375	+43.06640625	+1.09863281	-73.69628906	+2876	+12.43652344	-3.15966797	-2.78173828	+6.13037109	-23.33496094	+4.94384766	+2916	+9.81738281	-7.07519531	-3.10253906	+50.07568359	+3.31787109	-40.10009766	+2316
+1458240713.31080010	+12.22119141	-4.12646484	-3.01904297	+43.15429688	+1.12060547	-73.49853516	+2860	+12.38818359	-3.19921875	-2.74218750	+6.21826172	-23.13720703	+5.07568359	+2900	+9.76904297	-7.11914063	-3.07617188	+50.25146484	+3.33984375	-39.77050781	+2304
+1458240713.31909990	+12.11572266	-4.19238281	-2.94873047	+43.37402344	+1.16455078	-73.08105469	+2836	+12.28710938	-3.26953125	-2.67187500	+6.45996094	-22.69775391	+5.38330078	+2872	+9.65917969	-7.21582031	-3.02343750	+50.51513672	+3.38378906	-39.15527344	+2292
+1458240713.32740000	+12.01904297	-4.26269531	-2.87402344	+43.61572266	+1.23046875	-72.72949219	+2816	+12.19482422	-3.33984375	-2.60156250	+6.67968750	-22.32421875	+5.66894531	+2848	+9.56250000	-7.31250000	-2.96191406	+50.77880859	+3.40576172	-38.62792969	+2280
+1458240713.33160000	+11.97509766	-4.29785156	-2.84326172	+43.72558594	+1.25244141	-72.55371094	+2808	+12.14648438	-3.37500000	-2.57080078	+6.78955078	-22.12646484	+5.80078125	+2832	+9.51855469	-7.35205078	-2.93115234	+50.97656250	+3.38378906	-38.36425781	+2272
+1458240713.33570000	+11.92675781	-4.33300781	-2.81250000	+43.83544922	+1.29638672	-72.35595703	+2800	+12.10253906	-3.41015625	-2.53564453	+6.89941406	-21.92871094	+5.95458984	+2820	+9.47900391	-7.39599609	-2.90039063	+51.17431641	+3.36181641	-38.14453125	+2264
+1458240713.33990000	+11.87841797	-4.36376953	-2.78613281	+43.94531250	+1.34033203	-72.13623047	+2788	+12.05419922	-3.44531250	-2.50927734	+6.98730469	-21.73095703	+6.10839844	+2808	+9.43505859	-7.44433594	-2.86523438	+51.30615234	+3.36181641	-37.92480469	+2260
+1458240713.34410000	+11.83447266	-4.39892578	-2.75976563	+44.05517578	+1.38427734	-71.91650391	+2776	+12.00585938	-3.48046875	-2.47851563	+7.09716797	-21.53320313	+6.28417969	+2792	+9.39990234	-7.47949219	-2.83447266	+51.54785156	+3.31787109	-37.72705078	+2252
+1458240713.35240010	+11.74658203	-4.46484375	-2.70263672	+44.29687500	+1.42822266	-71.52099609	+2752	+11.91357422	-3.54638672	-2.42138672	+7.27294922	-21.18164063	+6.61376953	+2764	+9.33398438	-7.55419922	-2.75976563	+51.96533203	+3.25195313	-37.41943359	+2232
+1458240713.35660000	+11.70263672	-4.50000000	-2.67626953	+44.40673828	+1.45019531	-71.32324219	+2740	+11.86962891	-3.57714844	-2.39501953	+7.36083984	-20.98388672	+6.78955078	+2752	+9.30322266	-7.58935547	-2.72460938	+52.22900391	+3.20800781	-37.26562500	+2220
+1458240713.36069990	+11.66308594	-4.53515625	-2.64550781	+44.51660156	+1.47216797	-71.14746094	+2724	+11.83007813	-3.61230469	-2.36425781	+7.42675781	-20.83007813	+6.94335938	+2736	+9.27246094	-7.62451172	-2.68505859	+52.47070313	+3.16406250	-37.13378906	+2208
+1458240713.36490010	+11.62353516	-4.57031250	-2.62353516	+44.60449219	+1.51611328	-70.94970703	+2712	+11.78613281	-3.64746094	-2.33789063	+7.49267578	-20.65429688	+7.11914063	+2720	+9.24169922	-7.66406250	-2.64990234	+52.64648438	+3.14208984	-37.02392578	+2196
+1458240713.36910010	+11.58398438	-4.60546875	-2.60156250	+44.71435547	+1.56005859	-70.72998047	+2692	+11.74218750	-3.67822266	-2.31152344	+7.55859375	-20.47851563	+7.29492188	+2704	+9.21533203	-7.69482422	-2.61035156	+52.88818359	+3.09814453	-36.89208984	+2184
+1458240713.37319990	+11.54443359	-4.63623047	-2.57519531	+44.82421875	+1.58203125	-70.53222656	+2676	+11.70263672	-3.70898438	-2.28515625	+7.64648438	-20.32470703	+7.47070313	+2688	+9.18896484	-7.72998047	-2.57958984	+53.12988281	+3.05419922	-36.73828125	+2168
+1458240713.37739990	+11.50488281	-4.67138672	-2.54882813	+44.93408203	+1.60400391	-70.33447266	+2660	+11.65869141	-3.73974609	-2.25878906	+7.69042969	-20.14892578	+7.64648438	+2676	+9.15380859	-7.76513672	-2.54443359	+53.30566406	+3.03222656	-36.62841797	+2152
+1458240713.38159990	+11.46533203	-4.70214844	-2.52685547	+45.04394531	+1.62597656	-70.13671875	+2640	+11.61914063	-3.77050781	-2.23242188	+7.77832031	-19.97314453	+7.82226563	+2660	+9.12304688	-7.80029297	-2.50927734	+53.50341797	+3.01025391	-36.47460938	+2136
+1458240713.38990000	+11.38623047	-4.76367188	-2.47851563	+45.26367188	+1.64794922	-69.78515625	+2604	+11.54443359	-3.82763672	-2.17968750	+7.91015625	-19.68750000	+8.15185547	+2628	+9.06152344	-7.87060547	-2.45214844	+53.85498047	+2.96630859	-36.18896484	+2104
+1458240713.39410000	+11.35107422	-4.79003906	-2.45214844	+45.37353516	+1.66992188	-69.60937500	+2584	+11.50488281	-3.85839844	-2.15332031	+7.99804688	-19.53369141	+8.30566406	+2612	+9.03076172	-7.90576172	-2.42138672	+54.00878906	+2.94433594	-36.05712891	+2088
+1458240713.39820000	+11.31152344	-4.82080078	-2.43017578	+45.50537109	+1.69189453	-69.43359375	+2564	+11.46972656	-3.88476563	-2.13134766	+8.06396484	-19.40185547	+8.43750000	+2596	+8.99560547	-7.94531250	-2.39941406	+54.14062500	+2.92236328	-35.85937500	+2068
+1458240713.40240000	+11.27636719	-4.84716797	-2.40380859	+45.61523438	+1.71386719	-69.27978516	+2548	+11.43017578	-3.91113281	-2.10498047	+8.15185547	-19.24804688	+8.59130859	+2580	+8.95605469	-7.98486328	-2.37744141	+54.22851563	+2.92236328	-35.68359375	+2056
+1458240713.40650010	+11.23681641	-4.87353516	-2.38183594	+45.74707031	+1.73583984	-69.10400391	+2532	+11.39501953	-3.94189453	-2.08300781	+8.23974609	-19.11621094	+8.72314453	+2568	+8.91650391	-8.02001953	-2.35107422	+54.31640625	+2.92236328	-35.50781250	+2040
+1458240713.41070010	+11.20166016	-4.89550781	-2.35986328	+45.87890625	+1.75781250	-68.92822266	+2516	+11.35986328	-3.96826172	-2.05664063	+8.34960938	-18.98437500	+8.85498047	+2552	+8.88134766	-8.05517578	-2.33349609	+54.42626953	+2.87841797	-35.31005859	+2024
+1458240713.41490010	+11.16210938	-4.92187500	-2.33789063	+46.01074219	+1.75781250	-68.79638672	+2500	+11.32470703	-3.99023438	-2.03466797	+8.43750000	-18.85253906	+8.96484375	+2536	+8.83740234	-8.09472656	-2.31591797	+54.47021484	+2.87841797	-35.11230469	+2012
+1458240713.41899990	+11.12695313	-4.94824219	-2.31591797	+46.16455078	+1.77978516	-68.66455078	+2488	+11.28515625	-4.01660156	-2.01269531	+8.54736328	-18.74267578	+9.07470703	+2524	+8.79785156	-8.13427734	-2.29833984	+54.55810547	+2.87841797	-34.93652344	+2000
+1458240713.42319990	+11.09179688	-4.97021484	-2.29394531	+46.29638672	+1.80175781	-68.53271484	+2476	+11.25439453	-4.04296875	-1.99072266	+8.65722656	-18.61083984	+9.18457031	+2512	+8.75830078	-8.16943359	-2.28515625	+54.64599609	+2.85644531	-34.76074219	+1988
+1458240713.42740010	+11.05664063	-4.99218750	-2.27197266	+46.45019531	+1.80175781	-68.42285156	+2464	+11.21923828	-4.06494141	-1.96875000	+8.78906250	-18.50097656	+9.29443359	+2496	+8.71875000	-8.20898438	-2.26757813	+54.68994141	+2.85644531	-34.58496094	+1976
+1458240713.43569990	+10.98632813	-5.04052734	-2.23242188	+46.73583984	+1.84570313	-68.15917969	+2444	+11.14892578	-4.11328125	-1.92480469	+9.00878906	-18.25927734	+9.47021484	+2472	+8.64404297	-8.27929688	-2.23242188	+54.84375000	+2.83447266	-34.25537109	+1952
+1458240713.43989990	+10.95117188	-5.06250000	-2.21484375	+46.86767578	+1.88964844	-68.02734375	+2432	+11.11376953	-4.13525391	-1.90722656	+9.14062500	-18.12744141	+9.58007813	+2456	+8.60888672	-8.31445313	-2.21484375	+54.90966797	+2.83447266	-34.10156250	+1944
+1458240713.44400000	+10.91601563	-5.08447266	-2.19287109	+47.02148438	+1.91162109	-67.89550781	+2424	+11.07861328	-4.15722656	-1.88964844	+9.27246094	-18.01757813	+9.66796875	+2444	+8.57373047	-8.34521484	-2.19726563	+55.01953125	+2.81250000	-33.96972656	+1932
+1458240713.44820000	+10.88525391	-5.10205078	-2.17529297	+47.17529297	+1.93359375	-67.78564453	+2416	+11.04345703	-4.17919922	-1.87207031	+9.40429688	-17.88574219	+9.75585938	+2432	+8.54296875	-8.37158203	-2.17968750	+55.15136719	+2.81250000	-33.83789063	+1924
+1458240713.45240000	+10.85009766	-5.12402344	-2.16210938	+47.30712891	+1.95556641	-67.65380859	+2408	+11.00830078	-4.20117188	-1.85449219	+9.51416016	-17.77587891	+9.86572266	+2420	+8.51660156	-8.40673828	-2.15771484	+55.26123047	+2.81250000	-33.72802734	+1912
+1458240713.45650010	+10.81933594	-5.14599609	-2.14453125	+47.43896484	+1.97753906	-67.52197266	+2396	+10.97753906	-4.21875000	-1.83691406	+9.64599609	-17.66601563	+9.95361328	+2404	+8.48583984	-8.42871094	-2.13574219	+55.41503906	+2.81250000	-33.61816406	+1900
+1458240713.46070000	+10.79296875	-5.16796875	-2.12695313	+47.59277344	+1.99951172	-67.41210938	+2388	+10.94238281	-4.24072266	-1.81933594	+9.77783203	-17.53417969	+10.04150391	+2392	+8.46386719	-8.45507813	-2.11376953	+55.56884766	+2.81250000	-33.55224609	+1892
+1458240713.46490000	+10.76220703	-5.18994141	-2.11376953	+47.70263672	+2.02148438	-67.25830078	+2376	+10.91162109	-4.26269531	-1.80175781	+9.88769531	-17.40234375	+10.12939453	+2380	+8.44189453	-8.48144531	-2.08740234	+55.72265625	+2.83447266	-33.48632813	+1880
+1458240713.46900010	+10.73144531	-5.20751953	-2.10058594	+47.83447266	+2.04345703	-67.12646484	+2364	+10.88085938	-4.28027344	-1.78857422	+10.01953125	-17.29248047	+10.21728516	+2364	+8.42431641	-8.50341797	-2.06103516	+55.89843750	+2.83447266	-33.42041016	+1864
+1458240713.47729990	+10.66992188	-5.25146484	-2.07861328	+48.09814453	+2.10937500	-66.84082031	+2336	+10.81494141	-4.31542969	-1.76220703	+10.23925781	-17.05078125	+10.41503906	+2336	+8.38476563	-8.54736328	-2.01269531	+56.25000000	+2.87841797	-33.28857422	+1836
+1458240713.48149990	+10.64355469	-5.26464844	-2.06542969	+48.22998047	+2.13134766	-66.70898438	+2320	+10.78417969	-4.33300781	-1.74462891	+10.37109375	-16.94091797	+10.50292969	+2320	+8.36718750	-8.56933594	-1.98632813	+56.42578125	+2.90039063	-33.24462891	+1824
+1458240713.48569990	+10.61718750	-5.28222656	-2.05664063	+48.36181641	+2.15332031	-66.57714844	+2300	+10.75781250	-4.34619141	-1.73583984	+10.50292969	-16.80908203	+10.59082031	+2304	+8.34960938	-8.58691406	-1.96435547	+56.60156250	+2.90039063	-33.17871094	+1808
+1458240713.48980000	+10.58642578	-5.30419922	-2.04345703	+48.47167969	+2.19726563	-66.46728516	+2284	+10.72705078	-4.36816406	-1.72265625	+10.59082031	-16.72119141	+10.65673828	+2288	+8.33203125	-8.60888672	-1.94238281	+56.77734375	+2.92236328	-33.13476563	+1792
+1458240713.49400000	+10.56005859	-5.32177734	-2.03027344	+48.60351563	+2.21923828	-66.33544922	+2268	+10.69628906	-4.38134766	-1.70947266	+10.72265625	-16.61132813	+10.72265625	+2272	+8.31445313	-8.63085938	-1.92041016	+56.93115234	+2.96630859	-33.06884766	+1776
+1458240713.50230000	+10.50732422	-5.35253906	-2.01269531	+48.82324219	+2.30712891	-66.11572266	+2228	+10.63916016	-4.41210938	-1.68750000	+10.94238281	-16.39160156	+10.83251953	+2240	+8.27490234	-8.67041016	-1.88085938	+57.19482422	+3.01025391	-32.93701172	+1740
+1458240713.50650000	+10.48095703	-5.36572266	-2.00390625	+48.95507813	+2.35107422	-66.00585938	+2208	+10.61279297	-4.42529297	-1.67431641	+11.07421875	-16.30371094	+10.87646484	+2224	+8.25292969	-8.69238281	-1.85888672	+57.30468750	+3.05419922	-32.87109375	+1728
+1458240713.51070000	+10.45458984	-5.37890625	-1.99511719	+49.08691406	+2.39501953	-65.89599609	+2188	+10.58642578	-4.43847656	-1.66992188	+11.18408203	-16.19384766	+10.94238281	+2204	+8.23095703	-8.70996094	-1.85009766	+57.41455078	+3.07617188	-32.73925781	+1708
+1458240713.51480010	+10.42382813	-5.39208984	-1.98632813	+49.17480469	+2.43896484	-65.80810547	+2172	+10.56005859	-4.45166016	-1.65673828	+11.27197266	-16.08398438	+10.96435547	+2188	+8.20458984	-8.73193359	-1.83691406	+57.48046875	+3.09814453	-32.62939453	+1692
+1458240713.51900010	+10.39746094	-5.40527344	-1.97753906	+49.30664063	+2.50488281	-65.74218750	+2156	+10.53369141	-4.46484375	-1.64794922	+11.40380859	-15.99609375	+10.98632813	+2172	+8.17822266	-8.75390625	-1.82812500	+57.52441406	+3.12011719	-32.51953125	+1676
+1458240713.52320000	+10.37109375	-5.41845703	-1.96875000	+49.41650391	+2.57080078	-65.65429688	+2140	+10.50732422	-4.47802734	-1.64355469	+11.51367188	-15.88623047	+11.00830078	+2156	+8.14746094	-8.77148438	-1.81933594	+57.56835938	+3.14208984	-32.38769531	+1664
+1458240713.53150010	+10.32275391	-5.44482422	-1.95556641	+49.61425781	+2.72460938	-65.50048828	+2108	+10.45458984	-4.50439453	-1.63037109	+11.68945313	-15.64453125	+11.03027344	+2124	+8.09472656	-8.81542969	-1.80175781	+57.65625000	+3.22998047	-32.12402344	+1636
+1458240713.53570010	+10.29638672	-5.45361328	-1.94677734	+49.72412109	+2.81250000	-65.41259766	+2096	+10.43261719	-4.51318359	-1.62597656	+11.79931641	-15.51269531	+11.05224609	+2108	+8.06396484	-8.83740234	-1.79736328	+57.67822266	+3.27392578	-31.94824219	+1624
+1458240713.53979990	+10.27001953	-5.46679688	-1.94238281	+49.81201172	+2.90039063	-65.32470703	+2084	+10.40625000	-4.52636719	-1.62158203	+11.86523438	-15.35888672	+11.07421875	+2092	+8.03320313	-8.85498047	-1.79296875	+57.70019531	+3.31787109	-31.77246094	+1612
+1458240713.54399990	+10.24365234	-5.47558594	-1.93798828	+49.92187500	+2.98828125	-65.23681641	+2072	+10.37988281	-4.53515625	-1.61718750	+11.97509766	-15.22705078	+11.07421875	+2080	+8.00244141	-8.87695313	-1.78857422	+57.70019531	+3.36181641	-31.59667969	+1604
+1458240713.54819990	+10.22167969	-5.48437500	-1.93359375	+50.03173828	+3.09814453	-65.12695313	+2060	+10.35791016	-4.54394531	-1.61279297	+12.06298828	-15.07324219	+11.09619141	+2064	+7.97167969	-8.89453125	-1.77978516	+57.72216797	+3.42773438	-31.42089844	+1592
+1458240713.55230000	+10.19531250	-5.49755859	-1.92919922	+50.11962891	+3.20800781	-65.03906250	+2048	+10.33593750	-4.55712891	-1.61279297	+12.10693359	-14.91943359	+11.11816406	+2052	+7.94531250	-8.91210938	-1.77539063	+57.74414063	+3.49365234	-31.26708984	+1584
+1458240713.56060000	+10.15136719	-5.51953125	-1.92480469	+50.29541016	+3.44970703	-64.84130859	+2032	+10.28759766	-4.57910156	-1.60839844	+12.23876953	-14.58984375	+11.16210938	+2024	+7.89257813	-8.94726563	-1.76220703	+57.81005859	+3.64746094	-30.91552734	+1564
+1458240713.56900000	+10.10742188	-5.53710938	-1.92041016	+50.44921875	+3.69140625	-64.59960938	+2012	+10.24365234	-4.59667969	-1.60839844	+12.32666016	-14.21630859	+11.22802734	+2004	+7.85302734	-8.97363281	-1.74023438	+57.94189453	+3.82324219	-30.58593750	+1548
+1458240713.57730010	+10.06347656	-5.55468750	-1.91601563	+50.62500000	+3.93310547	-64.33593750	+1992	+10.19970703	-4.61865234	-1.60839844	+12.39257813	-13.84277344	+11.31591797	+1980	+7.81347656	-8.99560547	-1.71826172	+58.09570313	+4.02099609	-30.30029297	+1528
+1458240713.58150010	+10.04150391	-5.56347656	-1.91601563	+50.69091797	+4.04296875	-64.20410156	+1984	+10.17773438	-4.62744141	-1.61279297	+12.43652344	-13.66699219	+11.38183594	+1968	+7.79589844	-9.00439453	-1.70507813	+58.20556641	+4.10888672	-30.14648438	+1516
+1458240713.58559990	+10.02392578	-5.57666016	-1.91601563	+50.75683594	+4.15283203	-64.07226563	+1972	+10.16015625	-4.63183594	-1.61279297	+12.48046875	-13.49121094	+11.42578125	+1956	+7.78271484	-9.01318359	-1.68750000	+58.31542969	+4.19677734	-30.03662109	+1508
+1458240713.59400010	+9.98437500	-5.59423828	-1.91601563	+50.88867188	+4.39453125	-63.83056641	+1948	+10.12060547	-4.64941406	-1.61279297	+12.52441406	-13.16162109	+11.51367188	+1932	+7.76074219	-9.02636719	-1.65234375	+58.53515625	+4.41650391	-29.83886719	+1488
+1458240713.59809990	+9.96679688	-5.60302734	-1.91601563	+50.95458984	+4.50439453	-63.72070313	+1936	+10.10302734	-4.65820313	-1.61279297	+12.54638672	-13.00781250	+11.55761719	+1916	+7.74755859	-9.03515625	-1.63916016	+58.64501953	+4.50439453	-29.72900391	+1476
+1458240713.60229990	+9.94482422	-5.61181641	-1.91601563	+50.99853516	+4.61425781	-63.58886719	+1920	+10.08105469	-4.66699219	-1.61279297	+12.56835938	-12.83203125	+11.57958984	+1904	+7.73876953	-9.03955078	-1.62158203	+58.75488281	+4.61425781	-29.61914063	+1464
+1458240713.60649990	+9.92724609	-5.61621094	-1.91601563	+51.06445313	+4.72412109	-63.45703125	+1908	+10.06347656	-4.67138672	-1.61279297	+12.59033203	-12.70019531	+11.62353516	+1892	+7.72558594	-9.04833984	-1.60839844	+58.86474609	+4.70214844	-29.53125000	+1452
+1458240713.61060000	+9.90966797	-5.62500000	-1.91162109	+51.13037109	+4.81201172	-63.34716797	+1892	+10.04589844	-4.68017578	-1.60839844	+12.61230469	-12.54638672	+11.66748047	+1876	+7.71679688	-9.05273438	-1.59082031	+58.95263672	+4.76806641	-29.44335938	+1440
+1458240713.61480000	+9.89208984	-5.63378906	-1.91162109	+51.17431641	+4.89990234	-63.25927734	+1880	+10.02832031	-4.68896484	-1.60839844	+12.61230469	-12.41455078	+11.68945313	+1864	+7.70361328	-9.05712891	-1.57763672	+59.04052734	+4.85595703	-29.33349609	+1432
+1458240713.62310000	+9.85693359	-5.64697266	-1.90722656	+51.28417969	+5.07568359	-63.08349609	+1848	+9.99316406	-4.69775391	-1.60400391	+12.67822266	-12.17285156	+11.73339844	+1840	+7.67285156	-9.07031250	-1.55126953	+59.17236328	+4.98779297	-29.13574219	+1412
+1458240713.63140010	+9.82617188	-5.66015625	-1.89843750	+51.37207031	+5.25146484	-62.90771484	+1820	+9.96240234	-4.71093750	-1.59521484	+12.70019531	-11.97509766	+11.73339844	+1812	+7.64208984	-9.08789063	-1.52929688	+59.21630859	+5.09765625	-28.91601563	+1400
+1458240713.63980010	+9.79541016	-5.67333984	-1.88964844	+51.43798828	+5.40527344	-62.75390625	+1796	+9.93164063	-4.72412109	-1.58203125	+12.70019531	-11.77734375	+11.73339844	+1792	+7.60253906	-9.10546875	-1.51611328	+59.21630859	+5.16357422	-28.63037109	+1384
+1458240713.64809990	+9.76464844	-5.68212891	-1.87646484	+51.52587891	+5.55908203	-62.62207031	+1776	+9.90527344	-4.73291016	-1.57324219	+12.72216797	-11.62353516	+11.75537109	+1772	+7.55859375	-9.12304688	-1.50732422	+59.17236328	+5.20751953	-28.36669922	+1372
+1458240713.65640000	+9.73828125	-5.69091797	-1.86328125	+51.56982422	+5.69091797	-62.49023438	+1760	+9.87890625	-4.74609375	-1.55566406	+12.70019531	-11.46972656	+11.73339844	+1756	+7.51904297	-9.14062500	-1.49414063	+59.10644531	+5.22949219	-28.08105469	+1356
+1458240713.66059990	+9.72509766	-5.69531250	-1.85449219	+51.59179688	+5.73486328	-62.46826172	+1756	+9.86572266	-4.75048828	-1.54687500	+12.72216797	-11.42578125	+11.73339844	+1748	+7.49707031	-9.14941406	-1.48974609	+59.06250000	+5.25146484	-27.97119141	+1352
+1458240713.66479990	+9.71191406	-5.70410156	-1.84570313	+51.61376953	+5.80078125	-62.40234375	+1752	+9.85693359	-4.75927734	-1.53808594	+12.70019531	-11.35986328	+11.73339844	+1744	+7.47949219	-9.15820313	-1.48095703	+59.01855469	+5.25146484	-27.83935547	+1344
+1458240713.67310000	+9.68554688	-5.71289063	-1.82812500	+51.65771484	+5.88867188	-62.29248047	+1740	+9.83496094	-4.76806641	-1.52050781	+12.70019531	-11.22802734	+11.73339844	+1728	+7.43994141	-9.17138672	-1.46777344	+58.95263672	+5.25146484	-27.59765625	+1332
+1458240713.67730000	+9.68115234	-5.71289063	-1.82373047	+51.65771484	+5.91064453	-62.24853516	+1736	+9.82177734	-4.77685547	-1.51171875	+12.67822266	-11.18408203	+11.73339844	+1724	+7.42675781	-9.18017578	-1.45898438	+58.93066406	+5.25146484	-27.48779297	+1324
+1458240713.68140010	+9.67236328	-5.71728516	-1.81933594	+51.65771484	+5.93261719	-62.22656250	+1732	+9.80859375	-4.77685547	-1.50292969	+12.65625000	-11.14013672	+11.75537109	+1720	+7.41357422	-9.18457031	-1.45019531	+58.93066406	+5.22949219	-27.39990234	+1320
+1458240713.68560000	+9.66357422	-5.72167969	-1.81054688	+51.67968750	+5.95458984	-62.18261719	+1728	+9.79980469	-4.78125000	-1.48974609	+12.65625000	-11.09619141	+11.75537109	+1716	+7.40039063	-9.18896484	-1.43701172	+58.95263672	+5.25146484	-27.35595703	+1316
+1458240713.68980000	+9.65478516	-5.72607422	-1.80175781	+51.70166016	+5.97656250	-62.13867188	+1724	+9.79101563	-4.78564453	-1.48095703	+12.65625000	-11.07421875	+11.77734375	+1708	+7.39160156	-9.19335938	-1.41943359	+58.97460938	+5.25146484	-27.29003906	+1312
+1458240713.69810010	+9.63720703	-5.73046875	-1.78417969	+51.72363281	+6.02050781	-62.05078125	+1716	+9.77343750	-4.79443359	-1.46337891	+12.63427734	-11.00830078	+11.82128906	+1700	+7.37402344	-9.19335938	-1.38867188	+59.04052734	+5.27343750	-27.20214844	+1304
+1458240713.70230010	+9.62841797	-5.73486328	-1.77539063	+51.72363281	+6.02050781	-62.00683594	+1712	+9.76025391	-4.79882813	-1.45019531	+12.61230469	-10.96435547	+11.84326172	+1696	+7.36962891	-9.19775391	-1.37109375	+59.08447266	+5.27343750	-27.18017578	+1300
+1458240713.70639990	+9.61962891	-5.73925781	-1.76660156	+51.74560547	+6.04248047	-61.96289063	+1708	+9.75146484	-4.80322266	-1.44140625	+12.61230469	-10.92041016	+11.88720703	+1692	+7.36523438	-9.19775391	-1.35791016	+59.12841797	+5.27343750	-27.15820313	+1300
+1458240713.71059990	+9.60644531	-5.74365234	-1.75781250	+51.74560547	+6.04248047	-61.89697266	+1700	+9.74267578	-4.80322266	-1.43261719	+12.59033203	-10.89843750	+11.90917969	+1684	+7.36083984	-9.19775391	-1.34033203	+59.17236328	+5.27343750	-27.13623047	+1300
+1458240713.71890000	+9.58886719	-5.75244141	-1.73583984	+51.78955078	+6.04248047	-61.80908203	+1688	+9.72509766	-4.81201172	-1.41064453	+12.56835938	-10.85449219	+11.95312500	+1676	+7.34765625	-9.19335938	-1.30517578	+59.28222656	+5.27343750	-27.11425781	+1304
+1458240713.72309990	+9.58007813	-5.75683594	-1.72705078	+51.78955078	+6.06445313	-61.76513672	+1680	+9.71630859	-4.81201172	-1.40185547	+12.54638672	-10.83251953	+11.97509766	+1668	+7.34326172	-9.19335938	-1.28759766	+59.32617188	+5.27343750	-27.09228516	+1308
+1458240713.72720000	+9.57128906	-5.76123047	-1.71826172	+51.78955078	+6.06445313	-61.72119141	+1672	+9.70751953	-4.81640625	-1.39306641	+12.50244141	-10.81054688	+11.99707031	+1664	+7.33886719	-9.19335938	-1.27001953	+59.37011719	+5.27343750	-27.07031250	+1312
+1458240713.73140000	+9.56250000	-5.76123047	-1.70507813	+51.78955078	+6.06445313	-61.69921875	+1664	+9.69873047	-4.82080078	-1.37988281	+12.50244141	-10.78857422	+12.01904297	+1660	+7.33007813	-9.19335938	-1.25683594	+59.37011719	+5.27343750	-27.07031250	+1316
+1458240713.73970010	+9.54492188	-5.77001953	-1.68750000	+51.78955078	+6.08642578	-61.61132813	+1648	+9.68994141	-4.82519531	-1.37109375	+12.45849609	-10.76660156	+12.06298828	+1644	+7.31250000	-9.19775391	-1.23486328	+59.39208984	+5.25146484	-26.96044922	+1324
+1458240713.74390010	+9.53613281	-5.77001953	-1.67871094	+51.78955078	+6.08642578	-61.56738281	+1640	+9.68554688	-4.82519531	-1.36230469	+12.43652344	-10.74462891	+12.06298828	+1636	+7.30371094	-9.19775391	-1.22167969	+59.37011719	+5.22949219	-26.93847656	+1328
+1458240713.75219990	+9.52294922	-5.77441406	-1.66113281	+51.78955078	+6.10839844	-61.52343750	+1624	+9.67236328	-4.82958984	-1.34912109	+12.39257813	-10.72265625	+12.08496094	+1624	+7.28173828	-9.20214844	-1.20849609	+59.32617188	+5.18554688	-26.85058594	+1336
+1458240713.75640010	+9.51416016	-5.77880859	-1.65234375	+51.76757813	+6.10839844	-61.50146484	+1616	+9.66796875	-4.82958984	-1.34033203	+12.37060547	-10.72265625	+12.06298828	+1620	+7.26855469	-9.20654297	-1.19970703	+59.26025391	+5.18554688	-26.80664063	+1344
+1458240713.76060010	+9.50537109	-5.77880859	-1.64355469	+51.76757813	+6.13037109	-61.47949219	+1608	+9.65917969	-4.83398438	-1.33154297	+12.32666016	-10.70068359	+12.06298828	+1616	+7.25097656	-9.21093750	-1.19531250	+59.19433594	+5.14160156	-26.74072266	+1348
+1458240713.76469990	+9.50097656	-5.77880859	-1.63476563	+51.74560547	+6.15234375	-61.45751953	+1604	+9.65478516	-4.83837891	-1.32714844	+12.30468750	-10.70068359	+12.06298828	+1612	+7.23779297	-9.21533203	-1.19091797	+59.12841797	+5.11962891	-26.69677734	+1348
+1458240713.76889990	+9.49218750	-5.78320313	-1.62597656	+51.72363281	+6.17431641	-61.45751953	+1596	+9.65039063	-4.83837891	-1.31835938	+12.26074219	-10.70068359	+12.04101563	+1608	+7.22460938	-9.21533203	-1.18652344	+59.06250000	+5.11962891	-26.67480469	+1352
+1458240713.77720000	+9.47900391	-5.78320313	-1.61279297	+51.70166016	+6.19628906	-61.41357422	+1588	+9.63720703	-4.84277344	-1.30078125	+12.19482422	-10.67871094	+12.01904297	+1600	+7.19824219	-9.22412109	-1.18212891	+58.90869141	+5.05371094	-26.56494141	+1352
+1458240713.78140000	+9.47460938	-5.78320313	-1.60839844	+51.67968750	+6.19628906	-61.41357422	+1584	+9.63281250	-4.84277344	-1.29638672	+12.15087891	-10.67871094	+12.01904297	+1596	+7.18505859	-9.22412109	-1.17773438	+58.86474609	+5.03173828	-26.56494141	+1352
+1458240713.78559990	+9.47021484	-5.78320313	-1.60400391	+51.67968750	+6.21826172	-61.41357422	+1580	+9.63281250	-4.84716797	-1.28759766	+12.12890625	-10.67871094	+11.99707031	+1592	+7.17626953	-9.22851563	-1.17333984	+58.79882813	+5.00976563	-26.54296875	+1356
+1458240713.78970000	+9.46582031	-5.78320313	-1.59960938	+51.63574219	+6.21826172	-61.41357422	+1580	+9.62841797	-4.84716797	-1.28320313	+12.08496094	-10.67871094	+11.97509766	+1588	+7.16748047	-9.22851563	-1.16894531	+58.73291016	+5.00976563	-26.52099609	+1352
+1458240713.79390000	+9.46582031	-5.78759766	-1.59082031	+51.61376953	+6.24023438	-61.41357422	+1576	+9.62402344	-4.85156250	-1.27880859	+12.06298828	-10.67871094	+11.95312500	+1584	+7.15869141	-9.23291016	-1.16455078	+58.68896484	+5.00976563	-26.52099609	+1352
+1458240713.80220010	+9.46142578	-5.78759766	-1.58642578	+51.56982422	+6.26220703	-61.41357422	+1572	+9.62402344	-4.85156250	-1.27001953	+11.99707031	-10.67871094	+11.90917969	+1576	+7.14990234	-9.23291016	-1.15576172	+58.60107422	+4.98779297	-26.52099609	+1352
+1458240713.80640010	+9.45703125	-5.78759766	-1.58203125	+51.54785156	+6.26220703	-61.41357422	+1572	+9.61962891	-4.85595703	-1.26562500	+11.95312500	-10.67871094	+11.90917969	+1576	+7.14550781	-9.23291016	-1.15136719	+58.57910156	+4.98779297	-26.54296875	+1352
+1458240713.81049990	+9.45703125	-5.79199219	-1.57763672	+51.52587891	+6.26220703	-61.41357422	+1568	+9.61962891	-4.85595703	-1.26123047	+11.93115234	-10.67871094	+11.88720703	+1572	+7.14550781	-9.23291016	-1.14697266	+58.57910156	+4.98779297	-26.56494141	+1348
+1458240713.81890010	+9.45703125	-5.79199219	-1.57324219	+51.48193359	+6.26220703	-61.41357422	+1564	+9.61962891	-4.86035156	-1.25683594	+11.86523438	-10.67871094	+11.88720703	+1564	+7.14990234	-9.22851563	-1.13818359	+58.57910156	+5.00976563	-26.60888672	+1352
+1458240713.82300000	+9.45703125	-5.79199219	-1.57324219	+51.43798828	+6.28417969	-61.41357422	+1564	+9.61962891	-4.86035156	-1.25683594	+11.84326172	-10.67871094	+11.88720703	+1560	+7.15429688	-9.22851563	-1.12939453	+58.57910156	+5.03173828	-26.63085938	+1352
+1458240713.82719990	+9.45703125	-5.79638672	-1.56884766	+51.41601563	+6.28417969	-61.39160156	+1560	+9.61962891	-4.86035156	-1.25244141	+11.82128906	-10.67871094	+11.88720703	+1560	+7.15869141	-9.22412109	-1.12500000	+58.57910156	+5.05371094	-26.65283203	+1356
+1458240713.83139990	+9.46142578	-5.79638672	-1.56884766	+51.39404297	+6.28417969	-61.39160156	+1560	+9.62402344	-4.86035156	-1.25244141	+11.77734375	-10.67871094	+11.86523438	+1556	+7.15869141	-9.22412109	-1.12060547	+58.57910156	+5.05371094	-26.67480469	+1356
+1458240713.83550000	+9.46142578	-5.79638672	-1.56884766	+51.37207031	+6.28417969	-61.39160156	+1556	+9.62402344	-4.86035156	-1.25244141	+11.75537109	-10.67871094	+11.86523438	+1552	+7.16748047	-9.21972656	-1.11621094	+58.60107422	+5.07568359	-26.69677734	+1360
+1458240713.84390000	+9.46142578	-5.80078125	-1.56884766	+51.32812500	+6.28417969	-61.39160156	+1548	+9.62402344	-4.86474609	-1.25244141	+11.71142578	-10.67871094	+11.86523438	+1544	+7.17626953	-9.21972656	-1.10302734	+58.62304688	+5.11962891	-26.74072266	+1368
+1458240713.84800000	+9.46582031	-5.80078125	-1.56445313	+51.32812500	+6.30615234	-61.36962891	+1544	+9.62841797	-4.86474609	-1.24804688	+11.68945313	-10.67871094	+11.86523438	+1544	+7.18066406	-9.21533203	-1.09863281	+58.62304688	+5.14160156	-26.74072266	+1372
+1458240713.85640000	+9.46582031	-5.80517578	-1.56445313	+51.28417969	+6.30615234	-61.36962891	+1540	+9.63281250	-4.86474609	-1.24804688	+11.64550781	-10.65673828	+11.88720703	+1536	+7.18945313	-9.21093750	-1.08984375	+58.64501953	+5.18554688	-26.76269531	+1380
+1458240713.86470010	+9.47460938	-5.80517578	-1.56445313	+51.24023438	+6.35009766	-61.34765625	+1532	+9.65478516	-4.87353516	-1.23486328	+11.38183594	-10.59082031	+11.88720703	+1536	+7.20263672	-9.20654297	-1.07666016	+58.62304688	+5.22949219	-26.76269531	+1388
+1458240713.87299990	+9.47900391	-5.80517578	-1.56005859	+51.17431641	+6.37207031	-61.32568359	+1524	+9.67675781	-4.87353516	-1.22607422	+11.20605469	-10.52490234	+11.90917969	+1536	+7.21142578	-9.20654297	-1.06787109	+58.60107422	+5.25146484	-26.74072266	+1400
+1458240713.88130000	+9.49218750	-5.80957031	-1.55126953	+51.10839844	+6.43798828	-61.28173828	+1524	+9.69433594	-4.87353516	-1.21728516	+11.14013672	-10.48095703	+11.90917969	+1540	+7.22021484	-9.20214844	-1.05908203	+58.51318359	+5.27343750	-26.69677734	+1408
+1458240713.88969990	+9.50976563	-5.80957031	-1.53808594	+51.04248047	+6.52587891	-61.25976563	+1524	+9.70751953	-4.86914063	-1.20410156	+11.11816406	-10.48095703	+11.88720703	+1544	+7.22460938	-9.20214844	-1.04589844	+58.40332031	+5.27343750	-26.63085938	+1412
+1458240713.89380000	+9.51855469	-5.80957031	-1.53369141	+51.02050781	+6.54785156	-61.25976563	+1524	+9.71630859	-4.86914063	-1.19531250	+11.11816406	-10.48095703	+11.88720703	+1544	+7.22460938	-9.20214844	-1.04150391	+58.35937500	+5.27343750	-26.60888672	+1416
+1458240713.90220000	+9.53613281	-5.80517578	-1.51171875	+50.97656250	+6.61376953	-61.28173828	+1532	+9.73388672	-4.86474609	-1.18212891	+11.11816406	-10.52490234	+11.88720703	+1552	+7.22900391	-9.20214844	-1.02832031	+58.22753906	+5.22949219	-26.58691406	+1424
+1458240713.91050000	+9.55371094	-5.80078125	-1.49414063	+50.95458984	+6.61376953	-61.32568359	+1544	+9.75146484	-4.86035156	-1.16455078	+11.11816406	-10.59082031	+11.86523438	+1560	+7.23779297	-9.20214844	-1.01513672	+58.11767578	+5.14160156	-26.60888672	+1432
+1458240713.91470000	+9.56250000	-5.79638672	-1.48095703	+50.93261719	+6.59179688	-61.36962891	+1552	+9.76025391	-4.86035156	-1.15136719	+11.11816406	-10.65673828	+11.86523438	+1564	+7.24218750	-9.20214844	-1.00634766	+58.07373047	+5.09765625	-26.65283203	+1436
+1458240713.92300010	+9.58447266	-5.79199219	-1.45898438	+50.91064453	+6.54785156	-61.47949219	+1568	+9.77783203	-4.85595703	-1.12939453	+11.14013672	-10.81054688	+11.86523438	+1576	+7.25976563	-9.19775391	-0.98437500	+58.02978516	+5.00976563	-26.76269531	+1448
+1458240713.93129990	+9.61962891	-5.78759766	-1.41064453	+50.88867188	+6.39404297	-61.72119141	+1588	+9.79541016	-4.85156250	-1.10302734	+11.16210938	-10.98632813	+11.84326172	+1584	+7.28173828	-9.18896484	-0.95361328	+58.00781250	+4.92187500	-26.96044922	+1468
+1458240713.93969990	+9.63720703	-5.78320313	-1.38867188	+50.86669922	+6.28417969	-61.85302734	+1596	+9.80859375	-4.84716797	-1.08105469	+11.20605469	-11.18408203	+11.82128906	+1592	+7.30810547	-9.18457031	-0.92285156	+58.02978516	+4.81201172	-27.20214844	+1492
+1458240713.94800000	+9.65478516	-5.78320313	-1.36669922	+50.84472656	+6.15234375	-62.02880859	+1600	+9.82177734	-4.84716797	-1.05908203	+11.25000000	-11.38183594	+11.77734375	+1600	+7.33447266	-9.17578125	-0.89208984	+58.09570313	+4.74609375	-27.46582031	+1516
+1458240713.95630000	+9.66796875	-5.78759766	-1.34472656	+50.82275391	+6.06445313	-62.22656250	+1604	+9.83496094	-4.84277344	-1.04150391	+11.29394531	-11.57958984	+11.71142578	+1604	+7.35644531	-9.16699219	-0.85693359	+58.16162109	+4.68017578	-27.75146484	+1544
+1458240713.96460010	+9.68115234	-5.78759766	-1.33154297	+50.82275391	+6.04248047	-62.35839844	+1600	+9.84375000	-4.84277344	-1.02832031	+11.35986328	-11.71142578	+11.66748047	+1604	+7.37841797	-9.16699219	-0.83056641	+58.20556641	+4.65820313	-27.99316406	+1572
+1458240713.97300000	+9.68554688	-5.79199219	-1.31835938	+50.80078125	+6.04248047	-62.49023438	+1592	+9.85253906	-4.84277344	-1.01953125	+11.40380859	-11.82128906	+11.57958984	+1604	+7.39160156	-9.16259766	-0.81298828	+58.22753906	+4.65820313	-28.19091797	+1596
+1458240713.97709990	+9.68994141	-5.78759766	-1.31835938	+50.82275391	+6.04248047	-62.53417969	+1592	+9.85253906	-4.84277344	-1.01513672	+11.44775391	-11.84326172	+11.55761719	+1600	+7.39599609	-9.16259766	-0.80419922	+58.24951172	+4.65820313	-28.25683594	+1604
+1458240713.98550010	+9.68994141	-5.79199219	-1.31396484	+50.82275391	+6.10839844	-62.62207031	+1588	+9.85693359	-4.84277344	-1.01513672	+11.49169922	-11.86523438	+11.46972656	+1600	+7.39599609	-9.16699219	-0.79541016	+58.22753906	+4.68017578	-28.34472656	+1620
+1458240713.99379990	+9.68994141	-5.79199219	-1.30957031	+50.84472656	+6.17431641	-62.68798828	+1584	+9.85693359	-4.84716797	-1.01513672	+11.53564453	-11.84326172	+11.42578125	+1596	+7.39160156	-9.17138672	-0.79101563	+58.22753906	+4.70214844	-28.38867188	+1636
+1458240714.00210000	+9.68554688	-5.79638672	-1.31396484	+50.86669922	+6.26220703	-62.70996094	+1580	+9.85253906	-4.84716797	-1.01513672	+11.57958984	-11.79931641	+11.38183594	+1596	+7.38720703	-9.17578125	-0.79541016	+58.18359375	+4.74609375	-28.38867188	+1648
+1458240714.01050000	+9.67675781	-5.79638672	-1.31835938	+50.88867188	+6.35009766	-62.73193359	+1580	+9.84814453	-4.84716797	-1.01953125	+11.60156250	-11.75537109	+11.33789063	+1596	+7.37841797	-9.18017578	-0.79541016	+58.16162109	+4.79003906	-28.34472656	+1656
+1458240714.01880000	+9.67675781	-5.79638672	-1.31835938	+50.91064453	+6.41601563	-62.70996094	+1584	+9.84814453	-4.84716797	-1.02392578	+11.62353516	-11.71142578	+11.33789063	+1592	+7.37402344	-9.18017578	-0.79541016	+58.16162109	+4.81201172	-28.32275391	+1664
+1458240714.02290010	+9.67236328	-5.79638672	-1.31835938	+50.91064453	+6.43798828	-62.70996094	+1584	+9.84814453	-4.84716797	-1.02392578	+11.62353516	-11.68945313	+11.33789063	+1592	+7.36962891	-9.18457031	-0.79980469	+58.16162109	+4.81201172	-28.30078125	+1668
+1458240714.03130010	+9.67236328	-5.79638672	-1.32275391	+50.93261719	+6.48193359	-62.70996094	+1588	+9.84375000	-4.84716797	-1.02392578	+11.64550781	-11.64550781	+11.31591797	+1592	+7.36523438	-9.18457031	-0.79980469	+58.16162109	+4.83398438	-28.27880859	+1676
+1458240714.04380010	+9.65478516	-5.79199219	-1.32714844	+51.02050781	+6.61376953	-62.62207031	+1592	+9.82177734	-4.85156250	-1.03710938	+11.75537109	-11.40380859	+11.31591797	+1596	+7.35205078	-9.18896484	-0.79980469	+58.18359375	+4.92187500	-28.19091797	+1684
+1458240714.06040000	+9.61523438	-5.79199219	-1.34912109	+51.28417969	+6.96533203	-62.35839844	+1600	+9.76904297	-4.85156250	-1.05468750	+11.97509766	-10.94238281	+11.38183594	+1596	+7.32568359	-9.18896484	-0.79541016	+58.42529297	+5.18554688	-27.97119141	+1696
+1458240714.06880000	+9.61083984	-5.79199219	-1.34912109	+51.30615234	+6.98730469	-62.33642578	+1596	+9.75585938	-4.85156250	-1.05468750	+11.97509766	-10.89843750	+11.44775391	+1592	+7.32128906	-9.18017578	-0.77783203	+58.64501953	+5.33935547	-27.88330078	+1704
+1458240714.07710000	+9.60205078	-5.79199219	-1.35351563	+51.32812500	+7.00927734	-62.27050781	+1588	+9.75146484	-4.84716797	-1.05029297	+11.97509766	-10.85449219	+11.49169922	+1584	+7.32128906	-9.17578125	-0.76904297	+58.79882813	+5.44921875	-27.81738281	+1712
+1458240714.08540010	+9.59765625	-5.79199219	-1.35351563	+51.32812500	+7.00927734	-62.22656250	+1584	+9.74707031	-4.84716797	-1.05029297	+11.99707031	-10.83251953	+11.53564453	+1576	+7.32128906	-9.16699219	-0.76025391	+58.88671875	+5.49316406	-27.77343750	+1720
+1458240714.09380010	+9.59326172	-5.79199219	-1.34912109	+51.32812500	+7.00927734	-62.20458984	+1572	+9.74267578	-4.84277344	-1.04589844	+11.97509766	-10.81054688	+11.57958984	+1568	+7.31689453	-9.16259766	-0.75585938	+58.90869141	+5.51513672	-27.72949219	+1728
+1458240714.10209990	+9.59326172	-5.79199219	-1.34912109	+51.32812500	+7.00927734	-62.16064453	+1564	+9.74267578	-4.84277344	-1.04589844	+11.95312500	-10.81054688	+11.60156250	+1560	+7.30810547	-9.16259766	-0.75585938	+58.88671875	+5.51513672	-27.66357422	+1736
+1458240714.11040000	+9.58886719	-5.78759766	-1.34472656	+51.30615234	+7.00927734	-62.13867188	+1556	+9.74267578	-4.84277344	-1.04150391	+11.93115234	-10.78857422	+11.62353516	+1556	+7.29931641	-9.16259766	-0.76025391	+58.82080078	+5.47119141	-27.59765625	+1744
+1458240714.11459990	+9.58886719	-5.78759766	-1.34472656	+51.30615234	+6.98730469	-62.13867188	+1556	+9.74267578	-4.84277344	-1.04150391	+11.93115234	-10.78857422	+11.62353516	+1552	+7.29492188	-9.16259766	-0.76464844	+58.79882813	+5.44921875	-27.55371094	+1748
+1458240714.12290000	+9.58447266	-5.78759766	-1.34033203	+51.26220703	+6.98730469	-62.11669922	+1548	+9.74267578	-4.84277344	-1.03710938	+11.90917969	-10.81054688	+11.62353516	+1552	+7.28173828	-9.16259766	-0.76904297	+58.71093750	+5.40527344	-27.48779297	+1752
+1458240714.13120010	+9.58447266	-5.78759766	-1.34033203	+51.24023438	+6.96533203	-62.11669922	+1544	+9.74267578	-4.83837891	-1.03710938	+11.90917969	-10.81054688	+11.62353516	+1548	+7.27294922	-9.16699219	-0.77343750	+58.62304688	+5.36132813	-27.44384766	+1756
+1458240714.13960000	+9.58007813	-5.78320313	-1.33593750	+51.21826172	+6.94335938	-62.13867188	+1544	+9.74267578	-4.83837891	-1.03271484	+11.88720703	-10.83251953	+11.62353516	+1548	+7.26416016	-9.16699219	-0.78222656	+58.53515625	+5.29541016	-27.39990234	+1756
+1458240714.14790010	+9.58007813	-5.78320313	-1.33154297	+51.19628906	+6.92138672	-62.13867188	+1544	+9.74707031	-4.83837891	-1.02832031	+11.88720703	-10.85449219	+11.62353516	+1544	+7.25976563	-9.16699219	-0.78662109	+58.46923828	+5.22949219	-27.37792969	+1756
+1458240714.15619990	+9.58007813	-5.78320313	-1.32714844	+51.19628906	+6.89941406	-62.16064453	+1544	+9.74707031	-4.83837891	-1.02832031	+11.88720703	-10.87646484	+11.60156250	+1544	+7.25537109	-9.16699219	-0.78662109	+58.44726563	+5.18554688	-27.39990234	+1756
+1458240714.16870000	+9.58007813	-5.78320313	-1.32275391	+51.17431641	+6.85546875	-62.18261719	+1548	+9.74707031	-4.83837891	-1.02392578	+11.88720703	-10.92041016	+11.60156250	+1544	+7.25976563	-9.16259766	-0.78222656	+58.42529297	+5.14160156	-27.44384766	+1752
+1458240714.17290000	+9.58447266	-5.78320313	-1.32275391	+51.15234375	+6.83349609	-62.18261719	+1548	+9.74707031	-4.83837891	-1.02392578	+11.88720703	-10.92041016	+11.60156250	+1544	+7.25976563	-9.16259766	-0.78222656	+58.42529297	+5.11962891	-27.46582031	+1752
+1458240714.18120000	+9.58447266	-5.77880859	-1.31835938	+51.13037109	+6.78955078	-62.20458984	+1548	+9.75146484	-4.83837891	-1.01953125	+11.88720703	-10.96435547	+11.60156250	+1544	+7.26416016	-9.16259766	-0.77783203	+58.42529297	+5.09765625	-27.50976563	+1752
+1458240714.18950010	+9.58447266	-5.77880859	-1.31396484	+51.13037109	+6.74560547	-62.22656250	+1552	+9.75146484	-4.83398438	-1.01074219	+11.88720703	-11.05224609	+11.60156250	+1544	+7.27294922	-9.15820313	-0.77343750	+58.44726563	+5.05371094	-27.57568359	+1752
+1458240714.19790010	+9.58886719	-5.77880859	-1.30957031	+51.10839844	+6.67968750	-62.27050781	+1552	+9.76025391	-4.83398438	-1.00195313	+11.88720703	-11.16210938	+11.60156250	+1548	+7.27734375	-9.15380859	-0.76464844	+58.44726563	+5.03173828	-27.64160156	+1756
+1458240714.20619990	+9.60644531	-5.77880859	-1.28320313	+50.99853516	+6.35009766	-62.44628906	+1560	+9.76904297	-4.83398438	-0.98437500	+11.90917969	-11.42578125	+11.60156250	+1552	+7.29052734	-9.15380859	-0.75585938	+58.46923828	+4.96582031	-27.77343750	+1764
+1458240714.21040010	+9.61523438	-5.77880859	-1.27441406	+50.95458984	+6.21826172	-62.53417969	+1560	+9.77343750	-4.82958984	-0.97558594	+11.90917969	-11.53564453	+11.60156250	+1552	+7.29492188	-9.14941406	-0.75146484	+58.46923828	+4.92187500	-27.81738281	+1764
+1458240714.21869990	+9.62841797	-5.77880859	-1.25683594	+50.88867188	+5.93261719	-62.70996094	+1564	+9.79101563	-4.82958984	-0.95361328	+11.95312500	-11.82128906	+11.60156250	+1556	+7.30810547	-9.14941406	-0.74267578	+58.44726563	+4.79003906	-27.99316406	+1772
+1458240714.22700000	+9.63720703	-5.77880859	-1.24365234	+50.82275391	+5.77880859	-62.86376953	+1564	+9.79980469	-4.83398438	-0.94042969	+11.95312500	-12.04101563	+11.55761719	+1560	+7.31689453	-9.14941406	-0.73828125	+58.35937500	+4.65820313	-28.16894531	+1780
+1458240714.23540000	+9.64599609	-5.78320313	-1.23046875	+50.80078125	+5.66894531	-62.97363281	+1568	+9.80859375	-4.83837891	-0.92724609	+11.97509766	-12.21679688	+11.51367188	+1564	+7.31689453	-9.15820313	-0.73388672	+58.22753906	+4.50439453	-28.30078125	+1780
+1458240714.24370000	+9.65039063	-5.78320313	-1.22167969	+50.77880859	+5.58105469	-63.08349609	+1572	+9.81298828	-4.84277344	-0.91845703	+11.99707031	-12.32666016	+11.46972656	+1568	+7.31689453	-9.16699219	-0.73828125	+58.05175781	+4.35058594	-28.41064453	+1788
+1458240714.25200010	+9.65478516	-5.78759766	-1.21289063	+50.75683594	+5.51513672	-63.21533203	+1580	+9.82177734	-4.84716797	-0.90966797	+12.01904297	-12.43652344	+11.42578125	+1572	+7.31250000	-9.17578125	-0.73828125	+57.89794922	+4.24072266	-28.49853516	+1788
+1458240714.26029990	+9.65917969	-5.79199219	-1.20849609	+50.73486328	+5.44921875	-63.32519531	+1588	+9.82617188	-4.85595703	-0.90527344	+12.04101563	-12.54638672	+11.38183594	+1580	+7.30810547	-9.18896484	-0.74267578	+57.78808594	+4.15283203	-28.56445313	+1792
+1458240714.26869990	+9.66357422	-5.79638672	-1.19970703	+50.71289063	+5.40527344	-63.43505859	+1596	+9.83056641	-4.86035156	-0.90087891	+12.06298828	-12.61230469	+11.33789063	+1584	+7.30810547	-9.19775391	-0.73828125	+57.70019531	+4.10888672	-28.65234375	+1792
+1458240714.27700000	+9.67236328	-5.80078125	-1.19531250	+50.71289063	+5.36132813	-63.54492188	+1604	+9.83496094	-4.86474609	-0.89648438	+12.10693359	-12.70019531	+11.31591797	+1592	+7.31689453	-9.20214844	-0.73388672	+57.67822266	+4.08691406	-28.76220703	+1796
+1458240714.28530000	+9.67675781	-5.80957031	-1.19091797	+50.71289063	+5.29541016	-63.63281250	+1612	+9.83935547	-4.86914063	-0.89208984	+12.15087891	-12.76611328	+11.29394531	+1596	+7.32568359	-9.20654297	-0.72070313	+57.70019531	+4.08691406	-28.87207031	+1800
+1458240714.29370000	+9.68554688	-5.81396484	-1.19091797	+50.73486328	+5.25146484	-63.72070313	+1612	+9.84375000	-4.87353516	-0.88769531	+12.19482422	-12.83203125	+11.27197266	+1600	+7.34326172	-9.21093750	-0.70751953	+57.76611328	+4.10888672	-29.02587891	+1808
+1458240714.29780010	+9.68554688	-5.81835938	-1.18652344	+50.73486328	+5.22949219	-63.76464844	+1612	+9.84375000	-4.87792969	-0.88769531	+12.21679688	-12.87597656	+11.25000000	+1600	+7.35205078	-9.21093750	-0.70312500	+57.81005859	+4.13085938	-29.09179688	+1816
+1458240714.30620000	+9.69433594	-5.82275391	-1.18652344	+50.77880859	+5.20751953	-63.85253906	+1612	+9.84814453	-4.88232422	-0.88769531	+12.28271484	-12.94189453	+11.25000000	+1604	+7.36523438	-9.21533203	-0.68554688	+57.89794922	+4.17480469	-29.22363281	+1824
+1458240714.31450010	+9.69873047	-5.83154297	-1.18652344	+50.80078125	+5.18554688	-63.91845703	+1608	+9.84814453	-4.88671875	-0.88769531	+12.34863281	-12.98583984	+11.22802734	+1604	+7.38281250	-9.21972656	-0.67236328	+57.98583984	+4.21875000	-29.35546875	+1836
+1458240714.32279990	+9.69873047	-5.83593750	-1.18652344	+50.84472656	+5.16357422	-64.00634766	+1608	+9.84814453	-4.89111328	-0.88330078	+12.41455078	-13.02978516	+11.20605469	+1604	+7.39599609	-9.22412109	-0.66357422	+58.02978516	+4.26269531	-29.44335938	+1844
+1458240714.33110000	+9.70312500	-5.83593750	-1.18212891	+50.86669922	+5.14160156	-64.07226563	+1608	+9.85253906	-4.89111328	-0.88330078	+12.48046875	-13.07373047	+11.18408203	+1604	+7.40039063	-9.22851563	-0.65478516	+58.05175781	+4.28466797	-29.53125000	+1852
+1458240714.33950000	+9.70312500	-5.84033203	-1.18212891	+50.91064453	+5.16357422	-64.16015625	+1608	+9.85253906	-4.89550781	-0.88330078	+12.54638672	-13.09570313	+11.14013672	+1604	+7.40039063	-9.23730469	-0.65478516	+58.02978516	+4.28466797	-29.55322266	+1856
+1458240714.34780000	+9.70312500	-5.84472656	-1.18212891	+50.95458984	+5.16357422	-64.22607422	+1608	+9.85253906	-4.89990234	-0.88330078	+12.61230469	-13.11767578	+11.11816406	+1604	+7.39160156	-9.25048828	-0.65917969	+57.98583984	+4.28466797	-29.57519531	+1860
+1458240714.35610010	+9.69873047	-5.84472656	-1.17773438	+50.97656250	+5.18554688	-64.29199219	+1608	+9.85253906	-4.90429688	-0.88330078	+12.67822266	-13.13964844	+11.07421875	+1604	+7.38720703	-9.25927734	-0.66357422	+57.94189453	+4.26269531	-29.57519531	+1864
+1458240714.36450000	+9.69873047	-5.84472656	-1.17773438	+51.02050781	+5.18554688	-64.37988281	+1612	+9.85253906	-4.90429688	-0.88330078	+12.74414063	-13.16162109	+11.00830078	+1604	+7.37841797	-9.26806641	-0.66796875	+57.87597656	+4.26269531	-29.55322266	+1868
+1458240714.37280010	+9.69873047	-5.84912109	-1.17773438	+51.04248047	+5.20751953	-64.44580078	+1616	+9.85253906	-4.90869141	-0.87890625	+12.78808594	-13.16162109	+10.96435547	+1608	+7.36962891	-9.27685547	-0.67236328	+57.83203125	+4.24072266	-29.55322266	+1868
+1458240714.38529990	+9.69873047	-5.84912109	-1.17773438	+51.08642578	+5.22949219	-64.53369141	+1628	+9.84814453	-4.90869141	-0.87890625	+12.87597656	-13.18359375	+10.89843750	+1608	+7.36523438	-9.28564453	-0.67675781	+57.81005859	+4.24072266	-29.55322266	+1864
+1458240714.39360000	+9.69873047	-5.84912109	-1.17773438	+51.10839844	+5.22949219	-64.59960938	+1632	+9.84814453	-4.90869141	-0.87890625	+12.94189453	-13.22753906	+10.87646484	+1612	+7.36962891	-9.28564453	-0.67675781	+57.85400391	+4.24072266	-29.57519531	+1860
+1458240714.40200000	+9.69873047	-5.84912109	-1.17773438	+51.15234375	+5.22949219	-64.66552734	+1636	+9.84814453	-4.90869141	-0.87890625	+13.00781250	-13.24951172	+10.83251953	+1612	+7.37402344	-9.28564453	-0.67236328	+57.89794922	+4.26269531	-29.64111328	+1860
+1458240714.41030000	+9.69873047	-5.84912109	-1.17773438	+51.17431641	+5.20751953	-64.70947266	+1640	+9.84814453	-4.90869141	-0.87890625	+13.05175781	-13.27148438	+10.83251953	+1612	+7.38281250	-9.28564453	-0.66357422	+57.98583984	+4.26269531	-29.70703125	+1860
+1458240714.41860010	+9.69873047	-5.84912109	-1.17773438	+51.17431641	+5.18554688	-64.75341797	+1640	+9.84814453	-4.90869141	-0.87890625	+13.09570313	-13.31542969	+10.81054688	+1616	+7.39599609	-9.28125000	-0.65917969	+58.07373047	+4.28466797	-29.77294922	+1864
+1458240714.42689990	+9.70312500	-5.84912109	-1.17773438	+51.19628906	+5.14160156	-64.81933594	+1636	+9.84814453	-4.90869141	-0.87451172	+13.13964844	-13.35937500	+10.78857422	+1616	+7.40478516	-9.27685547	-0.65478516	+58.16162109	+4.28466797	-29.83886719	+1872
+1458240714.43530010	+9.70312500	-5.84912109	-1.17333984	+51.19628906	+5.11962891	-64.86328125	+1636	+9.85253906	-4.90429688	-0.87451172	+13.18359375	-13.40332031	+10.78857422	+1616	+7.40917969	-9.27246094	-0.64599609	+58.20556641	+4.30664063	-29.90478516	+1876
+1458240714.44359990	+9.70751953	-5.84912109	-1.17333984	+51.19628906	+5.07568359	-64.92919922	+1636	+9.85253906	-4.90429688	-0.87011719	+13.22753906	-13.44726563	+10.76660156	+1616	+7.41357422	-9.27246094	-0.64160156	+58.24951172	+4.30664063	-29.94873047	+1880
+1458240714.45190000	+9.70751953	-5.84912109	-1.16894531	+51.17431641	+5.05371094	-64.97314453	+1636	+9.85253906	-4.90429688	-0.87011719	+13.24951172	-13.49121094	+10.74462891	+1616	+7.41796875	-9.26806641	-0.64160156	+58.27148438	+4.28466797	-29.99267578	+1884
+1458240714.46030000	+9.70751953	-5.84472656	-1.16455078	+51.17431641	+5.00976563	-65.03906250	+1640	+9.85253906	-4.89990234	-0.86572266	+13.27148438	-13.53515625	+10.72265625	+1616	+7.41796875	-9.26806641	-0.64160156	+58.27148438	+4.26269531	-30.01464844	+1888
+1458240714.46860000	+9.70751953	-5.84033203	-1.16455078	+51.17431641	+4.98779297	-65.10498047	+1640	+9.85253906	-4.89990234	-0.86572266	+13.29345703	-13.57910156	+10.72265625	+1616	+7.41796875	-9.26806641	-0.64160156	+58.24951172	+4.26269531	-30.01464844	+1888
+1458240714.47690010	+9.70751953	-5.84033203	-1.16015625	+51.17431641	+4.96582031	-65.17089844	+1640	+9.85253906	-4.89990234	-0.86132813	+13.31542969	-13.62304688	+10.70068359	+1616	+7.41357422	-9.26806641	-0.64160156	+58.24951172	+4.24072266	-30.01464844	+1888
+1458240714.48519990	+9.70751953	-5.83593750	-1.15576172	+51.17431641	+4.92187500	-65.23681641	+1644	+9.85693359	-4.89990234	-0.85693359	+13.33740234	-13.66699219	+10.67871094	+1616	+7.41357422	-9.26806641	-0.64160156	+58.22753906	+4.21875000	-30.03662109	+1892
+1458240714.49359990	+9.70751953	-5.83154297	-1.15136719	+51.17431641	+4.89990234	-65.30273438	+1644	+9.85693359	-4.89550781	-0.85253906	+13.35937500	-13.68896484	+10.65673828	+1616	+7.40917969	-9.26806641	-0.64599609	+58.20556641	+4.19677734	-30.03662109	+1892
+1458240714.50190000	+9.70751953	-5.82714844	-1.14257813	+51.17431641	+4.85595703	-65.36865234	+1648	+9.85693359	-4.89550781	-0.85253906	+13.38134766	-13.73291016	+10.63476563	+1616	+7.40478516	-9.26806641	-0.64599609	+58.20556641	+4.17480469	-30.05859375	+1892
+1458240714.50609990	+9.70751953	-5.82714844	-1.14257813	+51.17431641	+4.85595703	-65.41259766	+1652	+9.85693359	-4.89111328	-0.84814453	+13.40332031	-13.75488281	+10.63476563	+1620	+7.40478516	-9.26806641	-0.64599609	+58.18359375	+4.15283203	-30.05859375	+1892
+1458240714.51440000	+9.70751953	-5.82275391	-1.13818359	+51.17431641	+4.81201172	-65.47851563	+1656	+9.85693359	-4.89111328	-0.84814453	+13.42529297	-13.82080078	+10.61279297	+1620	+7.40478516	-9.26806641	-0.64599609	+58.18359375	+4.10888672	-30.08056641	+1888
+1458240714.52270010	+9.71191406	-5.82275391	-1.13378906	+51.15234375	+4.76806641	-65.54443359	+1656	+9.85693359	-4.88671875	-0.84375000	+13.44726563	-13.86474609	+10.61279297	+1620	+7.40478516	-9.26367188	-0.64599609	+58.20556641	+4.08691406	-30.12451172	+1888
+1458240714.53110000	+9.71191406	-5.81835938	-1.12939453	+51.15234375	+4.70214844	-65.58837891	+1660	+9.85693359	-4.88671875	-0.83935547	+13.44726563	-13.90869141	+10.59082031	+1620	+7.40917969	-9.25927734	-0.64160156	+58.22753906	+4.04296875	-30.19042969	+1892
+1458240714.53940010	+9.71191406	-5.81835938	-1.12500000	+51.13037109	+4.65820313	-65.63232422	+1660	+9.85693359	-4.88232422	-0.83935547	+13.46923828	-13.95263672	+10.59082031	+1620	+7.41357422	-9.25488281	-0.63720703	+58.27148438	+4.02099609	-30.25634766	+1892
+1458240714.54769990	+9.71630859	-5.81835938	-1.12500000	+51.10839844	+4.61425781	-65.67626953	+1656	+9.85693359	-4.88232422	-0.83496094	+13.49121094	-13.99658203	+10.59082031	+1620	+7.41796875	-9.24609375	-0.63281250	+58.31542969	+3.99902344	-30.30029297	+1896
+1458240714.55609990	+9.71630859	-5.81835938	-1.12060547	+51.08642578	+4.59228516	-65.72021484	+1656	+9.85693359	-4.88232422	-0.83056641	+13.49121094	-14.06250000	+10.59082031	+1620	+7.42236328	-9.24169922	-0.63281250	+58.33740234	+3.97705078	-30.36621094	+1900
+1458240714.56440000	+9.71630859	-5.81835938	-1.12060547	+51.06445313	+4.54833984	-65.74218750	+1656	+9.85693359	-4.88232422	-0.83056641	+13.49121094	-14.10644531	+10.56884766	+1616	+7.42236328	-9.24169922	-0.62841797	+58.33740234	+3.95507813	-30.38818359	+1904
+1458240714.57270000	+9.71630859	-5.81835938	-1.11621094	+51.04248047	+4.52636719	-65.78613281	+1656	+9.85693359	-4.87792969	-0.82617188	+13.49121094	-14.12841797	+10.54687500	+1616	+7.42236328	-9.24169922	-0.62841797	+58.33740234	+3.91113281	-30.41015625	+1904
+1458240714.57690000	+9.71630859	-5.81835938	-1.11621094	+51.04248047	+4.52636719	-65.78613281	+1656	+9.85693359	-4.87792969	-0.82617188	+13.49121094	-14.15039063	+10.54687500	+1616	+7.42236328	-9.24169922	-0.63281250	+58.31542969	+3.91113281	-30.41015625	+1904
+1458240714.58520010	+9.71630859	-5.81835938	-1.11181641	+51.02050781	+4.50439453	-65.83007813	+1656	+9.86132813	-4.87792969	-0.82177734	+13.49121094	-14.19433594	+10.54687500	+1616	+7.41796875	-9.24169922	-0.63281250	+58.29345703	+3.86718750	-30.41015625	+1908
+1458240714.59349990	+9.71630859	-5.81835938	-1.11181641	+50.99853516	+4.48242188	-65.85205078	+1656	+9.86132813	-4.87792969	-0.82177734	+13.49121094	-14.21630859	+10.52490234	+1616	+7.41357422	-9.24169922	-0.63720703	+58.24951172	+3.82324219	-30.38818359	+1908
+1458240714.60190010	+9.71630859	-5.81396484	-1.10742188	+50.99853516	+4.48242188	-65.89599609	+1656	+9.86132813	-4.87792969	-0.81738281	+13.49121094	-14.23828125	+10.50292969	+1616	+7.40478516	-9.24609375	-0.64160156	+58.18359375	+3.80126953	-30.36621094	+1908
+1458240714.61019990	+9.71630859	-5.81396484	-1.10742188	+50.99853516	+4.48242188	-65.91796875	+1656	+9.86132813	-4.87792969	-0.81738281	+13.49121094	-14.26025391	+10.50292969	+1616	+7.40039063	-9.24609375	-0.64599609	+58.13964844	+3.77929688	-30.34423828	+1908
+1458240714.61850000	+9.71630859	-5.81396484	-1.10742188	+50.97656250	+4.46044922	-65.93994141	+1656	+9.86132813	-4.87792969	-0.81738281	+13.49121094	-14.28222656	+10.48095703	+1616	+7.39599609	-9.24609375	-0.65039063	+58.11767578	+3.73535156	-30.34423828	+1908
+1458240714.62690000	+9.71630859	-5.81396484	-1.10302734	+50.97656250	+4.46044922	-65.96191406	+1656	+9.86132813	-4.87792969	-0.81298828	+13.49121094	-14.30419922	+10.48095703	+1616	+7.39599609	-9.24609375	-0.65039063	+58.09570313	+3.73535156	-30.32226563	+1908
+1458240714.63100000	+9.71630859	-5.81396484	-1.10302734	+50.97656250	+4.46044922	-65.96191406	+1656	+9.86132813	-4.87792969	-0.81298828	+13.49121094	-14.32617188	+10.48095703	+1616	+7.39599609	-9.24609375	-0.65039063	+58.09570313	+3.73535156	-30.34423828	+1904
+1458240714.63930010	+9.71630859	-5.81396484	-1.10302734	+50.95458984	+4.43847656	-65.98388672	+1656	+9.86132813	-4.87792969	-0.81298828	+13.49121094	-14.32617188	+10.45898438	+1616	+7.39599609	-9.24609375	-0.65039063	+58.09570313	+3.73535156	-30.34423828	+1904
+1458240714.64770010	+9.71630859	-5.81396484	-1.10302734	+50.95458984	+4.43847656	-65.98388672	+1660	+9.86132813	-4.87792969	-0.81298828	+13.49121094	-14.34814453	+10.45898438	+1616	+7.39599609	-9.24609375	-0.65039063	+58.11767578	+3.73535156	-30.34423828	+1900
+1458240714.65599990	+9.71630859	-5.81396484	-1.10302734	+50.93261719	+4.41650391	-65.98388672	+1660	+9.86132813	-4.87792969	-0.81298828	+13.49121094	-14.34814453	+10.45898438	+1616	+7.39599609	-9.24609375	-0.64599609	+58.11767578	+3.73535156	-30.36621094	+1900
+1458240714.66430000	+9.71630859	-5.81396484	-1.10302734	+50.93261719	+4.41650391	-65.98388672	+1660	+9.86132813	-4.87792969	-0.80859375	+13.49121094	-14.37011719	+10.45898438	+1616	+7.40039063	-9.24609375	-0.64599609	+58.13964844	+3.73535156	-30.38818359	+1900
+1458240714.67269990	+9.71630859	-5.81396484	-1.10302734	+50.91064453	+4.41650391	-66.00585938	+1660	+9.86132813	-4.87792969	-0.80859375	+13.49121094	-14.37011719	+10.45898438	+1616	+7.40039063	-9.24169922	-0.64599609	+58.13964844	+3.73535156	-30.38818359	+1900
+1458240714.68100000	+9.71630859	-5.81396484	-1.10302734	+50.91064453	+4.41650391	-66.00585938	+1660	+9.86132813	-4.87792969	-0.80859375	+13.49121094	-14.37011719	+10.45898438	+1616	+7.40039063	-9.24169922	-0.64160156	+58.16162109	+3.75732422	-30.38818359	+1900
+1458240714.68930010	+9.72070313	-5.81396484	-1.10302734	+50.88867188	+4.41650391	-66.00585938	+1664	+9.86132813	-4.87792969	-0.80859375	+13.49121094	-14.37011719	+10.45898438	+1616	+7.40039063	-9.24169922	-0.64160156	+58.16162109	+3.75732422	-30.41015625	+1896
+1458240714.69350000	+9.72070313	-5.81396484	-1.10302734	+50.88867188	+4.41650391	-66.02783203	+1664	+9.86132813	-4.87792969	-0.80859375	+13.49121094	-14.39208984	+10.45898438	+1616	+7.40039063	-9.24169922	-0.64160156	+58.16162109	+3.75732422	-30.41015625	+1896
+1458240714.70180010	+9.71630859	-5.81396484	-1.10302734	+50.88867188	+4.41650391	-66.02783203	+1664	+9.86132813	-4.87792969	-0.80859375	+13.49121094	-14.39208984	+10.45898438	+1616	+7.40039063	-9.24169922	-0.64160156	+58.16162109	+3.75732422	-30.41015625	+1896
+1458240714.71020010	+9.71630859	-5.81396484	-1.10302734	+50.88867188	+4.41650391	-66.04980469	+1664	+9.86132813	-4.87792969	-0.80859375	+13.49121094	-14.39208984	+10.45898438	+1616	+7.40039063	-9.24169922	-0.64160156	+58.16162109	+3.75732422	-30.41015625	+1896
+1458240714.71849990	+9.71630859	-5.81396484	-1.10302734	+50.86669922	+4.41650391	-66.04980469	+1664	+9.86132813	-4.87792969	-0.80859375	+13.49121094	-14.39208984	+10.43701172	+1612	+7.40039063	-9.24169922	-0.64160156	+58.16162109	+3.75732422	-30.38818359	+1896
+1458240714.72680000	+9.71630859	-5.81396484	-1.10302734	+50.86669922	+4.43847656	-66.07177734	+1664	+9.86132813	-4.87792969	-0.80859375	+13.49121094	-14.39208984	+10.43701172	+1612	+7.40039063	-9.24169922	-0.64599609	+58.13964844	+3.75732422	-30.38818359	+1896
+1458240714.73510000	+9.71630859	-5.81396484	-1.10302734	+50.86669922	+4.43847656	-66.07177734	+1664	+9.86132813	-4.87792969	-0.80859375	+13.49121094	-14.39208984	+10.43701172	+1612	+7.39599609	-9.24609375	-0.64599609	+58.13964844	+3.75732422	-30.38818359	+1896
+1458240714.73930000	+9.71630859	-5.81396484	-1.10302734	+50.84472656	+4.43847656	-66.09375000	+1664	+9.86132813	-4.87792969	-0.80859375	+13.49121094	-14.39208984	+10.43701172	+1612	+7.39599609	-9.24609375	-0.64599609	+58.13964844	+3.75732422	-30.36621094	+1892
