# Supplementary material for: A direct effect of perception on action when grasping a cup
Source: Sci Rep. 2018 Jan 9;8:171. doi: 10.1038/s41598-017-18591-5 (PMC5760564; doi:10.1038/s41598-017-18591-5)
Supplement: Supplementary file 6 — Supplementary Information [file 41598_2017_18591_MOESM6_ESM.zip › SciRep_Data/S02instruct/S02_100instruct_Tr16.dat]

+1000000000000.00000000	+0.00000000	+0.00000000	+0.00000000	+0.00000000	+0.00000000	+0.00000000	+0	+0.00000000	+0.00000000	+0.00000000	+0.00000000	+0.00000000	+0.00000000	+0	+0.00000000	+0.00000000	+0.00000000	+0.00000000	+0.00000000	+0.00000000	+0
+1458240714.74760010	+9.71630859	-5.81835938	-1.10302734	+50.84472656	+4.43847656	-66.09375000	+1664	+9.86132813	-4.87792969	-0.80859375	+13.49121094	-14.39208984	+10.43701172	+1616	+7.39599609	-9.24609375	-0.64599609	+58.13964844	+3.75732422	-30.36621094	+1892
+1458240714.75600000	+9.71630859	-5.81835938	-1.10302734	+50.82275391	+4.46044922	-66.09375000	+1664	+9.86132813	-4.87792969	-0.80859375	+13.49121094	-14.39208984	+10.43701172	+1616	+7.39599609	-9.24609375	-0.64599609	+58.13964844	+3.75732422	-30.36621094	+1892
+1458240714.76009990	+9.71630859	-5.81835938	-1.10302734	+50.82275391	+4.46044922	-66.09375000	+1664	+9.86132813	-4.88232422	-0.80859375	+13.49121094	-14.39208984	+10.43701172	+1616	+7.39599609	-9.24609375	-0.64599609	+58.13964844	+3.75732422	-30.36621094	+1892
+1458240714.76850010	+9.71630859	-5.81835938	-1.10302734	+50.82275391	+4.46044922	-66.09375000	+1664	+9.86132813	-4.88232422	-0.80859375	+13.49121094	-14.37011719	+10.43701172	+1616	+7.39599609	-9.24169922	-0.64599609	+58.13964844	+3.77929688	-30.36621094	+1892
+1458240714.77679990	+9.71630859	-5.81835938	-1.10302734	+50.80078125	+4.46044922	-66.09375000	+1664	+9.86132813	-4.88232422	-0.80859375	+13.49121094	-14.37011719	+10.43701172	+1616	+7.40039063	-9.24169922	-0.64160156	+58.13964844	+3.77929688	-30.36621094	+1892
+1458240714.78510000	+9.71630859	-5.81835938	-1.10302734	+50.80078125	+4.46044922	-66.09375000	+1664	+9.86132813	-4.88232422	-0.80859375	+13.49121094	-14.39208984	+10.43701172	+1616	+7.40039063	-9.24169922	-0.64160156	+58.16162109	+3.77929688	-30.36621094	+1892
+1458240714.78930000	+9.71630859	-5.81835938	-1.10302734	+50.80078125	+4.46044922	-66.09375000	+1664	+9.86132813	-4.88232422	-0.80859375	+13.49121094	-14.39208984	+10.43701172	+1616	+7.40039063	-9.24169922	-0.64160156	+58.16162109	+3.77929688	-30.36621094	+1892
+1458240719.40809990	+9.76904297	-5.87988281	-1.07226563	+49.37255859	+3.29589844	-69.38964844	+1748	+9.87011719	-5.00097656	-0.81298828	+10.94238281	-14.32617188	+11.95312500	+1648	+7.35644531	-9.25927734	-0.63720703	+58.22753906	+5.16357422	-30.47607422	+1904
+1458240719.41650010	+9.76904297	-5.88427734	-1.07666016	+49.37255859	+3.27392578	-69.36767578	+1748	+9.87011719	-5.00097656	-0.81298828	+10.94238281	-14.32617188	+11.97509766	+1648	+7.36083984	-9.25488281	-0.63720703	+58.22753906	+5.16357422	-30.49804688	+1904
+1458240719.42059990	+9.76904297	-5.88427734	-1.07666016	+49.37255859	+3.27392578	-69.36767578	+1748	+9.87451172	-5.00097656	-0.81298828	+10.94238281	-14.32617188	+11.99707031	+1648	+7.36083984	-9.25488281	-0.63720703	+58.24951172	+5.18554688	-30.52001953	+1904
+1458240719.42479990	+9.77343750	-5.88427734	-1.07666016	+49.37255859	+3.27392578	-69.36767578	+1748	+9.87451172	-5.00097656	-0.81298828	+10.94238281	-14.34814453	+11.99707031	+1648	+7.36523438	-9.25488281	-0.63281250	+58.27148438	+5.18554688	-30.52001953	+1904
+1458240719.42899990	+9.77343750	-5.88427734	-1.07666016	+49.37255859	+3.25195313	-69.34570313	+1748	+9.87451172	-5.00097656	-0.81298828	+10.94238281	-14.34814453	+12.01904297	+1648	+7.36523438	-9.25488281	-0.63281250	+58.27148438	+5.18554688	-30.54199219	+1904
+1458240719.43310000	+9.77343750	-5.88427734	-1.07666016	+49.37255859	+3.25195313	-69.34570313	+1748	+9.87451172	-5.00097656	-0.81298828	+10.94238281	-14.34814453	+12.01904297	+1648	+7.36962891	-9.25488281	-0.63281250	+58.29345703	+5.18554688	-30.54199219	+1904
+1458240719.43730000	+9.77343750	-5.88867188	-1.07666016	+49.39453125	+3.22998047	-69.32373047	+1748	+9.87451172	-5.00097656	-0.81298828	+10.94238281	-14.34814453	+12.04101563	+1648	+7.36962891	-9.25048828	-0.62841797	+58.31542969	+5.20751953	-30.56396484	+1904
+1458240719.44140010	+9.77343750	-5.88867188	-1.08105469	+49.39453125	+3.22998047	-69.32373047	+1748	+9.87451172	-5.00097656	-0.81298828	+10.94238281	-14.37011719	+12.04101563	+1648	+7.37402344	-9.25048828	-0.62402344	+58.33740234	+5.20751953	-30.58593750	+1908
+1458240719.44980000	+9.77343750	-5.88867188	-1.08105469	+49.39453125	+3.20800781	-69.30175781	+1748	+9.87451172	-5.00097656	-0.81298828	+10.94238281	-14.37011719	+12.04101563	+1644	+7.37841797	-9.25048828	-0.61962891	+58.38134766	+5.22949219	-30.62988281	+1908
+1458240719.45810010	+9.77783203	-5.88867188	-1.08105469	+49.39453125	+3.20800781	-69.30175781	+1752	+9.87451172	-5.00097656	-0.81298828	+10.94238281	-14.39208984	+12.04101563	+1644	+7.38720703	-9.24609375	-0.61523438	+58.42529297	+5.22949219	-30.67382813	+1912
+1458240719.46639990	+9.77783203	-5.88867188	-1.08105469	+49.39453125	+3.20800781	-69.30175781	+1752	+9.87451172	-5.00097656	-0.81298828	+10.94238281	-14.39208984	+12.04101563	+1640	+7.38720703	-9.24609375	-0.61523438	+58.42529297	+5.22949219	-30.67382813	+1912
+1458240719.47480010	+9.77783203	-5.88867188	-1.08105469	+49.41650391	+3.20800781	-69.32373047	+1752	+9.87451172	-5.00097656	-0.81298828	+10.94238281	-14.39208984	+12.04101563	+1640	+7.38720703	-9.25048828	-0.61523438	+58.42529297	+5.22949219	-30.67382813	+1912
+1458240719.48309990	+9.77343750	-5.88867188	-1.07666016	+49.41650391	+3.20800781	-69.32373047	+1752	+9.87451172	-5.00097656	-0.80859375	+10.94238281	-14.39208984	+12.04101563	+1640	+7.38281250	-9.25048828	-0.61962891	+58.40332031	+5.22949219	-30.65185547	+1912
+1458240719.49140000	+9.77343750	-5.88867188	-1.07666016	+49.41650391	+3.20800781	-69.32373047	+1756	+9.87451172	-5.00097656	-0.80859375	+10.94238281	-14.39208984	+12.04101563	+1640	+7.38281250	-9.25048828	-0.61962891	+58.38134766	+5.22949219	-30.65185547	+1912
+1458240719.49560000	+9.77343750	-5.88867188	-1.07666016	+49.41650391	+3.20800781	-69.32373047	+1756	+9.87451172	-5.00097656	-0.80859375	+10.94238281	-14.39208984	+12.04101563	+1640	+7.38281250	-9.25048828	-0.61962891	+58.38134766	+5.20751953	-30.65185547	+1912
+1458240719.50390010	+9.77343750	-5.88867188	-1.07666016	+49.41650391	+3.20800781	-69.34570313	+1756	+9.87451172	-5.00097656	-0.80859375	+10.94238281	-14.39208984	+12.04101563	+1636	+7.37841797	-9.25048828	-0.61962891	+58.38134766	+5.20751953	-30.65185547	+1912
+1458240719.51220010	+9.77343750	-5.88867188	-1.07666016	+49.41650391	+3.20800781	-69.34570313	+1756	+9.87451172	-5.00097656	-0.80859375	+10.94238281	-14.39208984	+12.01904297	+1636	+7.37841797	-9.25048828	-0.62402344	+58.35937500	+5.20751953	-30.62988281	+1912
+1458240719.52060010	+9.77343750	-5.88867188	-1.07666016	+49.41650391	+3.20800781	-69.34570313	+1756	+9.87451172	-5.00097656	-0.80859375	+10.94238281	-14.39208984	+12.01904297	+1636	+7.37841797	-9.25048828	-0.62402344	+58.35937500	+5.20751953	-30.62988281	+1912
+1458240719.52889990	+9.77343750	-5.88867188	-1.07666016	+49.41650391	+3.20800781	-69.34570313	+1756	+9.87451172	-5.00097656	-0.80859375	+10.94238281	-14.39208984	+12.01904297	+1636	+7.37841797	-9.25048828	-0.62402344	+58.35937500	+5.20751953	-30.62988281	+1908
+1458240719.53309990	+9.77343750	-5.88867188	-1.07666016	+49.41650391	+3.20800781	-69.34570313	+1756	+9.87451172	-5.00097656	-0.80859375	+10.94238281	-14.39208984	+12.01904297	+1636	+7.37841797	-9.25048828	-0.62402344	+58.35937500	+5.20751953	-30.65185547	+1908
+1458240719.54140000	+9.77343750	-5.88867188	-1.07666016	+49.41650391	+3.20800781	-69.36767578	+1756	+9.87451172	-5.00097656	-0.80859375	+10.94238281	-14.39208984	+12.01904297	+1636	+7.37841797	-9.25048828	-0.62402344	+58.38134766	+5.20751953	-30.65185547	+1908
+1458240719.54970000	+9.77343750	-5.88867188	-1.07666016	+49.41650391	+3.20800781	-69.36767578	+1756	+9.87451172	-5.00097656	-0.80859375	+10.96435547	-14.41406250	+12.01904297	+1636	+7.38281250	-9.25048828	-0.61962891	+58.38134766	+5.20751953	-30.65185547	+1908
+1458240719.56220010	+9.77343750	-5.88867188	-1.07666016	+49.39453125	+3.18603516	-69.36767578	+1760	+9.87451172	-5.00097656	-0.80859375	+10.96435547	-14.41406250	+12.01904297	+1636	+7.38281250	-9.25048828	-0.61962891	+58.38134766	+5.20751953	-30.67382813	+1908
+1458240719.57060000	+9.77343750	-5.88867188	-1.07666016	+49.39453125	+3.18603516	-69.36767578	+1760	+9.87451172	-5.00097656	-0.80859375	+10.96435547	-14.41406250	+12.01904297	+1636	+7.38281250	-9.25048828	-0.61962891	+58.38134766	+5.20751953	-30.67382813	+1908
+1458240719.57890010	+9.77343750	-5.88867188	-1.07666016	+49.39453125	+3.18603516	-69.38964844	+1760	+9.87451172	-5.00097656	-0.80859375	+10.96435547	-14.41406250	+11.99707031	+1636	+7.38281250	-9.25048828	-0.61962891	+58.38134766	+5.18554688	-30.67382813	+1908
+1458240719.58719990	+9.77343750	-5.88867188	-1.07666016	+49.39453125	+3.18603516	-69.38964844	+1760	+9.87451172	-5.00097656	-0.80859375	+10.96435547	-14.41406250	+11.99707031	+1636	+7.38281250	-9.25048828	-0.61962891	+58.38134766	+5.18554688	-30.67382813	+1908
+1458240719.59550000	+9.77343750	-5.88427734	-1.07226563	+49.39453125	+3.18603516	-69.38964844	+1760	+9.87451172	-5.00097656	-0.80859375	+10.96435547	-14.41406250	+11.99707031	+1636	+7.37841797	-9.25048828	-0.62402344	+58.38134766	+5.18554688	-30.67382813	+1908
+1458240719.60390000	+9.77343750	-5.88427734	-1.07226563	+49.39453125	+3.18603516	-69.41162109	+1760	+9.87451172	-5.00097656	-0.80859375	+10.96435547	-14.43603516	+11.99707031	+1636	+7.37841797	-9.25048828	-0.62402344	+58.35937500	+5.16357422	-30.65185547	+1908
+1458240719.61220000	+9.77343750	-5.88427734	-1.07226563	+49.39453125	+3.18603516	-69.41162109	+1760	+9.87451172	-5.00097656	-0.80859375	+10.96435547	-14.43603516	+11.97509766	+1636	+7.37841797	-9.25048828	-0.62402344	+58.35937500	+5.16357422	-30.65185547	+1904
+1458240719.61640000	+9.77343750	-5.88427734	-1.07226563	+49.39453125	+3.18603516	-69.43359375	+1760	+9.87451172	-5.00097656	-0.80859375	+10.96435547	-14.43603516	+11.97509766	+1636	+7.37402344	-9.25048828	-0.62841797	+58.35937500	+5.16357422	-30.65185547	+1904
+1458240719.62470010	+9.77343750	-5.88427734	-1.07226563	+49.39453125	+3.18603516	-69.43359375	+1760	+9.87451172	-5.00097656	-0.80859375	+10.98632813	-14.43603516	+11.97509766	+1636	+7.37402344	-9.25048828	-0.62841797	+58.33740234	+5.14160156	-30.62988281	+1904
+1458240719.63299990	+9.77343750	-5.88427734	-1.07226563	+49.39453125	+3.18603516	-69.45556641	+1760	+9.87451172	-5.00097656	-0.80859375	+10.98632813	-14.43603516	+11.95312500	+1636	+7.37402344	-9.25488281	-0.62841797	+58.33740234	+5.14160156	-30.62988281	+1904
+1458240719.64140010	+9.77343750	-5.88427734	-1.07226563	+49.39453125	+3.18603516	-69.45556641	+1760	+9.87451172	-4.99658203	-0.80859375	+10.98632813	-14.43603516	+11.95312500	+1640	+7.37402344	-9.25048828	-0.62841797	+58.33740234	+5.14160156	-30.65185547	+1900
+1458240719.64969990	+9.77343750	-5.88427734	-1.07226563	+49.39453125	+3.18603516	-69.47753906	+1760	+9.87451172	-4.99658203	-0.80859375	+10.98632813	-14.43603516	+11.95312500	+1640	+7.37402344	-9.25048828	-0.62841797	+58.35937500	+5.14160156	-30.65185547	+1900
+1458240719.65389990	+9.77343750	-5.88427734	-1.06787109	+49.37255859	+3.18603516	-69.47753906	+1760	+9.87451172	-4.99658203	-0.80859375	+10.98632813	-14.43603516	+11.95312500	+1640	+7.37402344	-9.25048828	-0.62841797	+58.35937500	+5.14160156	-30.65185547	+1900
+1458240719.66220000	+9.77343750	-5.88427734	-1.06787109	+49.37255859	+3.16406250	-69.47753906	+1760	+9.87451172	-4.99658203	-0.80859375	+10.98632813	-14.45800781	+11.95312500	+1640	+7.37841797	-9.25048828	-0.62841797	+58.35937500	+5.14160156	-30.67382813	+1900
+1458240719.67050000	+9.77343750	-5.88427734	-1.06787109	+49.37255859	+3.16406250	-69.49951172	+1760	+9.87451172	-4.99658203	-0.80859375	+10.98632813	-14.45800781	+11.95312500	+1640	+7.37841797	-9.25048828	-0.62841797	+58.38134766	+5.14160156	-30.67382813	+1900
+1458240719.67470000	+9.77343750	-5.88427734	-1.06787109	+49.37255859	+3.16406250	-69.49951172	+1760	+9.87451172	-4.99658203	-0.80859375	+10.98632813	-14.45800781	+11.95312500	+1640	+7.37841797	-9.25048828	-0.62841797	+58.38134766	+5.14160156	-30.67382813	+1900
+1458240719.68300010	+9.77783203	-5.88427734	-1.06787109	+49.37255859	+3.16406250	-69.49951172	+1760	+9.87451172	-4.99658203	-0.80859375	+10.98632813	-14.45800781	+11.95312500	+1636	+7.37841797	-9.25048828	-0.62402344	+58.38134766	+5.14160156	-30.69580078	+1900
+1458240719.69129990	+9.77783203	-5.88427734	-1.06787109	+49.37255859	+3.16406250	-69.49951172	+1760	+9.87451172	-4.99658203	-0.80859375	+10.98632813	-14.45800781	+11.95312500	+1636	+7.37841797	-9.25048828	-0.62402344	+58.38134766	+5.14160156	-30.69580078	+1900
+1458240719.69970010	+9.77783203	-5.88427734	-1.06787109	+49.37255859	+3.16406250	-69.52148438	+1760	+9.87451172	-4.99658203	-0.80859375	+10.98632813	-14.45800781	+11.93115234	+1636	+7.37841797	-9.25048828	-0.62402344	+58.38134766	+5.11962891	-30.69580078	+1900
+1458240719.70799990	+9.77783203	-5.88427734	-1.06787109	+49.37255859	+3.16406250	-69.52148438	+1760	+9.87451172	-4.99658203	-0.80859375	+10.98632813	-14.45800781	+11.93115234	+1640	+7.37841797	-9.25048828	-0.62841797	+58.35937500	+5.11962891	-30.69580078	+1900
+1458240719.71630000	+9.77783203	-5.88427734	-1.06787109	+49.39453125	+3.16406250	-69.52148438	+1760	+9.87451172	-4.99658203	-0.80859375	+10.98632813	-14.45800781	+11.93115234	+1640	+7.37402344	-9.25048828	-0.62841797	+58.35937500	+5.11962891	-30.67382813	+1900
+1458240719.72470000	+9.77783203	-5.87988281	-1.06787109	+49.39453125	+3.16406250	-69.54345703	+1760	+9.87451172	-4.99658203	-0.80859375	+10.98632813	-14.45800781	+11.93115234	+1640	+7.37402344	-9.25048828	-0.62841797	+58.35937500	+5.11962891	-30.67382813	+1900
+1458240719.73300000	+9.77783203	-5.87988281	-1.06787109	+49.39453125	+3.16406250	-69.54345703	+1760	+9.87451172	-4.99658203	-0.80859375	+10.98632813	-14.45800781	+11.93115234	+1640	+7.37402344	-9.25048828	-0.62841797	+58.33740234	+5.09765625	-30.67382813	+1900
+1458240719.74130010	+9.77343750	-5.87988281	-1.06347656	+49.39453125	+3.16406250	-69.56542969	+1760	+9.87451172	-4.99658203	-0.80419922	+10.98632813	-14.45800781	+11.90917969	+1640	+7.37402344	-9.25048828	-0.62841797	+58.33740234	+5.09765625	-30.67382813	+1900
+1458240719.74550010	+9.77343750	-5.87988281	-1.06347656	+49.39453125	+3.16406250	-69.56542969	+1760	+9.87451172	-4.99658203	-0.80419922	+10.98632813	-14.47998047	+11.90917969	+1640	+7.36962891	-9.25048828	-0.62841797	+58.33740234	+5.09765625	-30.67382813	+1900
+1458240719.75379990	+9.77343750	-5.87988281	-1.06347656	+49.39453125	+3.16406250	-69.56542969	+1760	+9.87451172	-4.99658203	-0.80419922	+10.98632813	-14.47998047	+11.90917969	+1640	+7.37402344	-9.25048828	-0.62841797	+58.33740234	+5.09765625	-30.67382813	+1900
+1458240719.76630000	+9.77343750	-5.87988281	-1.06347656	+49.37255859	+3.16406250	-69.58740234	+1760	+9.87451172	-4.99658203	-0.80419922	+10.98632813	-14.47998047	+11.90917969	+1640	+7.37402344	-9.25048828	-0.62841797	+58.33740234	+5.09765625	-30.69580078	+1900
+1458240719.77460000	+9.77343750	-5.87988281	-1.06347656	+49.37255859	+3.16406250	-69.58740234	+1760	+9.87451172	-4.99658203	-0.80419922	+10.98632813	-14.47998047	+11.90917969	+1640	+7.37402344	-9.25048828	-0.62841797	+58.35937500	+5.09765625	-30.69580078	+1900
+1458240719.78300000	+9.77783203	-5.87988281	-1.06347656	+49.37255859	+3.16406250	-69.58740234	+1760	+9.87451172	-4.99658203	-0.80419922	+10.98632813	-14.47998047	+11.90917969	+1640	+7.37402344	-9.25048828	-0.62841797	+58.35937500	+5.09765625	-30.69580078	+1900
+1458240719.78710010	+9.77783203	-5.87988281	-1.06347656	+49.37255859	+3.16406250	-69.58740234	+1760	+9.87451172	-4.99658203	-0.80419922	+10.98632813	-14.47998047	+11.90917969	+1640	+7.37402344	-9.25048828	-0.62402344	+58.38134766	+5.11962891	-30.71777344	+1900
+1458240719.79550000	+9.77783203	-5.87988281	-1.06347656	+49.37255859	+3.16406250	-69.58740234	+1760	+9.87451172	-4.99658203	-0.80419922	+10.98632813	-14.47998047	+11.90917969	+1640	+7.37841797	-9.25048828	-0.62402344	+58.38134766	+5.11962891	-30.71777344	+1900
+1458240719.80380010	+9.77783203	-5.87988281	-1.06347656	+49.37255859	+3.16406250	-69.58740234	+1760	+9.87451172	-4.99658203	-0.80419922	+10.98632813	-14.47998047	+11.90917969	+1640	+7.37841797	-9.25048828	-0.62402344	+58.38134766	+5.11962891	-30.71777344	+1900
+1458240719.81209990	+9.77783203	-5.87988281	-1.06787109	+49.37255859	+3.16406250	-69.58740234	+1760	+9.87451172	-4.99658203	-0.80419922	+10.98632813	-14.47998047	+11.90917969	+1640	+7.37402344	-9.25048828	-0.62402344	+58.38134766	+5.11962891	-30.71777344	+1904
+1458240719.81629990	+9.77783203	-5.87988281	-1.06787109	+49.37255859	+3.16406250	-69.58740234	+1760	+9.87451172	-4.99658203	-0.80419922	+10.98632813	-14.47998047	+11.90917969	+1640	+7.37402344	-9.25048828	-0.62402344	+58.38134766	+5.11962891	-30.71777344	+1904
+1458240719.82460000	+9.77343750	-5.87988281	-1.06787109	+49.37255859	+3.16406250	-69.58740234	+1760	+9.87451172	-4.99658203	-0.80419922	+10.98632813	-14.47998047	+11.90917969	+1640	+7.37402344	-9.25048828	-0.62402344	+58.35937500	+5.11962891	-30.71777344	+1904
+1458240719.83290000	+9.77343750	-5.87988281	-1.06787109	+49.37255859	+3.16406250	-69.58740234	+1760	+9.87451172	-4.99658203	-0.80419922	+10.98632813	-14.47998047	+11.90917969	+1640	+7.37402344	-9.25048828	-0.62402344	+58.35937500	+5.09765625	-30.71777344	+1904
+1458240719.83710000	+9.77343750	-5.87988281	-1.06787109	+49.37255859	+3.16406250	-69.58740234	+1760	+9.87451172	-4.99658203	-0.80419922	+10.98632813	-14.47998047	+11.90917969	+1640	+7.37402344	-9.25048828	-0.62402344	+58.35937500	+5.09765625	-30.71777344	+1904
+1458240719.84540010	+9.77343750	-5.87988281	-1.06787109	+49.37255859	+3.16406250	-69.58740234	+1760	+9.87451172	-4.99658203	-0.80419922	+10.98632813	-14.47998047	+11.90917969	+1640	+7.36962891	-9.25048828	-0.62841797	+58.33740234	+5.09765625	-30.69580078	+1904
+1458240719.85380010	+9.77343750	-5.87988281	-1.06787109	+49.37255859	+3.16406250	-69.58740234	+1760	+9.87451172	-4.99658203	-0.80419922	+10.98632813	-14.47998047	+11.90917969	+1640	+7.36962891	-9.25048828	-0.62841797	+58.33740234	+5.09765625	-30.69580078	+1904
+1458240719.85789990	+9.77343750	-5.87988281	-1.06787109	+49.37255859	+3.16406250	-69.58740234	+1760	+9.87451172	-4.99658203	-0.80419922	+10.98632813	-14.47998047	+11.90917969	+1640	+7.36962891	-9.25048828	-0.62841797	+58.33740234	+5.09765625	-30.69580078	+1904
+1458240719.86630010	+9.77343750	-5.87988281	-1.06787109	+49.37255859	+3.18603516	-69.58740234	+1756	+9.87451172	-4.99658203	-0.80419922	+10.98632813	-14.47998047	+11.90917969	+1640	+7.36962891	-9.25048828	-0.62841797	+58.33740234	+5.09765625	-30.69580078	+1904
+1458240719.87879990	+9.77343750	-5.87988281	-1.06787109	+49.37255859	+3.18603516	-69.58740234	+1756	+9.87451172	-4.99658203	-0.80419922	+10.98632813	-14.45800781	+11.90917969	+1640	+7.36962891	-9.25048828	-0.62841797	+58.33740234	+5.11962891	-30.69580078	+1900
+1458240719.88290000	+9.77343750	-5.87988281	-1.06787109	+49.37255859	+3.18603516	-69.58740234	+1756	+9.87451172	-4.99658203	-0.80419922	+10.98632813	-14.45800781	+11.90917969	+1640	+7.36962891	-9.25048828	-0.62402344	+58.33740234	+5.11962891	-30.69580078	+1900
+1458240719.89130000	+9.77343750	-5.87988281	-1.06787109	+49.39453125	+3.18603516	-69.56542969	+1756	+9.87451172	-4.99658203	-0.80859375	+11.00830078	-14.45800781	+11.90917969	+1640	+7.37402344	-9.25048828	-0.62402344	+58.35937500	+5.11962891	-30.71777344	+1900
+1458240719.89960000	+9.77343750	-5.88427734	-1.06787109	+49.39453125	+3.18603516	-69.56542969	+1756	+9.87451172	-4.99658203	-0.80859375	+11.00830078	-14.45800781	+11.93115234	+1640	+7.37402344	-9.25048828	-0.62402344	+58.35937500	+5.11962891	-30.71777344	+1900
+1458240719.90790010	+9.77343750	-5.88427734	-1.06787109	+49.39453125	+3.18603516	-69.56542969	+1756	+9.87451172	-4.99658203	-0.80859375	+11.00830078	-14.45800781	+11.93115234	+1640	+7.37402344	-9.25048828	-0.62402344	+58.38134766	+5.14160156	-30.71777344	+1900
+1458240719.91210010	+9.77343750	-5.88427734	-1.06787109	+49.39453125	+3.18603516	-69.56542969	+1756	+9.87451172	-4.99658203	-0.80859375	+11.00830078	-14.45800781	+11.93115234	+1640	+7.37402344	-9.25048828	-0.62402344	+58.38134766	+5.14160156	-30.71777344	+1900
+1458240719.92039990	+9.77343750	-5.88427734	-1.06787109	+49.39453125	+3.18603516	-69.56542969	+1756	+9.87451172	-4.99658203	-0.80859375	+11.00830078	-14.45800781	+11.93115234	+1640	+7.37402344	-9.25048828	-0.62402344	+58.38134766	+5.14160156	-30.71777344	+1900
+1458240719.92870000	+9.77343750	-5.88427734	-1.06787109	+49.39453125	+3.18603516	-69.56542969	+1756	+9.87451172	-4.99658203	-0.80859375	+11.00830078	-14.43603516	+11.93115234	+1640	+7.37402344	-9.25048828	-0.62402344	+58.38134766	+5.14160156	-30.71777344	+1900
+1458240719.93709990	+9.77343750	-5.88427734	-1.06787109	+49.39453125	+3.20800781	-69.56542969	+1756	+9.87451172	-4.99658203	-0.80859375	+11.00830078	-14.43603516	+11.93115234	+1640	+7.37402344	-9.25488281	-0.62402344	+58.35937500	+5.14160156	-30.69580078	+1900
+1458240719.94540000	+9.77343750	-5.88427734	-1.06787109	+49.39453125	+3.20800781	-69.56542969	+1756	+9.87451172	-4.99658203	-0.80859375	+11.00830078	-14.43603516	+11.93115234	+1640	+7.37402344	-9.25488281	-0.62402344	+58.35937500	+5.14160156	-30.69580078	+1900
+1458240719.94960000	+9.77343750	-5.88427734	-1.06787109	+49.39453125	+3.20800781	-69.56542969	+1756	+9.87451172	-4.99658203	-0.80859375	+11.00830078	-14.43603516	+11.93115234	+1640	+7.37402344	-9.25488281	-0.62402344	+58.35937500	+5.14160156	-30.69580078	+1900
+1458240719.95790000	+9.77343750	-5.88427734	-1.06787109	+49.39453125	+3.20800781	-69.56542969	+1756	+9.87451172	-4.99658203	-0.80859375	+11.00830078	-14.43603516	+11.93115234	+1640	+7.36962891	-9.25488281	-0.62841797	+58.33740234	+5.14160156	-30.67382813	+1900
+1458240719.96620010	+9.77343750	-5.88427734	-1.06787109	+49.39453125	+3.22998047	-69.56542969	+1756	+9.87451172	-4.99658203	-0.80859375	+11.00830078	-14.41406250	+11.93115234	+1640	+7.36962891	-9.25927734	-0.62841797	+58.31542969	+5.14160156	-30.65185547	+1900
+1458240719.97449990	+9.77343750	-5.88427734	-1.06787109	+49.41650391	+3.22998047	-69.56542969	+1756	+9.87451172	-4.99658203	-0.80859375	+11.00830078	-14.41406250	+11.93115234	+1640	+7.36523438	-9.25927734	-0.62841797	+58.31542969	+5.14160156	-30.65185547	+1900
+1458240719.98289990	+9.77343750	-5.88867188	-1.06787109	+49.41650391	+3.22998047	-69.56542969	+1756	+9.87451172	-4.99658203	-0.80859375	+11.00830078	-14.41406250	+11.93115234	+1640	+7.36523438	-9.25927734	-0.62841797	+58.31542969	+5.16357422	-30.65185547	+1900
+1458240719.99120000	+9.77343750	-5.88867188	-1.06787109	+49.41650391	+3.22998047	-69.56542969	+1756	+9.87451172	-5.00097656	-0.80859375	+11.00830078	-14.41406250	+11.93115234	+1640	+7.36962891	-9.25927734	-0.62841797	+58.31542969	+5.16357422	-30.65185547	+1900
+1458240719.99540000	+9.77343750	-5.88867188	-1.06787109	+49.41650391	+3.22998047	-69.56542969	+1756	+9.87451172	-5.00097656	-0.80859375	+11.00830078	-14.41406250	+11.93115234	+1640	+7.36962891	-9.25927734	-0.62402344	+58.31542969	+5.16357422	-30.65185547	+1900
+1458240720.00370000	+9.77343750	-5.88867188	-1.07226563	+49.41650391	+3.22998047	-69.54345703	+1752	+9.87451172	-5.00097656	-0.80859375	+11.00830078	-14.41406250	+11.93115234	+1640	+7.36962891	-9.25927734	-0.62402344	+58.33740234	+5.16357422	-30.67382813	+1900
+1458240720.01200010	+9.77343750	-5.88867188	-1.07226563	+49.41650391	+3.22998047	-69.54345703	+1752	+9.87011719	-5.00097656	-0.80859375	+11.00830078	-14.41406250	+11.93115234	+1640	+7.37402344	-9.25927734	-0.62402344	+58.33740234	+5.18554688	-30.67382813	+1900
+1458240720.02040000	+9.77343750	-5.88867188	-1.07226563	+49.41650391	+3.22998047	-69.54345703	+1752	+9.87011719	-5.00097656	-0.80859375	+11.00830078	-14.39208984	+11.93115234	+1640	+7.37402344	-9.25927734	-0.62402344	+58.35937500	+5.18554688	-30.67382813	+1900
+1458240720.02870010	+9.77343750	-5.88867188	-1.07226563	+49.41650391	+3.22998047	-69.54345703	+1752	+9.87011719	-5.00097656	-0.80859375	+11.00830078	-14.39208984	+11.95312500	+1640	+7.37402344	-9.25927734	-0.61962891	+58.35937500	+5.18554688	-30.67382813	+1900
+1458240720.03290010	+9.77343750	-5.88867188	-1.07226563	+49.41650391	+3.22998047	-69.54345703	+1752	+9.87011719	-5.00097656	-0.80859375	+11.00830078	-14.39208984	+11.95312500	+1640	+7.37402344	-9.25927734	-0.61962891	+58.35937500	+5.18554688	-30.69580078	+1900
+1458240720.04119990	+9.77343750	-5.88867188	-1.07226563	+49.41650391	+3.22998047	-69.54345703	+1752	+9.87011719	-5.00097656	-0.80859375	+11.00830078	-14.39208984	+11.95312500	+1640	+7.37402344	-9.25927734	-0.61962891	+58.35937500	+5.18554688	-30.69580078	+1900
+1458240720.04539990	+9.77343750	-5.88867188	-1.07226563	+49.41650391	+3.22998047	-69.54345703	+1752	+9.87011719	-5.00097656	-0.80859375	+10.98632813	-14.39208984	+11.95312500	+1640	+7.37402344	-9.25927734	-0.61962891	+58.35937500	+5.18554688	-30.69580078	+1904
+1458240720.05780010	+9.77343750	-5.88867188	-1.07226563	+49.41650391	+3.22998047	-69.54345703	+1752	+9.87011719	-5.00097656	-0.80859375	+10.98632813	-14.39208984	+11.95312500	+1640	+7.37402344	-9.25927734	-0.62402344	+58.33740234	+5.18554688	-30.67382813	+1904
+1458240720.06200000	+9.77343750	-5.88867188	-1.07226563	+49.41650391	+3.22998047	-69.54345703	+1752	+9.87011719	-5.00097656	-0.80859375	+10.98632813	-14.39208984	+11.95312500	+1640	+7.37402344	-9.25927734	-0.62402344	+58.33740234	+5.18554688	-30.67382813	+1904
+1458240720.07030010	+9.77343750	-5.88867188	-1.07226563	+49.43847656	+3.22998047	-69.54345703	+1752	+9.87451172	-5.00097656	-0.80859375	+10.98632813	-14.39208984	+11.95312500	+1640	+7.36962891	-9.25927734	-0.62402344	+58.33740234	+5.16357422	-30.67382813	+1904
+1458240720.07870010	+9.77343750	-5.88427734	-1.07226563	+49.43847656	+3.20800781	-69.54345703	+1752	+9.87451172	-5.00097656	-0.80859375	+10.98632813	-14.39208984	+11.95312500	+1640	+7.36962891	-9.25927734	-0.62402344	+58.31542969	+5.16357422	-30.67382813	+1904
+1458240720.08699990	+9.77343750	-5.88427734	-1.06787109	+49.43847656	+3.20800781	-69.54345703	+1752	+9.87451172	-5.00097656	-0.80859375	+10.98632813	-14.41406250	+11.97509766	+1644	+7.36962891	-9.25927734	-0.62402344	+58.31542969	+5.16357422	-30.65185547	+1904
+1458240720.09530000	+9.77343750	-5.88427734	-1.06787109	+49.43847656	+3.20800781	-69.54345703	+1752	+9.87451172	-4.99658203	-0.80859375	+10.96435547	-14.41406250	+11.97509766	+1644	+7.36962891	-9.25927734	-0.62841797	+58.31542969	+5.14160156	-30.65185547	+1904
+1458240720.09949990	+9.77343750	-5.88427734	-1.06787109	+49.43847656	+3.20800781	-69.54345703	+1752	+9.87451172	-4.99658203	-0.80859375	+10.96435547	-14.41406250	+11.99707031	+1644	+7.36962891	-9.25927734	-0.62841797	+58.31542969	+5.14160156	-30.65185547	+1900
+1458240720.10780000	+9.77343750	-5.88427734	-1.06787109	+49.43847656	+3.20800781	-69.54345703	+1752	+9.87451172	-4.99658203	-0.80859375	+10.94238281	-14.43603516	+12.01904297	+1644	+7.36962891	-9.25927734	-0.62841797	+58.31542969	+5.14160156	-30.65185547	+1900
+1458240720.11620000	+9.77343750	-5.88427734	-1.06787109	+49.43847656	+3.18603516	-69.54345703	+1752	+9.87451172	-4.99658203	-0.80419922	+10.87646484	-14.47998047	+12.10693359	+1644	+7.36962891	-9.25927734	-0.62402344	+58.31542969	+5.11962891	-30.67382813	+1900
+1458240720.12030010	+9.77343750	-5.88427734	-1.06787109	+49.43847656	+3.18603516	-69.54345703	+1752	+9.87451172	-4.99658203	-0.79980469	+10.85449219	-14.52392578	+12.12890625	+1648	+7.37402344	-9.25927734	-0.62402344	+58.31542969	+5.11962891	-30.67382813	+1900
+1458240720.12859990	+9.77343750	-5.88427734	-1.06787109	+49.43847656	+3.16406250	-69.54345703	+1752	+9.87890625	-4.99218750	-0.79541016	+10.74462891	-14.61181641	+12.28271484	+1648	+7.37402344	-9.25488281	-0.62402344	+58.31542969	+5.09765625	-30.69580078	+1904
+1458240720.13700010	+9.77783203	-5.88427734	-1.06347656	+49.46044922	+3.12011719	-69.52148438	+1756	+9.88330078	-4.98779297	-0.78662109	+10.61279297	-14.74365234	+12.45849609	+1648	+7.38281250	-9.25048828	-0.61962891	+58.33740234	+5.05371094	-30.73974609	+1904
+1458240720.14529990	+9.77783203	-5.87988281	-1.06347656	+49.48242188	+3.03222656	-69.52148438	+1756	+9.88769531	-4.98339844	-0.77343750	+10.48095703	-14.87548828	+12.65625000	+1652	+7.38720703	-9.24609375	-0.61962891	+58.31542969	+4.96582031	-30.76171875	+1908
+1458240720.15360000	+9.78662109	-5.87109375	-1.05029297	+49.59228516	+2.83447266	-69.43359375	+1764	+9.89208984	-4.97460938	-0.76025391	+10.34912109	-15.02929688	+12.91992188	+1656	+7.39599609	-9.24169922	-0.61962891	+58.29345703	+4.79003906	-30.78369141	+1912
+1458240720.16199990	+9.79101563	-5.85351563	-1.03710938	+49.81201172	+2.48291016	-69.30175781	+1772	+9.89648438	-4.96142578	-0.74267578	+10.21728516	-15.18310547	+13.18359375	+1660	+7.40039063	-9.23291016	-0.62841797	+58.24951172	+4.57031250	-30.76171875	+1916
+1458240720.17030000	+9.79980469	-5.83154297	-1.01953125	+50.11962891	+2.08740234	-69.06005859	+1780	+9.89648438	-4.94824219	-0.72509766	+10.12939453	-15.35888672	+13.51318359	+1668	+7.40039063	-9.22851563	-0.63720703	+58.20556641	+4.30664063	-30.69580078	+1916
+1458240720.17860010	+9.80419922	-5.79199219	-1.00195313	+50.75683594	+1.40625000	-68.55468750	+1792	+9.89648438	-4.92187500	-0.70751953	+10.01953125	-15.57861328	+13.97460938	+1680	+7.40478516	-9.21972656	-0.65478516	+58.16162109	+3.95507813	-30.58593750	+1920
+1458240720.18700000	+9.81298828	-5.75244141	-0.98437500	+51.48193359	+0.68115234	-68.02734375	+1804	+9.89648438	-4.89111328	-0.67675781	+9.90966797	-15.88623047	+14.52392578	+1692	+7.41357422	-9.21093750	-0.67675781	+58.18359375	+3.58154297	-30.47607422	+1920
+1458240720.19109990	+9.81738281	-5.73925781	-0.97998047	+51.85546875	+0.35156250	-67.76367188	+1808	+9.89648438	-4.87792969	-0.66357422	+9.88769531	-16.06201172	+14.80957031	+1700	+7.42236328	-9.20214844	-0.68554688	+58.22753906	+3.40576172	-30.43212891	+1924
+1458240720.19950010	+9.82177734	-5.70410156	-0.96679688	+52.51464844	-0.41748047	-67.25830078	+1816	+9.89208984	-4.83837891	-0.62841797	+9.75585938	-16.47949219	+15.44677734	+1708	+7.44873047	-9.18896484	-0.70312500	+58.38134766	+2.96630859	-30.34423828	+1924
+1458240720.20779990	+9.84375000	-5.66455078	-0.95800781	+53.30566406	-1.31835938	-66.73095703	+1824	+9.89648438	-4.79443359	-0.59765625	+9.66796875	-16.98486328	+16.10595703	+1720	+7.48388672	-9.16699219	-0.72070313	+58.62304688	+2.52685547	-30.34423828	+1932
+1458240720.21610000	+9.86132813	-5.62500000	-0.94042969	+54.03076172	-2.28515625	-66.31347656	+1832	+9.89648438	-4.74609375	-0.55810547	+9.58007813	-17.66601563	+16.67724609	+1732	+7.53662109	-9.14062500	-0.74267578	+58.93066406	+1.97753906	-30.49804688	+1940
+1458240720.22440000	+9.89208984	-5.59423828	-0.92724609	+54.64599609	-3.29589844	-65.93994141	+1836	+9.90087891	-4.69775391	-0.53173828	+9.51416016	-18.36914063	+17.24853516	+1740	+7.60253906	-9.11425781	-0.76904297	+59.21630859	+1.31835938	-30.76171875	+1948
+1458240720.23280000	+9.94042969	-5.53710938	-0.91845703	+55.43701172	-4.41650391	-65.65429688	+1856	+9.91845703	-4.64062500	-0.50976563	+9.60205078	-19.13818359	+17.77587891	+1748	+7.67724609	-9.08349609	-0.79541016	+59.47998047	+0.63720703	-31.26708984	+1960
+1458240720.24530010	+10.01953125	-5.48876953	-0.89648438	+56.05224609	-6.06445313	-65.63232422	+1876	+9.94482422	-4.55273438	-0.47900391	+9.86572266	-20.56640625	+18.19335938	+1764	+7.80468750	-9.04833984	-0.86572266	+59.58984375	-0.54931641	-32.34375000	+1972
+1458240720.25780010	+10.12939453	-5.44921875	-0.88769531	+56.33789063	-7.62451172	-66.00585938	+1904	+9.99316406	-4.46044922	-0.47021484	+10.50292969	-22.14843750	+18.14941406	+1780	+7.91894531	-9.03515625	-0.94921875	+59.30419922	-1.66992188	-33.55224609	+1968
+1458240720.26609990	+10.20410156	-5.44482422	-0.87451172	+56.14013672	-8.61328125	-66.51123047	+1916	+10.02832031	-4.40332031	-0.46582031	+11.11816406	-23.37890625	+17.73193359	+1788	+7.98925781	-9.03515625	-1.01953125	+58.88671875	-2.41699219	-34.47509766	+1956
+1458240720.27440000	+10.30078125	-5.44042969	-0.89208984	+55.87646484	-9.55810547	-66.97265625	+1932	+10.07666016	-4.34619141	-0.50537109	+11.75537109	-24.36767578	+17.29248047	+1800	+8.06835938	-9.03955078	-1.10742188	+58.38134766	-3.18603516	-35.35400391	+1940
+1458240720.27860000	+10.35351563	-5.43164063	-0.89208984	+55.74462891	-9.99755859	-67.30224609	+1944	+10.10742188	-4.31103516	-0.51416016	+12.21679688	-24.96093750	+16.94091797	+1808	+8.11230469	-9.03515625	-1.15576172	+58.13964844	-3.55957031	-35.81542969	+1932
+1458240720.28690000	+10.46337891	-5.43603516	-0.91845703	+55.23925781	-10.83251953	-67.91748047	+1964	+10.17333984	-4.25830078	-0.57568359	+12.96386719	-25.90576172	+16.19384766	+1828	+8.20019531	-9.03955078	-1.25683594	+57.50244141	-4.24072266	-36.76025391	+1920
+1458240720.29520010	+10.58642578	-5.43164063	-0.95361328	+54.68994141	-11.60156250	-68.55468750	+2000	+10.25244141	-4.18359375	-0.64599609	+13.95263672	-26.85058594	+15.29296875	+1856	+8.30126953	-9.03076172	-1.37109375	+56.90917969	-4.89990234	-37.66113281	+1920
+1458240720.30360010	+10.70947266	-5.44921875	-0.99755859	+53.89892578	-12.30468750	-69.25781250	+2044	+10.33154297	-4.12646484	-0.72949219	+14.69970703	-27.75146484	+14.26025391	+1884	+8.40673828	-9.02636719	-1.48974609	+56.22802734	-5.44921875	-38.54003906	+1928
+1458240720.31189990	+10.85009766	-5.46240234	-1.05468750	+53.04199219	-12.98583984	-69.98291016	+2088	+10.42822266	-4.07373047	-0.83056641	+15.42480469	-28.58642578	+13.20556641	+1916	+8.52978516	-9.01757813	-1.60400391	+55.59082031	-5.93261719	-39.55078125	+1940
+1458240720.32020000	+10.99511719	-5.47998047	-1.12060547	+52.14111328	-13.62304688	-70.72998047	+2140	+10.54248047	-4.00341797	-0.94042969	+16.30371094	-29.44335938	+12.08496094	+1956	+8.67480469	-8.99121094	-1.72265625	+55.08544922	-6.41601563	-40.51757813	+1960
+1458240720.32439990	+11.06982422	-5.48876953	-1.15576172	+51.61376953	-13.95263672	-71.10351563	+2164	+10.59521484	-3.98583984	-1.00195313	+16.47949219	-29.83886719	+11.57958984	+1968	+8.74072266	-8.98242188	-1.77978516	+54.73388672	-6.63574219	-41.04492188	+1968
+1458240720.33270000	+11.23242188	-5.51074219	-1.23046875	+50.58105469	-14.56787109	-71.85058594	+2220	+10.72705078	-3.91552734	-1.12060547	+17.20458984	-30.71777344	+10.43701172	+2008	+8.90771484	-8.94726563	-1.90722656	+54.22851563	-7.09716797	-42.01171875	+1992
+1458240720.34110000	+11.39062500	-5.52832031	-1.31396484	+49.50439453	-15.22705078	-72.59765625	+2276	+10.85449219	-3.85839844	-1.26123047	+17.55615234	-31.44287109	+9.49218750	+2048	+9.06591797	-8.90771484	-2.03466797	+53.63525391	-7.55859375	-43.00048828	+2016
+1458240720.34940000	+11.56201172	-5.54589844	-1.37988281	+48.44970703	-15.99609375	-73.49853516	+2328	+11.00390625	-3.80566406	-1.37109375	+17.92968750	-32.45361328	+8.45947266	+2084	+9.23291016	-8.86816406	-2.15771484	+52.99804688	-8.06396484	-44.12109375	+2036
+1458240720.35770010	+11.73339844	-5.56787109	-1.45458984	+47.28515625	-16.72119141	-74.35546875	+2380	+11.16210938	-3.74414063	-1.48974609	+18.28125000	-33.48632813	+7.42675781	+2120	+9.40429688	-8.81982422	-2.29394531	+52.36083984	-8.56933594	-45.10986328	+2060
+1458240720.36190010	+11.82128906	-5.56347656	-1.49414063	+46.80175781	-17.13867188	-74.79492188	+2412	+11.23681641	-3.71777344	-1.55126953	+18.30322266	-33.92578125	+7.05322266	+2140	+9.47900391	-8.79785156	-2.36425781	+51.94335938	-8.83300781	-45.61523438	+2072
+1458240720.37019990	+11.99707031	-5.57666016	-1.56005859	+45.65917969	-17.92968750	-75.73974609	+2468	+11.40820313	-3.66503906	-1.66113281	+18.43505859	-35.06835938	+6.10839844	+2176	+9.64599609	-8.74951172	-2.51367188	+51.15234375	-9.38232422	-46.53808594	+2100
+1458240720.37850000	+12.17285156	-5.56787109	-1.62597656	+44.67041016	-18.83056641	-76.68457031	+2532	+11.57958984	-3.60791016	-1.77978516	+18.32519531	-36.10107422	+5.40527344	+2216	+9.78662109	-8.70117188	-2.67626953	+50.25146484	-9.90966797	-47.41699219	+2128
+1458240720.38689990	+12.34863281	-5.55468750	-1.67431641	+43.72558594	-19.77539063	-77.76123047	+2600	+11.76416016	-3.55517578	-1.85888672	+18.25927734	-37.44140625	+4.57031250	+2252	+9.93603516	-8.65283203	-2.82128906	+49.30664063	-10.45898438	-48.40576172	+2160
+1458240720.39520000	+12.52001953	-5.54589844	-1.72265625	+42.69287109	-20.69824219	-78.79394531	+2668	+11.94873047	-3.50683594	-1.94238281	+18.01757813	-38.73779297	+3.73535156	+2288	+10.08544922	-8.60009766	-2.98388672	+48.40576172	-10.96435547	-49.24072266	+2200
+1458240720.40350010	+12.69140625	-5.51513672	-1.77099609	+41.74804688	-21.62109375	-79.69482422	+2752	+12.13330078	-3.44970703	-2.03466797	+17.66601563	-39.92431641	+3.12011719	+2332	+10.22607422	-8.53417969	-3.14208984	+47.48291016	-11.49169922	-50.03173828	+2244
+1458240720.41190000	+12.85839844	-5.48437500	-1.80175781	+40.80322266	-22.65380859	-80.72753906	+2832	+12.32226563	-3.38818359	-2.10058594	+17.38037109	-41.33056641	+2.37304688	+2372	+10.37988281	-8.45947266	-3.26953125	+46.69189453	-12.08496094	-51.02050781	+2292
+1458240720.41599990	+12.94628906	-5.47119141	-1.82812500	+40.25390625	-23.07128906	-81.10107422	+2876	+12.41455078	-3.36621094	-2.14453125	+17.16064453	-41.90185547	+2.02148438	+2396	+10.46337891	-8.41552734	-3.35302734	+46.31835938	-12.37060547	-51.37207031	+2320
+1458240720.42440010	+13.11328125	-5.43603516	-1.85888672	+39.24316406	-24.03808594	-81.97998047	+2964	+12.59912109	-3.29589844	-2.20605469	+16.89697266	-43.19824219	+1.27441406	+2440	+10.63037109	-8.32763672	-3.45849609	+45.65917969	-13.00781250	-52.38281250	+2364
+1458240720.43269990	+13.27587891	-5.40966797	-1.90283203	+38.03466797	-24.91699219	-82.68310547	+3044	+12.77050781	-3.24316406	-2.27197266	+16.54541016	-44.34082031	+0.43945313	+2488	+10.81494141	-8.22656250	-3.57275391	+45.10986328	-13.71093750	-53.28369141	+2412
+1458240720.44930010	+13.59228516	-5.32617188	-1.99511719	+35.63964844	-26.65283203	-83.62792969	+3204	+13.11328125	-3.07617188	-2.40380859	+16.19384766	-46.45019531	-1.03271484	+2588	+11.18408203	-7.97607422	-3.76171875	+44.27490234	-15.33691406	-55.08544922	+2480
+1458240720.45770000	+13.74609375	-5.29541016	-2.04345703	+34.32128906	-27.42187500	-84.02343750	+3272	+13.27148438	-3.00146484	-2.46093750	+16.08398438	-47.43896484	-1.97753906	+2640	+11.36865234	-7.85742188	-3.84960938	+43.85742188	-16.10595703	-55.87646484	+2504
+1458240720.46600010	+13.89550781	-5.23828125	-2.09179688	+33.17871094	-28.19091797	-84.28710938	+3340	+13.43408203	-2.90478516	-2.52246094	+16.06201172	-48.27392578	-2.72460938	+2692	+11.54443359	-7.72119141	-3.94189453	+43.46191406	-16.91894531	-56.55761719	+2520
+1458240720.47429990	+14.03173828	-5.17236328	-2.11816406	+32.10205078	-29.02587891	-84.68261719	+3400	+13.58349609	-2.80371094	-2.56201172	+16.14990234	-49.21875000	-3.60351563	+2744	+11.70703125	-7.58496094	-4.02978516	+43.06640625	-17.68798828	-57.26074219	+2528
+1458240720.47849990	+14.10205078	-5.14160156	-2.13574219	+31.59667969	-29.39941406	-84.85839844	+3432	+13.65820313	-2.75976563	-2.58837891	+16.17187500	-49.63623047	-4.04296875	+2768	+11.78173828	-7.52343750	-4.07812500	+42.82470703	-18.01757813	-57.54638672	+2532
+1458240720.48680000	+14.23388672	-5.05371094	-2.14453125	+30.80566406	-30.25634766	-85.31982422	+3496	+13.80761719	-2.64550781	-2.61035156	+16.43554688	-50.60302734	-4.98779297	+2816	+11.92236328	-7.39599609	-4.16601563	+42.38525391	-18.65478516	-58.16162109	+2544
+1458240720.49519990	+14.36132813	-4.97460938	-2.14453125	+30.03662109	-31.09130859	-85.82519531	+3564	+13.94824219	-2.54443359	-2.63232422	+16.72119141	-51.50390625	-6.02050781	+2860	+12.05419922	-7.28173828	-4.26708984	+41.87988281	-19.18212891	-58.71093750	+2556
+1458240720.50350000	+14.48437500	-4.86035156	-2.13134766	+29.59716797	-32.01416016	-86.37451172	+3644	+14.08886719	-2.42138672	-2.64550781	+17.16064453	-52.40478516	-6.94335938	+2912	+12.17285156	-7.15869141	-4.35937500	+41.48437500	-19.70947266	-59.23828125	+2580
+1458240720.51180010	+14.59863281	-4.74609375	-2.10937500	+29.22363281	-32.98095703	-86.98974609	+3728	+14.22070313	-2.29394531	-2.64550781	+17.70996094	-53.34960938	-7.97607422	+2960	+12.29150391	-7.03125000	-4.43847656	+41.17675781	-20.23681641	-59.87548828	+2612
+1458240720.51600000	+14.65576172	-4.69335938	-2.09619141	+29.04785156	-33.42041016	-87.27539063	+3772	+14.28662109	-2.23681641	-2.64550781	+18.01757813	-53.78906250	-8.54736328	+2984	+12.35302734	-6.97412109	-4.47802734	+41.00097656	-20.47851563	-60.18310547	+2628
+1458240720.52430010	+14.76123047	-4.57031250	-2.06982422	+28.80615234	-34.34326172	-87.89062500	+3868	+14.40966797	-2.10058594	-2.64111328	+18.80859375	-54.68994141	-9.71191406	+3036	+12.47607422	-6.84667969	-4.53515625	+40.80322266	-21.07177734	-60.90820313	+2668
+1458240720.53259990	+14.86230469	-4.46484375	-2.04345703	+28.45458984	-35.24414063	-88.39599609	+3956	+14.52392578	-1.98193359	-2.63671875	+19.55566406	-55.48095703	-10.89843750	+3080	+12.60351563	-6.71484375	-4.58349609	+40.67138672	-21.70898438	-61.63330078	+2712
+1458240720.54099990	+14.95458984	-4.35498047	-2.03466797	+28.03710938	-36.05712891	-88.72558594	+4040	+14.63378906	-1.85449219	-2.63671875	+20.34667969	-56.18408203	-12.01904297	+3128	+12.73535156	-6.56542969	-4.62304688	+40.64941406	-22.47802734	-62.29248047	+2760
+1458240720.54930000	+15.04687500	-4.25390625	-2.03027344	+27.57568359	-36.84814453	-89.01123047	+4120	+14.73486328	-1.71826172	-2.63671875	+21.22558594	-56.86523438	-13.20556641	+3176	+12.88476563	-6.41162109	-4.63183594	+40.73730469	-23.37890625	-63.10546875	+2796
+1458240720.55760000	+15.13037109	-4.17480469	-2.03466797	+26.93847656	-37.55126953	-89.16503906	+4188	+14.83154297	-1.60400391	-2.63232422	+22.03857422	-57.43652344	-14.41406250	+3220	+13.02978516	-6.27099609	-4.63623047	+40.80322266	-24.30175781	-63.85253906	+2828
+1458240720.56600000	+15.20947266	-4.09130859	-2.05224609	+26.19140625	-38.12255859	-89.09912109	+4252	+14.92382813	-1.48095703	-2.64111328	+22.78564453	-57.87597656	-15.44677734	+3264	+13.17041016	-6.11718750	-4.64062500	+40.86914063	-25.24658203	-64.40185547	+2852
+1458240720.57430010	+15.28417969	-4.00781250	-2.05664063	+25.46630859	-38.75976563	-89.05517578	+4304	+15.01171875	-1.36230469	-2.63671875	+23.59863281	-58.35937500	-16.54541016	+3308	+13.30224609	-5.96337891	-4.63623047	+40.91308594	-26.19140625	-64.92919922	+2868
+1458240720.57850000	+15.31933594	-3.97265625	-2.06542969	+25.07080078	-39.02343750	-89.01123047	+4328	+15.05566406	-1.30957031	-2.63671875	+23.97216797	-58.57910156	-17.09472656	+3332	+13.36816406	-5.89746094	-4.64062500	+40.89111328	-26.60888672	-65.14892578	+2868
+1458240720.58680010	+15.39404297	-3.89355469	-2.05224609	+24.41162109	-39.68261719	-88.98925781	+4380	+15.14355469	-1.19091797	-2.61474609	+24.85107422	-59.10644531	-18.23730469	+3376	+13.49121094	-5.75683594	-4.63183594	+40.93505859	-27.48779297	-65.65429688	+2872
+1458240720.59509990	+15.46435547	-3.81884766	-2.03906250	+23.75244141	-40.27587891	-88.94531250	+4428	+15.23144531	-1.08544922	-2.59277344	+25.72998047	-59.54589844	-19.40185547	+3424	+13.60546875	-5.63818359	-4.64062500	+40.84716797	-28.16894531	-66.02783203	+2868
+1458240720.59929990	+15.49951172	-3.77050781	-2.02148438	+23.51074219	-40.60546875	-88.96728516	+4452	+15.27539063	-1.01953125	-2.57519531	+26.25732422	-59.78759766	-19.97314453	+3452	+13.64941406	-5.57666016	-4.64941406	+40.80322266	-28.49853516	-66.18164063	+2868
+1458240720.60760000	+15.56982422	-3.68261719	-1.97314453	+23.04931641	-41.35253906	-89.05517578	+4512	+15.35888672	-0.91406250	-2.53564453	+27.29003906	-60.31494141	-21.26953125	+3500	+13.74169922	-5.47558594	-4.66699219	+40.67138672	-29.00390625	-66.48925781	+2872
+1458240720.61590000	+15.64013672	-3.58154297	-1.89404297	+22.82958984	-42.23144531	-89.29687500	+4576	+15.44677734	-0.79101563	-2.48291016	+28.54248047	-60.86425781	-22.63183594	+3552	+13.82958984	-5.37890625	-4.68017578	+40.58349609	-29.48730469	-66.88476563	+2880
+1458240720.62430000	+15.71044922	-3.47607422	-1.81933594	+22.65380859	-43.06640625	-89.53857422	+4648	+15.53027344	-0.67236328	-2.43017578	+29.90478516	-61.39160156	-24.10400391	+3604	+13.90869141	-5.28222656	-4.68457031	+40.53955078	-29.92675781	-67.30224609	+2904
+1458240720.63260010	+15.77197266	-3.37939453	-1.74462891	+22.45605469	-43.85742188	-89.75830078	+4724	+15.60937500	-0.56689453	-2.38183594	+31.26708984	-61.85302734	-25.62011719	+3652	+13.98779297	-5.19873047	-4.69775391	+40.45166016	-30.30029297	-67.69775391	+2936
+1458240720.63680010	+15.80273438	-3.32666016	-1.70507813	+22.41210938	-44.29687500	-89.91210938	+4764	+15.64892578	-0.50537109	-2.35546875	+32.01416016	-62.07275391	-26.36718750	+3676	+14.02734375	-5.15039063	-4.70214844	+40.45166016	-30.49804688	-67.89550781	+2960
+1458240720.64510010	+15.86425781	-3.23876953	-1.63037109	+22.21435547	-45.08789063	-90.17578125	+4840	+15.72363281	-0.40429688	-2.30273438	+33.44238281	-62.49023438	-27.97119141	+3724	+14.10644531	-5.06689453	-4.69775391	+40.42968750	-30.98144531	-68.37890625	+3012
+1458240720.65339990	+15.92578125	-3.15966797	-1.57763672	+21.95068359	-45.74707031	-90.32958984	+4912	+15.79833984	-0.31201172	-2.26318359	+34.84863281	-62.81982422	-29.48730469	+3764	+14.19873047	-4.97460938	-4.68457031	+40.49560547	-31.50878906	-68.84033203	+3068
+1458240720.66179990	+15.97851563	-3.09375000	-1.54687500	+21.55517578	-46.25244141	-90.37353516	+4976	+15.86425781	-0.21972656	-2.24560547	+36.12304688	-62.97363281	-30.91552734	+3800	+14.29541016	-4.87353516	-4.66259766	+40.60546875	-32.10205078	-69.27978516	+3124
+1458240720.66590000	+16.00048828	-3.07177734	-1.53808594	+21.26953125	-46.47216797	-90.35156250	+5004	+15.89501953	-0.18457031	-2.23681641	+36.67236328	-63.01757813	-31.57470703	+3816	+14.33935547	-4.82958984	-4.65380859	+40.62744141	-32.40966797	-69.45556641	+3148
+1458240720.67420010	+16.05322266	-3.02783203	-1.53369141	+20.69824219	-46.84570313	-90.30761719	+5052	+15.95214844	-0.10986328	-2.22363281	+37.83691406	-63.08349609	-32.89306641	+3848	+14.44042969	-4.73291016	-4.61865234	+40.71533203	-33.11279297	-69.85107422	+3196
+1458240720.68260000	+16.10156250	-3.00585938	-1.52490234	+20.06103516	-47.24121094	-90.28564453	+5092	+16.00927734	-0.04833984	-2.21484375	+38.95751953	-63.12744141	-34.23339844	+3880	+14.54150391	-4.64062500	-4.58349609	+40.84716797	-33.79394531	-70.26855469	+3232
+1458240720.69090010	+16.15869141	-2.97509766	-1.52490234	+19.42382813	-47.52685547	-90.17578125	+5124	+16.07519531	+0.01757813	-2.21923828	+39.94628906	-63.06152344	-35.41992188	+3908	+14.64257813	-4.54394531	-4.54833984	+40.97900391	-34.45312500	-70.59814453	+3256
+1458240720.69919990	+16.19824219	-2.94873047	-1.51171875	+18.85253906	-47.87841797	-90.13183594	+5160	+16.12792969	+0.07910156	-2.21044922	+41.06689453	-62.99560547	-36.71630859	+3940	+14.72607422	-4.46044922	-4.52636719	+41.04492188	-35.00244141	-70.86181641	+3268
+1458240720.70339990	+16.22460938	-2.93554688	-1.50292969	+18.54492188	-48.05419922	-90.10986328	+5176	+16.15429688	+0.11425781	-2.20605469	+41.59423828	-62.95166016	-37.35351563	+3956	+14.76562500	-4.42089844	-4.51318359	+41.04492188	-35.28808594	-71.01562500	+3276
+1458240720.71170000	+16.26855469	-2.90039063	-1.46337891	+18.06152344	-48.58154297	-90.13183594	+5216	+16.21142578	+0.17578125	-2.18408203	+42.75878906	-62.95166016	-38.73779297	+3992	+14.83593750	-4.33740234	-4.49121094	+41.13281250	-35.74951172	-71.32324219	+3284
+1458240720.72009990	+16.31250000	-2.84765625	-1.40625000	+17.77587891	-49.19677734	-90.28564453	+5260	+16.27294922	+0.24609375	-2.14453125	+44.12109375	-62.99560547	-40.29785156	+4032	+14.90625000	-4.28027344	-4.47363281	+41.19873047	-36.07910156	-71.71875000	+3292
+1458240720.72420000	+16.33886719	-2.81250000	-1.36669922	+17.68798828	-49.52636719	-90.32958984	+5288	+16.30371094	+0.28564453	-2.12255859	+44.82421875	-62.99560547	-41.08886719	+4056	+14.93261719	-4.24951172	-4.46923828	+41.24267578	-36.21093750	-71.89453125	+3300
+1458240720.73260000	+16.37841797	-2.74658203	-1.29199219	+17.46826172	-50.18554688	-90.43945313	+5348	+16.36083984	+0.36035156	-2.07421875	+46.23046875	-63.01757813	-42.64892578	+4096	+14.98535156	-4.19677734	-4.46484375	+41.24267578	-36.43066406	-72.22412109	+3324
+1458240720.74090000	+16.40917969	-2.67626953	-1.20410156	+17.33642578	-50.93261719	-90.57128906	+5416	+16.41357422	+0.43505859	-2.02148438	+47.63671875	-63.06152344	-44.20898438	+4144	+15.02929688	-4.14404297	-4.45605469	+41.30859375	-36.65039063	-72.61962891	+3356
+1458240720.74510000	+16.43115234	-2.64550781	-1.16015625	+17.22656250	-51.32812500	-90.61523438	+5452	+16.43994141	+0.47021484	-1.99072266	+48.33984375	-63.08349609	-45.00000000	+4164	+15.05566406	-4.11767578	-4.44726563	+41.35253906	-36.76025391	-72.83935547	+3376
+1458240720.75340010	+16.47070313	-2.58398438	-1.07666016	+17.02880859	-52.07519531	-90.65917969	+5520	+16.49267578	+0.54492188	-1.93359375	+49.72412109	-63.12744141	-46.53808594	+4204	+15.10839844	-4.06054688	-4.43847656	+41.44042969	-37.02392578	-73.23486328	+3424
+1458240720.76169990	+16.50146484	-2.52246094	-1.01074219	+16.74316406	-52.69042969	-90.59326172	+5592	+16.53662109	+0.61962891	-1.88525391	+51.02050781	-63.08349609	-47.98828125	+4248	+15.16113281	-4.00781250	-4.43408203	+41.48437500	-37.30957031	-73.56445313	+3476
+1458240720.76589990	+16.51904297	-2.50927734	-0.97998047	+16.47949219	-52.99804688	-90.50537109	+5624	+16.55859375	+0.64599609	-1.86328125	+51.56982422	-63.08349609	-48.64746094	+4268	+15.18750000	-3.97705078	-4.42968750	+41.50634766	-37.48535156	-73.67431641	+3508
+1458240720.77420000	+16.54541016	-2.48291016	-0.95800781	+15.77636719	-53.37158203	-90.15380859	+5680	+16.59375000	+0.69873047	-1.84130859	+52.33886719	-62.99560547	-49.61425781	+4308	+15.24462891	-3.91113281	-4.41210938	+41.57226563	-37.94677734	-73.93798828	+3564
+1458240720.78250000	+16.57177734	-2.47851563	-0.94921875	+14.94140625	-53.72314453	-89.73632813	+5728	+16.63330078	+0.74267578	-1.82373047	+53.06396484	-62.95166016	-50.58105469	+4352	+15.30615234	-3.84521484	-4.39013672	+41.61621094	-38.47412109	-74.17968750	+3612
+1458240720.79090000	+16.60693359	-2.48291016	-0.95800781	+14.04052734	-53.98681641	-89.27490234	+5768	+16.67285156	+0.78662109	-1.81054688	+53.67919922	-62.90771484	-51.45996094	+4392	+15.37646484	-3.77929688	-4.37695313	+41.66015625	-39.02343750	-74.28955078	+3652
+1458240720.79500010	+16.61572266	-2.49169922	-0.97119141	+13.51318359	-54.05273438	-88.98925781	+5788	+16.68603516	+0.79980469	-1.81054688	+53.81103516	-62.86376953	-51.74560547	+4408	+15.40722656	-3.74414063	-4.36816406	+41.66015625	-39.30908203	-74.35546875	+3668
+1458240720.80340000	+16.63330078	-2.50048828	-0.99316406	+12.54638672	-54.22851563	-88.46191406	+5820	+16.71240234	+0.83496094	-1.81494141	+54.14062500	-62.81982422	-52.29492188	+4448	+15.46875000	-3.67382813	-4.35058594	+41.68212891	-39.88037109	-74.44335938	+3692
+1458240720.81170010	+16.65527344	-2.50488281	-1.01074219	+11.62353516	-54.51416016	-88.00048828	+5844	+16.74755859	+0.86572266	-1.81054688	+54.44824219	-62.90771484	-52.84423828	+4488	+15.52148438	-3.61230469	-4.33740234	+41.68212891	-40.45166016	-74.53125000	+3704
+1458240720.81999990	+16.67285156	-2.49609375	-1.00195313	+10.92041016	-54.90966797	-87.67089844	+5868	+16.77392578	+0.90527344	-1.79736328	+54.93164063	-63.01757813	-53.52539063	+4528	+15.57861328	-3.55517578	-4.33300781	+41.72607422	-40.91308594	-74.66308594	+3708
+1458240720.82419990	+16.68603516	-2.48730469	-0.99316406	+10.65673828	-55.17333984	-87.53906250	+5880	+16.78710938	+0.93164063	-1.78857422	+55.28320313	-63.10546875	-53.89892578	+4552	+15.60058594	-3.52441406	-4.32861328	+41.77001953	-41.13281250	-74.79492188	+3708
+1458240720.83250000	+16.69921875	-2.45654297	-0.96679688	+10.15136719	-55.70068359	-87.29736328	+5904	+16.80908203	+0.97558594	-1.76660156	+55.87646484	-63.30322266	-54.62402344	+4592	+15.64453125	-3.48925781	-4.32861328	+41.79199219	-41.44042969	-74.99267578	+3712
+1458240720.84080000	+16.70800781	-2.40380859	-0.90966797	+9.93164063	-56.46972656	-87.20947266	+5940	+16.83105469	+1.02832031	-1.71826172	+56.93115234	-63.65478516	-55.78857422	+4644	+15.67529297	-3.44970703	-4.32861328	+41.90185547	-41.72607422	-75.36621094	+3720
+1458240720.84920000	+16.72998047	-2.32910156	-0.83496094	+9.90966797	-57.39257813	-87.18750000	+5984	+16.85742188	+1.08984375	-1.66992188	+58.07373047	-64.00634766	-56.97509766	+4692	+15.70605469	-3.41015625	-4.33300781	+42.05566406	-41.94580078	-75.76171875	+3736
+1458240720.85750010	+16.74316406	-2.26757813	-0.76025391	+9.88769531	-58.29345703	-87.25341797	+6032	+16.87500000	+1.14257813	-1.60839844	+59.37011719	-64.37988281	-58.33740234	+4740	+15.74121094	-3.38818359	-4.33740234	+42.25341797	-42.14355469	-76.28906250	+3760
+1458240720.86579990	+16.75195313	-2.20166016	-0.69873047	+9.84375000	-59.10644531	-87.25341797	+6076	+16.89257813	+1.18652344	-1.55126953	+60.66650391	-64.79736328	-59.74365234	+4784	+15.76757813	-3.35742188	-4.33740234	+42.45117188	-42.34130859	-76.77246094	+3796
+1458240720.86999990	+16.75634766	-2.17089844	-0.67236328	+9.79980469	-59.47998047	-87.23144531	+6096	+16.90136719	+1.20849609	-1.52490234	+61.19384766	-64.99511719	-60.33691406	+4804	+15.78076172	-3.34423828	-4.34179688	+42.51708984	-42.42919922	-76.99218750	+3816
+1458240720.87830000	+16.76074219	-2.12255859	-0.61083984	+9.75585938	-60.38085938	-87.27539063	+6140	+16.91894531	+1.24365234	-1.48095703	+62.38037109	-65.41259766	-61.65527344	+4848	+15.80273438	-3.30908203	-4.34619141	+42.71484375	-42.71484375	-77.45361328	+3860
+1458240720.88669990	+16.76953125	-2.08740234	-0.58886719	+9.53613281	-60.99609375	-87.20947266	+6172	+16.93212891	+1.27001953	-1.44140625	+63.34716797	-65.85205078	-62.79785156	+4884	+15.84667969	-3.26953125	-4.33740234	+42.91259766	-43.11035156	-77.91503906	+3908
+1458240720.89500000	+16.77832031	-2.09179688	-0.59326172	+9.05273438	-61.43554688	-87.03369141	+6192	+16.94531250	+1.27441406	-1.41943359	+64.05029297	-66.31347656	-63.74267578	+4908	+15.88183594	-3.24316406	-4.33300781	+42.95654297	-43.52783203	-78.20068359	+3948
+1458240720.90330000	+16.76953125	-2.10498047	-0.61523438	+8.48144531	-61.78710938	-86.79199219	+6208	+16.94970703	+1.27880859	-1.41064453	+64.53369141	-66.77490234	-64.42382813	+4936	+15.90820313	-3.19921875	-4.34179688	+42.91259766	-43.94531250	-78.24462891	+3976
+1458240720.91160010	+16.77392578	-2.11376953	-0.64160156	+7.95410156	-62.11669922	-86.55029297	+6220	+16.95410156	+1.27880859	-1.40625000	+64.81933594	-67.36816406	-64.90722656	+4960	+15.94335938	-3.15087891	-4.34179688	+42.86865234	-44.47265625	-78.31054688	+3996
+1458240720.92000010	+16.77392578	-2.14453125	-0.67236328	+7.47070313	-62.42431641	-86.41845703	+6232	+16.95410156	+1.27001953	-1.40185547	+65.08300781	-68.07128906	-65.39062500	+4988	+15.97412109	-3.12011719	-4.34179688	+42.78076172	-44.97802734	-78.39843750	+4000
+1458240720.92829990	+16.77392578	-2.16210938	-0.71630859	+7.05322266	-62.60009766	-86.22070313	+6236	+16.95849609	+1.26123047	-1.39746094	+65.28076172	-68.86230469	-65.74218750	+5008	+16.00927734	-3.08056641	-4.34179688	+42.67089844	-45.39550781	-78.33251953	+3996
+1458240720.93249990	+16.76953125	-2.16650391	-0.73388672	+6.89941406	-62.70996094	-86.15478516	+6240	+16.95410156	+1.25683594	-1.39746094	+65.34667969	-69.27978516	-65.85205078	+5020	+16.01367188	-3.05859375	-4.35058594	+42.60498047	-45.54931641	-78.24462891	+3992
+1458240720.94080000	+16.76513672	-2.16210938	-0.73388672	+6.89941406	-63.21533203	-86.26464844	+6236	+16.95410156	+1.25683594	-1.37988281	+65.72021484	-70.22460938	-66.29150391	+5044	+16.03125000	-3.02343750	-4.35937500	+42.51708984	-45.85693359	-78.24462891	+3984
+1458240720.94910000	+16.76953125	-2.14453125	-0.71191406	+7.11914063	-63.85253906	-86.52832031	+6240	+16.94970703	+1.26123047	-1.34033203	+66.44531250	-71.32324219	-67.06054688	+5068	+16.04443359	-2.98828125	-4.35937500	+42.53906250	-46.12060547	-78.35449219	+3972
+1458240720.95330000	+16.77392578	-2.12255859	-0.69873047	+7.40478516	-64.18212891	-86.72607422	+6244	+16.95410156	+1.26562500	-1.31396484	+66.95068359	-71.89453125	-67.58789063	+5080	+16.05761719	-2.97949219	-4.35937500	+42.56103516	-46.23046875	-78.50830078	+3968
+1458240720.95750000	+16.76953125	-2.09619141	-0.68115234	+7.77832031	-64.51171875	-87.01171875	+6252	+16.95410156	+1.26562500	-1.28759766	+67.56591797	-72.46582031	-68.20312500	+5092	+16.06201172	-2.96630859	-4.36376953	+42.60498047	-46.27441406	-78.64013672	+3964
+1458240720.96580000	+16.77392578	-2.04785156	-0.63281250	+8.50341797	-65.28076172	-87.67089844	+6268	+16.95410156	+1.27880859	-1.22607422	+68.95019531	-73.60839844	-69.54345703	+5112	+16.07080078	-2.94873047	-4.37255859	+42.67089844	-46.34033203	-78.88183594	+3964
+1458240720.97000000	+16.77392578	-2.02148438	-0.60205078	+8.92089844	-65.67626953	-88.02246094	+6280	+16.95410156	+1.28759766	-1.19091797	+69.74121094	-74.15771484	-70.31250000	+5124	+16.07519531	-2.93115234	-4.37695313	+42.71484375	-46.36230469	-79.01367188	+3972
+1458240720.97410010	+16.77392578	-1.99511719	-0.56689453	+9.40429688	-66.13769531	-88.46191406	+6292	+16.95410156	+1.29638672	-1.16015625	+70.57617188	-74.70703125	-71.14746094	+5136	+16.07519531	-2.92236328	-4.37695313	+42.78076172	-46.38427734	-79.16748047	+3976
+1458240720.98239990	+16.78271484	-1.94238281	-0.50097656	+10.50292969	-66.99462891	-89.45068359	+6312	+16.95849609	+1.30517578	-1.08984375	+72.55371094	-75.71777344	-73.12500000	+5156	+16.08398438	-2.90917969	-4.37695313	+42.91259766	-46.45019531	-79.62890625	+3996
+1458240720.98659990	+16.78271484	-1.91601563	-0.47900391	+10.96435547	-67.30224609	-89.86816406	+6320	+16.95849609	+1.30957031	-1.05908203	+73.43261719	-76.17919922	-74.02587891	+5164	+16.08837891	-2.90478516	-4.37255859	+42.97851563	-46.49414063	-79.82666016	+4008
+1458240720.99490000	+16.78710938	-1.87646484	-0.45263672	+11.82128906	-67.85156250	-90.70312500	+6332	+16.95849609	+1.31396484	-1.01074219	+75.21240234	-76.99218750	-75.82763672	+5176	+16.10156250	-2.88720703	-4.37255859	+43.06640625	-46.58203125	-80.15625000	+4036
+1458240720.99910000	+16.78271484	-1.86767578	-0.44824219	+12.15087891	-68.07128906	-91.09863281	+6336	+16.95849609	+1.31396484	-0.99316406	+75.87158203	-77.34375000	-76.50878906	+5180	+16.10595703	-2.87402344	-4.37255859	+43.08837891	-46.62597656	-80.24414063	+4052
+1458240721.00740000	+16.78271484	-1.87207031	-0.44824219	+12.59033203	-68.42285156	-91.75781250	+6336	+16.95410156	+1.30517578	-0.96240234	+76.99218750	-78.00292969	-77.71728516	+5192	+16.11474609	-2.85644531	-4.37255859	+43.02246094	-46.82373047	-80.33203125	+4084
+1458240721.01160000	+16.77832031	-1.87207031	-0.45703125	+12.76611328	-68.53271484	-92.02148438	+6336	+16.95410156	+1.30078125	-0.95800781	+77.36572266	-78.28857422	-78.15673828	+5200	+16.11914063	-2.84326172	-4.36816406	+42.95654297	-46.95556641	-80.33203125	+4100
+1458240721.01990010	+16.77392578	-1.88525391	-0.49218750	+13.07373047	-68.68652344	-92.57080078	+6336	+16.94531250	+1.27441406	-0.94482422	+78.13476563	-78.88183594	-79.10156250	+5216	+16.13232422	-2.82128906	-4.36376953	+42.80273438	-47.28515625	-80.28808594	+4120
+1458240721.02410010	+16.76953125	-1.89843750	-0.52294922	+13.11767578	-68.64257813	-92.74658203	+6336	+16.94531250	+1.26562500	-0.93603516	+78.44238281	-79.14550781	-79.49707031	+5220	+16.14111328	-2.80810547	-4.36376953	+42.71484375	-47.41699219	-80.20019531	+4128
+1458240721.03239990	+16.76074219	-1.94238281	-0.58886719	+13.13964844	-68.59863281	-93.14208984	+6340	+16.93652344	+1.23925781	-0.93164063	+78.79394531	-79.73876953	-79.98046875	+5236	+16.14990234	-2.77294922	-4.36376953	+42.47314453	-47.74658203	-79.91455078	+4140
+1458240721.03660010	+16.75634766	-1.95996094	-0.61083984	+13.24951172	-68.66455078	-93.44970703	+6336	+16.92773438	+1.22607422	-0.93164063	+79.01367188	-80.02441406	-80.28808594	+5244	+16.15429688	-2.75976563	-4.36816406	+42.34130859	-47.87841797	-79.76074219	+4140
+1458240721.04080010	+16.75195313	-1.97314453	-0.62841797	+13.44726563	-68.70849609	-93.77929688	+6328	+16.92333984	+1.20849609	-0.92724609	+79.32128906	-80.35400391	-80.66162109	+5252	+16.15869141	-2.74218750	-4.36816406	+42.20947266	-48.03222656	-79.60693359	+4140
+1458240721.04909990	+16.74755859	-1.99072266	-0.66357422	+13.99658203	-68.86230469	-94.57031250	+6312	+16.91455078	+1.17773438	-0.91845703	+80.28808594	-81.07910156	-81.78222656	+5268	+16.16308594	-2.71582031	-4.36376953	+41.94580078	-48.31787109	-79.32128906	+4128
+1458240721.05329990	+16.74755859	-1.99511719	-0.67675781	+14.37011719	-68.92822266	-95.05371094	+6304	+16.91455078	+1.16894531	-0.90966797	+81.07910156	-81.47460938	-82.61718750	+5276	+16.16748047	-2.70263672	-4.36376953	+41.83593750	-48.44970703	-79.21142578	+4124
+1458240721.06160000	+16.74755859	-2.00390625	-0.67675781	+15.35888672	-69.25781250	-96.26220703	+6280	+16.91015625	+1.15136719	-0.88769531	+83.14453125	-82.30957031	-84.74853516	+5288	+16.16748047	-2.67187500	-4.36376953	+41.66015625	-48.64746094	-79.01367188	+4108
+1458240721.06570010	+16.74755859	-1.99511719	-0.66796875	+16.01806641	-69.43359375	-96.92138672	+6272	+16.91015625	+1.15136719	-0.87451172	+84.59472656	-82.77099609	-86.17675781	+5292	+16.17187500	-2.66308594	-4.36376953	+41.57226563	-48.71337891	-78.96972656	+4100
+1458240721.06990000	+16.74316406	-1.98193359	-0.65478516	+16.80908203	-69.65332031	-97.75634766	+6268	+16.91015625	+1.15136719	-0.86132813	+86.11083984	-83.21044922	-87.69287109	+5296	+16.17187500	-2.64990234	-4.36816406	+41.52832031	-48.73535156	-78.92578125	+4092
+1458240721.07820010	+16.74755859	-1.93798828	-0.59326172	+18.85253906	-70.29052734	-99.73388672	+6264	+16.91455078	+1.15136719	-0.82177734	+91.29638672	-84.13330078	-92.85644531	+5304	+16.16748047	-2.64111328	-4.36376953	+41.48437500	-48.77929688	-79.01367188	+4080
+1458240721.08240010	+16.75195313	-1.91162109	-0.55810547	+19.97314453	-70.59814453	-100.78857422	+6268	+16.92333984	+1.16015625	-0.80419922	+94.65820313	-84.55078125	-96.21826172	+5308	+16.16748047	-2.63671875	-4.35937500	+41.48437500	-48.77929688	-79.10156250	+4076
+1458240721.08660010	+16.75634766	-1.88964844	-0.53173828	+21.02783203	-70.86181641	-101.79931641	+6268	+16.93212891	+1.16015625	-0.78222656	+98.65722656	-84.96826172	-100.21728516	+5308	+16.16748047	-2.63232422	-4.35937500	+41.50634766	-48.77929688	-79.21142578	+4072
+1458240721.09489990	+16.75634766	-1.84570313	-0.48339844	+23.26904297	-71.30126953	-103.97460938	+6272	+16.94091797	+1.18212891	-0.74707031	+107.75390625	-85.67138672	-109.24804688	+5312	+16.17187500	-2.63232422	-4.35058594	+41.57226563	-48.73535156	-79.49707031	+4072
+1458240721.10320000	+16.75634766	-1.80175781	-0.43066406	+25.64208984	-71.71875000	-106.30371094	+6280	+16.94531250	+1.19531250	-0.72070313	+118.91601563	-86.19873047	-120.52001953	+5312	+16.16748047	-2.63232422	-4.34619141	+41.63818359	-48.64746094	-79.78271484	+4080
+1458240721.10739990	+16.76074219	-1.77978516	-0.41308594	+26.80664063	-71.87255859	-107.42431641	+6280	+16.95410156	+1.19970703	-0.70751953	+125.26611328	-86.37451172	-126.91406250	+5312	+16.16748047	-2.63232422	-4.34619141	+41.66015625	-48.60351563	-79.91455078	+4084
+1458240721.11570000	+16.75634766	-1.75781250	-0.38671875	+29.02587891	-72.11425781	-109.64355469	+6280	+16.95849609	+1.19970703	-0.68994141	+138.60351563	-86.59423828	-140.47119141	+5308	+16.16748047	-2.63232422	-4.33740234	+41.70410156	-48.55957031	-80.17822266	+4100
+1458240721.12410000	+16.76074219	-1.76220703	-0.41308594	+30.54199219	-72.00439453	-111.31347656	+6280	+16.95410156	+1.19970703	-0.68554688	+150.90820313	-86.66015625	-153.03955078	+5304	+16.17626953	-2.62792969	-4.32861328	+41.66015625	-48.58154297	-80.35400391	+4120
+1458240721.12820010	+16.75634766	-1.77099609	-0.43945313	+31.17919922	-71.89453125	-112.06054688	+6280	+16.95410156	+1.19531250	-0.68994141	+156.44531250	-86.66015625	-158.75244141	+5300	+16.17626953	-2.62792969	-4.33300781	+41.59423828	-48.60351563	-80.33203125	+4128
+1458240721.13240000	+16.75195313	-1.78417969	-0.46582031	+31.83837891	-71.76269531	-112.85156250	+6280	+16.94970703	+1.18652344	-0.69873047	+161.43310547	-86.66015625	-163.91601563	+5300	+16.17626953	-2.62353516	-4.33300781	+41.48437500	-48.62548828	-80.26611328	+4136
+1458240721.14070010	+16.73876953	-1.81494141	-0.50976563	+33.22265625	-71.54296875	-114.45556641	+6280	+16.94091797	+1.16015625	-0.72949219	+170.66162109	-86.63818359	-173.60595703	+5304	+16.17187500	-2.61474609	-4.34179688	+41.24267578	-48.71337891	-80.06835938	+4148
+1458240721.14490010	+16.73876953	-1.83251953	-0.54052734	+33.81591797	-71.36718750	-115.18066406	+6280	+16.93652344	+1.15136719	-0.74267578	+175.23193359	-86.55029297	-178.43994141	+5308	+16.17187500	-2.61035156	-4.34179688	+41.08886719	-48.75732422	-79.93652344	+4152
+1458240721.14899990	+16.73876953	-1.85449219	-0.57568359	+34.32128906	-71.21337891	-115.86181641	+6276	+16.93212891	+1.13818359	-0.75585938	+179.56054688	-86.46240234	+176.96777344	+5312	+16.16748047	-2.60595703	-4.34619141	+40.95703125	-48.82324219	-79.80468750	+4152
+1458240721.15739990	+16.72998047	-1.89404297	-0.63281250	+35.63964844	-70.81787109	-117.46582031	+6268	+16.91894531	+1.11181641	-0.77783203	-173.18847656	-86.26464844	+169.25537109	+5320	+16.16748047	-2.59716797	-4.35498047	+40.64941406	-48.95507813	-79.49707031	+4152
+1458240721.16150000	+16.72558594	-1.90722656	-0.65917969	+36.34277344	-70.62011719	-118.27880859	+6264	+16.91455078	+1.10302734	-0.79541016	-170.02441406	-86.15478516	+165.87158203	+5324	+16.16308594	-2.59277344	-4.35498047	+40.47363281	-48.99902344	-79.34326172	+4148
+1458240721.16989990	+16.71679688	-1.91601563	-0.69433594	+37.99072266	-70.35644531	-120.08056641	+6248	+16.91015625	+1.08544922	-0.82177734	-163.78417969	-85.89111328	+159.21386719	+5340	+16.15869141	-2.57958984	-4.36816406	+40.12207031	-49.06494141	-78.99169922	+4136
+1458240721.17400000	+16.71240234	-1.92041016	-0.69433594	+38.97949219	-70.26855469	-121.13525391	+6236	+16.91015625	+1.07666016	-0.82617188	-160.99365234	-85.69335938	+156.22558594	+5344	+16.15429688	-2.57519531	-4.36816406	+39.96826172	-49.10888672	-78.83789063	+4128
+1458240721.17820000	+16.71240234	-1.91162109	-0.68994141	+40.03417969	-70.18066406	-122.21191406	+6224	+16.91015625	+1.07226563	-0.83056641	-158.33496094	-85.47363281	+153.41308594	+5348	+16.15429688	-2.57080078	-4.36816406	+39.81445313	-49.15283203	-78.72802734	+4120
+1458240721.18650010	+16.72119141	-1.89404297	-0.65478516	+42.47314453	-70.13671875	-124.71679688	+6212	+16.91894531	+1.07226563	-0.81738281	-154.35791016	-84.92431641	+149.17236328	+5356	+16.14550781	-2.56640625	-4.36376953	+39.61669922	-49.17480469	-78.61816406	+4100
+1458240721.19070010	+16.72558594	-1.87207031	-0.63281250	+43.70361328	-70.09277344	-125.90332031	+6208	+16.92773438	+1.07666016	-0.80859375	-152.66601563	-84.63867188	+147.39257813	+5356	+16.14550781	-2.56201172	-4.36376953	+39.55078125	-49.17480469	-78.59619141	+4092
+1458240721.19899990	+16.72558594	-1.81933594	-0.55810547	+46.51611328	-70.15869141	-128.62792969	+6216	+16.94091797	+1.08544922	-0.78222656	-149.69970703	-84.00146484	+144.27246094	+5360	+16.14111328	-2.56201172	-4.35498047	+39.48486328	-49.13085938	-78.64013672	+4080
+1458240721.20320010	+16.72998047	-1.79736328	-0.52294922	+47.83447266	-70.18066406	-129.90234375	+6220	+16.94970703	+1.08984375	-0.76904297	-148.31542969	-83.67187500	+142.82226563	+5364	+16.13671875	-2.56201172	-4.35058594	+39.48486328	-49.08691406	-78.70605469	+4072
+1458240721.21980000	+16.74755859	-1.72265625	-0.36914063	+52.66845703	-70.24658203	-134.71435547	+6236	+16.97167969	+1.11181641	-0.68554688	-144.55810547	-82.24365234	+138.84521484	+5368	+16.12792969	-2.55761719	-4.31982422	+39.57275391	-48.93310547	-79.10156250	+4072
+1458240721.22820000	+16.75195313	-1.70947266	-0.34716797	+53.30566406	-70.22460938	-135.37353516	+6236	+16.98046875	+1.12060547	-0.65478516	-143.02001953	-81.62841797	+137.19726563	+5368	+16.12792969	-2.55322266	-4.30224609	+39.63867188	-48.82324219	-79.27734375	+4080
+1458240721.23230000	+16.75195313	-1.70507813	-0.33398438	+53.70117188	-70.20263672	-135.79101563	+6236	+16.98046875	+1.12500000	-0.64599609	-142.22900391	-81.34277344	+136.38427734	+5368	+16.12353516	-2.54882813	-4.29785156	+39.63867188	-48.77929688	-79.32128906	+4088
+1458240721.24070000	+16.74755859	-1.70068359	-0.32519531	+54.38232422	-70.09277344	-136.56005859	+6232	+16.97167969	+1.12500000	-0.63720703	-140.75683594	-80.85937500	+134.80224609	+5364	+16.11914063	-2.53564453	-4.28906250	+39.57275391	-48.69140625	-79.29931641	+4104
+1458240721.24480010	+16.74755859	-1.70507813	-0.32519531	+54.64599609	-70.00488281	-136.88964844	+6232	+16.96728516	+1.12060547	-0.63281250	-140.11962891	-80.63964844	+134.07714844	+5360	+16.11474609	-2.53125000	-4.28906250	+39.50683594	-48.69140625	-79.25537109	+4108
+1458240721.25320010	+16.74755859	-1.71826172	-0.33837891	+54.93164063	-69.78515625	-137.39501953	+6232	+16.95849609	+1.11181641	-0.64160156	-138.77929688	-80.28808594	+132.58300781	+5356	+16.11035156	-2.51806641	-4.28906250	+39.30908203	-48.69140625	-79.01367188	+4124
+1458240721.25729990	+16.74316406	-1.73144531	-0.35156250	+54.99755859	-69.63134766	-137.54882813	+6232	+16.94970703	+1.10742188	-0.65039063	-138.12011719	-80.15625000	+131.83593750	+5356	+16.11035156	-2.50927734	-4.29345703	+39.17724609	-48.69140625	-78.83789063	+4128
+1458240721.26570010	+16.73437500	-1.75781250	-0.39550781	+54.79980469	-69.27978516	-137.59277344	+6236	+16.93652344	+1.09423828	-0.67236328	-136.75781250	-79.93652344	+130.29785156	+5360	+16.10595703	-2.48730469	-4.30224609	+38.86962891	-48.69140625	-78.44238281	+4136
+1458240721.26979990	+16.72558594	-1.77539063	-0.42187500	+54.60205078	-69.08203125	-137.52685547	+6240	+16.92773438	+1.08544922	-0.68554688	-136.07666016	-79.84863281	+129.52880859	+5364	+16.10156250	-2.47851563	-4.31103516	+38.69384766	-48.69140625	-78.17871094	+4136
+1458240721.27819990	+16.71679688	-1.81054688	-0.47900391	+54.27246094	-68.68652344	-137.43896484	+6248	+16.91455078	+1.07226563	-0.71191406	-134.84619141	-79.67285156	+128.12255859	+5372	+16.09277344	-2.45654297	-4.32421875	+38.29833984	-48.71337891	-77.67333984	+4132
+1458240721.28230000	+16.71240234	-1.82373047	-0.50537109	+54.18457031	-68.48876953	-137.46093750	+6248	+16.91015625	+1.06347656	-0.72509766	-134.31884766	-79.58496094	+127.52929688	+5380	+16.09277344	-2.44775391	-4.32861328	+38.12255859	-48.73535156	-77.43164063	+4128
+1458240721.28650000	+16.70800781	-1.83691406	-0.53173828	+54.11865234	-68.31298828	-137.48291016	+6248	+16.91015625	+1.05908203	-0.73388672	-133.85742188	-79.49707031	+126.95800781	+5384	+16.08837891	-2.43896484	-4.33300781	+37.90283203	-48.75732422	-77.16796875	+4120
+1458240721.29480000	+16.70361328	-1.85009766	-0.57128906	+54.18457031	-67.96142578	-137.65869141	+6240	+16.90576172	+1.05029297	-0.74707031	-132.93457031	-79.29931641	+125.88134766	+5400	+16.07958984	-2.42138672	-4.34619141	+37.52929688	-48.71337891	-76.70654297	+4104
+1458240721.30310010	+16.70361328	-1.84570313	-0.58886719	+54.64599609	-67.71972656	-138.09814453	+6228	+16.91015625	+1.05029297	-0.75146484	-132.20947266	-79.12353516	+125.04638672	+5408	+16.07080078	-2.41259766	-4.34619141	+37.24365234	-48.64746094	-76.39892578	+4088
+1458240721.30730010	+16.70361328	-1.83691406	-0.58886719	+55.04150391	-67.63183594	-138.42773438	+6224	+16.91015625	+1.05468750	-0.75146484	-131.87988281	-78.99169922	+124.69482422	+5416	+16.06640625	-2.40820313	-4.35058594	+37.13378906	-48.58154297	-76.31103516	+4076
+1458240721.31559990	+16.70800781	-1.80615234	-0.56689453	+56.07421875	-67.50000000	-139.32861328	+6216	+16.91894531	+1.05908203	-0.74267578	-131.44042969	-78.75000000	+124.18945313	+5424	+16.05761719	-2.40820313	-4.35058594	+37.00195313	-48.47167969	-76.24511719	+4060
+1458240721.31979990	+16.71240234	-1.78857422	-0.55371094	+56.68945313	-67.45605469	-139.85595703	+6212	+16.92333984	+1.06787109	-0.73828125	-131.26464844	-78.61816406	+123.99169922	+5428	+16.05322266	-2.40380859	-4.34619141	+36.95800781	-48.40576172	-76.26708984	+4056
+1458240721.32810000	+16.72119141	-1.74902344	-0.52294922	+57.83203125	-67.36816406	-140.77880859	+6208	+16.93652344	+1.08105469	-0.72070313	-130.97900391	-78.35449219	+123.66210938	+5428	+16.04882813	-2.40380859	-4.34179688	+36.93603516	-48.27392578	-76.31103516	+4048
+1458240721.33229990	+16.72558594	-1.72705078	-0.50976563	+58.40332031	-67.30224609	-141.21826172	+6208	+16.94091797	+1.08984375	-0.71630859	-130.78125000	-78.24462891	+123.44238281	+5432	+16.04443359	-2.40380859	-4.33740234	+36.91406250	-48.18603516	-76.31103516	+4048
+1458240721.34060000	+16.72998047	-1.68310547	-0.47900391	+59.54589844	-67.21435547	-142.14111328	+6204	+16.94970703	+1.10302734	-0.70312500	-130.49560547	-78.00292969	+123.11279297	+5428	+16.03125000	-2.39941406	-4.34179688	+36.87011719	-48.03222656	-76.31103516	+4048
+1458240721.34480000	+16.73437500	-1.66552734	-0.46582031	+60.05126953	-67.14843750	-142.53662109	+6200	+16.95410156	+1.10742188	-0.69873047	-130.34179688	-77.87109375	+122.93701172	+5428	+16.02685547	-2.39941406	-4.33740234	+36.82617188	-47.96630859	-76.31103516	+4052
+1458240721.35310010	+16.73876953	-1.63916016	-0.45703125	+60.77636719	-66.97265625	-143.10791016	+6192	+16.96289063	+1.11621094	-0.69433594	-129.99023438	-77.65136719	+122.49755859	+5424	+16.01806641	-2.39062500	-4.34179688	+36.73828125	-47.85644531	-76.22314453	+4056
+1458240721.35730000	+16.74316406	-1.63037109	-0.46142578	+60.99609375	-66.86279297	-143.26171875	+6188	+16.96289063	+1.12060547	-0.69873047	-129.79248047	-77.56347656	+122.25585938	+5420	+16.01367188	-2.38183594	-4.34179688	+36.67236328	-47.81250000	-76.13525391	+4060
+1458240721.36150000	+16.74316406	-1.62597656	-0.47460938	+61.10595703	-66.73095703	-143.28369141	+6184	+16.96728516	+1.12060547	-0.70312500	-129.55078125	-77.49755859	+121.94824219	+5420	+16.00927734	-2.37744141	-4.34619141	+36.56250000	-47.74658203	-76.00341797	+4064
+1458240721.36980010	+16.74755859	-1.62597656	-0.50976563	+61.04003906	-66.42333984	-143.15185547	+6176	+16.96728516	+1.12500000	-0.72070313	-129.02343750	-77.38769531	+121.26708984	+5416	+15.99609375	-2.35986328	-4.35937500	+36.32080078	-47.65869141	-75.60791016	+4068
+1458240721.37389990	+16.74755859	-1.63476563	-0.53613281	+60.90820313	-66.24755859	-142.99804688	+6172	+16.96289063	+1.12060547	-0.73388672	-128.69384766	-77.34375000	+120.87158203	+5412	+15.99169922	-2.34667969	-4.37255859	+36.14501953	-47.61474609	-75.38818359	+4068
+1458240721.38229990	+16.74755859	-1.64794922	-0.59765625	+60.55664063	-65.87402344	-142.62451172	+6168	+16.95849609	+1.12060547	-0.76025391	-128.03466797	-77.29980469	+120.03662109	+5412	+15.97851563	-2.32470703	-4.39453125	+35.81542969	-47.54882813	-74.88281250	+4064
+1458240721.38640000	+16.74755859	-1.65673828	-0.63281250	+60.29296875	-65.67626953	-142.36083984	+6168	+16.95410156	+1.12500000	-0.78222656	-127.61718750	-77.27783203	+119.55322266	+5412	+15.97412109	-2.31152344	-4.40771484	+35.63964844	-47.50488281	-74.59716797	+4060
+1458240721.39479990	+16.75195313	-1.67431641	-0.71191406	+59.76562500	-65.23681641	-141.81152344	+6164	+16.94970703	+1.12939453	-0.82177734	-126.67236328	-77.32177734	+118.47656250	+5416	+15.96533203	-2.28515625	-4.43847656	+35.31005859	-47.37304688	-74.02587891	+4044
+1458240721.39890000	+16.75634766	-1.68310547	-0.75146484	+59.54589844	-64.99511719	-141.56982422	+6160	+16.94970703	+1.13378906	-0.84375000	-126.21093750	-77.34375000	+117.94921875	+5420	+15.95654297	-2.27197266	-4.46044922	+35.13427734	-47.28515625	-73.74023438	+4036
+1458240721.40730000	+16.76074219	-1.68310547	-0.82177734	+59.28222656	-64.57763672	-141.19628906	+6152	+16.94531250	+1.15576172	-0.88769531	-125.17822266	-77.43164063	+116.85058594	+5428	+15.94335938	-2.24121094	-4.50000000	+34.84863281	-47.04345703	-73.23486328	+4016
+1458240721.41560010	+16.76953125	-1.66113281	-0.87451172	+59.34814453	-64.18212891	-141.06445313	+6140	+16.94531250	+1.18652344	-0.93164063	-123.99169922	-77.54150391	+115.66406250	+5440	+15.93017578	-2.21484375	-4.53515625	+34.69482422	-46.80175781	-72.94921875	+3992
+1458240721.41980000	+16.77392578	-1.63916016	-0.89648438	+59.52392578	-64.00634766	-141.10839844	+6136	+16.94970703	+1.20849609	-0.95361328	-123.44238281	-77.60742188	+115.11474609	+5444	+15.92578125	-2.20605469	-4.55273438	+34.67285156	-46.62597656	-72.88330078	+3980
+1458240721.42389990	+16.78271484	-1.61279297	-0.90966797	+59.74365234	-63.83056641	-141.19628906	+6128	+16.95410156	+1.23046875	-0.97558594	-122.87109375	-77.67333984	+114.56542969	+5448	+15.92138672	-2.19287109	-4.57031250	+34.67285156	-46.49414063	-72.83935547	+3968
+1458240721.43230010	+16.80029297	-1.54687500	-0.93603516	+60.29296875	-63.47900391	-141.37207031	+6116	+16.96289063	+1.28320313	-1.01513672	-121.66259766	-77.84912109	+113.44482422	+5456	+15.90820313	-2.17089844	-4.60546875	+34.73876953	-46.12060547	-72.79541016	+3944
+1458240721.43639990	+16.80468750	-1.50292969	-0.94921875	+60.62255859	-63.30322266	-141.48193359	+6112	+16.96728516	+1.31396484	-1.03710938	-121.00341797	-77.95898438	+112.82958984	+5456	+15.90380859	-2.16210938	-4.62304688	+34.78271484	-45.92285156	-72.79541016	+3936
+1458240721.44470000	+16.82226563	-1.41064453	-0.97558594	+61.34765625	-62.97363281	-141.72363281	+6104	+16.97607422	+1.37548828	-1.08105469	-119.64111328	-78.17871094	+111.57714844	+5456	+15.89062500	-2.13574219	-4.65820313	+34.91455078	-45.52734375	-72.86132813	+3924
+1458240721.44890000	+16.83105469	-1.36230469	-0.98876953	+61.69921875	-62.77587891	-141.81152344	+6100	+16.98046875	+1.41503906	-1.10742188	-118.85009766	-78.33251953	+110.85205078	+5456	+15.88183594	-2.11816406	-4.68457031	+35.00244141	-45.28564453	-72.88330078	+3920
+1458240721.45310000	+16.83984375	-1.31396484	-1.00634766	+62.02880859	-62.60009766	-141.89941406	+6092	+16.98925781	+1.44580078	-1.13378906	-118.08105469	-78.48632813	+110.14892578	+5456	+15.87744141	-2.10058594	-4.70654297	+35.11230469	-45.04394531	-72.92724609	+3916
+1458240721.46140000	+16.86181641	-1.21728516	-1.05908203	+62.46826172	-62.11669922	-141.85546875	+6080	+17.00244141	+1.51611328	-1.19531250	-116.34521484	-78.83789063	+108.52294922	+5460	+15.86425781	-2.05664063	-4.76367188	+35.28808594	-44.51660156	-72.92724609	+3920
+1458240721.46560000	+16.86621094	-1.17333984	-1.08984375	+62.57812500	-61.87500000	-141.74560547	+6072	+17.00244141	+1.54687500	-1.22607422	-115.42236328	-79.01367188	+107.64404297	+5464	+15.85546875	-2.03027344	-4.79882813	+35.37597656	-44.23095703	-72.88330078	+3920
+1458240721.46970010	+16.87500000	-1.13818359	-1.13378906	+62.55615234	-61.58935547	-141.52587891	+6064	+17.00683594	+1.57763672	-1.26562500	-114.34570313	-79.23339844	+106.61132813	+5468	+15.84228516	-2.00390625	-4.83398438	+35.41992188	-43.98925781	-72.79541016	+3924
+1458240721.47810010	+16.88378906	-1.07666016	-1.23486328	+62.38037109	-60.97412109	-140.99853516	+6048	+17.00244141	+1.63916016	-1.35791016	-111.88476563	-79.67285156	+104.21630859	+5476	+15.82470703	-1.94238281	-4.90869141	+35.48583984	-43.50585938	-72.48779297	+3928
+1458240721.48219990	+16.88818359	-1.05908203	-1.29199219	+62.18261719	-60.66650391	-140.69091797	+6036	+17.00244141	+1.66113281	-1.40625000	-110.58837891	-79.89257813	+102.94189453	+5480	+15.81591797	-1.91162109	-4.94824219	+35.48583984	-43.30810547	-72.33398438	+3924
+1458240721.49060010	+16.89697266	-1.02392578	-1.41943359	+61.65527344	-59.98535156	-139.94384766	+6012	+16.98925781	+1.75781250	-1.60839844	-105.00732422	-80.77148438	+97.42675781	+5512	+15.80273438	-1.85009766	-5.02294922	+35.46386719	-42.93457031	-71.93847656	+3912
+1458240721.49470000	+16.89697266	-1.01513672	-1.48535156	+61.32568359	-59.63378906	-139.54833984	+6000	+16.97607422	+1.78417969	-1.66992188	-103.22753906	-80.99121094	+95.66894531	+5516	+15.79394531	-1.81494141	-5.06250000	+35.44189453	-42.75878906	-71.71875000	+3904
+1458240721.49889990	+16.89697266	-1.00195313	-1.56005859	+61.01806641	-59.26025391	-139.15283203	+5984	+16.96728516	+1.81054688	-1.72705078	-101.55761719	-81.18896484	+94.06494141	+5524	+15.78515625	-1.78417969	-5.10205078	+35.41992188	-42.58300781	-71.49902344	+3896
+1458240721.50720000	+16.89257813	-0.97119141	-1.69628906	+60.49072266	-58.60107422	-138.42773438	+5956	+16.94531250	+1.87207031	-1.83691406	-97.95410156	-81.54052734	+90.57128906	+5532	+15.76318359	-1.71826172	-5.18115234	+35.39794922	-42.25341797	-71.08154297	+3868
+1458240721.51140000	+16.89257813	-0.94921875	-1.75781250	+60.33691406	-58.29345703	-138.16406250	+5940	+16.94091797	+1.89843750	-1.88964844	-96.45996094	-81.69433594	+89.12109375	+5536	+15.75439453	-1.67871094	-5.22070313	+35.41992188	-42.09960938	-70.90576172	+3848
+1458240721.51970010	+16.89257813	-0.89648438	-1.86767578	+60.22705078	-57.74414063	-137.81250000	+5900	+16.92333984	+1.98193359	-1.98193359	-93.60351563	-81.95800781	+86.50634766	+5544	+15.73242188	-1.61279297	-5.29541016	+35.52978516	-41.77001953	-70.66406250	+3812
+1458240721.52390000	+16.89257813	-0.86572266	-1.91601563	+60.24902344	-57.48046875	-137.70263672	+5884	+16.91894531	+2.02148438	-2.02148438	-92.28515625	-82.08984375	+85.29785156	+5544	+15.72363281	-1.57763672	-5.33496094	+35.61767578	-41.59423828	-70.59814453	+3792
+1458240721.53220010	+16.89697266	-0.76904297	-1.99951172	+60.57861328	-57.04101563	-137.57080078	+5848	+16.90136719	+2.12695313	-2.10058594	-89.47265625	-82.30957031	+82.85888672	+5552	+15.70166016	-1.51171875	-5.40966797	+35.88134766	-41.19873047	-70.57617188	+3748
+1458240721.53640010	+16.89697266	-0.71191406	-2.02587891	+60.90820313	-56.88720703	-137.68066406	+5828	+16.89697266	+2.17529297	-2.13134766	-88.48388672	-82.41943359	+82.02392578	+5552	+15.68408203	-1.47216797	-5.44921875	+36.07910156	-40.95703125	-70.64208984	+3732
+1458240721.54049990	+16.90136719	-0.65039063	-2.04345703	+61.30371094	-56.75537109	-137.85644531	+5808	+16.88818359	+2.22802734	-2.16210938	-87.42919922	-82.52929688	+81.16699219	+5552	+15.67089844	-1.43701172	-5.48437500	+36.29882813	-40.73730469	-70.72998047	+3712
+1458240721.54889990	+16.91015625	-0.51855469	-2.07421875	+62.24853516	-56.53564453	-138.27392578	+5764	+16.88378906	+2.33789063	-2.21484375	-85.78125000	-82.70507813	+79.91455078	+5548	+15.64453125	-1.36669922	-5.55468750	+36.82617188	-40.29785156	-71.05957031	+3680
+1458240721.55300000	+16.91455078	-0.44824219	-2.08300781	+62.75390625	-56.44775391	-138.51562500	+5744	+16.87939453	+2.39941406	-2.23681641	-85.12207031	-82.83691406	+79.49707031	+5548	+15.63574219	-1.33593750	-5.58544922	+37.11181641	-40.07812500	-71.25732422	+3664
+1458240721.55720000	+16.91455078	-0.37792969	-2.09179688	+63.28125000	-56.33789063	-138.75732422	+5720	+16.87060547	+2.45654297	-2.26318359	-84.33105469	-82.94677734	+78.92578125	+5544	+15.62255859	-1.30957031	-5.61621094	+37.37548828	-39.85839844	-71.47705078	+3652
+1458240721.56139990	+16.91455078	-0.30322266	-2.10498047	+63.85253906	-56.22802734	-139.02099609	+5700	+16.86181641	+2.51806641	-2.28955078	-83.51806641	-83.07861328	+78.33251953	+5540	+15.60937500	-1.27441406	-5.65136719	+37.68310547	-39.61669922	-71.69677734	+3644
+1458240721.56550000	+16.91455078	-0.23291016	-2.11376953	+64.37988281	-56.11816406	-139.30664063	+5680	+16.85302734	+2.57080078	-2.31591797	-82.72705078	-83.21044922	+77.71728516	+5536	+15.59619141	-1.23925781	-5.67773438	+37.94677734	-39.41894531	-71.87255859	+3636
+1458240721.56970000	+16.91455078	-0.16699219	-2.12695313	+64.84130859	-56.00830078	-139.50439453	+5656	+16.84423828	+2.61914063	-2.34667969	-81.54052734	-83.36425781	+76.72851563	+5532	+15.58300781	-1.20849609	-5.70849609	+38.18847656	-39.24316406	-72.02636719	+3628
+1458240721.57800010	+16.90576172	-0.04394531	-2.15771484	+65.74218750	-55.74462891	-139.96582031	+5608	+16.82226563	+2.72021484	-2.39941406	-80.17822266	-83.64990234	+75.69580078	+5524	+15.55664063	-1.13818359	-5.76562500	+38.64990234	-38.89160156	-72.29003906	+3612
+1458240721.58220010	+16.90136719	+0.00439453	-2.18408203	+66.04980469	-55.56884766	-140.09765625	+5584	+16.80908203	+2.76416016	-2.43017578	-79.18945313	-83.80371094	+74.86083984	+5524	+15.54785156	-1.10742188	-5.79199219	+38.82568359	-38.80371094	-72.44384766	+3600
+1458240721.58640000	+16.89697266	+0.05712891	-2.21923828	+66.33544922	-55.37109375	-140.18554688	+5560	+16.79589844	+2.80810547	-2.46533203	-78.02490234	-83.95751953	+73.82812500	+5520	+15.54345703	-1.07666016	-5.81835938	+38.97949219	-38.71582031	-72.48779297	+3592
+1458240721.59470010	+16.87939453	+0.12744141	-2.29833984	+66.64306641	-54.93164063	-140.25146484	+5508	+16.76953125	+2.88720703	-2.54003906	-75.16845703	-84.28710938	+71.23535156	+5508	+15.53027344	-1.00634766	-5.87548828	+39.26513672	-38.58398438	-72.50976563	+3568
+1458240721.59879990	+16.86621094	+0.16259766	-2.34667969	+66.75292969	-54.66796875	-140.22949219	+5480	+16.75195313	+2.92675781	-2.58398438	-73.58642578	-84.46289063	+69.76318359	+5508	+15.52148438	-0.97119141	-5.90185547	+39.37500000	-38.51806641	-72.48779297	+3552
+1458240721.60299990	+16.85302734	+0.18896484	-2.39501953	+66.81884766	-54.42626953	-140.20751953	+5456	+16.72998047	+2.96630859	-2.62353516	-71.87255859	-84.61669922	+68.13720703	+5504	+15.51269531	-0.93164063	-5.92822266	+39.48486328	-38.47412109	-72.42187500	+3536
+1458240721.61130000	+16.82666016	+0.24169922	-2.49609375	+66.88476563	-53.94287109	-140.11962891	+5400	+16.69482422	+3.03662109	-2.69384766	-68.95019531	-84.88037109	+65.41259766	+5500	+15.49951172	-0.85253906	-5.98095703	+39.68261719	-38.45214844	-72.31201172	+3496
+1458240721.61550000	+16.81787109	+0.26806641	-2.54443359	+66.95068359	-53.70117188	-140.09765625	+5372	+16.67285156	+3.07177734	-2.72900391	-67.41210938	-85.03417969	+63.98437500	+5496	+15.49511719	-0.81298828	-6.00292969	+39.79248047	-38.45214844	-72.26806641	+3472
+1458240721.61970000	+16.80468750	+0.29443359	-2.59277344	+67.06054688	-53.48144531	-140.11962891	+5344	+16.65527344	+3.11132813	-2.75976563	-66.04980469	-85.18798828	+62.73193359	+5492	+15.48632813	-0.77343750	-6.02490234	+39.92431641	-38.45214844	-72.24609375	+3444
+1458240721.62800000	+16.77832031	+0.35595703	-2.68066406	+67.23632813	-53.04199219	-140.09765625	+5292	+16.61572266	+3.19921875	-2.83007813	-61.85302734	-85.40771484	+58.79882813	+5488	+15.47753906	-0.69433594	-6.06884766	+40.20996094	-38.45214844	-72.18017578	+3388
+1458240721.63220000	+16.76513672	+0.39111328	-2.71582031	+67.39013672	-52.84423828	-140.16357422	+5268	+16.59375000	+3.24316406	-2.84765625	-60.90820313	-85.53955078	+58.00781250	+5484	+15.46875000	-0.64599609	-6.09082031	+40.38574219	-38.40820313	-72.13623047	+3360
+1458240721.63630010	+16.74755859	+0.42626953	-2.74218750	+67.60986328	-52.69042969	-140.27343750	+5244	+16.57177734	+3.28710938	-2.86083984	-59.78759766	-85.67138672	+57.04101563	+5480	+15.45556641	-0.60205078	-6.10839844	+40.56152344	-38.38623047	-72.13623047	+3332
+1458240721.64050010	+16.73437500	+0.47460938	-2.76855469	+67.89550781	-52.55859375	-140.36132813	+5224	+16.54980469	+3.33984375	-2.87402344	-58.62304688	-85.78125000	+56.05224609	+5480	+15.44677734	-0.56250000	-6.12597656	+40.75927734	-38.36425781	-72.18017578	+3304
+1458240721.64879990	+16.71679688	+0.57568359	-2.78613281	+68.66455078	-52.40478516	-140.82275391	+5184	+16.51904297	+3.44091797	-2.88720703	-57.50244141	-86.02294922	+55.28320313	+5472	+15.42919922	-0.47900391	-6.15234375	+41.26464844	-38.29833984	-72.37792969	+3248
+1458240721.65300010	+16.71240234	+0.63720703	-2.79052734	+69.08203125	-52.36083984	-141.06445313	+5164	+16.50585938	+3.49365234	-2.89599609	-56.64550781	-86.13281250	+54.60205078	+5464	+15.42041016	-0.43945313	-6.16113281	+41.55029297	-38.23242188	-72.55371094	+3220
+1458240721.65720010	+16.69921875	+0.69873047	-2.78613281	+69.60937500	-52.33886719	-141.41601563	+5144	+16.49267578	+3.55078125	-2.89160156	-56.62353516	-86.26464844	+54.79980469	+5460	+15.41162109	-0.39990234	-6.16992188	+41.83593750	-38.16650391	-72.72949219	+3196
+1458240721.66129990	+16.69042969	+0.75585938	-2.77734375	+70.09277344	-52.31689453	-141.70166016	+5124	+16.47509766	+3.60791016	-2.89160156	-56.22802734	-86.39648438	+54.60205078	+5452	+15.40283203	-0.36035156	-6.17871094	+42.16552734	-38.10058594	-72.92724609	+3176
+1458240721.66549990	+16.68164063	+0.82177734	-2.76855469	+70.55419922	-52.29492188	-141.96533203	+5104	+16.46191406	+3.66503906	-2.89160156	-55.67871094	-86.48437500	+54.27246094	+5448	+15.38964844	-0.32080078	-6.18750000	+42.45117188	-38.01269531	-73.10302734	+3156
+1458240721.66969990	+16.67724609	+0.88330078	-2.75537109	+71.03759766	-52.29492188	-142.25097656	+5084	+16.44873047	+3.71777344	-2.88720703	-55.39306641	-86.59423828	+54.18457031	+5440	+15.38085938	-0.28564453	-6.19628906	+42.75878906	-37.92480469	-73.30078125	+3140
+1458240721.67800000	+16.65966797	+1.00634766	-2.72021484	+72.04833984	-52.31689453	-142.91015625	+5052	+16.42236328	+3.81884766	-2.87841797	-55.28320313	-86.81396484	+54.42626953	+5432	+15.35888672	-0.21093750	-6.19628906	+43.37402344	-37.79296875	-73.74023438	+3112
+1458240721.68210010	+16.65527344	+1.06347656	-2.70263672	+72.53173828	-52.36083984	-143.23974609	+5032	+16.41357422	+3.86718750	-2.87402344	-55.01953125	-86.90185547	+54.29443359	+5424	+15.35009766	-0.18017578	-6.19189453	+43.65966797	-37.79296875	-74.00390625	+3100
+1458240721.68630000	+16.65087891	+1.11621094	-2.69384766	+72.92724609	-52.36083984	-143.48144531	+5016	+16.40478516	+3.91992188	-2.87841797	-54.36035156	-86.96777344	+53.81103516	+5416	+15.34570313	-0.14501953	-6.19189453	+43.94531250	-37.77099609	-74.20166016	+3092
+1458240721.69050000	+16.64208984	+1.16455078	-2.68505859	+73.25683594	-52.36083984	-143.67919922	+4992	+16.39160156	+3.95947266	-2.87841797	-53.61328125	-87.05566406	+53.21777344	+5408	+15.33691406	-0.11425781	-6.19189453	+44.18701172	-37.74902344	-74.35546875	+3084
+1458240721.70300010	+16.60693359	+1.28759766	-2.68505859	+73.93798828	-52.25097656	-144.00878906	+4928	+16.33886719	+4.07373047	-2.89160156	-50.27343750	-87.27539063	+50.22949219	+5384	+15.31494141	-0.01318359	-6.19628906	+44.75830078	-37.72705078	-74.59716797	+3068
+1458240721.70709990	+16.59814453	+1.31835938	-2.69384766	+74.06982422	-52.20703125	-144.05273438	+4912	+16.32568359	+4.10888672	-2.90039063	-48.60351563	-87.31933594	+48.64746094	+5376	+15.31054688	+0.02197266	-6.19628906	+44.89013672	-37.79296875	-74.61914063	+3060
+1458240721.71129990	+16.58496094	+1.34472656	-2.70263672	+74.13574219	-52.14111328	-144.05273438	+4892	+16.30371094	+4.13964844	-2.91357422	-46.93359375	-87.34130859	+47.06542969	+5372	+15.30615234	+0.05712891	-6.19628906	+45.00000000	-37.85888672	-74.59716797	+3056
+1458240721.71550010	+16.57617188	+1.36669922	-2.71582031	+74.20166016	-52.09716797	-144.05273438	+4876	+16.28613281	+4.17041016	-2.92236328	-45.21972656	-87.38525391	+45.43945313	+5368	+15.30175781	+0.09228516	-6.19628906	+45.10986328	-37.92480469	-74.55322266	+3048
+1458240721.72379990	+16.54541016	+1.40625000	-2.75537109	+74.15771484	-51.92138672	-143.92089844	+4848	+16.24218750	+4.22314453	-2.93994141	-41.70410156	-87.45117188	+42.07763672	+5356	+15.29736328	+0.15820313	-6.20068359	+45.26367188	-38.07861328	-74.42138672	+3024
+1458240721.72799990	+16.53222656	+1.41943359	-2.77734375	+74.09179688	-51.83349609	-143.78906250	+4840	+16.22460938	+4.24511719	-2.95312500	-39.33105469	-87.45117188	+39.74853516	+5348	+15.29296875	+0.19335938	-6.20947266	+45.30761719	-38.14453125	-74.31152344	+3008
+1458240721.73210000	+16.51464844	+1.43701172	-2.79931641	+74.04785156	-51.74560547	-143.70117188	+4828	+16.20263672	+4.27148438	-2.96191406	-37.52929688	-87.47314453	+38.01269531	+5344	+15.28857422	+0.23291016	-6.21386719	+45.35156250	-38.21044922	-74.15771484	+2992
+1458240721.73630000	+16.50146484	+1.45458984	-2.81689453	+74.02587891	-51.67968750	-143.63525391	+4820	+16.18066406	+4.29345703	-2.96630859	-35.61767578	-87.47314453	+36.16699219	+5340	+15.27978516	+0.26367188	-6.22265625	+45.39550781	-38.25439453	-74.00390625	+2976
+1458240721.74460010	+16.47509766	+1.49414063	-2.84765625	+74.04785156	-51.56982422	-143.52539063	+4808	+16.14550781	+4.34179688	-2.97509766	-32.58544922	-87.47314453	+33.22265625	+5336	+15.26660156	+0.33837891	-6.23583984	+45.50537109	-38.34228516	-73.74023438	+2936
+1458240721.74880000	+16.46191406	+1.51171875	-2.86083984	+74.09179688	-51.52587891	-143.50341797	+4804	+16.13232422	+4.36816406	-2.97949219	-31.24511719	-87.47314453	+31.97021484	+5336	+15.25781250	+0.37353516	-6.24023438	+45.54931641	-38.38623047	-73.60839844	+2916
+1458240721.75300000	+16.45312500	+1.53369141	-2.86962891	+74.13574219	-51.48193359	-143.45947266	+4800	+16.11474609	+4.39453125	-2.97949219	-29.81689453	-87.47314453	+30.62988281	+5336	+15.25341797	+0.40429688	-6.24023438	+45.61523438	-38.45214844	-73.54248047	+2892
+1458240721.76130010	+16.43115234	+1.59082031	-2.86962891	+74.42138672	-51.45996094	-143.56933594	+4792	+16.08837891	+4.45166016	-2.96191406	-28.58642578	-87.53906250	+29.57519531	+5336	+15.24023438	+0.46582031	-6.24902344	+45.79101563	-38.45214844	-73.41064453	+2848
+1458240721.76539990	+16.42236328	+1.62597656	-2.86523438	+74.59716797	-51.48193359	-143.63525391	+4792	+16.07958984	+4.48242188	-2.95312500	-27.66357422	-87.53906250	+28.74023438	+5336	+15.23144531	+0.49218750	-6.24902344	+45.87890625	-38.43017578	-73.36669922	+2828
+1458240721.76959990	+16.41796875	+1.66113281	-2.85644531	+74.86083984	-51.52587891	-143.74511719	+4792	+16.07080078	+4.51757813	-2.93994141	-27.50976563	-87.56103516	+28.67431641	+5336	+15.22265625	+0.52294922	-6.24902344	+46.01074219	-38.38623047	-73.36669922	+2808
+1458240721.77379990	+16.40917969	+1.70068359	-2.83447266	+75.14648438	-51.56982422	-143.89892578	+4792	+16.06201172	+4.55273438	-2.92675781	-27.72949219	-87.58300781	+29.00390625	+5340	+15.21386719	+0.54931641	-6.24462891	+46.14257813	-38.36425781	-73.38867188	+2792
+1458240721.77790000	+16.40478516	+1.74023438	-2.81250000	+75.45410156	-51.65771484	-144.09667969	+4792	+16.05761719	+4.58349609	-2.90917969	-28.05908203	-87.62695313	+29.44335938	+5344	+15.20507813	+0.57128906	-6.24023438	+46.29638672	-38.34228516	-73.47656250	+2780
+1458240721.78629990	+16.39599609	+1.81933594	-2.76416016	+76.15722656	-51.81152344	-144.53613281	+4792	+16.04882813	+4.65380859	-2.85644531	-30.14648438	-87.75878906	+31.75048828	+5352	+15.18750000	+0.61523438	-6.22265625	+46.62597656	-38.27636719	-73.71826172	+2764
+1458240721.79040000	+16.39599609	+1.86328125	-2.73779297	+76.48681641	-51.89941406	-144.73388672	+4792	+16.04443359	+4.68457031	-2.83447266	-31.04736328	-87.80273438	+32.73925781	+5356	+15.18310547	+0.63720703	-6.21386719	+46.80175781	-38.23242188	-73.82812500	+2760
+1458240721.79460000	+16.39160156	+1.90283203	-2.71142578	+76.83837891	-51.96533203	-144.95361328	+4788	+16.03564453	+4.71972656	-2.81250000	-31.64062500	-87.82470703	+33.46435547	+5360	+15.17431641	+0.65478516	-6.20068359	+46.95556641	-38.18847656	-73.95996094	+2760
+1458240721.79880000	+16.38720703	+1.94677734	-2.68066406	+77.18994141	-52.07519531	-145.17333984	+4788	+16.03125000	+4.75048828	-2.79052734	-32.49755859	-87.86865234	+34.40917969	+5364	+15.16992188	+0.67675781	-6.19189453	+47.13134766	-38.14453125	-74.06982422	+2764
+1458240721.80710010	+16.38281250	+2.01708984	-2.62792969	+77.73925781	-52.22900391	-145.52490234	+4776	+16.01806641	+4.80322266	-2.75097656	-33.81591797	-87.91259766	+35.88134766	+5364	+15.15234375	+0.71630859	-6.16552734	+47.41699219	-38.10058594	-74.26757813	+2776
+1458240721.81130000	+16.37841797	+2.04785156	-2.60595703	+77.95898438	-52.29492188	-145.65673828	+4768	+16.00927734	+4.82958984	-2.73339844	-34.56298828	-87.91259766	+36.69433594	+5368	+15.14794922	+0.73388672	-6.15673828	+47.52685547	-38.10058594	-74.33349609	+2788
+1458240721.81539990	+16.37402344	+2.07421875	-2.58837891	+78.13476563	-52.33886719	-145.81054688	+4764	+16.00488281	+4.85156250	-2.72021484	-35.33203125	-87.95654297	+37.52929688	+5368	+15.13916016	+0.75585938	-6.14355469	+47.61474609	-38.12255859	-74.35546875	+2800
+1458240721.82380010	+16.36523438	+2.11376953	-2.57080078	+78.31054688	-52.38281250	-145.89843750	+4744	+15.98291016	+4.88671875	-2.70263672	-34.84863281	-87.93457031	+37.13378906	+5368	+15.13037109	+0.79541016	-6.13037109	+47.72460938	-38.18847656	-74.31152344	+2820
+1458240721.82789990	+16.35644531	+2.12695313	-2.57519531	+78.31054688	-52.38281250	-145.85449219	+4732	+15.97412109	+4.89990234	-2.69824219	-34.16748047	-87.89062500	+36.49658203	+5368	+15.13037109	+0.81738281	-6.12597656	+47.72460938	-38.21044922	-74.22363281	+2828
+1458240721.83209990	+16.35205078	+2.14013672	-2.57958984	+78.24462891	-52.36083984	-145.78857422	+4724	+15.96093750	+4.90869141	-2.69824219	-32.60742188	-87.84667969	+34.93652344	+5368	+15.12597656	+0.83935547	-6.12597656	+47.70263672	-38.25439453	-74.06982422	+2836
+1458240721.84040000	+16.33886719	+2.14892578	-2.58837891	+78.11279297	-52.33886719	-145.63476563	+4708	+15.93457031	+4.93066406	-2.70703125	-29.92675781	-87.71484375	+32.29980469	+5372	+15.11718750	+0.87890625	-6.12158203	+47.65869141	-38.32031250	-73.78417969	+2844
+1458240721.84460000	+16.33007813	+2.15332031	-2.60156250	+78.00292969	-52.29492188	-145.54687500	+4704	+15.92578125	+4.93945313	-2.71142578	-29.02587891	-87.64892578	+31.37695313	+5376	+15.11279297	+0.89648438	-6.12158203	+47.61474609	-38.38623047	-73.63037109	+2844
+1458240721.84870000	+16.32568359	+2.15771484	-2.61035156	+77.91503906	-52.27294922	-145.43701172	+4700	+15.91699219	+4.94384766	-2.71582031	-28.32275391	-87.60498047	+30.67382813	+5376	+15.10839844	+0.91845703	-6.12597656	+47.54882813	-38.43017578	-73.45458984	+2844
+1458240721.85290000	+16.32128906	+2.16210938	-2.61914063	+77.78320313	-52.22900391	-145.32714844	+4696	+15.90820313	+4.94824219	-2.71582031	-27.61962891	-87.53906250	+29.97070313	+5380	+15.10839844	+0.93603516	-6.12597656	+47.48291016	-38.47412109	-73.25683594	+2840
+1458240721.86120010	+16.30810547	+2.16650391	-2.64111328	+77.58544922	-52.16308594	-145.10742188	+4692	+15.89062500	+4.96142578	-2.72460938	-26.19140625	-87.40722656	+28.52050781	+5388	+15.09960938	+0.97558594	-6.13037109	+47.37304688	-38.56201172	-72.88330078	+2828
+1458240721.86540010	+16.29931641	+2.17089844	-2.65429688	+77.47558594	-52.14111328	-144.99755859	+4692	+15.88183594	+4.97021484	-2.72900391	-25.40039063	-87.31933594	+27.72949219	+5388	+15.09960938	+0.99316406	-6.13037109	+47.30712891	-38.58398438	-72.70751953	+2820
+1458240721.86960010	+16.29492188	+2.17529297	-2.66308594	+77.40966797	-52.11914063	-144.88769531	+4692	+15.87304688	+4.97900391	-2.72900391	-25.13671875	-87.25341797	+27.46582031	+5392	+15.09521484	+1.01513672	-6.13476563	+47.26318359	-38.60595703	-72.53173828	+2812
+1458240721.87369990	+16.29052734	+2.17968750	-2.66748047	+77.34375000	-52.11914063	-144.84375000	+4692	+15.87304688	+4.98779297	-2.72460938	-25.33447266	-87.20947266	+27.64160156	+5396	+15.09082031	+1.03271484	-6.13476563	+47.19726563	-38.62792969	-72.37792969	+2800
+1458240721.87789990	+16.28613281	+2.18408203	-2.66748047	+77.32177734	-52.11914063	-144.79980469	+4696	+15.86865234	+4.99218750	-2.71582031	-25.77392578	-87.16552734	+28.08105469	+5400	+15.08642578	+1.04589844	-6.13476563	+47.17529297	-38.62792969	-72.26806641	+2788
+1458240721.88620000	+16.28173828	+2.20166016	-2.66308594	+77.34375000	-52.14111328	-144.75585938	+4696	+15.87304688	+5.01416016	-2.68945313	-27.99316406	-87.14355469	+30.30029297	+5408	+15.07763672	+1.07226563	-6.12597656	+47.17529297	-38.62792969	-72.13623047	+2768
+1458240721.89039990	+16.28173828	+2.21044922	-2.65869141	+77.36572266	-52.18505859	-144.75585938	+4700	+15.87304688	+5.02734375	-2.67187500	-29.35546875	-87.14355469	+31.66259766	+5408	+15.07763672	+1.08544922	-6.12158203	+47.17529297	-38.62792969	-72.13623047	+2760
+1458240721.89459990	+16.27734375	+2.22363281	-2.65429688	+77.40966797	-52.20703125	-144.75585938	+4704	+15.87744141	+5.04052734	-2.64990234	-30.80566406	-87.12158203	+33.13476563	+5412	+15.07763672	+1.09423828	-6.11718750	+47.21923828	-38.60595703	-72.13623047	+2752
+1458240721.89870000	+16.27734375	+2.23681641	-2.64111328	+77.49755859	-52.27294922	-144.79980469	+4708	+15.88183594	+5.05371094	-2.62792969	-32.56347656	-87.12158203	+34.93652344	+5416	+15.07324219	+1.09863281	-6.11279297	+47.24121094	-38.58398438	-72.13623047	+2744
+1458240721.90710000	+16.27734375	+2.26318359	-2.61474609	+77.67333984	-52.40478516	-144.90966797	+4712	+15.89062500	+5.08447266	-2.57958984	-36.25488281	-87.12158203	+38.67187500	+5424	+15.06884766	+1.11181641	-6.10400391	+47.30712891	-38.51806641	-72.20214844	+2740
+1458240721.91120000	+16.27734375	+2.28076172	-2.59716797	+77.80517578	-52.49267578	-144.97558594	+4716	+15.89941406	+5.09765625	-2.55322266	-38.25439453	-87.09960938	+40.71533203	+5424	+15.06445313	+1.11621094	-6.09960938	+47.35107422	-38.49609375	-72.24609375	+2740
+1458240721.91540000	+16.27734375	+2.29833984	-2.58398438	+77.91503906	-52.58056641	-145.04150391	+4720	+15.90820313	+5.10644531	-2.52685547	-40.25390625	-87.07763672	+42.71484375	+5428	+15.06445313	+1.12060547	-6.09082031	+47.37304688	-38.47412109	-72.29003906	+2744
+1458240721.92370010	+16.28173828	+2.33349609	-2.54882813	+78.13476563	-52.75634766	-145.15136719	+4724	+15.91699219	+5.12402344	-2.49169922	-42.71484375	-87.03369141	+45.19775391	+5428	+15.06445313	+1.12939453	-6.07763672	+47.43896484	-38.45214844	-72.37792969	+2756
+1458240721.92790010	+16.28173828	+2.34667969	-2.53125000	+78.22265625	-52.84423828	-145.19531250	+4724	+15.92138672	+5.13281250	-2.47412109	-43.35205078	-86.98974609	+45.87890625	+5428	+15.06005859	+1.13378906	-6.07324219	+47.43896484	-38.43017578	-72.37792969	+2764
+1458240721.93199990	+16.28613281	+2.35986328	-2.51806641	+78.26660156	-52.93212891	-145.21728516	+4724	+15.92578125	+5.13720703	-2.46972656	-43.35205078	-86.92382813	+45.90087891	+5428	+15.06005859	+1.13818359	-6.06884766	+47.43896484	-38.40820313	-72.37792969	+2772
+1458240721.94039990	+16.28613281	+2.37744141	-2.50048828	+78.26660156	-53.06396484	-145.15136719	+4720	+15.92578125	+5.14160156	-2.46093750	-42.80273438	-86.81396484	+45.35156250	+5428	+15.05566406	+1.15136719	-6.06445313	+47.37304688	-38.38623047	-72.26806641	+2792
+1458240721.94450000	+16.29052734	+2.38183594	-2.50048828	+78.17871094	-53.10791016	-145.08544922	+4716	+15.92578125	+5.13720703	-2.46093750	-42.07763672	-86.74804688	+44.58251953	+5428	+15.05566406	+1.16015625	-6.06445313	+47.32910156	-38.38623047	-72.18017578	+2800
+1458240721.94870000	+16.29052734	+2.38183594	-2.50048828	+78.09082031	-53.12988281	-144.99755859	+4712	+15.92578125	+5.13281250	-2.46533203	-41.19873047	-86.68212891	+43.68164063	+5432	+15.05566406	+1.16455078	-6.06445313	+47.26318359	-38.40820313	-72.07031250	+2808
+1458240721.95289990	+16.29052734	+2.38183594	-2.50488281	+77.95898438	-53.15185547	-144.88769531	+4708	+15.92578125	+5.12841797	-2.47412109	-40.16601563	-86.59423828	+42.60498047	+5436	+15.06005859	+1.17333984	-6.06445313	+47.17529297	-38.43017578	-71.93847656	+2816
+1458240721.96120000	+16.29052734	+2.37304688	-2.52246094	+77.67333984	-53.15185547	-144.64599609	+4708	+15.92578125	+5.11523438	-2.49169922	-37.88085938	-86.46240234	+40.23193359	+5444	+15.06005859	+1.19091797	-6.06884766	+46.99951172	-38.47412109	-71.60888672	+2828
+1458240721.96540000	+16.29052734	+2.36425781	-2.53125000	+77.49755859	-53.12988281	-144.53613281	+4708	+15.92578125	+5.10644531	-2.50048828	-36.65039063	-86.39648438	+38.97949219	+5448	+15.06005859	+1.19970703	-6.07324219	+46.86767578	-38.47412109	-71.41113281	+2828
+1458240721.96950010	+16.29052734	+2.35546875	-2.54003906	+77.32177734	-53.10791016	-144.40429688	+4708	+15.92578125	+5.10205078	-2.50927734	-35.46386719	-86.30859375	+37.74902344	+5452	+15.06005859	+1.20849609	-6.07763672	+46.75781250	-38.49609375	-71.21337891	+2828
+1458240721.97790000	+16.29052734	+2.33789063	-2.56201172	+77.01416016	-53.06396484	-144.18457031	+4712	+15.92578125	+5.08886719	-2.52685547	-33.64013672	-86.17675781	+35.81542969	+5464	+15.06445313	+1.23046875	-6.08203125	+46.45019531	-38.56201172	-70.70800781	+2820
+1458240721.98200010	+16.29492188	+2.32910156	-2.57080078	+76.86035156	-53.02001953	-144.09667969	+4712	+15.92578125	+5.08007813	-2.53125000	-33.00292969	-86.11083984	+35.13427734	+5468	+15.06884766	+1.23925781	-6.08203125	+46.31835938	-38.58398438	-70.51025391	+2812
+1458240721.98620010	+16.29492188	+2.32031250	-2.57958984	+76.70654297	-52.99804688	-144.00878906	+4712	+15.93017578	+5.07128906	-2.53564453	-32.34375000	-86.06689453	+34.40917969	+5472	+15.07324219	+1.24804688	-6.08203125	+46.18652344	-38.62792969	-70.31250000	+2800
+1458240721.99449990	+16.29931641	+2.30712891	-2.58837891	+76.48681641	-52.93212891	-143.89892578	+4716	+15.93457031	+5.07128906	-2.53564453	-31.48681641	-86.00097656	+33.46435547	+5476	+15.07763672	+1.25683594	-6.07763672	+45.98876953	-38.62792969	-70.04882813	+2776
+1458240721.99869990	+16.30371094	+2.30273438	-2.58837891	+76.44287109	-52.93212891	-143.87695313	+4716	+15.94335938	+5.07128906	-2.52685547	-31.50878906	-86.00097656	+33.46435547	+5480	+15.08203125	+1.25244141	-6.07324219	+45.94482422	-38.60595703	-70.00488281	+2764
+1458240722.00700000	+16.30810547	+2.29833984	-2.58398438	+76.42089844	-52.91015625	-143.92089844	+4716	+15.95214844	+5.08007813	-2.50488281	-32.18994141	-86.00097656	+34.10156250	+5488	+15.08203125	+1.24365234	-6.06445313	+45.90087891	-38.54003906	-70.07080078	+2744
+1458240722.01120000	+16.31250000	+2.30273438	-2.57958984	+76.46484375	-52.91015625	-143.98681641	+4716	+15.96093750	+5.08447266	-2.48730469	-32.69531250	-86.02294922	+34.60693359	+5492	+15.08203125	+1.23925781	-6.06005859	+45.92285156	-38.49609375	-70.11474609	+2740
+1458240722.01530000	+16.31689453	+2.30273438	-2.56640625	+76.53076172	-52.93212891	-144.07470703	+4716	+15.96533203	+5.08886719	-2.47412109	-33.26660156	-86.02294922	+35.15625000	+5496	+15.08203125	+1.23486328	-6.05566406	+45.92285156	-38.47412109	-70.20263672	+2736
+1458240722.01950000	+16.32128906	+2.30712891	-2.55761719	+76.64062500	-52.95410156	-144.18457031	+4716	+15.97412109	+5.09765625	-2.45654297	-33.92578125	-86.04492188	+35.81542969	+5500	+15.08642578	+1.23046875	-6.04687500	+45.94482422	-38.45214844	-70.29052734	+2736
+1458240722.02370000	+16.32568359	+2.31591797	-2.54443359	+76.75048828	-52.97607422	-144.29443359	+4716	+15.97851563	+5.10644531	-2.43896484	-34.40917969	-86.06689453	+36.32080078	+5504	+15.08642578	+1.22607422	-6.04248047	+45.96679688	-38.40820313	-70.35644531	+2736
+1458240722.02780010	+16.33007813	+2.32031250	-2.53125000	+76.88232422	-52.99804688	-144.40429688	+4712	+15.98730469	+5.11962891	-2.42138672	-34.76074219	-86.08886719	+36.69433594	+5508	+15.08642578	+1.22167969	-6.03808594	+45.98876953	-38.38623047	-70.42236328	+2736
+1458240722.03620000	+16.33447266	+2.33349609	-2.50927734	+77.12402344	-53.06396484	-144.60205078	+4712	+15.99609375	+5.13281250	-2.39062500	-35.13427734	-86.08886719	+37.11181641	+5516	+15.08642578	+1.21289063	-6.03369141	+46.03271484	-38.32031250	-70.53222656	+2744
+1458240722.04029990	+16.33447266	+2.33789063	-2.50048828	+77.25585938	-53.08593750	-144.71191406	+4708	+16.00048828	+5.13720703	-2.37744141	-35.22216797	-86.08886719	+37.19970703	+5516	+15.08642578	+1.20849609	-6.02929688	+46.05468750	-38.29833984	-70.59814453	+2748
+1458240722.04450010	+16.33886719	+2.34667969	-2.49169922	+77.36572266	-53.10791016	-144.79980469	+4708	+16.00488281	+5.14160156	-2.36865234	-34.91455078	-86.06689453	+36.91406250	+5516	+15.08642578	+1.20410156	-6.02929688	+46.05468750	-38.27636719	-70.64208984	+2756
+1458240722.04870010	+16.33886719	+2.34667969	-2.48730469	+77.43164063	-53.12988281	-144.84375000	+4704	+16.00927734	+5.14599609	-2.36425781	-33.94775391	-86.02294922	+35.94726563	+5520	+15.08642578	+1.19970703	-6.02490234	+46.07666016	-38.25439453	-70.66406250	+2764
+1458240722.05279990	+16.33886719	+2.35107422	-2.47851563	+77.49755859	-53.12988281	-144.90966797	+4700	+16.01367188	+5.14599609	-2.36425781	-32.62939453	-86.00097656	+34.60693359	+5520	+15.08642578	+1.19970703	-6.02490234	+46.07666016	-38.23242188	-70.68603516	+2772
+1458240722.05699990	+16.33886719	+2.35546875	-2.47412109	+77.56347656	-53.15185547	-144.95361328	+4700	+16.01367188	+5.14160156	-2.36425781	-31.09130859	-85.97900391	+33.09082031	+5520	+15.08642578	+1.19531250	-6.02050781	+46.07666016	-38.21044922	-70.68603516	+2780
+1458240722.06530000	+16.34326172	+2.35546875	-2.47412109	+77.60742188	-53.15185547	-144.99755859	+4692	+16.01806641	+5.13720703	-2.38183594	-26.36718750	-85.84716797	+28.34472656	+5524	+15.08642578	+1.19531250	-6.02490234	+46.05468750	-38.21044922	-70.59814453	+2792
+1458240722.06950000	+16.34326172	+2.35546875	-2.47412109	+77.62939453	-53.15185547	-144.99755859	+4688	+16.01806641	+5.13281250	-2.39062500	-23.66455078	-85.80322266	+25.64208984	+5528	+15.09082031	+1.19970703	-6.02490234	+46.01074219	-38.21044922	-70.53222656	+2800
+1458240722.07360010	+16.34326172	+2.35546875	-2.47412109	+77.62939453	-53.15185547	-144.99755859	+4684	+16.01806641	+5.12402344	-2.40380859	-19.53369141	-85.67138672	+21.48925781	+5532	+15.09082031	+1.19970703	-6.02490234	+45.98876953	-38.21044922	-70.46630859	+2804
+1458240722.07780000	+16.33886719	+2.35107422	-2.47412109	+77.62939453	-53.15185547	-144.99755859	+4680	+16.01806641	+5.11523438	-2.42578125	-15.35888672	-85.51757813	+17.29248047	+5540	+15.09082031	+1.19970703	-6.02929688	+45.96679688	-38.21044922	-70.37841797	+2808
+1458240722.08610010	+16.33886719	+2.35107422	-2.47851563	+77.60742188	-53.12988281	-144.99755859	+4676	+16.02685547	+5.09765625	-2.45654297	-4.87792969	-85.14404297	+6.81152344	+5552	+15.09521484	+1.20849609	-6.03369141	+45.87890625	-38.25439453	-70.15869141	+2816
+1458240722.09030010	+16.33886719	+2.34667969	-2.48291016	+77.58544922	-53.12988281	-144.97558594	+4676	+16.02685547	+5.09765625	-2.48291016	+0.41748047	-84.83642578	+1.53808594	+5560	+15.09960938	+1.20849609	-6.03808594	+45.81298828	-38.27636719	-70.00488281	+2816
+1458240722.09450010	+16.33886719	+2.34667969	-2.48730469	+77.56347656	-53.10791016	-144.95361328	+4672	+16.03125000	+5.09765625	-2.48291016	+5.07568359	-84.63867188	-3.07617188	+5564	+15.09960938	+1.21289063	-6.03808594	+45.76904297	-38.29833984	-69.87304688	+2812
+1458240722.10279990	+16.33886719	+2.33789063	-2.49169922	+77.47558594	-53.08593750	-144.90966797	+4672	+16.04003906	+5.10205078	-2.51367188	+15.86425781	-83.71582031	-13.75488281	+5580	+15.10839844	+1.22167969	-6.04687500	+45.63720703	-38.36425781	-69.41162109	+2796
+1458240722.11529990	+16.33886719	+2.32470703	-2.50488281	+77.34375000	-53.02001953	-144.84375000	+4676	+16.06201172	+5.12841797	-2.50488281	+27.66357422	-82.35351563	-25.26855469	+5600	+15.11279297	+1.21728516	-6.04687500	+45.68115234	-38.38623047	-69.12597656	+2764
+1458240722.11949990	+16.33886719	+2.32470703	-2.50488281	+77.29980469	-53.02001953	-144.84375000	+4676	+16.07080078	+5.14160156	-2.48730469	+31.37695313	-81.93603516	-28.85009766	+5608	+15.11718750	+1.21289063	-6.04687500	+45.74707031	-38.34228516	-69.16992188	+2756
+1458240722.12360000	+16.33886719	+2.32470703	-2.50488281	+77.25585938	-52.99804688	-144.82177734	+4676	+16.07958984	+5.15917969	-2.47851563	+34.54101563	-81.29882813	-31.86035156	+5616	+15.11718750	+1.20410156	-6.04248047	+45.81298828	-38.29833984	-69.23583984	+2748
+1458240722.12780000	+16.33886719	+2.32470703	-2.50927734	+77.21191406	-52.99804688	-144.79980469	+4676	+16.08398438	+5.17236328	-2.46972656	+37.33154297	-80.63964844	-34.49707031	+5624	+15.11718750	+1.19531250	-6.03808594	+45.92285156	-38.25439453	-69.34570313	+2744
+1458240722.13610010	+16.33886719	+2.32470703	-2.50488281	+77.12402344	-53.02001953	-144.75585938	+4676	+16.09277344	+5.20751953	-2.43896484	+42.34130859	-79.34326172	-39.17724609	+5636	+15.11718750	+1.17773438	-6.02929688	+46.09863281	-38.12255859	-69.56542969	+2736
+1458240722.14030000	+16.33886719	+2.32470703	-2.50048828	+77.05810547	-53.02001953	-144.71191406	+4676	+16.09716797	+5.22070313	-2.42578125	+44.38476563	-78.66210938	-41.06689453	+5644	+15.11279297	+1.16894531	-6.02929688	+46.20849609	-38.05664063	-69.67529297	+2736
+1458240722.14439990	+16.33886719	+2.32910156	-2.49609375	+76.99218750	-53.06396484	-144.68994141	+4676	+16.10156250	+5.22949219	-2.41259766	+46.25244141	-77.93701172	-42.80273438	+5648	+15.10839844	+1.16015625	-6.02490234	+46.29638672	-37.99072266	-69.80712891	+2740
+1458240722.14860010	+16.33886719	+2.33789063	-2.48291016	+76.77246094	-53.15185547	-144.53613281	+4680	+16.10156250	+5.24707031	-2.40820313	+47.85644531	-77.16796875	-44.18701172	+5652	+15.10839844	+1.15136719	-6.02050781	+46.38427734	-37.94677734	-69.91699219	+2748
+1458240722.15280010	+16.33886719	+2.34228516	-2.47412109	+76.50878906	-53.26171875	-144.33837891	+4680	+16.10156250	+5.26025391	-2.39941406	+49.43847656	-76.37695313	-45.57128906	+5656	+15.10839844	+1.14257813	-6.01611328	+46.47216797	-37.88085938	-70.04882813	+2752
+1458240722.15689990	+16.34326172	+2.34667969	-2.46093750	+76.20117188	-53.39355469	-144.11865234	+4680	+16.10595703	+5.27343750	-2.39941406	+50.75683594	-75.54199219	-46.71386719	+5656	+15.10839844	+1.13378906	-6.01171875	+46.56005859	-37.83691406	-70.20263672	+2760
+1458240722.16109990	+16.34765625	+2.35986328	-2.43457031	+75.12451172	-53.83300781	-143.21777344	+4684	+16.10156250	+5.29101563	-2.40380859	+51.92138672	-74.68505859	-47.65869141	+5660	+15.10400391	+1.12060547	-6.00732422	+46.64794922	-37.77099609	-70.31250000	+2768
+1458240722.16529990	+16.34765625	+2.35546875	-2.42138672	+74.04785156	-54.20654297	-142.31689453	+4680	+16.09716797	+5.29541016	-2.40820313	+52.91015625	-73.80615234	-48.49365234	+5660	+15.10400391	+1.11181641	-6.00732422	+46.73583984	-37.72705078	-70.42236328	+2780
+1458240722.16940000	+16.35205078	+2.33789063	-2.41259766	+72.99316406	-54.55810547	-141.41601563	+4680	+16.09716797	+5.29541016	-2.43017578	+53.72314453	-72.86132813	-49.15283203	+5660	+15.09960938	+1.10302734	-6.00292969	+46.80175781	-37.68310547	-70.48828125	+2788
+1458240722.17360000	+16.35205078	+2.30712891	-2.41259766	+70.81787109	-55.19531250	-139.46044922	+4676	+16.09277344	+5.29980469	-2.45654297	+54.42626953	-71.85058594	-49.65820313	+5668	+15.09960938	+1.09423828	-6.00292969	+46.84570313	-37.63916016	-70.53222656	+2796
+1458240722.17779990	+16.35205078	+2.27197266	-2.42578125	+69.25781250	-55.59082031	-138.03222656	+4676	+16.08398438	+5.30859375	-2.47851563	+55.19531250	-70.86181641	-50.22949219	+5672	+15.09521484	+1.08984375	-6.00732422	+46.88964844	-37.63916016	-70.55419922	+2804
+1458240722.18190000	+16.35644531	+2.24121094	-2.43896484	+67.78564453	-56.00830078	-136.71386719	+4676	+16.08837891	+5.31738281	-2.50927734	+55.89843750	-69.82910156	-50.75683594	+5676	+15.09082031	+1.08105469	-6.00732422	+46.91162109	-37.63916016	-70.57617188	+2808
+1458240722.18610000	+16.36083984	+2.19726563	-2.46533203	+65.87402344	-56.38183594	-134.97802734	+4680	+16.08398438	+5.32177734	-2.54882813	+56.42578125	-68.70849609	-51.10839844	+5680	+15.09082031	+1.07666016	-6.00732422	+46.93359375	-37.63916016	-70.55419922	+2812
+1458240722.19030000	+16.36523438	+2.15771484	-2.49609375	+64.02832031	-56.71142578	-133.26416016	+4684	+16.07958984	+5.32617188	-2.58837891	+56.97509766	-67.58789063	-51.50390625	+5684	+15.09082031	+1.06787109	-6.00732422	+46.93359375	-37.68310547	-70.53222656	+2812
+1458240722.19440010	+16.36523438	+2.11376953	-2.50927734	+62.16064453	-57.12890625	-131.61621094	+4684	+16.07958984	+5.32617188	-2.63232422	+57.54638672	-66.42333984	-51.92138672	+5684	+15.09082031	+1.06347656	-6.01171875	+46.93359375	-37.70507813	-70.48828125	+2812
+1458240722.20280000	+16.36083984	+2.03466797	-2.54882813	+58.07373047	-57.83203125	-127.88085938	+4688	+16.06201172	+5.33496094	-2.72021484	+58.55712891	-64.05029297	-52.60253906	+5696	+15.08203125	+1.05468750	-6.02490234	+46.88964844	-37.77099609	-70.33447266	+2800
+1458240722.20689990	+16.36523438	+1.99951172	-2.56640625	+55.98632813	-58.20556641	-125.94726563	+4688	+16.06201172	+5.33935547	-2.75976563	+59.04052734	-62.88574219	-52.95410156	+5700	+15.07763672	+1.04589844	-6.02929688	+46.84570313	-37.79296875	-70.24658203	+2792
+1458240722.21110010	+16.36523438	+1.96435547	-2.57958984	+53.78906250	-58.53515625	-123.94775391	+4688	+16.06201172	+5.33935547	-2.79931641	+59.50195313	-61.69921875	-53.30566406	+5704	+15.06884766	+1.03710938	-6.03369141	+46.80175781	-37.83691406	-70.15869141	+2780
+1458240722.21530010	+16.36523438	+1.93798828	-2.59277344	+51.59179688	-58.82080078	-121.90429688	+4688	+16.05761719	+5.34814453	-2.83447266	+60.00732422	-60.55664063	-53.65722656	+5704	+15.06445313	+1.02832031	-6.03808594	+46.77978516	-37.90283203	-70.11474609	+2768
+1458240722.21939990	+16.36523438	+1.91601563	-2.59716797	+49.48242188	-59.12841797	-119.92675781	+4684	+16.05322266	+5.35693359	-2.87402344	+60.49072266	-59.39208984	-53.98681641	+5708	+15.05566406	+1.01513672	-6.04248047	+46.75781250	-37.92480469	-70.09277344	+2752
+1458240722.22359990	+16.36083984	+1.88964844	-2.60156250	+47.30712891	-59.39208984	-117.90527344	+4676	+16.04882813	+5.36572266	-2.89599609	+61.04003906	-58.31542969	-54.40429688	+5708	+15.04687500	+0.99755859	-6.04687500	+46.71386719	-37.92480469	-70.09277344	+2740
+1458240722.22770000	+16.35644531	+1.87207031	-2.60156250	+45.15380859	-59.58984375	-115.86181641	+4668	+16.04443359	+5.37890625	-2.92236328	+61.54541016	-57.23876953	-54.73388672	+5708	+15.03808594	+0.97558594	-6.05126953	+46.71386719	-37.90283203	-70.11474609	+2724
+1458240722.23190000	+16.34765625	+1.85888672	-2.59716797	+43.08837891	-59.78759766	-113.90625000	+4660	+16.03564453	+5.38330078	-2.95312500	+61.91894531	-56.16210938	-54.97558594	+5708	+15.02490234	+0.95800781	-6.05566406	+46.71386719	-37.85888672	-70.13671875	+2712
+1458240722.23610000	+16.34326172	+1.85009766	-2.58398438	+41.04492188	-59.98535156	-111.97265625	+4656	+16.03125000	+5.39648438	-2.96191406	+62.44628906	-55.26123047	-55.37109375	+5704	+15.00732422	+0.93603516	-6.06005859	+46.71386719	-37.77099609	-70.20263672	+2704
+1458240722.24020000	+16.33447266	+1.84130859	-2.57080078	+39.11132813	-60.13916016	-110.08300781	+4644	+16.02685547	+5.40527344	-2.97070313	+62.90771484	-54.36035156	-55.67871094	+5704	+14.99414063	+0.91406250	-6.06884766	+46.71386719	-37.68310547	-70.26855469	+2696
+1458240722.24440000	+16.33007813	+1.83691406	-2.56201172	+37.28759766	-60.20507813	-108.28125000	+4632	+16.02246094	+5.40966797	-2.99707031	+63.17138672	-53.43750000	-55.78857422	+5704	+14.97656250	+0.88769531	-6.07324219	+46.71386719	-37.57324219	-70.35644531	+2692
+1458240722.24860000	+16.32568359	+1.83691406	-2.55322266	+35.46386719	-60.27099609	-106.50146484	+4620	+16.02246094	+5.42285156	-3.01464844	+63.56689453	-52.64648438	-56.00830078	+5700	+14.96337891	+0.86132813	-6.07763672	+46.71386719	-37.44140625	-70.44433594	+2696
+1458240722.25270010	+16.32128906	+1.81933594	-2.54443359	+33.72802734	-60.27099609	-104.85351563	+4608	+16.01806641	+5.43164063	-3.02783203	+63.91845703	-51.85546875	-56.18408203	+5692	+14.94580078	+0.83496094	-6.08203125	+46.73583984	-37.30957031	-70.55419922	+2696
+1458240722.25690010	+16.31689453	+1.80615234	-2.54443359	+32.10205078	-60.16113281	-103.27148438	+4596	+16.00927734	+5.43603516	-3.05859375	+64.09423828	-51.02050781	-56.16210938	+5688	+14.93261719	+0.80859375	-6.08642578	+46.73583984	-37.15576172	-70.64208984	+2700
+1458240722.26519990	+16.29931641	+1.78857422	-2.54882813	+29.06982422	-59.87548828	-100.26123047	+4568	+15.99169922	+5.44042969	-3.09814453	+64.64355469	-49.61425781	-56.29394531	+5676	+14.89306641	+0.75146484	-6.10839844	+46.71386719	-36.73828125	-70.66406250	+2720
+1458240722.26939990	+16.29492188	+1.77978516	-2.56640625	+27.70751953	-59.58984375	-98.92089844	+4556	+15.98730469	+5.43603516	-3.14208984	+64.62158203	-48.88916016	-56.07421875	+5672	+14.87548828	+0.72509766	-6.12158203	+46.66992188	-36.54052734	-70.64208984	+2732
+1458240722.27360010	+16.28613281	+1.77539063	-2.57958984	+26.45507813	-59.32617188	-97.60253906	+4540	+15.98291016	+5.43603516	-3.18164063	+64.75341797	-48.25195313	-55.96435547	+5668	+14.84912109	+0.69873047	-6.13916016	+46.60400391	-36.29882813	-70.53222656	+2744
+1458240722.27769990	+16.28173828	+1.74462891	-2.59277344	+25.24658203	-59.04052734	-96.48193359	+4532	+15.97412109	+5.42285156	-3.21679688	+64.79736328	-47.63671875	-55.78857422	+5660	+14.82714844	+0.67236328	-6.15673828	+46.51611328	-36.07910156	-70.40039063	+2760
+1458240722.28189990	+16.28173828	+1.71386719	-2.62792969	+24.14794922	-58.62304688	-95.47119141	+4524	+15.96533203	+5.40966797	-3.27832031	+64.66552734	-46.95556641	-55.41503906	+5656	+14.80957031	+0.64599609	-6.16992188	+46.42822266	-35.90332031	-70.29052734	+2772
+1458240722.28609990	+16.27734375	+1.69189453	-2.67187500	+23.15917969	-58.13964844	-94.43847656	+4516	+15.95654297	+5.40087891	-3.33984375	+64.66552734	-46.34033203	-55.10742188	+5652	+14.79638672	+0.61962891	-6.18750000	+46.29638672	-35.70556641	-70.07080078	+2780
+1458240722.29020000	+16.27294922	+1.65673828	-2.71142578	+22.21435547	-57.63427734	-93.58154297	+4512	+15.94335938	+5.38330078	-3.39697266	+64.55566406	-45.72509766	-54.73388672	+5644	+14.77880859	+0.59326172	-6.20507813	+46.16455078	-35.52978516	-69.82910156	+2784
+1458240722.29440000	+16.27294922	+1.62597656	-2.76416016	+21.44531250	-57.04101563	-92.85644531	+4508	+15.93017578	+5.36132813	-3.47167969	+64.33593750	-45.08789063	-54.27246094	+5644	+14.75683594	+0.57128906	-6.22265625	+46.01074219	-35.33203125	-69.54345703	+2788
+1458240722.30270000	+16.26416016	+1.56445313	-2.86962891	+20.10498047	-55.92041016	-91.51611328	+4500	+15.89941406	+5.31298828	-3.59912109	+64.00634766	-43.98925781	-53.41552734	+5632	+14.71289063	+0.51855469	-6.27539063	+45.61523438	-34.87060547	-68.84033203	+2784
+1458240722.30690000	+16.25976563	+1.52929688	-2.91796875	+19.59960938	-55.34912109	-91.03271484	+4500	+15.88183594	+5.28662109	-3.67822266	+63.69873047	-43.41796875	-52.82226563	+5632	+14.69091797	+0.49218750	-6.29296875	+45.41748047	-34.67285156	-68.53271484	+2776
+1458240722.31100010	+16.25537109	+1.50292969	-2.96630859	+19.16015625	-54.79980469	-90.54931641	+4496	+15.86425781	+5.26464844	-3.74853516	+63.47900391	-42.95654297	-52.31689453	+5624	+14.66894531	+0.46582031	-6.31054688	+45.21972656	-34.47509766	-68.15917969	+2764
+1458240722.31520010	+16.25097656	+1.46337891	-3.01464844	+18.80859375	-54.22851563	-90.17578125	+4492	+15.85107422	+5.23828125	-3.81884766	+63.25927734	-42.49511719	-51.81152344	+5620	+14.65136719	+0.43505859	-6.32812500	+45.04394531	-34.27734375	-67.89550781	+2752
+1458240722.31940010	+16.24658203	+1.42822266	-3.06298828	+18.56689453	-53.65722656	-89.93408203	+4492	+15.83349609	+5.21630859	-3.88476563	+63.01757813	-42.05566406	-51.28417969	+5612	+14.62939453	+0.40869141	-6.34130859	+44.91210938	-34.05761719	-67.63183594	+2732
+1458240722.32349990	+16.24218750	+1.39746094	-3.11572266	+18.36914063	-53.04199219	-89.64843750	+4488	+15.81591797	+5.18554688	-3.94189453	+62.79785156	-41.68212891	-50.84472656	+5604	+14.60302734	+0.37353516	-6.35888672	+44.73632813	-33.79394531	-67.32421875	+2716
+1458240722.32769990	+16.23779297	+1.37109375	-3.16406250	+18.25927734	-52.42675781	-89.40673828	+4484	+15.79833984	+5.16357422	-3.99902344	+62.57812500	-41.30859375	-50.36132813	+5592	+14.58544922	+0.33837891	-6.37646484	+44.58251953	-33.53027344	-67.08251953	+2692
+1458240722.33189990	+16.22900391	+1.34472656	-3.19921875	+18.23730469	-51.89941406	-89.27490234	+4476	+15.77636719	+5.13720703	-4.06054688	+62.29248047	-40.95703125	-49.81201172	+5584	+14.55468750	+0.30761719	-6.39404297	+44.45068359	-33.20068359	-66.84082031	+2672
+1458240722.33600000	+16.22021484	+1.33154297	-3.22558594	+18.28125000	-51.41601563	-89.12109375	+4468	+15.75878906	+5.10644531	-4.10449219	+62.07275391	-40.71533203	-49.39453125	+5572	+14.52392578	+0.26806641	-6.40283203	+44.36279297	-32.91503906	-66.66503906	+2652
+1458240722.34019990	+16.21142578	+1.30517578	-3.25195313	+18.34716797	-50.93261719	-89.01123047	+4456	+15.74121094	+5.08447266	-4.14404297	+61.87500000	-40.49560547	-48.97705078	+5556	+14.50195313	+0.22851563	-6.41162109	+44.27490234	-32.58544922	-66.55517578	+2636
+1458240722.34439990	+16.20263672	+1.28320313	-3.26953125	+18.47900391	-50.49316406	-88.98925781	+4444	+15.72802734	+5.06250000	-4.18359375	+61.63330078	-40.31982422	-48.55957031	+5540	+14.47119141	+0.18457031	-6.42480469	+44.20898438	-32.25585938	-66.44531250	+2620
+1458240722.34850000	+16.19824219	+1.26562500	-3.28710938	+18.63281250	-50.03173828	-88.92333984	+4432	+15.71923828	+5.04052734	-4.20996094	+61.43554688	-40.20996094	-48.20800781	+5524	+14.44482422	+0.14501953	-6.42919922	+44.14306641	-31.90429688	-66.35742188	+2604
+1458240722.35270000	+16.19384766	+1.25244141	-3.30468750	+18.87451172	-49.54833984	-88.92333984	+4420	+15.71044922	+5.01416016	-4.23193359	+61.25976563	-40.12207031	-47.87841797	+5504	+14.41845703	+0.09228516	-6.43798828	+44.07714844	-31.53076172	-66.35742188	+2592
+1458240722.35690000	+16.18505859	+1.23486328	-3.31347656	+19.16015625	-49.13085938	-88.96728516	+4400	+15.69726563	+4.98779297	-4.25390625	+61.01806641	-40.03417969	-47.52685547	+5480	+14.38769531	+0.04394531	-6.44677734	+44.03320313	-31.11328125	-66.29150391	+2580
+1458240722.36100010	+16.17626953	+1.22167969	-3.32666016	+19.44580078	-48.64746094	-88.98925781	+4380	+15.69287109	+4.96582031	-4.26708984	+60.86425781	-40.01220703	-47.32910156	+5456	+14.35253906	-0.00439453	-6.45556641	+44.01123047	-30.67382813	-66.22558594	+2572
+1458240722.36520000	+16.16748047	+1.20410156	-3.33984375	+19.70947266	-48.16406250	-89.01123047	+4360	+15.68408203	+4.93945313	-4.28466797	+60.62255859	-39.96826172	-47.02148438	+5436	+14.32177734	-0.05712891	-6.46435547	+43.94531250	-30.25634766	-66.18164063	+2564
+1458240722.36940000	+16.15869141	+1.18212891	-3.34423828	+19.99511719	-47.72460938	-89.07714844	+4340	+15.67529297	+4.90869141	-4.30224609	+60.31494141	-39.92431641	-46.64794922	+5412	+14.28662109	-0.10986328	-6.46875000	+43.90136719	-29.83886719	-66.15966797	+2560
+1458240722.37350010	+16.14990234	+1.16455078	-3.35302734	+20.30273438	-47.24121094	-89.09912109	+4320	+15.66650391	+4.87353516	-4.31982422	+60.00732422	-39.90234375	-46.29638672	+5388	+14.25585938	-0.15820313	-6.47314453	+43.85742188	-29.44335938	-66.11572266	+2556
+1458240722.37770010	+16.14550781	+1.13818359	-3.36181641	+20.58837891	-46.77978516	-89.16503906	+4300	+15.66210938	+4.83398438	-4.33740234	+59.63378906	-39.90234375	-45.94482422	+5364	+14.22070313	-0.21533203	-6.47314453	+43.79150391	-29.02587891	-66.09375000	+2556
+1458240722.38179990	+16.13671875	+1.11181641	-3.37500000	+20.89599609	-46.27441406	-89.27490234	+4276	+15.65771484	+4.79003906	-4.35498047	+59.23828125	-39.92431641	-45.57128906	+5340	+14.18994141	-0.27246094	-6.47314453	+43.72558594	-28.63037109	-66.07177734	+2552
+1458240722.39019990	+16.12792969	+1.05029297	-3.41894531	+21.42333984	-45.10986328	-89.38476563	+4236	+15.64453125	+4.68896484	-4.39892578	+58.29345703	-39.88037109	-44.71435547	+5292	+14.12402344	-0.38232422	-6.48193359	+43.57177734	-27.79541016	-65.83007813	+2548
+1458240722.39430000	+16.11914063	+1.01074219	-3.44970703	+21.64306641	-44.47265625	-89.45068359	+4220	+15.63574219	+4.63623047	-4.42529297	+57.74414063	-39.83642578	-44.25292969	+5268	+14.09326172	-0.43505859	-6.48193359	+43.48388672	-27.42187500	-65.74218750	+2548
+1458240722.40269990	+16.09277344	+0.92724609	-3.52001953	+22.01660156	-43.11035156	-89.45068359	+4188	+15.61376953	+4.50878906	-4.50439453	+56.42578125	-39.63867188	-43.11035156	+5220	+14.02734375	-0.53613281	-6.48193359	+43.30810547	-26.69677734	-65.39062500	+2540
+1458240722.40680000	+16.08398438	+0.87890625	-3.55957031	+22.17041016	-42.40722656	-89.47265625	+4176	+15.60498047	+4.43847656	-4.54394531	+55.72265625	-39.55078125	-42.51708984	+5200	+13.99658203	-0.59326172	-6.47753906	+43.17626953	-26.36718750	-65.21484375	+2536
+1458240722.41100000	+16.07519531	+0.83056641	-3.60351563	+22.32421875	-41.68212891	-89.47265625	+4164	+15.59179688	+4.36376953	-4.58789063	+54.93164063	-39.44091797	-41.90185547	+5180	+13.96582031	-0.64160156	-6.47753906	+43.08837891	-26.03759766	-64.99511719	+2528
+1458240722.41520000	+16.06640625	+0.77783203	-3.64746094	+22.47802734	-40.95703125	-89.49462891	+4152	+15.58300781	+4.28906250	-4.62744141	+54.18457031	-39.33105469	-41.33056641	+5156	+13.93505859	-0.69873047	-6.47314453	+42.95654297	-25.68603516	-64.79736328	+2520
+1458240722.42350010	+16.04003906	+0.68115234	-3.73974609	+22.78564453	-39.41894531	-89.47265625	+4128	+15.55664063	+4.13525391	-4.71533203	+52.60253906	-39.04541016	-40.05615234	+5112	+13.86914063	-0.80419922	-6.45996094	+42.75878906	-25.02685547	-64.37988281	+2492
+1458240722.42770000	+16.02685547	+0.62402344	-3.79248047	+22.93945313	-38.62792969	-89.42871094	+4116	+15.54345703	+4.05615234	-4.76367188	+51.78955078	-38.86962891	-39.37500000	+5092	+13.83837891	-0.86572266	-6.45556641	+42.64892578	-24.69726563	-64.18212891	+2480
+1458240722.43179990	+16.00927734	+0.57128906	-3.83642578	+23.09326172	-37.85888672	-89.42871094	+4108	+15.52148438	+3.97705078	-4.80761719	+50.97656250	-38.71582031	-38.71582031	+5068	+13.80322266	-0.91845703	-6.44677734	+42.58300781	-24.32373047	-63.96240234	+2464
+1458240722.43600010	+15.99609375	+0.52734375	-3.88037109	+23.31298828	-37.13378906	-89.38476563	+4096	+15.50830078	+3.89794922	-4.84277344	+50.16357422	-38.58398438	-38.05664063	+5044	+13.76806641	-0.97119141	-6.43798828	+42.51708984	-23.97216797	-63.74267578	+2444
+1458240722.44020010	+15.97412109	+0.47900391	-3.91552734	+23.53271484	-36.38671875	-89.38476563	+4084	+15.49511719	+3.81445313	-4.87792969	+49.35058594	-38.47412109	-37.41943359	+5016	+13.73291016	-1.04150391	-6.42919922	+42.40722656	-23.57666016	-63.58886719	+2432
+1458240722.44849990	+15.94335938	+0.39111328	-3.98144531	+24.10400391	-35.00244141	-89.38476563	+4060	+15.46875000	+3.65185547	-4.93066406	+47.74658203	-38.36425781	-36.14501953	+4964	+13.65820313	-1.16894531	-6.40722656	+42.29736328	-22.78564453	-63.25927734	+2396
+1458240722.45260000	+15.93017578	+0.35156250	-4.01220703	+24.45556641	-34.32128906	-89.42871094	+4044	+15.45996094	+3.57714844	-4.94824219	+46.97753906	-38.36425781	-35.52978516	+4932	+13.62304688	-1.24365234	-6.39843750	+42.23144531	-22.32421875	-63.14941406	+2380
+1458240722.45680000	+15.90820313	+0.30761719	-4.03417969	+24.82910156	-33.64013672	-89.49462891	+4028	+15.44238281	+3.49804688	-4.96142578	+46.20849609	-38.36425781	-34.89257813	+4896	+13.58349609	-1.31396484	-6.38525391	+42.23144531	-21.84082031	-63.06152344	+2364
+1458240722.46100000	+15.88623047	+0.27685547	-4.05175781	+25.29052734	-33.02490234	-89.49462891	+4008	+15.42919922	+3.42773438	-4.97021484	+45.46142578	-38.38623047	-34.23339844	+4860	+13.53955078	-1.37988281	-6.37207031	+42.23144531	-21.33544922	-62.90771484	+2352
+1458240722.46510000	+15.86425781	+0.24169922	-4.06933594	+25.72998047	-32.38769531	-89.53857422	+3988	+15.41601563	+3.34423828	-4.98339844	+44.64843750	-38.40820313	-33.53027344	+4824	+13.49560547	-1.45898438	-6.36328125	+42.16552734	-20.78613281	-62.79785156	+2344
+1458240722.47350000	+15.81591797	+0.18457031	-4.09130859	+26.76269531	-31.17919922	-89.62646484	+3940	+15.38964844	+3.18603516	-4.97900391	+43.00048828	-38.62792969	-32.14599609	+4748	+13.39892578	-1.60839844	-6.33691406	+42.14355469	-19.68750000	-62.53417969	+2332
+1458240722.47760010	+15.79394531	+0.14941406	-4.10009766	+27.26806641	-30.60791016	-89.71435547	+3920	+15.37646484	+3.10253906	-4.97021484	+42.16552734	-38.78173828	-31.44287109	+4708	+13.35498047	-1.69628906	-6.32812500	+42.07763672	-19.09423828	-62.42431641	+2332
+1458240722.48180010	+15.76757813	+0.10986328	-4.10888672	+27.77343750	-29.99267578	-89.78027344	+3900	+15.35888672	+3.01904297	-4.96142578	+41.30859375	-38.91357422	-30.73974609	+4668	+13.31103516	-1.77978516	-6.30615234	+42.07763672	-18.52294922	-62.38037109	+2332
+1458240722.48600010	+15.74560547	+0.07910156	-4.12207031	+28.36669922	-29.42138672	-89.78027344	+3884	+15.34570313	+2.94433594	-4.95703125	+40.47363281	-39.04541016	-29.97070313	+4624	+13.26708984	-1.85009766	-6.29296875	+42.09960938	-17.97363281	-62.20458984	+2332
+1458240722.49429990	+15.69287109	-0.00439453	-4.14404297	+29.35546875	-28.19091797	-89.82421875	+3860	+15.31054688	+2.76855469	-4.93945313	+38.67187500	-39.26513672	-28.41064453	+4544	+13.17041016	-2.01708984	-6.25781250	+42.05566406	-16.80908203	-61.89697266	+2344
+1458240722.49850010	+15.66210938	-0.03955078	-4.15722656	+29.92675781	-27.59765625	-89.80224609	+3848	+15.28857422	+2.68505859	-4.93066406	+37.79296875	-39.35302734	-27.61962891	+4500	+13.11767578	-2.09179688	-6.24023438	+42.07763672	-16.25976563	-61.65527344	+2348
+1458240722.50260000	+15.62695313	-0.09228516	-4.17041016	+30.36621094	-27.00439453	-89.73632813	+3844	+15.26660156	+2.59277344	-4.92187500	+36.82617188	-39.46289063	-26.82861328	+4460	+13.06933594	-2.17529297	-6.22705078	+42.03369141	-15.71044922	-61.41357422	+2356
+1458240722.50679990	+15.59619141	-0.14501953	-4.19238281	+30.78369141	-26.38916016	-89.64843750	+3836	+15.24462891	+2.49609375	-4.91308594	+35.88134766	-39.52880859	-26.03759766	+4424	+13.02539063	-2.25439453	-6.20068359	+41.98974609	-15.24902344	-61.23779297	+2368
+1458240722.51099990	+15.56542969	-0.19335938	-4.20996094	+31.24511719	-25.81787109	-89.51660156	+3828	+15.22265625	+2.40380859	-4.91308594	+34.93652344	-39.57275391	-25.20263672	+4384	+12.98144531	-2.32470703	-6.17871094	+42.03369141	-14.83154297	-60.97412109	+2372
+1458240722.51930000	+15.50390625	-0.32519531	-4.25390625	+31.90429688	-24.63134766	-89.25292969	+3816	+15.16552734	+2.21044922	-4.89990234	+33.06884766	-39.61669922	-23.66455078	+4308	+12.89794922	-2.48291016	-6.12597656	+42.01171875	-14.01855469	-60.53466797	+2384
+1458240722.52350000	+15.46875000	-0.38671875	-4.28027344	+32.25585938	-24.01611328	-89.05517578	+3808	+15.13476563	+2.11376953	-4.89990234	+32.14599609	-39.52880859	-22.87353516	+4268	+12.85400391	-2.54882813	-6.09960938	+42.03369141	-13.66699219	-60.22705078	+2388
+1458240722.52760000	+15.42919922	-0.45703125	-4.31103516	+32.51953125	-23.40087891	-88.83544922	+3800	+15.10400391	+2.01269531	-4.90429688	+31.20117188	-39.44091797	-22.12646484	+4232	+12.81445313	-2.62353516	-6.07324219	+42.03369141	-13.31542969	-59.91943359	+2388
+1458240722.53180000	+15.38964844	-0.52294922	-4.33740234	+32.76123047	-22.80761719	-88.57177734	+3788	+15.06884766	+1.90722656	-4.89990234	+30.27832031	-39.37500000	-21.37939453	+4196	+12.77490234	-2.69824219	-6.03808594	+42.01171875	-13.00781250	-59.63378906	+2388
+1458240722.53590010	+15.35009766	-0.58886719	-4.35937500	+33.06884766	-22.28027344	-88.33007813	+3772	+15.03808594	+1.81054688	-4.89550781	+29.37744141	-39.26513672	-20.63232422	+4156	+12.73095703	-2.76416016	-6.00732422	+42.05566406	-12.72216797	-59.32617188	+2384
+1458240722.54010010	+15.31054688	-0.65917969	-4.37695313	+33.31054688	-21.77490234	-88.08837891	+3756	+15.00292969	+1.70068359	-4.89111328	+28.45458984	-39.15527344	-19.90722656	+4120	+12.69140625	-2.83886719	-5.98095703	+42.05566406	-12.41455078	-59.04052734	+2380
+1458240722.54430010	+15.27099609	-0.72949219	-4.39453125	+33.53027344	-21.26953125	-87.84667969	+3736	+14.97216797	+1.59960938	-4.88232422	+27.55371094	-39.06738281	-19.22607422	+4084	+12.65185547	-2.91357422	-5.93701172	+42.07763672	-12.17285156	-58.82080078	+2376
+1458240722.54839990	+15.23144531	-0.79101563	-4.41210938	+33.83789063	-20.80810547	-87.56103516	+3716	+14.93701172	+1.49853516	-4.88232422	+26.69677734	-38.89160156	-18.50097656	+4044	+12.61230469	-2.97949219	-5.90185547	+42.14355469	-11.90917969	-58.49121094	+2368
+1458240722.55679990	+15.14794922	-0.93164063	-4.43847656	+34.36523438	-19.84130859	-87.07763672	+3672	+14.86669922	+1.29199219	-4.86035156	+24.98291016	-38.60595703	-17.13867188	+3964	+12.52880859	-3.13769531	-5.83154297	+42.18750000	-11.27197266	-57.94189453	+2352
+1458240722.56090000	+15.10400391	-0.98437500	-4.44287109	+34.73876953	-19.42382813	-86.81396484	+3644	+14.83593750	+1.19531250	-4.84716797	+24.16992188	-38.43017578	-16.39160156	+3920	+12.48046875	-3.20800781	-5.80078125	+42.25341797	-10.94238281	-57.61230469	+2340
+1458240722.56510000	+15.06005859	-1.04589844	-4.45166016	+35.06835938	-18.98437500	-86.57226563	+3620	+14.80078125	+1.08984375	-4.83398438	+23.31298828	-38.27636719	-15.68847656	+3880	+12.43212891	-3.29589844	-5.77001953	+42.25341797	-10.56884766	-57.28271484	+2336
+1458240722.56929990	+15.01171875	-1.10742188	-4.45166016	+35.44189453	-18.58886719	-86.33056641	+3596	+14.76562500	+0.98437500	-4.80761719	+22.47802734	-38.16650391	-15.00732422	+3840	+12.38818359	-3.37500000	-5.73046875	+42.31933594	-10.19531250	-57.01904297	+2328
+1458240722.57340000	+14.96337891	-1.14697266	-4.44287109	+35.92529297	-18.25927734	-86.08886719	+3568	+14.73046875	+0.89648438	-4.78564453	+21.70898438	-37.99072266	-14.26025391	+3796	+12.33105469	-3.44970703	-5.69970703	+42.38525391	-9.79980469	-56.66748047	+2324
+1458240722.58180000	+14.86669922	-1.26562500	-4.42529297	+36.78222656	-17.55615234	-85.71533203	+3524	+14.66015625	+0.68994141	-4.72412109	+20.14892578	-37.74902344	-12.87597656	+3716	+12.22558594	-3.62988281	-5.63378906	+42.45117188	-8.89892578	-56.03027344	+2320
+1458240722.58590010	+14.81835938	-1.30517578	-4.41650391	+37.35351563	-17.22656250	-85.45166016	+3504	+14.62500000	+0.60205078	-4.69335938	+19.42382813	-37.57324219	-12.10693359	+3680	+12.16845703	-3.70898438	-5.60302734	+42.51708984	-8.45947266	-55.61279297	+2320
+1458240722.59840010	+14.66455078	-1.45019531	-4.38574219	+38.93554688	-16.25976563	-84.66064453	+3452	+14.50634766	+0.32080078	-4.58789063	+17.27050781	-37.08984375	-9.93164063	+3580	+11.99267578	-3.96826172	-5.51513672	+42.67089844	-7.03125000	-54.38232422	+2336
+1458240722.60260010	+14.60742188	-1.50732422	-4.37255859	+39.41894531	-15.95214844	-84.37500000	+3444	+14.46679688	+0.21972656	-4.55273438	+16.54541016	-36.91406250	-9.18457031	+3552	+11.93554688	-4.05615234	-5.48876953	+42.73681641	-6.56982422	-53.89892578	+2344
+1458240722.60669990	+14.55468750	-1.56445313	-4.35498047	+39.88037109	-15.68847656	-84.11132813	+3432	+14.42724609	+0.12304688	-4.50878906	+15.82031250	-36.78222656	-8.48144531	+3528	+11.87841797	-4.14404297	-5.44921875	+42.80273438	-6.15234375	-53.50341797	+2356
+1458240722.61089990	+14.50195313	-1.60400391	-4.34179688	+40.42968750	-15.42480469	-83.73779297	+3420	+14.38330078	+0.03515625	-4.47363281	+15.11718750	-36.54052734	-7.69042969	+3500	+11.82128906	-4.22314453	-5.41845703	+42.89062500	-5.75683594	-52.99804688	+2364
+1458240722.61920000	+14.39208984	-1.72265625	-4.31542969	+41.30859375	-14.91943359	-83.05664063	+3404	+14.29980469	-0.16259766	-4.39453125	+13.66699219	-36.18896484	-6.21826172	+3456	+11.71142578	-4.39013672	-5.34814453	+43.06640625	-4.96582031	-52.05322266	+2388
+1458240722.62340000	+14.33496094	-1.77099609	-4.31103516	+41.77001953	-14.65576172	-82.61718750	+3396	+14.25585938	-0.25488281	-4.35937500	+12.94189453	-35.88134766	-5.42724609	+3432	+11.65429688	-4.46484375	-5.31298828	+43.17626953	-4.63623047	-51.52587891	+2396
+1458240722.62760000	+14.28222656	-1.83251953	-4.30664063	+42.12158203	-14.41406250	-82.15576172	+3388	+14.21191406	-0.36035156	-4.32861328	+12.15087891	-35.59570313	-4.65820313	+3412	+11.60595703	-4.53955078	-5.28222656	+43.30810547	-4.30664063	-50.97656250	+2404
+1458240722.63170000	+14.22509766	-1.89843750	-4.29345703	+42.47314453	-14.19433594	-81.73828125	+3380	+14.17236328	-0.46142578	-4.28466797	+11.33789063	-35.39794922	-3.86718750	+3396	+11.55761719	-4.61425781	-5.23388672	+43.41796875	-4.04296875	-50.53710938	+2416
+1458240722.63590000	+14.16796875	-1.95117188	-4.28466797	+42.82470703	-13.99658203	-81.23291016	+3368	+14.12402344	-0.56250000	-4.25830078	+10.50292969	-35.04638672	-3.03222656	+3372	+11.50927734	-4.68896484	-5.18994141	+43.54980469	-3.77929688	-50.00976563	+2420
+1458240722.64010000	+14.11083984	-2.01708984	-4.28027344	+43.13232422	-13.77685547	-80.74951172	+3356	+14.08007813	-0.67236328	-4.23193359	+9.62402344	-34.71679688	-2.21923828	+3356	+11.46093750	-4.75488281	-5.15039063	+43.70361328	-3.53759766	-49.43847656	+2424
+1458240722.64420010	+14.05810547	-2.08740234	-4.25830078	+43.39599609	-13.64501953	-80.31005859	+3344	+14.03613281	-0.77783203	-4.17919922	+8.72314453	-34.51904297	-1.40625000	+3340	+11.42138672	-4.82519531	-5.09765625	+43.85742188	-3.33984375	-49.02099609	+2428
+1458240722.64840010	+14.00537109	-2.14892578	-4.24951172	+43.68164063	-13.49121094	-79.80468750	+3332	+13.99218750	-0.87890625	-4.14843750	+7.84423828	-34.16748047	-0.54931641	+3324	+11.37304688	-4.89550781	-5.04492188	+44.01123047	-3.14208984	-48.49365234	+2432
+1458240722.65260000	+13.95263672	-2.21484375	-4.24072266	+43.90136719	-13.31542969	-79.29931641	+3316	+13.94824219	-0.98437500	-4.11328125	+6.94335938	-33.81591797	+0.28564453	+3308	+11.33349609	-4.96142578	-5.00097656	+44.18701172	-2.90039063	-47.96630859	+2428
+1458240722.65669990	+13.89990234	-2.28076172	-4.21435547	+44.14306641	-13.20556641	-78.85986328	+3300	+13.90429688	-1.08984375	-4.06494141	+6.04248047	-33.57421875	+1.12060547	+3296	+11.28955078	-5.03173828	-4.94384766	+44.34082031	-2.70263672	-47.52685547	+2432
+1458240722.66090010	+13.84277344	-2.34228516	-4.19677734	+44.36279297	-13.07373047	-78.35449219	+3280	+13.85595703	-1.19091797	-4.02978516	+5.14160156	-33.17871094	+1.97753906	+3284	+11.24560547	-5.10205078	-4.89550781	+44.47265625	-2.50488281	-46.99951172	+2428
+1458240722.66510010	+13.79003906	-2.40820313	-4.18359375	+44.56054688	-12.94189453	-77.84912109	+3260	+13.80761719	-1.29638672	-3.99462891	+4.24072266	-32.78320313	+2.79052734	+3268	+11.19726563	-5.16796875	-4.84716797	+44.64843750	-2.28515625	-46.45019531	+2424
+1458240722.66919990	+13.73730469	-2.47412109	-4.14843750	+44.73632813	-12.87597656	-77.43164063	+3244	+13.76367188	-1.39306641	-3.94189453	+3.38378906	-32.54150391	+3.58154297	+3260	+11.15771484	-5.23388672	-4.79443359	+44.80224609	-2.10937500	-45.96679688	+2420
+1458240722.67339990	+13.68457031	-2.54003906	-4.12207031	+44.86816406	-12.81005859	-76.97021484	+3224	+13.71533203	-1.48974609	-3.89794922	+2.57080078	-32.16796875	+4.39453125	+3244	+11.10498047	-5.29980469	-4.74169922	+44.93408203	-1.91162109	-45.46142578	+2412
+1458240722.68170000	+13.58349609	-2.66308594	-4.05175781	+45.17578125	-12.67822266	-76.20117188	+3188	+13.62744141	-1.66992188	-3.79687500	+1.14257813	-31.53076172	+5.80078125	+3228	+11.01269531	-5.44042969	-4.64501953	+45.21972656	-1.47216797	-44.45068359	+2400
+1458240722.68590000	+13.53076172	-2.72460938	-4.01220703	+45.24169922	-12.59033203	-75.80566406	+3172	+13.58349609	-1.75341797	-3.74853516	+0.52734375	-31.17919922	+6.48193359	+3216	+10.95556641	-5.51074219	-4.59667969	+45.30761719	-1.25244141	-43.92333984	+2396
+1458240722.69000010	+13.48242188	-2.78613281	-3.97705078	+45.32958984	-12.50244141	-75.41015625	+3152	+13.53955078	-1.84130859	-3.70019531	-0.04394531	-30.80566406	+7.07519531	+3204	+10.90283203	-5.58544922	-4.55273438	+45.41748047	-1.01074219	-43.37402344	+2392
+1458240722.69840000	+13.38134766	-2.90478516	-3.88476563	+45.43945313	-12.37060547	-74.75097656	+3124	+13.45166016	-1.99072266	-3.59472656	-0.92285156	-30.14648438	+8.12988281	+3188	+10.78857422	-5.73486328	-4.46484375	+45.57128906	-0.57128906	-42.34130859	+2384
+1458240722.70250010	+13.33300781	-2.96191406	-3.84521484	+45.48339844	-12.28271484	-74.39941406	+3112	+13.40332031	-2.06982422	-3.54638672	-1.29638672	-29.75097656	+8.56933594	+3180	+10.73144531	-5.80517578	-4.42529297	+45.68115234	-0.35156250	-41.79199219	+2380
+1458240722.70670010	+13.28466797	-3.01904297	-3.78808594	+45.52734375	-12.23876953	-74.13574219	+3104	+13.36376953	-2.14013672	-3.48925781	-1.58203125	-29.46533203	+8.94287109	+3176	+10.68310547	-5.87548828	-4.38134766	+45.76904297	-0.17578125	-41.30859375	+2380
+1458240722.71090010	+13.23632813	-3.07617188	-3.73974609	+45.46142578	-12.15087891	-73.82812500	+3092	+13.31982422	-2.20166016	-3.43212891	-1.77978516	-29.11376953	+9.33837891	+3164	+10.62158203	-5.95019531	-4.33300781	+45.81298828	+0.02197266	-40.82519531	+2380
+1458240722.71919990	+13.14404297	-3.19482422	-3.64306641	+45.41748047	-11.95312500	-73.27880859	+3080	+13.24072266	-2.34228516	-3.33105469	-2.04345703	-28.43261719	+9.88769531	+3152	+10.51171875	-6.09082031	-4.24951172	+46.01074219	+0.37353516	-39.85839844	+2384
+1458240722.72340010	+13.09570313	-3.25195313	-3.59472656	+45.35156250	-11.82128906	-72.97119141	+3076	+13.19677734	-2.39941406	-3.28710938	-2.10937500	-28.03710938	+10.17333984	+3144	+10.45458984	-6.16552734	-4.20117188	+46.07666016	+0.52734375	-39.41894531	+2384
+1458240722.72750000	+13.04736328	-3.31347656	-3.55078125	+45.30761719	-11.66748047	-72.64160156	+3072	+13.15283203	-2.46972656	-3.24316406	-2.17529297	-27.61962891	+10.39306641	+3140	+10.40185547	-6.22705078	-4.16162109	+46.20849609	+0.65917969	-38.93554688	+2388
+1458240722.73589990	+12.95507813	-3.42333984	-3.46289063	+45.21972656	-11.40380859	-72.04833984	+3064	+13.06494141	-2.58837891	-3.14648438	-2.15332031	-26.87255859	+10.78857422	+3124	+10.30517578	-6.36328125	-4.06054688	+46.45019531	+0.90087891	-38.14453125	+2392
+1458240722.74000000	+12.91113281	-3.48486328	-3.42333984	+45.15380859	-11.22802734	-71.71875000	+3060	+13.01660156	-2.64990234	-3.10693359	-2.13134766	-26.45507813	+10.98632813	+3120	+10.26123047	-6.42041016	-4.01660156	+46.64794922	+0.98876953	-37.70507813	+2392
+1458240722.74420000	+12.86718750	-3.54199219	-3.37500000	+45.08789063	-11.09619141	-71.47705078	+3060	+12.97705078	-2.71142578	-3.05859375	-2.08740234	-26.10351563	+11.14013672	+3116	+10.22167969	-6.47753906	-3.95947266	+46.86767578	+1.05468750	-37.39746094	+2396
+1458240722.74840000	+12.82324219	-3.59912109	-3.33544922	+45.06591797	-10.94238281	-71.14746094	+3052	+12.93310547	-2.76416016	-3.01904297	-1.99951172	-25.66406250	+11.33789063	+3108	+10.18212891	-6.54345703	-3.90234375	+47.04345703	+1.12060547	-37.08984375	+2400
+1458240722.75250010	+12.77490234	-3.65625000	-3.29589844	+45.02197266	-10.74462891	-70.81787109	+3048	+12.88916016	-2.82568359	-2.98388672	-1.91162109	-25.22460938	+11.51367188	+3100	+10.14257813	-6.59619141	-3.84960938	+47.30712891	+1.18652344	-36.73828125	+2400
+1458240722.75670000	+12.73535156	-3.71337891	-3.25195313	+45.00000000	-10.59082031	-70.53222656	+3044	+12.84521484	-2.88281250	-2.93994141	-1.84570313	-24.85107422	+11.66748047	+3092	+10.11621094	-6.65332031	-3.78369141	+47.57080078	+1.23046875	-36.47460938	+2400
+1458240722.76079990	+12.69140625	-3.76611328	-3.21679688	+45.02197266	-10.39306641	-70.15869141	+3032	+12.79687500	-2.93554688	-2.90039063	-1.73583984	-24.41162109	+11.88720703	+3084	+10.07666016	-6.71044922	-3.72656250	+47.76855469	+1.27441406	-36.21093750	+2400
+1458240722.76500010	+12.64746094	-3.82324219	-3.18164063	+45.00000000	-10.19531250	-69.80712891	+3024	+12.74853516	-2.98828125	-2.86523438	-1.64794922	-23.97216797	+12.08496094	+3076	+10.04589844	-6.75878906	-3.66943359	+48.07617188	+1.31835938	-35.85937500	+2396
+1458240722.76920010	+12.60791016	-3.87597656	-3.13769531	+45.00000000	-10.06347656	-69.52148438	+3016	+12.70898438	-3.04541016	-2.81689453	-1.53808594	-23.62060547	+12.26074219	+3072	+10.01953125	-6.81152344	-3.60791016	+48.38378906	+1.31835938	-35.61767578	+2392
+1458240722.77329990	+12.56396484	-3.92871094	-3.09375000	+45.02197266	-9.90966797	-69.16992188	+3004	+12.66064453	-3.09375000	-2.77734375	-1.42822266	-23.22509766	+12.48046875	+3064	+9.98437500	-6.86865234	-3.54199219	+48.60351563	+1.36230469	-35.37597656	+2388
+1458240722.77749990	+12.52001953	-3.97705078	-3.05859375	+45.06591797	-9.71191406	-68.81835938	+2988	+12.62109375	-3.14648438	-2.73779297	-1.29638672	-22.82958984	+12.67822266	+3052	+9.95361328	-6.91699219	-3.48925781	+48.91113281	+1.38427734	-35.06835938	+2384
+1458240722.78169990	+12.48046875	-4.02978516	-3.00585938	+45.10986328	-9.58007813	-68.55468750	+2980	+12.58154297	-3.19482422	-2.68505859	-1.16455078	-22.52197266	+12.85400391	+3048	+9.93164063	-6.96972656	-3.42333984	+49.21875000	+1.38427734	-34.84863281	+2380
+1458240722.79830000	+12.32226563	-4.21435547	-2.82568359	+45.30761719	-9.00878906	-67.34619141	+2920	+12.41455078	-3.38818359	-2.50048828	-0.65917969	-21.18164063	+13.68896484	+3016	+9.79980469	-7.19384766	-3.18603516	+50.11962891	+1.47216797	-33.79394531	+2356
+1458240722.80250000	+12.28271484	-4.25830078	-2.77734375	+45.37353516	-8.87695313	-67.03857422	+2908	+12.37500000	-3.43652344	-2.45214844	-0.50537109	-20.87402344	+13.88671875	+3008	+9.76904297	-7.24658203	-3.13330078	+50.33935547	+1.49414063	-33.48632813	+2348
+1458240722.81080010	+12.20361328	-4.34619141	-2.67187500	+45.48339844	-8.67919922	-66.57714844	+2888	+12.30468750	-3.52441406	-2.34228516	-0.19775391	-20.39062500	+14.26025391	+2996	+9.69433594	-7.36083984	-3.02783203	+50.66894531	+1.49414063	-32.93701172	+2336
+1458240722.81500010	+12.16406250	-4.38574219	-2.61914063	+45.57128906	-8.54736328	-66.33544922	+2880	+12.26953125	-3.56835938	-2.29394531	-0.04394531	-20.12695313	+14.43603516	+2988	+9.65917969	-7.41796875	-2.97509766	+50.82275391	+1.51611328	-32.67333984	+2328
+1458240722.81920000	+12.12890625	-4.42529297	-2.56640625	+45.65917969	-8.43750000	-66.13769531	+2872	+12.23437500	-3.61230469	-2.24121094	+0.10986328	-19.90722656	+14.61181641	+2984	+9.62402344	-7.47070313	-2.92675781	+50.99853516	+1.49414063	-32.38769531	+2324
+1458240722.82329990	+12.08935547	-4.46484375	-2.51367188	+45.74707031	-8.32763672	-65.91796875	+2864	+12.19921875	-3.65625000	-2.18847656	+0.26367188	-19.66552734	+14.78759766	+2980	+9.58007813	-7.53662109	-2.87841797	+51.06445313	+1.51611328	-32.12402344	+2320
+1458240722.82750010	+12.05419922	-4.50439453	-2.46533203	+45.81298828	-8.21777344	-65.69824219	+2860	+12.16406250	-3.69580078	-2.14013672	+0.43945313	-19.42382813	+14.96337891	+2972	+9.54492188	-7.58935547	-2.83007813	+51.21826172	+1.49414063	-31.83837891	+2312
+1458240722.83170010	+12.01904297	-4.54394531	-2.41259766	+45.90087891	-8.12988281	-65.50048828	+2856	+12.12890625	-3.73535156	-2.08740234	+0.61523438	-19.20410156	+15.11718750	+2968	+9.50976563	-7.64208984	-2.78173828	+51.37207031	+1.47216797	-31.55273438	+2308
+1458240722.83579990	+11.97509766	-4.57910156	-2.35986328	+45.98876953	-8.04199219	-65.30273438	+2856	+12.08935547	-3.77490234	-2.03906250	+0.79101563	-19.00634766	+15.27099609	+2964	+9.47021484	-7.69921875	-2.73339844	+51.45996094	+1.47216797	-31.31103516	+2304
+1458240722.83999990	+11.93994141	-4.61865234	-2.31152344	+46.07666016	-7.95410156	-65.10498047	+2856	+12.05419922	-3.81005859	-1.98632813	+0.98876953	-18.78662109	+15.42480469	+2960	+9.43505859	-7.74755859	-2.68945313	+51.63574219	+1.45019531	-31.04736328	+2300
+1458240722.84410000	+11.90478516	-4.65380859	-2.26318359	+46.18652344	-7.86621094	-64.92919922	+2856	+12.02343750	-3.84960938	-1.93798828	+1.16455078	-18.58886719	+15.60058594	+2956	+9.40429688	-7.79589844	-2.63671875	+51.81152344	+1.40625000	-30.82763672	+2292
+1458240722.84830000	+11.86962891	-4.69335938	-2.21484375	+46.29638672	-7.77832031	-64.75341797	+2856	+11.98388672	-3.88476563	-1.88964844	+1.34033203	-18.39111328	+15.75439453	+2952	+9.36914063	-7.84863281	-2.58398438	+51.94335938	+1.40625000	-30.62988281	+2292
+1458240722.85250000	+11.83447266	-4.72851563	-2.16650391	+46.40625000	-7.69042969	-64.57763672	+2856	+11.95312500	-3.91992188	-1.84570313	+1.53808594	-18.19335938	+15.90820313	+2948	+9.33837891	-7.89697266	-2.53564453	+52.14111328	+1.38427734	-30.41015625	+2284
+1458240722.85660000	+11.79931641	-4.76367188	-2.12255859	+46.51611328	-7.60253906	-64.37988281	+2856	+11.91796875	-3.95507813	-1.80175781	+1.73583984	-17.97363281	+16.06201172	+2940	+9.31201172	-7.94091797	-2.48291016	+52.33886719	+1.34033203	-30.21240234	+2280
+1458240722.86080000	+11.76416016	-4.79882813	-2.07861328	+46.62597656	-7.51464844	-64.16015625	+2856	+11.87841797	-3.99023438	-1.75781250	+1.88964844	-17.77587891	+16.21582031	+2936	+9.28564453	-7.98925781	-2.43017578	+52.49267578	+1.31835938	-30.05859375	+2276
+1458240722.86500000	+11.72900391	-4.83398438	-2.03466797	+46.75781250	-7.44873047	-63.96240234	+2856	+11.84326172	-4.02099609	-1.71386719	+2.08740234	-17.57812500	+16.36962891	+2932	+9.26367188	-8.02441406	-2.37744141	+52.75634766	+1.27441406	-29.88281250	+2268
+1458240722.86910010	+11.69384766	-4.86474609	-1.99511719	+46.86767578	-7.38281250	-63.76464844	+2852	+11.80810547	-4.05175781	-1.66992188	+2.28515625	-17.38037109	+16.54541016	+2924	+9.24169922	-8.05957031	-2.32470703	+53.02001953	+1.23046875	-29.72900391	+2260
+1458240722.87330010	+11.66308594	-4.89990234	-1.95117188	+46.97753906	-7.31689453	-63.58886719	+2848	+11.77294922	-4.08691406	-1.62597656	+2.46093750	-17.20458984	+16.67724609	+2916	+9.21972656	-8.09912109	-2.26757813	+53.23974609	+1.20849609	-29.61914063	+2256
+1458240722.87750010	+11.62792969	-4.93066406	-1.91162109	+47.10937500	-7.27294922	-63.39111328	+2844	+11.73779297	-4.11328125	-1.58642578	+2.63671875	-17.02880859	+16.83105469	+2912	+9.20214844	-8.13427734	-2.21044922	+53.50341797	+1.18652344	-29.53125000	+2248
+1458240722.88159990	+11.59716797	-4.96142578	-1.87207031	+47.24121094	-7.20703125	-63.21533203	+2836	+11.70703125	-4.14404297	-1.54687500	+2.83447266	-16.87500000	+16.98486328	+2900	+9.18457031	-8.16943359	-2.15332031	+53.76708984	+1.14257813	-29.42138672	+2236
+1458240722.88579990	+11.56640625	-4.99218750	-1.83691406	+47.35107422	-7.16308594	-63.01757813	+2828	+11.67187500	-4.17480469	-1.50732422	+2.98828125	-16.69921875	+17.11669922	+2892	+9.16259766	-8.20458984	-2.09619141	+53.98681641	+1.14257813	-29.35546875	+2228
+1458240722.89000010	+11.53564453	-5.02294922	-1.79736328	+47.48291016	-7.11914063	-62.84179688	+2820	+11.63671875	-4.20117188	-1.46777344	+3.16406250	-16.54541016	+17.24853516	+2884	+9.14501953	-8.23974609	-2.03906250	+54.22851563	+1.12060547	-29.28955078	+2220
+1458240722.89410000	+11.50488281	-5.04931641	-1.76220703	+47.61474609	-7.09716797	-62.64404297	+2808	+11.60595703	-4.22314453	-1.43261719	+3.33984375	-16.36962891	+17.38037109	+2872	+9.12744141	-8.27050781	-1.99072266	+54.47021484	+1.07666016	-29.15771484	+2208
+1458240722.90249990	+11.43896484	-5.10205078	-1.68750000	+47.83447266	-7.03125000	-62.31445313	+2784	+11.54003906	-4.27587891	-1.35351563	+3.64746094	-16.08398438	+17.62207031	+2852	+9.08349609	-8.33642578	-1.88525391	+54.88769531	+1.05468750	-29.02587891	+2184
+1458240722.91080000	+11.37744141	-5.15478516	-1.61718750	+48.07617188	-6.98730469	-62.02880859	+2756	+11.47412109	-4.32421875	-1.28320313	+3.93310547	-15.84228516	+17.84179688	+2828	+9.03515625	-8.40234375	-1.79736328	+55.23925781	+0.98876953	-28.82812500	+2160
+1458240722.91490010	+11.35107422	-5.17675781	-1.58203125	+48.18603516	-6.94335938	-61.87500000	+2740	+11.44335938	-4.35058594	-1.24804688	+4.08691406	-15.71044922	+17.92968750	+2816	+9.00878906	-8.43310547	-1.74902344	+55.37109375	+0.98876953	-28.76220703	+2148
+1458240722.91910000	+11.32031250	-5.19873047	-1.54687500	+48.31787109	-6.92138672	-61.72119141	+2728	+11.41259766	-4.37255859	-1.21289063	+4.24072266	-15.57861328	+18.03955078	+2804	+8.97802734	-8.46826172	-1.71386719	+55.50292969	+0.96679688	-28.60839844	+2136
+1458240722.92330000	+11.28515625	-5.22070313	-1.51171875	+48.40576172	-6.89941406	-61.58935547	+2712	+11.38183594	-4.39453125	-1.18212891	+4.35058594	-15.44677734	+18.10546875	+2796	+8.94287109	-8.50341797	-1.67871094	+55.56884766	+0.94482422	-28.47656250	+2124
+1458240722.92740010	+11.25439453	-5.23828125	-1.48095703	+48.53759766	-6.85546875	-61.45751953	+2700	+11.35107422	-4.41650391	-1.14697266	+4.50439453	-15.31494141	+18.19335938	+2784	+8.91210938	-8.53857422	-1.63916016	+55.65673828	+0.94482422	-28.36669922	+2112
+1458240722.93160010	+11.22363281	-5.26025391	-1.45019531	+48.66943359	-6.81152344	-61.30371094	+2688	+11.32031250	-4.43408203	-1.11621094	+4.63623047	-15.18310547	+18.28125000	+2772	+8.87695313	-8.57373047	-1.60839844	+55.74462891	+0.90087891	-28.19091797	+2100
+1458240722.93989990	+11.15771484	-5.29541016	-1.38427734	+48.88916016	-6.74560547	-61.10595703	+2668	+11.25878906	-4.47363281	-1.05468750	+4.87792969	-14.94140625	+18.39111328	+2752	+8.80664063	-8.63964844	-1.54687500	+55.85449219	+0.87890625	-27.92724609	+2076
+1458240722.94409990	+11.12695313	-5.31298828	-1.35791016	+49.02099609	-6.72363281	-60.97412109	+2660	+11.22802734	-4.49560547	-1.02832031	+5.00976563	-14.83154297	+18.45703125	+2740	+8.77148438	-8.67041016	-1.52050781	+55.92041016	+0.85693359	-27.77343750	+2068
+1458240722.94829990	+11.09619141	-5.33056641	-1.32714844	+49.13085938	-6.67968750	-60.86425781	+2652	+11.19726563	-4.51318359	-0.99755859	+5.11962891	-14.69970703	+18.52294922	+2728	+8.73632813	-8.70556641	-1.48974609	+55.96435547	+0.85693359	-27.64160156	+2056
+1458240722.95240000	+11.06542969	-5.34814453	-1.30078125	+49.26269531	-6.63574219	-60.75439453	+2648	+11.16650391	-4.53076172	-0.97119141	+5.22949219	-14.58984375	+18.56689453	+2720	+8.70117188	-8.73632813	-1.46337891	+56.03027344	+0.83496094	-27.50976563	+2048
+1458240722.95660000	+11.03466797	-5.36572266	-1.27441406	+49.37255859	-6.59179688	-60.60058594	+2640	+11.14013672	-4.54833984	-0.94921875	+5.33935547	-14.45800781	+18.63281250	+2708	+8.66601563	-8.76708984	-1.43701172	+56.07421875	+0.83496094	-27.35595703	+2036
+1458240722.96079990	+11.00390625	-5.38330078	-1.25244141	+49.46044922	-6.54785156	-60.49072266	+2636	+11.10937500	-4.57031250	-0.92285156	+5.42724609	-14.32617188	+18.67675781	+2700	+8.63525391	-8.79785156	-1.40625000	+56.11816406	+0.83496094	-27.22412109	+2024
+1458240722.96490000	+10.97314453	-5.39648438	-1.22607422	+49.59228516	-6.50390625	-60.38085938	+2628	+11.07861328	-4.58349609	-0.89648438	+5.53710938	-14.21630859	+18.72070313	+2688	+8.60449219	-8.81982422	-1.37988281	+56.20605469	+0.83496094	-27.09228516	+2012
+1458240722.96910000	+10.94677734	-5.40966797	-1.20410156	+49.70214844	-6.45996094	-60.27099609	+2624	+11.05224609	-4.59667969	-0.87890625	+5.64697266	-14.08447266	+18.78662109	+2676	+8.57373047	-8.84619141	-1.34912109	+56.29394531	+0.83496094	-26.98242188	+2000
+1458240722.97330000	+10.91601563	-5.42724609	-1.18212891	+49.79003906	-6.41601563	-60.13916016	+2616	+11.02148438	-4.61425781	-0.85693359	+5.71289063	-13.97460938	+18.83056641	+2668	+8.54736328	-8.86816406	-1.31835938	+56.38183594	+0.85693359	-26.89453125	+1992
+1458240722.97740010	+10.88964844	-5.44042969	-1.16015625	+49.89990234	-6.39404297	-60.05126953	+2612	+10.99511719	-4.62744141	-0.83496094	+5.80078125	-13.86474609	+18.87451172	+2656	+8.52099609	-8.89013672	-1.28759766	+56.49169922	+0.87890625	-26.80664063	+1980
+1458240722.98160000	+10.86328125	-5.45800781	-1.14257813	+49.98779297	-6.35009766	-59.91943359	+2604	+10.96875000	-4.64501953	-0.81738281	+5.88867188	-13.75488281	+18.91845703	+2644	+8.49902344	-8.91210938	-1.25244141	+56.62353516	+0.92285156	-26.74072266	+1968
+1458240722.98580000	+10.83691406	-5.47558594	-1.12060547	+50.05371094	-6.30615234	-59.80957031	+2596	+10.93798828	-4.66259766	-0.79541016	+5.93261719	-13.64501953	+18.96240234	+2636	+8.47705078	-8.92968750	-1.21728516	+56.73339844	+0.96679688	-26.69677734	+1960
+1458240722.98990010	+10.81054688	-5.49316406	-1.10302734	+50.14160156	-6.26220703	-59.72167969	+2588	+10.91601563	-4.67578125	-0.77783203	+5.99853516	-13.53515625	+19.00634766	+2624	+8.45507813	-8.94726563	-1.18212891	+56.84326172	+1.03271484	-26.60888672	+1952
+1458240722.99410010	+10.78417969	-5.50634766	-1.08984375	+50.22949219	-6.21826172	-59.56787109	+2576	+10.88964844	-4.68896484	-0.76464844	+6.06445313	-13.38134766	+19.05029297	+2612	+8.43310547	-8.96484375	-1.15576172	+56.97509766	+1.07666016	-26.52099609	+1944
+1458240722.99819990	+10.76220703	-5.52392578	-1.07226563	+50.25146484	-6.15234375	-59.45800781	+2564	+10.86328125	-4.70654297	-0.75146484	+6.06445313	-13.27148438	+19.07226563	+2604	+8.41552734	-8.98242188	-1.12060547	+57.08496094	+1.16455078	-26.45507813	+1940
+1458240723.00239990	+10.73583984	-5.53710938	-1.05908203	+50.31738281	-6.10839844	-59.37011719	+2552	+10.83691406	-4.71533203	-0.73388672	+6.13037109	-13.16162109	+19.09423828	+2592	+8.39355469	-8.99560547	-1.08984375	+57.19482422	+1.23046875	-26.36718750	+1936
+1458240723.00659990	+10.71386719	-5.55468750	-1.05029297	+50.40527344	-6.02050781	-59.21630859	+2544	+10.81494141	-4.72851563	-0.72949219	+6.17431641	-13.00781250	+19.13818359	+2580	+8.37158203	-9.00878906	-1.06347656	+57.32666016	+1.29638672	-26.25732422	+1932
+1458240723.01070000	+10.69189453	-5.57226563	-1.03710938	+50.40527344	-5.95458984	-59.15039063	+2536	+10.79296875	-4.74609375	-0.71630859	+6.15234375	-12.89794922	+19.13818359	+2568	+8.35400391	-9.02636719	-1.03271484	+57.41455078	+1.40625000	-26.19140625	+1928
+1458240723.01490000	+10.66992188	-5.58544922	-1.02832031	+50.44921875	-5.86669922	-59.08447266	+2524	+10.77099609	-4.75927734	-0.70312500	+6.17431641	-12.78808594	+19.13818359	+2556	+8.33203125	-9.03955078	-1.00634766	+57.48046875	+1.51611328	-26.08154297	+1928
+1458240723.01910000	+10.65234375	-5.60302734	-1.02392578	+50.49316406	-5.75683594	-58.93066406	+2516	+10.75341797	-4.77246094	-0.70312500	+6.19628906	-12.61230469	+19.16015625	+2540	+8.30566406	-9.05712891	-0.98437500	+57.54638672	+1.60400391	-25.92773438	+1928
+1458240723.02320000	+10.62597656	-5.62500000	-1.01953125	+50.42724609	-5.64697266	-58.86474609	+2508	+10.72705078	-4.79443359	-0.69873047	+6.13037109	-12.50244141	+19.11621094	+2532	+8.28369141	-9.07470703	-0.96240234	+57.56835938	+1.73583984	-25.77392578	+1924
+1458240723.02740000	+10.60839844	-5.63818359	-1.01074219	+50.44921875	-5.53710938	-58.82080078	+2500	+10.70947266	-4.80761719	-0.69433594	+6.13037109	-12.37060547	+19.09423828	+2520	+8.25732422	-9.08789063	-0.94042969	+57.59033203	+1.86767578	-25.64208984	+1924
+1458240723.03160000	+10.59082031	-5.65136719	-1.01513672	+50.44921875	-5.38330078	-58.66699219	+2492	+10.69189453	-4.82080078	-0.69873047	+6.13037109	-12.17285156	+19.09423828	+2504	+8.23535156	-9.10546875	-0.93603516	+57.61230469	+1.93359375	-25.42236328	+1924
+1458240723.03570010	+10.56884766	-5.67333984	-1.01513672	+50.38330078	-5.22949219	-58.62304688	+2484	+10.67431641	-4.83837891	-0.69873047	+6.04248047	-12.04101563	+19.02832031	+2496	+8.20458984	-9.12304688	-0.92724609	+57.56835938	+2.06542969	-25.22460938	+1920
+1458240723.03990010	+10.55126953	-5.69091797	-1.01513672	+50.36132813	-5.09765625	-58.57910156	+2476	+10.65673828	-4.85595703	-0.69873047	+5.99853516	-11.90917969	+18.96240234	+2484	+8.17822266	-9.14062500	-0.91406250	+57.52441406	+2.19726563	-25.07080078	+1920
+1458240723.04410000	+10.53369141	-5.70410156	-1.01953125	+50.33935547	-4.92187500	-58.49121094	+2468	+10.64355469	-4.86914063	-0.70751953	+5.95458984	-11.71142578	+18.91845703	+2472	+8.14746094	-9.15820313	-0.91406250	+57.45849609	+2.28515625	-24.85107422	+1916
+1458240723.04819990	+10.51611328	-5.72607422	-1.02392578	+50.25146484	-4.74609375	-58.46923828	+2460	+10.63037109	-4.89111328	-0.71191406	+5.84472656	-11.57958984	+18.83056641	+2460	+8.12109375	-9.18017578	-0.91406250	+57.37060547	+2.41699219	-24.65332031	+1912
+1458240723.05240010	+10.49853516	-5.74365234	-1.02832031	+50.20751953	-4.59228516	-58.46923828	+2452	+10.61718750	-4.90429688	-0.71630859	+5.77880859	-11.46972656	+18.76464844	+2452	+8.09033203	-9.20214844	-0.90966797	+57.26074219	+2.54882813	-24.52148438	+1912
+1458240723.05660010	+10.48535156	-5.75683594	-1.03710938	+50.14160156	-4.43847656	-58.40332031	+2444	+10.60400391	-4.92187500	-0.72949219	+5.73486328	-11.29394531	+18.69873047	+2440	+8.06396484	-9.21972656	-0.91406250	+57.15087891	+2.61474609	-24.32373047	+1908
+1458240723.06069990	+10.46777344	-5.77880859	-1.04150391	+50.03173828	-4.26269531	-58.38134766	+2440	+10.59082031	-4.93945313	-0.73828125	+5.60302734	-11.16210938	+18.61083984	+2432	+8.03320313	-9.24169922	-0.92285156	+56.99707031	+2.74658203	-24.12597656	+1904
+1458240723.06489990	+10.45019531	-5.79199219	-1.05029297	+49.96582031	-4.13085938	-58.35937500	+2432	+10.58203125	-4.95703125	-0.74707031	+5.53710938	-11.05224609	+18.52294922	+2424	+8.00683594	-9.25927734	-0.92285156	+56.88720703	+2.83447266	-24.06005859	+1900
+1458240723.06900000	+10.43701172	-5.80957031	-1.05908203	+49.89990234	-3.99902344	-58.33740234	+2424	+10.57324219	-4.97021484	-0.75585938	+5.44921875	-10.94238281	+18.47900391	+2412	+7.98486328	-9.27685547	-0.93164063	+56.79931641	+2.90039063	-23.92822266	+1896
+1458240723.07320000	+10.42382813	-5.82714844	-1.06347656	+49.79003906	-3.86718750	-58.31542969	+2416	+10.56005859	-4.98779297	-0.76904297	+5.36132813	-10.85449219	+18.39111328	+2404	+7.96289063	-9.29443359	-0.93603516	+56.66748047	+3.01025391	-23.81835938	+1888
+1458240723.07740000	+10.41503906	-5.84033203	-1.07226563	+49.72412109	-3.75732422	-58.33740234	+2408	+10.55126953	-5.00097656	-0.77343750	+5.27343750	-10.78857422	+18.30322266	+2396	+7.94091797	-9.31201172	-0.94042969	+56.55761719	+3.09814453	-23.79638672	+1880
+1458240723.08150010	+10.40185547	-5.85791016	-1.07666016	+49.65820313	-3.66943359	-58.35937500	+2396	+10.54248047	-5.01416016	-0.78222656	+5.18554688	-10.72265625	+18.23730469	+2388	+7.92333984	-9.32958984	-0.94042969	+56.44775391	+3.16406250	-23.77441406	+1872
+1458240723.08570000	+10.39306641	-5.87548828	-1.08105469	+49.57031250	-3.58154297	-58.33740234	+2388	+10.53808594	-5.03173828	-0.79101563	+5.09765625	-10.67871094	+18.17138672	+2376	+7.90576172	-9.34277344	-0.94482422	+56.33789063	+3.25195313	-23.75244141	+1864
+1458240723.08990000	+10.38427734	-5.88867188	-1.08984375	+49.50439453	-3.53759766	-58.33740234	+2380	+10.52929688	-5.04492188	-0.79980469	+5.03173828	-10.63476563	+18.10546875	+2368	+7.89697266	-9.35595703	-0.94042969	+56.29394531	+3.31787109	-23.77441406	+1852
+1458240723.09400010	+10.37548828	-5.90185547	-1.09423828	+49.43847656	-3.49365234	-58.35937500	+2372	+10.52050781	-5.05810547	-0.80419922	+4.94384766	-10.61279297	+18.06152344	+2360	+7.88378906	-9.36914063	-0.94042969	+56.22802734	+3.38378906	-23.84033203	+1840
+1458240723.09820010	+10.37109375	-5.91503906	-1.09863281	+49.39453125	-3.47167969	-58.33740234	+2364	+10.51611328	-5.06250000	-0.80859375	+4.89990234	-10.59082031	+18.03955078	+2348	+7.87500000	-9.37792969	-0.94042969	+56.18408203	+3.44970703	-23.88427734	+1832
+1458240723.10240010	+10.36669922	-5.92382813	-1.10302734	+49.35058594	-3.44970703	-58.33740234	+2352	+10.51171875	-5.07568359	-0.81298828	+4.83398438	-10.59082031	+17.99560547	+2336	+7.87060547	-9.38671875	-0.93603516	+56.16210938	+3.51562500	-23.95019531	+1820
+1458240723.10649990	+10.35791016	-5.93701172	-1.10742188	+49.30664063	-3.44970703	-58.33740234	+2344	+10.50292969	-5.08447266	-0.81738281	+4.79003906	-10.59082031	+17.95166016	+2328	+7.86621094	-9.39111328	-0.92724609	+56.16210938	+3.58154297	-24.03808594	+1812
+1458240723.11069990	+10.35351563	-5.94580078	-1.10742188	+49.26269531	-3.44970703	-58.33740234	+2336	+10.49853516	-5.08886719	-0.82177734	+4.74609375	-10.59082031	+17.95166016	+2316	+7.86621094	-9.39550781	-0.92285156	+56.16210938	+3.62548828	-24.10400391	+1800
+1458240723.11490010	+10.34912109	-5.95458984	-1.11181641	+49.24072266	-3.44970703	-58.33740234	+2328	+10.49414063	-5.09765625	-0.82617188	+4.68017578	-10.59082031	+17.92968750	+2308	+7.86181641	-9.39990234	-0.91845703	+56.16210938	+3.66943359	-24.14794922	+1792
+1458240723.11900000	+10.34472656	-5.96777344	-1.11621094	+49.19677734	-3.44970703	-58.33740234	+2320	+10.48535156	-5.10644531	-0.83056641	+4.63623047	-10.59082031	+17.90771484	+2296	+7.85742188	-9.40869141	-0.91406250	+56.16210938	+3.73535156	-24.23583984	+1784
+1458240723.12319990	+10.34033203	-5.97656250	-1.11621094	+49.17480469	-3.44970703	-58.33740234	+2312	+10.48095703	-5.11523438	-0.83056641	+4.59228516	-10.59082031	+17.88574219	+2288	+7.85302734	-9.40869141	-0.90527344	+56.16210938	+3.77929688	-24.27978516	+1776
+1458240723.12739990	+10.33593750	-5.98535156	-1.12060547	+49.15283203	-3.44970703	-58.31542969	+2304	+10.47656250	-5.11962891	-0.83496094	+4.54833984	-10.56884766	+17.88574219	+2276	+7.84863281	-9.41308594	-0.90087891	+56.16210938	+3.82324219	-24.32373047	+1768
+1458240723.13150000	+10.32714844	-5.99414063	-1.12500000	+49.10888672	-3.44970703	-58.29345703	+2296	+10.46777344	-5.12841797	-0.83935547	+4.50439453	-10.56884766	+17.88574219	+2268	+7.84863281	-9.41748047	-0.89648438	+56.16210938	+3.88916016	-24.36767578	+1760
+1458240723.13570000	+10.32275391	-6.00292969	-1.12500000	+49.08691406	-3.47167969	-58.27148438	+2288	+10.46337891	-5.13281250	-0.83935547	+4.46044922	-10.56884766	+17.88574219	+2260	+7.84423828	-9.42187500	-0.89208984	+56.18408203	+3.91113281	-24.38964844	+1752
+1458240723.13990000	+10.31396484	-6.00732422	-1.12939453	+49.06494141	-3.47167969	-58.24951172	+2280	+10.45458984	-5.14160156	-0.84375000	+4.41650391	-10.54687500	+17.88574219	+2252	+7.83544922	-9.42626953	-0.88769531	+56.18408203	+3.95507813	-24.41162109	+1748
+1458240723.14400010	+10.30957031	-6.01611328	-1.13378906	+49.04296875	-3.47167969	-58.22753906	+2272	+10.45019531	-5.14599609	-0.84375000	+4.37255859	-10.52490234	+17.88574219	+2244	+7.83105469	-9.42626953	-0.88769531	+56.18408203	+3.99902344	-24.41162109	+1740
+1458240723.14820000	+10.30078125	-6.02050781	-1.13378906	+49.04296875	-3.47167969	-58.20556641	+2264	+10.44140625	-5.15039063	-0.84814453	+4.32861328	-10.52490234	+17.88574219	+2236	+7.82226563	-9.43066406	-0.88330078	+56.16210938	+4.02099609	-24.41162109	+1736
+1458240723.15229990	+10.29199219	-6.02929688	-1.13818359	+49.02099609	-3.44970703	-58.18359375	+2260	+10.43261719	-5.15917969	-0.84814453	+4.28466797	-10.50292969	+17.88574219	+2228	+7.81347656	-9.43505859	-0.88330078	+56.14013672	+4.06494141	-24.38964844	+1732
+1458240723.15650010	+10.28320313	-6.03369141	-1.13818359	+48.99902344	-3.44970703	-58.16162109	+2252	+10.42822266	-5.16357422	-0.85253906	+4.24072266	-10.48095703	+17.88574219	+2220	+7.80029297	-9.44384766	-0.88330078	+56.11816406	+4.08691406	-24.34570313	+1728
+1458240723.16070010	+10.27441406	-6.03808594	-1.14257813	+48.99902344	-3.42773438	-58.11767578	+2244	+10.41943359	-5.16796875	-0.85253906	+4.19677734	-10.43701172	+17.88574219	+2212	+7.78710938	-9.44824219	-0.88769531	+56.07421875	+4.10888672	-24.27978516	+1724
+1458240723.16479990	+10.26562500	-6.04248047	-1.14257813	+48.99902344	-3.42773438	-58.09570313	+2236	+10.41064453	-5.17675781	-0.85253906	+4.15283203	-10.41503906	+17.88574219	+2204	+7.76953125	-9.45703125	-0.89208984	+56.03027344	+4.13085938	-24.21386719	+1720
+1458240723.16899990	+10.25683594	-6.04687500	-1.14257813	+48.99902344	-3.40576172	-58.07373047	+2232	+10.40185547	-5.18115234	-0.85693359	+4.13085938	-10.39306641	+17.90771484	+2200	+7.75634766	-9.46142578	-0.89648438	+55.98632813	+4.15283203	-24.14794922	+1716
+1458240723.17319990	+10.24365234	-6.05126953	-1.14257813	+48.99902344	-3.38378906	-58.05175781	+2224	+10.38867188	-5.18554688	-0.85693359	+4.08691406	-10.34912109	+17.90771484	+2192	+7.73437500	-9.47021484	-0.90087891	+55.92041016	+4.15283203	-24.03808594	+1716
+1458240723.17730000	+10.23046875	-6.05566406	-1.14697266	+48.99902344	-3.38378906	-58.02978516	+2216	+10.37988281	-5.18994141	-0.85693359	+4.06494141	-10.32714844	+17.90771484	+2188	+7.71679688	-9.47900391	-0.90966797	+55.85449219	+4.15283203	-23.95019531	+1712
+1458240723.18150000	+10.22167969	-6.06005859	-1.14697266	+49.02099609	-3.36181641	-58.00781250	+2208	+10.37109375	-5.19433594	-0.85693359	+4.02099609	-10.30517578	+17.90771484	+2180	+7.69482422	-9.48339844	-0.91406250	+55.78857422	+4.17480469	-23.86230469	+1712
+1458240723.18569990	+10.20849609	-6.06005859	-1.14697266	+49.02099609	-3.33984375	-57.98583984	+2200	+10.36230469	-5.19873047	-0.85693359	+3.99902344	-10.28320313	+17.90771484	+2172	+7.67285156	-9.49218750	-0.92285156	+55.72265625	+4.17480469	-23.77441406	+1708
+1458240723.18980000	+10.19970703	-6.06445313	-1.14257813	+49.04296875	-3.33984375	-57.98583984	+2192	+10.34912109	-5.20312500	-0.85693359	+3.97705078	-10.26123047	+17.90771484	+2168	+7.65527344	-9.50097656	-0.92724609	+55.65673828	+4.19677734	-23.68652344	+1704
+1458240723.19400000	+10.18652344	-6.06884766	-1.14257813	+49.04296875	-3.31787109	-57.96386719	+2188	+10.34033203	-5.20751953	-0.85693359	+3.93310547	-10.23925781	+17.92968750	+2160	+7.63769531	-9.50976563	-0.93164063	+55.61279297	+4.19677734	-23.59863281	+1700
+1458240723.19820000	+10.17333984	-6.07324219	-1.14257813	+49.06494141	-3.31787109	-57.94189453	+2180	+10.33154297	-5.21191406	-0.85693359	+3.91113281	-10.23925781	+17.92968750	+2156	+7.62011719	-9.51416016	-0.93603516	+55.56884766	+4.19677734	-23.53271484	+1692
+1458240723.20230010	+10.16455078	-6.07324219	-1.14257813	+49.08691406	-3.31787109	-57.91992188	+2172	+10.31835938	-5.21630859	-0.85693359	+3.88916016	-10.23925781	+17.92968750	+2148	+7.60693359	-9.52294922	-0.94042969	+55.54687500	+4.21875000	-23.48876953	+1684
+1458240723.20650010	+10.15576172	-6.07763672	-1.14257813	+49.10888672	-3.33984375	-57.91992188	+2164	+10.30957031	-5.21630859	-0.85693359	+3.88916016	-10.21728516	+17.95166016	+2140	+7.59375000	-9.52734375	-0.94042969	+55.52490234	+4.21875000	-23.46679688	+1676
+1458240723.21070000	+10.14697266	-6.07763672	-1.14257813	+49.13085938	-3.36181641	-57.89794922	+2156	+10.30078125	-5.22070313	-0.85693359	+3.86718750	-10.21728516	+17.97363281	+2132	+7.58496094	-9.52734375	-0.94042969	+55.52490234	+4.24072266	-23.44482422	+1668
+1458240723.21479990	+10.13818359	-6.08203125	-1.14697266	+49.15283203	-3.36181641	-57.87597656	+2152	+10.29199219	-5.22509766	-0.85693359	+3.84521484	-10.23925781	+17.97363281	+2128	+7.57617188	-9.53173828	-0.93603516	+55.54687500	+4.26269531	-23.44482422	+1660
+1458240723.21900010	+10.12939453	-6.08642578	-1.14697266	+49.17480469	-3.38378906	-57.85400391	+2144	+10.28320313	-5.22509766	-0.85693359	+3.82324219	-10.23925781	+17.99560547	+2120	+7.56738281	-9.53173828	-0.93164063	+55.56884766	+4.30664063	-23.46679688	+1652
+1458240723.22309990	+10.12060547	-6.09082031	-1.14697266	+49.17480469	-3.40576172	-57.83203125	+2140	+10.27441406	-5.22949219	-0.85693359	+3.80126953	-10.21728516	+18.01757813	+2112	+7.56298828	-9.53613281	-0.93164063	+55.61279297	+4.32861328	-23.46679688	+1644
+1458240723.22729990	+10.11181641	-6.09521484	-1.15136719	+49.19677734	-3.42773438	-57.78808594	+2132	+10.26562500	-5.23388672	-0.85693359	+3.77929688	-10.23925781	+18.03955078	+2104	+7.55859375	-9.53613281	-0.92285156	+55.65673828	+4.37255859	-23.51074219	+1640
+1458240723.23149990	+10.10302734	-6.09521484	-1.15136719	+49.21875000	-3.44970703	-57.74414063	+2128	+10.25244141	-5.23388672	-0.85693359	+3.77929688	-10.21728516	+18.08349609	+2100	+7.55419922	-9.53613281	-0.91845703	+55.70068359	+4.39453125	-23.53271484	+1632
+1458240723.23560000	+10.09423828	-6.09960938	-1.15576172	+49.26269531	-3.47167969	-57.72216797	+2124	+10.24365234	-5.23828125	-0.86132813	+3.75732422	-10.21728516	+18.10546875	+2092	+7.54980469	-9.53613281	-0.91845703	+55.74462891	+4.43847656	-23.55468750	+1624
+1458240723.23980000	+10.08544922	-6.09960938	-1.15576172	+49.28466797	-3.49365234	-57.67822266	+2120	+10.23486328	-5.23828125	-0.86132813	+3.73535156	-10.19531250	+18.12744141	+2084	+7.54541016	-9.53613281	-0.90966797	+55.81054688	+4.46044922	-23.59863281	+1620
+1458240723.24400000	+10.07666016	-6.10400391	-1.16015625	+49.30664063	-3.51562500	-57.65625000	+2116	+10.22607422	-5.24267578	-0.86572266	+3.71337891	-10.19531250	+18.14941406	+2080	+7.54541016	-9.53613281	-0.90966797	+55.85449219	+4.50439453	-23.62060547	+1616
+1458240723.24810000	+10.07226563	-6.10839844	-1.16455078	+49.35058594	-3.53759766	-57.61230469	+2112	+10.21289063	-5.24707031	-0.86572266	+3.71337891	-10.19531250	+18.17138672	+2072	+7.54101563	-9.53613281	-0.90527344	+55.89843750	+4.52636719	-23.64257813	+1608
+1458240723.25230000	+10.06347656	-6.11279297	-1.16455078	+49.37255859	-3.53759766	-57.56835938	+2108	+10.20410156	-5.24707031	-0.86572266	+3.71337891	-10.17333984	+18.19335938	+2064	+7.53222656	-9.53613281	-0.90087891	+55.94238281	+4.57031250	-23.68652344	+1608
+1458240723.25650000	+10.05468750	-6.11279297	-1.16894531	+49.41650391	-3.55957031	-57.54638672	+2104	+10.19531250	-5.25146484	-0.87011719	+3.69140625	-10.17333984	+18.21533203	+2060	+7.52783203	-9.54052734	-0.89648438	+55.98632813	+4.59228516	-23.70849609	+1604
+1458240723.26060010	+10.04150391	-6.11718750	-1.17333984	+49.46044922	-3.58154297	-57.50244141	+2100	+10.18212891	-5.25585938	-0.87011719	+3.69140625	-10.15136719	+18.23730469	+2052	+7.52343750	-9.54052734	-0.89648438	+56.03027344	+4.61425781	-23.70849609	+1600
+1458240723.26480010	+10.03271484	-6.11718750	-1.17333984	+49.50439453	-3.58154297	-57.48046875	+2096	+10.17333984	-5.25585938	-0.87451172	+3.69140625	-10.12939453	+18.23730469	+2048	+7.51464844	-9.54492188	-0.89648438	+56.05224609	+4.63623047	-23.73046875	+1596
+1458240723.26900010	+10.02392578	-6.12158203	-1.17773438	+49.54833984	-3.60351563	-57.45849609	+2092	+10.16015625	-5.26025391	-0.87451172	+3.69140625	-10.12939453	+18.25927734	+2040	+7.50146484	-9.54492188	-0.90087891	+56.07421875	+4.65820313	-23.73046875	+1596
+1458240723.27309990	+10.01074219	-6.12158203	-1.17773438	+49.59228516	-3.60351563	-57.43652344	+2084	+10.15136719	-5.26025391	-0.87890625	+3.71337891	-10.10742188	+18.25927734	+2032	+7.48828125	-9.54931641	-0.90087891	+56.09619141	+4.65820313	-23.73046875	+1592
+1458240723.27729990	+10.00195313	-6.12158203	-1.17773438	+49.65820313	-3.60351563	-57.43652344	+2080	+10.13818359	-5.26025391	-0.87890625	+3.73535156	-10.10742188	+18.25927734	+2028	+7.47509766	-9.55371094	-0.90527344	+56.07421875	+4.65820313	-23.73046875	+1592
+1458240723.28150010	+9.98876953	-6.12158203	-1.17773438	+49.70214844	-3.60351563	-57.43652344	+2076	+10.12939453	-5.26464844	-0.87890625	+3.73535156	-10.10742188	+18.23730469	+2020	+7.46191406	-9.55810547	-0.90966797	+56.07421875	+4.65820313	-23.70849609	+1592
+1458240723.28559990	+9.97558594	-6.12597656	-1.17773438	+49.76806641	-3.60351563	-57.43652344	+2068	+10.11621094	-5.26464844	-0.87890625	+3.75732422	-10.12939453	+18.21533203	+2012	+7.44433594	-9.56689453	-0.91845703	+56.05224609	+4.65820313	-23.68652344	+1592
+1458240723.28979990	+9.96679688	-6.12597656	-1.17773438	+49.81201172	-3.60351563	-57.43652344	+2064	+10.10742188	-5.26904297	-0.87890625	+3.80126953	-10.12939453	+18.19335938	+2004	+7.42675781	-9.57568359	-0.92285156	+56.03027344	+4.63623047	-23.66455078	+1592
+1458240723.29399990	+9.95361328	-6.12597656	-1.17773438	+49.87792969	-3.60351563	-57.45849609	+2056	+10.09863281	-5.26904297	-0.87890625	+3.82324219	-10.15136719	+18.19335938	+2000	+7.40917969	-9.58007813	-0.93164063	+56.00830078	+4.61425781	-23.64257813	+1588
+1458240723.29810000	+9.94042969	-6.13037109	-1.17773438	+49.92187500	-3.60351563	-57.45849609	+2052	+10.08544922	-5.26904297	-0.87890625	+3.84521484	-10.15136719	+18.17138672	+1992	+7.39160156	-9.58886719	-0.93603516	+55.98632813	+4.59228516	-23.62060547	+1588
+1458240723.30230000	+9.93164063	-6.13037109	-1.17773438	+49.96582031	-3.60351563	-57.48046875	+2044	+10.07666016	-5.26904297	-0.87890625	+3.86718750	-10.17333984	+18.14941406	+1988	+7.37402344	-9.59326172	-0.94482422	+55.98632813	+4.57031250	-23.59863281	+1584
+1458240723.30640010	+9.91845703	-6.13037109	-1.17773438	+50.03173828	-3.60351563	-57.50244141	+2036	+10.06347656	-5.27343750	-0.87890625	+3.91113281	-10.19531250	+18.12744141	+1980	+7.36083984	-9.60205078	-0.94921875	+55.96435547	+4.54833984	-23.57666016	+1584
+1458240723.31060000	+9.90966797	-6.13037109	-1.17773438	+50.05371094	-3.62548828	-57.54638672	+2032	+10.05468750	-5.27343750	-0.87890625	+3.93310547	-10.21728516	+18.08349609	+1976	+7.34326172	-9.60644531	-0.95361328	+55.96435547	+4.54833984	-23.57666016	+1576
+1458240723.31480000	+9.90087891	-6.13037109	-1.17773438	+50.09765625	-3.60351563	-57.56835938	+2024	+10.04589844	-5.27343750	-0.87890625	+3.95507813	-10.23925781	+18.06152344	+1968	+7.33007813	-9.61083984	-0.95361328	+55.96435547	+4.52636719	-23.57666016	+1572
+1458240723.31890010	+9.88769531	-6.13476563	-1.17773438	+50.14160156	-3.60351563	-57.59033203	+2016	+10.03710938	-5.27783203	-0.87451172	+3.97705078	-10.26123047	+18.03955078	+1964	+7.31689453	-9.61523438	-0.95800781	+55.96435547	+4.52636719	-23.57666016	+1568
+1458240723.32310010	+9.87890625	-6.13476563	-1.17773438	+50.16357422	-3.60351563	-57.61230469	+2012	+10.02832031	-5.27783203	-0.87451172	+3.97705078	-10.28320313	+18.01757813	+1956	+7.30810547	-9.61962891	-0.95361328	+55.96435547	+4.52636719	-23.57666016	+1560
+1458240723.32730010	+9.87011719	-6.13916016	-1.17773438	+50.18554688	-3.60351563	-57.61230469	+2004	+10.01953125	-5.28222656	-0.87451172	+3.97705078	-10.28320313	+17.99560547	+1952	+7.30371094	-9.62402344	-0.95361328	+56.00830078	+4.52636719	-23.57666016	+1556
+1458240723.33139990	+9.86572266	-6.13916016	-1.17773438	+50.20751953	-3.60351563	-57.63427734	+2000	+10.01074219	-5.28222656	-0.87451172	+3.99902344	-10.30517578	+17.97363281	+1948	+7.29492188	-9.62402344	-0.94921875	+56.05224609	+4.52636719	-23.59863281	+1548
+1458240723.33559990	+9.85693359	-6.14355469	-1.17773438	+50.20751953	-3.58154297	-57.63427734	+1992	+10.00195313	-5.28662109	-0.87451172	+3.97705078	-10.30517578	+17.97363281	+1940	+7.29052734	-9.62402344	-0.94921875	+56.09619141	+4.54833984	-23.62060547	+1544
+1458240723.33979990	+9.84814453	-6.14355469	-1.18212891	+50.20751953	-3.58154297	-57.63427734	+1988	+9.99316406	-5.28662109	-0.87890625	+3.97705078	-10.30517578	+17.97363281	+1936	+7.28613281	-9.62402344	-0.94482422	+56.16210938	+4.54833984	-23.62060547	+1536
+1458240723.34390000	+9.84375000	-6.14794922	-1.18212891	+50.20751953	-3.55957031	-57.65625000	+1980	+9.98437500	-5.28662109	-0.87890625	+3.97705078	-10.30517578	+17.95166016	+1928	+7.28613281	-9.62402344	-0.93603516	+56.22802734	+4.59228516	-23.64257813	+1532
+1458240723.34809990	+9.83496094	-6.15234375	-1.18212891	+50.20751953	-3.53759766	-57.65625000	+1976	+9.97998047	-5.29101563	-0.87890625	+3.95507813	-10.30517578	+17.92968750	+1924	+7.28173828	-9.62402344	-0.93164063	+56.29394531	+4.61425781	-23.66455078	+1528
+1458240723.35229990	+9.83056641	-6.15673828	-1.18212891	+50.18554688	-3.51562500	-57.65625000	+1972	+9.97119141	-5.29541016	-0.87890625	+3.93310547	-10.28320313	+17.92968750	+1916	+7.28173828	-9.62402344	-0.92285156	+56.33789063	+4.63623047	-23.66455078	+1528
+1458240723.35640000	+9.82177734	-6.15673828	-1.18652344	+50.16357422	-3.49365234	-57.65625000	+1964	+9.96679688	-5.29541016	-0.87890625	+3.91113281	-10.26123047	+17.90771484	+1912	+7.27734375	-9.62402344	-0.91845703	+56.40380859	+4.68017578	-23.66455078	+1524
+1458240723.36060000	+9.81738281	-6.16113281	-1.18652344	+50.14160156	-3.44970703	-57.65625000	+1960	+9.95800781	-5.29980469	-0.88330078	+3.86718750	-10.23925781	+17.88574219	+1904	+7.27734375	-9.62402344	-0.91406250	+56.44775391	+4.70214844	-23.66455078	+1520
+1458240723.36480000	+9.81298828	-6.16552734	-1.18652344	+50.11962891	-3.40576172	-57.63427734	+1956	+9.95361328	-5.29980469	-0.88769531	+3.82324219	-10.19531250	+17.88574219	+1900	+7.27294922	-9.61962891	-0.90966797	+56.51367188	+4.74609375	-23.64257813	+1520
+1458240723.36890010	+9.80859375	-6.16552734	-1.19091797	+50.09765625	-3.36181641	-57.63427734	+1948	+9.94921875	-5.30419922	-0.88769531	+3.80126953	-10.15136719	+17.86376953	+1892	+7.26855469	-9.61962891	-0.90527344	+56.55761719	+4.76806641	-23.62060547	+1516
+1458240723.37310000	+9.80419922	-6.16992188	-1.19091797	+50.05371094	-3.31787109	-57.63427734	+1944	+9.94482422	-5.30419922	-0.88769531	+3.75732422	-10.12939453	+17.84179688	+1884	+7.26855469	-9.61962891	-0.90087891	+56.60156250	+4.79003906	-23.59863281	+1516
+1458240723.37730000	+9.79541016	-6.17431641	-1.19091797	+50.03173828	-3.27392578	-57.63427734	+1940	+9.94042969	-5.30859375	-0.89208984	+3.71337891	-10.08544922	+17.81982422	+1880	+7.25976563	-9.61962891	-0.89648438	+56.62353516	+4.81201172	-23.57666016	+1516
+1458240723.38140010	+9.79101563	-6.17431641	-1.19091797	+49.98779297	-3.20800781	-57.63427734	+1932	+9.93603516	-5.30859375	-0.89208984	+3.66943359	-10.04150391	+17.79785156	+1872	+7.25537109	-9.61962891	-0.89648438	+56.62353516	+4.85595703	-23.53271484	+1516
+1458240723.38560010	+9.78662109	-6.17871094	-1.19091797	+49.94384766	-3.14208984	-57.63427734	+1928	+9.93164063	-5.31298828	-0.89208984	+3.62548828	-10.01953125	+17.77587891	+1864	+7.24658203	-9.61962891	-0.89208984	+56.62353516	+4.87792969	-23.48876953	+1516
+1458240723.38969990	+9.78222656	-6.17871094	-1.19091797	+49.89990234	-3.09814453	-57.63427734	+1924	+9.92724609	-5.31298828	-0.89648438	+3.58154297	-9.97558594	+17.73193359	+1860	+7.23779297	-9.61962891	-0.89208984	+56.60156250	+4.89990234	-23.42285156	+1512
+1458240723.39389990	+9.77783203	-6.17871094	-1.19531250	+49.85595703	-3.03222656	-57.63427734	+1916	+9.92285156	-5.31738281	-0.89648438	+3.51562500	-9.93164063	+17.70996094	+1852	+7.22900391	-9.61962891	-0.89648438	+56.55761719	+4.89990234	-23.35693359	+1512
+1458240723.39809990	+9.77343750	-6.18310547	-1.19531250	+49.81201172	-2.96630859	-57.63427734	+1912	+9.91845703	-5.31738281	-0.89648438	+3.47167969	-9.88769531	+17.66601563	+1848	+7.21582031	-9.62402344	-0.89648438	+56.51367188	+4.89990234	-23.29101563	+1516
+1458240723.40220000	+9.76904297	-6.18310547	-1.19531250	+49.76806641	-2.90039063	-57.63427734	+1908	+9.91845703	-5.31738281	-0.89648438	+3.42773438	-9.86572266	+17.64404297	+1844	+7.20263672	-9.62402344	-0.90087891	+56.46972656	+4.92187500	-23.20312500	+1516
+1458240723.40640000	+9.76464844	-6.18310547	-1.19531250	+49.72412109	-2.83447266	-57.63427734	+1900	+9.91406250	-5.32177734	-0.89648438	+3.36181641	-9.82177734	+17.60009766	+1836	+7.18945313	-9.62841797	-0.90527344	+56.40380859	+4.89990234	-23.13720703	+1512
+1458240723.41059990	+9.76025391	-6.18310547	-1.19531250	+49.68017578	-2.76855469	-57.65625000	+1896	+9.91406250	-5.32177734	-0.89648438	+3.31787109	-9.79980469	+17.57812500	+1832	+7.17626953	-9.62841797	-0.90966797	+56.33789063	+4.89990234	-23.07128906	+1512
+1458240723.41470000	+9.75585938	-6.18750000	-1.19091797	+49.61425781	-2.72460938	-57.65625000	+1892	+9.91406250	-5.32177734	-0.89648438	+3.27392578	-9.77783203	+17.53417969	+1828	+7.16748047	-9.62841797	-0.90966797	+56.27197266	+4.89990234	-23.00537109	+1512
+1458240723.41890000	+9.75146484	-6.18750000	-1.19091797	+49.57031250	-2.65869141	-57.67822266	+1884	+9.90966797	-5.32177734	-0.89648438	+3.20800781	-9.75585938	+17.49023438	+1824	+7.15429688	-9.62841797	-0.91406250	+56.18408203	+4.89990234	-22.93945313	+1512
+1458240723.42310000	+9.75146484	-6.18750000	-1.19091797	+49.50439453	-2.61474609	-57.67822266	+1880	+9.90966797	-5.32617188	-0.89648438	+3.16406250	-9.73388672	+17.46826172	+1820	+7.14111328	-9.63281250	-0.91845703	+56.09619141	+4.87792969	-22.87353516	+1508
+1458240723.42720010	+9.74707031	-6.18750000	-1.19091797	+49.46044922	-2.57080078	-57.67822266	+1876	+9.90966797	-5.32617188	-0.89648438	+3.09814453	-9.71191406	+17.44628906	+1816	+7.13232422	-9.63281250	-0.92285156	+56.03027344	+4.87792969	-22.80761719	+1504
+1458240723.43140010	+9.74707031	-6.18750000	-1.18652344	+49.39453125	-2.52685547	-57.70019531	+1872	+9.90966797	-5.32617188	-0.89648438	+3.03222656	-9.68994141	+17.40234375	+1816	+7.12353516	-9.62841797	-0.92285156	+55.96435547	+4.85595703	-22.76367188	+1500
+1458240723.43560000	+9.74267578	-6.18750000	-1.18652344	+49.35058594	-2.48291016	-57.70019531	+1864	+9.90527344	-5.32617188	-0.89648438	+2.98828125	-9.68994141	+17.38037109	+1812	+7.11474609	-9.62841797	-0.92285156	+55.89843750	+4.83398438	-22.71972656	+1496
+1458240723.43969990	+9.74267578	-6.19189453	-1.18652344	+49.28466797	-2.46093750	-57.70019531	+1860	+9.90527344	-5.33056641	-0.89648438	+2.92236328	-9.66796875	+17.35839844	+1812	+7.11035156	-9.62841797	-0.92285156	+55.85449219	+4.81201172	-22.67578125	+1492
+1458240723.44390010	+9.74267578	-6.19189453	-1.18652344	+49.21875000	-2.43896484	-57.72216797	+1856	+9.90527344	-5.33056641	-0.89648438	+2.85644531	-9.66796875	+17.33642578	+1808	+7.10595703	-9.62402344	-0.92285156	+55.81054688	+4.81201172	-22.65380859	+1488
+1458240723.44810010	+9.74267578	-6.19189453	-1.18212891	+49.17480469	-2.41699219	-57.72216797	+1856	+9.90966797	-5.33056641	-0.89208984	+2.76855469	-9.66796875	+17.31445313	+1808	+7.10595703	-9.61962891	-0.91845703	+55.78857422	+4.79003906	-22.65380859	+1484
+1458240723.45219990	+9.73828125	-6.19189453	-1.18212891	+49.10888672	-2.39501953	-57.72216797	+1852	+9.90966797	-5.33056641	-0.89208984	+2.68066406	-9.66796875	+17.31445313	+1804	+7.10156250	-9.61523438	-0.91845703	+55.76660156	+4.79003906	-22.65380859	+1480
+1458240723.45639990	+9.74267578	-6.19628906	-1.18212891	+49.04296875	-2.39501953	-57.74414063	+1848	+9.90966797	-5.33496094	-0.89208984	+2.57080078	-9.66796875	+17.29248047	+1804	+7.10595703	-9.61083984	-0.91406250	+55.74462891	+4.79003906	-22.65380859	+1480
+1458240723.46050000	+9.74267578	-6.19628906	-1.17773438	+48.97705078	-2.37304688	-57.74414063	+1844	+9.90966797	-5.33496094	-0.88769531	+2.43896484	-9.66796875	+17.29248047	+1804	+7.10595703	-9.60644531	-0.90966797	+55.72265625	+4.79003906	-22.65380859	+1476
+1458240723.46470000	+9.74267578	-6.19628906	-1.17773438	+48.88916016	-2.37304688	-57.74414063	+1844	+9.91406250	-5.33935547	-0.88769531	+2.32910156	-9.66796875	+17.27050781	+1800	+7.11035156	-9.60205078	-0.90527344	+55.72265625	+4.76806641	-22.67578125	+1476
+1458240723.46890000	+9.74267578	-6.20068359	-1.17773438	+48.82324219	-2.37304688	-57.74414063	+1840	+9.91406250	-5.33935547	-0.88769531	+2.19726563	-9.68994141	+17.27050781	+1800	+7.11035156	-9.59326172	-0.89648438	+55.70068359	+4.76806641	-22.67578125	+1480
+1458240723.47300000	+9.74267578	-6.20068359	-1.17333984	+48.73535156	-2.37304688	-57.76611328	+1840	+9.91845703	-5.34375000	-0.88330078	+2.04345703	-9.71191406	+17.27050781	+1796	+7.11474609	-9.58886719	-0.89208984	+55.70068359	+4.74609375	-22.69775391	+1480
+1458240723.47720000	+9.74707031	-6.20507813	-1.17333984	+48.62548828	-2.37304688	-57.76611328	+1840	+9.92285156	-5.34814453	-0.88330078	+1.88964844	-9.73388672	+17.27050781	+1796	+7.11914063	-9.58447266	-0.88769531	+55.67871094	+4.74609375	-22.71972656	+1480
+1458240723.48140000	+9.74707031	-6.20947266	-1.16894531	+48.53759766	-2.37304688	-57.76611328	+1840	+9.92724609	-5.34814453	-0.87890625	+1.77978516	-9.75585938	+17.27050781	+1796	+7.11914063	-9.58007813	-0.88330078	+55.65673828	+4.74609375	-22.74169922	+1484
+1458240723.48550010	+9.75146484	-6.21386719	-1.16894531	+48.38378906	-2.37304688	-57.78808594	+1840	+9.93164063	-5.35253906	-0.87451172	+1.62597656	-9.79980469	+17.27050781	+1792	+7.12353516	-9.57568359	-0.87451172	+55.63476563	+4.74609375	-22.76367188	+1484
+1458240723.48970010	+9.75585938	-6.21826172	-1.16455078	+48.25195313	-2.37304688	-57.81005859	+1840	+9.93603516	-5.35693359	-0.87451172	+1.49414063	-9.82177734	+17.27050781	+1792	+7.12353516	-9.57128906	-0.87011719	+55.61279297	+4.74609375	-22.80761719	+1488
+1458240723.49390010	+9.75585938	-6.22265625	-1.16015625	+48.12011719	-2.39501953	-57.81005859	+1840	+9.94042969	-5.36132813	-0.87011719	+1.38427734	-9.84375000	+17.24853516	+1788	+7.12792969	-9.56689453	-0.86572266	+55.56884766	+4.72412109	-22.80761719	+1492
+1458240723.49799990	+9.76025391	-6.22705078	-1.15576172	+47.94433594	-2.39501953	-57.83203125	+1844	+9.94482422	-5.36572266	-0.87011719	+1.25244141	-9.86572266	+17.24853516	+1788	+7.12792969	-9.56250000	-0.86572266	+55.50292969	+4.70214844	-22.82958984	+1492
+1458240723.50219990	+9.76464844	-6.23144531	-1.15576172	+47.79052734	-2.39501953	-57.85400391	+1844	+9.94482422	-5.36572266	-0.86572266	+1.14257813	-9.88769531	+17.22656250	+1788	+7.12353516	-9.56250000	-0.86132813	+55.43701172	+4.70214844	-22.82958984	+1492
+1458240723.50640010	+9.76464844	-6.23583984	-1.15136719	+47.65869141	-2.39501953	-57.87597656	+1848	+9.94921875	-5.37011719	-0.86572266	+1.03271484	-9.90966797	+17.20458984	+1788	+7.11914063	-9.56250000	-0.86132813	+55.34912109	+4.68017578	-22.82958984	+1496
+1458240723.51050000	+9.76904297	-6.24023438	-1.14697266	+47.52685547	-2.37304688	-57.89794922	+1848	+9.95361328	-5.37451172	-0.86132813	+0.92285156	-9.93164063	+17.18261719	+1788	+7.11474609	-9.56250000	-0.86132813	+55.26123047	+4.65820313	-22.82958984	+1496
+1458240723.51469990	+9.76904297	-6.24462891	-1.14697266	+47.39501953	-2.37304688	-57.91992188	+1852	+9.95800781	-5.37890625	-0.86132813	+0.81298828	-9.95361328	+17.13867188	+1788	+7.11035156	-9.56250000	-0.86572266	+55.15136719	+4.63623047	-22.82958984	+1500
+1458240723.51889990	+9.76904297	-6.24902344	-1.14257813	+47.26318359	-2.32910156	-57.96386719	+1852	+9.95800781	-5.38769531	-0.85693359	+0.70312500	-9.97558594	+17.09472656	+1788	+7.10156250	-9.56250000	-0.86572266	+55.04150391	+4.61425781	-22.82958984	+1500
+1458240723.52300000	+9.77343750	-6.25341797	-1.13818359	+47.15332031	-2.30712891	-57.98583984	+1856	+9.96240234	-5.38769531	-0.85693359	+0.61523438	-9.97558594	+17.07275391	+1788	+7.09277344	-9.56689453	-0.87011719	+54.90966797	+4.59228516	-22.80761719	+1504
+1458240723.52720000	+9.77343750	-6.25781250	-1.13818359	+47.04345703	-2.28515625	-58.00781250	+1856	+9.96240234	-5.39648438	-0.85693359	+0.50537109	-9.97558594	+17.02880859	+1788	+7.08398438	-9.56689453	-0.87011719	+54.79980469	+4.57031250	-22.80761719	+1508
+1458240723.53140000	+9.76904297	-6.26220703	-1.13818359	+46.93359375	-2.26318359	-58.02978516	+1860	+9.96679688	-5.40087891	-0.85253906	+0.41748047	-9.97558594	+17.00683594	+1792	+7.07519531	-9.57128906	-0.87451172	+54.68994141	+4.54833984	-22.78564453	+1508
+1458240723.53550000	+9.76904297	-6.26660156	-1.13378906	+46.84570313	-2.24121094	-58.05175781	+1860	+9.96679688	-5.40527344	-0.85253906	+0.32958984	-9.97558594	+16.96289063	+1792	+7.06640625	-9.57568359	-0.87890625	+54.58007813	+4.52636719	-22.76367188	+1508
+1458240723.53970000	+9.76904297	-6.26660156	-1.13378906	+46.75781250	-2.19726563	-58.09570313	+1864	+9.96679688	-5.40966797	-0.85253906	+0.24169922	-9.97558594	+16.94091797	+1796	+7.05761719	-9.57568359	-0.88330078	+54.47021484	+4.52636719	-22.74169922	+1512
+1458240723.54380010	+9.76904297	-6.27099609	-1.12939453	+46.66992188	-2.17529297	-58.11767578	+1868	+9.96679688	-5.41406250	-0.85253906	+0.15380859	-9.97558594	+16.89697266	+1800	+7.04882813	-9.58007813	-0.88330078	+54.36035156	+4.50439453	-22.74169922	+1512
+1458240723.54800010	+9.76904297	-6.27539063	-1.12939453	+46.60400391	-2.13134766	-58.13964844	+1868	+9.96679688	-5.41406250	-0.85253906	+0.08789063	-9.97558594	+16.87500000	+1800	+7.04003906	-9.58007813	-0.88330078	+54.27246094	+4.50439453	-22.71972656	+1508
+1458240723.55220010	+9.76904297	-6.27539063	-1.12939453	+46.51611328	-2.10937500	-58.16162109	+1872	+9.97119141	-5.41845703	-0.85253906	+0.02197266	-9.97558594	+16.83105469	+1804	+7.03564453	-9.58447266	-0.88769531	+54.18457031	+4.50439453	-22.71972656	+1508
+1458240723.55629990	+9.76904297	-6.27978516	-1.12939453	+46.45019531	-2.06542969	-58.18359375	+1872	+9.97119141	-5.42285156	-0.85253906	-0.06591797	-9.95361328	+16.80908203	+1804	+7.02685547	-9.58447266	-0.88769531	+54.11865234	+4.52636719	-22.71972656	+1508
+1458240723.56049990	+9.76904297	-6.28417969	-1.12939453	+46.38427734	-2.02148438	-58.20556641	+1876	+9.97119141	-5.42724609	-0.85253906	-0.10986328	-9.93164063	+16.78710938	+1808	+7.02246094	-9.58447266	-0.88330078	+54.05273438	+4.52636719	-22.69775391	+1504
+1458240723.56469990	+9.76904297	-6.28857422	-1.12939453	+46.34033203	-1.99951172	-58.20556641	+1876	+9.97119141	-5.42724609	-0.85693359	-0.15380859	-9.90966797	+16.76513672	+1812	+7.02246094	-9.58447266	-0.88330078	+54.03076172	+4.54833984	-22.69775391	+1504
+1458240723.56880000	+9.76464844	-6.28857422	-1.12939453	+46.27441406	-1.97753906	-58.22753906	+1880	+9.97119141	-5.43164063	-0.85693359	-0.21972656	-9.88769531	+16.76513672	+1812	+7.02246094	-9.58447266	-0.87890625	+54.00878906	+4.57031250	-22.71972656	+1500
+1458240723.57300000	+9.76464844	-6.29296875	-1.12939453	+46.23046875	-1.93359375	-58.22753906	+1880	+9.96679688	-5.43164063	-0.85693359	-0.26367188	-9.86572266	+16.74316406	+1812	+7.01806641	-9.58447266	-0.87890625	+53.98681641	+4.59228516	-22.71972656	+1500
+1458240723.57719990	+9.76464844	-6.29736328	-1.12939453	+46.18652344	-1.91162109	-58.24951172	+1884	+9.96679688	-5.43603516	-0.86132813	-0.28564453	-9.84375000	+16.72119141	+1816	+7.02246094	-9.58007813	-0.87451172	+53.98681641	+4.63623047	-22.71972656	+1496
+1458240723.58130000	+9.76464844	-6.29736328	-1.12939453	+46.14257813	-1.86767578	-58.24951172	+1884	+9.96679688	-5.43603516	-0.86132813	-0.32958984	-9.82177734	+16.72119141	+1816	+7.02246094	-9.58007813	-0.87011719	+53.98681641	+4.65820313	-22.74169922	+1496
+1458240723.58550000	+9.76464844	-6.30175781	-1.12939453	+46.12060547	-1.84570313	-58.24951172	+1888	+9.96679688	-5.44042969	-0.86132813	-0.35156250	-9.79980469	+16.69921875	+1816	+7.02246094	-9.57568359	-0.86132813	+54.00878906	+4.70214844	-22.74169922	+1496
+1458240723.58970000	+9.76464844	-6.30615234	-1.12939453	+46.07666016	-1.80175781	-58.24951172	+1888	+9.96679688	-5.44042969	-0.86132813	-0.37353516	-9.77783203	+16.69921875	+1816	+7.02685547	-9.57568359	-0.85693359	+54.00878906	+4.74609375	-22.76367188	+1500
+1458240723.59380010	+9.76464844	-6.30615234	-1.12939453	+46.05468750	-1.77978516	-58.24951172	+1888	+9.96679688	-5.44042969	-0.86572266	-0.39550781	-9.73388672	+16.67724609	+1816	+7.02685547	-9.57128906	-0.85253906	+54.03076172	+4.76806641	-22.76367188	+1500
+1458240723.59800000	+9.76464844	-6.31054688	-1.12939453	+46.03271484	-1.73583984	-58.24951172	+1892	+9.96679688	-5.44042969	-0.86572266	-0.41748047	-9.71191406	+16.67724609	+1816	+7.03125000	-9.57128906	-0.84814453	+54.05273438	+4.81201172	-22.78564453	+1500
+1458240723.60220000	+9.76464844	-6.31054688	-1.13378906	+46.01074219	-1.71386719	-58.24951172	+1892	+9.96679688	-5.44482422	-0.87011719	-0.41748047	-9.68994141	+16.65527344	+1816	+7.03125000	-9.57128906	-0.84375000	+54.07470703	+4.85595703	-22.78564453	+1504
+1458240723.60630010	+9.76464844	-6.31494141	-1.13378906	+45.98876953	-1.66992188	-58.24951172	+1892	+9.96679688	-5.44482422	-0.87011719	-0.43945313	-9.66796875	+16.63330078	+1816	+7.03564453	-9.56689453	-0.83935547	+54.09667969	+4.89990234	-22.78564453	+1504
+1458240723.61050010	+9.76464844	-6.31494141	-1.13378906	+45.98876953	-1.64794922	-58.24951172	+1896	+9.96679688	-5.44482422	-0.87011719	-0.43945313	-9.64599609	+16.61132813	+1816	+7.03564453	-9.56689453	-0.83496094	+54.11865234	+4.94384766	-22.78564453	+1504
+1458240723.61459990	+9.76464844	-6.31494141	-1.13378906	+45.96679688	-1.62597656	-58.24951172	+1896	+9.96679688	-5.44482422	-0.87011719	-0.43945313	-9.62402344	+16.61132813	+1816	+7.03564453	-9.56689453	-0.83056641	+54.14062500	+4.96582031	-22.78564453	+1508
+1458240723.61879990	+9.76464844	-6.31933594	-1.13378906	+45.96679688	-1.58203125	-58.24951172	+1896	+9.96679688	-5.44921875	-0.87451172	-0.46142578	-9.60205078	+16.58935547	+1816	+7.03564453	-9.56689453	-0.82617188	+54.14062500	+5.00976563	-22.78564453	+1508
+1458240723.62299990	+9.76464844	-6.31933594	-1.13818359	+45.94482422	-1.53808594	-58.24951172	+1896	+9.96679688	-5.44921875	-0.87451172	-0.46142578	-9.58007813	+16.56738281	+1816	+7.03564453	-9.56689453	-0.82177734	+54.14062500	+5.03173828	-22.78564453	+1508
+1458240723.62710000	+9.76025391	-6.31933594	-1.13818359	+45.94482422	-1.51611328	-58.24951172	+1896	+9.96679688	-5.44921875	-0.87451172	-0.46142578	-9.55810547	+16.54541016	+1816	+7.03564453	-9.56689453	-0.82177734	+54.14062500	+5.07568359	-22.78564453	+1508
+1458240723.63130000	+9.76025391	-6.32373047	-1.13818359	+45.92285156	-1.47216797	-58.24951172	+1896	+9.96679688	-5.44921875	-0.87890625	-0.46142578	-9.53613281	+16.52343750	+1816	+7.03125000	-9.56689453	-0.82177734	+54.14062500	+5.09765625	-22.76367188	+1512
+1458240723.63550000	+9.76025391	-6.32373047	-1.13818359	+45.92285156	-1.42822266	-58.24951172	+1896	+9.96679688	-5.45361328	-0.87890625	-0.46142578	-9.51416016	+16.50146484	+1816	+7.03125000	-9.57128906	-0.81738281	+54.11865234	+5.11962891	-22.76367188	+1512
+1458240723.63960000	+9.76025391	-6.32373047	-1.14257813	+45.92285156	-1.38427734	-58.24951172	+1896	+9.96679688	-5.45361328	-0.87890625	-0.46142578	-9.47021484	+16.45751953	+1816	+7.02685547	-9.57128906	-0.81738281	+54.11865234	+5.14160156	-22.74169922	+1512
+1458240723.64380000	+9.75585938	-6.32373047	-1.14257813	+45.92285156	-1.34033203	-58.27148438	+1896	+9.96679688	-5.45361328	-0.87890625	-0.46142578	-9.44824219	+16.43554688	+1812	+7.02246094	-9.57568359	-0.81738281	+54.09667969	+5.16357422	-22.74169922	+1512
+1458240723.64800000	+9.75585938	-6.32812500	-1.14257813	+45.90087891	-1.27441406	-58.27148438	+1896	+9.96679688	-5.45361328	-0.88330078	-0.46142578	-9.42626953	+16.41357422	+1812	+7.02246094	-9.57568359	-0.81738281	+54.07470703	+5.18554688	-22.71972656	+1516
+1458240723.65210010	+9.75585938	-6.32812500	-1.14257813	+45.90087891	-1.23046875	-58.29345703	+1896	+9.96679688	-5.45800781	-0.88330078	-0.46142578	-9.40429688	+16.36962891	+1812	+7.01806641	-9.57568359	-0.81738281	+54.05273438	+5.20751953	-22.71972656	+1516
+1458240723.65630010	+9.75146484	-6.32812500	-1.14697266	+45.90087891	-1.16455078	-58.31542969	+1896	+9.96240234	-5.45800781	-0.88769531	-0.43945313	-9.38232422	+16.34765625	+1812	+7.01367188	-9.58007813	-0.81738281	+54.05273438	+5.20751953	-22.71972656	+1516
+1458240723.66050000	+9.75146484	-6.32812500	-1.14697266	+45.90087891	-1.07666016	-58.31542969	+1896	+9.96240234	-5.45800781	-0.88769531	-0.43945313	-9.33837891	+16.30371094	+1812	+7.01367188	-9.58447266	-0.81738281	+54.03076172	+5.22949219	-22.71972656	+1516
+1458240723.66459990	+9.74707031	-6.33251953	-1.15136719	+45.90087891	-1.01074219	-58.33740234	+1896	+9.96240234	-5.46240234	-0.89208984	-0.43945313	-9.31640625	+16.25976563	+1812	+7.00927734	-9.58447266	-0.82177734	+54.00878906	+5.25146484	-22.69775391	+1516
+1458240723.66880010	+9.74707031	-6.33251953	-1.15136719	+45.92285156	-0.92285156	-58.33740234	+1896	+9.96240234	-5.46240234	-0.89208984	-0.41748047	-9.27246094	+16.21582031	+1812	+7.00927734	-9.58886719	-0.81738281	+54.00878906	+5.27343750	-22.69775391	+1516
+1458240723.67300010	+9.74707031	-6.33691406	-1.15576172	+45.92285156	-0.83496094	-58.35937500	+1896	+9.96240234	-5.46240234	-0.89648438	-0.39550781	-9.22851563	+16.17187500	+1816	+7.00488281	-9.58886719	-0.81738281	+53.98681641	+5.29541016	-22.71972656	+1516
+1458240723.67709990	+9.74267578	-6.33691406	-1.15576172	+45.92285156	-0.74707031	-58.38134766	+1896	+9.96240234	-5.46679688	-0.89648438	-0.39550781	-9.20654297	+16.12792969	+1816	+7.00488281	-9.59326172	-0.81738281	+53.98681641	+5.33935547	-22.71972656	+1516
+1458240723.68129990	+9.74267578	-6.34130859	-1.16015625	+45.94482422	-0.68115234	-58.40332031	+1892	+9.95800781	-5.46679688	-0.90087891	-0.37353516	-9.16259766	+16.08398438	+1816	+7.00048828	-9.59326172	-0.81738281	+53.98681641	+5.36132813	-22.74169922	+1516
+1458240723.68549990	+9.74267578	-6.34130859	-1.16015625	+45.96679688	-0.59326172	-58.42529297	+1892	+9.95800781	-5.47119141	-0.90527344	-0.35156250	-9.11865234	+16.01806641	+1816	+7.00048828	-9.59765625	-0.81298828	+53.98681641	+5.42724609	-22.76367188	+1516
+1458240723.68960000	+9.74267578	-6.34570313	-1.16455078	+45.96679688	-0.50537109	-58.44726563	+1892	+9.95800781	-5.47558594	-0.90966797	-0.32958984	-9.07470703	+15.97412109	+1816	+7.00048828	-9.60205078	-0.80859375	+54.00878906	+5.49316406	-22.78564453	+1516
+1458240723.69380000	+9.73828125	-6.35009766	-1.16894531	+45.98876953	-0.43945313	-58.44726563	+1892	+9.95361328	-5.47558594	-0.90966797	-0.30761719	-9.03076172	+15.93017578	+1816	+7.00048828	-9.60205078	-0.80419922	+54.03076172	+5.53710938	-22.80761719	+1520
+1458240723.69790010	+9.73828125	-6.35009766	-1.16894531	+45.98876953	-0.37353516	-58.46923828	+1892	+9.95361328	-5.47998047	-0.91406250	-0.28564453	-8.98681641	+15.88623047	+1820	+7.00048828	-9.60644531	-0.79541016	+54.07470703	+5.62500000	-22.87353516	+1520
+1458240723.70210000	+9.73828125	-6.35449219	-1.17333984	+46.01074219	-0.30761719	-58.46923828	+1892	+9.95361328	-5.47998047	-0.91845703	-0.26367188	-8.94287109	+15.84228516	+1820	+7.00488281	-9.60644531	-0.78662109	+54.11865234	+5.71289063	-22.91748047	+1524
+1458240723.70630000	+9.73828125	-6.35888672	-1.17773438	+46.03271484	-0.24169922	-58.46923828	+1888	+9.94921875	-5.48437500	-0.92285156	-0.24169922	-8.89892578	+15.79833984	+1816	+7.00488281	-9.61083984	-0.78222656	+54.16259766	+5.80078125	-22.96142578	+1524
+1458240723.71040010	+9.73828125	-6.35888672	-1.17773438	+46.03271484	-0.17578125	-58.49121094	+1888	+9.94921875	-5.48437500	-0.92724609	-0.19775391	-8.85498047	+15.75439453	+1816	+7.01367188	-9.61083984	-0.76904297	+54.25048828	+5.91064453	-23.00537109	+1528
+1458240723.71460010	+9.73828125	-6.36328125	-1.18212891	+46.05468750	-0.13183594	-58.49121094	+1888	+9.94921875	-5.48876953	-0.93164063	-0.17578125	-8.81103516	+15.71044922	+1816	+7.01367188	-9.61083984	-0.76025391	+54.31640625	+5.99853516	-23.07128906	+1532
+1458240723.71880010	+9.73388672	-6.36767578	-1.18212891	+46.05468750	-0.06591797	-58.51318359	+1888	+9.94482422	-5.49316406	-0.93603516	-0.15380859	-8.76708984	+15.66650391	+1816	+7.01806641	-9.61083984	-0.75146484	+54.36035156	+6.08642578	-23.09326172	+1536
+1458240723.72289990	+9.73388672	-6.37207031	-1.18652344	+46.07666016	-0.02197266	-58.51318359	+1888	+9.94482422	-5.49316406	-0.94042969	-0.13183594	-8.72314453	+15.64453125	+1812	+7.02246094	-9.61523438	-0.74707031	+54.42626953	+6.17431641	-23.13720703	+1540
+1458240723.72709990	+9.73388672	-6.37207031	-1.18652344	+46.07666016	+0.04394531	-58.51318359	+1888	+9.94482422	-5.49755859	-0.94042969	-0.13183594	-8.67919922	+15.60058594	+1812	+7.02685547	-9.61523438	-0.73828125	+54.47021484	+6.26220703	-23.15917969	+1544
+1458240723.73130010	+9.73388672	-6.37646484	-1.19091797	+46.07666016	+0.10986328	-58.51318359	+1888	+9.94042969	-5.49755859	-0.94482422	-0.10986328	-8.63525391	+15.55664063	+1808	+7.02685547	-9.61962891	-0.73388672	+54.51416016	+6.32812500	-23.15917969	+1548
+1458240723.73540000	+9.72949219	-6.38085938	-1.19091797	+46.07666016	+0.15380859	-58.53515625	+1888	+9.94042969	-5.50195313	-0.94921875	-0.08789063	-8.59130859	+15.53466797	+1808	+7.02685547	-9.61962891	-0.73388672	+54.53613281	+6.37207031	-23.13720703	+1552
+1458240723.73959990	+9.72949219	-6.38085938	-1.19531250	+46.09863281	+0.21972656	-58.53515625	+1888	+9.93603516	-5.50195313	-0.95361328	-0.06591797	-8.54736328	+15.49072266	+1804	+7.02685547	-9.62402344	-0.72949219	+54.53613281	+6.41601563	-23.13720703	+1552
+1458240723.74379990	+9.72509766	-6.38525391	-1.19531250	+46.09863281	+0.28564453	-58.55712891	+1888	+9.93603516	-5.50634766	-0.95800781	-0.04394531	-8.50341797	+15.44677734	+1804	+7.02246094	-9.62841797	-0.72949219	+54.55810547	+6.45996094	-23.11523438	+1556
+1458240723.74790000	+9.72509766	-6.38525391	-1.19970703	+46.09863281	+0.35156250	-58.55712891	+1888	+9.93603516	-5.50634766	-0.96240234	-0.04394531	-8.45947266	+15.42480469	+1804	+7.01806641	-9.62841797	-0.72949219	+54.53613281	+6.50390625	-23.07128906	+1560
+1458240723.75210000	+9.72509766	-6.38964844	-1.19970703	+46.09863281	+0.41748047	-58.57910156	+1884	+9.93164063	-5.50634766	-0.96240234	-0.02197266	-8.43750000	+15.38085938	+1800	+7.01367188	-9.63281250	-0.72949219	+54.53613281	+6.52587891	-23.04931641	+1560
+1458240723.75630000	+9.72070313	-6.38964844	-1.20410156	+46.12060547	+0.48339844	-58.57910156	+1884	+9.93164063	-5.51074219	-0.96679688	+0.00000000	-8.39355469	+15.33691406	+1800	+7.00927734	-9.63720703	-0.73388672	+54.51416016	+6.56982422	-23.00537109	+1564
+1458240723.76040010	+9.71630859	-6.39404297	-1.20410156	+46.12060547	+0.54931641	-58.57910156	+1884	+9.93164063	-5.51074219	-0.97119141	+0.00000000	-8.34960938	+15.29296875	+1800	+7.00488281	-9.64160156	-0.73388672	+54.49218750	+6.59179688	-22.98339844	+1564
+1458240723.76460000	+9.71630859	-6.39404297	-1.20849609	+46.12060547	+0.59326172	-58.60107422	+1880	+9.93164063	-5.51074219	-0.97119141	+0.02197266	-8.30566406	+15.27099609	+1796	+7.00048828	-9.64599609	-0.73828125	+54.44824219	+6.59179688	-22.93945313	+1568
+1458240723.76869990	+9.71191406	-6.39404297	-1.20849609	+46.12060547	+0.65917969	-58.60107422	+1880	+9.92724609	-5.51513672	-0.97558594	+0.02197266	-8.28369141	+15.22705078	+1796	+6.99609375	-9.65039063	-0.73828125	+54.42626953	+6.61376953	-22.89550781	+1568
+1458240723.77290010	+9.71191406	-6.39843750	-1.21289063	+46.12060547	+0.70312500	-58.62304688	+1876	+9.92724609	-5.51513672	-0.97558594	+0.04394531	-8.26171875	+15.20507813	+1796	+6.99169922	-9.65478516	-0.74267578	+54.40429688	+6.63574219	-22.85156250	+1568
+1458240723.77710010	+9.71191406	-6.39843750	-1.21289063	+46.12060547	+0.74707031	-58.62304688	+1876	+9.92724609	-5.51513672	-0.97998047	+0.04394531	-8.23974609	+15.16113281	+1796	+6.98730469	-9.65478516	-0.74267578	+54.40429688	+6.63574219	-22.82958984	+1568
+1458240723.78119990	+9.70751953	-6.39843750	-1.21289063	+46.14257813	+0.79101563	-58.64501953	+1872	+9.92724609	-5.51513672	-0.97998047	+0.06591797	-8.21777344	+15.13916016	+1796	+6.98291016	-9.65917969	-0.74707031	+54.38232422	+6.65771484	-22.80761719	+1568
+1458240723.78539990	+9.70751953	-6.39843750	-1.21728516	+46.14257813	+0.83496094	-58.66699219	+1868	+9.92285156	-5.51953125	-0.97998047	+0.06591797	-8.19580078	+15.11718750	+1796	+6.97851563	-9.65917969	-0.74707031	+54.36035156	+6.65771484	-22.78564453	+1568
+1458240723.78959990	+9.70751953	-6.40283203	-1.21728516	+46.14257813	+0.85693359	-58.66699219	+1868	+9.92285156	-5.51953125	-0.97998047	+0.08789063	-8.19580078	+15.07324219	+1796	+6.97851563	-9.66357422	-0.74707031	+54.36035156	+6.67968750	-22.78564453	+1568
+1458240723.79370000	+9.70751953	-6.40283203	-1.21728516	+46.14257813	+0.87890625	-58.68896484	+1864	+9.92285156	-5.51953125	-0.97998047	+0.08789063	-8.19580078	+15.07324219	+1796	+6.97851563	-9.66357422	-0.74707031	+54.36035156	+6.70166016	-22.78564453	+1568
+1458240723.79790000	+9.70751953	-6.40283203	-1.21728516	+46.14257813	+0.90087891	-58.71093750	+1860	+9.92285156	-5.51953125	-0.98437500	+0.08789063	-8.17382813	+15.05126953	+1796	+6.97851563	-9.66357422	-0.74707031	+54.36035156	+6.70166016	-22.78564453	+1564
+1458240723.80209990	+9.70751953	-6.40283203	-1.21728516	+46.14257813	+0.92285156	-58.71093750	+1856	+9.92285156	-5.51953125	-0.98437500	+0.10986328	-8.19580078	+15.02929688	+1796	+6.97851563	-9.66796875	-0.74267578	+54.38232422	+6.72363281	-22.78564453	+1564
+1458240723.80620000	+9.70751953	-6.40283203	-1.21728516	+46.14257813	+0.92285156	-58.73291016	+1856	+9.92285156	-5.51953125	-0.98437500	+0.10986328	-8.19580078	+15.02929688	+1796	+6.97851563	-9.66357422	-0.74267578	+54.40429688	+6.72363281	-22.80761719	+1564
+1458240723.81040000	+9.70751953	-6.40722656	-1.21728516	+46.14257813	+0.94482422	-58.75488281	+1852	+9.92285156	-5.51953125	-0.98437500	+0.10986328	-8.19580078	+15.00732422	+1796	+6.98291016	-9.66357422	-0.73828125	+54.40429688	+6.74560547	-22.82958984	+1564
+1458240723.81460000	+9.70751953	-6.40722656	-1.21728516	+46.14257813	+0.94482422	-58.77685547	+1848	+9.92285156	-5.52392578	-0.98437500	+0.13183594	-8.19580078	+15.00732422	+1796	+6.98291016	-9.66357422	-0.73388672	+54.42626953	+6.74560547	-22.85156250	+1568
+1458240723.81870010	+9.71191406	-6.40722656	-1.21728516	+46.14257813	+0.94482422	-58.79882813	+1848	+9.92724609	-5.52392578	-0.98437500	+0.13183594	-8.21777344	+15.00732422	+1792	+6.98730469	-9.66357422	-0.73388672	+54.44824219	+6.76757813	-22.87353516	+1568
+1458240723.82290010	+9.71191406	-6.40722656	-1.21728516	+46.14257813	+0.94482422	-58.82080078	+1844	+9.92724609	-5.52392578	-0.98437500	+0.13183594	-8.21777344	+14.98535156	+1792	+6.99169922	-9.66357422	-0.72949219	+54.47021484	+6.76757813	-22.89550781	+1568
+1458240723.82710000	+9.71191406	-6.40722656	-1.21728516	+46.14257813	+0.92285156	-58.84277344	+1844	+9.92724609	-5.52392578	-0.98437500	+0.13183594	-8.23974609	+14.98535156	+1792	+6.99169922	-9.66357422	-0.72509766	+54.49218750	+6.76757813	-22.91748047	+1568
+1458240723.83119990	+9.71191406	-6.41162109	-1.21728516	+46.14257813	+0.92285156	-58.86474609	+1844	+9.92724609	-5.52392578	-0.97998047	+0.13183594	-8.23974609	+14.98535156	+1792	+6.99609375	-9.66357422	-0.72509766	+54.51416016	+6.78955078	-22.96142578	+1572
+1458240723.83540010	+9.71630859	-6.41162109	-1.21728516	+46.14257813	+0.92285156	-58.88671875	+1840	+9.92724609	-5.52392578	-0.97998047	+0.13183594	-8.26171875	+14.98535156	+1792	+7.00048828	-9.65917969	-0.72070313	+54.51416016	+6.78955078	-22.98339844	+1572
+1458240723.83960010	+9.71630859	-6.41162109	-1.21728516	+46.12060547	+0.90087891	-58.90869141	+1840	+9.92724609	-5.52392578	-0.97998047	+0.13183594	-8.26171875	+14.98535156	+1788	+7.00048828	-9.65917969	-0.72070313	+54.53613281	+6.78955078	-23.00537109	+1576
+1458240723.84369990	+9.71630859	-6.41162109	-1.21289063	+46.12060547	+0.90087891	-58.93066406	+1840	+9.92724609	-5.52392578	-0.97998047	+0.13183594	-8.28369141	+14.98535156	+1788	+7.00488281	-9.65917969	-0.71630859	+54.55810547	+6.78955078	-23.04931641	+1576
+1458240723.84789990	+9.71630859	-6.41162109	-1.21289063	+46.12060547	+0.90087891	-58.95263672	+1840	+9.92724609	-5.52392578	-0.97998047	+0.13183594	-8.28369141	+14.98535156	+1788	+7.00488281	-9.65917969	-0.71630859	+54.55810547	+6.78955078	-23.07128906	+1576
+1458240723.85200000	+9.71630859	-6.41162109	-1.21289063	+46.12060547	+0.87890625	-58.97460938	+1840	+9.93164063	-5.52392578	-0.97998047	+0.13183594	-8.30566406	+14.98535156	+1784	+7.00488281	-9.65917969	-0.71191406	+54.58007813	+6.78955078	-23.09326172	+1580
+1458240723.85620000	+9.72070313	-6.41162109	-1.21289063	+46.09863281	+0.87890625	-58.99658203	+1840	+9.93164063	-5.52392578	-0.97998047	+0.13183594	-8.32763672	+14.98535156	+1784	+7.00927734	-9.65917969	-0.71191406	+54.58007813	+6.78955078	-23.11523438	+1580
+1458240723.86040000	+9.72070313	-6.41601563	-1.20849609	+46.09863281	+0.87890625	-59.01855469	+1840	+9.93164063	-5.52392578	-0.97998047	+0.13183594	-8.32763672	+14.98535156	+1784	+7.00927734	-9.65917969	-0.71191406	+54.58007813	+6.78955078	-23.13720703	+1580
+1458240723.86450000	+9.72070313	-6.41601563	-1.20849609	+46.09863281	+0.85693359	-59.04052734	+1840	+9.93164063	-5.52392578	-0.97998047	+0.13183594	-8.34960938	+14.98535156	+1784	+7.00927734	-9.65917969	-0.71191406	+54.55810547	+6.76757813	-23.15917969	+1584
+1458240723.86870000	+9.72070313	-6.41601563	-1.20849609	+46.09863281	+0.85693359	-59.06250000	+1840	+9.93164063	-5.52392578	-0.97998047	+0.13183594	-8.34960938	+14.96337891	+1780	+7.00927734	-9.65917969	-0.71191406	+54.55810547	+6.76757813	-23.18115234	+1584
+1458240723.87290000	+9.72070313	-6.41601563	-1.20410156	+46.07666016	+0.85693359	-59.10644531	+1840	+9.93164063	-5.52392578	-0.97558594	+0.13183594	-8.37158203	+14.96337891	+1780	+7.00927734	-9.65917969	-0.71191406	+54.55810547	+6.74560547	-23.18115234	+1584
+1458240723.87700010	+9.72070313	-6.41601563	-1.20410156	+46.07666016	+0.85693359	-59.12841797	+1840	+9.93164063	-5.52832031	-0.97558594	+0.13183594	-8.39355469	+14.96337891	+1780	+7.00927734	-9.65917969	-0.71191406	+54.53613281	+6.74560547	-23.20312500	+1584
+1458240723.88120010	+9.72070313	-6.41601563	-1.20410156	+46.07666016	+0.85693359	-59.15039063	+1840	+9.93164063	-5.52832031	-0.97558594	+0.10986328	-8.39355469	+14.94140625	+1780	+7.00488281	-9.65917969	-0.71191406	+54.51416016	+6.72363281	-23.20312500	+1584
+1458240723.88540010	+9.72070313	-6.41601563	-1.19970703	+46.07666016	+0.83496094	-59.19433594	+1840	+9.93164063	-5.52832031	-0.97558594	+0.10986328	-8.41552734	+14.94140625	+1780	+7.00488281	-9.66357422	-0.71191406	+54.51416016	+6.72363281	-23.22509766	+1588
+1458240723.88949990	+9.72070313	-6.41601563	-1.19970703	+46.07666016	+0.83496094	-59.21630859	+1840	+9.93603516	-5.52832031	-0.97558594	+0.10986328	-8.43750000	+14.91943359	+1780	+7.00488281	-9.66357422	-0.71191406	+54.49218750	+6.70166016	-23.22509766	+1588
+1458240723.89369990	+9.72070313	-6.41601563	-1.19970703	+46.05468750	+0.83496094	-59.23828125	+1840	+9.93603516	-5.52832031	-0.97119141	+0.10986328	-8.45947266	+14.91943359	+1780	+7.00048828	-9.66357422	-0.71630859	+54.47021484	+6.67968750	-23.22509766	+1588
+1458240723.89790010	+9.72070313	-6.41162109	-1.19531250	+46.05468750	+0.83496094	-59.26025391	+1840	+9.93603516	-5.52832031	-0.97119141	+0.10986328	-8.45947266	+14.89746094	+1780	+7.00048828	-9.66796875	-0.71630859	+54.44824219	+6.67968750	-23.22509766	+1588
+1458240723.90200000	+9.72070313	-6.41162109	-1.19531250	+46.05468750	+0.83496094	-59.30419922	+1840	+9.93603516	-5.52832031	-0.97119141	+0.10986328	-8.48144531	+14.89746094	+1780	+6.99609375	-9.66796875	-0.71630859	+54.42626953	+6.65771484	-23.22509766	+1588
+1458240723.90619990	+9.72509766	-6.41162109	-1.19531250	+46.05468750	+0.83496094	-59.32617188	+1836	+9.93603516	-5.52832031	-0.96679688	+0.10986328	-8.50341797	+14.87548828	+1784	+6.99609375	-9.66796875	-0.71630859	+54.40429688	+6.63574219	-23.22509766	+1588
+1458240723.91039990	+9.72509766	-6.41162109	-1.19091797	+46.05468750	+0.83496094	-59.34814453	+1836	+9.93603516	-5.52832031	-0.96679688	+0.10986328	-8.52539063	+14.87548828	+1784	+6.99609375	-9.66796875	-0.72070313	+54.38232422	+6.63574219	-23.22509766	+1588
+1458240723.91450000	+9.72509766	-6.41601563	-1.19091797	+46.05468750	+0.83496094	-59.37011719	+1836	+9.93603516	-5.53271484	-0.96679688	+0.10986328	-8.54736328	+14.85351563	+1784	+6.99609375	-9.67236328	-0.72070313	+54.36035156	+6.61376953	-23.24707031	+1588
+1458240723.91870000	+9.72509766	-6.41601563	-1.19091797	+46.03271484	+0.81298828	-59.41406250	+1836	+9.93603516	-5.53271484	-0.96679688	+0.08789063	-8.56933594	+14.85351563	+1784	+6.99169922	-9.67236328	-0.72070313	+54.36035156	+6.61376953	-23.24707031	+1588
+1458240723.92280010	+9.72509766	-6.41601563	-1.18652344	+46.03271484	+0.81298828	-59.43603516	+1836	+9.93603516	-5.53271484	-0.96240234	+0.08789063	-8.59130859	+14.83154297	+1788	+6.99169922	-9.67236328	-0.71630859	+54.36035156	+6.61376953	-23.24707031	+1588
+1458240723.92700000	+9.72509766	-6.41601563	-1.18652344	+46.03271484	+0.81298828	-59.45800781	+1836	+9.93603516	-5.53271484	-0.96240234	+0.08789063	-8.59130859	+14.83154297	+1788	+6.99609375	-9.67236328	-0.71630859	+54.36035156	+6.59179688	-23.26904297	+1588
+1458240723.93120000	+9.72949219	-6.41601563	-1.18652344	+46.01074219	+0.79101563	-59.47998047	+1836	+9.94042969	-5.53271484	-0.96240234	+0.10986328	-8.61328125	+14.83154297	+1788	+6.99609375	-9.67236328	-0.71630859	+54.36035156	+6.59179688	-23.29101563	+1588
+1458240723.93530010	+9.72949219	-6.41601563	-1.18652344	+46.01074219	+0.79101563	-59.50195313	+1836	+9.94042969	-5.53271484	-0.96240234	+0.10986328	-8.63525391	+14.83154297	+1788	+6.99609375	-9.67236328	-0.71630859	+54.36035156	+6.59179688	-23.29101563	+1588
+1458240723.93950010	+9.72949219	-6.41601563	-1.18652344	+46.01074219	+0.76904297	-59.52392578	+1840	+9.94042969	-5.53271484	-0.96240234	+0.10986328	-8.65722656	+14.83154297	+1788	+6.99609375	-9.67236328	-0.71191406	+54.36035156	+6.59179688	-23.31298828	+1588
+1458240723.94370010	+9.72949219	-6.42041016	-1.18212891	+45.98876953	+0.76904297	-59.54589844	+1840	+9.94042969	-5.53271484	-0.96240234	+0.10986328	-8.65722656	+14.83154297	+1788	+7.00048828	-9.67236328	-0.71191406	+54.38232422	+6.59179688	-23.33496094	+1588
+1458240723.94779990	+9.72949219	-6.42041016	-1.18212891	+45.98876953	+0.74707031	-59.56787109	+1840	+9.94042969	-5.53271484	-0.95800781	+0.10986328	-8.67919922	+14.83154297	+1788	+7.00048828	-9.66796875	-0.70751953	+54.38232422	+6.59179688	-23.35693359	+1588
+1458240723.95199990	+9.73388672	-6.42041016	-1.18212891	+45.96679688	+0.72509766	-59.58984375	+1840	+9.94042969	-5.53271484	-0.95800781	+0.10986328	-8.70117188	+14.83154297	+1788	+7.00488281	-9.66796875	-0.70751953	+54.38232422	+6.56982422	-23.37890625	+1588
+1458240723.95619990	+9.73388672	-6.42041016	-1.18212891	+45.96679688	+0.72509766	-59.61181641	+1844	+9.94042969	-5.53271484	-0.95800781	+0.10986328	-8.70117188	+14.83154297	+1788	+7.00488281	-9.66796875	-0.70751953	+54.40429688	+6.56982422	-23.37890625	+1592
+1458240723.96030000	+9.73388672	-6.42041016	-1.18212891	+45.94482422	+0.70312500	-59.63378906	+1844	+9.94042969	-5.53271484	-0.95800781	+0.10986328	-8.72314453	+14.83154297	+1788	+7.00927734	-9.66796875	-0.70312500	+54.40429688	+6.56982422	-23.40087891	+1592
+1458240723.96450000	+9.73388672	-6.42480469	-1.18212891	+45.94482422	+0.70312500	-59.65576172	+1844	+9.94042969	-5.53710938	-0.95800781	+0.10986328	-8.72314453	+14.83154297	+1788	+7.00927734	-9.66796875	-0.70312500	+54.42626953	+6.56982422	-23.42285156	+1592
+1458240723.96869990	+9.73388672	-6.42480469	-1.18212891	+45.94482422	+0.70312500	-59.67773438	+1848	+9.94042969	-5.53710938	-0.95800781	+0.10986328	-8.74511719	+14.80957031	+1788	+7.00927734	-9.66796875	-0.70312500	+54.42626953	+6.56982422	-23.44482422	+1592
+1458240723.97280000	+9.73388672	-6.42480469	-1.17773438	+45.92285156	+0.68115234	-59.69970703	+1848	+9.94482422	-5.53710938	-0.95800781	+0.13183594	-8.76708984	+14.80957031	+1788	+7.01367188	-9.66796875	-0.69873047	+54.42626953	+6.54785156	-23.46679688	+1592
+1458240723.97700000	+9.73388672	-6.42480469	-1.17773438	+45.92285156	+0.68115234	-59.72167969	+1852	+9.94482422	-5.53710938	-0.95800781	+0.13183594	-8.76708984	+14.80957031	+1788	+7.01367188	-9.66796875	-0.69873047	+54.42626953	+6.54785156	-23.48876953	+1596
+1458240723.98120000	+9.73388672	-6.42480469	-1.17773438	+45.92285156	+0.68115234	-59.76562500	+1852	+9.94482422	-5.53710938	-0.95800781	+0.13183594	-8.78906250	+14.80957031	+1788	+7.01367188	-9.66796875	-0.69873047	+54.42626953	+6.52587891	-23.51074219	+1596
+1458240723.98530010	+9.73388672	-6.42480469	-1.17773438	+45.92285156	+0.68115234	-59.78759766	+1852	+9.94482422	-5.53710938	-0.95361328	+0.15380859	-8.78906250	+14.78759766	+1788	+7.01367188	-9.66796875	-0.69873047	+54.40429688	+6.52587891	-23.51074219	+1596
+1458240723.98950000	+9.73388672	-6.42480469	-1.17773438	+45.92285156	+0.68115234	-59.80957031	+1856	+9.94482422	-5.53710938	-0.95361328	+0.15380859	-8.81103516	+14.78759766	+1788	+7.01367188	-9.66796875	-0.69873047	+54.40429688	+6.50390625	-23.53271484	+1596
+1458240723.99370000	+9.73388672	-6.42480469	-1.17773438	+45.92285156	+0.68115234	-59.83154297	+1856	+9.94482422	-5.53710938	-0.95361328	+0.15380859	-8.81103516	+14.78759766	+1788	+7.01367188	-9.67236328	-0.69873047	+54.38232422	+6.50390625	-23.55468750	+1596
+1458240723.99780010	+9.73388672	-6.42041016	-1.17773438	+45.92285156	+0.70312500	-59.85351563	+1860	+9.94482422	-5.53710938	-0.95361328	+0.17578125	-8.83300781	+14.76562500	+1788	+7.00927734	-9.67236328	-0.70312500	+54.36035156	+6.48193359	-23.55468750	+1596
+1458240724.00200010	+9.73388672	-6.42041016	-1.17773438	+45.94482422	+0.70312500	-59.89746094	+1860	+9.94482422	-5.53710938	-0.95361328	+0.17578125	-8.85498047	+14.76562500	+1788	+7.00927734	-9.67675781	-0.70312500	+54.36035156	+6.45996094	-23.57666016	+1596
+1458240724.00609990	+9.73388672	-6.42041016	-1.17773438	+45.94482422	+0.70312500	-59.91943359	+1860	+9.94482422	-5.53710938	-0.95361328	+0.19775391	-8.85498047	+14.76562500	+1788	+7.00927734	-9.67675781	-0.70312500	+54.33837891	+6.43798828	-23.57666016	+1596
+1458240724.01029990	+9.73388672	-6.42041016	-1.17333984	+45.94482422	+0.70312500	-59.94140625	+1860	+9.94482422	-5.53710938	-0.95361328	+0.21972656	-8.87695313	+14.74365234	+1788	+7.00488281	-9.67675781	-0.70751953	+54.31640625	+6.41601563	-23.59863281	+1596
+1458240724.01449990	+9.73388672	-6.42041016	-1.17333984	+45.96679688	+0.70312500	-59.98535156	+1864	+9.94482422	-5.53710938	-0.94921875	+0.21972656	-8.89892578	+14.74365234	+1788	+7.00488281	-9.68115234	-0.70751953	+54.29443359	+6.41601563	-23.62060547	+1596
+1458240724.01860000	+9.73388672	-6.42041016	-1.17333984	+45.96679688	+0.70312500	-60.02929688	+1864	+9.94482422	-5.53710938	-0.94921875	+0.24169922	-8.89892578	+14.72167969	+1788	+7.00048828	-9.68115234	-0.70751953	+54.27246094	+6.39404297	-23.64257813	+1592
+1458240724.02280000	+9.73388672	-6.42041016	-1.17333984	+45.96679688	+0.72509766	-60.05126953	+1864	+9.94482422	-5.53710938	-0.94921875	+0.26367188	-8.92089844	+14.72167969	+1788	+7.00048828	-9.68554688	-0.70751953	+54.27246094	+6.37207031	-23.66455078	+1592
+1458240724.02700000	+9.73388672	-6.41601563	-1.17333984	+45.98876953	+0.72509766	-60.09521484	+1864	+9.94482422	-5.53710938	-0.94921875	+0.28564453	-8.94287109	+14.69970703	+1792	+7.00048828	-9.68554688	-0.70751953	+54.27246094	+6.35009766	-23.68652344	+1592
+1458240724.03110000	+9.73388672	-6.41601563	-1.17333984	+45.98876953	+0.72509766	-60.13916016	+1864	+9.94482422	-5.53710938	-0.94921875	+0.30761719	-8.96484375	+14.69970703	+1792	+7.00048828	-9.68554688	-0.70751953	+54.27246094	+6.32812500	-23.73046875	+1588
+1458240724.03530000	+9.73388672	-6.41601563	-1.16894531	+46.01074219	+0.72509766	-60.18310547	+1864	+9.94482422	-5.53710938	-0.94921875	+0.32958984	-8.98681641	+14.69970703	+1792	+7.00488281	-9.68994141	-0.70751953	+54.29443359	+6.32812500	-23.77441406	+1588
+1458240724.03950000	+9.73388672	-6.41601563	-1.16894531	+46.03271484	+0.70312500	-60.22705078	+1868	+9.94482422	-5.53710938	-0.94482422	+0.37353516	-9.00878906	+14.67773438	+1792	+7.00488281	-9.68994141	-0.70751953	+54.31640625	+6.30615234	-23.81835938	+1588
+1458240724.04360010	+9.73388672	-6.41601563	-1.16894531	+46.03271484	+0.70312500	-60.27099609	+1868	+9.94482422	-5.53710938	-0.94482422	+0.39550781	-9.03076172	+14.67773438	+1792	+7.00927734	-9.68554688	-0.70312500	+54.33837891	+6.30615234	-23.86230469	+1588
+1458240724.04780010	+9.73388672	-6.41601563	-1.16894531	+46.05468750	+0.70312500	-60.33691406	+1868	+9.94482422	-5.53710938	-0.94482422	+0.41748047	-9.07470703	+14.65576172	+1792	+7.01367188	-9.68554688	-0.69873047	+54.38232422	+6.28417969	-23.90625000	+1588
+1458240724.05200000	+9.73388672	-6.41601563	-1.16894531	+46.05468750	+0.70312500	-60.38085938	+1872	+9.94482422	-5.53271484	-0.94482422	+0.46142578	-9.09667969	+14.65576172	+1796	+7.01806641	-9.68554688	-0.69433594	+54.42626953	+6.28417969	-23.97216797	+1592
+1458240724.05609990	+9.73828125	-6.41601563	-1.16894531	+46.07666016	+0.70312500	-60.44677734	+1872	+9.94482422	-5.53271484	-0.94482422	+0.50537109	-9.11865234	+14.65576172	+1796	+7.02685547	-9.68554688	-0.68994141	+54.47021484	+6.28417969	-24.01611328	+1592
+1458240724.06030010	+9.73828125	-6.41601563	-1.16455078	+46.07666016	+0.70312500	-60.49072266	+1872	+9.94482422	-5.53271484	-0.94482422	+0.52734375	-9.16259766	+14.65576172	+1796	+7.03125000	-9.68115234	-0.68994141	+54.51416016	+6.28417969	-24.06005859	+1596
+1458240724.06450010	+9.73828125	-6.41601563	-1.16455078	+46.09863281	+0.70312500	-60.55664063	+1876	+9.94482422	-5.53271484	-0.94482422	+0.57128906	-9.18457031	+14.63378906	+1796	+7.03564453	-9.68115234	-0.68554688	+54.55810547	+6.28417969	-24.10400391	+1600
+1458240724.06859990	+9.73828125	-6.41601563	-1.16455078	+46.12060547	+0.70312500	-60.60058594	+1876	+9.94482422	-5.53271484	-0.94482422	+0.61523438	-9.20654297	+14.63378906	+1792	+7.04003906	-9.68115234	-0.68115234	+54.60205078	+6.28417969	-24.14794922	+1600
+1458240724.07279990	+9.73828125	-6.41601563	-1.16455078	+46.12060547	+0.70312500	-60.66650391	+1880	+9.94482422	-5.53271484	-0.94042969	+0.65917969	-9.25048828	+14.61181641	+1792	+7.04882813	-9.67675781	-0.67675781	+54.64599609	+6.26220703	-24.19189453	+1604
+1458240724.07690000	+9.73828125	-6.41601563	-1.16455078	+46.12060547	+0.70312500	-60.73242188	+1884	+9.94482422	-5.52832031	-0.94042969	+0.70312500	-9.27246094	+14.61181641	+1792	+7.04882813	-9.67675781	-0.67236328	+54.68994141	+6.26220703	-24.23583984	+1608
+1458240724.08110000	+9.73828125	-6.41162109	-1.16015625	+46.14257813	+0.72509766	-60.79833984	+1884	+9.94482422	-5.52832031	-0.94042969	+0.72509766	-9.29443359	+14.58984375	+1792	+7.05322266	-9.67675781	-0.67236328	+54.73388672	+6.26220703	-24.25781250	+1608
+1458240724.08530000	+9.73828125	-6.41162109	-1.16015625	+46.14257813	+0.72509766	-60.84228516	+1888	+9.94482422	-5.52832031	-0.94042969	+0.76904297	-9.31640625	+14.56787109	+1792	+7.05761719	-9.67675781	-0.66796875	+54.75585938	+6.26220703	-24.30175781	+1612
+1458240724.08940010	+9.73828125	-6.41162109	-1.16015625	+46.14257813	+0.74707031	-60.90820313	+1888	+9.94482422	-5.52832031	-0.94042969	+0.81298828	-9.33837891	+14.54589844	+1792	+7.05761719	-9.67675781	-0.66796875	+54.77783203	+6.24023438	-24.32373047	+1612
+1458240724.09360000	+9.73828125	-6.41162109	-1.16015625	+46.16455078	+0.76904297	-60.97412109	+1892	+9.94482422	-5.52832031	-0.94042969	+0.85693359	-9.36035156	+14.52392578	+1788	+7.05761719	-9.67675781	-0.66796875	+54.77783203	+6.24023438	-24.32373047	+1612
+1458240724.09780000	+9.73828125	-6.41162109	-1.16015625	+46.16455078	+0.79101563	-61.01806641	+1896	+9.94042969	-5.52832031	-0.94042969	+0.90087891	-9.36035156	+14.50195313	+1788	+7.05761719	-9.68115234	-0.66796875	+54.77783203	+6.21826172	-24.34570313	+1616
+1458240724.10190010	+9.73828125	-6.41162109	-1.15576172	+46.16455078	+0.83496094	-61.08398438	+1896	+9.94042969	-5.52832031	-0.94042969	+0.92285156	-9.38232422	+14.45800781	+1788	+7.05761719	-9.68115234	-0.67236328	+54.77783203	+6.21826172	-24.34570313	+1616
+1458240724.10610010	+9.73828125	-6.41162109	-1.15576172	+46.16455078	+0.85693359	-61.14990234	+1900	+9.94042969	-5.52832031	-0.93603516	+0.96679688	-9.38232422	+14.43603516	+1788	+7.05322266	-9.68115234	-0.67236328	+54.77783203	+6.19628906	-24.34570313	+1616
+1458240724.11030010	+9.73828125	-6.41162109	-1.15576172	+46.14257813	+0.87890625	-61.19384766	+1900	+9.94042969	-5.52832031	-0.93603516	+1.01074219	-9.40429688	+14.41406250	+1788	+7.05322266	-9.68554688	-0.67236328	+54.75585938	+6.17431641	-24.34570313	+1620
+1458240724.11439990	+9.73388672	-6.41162109	-1.15576172	+46.14257813	+0.92285156	-61.25976563	+1904	+9.94042969	-5.52832031	-0.93603516	+1.03271484	-9.40429688	+14.39208984	+1788	+7.04882813	-9.68994141	-0.67675781	+54.73388672	+6.17431641	-24.34570313	+1620
+1458240724.11859990	+9.73388672	-6.40722656	-1.15576172	+46.14257813	+0.94482422	-61.32568359	+1904	+9.94482422	-5.52832031	-0.93603516	+1.07666016	-9.42626953	+14.34814453	+1788	+7.04882813	-9.68994141	-0.67675781	+54.71191406	+6.15234375	-24.36767578	+1620
+1458240724.12280010	+9.73388672	-6.40722656	-1.15576172	+46.14257813	+0.98876953	-61.36962891	+1904	+9.94482422	-5.52832031	-0.93603516	+1.09863281	-9.42626953	+14.32617188	+1788	+7.04443359	-9.69433594	-0.68115234	+54.68994141	+6.13037109	-24.36767578	+1620
+1458240724.12690000	+9.73388672	-6.40722656	-1.15136719	+46.12060547	+1.01074219	-61.43554688	+1904	+9.94482422	-5.52832031	-0.93603516	+1.14257813	-9.42626953	+14.30419922	+1792	+7.04003906	-9.69873047	-0.68115234	+54.68994141	+6.13037109	-24.36767578	+1620
+1458240724.13109990	+9.73388672	-6.40722656	-1.15136719	+46.12060547	+1.03271484	-61.47949219	+1908	+9.94482422	-5.52832031	-0.93603516	+1.16455078	-9.42626953	+14.28222656	+1792	+7.04003906	-9.69873047	-0.68554688	+54.66796875	+6.10839844	-24.36767578	+1620
+1458240724.13529990	+9.73388672	-6.40722656	-1.15136719	+46.09863281	+1.05468750	-61.52343750	+1908	+9.94482422	-5.52832031	-0.93603516	+1.20849609	-9.42626953	+14.26025391	+1792	+7.03564453	-9.70312500	-0.68554688	+54.64599609	+6.08642578	-24.38964844	+1620
+1458240724.13940000	+9.73388672	-6.40722656	-1.15136719	+46.09863281	+1.09863281	-61.58935547	+1908	+9.94482422	-5.52832031	-0.93603516	+1.23046875	-9.44824219	+14.23828125	+1792	+7.03564453	-9.70312500	-0.68994141	+54.64599609	+6.08642578	-24.38964844	+1616
+1458240724.14360000	+9.73388672	-6.40722656	-1.15136719	+46.07666016	+1.12060547	-61.63330078	+1908	+9.94042969	-5.52832031	-0.93603516	+1.27441406	-9.44824219	+14.21630859	+1796	+7.03564453	-9.70312500	-0.68994141	+54.64599609	+6.08642578	-24.41162109	+1616
+1458240724.14780000	+9.73388672	-6.40722656	-1.15136719	+46.05468750	+1.14257813	-61.69921875	+1908	+9.94042969	-5.52832031	-0.93603516	+1.29638672	-9.44824219	+14.19433594	+1796	+7.03564453	-9.70751953	-0.68554688	+54.64599609	+6.08642578	-24.43359375	+1612
+1458240724.15190010	+9.73388672	-6.40722656	-1.15136719	+46.05468750	+1.16455078	-61.74316406	+1908	+9.94042969	-5.52832031	-0.93603516	+1.31835938	-9.44824219	+14.17236328	+1796	+7.03564453	-9.70751953	-0.68554688	+54.64599609	+6.06445313	-24.47753906	+1612
+1458240724.15610000	+9.73828125	-6.40722656	-1.15136719	+46.03271484	+1.18652344	-61.78710938	+1908	+9.94042969	-5.53271484	-0.93603516	+1.36230469	-9.44824219	+14.17236328	+1800	+7.03564453	-9.70751953	-0.68554688	+54.66796875	+6.08642578	-24.49951172	+1612
+1458240724.16020010	+9.73828125	-6.41162109	-1.15136719	+46.01074219	+1.20849609	-61.85302734	+1908	+9.94042969	-5.53271484	-0.94042969	+1.38427734	-9.44824219	+14.15039063	+1800	+7.04003906	-9.70751953	-0.68115234	+54.68994141	+6.08642578	-24.54345703	+1608
+1458240724.16440010	+9.73828125	-6.41162109	-1.15136719	+45.98876953	+1.20849609	-61.89697266	+1908	+9.94042969	-5.53271484	-0.94042969	+1.42822266	-9.47021484	+14.15039063	+1800	+7.04003906	-9.70312500	-0.68115234	+54.71191406	+6.08642578	-24.56542969	+1608
+1458240724.16860010	+9.73828125	-6.41162109	-1.15136719	+45.96679688	+1.23046875	-61.94091797	+1912	+9.94042969	-5.53271484	-0.94042969	+1.45019531	-9.47021484	+14.12841797	+1800	+7.04443359	-9.70312500	-0.67675781	+54.75585938	+6.08642578	-24.60937500	+1612
+1458240724.17269990	+9.73828125	-6.41162109	-1.15136719	+45.94482422	+1.25244141	-62.00683594	+1912	+9.94042969	-5.53271484	-0.94042969	+1.49414063	-9.47021484	+14.12841797	+1800	+7.04882813	-9.70312500	-0.67236328	+54.77783203	+6.08642578	-24.65332031	+1612
+1458240724.17689990	+9.74267578	-6.41162109	-1.15136719	+45.92285156	+1.27441406	-62.05078125	+1912	+9.94042969	-5.53271484	-0.94042969	+1.51611328	-9.47021484	+14.12841797	+1800	+7.04882813	-9.70312500	-0.67236328	+54.79980469	+6.10839844	-24.69726563	+1612
+1458240724.18109990	+9.74267578	-6.41601563	-1.15136719	+45.90087891	+1.29638672	-62.11669922	+1912	+9.94042969	-5.53271484	-0.94042969	+1.56005859	-9.47021484	+14.10644531	+1804	+7.05322266	-9.69873047	-0.66796875	+54.84375000	+6.10839844	-24.71923828	+1612
+1458240724.18520000	+9.74267578	-6.41601563	-1.15136719	+45.87890625	+1.31835938	-62.18261719	+1916	+9.94042969	-5.53271484	-0.94042969	+1.58203125	-9.49218750	+14.10644531	+1804	+7.05761719	-9.69873047	-0.66357422	+54.86572266	+6.10839844	-24.76318359	+1616
+1458240724.18940000	+9.74267578	-6.41601563	-1.15136719	+45.85693359	+1.31835938	-62.22656250	+1916	+9.94042969	-5.53271484	-0.94042969	+1.62597656	-9.49218750	+14.08447266	+1800	+7.06201172	-9.69873047	-0.66357422	+54.88769531	+6.13037109	-24.80712891	+1616
+1458240724.19359990	+9.74267578	-6.41601563	-1.15136719	+45.83496094	+1.34033203	-62.29248047	+1916	+9.94042969	-5.53271484	-0.94042969	+1.66992188	-9.49218750	+14.08447266	+1800	+7.06201172	-9.69873047	-0.65917969	+54.90966797	+6.13037109	-24.82910156	+1620
+1458240724.19770000	+9.74267578	-6.41601563	-1.14697266	+45.81298828	+1.36230469	-62.33642578	+1920	+9.94042969	-5.53271484	-0.94042969	+1.69189453	-9.49218750	+14.06250000	+1800	+7.06640625	-9.69433594	-0.65917969	+54.93164063	+6.13037109	-24.85107422	+1620
+1458240724.20190000	+9.74267578	-6.41601563	-1.14697266	+45.79101563	+1.38427734	-62.40234375	+1920	+9.94042969	-5.53271484	-0.94042969	+1.73583984	-9.49218750	+14.04052734	+1800	+7.06640625	-9.69433594	-0.65917969	+54.95361328	+6.13037109	-24.87304688	+1620
+1458240724.20610000	+9.74267578	-6.41601563	-1.14697266	+45.76904297	+1.40625000	-62.46826172	+1924	+9.94042969	-5.53271484	-0.94042969	+1.77978516	-9.51416016	+14.04052734	+1800	+7.06640625	-9.69433594	-0.65917969	+54.97558594	+6.13037109	-24.89501953	+1620
+1458240724.21020010	+9.74267578	-6.41601563	-1.14697266	+45.74707031	+1.42822266	-62.51220703	+1924	+9.94042969	-5.53271484	-0.94042969	+1.82373047	-9.51416016	+14.01855469	+1800	+7.06640625	-9.69433594	-0.65478516	+54.97558594	+6.13037109	-24.91699219	+1624
+1458240724.21440010	+9.74267578	-6.41601563	-1.14257813	+45.72509766	+1.47216797	-62.57812500	+1924	+9.94042969	-5.53271484	-0.94042969	+1.84570313	-9.51416016	+13.99658203	+1804	+7.06640625	-9.69433594	-0.65917969	+54.97558594	+6.10839844	-24.91699219	+1624
+1458240724.21860000	+9.74267578	-6.41601563	-1.14257813	+45.70312500	+1.49414063	-62.64404297	+1928	+9.94042969	-5.53271484	-0.94042969	+1.88964844	-9.53613281	+13.97460938	+1804	+7.06640625	-9.69433594	-0.65917969	+54.97558594	+6.10839844	-24.93896484	+1624
+1458240724.22270010	+9.74267578	-6.41601563	-1.14257813	+45.68115234	+1.51611328	-62.68798828	+1928	+9.94482422	-5.53271484	-0.94042969	+1.91162109	-9.53613281	+13.95263672	+1804	+7.06640625	-9.69873047	-0.65917969	+54.97558594	+6.10839844	-24.93896484	+1624
+1458240724.22690010	+9.74267578	-6.41601563	-1.13818359	+45.65917969	+1.53808594	-62.73193359	+1928	+9.94482422	-5.52832031	-0.93603516	+1.95556641	-9.55810547	+13.93066406	+1804	+7.06640625	-9.69873047	-0.65917969	+54.97558594	+6.08642578	-24.93896484	+1624
+1458240724.23099990	+9.74267578	-6.41601563	-1.13818359	+45.63720703	+1.56005859	-62.77587891	+1928	+9.94482422	-5.52832031	-0.93603516	+1.97753906	-9.55810547	+13.90869141	+1804	+7.06201172	-9.69873047	-0.66357422	+54.95361328	+6.08642578	-24.93896484	+1624
+1458240724.23519990	+9.74267578	-6.41601563	-1.13818359	+45.61523438	+1.58203125	-62.81982422	+1928	+9.94482422	-5.52832031	-0.93603516	+2.02148438	-9.55810547	+13.88671875	+1804	+7.06201172	-9.69873047	-0.66357422	+54.93164063	+6.06445313	-24.93896484	+1624
+1458240724.23939990	+9.74267578	-6.41601563	-1.13818359	+45.59326172	+1.60400391	-62.86376953	+1928	+9.94482422	-5.52832031	-0.93603516	+2.04345703	-9.58007813	+13.86474609	+1808	+7.05761719	-9.69873047	-0.66796875	+54.93164063	+6.06445313	-24.93896484	+1624
+1458240724.24350000	+9.73828125	-6.41601563	-1.13378906	+45.57128906	+1.62597656	-62.90771484	+1928	+9.94482422	-5.52832031	-0.93603516	+2.06542969	-9.58007813	+13.84277344	+1808	+7.05761719	-9.70312500	-0.66796875	+54.90966797	+6.04248047	-24.93896484	+1624
+1458240724.24770000	+9.73828125	-6.41601563	-1.13378906	+45.52734375	+1.64794922	-62.95166016	+1928	+9.94482422	-5.52832031	-0.93603516	+2.08740234	-9.58007813	+13.84277344	+1808	+7.05322266	-9.70312500	-0.67236328	+54.88769531	+6.02050781	-24.93896484	+1624
+1458240724.25190000	+9.73828125	-6.41601563	-1.13378906	+45.50537109	+1.64794922	-62.99560547	+1928	+9.94482422	-5.52832031	-0.93164063	+2.10937500	-9.60205078	+13.82080078	+1812	+7.05322266	-9.70312500	-0.67236328	+54.86572266	+6.02050781	-24.93896484	+1624
+1458240724.25600000	+9.74267578	-6.41601563	-1.13378906	+45.48339844	+1.66992188	-63.01757813	+1928	+9.94482422	-5.53271484	-0.93164063	+2.13134766	-9.60205078	+13.79882813	+1812	+7.04882813	-9.70312500	-0.67236328	+54.86572266	+5.99853516	-24.93896484	+1624
+1458240724.26020000	+9.74267578	-6.41601563	-1.13378906	+45.46142578	+1.69189453	-63.03955078	+1928	+9.94482422	-5.53271484	-0.93164063	+2.15332031	-9.60205078	+13.79882813	+1812	+7.04882813	-9.70312500	-0.67675781	+54.84375000	+5.99853516	-24.96093750	+1620
+1458240724.26440000	+9.74267578	-6.41601563	-1.13378906	+45.43945313	+1.71386719	-63.08349609	+1928	+9.94482422	-5.53271484	-0.93164063	+2.17529297	-9.62402344	+13.77685547	+1812	+7.04882813	-9.70751953	-0.67675781	+54.84375000	+5.99853516	-24.96093750	+1620
+1458240724.26850010	+9.74267578	-6.41601563	-1.13378906	+45.41748047	+1.71386719	-63.10546875	+1924	+9.94482422	-5.53271484	-0.93164063	+2.19726563	-9.62402344	+13.77685547	+1812	+7.04882813	-9.70312500	-0.67675781	+54.84375000	+5.99853516	-24.98291016	+1616
+1458240724.27270010	+9.74267578	-6.42041016	-1.13378906	+45.39550781	+1.73583984	-63.12744141	+1924	+9.94482422	-5.53271484	-0.93164063	+2.21923828	-9.62402344	+13.75488281	+1812	+7.04882813	-9.70312500	-0.67675781	+54.84375000	+5.97656250	-24.98291016	+1616
+1458240724.27690010	+9.74267578	-6.42041016	-1.13378906	+45.35156250	+1.73583984	-63.14941406	+1924	+9.94482422	-5.53271484	-0.93164063	+2.24121094	-9.62402344	+13.75488281	+1812	+7.04882813	-9.70312500	-0.67236328	+54.86572266	+5.97656250	-25.00488281	+1616
+1458240724.28099990	+9.74267578	-6.42041016	-1.13378906	+45.32958984	+1.75781250	-63.17138672	+1928	+9.94921875	-5.53271484	-0.93164063	+2.24121094	-9.62402344	+13.75488281	+1812	+7.05322266	-9.70312500	-0.67236328	+54.86572266	+5.99853516	-25.02685547	+1616
+1458240724.28520010	+9.74707031	-6.42041016	-1.13378906	+45.30761719	+1.75781250	-63.19335938	+1928	+9.94921875	-5.53271484	-0.93164063	+2.26318359	-9.64599609	+13.73291016	+1812	+7.05322266	-9.70312500	-0.67236328	+54.88769531	+5.99853516	-25.04882813	+1612
+1458240724.28940010	+9.74707031	-6.42041016	-1.13378906	+45.28564453	+1.75781250	-63.21533203	+1928	+9.94921875	-5.53271484	-0.93164063	+2.28515625	-9.64599609	+13.73291016	+1812	+7.05322266	-9.70312500	-0.66796875	+54.88769531	+5.99853516	-25.04882813	+1612
+1458240724.29349990	+9.74707031	-6.42480469	-1.13378906	+45.26367188	+1.77978516	-63.23730469	+1928	+9.94921875	-5.53271484	-0.93164063	+2.30712891	-9.64599609	+13.73291016	+1812	+7.05761719	-9.70312500	-0.66796875	+54.90966797	+5.99853516	-25.07080078	+1612
+1458240724.29769990	+9.74707031	-6.42480469	-1.13378906	+45.24169922	+1.77978516	-63.28125000	+1928	+9.94921875	-5.53271484	-0.93164063	+2.30712891	-9.64599609	+13.73291016	+1812	+7.05761719	-9.70312500	-0.66796875	+54.90966797	+5.99853516	-25.09277344	+1612
+1458240724.30189990	+9.75146484	-6.42480469	-1.13378906	+45.21972656	+1.77978516	-63.30322266	+1928	+9.94921875	-5.53271484	-0.93603516	+2.32910156	-9.64599609	+13.71093750	+1812	+7.05761719	-9.69873047	-0.66357422	+54.93164063	+6.02050781	-25.09277344	+1612
+1458240724.30600000	+9.75146484	-6.42480469	-1.13378906	+45.21972656	+1.80175781	-63.32519531	+1932	+9.94921875	-5.53271484	-0.93603516	+2.35107422	-9.64599609	+13.71093750	+1808	+7.06201172	-9.69873047	-0.66357422	+54.93164063	+6.02050781	-25.11474609	+1612
+1458240724.31020000	+9.75146484	-6.42480469	-1.13378906	+45.19775391	+1.80175781	-63.34716797	+1932	+9.94921875	-5.53271484	-0.93603516	+2.37304688	-9.64599609	+13.71093750	+1808	+7.06201172	-9.69873047	-0.66357422	+54.95361328	+6.02050781	-25.11474609	+1612
+1458240724.31430010	+9.75146484	-6.42480469	-1.13378906	+45.17578125	+1.80175781	-63.36914063	+1932	+9.94921875	-5.53710938	-0.93603516	+2.37304688	-9.64599609	+13.71093750	+1808	+7.06201172	-9.69873047	-0.66357422	+54.95361328	+6.02050781	-25.13671875	+1612
+1458240724.31850000	+9.75146484	-6.42480469	-1.13378906	+45.15380859	+1.82373047	-63.41308594	+1936	+9.94921875	-5.53710938	-0.93603516	+2.39501953	-9.64599609	+13.68896484	+1804	+7.06201172	-9.69873047	-0.65917969	+54.95361328	+6.02050781	-25.13671875	+1612
+1458240724.32270000	+9.75146484	-6.42919922	-1.12939453	+45.13183594	+1.82373047	-63.43505859	+1936	+9.94921875	-5.53710938	-0.93603516	+2.41699219	-9.64599609	+13.68896484	+1804	+7.06640625	-9.69873047	-0.65917969	+54.95361328	+6.02050781	-25.13671875	+1612
+1458240724.32680010	+9.75146484	-6.42919922	-1.12939453	+45.13183594	+1.84570313	-63.45703125	+1936	+9.94921875	-5.53710938	-0.93603516	+2.43896484	-9.64599609	+13.66699219	+1804	+7.06640625	-9.69873047	-0.65917969	+54.95361328	+6.02050781	-25.15869141	+1612
+1458240724.33100010	+9.75146484	-6.42919922	-1.12939453	+45.10986328	+1.84570313	-63.47900391	+1936	+9.94921875	-5.53710938	-0.93603516	+2.43896484	-9.64599609	+13.66699219	+1800	+7.06640625	-9.69873047	-0.65917969	+54.97558594	+6.02050781	-25.15869141	+1612
+1458240724.33520010	+9.75146484	-6.42480469	-1.12939453	+45.08789063	+1.86767578	-63.50097656	+1936	+9.94921875	-5.53710938	-0.93603516	+2.46093750	-9.62402344	+13.66699219	+1800	+7.06640625	-9.69873047	-0.65917969	+54.95361328	+6.02050781	-25.15869141	+1612
+1458240724.33929990	+9.75146484	-6.42480469	-1.12500000	+45.08789063	+1.86767578	-63.52294922	+1940	+9.94921875	-5.53710938	-0.93603516	+2.48291016	-9.62402344	+13.64501953	+1800	+7.06201172	-9.69873047	-0.65917969	+54.95361328	+6.02050781	-25.15869141	+1612
+1458240724.34349990	+9.75146484	-6.42480469	-1.12500000	+45.06591797	+1.88964844	-63.54492188	+1940	+9.94921875	-5.53710938	-0.93603516	+2.48291016	-9.62402344	+13.64501953	+1800	+7.06201172	-9.69873047	-0.66357422	+54.95361328	+6.02050781	-25.15869141	+1612
+1458240724.34770010	+9.75146484	-6.42480469	-1.12500000	+45.06591797	+1.88964844	-63.56689453	+1940	+9.94921875	-5.53710938	-0.93603516	+2.50488281	-9.62402344	+13.62304688	+1800	+7.06201172	-9.69873047	-0.66357422	+54.95361328	+6.02050781	-25.13671875	+1612
+1458240724.35180000	+9.75146484	-6.42480469	-1.12500000	+45.04394531	+1.91162109	-63.56689453	+1940	+9.94921875	-5.53710938	-0.93603516	+2.52685547	-9.62402344	+13.62304688	+1800	+7.06201172	-9.69873047	-0.66357422	+54.95361328	+6.02050781	-25.13671875	+1612
+1458240724.35599990	+9.75146484	-6.42480469	-1.12500000	+45.04394531	+1.93359375	-63.58886719	+1940	+9.94921875	-5.53710938	-0.93603516	+2.54882813	-9.60205078	+13.60107422	+1800	+7.06201172	-9.69873047	-0.66357422	+54.95361328	+6.02050781	-25.13671875	+1612
+1458240724.36019990	+9.74707031	-6.42480469	-1.12500000	+45.02197266	+1.93359375	-63.58886719	+1940	+9.94921875	-5.53710938	-0.93603516	+2.54882813	-9.60205078	+13.60107422	+1800	+7.06201172	-9.69873047	-0.66357422	+54.93164063	+6.02050781	-25.13671875	+1612
+1458240724.36430000	+9.74707031	-6.42480469	-1.12500000	+45.02197266	+1.95556641	-63.58886719	+1940	+9.94921875	-5.53710938	-0.93603516	+2.57080078	-9.60205078	+13.60107422	+1800	+7.06201172	-9.69873047	-0.66357422	+54.93164063	+6.02050781	-25.13671875	+1612
+1458240724.36850000	+9.74707031	-6.42480469	-1.12500000	+45.02197266	+1.95556641	-63.58886719	+1936	+9.94921875	-5.53710938	-0.93603516	+2.59277344	-9.58007813	+13.60107422	+1800	+7.06201172	-9.69873047	-0.66357422	+54.93164063	+5.99853516	-25.13671875	+1612
+1458240724.37270000	+9.74707031	-6.42480469	-1.12500000	+45.00000000	+1.95556641	-63.58886719	+1936	+9.94921875	-5.53710938	-0.93603516	+2.59277344	-9.58007813	+13.57910156	+1800	+7.05761719	-9.69873047	-0.66796875	+54.93164063	+5.99853516	-25.11474609	+1612
+1458240724.37680010	+9.74707031	-6.42480469	-1.12500000	+45.00000000	+1.97753906	-63.58886719	+1936	+9.94921875	-5.53710938	-0.93603516	+2.61474609	-9.58007813	+13.57910156	+1800	+7.05761719	-9.69873047	-0.66796875	+54.93164063	+5.99853516	-25.11474609	+1612
+1458240724.38100000	+9.74707031	-6.42480469	-1.12500000	+45.00000000	+1.97753906	-63.58886719	+1936	+9.94921875	-5.53710938	-0.93603516	+2.63671875	-9.58007813	+13.57910156	+1800	+7.05761719	-9.69873047	-0.66796875	+54.93164063	+5.99853516	-25.11474609	+1612
+1458240724.38509990	+9.74707031	-6.42480469	-1.12500000	+45.00000000	+1.97753906	-63.58886719	+1936	+9.94921875	-5.53710938	-0.93603516	+2.63671875	-9.58007813	+13.57910156	+1800	+7.05761719	-9.69873047	-0.66796875	+54.93164063	+5.99853516	-25.11474609	+1612
+1458240724.38930010	+9.74707031	-6.42480469	-1.12939453	+44.97802734	+1.97753906	-63.58886719	+1936	+9.94921875	-5.53710938	-0.93603516	+2.65869141	-9.58007813	+13.57910156	+1800	+7.05761719	-9.69873047	-0.66796875	+54.93164063	+5.99853516	-25.11474609	+1612
+1458240724.39350010	+9.74707031	-6.42480469	-1.12939453	+44.97802734	+1.97753906	-63.58886719	+1936	+9.94921875	-5.53710938	-0.93603516	+2.65869141	-9.58007813	+13.57910156	+1800	+7.05761719	-9.69873047	-0.66796875	+54.93164063	+5.99853516	-25.11474609	+1612
+1458240724.39759990	+9.74707031	-6.42480469	-1.12939453	+44.97802734	+1.97753906	-63.58886719	+1936	+9.95361328	-5.53710938	-0.93603516	+2.68066406	-9.55810547	+13.57910156	+1800	+7.05761719	-9.69873047	-0.66796875	+54.93164063	+5.99853516	-25.11474609	+1612
+1458240724.40179990	+9.74707031	-6.42480469	-1.12939453	+44.97802734	+1.97753906	-63.56689453	+1936	+9.95361328	-5.53710938	-0.93603516	+2.70263672	-9.55810547	+13.57910156	+1796	+7.05761719	-9.69873047	-0.66796875	+54.93164063	+5.99853516	-25.11474609	+1612
+1458240724.40599990	+9.74707031	-6.42480469	-1.12939453	+44.97802734	+1.97753906	-63.56689453	+1936	+9.95361328	-5.53710938	-0.93603516	+2.70263672	-9.55810547	+13.57910156	+1796	+7.06201172	-9.69873047	-0.66796875	+54.93164063	+6.02050781	-25.11474609	+1612
+1458240724.41010000	+9.75146484	-6.42480469	-1.12939453	+44.97802734	+1.97753906	-63.56689453	+1936	+9.95361328	-5.53710938	-0.93603516	+2.72460938	-9.58007813	+13.57910156	+1796	+7.06201172	-9.69873047	-0.66796875	+54.95361328	+6.02050781	-25.11474609	+1612
+1458240724.41430000	+9.75146484	-6.42480469	-1.12939453	+44.95605469	+1.97753906	-63.56689453	+1932	+9.95361328	-5.53710938	-0.93603516	+2.72460938	-9.58007813	+13.57910156	+1796	+7.06201172	-9.69873047	-0.66357422	+54.95361328	+6.02050781	-25.11474609	+1612
+1458240724.41849990	+9.75146484	-6.42480469	-1.12939453	+44.95605469	+1.97753906	-63.56689453	+1932	+9.95361328	-5.53710938	-0.93603516	+2.74658203	-9.58007813	+13.60107422	+1796	+7.06201172	-9.69433594	-0.66357422	+54.95361328	+6.02050781	-25.13671875	+1612
